# Supplementary material for: Large-scale discovery of protein interactions at residue resolution using co-evolution calculated from genomic sequences
Source: Nat Commun. 2021 Mar 2;12:1396. doi: 10.1038/s41467-021-21636-z (PMC7925567; doi:10.1038/s41467-021-21636-z)
Supplement: Supplementary file 12 — Supplementary Data 10 [file 41467_2021_21636_MOESM12_ESM.zip › supplementary/allpdb0007_RRP45_RRP40/models/haddock_top6_haddock_97w.pdb]

REMARK FILENAME="haddock_97w.pdb0"
REMARK ===============================================================
REMARK HADDOCK run for haddock
REMARK initial structure: haddock_97.pdb
REMARK final NOE weights: unambig 50 amb: 50
REMARK ===============================================================
REMARK            total,bonds,angles,improper,dihe,vdw,elec,air,cdih,coup,rdcs,vean,dani,xpcs,rg
REMARK energies: 186.283, 0, 0, 0, 0, -40.1231, -222.437, 448.843, 0, 0, 0, 0, 0, 0, 0
REMARK ===============================================================
REMARK            bonds,angles,impropers,dihe,air,cdih,coup,rdcs,vean,dani,xpcs
REMARK rms-dev.: 0,0,0,0,19.566,0,0, 0, 0, 0, 0
REMARK ===============================================================
REMARK               air,cdih,coup,rdcs,vean,dani,xpcs
REMARK               >0.3,>5,>1,>0,>5,>0.2,>0.2
REMARK violations.: 3, 0, 0, 0, 0, 0, 0
REMARK ===============================================================
REMARK                        CVpartition#,violations,rms
REMARK AIRs cross-validation: 2, 0, NaN
REMARK ===============================================================
REMARK NCS energy: 0
REMARK ===============================================================
REMARK Symmetry energy: 0
REMARK ===============================================================
REMARK Desolvation energy: 8.33968
REMARK Internal energy free molecules: 112085
REMARK Internal energy complex: -19970.8
REMARK Binding energy: -132310
REMARK ===============================================================
REMARK buried surface area: 1519.67
REMARK ===============================================================
REMARK water - chain1: 0 0 0
REMARK water - chain2: 0 0 0
REMARK water - chain3: 0 0 0
REMARK water - chain4: 0 0 0
REMARK water - chain5: 0 0 0
REMARK water - chain6: 0 0 0
REMARK ===============================================================
REMARK water - water: 0 0 0
REMARK ===============================================================
REMARK DATE:27-Jul-2020  06:25:20       created by user: he47
REMARK VERSION:1.3
ATOM      1  CB  ALA A   2     -11.040 -10.448 -19.775  1.00 10.00      A   
ATOM      2  C   ALA A   2      -9.286 -10.825 -21.498  1.00 10.00      A   
ATOM      3  O   ALA A   2      -8.645 -11.843 -21.760  1.00 10.00      A   
ATOM      4  N   ALA A   2     -11.283 -12.267 -21.417  1.00 10.00      A   
ATOM      5  HT1 ALA A   2     -11.125 -12.559 -22.401  1.00 10.00      A   
ATOM      6  HT2 ALA A   2     -12.304 -12.302 -21.215  1.00 10.00      A   
ATOM      7  HT3 ALA A   2     -10.791 -12.932 -20.786  1.00 10.00      A   
ATOM      8  CA  ALA A   2     -10.775 -10.896 -21.205  1.00 10.00      A   
ATOM      9  N   LYS A   3      -8.744  -9.619 -21.464  1.00 10.00      A   
ATOM     10  HN  LYS A   3      -9.316  -8.843 -21.280  1.00 10.00      A   
ATOM     11  CA  LYS A   3      -7.329  -9.412 -21.701  1.00 10.00      A   
ATOM     12  CB  LYS A   3      -7.082  -8.002 -22.246  1.00 10.00      A   
ATOM     13  CG  LYS A   3      -5.687  -7.791 -22.812  1.00 10.00      A   
ATOM     14  CD  LYS A   3      -5.576  -6.460 -23.537  1.00 10.00      A   
ATOM     15  CE  LYS A   3      -5.706  -5.286 -22.581  1.00 10.00      A   
ATOM     16  NZ  LYS A   3      -5.512  -3.987 -23.279  1.00 10.00      A   
ATOM     17  HZ1 LYS A   3      -4.607  -3.984 -23.787  1.00 10.00      A   
ATOM     18  HZ2 LYS A   3      -5.511  -3.206 -22.591  1.00 10.00      A   
ATOM     19  HZ3 LYS A   3      -6.281  -3.825 -23.963  1.00 10.00      A   
ATOM     20  C   LYS A   3      -6.564  -9.626 -20.401  1.00 10.00      A   
ATOM     21  O   LYS A   3      -6.535  -8.754 -19.532  1.00 10.00      A   
ATOM     22  N   ASP A   4      -5.971 -10.802 -20.266  1.00 10.00      A   
ATOM     23  HN  ASP A   4      -6.040 -11.457 -20.994  1.00 10.00      A   
ATOM     24  CA  ASP A   4      -5.219 -11.147 -19.067  1.00 10.00      A   
ATOM     25  CB  ASP A   4      -4.932 -12.652 -19.001  1.00 10.00      A   
ATOM     26  CG  ASP A   4      -6.085 -13.447 -18.420  1.00 10.00      A   
ATOM     27  OD1 ASP A   4      -6.267 -13.426 -17.183  1.00 10.00      A   
ATOM     28  OD2 ASP A   4      -6.819 -14.099 -19.196  1.00 10.00      A   
ATOM     29  C   ASP A   4      -3.925 -10.351 -18.964  1.00 10.00      A   
ATOM     30  O   ASP A   4      -3.429  -9.812 -19.956  1.00 10.00      A   
ATOM     31  N   ILE A   5      -3.386 -10.285 -17.760  1.00 10.00      A   
ATOM     32  HN  ILE A   5      -3.823 -10.754 -17.019  1.00 10.00      A   
ATOM     33  CA  ILE A   5      -2.155  -9.550 -17.503  1.00 10.00      A   
ATOM     34  CB  ILE A   5      -2.192  -8.909 -16.096  1.00 10.00      A   
ATOM     35  CG1 ILE A   5      -3.593  -8.351 -15.817  1.00 10.00      A   
ATOM     36  CG2 ILE A   5      -1.152  -7.802 -15.975  1.00 10.00      A   
ATOM     37  CD1 ILE A   5      -3.813  -7.926 -14.384  1.00 10.00      A   
ATOM     38  C   ILE A   5      -0.946 -10.481 -17.631  1.00 10.00      A   
ATOM     39  O   ILE A   5      -1.097 -11.705 -17.638  1.00 10.00      A   
ATOM     40  N   GLU A   6       0.242  -9.901 -17.766  1.00 10.00      A   
ATOM     41  HN  GLU A   6       0.299  -8.921 -17.769  1.00 10.00      A   
ATOM     42  CA  GLU A   6       1.462 -10.680 -17.899  1.00 10.00      A   
ATOM     43  CB  GLU A   6       2.260 -10.212 -19.115  1.00 10.00      A   
ATOM     44  CG  GLU A   6       3.443 -11.097 -19.466  1.00 10.00      A   
ATOM     45  CD  GLU A   6       3.657 -11.194 -20.957  1.00 10.00      A   
ATOM     46  OE1 GLU A   6       2.888 -11.921 -21.622  1.00 10.00      A   
ATOM     47  OE2 GLU A   6       4.580 -10.535 -21.473  1.00 10.00      A   
ATOM     48  C   GLU A   6       2.313 -10.572 -16.643  1.00 10.00      A   
ATOM     49  O   GLU A   6       2.622  -9.469 -16.187  1.00 10.00      A   
ATOM     50  N   ILE A   7       2.684 -11.719 -16.096  1.00 10.00      A   
ATOM     51  HN  ILE A   7       2.405 -12.558 -16.519  1.00 10.00      A   
ATOM     52  CA  ILE A   7       3.499 -11.776 -14.890  1.00 10.00      A   
ATOM     53  CB  ILE A   7       3.279 -13.106 -14.133  1.00 10.00      A   
ATOM     54  CG1 ILE A   7       1.781 -13.353 -13.917  1.00 10.00      A   
ATOM     55  CG2 ILE A   7       4.014 -13.096 -12.801  1.00 10.00      A   
ATOM     56  CD1 ILE A   7       1.459 -14.720 -13.354  1.00 10.00      A   
ATOM     57  C   ILE A   7       4.979 -11.629 -15.244  1.00 10.00      A   
ATOM     58  O   ILE A   7       5.460 -12.241 -16.200  1.00 10.00      A   
ATOM     59  N   SER A   8       5.686 -10.803 -14.487  1.00 10.00      A   
ATOM     60  HN  SER A   8       5.234 -10.318 -13.755  1.00 10.00      A   
ATOM     61  CA  SER A   8       7.106 -10.572 -14.721  1.00 10.00      A   
ATOM     62  CB  SER A   8       7.504  -9.183 -14.227  1.00 10.00      A   
ATOM     63  OG  SER A   8       6.924  -8.903 -12.969  1.00 10.00      A   
ATOM     64  HG  SER A   8       5.965  -8.778 -13.073  1.00 10.00      A   
ATOM     65  C   SER A   8       7.987 -11.646 -14.080  1.00 10.00      A   
ATOM     66  O   SER A   8       7.516 -12.734 -13.730  1.00 10.00      A   
ATOM     67  N   ALA A   9       9.269 -11.329 -13.923  1.00 10.00      A   
ATOM     68  HN  ALA A   9       9.580 -10.435 -14.197  1.00 10.00      A   
ATOM     69  CA  ALA A   9      10.225 -12.261 -13.350  1.00 10.00      A   
ATOM     70  CB  ALA A   9      11.608 -12.016 -13.932  1.00 10.00      A   
ATOM     71  C   ALA A   9      10.268 -12.181 -11.827  1.00 10.00      A   
ATOM     72  O   ALA A   9      10.346 -13.205 -11.149  1.00 10.00      A   
ATOM     73  N   SER A  10      10.201 -10.974 -11.290  1.00 10.00      A   
ATOM     74  HN  SER A  10      10.116 -10.184 -11.876  1.00 10.00      A   
ATOM     75  CA  SER A  10      10.266 -10.784  -9.850  1.00 10.00      A   
ATOM     76  CB  SER A  10      11.283  -9.691  -9.513  1.00 10.00      A   
ATOM     77  OG  SER A  10      12.151  -9.446 -10.610  1.00 10.00      A   
ATOM     78  HG  SER A  10      11.623  -9.235 -11.400  1.00 10.00      A   
ATOM     79  C   SER A  10       8.909 -10.448  -9.235  1.00 10.00      A   
ATOM     80  O   SER A  10       8.816 -10.266  -8.025  1.00 10.00      A   
ATOM     81  N   GLU A  11       7.866 -10.391 -10.061  1.00 10.00      A   
ATOM     82  HN  GLU A  11       8.010 -10.558 -11.017  1.00 10.00      A   
ATOM     83  CA  GLU A  11       6.511 -10.060  -9.594  1.00 10.00      A   
ATOM     84  CB  GLU A  11       5.493 -10.247 -10.719  1.00 10.00      A   
ATOM     85  CG  GLU A  11       4.276  -9.342 -10.620  1.00 10.00      A   
ATOM     86  CD  GLU A  11       3.565  -9.196 -11.947  1.00 10.00      A   
ATOM     87  OE1 GLU A  11       4.254  -9.049 -12.979  1.00 10.00      A   
ATOM     88  OE2 GLU A  11       2.316  -9.224 -11.966  1.00 10.00      A   
ATOM     89  C   GLU A  11       6.077 -10.869  -8.371  1.00 10.00      A   
ATOM     90  O   GLU A  11       5.991 -10.340  -7.261  1.00 10.00      A   
ATOM     91  N   SER A  12       5.810 -12.149  -8.579  1.00 10.00      A   
ATOM     92  HN  SER A  12       5.915 -12.520  -9.483  1.00 10.00      A   
ATOM     93  CA  SER A  12       5.367 -13.026  -7.512  1.00 10.00      A   
ATOM     94  CB  SER A  12       4.864 -14.340  -8.111  1.00 10.00      A   
ATOM     95  OG  SER A  12       5.018 -14.339  -9.524  1.00 10.00      A   
ATOM     96  HG  SER A  12       4.826 -15.223  -9.866  1.00 10.00      A   
ATOM     97  C   SER A  12       6.477 -13.292  -6.495  1.00 10.00      A   
ATOM     98  O   SER A  12       6.222 -13.370  -5.291  1.00 10.00      A   
ATOM     99  N   LYS A  13       7.706 -13.402  -6.986  1.00 10.00      A   
ATOM    100  HN  LYS A  13       7.839 -13.299  -7.956  1.00 10.00      A   
ATOM    101  CA  LYS A  13       8.863 -13.675  -6.135  1.00 10.00      A   
ATOM    102  CB  LYS A  13      10.128 -13.861  -6.982  1.00 10.00      A   
ATOM    103  CG  LYS A  13      10.086 -15.070  -7.907  1.00 10.00      A   
ATOM    104  CD  LYS A  13      11.375 -15.213  -8.706  1.00 10.00      A   
ATOM    105  CE  LYS A  13      11.352 -16.467  -9.566  1.00 10.00      A   
ATOM    106  NZ  LYS A  13      12.684 -16.776 -10.151  1.00 10.00      A   
ATOM    107  HZ1 LYS A  13      13.429 -16.664  -9.423  1.00 10.00      A   
ATOM    108  HZ2 LYS A  13      12.890 -16.134 -10.950  1.00 10.00      A   
ATOM    109  HZ3 LYS A  13      12.703 -17.753 -10.498  1.00 10.00      A   
ATOM    110  C   LYS A  13       9.084 -12.589  -5.083  1.00 10.00      A   
ATOM    111  O   LYS A  13       9.205 -12.888  -3.893  1.00 10.00      A   
ATOM    112  N   PHE A  14       9.111 -11.334  -5.518  1.00 10.00      A   
ATOM    113  HN  PHE A  14       8.965 -11.152  -6.475  1.00 10.00      A   
ATOM    114  CA  PHE A  14       9.340 -10.213  -4.614  1.00 10.00      A   
ATOM    115  CB  PHE A  14       9.529  -8.908  -5.395  1.00 10.00      A   
ATOM    116  CG  PHE A  14       9.669  -7.687  -4.530  1.00 10.00      A   
ATOM    117  CD1 PHE A  14      10.818  -7.476  -3.786  1.00 10.00      A   
ATOM    118  CD2 PHE A  14       8.651  -6.749  -4.464  1.00 10.00      A   
ATOM    119  CE1 PHE A  14      10.951  -6.356  -2.991  1.00 10.00      A   
ATOM    120  CE2 PHE A  14       8.776  -5.625  -3.671  1.00 10.00      A   
ATOM    121  CZ  PHE A  14       9.929  -5.429  -2.932  1.00 10.00      A   
ATOM    122  C   PHE A  14       8.225 -10.061  -3.588  1.00 10.00      A   
ATOM    123  O   PHE A  14       8.497  -9.909  -2.398  1.00 10.00      A   
ATOM    124  N   ILE A  15       6.977 -10.113  -4.049  1.00 10.00      A   
ATOM    125  HN  ILE A  15       6.824 -10.250  -5.011  1.00 10.00      A   
ATOM    126  CA  ILE A  15       5.826  -9.963  -3.159  1.00 10.00      A   
ATOM    127  CB  ILE A  15       4.487  -9.974  -3.931  1.00 10.00      A   
ATOM    128  CG1 ILE A  15       4.399  -8.744  -4.842  1.00 10.00      A   
ATOM    129  CG2 ILE A  15       3.308 -10.011  -2.965  1.00 10.00      A   
ATOM    130  CD1 ILE A  15       3.119  -8.658  -5.644  1.00 10.00      A   
ATOM    131  C   ILE A  15       5.814 -11.020  -2.055  1.00 10.00      A   
ATOM    132  O   ILE A  15       5.676 -10.690  -0.874  1.00 10.00      A   
ATOM    133  N   LEU A  16       5.983 -12.280  -2.438  1.00 10.00      A   
ATOM    134  HN  LEU A  16       6.113 -12.478  -3.393  1.00 10.00      A   
ATOM    135  CA  LEU A  16       5.983 -13.375  -1.477  1.00 10.00      A   
ATOM    136  CB  LEU A  16       6.031 -14.726  -2.188  1.00 10.00      A   
ATOM    137  CG  LEU A  16       4.732 -15.172  -2.862  1.00 10.00      A   
ATOM    138  CD1 LEU A  16       4.964 -16.421  -3.697  1.00 10.00      A   
ATOM    139  CD2 LEU A  16       3.648 -15.420  -1.823  1.00 10.00      A   
ATOM    140  C   LEU A  16       7.132 -13.253  -0.477  1.00 10.00      A   
ATOM    141  O   LEU A  16       6.941 -13.452   0.720  1.00 10.00      A   
ATOM    142  N   GLU A  17       8.316 -12.914  -0.974  1.00 10.00      A   
ATOM    143  HN  GLU A  17       8.405 -12.765  -1.938  1.00 10.00      A   
ATOM    144  CA  GLU A  17       9.490 -12.768  -0.121  1.00 10.00      A   
ATOM    145  CB  GLU A  17      10.757 -12.633  -0.975  1.00 10.00      A   
ATOM    146  CG  GLU A  17      12.060 -12.705  -0.189  1.00 10.00      A   
ATOM    147  CD  GLU A  17      12.237 -14.025   0.534  1.00 10.00      A   
ATOM    148  OE1 GLU A  17      13.038 -14.865   0.071  1.00 10.00      A   
ATOM    149  OE2 GLU A  17      11.580 -14.231   1.574  1.00 10.00      A   
ATOM    150  C   GLU A  17       9.345 -11.569   0.818  1.00 10.00      A   
ATOM    151  O   GLU A  17       9.740 -11.624   1.984  1.00 10.00      A   
ATOM    152  N   ALA A  18       8.760 -10.490   0.312  1.00 10.00      A   
ATOM    153  HN  ALA A  18       8.451 -10.508  -0.623  1.00 10.00      A   
ATOM    154  CA  ALA A  18       8.565  -9.281   1.104  1.00 10.00      A   
ATOM    155  CB  ALA A  18       8.075  -8.139   0.227  1.00 10.00      A   
ATOM    156  C   ALA A  18       7.597  -9.527   2.255  1.00 10.00      A   
ATOM    157  O   ALA A  18       7.833  -9.098   3.386  1.00 10.00      A   
ATOM    158  N   LEU A  19       6.514 -10.240   1.964  1.00 10.00      A   
ATOM    159  HN  LEU A  19       6.388 -10.569   1.046  1.00 10.00      A   
ATOM    160  CA  LEU A  19       5.505 -10.543   2.972  1.00 10.00      A   
ATOM    161  CB  LEU A  19       4.278 -11.203   2.341  1.00 10.00      A   
ATOM    162  CG  LEU A  19       3.408 -10.299   1.463  1.00 10.00      A   
ATOM    163  CD1 LEU A  19       2.252 -11.089   0.871  1.00 10.00      A   
ATOM    164  CD2 LEU A  19       2.895  -9.104   2.255  1.00 10.00      A   
ATOM    165  C   LEU A  19       6.071 -11.408   4.094  1.00 10.00      A   
ATOM    166  O   LEU A  19       5.632 -11.317   5.240  1.00 10.00      A   
ATOM    167  N   ARG A  20       7.061 -12.233   3.762  1.00 10.00      A   
ATOM    168  HN  ARG A  20       7.371 -12.256   2.833  1.00 10.00      A   
ATOM    169  CA  ARG A  20       7.693 -13.105   4.748  1.00 10.00      A   
ATOM    170  CB  ARG A  20       8.659 -14.084   4.082  1.00 10.00      A   
ATOM    171  CG  ARG A  20       7.984 -15.159   3.251  1.00 10.00      A   
ATOM    172  CD  ARG A  20       8.811 -16.436   3.223  1.00 10.00      A   
ATOM    173  NE  ARG A  20      10.095 -16.260   2.546  1.00 10.00      A   
ATOM    174  HE  ARG A  20      10.304 -15.359   2.185  1.00 10.00      A   
ATOM    175  CZ  ARG A  20      10.995 -17.231   2.390  1.00 10.00      A   
ATOM    176  NH1 ARG A  20      10.758 -18.443   2.870  1.00 10.00      A   
ATOM    177 HH11 ARG A  20       9.865 -18.644   3.369  1.00 10.00      A   
ATOM    178 HH12 ARG A  20      11.462 -19.204   2.752  1.00 10.00      A   
ATOM    179  NH2 ARG A  20      12.127 -16.983   1.746  1.00 10.00      A   
ATOM    180 HH21 ARG A  20      12.310 -16.022   1.356  1.00 10.00      A   
ATOM    181 HH22 ARG A  20      12.841 -17.730   1.620  1.00 10.00      A   
ATOM    182  C   ARG A  20       8.433 -12.294   5.806  1.00 10.00      A   
ATOM    183  O   ARG A  20       8.590 -12.730   6.947  1.00 10.00      A   
ATOM    184  N   GLN A  21       8.882 -11.110   5.423  1.00 10.00      A   
ATOM    185  HN  GLN A  21       8.728 -10.816   4.499  1.00 10.00      A   
ATOM    186  CA  GLN A  21       9.601 -10.236   6.336  1.00 10.00      A   
ATOM    187  CB  GLN A  21      10.798  -9.599   5.635  1.00 10.00      A   
ATOM    188  CG  GLN A  21      11.799 -10.604   5.098  1.00 10.00      A   
ATOM    189  CD  GLN A  21      13.071  -9.953   4.607  1.00 10.00      A   
ATOM    190  OE1 GLN A  21      13.511  -8.935   5.141  1.00 10.00      A   
ATOM    191  NE2 GLN A  21      13.671 -10.538   3.585  1.00 10.00      A   
ATOM    192 HE21 GLN A  21      13.259 -11.349   3.213  1.00 10.00      A   
ATOM    193 HE22 GLN A  21      14.496 -10.140   3.244  1.00 10.00      A   
ATOM    194  C   GLN A  21       8.679  -9.155   6.883  1.00 10.00      A   
ATOM    195  O   GLN A  21       9.137  -8.175   7.470  1.00 10.00      A   
ATOM    196  N   ASN A  22       7.378  -9.350   6.682  1.00 10.00      A   
ATOM    197  HN  ASN A  22       7.089 -10.158   6.206  1.00 10.00      A   
ATOM    198  CA  ASN A  22       6.360  -8.409   7.148  1.00 10.00      A   
ATOM    199  CB  ASN A  22       6.395  -8.271   8.675  1.00 10.00      A   
ATOM    200  CG  ASN A  22       5.934  -9.519   9.399  1.00 10.00      A   
ATOM    201  OD1 ASN A  22       5.013 -10.205   8.960  1.00 10.00      A   
ATOM    202  ND2 ASN A  22       6.581  -9.821  10.512  1.00 10.00      A   
ATOM    203 HD21 ASN A  22       7.314  -9.232  10.796  1.00 10.00      A   
ATOM    204 HD22 ASN A  22       6.297 -10.614  11.017  1.00 10.00      A   
ATOM    205  C   ASN A  22       6.518  -7.043   6.488  1.00 10.00      A   
ATOM    206  O   ASN A  22       6.275  -6.008   7.110  1.00 10.00      A   
ATOM    207  N   TYR A  23       6.924  -7.048   5.226  1.00 10.00      A   
ATOM    208  HN  TYR A  23       7.096  -7.904   4.779  1.00 10.00      A   
ATOM    209  CA  TYR A  23       7.123  -5.814   4.484  1.00 10.00      A   
ATOM    210  CB  TYR A  23       8.588  -5.686   4.050  1.00 10.00      A   
ATOM    211  CG  TYR A  23       8.882  -4.484   3.176  1.00 10.00      A   
ATOM    212  CD1 TYR A  23       8.928  -3.204   3.712  1.00 10.00      A   
ATOM    213  CD2 TYR A  23       9.118  -4.634   1.814  1.00 10.00      A   
ATOM    214  CE1 TYR A  23       9.201  -2.108   2.916  1.00 10.00      A   
ATOM    215  CE2 TYR A  23       9.391  -3.543   1.012  1.00 10.00      A   
ATOM    216  CZ  TYR A  23       9.431  -2.282   1.568  1.00 10.00      A   
ATOM    217  OH  TYR A  23       9.704  -1.193   0.773  1.00 10.00      A   
ATOM    218  HH  TYR A  23       9.000  -1.090   0.119  1.00 10.00      A   
ATOM    219  C   TYR A  23       6.204  -5.745   3.271  1.00 10.00      A   
ATOM    220  O   TYR A  23       6.100  -6.696   2.497  1.00 10.00      A   
ATOM    221  N   ARG A  24       5.530  -4.621   3.115  1.00 10.00      A   
ATOM    222  HN  ARG A  24       5.639  -3.901   3.776  1.00 10.00      A   
ATOM    223  CA  ARG A  24       4.639  -4.423   1.986  1.00 10.00      A   
ATOM    224  CB  ARG A  24       3.232  -4.048   2.451  1.00 10.00      A   
ATOM    225  CG  ARG A  24       2.512  -5.171   3.180  1.00 10.00      A   
ATOM    226  CD  ARG A  24       1.058  -5.261   2.754  1.00 10.00      A   
ATOM    227  NE  ARG A  24       0.142  -4.781   3.786  1.00 10.00      A   
ATOM    228  HE  ARG A  24       0.539  -4.343   4.570  1.00 10.00      A   
ATOM    229  CZ  ARG A  24      -1.187  -4.892   3.710  1.00 10.00      A   
ATOM    230  NH1 ARG A  24      -1.752  -5.456   2.646  1.00 10.00      A   
ATOM    231 HH11 ARG A  24      -2.795  -5.543   2.588  1.00 10.00      A   
ATOM    232 HH12 ARG A  24      -1.158  -5.812   1.850  1.00 10.00      A   
ATOM    233  NH2 ARG A  24      -1.951  -4.445   4.701  1.00 10.00      A   
ATOM    234 HH21 ARG A  24      -2.996  -4.539   4.645  1.00 10.00      A   
ATOM    235 HH22 ARG A  24      -1.518  -4.001   5.543  1.00 10.00      A   
ATOM    236  C   ARG A  24       5.201  -3.358   1.058  1.00 10.00      A   
ATOM    237  O   ARG A  24       5.780  -2.370   1.515  1.00 10.00      A   
ATOM    238  N   LEU A  25       5.031  -3.561  -0.243  1.00 10.00      A   
ATOM    239  HN  LEU A  25       4.555  -4.368  -0.542  1.00 10.00      A   
ATOM    240  CA  LEU A  25       5.530  -2.621  -1.245  1.00 10.00      A   
ATOM    241  CB  LEU A  25       5.354  -3.198  -2.654  1.00 10.00      A   
ATOM    242  CG  LEU A  25       5.979  -2.394  -3.800  1.00 10.00      A   
ATOM    243  CD1 LEU A  25       7.479  -2.244  -3.598  1.00 10.00      A   
ATOM    244  CD2 LEU A  25       5.680  -3.049  -5.142  1.00 10.00      A   
ATOM    245  C   LEU A  25       4.832  -1.263  -1.130  1.00 10.00      A   
ATOM    246  O   LEU A  25       5.336  -0.243  -1.604  1.00 10.00      A   
ATOM    247  N   ASP A  26       3.673  -1.252  -0.494  1.00 10.00      A   
ATOM    248  HN  ASP A  26       3.308  -2.097  -0.148  1.00 10.00      A   
ATOM    249  CA  ASP A  26       2.915  -0.019  -0.319  1.00 10.00      A   
ATOM    250  CB  ASP A  26       1.415  -0.275  -0.406  1.00 10.00      A   
ATOM    251  CG  ASP A  26       0.985  -0.560  -1.828  1.00 10.00      A   
ATOM    252  OD1 ASP A  26       0.776  -1.742  -2.170  1.00 10.00      A   
ATOM    253  OD2 ASP A  26       0.878   0.397  -2.625  1.00 10.00      A   
ATOM    254  C   ASP A  26       3.286   0.703   0.970  1.00 10.00      A   
ATOM    255  O   ASP A  26       2.720   1.748   1.288  1.00 10.00      A   
ATOM    256  N   GLY A  27       4.230   0.134   1.712  1.00 10.00      A   
ATOM    257  HN  GLY A  27       4.624  -0.716   1.416  1.00 10.00      A   
ATOM    258  CA  GLY A  27       4.691   0.747   2.947  1.00 10.00      A   
ATOM    259  C   GLY A  27       3.689   0.684   4.087  1.00 10.00      A   
ATOM    260  O   GLY A  27       3.871   1.344   5.112  1.00 10.00      A   
ATOM    261  N   ARG A  28       2.635  -0.100   3.926  1.00 10.00      A   
ATOM    262  HN  ARG A  28       2.536  -0.611   3.097  1.00 10.00      A   
ATOM    263  CA  ARG A  28       1.627  -0.226   4.969  1.00 10.00      A   
ATOM    264  CB  ARG A  28       0.218  -0.018   4.415  1.00 10.00      A   
ATOM    265  CG  ARG A  28      -0.188   1.442   4.304  1.00 10.00      A   
ATOM    266  CD  ARG A  28      -1.625   1.580   3.832  1.00 10.00      A   
ATOM    267  NE  ARG A  28      -1.790   1.146   2.443  1.00 10.00      A   
ATOM    268  HE  ARG A  28      -1.362   1.694   1.745  1.00 10.00      A   
ATOM    269  CZ  ARG A  28      -2.495   0.074   2.071  1.00 10.00      A   
ATOM    270  NH1 ARG A  28      -3.100  -0.678   2.982  1.00 10.00      A   
ATOM    271 HH11 ARG A  28      -3.033  -0.442   3.991  1.00 10.00      A   
ATOM    272 HH12 ARG A  28      -3.662  -1.521   2.680  1.00 10.00      A   
ATOM    273  NH2 ARG A  28      -2.588  -0.249   0.789  1.00 10.00      A   
ATOM    274 HH21 ARG A  28      -3.136  -1.093   0.499  1.00 10.00      A   
ATOM    275 HH22 ARG A  28      -2.114   0.333   0.066  1.00 10.00      A   
ATOM    276  C   ARG A  28       1.736  -1.566   5.679  1.00 10.00      A   
ATOM    277  O   ARG A  28       2.008  -2.590   5.051  1.00 10.00      A   
ATOM    278  N   SER A  29       1.532  -1.545   6.989  1.00 10.00      A   
ATOM    279  HN  SER A  29       1.327  -0.690   7.425  1.00 10.00      A   
ATOM    280  CA  SER A  29       1.608  -2.746   7.809  1.00 10.00      A   
ATOM    281  CB  SER A  29       1.346  -2.388   9.269  1.00 10.00      A   
ATOM    282  OG  SER A  29       1.766  -1.063   9.543  1.00 10.00      A   
ATOM    283  HG  SER A  29       2.411  -1.077  10.260  1.00 10.00      A   
ATOM    284  C   SER A  29       0.610  -3.805   7.341  1.00 10.00      A   
ATOM    285  O   SER A  29      -0.436  -3.482   6.773  1.00 10.00      A   
ATOM    286  N   PHE A  30       0.942  -5.070   7.576  1.00 10.00      A   
ATOM    287  HN  PHE A  30       1.804  -5.263   8.008  1.00 10.00      A   
ATOM    288  CA  PHE A  30       0.085  -6.184   7.185  1.00 10.00      A   
ATOM    289  CB  PHE A  30       0.757  -7.527   7.501  1.00 10.00      A   
ATOM    290  CG  PHE A  30       0.895  -7.822   8.972  1.00 10.00      A   
ATOM    291  CD1 PHE A  30      -0.015  -8.649   9.614  1.00 10.00      A   
ATOM    292  CD2 PHE A  30       1.932  -7.277   9.711  1.00 10.00      A   
ATOM    293  CE1 PHE A  30       0.106  -8.923  10.962  1.00 10.00      A   
ATOM    294  CE2 PHE A  30       2.059  -7.547  11.059  1.00 10.00      A   
ATOM    295  CZ  PHE A  30       1.144  -8.371  11.686  1.00 10.00      A   
ATOM    296  C   PHE A  30      -1.284  -6.102   7.857  1.00 10.00      A   
ATOM    297  O   PHE A  30      -2.270  -6.605   7.330  1.00 10.00      A   
ATOM    298  N   ASP A  31      -1.334  -5.454   9.012  1.00 10.00      A   
ATOM    299  HN  ASP A  31      -0.512  -5.062   9.378  1.00 10.00      A   
ATOM    300  CA  ASP A  31      -2.578  -5.311   9.760  1.00 10.00      A   
ATOM    301  CB  ASP A  31      -2.360  -5.665  11.238  1.00 10.00      A   
ATOM    302  CG  ASP A  31      -1.708  -4.551  12.034  1.00 10.00      A   
ATOM    303  OD1 ASP A  31      -0.666  -4.021  11.590  1.00 10.00      A   
ATOM    304  OD2 ASP A  31      -2.235  -4.205  13.115  1.00 10.00      A   
ATOM    305  C   ASP A  31      -3.144  -3.896   9.633  1.00 10.00      A   
ATOM    306  O   ASP A  31      -4.046  -3.509  10.372  1.00 10.00      A   
ATOM    307  N   GLN A  32      -2.616  -3.133   8.687  1.00 10.00      A   
ATOM    308  HN  GLN A  32      -1.920  -3.504   8.107  1.00 10.00      A   
ATOM    309  CA  GLN A  32      -3.065  -1.761   8.471  1.00 10.00      A   
ATOM    310  CB  GLN A  32      -1.876  -0.866   8.110  1.00 10.00      A   
ATOM    311  CG  GLN A  32      -2.182   0.625   8.116  1.00 10.00      A   
ATOM    312  CD  GLN A  32      -2.276   1.197   9.516  1.00 10.00      A   
ATOM    313  OE1 GLN A  32      -1.612   0.724  10.440  1.00 10.00      A   
ATOM    314  NE2 GLN A  32      -3.102   2.214   9.684  1.00 10.00      A   
ATOM    315 HE21 GLN A  32      -3.603   2.537   8.904  1.00 10.00      A   
ATOM    316 HE22 GLN A  32      -3.181   2.609  10.579  1.00 10.00      A   
ATOM    317  C   GLN A  32      -4.105  -1.706   7.358  1.00 10.00      A   
ATOM    318  O   GLN A  32      -3.868  -2.192   6.251  1.00 10.00      A   
ATOM    319  N   PHE A  33      -5.247  -1.101   7.654  1.00 10.00      A   
ATOM    320  HN  PHE A  33      -5.366  -0.718   8.551  1.00 10.00      A   
ATOM    321  CA  PHE A  33      -6.324  -0.977   6.684  1.00 10.00      A   
ATOM    322  CB  PHE A  33      -7.672  -0.887   7.408  1.00 10.00      A   
ATOM    323  CG  PHE A  33      -8.868  -1.110   6.525  1.00 10.00      A   
ATOM    324  CD1 PHE A  33      -9.128  -2.359   5.986  1.00 10.00      A   
ATOM    325  CD2 PHE A  33      -9.737  -0.069   6.239  1.00 10.00      A   
ATOM    326  CE1 PHE A  33     -10.230  -2.569   5.176  1.00 10.00      A   
ATOM    327  CE2 PHE A  33     -10.840  -0.269   5.430  1.00 10.00      A   
ATOM    328  CZ  PHE A  33     -11.086  -1.521   4.899  1.00 10.00      A   
ATOM    329  C   PHE A  33      -6.112   0.250   5.795  1.00 10.00      A   
ATOM    330  O   PHE A  33      -5.339   1.151   6.135  1.00 10.00      A   
ATOM    331  N   ARG A  34      -6.802   0.269   4.661  1.00 10.00      A   
ATOM    332  HN  ARG A  34      -7.397  -0.483   4.458  1.00 10.00      A   
ATOM    333  CA  ARG A  34      -6.713   1.364   3.702  1.00 10.00      A   
ATOM    334  CB  ARG A  34      -7.541   1.011   2.466  1.00 10.00      A   
ATOM    335  CG  ARG A  34      -6.961   1.491   1.149  1.00 10.00      A   
ATOM    336  CD  ARG A  34      -5.773   0.642   0.736  1.00 10.00      A   
ATOM    337  NE  ARG A  34      -5.637   0.551  -0.718  1.00 10.00      A   
ATOM    338  HE  ARG A  34      -5.280   1.336  -1.185  1.00 10.00      A   
ATOM    339  CZ  ARG A  34      -5.975  -0.526  -1.426  1.00 10.00      A   
ATOM    340  NH1 ARG A  34      -6.467  -1.600  -0.824  1.00 10.00      A   
ATOM    341 HH11 ARG A  34      -6.726  -2.447  -1.378  1.00 10.00      A   
ATOM    342 HH12 ARG A  34      -6.601  -1.607   0.224  1.00 10.00      A   
ATOM    343  NH2 ARG A  34      -5.797  -0.536  -2.740  1.00 10.00      A   
ATOM    344 HH21 ARG A  34      -6.063  -1.379  -3.303  1.00 10.00      A   
ATOM    345 HH22 ARG A  34      -5.385   0.297  -3.228  1.00 10.00      A   
ATOM    346  C   ARG A  34      -7.254   2.662   4.295  1.00 10.00      A   
ATOM    347  O   ARG A  34      -8.030   2.644   5.253  1.00 10.00      A   
ATOM    348  N   ASP A  35      -6.826   3.785   3.733  1.00 10.00      A   
ATOM    349  HN  ASP A  35      -6.186   3.737   2.991  1.00 10.00      A   
ATOM    350  CA  ASP A  35      -7.290   5.086   4.184  1.00 10.00      A   
ATOM    351  CB  ASP A  35      -6.272   6.180   3.852  1.00 10.00      A   
ATOM    352  CG  ASP A  35      -6.669   7.532   4.414  1.00 10.00      A   
ATOM    353  OD1 ASP A  35      -6.925   8.463   3.621  1.00 10.00      A   
ATOM    354  OD2 ASP A  35      -6.730   7.667   5.656  1.00 10.00      A   
ATOM    355  C   ASP A  35      -8.621   5.385   3.517  1.00 10.00      A   
ATOM    356  O   ASP A  35      -8.696   5.515   2.296  1.00 10.00      A   
ATOM    357  N   VAL A  36      -9.665   5.485   4.317  1.00 10.00      A   
ATOM    358  HN  VAL A  36      -9.537   5.411   5.288  1.00 10.00      A   
ATOM    359  CA  VAL A  36     -10.998   5.725   3.794  1.00 10.00      A   
ATOM    360  CB  VAL A  36     -12.069   4.966   4.607  1.00 10.00      A   
ATOM    361  CG1 VAL A  36     -13.406   4.974   3.881  1.00 10.00      A   
ATOM    362  CG2 VAL A  36     -11.626   3.541   4.905  1.00 10.00      A   
ATOM    363  C   VAL A  36     -11.355   7.206   3.783  1.00 10.00      A   
ATOM    364  O   VAL A  36     -11.339   7.869   4.821  1.00 10.00      A   
ATOM    365  N   GLU A  37     -11.653   7.719   2.600  1.00 10.00      A   
ATOM    366  HN  GLU A  37     -11.581   7.149   1.801  1.00 10.00      A   
ATOM    367  CA  GLU A  37     -12.065   9.105   2.441  1.00 10.00      A   
ATOM    368  CB  GLU A  37     -11.146   9.838   1.462  1.00 10.00      A   
ATOM    369  CG  GLU A  37     -11.453  11.322   1.336  1.00 10.00      A   
ATOM    370  CD  GLU A  37     -10.832  11.954   0.110  1.00 10.00      A   
ATOM    371  OE1 GLU A  37     -11.517  12.042  -0.931  1.00 10.00      A   
ATOM    372  OE2 GLU A  37      -9.664  12.393   0.188  1.00 10.00      A   
ATOM    373  C   GLU A  37     -13.496   9.125   1.921  1.00 10.00      A   
ATOM    374  O   GLU A  37     -13.787   8.539   0.879  1.00 10.00      A   
ATOM    375  N   ILE A  38     -14.385   9.773   2.657  1.00 10.00      A   
ATOM    376  HN  ILE A  38     -14.092  10.220   3.480  1.00 10.00      A   
ATOM    377  CA  ILE A  38     -15.788   9.846   2.266  1.00 10.00      A   
ATOM    378  CB  ILE A  38     -16.727   9.395   3.406  1.00 10.00      A   
ATOM    379  CG1 ILE A  38     -16.384   7.966   3.839  1.00 10.00      A   
ATOM    380  CG2 ILE A  38     -18.182   9.481   2.965  1.00 10.00      A   
ATOM    381  CD1 ILE A  38     -17.194   7.463   5.016  1.00 10.00      A   
ATOM    382  C   ILE A  38     -16.170  11.252   1.800  1.00 10.00      A   
ATOM    383  O   ILE A  38     -16.111  12.216   2.568  1.00 10.00      A   
ATOM    384  N   THR A  39     -16.547  11.356   0.531  1.00 10.00      A   
ATOM    385  HN  THR A  39     -16.553  10.548  -0.032  1.00 10.00      A   
ATOM    386  CA  THR A  39     -16.949  12.624  -0.059  1.00 10.00      A   
ATOM    387  CB  THR A  39     -16.192  12.862  -1.380  1.00 10.00      A   
ATOM    388  OG1 THR A  39     -14.857  12.349  -1.260  1.00 10.00      A   
ATOM    389  HG1 THR A  39     -14.552  12.460  -0.352  1.00 10.00      A   
ATOM    390  CG2 THR A  39     -16.132  14.345  -1.709  1.00 10.00      A   
ATOM    391  C   THR A  39     -18.449  12.612  -0.347  1.00 10.00      A   
ATOM    392  O   THR A  39     -18.984  11.617  -0.837  1.00 10.00      A   
ATOM    393  N   PHE A  40     -19.126  13.705  -0.032  1.00 10.00      A   
ATOM    394  HN  PHE A  40     -18.651  14.468   0.366  1.00 10.00      A   
ATOM    395  CA  PHE A  40     -20.563  13.802  -0.268  1.00 10.00      A   
ATOM    396  CB  PHE A  40     -21.305  14.205   1.010  1.00 10.00      A   
ATOM    397  CG  PHE A  40     -21.203  13.198   2.123  1.00 10.00      A   
ATOM    398  CD1 PHE A  40     -20.467  13.478   3.263  1.00 10.00      A   
ATOM    399  CD2 PHE A  40     -21.843  11.974   2.027  1.00 10.00      A   
ATOM    400  CE1 PHE A  40     -20.371  12.556   4.288  1.00 10.00      A   
ATOM    401  CE2 PHE A  40     -21.751  11.047   3.047  1.00 10.00      A   
ATOM    402  CZ  PHE A  40     -21.015  11.338   4.180  1.00 10.00      A   
ATOM    403  C   PHE A  40     -20.868  14.790  -1.389  1.00 10.00      A   
ATOM    404  O   PHE A  40     -20.185  15.810  -1.537  1.00 10.00      A   
ATOM    405  N   GLY A  41     -21.883  14.481  -2.187  1.00 10.00      A   
ATOM    406  HN  GLY A  41     -22.380  13.648  -2.034  1.00 10.00      A   
ATOM    407  CA  GLY A  41     -22.260  15.352  -3.283  1.00 10.00      A   
ATOM    408  C   GLY A  41     -23.341  16.340  -2.887  1.00 10.00      A   
ATOM    409  O   GLY A  41     -23.711  16.422  -1.715  1.00 10.00      A   
ATOM    410  N   LYS A  42     -23.861  17.078  -3.864  1.00 10.00      A   
ATOM    411  HN  LYS A  42     -23.546  16.942  -4.786  1.00 10.00      A   
ATOM    412  CA  LYS A  42     -24.904  18.071  -3.604  1.00 10.00      A   
ATOM    413  CB  LYS A  42     -24.968  19.110  -4.728  1.00 10.00      A   
ATOM    414  CG  LYS A  42     -23.701  19.930  -4.901  1.00 10.00      A   
ATOM    415  CD  LYS A  42     -23.891  21.011  -5.951  1.00 10.00      A   
ATOM    416  CE  LYS A  42     -22.555  21.571  -6.411  1.00 10.00      A   
ATOM    417  NZ  LYS A  42     -22.727  22.654  -7.412  1.00 10.00      A   
ATOM    418  HZ1 LYS A  42     -23.451  22.386  -8.109  1.00 10.00      A   
ATOM    419  HZ2 LYS A  42     -21.833  22.825  -7.912  1.00 10.00      A   
ATOM    420  HZ3 LYS A  42     -23.019  23.536  -6.943  1.00 10.00      A   
ATOM    421  C   LYS A  42     -26.264  17.403  -3.442  1.00 10.00      A   
ATOM    422  O   LYS A  42     -27.198  17.988  -2.889  1.00 10.00      A   
ATOM    423  N   GLU A  43     -26.374  16.179  -3.932  1.00 10.00      A   
ATOM    424  HN  GLU A  43     -25.595  15.763  -4.363  1.00 10.00      A   
ATOM    425  CA  GLU A  43     -27.616  15.435  -3.836  1.00 10.00      A   
ATOM    426  CB  GLU A  43     -27.942  14.758  -5.167  1.00 10.00      A   
ATOM    427  CG  GLU A  43     -28.270  15.726  -6.290  1.00 10.00      A   
ATOM    428  CD  GLU A  43     -28.189  15.074  -7.651  1.00 10.00      A   
ATOM    429  OE1 GLU A  43     -27.076  14.997  -8.209  1.00 10.00      A   
ATOM    430  OE2 GLU A  43     -29.236  14.623  -8.168  1.00 10.00      A   
ATOM    431  C   GLU A  43     -27.533  14.392  -2.731  1.00 10.00      A   
ATOM    432  O   GLU A  43     -26.462  13.840  -2.462  1.00 10.00      A   
ATOM    433  N   PHE A  44     -28.659  14.134  -2.086  1.00 10.00      A   
ATOM    434  HN  PHE A  44     -29.478  14.608  -2.342  1.00 10.00      A   
ATOM    435  CA  PHE A  44     -28.715  13.147  -1.021  1.00 10.00      A   
ATOM    436  CB  PHE A  44     -29.981  13.325  -0.175  1.00 10.00      A   
ATOM    437  CG  PHE A  44     -30.095  14.677   0.470  1.00 10.00      A   
ATOM    438  CD1 PHE A  44     -31.084  15.564   0.078  1.00 10.00      A   
ATOM    439  CD2 PHE A  44     -29.209  15.062   1.465  1.00 10.00      A   
ATOM    440  CE1 PHE A  44     -31.190  16.811   0.665  1.00 10.00      A   
ATOM    441  CE2 PHE A  44     -29.309  16.308   2.057  1.00 10.00      A   
ATOM    442  CZ  PHE A  44     -30.301  17.183   1.656  1.00 10.00      A   
ATOM    443  C   PHE A  44     -28.678  11.752  -1.624  1.00 10.00      A   
ATOM    444  O   PHE A  44     -29.406  11.460  -2.573  1.00 10.00      A   
ATOM    445  N   GLY A  45     -27.808  10.911  -1.095  1.00 10.00      A   
ATOM    446  HN  GLY A  45     -27.231  11.212  -0.361  1.00 10.00      A   
ATOM    447  CA  GLY A  45     -27.690   9.560  -1.598  1.00 10.00      A   
ATOM    448  C   GLY A  45     -26.508   9.409  -2.531  1.00 10.00      A   
ATOM    449  O   GLY A  45     -26.189   8.306  -2.966  1.00 10.00      A   
ATOM    450  N   ASP A  46     -25.869  10.527  -2.851  1.00 10.00      A   
ATOM    451  HN  ASP A  46     -26.187  11.378  -2.484  1.00 10.00      A   
ATOM    452  CA  ASP A  46     -24.703  10.522  -3.727  1.00 10.00      A   
ATOM    453  CB  ASP A  46     -24.767  11.692  -4.713  1.00 10.00      A   
ATOM    454  CG  ASP A  46     -23.726  11.609  -5.815  1.00 10.00      A   
ATOM    455  OD1 ASP A  46     -23.955  10.874  -6.805  1.00 10.00      A   
ATOM    456  OD2 ASP A  46     -22.692  12.299  -5.717  1.00 10.00      A   
ATOM    457  C   ASP A  46     -23.441  10.614  -2.881  1.00 10.00      A   
ATOM    458  O   ASP A  46     -23.182  11.643  -2.246  1.00 10.00      A   
ATOM    459  N   VAL A  47     -22.672   9.534  -2.848  1.00 10.00      A   
ATOM    460  HN  VAL A  47     -22.930   8.740  -3.372  1.00 10.00      A   
ATOM    461  CA  VAL A  47     -21.454   9.496  -2.056  1.00 10.00      A   
ATOM    462  CB  VAL A  47     -21.667   8.683  -0.755  1.00 10.00      A   
ATOM    463  CG1 VAL A  47     -21.968   7.223  -1.063  1.00 10.00      A   
ATOM    464  CG2 VAL A  47     -20.479   8.815   0.190  1.00 10.00      A   
ATOM    465  C   VAL A  47     -20.280   8.920  -2.845  1.00 10.00      A   
ATOM    466  O   VAL A  47     -20.446   8.040  -3.697  1.00 10.00      A   
ATOM    467  N   SER A  48     -19.096   9.447  -2.569  1.00 10.00      A   
ATOM    468  HN  SER A  48     -19.040  10.171  -1.901  1.00 10.00      A   
ATOM    469  CA  SER A  48     -17.878   8.996  -3.214  1.00 10.00      A   
ATOM    470  CB  SER A  48     -17.235  10.153  -3.975  1.00 10.00      A   
ATOM    471  OG  SER A  48     -18.187  10.821  -4.790  1.00 10.00      A   
ATOM    472  HG  SER A  48     -19.078  10.601  -4.491  1.00 10.00      A   
ATOM    473  C   SER A  48     -16.911   8.466  -2.160  1.00 10.00      A   
ATOM    474  O   SER A  48     -16.607   9.155  -1.186  1.00 10.00      A   
ATOM    475  N   VAL A  49     -16.447   7.242  -2.342  1.00 10.00      A   
ATOM    476  HN  VAL A  49     -16.723   6.735  -3.135  1.00 10.00      A   
ATOM    477  CA  VAL A  49     -15.520   6.636  -1.401  1.00 10.00      A   
ATOM    478  CB  VAL A  49     -16.033   5.278  -0.875  1.00 10.00      A   
ATOM    479  CG1 VAL A  49     -15.016   4.634   0.057  1.00 10.00      A   
ATOM    480  CG2 VAL A  49     -17.365   5.456  -0.162  1.00 10.00      A   
ATOM    481  C   VAL A  49     -14.148   6.469  -2.042  1.00 10.00      A   
ATOM    482  O   VAL A  49     -14.029   5.958  -3.158  1.00 10.00      A   
ATOM    483  N   LYS A  50     -13.126   6.934  -1.341  1.00 10.00      A   
ATOM    484  HN  LYS A  50     -13.300   7.354  -0.467  1.00 10.00      A   
ATOM    485  CA  LYS A  50     -11.757   6.850  -1.825  1.00 10.00      A   
ATOM    486  CB  LYS A  50     -11.167   8.260  -1.948  1.00 10.00      A   
ATOM    487  CG  LYS A  50      -9.782   8.325  -2.573  1.00 10.00      A   
ATOM    488  CD  LYS A  50      -9.200   9.724  -2.455  1.00 10.00      A   
ATOM    489  CE  LYS A  50      -7.898   9.856  -3.228  1.00 10.00      A   
ATOM    490  NZ  LYS A  50      -7.259  11.180  -3.003  1.00 10.00      A   
ATOM    491  HZ1 LYS A  50      -7.939  11.944  -3.186  1.00 10.00      A   
ATOM    492  HZ2 LYS A  50      -6.448  11.300  -3.640  1.00 10.00      A   
ATOM    493  HZ3 LYS A  50      -6.925  11.257  -2.019  1.00 10.00      A   
ATOM    494  C   LYS A  50     -10.906   6.004  -0.882  1.00 10.00      A   
ATOM    495  O   LYS A  50     -10.816   6.296   0.310  1.00 10.00      A   
ATOM    496  N   MET A  51     -10.313   4.945  -1.416  1.00 10.00      A   
ATOM    497  HN  MET A  51     -10.453   4.751  -2.372  1.00 10.00      A   
ATOM    498  CA  MET A  51      -9.459   4.055  -0.637  1.00 10.00      A   
ATOM    499  CB  MET A  51     -10.188   2.746  -0.314  1.00 10.00      A   
ATOM    500  CG  MET A  51     -11.263   2.875   0.753  1.00 10.00      A   
ATOM    501  SD  MET A  51     -11.207   1.536   1.960  1.00 10.00      A   
ATOM    502  CE  MET A  51     -11.385   0.102   0.898  1.00 10.00      A   
ATOM    503  C   MET A  51      -8.186   3.764  -1.418  1.00 10.00      A   
ATOM    504  O   MET A  51      -8.187   2.941  -2.338  1.00 10.00      A   
ATOM    505  N   GLY A  52      -7.101   4.442  -1.064  1.00 10.00      A   
ATOM    506  HN  GLY A  52      -7.145   5.078  -0.317  1.00 10.00      A   
ATOM    507  CA  GLY A  52      -5.859   4.255  -1.779  1.00 10.00      A   
ATOM    508  C   GLY A  52      -6.006   4.802  -3.180  1.00 10.00      A   
ATOM    509  O   GLY A  52      -6.199   6.003  -3.364  1.00 10.00      A   
ATOM    510  N   ASN A  53      -5.947   3.928  -4.168  1.00 10.00      A   
ATOM    511  HN  ASN A  53      -5.793   2.980  -3.971  1.00 10.00      A   
ATOM    512  CA  ASN A  53      -6.117   4.352  -5.546  1.00 10.00      A   
ATOM    513  CB  ASN A  53      -5.063   3.738  -6.470  1.00 10.00      A   
ATOM    514  CG  ASN A  53      -3.646   4.080  -6.054  1.00 10.00      A   
ATOM    515  OD1 ASN A  53      -3.082   5.089  -6.481  1.00 10.00      A   
ATOM    516  ND2 ASN A  53      -3.059   3.243  -5.212  1.00 10.00      A   
ATOM    517 HD21 ASN A  53      -3.570   2.451  -4.906  1.00 10.00      A   
ATOM    518 HD22 ASN A  53      -2.142   3.436  -4.926  1.00 10.00      A   
ATOM    519  C   ASN A  53      -7.518   3.983  -6.006  1.00 10.00      A   
ATOM    520  O   ASN A  53      -7.994   4.469  -7.029  1.00 10.00      A   
ATOM    521  N   THR A  54      -8.179   3.139  -5.217  1.00 10.00      A   
ATOM    522  HN  THR A  54      -7.746   2.816  -4.396  1.00 10.00      A   
ATOM    523  CA  THR A  54      -9.530   2.690  -5.517  1.00 10.00      A   
ATOM    524  CB  THR A  54      -9.945   1.528  -4.586  1.00 10.00      A   
ATOM    525  OG1 THR A  54      -9.031   0.431  -4.743  1.00 10.00      A   
ATOM    526  HG1 THR A  54      -9.078  -0.143  -3.966  1.00 10.00      A   
ATOM    527  CG2 THR A  54     -11.358   1.054  -4.896  1.00 10.00      A   
ATOM    528  C   THR A  54     -10.522   3.841  -5.361  1.00 10.00      A   
ATOM    529  O   THR A  54     -10.591   4.478  -4.306  1.00 10.00      A   
ATOM    530  N   LYS A  55     -11.275   4.107  -6.420  1.00 10.00      A   
ATOM    531  HN  LYS A  55     -11.173   3.556  -7.226  1.00 10.00      A   
ATOM    532  CA  LYS A  55     -12.262   5.176  -6.418  1.00 10.00      A   
ATOM    533  CB  LYS A  55     -11.865   6.268  -7.418  1.00 10.00      A   
ATOM    534  CG  LYS A  55     -10.432   6.759  -7.275  1.00 10.00      A   
ATOM    535  CD  LYS A  55     -10.006   7.578  -8.483  1.00 10.00      A   
ATOM    536  CE  LYS A  55      -8.516   7.880  -8.457  1.00 10.00      A   
ATOM    537  NZ  LYS A  55      -7.684   6.661  -8.666  1.00 10.00      A   
ATOM    538  HZ1 LYS A  55      -7.912   5.937  -7.951  1.00 10.00      A   
ATOM    539  HZ2 LYS A  55      -6.676   6.898  -8.592  1.00 10.00      A   
ATOM    540  HZ3 LYS A  55      -7.864   6.258  -9.615  1.00 10.00      A   
ATOM    541  C   LYS A  55     -13.621   4.606  -6.793  1.00 10.00      A   
ATOM    542  O   LYS A  55     -13.786   4.035  -7.874  1.00 10.00      A   
ATOM    543  N   VAL A  56     -14.581   4.727  -5.893  1.00 10.00      A   
ATOM    544  HN  VAL A  56     -14.384   5.164  -5.034  1.00 10.00      A   
ATOM    545  CA  VAL A  56     -15.922   4.217  -6.142  1.00 10.00      A   
ATOM    546  CB  VAL A  56     -16.251   2.985  -5.267  1.00 10.00      A   
ATOM    547  CG1 VAL A  56     -15.410   1.790  -5.685  1.00 10.00      A   
ATOM    548  CG2 VAL A  56     -16.043   3.289  -3.791  1.00 10.00      A   
ATOM    549  C   VAL A  56     -16.978   5.298  -5.934  1.00 10.00      A   
ATOM    550  O   VAL A  56     -16.851   6.150  -5.050  1.00 10.00      A   
ATOM    551  N   HIS A  57     -18.010   5.266  -6.764  1.00 10.00      A   
ATOM    552  HN  HIS A  57     -18.048   4.559  -7.450  1.00 10.00      A   
ATOM    553  CA  HIS A  57     -19.103   6.229  -6.682  1.00 10.00      A   
ATOM    554  CB  HIS A  57     -19.191   7.061  -7.967  1.00 10.00      A   
ATOM    555  CG  HIS A  57     -18.168   8.146  -8.093  1.00 10.00      A   
ATOM    556  ND1 HIS A  57     -18.303   9.383  -7.505  1.00 10.00      A   
ATOM    557  HD1 HIS A  57     -19.064   9.679  -6.951  1.00 10.00      A   
ATOM    558  CD2 HIS A  57     -16.991   8.181  -8.763  1.00 10.00      A   
ATOM    559  CE1 HIS A  57     -17.261  10.134  -7.810  1.00 10.00      A   
ATOM    560  NE2 HIS A  57     -16.451   9.424  -8.572  1.00 10.00      A   
ATOM    561  HE2 HIS A  57     -15.602   9.750  -8.947  1.00 10.00      A   
ATOM    562  C   HIS A  57     -20.410   5.480  -6.487  1.00 10.00      A   
ATOM    563  O   HIS A  57     -20.736   4.592  -7.272  1.00 10.00      A   
ATOM    564  N   CYS A  58     -21.155   5.819  -5.452  1.00 10.00      A   
ATOM    565  HN  CYS A  58     -20.855   6.537  -4.847  1.00 10.00      A   
ATOM    566  CA  CYS A  58     -22.423   5.155  -5.196  1.00 10.00      A   
ATOM    567  CB  CYS A  58     -22.351   4.325  -3.913  1.00 10.00      A   
ATOM    568  SG  CYS A  58     -23.595   3.018  -3.806  1.00 10.00      A   
ATOM    569  HG  CYS A  58     -23.919   2.667  -5.045  1.00 10.00      A   
ATOM    570  C   CYS A  58     -23.548   6.174  -5.115  1.00 10.00      A   
ATOM    571  O   CYS A  58     -23.368   7.262  -4.562  1.00 10.00      A   
ATOM    572  N   ARG A  59     -24.690   5.838  -5.697  1.00 10.00      A   
ATOM    573  HN  ARG A  59     -24.764   4.965  -6.146  1.00 10.00      A   
ATOM    574  CA  ARG A  59     -25.838   6.726  -5.683  1.00 10.00      A   
ATOM    575  CB  ARG A  59     -25.988   7.462  -7.021  1.00 10.00      A   
ATOM    576  CG  ARG A  59     -27.308   8.204  -7.172  1.00 10.00      A   
ATOM    577  CD  ARG A  59     -27.283   9.179  -8.333  1.00 10.00      A   
ATOM    578  NE  ARG A  59     -26.465  10.355  -8.044  1.00 10.00      A   
ATOM    579  HE  ARG A  59     -25.532  10.198  -7.761  1.00 10.00      A   
ATOM    580  CZ  ARG A  59     -26.908  11.607  -8.108  1.00 10.00      A   
ATOM    581  NH1 ARG A  59     -28.165  11.865  -8.461  1.00 10.00      A   
ATOM    582 HH11 ARG A  59     -28.818  11.080  -8.674  1.00 10.00      A   
ATOM    583 HH12 ARG A  59     -28.510  12.855  -8.509  1.00 10.00      A   
ATOM    584  NH2 ARG A  59     -26.080  12.600  -7.833  1.00 10.00      A   
ATOM    585 HH21 ARG A  59     -25.095  12.392  -7.556  1.00 10.00      A   
ATOM    586 HH22 ARG A  59     -26.408  13.597  -7.888  1.00 10.00      A   
ATOM    587  C   ARG A  59     -27.113   5.968  -5.346  1.00 10.00      A   
ATOM    588  O   ARG A  59     -27.372   4.888  -5.886  1.00 10.00      A   
ATOM    589  N   ILE A  60     -27.886   6.528  -4.431  1.00 10.00      A   
ATOM    590  HN  ILE A  60     -27.594   7.367  -4.012  1.00 10.00      A   
ATOM    591  CA  ILE A  60     -29.144   5.933  -4.017  1.00 10.00      A   
ATOM    592  CB  ILE A  60     -29.309   5.988  -2.480  1.00 10.00      A   
ATOM    593  CG1 ILE A  60     -28.068   5.437  -1.771  1.00 10.00      A   
ATOM    594  CG2 ILE A  60     -30.559   5.236  -2.043  1.00 10.00      A   
ATOM    595  CD1 ILE A  60     -27.796   3.971  -2.038  1.00 10.00      A   
ATOM    596  C   ILE A  60     -30.302   6.684  -4.662  1.00 10.00      A   
ATOM    597  O   ILE A  60     -30.371   7.913  -4.591  1.00 10.00      A   
ATOM    598  N   SER A  61     -31.190   5.951  -5.309  1.00 10.00      A   
ATOM    599  HN  SER A  61     -31.067   4.976  -5.353  1.00 10.00      A   
ATOM    600  CA  SER A  61     -32.349   6.547  -5.959  1.00 10.00      A   
ATOM    601  CB  SER A  61     -32.196   6.460  -7.480  1.00 10.00      A   
ATOM    602  OG  SER A  61     -30.943   6.986  -7.896  1.00 10.00      A   
ATOM    603  HG  SER A  61     -30.752   7.789  -7.393  1.00 10.00      A   
ATOM    604  C   SER A  61     -33.624   5.842  -5.499  1.00 10.00      A   
ATOM    605  O   SER A  61     -33.606   4.638  -5.233  1.00 10.00      A   
ATOM    606  N   CYS A  62     -34.719   6.587  -5.395  1.00 10.00      A   
ATOM    607  HN  CYS A  62     -34.679   7.543  -5.625  1.00 10.00      A   
ATOM    608  CA  CYS A  62     -35.984   6.014  -4.953  1.00 10.00      A   
ATOM    609  CB  CYS A  62     -36.259   6.386  -3.495  1.00 10.00      A   
ATOM    610  SG  CYS A  62     -36.440   8.161  -3.203  1.00 10.00      A   
ATOM    611  HG  CYS A  62     -35.419   8.558  -2.459  1.00 10.00      A   
ATOM    612  C   CYS A  62     -37.140   6.470  -5.836  1.00 10.00      A   
ATOM    613  O   CYS A  62     -37.046   7.488  -6.525  1.00 10.00      A   
ATOM    614  N   GLN A  63     -38.218   5.698  -5.820  1.00 10.00      A   
ATOM    615  HN  GLN A  63     -38.212   4.887  -5.267  1.00 10.00      A   
ATOM    616  CA  GLN A  63     -39.411   6.007  -6.597  1.00 10.00      A   
ATOM    617  CB  GLN A  63     -39.208   5.629  -8.068  1.00 10.00      A   
ATOM    618  CG  GLN A  63     -38.945   4.150  -8.303  1.00 10.00      A   
ATOM    619  CD  GLN A  63     -38.719   3.821  -9.764  1.00 10.00      A   
ATOM    620  OE1 GLN A  63     -38.220   4.649 -10.530  1.00 10.00      A   
ATOM    621  NE2 GLN A  63     -39.078   2.610 -10.160  1.00 10.00      A   
ATOM    622 HE21 GLN A  63     -39.466   2.000  -9.498  1.00 10.00      A   
ATOM    623 HE22 GLN A  63     -38.937   2.367 -11.102  1.00 10.00      A   
ATOM    624  C   GLN A  63     -40.601   5.250  -6.024  1.00 10.00      A   
ATOM    625  O   GLN A  63     -40.422   4.279  -5.291  1.00 10.00      A   
ATOM    626  N   ILE A  64     -41.804   5.695  -6.346  1.00 10.00      A   
ATOM    627  HN  ILE A  64     -41.884   6.479  -6.930  1.00 10.00      A   
ATOM    628  CA  ILE A  64     -43.011   5.046  -5.856  1.00 10.00      A   
ATOM    629  CB  ILE A  64     -44.169   6.055  -5.697  1.00 10.00      A   
ATOM    630  CG1 ILE A  64     -43.740   7.215  -4.796  1.00 10.00      A   
ATOM    631  CG2 ILE A  64     -45.405   5.368  -5.131  1.00 10.00      A   
ATOM    632  CD1 ILE A  64     -44.742   8.347  -4.731  1.00 10.00      A   
ATOM    633  C   ILE A  64     -43.437   3.931  -6.805  1.00 10.00      A   
ATOM    634  O   ILE A  64     -43.638   4.164  -7.998  1.00 10.00      A   
ATOM    635  N   ALA A  65     -43.559   2.723  -6.269  1.00 10.00      A   
ATOM    636  HN  ALA A  65     -43.380   2.609  -5.307  1.00 10.00      A   
ATOM    637  CA  ALA A  65     -43.958   1.563  -7.062  1.00 10.00      A   
ATOM    638  CB  ALA A  65     -42.732   0.820  -7.570  1.00 10.00      A   
ATOM    639  C   ALA A  65     -44.852   0.632  -6.245  1.00 10.00      A   
ATOM    640  O   ALA A  65     -45.261   0.975  -5.137  1.00 10.00      A   
ATOM    641  N   GLN A  66     -45.152  -0.537  -6.791  1.00 10.00      A   
ATOM    642  HN  GLN A  66     -44.788  -0.759  -7.676  1.00 10.00      A   
ATOM    643  CA  GLN A  66     -46.002  -1.508  -6.109  1.00 10.00      A   
ATOM    644  CB  GLN A  66     -47.034  -2.083  -7.091  1.00 10.00      A   
ATOM    645  CG  GLN A  66     -48.032  -3.052  -6.477  1.00 10.00      A   
ATOM    646  CD  GLN A  66     -49.132  -3.449  -7.443  1.00 10.00      A   
ATOM    647  OE1 GLN A  66     -48.996  -4.407  -8.203  1.00 10.00      A   
ATOM    648  NE2 GLN A  66     -50.229  -2.716  -7.424  1.00 10.00      A   
ATOM    649 HE21 GLN A  66     -50.272  -1.963  -6.799  1.00 10.00      A   
ATOM    650 HE22 GLN A  66     -50.959  -2.958  -8.032  1.00 10.00      A   
ATOM    651  C   GLN A  66     -45.158  -2.625  -5.495  1.00 10.00      A   
ATOM    652  O   GLN A  66     -44.230  -3.130  -6.132  1.00 10.00      A   
ATOM    653  N   PRO A  67     -45.451  -3.005  -4.241  1.00 10.00      A   
ATOM    654  CA  PRO A  67     -44.722  -4.070  -3.544  1.00 10.00      A   
ATOM    655  CB  PRO A  67     -45.137  -3.866  -2.086  1.00 10.00      A   
ATOM    656  CG  PRO A  67     -46.508  -3.294  -2.173  1.00 10.00      A   
ATOM    657  CD  PRO A  67     -46.518  -2.424  -3.400  1.00 10.00      A   
ATOM    658  C   PRO A  67     -45.155  -5.456  -4.024  1.00 10.00      A   
ATOM    659  O   PRO A  67     -46.086  -5.585  -4.825  1.00 10.00      A   
ATOM    660  N   TYR A  68     -44.482  -6.487  -3.527  1.00 10.00      A   
ATOM    661  HN  TYR A  68     -43.773  -6.323  -2.872  1.00 10.00      A   
ATOM    662  CA  TYR A  68     -44.800  -7.858  -3.904  1.00 10.00      A   
ATOM    663  CB  TYR A  68     -43.603  -8.775  -3.642  1.00 10.00      A   
ATOM    664  CG  TYR A  68     -42.522  -8.713  -4.693  1.00 10.00      A   
ATOM    665  CD1 TYR A  68     -41.183  -8.794  -4.339  1.00 10.00      A   
ATOM    666  CD2 TYR A  68     -42.836  -8.586  -6.040  1.00 10.00      A   
ATOM    667  CE1 TYR A  68     -40.187  -8.751  -5.294  1.00 10.00      A   
ATOM    668  CE2 TYR A  68     -41.848  -8.539  -7.003  1.00 10.00      A   
ATOM    669  CZ  TYR A  68     -40.526  -8.623  -6.623  1.00 10.00      A   
ATOM    670  OH  TYR A  68     -39.539  -8.582  -7.581  1.00 10.00      A   
ATOM    671  HH  TYR A  68     -38.972  -9.358  -7.485  1.00 10.00      A   
ATOM    672  C   TYR A  68     -45.999  -8.353  -3.112  1.00 10.00      A   
ATOM    673  O   TYR A  68     -46.294  -7.830  -2.042  1.00 10.00      A   
ATOM    674  N   GLU A  69     -46.684  -9.358  -3.638  1.00 10.00      A   
ATOM    675  HN  GLU A  69     -46.410  -9.721  -4.508  1.00 10.00      A   
ATOM    676  CA  GLU A  69     -47.847  -9.924  -2.967  1.00 10.00      A   
ATOM    677  CB  GLU A  69     -48.566 -10.909  -3.888  1.00 10.00      A   
ATOM    678  CG  GLU A  69     -49.263 -10.252  -5.068  1.00 10.00      A   
ATOM    679  CD  GLU A  69     -49.845 -11.255  -6.040  1.00 10.00      A   
ATOM    680  OE1 GLU A  69     -50.486 -12.228  -5.589  1.00 10.00      A   
ATOM    681  OE2 GLU A  69     -49.672 -11.074  -7.265  1.00 10.00      A   
ATOM    682  C   GLU A  69     -47.442 -10.612  -1.668  1.00 10.00      A   
ATOM    683  O   GLU A  69     -48.198 -10.628  -0.695  1.00 10.00      A   
ATOM    684  N   ASP A  70     -46.243 -11.186  -1.666  1.00 10.00      A   
ATOM    685  HN  ASP A  70     -45.702 -11.156  -2.483  1.00 10.00      A   
ATOM    686  CA  ASP A  70     -45.723 -11.870  -0.488  1.00 10.00      A   
ATOM    687  CB  ASP A  70     -44.497 -12.715  -0.838  1.00 10.00      A   
ATOM    688  CG  ASP A  70     -44.845 -13.975  -1.603  1.00 10.00      A   
ATOM    689  OD1 ASP A  70     -45.419 -14.908  -0.996  1.00 10.00      A   
ATOM    690  OD2 ASP A  70     -44.540 -14.039  -2.814  1.00 10.00      A   
ATOM    691  C   ASP A  70     -45.369 -10.872   0.608  1.00 10.00      A   
ATOM    692  O   ASP A  70     -45.604 -11.119   1.790  1.00 10.00      A   
ATOM    693  N   ARG A  71     -44.802  -9.743   0.208  1.00 10.00      A   
ATOM    694  HN  ARG A  71     -44.647  -9.602  -0.747  1.00 10.00      A   
ATOM    695  CA  ARG A  71     -44.421  -8.698   1.151  1.00 10.00      A   
ATOM    696  CB  ARG A  71     -42.897  -8.616   1.296  1.00 10.00      A   
ATOM    697  CG  ARG A  71     -42.259  -9.801   2.008  1.00 10.00      A   
ATOM    698  CD  ARG A  71     -40.778  -9.557   2.252  1.00 10.00      A   
ATOM    699  NE  ARG A  71     -40.132 -10.664   2.960  1.00 10.00      A   
ATOM    700  HE  ARG A  71     -40.198 -11.559   2.553  1.00 10.00      A   
ATOM    701  CZ  ARG A  71     -39.460 -10.529   4.106  1.00 10.00      A   
ATOM    702  NH1 ARG A  71     -39.349  -9.340   4.683  1.00 10.00      A   
ATOM    703 HH11 ARG A  71     -38.824  -9.240   5.577  1.00 10.00      A   
ATOM    704 HH12 ARG A  71     -39.786  -8.488   4.243  1.00 10.00      A   
ATOM    705  NH2 ARG A  71     -38.890 -11.587   4.671  1.00 10.00      A   
ATOM    706 HH21 ARG A  71     -38.961 -12.527   4.220  1.00 10.00      A   
ATOM    707 HH22 ARG A  71     -38.365 -11.482   5.568  1.00 10.00      A   
ATOM    708  C   ARG A  71     -44.976  -7.353   0.693  1.00 10.00      A   
ATOM    709  O   ARG A  71     -44.259  -6.541   0.108  1.00 10.00      A   
ATOM    710  N   PRO A  72     -46.272  -7.109   0.938  1.00 10.00      A   
ATOM    711  CA  PRO A  72     -46.934  -5.874   0.536  1.00 10.00      A   
ATOM    712  CB  PRO A  72     -48.385  -6.325   0.375  1.00 10.00      A   
ATOM    713  CG  PRO A  72     -48.563  -7.410   1.387  1.00 10.00      A   
ATOM    714  CD  PRO A  72     -47.204  -8.029   1.617  1.00 10.00      A   
ATOM    715  C   PRO A  72     -46.826  -4.775   1.594  1.00 10.00      A   
ATOM    716  O   PRO A  72     -47.237  -3.634   1.365  1.00 10.00      A   
ATOM    717  N   PHE A  73     -46.269  -5.117   2.747  1.00 10.00      A   
ATOM    718  HN  PHE A  73     -45.950  -6.039   2.870  1.00 10.00      A   
ATOM    719  CA  PHE A  73     -46.114  -4.157   3.835  1.00 10.00      A   
ATOM    720  CB  PHE A  73     -46.552  -4.769   5.169  1.00 10.00      A   
ATOM    721  CG  PHE A  73     -48.044  -4.777   5.377  1.00 10.00      A   
ATOM    722  CD1 PHE A  73     -48.869  -5.544   4.568  1.00 10.00      A   
ATOM    723  CD2 PHE A  73     -48.623  -4.016   6.381  1.00 10.00      A   
ATOM    724  CE1 PHE A  73     -50.240  -5.551   4.755  1.00 10.00      A   
ATOM    725  CE2 PHE A  73     -49.993  -4.020   6.574  1.00 10.00      A   
ATOM    726  CZ  PHE A  73     -50.802  -4.788   5.759  1.00 10.00      A   
ATOM    727  C   PHE A  73     -44.675  -3.663   3.919  1.00 10.00      A   
ATOM    728  O   PHE A  73     -44.277  -3.030   4.901  1.00 10.00      A   
ATOM    729  N   GLU A  74     -43.904  -3.953   2.880  1.00 10.00      A   
ATOM    730  HN  GLU A  74     -44.285  -4.446   2.125  1.00 10.00      A   
ATOM    731  CA  GLU A  74     -42.510  -3.549   2.820  1.00 10.00      A   
ATOM    732  CB  GLU A  74     -41.605  -4.735   3.139  1.00 10.00      A   
ATOM    733  CG  GLU A  74     -41.581  -5.116   4.607  1.00 10.00      A   
ATOM    734  CD  GLU A  74     -40.920  -6.456   4.851  1.00 10.00      A   
ATOM    735  OE1 GLU A  74     -40.168  -6.929   3.969  1.00 10.00      A   
ATOM    736  OE2 GLU A  74     -41.160  -7.049   5.927  1.00 10.00      A   
ATOM    737  C   GLU A  74     -42.168  -2.997   1.445  1.00 10.00      A   
ATOM    738  O   GLU A  74     -42.896  -3.221   0.478  1.00 10.00      A   
ATOM    739  N   GLY A  75     -41.064  -2.267   1.370  1.00 10.00      A   
ATOM    740  HN  GLY A  75     -40.532  -2.115   2.179  1.00 10.00      A   
ATOM    741  CA  GLY A  75     -40.632  -1.701   0.115  1.00 10.00      A   
ATOM    742  C   GLY A  75     -39.642  -2.605  -0.583  1.00 10.00      A   
ATOM    743  O   GLY A  75     -39.298  -3.675  -0.071  1.00 10.00      A   
ATOM    744  N   LEU A  76     -39.167  -2.179  -1.743  1.00 10.00      A   
ATOM    745  HN  LEU A  76     -39.447  -1.304  -2.087  1.00 10.00      A   
ATOM    746  CA  LEU A  76     -38.219  -2.974  -2.509  1.00 10.00      A   
ATOM    747  CB  LEU A  76     -38.750  -3.266  -3.917  1.00 10.00      A   
ATOM    748  CG  LEU A  76     -40.004  -4.141  -3.999  1.00 10.00      A   
ATOM    749  CD1 LEU A  76     -40.388  -4.392  -5.447  1.00 10.00      A   
ATOM    750  CD2 LEU A  76     -39.795  -5.456  -3.265  1.00 10.00      A   
ATOM    751  C   LEU A  76     -36.863  -2.289  -2.582  1.00 10.00      A   
ATOM    752  O   LEU A  76     -36.738  -1.186  -3.113  1.00 10.00      A   
ATOM    753  N   PHE A  77     -35.855  -2.945  -2.033  1.00 10.00      A   
ATOM    754  HN  PHE A  77     -36.025  -3.818  -1.617  1.00 10.00      A   
ATOM    755  CA  PHE A  77     -34.501  -2.414  -2.038  1.00 10.00      A   
ATOM    756  CB  PHE A  77     -33.981  -2.243  -0.607  1.00 10.00      A   
ATOM    757  CG  PHE A  77     -32.530  -1.857  -0.524  1.00 10.00      A   
ATOM    758  CD1 PHE A  77     -32.081  -0.669  -1.076  1.00 10.00      A   
ATOM    759  CD2 PHE A  77     -31.614  -2.686   0.101  1.00 10.00      A   
ATOM    760  CE1 PHE A  77     -30.750  -0.314  -1.006  1.00 10.00      A   
ATOM    761  CE2 PHE A  77     -30.280  -2.336   0.175  1.00 10.00      A   
ATOM    762  CZ  PHE A  77     -29.848  -1.148  -0.380  1.00 10.00      A   
ATOM    763  C   PHE A  77     -33.583  -3.333  -2.835  1.00 10.00      A   
ATOM    764  O   PHE A  77     -33.460  -4.519  -2.528  1.00 10.00      A   
ATOM    765  N   VAL A  78     -32.945  -2.786  -3.858  1.00 10.00      A   
ATOM    766  HN  VAL A  78     -33.073  -1.828  -4.050  1.00 10.00      A   
ATOM    767  CA  VAL A  78     -32.048  -3.567  -4.701  1.00 10.00      A   
ATOM    768  CB  VAL A  78     -32.658  -3.837  -6.097  1.00 10.00      A   
ATOM    769  CG1 VAL A  78     -33.767  -4.876  -6.016  1.00 10.00      A   
ATOM    770  CG2 VAL A  78     -33.176  -2.550  -6.722  1.00 10.00      A   
ATOM    771  C   VAL A  78     -30.695  -2.881  -4.867  1.00 10.00      A   
ATOM    772  O   VAL A  78     -30.580  -1.659  -4.736  1.00 10.00      A   
ATOM    773  N   ILE A  79     -29.676  -3.677  -5.157  1.00 10.00      A   
ATOM    774  HN  ILE A  79     -29.840  -4.642  -5.257  1.00 10.00      A   
ATOM    775  CA  ILE A  79     -28.322  -3.173  -5.355  1.00 10.00      A   
ATOM    776  CB  ILE A  79     -27.346  -3.746  -4.299  1.00 10.00      A   
ATOM    777  CG1 ILE A  79     -27.876  -3.480  -2.887  1.00 10.00      A   
ATOM    778  CG2 ILE A  79     -25.956  -3.146  -4.470  1.00 10.00      A   
ATOM    779  CD1 ILE A  79     -27.162  -4.262  -1.805  1.00 10.00      A   
ATOM    780  C   ILE A  79     -27.842  -3.562  -6.749  1.00 10.00      A   
ATOM    781  O   ILE A  79     -27.910  -4.733  -7.133  1.00 10.00      A   
ATOM    782  N   SER A  80     -27.368  -2.586  -7.506  1.00 10.00      A   
ATOM    783  HN  SER A  80     -27.315  -1.671  -7.140  1.00 10.00      A   
ATOM    784  CA  SER A  80     -26.904  -2.834  -8.856  1.00 10.00      A   
ATOM    785  CB  SER A  80     -27.817  -2.128  -9.858  1.00 10.00      A   
ATOM    786  OG  SER A  80     -29.178  -2.449  -9.607  1.00 10.00      A   
ATOM    787  HG  SER A  80     -29.223  -3.159  -8.952  1.00 10.00      A   
ATOM    788  C   SER A  80     -25.459  -2.391  -9.046  1.00 10.00      A   
ATOM    789  O   SER A  80     -25.134  -1.207  -8.926  1.00 10.00      A   
ATOM    790  N   THR A  81     -24.601  -3.355  -9.335  1.00 10.00      A   
ATOM    791  HN  THR A  81     -24.926  -4.278  -9.397  1.00 10.00      A   
ATOM    792  CA  THR A  81     -23.192  -3.091  -9.560  1.00 10.00      A   
ATOM    793  CB  THR A  81     -22.333  -3.556  -8.368  1.00 10.00      A   
ATOM    794  OG1 THR A  81     -22.908  -3.094  -7.139  1.00 10.00      A   
ATOM    795  HG1 THR A  81     -22.203  -2.900  -6.511  1.00 10.00      A   
ATOM    796  CG2 THR A  81     -20.919  -3.012  -8.497  1.00 10.00      A   
ATOM    797  C   THR A  81     -22.718  -3.813 -10.815  1.00 10.00      A   
ATOM    798  O   THR A  81     -22.701  -5.043 -10.862  1.00 10.00      A   
ATOM    799  N   GLU A  82     -22.364  -3.052 -11.838  1.00 10.00      A   
ATOM    800  HN  GLU A  82     -22.436  -2.076 -11.758  1.00 10.00      A   
ATOM    801  CA  GLU A  82     -21.878  -3.630 -13.080  1.00 10.00      A   
ATOM    802  CB  GLU A  82     -22.782  -3.235 -14.248  1.00 10.00      A   
ATOM    803  CG  GLU A  82     -24.174  -3.841 -14.193  1.00 10.00      A   
ATOM    804  CD  GLU A  82     -24.951  -3.618 -15.470  1.00 10.00      A   
ATOM    805  OE1 GLU A  82     -25.374  -2.468 -15.723  1.00 10.00      A   
ATOM    806  OE2 GLU A  82     -25.143  -4.590 -16.229  1.00 10.00      A   
ATOM    807  C   GLU A  82     -20.447  -3.177 -13.349  1.00 10.00      A   
ATOM    808  O   GLU A  82     -20.136  -1.990 -13.238  1.00 10.00      A   
ATOM    809  N   ILE A  83     -19.583  -4.121 -13.694  1.00 10.00      A   
ATOM    810  HN  ILE A  83     -19.889  -5.046 -13.767  1.00 10.00      A   
ATOM    811  CA  ILE A  83     -18.186  -3.810 -13.976  1.00 10.00      A   
ATOM    812  CB  ILE A  83     -17.254  -5.025 -13.773  1.00 10.00      A   
ATOM    813  CG1 ILE A  83     -17.790  -6.263 -14.503  1.00 10.00      A   
ATOM    814  CG2 ILE A  83     -17.073  -5.305 -12.290  1.00 10.00      A   
ATOM    815  CD1 ILE A  83     -16.814  -7.422 -14.546  1.00 10.00      A   
ATOM    816  C   ILE A  83     -18.014  -3.249 -15.385  1.00 10.00      A   
ATOM    817  O   ILE A  83     -18.647  -3.714 -16.338  1.00 10.00      A   
ATOM    818  N   SER A  84     -17.170  -2.238 -15.506  1.00 10.00      A   
ATOM    819  HN  SER A  84     -16.701  -1.906 -14.711  1.00 10.00      A   
ATOM    820  CA  SER A  84     -16.911  -1.606 -16.788  1.00 10.00      A   
ATOM    821  CB  SER A  84     -17.461  -0.174 -16.775  1.00 10.00      A   
ATOM    822  OG  SER A  84     -18.755  -0.128 -16.196  1.00 10.00      A   
ATOM    823  HG  SER A  84     -19.355  -0.686 -16.708  1.00 10.00      A   
ATOM    824  C   SER A  84     -15.407  -1.589 -17.068  1.00 10.00      A   
ATOM    825  O   SER A  84     -14.601  -1.726 -16.144  1.00 10.00      A   
ATOM    826  N   PRO A  85     -15.009  -1.439 -18.347  1.00 10.00      A   
ATOM    827  CA  PRO A  85     -13.591  -1.392 -18.746  1.00 10.00      A   
ATOM    828  CB  PRO A  85     -13.646  -1.305 -20.278  1.00 10.00      A   
ATOM    829  CG  PRO A  85     -15.012  -1.773 -20.643  1.00 10.00      A   
ATOM    830  CD  PRO A  85     -15.901  -1.345 -19.515  1.00 10.00      A   
ATOM    831  C   PRO A  85     -12.866  -0.169 -18.183  1.00 10.00      A   
ATOM    832  O   PRO A  85     -11.648  -0.044 -18.316  1.00 10.00      A   
ATOM    833  N   MET A  86     -13.623   0.732 -17.567  1.00 10.00      A   
ATOM    834  HN  MET A  86     -14.589   0.578 -17.513  1.00 10.00      A   
ATOM    835  CA  MET A  86     -13.065   1.942 -16.976  1.00 10.00      A   
ATOM    836  CB  MET A  86     -14.181   2.932 -16.630  1.00 10.00      A   
ATOM    837  CG  MET A  86     -14.294   4.111 -17.583  1.00 10.00      A   
ATOM    838  SD  MET A  86     -12.796   5.111 -17.646  1.00 10.00      A   
ATOM    839  CE  MET A  86     -12.626   5.584 -15.926  1.00 10.00      A   
ATOM    840  C   MET A  86     -12.265   1.623 -15.718  1.00 10.00      A   
ATOM    841  O   MET A  86     -11.357   2.364 -15.343  1.00 10.00      A   
ATOM    842  N   ALA A  87     -12.619   0.523 -15.064  1.00 10.00      A   
ATOM    843  HN  ALA A  87     -13.363  -0.020 -15.408  1.00 10.00      A   
ATOM    844  CA  ALA A  87     -11.939   0.106 -13.845  1.00 10.00      A   
ATOM    845  CB  ALA A  87     -12.840  -0.792 -13.016  1.00 10.00      A   
ATOM    846  C   ALA A  87     -10.627  -0.603 -14.163  1.00 10.00      A   
ATOM    847  O   ALA A  87      -9.599  -0.343 -13.533  1.00 10.00      A   
ATOM    848  N   GLY A  88     -10.662  -1.491 -15.146  1.00 10.00      A   
ATOM    849  HN  GLY A  88     -11.502  -1.647 -15.628  1.00 10.00      A   
ATOM    850  CA  GLY A  88      -9.472  -2.221 -15.523  1.00 10.00      A   
ATOM    851  C   GLY A  88      -9.597  -2.842 -16.896  1.00 10.00      A   
ATOM    852  O   GLY A  88     -10.670  -2.821 -17.501  1.00 10.00      A   
ATOM    853  N   SER A  89      -8.503  -3.407 -17.381  1.00 10.00      A   
ATOM    854  HN  SER A  89      -7.684  -3.402 -16.839  1.00 10.00      A   
ATOM    855  CA  SER A  89      -8.479  -4.037 -18.692  1.00 10.00      A   
ATOM    856  CB  SER A  89      -7.070  -3.945 -19.276  1.00 10.00      A   
ATOM    857  OG  SER A  89      -6.501  -2.673 -19.017  1.00 10.00      A   
ATOM    858  HG  SER A  89      -5.543  -2.729 -19.110  1.00 10.00      A   
ATOM    859  C   SER A  89      -8.912  -5.497 -18.605  1.00 10.00      A   
ATOM    860  O   SER A  89      -9.280  -6.110 -19.607  1.00 10.00      A   
ATOM    861  N   GLN A  90      -8.860  -6.048 -17.399  1.00 10.00      A   
ATOM    862  HN  GLN A  90      -8.545  -5.507 -16.642  1.00 10.00      A   
ATOM    863  CA  GLN A  90      -9.237  -7.435 -17.172  1.00 10.00      A   
ATOM    864  CB  GLN A  90      -8.429  -8.004 -16.003  1.00 10.00      A   
ATOM    865  CG  GLN A  90      -8.201  -9.506 -16.059  1.00 10.00      A   
ATOM    866  CD  GLN A  90      -7.439 -10.018 -14.850  1.00 10.00      A   
ATOM    867  OE1 GLN A  90      -7.526  -9.452 -13.759  1.00 10.00      A   
ATOM    868  NE2 GLN A  90      -6.687 -11.093 -15.031  1.00 10.00      A   
ATOM    869 HE21 GLN A  90      -6.660 -11.498 -15.926  1.00 10.00      A   
ATOM    870 HE22 GLN A  90      -6.192 -11.447 -14.263  1.00 10.00      A   
ATOM    871  C   GLN A  90     -10.734  -7.546 -16.888  1.00 10.00      A   
ATOM    872  O   GLN A  90     -11.275  -8.644 -16.769  1.00 10.00      A   
ATOM    873  N   PHE A  91     -11.395  -6.400 -16.782  1.00 10.00      A   
ATOM    874  HN  PHE A  91     -10.910  -5.558 -16.902  1.00 10.00      A   
ATOM    875  CA  PHE A  91     -12.827  -6.363 -16.510  1.00 10.00      A   
ATOM    876  CB  PHE A  91     -13.168  -5.221 -15.551  1.00 10.00      A   
ATOM    877  CG  PHE A  91     -12.727  -5.462 -14.137  1.00 10.00      A   
ATOM    878  CD1 PHE A  91     -13.428  -6.333 -13.318  1.00 10.00      A   
ATOM    879  CD2 PHE A  91     -11.615  -4.818 -13.624  1.00 10.00      A   
ATOM    880  CE1 PHE A  91     -13.029  -6.556 -12.014  1.00 10.00      A   
ATOM    881  CE2 PHE A  91     -11.208  -5.036 -12.322  1.00 10.00      A   
ATOM    882  CZ  PHE A  91     -11.917  -5.906 -11.515  1.00 10.00      A   
ATOM    883  C   PHE A  91     -13.625  -6.213 -17.798  1.00 10.00      A   
ATOM    884  O   PHE A  91     -13.435  -5.258 -18.553  1.00 10.00      A   
ATOM    885  N   GLU A  92     -14.518  -7.162 -18.042  1.00 10.00      A   
ATOM    886  HN  GLU A  92     -14.625  -7.893 -17.402  1.00 10.00      A   
ATOM    887  CA  GLU A  92     -15.352  -7.136 -19.232  1.00 10.00      A   
ATOM    888  CB  GLU A  92     -15.695  -8.557 -19.689  1.00 10.00      A   
ATOM    889  CG  GLU A  92     -14.482  -9.361 -20.147  1.00 10.00      A   
ATOM    890  CD  GLU A  92     -14.813 -10.796 -20.515  1.00 10.00      A   
ATOM    891  OE1 GLU A  92     -16.010 -11.126 -20.633  1.00 10.00      A   
ATOM    892  OE2 GLU A  92     -13.873 -11.609 -20.682  1.00 10.00      A   
ATOM    893  C   GLU A  92     -16.608  -6.302 -18.986  1.00 10.00      A   
ATOM    894  O   GLU A  92     -17.220  -6.375 -17.917  1.00 10.00      A   
ATOM    895  N   ASN A  93     -16.969  -5.504 -19.983  1.00 10.00      A   
ATOM    896  HN  ASN A  93     -16.435  -5.514 -20.808  1.00 10.00      A   
ATOM    897  CA  ASN A  93     -18.128  -4.617 -19.913  1.00 10.00      A   
ATOM    898  CB  ASN A  93     -18.255  -3.818 -21.217  1.00 10.00      A   
ATOM    899  CG  ASN A  93     -19.608  -3.147 -21.385  1.00 10.00      A   
ATOM    900  OD1 ASN A  93     -20.183  -2.612 -20.432  1.00 10.00      A   
ATOM    901  ND2 ASN A  93     -20.122  -3.173 -22.604  1.00 10.00      A   
ATOM    902 HD21 ASN A  93     -19.603  -3.611 -23.314  1.00 10.00      A   
ATOM    903 HD22 ASN A  93     -21.000  -2.763 -22.749  1.00 10.00      A   
ATOM    904  C   ASN A  93     -19.431  -5.356 -19.622  1.00 10.00      A   
ATOM    905  O   ASN A  93     -19.908  -6.147 -20.436  1.00 10.00      A   
ATOM    906  N   GLY A  94     -19.985  -5.103 -18.443  1.00 10.00      A   
ATOM    907  HN  GLY A  94     -19.520  -4.503 -17.815  1.00 10.00      A   
ATOM    908  CA  GLY A  94     -21.249  -5.705 -18.060  1.00 10.00      A   
ATOM    909  C   GLY A  94     -21.169  -7.191 -17.781  1.00 10.00      A   
ATOM    910  O   GLY A  94     -22.187  -7.886 -17.827  1.00 10.00      A   
ATOM    911  N   ASN A  95     -19.976  -7.687 -17.486  1.00 10.00      A   
ATOM    912  HN  ASN A  95     -19.196  -7.092 -17.465  1.00 10.00      A   
ATOM    913  CA  ASN A  95     -19.804  -9.104 -17.194  1.00 10.00      A   
ATOM    914  CB  ASN A  95     -18.357  -9.556 -17.425  1.00 10.00      A   
ATOM    915  CG  ASN A  95     -18.202 -11.068 -17.397  1.00 10.00      A   
ATOM    916  OD1 ASN A  95     -18.853 -11.763 -16.617  1.00 10.00      A   
ATOM    917  ND2 ASN A  95     -17.358 -11.594 -18.267  1.00 10.00      A   
ATOM    918 HD21 ASN A  95     -16.883 -10.992 -18.886  1.00 10.00      A   
ATOM    919 HD22 ASN A  95     -17.238 -12.565 -18.258  1.00 10.00      A   
ATOM    920  C   ASN A  95     -20.250  -9.415 -15.770  1.00 10.00      A   
ATOM    921  O   ASN A  95     -19.448  -9.420 -14.839  1.00 10.00      A   
ATOM    922  N   ILE A  96     -21.542  -9.665 -15.614  1.00 10.00      A   
ATOM    923  HN  ILE A  96     -22.130  -9.633 -16.402  1.00 10.00      A   
ATOM    924  CA  ILE A  96     -22.115  -9.979 -14.311  1.00 10.00      A   
ATOM    925  CB  ILE A  96     -23.551  -9.429 -14.170  1.00 10.00      A   
ATOM    926  CG1 ILE A  96     -24.375  -9.734 -15.429  1.00 10.00      A   
ATOM    927  CG2 ILE A  96     -23.516  -7.932 -13.895  1.00 10.00      A   
ATOM    928  CD1 ILE A  96     -25.827  -9.312 -15.336  1.00 10.00      A   
ATOM    929  C   ILE A  96     -22.110 -11.482 -14.057  1.00 10.00      A   
ATOM    930  O   ILE A  96     -22.825 -11.981 -13.187  1.00 10.00      A   
ATOM    931  N   THR A  97     -21.292 -12.193 -14.818  1.00 10.00      A   
ATOM    932  HN  THR A  97     -20.750 -11.732 -15.495  1.00 10.00      A   
ATOM    933  CA  THR A  97     -21.178 -13.637 -14.689  1.00 10.00      A   
ATOM    934  CB  THR A  97     -21.541 -14.337 -16.012  1.00 10.00      A   
ATOM    935  OG1 THR A  97     -21.790 -13.354 -17.031  1.00 10.00      A   
ATOM    936  HG1 THR A  97     -21.218 -13.528 -17.788  1.00 10.00      A   
ATOM    937  CG2 THR A  97     -22.779 -15.202 -15.834  1.00 10.00      A   
ATOM    938  C   THR A  97     -19.760 -14.030 -14.282  1.00 10.00      A   
ATOM    939  O   THR A  97     -19.376 -15.199 -14.368  1.00 10.00      A   
ATOM    940  N   GLY A  98     -18.986 -13.045 -13.841  1.00 10.00      A   
ATOM    941  HN  GLY A  98     -19.351 -12.136 -13.786  1.00 10.00      A   
ATOM    942  CA  GLY A  98     -17.615 -13.296 -13.433  1.00 10.00      A   
ATOM    943  C   GLY A  98     -17.531 -13.932 -12.061  1.00 10.00      A   
ATOM    944  O   GLY A  98     -18.427 -13.757 -11.236  1.00 10.00      A   
ATOM    945  N   GLU A  99     -16.449 -14.665 -11.817  1.00 10.00      A   
ATOM    946  HN  GLU A  99     -15.769 -14.752 -12.520  1.00 10.00      A   
ATOM    947  CA  GLU A  99     -16.234 -15.346 -10.544  1.00 10.00      A   
ATOM    948  CB  GLU A  99     -14.901 -16.099 -10.578  1.00 10.00      A   
ATOM    949  CG  GLU A  99     -14.645 -16.975  -9.366  1.00 10.00      A   
ATOM    950  CD  GLU A  99     -14.771 -18.447  -9.684  1.00 10.00      A   
ATOM    951  OE1 GLU A  99     -13.751 -19.063 -10.061  1.00 10.00      A   
ATOM    952  OE2 GLU A  99     -15.887 -18.996  -9.564  1.00 10.00      A   
ATOM    953  C   GLU A  99     -16.241 -14.361  -9.376  1.00 10.00      A   
ATOM    954  O   GLU A  99     -16.954 -14.554  -8.387  1.00 10.00      A   
ATOM    955  N   ASP A 100     -15.457 -13.300  -9.510  1.00 10.00      A   
ATOM    956  HN  ASP A 100     -14.943 -13.188 -10.337  1.00 10.00      A   
ATOM    957  CA  ASP A 100     -15.359 -12.286  -8.468  1.00 10.00      A   
ATOM    958  CB  ASP A 100     -14.201 -11.315  -8.746  1.00 10.00      A   
ATOM    959  CG  ASP A 100     -12.832 -11.967  -8.694  1.00 10.00      A   
ATOM    960  OD1 ASP A 100     -12.498 -12.589  -7.663  1.00 10.00      A   
ATOM    961  OD2 ASP A 100     -12.074 -11.850  -9.684  1.00 10.00      A   
ATOM    962  C   ASP A 100     -16.664 -11.519  -8.364  1.00 10.00      A   
ATOM    963  O   ASP A 100     -17.111 -11.182  -7.271  1.00 10.00      A   
ATOM    964  N   GLU A 101     -17.279 -11.265  -9.515  1.00 10.00      A   
ATOM    965  HN  GLU A 101     -16.862 -11.574 -10.350  1.00 10.00      A   
ATOM    966  CA  GLU A 101     -18.541 -10.539  -9.582  1.00 10.00      A   
ATOM    967  CB  GLU A 101     -18.943 -10.299 -11.045  1.00 10.00      A   
ATOM    968  CG  GLU A 101     -20.369  -9.801 -11.255  1.00 10.00      A   
ATOM    969  CD  GLU A 101     -20.731  -8.621 -10.373  1.00 10.00      A   
ATOM    970  OE1 GLU A 101     -20.154  -7.531 -10.559  1.00 10.00      A   
ATOM    971  OE2 GLU A 101     -21.598  -8.784  -9.486  1.00 10.00      A   
ATOM    972  C   GLU A 101     -19.643 -11.277  -8.825  1.00 10.00      A   
ATOM    973  O   GLU A 101     -20.227 -10.730  -7.890  1.00 10.00      A   
ATOM    974  N   VAL A 102     -19.895 -12.525  -9.218  1.00 10.00      A   
ATOM    975  HN  VAL A 102     -19.364 -12.907  -9.953  1.00 10.00      A   
ATOM    976  CA  VAL A 102     -20.931 -13.349  -8.590  1.00 10.00      A   
ATOM    977  CB  VAL A 102     -20.931 -14.785  -9.170  1.00 10.00      A   
ATOM    978  CG1 VAL A 102     -21.822 -15.717  -8.363  1.00 10.00      A   
ATOM    979  CG2 VAL A 102     -21.366 -14.769 -10.628  1.00 10.00      A   
ATOM    980  C   VAL A 102     -20.772 -13.388  -7.072  1.00 10.00      A   
ATOM    981  O   VAL A 102     -21.758 -13.370  -6.330  1.00 10.00      A   
ATOM    982  N   LEU A 103     -19.531 -13.417  -6.611  1.00 10.00      A   
ATOM    983  HN  LEU A 103     -18.783 -13.419  -7.250  1.00 10.00      A   
ATOM    984  CA  LEU A 103     -19.252 -13.447  -5.186  1.00 10.00      A   
ATOM    985  CB  LEU A 103     -17.826 -13.949  -4.937  1.00 10.00      A   
ATOM    986  CG  LEU A 103     -17.426 -14.181  -3.479  1.00 10.00      A   
ATOM    987  CD1 LEU A 103     -18.279 -15.276  -2.854  1.00 10.00      A   
ATOM    988  CD2 LEU A 103     -15.949 -14.528  -3.381  1.00 10.00      A   
ATOM    989  C   LEU A 103     -19.444 -12.062  -4.565  1.00 10.00      A   
ATOM    990  O   LEU A 103     -20.076 -11.928  -3.520  1.00 10.00      A   
ATOM    991  N   CYS A 104     -18.915 -11.043  -5.237  1.00 10.00      A   
ATOM    992  HN  CYS A 104     -18.453 -11.223  -6.086  1.00 10.00      A   
ATOM    993  CA  CYS A 104     -18.998  -9.662  -4.767  1.00 10.00      A   
ATOM    994  CB  CYS A 104     -18.323  -8.716  -5.768  1.00 10.00      A   
ATOM    995  SG  CYS A 104     -18.440  -6.961  -5.352  1.00 10.00      A   
ATOM    996  HG  CYS A 104     -19.150  -6.367  -6.304  1.00 10.00      A   
ATOM    997  C   CYS A 104     -20.437  -9.223  -4.505  1.00 10.00      A   
ATOM    998  O   CYS A 104     -20.758  -8.765  -3.407  1.00 10.00      A   
ATOM    999  N   SER A 105     -21.306  -9.387  -5.498  1.00 10.00      A   
ATOM   1000  HN  SER A 105     -21.005  -9.794  -6.344  1.00 10.00      A   
ATOM   1001  CA  SER A 105     -22.701  -8.986  -5.361  1.00 10.00      A   
ATOM   1002  CB  SER A 105     -23.454  -9.149  -6.685  1.00 10.00      A   
ATOM   1003  OG  SER A 105     -22.812 -10.091  -7.528  1.00 10.00      A   
ATOM   1004  HG  SER A 105     -22.218  -9.622  -8.142  1.00 10.00      A   
ATOM   1005  C   SER A 105     -23.404  -9.748  -4.240  1.00 10.00      A   
ATOM   1006  O   SER A 105     -24.242  -9.189  -3.531  1.00 10.00      A   
ATOM   1007  N   ARG A 106     -23.044 -11.014  -4.070  1.00 10.00      A   
ATOM   1008  HN  ARG A 106     -22.359 -11.401  -4.656  1.00 10.00      A   
ATOM   1009  CA  ARG A 106     -23.646 -11.844  -3.034  1.00 10.00      A   
ATOM   1010  CB  ARG A 106     -23.273 -13.312  -3.232  1.00 10.00      A   
ATOM   1011  CG  ARG A 106     -24.154 -14.280  -2.461  1.00 10.00      A   
ATOM   1012  CD  ARG A 106     -24.245 -15.617  -3.173  1.00 10.00      A   
ATOM   1013  NE  ARG A 106     -23.079 -16.457  -2.917  1.00 10.00      A   
ATOM   1014  HE  ARG A 106     -22.806 -16.569  -1.978  1.00 10.00      A   
ATOM   1015  CZ  ARG A 106     -22.380 -17.074  -3.866  1.00 10.00      A   
ATOM   1016  NH1 ARG A 106     -22.720 -16.937  -5.143  1.00 10.00      A   
ATOM   1017 HH11 ARG A 106     -22.169 -17.418  -5.886  1.00 10.00      A   
ATOM   1018 HH12 ARG A 106     -23.543 -16.349  -5.407  1.00 10.00      A   
ATOM   1019  NH2 ARG A 106     -21.343 -17.833  -3.535  1.00 10.00      A   
ATOM   1020 HH21 ARG A 106     -20.789 -18.319  -4.275  1.00 10.00      A   
ATOM   1021 HH22 ARG A 106     -21.081 -17.950  -2.531  1.00 10.00      A   
ATOM   1022  C   ARG A 106     -23.234 -11.365  -1.643  1.00 10.00      A   
ATOM   1023  O   ARG A 106     -24.031 -11.399  -0.702  1.00 10.00      A   
ATOM   1024  N   ILE A 107     -21.989 -10.913  -1.522  1.00 10.00      A   
ATOM   1025  HN  ILE A 107     -21.397 -10.924  -2.306  1.00 10.00      A   
ATOM   1026  CA  ILE A 107     -21.480 -10.410  -0.251  1.00 10.00      A   
ATOM   1027  CB  ILE A 107     -19.995  -9.986  -0.345  1.00 10.00      A   
ATOM   1028  CG1 ILE A 107     -19.110 -11.174  -0.733  1.00 10.00      A   
ATOM   1029  CG2 ILE A 107     -19.517  -9.366   0.963  1.00 10.00      A   
ATOM   1030  CD1 ILE A 107     -19.237 -12.365   0.190  1.00 10.00      A   
ATOM   1031  C   ILE A 107     -22.311  -9.216   0.201  1.00 10.00      A   
ATOM   1032  O   ILE A 107     -22.780  -9.163   1.338  1.00 10.00      A   
ATOM   1033  N   ILE A 108     -22.517  -8.278  -0.714  1.00 10.00      A   
ATOM   1034  HN  ILE A 108     -22.137  -8.397  -1.611  1.00 10.00      A   
ATOM   1035  CA  ILE A 108     -23.291  -7.078  -0.424  1.00 10.00      A   
ATOM   1036  CB  ILE A 108     -23.224  -6.066  -1.589  1.00 10.00      A   
ATOM   1037  CG1 ILE A 108     -21.801  -5.991  -2.143  1.00 10.00      A   
ATOM   1038  CG2 ILE A 108     -23.676  -4.689  -1.123  1.00 10.00      A   
ATOM   1039  CD1 ILE A 108     -21.702  -5.294  -3.480  1.00 10.00      A   
ATOM   1040  C   ILE A 108     -24.749  -7.430  -0.137  1.00 10.00      A   
ATOM   1041  O   ILE A 108     -25.402  -6.795   0.692  1.00 10.00      A   
ATOM   1042  N   GLU A 109     -25.254  -8.451  -0.823  1.00 10.00      A   
ATOM   1043  HN  GLU A 109     -24.684  -8.916  -1.474  1.00 10.00      A   
ATOM   1044  CA  GLU A 109     -26.632  -8.895  -0.639  1.00 10.00      A   
ATOM   1045  CB  GLU A 109     -26.965 -10.026  -1.623  1.00 10.00      A   
ATOM   1046  CG  GLU A 109     -28.433 -10.111  -2.034  1.00 10.00      A   
ATOM   1047  CD  GLU A 109     -29.318 -10.809  -1.013  1.00 10.00      A   
ATOM   1048  OE1 GLU A 109     -29.002 -11.953  -0.618  1.00 10.00      A   
ATOM   1049  OE2 GLU A 109     -30.354 -10.225  -0.627  1.00 10.00      A   
ATOM   1050  C   GLU A 109     -26.854  -9.364   0.797  1.00 10.00      A   
ATOM   1051  O   GLU A 109     -27.762  -8.898   1.481  1.00 10.00      A   
ATOM   1052  N   LYS A 110     -25.985 -10.252   1.259  1.00 10.00      A   
ATOM   1053  HN  LYS A 110     -25.254 -10.552   0.674  1.00 10.00      A   
ATOM   1054  CA  LYS A 110     -26.088 -10.803   2.605  1.00 10.00      A   
ATOM   1055  CB  LYS A 110     -25.273 -12.089   2.733  1.00 10.00      A   
ATOM   1056  CG  LYS A 110     -25.771 -13.227   1.861  1.00 10.00      A   
ATOM   1057  CD  LYS A 110     -25.235 -14.566   2.334  1.00 10.00      A   
ATOM   1058  CE  LYS A 110     -25.707 -15.694   1.434  1.00 10.00      A   
ATOM   1059  NZ  LYS A 110     -25.452 -17.023   2.046  1.00 10.00      A   
ATOM   1060  HZ1 LYS A 110     -25.600 -17.776   1.346  1.00 10.00      A   
ATOM   1061  HZ2 LYS A 110     -26.097 -17.179   2.849  1.00 10.00      A   
ATOM   1062  HZ3 LYS A 110     -24.473 -17.077   2.391  1.00 10.00      A   
ATOM   1063  C   LYS A 110     -25.681  -9.808   3.690  1.00 10.00      A   
ATOM   1064  O   LYS A 110     -26.185  -9.870   4.810  1.00 10.00      A   
ATOM   1065  N   SER A 111     -24.780  -8.894   3.360  1.00 10.00      A   
ATOM   1066  HN  SER A 111     -24.410  -8.890   2.453  1.00 10.00      A   
ATOM   1067  CA  SER A 111     -24.312  -7.905   4.327  1.00 10.00      A   
ATOM   1068  CB  SER A 111     -22.886  -7.450   4.002  1.00 10.00      A   
ATOM   1069  OG  SER A 111     -22.013  -8.565   3.878  1.00 10.00      A   
ATOM   1070  HG  SER A 111     -22.122  -8.958   3.001  1.00 10.00      A   
ATOM   1071  C   SER A 111     -25.250  -6.701   4.454  1.00 10.00      A   
ATOM   1072  O   SER A 111     -25.162  -5.946   5.421  1.00 10.00      A   
ATOM   1073  N   VAL A 112     -26.148  -6.515   3.491  1.00 10.00      A   
ATOM   1074  HN  VAL A 112     -26.186  -7.141   2.737  1.00 10.00      A   
ATOM   1075  CA  VAL A 112     -27.067  -5.379   3.538  1.00 10.00      A   
ATOM   1076  CB  VAL A 112     -26.780  -4.352   2.416  1.00 10.00      A   
ATOM   1077  CG1 VAL A 112     -27.687  -3.140   2.548  1.00 10.00      A   
ATOM   1078  CG2 VAL A 112     -25.319  -3.924   2.438  1.00 10.00      A   
ATOM   1079  C   VAL A 112     -28.536  -5.802   3.487  1.00 10.00      A   
ATOM   1080  O   VAL A 112     -29.270  -5.643   4.461  1.00 10.00      A   
ATOM   1081  N   ARG A 113     -28.953  -6.356   2.357  1.00 10.00      A   
ATOM   1082  HN  ARG A 113     -28.309  -6.504   1.636  1.00 10.00      A   
ATOM   1083  CA  ARG A 113     -30.345  -6.764   2.165  1.00 10.00      A   
ATOM   1084  CB  ARG A 113     -30.607  -7.139   0.703  1.00 10.00      A   
ATOM   1085  CG  ARG A 113     -30.137  -6.109  -0.312  1.00 10.00      A   
ATOM   1086  CD  ARG A 113     -30.246  -6.646  -1.731  1.00 10.00      A   
ATOM   1087  NE  ARG A 113     -31.617  -6.614  -2.234  1.00 10.00      A   
ATOM   1088  HE  ARG A 113     -32.140  -5.793  -2.068  1.00 10.00      A   
ATOM   1089  CZ  ARG A 113     -32.189  -7.614  -2.909  1.00 10.00      A   
ATOM   1090  NH1 ARG A 113     -31.516  -8.733  -3.149  1.00 10.00      A   
ATOM   1091 HH11 ARG A 113     -30.537  -8.842  -2.814  1.00 10.00      A   
ATOM   1092 HH12 ARG A 113     -31.970  -9.512  -3.678  1.00 10.00      A   
ATOM   1093  NH2 ARG A 113     -33.441  -7.504  -3.324  1.00 10.00      A   
ATOM   1094 HH21 ARG A 113     -33.987  -6.636  -3.129  1.00 10.00      A   
ATOM   1095 HH22 ARG A 113     -33.884  -8.287  -3.854  1.00 10.00      A   
ATOM   1096  C   ARG A 113     -30.760  -7.920   3.074  1.00 10.00      A   
ATOM   1097  O   ARG A 113     -31.706  -7.797   3.852  1.00 10.00      A   
ATOM   1098  N   ARG A 114     -30.038  -9.029   2.975  1.00 10.00      A   
ATOM   1099  HN  ARG A 114     -29.274  -9.042   2.355  1.00 10.00      A   
ATOM   1100  CA  ARG A 114     -30.333 -10.235   3.744  1.00 10.00      A   
ATOM   1101  CB  ARG A 114     -29.317 -11.327   3.420  1.00 10.00      A   
ATOM   1102  CG  ARG A 114     -29.927 -12.697   3.198  1.00 10.00      A   
ATOM   1103  CD  ARG A 114     -30.800 -12.712   1.956  1.00 10.00      A   
ATOM   1104  NE  ARG A 114     -31.400 -14.023   1.736  1.00 10.00      A   
ATOM   1105  HE  ARG A 114     -32.002 -14.364   2.432  1.00 10.00      A   
ATOM   1106  CZ  ARG A 114     -31.177 -14.770   0.663  1.00 10.00      A   
ATOM   1107  NH1 ARG A 114     -30.367 -14.344  -0.299  1.00 10.00      A   
ATOM   1108 HH11 ARG A 114     -30.191 -14.937  -1.137  1.00 10.00      A   
ATOM   1109 HH12 ARG A 114     -29.897 -13.403  -0.222  1.00 10.00      A   
ATOM   1110  NH2 ARG A 114     -31.773 -15.952   0.552  1.00 10.00      A   
ATOM   1111 HH21 ARG A 114     -31.603 -16.551  -0.286  1.00 10.00      A   
ATOM   1112 HH22 ARG A 114     -32.413 -16.286   1.305  1.00 10.00      A   
ATOM   1113  C   ARG A 114     -30.377 -10.000   5.250  1.00 10.00      A   
ATOM   1114  O   ARG A 114     -31.277 -10.484   5.934  1.00 10.00      A   
ATOM   1115  N   SER A 115     -29.423  -9.240   5.764  1.00 10.00      A   
ATOM   1116  HN  SER A 115     -28.756  -8.834   5.170  1.00 10.00      A   
ATOM   1117  CA  SER A 115     -29.355  -8.978   7.193  1.00 10.00      A   
ATOM   1118  CB  SER A 115     -27.912  -8.714   7.611  1.00 10.00      A   
ATOM   1119  OG  SER A 115     -27.178  -8.150   6.538  1.00 10.00      A   
ATOM   1120  HG  SER A 115     -26.756  -8.861   6.031  1.00 10.00      A   
ATOM   1121  C   SER A 115     -30.258  -7.825   7.614  1.00 10.00      A   
ATOM   1122  O   SER A 115     -30.284  -7.450   8.785  1.00 10.00      A   
ATOM   1123  N   GLY A 116     -30.984  -7.264   6.655  1.00 10.00      A   
ATOM   1124  HN  GLY A 116     -30.912  -7.602   5.737  1.00 10.00      A   
ATOM   1125  CA  GLY A 116     -31.887  -6.167   6.943  1.00 10.00      A   
ATOM   1126  C   GLY A 116     -31.187  -4.961   7.540  1.00 10.00      A   
ATOM   1127  O   GLY A 116     -31.533  -4.514   8.633  1.00 10.00      A   
ATOM   1128  N   ALA A 117     -30.189  -4.444   6.836  1.00 10.00      A   
ATOM   1129  HN  ALA A 117     -29.940  -4.857   5.976  1.00 10.00      A   
ATOM   1130  CA  ALA A 117     -29.452  -3.278   7.307  1.00 10.00      A   
ATOM   1131  CB  ALA A 117     -28.183  -3.089   6.493  1.00 10.00      A   
ATOM   1132  C   ALA A 117     -30.326  -2.037   7.219  1.00 10.00      A   
ATOM   1133  O   ALA A 117     -30.287  -1.165   8.094  1.00 10.00      A   
ATOM   1134  N   LEU A 118     -31.114  -1.979   6.158  1.00 10.00      A   
ATOM   1135  HN  LEU A 118     -31.100  -2.720   5.514  1.00 10.00      A   
ATOM   1136  CA  LEU A 118     -32.012  -0.866   5.920  1.00 10.00      A   
ATOM   1137  CB  LEU A 118     -31.924  -0.438   4.451  1.00 10.00      A   
ATOM   1138  CG  LEU A 118     -32.793   0.752   4.035  1.00 10.00      A   
ATOM   1139  CD1 LEU A 118     -32.231   2.047   4.595  1.00 10.00      A   
ATOM   1140  CD2 LEU A 118     -32.912   0.824   2.521  1.00 10.00      A   
ATOM   1141  C   LEU A 118     -33.439  -1.281   6.248  1.00 10.00      A   
ATOM   1142  O   LEU A 118     -33.852  -2.399   5.935  1.00 10.00      A   
ATOM   1143  N   ASP A 119     -34.178  -0.391   6.893  1.00 10.00      A   
ATOM   1144  HN  ASP A 119     -33.785   0.480   7.129  1.00 10.00      A   
ATOM   1145  CA  ASP A 119     -35.561  -0.666   7.258  1.00 10.00      A   
ATOM   1146  CB  ASP A 119     -36.046   0.302   8.338  1.00 10.00      A   
ATOM   1147  CG  ASP A 119     -37.546   0.235   8.554  1.00 10.00      A   
ATOM   1148  OD1 ASP A 119     -38.228   1.259   8.339  1.00 10.00      A   
ATOM   1149  OD2 ASP A 119     -38.052  -0.841   8.939  1.00 10.00      A   
ATOM   1150  C   ASP A 119     -36.466  -0.590   6.035  1.00 10.00      A   
ATOM   1151  O   ASP A 119     -36.796   0.494   5.554  1.00 10.00      A   
ATOM   1152  N   VAL A 120     -36.853  -1.749   5.528  1.00 10.00      A   
ATOM   1153  HN  VAL A 120     -36.544  -2.581   5.949  1.00 10.00      A   
ATOM   1154  CA  VAL A 120     -37.717  -1.820   4.359  1.00 10.00      A   
ATOM   1155  CB  VAL A 120     -37.487  -3.110   3.541  1.00 10.00      A   
ATOM   1156  CG1 VAL A 120     -36.109  -3.091   2.897  1.00 10.00      A   
ATOM   1157  CG2 VAL A 120     -37.659  -4.351   4.408  1.00 10.00      A   
ATOM   1158  C   VAL A 120     -39.185  -1.718   4.750  1.00 10.00      A   
ATOM   1159  O   VAL A 120     -40.056  -1.552   3.896  1.00 10.00      A   
ATOM   1160  N   GLU A 121     -39.450  -1.801   6.048  1.00 10.00      A   
ATOM   1161  HN  GLU A 121     -38.707  -1.913   6.680  1.00 10.00      A   
ATOM   1162  CA  GLU A 121     -40.813  -1.724   6.556  1.00 10.00      A   
ATOM   1163  CB  GLU A 121     -40.882  -2.255   7.989  1.00 10.00      A   
ATOM   1164  CG  GLU A 121     -40.546  -3.736   8.116  1.00 10.00      A   
ATOM   1165  CD  GLU A 121     -40.383  -4.183   9.557  1.00 10.00      A   
ATOM   1166  OE1 GLU A 121     -40.806  -3.441  10.470  1.00 10.00      A   
ATOM   1167  OE2 GLU A 121     -39.824  -5.279   9.783  1.00 10.00      A   
ATOM   1168  C   GLU A 121     -41.349  -0.296   6.475  1.00 10.00      A   
ATOM   1169  O   GLU A 121     -42.518  -0.078   6.155  1.00 10.00      A   
ATOM   1170  N   GLY A 122     -40.480   0.674   6.746  1.00 10.00      A   
ATOM   1171  HN  GLY A 122     -39.558   0.439   7.007  1.00 10.00      A   
ATOM   1172  CA  GLY A 122     -40.873   2.072   6.691  1.00 10.00      A   
ATOM   1173  C   GLY A 122     -40.992   2.576   5.268  1.00 10.00      A   
ATOM   1174  O   GLY A 122     -41.404   3.710   5.033  1.00 10.00      A   
ATOM   1175  N   LEU A 123     -40.637   1.731   4.310  1.00 10.00      A   
ATOM   1176  HN  LEU A 123     -40.308   0.840   4.556  1.00 10.00      A   
ATOM   1177  CA  LEU A 123     -40.714   2.100   2.903  1.00 10.00      A   
ATOM   1178  CB  LEU A 123     -39.710   1.293   2.074  1.00 10.00      A   
ATOM   1179  CG  LEU A 123     -38.235   1.453   2.447  1.00 10.00      A   
ATOM   1180  CD1 LEU A 123     -37.363   0.578   1.561  1.00 10.00      A   
ATOM   1181  CD2 LEU A 123     -37.807   2.909   2.345  1.00 10.00      A   
ATOM   1182  C   LEU A 123     -42.125   1.891   2.366  1.00 10.00      A   
ATOM   1183  O   LEU A 123     -42.404   2.163   1.200  1.00 10.00      A   
ATOM   1184  N   CYS A 124     -43.012   1.404   3.222  1.00 10.00      A   
ATOM   1185  HN  CYS A 124     -42.732   1.210   4.141  1.00 10.00      A   
ATOM   1186  CA  CYS A 124     -44.392   1.161   2.833  1.00 10.00      A   
ATOM   1187  CB  CYS A 124     -45.007   0.050   3.689  1.00 10.00      A   
ATOM   1188  SG  CYS A 124     -46.730  -0.333   3.294  1.00 10.00      A   
ATOM   1189  HG  CYS A 124     -47.501   0.421   4.071  1.00 10.00      A   
ATOM   1190  C   CYS A 124     -45.219   2.436   2.952  1.00 10.00      A   
ATOM   1191  O   CYS A 124     -45.440   2.943   4.054  1.00 10.00      A   
ATOM   1192  N   ILE A 125     -45.656   2.959   1.815  1.00 10.00      A   
ATOM   1193  HN  ILE A 125     -45.434   2.516   0.968  1.00 10.00      A   
ATOM   1194  CA  ILE A 125     -46.468   4.166   1.791  1.00 10.00      A   
ATOM   1195  CB  ILE A 125     -46.346   4.893   0.436  1.00 10.00      A   
ATOM   1196  CG1 ILE A 125     -44.872   5.063   0.054  1.00 10.00      A   
ATOM   1197  CG2 ILE A 125     -47.040   6.246   0.488  1.00 10.00      A   
ATOM   1198  CD1 ILE A 125     -44.657   5.527  -1.370  1.00 10.00      A   
ATOM   1199  C   ILE A 125     -47.921   3.778   2.022  1.00 10.00      A   
ATOM   1200  O   ILE A 125     -48.549   4.203   2.990  1.00 10.00      A   
ATOM   1201  N   VAL A 126     -48.435   2.945   1.131  1.00 10.00      A   
ATOM   1202  HN  VAL A 126     -47.868   2.632   0.388  1.00 10.00      A   
ATOM   1203  CA  VAL A 126     -49.802   2.461   1.227  1.00 10.00      A   
ATOM   1204  CB  VAL A 126     -50.676   2.918   0.040  1.00 10.00      A   
ATOM   1205  CG1 VAL A 126     -52.148   2.719   0.364  1.00 10.00      A   
ATOM   1206  CG2 VAL A 126     -50.397   4.370  -0.320  1.00 10.00      A   
ATOM   1207  C   VAL A 126     -49.768   0.939   1.267  1.00 10.00      A   
ATOM   1208  O   VAL A 126     -49.334   0.304   0.306  1.00 10.00      A   
ATOM   1209  N   ALA A 127     -50.202   0.376   2.388  1.00 10.00      A   
ATOM   1210  HN  ALA A 127     -50.532   0.956   3.108  1.00 10.00      A   
ATOM   1211  CA  ALA A 127     -50.208  -1.073   2.600  1.00 10.00      A   
ATOM   1212  CB  ALA A 127     -50.952  -1.422   3.878  1.00 10.00      A   
ATOM   1213  C   ALA A 127     -50.763  -1.864   1.416  1.00 10.00      A   
ATOM   1214  O   ALA A 127     -51.933  -1.729   1.051  1.00 10.00      A   
ATOM   1215  N   GLY A 128     -49.891  -2.661   0.804  1.00 10.00      A   
ATOM   1216  HN  GLY A 128     -48.960  -2.680   1.119  1.00 10.00      A   
ATOM   1217  CA  GLY A 128     -50.281  -3.496  -0.317  1.00 10.00      A   
ATOM   1218  C   GLY A 128     -50.632  -2.723  -1.572  1.00 10.00      A   
ATOM   1219  O   GLY A 128     -51.194  -3.288  -2.507  1.00 10.00      A   
ATOM   1220  N   SER A 129     -50.299  -1.441  -1.610  1.00 10.00      A   
ATOM   1221  HN  SER A 129     -49.826  -1.038  -0.848  1.00 10.00      A   
ATOM   1222  CA  SER A 129     -50.615  -0.623  -2.769  1.00 10.00      A   
ATOM   1223  CB  SER A 129     -51.672   0.423  -2.413  1.00 10.00      A   
ATOM   1224  OG  SER A 129     -52.695  -0.150  -1.619  1.00 10.00      A   
ATOM   1225  HG  SER A 129     -52.372  -0.969  -1.231  1.00 10.00      A   
ATOM   1226  C   SER A 129     -49.376   0.040  -3.362  1.00 10.00      A   
ATOM   1227  O   SER A 129     -48.988  -0.257  -4.488  1.00 10.00      A   
ATOM   1228  N   LYS A 130     -48.744   0.924  -2.603  1.00 10.00      A   
ATOM   1229  HN  LYS A 130     -49.054   1.085  -1.686  1.00 10.00      A   
ATOM   1230  CA  LYS A 130     -47.568   1.634  -3.090  1.00 10.00      A   
ATOM   1231  CB  LYS A 130     -47.936   3.066  -3.496  1.00 10.00      A   
ATOM   1232  CG  LYS A 130     -48.907   3.169  -4.666  1.00 10.00      A   
ATOM   1233  CD  LYS A 130     -48.204   2.970  -6.000  1.00 10.00      A   
ATOM   1234  CE  LYS A 130     -49.177   3.114  -7.159  1.00 10.00      A   
ATOM   1235  NZ  LYS A 130     -48.483   3.150  -8.475  1.00 10.00      A   
ATOM   1236  HZ1 LYS A 130     -49.180   3.174  -9.248  1.00 10.00      A   
ATOM   1237  HZ2 LYS A 130     -47.886   2.308  -8.592  1.00 10.00      A   
ATOM   1238  HZ3 LYS A 130     -47.884   3.998  -8.542  1.00 10.00      A   
ATOM   1239  C   LYS A 130     -46.466   1.661  -2.039  1.00 10.00      A   
ATOM   1240  O   LYS A 130     -46.727   1.889  -0.855  1.00 10.00      A   
ATOM   1241  N   CYS A 131     -45.239   1.433  -2.483  1.00 10.00      A   
ATOM   1242  HN  CYS A 131     -45.104   1.266  -3.443  1.00 10.00      A   
ATOM   1243  CA  CYS A 131     -44.082   1.426  -1.599  1.00 10.00      A   
ATOM   1244  CB  CYS A 131     -43.687  -0.014  -1.271  1.00 10.00      A   
ATOM   1245  SG  CYS A 131     -43.186  -0.989  -2.710  1.00 10.00      A   
ATOM   1246  HG  CYS A 131     -44.270  -1.575  -3.202  1.00 10.00      A   
ATOM   1247  C   CYS A 131     -42.905   2.141  -2.253  1.00 10.00      A   
ATOM   1248  O   CYS A 131     -42.932   2.445  -3.449  1.00 10.00      A   
ATOM   1249  N   TRP A 132     -41.874   2.402  -1.466  1.00 10.00      A   
ATOM   1250  HN  TRP A 132     -41.918   2.140  -0.519  1.00 10.00      A   
ATOM   1251  CA  TRP A 132     -40.682   3.065  -1.961  1.00 10.00      A   
ATOM   1252  CB  TRP A 132     -39.969   3.807  -0.827  1.00 10.00      A   
ATOM   1253  CG  TRP A 132     -40.505   5.177  -0.551  1.00 10.00      A   
ATOM   1254  CD1 TRP A 132     -41.214   5.574   0.545  1.00 10.00      A   
ATOM   1255  CD2 TRP A 132     -40.372   6.336  -1.383  1.00 10.00      A   
ATOM   1256  NE1 TRP A 132     -41.524   6.906   0.450  1.00 10.00      A   
ATOM   1257  HE1 TRP A 132     -42.033   7.422   1.114  1.00 10.00      A   
ATOM   1258  CE2 TRP A 132     -41.017   7.398  -0.722  1.00 10.00      A   
ATOM   1259  CE3 TRP A 132     -39.761   6.581  -2.616  1.00 10.00      A   
ATOM   1260  CZ2 TRP A 132     -41.078   8.681  -1.259  1.00 10.00      A   
ATOM   1261  CZ3 TRP A 132     -39.827   7.856  -3.147  1.00 10.00      A   
ATOM   1262  CH2 TRP A 132     -40.472   8.891  -2.465  1.00 10.00      A   
ATOM   1263  C   TRP A 132     -39.722   2.059  -2.586  1.00 10.00      A   
ATOM   1264  O   TRP A 132     -39.367   1.052  -1.969  1.00 10.00      A   
ATOM   1265  N   ALA A 133     -39.329   2.322  -3.821  1.00 10.00      A   
ATOM   1266  HN  ALA A 133     -39.690   3.116  -4.279  1.00 10.00      A   
ATOM   1267  CA  ALA A 133     -38.389   1.467  -4.524  1.00 10.00      A   
ATOM   1268  CB  ALA A 133     -38.808   1.299  -5.977  1.00 10.00      A   
ATOM   1269  C   ALA A 133     -36.997   2.080  -4.440  1.00 10.00      A   
ATOM   1270  O   ALA A 133     -36.670   3.004  -5.189  1.00 10.00      A   
ATOM   1271  N   VAL A 134     -36.194   1.582  -3.512  1.00 10.00      A   
ATOM   1272  HN  VAL A 134     -36.514   0.839  -2.954  1.00 10.00      A   
ATOM   1273  CA  VAL A 134     -34.844   2.091  -3.313  1.00 10.00      A   
ATOM   1274  CB  VAL A 134     -34.470   2.123  -1.814  1.00 10.00      A   
ATOM   1275  CG1 VAL A 134     -33.117   2.785  -1.606  1.00 10.00      A   
ATOM   1276  CG2 VAL A 134     -35.545   2.843  -1.013  1.00 10.00      A   
ATOM   1277  C   VAL A 134     -33.821   1.261  -4.084  1.00 10.00      A   
ATOM   1278  O   VAL A 134     -33.730   0.045  -3.915  1.00 10.00      A   
ATOM   1279  N   ARG A 135     -33.058   1.922  -4.935  1.00 10.00      A   
ATOM   1280  HN  ARG A 135     -33.170   2.895  -5.029  1.00 10.00      A   
ATOM   1281  CA  ARG A 135     -32.049   1.244  -5.727  1.00 10.00      A   
ATOM   1282  CB  ARG A 135     -32.399   1.324  -7.213  1.00 10.00      A   
ATOM   1283  CG  ARG A 135     -31.476   0.512  -8.107  1.00 10.00      A   
ATOM   1284  CD  ARG A 135     -31.851   0.664  -9.572  1.00 10.00      A   
ATOM   1285  NE  ARG A 135     -31.595   2.018 -10.067  1.00 10.00      A   
ATOM   1286  HE  ARG A 135     -31.845   2.764  -9.479  1.00 10.00      A   
ATOM   1287  CZ  ARG A 135     -31.060   2.286 -11.254  1.00 10.00      A   
ATOM   1288  NH1 ARG A 135     -30.710   1.301 -12.077  1.00 10.00      A   
ATOM   1289 HH11 ARG A 135     -30.290   1.522 -13.007  1.00 10.00      A   
ATOM   1290 HH12 ARG A 135     -30.851   0.304 -11.798  1.00 10.00      A   
ATOM   1291  NH2 ARG A 135     -30.859   3.545 -11.623  1.00 10.00      A   
ATOM   1292 HH21 ARG A 135     -31.124   4.331 -10.984  1.00 10.00      A   
ATOM   1293 HH22 ARG A 135     -30.437   3.759 -12.553  1.00 10.00      A   
ATOM   1294  C   ARG A 135     -30.678   1.850  -5.476  1.00 10.00      A   
ATOM   1295  O   ARG A 135     -30.504   3.067  -5.566  1.00 10.00      A   
ATOM   1296  N   ALA A 136     -29.718   0.997  -5.150  1.00 10.00      A   
ATOM   1297  HN  ALA A 136     -29.934   0.038  -5.084  1.00 10.00      A   
ATOM   1298  CA  ALA A 136     -28.354   1.428  -4.893  1.00 10.00      A   
ATOM   1299  CB  ALA A 136     -27.812   0.731  -3.655  1.00 10.00      A   
ATOM   1300  C   ALA A 136     -27.479   1.112  -6.097  1.00 10.00      A   
ATOM   1301  O   ALA A 136     -27.311  -0.050  -6.461  1.00 10.00      A   
ATOM   1302  N   ASP A 137     -26.953   2.147  -6.729  1.00 10.00      A   
ATOM   1303  HN  ASP A 137     -27.144   3.054  -6.402  1.00 10.00      A   
ATOM   1304  CA  ASP A 137     -26.095   1.981  -7.897  1.00 10.00      A   
ATOM   1305  CB  ASP A 137     -26.510   2.947  -9.014  1.00 10.00      A   
ATOM   1306  CG  ASP A 137     -25.641   2.842 -10.255  1.00 10.00      A   
ATOM   1307  OD1 ASP A 137     -25.396   1.711 -10.729  1.00 10.00      A   
ATOM   1308  OD2 ASP A 137     -25.214   3.895 -10.779  1.00 10.00      A   
ATOM   1309  C   ASP A 137     -24.634   2.198  -7.526  1.00 10.00      A   
ATOM   1310  O   ASP A 137     -24.272   3.237  -6.963  1.00 10.00      A   
ATOM   1311  N   VAL A 138     -23.801   1.210  -7.821  1.00 10.00      A   
ATOM   1312  HN  VAL A 138     -24.153   0.398  -8.259  1.00 10.00      A   
ATOM   1313  CA  VAL A 138     -22.378   1.295  -7.518  1.00 10.00      A   
ATOM   1314  CB  VAL A 138     -21.892   0.102  -6.669  1.00 10.00      A   
ATOM   1315  CG1 VAL A 138     -20.454   0.315  -6.215  1.00 10.00      A   
ATOM   1316  CG2 VAL A 138     -22.805  -0.123  -5.473  1.00 10.00      A   
ATOM   1317  C   VAL A 138     -21.555   1.372  -8.801  1.00 10.00      A   
ATOM   1318  O   VAL A 138     -21.626   0.485  -9.654  1.00 10.00      A   
ATOM   1319  N   HIS A 139     -20.789   2.443  -8.941  1.00 10.00      A   
ATOM   1320  HN  HIS A 139     -20.780   3.122  -8.228  1.00 10.00      A   
ATOM   1321  CA  HIS A 139     -19.957   2.646 -10.116  1.00 10.00      A   
ATOM   1322  CB  HIS A 139     -20.245   4.017 -10.740  1.00 10.00      A   
ATOM   1323  CG  HIS A 139     -21.419   4.051 -11.672  1.00 10.00      A   
ATOM   1324  ND1 HIS A 139     -21.792   5.182 -12.368  1.00 10.00      A   
ATOM   1325  HD1 HIS A 139     -21.353   6.058 -12.319  1.00 10.00      A   
ATOM   1326  CD2 HIS A 139     -22.305   3.090 -12.022  1.00 10.00      A   
ATOM   1327  CE1 HIS A 139     -22.851   4.911 -13.107  1.00 10.00      A   
ATOM   1328  NE2 HIS A 139     -23.181   3.651 -12.913  1.00 10.00      A   
ATOM   1329  HE2 HIS A 139     -23.946   3.194 -13.326  1.00 10.00      A   
ATOM   1330  C   HIS A 139     -18.481   2.569  -9.749  1.00 10.00      A   
ATOM   1331  O   HIS A 139     -18.020   3.291  -8.860  1.00 10.00      A   
ATOM   1332  N   PHE A 140     -17.744   1.691 -10.419  1.00 10.00      A   
ATOM   1333  HN  PHE A 140     -18.165   1.125 -11.100  1.00 10.00      A   
ATOM   1334  CA  PHE A 140     -16.316   1.551 -10.169  1.00 10.00      A   
ATOM   1335  CB  PHE A 140     -15.849   0.114 -10.436  1.00 10.00      A   
ATOM   1336  CG  PHE A 140     -16.355  -0.902  -9.450  1.00 10.00      A   
ATOM   1337  CD1 PHE A 140     -16.777  -2.150  -9.880  1.00 10.00      A   
ATOM   1338  CD2 PHE A 140     -16.400  -0.613  -8.096  1.00 10.00      A   
ATOM   1339  CE1 PHE A 140     -17.234  -3.090  -8.978  1.00 10.00      A   
ATOM   1340  CE2 PHE A 140     -16.858  -1.548  -7.187  1.00 10.00      A   
ATOM   1341  CZ  PHE A 140     -17.275  -2.789  -7.630  1.00 10.00      A   
ATOM   1342  C   PHE A 140     -15.551   2.512 -11.066  1.00 10.00      A   
ATOM   1343  O   PHE A 140     -15.703   2.482 -12.288  1.00 10.00      A   
ATOM   1344  N   LEU A 141     -14.749   3.376 -10.465  1.00 10.00      A   
ATOM   1345  HN  LEU A 141     -14.675   3.367  -9.486  1.00 10.00      A   
ATOM   1346  CA  LEU A 141     -13.975   4.346 -11.230  1.00 10.00      A   
ATOM   1347  CB  LEU A 141     -14.087   5.735 -10.597  1.00 10.00      A   
ATOM   1348  CG  LEU A 141     -13.375   6.878 -11.325  1.00 10.00      A   
ATOM   1349  CD1 LEU A 141     -14.006   7.127 -12.686  1.00 10.00      A   
ATOM   1350  CD2 LEU A 141     -13.392   8.141 -10.480  1.00 10.00      A   
ATOM   1351  C   LEU A 141     -12.514   3.928 -11.336  1.00 10.00      A   
ATOM   1352  O   LEU A 141     -11.852   4.191 -12.340  1.00 10.00      A   
ATOM   1353  N   ASP A 142     -12.017   3.269 -10.300  1.00 10.00      A   
ATOM   1354  HN  ASP A 142     -12.597   3.073  -9.533  1.00 10.00      A   
ATOM   1355  CA  ASP A 142     -10.631   2.822 -10.275  1.00 10.00      A   
ATOM   1356  CB  ASP A 142      -9.749   3.912  -9.670  1.00 10.00      A   
ATOM   1357  CG  ASP A 142      -8.345   3.930 -10.240  1.00 10.00      A   
ATOM   1358  OD1 ASP A 142      -7.640   2.906 -10.151  1.00 10.00      A   
ATOM   1359  OD2 ASP A 142      -7.939   4.989 -10.768  1.00 10.00      A   
ATOM   1360  C   ASP A 142     -10.507   1.557  -9.444  1.00 10.00      A   
ATOM   1361  O   ASP A 142     -11.042   1.482  -8.333  1.00 10.00      A   
ATOM   1362  N   CYS A 143      -9.815   0.566  -9.980  1.00 10.00      A   
ATOM   1363  HN  CYS A 143      -9.412   0.683 -10.866  1.00 10.00      A   
ATOM   1364  CA  CYS A 143      -9.633  -0.692  -9.279  1.00 10.00      A   
ATOM   1365  CB  CYS A 143     -10.086  -1.878 -10.133  1.00 10.00      A   
ATOM   1366  SG  CYS A 143     -11.855  -2.236 -10.008  1.00 10.00      A   
ATOM   1367  HG  CYS A 143     -12.107  -2.614  -8.763  1.00 10.00      A   
ATOM   1368  C   CYS A 143      -8.198  -0.875  -8.802  1.00 10.00      A   
ATOM   1369  O   CYS A 143      -7.286  -1.121  -9.593  1.00 10.00      A   
ATOM   1370  N   ASP A 144      -8.008  -0.728  -7.499  1.00 10.00      A   
ATOM   1371  HN  ASP A 144      -8.776  -0.502  -6.931  1.00 10.00      A   
ATOM   1372  CA  ASP A 144      -6.700  -0.890  -6.877  1.00 10.00      A   
ATOM   1373  CB  ASP A 144      -6.254   0.437  -6.242  1.00 10.00      A   
ATOM   1374  CG  ASP A 144      -4.837   0.426  -5.686  1.00 10.00      A   
ATOM   1375  OD1 ASP A 144      -3.932  -0.140  -6.342  1.00 10.00      A   
ATOM   1376  OD2 ASP A 144      -4.618   1.016  -4.599  1.00 10.00      A   
ATOM   1377  C   ASP A 144      -6.794  -1.988  -5.821  1.00 10.00      A   
ATOM   1378  O   ASP A 144      -5.987  -2.067  -4.899  1.00 10.00      A   
ATOM   1379  N   GLY A 145      -7.803  -2.837  -5.971  1.00 10.00      A   
ATOM   1380  HN  GLY A 145      -8.418  -2.719  -6.724  1.00 10.00      A   
ATOM   1381  CA  GLY A 145      -8.011  -3.926  -5.036  1.00 10.00      A   
ATOM   1382  C   GLY A 145      -8.907  -3.516  -3.887  1.00 10.00      A   
ATOM   1383  O   GLY A 145      -9.095  -2.322  -3.645  1.00 10.00      A   
ATOM   1384  N   GLY A 146      -9.467  -4.499  -3.195  1.00 10.00      A   
ATOM   1385  HN  GLY A 146      -9.280  -5.434  -3.451  1.00 10.00      A   
ATOM   1386  CA  GLY A 146     -10.341  -4.223  -2.065  1.00 10.00      A   
ATOM   1387  C   GLY A 146     -11.593  -3.463  -2.462  1.00 10.00      A   
ATOM   1388  O   GLY A 146     -11.999  -2.517  -1.785  1.00 10.00      A   
ATOM   1389  N   PHE A 147     -12.215  -3.873  -3.561  1.00 10.00      A   
ATOM   1390  HN  PHE A 147     -11.858  -4.639  -4.060  1.00 10.00      A   
ATOM   1391  CA  PHE A 147     -13.426  -3.210  -4.028  1.00 10.00      A   
ATOM   1392  CB  PHE A 147     -13.672  -3.428  -5.528  1.00 10.00      A   
ATOM   1393  CG  PHE A 147     -13.621  -4.860  -5.987  1.00 10.00      A   
ATOM   1394  CD1 PHE A 147     -14.730  -5.682  -5.868  1.00 10.00      A   
ATOM   1395  CD2 PHE A 147     -12.467  -5.377  -6.549  1.00 10.00      A   
ATOM   1396  CE1 PHE A 147     -14.687  -6.994  -6.298  1.00 10.00      A   
ATOM   1397  CE2 PHE A 147     -12.417  -6.689  -6.981  1.00 10.00      A   
ATOM   1398  CZ  PHE A 147     -13.529  -7.499  -6.855  1.00 10.00      A   
ATOM   1399  C   PHE A 147     -14.637  -3.613  -3.192  1.00 10.00      A   
ATOM   1400  O   PHE A 147     -15.614  -2.872  -3.104  1.00 10.00      A   
ATOM   1401  N   ILE A 148     -14.551  -4.775  -2.560  1.00 10.00      A   
ATOM   1402  HN  ILE A 148     -13.737  -5.312  -2.660  1.00 10.00      A   
ATOM   1403  CA  ILE A 148     -15.632  -5.276  -1.718  1.00 10.00      A   
ATOM   1404  CB  ILE A 148     -15.375  -6.735  -1.283  1.00 10.00      A   
ATOM   1405  CG1 ILE A 148     -15.067  -7.609  -2.504  1.00 10.00      A   
ATOM   1406  CG2 ILE A 148     -16.574  -7.285  -0.524  1.00 10.00      A   
ATOM   1407  CD1 ILE A 148     -14.563  -8.995  -2.159  1.00 10.00      A   
ATOM   1408  C   ILE A 148     -15.782  -4.399  -0.477  1.00 10.00      A   
ATOM   1409  O   ILE A 148     -16.882  -3.946  -0.152  1.00 10.00      A   
ATOM   1410  N   ASP A 149     -14.662  -4.150   0.195  1.00 10.00      A   
ATOM   1411  HN  ASP A 149     -13.818  -4.550  -0.118  1.00 10.00      A   
ATOM   1412  CA  ASP A 149     -14.639  -3.321   1.398  1.00 10.00      A   
ATOM   1413  CB  ASP A 149     -13.201  -3.153   1.910  1.00 10.00      A   
ATOM   1414  CG  ASP A 149     -12.408  -4.448   1.944  1.00 10.00      A   
ATOM   1415  OD1 ASP A 149     -12.179  -5.041   0.862  1.00 10.00      A   
ATOM   1416  OD2 ASP A 149     -11.987  -4.871   3.043  1.00 10.00      A   
ATOM   1417  C   ASP A 149     -15.220  -1.947   1.099  1.00 10.00      A   
ATOM   1418  O   ASP A 149     -16.092  -1.452   1.818  1.00 10.00      A   
ATOM   1419  N   ALA A 150     -14.745  -1.348   0.012  1.00 10.00      A   
ATOM   1420  HN  ALA A 150     -14.064  -1.810  -0.522  1.00 10.00      A   
ATOM   1421  CA  ALA A 150     -15.197  -0.029  -0.406  1.00 10.00      A   
ATOM   1422  CB  ALA A 150     -14.400   0.445  -1.614  1.00 10.00      A   
ATOM   1423  C   ALA A 150     -16.693  -0.018  -0.710  1.00 10.00      A   
ATOM   1424  O   ALA A 150     -17.386   0.948  -0.394  1.00 10.00      A   
ATOM   1425  N   SER A 151     -17.183  -1.102  -1.311  1.00 10.00      A   
ATOM   1426  HN  SER A 151     -16.579  -1.845  -1.523  1.00 10.00      A   
ATOM   1427  CA  SER A 151     -18.595  -1.215  -1.659  1.00 10.00      A   
ATOM   1428  CB  SER A 151     -18.859  -2.492  -2.458  1.00 10.00      A   
ATOM   1429  OG  SER A 151     -18.183  -2.460  -3.706  1.00 10.00      A   
ATOM   1430  HG  SER A 151     -17.238  -2.604  -3.562  1.00 10.00      A   
ATOM   1431  C   SER A 151     -19.484  -1.162  -0.418  1.00 10.00      A   
ATOM   1432  O   SER A 151     -20.484  -0.445  -0.398  1.00 10.00      A   
ATOM   1433  N   CYS A 152     -19.105  -1.904   0.619  1.00 10.00      A   
ATOM   1434  HN  CYS A 152     -18.291  -2.452   0.546  1.00 10.00      A   
ATOM   1435  CA  CYS A 152     -19.872  -1.931   1.860  1.00 10.00      A   
ATOM   1436  C   CYS A 152     -19.992  -0.532   2.464  1.00 10.00      A   
ATOM   1437  O   CYS A 152     -21.067  -0.125   2.913  1.00 10.00      A   
ATOM   1438  CB  CYS A 152     -19.234  -2.891   2.868  1.00 10.00      A   
ATOM   1439  SG  CYS A 152     -19.178  -4.627   2.319  1.00 10.00      A   
ATOM   1440  N   ILE A 153     -18.889   0.206   2.449  1.00 10.00      A   
ATOM   1441  HN  ILE A 153     -18.067  -0.167   2.064  1.00 10.00      A   
ATOM   1442  CA  ILE A 153     -18.867   1.556   2.991  1.00 10.00      A   
ATOM   1443  CB  ILE A 153     -17.422   2.085   3.125  1.00 10.00      A   
ATOM   1444  CG1 ILE A 153     -16.577   1.112   3.953  1.00 10.00      A   
ATOM   1445  CG2 ILE A 153     -17.407   3.473   3.755  1.00 10.00      A   
ATOM   1446  CD1 ILE A 153     -15.091   1.408   3.928  1.00 10.00      A   
ATOM   1447  C   ILE A 153     -19.677   2.501   2.110  1.00 10.00      A   
ATOM   1448  O   ILE A 153     -20.457   3.308   2.612  1.00 10.00      A   
ATOM   1449  N   ALA A 154     -19.505   2.374   0.794  1.00 10.00      A   
ATOM   1450  HN  ALA A 154     -18.884   1.688   0.458  1.00 10.00      A   
ATOM   1451  CA  ALA A 154     -20.204   3.221  -0.168  1.00 10.00      A   
ATOM   1452  CB  ALA A 154     -19.764   2.896  -1.588  1.00 10.00      A   
ATOM   1453  C   ALA A 154     -21.719   3.110  -0.041  1.00 10.00      A   
ATOM   1454  O   ALA A 154     -22.415   4.120   0.052  1.00 10.00      A   
ATOM   1455  N   VAL A 155     -22.225   1.882  -0.030  1.00 10.00      A   
ATOM   1456  HN  VAL A 155     -21.617   1.111  -0.093  1.00 10.00      A   
ATOM   1457  CA  VAL A 155     -23.663   1.649   0.071  1.00 10.00      A   
ATOM   1458  CB  VAL A 155     -24.017   0.151  -0.075  1.00 10.00      A   
ATOM   1459  CG1 VAL A 155     -25.516  -0.073   0.072  1.00 10.00      A   
ATOM   1460  CG2 VAL A 155     -23.537  -0.381  -1.418  1.00 10.00      A   
ATOM   1461  C   VAL A 155     -24.233   2.195   1.383  1.00 10.00      A   
ATOM   1462  O   VAL A 155     -25.246   2.897   1.385  1.00 10.00      A   
ATOM   1463  N   MET A 156     -23.564   1.892   2.490  1.00 10.00      A   
ATOM   1464  HN  MET A 156     -22.747   1.353   2.424  1.00 10.00      A   
ATOM   1465  CA  MET A 156     -24.017   2.342   3.804  1.00 10.00      A   
ATOM   1466  CB  MET A 156     -23.200   1.695   4.924  1.00 10.00      A   
ATOM   1467  CG  MET A 156     -23.606   0.264   5.244  1.00 10.00      A   
ATOM   1468  SD  MET A 156     -25.353   0.109   5.671  1.00 10.00      A   
ATOM   1469  CE  MET A 156     -25.450   1.177   7.107  1.00 10.00      A   
ATOM   1470  C   MET A 156     -23.995   3.862   3.931  1.00 10.00      A   
ATOM   1471  O   MET A 156     -24.951   4.463   4.425  1.00 10.00      A   
ATOM   1472  N   ALA A 157     -22.914   4.482   3.471  1.00 10.00      A   
ATOM   1473  HN  ALA A 157     -22.188   3.951   3.074  1.00 10.00      A   
ATOM   1474  CA  ALA A 157     -22.778   5.932   3.543  1.00 10.00      A   
ATOM   1475  CB  ALA A 157     -21.405   6.362   3.057  1.00 10.00      A   
ATOM   1476  C   ALA A 157     -23.870   6.635   2.744  1.00 10.00      A   
ATOM   1477  O   ALA A 157     -24.381   7.678   3.152  1.00 10.00      A   
ATOM   1478  N   GLY A 158     -24.223   6.058   1.607  1.00 10.00      A   
ATOM   1479  HN  GLY A 158     -23.778   5.229   1.328  1.00 10.00      A   
ATOM   1480  CA  GLY A 158     -25.251   6.640   0.769  1.00 10.00      A   
ATOM   1481  C   GLY A 158     -26.629   6.512   1.386  1.00 10.00      A   
ATOM   1482  O   GLY A 158     -27.396   7.472   1.403  1.00 10.00      A   
ATOM   1483  N   LEU A 159     -26.934   5.330   1.912  1.00 10.00      A   
ATOM   1484  HN  LEU A 159     -26.268   4.605   1.877  1.00 10.00      A   
ATOM   1485  CA  LEU A 159     -28.231   5.075   2.531  1.00 10.00      A   
ATOM   1486  CB  LEU A 159     -28.364   3.604   2.933  1.00 10.00      A   
ATOM   1487  CG  LEU A 159     -28.471   2.597   1.787  1.00 10.00      A   
ATOM   1488  CD1 LEU A 159     -28.428   1.175   2.322  1.00 10.00      A   
ATOM   1489  CD2 LEU A 159     -29.745   2.831   0.989  1.00 10.00      A   
ATOM   1490  C   LEU A 159     -28.463   5.972   3.743  1.00 10.00      A   
ATOM   1491  O   LEU A 159     -29.547   6.531   3.911  1.00 10.00      A   
ATOM   1492  N   MET A 160     -27.438   6.124   4.575  1.00 10.00      A   
ATOM   1493  HN  MET A 160     -26.588   5.666   4.378  1.00 10.00      A   
ATOM   1494  CA  MET A 160     -27.546   6.951   5.775  1.00 10.00      A   
ATOM   1495  CB  MET A 160     -26.365   6.711   6.722  1.00 10.00      A   
ATOM   1496  CG  MET A 160     -26.327   5.321   7.336  1.00 10.00      A   
ATOM   1497  SD  MET A 160     -25.272   5.224   8.798  1.00 10.00      A   
ATOM   1498  CE  MET A 160     -26.205   6.224   9.956  1.00 10.00      A   
ATOM   1499  C   MET A 160     -27.657   8.435   5.440  1.00 10.00      A   
ATOM   1500  O   MET A 160     -28.168   9.225   6.236  1.00 10.00      A   
ATOM   1501  N   HIS A 161     -27.190   8.813   4.255  1.00 10.00      A   
ATOM   1502  HN  HIS A 161     -26.811   8.137   3.654  1.00 10.00      A   
ATOM   1503  CA  HIS A 161     -27.231  10.206   3.827  1.00 10.00      A   
ATOM   1504  CB  HIS A 161     -25.881  10.638   3.247  1.00 10.00      A   
ATOM   1505  CG  HIS A 161     -25.276  11.820   3.946  1.00 10.00      A   
ATOM   1506  ND1 HIS A 161     -24.669  11.728   5.181  1.00 10.00      A   
ATOM   1507  HD1 HIS A 161     -24.573  10.906   5.711  1.00 10.00      A   
ATOM   1508  CD2 HIS A 161     -25.191  13.124   3.582  1.00 10.00      A   
ATOM   1509  CE1 HIS A 161     -24.239  12.919   5.547  1.00 10.00      A   
ATOM   1510  NE2 HIS A 161     -24.538  13.783   4.601  1.00 10.00      A   
ATOM   1511  HE2 HIS A 161     -24.330  14.754   4.623  1.00 10.00      A   
ATOM   1512  C   HIS A 161     -28.333  10.441   2.809  1.00 10.00      A   
ATOM   1513  O   HIS A 161     -28.405  11.508   2.199  1.00 10.00      A   
ATOM   1514  N   PHE A 162     -29.189   9.452   2.628  1.00 10.00      A   
ATOM   1515  HN  PHE A 162     -29.088   8.624   3.147  1.00 10.00      A   
ATOM   1516  CA  PHE A 162     -30.278   9.568   1.677  1.00 10.00      A   
ATOM   1517  CB  PHE A 162     -30.530   8.244   0.956  1.00 10.00      A   
ATOM   1518  CG  PHE A 162     -31.494   8.365  -0.187  1.00 10.00      A   
ATOM   1519  CD1 PHE A 162     -31.195   9.166  -1.273  1.00 10.00      A   
ATOM   1520  CD2 PHE A 162     -32.697   7.684  -0.177  1.00 10.00      A   
ATOM   1521  CE1 PHE A 162     -32.073   9.291  -2.328  1.00 10.00      A   
ATOM   1522  CE2 PHE A 162     -33.582   7.801  -1.230  1.00 10.00      A   
ATOM   1523  CZ  PHE A 162     -33.268   8.607  -2.307  1.00 10.00      A   
ATOM   1524  C   PHE A 162     -31.548  10.062   2.355  1.00 10.00      A   
ATOM   1525  O   PHE A 162     -31.923   9.581   3.427  1.00 10.00      A   
ATOM   1526  N   LYS A 163     -32.195  11.032   1.727  1.00 10.00      A   
ATOM   1527  HN  LYS A 163     -31.839  11.368   0.880  1.00 10.00      A   
ATOM   1528  CA  LYS A 163     -33.424  11.601   2.247  1.00 10.00      A   
ATOM   1529  CB  LYS A 163     -33.196  13.042   2.721  1.00 10.00      A   
ATOM   1530  CG  LYS A 163     -32.366  13.163   3.990  1.00 10.00      A   
ATOM   1531  CD  LYS A 163     -32.280  14.605   4.464  1.00 10.00      A   
ATOM   1532  CE  LYS A 163     -31.522  14.711   5.779  1.00 10.00      A   
ATOM   1533  NZ  LYS A 163     -31.459  16.110   6.282  1.00 10.00      A   
ATOM   1534  HZ1 LYS A 163     -30.944  16.709   5.606  1.00 10.00      A   
ATOM   1535  HZ2 LYS A 163     -30.966  16.142   7.196  1.00 10.00      A   
ATOM   1536  HZ3 LYS A 163     -32.420  16.493   6.404  1.00 10.00      A   
ATOM   1537  C   LYS A 163     -34.502  11.563   1.175  1.00 10.00      A   
ATOM   1538  O   LYS A 163     -34.321  12.102   0.084  1.00 10.00      A   
ATOM   1539  N   LYS A 164     -35.607  10.905   1.481  1.00 10.00      A   
ATOM   1540  HN  LYS A 164     -35.685  10.494   2.372  1.00 10.00      A   
ATOM   1541  CA  LYS A 164     -36.719  10.794   0.546  1.00 10.00      A   
ATOM   1542  CB  LYS A 164     -37.375   9.407   0.631  1.00 10.00      A   
ATOM   1543  CG  LYS A 164     -37.474   8.836   2.037  1.00 10.00      A   
ATOM   1544  CD  LYS A 164     -38.919   8.721   2.497  1.00 10.00      A   
ATOM   1545  CE  LYS A 164     -39.009   7.988   3.827  1.00 10.00      A   
ATOM   1546  NZ  LYS A 164     -40.412   7.845   4.302  1.00 10.00      A   
ATOM   1547  HZ1 LYS A 164     -40.799   8.773   4.570  1.00 10.00      A   
ATOM   1548  HZ2 LYS A 164     -40.448   7.219   5.131  1.00 10.00      A   
ATOM   1549  HZ3 LYS A 164     -41.009   7.440   3.553  1.00 10.00      A   
ATOM   1550  C   LYS A 164     -37.741  11.897   0.800  1.00 10.00      A   
ATOM   1551  O   LYS A 164     -37.917  12.326   1.941  1.00 10.00      A   
ATOM   1552  N   PRO A 165     -38.412  12.381  -0.259  1.00 10.00      A   
ATOM   1553  CA  PRO A 165     -39.419  13.448  -0.150  1.00 10.00      A   
ATOM   1554  CB  PRO A 165     -40.021  13.512  -1.556  1.00 10.00      A   
ATOM   1555  CG  PRO A 165     -38.948  12.986  -2.444  1.00 10.00      A   
ATOM   1556  CD  PRO A 165     -38.241  11.927  -1.651  1.00 10.00      A   
ATOM   1557  C   PRO A 165     -40.508  13.120   0.871  1.00 10.00      A   
ATOM   1558  O   PRO A 165     -40.814  11.949   1.127  1.00 10.00      A   
ATOM   1559  N   ASP A 166     -41.091  14.157   1.457  1.00 10.00      A   
ATOM   1560  HN  ASP A 166     -40.820  15.065   1.207  1.00 10.00      A   
ATOM   1561  CA  ASP A 166     -42.140  13.975   2.448  1.00 10.00      A   
ATOM   1562  CB  ASP A 166     -42.276  15.207   3.341  1.00 10.00      A   
ATOM   1563  CG  ASP A 166     -43.212  14.963   4.506  1.00 10.00      A   
ATOM   1564  OD1 ASP A 166     -42.776  14.354   5.506  1.00 10.00      A   
ATOM   1565  OD2 ASP A 166     -44.388  15.378   4.432  1.00 10.00      A   
ATOM   1566  C   ASP A 166     -43.462  13.678   1.761  1.00 10.00      A   
ATOM   1567  O   ASP A 166     -43.928  14.456   0.928  1.00 10.00      A   
ATOM   1568  N   ILE A 167     -44.054  12.543   2.098  1.00 10.00      A   
ATOM   1569  HN  ILE A 167     -43.636  11.964   2.767  1.00 10.00      A   
ATOM   1570  CA  ILE A 167     -45.312  12.140   1.497  1.00 10.00      A   
ATOM   1571  CB  ILE A 167     -45.206  10.740   0.848  1.00 10.00      A   
ATOM   1572  CG1 ILE A 167     -44.344  10.803  -0.415  1.00 10.00      A   
ATOM   1573  CG2 ILE A 167     -46.584  10.169   0.534  1.00 10.00      A   
ATOM   1574  CD1 ILE A 167     -44.292   9.505  -1.191  1.00 10.00      A   
ATOM   1575  C   ILE A 167     -46.447  12.139   2.509  1.00 10.00      A   
ATOM   1576  O   ILE A 167     -46.315  11.604   3.610  1.00 10.00      A   
ATOM   1577  N   THR A 168     -47.547  12.768   2.133  1.00 10.00      A   
ATOM   1578  HN  THR A 168     -47.561  13.228   1.262  1.00 10.00      A   
ATOM   1579  CA  THR A 168     -48.732  12.808   2.965  1.00 10.00      A   
ATOM   1580  CB  THR A 168     -49.249  14.249   3.127  1.00 10.00      A   
ATOM   1581  OG1 THR A 168     -48.132  15.122   3.335  1.00 10.00      A   
ATOM   1582  HG1 THR A 168     -47.504  14.695   3.929  1.00 10.00      A   
ATOM   1583  CG2 THR A 168     -50.175  14.344   4.327  1.00 10.00      A   
ATOM   1584  C   THR A 168     -49.803  11.950   2.300  1.00 10.00      A   
ATOM   1585  O   THR A 168     -50.312  12.291   1.231  1.00 10.00      A   
ATOM   1586  N   VAL A 169     -50.120  10.825   2.913  1.00 10.00      A   
ATOM   1587  HN  VAL A 169     -49.693  10.609   3.770  1.00 10.00      A   
ATOM   1588  CA  VAL A 169     -51.101   9.905   2.358  1.00 10.00      A   
ATOM   1589  CB  VAL A 169     -50.777   8.439   2.714  1.00 10.00      A   
ATOM   1590  CG1 VAL A 169     -51.552   7.487   1.815  1.00 10.00      A   
ATOM   1591  CG2 VAL A 169     -49.282   8.173   2.615  1.00 10.00      A   
ATOM   1592  C   VAL A 169     -52.511  10.231   2.828  1.00 10.00      A   
ATOM   1593  O   VAL A 169     -52.792  10.258   4.024  1.00 10.00      A   
ATOM   1594  N   HIS A 170     -53.391  10.483   1.875  1.00 10.00      A   
ATOM   1595  HN  HIS A 170     -53.097  10.454   0.935  1.00 10.00      A   
ATOM   1596  CA  HIS A 170     -54.782  10.778   2.175  1.00 10.00      A   
ATOM   1597  CB  HIS A 170     -55.244  12.049   1.457  1.00 10.00      A   
ATOM   1598  CG  HIS A 170     -54.646  13.316   1.996  1.00 10.00      A   
ATOM   1599  ND1 HIS A 170     -54.134  13.431   3.275  1.00 10.00      A   
ATOM   1600  HD1 HIS A 170     -54.113  12.718   3.955  1.00 10.00      A   
ATOM   1601  CD2 HIS A 170     -54.482  14.531   1.419  1.00 10.00      A   
ATOM   1602  CE1 HIS A 170     -53.690  14.659   3.458  1.00 10.00      A   
ATOM   1603  NE2 HIS A 170     -53.886  15.345   2.352  1.00 10.00      A   
ATOM   1604  HE2 HIS A 170     -53.652  16.291   2.220  1.00 10.00      A   
ATOM   1605  C   HIS A 170     -55.622   9.586   1.745  1.00 10.00      A   
ATOM   1606  O   HIS A 170     -56.274   9.610   0.701  1.00 10.00      A   
ATOM   1607  N   GLY A 171     -55.562   8.525   2.539  1.00 10.00      A   
ATOM   1608  HN  GLY A 171     -55.012   8.562   3.353  1.00 10.00      A   
ATOM   1609  CA  GLY A 171     -56.288   7.316   2.221  1.00 10.00      A   
ATOM   1610  C   GLY A 171     -55.542   6.519   1.173  1.00 10.00      A   
ATOM   1611  O   GLY A 171     -54.757   5.627   1.499  1.00 10.00      A   
ATOM   1612  N   GLU A 172     -55.774   6.858  -0.084  1.00 10.00      A   
ATOM   1613  HN  GLU A 172     -56.418   7.574  -0.271  1.00 10.00      A   
ATOM   1614  CA  GLU A 172     -55.109   6.194  -1.198  1.00 10.00      A   
ATOM   1615  CB  GLU A 172     -56.111   5.411  -2.042  1.00 10.00      A   
ATOM   1616  CG  GLU A 172     -56.447   4.038  -1.489  1.00 10.00      A   
ATOM   1617  CD  GLU A 172     -57.199   3.186  -2.485  1.00 10.00      A   
ATOM   1618  OE1 GLU A 172     -56.652   2.911  -3.574  1.00 10.00      A   
ATOM   1619  OE2 GLU A 172     -58.340   2.776  -2.184  1.00 10.00      A   
ATOM   1620  C   GLU A 172     -54.375   7.214  -2.061  1.00 10.00      A   
ATOM   1621  O   GLU A 172     -53.606   6.854  -2.953  1.00 10.00      A   
ATOM   1622  N   GLN A 173     -54.622   8.488  -1.779  1.00 10.00      A   
ATOM   1623  HN  GLN A 173     -55.243   8.701  -1.055  1.00 10.00      A   
ATOM   1624  CA  GLN A 173     -54.000   9.579  -2.513  1.00 10.00      A   
ATOM   1625  CB  GLN A 173     -54.883  10.829  -2.433  1.00 10.00      A   
ATOM   1626  CG  GLN A 173     -54.426  11.988  -3.305  1.00 10.00      A   
ATOM   1627  CD  GLN A 173     -54.389  11.641  -4.781  1.00 10.00      A   
ATOM   1628  OE1 GLN A 173     -55.122  10.769  -5.248  1.00 10.00      A   
ATOM   1629  NE2 GLN A 173     -53.541  12.327  -5.526  1.00 10.00      A   
ATOM   1630 HE21 GLN A 173     -52.990  13.014  -5.093  1.00 10.00      A   
ATOM   1631 HE22 GLN A 173     -53.495  12.120  -6.485  1.00 10.00      A   
ATOM   1632  C   GLN A 173     -52.616   9.872  -1.949  1.00 10.00      A   
ATOM   1633  O   GLN A 173     -52.458  10.113  -0.749  1.00 10.00      A   
ATOM   1634  N   ILE A 174     -51.621   9.856  -2.816  1.00 10.00      A   
ATOM   1635  HN  ILE A 174     -51.811   9.679  -3.763  1.00 10.00      A   
ATOM   1636  CA  ILE A 174     -50.253  10.107  -2.408  1.00 10.00      A   
ATOM   1637  CB  ILE A 174     -49.282   9.147  -3.124  1.00 10.00      A   
ATOM   1638  CG1 ILE A 174     -49.691   7.693  -2.869  1.00 10.00      A   
ATOM   1639  CG2 ILE A 174     -47.850   9.386  -2.664  1.00 10.00      A   
ATOM   1640  CD1 ILE A 174     -48.915   6.687  -3.690  1.00 10.00      A   
ATOM   1641  C   ILE A 174     -49.854  11.549  -2.702  1.00 10.00      A   
ATOM   1642  O   ILE A 174     -49.616  11.919  -3.854  1.00 10.00      A   
ATOM   1643  N   ILE A 175     -49.797  12.368  -1.662  1.00 10.00      A   
ATOM   1644  HN  ILE A 175     -50.021  12.031  -0.766  1.00 10.00      A   
ATOM   1645  CA  ILE A 175     -49.411  13.761  -1.821  1.00 10.00      A   
ATOM   1646  CB  ILE A 175     -50.209  14.695  -0.885  1.00 10.00      A   
ATOM   1647  CG1 ILE A 175     -51.716  14.435  -1.011  1.00 10.00      A   
ATOM   1648  CG2 ILE A 175     -49.888  16.152  -1.185  1.00 10.00      A   
ATOM   1649  CD1 ILE A 175     -52.292  14.765  -2.372  1.00 10.00      A   
ATOM   1650  C   ILE A 175     -47.918  13.924  -1.547  1.00 10.00      A   
ATOM   1651  O   ILE A 175     -47.490  14.016  -0.394  1.00 10.00      A   
ATOM   1652  N   VAL A 176     -47.130  13.934  -2.610  1.00 10.00      A   
ATOM   1653  HN  VAL A 176     -47.529  13.847  -3.503  1.00 10.00      A   
ATOM   1654  CA  VAL A 176     -45.687  14.076  -2.491  1.00 10.00      A   
ATOM   1655  CB  VAL A 176     -44.957  13.453  -3.699  1.00 10.00      A   
ATOM   1656  CG1 VAL A 176     -43.457  13.378  -3.452  1.00 10.00      A   
ATOM   1657  CG2 VAL A 176     -45.525  12.080  -4.023  1.00 10.00      A   
ATOM   1658  C   VAL A 176     -45.303  15.550  -2.384  1.00 10.00      A   
ATOM   1659  O   VAL A 176     -45.754  16.377  -3.178  1.00 10.00      A   
ATOM   1660  N   HIS A 177     -44.491  15.876  -1.390  1.00 10.00      A   
ATOM   1661  HN  HIS A 177     -44.181  15.174  -0.770  1.00 10.00      A   
ATOM   1662  CA  HIS A 177     -44.042  17.246  -1.190  1.00 10.00      A   
ATOM   1663  CB  HIS A 177     -44.295  17.704   0.248  1.00 10.00      A   
ATOM   1664  CG  HIS A 177     -45.731  17.673   0.669  1.00 10.00      A   
ATOM   1665  ND1 HIS A 177     -46.684  18.551   0.188  1.00 10.00      A   
ATOM   1666  HD1 HIS A 177     -46.533  19.263  -0.475  1.00 10.00      A   
ATOM   1667  CD2 HIS A 177     -46.369  16.863   1.540  1.00 10.00      A   
ATOM   1668  CE1 HIS A 177     -47.846  18.280   0.752  1.00 10.00      A   
ATOM   1669  NE2 HIS A 177     -47.684  17.264   1.571  1.00 10.00      A   
ATOM   1670  HE2 HIS A 177     -48.390  16.855   2.128  1.00 10.00      A   
ATOM   1671  C   HIS A 177     -42.556  17.363  -1.499  1.00 10.00      A   
ATOM   1672  O   HIS A 177     -41.738  16.646  -0.920  1.00 10.00      A   
ATOM   1673  N   PRO A 178     -42.191  18.265  -2.423  1.00 10.00      A   
ATOM   1674  CA  PRO A 178     -40.791  18.484  -2.806  1.00 10.00      A   
ATOM   1675  CB  PRO A 178     -40.885  19.494  -3.954  1.00 10.00      A   
ATOM   1676  CG  PRO A 178     -42.197  20.170  -3.759  1.00 10.00      A   
ATOM   1677  CD  PRO A 178     -43.113  19.133  -3.177  1.00 10.00      A   
ATOM   1678  C   PRO A 178     -39.974  19.073  -1.658  1.00 10.00      A   
ATOM   1679  O   PRO A 178     -40.534  19.530  -0.657  1.00 10.00      A   
ATOM   1680  N   VAL A 179     -38.654  19.087  -1.822  1.00 10.00      A   
ATOM   1681  HN  VAL A 179     -38.277  18.734  -2.657  1.00 10.00      A   
ATOM   1682  CA  VAL A 179     -37.746  19.608  -0.801  1.00 10.00      A   
ATOM   1683  CB  VAL A 179     -36.269  19.315  -1.143  1.00 10.00      A   
ATOM   1684  CG1 VAL A 179     -36.021  17.815  -1.181  1.00 10.00      A   
ATOM   1685  CG2 VAL A 179     -35.880  19.960  -2.468  1.00 10.00      A   
ATOM   1686  C   VAL A 179     -37.931  21.108  -0.576  1.00 10.00      A   
ATOM   1687  O   VAL A 179     -37.455  21.665   0.414  1.00 10.00      A   
ATOM   1688  N   ASN A 180     -38.628  21.756  -1.501  1.00 10.00      A   
ATOM   1689  HN  ASN A 180     -38.973  21.262  -2.270  1.00 10.00      A   
ATOM   1690  CA  ASN A 180     -38.884  23.188  -1.404  1.00 10.00      A   
ATOM   1691  CB  ASN A 180     -38.866  23.835  -2.790  1.00 10.00      A   
ATOM   1692  CG  ASN A 180     -37.552  23.611  -3.510  1.00 10.00      A   
ATOM   1693  OD1 ASN A 180     -36.487  23.598  -2.894  1.00 10.00      A   
ATOM   1694  ND2 ASN A 180     -37.616  23.426  -4.820  1.00 10.00      A   
ATOM   1695 HD21 ASN A 180     -38.500  23.451  -5.250  1.00 10.00      A   
ATOM   1696 HD22 ASN A 180     -36.780  23.253  -5.307  1.00 10.00      A   
ATOM   1697  C   ASN A 180     -40.218  23.440  -0.715  1.00 10.00      A   
ATOM   1698  O   ASN A 180     -40.602  24.584  -0.468  1.00 10.00      A   
ATOM   1699  N   GLU A 181     -40.920  22.359  -0.409  1.00 10.00      A   
ATOM   1700  HN  GLU A 181     -40.552  21.474  -0.630  1.00 10.00      A   
ATOM   1701  CA  GLU A 181     -42.208  22.440   0.262  1.00 10.00      A   
ATOM   1702  CB  GLU A 181     -43.225  21.538  -0.445  1.00 10.00      A   
ATOM   1703  CG  GLU A 181     -44.598  21.516   0.201  1.00 10.00      A   
ATOM   1704  CD  GLU A 181     -45.415  22.742  -0.134  1.00 10.00      A   
ATOM   1705  OE1 GLU A 181     -46.389  22.612  -0.907  1.00 10.00      A   
ATOM   1706  OE2 GLU A 181     -45.087  23.834   0.364  1.00 10.00      A   
ATOM   1707  C   GLU A 181     -42.043  21.995   1.707  1.00 10.00      A   
ATOM   1708  O   GLU A 181     -42.415  22.704   2.646  1.00 10.00      A   
ATOM   1709  N   ARG A 182     -41.448  20.823   1.868  1.00 10.00      A   
ATOM   1710  HN  ARG A 182     -41.138  20.334   1.072  1.00 10.00      A   
ATOM   1711  CA  ARG A 182     -41.207  20.245   3.176  1.00 10.00      A   
ATOM   1712  CB  ARG A 182     -42.265  19.186   3.501  1.00 10.00      A   
ATOM   1713  CG  ARG A 182     -43.382  19.685   4.405  1.00 10.00      A   
ATOM   1714  CD  ARG A 182     -44.396  18.590   4.690  1.00 10.00      A   
ATOM   1715  NE  ARG A 182     -45.220  18.893   5.859  1.00 10.00      A   
ATOM   1716  HE  ARG A 182     -45.413  19.844   6.044  1.00 10.00      A   
ATOM   1717  CZ  ARG A 182     -45.721  17.965   6.673  1.00 10.00      A   
ATOM   1718  NH1 ARG A 182     -45.485  16.679   6.444  1.00 10.00      A   
ATOM   1719 HH11 ARG A 182     -45.874  15.954   7.083  1.00 10.00      A   
ATOM   1720 HH12 ARG A 182     -44.906  16.381   5.618  1.00 10.00      A   
ATOM   1721  NH2 ARG A 182     -46.465  18.323   7.712  1.00 10.00      A   
ATOM   1722 HH21 ARG A 182     -46.856  17.598   8.350  1.00 10.00      A   
ATOM   1723 HH22 ARG A 182     -46.665  19.332   7.896  1.00 10.00      A   
ATOM   1724  C   ARG A 182     -39.814  19.633   3.213  1.00 10.00      A   
ATOM   1725  O   ARG A 182     -39.178  19.471   2.170  1.00 10.00      A   
ATOM   1726  N   GLU A 183     -39.350  19.295   4.402  1.00 10.00      A   
ATOM   1727  HN  GLU A 183     -39.913  19.432   5.192  1.00 10.00      A   
ATOM   1728  CA  GLU A 183     -38.032  18.708   4.567  1.00 10.00      A   
ATOM   1729  CB  GLU A 183     -37.483  19.015   5.962  1.00 10.00      A   
ATOM   1730  CG  GLU A 183     -37.147  20.481   6.182  1.00 10.00      A   
ATOM   1731  CD  GLU A 183     -36.819  20.799   7.626  1.00 10.00      A   
ATOM   1732  OE1 GLU A 183     -36.222  19.940   8.313  1.00 10.00      A   
ATOM   1733  OE2 GLU A 183     -37.158  21.908   8.084  1.00 10.00      A   
ATOM   1734  C   GLU A 183     -38.072  17.202   4.329  1.00 10.00      A   
ATOM   1735  O   GLU A 183     -38.923  16.503   4.886  1.00 10.00      A   
ATOM   1736  N   PRO A 184     -37.163  16.692   3.482  1.00 10.00      A   
ATOM   1737  CA  PRO A 184     -37.078  15.261   3.171  1.00 10.00      A   
ATOM   1738  CB  PRO A 184     -35.936  15.175   2.149  1.00 10.00      A   
ATOM   1739  CG  PRO A 184     -35.156  16.430   2.340  1.00 10.00      A   
ATOM   1740  CD  PRO A 184     -36.150  17.473   2.755  1.00 10.00      A   
ATOM   1741  C   PRO A 184     -36.746  14.438   4.415  1.00 10.00      A   
ATOM   1742  O   PRO A 184     -36.077  14.919   5.331  1.00 10.00      A   
ATOM   1743  N   VAL A 185     -37.201  13.196   4.428  1.00 10.00      A   
ATOM   1744  HN  VAL A 185     -37.686  12.858   3.643  1.00 10.00      A   
ATOM   1745  CA  VAL A 185     -36.986  12.308   5.560  1.00 10.00      A   
ATOM   1746  CB  VAL A 185     -38.281  11.541   5.905  1.00 10.00      A   
ATOM   1747  CG1 VAL A 185     -38.170  10.864   7.264  1.00 10.00      A   
ATOM   1748  CG2 VAL A 185     -39.482  12.475   5.864  1.00 10.00      A   
ATOM   1749  C   VAL A 185     -35.882  11.298   5.254  1.00 10.00      A   
ATOM   1750  O   VAL A 185     -35.901  10.650   4.206  1.00 10.00      A   
ATOM   1751  N   PRO A 186     -34.895  11.170   6.152  1.00 10.00      A   
ATOM   1752  CA  PRO A 186     -33.792  10.222   5.978  1.00 10.00      A   
ATOM   1753  CB  PRO A 186     -32.834  10.574   7.121  1.00 10.00      A   
ATOM   1754  CG  PRO A 186     -33.699  11.209   8.155  1.00 10.00      A   
ATOM   1755  CD  PRO A 186     -34.773  11.940   7.403  1.00 10.00      A   
ATOM   1756  C   PRO A 186     -34.270   8.778   6.113  1.00 10.00      A   
ATOM   1757  O   PRO A 186     -35.312   8.511   6.718  1.00 10.00      A   
ATOM   1758  N   LEU A 187     -33.506   7.852   5.549  1.00 10.00      A   
ATOM   1759  HN  LEU A 187     -32.686   8.128   5.086  1.00 10.00      A   
ATOM   1760  CA  LEU A 187     -33.854   6.438   5.599  1.00 10.00      A   
ATOM   1761  CB  LEU A 187     -33.051   5.646   4.566  1.00 10.00      A   
ATOM   1762  CG  LEU A 187     -33.353   5.949   3.098  1.00 10.00      A   
ATOM   1763  CD1 LEU A 187     -32.499   5.080   2.190  1.00 10.00      A   
ATOM   1764  CD2 LEU A 187     -34.829   5.743   2.800  1.00 10.00      A   
ATOM   1765  C   LEU A 187     -33.643   5.854   6.991  1.00 10.00      A   
ATOM   1766  O   LEU A 187     -32.913   6.414   7.811  1.00 10.00      A   
ATOM   1767  N   GLY A 188     -34.285   4.723   7.249  1.00 10.00      A   
ATOM   1768  HN  GLY A 188     -34.843   4.319   6.552  1.00 10.00      A   
ATOM   1769  CA  GLY A 188     -34.163   4.073   8.539  1.00 10.00      A   
ATOM   1770  C   GLY A 188     -33.079   3.016   8.544  1.00 10.00      A   
ATOM   1771  O   GLY A 188     -33.162   2.032   7.812  1.00 10.00      A   
ATOM   1772  N   ILE A 189     -32.056   3.226   9.359  1.00 10.00      A   
ATOM   1773  HN  ILE A 189     -32.050   4.027   9.918  1.00 10.00      A   
ATOM   1774  CA  ILE A 189     -30.945   2.289   9.457  1.00 10.00      A   
ATOM   1775  CB  ILE A 189     -29.592   3.036   9.474  1.00 10.00      A   
ATOM   1776  CG1 ILE A 189     -29.500   4.032   8.310  1.00 10.00      A   
ATOM   1777  CG2 ILE A 189     -28.426   2.057   9.444  1.00 10.00      A   
ATOM   1778  CD1 ILE A 189     -29.564   3.396   6.937  1.00 10.00      A   
ATOM   1779  C   ILE A 189     -31.070   1.462  10.733  1.00 10.00      A   
ATOM   1780  O   ILE A 189     -31.207   2.012  11.826  1.00 10.00      A   
ATOM   1781  N   LEU A 190     -31.032   0.145  10.592  1.00 10.00      A   
ATOM   1782  HN  LEU A 190     -30.922  -0.238   9.693  1.00 10.00      A   
ATOM   1783  CA  LEU A 190     -31.151  -0.749  11.742  1.00 10.00      A   
ATOM   1784  CB  LEU A 190     -31.875  -2.040  11.348  1.00 10.00      A   
ATOM   1785  CG  LEU A 190     -33.306  -1.876  10.832  1.00 10.00      A   
ATOM   1786  CD1 LEU A 190     -33.898  -3.225  10.459  1.00 10.00      A   
ATOM   1787  CD2 LEU A 190     -34.172  -1.182  11.873  1.00 10.00      A   
ATOM   1788  C   LEU A 190     -29.782  -1.062  12.343  1.00 10.00      A   
ATOM   1789  O   LEU A 190     -29.619  -1.103  13.563  1.00 10.00      A   
ATOM   1790  N   HIS A 191     -28.798  -1.280  11.481  1.00 10.00      A   
ATOM   1791  HN  HIS A 191     -28.981  -1.222  10.520  1.00 10.00      A   
ATOM   1792  CA  HIS A 191     -27.440  -1.583  11.923  1.00 10.00      A   
ATOM   1793  CB  HIS A 191     -27.267  -3.050  12.359  1.00 10.00      A   
ATOM   1794  CG  HIS A 191     -28.144  -4.042  11.657  1.00 10.00      A   
ATOM   1795  ND1 HIS A 191     -29.239  -4.626  12.255  1.00 10.00      A   
ATOM   1796  HD1 HIS A 191     -29.541  -4.472  13.182  1.00 10.00      A   
ATOM   1797  CD2 HIS A 191     -28.086  -4.554  10.403  1.00 10.00      A   
ATOM   1798  CE1 HIS A 191     -29.814  -5.454  11.408  1.00 10.00      A   
ATOM   1799  NE2 HIS A 191     -29.136  -5.427  10.279  1.00 10.00      A   
ATOM   1800  HE2 HIS A 191     -29.356  -5.956   9.478  1.00 10.00      A   
ATOM   1801  C   HIS A 191     -26.432  -1.210  10.851  1.00 10.00      A   
ATOM   1802  O   HIS A 191     -26.759  -1.197   9.667  1.00 10.00      A   
ATOM   1803  N   ILE A 192     -25.213  -0.903  11.269  1.00 10.00      A   
ATOM   1804  HN  ILE A 192     -25.013  -0.943  12.232  1.00 10.00      A   
ATOM   1805  CA  ILE A 192     -24.157  -0.517  10.341  1.00 10.00      A   
ATOM   1806  CB  ILE A 192     -23.477   0.803  10.774  1.00 10.00      A   
ATOM   1807  CG1 ILE A 192     -24.531   1.884  11.026  1.00 10.00      A   
ATOM   1808  CG2 ILE A 192     -22.487   1.268   9.711  1.00 10.00      A   
ATOM   1809  CD1 ILE A 192     -24.021   3.066  11.824  1.00 10.00      A   
ATOM   1810  C   ILE A 192     -23.105  -1.620  10.233  1.00 10.00      A   
ATOM   1811  O   ILE A 192     -22.232  -1.742  11.090  1.00 10.00      A   
ATOM   1812  N   PRO A 193     -23.188  -2.447   9.182  1.00 10.00      A   
ATOM   1813  CA  PRO A 193     -22.255  -3.544   8.962  1.00 10.00      A   
ATOM   1814  CB  PRO A 193     -23.129  -4.547   8.209  1.00 10.00      A   
ATOM   1815  CG  PRO A 193     -24.069  -3.701   7.405  1.00 10.00      A   
ATOM   1816  CD  PRO A 193     -24.206  -2.380   8.118  1.00 10.00      A   
ATOM   1817  C   PRO A 193     -21.062  -3.133   8.099  1.00 10.00      A   
ATOM   1818  O   PRO A 193     -21.212  -2.442   7.087  1.00 10.00      A   
ATOM   1819  N   ILE A 194     -19.874  -3.550   8.515  1.00 10.00      A   
ATOM   1820  HN  ILE A 194     -19.817  -4.078   9.346  1.00 10.00      A   
ATOM   1821  CA  ILE A 194     -18.651  -3.252   7.782  1.00 10.00      A   
ATOM   1822  CB  ILE A 194     -17.676  -2.385   8.613  1.00 10.00      A   
ATOM   1823  CG1 ILE A 194     -18.350  -1.087   9.083  1.00 10.00      A   
ATOM   1824  CG2 ILE A 194     -16.403  -2.086   7.832  1.00 10.00      A   
ATOM   1825  CD1 ILE A 194     -18.747  -0.149   7.964  1.00 10.00      A   
ATOM   1826  C   ILE A 194     -17.963  -4.561   7.391  1.00 10.00      A   
ATOM   1827  O   ILE A 194     -17.719  -5.419   8.238  1.00 10.00      A   
ATOM   1828  N   CYS A 195     -17.678  -4.717   6.107  1.00 10.00      A   
ATOM   1829  HN  CYS A 195     -17.905  -4.006   5.475  1.00 10.00      A   
ATOM   1830  CA  CYS A 195     -17.030  -5.920   5.608  1.00 10.00      A   
ATOM   1831  C   CYS A 195     -15.552  -5.659   5.348  1.00 10.00      A   
ATOM   1832  O   CYS A 195     -15.199  -4.694   4.674  1.00 10.00      A   
ATOM   1833  CB  CYS A 195     -17.706  -6.384   4.316  1.00 10.00      A   
ATOM   1834  SG  CYS A 195     -19.370  -5.683   4.042  1.00 10.00      A   
ATOM   1835  N   VAL A 196     -14.696  -6.510   5.900  1.00 10.00      A   
ATOM   1836  HN  VAL A 196     -15.039  -7.249   6.447  1.00 10.00      A   
ATOM   1837  CA  VAL A 196     -13.256  -6.373   5.712  1.00 10.00      A   
ATOM   1838  CB  VAL A 196     -12.518  -6.156   7.050  1.00 10.00      A   
ATOM   1839  CG1 VAL A 196     -11.019  -6.036   6.825  1.00 10.00      A   
ATOM   1840  CG2 VAL A 196     -13.048  -4.916   7.758  1.00 10.00      A   
ATOM   1841  C   VAL A 196     -12.700  -7.613   5.018  1.00 10.00      A   
ATOM   1842  O   VAL A 196     -12.901  -8.735   5.484  1.00 10.00      A   
ATOM   1843  N   THR A 197     -12.013  -7.405   3.906  1.00 10.00      A   
ATOM   1844  HN  THR A 197     -11.895  -6.478   3.580  1.00 10.00      A   
ATOM   1845  CA  THR A 197     -11.433  -8.497   3.142  1.00 10.00      A   
ATOM   1846  CB  THR A 197     -11.398  -8.161   1.639  1.00 10.00      A   
ATOM   1847  OG1 THR A 197     -12.667  -7.628   1.241  1.00 10.00      A   
ATOM   1848  HG1 THR A 197     -12.583  -6.665   1.133  1.00 10.00      A   
ATOM   1849  CG2 THR A 197     -11.100  -9.402   0.811  1.00 10.00      A   
ATOM   1850  C   THR A 197     -10.024  -8.847   3.626  1.00 10.00      A   
ATOM   1851  O   THR A 197      -9.181  -7.967   3.839  1.00 10.00      A   
ATOM   1852  N   PHE A 198      -9.785 -10.140   3.810  1.00 10.00      A   
ATOM   1853  HN  PHE A 198     -10.511 -10.787   3.639  1.00 10.00      A   
ATOM   1854  CA  PHE A 198      -8.493 -10.641   4.248  1.00 10.00      A   
ATOM   1855  CB  PHE A 198      -8.655 -11.507   5.504  1.00 10.00      A   
ATOM   1856  CG  PHE A 198      -8.558 -10.760   6.803  1.00 10.00      A   
ATOM   1857  CD1 PHE A 198      -9.510  -9.817   7.156  1.00 10.00      A   
ATOM   1858  CD2 PHE A 198      -7.513 -11.009   7.676  1.00 10.00      A   
ATOM   1859  CE1 PHE A 198      -9.421  -9.138   8.354  1.00 10.00      A   
ATOM   1860  CE2 PHE A 198      -7.417 -10.333   8.875  1.00 10.00      A   
ATOM   1861  CZ  PHE A 198      -8.372  -9.395   9.215  1.00 10.00      A   
ATOM   1862  C   PHE A 198      -7.872 -11.480   3.138  1.00 10.00      A   
ATOM   1863  O   PHE A 198      -8.553 -12.300   2.516  1.00 10.00      A   
ATOM   1864  N   SER A 199      -6.591 -11.272   2.882  1.00 10.00      A   
ATOM   1865  HN  SER A 199      -6.097 -10.603   3.411  1.00 10.00      A   
ATOM   1866  CA  SER A 199      -5.896 -12.020   1.849  1.00 10.00      A   
ATOM   1867  CB  SER A 199      -5.195 -11.071   0.876  1.00 10.00      A   
ATOM   1868  OG  SER A 199      -6.142 -10.250   0.209  1.00 10.00      A   
ATOM   1869  HG  SER A 199      -6.686  -9.797   0.868  1.00 10.00      A   
ATOM   1870  C   SER A 199      -4.896 -12.993   2.459  1.00 10.00      A   
ATOM   1871  O   SER A 199      -4.069 -12.610   3.288  1.00 10.00      A   
ATOM   1872  N   PHE A 200      -4.988 -14.251   2.055  1.00 10.00      A   
ATOM   1873  HN  PHE A 200      -5.678 -14.492   1.398  1.00 10.00      A   
ATOM   1874  CA  PHE A 200      -4.091 -15.282   2.552  1.00 10.00      A   
ATOM   1875  CB  PHE A 200      -4.870 -16.548   2.921  1.00 10.00      A   
ATOM   1876  CG  PHE A 200      -5.963 -16.326   3.929  1.00 10.00      A   
ATOM   1877  CD1 PHE A 200      -7.234 -16.831   3.713  1.00 10.00      A   
ATOM   1878  CD2 PHE A 200      -5.720 -15.615   5.093  1.00 10.00      A   
ATOM   1879  CE1 PHE A 200      -8.242 -16.630   4.637  1.00 10.00      A   
ATOM   1880  CE2 PHE A 200      -6.722 -15.409   6.020  1.00 10.00      A   
ATOM   1881  CZ  PHE A 200      -7.985 -15.918   5.793  1.00 10.00      A   
ATOM   1882  C   PHE A 200      -3.043 -15.609   1.501  1.00 10.00      A   
ATOM   1883  O   PHE A 200      -3.366 -15.761   0.321  1.00 10.00      A   
ATOM   1884  N   PHE A 201      -1.796 -15.700   1.930  1.00 10.00      A   
ATOM   1885  HN  PHE A 201      -1.606 -15.559   2.887  1.00 10.00      A   
ATOM   1886  CA  PHE A 201      -0.696 -16.003   1.029  1.00 10.00      A   
ATOM   1887  CB  PHE A 201       0.248 -14.801   0.926  1.00 10.00      A   
ATOM   1888  CG  PHE A 201      -0.225 -13.708   0.012  1.00 10.00      A   
ATOM   1889  CD1 PHE A 201      -1.259 -12.865   0.386  1.00 10.00      A   
ATOM   1890  CD2 PHE A 201       0.379 -13.516  -1.220  1.00 10.00      A   
ATOM   1891  CE1 PHE A 201      -1.683 -11.853  -0.451  1.00 10.00      A   
ATOM   1892  CE2 PHE A 201      -0.040 -12.507  -2.061  1.00 10.00      A   
ATOM   1893  CZ  PHE A 201      -1.073 -11.675  -1.677  1.00 10.00      A   
ATOM   1894  C   PHE A 201       0.085 -17.208   1.527  1.00 10.00      A   
ATOM   1895  O   PHE A 201       0.334 -17.341   2.729  1.00 10.00      A   
ATOM   1896  N   ASN A 202       0.455 -18.086   0.610  1.00 10.00      A   
ATOM   1897  HN  ASN A 202       0.196 -17.937  -0.334  1.00 10.00      A   
ATOM   1898  CA  ASN A 202       1.229 -19.273   0.951  1.00 10.00      A   
ATOM   1899  CB  ASN A 202       0.598 -20.532   0.349  1.00 10.00      A   
ATOM   1900  CG  ASN A 202       1.423 -21.785   0.590  1.00 10.00      A   
ATOM   1901  OD1 ASN A 202       2.181 -21.876   1.557  1.00 10.00      A   
ATOM   1902  ND2 ASN A 202       1.280 -22.759  -0.294  1.00 10.00      A   
ATOM   1903 HD21 ASN A 202       0.659 -22.617  -1.044  1.00 10.00      A   
ATOM   1904 HD22 ASN A 202       1.796 -23.582  -0.165  1.00 10.00      A   
ATOM   1905  C   ASN A 202       2.663 -19.117   0.464  1.00 10.00      A   
ATOM   1906  O   ASN A 202       2.934 -19.204  -0.732  1.00 10.00      A   
ATOM   1907  N   PRO A 203       3.604 -18.878   1.388  1.00 10.00      A   
ATOM   1908  CA  PRO A 203       5.018 -18.696   1.057  1.00 10.00      A   
ATOM   1909  CB  PRO A 203       5.513 -17.865   2.237  1.00 10.00      A   
ATOM   1910  CG  PRO A 203       4.705 -18.352   3.392  1.00 10.00      A   
ATOM   1911  CD  PRO A 203       3.362 -18.758   2.838  1.00 10.00      A   
ATOM   1912  C   PRO A 203       5.778 -20.019   0.984  1.00 10.00      A   
ATOM   1913  O   PRO A 203       7.011 -20.041   0.925  1.00 10.00      A   
ATOM   1914  N   GLN A 204       5.044 -21.118   1.005  1.00 10.00      A   
ATOM   1915  HN  GLN A 204       4.066 -21.038   1.062  1.00 10.00      A   
ATOM   1916  CA  GLN A 204       5.637 -22.440   0.934  1.00 10.00      A   
ATOM   1917  CB  GLN A 204       5.498 -23.162   2.280  1.00 10.00      A   
ATOM   1918  CG  GLN A 204       6.815 -23.669   2.849  1.00 10.00      A   
ATOM   1919  CD  GLN A 204       7.014 -23.269   4.298  1.00 10.00      A   
ATOM   1920  OE1 GLN A 204       7.584 -22.218   4.591  1.00 10.00      A   
ATOM   1921  NE2 GLN A 204       6.549 -24.104   5.212  1.00 10.00      A   
ATOM   1922 HE21 GLN A 204       6.109 -24.924   4.909  1.00 10.00      A   
ATOM   1923 HE22 GLN A 204       6.658 -23.865   6.159  1.00 10.00      A   
ATOM   1924  C   GLN A 204       4.975 -23.237  -0.185  1.00 10.00      A   
ATOM   1925  O   GLN A 204       4.453 -22.656  -1.144  1.00 10.00      A   
ATOM   1926  N   ASP A 205       4.994 -24.554  -0.067  1.00 10.00      A   
ATOM   1927  HN  ASP A 205       5.416 -24.958   0.716  1.00 10.00      A   
ATOM   1928  CA  ASP A 205       4.391 -25.415  -1.072  1.00 10.00      A   
ATOM   1929  CB  ASP A 205       5.331 -26.570  -1.435  1.00 10.00      A   
ATOM   1930  CG  ASP A 205       4.981 -27.870  -0.745  1.00 10.00      A   
ATOM   1931  OD1 ASP A 205       5.210 -27.987   0.475  1.00 10.00      A   
ATOM   1932  OD2 ASP A 205       4.472 -28.781  -1.428  1.00 10.00      A   
ATOM   1933  C   ASP A 205       3.032 -25.927  -0.593  1.00 10.00      A   
ATOM   1934  O   ASP A 205       2.643 -25.692   0.554  1.00 10.00      A   
ATOM   1935  N   THR A 206       2.313 -26.613  -1.470  1.00 10.00      A   
ATOM   1936  HN  THR A 206       2.677 -26.764  -2.372  1.00 10.00      A   
ATOM   1937  CA  THR A 206       0.999 -27.146  -1.143  1.00 10.00      A   
ATOM   1938  CB  THR A 206       0.331 -27.751  -2.392  1.00 10.00      A   
ATOM   1939  OG1 THR A 206       0.657 -26.941  -3.531  1.00 10.00      A   
ATOM   1940  HG1 THR A 206       0.673 -26.011  -3.265  1.00 10.00      A   
ATOM   1941  CG2 THR A 206      -1.181 -27.798  -2.229  1.00 10.00      A   
ATOM   1942  C   THR A 206       1.055 -28.196  -0.023  1.00 10.00      A   
ATOM   1943  O   THR A 206       0.193 -28.223   0.860  1.00 10.00      A   
ATOM   1944  N   GLU A 207       2.086 -29.034  -0.037  1.00 10.00      A   
ATOM   1945  HN  GLU A 207       2.782 -28.932  -0.730  1.00 10.00      A   
ATOM   1946  CA  GLU A 207       2.229 -30.086   0.966  1.00 10.00      A   
ATOM   1947  CB  GLU A 207       3.338 -31.064   0.583  1.00 10.00      A   
ATOM   1948  CG  GLU A 207       2.912 -32.083  -0.460  1.00 10.00      A   
ATOM   1949  CD  GLU A 207       4.003 -32.385  -1.461  1.00 10.00      A   
ATOM   1950  OE1 GLU A 207       5.134 -32.704  -1.041  1.00 10.00      A   
ATOM   1951  OE2 GLU A 207       3.735 -32.310  -2.679  1.00 10.00      A   
ATOM   1952  C   GLU A 207       2.460 -29.519   2.364  1.00 10.00      A   
ATOM   1953  O   GLU A 207       1.975 -30.071   3.356  1.00 10.00      A   
ATOM   1954  N   GLU A 208       3.197 -28.417   2.443  1.00 10.00      A   
ATOM   1955  HN  GLU A 208       3.586 -28.038   1.618  1.00 10.00      A   
ATOM   1956  CA  GLU A 208       3.476 -27.775   3.724  1.00 10.00      A   
ATOM   1957  CB  GLU A 208       4.625 -26.775   3.611  1.00 10.00      A   
ATOM   1958  CG  GLU A 208       6.000 -27.420   3.663  1.00 10.00      A   
ATOM   1959  CD  GLU A 208       6.106 -28.455   4.764  1.00 10.00      A   
ATOM   1960  OE1 GLU A 208       5.916 -28.097   5.946  1.00 10.00      A   
ATOM   1961  OE2 GLU A 208       6.375 -29.638   4.453  1.00 10.00      A   
ATOM   1962  C   GLU A 208       2.234 -27.109   4.312  1.00 10.00      A   
ATOM   1963  O   GLU A 208       2.224 -26.693   5.470  1.00 10.00      A   
ATOM   1964  N   ASN A 209       1.191 -27.006   3.506  1.00 10.00      A   
ATOM   1965  HN  ASN A 209       1.268 -27.324   2.582  1.00 10.00      A   
ATOM   1966  CA  ASN A 209      -0.062 -26.412   3.954  1.00 10.00      A   
ATOM   1967  CB  ASN A 209      -0.666 -25.529   2.855  1.00 10.00      A   
ATOM   1968  CG  ASN A 209      -2.102 -25.124   3.143  1.00 10.00      A   
ATOM   1969  OD1 ASN A 209      -3.047 -25.765   2.677  1.00 10.00      A   
ATOM   1970  ND2 ASN A 209      -2.278 -24.069   3.921  1.00 10.00      A   
ATOM   1971 HD21 ASN A 209      -1.474 -23.614   4.282  1.00 10.00      A   
ATOM   1972 HD22 ASN A 209      -3.197 -23.778   4.109  1.00 10.00      A   
ATOM   1973  C   ASN A 209      -1.043 -27.503   4.359  1.00 10.00      A   
ATOM   1974  O   ASN A 209      -1.689 -27.419   5.404  1.00 10.00      A   
ATOM   1975  N   ILE A 210      -1.131 -28.539   3.530  1.00 10.00      A   
ATOM   1976  HN  ILE A 210      -0.579 -28.547   2.721  1.00 10.00      A   
ATOM   1977  CA  ILE A 210      -2.034 -29.656   3.781  1.00 10.00      A   
ATOM   1978  CB  ILE A 210      -2.164 -30.577   2.548  1.00 10.00      A   
ATOM   1979  CG1 ILE A 210      -2.634 -29.780   1.330  1.00 10.00      A   
ATOM   1980  CG2 ILE A 210      -3.119 -31.729   2.832  1.00 10.00      A   
ATOM   1981  CD1 ILE A 210      -2.580 -30.556   0.033  1.00 10.00      A   
ATOM   1982  C   ILE A 210      -1.587 -30.483   4.984  1.00 10.00      A   
ATOM   1983  O   ILE A 210      -2.290 -30.562   5.989  1.00 10.00      A   
ATOM   1984  N   LYS A 211      -0.410 -31.085   4.884  1.00 10.00      A   
ATOM   1985  HN  LYS A 211       0.127 -30.966   4.071  1.00 10.00      A   
ATOM   1986  CA  LYS A 211       0.105 -31.919   5.960  1.00 10.00      A   
ATOM   1987  CB  LYS A 211       0.694 -33.212   5.400  1.00 10.00      A   
ATOM   1988  CG  LYS A 211      -0.338 -34.123   4.757  1.00 10.00      A   
ATOM   1989  CD  LYS A 211       0.284 -35.430   4.305  1.00 10.00      A   
ATOM   1990  CE  LYS A 211      -0.776 -36.415   3.846  1.00 10.00      A   
ATOM   1991  NZ  LYS A 211      -0.182 -37.730   3.506  1.00 10.00      A   
ATOM   1992  HZ1 LYS A 211      -0.912 -38.366   3.130  1.00 10.00      A   
ATOM   1993  HZ2 LYS A 211       0.235 -38.163   4.355  1.00 10.00      A   
ATOM   1994  HZ3 LYS A 211       0.563 -37.612   2.789  1.00 10.00      A   
ATOM   1995  C   LYS A 211       1.125 -31.177   6.809  1.00 10.00      A   
ATOM   1996  O   LYS A 211       1.798 -31.772   7.649  1.00 10.00      A   
ATOM   1997  N   GLY A 212       1.230 -29.874   6.585  1.00 10.00      A   
ATOM   1998  HN  GLY A 212       0.669 -29.458   5.899  1.00 10.00      A   
ATOM   1999  CA  GLY A 212       2.156 -29.065   7.348  1.00 10.00      A   
ATOM   2000  C   GLY A 212       1.681 -28.894   8.773  1.00 10.00      A   
ATOM   2001  O   GLY A 212       0.551 -28.461   9.007  1.00 10.00      A   
ATOM   2002  N   GLU A 213       2.535 -29.241   9.720  1.00 10.00      A   
ATOM   2003  HN  GLU A 213       3.426 -29.572   9.466  1.00 10.00      A   
ATOM   2004  CA  GLU A 213       2.188 -29.146  11.132  1.00 10.00      A   
ATOM   2005  CB  GLU A 213       3.060 -30.098  11.945  1.00 10.00      A   
ATOM   2006  CG  GLU A 213       2.628 -30.266  13.389  1.00 10.00      A   
ATOM   2007  CD  GLU A 213       3.242 -31.490  14.020  1.00 10.00      A   
ATOM   2008  OE1 GLU A 213       4.458 -31.471  14.308  1.00 10.00      A   
ATOM   2009  OE2 GLU A 213       2.516 -32.487  14.213  1.00 10.00      A   
ATOM   2010  C   GLU A 213       2.331 -27.720  11.656  1.00 10.00      A   
ATOM   2011  O   GLU A 213       1.675 -27.337  12.625  1.00 10.00      A   
ATOM   2012  N   THR A 214       3.183 -26.937  11.015  1.00 10.00      A   
ATOM   2013  HN  THR A 214       3.669 -27.288  10.238  1.00 10.00      A   
ATOM   2014  CA  THR A 214       3.402 -25.562  11.431  1.00 10.00      A   
ATOM   2015  CB  THR A 214       4.902 -25.275  11.618  1.00 10.00      A   
ATOM   2016  OG1 THR A 214       5.530 -26.419  12.215  1.00 10.00      A   
ATOM   2017  HG1 THR A 214       5.424 -27.180  11.632  1.00 10.00      A   
ATOM   2018  CG2 THR A 214       5.109 -24.062  12.515  1.00 10.00      A   
ATOM   2019  C   THR A 214       2.819 -24.590  10.413  1.00 10.00      A   
ATOM   2020  O   THR A 214       3.311 -24.492   9.287  1.00 10.00      A   
ATOM   2021  N   ASN A 215       1.759 -23.891  10.814  1.00 10.00      A   
ATOM   2022  HN  ASN A 215       1.406 -24.035  11.718  1.00 10.00      A   
ATOM   2023  CA  ASN A 215       1.100 -22.921   9.940  1.00 10.00      A   
ATOM   2024  CB  ASN A 215      -0.122 -22.302  10.630  1.00 10.00      A   
ATOM   2025  CG  ASN A 215      -1.102 -23.326  11.167  1.00 10.00      A   
ATOM   2026  OD1 ASN A 215      -1.213 -24.438  10.649  1.00 10.00      A   
ATOM   2027  ND2 ASN A 215      -1.828 -22.957  12.211  1.00 10.00      A   
ATOM   2028 HD21 ASN A 215      -1.695 -22.053  12.569  1.00 10.00      A   
ATOM   2029 HD22 ASN A 215      -2.463 -23.601  12.590  1.00 10.00      A   
ATOM   2030  C   ASN A 215       2.074 -21.820   9.545  1.00 10.00      A   
ATOM   2031  O   ASN A 215       2.593 -21.100  10.399  1.00 10.00      A   
ATOM   2032  N   SER A 216       2.327 -21.695   8.253  1.00 10.00      A   
ATOM   2033  HN  SER A 216       1.873 -22.295   7.614  1.00 10.00      A   
ATOM   2034  CA  SER A 216       3.251 -20.688   7.753  1.00 10.00      A   
ATOM   2035  CB  SER A 216       4.402 -21.368   7.005  1.00 10.00      A   
ATOM   2036  OG  SER A 216       4.763 -22.589   7.637  1.00 10.00      A   
ATOM   2037  HG  SER A 216       3.961 -23.045   7.926  1.00 10.00      A   
ATOM   2038  C   SER A 216       2.532 -19.700   6.837  1.00 10.00      A   
ATOM   2039  O   SER A 216       3.156 -18.805   6.256  1.00 10.00      A   
ATOM   2040  N   GLU A 217       1.220 -19.865   6.727  1.00 10.00      A   
ATOM   2041  HN  GLU A 217       0.786 -20.601   7.224  1.00 10.00      A   
ATOM   2042  CA  GLU A 217       0.392 -19.006   5.885  1.00 10.00      A   
ATOM   2043  CB  GLU A 217      -1.056 -19.514   5.847  1.00 10.00      A   
ATOM   2044  CG  GLU A 217      -1.245 -20.873   5.181  1.00 10.00      A   
ATOM   2045  CD  GLU A 217      -0.627 -22.016   5.965  1.00 10.00      A   
ATOM   2046  OE1 GLU A 217      -0.545 -21.914   7.210  1.00 10.00      A   
ATOM   2047  OE2 GLU A 217      -0.209 -23.012   5.337  1.00 10.00      A   
ATOM   2048  C   GLU A 217       0.421 -17.558   6.364  1.00 10.00      A   
ATOM   2049  O   GLU A 217       0.481 -17.288   7.564  1.00 10.00      A   
ATOM   2050  N   ILE A 218       0.377 -16.635   5.419  1.00 10.00      A   
ATOM   2051  HN  ILE A 218       0.329 -16.917   4.478  1.00 10.00      A   
ATOM   2052  CA  ILE A 218       0.393 -15.213   5.727  1.00 10.00      A   
ATOM   2053  CB  ILE A 218       1.367 -14.449   4.799  1.00 10.00      A   
ATOM   2054  CG1 ILE A 218       2.759 -15.091   4.844  1.00 10.00      A   
ATOM   2055  CG2 ILE A 218       1.444 -12.979   5.189  1.00 10.00      A   
ATOM   2056  CD1 ILE A 218       3.725 -14.551   3.809  1.00 10.00      A   
ATOM   2057  C   ILE A 218      -1.008 -14.628   5.572  1.00 10.00      A   
ATOM   2058  O   ILE A 218      -1.691 -14.894   4.582  1.00 10.00      A   
ATOM   2059  N   SER A 219      -1.433 -13.849   6.555  1.00 10.00      A   
ATOM   2060  HN  SER A 219      -0.841 -13.681   7.321  1.00 10.00      A   
ATOM   2061  CA  SER A 219      -2.747 -13.228   6.535  1.00 10.00      A   
ATOM   2062  CB  SER A 219      -3.568 -13.737   7.719  1.00 10.00      A   
ATOM   2063  OG  SER A 219      -2.762 -13.821   8.883  1.00 10.00      A   
ATOM   2064  HG  SER A 219      -2.211 -13.027   8.946  1.00 10.00      A   
ATOM   2065  C   SER A 219      -2.607 -11.712   6.608  1.00 10.00      A   
ATOM   2066  O   SER A 219      -2.130 -11.176   7.605  1.00 10.00      A   
ATOM   2067  N   ILE A 220      -3.004 -11.027   5.548  1.00 10.00      A   
ATOM   2068  HN  ILE A 220      -3.378 -11.506   4.776  1.00 10.00      A   
ATOM   2069  CA  ILE A 220      -2.904  -9.576   5.509  1.00 10.00      A   
ATOM   2070  CB  ILE A 220      -1.993  -9.078   4.360  1.00 10.00      A   
ATOM   2071  CG1 ILE A 220      -2.466  -9.619   3.007  1.00 10.00      A   
ATOM   2072  CG2 ILE A 220      -0.544  -9.464   4.619  1.00 10.00      A   
ATOM   2073  CD1 ILE A 220      -1.791  -8.968   1.819  1.00 10.00      A   
ATOM   2074  C   ILE A 220      -4.270  -8.908   5.399  1.00 10.00      A   
ATOM   2075  O   ILE A 220      -5.156  -9.380   4.678  1.00 10.00      A   
ATOM   2076  N   ILE A 221      -4.431  -7.814   6.124  1.00 10.00      A   
ATOM   2077  HN  ILE A 221      -3.686  -7.499   6.685  1.00 10.00      A   
ATOM   2078  CA  ILE A 221      -5.667  -7.052   6.104  1.00 10.00      A   
ATOM   2079  CB  ILE A 221      -5.911  -6.342   7.453  1.00 10.00      A   
ATOM   2080  CG1 ILE A 221      -5.666  -7.302   8.622  1.00 10.00      A   
ATOM   2081  CG2 ILE A 221      -7.324  -5.781   7.506  1.00 10.00      A   
ATOM   2082  CD1 ILE A 221      -5.874  -6.679   9.985  1.00 10.00      A   
ATOM   2083  C   ILE A 221      -5.559  -6.003   5.009  1.00 10.00      A   
ATOM   2084  O   ILE A 221      -4.570  -5.266   4.962  1.00 10.00      A   
ATOM   2085  N   ASP A 222      -6.563  -5.952   4.133  1.00 10.00      A   
ATOM   2086  HN  ASP A 222      -7.321  -6.566   4.243  1.00 10.00      A   
ATOM   2087  CA  ASP A 222      -6.577  -5.006   3.011  1.00 10.00      A   
ATOM   2088  CB  ASP A 222      -6.368  -3.560   3.482  1.00 10.00      A   
ATOM   2089  CG  ASP A 222      -5.989  -2.621   2.354  1.00 10.00      A   
ATOM   2090  OD1 ASP A 222      -6.897  -2.035   1.734  1.00 10.00      A   
ATOM   2091  OD2 ASP A 222      -4.778  -2.459   2.087  1.00 10.00      A   
ATOM   2092  C   ASP A 222      -5.538  -5.401   1.961  1.00 10.00      A   
ATOM   2093  O   ASP A 222      -4.439  -5.844   2.296  1.00 10.00      A   
ATOM   2094  N   ALA A 223      -5.886  -5.267   0.693  1.00 10.00      A   
ATOM   2095  HN  ALA A 223      -6.775  -4.915   0.469  1.00 10.00      A   
ATOM   2096  CA  ALA A 223      -4.965  -5.626  -0.375  1.00 10.00      A   
ATOM   2097  CB  ALA A 223      -5.148  -7.083  -0.768  1.00 10.00      A   
ATOM   2098  C   ALA A 223      -5.124  -4.727  -1.591  1.00 10.00      A   
ATOM   2099  O   ALA A 223      -6.219  -4.243  -1.886  1.00 10.00      A   
ATOM   2100  N   THR A 224      -4.018  -4.484  -2.273  1.00 10.00      A   
ATOM   2101  HN  THR A 224      -3.162  -4.858  -1.951  1.00 10.00      A   
ATOM   2102  CA  THR A 224      -4.020  -3.671  -3.474  1.00 10.00      A   
ATOM   2103  CB  THR A 224      -2.732  -2.833  -3.593  1.00 10.00      A   
ATOM   2104  OG1 THR A 224      -1.586  -3.694  -3.535  1.00 10.00      A   
ATOM   2105  HG1 THR A 224      -1.512  -4.073  -2.639  1.00 10.00      A   
ATOM   2106  CG2 THR A 224      -2.647  -1.797  -2.483  1.00 10.00      A   
ATOM   2107  C   THR A 224      -4.131  -4.576  -4.694  1.00 10.00      A   
ATOM   2108  O   THR A 224      -4.224  -5.794  -4.557  1.00 10.00      A   
ATOM   2109  N   LEU A 225      -4.098  -3.983  -5.881  1.00 10.00      A   
ATOM   2110  HN  LEU A 225      -4.009  -3.007  -5.922  1.00 10.00      A   
ATOM   2111  CA  LEU A 225      -4.197  -4.737  -7.124  1.00 10.00      A   
ATOM   2112  CB  LEU A 225      -4.253  -3.780  -8.316  1.00 10.00      A   
ATOM   2113  CG  LEU A 225      -4.686  -4.381  -9.655  1.00 10.00      A   
ATOM   2114  CD1 LEU A 225      -6.115  -4.886  -9.577  1.00 10.00      A   
ATOM   2115  CD2 LEU A 225      -4.537  -3.363 -10.776  1.00 10.00      A   
ATOM   2116  C   LEU A 225      -3.021  -5.701  -7.273  1.00 10.00      A   
ATOM   2117  O   LEU A 225      -3.095  -6.679  -8.013  1.00 10.00      A   
ATOM   2118  N   LYS A 226      -1.936  -5.421  -6.558  1.00 10.00      A   
ATOM   2119  HN  LYS A 226      -1.935  -4.625  -5.987  1.00 10.00      A   
ATOM   2120  CA  LYS A 226      -0.748  -6.266  -6.601  1.00 10.00      A   
ATOM   2121  CB  LYS A 226       0.465  -5.525  -6.027  1.00 10.00      A   
ATOM   2122  CG  LYS A 226       0.535  -4.050  -6.380  1.00 10.00      A   
ATOM   2123  CD  LYS A 226       1.663  -3.359  -5.627  1.00 10.00      A   
ATOM   2124  CE  LYS A 226       1.477  -1.851  -5.602  1.00 10.00      A   
ATOM   2125  NZ  LYS A 226       0.291  -1.453  -4.798  1.00 10.00      A   
ATOM   2126  HZ1 LYS A 226       0.122  -0.429  -4.895  1.00 10.00      A   
ATOM   2127  HZ2 LYS A 226       0.451  -1.672  -3.786  1.00 10.00      A   
ATOM   2128  HZ3 LYS A 226      -0.551  -1.965  -5.121  1.00 10.00      A   
ATOM   2129  C   LYS A 226      -0.974  -7.548  -5.805  1.00 10.00      A   
ATOM   2130  O   LYS A 226      -0.821  -8.652  -6.323  1.00 10.00      A   
ATOM   2131  N   GLU A 227      -1.360  -7.387  -4.545  1.00 10.00      A   
ATOM   2132  HN  GLU A 227      -1.496  -6.480  -4.203  1.00 10.00      A   
ATOM   2133  CA  GLU A 227      -1.590  -8.519  -3.655  1.00 10.00      A   
ATOM   2134  CB  GLU A 227      -1.664  -8.035  -2.206  1.00 10.00      A   
ATOM   2135  CG  GLU A 227      -0.490  -7.172  -1.775  1.00 10.00      A   
ATOM   2136  CD  GLU A 227      -0.913  -6.039  -0.861  1.00 10.00      A   
ATOM   2137  OE1 GLU A 227      -1.630  -5.131  -1.332  1.00 10.00      A   
ATOM   2138  OE2 GLU A 227      -0.535  -6.048   0.326  1.00 10.00      A   
ATOM   2139  C   GLU A 227      -2.869  -9.275  -4.007  1.00 10.00      A   
ATOM   2140  O   GLU A 227      -2.912 -10.503  -3.941  1.00 10.00      A   
ATOM   2141  N   GLU A 228      -3.904  -8.539  -4.392  1.00 10.00      A   
ATOM   2142  HN  GLU A 228      -3.798  -7.565  -4.457  1.00 10.00      A   
ATOM   2143  CA  GLU A 228      -5.194  -9.135  -4.725  1.00 10.00      A   
ATOM   2144  CB  GLU A 228      -6.220  -8.043  -5.042  1.00 10.00      A   
ATOM   2145  CG  GLU A 228      -7.634  -8.560  -5.237  1.00 10.00      A   
ATOM   2146  CD  GLU A 228      -8.688  -7.509  -4.962  1.00 10.00      A   
ATOM   2147  OE1 GLU A 228      -9.242  -6.956  -5.933  1.00 10.00      A   
ATOM   2148  OE2 GLU A 228      -8.974  -7.240  -3.771  1.00 10.00      A   
ATOM   2149  C   GLU A 228      -5.105 -10.144  -5.873  1.00 10.00      A   
ATOM   2150  O   GLU A 228      -5.807 -11.158  -5.876  1.00 10.00      A   
ATOM   2151  N   LEU A 229      -4.225  -9.884  -6.828  1.00 10.00      A   
ATOM   2152  HN  LEU A 229      -3.663  -9.083  -6.760  1.00 10.00      A   
ATOM   2153  CA  LEU A 229      -4.073 -10.766  -7.978  1.00 10.00      A   
ATOM   2154  CB  LEU A 229      -3.554  -9.987  -9.189  1.00 10.00      A   
ATOM   2155  CG  LEU A 229      -4.509  -8.950  -9.784  1.00 10.00      A   
ATOM   2156  CD1 LEU A 229      -3.808  -8.132 -10.854  1.00 10.00      A   
ATOM   2157  CD2 LEU A 229      -5.745  -9.626 -10.355  1.00 10.00      A   
ATOM   2158  C   LEU A 229      -3.163 -11.955  -7.687  1.00 10.00      A   
ATOM   2159  O   LEU A 229      -3.000 -12.836  -8.532  1.00 10.00      A   
ATOM   2160  N   LEU A 230      -2.579 -11.996  -6.495  1.00 10.00      A   
ATOM   2161  HN  LEU A 230      -2.747 -11.278  -5.844  1.00 10.00      A   
ATOM   2162  CA  LEU A 230      -1.683 -13.089  -6.140  1.00 10.00      A   
ATOM   2163  CB  LEU A 230      -0.233 -12.598  -6.080  1.00 10.00      A   
ATOM   2164  CG  LEU A 230       0.402 -12.174  -7.409  1.00 10.00      A   
ATOM   2165  CD1 LEU A 230       1.809 -11.654  -7.178  1.00 10.00      A   
ATOM   2166  CD2 LEU A 230       0.418 -13.333  -8.396  1.00 10.00      A   
ATOM   2167  C   LEU A 230      -2.073 -13.740  -4.817  1.00 10.00      A   
ATOM   2168  O   LEU A 230      -1.283 -14.475  -4.226  1.00 10.00      A   
ATOM   2169  N   ARG A 231      -3.292 -13.484  -4.358  1.00 10.00      A   
ATOM   2170  HN  ARG A 231      -3.886 -12.902  -4.874  1.00 10.00      A   
ATOM   2171  CA  ARG A 231      -3.758 -14.057  -3.100  1.00 10.00      A   
ATOM   2172  CB  ARG A 231      -4.914 -13.242  -2.497  1.00 10.00      A   
ATOM   2173  CG  ARG A 231      -6.188 -13.222  -3.329  1.00 10.00      A   
ATOM   2174  CD  ARG A 231      -7.398 -12.843  -2.487  1.00 10.00      A   
ATOM   2175  NE  ARG A 231      -7.350 -11.457  -2.017  1.00 10.00      A   
ATOM   2176  HE  ARG A 231      -6.660 -11.227  -1.351  1.00 10.00      A   
ATOM   2177  CZ  ARG A 231      -8.184 -10.505  -2.425  1.00 10.00      A   
ATOM   2178  NH1 ARG A 231      -9.138 -10.785  -3.307  1.00 10.00      A   
ATOM   2179 HH11 ARG A 231      -9.795 -10.040  -3.626  1.00 10.00      A   
ATOM   2180 HH12 ARG A 231      -9.234 -11.754  -3.689  1.00 10.00      A   
ATOM   2181  NH2 ARG A 231      -8.058  -9.267  -1.954  1.00 10.00      A   
ATOM   2182 HH21 ARG A 231      -7.305  -9.041  -1.266  1.00 10.00      A   
ATOM   2183 HH22 ARG A 231      -8.705  -8.511  -2.281  1.00 10.00      A   
ATOM   2184  C   ARG A 231      -4.153 -15.524  -3.265  1.00 10.00      A   
ATOM   2185  O   ARG A 231      -4.877 -15.884  -4.192  1.00 10.00      A   
ATOM   2186  N   ASP A 232      -3.669 -16.364  -2.363  1.00 10.00      A   
ATOM   2187  HN  ASP A 232      -3.088 -16.018  -1.649  1.00 10.00      A   
ATOM   2188  CA  ASP A 232      -3.972 -17.793  -2.399  1.00 10.00      A   
ATOM   2189  CB  ASP A 232      -2.915 -18.591  -1.624  1.00 10.00      A   
ATOM   2190  CG  ASP A 232      -1.552 -18.587  -2.282  1.00 10.00      A   
ATOM   2191  OD1 ASP A 232      -1.335 -19.390  -3.215  1.00 10.00      A   
ATOM   2192  OD2 ASP A 232      -0.687 -17.787  -1.862  1.00 10.00      A   
ATOM   2193  C   ASP A 232      -5.346 -18.054  -1.800  1.00 10.00      A   
ATOM   2194  O   ASP A 232      -6.066 -18.959  -2.221  1.00 10.00      A   
ATOM   2195  N   GLY A 233      -5.699 -17.256  -0.804  1.00 10.00      A   
ATOM   2196  HN  GLY A 233      -5.078 -16.553  -0.511  1.00 10.00      A   
ATOM   2197  CA  GLY A 233      -6.982 -17.400  -0.155  1.00 10.00      A   
ATOM   2198  C   GLY A 233      -7.634 -16.058   0.079  1.00 10.00      A   
ATOM   2199  O   GLY A 233      -6.944 -15.039   0.181  1.00 10.00      A   
ATOM   2200  N   VAL A 234      -8.955 -16.047   0.157  1.00 10.00      A   
ATOM   2201  HN  VAL A 234      -9.448 -16.889   0.067  1.00 10.00      A   
ATOM   2202  CA  VAL A 234      -9.696 -14.816   0.379  1.00 10.00      A   
ATOM   2203  CB  VAL A 234     -10.338 -14.287  -0.929  1.00 10.00      A   
ATOM   2204  CG1 VAL A 234     -11.288 -15.309  -1.543  1.00 10.00      A   
ATOM   2205  CG2 VAL A 234     -11.040 -12.954  -0.701  1.00 10.00      A   
ATOM   2206  C   VAL A 234     -10.766 -15.014   1.448  1.00 10.00      A   
ATOM   2207  O   VAL A 234     -11.464 -16.031   1.464  1.00 10.00      A   
ATOM   2208  N   LEU A 235     -10.862 -14.056   2.358  1.00 10.00      A   
ATOM   2209  HN  LEU A 235     -10.245 -13.289   2.313  1.00 10.00      A   
ATOM   2210  CA  LEU A 235     -11.843 -14.109   3.426  1.00 10.00      A   
ATOM   2211  CB  LEU A 235     -11.161 -14.444   4.755  1.00 10.00      A   
ATOM   2212  CG  LEU A 235     -12.078 -14.578   5.975  1.00 10.00      A   
ATOM   2213  CD1 LEU A 235     -12.940 -15.827   5.868  1.00 10.00      A   
ATOM   2214  CD2 LEU A 235     -11.264 -14.588   7.258  1.00 10.00      A   
ATOM   2215  C   LEU A 235     -12.563 -12.774   3.531  1.00 10.00      A   
ATOM   2216  O   LEU A 235     -11.962 -11.719   3.329  1.00 10.00      A   
ATOM   2217  N   THR A 236     -13.854 -12.820   3.809  1.00 10.00      A   
ATOM   2218  HN  THR A 236     -14.291 -13.693   3.916  1.00 10.00      A   
ATOM   2219  CA  THR A 236     -14.646 -11.613   3.956  1.00 10.00      A   
ATOM   2220  CB  THR A 236     -15.414 -11.281   2.662  1.00 10.00      A   
ATOM   2221  OG1 THR A 236     -14.522 -11.400   1.545  1.00 10.00      A   
ATOM   2222  HG1 THR A 236     -13.624 -11.177   1.832  1.00 10.00      A   
ATOM   2223  CG2 THR A 236     -15.953  -9.859   2.715  1.00 10.00      A   
ATOM   2224  C   THR A 236     -15.627 -11.770   5.109  1.00 10.00      A   
ATOM   2225  O   THR A 236     -16.591 -12.535   5.020  1.00 10.00      A   
ATOM   2226  N   VAL A 237     -15.352 -11.073   6.201  1.00 10.00      A   
ATOM   2227  HN  VAL A 237     -14.553 -10.508   6.217  1.00 10.00      A   
ATOM   2228  CA  VAL A 237     -16.202 -11.128   7.380  1.00 10.00      A   
ATOM   2229  CB  VAL A 237     -15.418 -11.581   8.633  1.00 10.00      A   
ATOM   2230  CG1 VAL A 237     -16.328 -11.644   9.853  1.00 10.00      A   
ATOM   2231  CG2 VAL A 237     -14.758 -12.931   8.395  1.00 10.00      A   
ATOM   2232  C   VAL A 237     -16.840  -9.767   7.642  1.00 10.00      A   
ATOM   2233  O   VAL A 237     -16.147  -8.762   7.804  1.00 10.00      A   
ATOM   2234  N   THR A 238     -18.158  -9.744   7.651  1.00 10.00      A   
ATOM   2235  HN  THR A 238     -18.653 -10.578   7.468  1.00 10.00      A   
ATOM   2236  CA  THR A 238     -18.904  -8.526   7.906  1.00 10.00      A   
ATOM   2237  CB  THR A 238     -20.175  -8.478   7.036  1.00 10.00      A   
ATOM   2238  OG1 THR A 238     -19.848  -8.857   5.691  1.00 10.00      A   
ATOM   2239  HG1 THR A 238     -20.596  -8.660   5.105  1.00 10.00      A   
ATOM   2240  CG2 THR A 238     -20.768  -7.080   7.029  1.00 10.00      A   
ATOM   2241  C   THR A 238     -19.304  -8.467   9.379  1.00 10.00      A   
ATOM   2242  O   THR A 238     -19.961  -9.381   9.889  1.00 10.00      A   
ATOM   2243  N   LEU A 239     -18.897  -7.404  10.058  1.00 10.00      A   
ATOM   2244  HN  LEU A 239     -18.373  -6.712   9.595  1.00 10.00      A   
ATOM   2245  CA  LEU A 239     -19.212  -7.230  11.469  1.00 10.00      A   
ATOM   2246  CB  LEU A 239     -17.951  -7.390  12.324  1.00 10.00      A   
ATOM   2247  CG  LEU A 239     -17.252  -8.750  12.257  1.00 10.00      A   
ATOM   2248  CD1 LEU A 239     -15.848  -8.657  12.830  1.00 10.00      A   
ATOM   2249  CD2 LEU A 239     -18.057  -9.803  13.000  1.00 10.00      A   
ATOM   2250  C   LEU A 239     -19.836  -5.861  11.711  1.00 10.00      A   
ATOM   2251  O   LEU A 239     -19.830  -5.004  10.828  1.00 10.00      A   
ATOM   2252  N   ASN A 240     -20.381  -5.668  12.901  1.00 10.00      A   
ATOM   2253  HN  ASN A 240     -20.358  -6.396  13.561  1.00 10.00      A   
ATOM   2254  CA  ASN A 240     -21.008  -4.403  13.264  1.00 10.00      A   
ATOM   2255  CB  ASN A 240     -22.539  -4.505  13.218  1.00 10.00      A   
ATOM   2256  CG  ASN A 240     -23.101  -5.627  14.076  1.00 10.00      A   
ATOM   2257  OD1 ASN A 240     -22.505  -6.031  15.075  1.00 10.00      A   
ATOM   2258  ND2 ASN A 240     -24.257  -6.137  13.686  1.00 10.00      A   
ATOM   2259 HD21 ASN A 240     -24.678  -5.768  12.881  1.00 10.00      A   
ATOM   2260 HD22 ASN A 240     -24.650  -6.864  14.221  1.00 10.00      A   
ATOM   2261  C   ASN A 240     -20.540  -3.946  14.643  1.00 10.00      A   
ATOM   2262  O   ASN A 240     -19.773  -4.642  15.310  1.00 10.00      A   
ATOM   2263  N   LYS A 241     -21.018  -2.786  15.074  1.00 10.00      A   
ATOM   2264  HN  LYS A 241     -21.628  -2.280  14.495  1.00 10.00      A   
ATOM   2265  CA  LYS A 241     -20.642  -2.228  16.375  1.00 10.00      A   
ATOM   2266  CB  LYS A 241     -20.992  -0.737  16.457  1.00 10.00      A   
ATOM   2267  CG  LYS A 241     -22.482  -0.437  16.411  1.00 10.00      A   
ATOM   2268  CD  LYS A 241     -22.756   1.019  16.749  1.00 10.00      A   
ATOM   2269  CE  LYS A 241     -24.246   1.285  16.900  1.00 10.00      A   
ATOM   2270  NZ  LYS A 241     -24.509   2.627  17.493  1.00 10.00      A   
ATOM   2271  HZ1 LYS A 241     -24.205   2.643  18.488  1.00 10.00      A   
ATOM   2272  HZ2 LYS A 241     -25.525   2.849  17.452  1.00 10.00      A   
ATOM   2273  HZ3 LYS A 241     -23.987   3.361  16.972  1.00 10.00      A   
ATOM   2274  C   LYS A 241     -21.275  -2.990  17.537  1.00 10.00      A   
ATOM   2275  O   LYS A 241     -21.025  -2.682  18.701  1.00 10.00      A   
ATOM   2276  N   ASN A 242     -22.089  -3.983  17.212  1.00 10.00      A   
ATOM   2277  HN  ASN A 242     -22.247  -4.178  16.264  1.00 10.00      A   
ATOM   2278  CA  ASN A 242     -22.757  -4.798  18.220  1.00 10.00      A   
ATOM   2279  CB  ASN A 242     -24.095  -5.338  17.689  1.00 10.00      A   
ATOM   2280  CG  ASN A 242     -25.071  -4.265  17.235  1.00 10.00      A   
ATOM   2281  OD1 ASN A 242     -24.682  -3.179  16.806  1.00 10.00      A   
ATOM   2282  ND2 ASN A 242     -26.356  -4.573  17.303  1.00 10.00      A   
ATOM   2283 HD21 ASN A 242     -26.605  -5.463  17.637  1.00 10.00      A   
ATOM   2284 HD22 ASN A 242     -27.007  -3.901  17.009  1.00 10.00      A   
ATOM   2285  C   ASN A 242     -21.856  -5.965  18.608  1.00 10.00      A   
ATOM   2286  O   ASN A 242     -22.183  -6.751  19.499  1.00 10.00      A   
ATOM   2287  N   ARG A 243     -20.727  -6.070  17.904  1.00 10.00      A   
ATOM   2288  HN  ARG A 243     -20.555  -5.412  17.196  1.00 10.00      A   
ATOM   2289  CA  ARG A 243     -19.736  -7.121  18.132  1.00 10.00      A   
ATOM   2290  CB  ARG A 243     -19.198  -7.105  19.569  1.00 10.00      A   
ATOM   2291  CG  ARG A 243     -17.843  -7.782  19.737  1.00 10.00      A   
ATOM   2292  CD  ARG A 243     -17.105  -7.271  20.966  1.00 10.00      A   
ATOM   2293  NE  ARG A 243     -17.908  -7.393  22.181  1.00 10.00      A   
ATOM   2294  HE  ARG A 243     -18.509  -8.169  22.244  1.00 10.00      A   
ATOM   2295  CZ  ARG A 243     -17.879  -6.524  23.190  1.00 10.00      A   
ATOM   2296  NH1 ARG A 243     -17.081  -5.464  23.140  1.00 10.00      A   
ATOM   2297 HH11 ARG A 243     -17.059  -4.784  23.931  1.00 10.00      A   
ATOM   2298 HH12 ARG A 243     -16.475  -5.304  22.308  1.00 10.00      A   
ATOM   2299  NH2 ARG A 243     -18.650  -6.717  24.251  1.00 10.00      A   
ATOM   2300 HH21 ARG A 243     -18.632  -6.040  25.045  1.00 10.00      A   
ATOM   2301 HH22 ARG A 243     -19.279  -7.549  24.298  1.00 10.00      A   
ATOM   2302  C   ARG A 243     -20.261  -8.498  17.733  1.00 10.00      A   
ATOM   2303  O   ARG A 243     -19.758  -9.528  18.183  1.00 10.00      A   
ATOM   2304  N   GLU A 244     -21.269  -8.509  16.873  1.00 10.00      A   
ATOM   2305  HN  GLU A 244     -21.629  -7.659  16.543  1.00 10.00      A   
ATOM   2306  CA  GLU A 244     -21.848  -9.754  16.394  1.00 10.00      A   
ATOM   2307  CB  GLU A 244     -23.364  -9.806  16.626  1.00 10.00      A   
ATOM   2308  CG  GLU A 244     -24.132  -8.608  16.091  1.00 10.00      A   
ATOM   2309  CD  GLU A 244     -25.436  -8.988  15.414  1.00 10.00      A   
ATOM   2310  OE1 GLU A 244     -26.009 -10.047  15.751  1.00 10.00      A   
ATOM   2311  OE2 GLU A 244     -25.901  -8.222  14.545  1.00 10.00      A   
ATOM   2312  C   GLU A 244     -21.512  -9.957  14.921  1.00 10.00      A   
ATOM   2313  O   GLU A 244     -21.276  -8.992  14.188  1.00 10.00      A   
ATOM   2314  N   VAL A 245     -21.479 -11.208  14.497  1.00 10.00      A   
ATOM   2315  HN  VAL A 245     -21.674 -11.933  15.130  1.00 10.00      A   
ATOM   2316  CA  VAL A 245     -21.161 -11.539  13.120  1.00 10.00      A   
ATOM   2317  CB  VAL A 245     -20.670 -12.995  12.992  1.00 10.00      A   
ATOM   2318  CG1 VAL A 245     -20.455 -13.364  11.534  1.00 10.00      A   
ATOM   2319  CG2 VAL A 245     -19.387 -13.192  13.783  1.00 10.00      A   
ATOM   2320  C   VAL A 245     -22.365 -11.327  12.213  1.00 10.00      A   
ATOM   2321  O   VAL A 245     -23.444 -11.872  12.455  1.00 10.00      A   
ATOM   2322  N   VAL A 246     -22.182 -10.522  11.179  1.00 10.00      A   
ATOM   2323  HN  VAL A 246     -21.307 -10.096  11.049  1.00 10.00      A   
ATOM   2324  CA  VAL A 246     -23.250 -10.253  10.232  1.00 10.00      A   
ATOM   2325  CB  VAL A 246     -23.117  -8.847   9.604  1.00 10.00      A   
ATOM   2326  CG1 VAL A 246     -24.277  -8.555   8.665  1.00 10.00      A   
ATOM   2327  CG2 VAL A 246     -23.022  -7.782  10.684  1.00 10.00      A   
ATOM   2328  C   VAL A 246     -23.233 -11.309   9.131  1.00 10.00      A   
ATOM   2329  O   VAL A 246     -24.279 -11.843   8.752  1.00 10.00      A   
ATOM   2330  N   GLN A 247     -22.035 -11.618   8.635  1.00 10.00      A   
ATOM   2331  HN  GLN A 247     -21.239 -11.165   8.988  1.00 10.00      A   
ATOM   2332  CA  GLN A 247     -21.873 -12.612   7.581  1.00 10.00      A   
ATOM   2333  CB  GLN A 247     -22.454 -12.091   6.259  1.00 10.00      A   
ATOM   2334  CG  GLN A 247     -22.519 -13.134   5.155  1.00 10.00      A   
ATOM   2335  CD  GLN A 247     -23.428 -14.297   5.504  1.00 10.00      A   
ATOM   2336  OE1 GLN A 247     -24.414 -14.137   6.227  1.00 10.00      A   
ATOM   2337  NE2 GLN A 247     -23.106 -15.474   4.995  1.00 10.00      A   
ATOM   2338 HE21 GLN A 247     -22.307 -15.536   4.425  1.00 10.00      A   
ATOM   2339 HE22 GLN A 247     -23.683 -16.240   5.200  1.00 10.00      A   
ATOM   2340  C   GLN A 247     -20.404 -12.975   7.384  1.00 10.00      A   
ATOM   2341  O   GLN A 247     -19.543 -12.099   7.317  1.00 10.00      A   
ATOM   2342  N   VAL A 248     -20.125 -14.270   7.316  1.00 10.00      A   
ATOM   2343  HN  VAL A 248     -20.852 -14.921   7.422  1.00 10.00      A   
ATOM   2344  CA  VAL A 248     -18.768 -14.759   7.089  1.00 10.00      A   
ATOM   2345  CB  VAL A 248     -18.301 -15.719   8.209  1.00 10.00      A   
ATOM   2346  CG1 VAL A 248     -16.947 -16.335   7.874  1.00 10.00      A   
ATOM   2347  CG2 VAL A 248     -18.235 -14.996   9.543  1.00 10.00      A   
ATOM   2348  C   VAL A 248     -18.738 -15.504   5.759  1.00 10.00      A   
ATOM   2349  O   VAL A 248     -19.565 -16.384   5.523  1.00 10.00      A   
ATOM   2350  N   SER A 249     -17.816 -15.142   4.884  1.00 10.00      A   
ATOM   2351  HN  SER A 249     -17.190 -14.414   5.106  1.00 10.00      A   
ATOM   2352  CA  SER A 249     -17.728 -15.794   3.591  1.00 10.00      A   
ATOM   2353  CB  SER A 249     -18.366 -14.921   2.507  1.00 10.00      A   
ATOM   2354  OG  SER A 249     -18.412 -15.597   1.260  1.00 10.00      A   
ATOM   2355  HG  SER A 249     -17.669 -15.310   0.712  1.00 10.00      A   
ATOM   2356  C   SER A 249     -16.297 -16.149   3.208  1.00 10.00      A   
ATOM   2357  O   SER A 249     -15.370 -15.352   3.381  1.00 10.00      A   
ATOM   2358  N   LYS A 250     -16.138 -17.359   2.696  1.00 10.00      A   
ATOM   2359  HN  LYS A 250     -16.921 -17.945   2.617  1.00 10.00      A   
ATOM   2360  CA  LYS A 250     -14.853 -17.857   2.238  1.00 10.00      A   
ATOM   2361  CB  LYS A 250     -14.069 -18.523   3.375  1.00 10.00      A   
ATOM   2362  CG  LYS A 250     -12.661 -18.955   2.985  1.00 10.00      A   
ATOM   2363  CD  LYS A 250     -11.925 -19.592   4.152  1.00 10.00      A   
ATOM   2364  CE  LYS A 250     -10.478 -19.910   3.791  1.00 10.00      A   
ATOM   2365  NZ  LYS A 250     -10.369 -21.043   2.832  1.00 10.00      A   
ATOM   2366  HZ1 LYS A 250     -10.867 -21.875   3.204  1.00 10.00      A   
ATOM   2367  HZ2 LYS A 250      -9.367 -21.294   2.683  1.00 10.00      A   
ATOM   2368  HZ3 LYS A 250     -10.791 -20.784   1.913  1.00 10.00      A   
ATOM   2369  C   LYS A 250     -15.097 -18.848   1.107  1.00 10.00      A   
ATOM   2370  O   LYS A 250     -15.360 -20.030   1.351  1.00 10.00      A   
ATOM   2371  N   ALA A 251     -15.050 -18.350  -0.125  1.00 10.00      A   
ATOM   2372  HN  ALA A 251     -14.862 -17.393  -0.246  1.00 10.00      A   
ATOM   2373  CA  ALA A 251     -15.279 -19.179  -1.308  1.00 10.00      A   
ATOM   2374  CB  ALA A 251     -15.590 -18.314  -2.520  1.00 10.00      A   
ATOM   2375  C   ALA A 251     -14.109 -20.122  -1.592  1.00 10.00      A   
ATOM   2376  O   ALA A 251     -13.402 -19.976  -2.592  1.00 10.00      A   
ATOM   2377  N   GLY A 252     -13.918 -21.084  -0.699  1.00 10.00      A   
ATOM   2378  HN  GLY A 252     -14.512 -21.132   0.081  1.00 10.00      A   
ATOM   2379  CA  GLY A 252     -12.853 -22.054  -0.848  1.00 10.00      A   
ATOM   2380  C   GLY A 252     -11.475 -21.429  -0.776  1.00 10.00      A   
ATOM   2381  O   GLY A 252     -11.119 -20.801   0.225  1.00 10.00      A   
ATOM   2382  N   GLY A 253     -10.704 -21.599  -1.842  1.00 10.00      A   
ATOM   2383  HN  GLY A 253     -11.053 -22.103  -2.608  1.00 10.00      A   
ATOM   2384  CA  GLY A 253      -9.363 -21.057  -1.891  1.00 10.00      A   
ATOM   2385  C   GLY A 253      -8.407 -21.854  -1.028  1.00 10.00      A   
ATOM   2386  O   GLY A 253      -8.708 -22.987  -0.647  1.00 10.00      A   
ATOM   2387  N   LEU A 254      -7.263 -21.262  -0.717  1.00 10.00      A   
ATOM   2388  HN  LEU A 254      -7.082 -20.360  -1.064  1.00 10.00      A   
ATOM   2389  CA  LEU A 254      -6.256 -21.914   0.112  1.00 10.00      A   
ATOM   2390  CB  LEU A 254      -5.021 -21.016   0.246  1.00 10.00      A   
ATOM   2391  CG  LEU A 254      -3.856 -21.577   1.065  1.00 10.00      A   
ATOM   2392  CD1 LEU A 254      -2.988 -22.497   0.220  1.00 10.00      A   
ATOM   2393  CD2 LEU A 254      -3.032 -20.452   1.671  1.00 10.00      A   
ATOM   2394  C   LEU A 254      -6.807 -22.232   1.502  1.00 10.00      A   
ATOM   2395  O   LEU A 254      -7.447 -21.383   2.137  1.00 10.00      A   
ATOM   2396  N   PRO A 255      -6.598 -23.470   1.974  1.00 10.00      A   
ATOM   2397  CA  PRO A 255      -7.043 -23.896   3.303  1.00 10.00      A   
ATOM   2398  CB  PRO A 255      -6.707 -25.392   3.339  1.00 10.00      A   
ATOM   2399  CG  PRO A 255      -6.467 -25.780   1.920  1.00 10.00      A   
ATOM   2400  CD  PRO A 255      -5.927 -24.556   1.246  1.00 10.00      A   
ATOM   2401  C   PRO A 255      -6.259 -23.161   4.388  1.00 10.00      A   
ATOM   2402  O   PRO A 255      -5.047 -22.974   4.269  1.00 10.00      A   
ATOM   2403  N   MET A 256      -6.950 -22.739   5.435  1.00 10.00      A   
ATOM   2404  HN  MET A 256      -7.910 -22.930   5.486  1.00 10.00      A   
ATOM   2405  CA  MET A 256      -6.312 -22.013   6.522  1.00 10.00      A   
ATOM   2406  CB  MET A 256      -6.607 -20.514   6.395  1.00 10.00      A   
ATOM   2407  CG  MET A 256      -5.391 -19.623   6.601  1.00 10.00      A   
ATOM   2408  SD  MET A 256      -5.173 -19.120   8.320  1.00 10.00      A   
ATOM   2409  CE  MET A 256      -6.624 -18.096   8.559  1.00 10.00      A   
ATOM   2410  C   MET A 256      -6.773 -22.543   7.875  1.00 10.00      A   
ATOM   2411  O   MET A 256      -7.866 -23.107   7.992  1.00 10.00      A   
ATOM   2412  N   ASP A 257      -5.931 -22.360   8.885  1.00 10.00      A   
ATOM   2413  HN  ASP A 257      -5.076 -21.907   8.712  1.00 10.00      A   
ATOM   2414  CA  ASP A 257      -6.221 -22.811  10.243  1.00 10.00      A   
ATOM   2415  CB  ASP A 257      -5.014 -22.560  11.146  1.00 10.00      A   
ATOM   2416  CG  ASP A 257      -5.355 -22.583  12.620  1.00 10.00      A   
ATOM   2417  OD1 ASP A 257      -5.749 -23.655  13.131  1.00 10.00      A   
ATOM   2418  OD2 ASP A 257      -5.227 -21.524  13.273  1.00 10.00      A   
ATOM   2419  C   ASP A 257      -7.472 -22.143  10.814  1.00 10.00      A   
ATOM   2420  O   ASP A 257      -7.646 -20.927  10.705  1.00 10.00      A   
ATOM   2421  N   ALA A 258      -8.325 -22.950  11.438  1.00 10.00      A   
ATOM   2422  HN  ALA A 258      -8.105 -23.903  11.518  1.00 10.00      A   
ATOM   2423  CA  ALA A 258      -9.576 -22.469  12.015  1.00 10.00      A   
ATOM   2424  CB  ALA A 258     -10.426 -23.636  12.491  1.00 10.00      A   
ATOM   2425  C   ALA A 258      -9.358 -21.461  13.144  1.00 10.00      A   
ATOM   2426  O   ALA A 258     -10.124 -20.505  13.278  1.00 10.00      A   
ATOM   2427  N   LEU A 259      -8.318 -21.670  13.948  1.00 10.00      A   
ATOM   2428  HN  LEU A 259      -7.729 -22.440  13.785  1.00 10.00      A   
ATOM   2429  CA  LEU A 259      -8.021 -20.770  15.059  1.00 10.00      A   
ATOM   2430  CB  LEU A 259      -6.884 -21.322  15.925  1.00 10.00      A   
ATOM   2431  CG  LEU A 259      -7.201 -22.565  16.756  1.00 10.00      A   
ATOM   2432  CD1 LEU A 259      -5.940 -23.086  17.427  1.00 10.00      A   
ATOM   2433  CD2 LEU A 259      -8.266 -22.254  17.796  1.00 10.00      A   
ATOM   2434  C   LEU A 259      -7.660 -19.385  14.535  1.00 10.00      A   
ATOM   2435  O   LEU A 259      -8.143 -18.371  15.040  1.00 10.00      A   
ATOM   2436  N   THR A 260      -6.818 -19.354  13.512  1.00 10.00      A   
ATOM   2437  HN  THR A 260      -6.451 -20.203  13.169  1.00 10.00      A   
ATOM   2438  CA  THR A 260      -6.402 -18.101  12.903  1.00 10.00      A   
ATOM   2439  CB  THR A 260      -5.282 -18.316  11.864  1.00 10.00      A   
ATOM   2440  OG1 THR A 260      -4.286 -19.187  12.418  1.00 10.00      A   
ATOM   2441  HG1 THR A 260      -4.687 -20.047  12.632  1.00 10.00      A   
ATOM   2442  CG2 THR A 260      -4.627 -16.991  11.502  1.00 10.00      A   
ATOM   2443  C   THR A 260      -7.595 -17.387  12.260  1.00 10.00      A   
ATOM   2444  O   THR A 260      -7.661 -16.157  12.244  1.00 10.00      A   
ATOM   2445  N   LEU A 261      -8.549 -18.167  11.750  1.00 10.00      A   
ATOM   2446  HN  LEU A 261      -8.439 -19.144  11.787  1.00 10.00      A   
ATOM   2447  CA  LEU A 261      -9.748 -17.606  11.129  1.00 10.00      A   
ATOM   2448  CB  LEU A 261     -10.624 -18.713  10.534  1.00 10.00      A   
ATOM   2449  CG  LEU A 261     -10.149 -19.324   9.214  1.00 10.00      A   
ATOM   2450  CD1 LEU A 261     -10.899 -20.614   8.927  1.00 10.00      A   
ATOM   2451  CD2 LEU A 261     -10.334 -18.337   8.071  1.00 10.00      A   
ATOM   2452  C   LEU A 261     -10.539 -16.799  12.152  1.00 10.00      A   
ATOM   2453  O   LEU A 261     -11.130 -15.767  11.832  1.00 10.00      A   
ATOM   2454  N   MET A 262     -10.527 -17.275  13.389  1.00 10.00      A   
ATOM   2455  HN  MET A 262     -10.039 -18.107  13.575  1.00 10.00      A   
ATOM   2456  CA  MET A 262     -11.217 -16.597  14.475  1.00 10.00      A   
ATOM   2457  CB  MET A 262     -11.269 -17.488  15.720  1.00 10.00      A   
ATOM   2458  CG  MET A 262     -12.062 -18.773  15.543  1.00 10.00      A   
ATOM   2459  SD  MET A 262     -11.847 -19.914  16.924  1.00 10.00      A   
ATOM   2460  CE  MET A 262     -12.599 -18.983  18.257  1.00 10.00      A   
ATOM   2461  C   MET A 262     -10.496 -15.295  14.806  1.00 10.00      A   
ATOM   2462  O   MET A 262     -11.122 -14.285  15.130  1.00 10.00      A   
ATOM   2463  N   LYS A 263      -9.171 -15.333  14.705  1.00 10.00      A   
ATOM   2464  HN  LYS A 263      -8.741 -16.174  14.434  1.00 10.00      A   
ATOM   2465  CA  LYS A 263      -8.338 -14.170  14.980  1.00 10.00      A   
ATOM   2466  CB  LYS A 263      -6.856 -14.550  14.936  1.00 10.00      A   
ATOM   2467  CG  LYS A 263      -6.458 -15.621  15.937  1.00 10.00      A   
ATOM   2468  CD  LYS A 263      -4.991 -15.994  15.804  1.00 10.00      A   
ATOM   2469  CE  LYS A 263      -4.597 -17.039  16.833  1.00 10.00      A   
ATOM   2470  NZ  LYS A 263      -3.146 -17.358  16.776  1.00 10.00      A   
ATOM   2471  HZ1 LYS A 263      -2.589 -16.482  16.742  1.00 10.00      A   
ATOM   2472  HZ2 LYS A 263      -2.935 -17.920  15.928  1.00 10.00      A   
ATOM   2473  HZ3 LYS A 263      -2.864 -17.902  17.618  1.00 10.00      A   
ATOM   2474  C   LYS A 263      -8.620 -13.077  13.964  1.00 10.00      A   
ATOM   2475  O   LYS A 263      -8.748 -11.907  14.319  1.00 10.00      A   
ATOM   2476  N   CYS A 264      -8.742 -13.478  12.701  1.00 10.00      A   
ATOM   2477  HN  CYS A 264      -8.637 -14.432  12.491  1.00 10.00      A   
ATOM   2478  CA  CYS A 264      -9.018 -12.540  11.618  1.00 10.00      A   
ATOM   2479  CB  CYS A 264      -9.159 -13.281  10.286  1.00 10.00      A   
ATOM   2480  SG  CYS A 264      -7.732 -14.296   9.835  1.00 10.00      A   
ATOM   2481  HG  CYS A 264      -7.048 -14.551  10.944  1.00 10.00      A   
ATOM   2482  C   CYS A 264     -10.283 -11.739  11.906  1.00 10.00      A   
ATOM   2483  O   CYS A 264     -10.322 -10.526  11.699  1.00 10.00      A   
ATOM   2484  N   CYS A 265     -11.309 -12.424  12.410  1.00 10.00      A   
ATOM   2485  HN  CYS A 265     -11.210 -13.387  12.563  1.00 10.00      A   
ATOM   2486  CA  CYS A 265     -12.575 -11.778  12.737  1.00 10.00      A   
ATOM   2487  CB  CYS A 265     -13.625 -12.827  13.118  1.00 10.00      A   
ATOM   2488  SG  CYS A 265     -13.767 -14.204  11.950  1.00 10.00      A   
ATOM   2489  HG  CYS A 265     -12.592 -14.827  11.903  1.00 10.00      A   
ATOM   2490  C   CYS A 265     -12.380 -10.775  13.878  1.00 10.00      A   
ATOM   2491  O   CYS A 265     -12.899  -9.658  13.837  1.00 10.00      A   
ATOM   2492  N   HIS A 266     -11.602 -11.176  14.881  1.00 10.00      A   
ATOM   2493  HN  HIS A 266     -11.200 -12.071  14.844  1.00 10.00      A   
ATOM   2494  CA  HIS A 266     -11.328 -10.322  16.032  1.00 10.00      A   
ATOM   2495  CB  HIS A 266     -10.530 -11.087  17.094  1.00 10.00      A   
ATOM   2496  CG  HIS A 266     -11.314 -12.131  17.833  1.00 10.00      A   
ATOM   2497  ND1 HIS A 266     -12.670 -12.319  17.670  1.00 10.00      A   
ATOM   2498  HD1 HIS A 266     -13.254 -11.810  17.066  1.00 10.00      A   
ATOM   2499  CD2 HIS A 266     -10.921 -13.042  18.757  1.00 10.00      A   
ATOM   2500  CE1 HIS A 266     -13.074 -13.294  18.460  1.00 10.00      A   
ATOM   2501  NE2 HIS A 266     -12.037 -13.748  19.129  1.00 10.00      A   
ATOM   2502  HE2 HIS A 266     -12.062 -14.468  19.796  1.00 10.00      A   
ATOM   2503  C   HIS A 266     -10.563  -9.072  15.614  1.00 10.00      A   
ATOM   2504  O   HIS A 266     -10.948  -7.951  15.959  1.00 10.00      A   
ATOM   2505  N   GLU A 267      -9.490  -9.274  14.857  1.00 10.00      A   
ATOM   2506  HN  GLU A 267      -9.247 -10.196  14.607  1.00 10.00      A   
ATOM   2507  CA  GLU A 267      -8.662  -8.171  14.388  1.00 10.00      A   
ATOM   2508  CB  GLU A 267      -7.422  -8.694  13.665  1.00 10.00      A   
ATOM   2509  CG  GLU A 267      -6.516  -9.547  14.538  1.00 10.00      A   
ATOM   2510  CD  GLU A 267      -5.256  -9.990  13.821  1.00 10.00      A   
ATOM   2511  OE1 GLU A 267      -5.365 -10.643  12.762  1.00 10.00      A   
ATOM   2512  OE2 GLU A 267      -4.147  -9.685  14.317  1.00 10.00      A   
ATOM   2513  C   GLU A 267      -9.460  -7.235  13.488  1.00 10.00      A   
ATOM   2514  O   GLU A 267      -9.297  -6.016  13.544  1.00 10.00      A   
ATOM   2515  N   ALA A 268     -10.334  -7.810  12.672  1.00 10.00      A   
ATOM   2516  HN  ALA A 268     -10.410  -8.790  12.662  1.00 10.00      A   
ATOM   2517  CA  ALA A 268     -11.171  -7.026  11.775  1.00 10.00      A   
ATOM   2518  CB  ALA A 268     -11.997  -7.935  10.875  1.00 10.00      A   
ATOM   2519  C   ALA A 268     -12.078  -6.089  12.566  1.00 10.00      A   
ATOM   2520  O   ALA A 268     -12.230  -4.916  12.217  1.00 10.00      A   
ATOM   2521  N   TYR A 269     -12.660  -6.606  13.646  1.00 10.00      A   
ATOM   2522  HN  TYR A 269     -12.488  -7.548  13.877  1.00 10.00      A   
ATOM   2523  CA  TYR A 269     -13.553  -5.817  14.486  1.00 10.00      A   
ATOM   2524  CB  TYR A 269     -14.164  -6.666  15.608  1.00 10.00      A   
ATOM   2525  CG  TYR A 269     -15.084  -5.887  16.529  1.00 10.00      A   
ATOM   2526  CD1 TYR A 269     -16.350  -5.491  16.112  1.00 10.00      A   
ATOM   2527  CD2 TYR A 269     -14.682  -5.540  17.812  1.00 10.00      A   
ATOM   2528  CE1 TYR A 269     -17.185  -4.771  16.948  1.00 10.00      A   
ATOM   2529  CE2 TYR A 269     -15.513  -4.823  18.654  1.00 10.00      A   
ATOM   2530  CZ  TYR A 269     -16.763  -4.440  18.218  1.00 10.00      A   
ATOM   2531  OH  TYR A 269     -17.593  -3.725  19.053  1.00 10.00      A   
ATOM   2532  HH  TYR A 269     -17.199  -2.848  19.227  1.00 10.00      A   
ATOM   2533  C   TYR A 269     -12.851  -4.592  15.066  1.00 10.00      A   
ATOM   2534  O   TYR A 269     -13.457  -3.529  15.188  1.00 10.00      A   
ATOM   2535  N   SER A 270     -11.574  -4.735  15.403  1.00 10.00      A   
ATOM   2536  HN  SER A 270     -11.134  -5.602  15.268  1.00 10.00      A   
ATOM   2537  CA  SER A 270     -10.815  -3.626  15.971  1.00 10.00      A   
ATOM   2538  CB  SER A 270      -9.407  -4.066  16.397  1.00 10.00      A   
ATOM   2539  OG  SER A 270      -8.538  -4.207  15.283  1.00 10.00      A   
ATOM   2540  HG  SER A 270      -8.825  -4.953  14.738  1.00 10.00      A   
ATOM   2541  C   SER A 270     -10.755  -2.451  14.998  1.00 10.00      A   
ATOM   2542  O   SER A 270     -10.767  -1.290  15.407  1.00 10.00      A   
ATOM   2543  N   ILE A 271     -10.710  -2.763  13.708  1.00 10.00      A   
ATOM   2544  HN  ILE A 271     -10.708  -3.709  13.447  1.00 10.00      A   
ATOM   2545  CA  ILE A 271     -10.662  -1.745  12.674  1.00 10.00      A   
ATOM   2546  CB  ILE A 271      -9.999  -2.281  11.387  1.00 10.00      A   
ATOM   2547  CG1 ILE A 271      -8.669  -2.965  11.718  1.00 10.00      A   
ATOM   2548  CG2 ILE A 271      -9.784  -1.150  10.389  1.00 10.00      A   
ATOM   2549  CD1 ILE A 271      -8.033  -3.679  10.544  1.00 10.00      A   
ATOM   2550  C   ILE A 271     -12.074  -1.265  12.354  1.00 10.00      A   
ATOM   2551  O   ILE A 271     -12.314  -0.068  12.192  1.00 10.00      A   
ATOM   2552  N   ILE A 272     -13.004  -2.213  12.294  1.00 10.00      A   
ATOM   2553  HN  ILE A 272     -12.739  -3.147  12.446  1.00 10.00      A   
ATOM   2554  CA  ILE A 272     -14.405  -1.919  12.003  1.00 10.00      A   
ATOM   2555  CB  ILE A 272     -15.255  -3.212  11.985  1.00 10.00      A   
ATOM   2556  CG1 ILE A 272     -14.906  -4.045  10.752  1.00 10.00      A   
ATOM   2557  CG2 ILE A 272     -16.745  -2.901  12.020  1.00 10.00      A   
ATOM   2558  CD1 ILE A 272     -15.466  -5.448  10.770  1.00 10.00      A   
ATOM   2559  C   ILE A 272     -14.982  -0.912  12.997  1.00 10.00      A   
ATOM   2560  O   ILE A 272     -15.672   0.034  12.605  1.00 10.00      A   
ATOM   2561  N   GLU A 273     -14.682  -1.104  14.279  1.00 10.00      A   
ATOM   2562  HN  GLU A 273     -14.127  -1.876  14.533  1.00 10.00      A   
ATOM   2563  CA  GLU A 273     -15.169  -0.205  15.319  1.00 10.00      A   
ATOM   2564  CB  GLU A 273     -14.809  -0.734  16.712  1.00 10.00      A   
ATOM   2565  CG  GLU A 273     -15.613  -0.109  17.841  1.00 10.00      A   
ATOM   2566  CD  GLU A 273     -15.577  -0.932  19.113  1.00 10.00      A   
ATOM   2567  OE1 GLU A 273     -16.658  -1.315  19.613  1.00 10.00      A   
ATOM   2568  OE2 GLU A 273     -14.472  -1.196  19.628  1.00 10.00      A   
ATOM   2569  C   GLU A 273     -14.624   1.208  15.103  1.00 10.00      A   
ATOM   2570  O   GLU A 273     -15.280   2.197  15.430  1.00 10.00      A   
ATOM   2571  N   LYS A 274     -13.429   1.297  14.530  1.00 10.00      A   
ATOM   2572  HN  LYS A 274     -12.957   0.476  14.278  1.00 10.00      A   
ATOM   2573  CA  LYS A 274     -12.812   2.586  14.255  1.00 10.00      A   
ATOM   2574  CB  LYS A 274     -11.317   2.420  13.974  1.00 10.00      A   
ATOM   2575  CG  LYS A 274     -10.493   1.943  15.156  1.00 10.00      A   
ATOM   2576  CD  LYS A 274      -9.047   1.716  14.746  1.00 10.00      A   
ATOM   2577  CE  LYS A 274      -8.192   1.288  15.925  1.00 10.00      A   
ATOM   2578  NZ  LYS A 274      -6.771   1.101  15.536  1.00 10.00      A   
ATOM   2579  HZ1 LYS A 274      -6.207   0.824  16.365  1.00 10.00      A   
ATOM   2580  HZ2 LYS A 274      -6.382   1.984  15.148  1.00 10.00      A   
ATOM   2581  HZ3 LYS A 274      -6.693   0.354  14.817  1.00 10.00      A   
ATOM   2582  C   LYS A 274     -13.481   3.231  13.050  1.00 10.00      A   
ATOM   2583  O   LYS A 274     -13.791   4.421  13.060  1.00 10.00      A   
ATOM   2584  N   ILE A 275     -13.701   2.424  12.014  1.00 10.00      A   
ATOM   2585  HN  ILE A 275     -13.426   1.481  12.079  1.00 10.00      A   
ATOM   2586  CA  ILE A 275     -14.332   2.895  10.784  1.00 10.00      A   
ATOM   2587  CB  ILE A 275     -14.423   1.776   9.720  1.00 10.00      A   
ATOM   2588  CG1 ILE A 275     -13.030   1.217   9.409  1.00 10.00      A   
ATOM   2589  CG2 ILE A 275     -15.080   2.300   8.450  1.00 10.00      A   
ATOM   2590  CD1 ILE A 275     -13.042  -0.032   8.551  1.00 10.00      A   
ATOM   2591  C   ILE A 275     -15.729   3.442  11.061  1.00 10.00      A   
ATOM   2592  O   ILE A 275     -16.062   4.554  10.651  1.00 10.00      A   
ATOM   2593  N   THR A 276     -16.535   2.659  11.768  1.00 10.00      A   
ATOM   2594  HN  THR A 276     -16.206   1.784  12.069  1.00 10.00      A   
ATOM   2595  CA  THR A 276     -17.896   3.057  12.106  1.00 10.00      A   
ATOM   2596  CB  THR A 276     -18.589   1.977  12.958  1.00 10.00      A   
ATOM   2597  OG1 THR A 276     -18.345   0.691  12.372  1.00 10.00      A   
ATOM   2598  HG1 THR A 276     -17.569   0.291  12.790  1.00 10.00      A   
ATOM   2599  CG2 THR A 276     -20.089   2.223  13.015  1.00 10.00      A   
ATOM   2600  C   THR A 276     -17.908   4.388  12.857  1.00 10.00      A   
ATOM   2601  O   THR A 276     -18.677   5.294  12.526  1.00 10.00      A   
ATOM   2602  N   ASP A 277     -17.031   4.506  13.848  1.00 10.00      A   
ATOM   2603  HN  ASP A 277     -16.437   3.751  14.054  1.00 10.00      A   
ATOM   2604  CA  ASP A 277     -16.930   5.725  14.646  1.00 10.00      A   
ATOM   2605  CB  ASP A 277     -15.924   5.524  15.784  1.00 10.00      A   
ATOM   2606  CG  ASP A 277     -16.149   6.457  16.960  1.00 10.00      A   
ATOM   2607  OD1 ASP A 277     -16.994   7.370  16.862  1.00 10.00      A   
ATOM   2608  OD2 ASP A 277     -15.483   6.271  18.002  1.00 10.00      A   
ATOM   2609  C   ASP A 277     -16.502   6.900  13.770  1.00 10.00      A   
ATOM   2610  O   ASP A 277     -17.034   8.008  13.882  1.00 10.00      A   
ATOM   2611  N   GLN A 278     -15.547   6.640  12.885  1.00 10.00      A   
ATOM   2612  HN  GLN A 278     -15.170   5.733  12.845  1.00 10.00      A   
ATOM   2613  CA  GLN A 278     -15.036   7.657  11.976  1.00 10.00      A   
ATOM   2614  CB  GLN A 278     -13.890   7.094  11.139  1.00 10.00      A   
ATOM   2615  CG  GLN A 278     -13.186   8.124  10.273  1.00 10.00      A   
ATOM   2616  CD  GLN A 278     -12.161   7.503   9.349  1.00 10.00      A   
ATOM   2617  OE1 GLN A 278     -12.311   6.358   8.914  1.00 10.00      A   
ATOM   2618  NE2 GLN A 278     -11.111   8.254   9.046  1.00 10.00      A   
ATOM   2619 HE21 GLN A 278     -11.060   9.155   9.435  1.00 10.00      A   
ATOM   2620 HE22 GLN A 278     -10.430   7.883   8.441  1.00 10.00      A   
ATOM   2621  C   GLN A 278     -16.145   8.180  11.068  1.00 10.00      A   
ATOM   2622  O   GLN A 278     -16.299   9.390  10.895  1.00 10.00      A   
ATOM   2623  N   ILE A 279     -16.928   7.264  10.504  1.00 10.00      A   
ATOM   2624  HN  ILE A 279     -16.767   6.313  10.694  1.00 10.00      A   
ATOM   2625  CA  ILE A 279     -18.024   7.639   9.618  1.00 10.00      A   
ATOM   2626  CB  ILE A 279     -18.736   6.407   9.016  1.00 10.00      A   
ATOM   2627  CG1 ILE A 279     -17.733   5.513   8.284  1.00 10.00      A   
ATOM   2628  CG2 ILE A 279     -19.843   6.844   8.064  1.00 10.00      A   
ATOM   2629  CD1 ILE A 279     -18.307   4.182   7.839  1.00 10.00      A   
ATOM   2630  C   ILE A 279     -19.036   8.497  10.370  1.00 10.00      A   
ATOM   2631  O   ILE A 279     -19.502   9.516   9.855  1.00 10.00      A   
ATOM   2632  N   LEU A 280     -19.348   8.094  11.601  1.00 10.00      A   
ATOM   2633  HN  LEU A 280     -18.924   7.282  11.958  1.00 10.00      A   
ATOM   2634  CA  LEU A 280     -20.299   8.820  12.436  1.00 10.00      A   
ATOM   2635  CB  LEU A 280     -20.503   8.107  13.776  1.00 10.00      A   
ATOM   2636  CG  LEU A 280     -21.211   6.751  13.712  1.00 10.00      A   
ATOM   2637  CD1 LEU A 280     -21.179   6.063  15.067  1.00 10.00      A   
ATOM   2638  CD2 LEU A 280     -22.644   6.909  13.223  1.00 10.00      A   
ATOM   2639  C   LEU A 280     -19.839  10.259  12.660  1.00 10.00      A   
ATOM   2640  O   LEU A 280     -20.657  11.184  12.699  1.00 10.00      A   
ATOM   2641  N   GLN A 281     -18.531  10.437  12.802  1.00 10.00      A   
ATOM   2642  HN  GLN A 281     -17.938   9.653  12.775  1.00 10.00      A   
ATOM   2643  CA  GLN A 281     -17.949  11.757  13.004  1.00 10.00      A   
ATOM   2644  CB  GLN A 281     -16.449  11.638  13.293  1.00 10.00      A   
ATOM   2645  CG  GLN A 281     -15.723  12.971  13.393  1.00 10.00      A   
ATOM   2646  CD  GLN A 281     -16.191  13.804  14.570  1.00 10.00      A   
ATOM   2647  OE1 GLN A 281     -16.600  13.270  15.600  1.00 10.00      A   
ATOM   2648  NE2 GLN A 281     -16.122  15.116  14.431  1.00 10.00      A   
ATOM   2649 HE21 GLN A 281     -15.772  15.481  13.581  1.00 10.00      A   
ATOM   2650 HE22 GLN A 281     -16.425  15.679  15.175  1.00 10.00      A   
ATOM   2651  C   GLN A 281     -18.183  12.624  11.770  1.00 10.00      A   
ATOM   2652  O   GLN A 281     -18.585  13.783  11.879  1.00 10.00      A   
ATOM   2653  N   LEU A 282     -17.944  12.043  10.598  1.00 10.00      A   
ATOM   2654  HN  LEU A 282     -17.626  11.112  10.583  1.00 10.00      A   
ATOM   2655  CA  LEU A 282     -18.131  12.748   9.337  1.00 10.00      A   
ATOM   2656  CB  LEU A 282     -17.681  11.877   8.161  1.00 10.00      A   
ATOM   2657  CG  LEU A 282     -16.198  11.502   8.123  1.00 10.00      A   
ATOM   2658  CD1 LEU A 282     -15.913  10.600   6.937  1.00 10.00      A   
ATOM   2659  CD2 LEU A 282     -15.328  12.749   8.072  1.00 10.00      A   
ATOM   2660  C   LEU A 282     -19.591  13.143   9.156  1.00 10.00      A   
ATOM   2661  O   LEU A 282     -19.891  14.233   8.668  1.00 10.00      A   
ATOM   2662  N   LEU A 283     -20.490  12.247   9.551  1.00 10.00      A   
ATOM   2663  HN  LEU A 283     -20.178  11.386   9.912  1.00 10.00      A   
ATOM   2664  CA  LEU A 283     -21.924  12.499   9.450  1.00 10.00      A   
ATOM   2665  CB  LEU A 283     -22.718  11.259   9.864  1.00 10.00      A   
ATOM   2666  CG  LEU A 283     -22.368   9.963   9.135  1.00 10.00      A   
ATOM   2667  CD1 LEU A 283     -23.334   8.854   9.512  1.00 10.00      A   
ATOM   2668  CD2 LEU A 283     -22.340  10.173   7.630  1.00 10.00      A   
ATOM   2669  C   LEU A 283     -22.311  13.680  10.331  1.00 10.00      A   
ATOM   2670  O   LEU A 283     -23.089  14.546   9.928  1.00 10.00      A   
ATOM   2671  N   LYS A 284     -21.747  13.707  11.532  1.00 10.00      A   
ATOM   2672  HN  LYS A 284     -21.138  12.980  11.791  1.00 10.00      A   
ATOM   2673  CA  LYS A 284     -22.006  14.780  12.478  1.00 10.00      A   
ATOM   2674  CB  LYS A 284     -21.306  14.488  13.806  1.00 10.00      A   
ATOM   2675  CG  LYS A 284     -21.417  15.604  14.829  1.00 10.00      A   
ATOM   2676  CD  LYS A 284     -20.446  15.388  15.978  1.00 10.00      A   
ATOM   2677  CE  LYS A 284     -20.419  16.590  16.907  1.00 10.00      A   
ATOM   2678  NZ  LYS A 284     -19.417  16.442  17.995  1.00 10.00      A   
ATOM   2679  HZ1 LYS A 284     -18.475  16.262  17.592  1.00 10.00      A   
ATOM   2680  HZ2 LYS A 284     -19.672  15.650  18.617  1.00 10.00      A   
ATOM   2681  HZ3 LYS A 284     -19.376  17.311  18.563  1.00 10.00      A   
ATOM   2682  C   LYS A 284     -21.514  16.104  11.913  1.00 10.00      A   
ATOM   2683  O   LYS A 284     -22.256  17.081  11.863  1.00 10.00      A   
ATOM   2684  N   GLU A 285     -20.263  16.116  11.466  1.00 10.00      A   
ATOM   2685  HN  GLU A 285     -19.725  15.292  11.524  1.00 10.00      A   
ATOM   2686  CA  GLU A 285     -19.660  17.315  10.902  1.00 10.00      A   
ATOM   2687  CB  GLU A 285     -18.192  17.080  10.570  1.00 10.00      A   
ATOM   2688  CG  GLU A 285     -17.277  17.158  11.776  1.00 10.00      A   
ATOM   2689  CD  GLU A 285     -15.825  16.954  11.411  1.00 10.00      A   
ATOM   2690  OE1 GLU A 285     -15.458  17.214  10.241  1.00 10.00      A   
ATOM   2691  OE2 GLU A 285     -15.042  16.535  12.292  1.00 10.00      A   
ATOM   2692  C   GLU A 285     -20.409  17.808   9.670  1.00 10.00      A   
ATOM   2693  O   GLU A 285     -20.652  19.005   9.533  1.00 10.00      A   
ATOM   2694  N   ASP A 286     -20.772  16.885   8.782  1.00 10.00      A   
ATOM   2695  HN  ASP A 286     -20.542  15.943   8.946  1.00 10.00      A   
ATOM   2696  CA  ASP A 286     -21.499  17.245   7.566  1.00 10.00      A   
ATOM   2697  CB  ASP A 286     -21.759  16.018   6.691  1.00 10.00      A   
ATOM   2698  CG  ASP A 286     -22.442  16.376   5.383  1.00 10.00      A   
ATOM   2699  OD1 ASP A 286     -21.750  16.839   4.454  1.00 10.00      A   
ATOM   2700  OD2 ASP A 286     -23.673  16.190   5.278  1.00 10.00      A   
ATOM   2701  C   ASP A 286     -22.816  17.925   7.911  1.00 10.00      A   
ATOM   2702  O   ASP A 286     -23.118  19.008   7.413  1.00 10.00      A   
ATOM   2703  N   SER A 287     -23.585  17.297   8.790  1.00 10.00      A   
ATOM   2704  HN  SER A 287     -23.284  16.442   9.165  1.00 10.00      A   
ATOM   2705  CA  SER A 287     -24.864  17.843   9.209  1.00 10.00      A   
ATOM   2706  CB  SER A 287     -25.592  16.834  10.095  1.00 10.00      A   
ATOM   2707  OG  SER A 287     -25.562  15.544   9.499  1.00 10.00      A   
ATOM   2708  HG  SER A 287     -24.780  15.064   9.812  1.00 10.00      A   
ATOM   2709  C   SER A 287     -24.676  19.173   9.934  1.00 10.00      A   
ATOM   2710  O   SER A 287     -25.444  20.115   9.731  1.00 10.00      A   
ATOM   2711  N   GLU A 288     -23.637  19.247  10.758  1.00 10.00      A   
ATOM   2712  HN  GLU A 288     -23.064  18.457  10.876  1.00 10.00      A   
ATOM   2713  CA  GLU A 288     -23.330  20.458  11.503  1.00 10.00      A   
ATOM   2714  CB  GLU A 288     -22.145  20.216  12.445  1.00 10.00      A   
ATOM   2715  CG  GLU A 288     -22.066  21.183  13.615  1.00 10.00      A   
ATOM   2716  CD  GLU A 288     -20.814  20.993  14.449  1.00 10.00      A   
ATOM   2717  OE1 GLU A 288     -19.725  21.407  13.993  1.00 10.00      A   
ATOM   2718  OE2 GLU A 288     -20.914  20.441  15.565  1.00 10.00      A   
ATOM   2719  C   GLU A 288     -23.015  21.596  10.537  1.00 10.00      A   
ATOM   2720  O   GLU A 288     -23.499  22.715  10.700  1.00 10.00      A   
ATOM   2721  N   LYS A 289     -22.217  21.293   9.519  1.00 10.00      A   
ATOM   2722  HN  LYS A 289     -21.868  20.376   9.443  1.00 10.00      A   
ATOM   2723  CA  LYS A 289     -21.840  22.280   8.515  1.00 10.00      A   
ATOM   2724  CB  LYS A 289     -20.768  21.727   7.579  1.00 10.00      A   
ATOM   2725  CG  LYS A 289     -19.390  21.627   8.204  1.00 10.00      A   
ATOM   2726  CD  LYS A 289     -18.390  21.038   7.228  1.00 10.00      A   
ATOM   2727  CE  LYS A 289     -17.005  20.944   7.845  1.00 10.00      A   
ATOM   2728  NZ  LYS A 289     -16.013  20.407   6.880  1.00 10.00      A   
ATOM   2729  HZ1 LYS A 289     -15.983  21.002   6.025  1.00 10.00      A   
ATOM   2730  HZ2 LYS A 289     -16.270  19.437   6.604  1.00 10.00      A   
ATOM   2731  HZ3 LYS A 289     -15.068  20.391   7.311  1.00 10.00      A   
ATOM   2732  C   LYS A 289     -23.052  22.727   7.713  1.00 10.00      A   
ATOM   2733  O   LYS A 289     -23.226  23.917   7.450  1.00 10.00      A   
ATOM   2734  N   ARG A 290     -23.891  21.765   7.334  1.00 10.00      A   
ATOM   2735  HN  ARG A 290     -23.683  20.831   7.564  1.00 10.00      A   
ATOM   2736  CA  ARG A 290     -25.101  22.054   6.573  1.00 10.00      A   
ATOM   2737  CB  ARG A 290     -25.828  20.762   6.190  1.00 10.00      A   
ATOM   2738  CG  ARG A 290     -25.047  19.874   5.239  1.00 10.00      A   
ATOM   2739  CD  ARG A 290     -25.890  18.707   4.749  1.00 10.00      A   
ATOM   2740  NE  ARG A 290     -26.129  18.788   3.313  1.00 10.00      A   
ATOM   2741  HE  ARG A 290     -26.942  19.260   3.017  1.00 10.00      A   
ATOM   2742  CZ  ARG A 290     -25.319  18.270   2.391  1.00 10.00      A   
ATOM   2743  NH1 ARG A 290     -24.216  17.617   2.752  1.00 10.00      A   
ATOM   2744 HH11 ARG A 290     -23.580  17.219   2.027  1.00 10.00      A   
ATOM   2745 HH12 ARG A 290     -23.976  17.500   3.764  1.00 10.00      A   
ATOM   2746  NH2 ARG A 290     -25.607  18.417   1.105  1.00 10.00      A   
ATOM   2747 HH21 ARG A 290     -24.977  18.018   0.374  1.00 10.00      A   
ATOM   2748 HH22 ARG A 290     -26.466  18.938   0.821  1.00 10.00      A   
ATOM   2749  C   ARG A 290     -26.028  22.956   7.374  1.00 10.00      A   
ATOM   2750  O   ARG A 290     -26.676  23.847   6.821  1.00 10.00      A   
ATOM   2751  N   ASN A 291     -26.089  22.713   8.679  1.00 10.00      A   
ATOM   2752  HN  ASN A 291     -25.569  21.962   9.048  1.00 10.00      A   
ATOM   2753  CA  ASN A 291     -26.918  23.512   9.575  1.00 10.00      A   
ATOM   2754  CB  ASN A 291     -26.911  22.923  10.987  1.00 10.00      A   
ATOM   2755  CG  ASN A 291     -27.931  21.818  11.174  1.00 10.00      A   
ATOM   2756  OD1 ASN A 291     -29.037  21.875  10.638  1.00 10.00      A   
ATOM   2757  ND2 ASN A 291     -27.570  20.810  11.950  1.00 10.00      A   
ATOM   2758 HD21 ASN A 291     -26.678  20.835  12.358  1.00 10.00      A   
ATOM   2759 HD22 ASN A 291     -28.207  20.073  12.080  1.00 10.00      A   
ATOM   2760  C   ASN A 291     -26.406  24.944   9.618  1.00 10.00      A   
ATOM   2761  O   ASN A 291     -27.175  25.897   9.495  1.00 10.00      A   
ATOM   2762  N   LYS A 292     -25.093  25.080   9.780  1.00 10.00      A   
ATOM   2763  HN  LYS A 292     -24.538  24.274   9.872  1.00 10.00      A   
ATOM   2764  CA  LYS A 292     -24.453  26.387   9.832  1.00 10.00      A   
ATOM   2765  CB  LYS A 292     -22.958  26.244  10.142  1.00 10.00      A   
ATOM   2766  CG  LYS A 292     -22.662  25.629  11.500  1.00 10.00      A   
ATOM   2767  CD  LYS A 292     -21.209  25.200  11.616  1.00 10.00      A   
ATOM   2768  CE  LYS A 292     -20.953  24.460  12.918  1.00 10.00      A   
ATOM   2769  NZ  LYS A 292     -19.560  23.941  13.000  1.00 10.00      A   
ATOM   2770  HZ1 LYS A 292     -19.208  23.695  12.054  1.00 10.00      A   
ATOM   2771  HZ2 LYS A 292     -19.530  23.081  13.599  1.00 10.00      A   
ATOM   2772  HZ3 LYS A 292     -18.930  24.658  13.416  1.00 10.00      A   
ATOM   2773  C   LYS A 292     -24.651  27.130   8.517  1.00 10.00      A   
ATOM   2774  O   LYS A 292     -25.007  28.308   8.508  1.00 10.00      A   
ATOM   2775  N   TYR A 293     -24.435  26.427   7.410  1.00 10.00      A   
ATOM   2776  HN  TYR A 293     -24.154  25.488   7.486  1.00 10.00      A   
ATOM   2777  CA  TYR A 293     -24.596  27.014   6.089  1.00 10.00      A   
ATOM   2778  CB  TYR A 293     -24.192  26.026   4.992  1.00 10.00      A   
ATOM   2779  CG  TYR A 293     -22.707  26.008   4.698  1.00 10.00      A   
ATOM   2780  CD1 TYR A 293     -21.977  27.188   4.633  1.00 10.00      A   
ATOM   2781  CD2 TYR A 293     -22.040  24.811   4.479  1.00 10.00      A   
ATOM   2782  CE1 TYR A 293     -20.622  27.174   4.358  1.00 10.00      A   
ATOM   2783  CE2 TYR A 293     -20.685  24.787   4.205  1.00 10.00      A   
ATOM   2784  CZ  TYR A 293     -19.981  25.972   4.146  1.00 10.00      A   
ATOM   2785  OH  TYR A 293     -18.631  25.953   3.868  1.00 10.00      A   
ATOM   2786  HH  TYR A 293     -18.484  25.483   3.040  1.00 10.00      A   
ATOM   2787  C   TYR A 293     -26.023  27.502   5.871  1.00 10.00      A   
ATOM   2788  O   TYR A 293     -26.234  28.611   5.390  1.00 10.00      A   
ATOM   2789  N   ALA A 294     -26.994  26.676   6.241  1.00 10.00      A   
ATOM   2790  HN  ALA A 294     -26.759  25.806   6.633  1.00 10.00      A   
ATOM   2791  CA  ALA A 294     -28.401  27.031   6.087  1.00 10.00      A   
ATOM   2792  CB  ALA A 294     -29.291  25.874   6.506  1.00 10.00      A   
ATOM   2793  C   ALA A 294     -28.727  28.280   6.897  1.00 10.00      A   
ATOM   2794  O   ALA A 294     -29.406  29.186   6.414  1.00 10.00      A   
ATOM   2795  N   ALA A 295     -28.223  28.323   8.126  1.00 10.00      A   
ATOM   2796  HN  ALA A 295     -27.693  27.564   8.453  1.00 10.00      A   
ATOM   2797  CA  ALA A 295     -28.441  29.465   9.003  1.00 10.00      A   
ATOM   2798  CB  ALA A 295     -27.853  29.197  10.380  1.00 10.00      A   
ATOM   2799  C   ALA A 295     -27.831  30.723   8.391  1.00 10.00      A   
ATOM   2800  O   ALA A 295     -28.445  31.792   8.401  1.00 10.00      A   
ATOM   2801  N   MET A 296     -26.630  30.579   7.837  1.00 10.00      A   
ATOM   2802  HN  MET A 296     -26.196  29.695   7.861  1.00 10.00      A   
ATOM   2803  CA  MET A 296     -25.930  31.693   7.203  1.00 10.00      A   
ATOM   2804  CB  MET A 296     -24.505  31.284   6.816  1.00 10.00      A   
ATOM   2805  CG  MET A 296     -23.570  31.057   7.995  1.00 10.00      A   
ATOM   2806  SD  MET A 296     -23.079  32.588   8.814  1.00 10.00      A   
ATOM   2807  CE  MET A 296     -22.112  33.365   7.522  1.00 10.00      A   
ATOM   2808  C   MET A 296     -26.686  32.176   5.968  1.00 10.00      A   
ATOM   2809  O   MET A 296     -26.712  33.368   5.669  1.00 10.00      A   
ATOM   2810  N   LEU A 297     -27.307  31.240   5.262  1.00 10.00      A   
ATOM   2811  HN  LEU A 297     -27.243  30.303   5.551  1.00 10.00      A   
ATOM   2812  CA  LEU A 297     -28.070  31.562   4.062  1.00 10.00      A   
ATOM   2813  CB  LEU A 297     -28.449  30.285   3.303  1.00 10.00      A   
ATOM   2814  CG  LEU A 297     -27.302  29.556   2.601  1.00 10.00      A   
ATOM   2815  CD1 LEU A 297     -27.770  28.214   2.059  1.00 10.00      A   
ATOM   2816  CD2 LEU A 297     -26.721  30.418   1.490  1.00 10.00      A   
ATOM   2817  C   LEU A 297     -29.322  32.362   4.399  1.00 10.00      A   
ATOM   2818  O   LEU A 297     -29.702  33.279   3.669  1.00 10.00      A   
ATOM   2819  N   THR A 298     -29.959  32.017   5.508  1.00 10.00      A   
ATOM   2820  HN  THR A 298     -29.621  31.264   6.041  1.00 10.00      A   
ATOM   2821  CA  THR A 298     -31.169  32.710   5.929  1.00 10.00      A   
ATOM   2822  CB  THR A 298     -31.947  31.946   7.021  1.00 10.00      A   
ATOM   2823  OG1 THR A 298     -31.039  31.307   7.933  1.00 10.00      A   
ATOM   2824  HG1 THR A 298     -30.174  31.737   7.886  1.00 10.00      A   
ATOM   2825  CG2 THR A 298     -32.845  30.895   6.388  1.00 10.00      A   
ATOM   2826  C   THR A 298     -30.901  34.156   6.349  1.00 10.00      A   
ATOM   2827  O   THR A 298     -31.778  35.011   6.234  1.00 10.00      A   
ATOM   2828  N   SER A 299     -29.688  34.436   6.812  1.00 10.00      A   
ATOM   2829  HN  SER A 299     -29.018  33.721   6.880  1.00 10.00      A   
ATOM   2830  CA  SER A 299     -29.329  35.785   7.232  1.00 10.00      A   
ATOM   2831  CB  SER A 299     -28.232  35.750   8.298  1.00 10.00      A   
ATOM   2832  OG  SER A 299     -27.469  34.556   8.205  1.00 10.00      A   
ATOM   2833  HG  SER A 299     -26.542  34.779   8.033  1.00 10.00      A   
ATOM   2834  C   SER A 299     -28.910  36.641   6.036  1.00 10.00      A   
ATOM   2835  O   SER A 299     -28.748  37.855   6.154  1.00 10.00      A   
ATOM   2836  N   GLU A 300     -28.750  35.997   4.882  1.00 10.00      A   
ATOM   2837  HN  GLU A 300     -28.890  35.027   4.858  1.00 10.00      A   
ATOM   2838  CA  GLU A 300     -28.364  36.684   3.654  1.00 10.00      A   
ATOM   2839  CB  GLU A 300     -27.709  35.699   2.684  1.00 10.00      A   
ATOM   2840  CG  GLU A 300     -26.317  35.258   3.093  1.00 10.00      A   
ATOM   2841  CD  GLU A 300     -25.231  36.003   2.349  1.00 10.00      A   
ATOM   2842  OE1 GLU A 300     -24.685  35.447   1.372  1.00 10.00      A   
ATOM   2843  OE2 GLU A 300     -24.921  37.153   2.729  1.00 10.00      A   
ATOM   2844  C   GLU A 300     -29.578  37.322   2.991  1.00 10.00      A   
ATOM   2845  O   GLU A 300     -29.452  38.067   2.018  1.00 10.00      A   
ATOM   2846  N   ASN A 301     -30.752  37.015   3.514  1.00 10.00      A   
ATOM   2847  HN  ASN A 301     -30.786  36.427   4.296  1.00 10.00      A   
ATOM   2848  CB  ASN A 301     -33.042  36.440   2.866  1.00 10.00      A   
ATOM   2849  CG  ASN A 301     -34.393  36.960   2.421  1.00 10.00      A   
ATOM   2850  OD1 ASN A 301     -34.504  37.686   1.431  1.00 10.00      A   
ATOM   2851  ND2 ASN A 301     -35.432  36.601   3.156  1.00 10.00      A   
ATOM   2852 HD21 ASN A 301     -35.272  36.029   3.937  1.00 10.00      A   
ATOM   2853 HD22 ASN A 301     -36.321  36.922   2.893  1.00 10.00      A   
ATOM   2854  CA  ASN A 301     -31.992  37.547   2.974  1.00 10.00      A   
ATOM   2855  C   ASN A 301     -32.512  38.668   3.857  1.00 10.00      A   
ATOM   2856  O   ASN A 301     -32.720  39.786   3.345  1.00 10.00      A   
ATOM   2857  OXT ASN A 301     -32.695  38.427   5.066  1.00 10.00      A   
ATOM   2858  CB  MET B   1      37.758   8.730  22.060  1.00 10.00      B   
ATOM   2859  CG  MET B   1      38.180  10.190  22.160  1.00 10.00      B   
ATOM   2860  SD  MET B   1      39.571  10.439  23.283  1.00 10.00      B   
ATOM   2861  CE  MET B   1      38.820  10.017  24.854  1.00 10.00      B   
ATOM   2862  C   MET B   1      37.051   8.828  19.657  1.00 10.00      B   
ATOM   2863  O   MET B   1      37.723   8.044  18.989  1.00 10.00      B   
ATOM   2864  N   MET B   1      36.210   7.037  21.127  1.00 10.00      B   
ATOM   2865  HT1 MET B   1      35.880   6.796  22.082  1.00 10.00      B   
ATOM   2866  HT2 MET B   1      37.015   6.425  20.885  1.00 10.00      B   
ATOM   2867  HT3 MET B   1      35.440   6.857  20.453  1.00 10.00      B   
ATOM   2868  CA  MET B   1      36.617   8.463  21.070  1.00 10.00      B   
ATOM   2869  N   SER B   2      36.651  10.008  19.196  1.00 10.00      B   
ATOM   2870  HN  SER B   2      36.098  10.588  19.769  1.00 10.00      B   
ATOM   2871  CA  SER B   2      37.006  10.469  17.858  1.00 10.00      B   
ATOM   2872  CB  SER B   2      36.143   9.760  16.805  1.00 10.00      B   
ATOM   2873  OG  SER B   2      34.885   9.378  17.343  1.00 10.00      B   
ATOM   2874  HG  SER B   2      34.950   8.482  17.698  1.00 10.00      B   
ATOM   2875  C   SER B   2      36.847  11.982  17.747  1.00 10.00      B   
ATOM   2876  O   SER B   2      36.486  12.648  18.720  1.00 10.00      B   
ATOM   2877  N   THR B   3      37.133  12.522  16.571  1.00 10.00      B   
ATOM   2878  HN  THR B   3      37.444  11.943  15.843  1.00 10.00      B   
ATOM   2879  CA  THR B   3      37.009  13.952  16.333  1.00 10.00      B   
ATOM   2880  CB  THR B   3      37.949  14.418  15.204  1.00 10.00      B   
ATOM   2881  OG1 THR B   3      39.289  13.984  15.493  1.00 10.00      B   
ATOM   2882  HG1 THR B   3      39.386  13.057  15.243  1.00 10.00      B   
ATOM   2883  CG2 THR B   3      37.925  15.934  15.075  1.00 10.00      B   
ATOM   2884  C   THR B   3      35.565  14.315  15.989  1.00 10.00      B   
ATOM   2885  O   THR B   3      35.126  14.164  14.846  1.00 10.00      B   
ATOM   2886  N   PHE B   4      34.834  14.776  16.991  1.00 10.00      B   
ATOM   2887  HN  PHE B   4      35.248  14.870  17.875  1.00 10.00      B   
ATOM   2888  CA  PHE B   4      33.440  15.157  16.823  1.00 10.00      B   
ATOM   2889  CB  PHE B   4      32.714  15.050  18.168  1.00 10.00      B   
ATOM   2890  CG  PHE B   4      31.544  14.108  18.171  1.00 10.00      B   
ATOM   2891  CD1 PHE B   4      31.507  13.032  19.042  1.00 10.00      B   
ATOM   2892  CD2 PHE B   4      30.477  14.302  17.311  1.00 10.00      B   
ATOM   2893  CE1 PHE B   4      30.429  12.167  19.055  1.00 10.00      B   
ATOM   2894  CE2 PHE B   4      29.396  13.440  17.317  1.00 10.00      B   
ATOM   2895  CZ  PHE B   4      29.371  12.370  18.191  1.00 10.00      B   
ATOM   2896  C   PHE B   4      33.325  16.584  16.297  1.00 10.00      B   
ATOM   2897  O   PHE B   4      34.215  17.410  16.510  1.00 10.00      B   
ATOM   2898  N   ILE B   5      32.232  16.865  15.604  1.00 10.00      B   
ATOM   2899  HN  ILE B   5      31.572  16.157  15.440  1.00 10.00      B   
ATOM   2900  CA  ILE B   5      31.985  18.191  15.064  1.00 10.00      B   
ATOM   2901  CB  ILE B   5      32.482  18.326  13.601  1.00 10.00      B   
ATOM   2902  CG1 ILE B   5      32.332  19.763  13.099  1.00 10.00      B   
ATOM   2903  CG2 ILE B   5      31.778  17.348  12.671  1.00 10.00      B   
ATOM   2904  CD1 ILE B   5      33.218  20.753  13.822  1.00 10.00      B   
ATOM   2905  C   ILE B   5      30.495  18.524  15.170  1.00 10.00      B   
ATOM   2906  O   ILE B   5      29.639  17.696  14.847  1.00 10.00      B   
ATOM   2907  N   PHE B   6      30.190  19.720  15.655  1.00 10.00      B   
ATOM   2908  HN  PHE B   6      30.912  20.339  15.909  1.00 10.00      B   
ATOM   2909  CA  PHE B   6      28.808  20.150  15.806  1.00 10.00      B   
ATOM   2910  CB  PHE B   6      28.623  20.880  17.138  1.00 10.00      B   
ATOM   2911  CG  PHE B   6      28.644  19.982  18.342  1.00 10.00      B   
ATOM   2912  CD1 PHE B   6      29.765  19.912  19.150  1.00 10.00      B   
ATOM   2913  CD2 PHE B   6      27.539  19.213  18.668  1.00 10.00      B   
ATOM   2914  CE1 PHE B   6      29.786  19.094  20.262  1.00 10.00      B   
ATOM   2915  CE2 PHE B   6      27.554  18.390  19.778  1.00 10.00      B   
ATOM   2916  CZ  PHE B   6      28.678  18.330  20.578  1.00 10.00      B   
ATOM   2917  C   PHE B   6      28.403  21.064  14.653  1.00 10.00      B   
ATOM   2918  O   PHE B   6      29.258  21.668  14.004  1.00 10.00      B   
ATOM   2919  N   PRO B   7      27.098  21.154  14.360  1.00 10.00      B   
ATOM   2920  CA  PRO B   7      26.594  22.017  13.291  1.00 10.00      B   
ATOM   2921  CB  PRO B   7      25.107  21.649  13.191  1.00 10.00      B   
ATOM   2922  CG  PRO B   7      24.959  20.382  13.963  1.00 10.00      B   
ATOM   2923  CD  PRO B   7      26.015  20.419  15.024  1.00 10.00      B   
ATOM   2924  C   PRO B   7      26.747  23.487  13.668  1.00 10.00      B   
ATOM   2925  O   PRO B   7      26.452  23.878  14.796  1.00 10.00      B   
ATOM   2926  N   GLY B   8      27.228  24.291  12.732  1.00 10.00      B   
ATOM   2927  HN  GLY B   8      27.456  23.922  11.849  1.00 10.00      B   
ATOM   2928  CA  GLY B   8      27.414  25.702  12.994  1.00 10.00      B   
ATOM   2929  C   GLY B   8      28.710  25.980  13.728  1.00 10.00      B   
ATOM   2930  O   GLY B   8      28.887  27.054  14.306  1.00 10.00      B   
ATOM   2931  N   ASP B   9      29.614  25.008  13.718  1.00 10.00      B   
ATOM   2932  HN  ASP B   9      29.409  24.171  13.251  1.00 10.00      B   
ATOM   2933  CA  ASP B   9      30.903  25.158  14.385  1.00 10.00      B   
ATOM   2934  CB  ASP B   9      31.484  23.800  14.786  1.00 10.00      B   
ATOM   2935  CG  ASP B   9      31.246  23.461  16.250  1.00 10.00      B   
ATOM   2936  OD1 ASP B   9      30.633  24.283  16.972  1.00 10.00      B   
ATOM   2937  OD2 ASP B   9      31.682  22.372  16.691  1.00 10.00      B   
ATOM   2938  C   ASP B   9      31.882  25.921  13.505  1.00 10.00      B   
ATOM   2939  O   ASP B   9      31.512  26.419  12.440  1.00 10.00      B   
ATOM   2940  N   SER B  10      33.127  26.006  13.942  1.00 10.00      B   
ATOM   2941  HN  SER B  10      33.373  25.573  14.786  1.00 10.00      B   
ATOM   2942  CA  SER B  10      34.147  26.719  13.193  1.00 10.00      B   
ATOM   2943  CB  SER B  10      35.152  27.358  14.149  1.00 10.00      B   
ATOM   2944  OG  SER B  10      34.479  28.121  15.145  1.00 10.00      B   
ATOM   2945  HG  SER B  10      33.579  28.321  14.844  1.00 10.00      B   
ATOM   2946  C   SER B  10      34.851  25.810  12.188  1.00 10.00      B   
ATOM   2947  O   SER B  10      34.818  24.581  12.306  1.00 10.00      B   
ATOM   2948  N   PHE B  11      35.465  26.425  11.187  1.00 10.00      B   
ATOM   2949  HN  PHE B  11      35.431  27.405  11.139  1.00 10.00      B   
ATOM   2950  CA  PHE B  11      36.189  25.694  10.157  1.00 10.00      B   
ATOM   2951  CB  PHE B  11      35.806  26.231   8.774  1.00 10.00      B   
ATOM   2952  CG  PHE B  11      36.215  25.350   7.628  1.00 10.00      B   
ATOM   2953  CD1 PHE B  11      36.209  23.970   7.753  1.00 10.00      B   
ATOM   2954  CD2 PHE B  11      36.600  25.906   6.422  1.00 10.00      B   
ATOM   2955  CE1 PHE B  11      36.581  23.161   6.697  1.00 10.00      B   
ATOM   2956  CE2 PHE B  11      36.974  25.105   5.362  1.00 10.00      B   
ATOM   2957  CZ  PHE B  11      36.965  23.730   5.500  1.00 10.00      B   
ATOM   2958  C   PHE B  11      37.695  25.833  10.388  1.00 10.00      B   
ATOM   2959  O   PHE B  11      38.266  26.899  10.167  1.00 10.00      B   
ATOM   2960  N   PRO B  12      38.348  24.751  10.845  1.00 10.00      B   
ATOM   2961  CA  PRO B  12      39.792  24.748  11.138  1.00 10.00      B   
ATOM   2962  CB  PRO B  12      40.067  23.311  11.590  1.00 10.00      B   
ATOM   2963  CG  PRO B  12      38.742  22.790  12.023  1.00 10.00      B   
ATOM   2964  CD  PRO B  12      37.735  23.444  11.126  1.00 10.00      B   
ATOM   2965  C   PRO B  12      40.653  25.083   9.924  1.00 10.00      B   
ATOM   2966  O   PRO B  12      41.582  25.886  10.013  1.00 10.00      B   
ATOM   2967  N   VAL B  13      40.345  24.470   8.793  1.00 10.00      B   
ATOM   2968  HN  VAL B  13      39.587  23.852   8.774  1.00 10.00      B   
ATOM   2969  CA  VAL B  13      41.108  24.707   7.573  1.00 10.00      B   
ATOM   2970  CB  VAL B  13      40.738  23.711   6.456  1.00 10.00      B   
ATOM   2971  CG1 VAL B  13      41.776  23.746   5.347  1.00 10.00      B   
ATOM   2972  CG2 VAL B  13      40.596  22.302   7.012  1.00 10.00      B   
ATOM   2973  C   VAL B  13      40.891  26.135   7.079  1.00 10.00      B   
ATOM   2974  O   VAL B  13      39.756  26.565   6.870  1.00 10.00      B   
ATOM   2975  N   ASP B  14      41.986  26.865   6.905  1.00 10.00      B   
ATOM   2976  HN  ASP B  14      42.859  26.455   7.082  1.00 10.00      B   
ATOM   2977  CA  ASP B  14      41.931  28.256   6.455  1.00 10.00      B   
ATOM   2978  CB  ASP B  14      43.311  28.917   6.557  1.00 10.00      B   
ATOM   2979  CG  ASP B  14      43.827  28.992   7.980  1.00 10.00      B   
ATOM   2980  OD1 ASP B  14      43.301  29.804   8.770  1.00 10.00      B   
ATOM   2981  OD2 ASP B  14      44.767  28.236   8.312  1.00 10.00      B   
ATOM   2982  C   ASP B  14      41.401  28.369   5.027  1.00 10.00      B   
ATOM   2983  O   ASP B  14      41.536  27.437   4.229  1.00 10.00      B   
ATOM   2984  N   PRO B  15      40.790  29.520   4.688  1.00 10.00      B   
ATOM   2985  CA  PRO B  15      40.230  29.772   3.348  1.00 10.00      B   
ATOM   2986  CB  PRO B  15      39.599  31.165   3.474  1.00 10.00      B   
ATOM   2987  CG  PRO B  15      39.441  31.388   4.939  1.00 10.00      B   
ATOM   2988  CD  PRO B  15      40.582  30.669   5.587  1.00 10.00      B   
ATOM   2989  C   PRO B  15      41.311  29.790   2.268  1.00 10.00      B   
ATOM   2990  O   PRO B  15      41.029  29.601   1.082  1.00 10.00      B   
ATOM   2991  N   THR B  16      42.549  30.010   2.689  1.00 10.00      B   
ATOM   2992  HN  THR B  16      42.706  30.154   3.647  1.00 10.00      B   
ATOM   2993  CA  THR B  16      43.683  30.056   1.777  1.00 10.00      B   
ATOM   2994  CB  THR B  16      44.916  30.620   2.503  1.00 10.00      B   
ATOM   2995  OG1 THR B  16      44.648  30.639   3.917  1.00 10.00      B   
ATOM   2996  HG1 THR B  16      45.270  31.232   4.355  1.00 10.00      B   
ATOM   2997  CG2 THR B  16      45.208  32.037   2.035  1.00 10.00      B   
ATOM   2998  C   THR B  16      44.007  28.667   1.223  1.00 10.00      B   
ATOM   2999  O   THR B  16      44.819  28.522   0.308  1.00 10.00      B   
ATOM   3000  N   THR B  17      43.368  27.651   1.785  1.00 10.00      B   
ATOM   3001  HN  THR B  17      42.735  27.829   2.511  1.00 10.00      B   
ATOM   3002  CA  THR B  17      43.579  26.279   1.359  1.00 10.00      B   
ATOM   3003  CB  THR B  17      43.827  25.377   2.586  1.00 10.00      B   
ATOM   3004  OG1 THR B  17      44.618  26.083   3.556  1.00 10.00      B   
ATOM   3005  HG1 THR B  17      44.137  26.124   4.390  1.00 10.00      B   
ATOM   3006  CG2 THR B  17      44.554  24.105   2.181  1.00 10.00      B   
ATOM   3007  C   THR B  17      42.355  25.761   0.599  1.00 10.00      B   
ATOM   3008  O   THR B  17      41.240  25.792   1.122  1.00 10.00      B   
ATOM   3009  N   PRO B  18      42.541  25.307  -0.657  1.00 10.00      B   
ATOM   3010  CA  PRO B  18      41.448  24.770  -1.477  1.00 10.00      B   
ATOM   3011  CB  PRO B  18      42.109  24.491  -2.832  1.00 10.00      B   
ATOM   3012  CG  PRO B  18      43.564  24.377  -2.533  1.00 10.00      B   
ATOM   3013  CD  PRO B  18      43.825  25.300  -1.377  1.00 10.00      B   
ATOM   3014  C   PRO B  18      40.882  23.480  -0.881  1.00 10.00      B   
ATOM   3015  O   PRO B  18      41.547  22.439  -0.860  1.00 10.00      B   
ATOM   3016  N   VAL B  19      39.657  23.562  -0.387  1.00 10.00      B   
ATOM   3017  HN  VAL B  19      39.182  24.420  -0.431  1.00 10.00      B   
ATOM   3018  CA  VAL B  19      38.999  22.420   0.229  1.00 10.00      B   
ATOM   3019  CB  VAL B  19      38.460  22.789   1.630  1.00 10.00      B   
ATOM   3020  CG1 VAL B  19      37.667  21.641   2.239  1.00 10.00      B   
ATOM   3021  CG2 VAL B  19      39.598  23.205   2.549  1.00 10.00      B   
ATOM   3022  C   VAL B  19      37.845  21.909  -0.625  1.00 10.00      B   
ATOM   3023  O   VAL B  19      36.983  22.678  -1.048  1.00 10.00      B   
ATOM   3024  N   LYS B  20      37.841  20.610  -0.882  1.00 10.00      B   
ATOM   3025  HN  LYS B  20      38.566  20.052  -0.535  1.00 10.00      B   
ATOM   3026  CA  LYS B  20      36.775  19.994  -1.653  1.00 10.00      B   
ATOM   3027  CB  LYS B  20      37.280  18.750  -2.387  1.00 10.00      B   
ATOM   3028  CG  LYS B  20      36.336  18.232  -3.463  1.00 10.00      B   
ATOM   3029  CD  LYS B  20      36.964  17.085  -4.242  1.00 10.00      B   
ATOM   3030  CE  LYS B  20      36.093  16.675  -5.419  1.00 10.00      B   
ATOM   3031  NZ  LYS B  20      36.749  15.641  -6.261  1.00 10.00      B   
ATOM   3032  HZ1 LYS B  20      36.777  14.734  -5.754  1.00 10.00      B   
ATOM   3033  HZ2 LYS B  20      37.725  15.927  -6.488  1.00 10.00      B   
ATOM   3034  HZ3 LYS B  20      36.224  15.512  -7.151  1.00 10.00      B   
ATOM   3035  C   LYS B  20      35.646  19.631  -0.700  1.00 10.00      B   
ATOM   3036  O   LYS B  20      35.803  18.757   0.154  1.00 10.00      B   
ATOM   3037  N   LEU B  21      34.528  20.327  -0.832  1.00 10.00      B   
ATOM   3038  HN  LEU B  21      34.474  21.011  -1.534  1.00 10.00      B   
ATOM   3039  CA  LEU B  21      33.378  20.113   0.034  1.00 10.00      B   
ATOM   3040  CB  LEU B  21      32.362  21.250  -0.126  1.00 10.00      B   
ATOM   3041  CG  LEU B  21      32.915  22.679  -0.130  1.00 10.00      B   
ATOM   3042  CD1 LEU B  21      31.779  23.692  -0.126  1.00 10.00      B   
ATOM   3043  CD2 LEU B  21      33.852  22.915   1.047  1.00 10.00      B   
ATOM   3044  C   LEU B  21      32.704  18.765  -0.208  1.00 10.00      B   
ATOM   3045  O   LEU B  21      32.535  18.330  -1.353  1.00 10.00      B   
ATOM   3046  N   GLY B  22      32.335  18.111   0.884  1.00 10.00      B   
ATOM   3047  HN  GLY B  22      32.527  18.503   1.761  1.00 10.00      B   
ATOM   3048  CA  GLY B  22      31.665  16.831   0.811  1.00 10.00      B   
ATOM   3049  C   GLY B  22      30.436  16.808   1.700  1.00 10.00      B   
ATOM   3050  O   GLY B  22      30.020  17.855   2.204  1.00 10.00      B   
ATOM   3051  N   PRO B  23      29.840  15.623   1.918  1.00 10.00      B   
ATOM   3052  CA  PRO B  23      28.644  15.470   2.759  1.00 10.00      B   
ATOM   3053  CB  PRO B  23      28.491  13.954   2.877  1.00 10.00      B   
ATOM   3054  CG  PRO B  23      29.130  13.419   1.644  1.00 10.00      B   
ATOM   3055  CD  PRO B  23      30.282  14.337   1.352  1.00 10.00      B   
ATOM   3056  C   PRO B  23      28.824  16.090   4.144  1.00 10.00      B   
ATOM   3057  O   PRO B  23      29.805  15.821   4.837  1.00 10.00      B   
ATOM   3058  N   GLY B  24      27.883  16.941   4.528  1.00 10.00      B   
ATOM   3059  HN  GLY B  24      27.140  17.140   3.921  1.00 10.00      B   
ATOM   3060  CA  GLY B  24      27.946  17.579   5.829  1.00 10.00      B   
ATOM   3061  C   GLY B  24      28.496  18.990   5.770  1.00 10.00      B   
ATOM   3062  O   GLY B  24      28.186  19.823   6.625  1.00 10.00      B   
ATOM   3063  N   ILE B  25      29.307  19.259   4.761  1.00 10.00      B   
ATOM   3064  HN  ILE B  25      29.504  18.556   4.106  1.00 10.00      B   
ATOM   3065  CA  ILE B  25      29.902  20.577   4.586  1.00 10.00      B   
ATOM   3066  CB  ILE B  25      31.318  20.476   3.977  1.00 10.00      B   
ATOM   3067  CG1 ILE B  25      32.168  19.457   4.744  1.00 10.00      B   
ATOM   3068  CG2 ILE B  25      31.996  21.838   3.962  1.00 10.00      B   
ATOM   3069  CD1 ILE B  25      32.436  19.832   6.188  1.00 10.00      B   
ATOM   3070  C   ILE B  25      29.020  21.407   3.664  1.00 10.00      B   
ATOM   3071  O   ILE B  25      28.664  20.961   2.574  1.00 10.00      B   
ATOM   3072  N   TYR B  26      28.668  22.610   4.092  1.00 10.00      B   
ATOM   3073  HN  TYR B  26      29.001  22.935   4.958  1.00 10.00      B   
ATOM   3074  CA  TYR B  26      27.808  23.467   3.294  1.00 10.00      B   
ATOM   3075  CB  TYR B  26      26.380  23.427   3.846  1.00 10.00      B   
ATOM   3076  CG  TYR B  26      25.358  24.162   3.006  1.00 10.00      B   
ATOM   3077  CD1 TYR B  26      25.041  23.728   1.725  1.00 10.00      B   
ATOM   3078  CD2 TYR B  26      24.698  25.279   3.501  1.00 10.00      B   
ATOM   3079  CE1 TYR B  26      24.096  24.385   0.963  1.00 10.00      B   
ATOM   3080  CE2 TYR B  26      23.753  25.944   2.745  1.00 10.00      B   
ATOM   3081  CZ  TYR B  26      23.455  25.493   1.476  1.00 10.00      B   
ATOM   3082  OH  TYR B  26      22.505  26.147   0.722  1.00 10.00      B   
ATOM   3083  HH  TYR B  26      22.366  27.035   1.079  1.00 10.00      B   
ATOM   3084  C   TYR B  26      28.316  24.902   3.268  1.00 10.00      B   
ATOM   3085  O   TYR B  26      28.594  25.494   4.311  1.00 10.00      B   
ATOM   3086  N   CYS B  27      28.443  25.449   2.069  1.00 10.00      B   
ATOM   3087  HN  CYS B  27      28.222  24.918   1.273  1.00 10.00      B   
ATOM   3088  CA  CYS B  27      28.892  26.819   1.901  1.00 10.00      B   
ATOM   3089  CB  CYS B  27      29.759  26.952   0.646  1.00 10.00      B   
ATOM   3090  SG  CYS B  27      30.628  28.531   0.499  1.00 10.00      B   
ATOM   3091  HG  CYS B  27      30.217  29.120  -0.617  1.00 10.00      B   
ATOM   3092  C   CYS B  27      27.678  27.733   1.803  1.00 10.00      B   
ATOM   3093  O   CYS B  27      26.836  27.570   0.916  1.00 10.00      B   
ATOM   3094  N   ASP B  28      27.576  28.672   2.732  1.00 10.00      B   
ATOM   3095  HN  ASP B  28      28.284  28.753   3.414  1.00 10.00      B   
ATOM   3096  CA  ASP B  28      26.452  29.602   2.765  1.00 10.00      B   
ATOM   3097  CB  ASP B  28      26.469  30.417   4.056  1.00 10.00      B   
ATOM   3098  CG  ASP B  28      25.219  31.245   4.232  1.00 10.00      B   
ATOM   3099  OD1 ASP B  28      24.183  30.681   4.631  1.00 10.00      B   
ATOM   3100  OD2 ASP B  28      25.264  32.467   3.978  1.00 10.00      B   
ATOM   3101  C   ASP B  28      26.462  30.527   1.552  1.00 10.00      B   
ATOM   3102  O   ASP B  28      27.427  31.247   1.320  1.00 10.00      B   
ATOM   3103  N   PRO B  29      25.376  30.519   0.764  1.00 10.00      B   
ATOM   3104  CA  PRO B  29      25.258  31.341  -0.449  1.00 10.00      B   
ATOM   3105  CB  PRO B  29      23.941  30.868  -1.083  1.00 10.00      B   
ATOM   3106  CG  PRO B  29      23.618  29.580  -0.404  1.00 10.00      B   
ATOM   3107  CD  PRO B  29      24.179  29.698   0.979  1.00 10.00      B   
ATOM   3108  C   PRO B  29      25.182  32.840  -0.163  1.00 10.00      B   
ATOM   3109  O   PRO B  29      25.387  33.659  -1.059  1.00 10.00      B   
ATOM   3110  N   ASN B  30      24.902  33.209   1.076  1.00 10.00      B   
ATOM   3111  HN  ASN B  30      24.780  32.524   1.772  1.00 10.00      B   
ATOM   3112  CA  ASN B  30      24.789  34.620   1.420  1.00 10.00      B   
ATOM   3113  CB  ASN B  30      23.616  34.881   2.373  1.00 10.00      B   
ATOM   3114  CG  ASN B  30      22.279  34.950   1.661  1.00 10.00      B   
ATOM   3115  OD1 ASN B  30      21.912  35.982   1.094  1.00 10.00      B   
ATOM   3116  ND2 ASN B  30      21.541  33.853   1.688  1.00 10.00      B   
ATOM   3117 HD21 ASN B  30      21.896  33.065   2.158  1.00 10.00      B   
ATOM   3118 HD22 ASN B  30      20.664  33.871   1.247  1.00 10.00      B   
ATOM   3119  C   ASN B  30      26.078  35.184   1.993  1.00 10.00      B   
ATOM   3120  O   ASN B  30      26.590  36.190   1.507  1.00 10.00      B   
ATOM   3121  N   THR B  31      26.606  34.534   3.019  1.00 10.00      B   
ATOM   3122  HN  THR B  31      26.157  33.722   3.355  1.00 10.00      B   
ATOM   3123  CA  THR B  31      27.825  34.994   3.675  1.00 10.00      B   
ATOM   3124  CB  THR B  31      27.799  34.643   5.174  1.00 10.00      B   
ATOM   3125  OG1 THR B  31      27.504  33.246   5.325  1.00 10.00      B   
ATOM   3126  HG1 THR B  31      26.582  33.083   5.072  1.00 10.00      B   
ATOM   3127  CG2 THR B  31      26.736  35.458   5.894  1.00 10.00      B   
ATOM   3128  C   THR B  31      29.087  34.404   3.046  1.00 10.00      B   
ATOM   3129  O   THR B  31      30.198  34.875   3.305  1.00 10.00      B   
ATOM   3130  N   GLN B  32      28.909  33.368   2.225  1.00 10.00      B   
ATOM   3131  HN  GLN B  32      27.998  33.041   2.064  1.00 10.00      B   
ATOM   3132  CA  GLN B  32      30.027  32.693   1.562  1.00 10.00      B   
ATOM   3133  CB  GLN B  32      30.843  33.659   0.694  1.00 10.00      B   
ATOM   3134  CG  GLN B  32      30.106  34.161  -0.537  1.00 10.00      B   
ATOM   3135  CD  GLN B  32      29.810  33.058  -1.537  1.00 10.00      B   
ATOM   3136  OE1 GLN B  32      30.624  32.762  -2.411  1.00 10.00      B   
ATOM   3137  NE2 GLN B  32      28.644  32.442  -1.418  1.00 10.00      B   
ATOM   3138 HE21 GLN B  32      28.043  32.723  -0.699  1.00 10.00      B   
ATOM   3139 HE22 GLN B  32      28.428  31.730  -2.059  1.00 10.00      B   
ATOM   3140  C   GLN B  32      30.918  31.982   2.576  1.00 10.00      B   
ATOM   3141  O   GLN B  32      32.100  31.745   2.327  1.00 10.00      B   
ATOM   3142  N   GLU B  33      30.336  31.643   3.720  1.00 10.00      B   
ATOM   3143  HN  GLU B  33      29.392  31.859   3.855  1.00 10.00      B   
ATOM   3144  CA  GLU B  33      31.059  30.960   4.777  1.00 10.00      B   
ATOM   3145  CB  GLU B  33      30.608  31.467   6.144  1.00 10.00      B   
ATOM   3146  CG  GLU B  33      30.974  32.912   6.423  1.00 10.00      B   
ATOM   3147  CD  GLU B  33      30.456  33.378   7.763  1.00 10.00      B   
ATOM   3148  OE1 GLU B  33      30.657  32.659   8.763  1.00 10.00      B   
ATOM   3149  OE2 GLU B  33      29.840  34.460   7.830  1.00 10.00      B   
ATOM   3150  C   GLU B  33      30.837  29.461   4.692  1.00 10.00      B   
ATOM   3151  O   GLU B  33      29.708  28.997   4.509  1.00 10.00      B   
ATOM   3152  N   ILE B  34      31.914  28.707   4.834  1.00 10.00      B   
ATOM   3153  HN  ILE B  34      32.780  29.137   4.998  1.00 10.00      B   
ATOM   3154  CA  ILE B  34      31.839  27.261   4.773  1.00 10.00      B   
ATOM   3155  CB  ILE B  34      33.035  26.657   4.007  1.00 10.00      B   
ATOM   3156  CG1 ILE B  34      33.289  27.430   2.708  1.00 10.00      B   
ATOM   3157  CG2 ILE B  34      32.779  25.190   3.707  1.00 10.00      B   
ATOM   3158  CD1 ILE B  34      34.513  26.973   1.944  1.00 10.00      B   
ATOM   3159  C   ILE B  34      31.785  26.676   6.179  1.00 10.00      B   
ATOM   3160  O   ILE B  34      32.809  26.292   6.747  1.00 10.00      B   
ATOM   3161  N   ARG B  35      30.590  26.630   6.745  1.00 10.00      B   
ATOM   3162  HN  ARG B  35      29.810  26.957   6.248  1.00 10.00      B   
ATOM   3163  CA  ARG B  35      30.406  26.094   8.084  1.00 10.00      B   
ATOM   3164  CB  ARG B  35      29.526  27.020   8.933  1.00 10.00      B   
ATOM   3165  CG  ARG B  35      29.811  28.509   8.779  1.00 10.00      B   
ATOM   3166  CD  ARG B  35      29.047  29.313   9.819  1.00 10.00      B   
ATOM   3167  NE  ARG B  35      28.894  30.720   9.446  1.00 10.00      B   
ATOM   3168  HE  ARG B  35      29.699  31.196   9.119  1.00 10.00      B   
ATOM   3169  CZ  ARG B  35      27.746  31.392   9.535  1.00 10.00      B   
ATOM   3170  NH1 ARG B  35      26.654  30.786   9.985  1.00 10.00      B   
ATOM   3171 HH11 ARG B  35      25.753  31.311  10.062  1.00 10.00      B   
ATOM   3172 HH12 ARG B  35      26.689  29.784  10.263  1.00 10.00      B   
ATOM   3173  NH2 ARG B  35      27.690  32.664   9.164  1.00 10.00      B   
ATOM   3174 HH21 ARG B  35      28.546  33.144   8.798  1.00 10.00      B   
ATOM   3175 HH22 ARG B  35      26.793  33.192   9.236  1.00 10.00      B   
ATOM   3176  C   ARG B  35      29.774  24.707   8.018  1.00 10.00      B   
ATOM   3177  O   ARG B  35      28.905  24.454   7.179  1.00 10.00      B   
ATOM   3178  N   PRO B  36      30.206  23.792   8.896  1.00 10.00      B   
ATOM   3179  CA  PRO B  36      29.666  22.429   8.941  1.00 10.00      B   
ATOM   3180  CB  PRO B  36      30.587  21.721   9.941  1.00 10.00      B   
ATOM   3181  CG  PRO B  36      31.120  22.810  10.804  1.00 10.00      B   
ATOM   3182  CD  PRO B  36      31.253  24.010   9.911  1.00 10.00      B   
ATOM   3183  C   PRO B  36      28.223  22.430   9.446  1.00 10.00      B   
ATOM   3184  O   PRO B  36      27.882  23.181  10.360  1.00 10.00      B   
ATOM   3185  N   VAL B  37      27.373  21.601   8.847  1.00 10.00      B   
ATOM   3186  HN  VAL B  37      27.696  21.017   8.125  1.00 10.00      B   
ATOM   3187  CA  VAL B  37      25.967  21.547   9.243  1.00 10.00      B   
ATOM   3188  CB  VAL B  37      25.036  22.168   8.175  1.00 10.00      B   
ATOM   3189  CG1 VAL B  37      25.232  23.675   8.092  1.00 10.00      B   
ATOM   3190  CG2 VAL B  37      25.253  21.517   6.814  1.00 10.00      B   
ATOM   3191  C   VAL B  37      25.491  20.129   9.562  1.00 10.00      B   
ATOM   3192  O   VAL B  37      24.291  19.859   9.559  1.00 10.00      B   
ATOM   3193  N   ASN B  38      26.420  19.233   9.859  1.00 10.00      B   
ATOM   3194  HN  ASN B  38      27.364  19.505   9.892  1.00 10.00      B   
ATOM   3195  CA  ASN B  38      26.056  17.852  10.173  1.00 10.00      B   
ATOM   3196  CB  ASN B  38      26.222  16.940   8.953  1.00 10.00      B   
ATOM   3197  CG  ASN B  38      24.893  16.573   8.315  1.00 10.00      B   
ATOM   3198  OD1 ASN B  38      24.234  15.619   8.729  1.00 10.00      B   
ATOM   3199  ND2 ASN B  38      24.494  17.325   7.301  1.00 10.00      B   
ATOM   3200 HD21 ASN B  38      25.066  18.069   7.022  1.00 10.00      B   
ATOM   3201 HD22 ASN B  38      23.636  17.113   6.873  1.00 10.00      B   
ATOM   3202  C   ASN B  38      26.855  17.313  11.353  1.00 10.00      B   
ATOM   3203  O   ASN B  38      28.085  17.365  11.356  1.00 10.00      B   
ATOM   3204  N   THR B  39      26.153  16.807  12.354  1.00 10.00      B   
ATOM   3205  HN  THR B  39      25.175  16.803  12.301  1.00 10.00      B   
ATOM   3206  CA  THR B  39      26.796  16.260  13.536  1.00 10.00      B   
ATOM   3207  CB  THR B  39      25.787  16.134  14.690  1.00 10.00      B   
ATOM   3208  OG1 THR B  39      24.622  16.920  14.395  1.00 10.00      B   
ATOM   3209  HG1 THR B  39      23.903  16.653  14.982  1.00 10.00      B   
ATOM   3210  CG2 THR B  39      26.406  16.623  15.989  1.00 10.00      B   
ATOM   3211  C   THR B  39      27.387  14.884  13.239  1.00 10.00      B   
ATOM   3212  O   THR B  39      26.666  13.957  12.855  1.00 10.00      B   
ATOM   3213  N   GLY B  40      28.697  14.756  13.410  1.00 10.00      B   
ATOM   3214  HN  GLY B  40      29.224  15.531  13.711  1.00 10.00      B   
ATOM   3215  CA  GLY B  40      29.360  13.494  13.158  1.00 10.00      B   
ATOM   3216  C   GLY B  40      30.858  13.589  13.349  1.00 10.00      B   
ATOM   3217  O   GLY B  40      31.336  14.394  14.153  1.00 10.00      B   
ATOM   3218  N   VAL B  41      31.594  12.773  12.610  1.00 10.00      B   
ATOM   3219  HN  VAL B  41      31.144  12.160  11.983  1.00 10.00      B   
ATOM   3220  CA  VAL B  41      33.049  12.760  12.692  1.00 10.00      B   
ATOM   3221  CB  VAL B  41      33.598  11.314  12.685  1.00 10.00      B   
ATOM   3222  CG1 VAL B  41      35.100  11.301  12.922  1.00 10.00      B   
ATOM   3223  CG2 VAL B  41      32.883  10.460  13.720  1.00 10.00      B   
ATOM   3224  C   VAL B  41      33.648  13.524  11.515  1.00 10.00      B   
ATOM   3225  O   VAL B  41      33.259  13.316  10.370  1.00 10.00      B   
ATOM   3226  N   LEU B  42      34.579  14.420  11.800  1.00 10.00      B   
ATOM   3227  HN  LEU B  42      34.844  14.556  12.736  1.00 10.00      B   
ATOM   3228  CA  LEU B  42      35.221  15.201  10.753  1.00 10.00      B   
ATOM   3229  CB  LEU B  42      35.830  16.478  11.341  1.00 10.00      B   
ATOM   3230  CG  LEU B  42      36.358  17.499  10.330  1.00 10.00      B   
ATOM   3231  CD1 LEU B  42      35.222  18.053   9.481  1.00 10.00      B   
ATOM   3232  CD2 LEU B  42      37.101  18.621  11.038  1.00 10.00      B   
ATOM   3233  C   LEU B  42      36.296  14.372  10.048  1.00 10.00      B   
ATOM   3234  O   LEU B  42      37.238  13.896  10.683  1.00 10.00      B   
ATOM   3235  N   HIS B  43      36.146  14.193   8.739  1.00 10.00      B   
ATOM   3236  HN  HIS B  43      35.369  14.594   8.285  1.00 10.00      B   
ATOM   3237  CA  HIS B  43      37.103  13.423   7.954  1.00 10.00      B   
ATOM   3238  CB  HIS B  43      36.417  12.214   7.307  1.00 10.00      B   
ATOM   3239  CG  HIS B  43      37.348  11.102   6.929  1.00 10.00      B   
ATOM   3240  ND1 HIS B  43      36.926   9.940   6.313  1.00 10.00      B   
ATOM   3241  HD1 HIS B  43      35.999   9.727   6.050  1.00 10.00      B   
ATOM   3242  CD2 HIS B  43      38.688  10.971   7.089  1.00 10.00      B   
ATOM   3243  CE1 HIS B  43      37.961   9.147   6.118  1.00 10.00      B   
ATOM   3244  NE2 HIS B  43      39.039   9.749   6.577  1.00 10.00      B   
ATOM   3245  HE2 HIS B  43      39.947   9.377   6.561  1.00 10.00      B   
ATOM   3246  C   HIS B  43      37.748  14.308   6.889  1.00 10.00      B   
ATOM   3247  O   HIS B  43      37.091  14.738   5.939  1.00 10.00      B   
ATOM   3248  N   VAL B  44      39.033  14.583   7.060  1.00 10.00      B   
ATOM   3249  HN  VAL B  44      39.502  14.204   7.832  1.00 10.00      B   
ATOM   3250  CA  VAL B  44      39.776  15.419   6.130  1.00 10.00      B   
ATOM   3251  CB  VAL B  44      40.437  16.611   6.863  1.00 10.00      B   
ATOM   3252  CG1 VAL B  44      40.994  17.622   5.875  1.00 10.00      B   
ATOM   3253  CG2 VAL B  44      39.452  17.279   7.813  1.00 10.00      B   
ATOM   3254  C   VAL B  44      40.858  14.590   5.436  1.00 10.00      B   
ATOM   3255  O   VAL B  44      41.325  13.591   5.982  1.00 10.00      B   
ATOM   3256  N   SER B  45      41.225  14.984   4.224  1.00 10.00      B   
ATOM   3257  HN  SER B  45      40.790  15.767   3.822  1.00 10.00      B   
ATOM   3258  CA  SER B  45      42.256  14.285   3.472  1.00 10.00      B   
ATOM   3259  CB  SER B  45      41.840  14.176   2.005  1.00 10.00      B   
ATOM   3260  OG  SER B  45      40.472  13.808   1.902  1.00 10.00      B   
ATOM   3261  HG  SER B  45      39.928  14.492   2.319  1.00 10.00      B   
ATOM   3262  C   SER B  45      43.586  15.020   3.589  1.00 10.00      B   
ATOM   3263  O   SER B  45      43.613  16.245   3.727  1.00 10.00      B   
ATOM   3264  N   ALA B  46      44.684  14.274   3.537  1.00 10.00      B   
ATOM   3265  HN  ALA B  46      44.602  13.304   3.419  1.00 10.00      B   
ATOM   3266  CA  ALA B  46      46.014  14.859   3.645  1.00 10.00      B   
ATOM   3267  CB  ALA B  46      47.049  13.776   3.895  1.00 10.00      B   
ATOM   3268  C   ALA B  46      46.372  15.659   2.396  1.00 10.00      B   
ATOM   3269  O   ALA B  46      45.624  15.675   1.414  1.00 10.00      B   
ATOM   3270  N   LYS B  47      47.522  16.313   2.435  1.00 10.00      B   
ATOM   3271  HN  LYS B  47      48.080  16.251   3.239  1.00 10.00      B   
ATOM   3272  CA  LYS B  47      47.982  17.111   1.310  1.00 10.00      B   
ATOM   3273  CB  LYS B  47      48.896  18.244   1.786  1.00 10.00      B   
ATOM   3274  CG  LYS B  47      48.246  19.169   2.801  1.00 10.00      B   
ATOM   3275  CD  LYS B  47      49.118  20.375   3.105  1.00 10.00      B   
ATOM   3276  CE  LYS B  47      48.446  21.288   4.118  1.00 10.00      B   
ATOM   3277  NZ  LYS B  47      49.176  22.570   4.293  1.00 10.00      B   
ATOM   3278  HZ1 LYS B  47      48.715  23.148   5.023  1.00 10.00      B   
ATOM   3279  HZ2 LYS B  47      49.180  23.105   3.402  1.00 10.00      B   
ATOM   3280  HZ3 LYS B  47      50.159  22.391   4.581  1.00 10.00      B   
ATOM   3281  C   LYS B  47      48.699  16.237   0.288  1.00 10.00      B   
ATOM   3282  O   LYS B  47      49.083  15.105   0.586  1.00 10.00      B   
ATOM   3283  N   GLY B  48      48.868  16.765  -0.914  1.00 10.00      B   
ATOM   3284  HN  GLY B  48      48.547  17.678  -1.087  1.00 10.00      B   
ATOM   3285  CA  GLY B  48      49.531  16.023  -1.968  1.00 10.00      B   
ATOM   3286  C   GLY B  48      48.550  15.489  -2.989  1.00 10.00      B   
ATOM   3287  O   GLY B  48      48.944  14.976  -4.039  1.00 10.00      B   
ATOM   3288  N   LYS B  49      47.267  15.617  -2.688  1.00 10.00      B   
ATOM   3289  HN  LYS B  49      47.016  16.046  -1.840  1.00 10.00      B   
ATOM   3290  CA  LYS B  49      46.218  15.143  -3.580  1.00 10.00      B   
ATOM   3291  CB  LYS B  49      45.002  14.651  -2.790  1.00 10.00      B   
ATOM   3292  CG  LYS B  49      45.307  13.526  -1.813  1.00 10.00      B   
ATOM   3293  CD  LYS B  49      44.030  12.841  -1.350  1.00 10.00      B   
ATOM   3294  CE  LYS B  49      44.325  11.651  -0.449  1.00 10.00      B   
ATOM   3295  NZ  LYS B  49      43.137  10.773  -0.271  1.00 10.00      B   
ATOM   3296  HZ1 LYS B  49      42.377  11.286   0.219  1.00 10.00      B   
ATOM   3297  HZ2 LYS B  49      43.390   9.936   0.291  1.00 10.00      B   
ATOM   3298  HZ3 LYS B  49      42.784  10.459  -1.194  1.00 10.00      B   
ATOM   3299  C   LYS B  49      45.808  16.222  -4.578  1.00 10.00      B   
ATOM   3300  O   LYS B  49      44.678  16.718  -4.550  1.00 10.00      B   
ATOM   3301  N   SER B  50      46.757  16.595  -5.434  1.00 10.00      B   
ATOM   3302  HN  SER B  50      47.644  16.177  -5.362  1.00 10.00      B   
ATOM   3303  CA  SER B  50      46.540  17.606  -6.467  1.00 10.00      B   
ATOM   3304  CB  SER B  50      45.337  17.251  -7.346  1.00 10.00      B   
ATOM   3305  OG  SER B  50      45.378  15.881  -7.723  1.00 10.00      B   
ATOM   3306  HG  SER B  50      46.293  15.622  -7.881  1.00 10.00      B   
ATOM   3307  C   SER B  50      46.407  19.011  -5.876  1.00 10.00      B   
ATOM   3308  O   SER B  50      46.009  19.950  -6.567  1.00 10.00      B   
ATOM   3309  N   GLY B  51      46.748  19.149  -4.597  1.00 10.00      B   
ATOM   3310  HN  GLY B  51      47.060  18.363  -4.098  1.00 10.00      B   
ATOM   3311  CA  GLY B  51      46.671  20.440  -3.936  1.00 10.00      B   
ATOM   3312  C   GLY B  51      45.355  20.656  -3.217  1.00 10.00      B   
ATOM   3313  O   GLY B  51      45.292  21.394  -2.234  1.00 10.00      B   
ATOM   3314  N   VAL B  52      44.306  20.006  -3.695  1.00 10.00      B   
ATOM   3315  HN  VAL B  52      44.425  19.412  -4.464  1.00 10.00      B   
ATOM   3316  CA  VAL B  52      42.984  20.139  -3.097  1.00 10.00      B   
ATOM   3317  CB  VAL B  52      41.867  19.873  -4.129  1.00 10.00      B   
ATOM   3318  CG1 VAL B  52      40.501  20.157  -3.526  1.00 10.00      B   
ATOM   3319  CG2 VAL B  52      42.082  20.708  -5.381  1.00 10.00      B   
ATOM   3320  C   VAL B  52      42.826  19.171  -1.929  1.00 10.00      B   
ATOM   3321  O   VAL B  52      43.194  18.000  -2.029  1.00 10.00      B   
ATOM   3322  N   GLN B  53      42.296  19.667  -0.821  1.00 10.00      B   
ATOM   3323  HN  GLN B  53      42.036  20.616  -0.797  1.00 10.00      B   
ATOM   3324  CA  GLN B  53      42.082  18.845   0.359  1.00 10.00      B   
ATOM   3325  CB  GLN B  53      42.673  19.508   1.604  1.00 10.00      B   
ATOM   3326  CG  GLN B  53      44.180  19.360   1.725  1.00 10.00      B   
ATOM   3327  CD  GLN B  53      44.695  19.777   3.087  1.00 10.00      B   
ATOM   3328  OE1 GLN B  53      45.070  20.931   3.300  1.00 10.00      B   
ATOM   3329  NE2 GLN B  53      44.714  18.837   4.020  1.00 10.00      B   
ATOM   3330 HE21 GLN B  53      44.391  17.937   3.782  1.00 10.00      B   
ATOM   3331 HE22 GLN B  53      45.048  19.073   4.912  1.00 10.00      B   
ATOM   3332  C   GLN B  53      40.599  18.555   0.557  1.00 10.00      B   
ATOM   3333  O   GLN B  53      39.827  19.434   0.943  1.00 10.00      B   
ATOM   3334  N   THR B  54      40.208  17.324   0.273  1.00 10.00      B   
ATOM   3335  HN  THR B  54      40.873  16.673  -0.042  1.00 10.00      B   
ATOM   3336  CA  THR B  54      38.825  16.896   0.412  1.00 10.00      B   
ATOM   3337  CB  THR B  54      38.619  15.528  -0.276  1.00 10.00      B   
ATOM   3338  OG1 THR B  54      39.454  15.454  -1.446  1.00 10.00      B   
ATOM   3339  HG1 THR B  54      39.316  14.603  -1.885  1.00 10.00      B   
ATOM   3340  CG2 THR B  54      37.165  15.343  -0.682  1.00 10.00      B   
ATOM   3341  C   THR B  54      38.455  16.778   1.888  1.00 10.00      B   
ATOM   3342  O   THR B  54      39.161  16.126   2.660  1.00 10.00      B   
ATOM   3343  N   ALA B  55      37.357  17.409   2.277  1.00 10.00      B   
ATOM   3344  HN  ALA B  55      36.824  17.905   1.613  1.00 10.00      B   
ATOM   3345  CA  ALA B  55      36.905  17.370   3.657  1.00 10.00      B   
ATOM   3346  CB  ALA B  55      37.305  18.640   4.390  1.00 10.00      B   
ATOM   3347  C   ALA B  55      35.399  17.169   3.724  1.00 10.00      B   
ATOM   3348  O   ALA B  55      34.635  17.870   3.057  1.00 10.00      B   
ATOM   3349  N   TYR B  56      34.978  16.199   4.521  1.00 10.00      B   
ATOM   3350  HN  TYR B  56      35.640  15.670   5.026  1.00 10.00      B   
ATOM   3351  CA  TYR B  56      33.565  15.903   4.683  1.00 10.00      B   
ATOM   3352  CB  TYR B  56      33.089  14.896   3.626  1.00 10.00      B   
ATOM   3353  CG  TYR B  56      33.587  13.480   3.820  1.00 10.00      B   
ATOM   3354  CD1 TYR B  56      32.756  12.506   4.358  1.00 10.00      B   
ATOM   3355  CD2 TYR B  56      34.879  13.116   3.461  1.00 10.00      B   
ATOM   3356  CE1 TYR B  56      33.199  11.210   4.537  1.00 10.00      B   
ATOM   3357  CE2 TYR B  56      35.329  11.821   3.637  1.00 10.00      B   
ATOM   3358  CZ  TYR B  56      34.484  10.872   4.175  1.00 10.00      B   
ATOM   3359  OH  TYR B  56      34.931   9.583   4.356  1.00 10.00      B   
ATOM   3360  HH  TYR B  56      34.288   8.967   3.981  1.00 10.00      B   
ATOM   3361  C   TYR B  56      33.290  15.390   6.089  1.00 10.00      B   
ATOM   3362  O   TYR B  56      34.221  15.090   6.839  1.00 10.00      B   
ATOM   3363  N   ILE B  57      32.023  15.294   6.443  1.00 10.00      B   
ATOM   3364  HN  ILE B  57      31.321  15.539   5.800  1.00 10.00      B   
ATOM   3365  CA  ILE B  57      31.639  14.816   7.755  1.00 10.00      B   
ATOM   3366  CB  ILE B  57      30.600  15.747   8.411  1.00 10.00      B   
ATOM   3367  CG1 ILE B  57      31.170  17.163   8.527  1.00 10.00      B   
ATOM   3368  CG2 ILE B  57      30.190  15.221   9.779  1.00 10.00      B   
ATOM   3369  CD1 ILE B  57      30.161  18.195   8.979  1.00 10.00      B   
ATOM   3370  C   ILE B  57      31.076  13.403   7.659  1.00 10.00      B   
ATOM   3371  O   ILE B  57      30.227  13.117   6.814  1.00 10.00      B   
ATOM   3372  N   ASP B  58      31.571  12.525   8.515  1.00 10.00      B   
ATOM   3373  HN  ASP B  58      32.256  12.821   9.155  1.00 10.00      B   
ATOM   3374  CA  ASP B  58      31.124  11.144   8.553  1.00 10.00      B   
ATOM   3375  CB  ASP B  58      32.282  10.220   8.932  1.00 10.00      B   
ATOM   3376  CG  ASP B  58      31.900   8.756   8.885  1.00 10.00      B   
ATOM   3377  OD1 ASP B  58      31.782   8.206   7.771  1.00 10.00      B   
ATOM   3378  OD2 ASP B  58      31.731   8.145   9.960  1.00 10.00      B   
ATOM   3379  C   ASP B  58      29.994  11.002   9.561  1.00 10.00      B   
ATOM   3380  O   ASP B  58      30.216  11.072  10.772  1.00 10.00      B   
ATOM   3381  N   TYR B  59      28.786  10.831   9.056  1.00 10.00      B   
ATOM   3382  HN  TYR B  59      28.680  10.789   8.080  1.00 10.00      B   
ATOM   3383  CA  TYR B  59      27.610  10.690   9.903  1.00 10.00      B   
ATOM   3384  CB  TYR B  59      26.765  11.975   9.887  1.00 10.00      B   
ATOM   3385  CG  TYR B  59      26.414  12.488   8.504  1.00 10.00      B   
ATOM   3386  CD1 TYR B  59      25.237  12.103   7.874  1.00 10.00      B   
ATOM   3387  CD2 TYR B  59      27.262  13.356   7.828  1.00 10.00      B   
ATOM   3388  CE1 TYR B  59      24.917  12.568   6.612  1.00 10.00      B   
ATOM   3389  CE2 TYR B  59      26.950  13.826   6.566  1.00 10.00      B   
ATOM   3390  CZ  TYR B  59      25.777  13.429   5.963  1.00 10.00      B   
ATOM   3391  OH  TYR B  59      25.463  13.895   4.704  1.00 10.00      B   
ATOM   3392  HH  TYR B  59      24.617  14.357   4.737  1.00 10.00      B   
ATOM   3393  C   TYR B  59      26.772   9.489   9.477  1.00 10.00      B   
ATOM   3394  O   TYR B  59      26.664   9.186   8.290  1.00 10.00      B   
ATOM   3395  N   SER B  60      26.197   8.796  10.449  1.00 10.00      B   
ATOM   3396  HN  SER B  60      26.338   9.071  11.378  1.00 10.00      B   
ATOM   3397  CA  SER B  60      25.367   7.638  10.170  1.00 10.00      B   
ATOM   3398  CB  SER B  60      25.498   6.596  11.285  1.00 10.00      B   
ATOM   3399  OG  SER B  60      25.073   5.314  10.849  1.00 10.00      B   
ATOM   3400  HG  SER B  60      25.585   4.638  11.313  1.00 10.00      B   
ATOM   3401  C   SER B  60      23.913   8.064  10.004  1.00 10.00      B   
ATOM   3402  O   SER B  60      23.332   8.698  10.890  1.00 10.00      B   
ATOM   3403  N   SER B  61      23.343   7.727   8.862  1.00 10.00      B   
ATOM   3404  HN  SER B  61      23.866   7.238   8.195  1.00 10.00      B   
ATOM   3405  CA  SER B  61      21.967   8.067   8.558  1.00 10.00      B   
ATOM   3406  CB  SER B  61      21.924   9.412   7.823  1.00 10.00      B   
ATOM   3407  OG  SER B  61      22.978   9.508   6.873  1.00 10.00      B   
ATOM   3408  HG  SER B  61      22.812  10.252   6.283  1.00 10.00      B   
ATOM   3409  C   SER B  61      21.335   6.975   7.701  1.00 10.00      B   
ATOM   3410  O   SER B  61      22.043   6.220   7.027  1.00 10.00      B   
ATOM   3411  N   LYS B  62      20.013   6.872   7.746  1.00 10.00      B   
ATOM   3412  HN  LYS B  62      19.504   7.473   8.330  1.00 10.00      B   
ATOM   3413  CA  LYS B  62      19.306   5.875   6.952  1.00 10.00      B   
ATOM   3414  CB  LYS B  62      18.293   5.084   7.791  1.00 10.00      B   
ATOM   3415  CG  LYS B  62      17.107   5.889   8.301  1.00 10.00      B   
ATOM   3416  CD  LYS B  62      16.038   4.972   8.875  1.00 10.00      B   
ATOM   3417  CE  LYS B  62      14.823   5.755   9.341  1.00 10.00      B   
ATOM   3418  NZ  LYS B  62      13.715   4.858   9.761  1.00 10.00      B   
ATOM   3419  HZ1 LYS B  62      14.058   4.172  10.461  1.00 10.00      B   
ATOM   3420  HZ2 LYS B  62      13.339   4.341   8.941  1.00 10.00      B   
ATOM   3421  HZ3 LYS B  62      12.946   5.416  10.189  1.00 10.00      B   
ATOM   3422  C   LYS B  62      18.642   6.519   5.739  1.00 10.00      B   
ATOM   3423  O   LYS B  62      18.378   5.855   4.737  1.00 10.00      B   
ATOM   3424  N   ARG B  63      18.377   7.818   5.833  1.00 10.00      B   
ATOM   3425  HN  ARG B  63      18.608   8.296   6.659  1.00 10.00      B   
ATOM   3426  CA  ARG B  63      17.756   8.552   4.737  1.00 10.00      B   
ATOM   3427  CB  ARG B  63      17.119   9.845   5.248  1.00 10.00      B   
ATOM   3428  CG  ARG B  63      15.959   9.622   6.205  1.00 10.00      B   
ATOM   3429  CD  ARG B  63      15.537  10.917   6.884  1.00 10.00      B   
ATOM   3430  NE  ARG B  63      14.894  11.846   5.956  1.00 10.00      B   
ATOM   3431  HE  ARG B  63      14.700  11.517   5.049  1.00 10.00      B   
ATOM   3432  CZ  ARG B  63      14.555  13.097   6.269  1.00 10.00      B   
ATOM   3433  NH1 ARG B  63      14.799  13.571   7.485  1.00 10.00      B   
ATOM   3434 HH11 ARG B  63      14.529  14.549   7.730  1.00 10.00      B   
ATOM   3435 HH12 ARG B  63      15.260  12.970   8.204  1.00 10.00      B   
ATOM   3436  NH2 ARG B  63      13.967  13.873   5.363  1.00 10.00      B   
ATOM   3437 HH21 ARG B  63      13.767  13.508   4.405  1.00 10.00      B   
ATOM   3438 HH22 ARG B  63      13.704  14.856   5.604  1.00 10.00      B   
ATOM   3439  C   ARG B  63      18.795   8.859   3.666  1.00 10.00      B   
ATOM   3440  O   ARG B  63      19.767   9.572   3.917  1.00 10.00      B   
ATOM   3441  N   TYR B  64      18.594   8.316   2.477  1.00 10.00      B   
ATOM   3442  HN  TYR B  64      17.790   7.774   2.324  1.00 10.00      B   
ATOM   3443  CA  TYR B  64      19.535   8.518   1.389  1.00 10.00      B   
ATOM   3444  CB  TYR B  64      19.684   7.238   0.559  1.00 10.00      B   
ATOM   3445  CG  TYR B  64      20.594   7.393  -0.641  1.00 10.00      B   
ATOM   3446  CD1 TYR B  64      21.964   7.555  -0.481  1.00 10.00      B   
ATOM   3447  CD2 TYR B  64      20.079   7.386  -1.928  1.00 10.00      B   
ATOM   3448  CE1 TYR B  64      22.795   7.709  -1.573  1.00 10.00      B   
ATOM   3449  CE2 TYR B  64      20.902   7.536  -3.024  1.00 10.00      B   
ATOM   3450  CZ  TYR B  64      22.259   7.699  -2.843  1.00 10.00      B   
ATOM   3451  OH  TYR B  64      23.078   7.855  -3.935  1.00 10.00      B   
ATOM   3452  HH  TYR B  64      23.918   7.388  -3.774  1.00 10.00      B   
ATOM   3453  C   TYR B  64      19.145   9.688   0.493  1.00 10.00      B   
ATOM   3454  O   TYR B  64      17.994   9.804   0.069  1.00 10.00      B   
ATOM   3455  N   ILE B  65      20.113  10.550   0.214  1.00 10.00      B   
ATOM   3456  HN  ILE B  65      21.004  10.410   0.602  1.00 10.00      B   
ATOM   3457  CA  ILE B  65      19.899  11.699  -0.656  1.00 10.00      B   
ATOM   3458  CB  ILE B  65      20.553  12.974  -0.077  1.00 10.00      B   
ATOM   3459  CG1 ILE B  65      20.047  13.238   1.346  1.00 10.00      B   
ATOM   3460  CG2 ILE B  65      20.281  14.178  -0.974  1.00 10.00      B   
ATOM   3461  CD1 ILE B  65      20.775  14.356   2.063  1.00 10.00      B   
ATOM   3462  C   ILE B  65      20.514  11.393  -2.019  1.00 10.00      B   
ATOM   3463  O   ILE B  65      21.686  11.021  -2.094  1.00 10.00      B   
ATOM   3464  N   PRO B  66      19.723  11.517  -3.102  1.00 10.00      B   
ATOM   3465  CA  PRO B  66      20.176  11.240  -4.474  1.00 10.00      B   
ATOM   3466  CB  PRO B  66      19.098  11.895  -5.333  1.00 10.00      B   
ATOM   3467  CG  PRO B  66      17.865  11.790  -4.507  1.00 10.00      B   
ATOM   3468  CD  PRO B  66      18.308  11.941  -3.075  1.00 10.00      B   
ATOM   3469  C   PRO B  66      21.545  11.839  -4.791  1.00 10.00      B   
ATOM   3470  O   PRO B  66      21.705  13.059  -4.867  1.00 10.00      B   
ATOM   3471  N   SER B  67      22.524  10.964  -4.966  1.00 10.00      B   
ATOM   3472  HN  SER B  67      22.323  10.005  -4.896  1.00 10.00      B   
ATOM   3473  CA  SER B  67      23.883  11.373  -5.275  1.00 10.00      B   
ATOM   3474  CB  SER B  67      24.848  10.833  -4.214  1.00 10.00      B   
ATOM   3475  OG  SER B  67      24.377  11.129  -2.905  1.00 10.00      B   
ATOM   3476  HG  SER B  67      23.423  10.968  -2.865  1.00 10.00      B   
ATOM   3477  C   SER B  67      24.276  10.879  -6.668  1.00 10.00      B   
ATOM   3478  O   SER B  67      23.779   9.852  -7.133  1.00 10.00      B   
ATOM   3479  N   VAL B  68      25.159  11.617  -7.330  1.00 10.00      B   
ATOM   3480  HN  VAL B  68      25.528  12.415  -6.903  1.00 10.00      B   
ATOM   3481  CA  VAL B  68      25.600  11.264  -8.676  1.00 10.00      B   
ATOM   3482  CB  VAL B  68      26.153  12.489  -9.437  1.00 10.00      B   
ATOM   3483  CG1 VAL B  68      25.053  13.514  -9.665  1.00 10.00      B   
ATOM   3484  CG2 VAL B  68      27.321  13.117  -8.688  1.00 10.00      B   
ATOM   3485  C   VAL B  68      26.654  10.158  -8.670  1.00 10.00      B   
ATOM   3486  O   VAL B  68      27.427  10.028  -7.716  1.00 10.00      B   
ATOM   3487  N   ASN B  69      26.662   9.364  -9.744  1.00 10.00      B   
ATOM   3488  HN  ASN B  69      25.996   9.520 -10.448  1.00 10.00      B   
ATOM   3489  CA  ASN B  69      27.616   8.260  -9.917  1.00 10.00      B   
ATOM   3490  CB  ASN B  69      29.052   8.791 -10.048  1.00 10.00      B   
ATOM   3491  CG  ASN B  69      30.024   7.768 -10.611  1.00 10.00      B   
ATOM   3492  OD1 ASN B  69      29.665   6.949 -11.459  1.00 10.00      B   
ATOM   3493  ND2 ASN B  69      31.260   7.802 -10.133  1.00 10.00      B   
ATOM   3494 HD21 ASN B  69      31.474   8.473  -9.450  1.00 10.00      B   
ATOM   3495 HD22 ASN B  69      31.912   7.158 -10.486  1.00 10.00      B   
ATOM   3496  C   ASN B  69      27.509   7.244  -8.783  1.00 10.00      B   
ATOM   3497  O   ASN B  69      28.483   6.584  -8.415  1.00 10.00      B   
ATOM   3498  N   ASP B  70      26.313   7.108  -8.238  1.00 10.00      B   
ATOM   3499  HN  ASP B  70      25.567   7.640  -8.587  1.00 10.00      B   
ATOM   3500  CA  ASP B  70      26.078   6.186  -7.141  1.00 10.00      B   
ATOM   3501  CB  ASP B  70      25.272   6.878  -6.040  1.00 10.00      B   
ATOM   3502  CG  ASP B  70      26.049   7.062  -4.749  1.00 10.00      B   
ATOM   3503  OD1 ASP B  70      27.181   7.600  -4.792  1.00 10.00      B   
ATOM   3504  OD2 ASP B  70      25.521   6.689  -3.680  1.00 10.00      B   
ATOM   3505  C   ASP B  70      25.342   4.946  -7.627  1.00 10.00      B   
ATOM   3506  O   ASP B  70      24.487   5.026  -8.508  1.00 10.00      B   
ATOM   3507  N   PHE B  71      25.689   3.798  -7.067  1.00 10.00      B   
ATOM   3508  HN  PHE B  71      26.385   3.794  -6.379  1.00 10.00      B   
ATOM   3509  CA  PHE B  71      25.052   2.542  -7.437  1.00 10.00      B   
ATOM   3510  CB  PHE B  71      26.080   1.404  -7.444  1.00 10.00      B   
ATOM   3511  CG  PHE B  71      27.295   1.670  -8.291  1.00 10.00      B   
ATOM   3512  CD1 PHE B  71      28.473   2.127  -7.718  1.00 10.00      B   
ATOM   3513  CD2 PHE B  71      27.255   1.467  -9.661  1.00 10.00      B   
ATOM   3514  CE1 PHE B  71      29.590   2.376  -8.495  1.00 10.00      B   
ATOM   3515  CE2 PHE B  71      28.366   1.711 -10.445  1.00 10.00      B   
ATOM   3516  CZ  PHE B  71      29.536   2.167  -9.863  1.00 10.00      B   
ATOM   3517  C   PHE B  71      23.949   2.234  -6.436  1.00 10.00      B   
ATOM   3518  O   PHE B  71      24.226   1.922  -5.280  1.00 10.00      B   
ATOM   3519  N   VAL B  72      22.702   2.322  -6.871  1.00 10.00      B   
ATOM   3520  HN  VAL B  72      22.532   2.538  -7.812  1.00 10.00      B   
ATOM   3521  CA  VAL B  72      21.575   2.084  -5.979  1.00 10.00      B   
ATOM   3522  CB  VAL B  72      20.717   3.355  -5.790  1.00 10.00      B   
ATOM   3523  CG1 VAL B  72      21.566   4.501  -5.261  1.00 10.00      B   
ATOM   3524  CG2 VAL B  72      20.028   3.751  -7.088  1.00 10.00      B   
ATOM   3525  C   VAL B  72      20.687   0.938  -6.451  1.00 10.00      B   
ATOM   3526  O   VAL B  72      20.649   0.601  -7.638  1.00 10.00      B   
ATOM   3527  N   ILE B  73      19.974   0.344  -5.504  1.00 10.00      B   
ATOM   3528  HN  ILE B  73      20.060   0.654  -4.576  1.00 10.00      B   
ATOM   3529  CA  ILE B  73      19.066  -0.753  -5.793  1.00 10.00      B   
ATOM   3530  CB  ILE B  73      19.332  -1.960  -4.864  1.00 10.00      B   
ATOM   3531  CG1 ILE B  73      20.758  -2.486  -5.066  1.00 10.00      B   
ATOM   3532  CG2 ILE B  73      18.320  -3.065  -5.113  1.00 10.00      B   
ATOM   3533  CD1 ILE B  73      21.125  -3.632  -4.148  1.00 10.00      B   
ATOM   3534  C   ILE B  73      17.624  -0.282  -5.614  1.00 10.00      B   
ATOM   3535  O   ILE B  73      17.234   0.154  -4.527  1.00 10.00      B   
ATOM   3536  N   GLY B  74      16.841  -0.354  -6.681  1.00 10.00      B   
ATOM   3537  HN  GLY B  74      17.199  -0.711  -7.522  1.00 10.00      B   
ATOM   3538  CA  GLY B  74      15.460   0.075  -6.615  1.00 10.00      B   
ATOM   3539  C   GLY B  74      14.507  -0.984  -7.128  1.00 10.00      B   
ATOM   3540  O   GLY B  74      14.935  -2.043  -7.589  1.00 10.00      B   
ATOM   3541  N   VAL B  75      13.217  -0.703  -7.043  1.00 10.00      B   
ATOM   3542  HN  VAL B  75      12.939   0.157  -6.660  1.00 10.00      B   
ATOM   3543  CA  VAL B  75      12.199  -1.639  -7.499  1.00 10.00      B   
ATOM   3544  CB  VAL B  75      11.546  -2.381  -6.307  1.00 10.00      B   
ATOM   3545  CG1 VAL B  75      10.808  -1.416  -5.388  1.00 10.00      B   
ATOM   3546  CG2 VAL B  75      10.623  -3.495  -6.782  1.00 10.00      B   
ATOM   3547  C   VAL B  75      11.131  -0.915  -8.319  1.00 10.00      B   
ATOM   3548  O   VAL B  75      10.790   0.236  -8.032  1.00 10.00      B   
ATOM   3549  N   ILE B  76      10.632  -1.576  -9.356  1.00 10.00      B   
ATOM   3550  HN  ILE B  76      10.965  -2.481  -9.555  1.00 10.00      B   
ATOM   3551  CA  ILE B  76       9.601  -0.998 -10.206  1.00 10.00      B   
ATOM   3552  CB  ILE B  76       9.528  -1.715 -11.571  1.00 10.00      B   
ATOM   3553  CG1 ILE B  76      10.892  -1.678 -12.270  1.00 10.00      B   
ATOM   3554  CG2 ILE B  76       8.460  -1.080 -12.453  1.00 10.00      B   
ATOM   3555  CD1 ILE B  76      10.951  -2.502 -13.539  1.00 10.00      B   
ATOM   3556  C   ILE B  76       8.243  -1.074  -9.515  1.00 10.00      B   
ATOM   3557  O   ILE B  76       7.747  -2.163  -9.220  1.00 10.00      B   
ATOM   3558  N   ILE B  77       7.649   0.086  -9.263  1.00 10.00      B   
ATOM   3559  HN  ILE B  77       8.088   0.921  -9.546  1.00 10.00      B   
ATOM   3560  CA  ILE B  77       6.357   0.155  -8.590  1.00 10.00      B   
ATOM   3561  CB  ILE B  77       6.399   1.099  -7.370  1.00 10.00      B   
ATOM   3562  CG1 ILE B  77       6.902   2.488  -7.776  1.00 10.00      B   
ATOM   3563  CG2 ILE B  77       7.265   0.513  -6.266  1.00 10.00      B   
ATOM   3564  CD1 ILE B  77       6.724   3.543  -6.704  1.00 10.00      B   
ATOM   3565  C   ILE B  77       5.254   0.610  -9.543  1.00 10.00      B   
ATOM   3566  O   ILE B  77       4.090   0.709  -9.159  1.00 10.00      B   
ATOM   3567  N   GLY B  78       5.622   0.881 -10.786  1.00 10.00      B   
ATOM   3568  HN  GLY B  78       6.560   0.775 -11.046  1.00 10.00      B   
ATOM   3569  CA  GLY B  78       4.648   1.319 -11.764  1.00 10.00      B   
ATOM   3570  C   GLY B  78       5.213   1.313 -13.166  1.00 10.00      B   
ATOM   3571  O   GLY B  78       6.408   1.530 -13.359  1.00 10.00      B   
ATOM   3572  N   THR B  79       4.359   1.075 -14.145  1.00 10.00      B   
ATOM   3573  HN  THR B  79       3.413   0.918 -13.931  1.00 10.00      B   
ATOM   3574  CA  THR B  79       4.785   1.042 -15.532  1.00 10.00      B   
ATOM   3575  CB  THR B  79       4.583  -0.361 -16.133  1.00 10.00      B   
ATOM   3576  OG1 THR B  79       5.188  -1.337 -15.275  1.00 10.00      B   
ATOM   3577  HG1 THR B  79       4.634  -2.123 -15.248  1.00 10.00      B   
ATOM   3578  CG2 THR B  79       5.214  -0.452 -17.512  1.00 10.00      B   
ATOM   3579  C   THR B  79       4.012   2.068 -16.357  1.00 10.00      B   
ATOM   3580  O   THR B  79       2.784   2.011 -16.447  1.00 10.00      B   
ATOM   3581  N   PHE B  80       4.732   3.017 -16.943  1.00 10.00      B   
ATOM   3582  HN  PHE B  80       5.705   3.019 -16.831  1.00 10.00      B   
ATOM   3583  CA  PHE B  80       4.108   4.049 -17.758  1.00 10.00      B   
ATOM   3584  CB  PHE B  80       4.698   5.429 -17.442  1.00 10.00      B   
ATOM   3585  CG  PHE B  80       3.661   6.490 -17.203  1.00 10.00      B   
ATOM   3586  CD1 PHE B  80       3.001   6.566 -15.990  1.00 10.00      B   
ATOM   3587  CD2 PHE B  80       3.347   7.408 -18.192  1.00 10.00      B   
ATOM   3588  CE1 PHE B  80       2.044   7.538 -15.764  1.00 10.00      B   
ATOM   3589  CE2 PHE B  80       2.392   8.382 -17.974  1.00 10.00      B   
ATOM   3590  CZ  PHE B  80       1.738   8.447 -16.758  1.00 10.00      B   
ATOM   3591  C   PHE B  80       4.258   3.718 -19.241  1.00 10.00      B   
ATOM   3592  O   PHE B  80       4.529   2.571 -19.603  1.00 10.00      B   
ATOM   3593  N   SER B  81       4.083   4.717 -20.093  1.00 10.00      B   
ATOM   3594  HN  SER B  81       3.860   5.604 -19.749  1.00 10.00      B   
ATOM   3595  CA  SER B  81       4.187   4.522 -21.530  1.00 10.00      B   
ATOM   3596  CB  SER B  81       3.355   5.581 -22.251  1.00 10.00      B   
ATOM   3597  OG  SER B  81       2.189   5.893 -21.504  1.00 10.00      B   
ATOM   3598  HG  SER B  81       1.713   5.078 -21.297  1.00 10.00      B   
ATOM   3599  C   SER B  81       5.635   4.562 -22.024  1.00 10.00      B   
ATOM   3600  O   SER B  81       6.069   3.680 -22.768  1.00 10.00      B   
ATOM   3601  N   ASP B  82       6.381   5.580 -21.609  1.00 10.00      B   
ATOM   3602  HN  ASP B  82       5.989   6.253 -21.013  1.00 10.00      B   
ATOM   3603  CA  ASP B  82       7.771   5.730 -22.038  1.00 10.00      B   
ATOM   3604  CB  ASP B  82       8.019   7.148 -22.563  1.00 10.00      B   
ATOM   3605  CG  ASP B  82       8.164   8.166 -21.447  1.00 10.00      B   
ATOM   3606  OD1 ASP B  82       7.130   8.590 -20.884  1.00 10.00      B   
ATOM   3607  OD2 ASP B  82       9.312   8.536 -21.115  1.00 10.00      B   
ATOM   3608  C   ASP B  82       8.763   5.428 -20.920  1.00 10.00      B   
ATOM   3609  O   ASP B  82       9.905   5.051 -21.182  1.00 10.00      B   
ATOM   3610  N   SER B  83       8.338   5.590 -19.679  1.00 10.00      B   
ATOM   3611  HN  SER B  83       7.419   5.875 -19.515  1.00 10.00      B   
ATOM   3612  CA  SER B  83       9.224   5.357 -18.554  1.00 10.00      B   
ATOM   3613  CB  SER B  83       9.552   6.691 -17.877  1.00 10.00      B   
ATOM   3614  OG  SER B  83       8.654   7.707 -18.301  1.00 10.00      B   
ATOM   3615  HG  SER B  83       8.874   7.969 -19.209  1.00 10.00      B   
ATOM   3616  C   SER B  83       8.642   4.374 -17.542  1.00 10.00      B   
ATOM   3617  O   SER B  83       7.465   4.010 -17.606  1.00 10.00      B   
ATOM   3618  N   TYR B  84       9.492   3.930 -16.630  1.00 10.00      B   
ATOM   3619  HN  TYR B  84      10.427   4.228 -16.674  1.00 10.00      B   
ATOM   3620  CA  TYR B  84       9.103   3.009 -15.576  1.00 10.00      B   
ATOM   3621  CB  TYR B  84       9.965   1.744 -15.635  1.00 10.00      B   
ATOM   3622  CG  TYR B  84       9.543   0.753 -16.698  1.00 10.00      B   
ATOM   3623  CD1 TYR B  84       9.671   1.048 -18.051  1.00 10.00      B   
ATOM   3624  CD2 TYR B  84       9.018  -0.482 -16.346  1.00 10.00      B   
ATOM   3625  CE1 TYR B  84       9.284   0.143 -19.020  1.00 10.00      B   
ATOM   3626  CE2 TYR B  84       8.631  -1.391 -17.309  1.00 10.00      B   
ATOM   3627  CZ  TYR B  84       8.764  -1.076 -18.644  1.00 10.00      B   
ATOM   3628  OH  TYR B  84       8.373  -1.980 -19.604  1.00 10.00      B   
ATOM   3629  HH  TYR B  84       7.758  -2.614 -19.215  1.00 10.00      B   
ATOM   3630  C   TYR B  84       9.273   3.694 -14.224  1.00 10.00      B   
ATOM   3631  O   TYR B  84      10.258   4.394 -14.002  1.00 10.00      B   
ATOM   3632  N   LYS B  85       8.317   3.499 -13.332  1.00 10.00      B   
ATOM   3633  HN  LYS B  85       7.565   2.904 -13.555  1.00 10.00      B   
ATOM   3634  CA  LYS B  85       8.362   4.118 -12.012  1.00 10.00      B   
ATOM   3635  CB  LYS B  85       6.941   4.323 -11.479  1.00 10.00      B   
ATOM   3636  CG  LYS B  85       6.804   5.436 -10.454  1.00 10.00      B   
ATOM   3637  CD  LYS B  85       5.357   5.891 -10.337  1.00 10.00      B   
ATOM   3638  CE  LYS B  85       5.206   7.026  -9.338  1.00 10.00      B   
ATOM   3639  NZ  LYS B  85       3.935   7.772  -9.543  1.00 10.00      B   
ATOM   3640  HZ1 LYS B  85       4.018   8.400 -10.370  1.00 10.00      B   
ATOM   3641  HZ2 LYS B  85       3.716   8.344  -8.704  1.00 10.00      B   
ATOM   3642  HZ3 LYS B  85       3.153   7.107  -9.706  1.00 10.00      B   
ATOM   3643  C   LYS B  85       9.179   3.268 -11.047  1.00 10.00      B   
ATOM   3644  O   LYS B  85       8.722   2.220 -10.589  1.00 10.00      B   
ATOM   3645  N   VAL B  86      10.386   3.721 -10.746  1.00 10.00      B   
ATOM   3646  HN  VAL B  86      10.690   4.573 -11.138  1.00 10.00      B   
ATOM   3647  CA  VAL B  86      11.276   3.005  -9.845  1.00 10.00      B   
ATOM   3648  CB  VAL B  86      12.700   2.891 -10.435  1.00 10.00      B   
ATOM   3649  CG1 VAL B  86      13.610   2.086  -9.515  1.00 10.00      B   
ATOM   3650  CG2 VAL B  86      12.649   2.263 -11.820  1.00 10.00      B   
ATOM   3651  C   VAL B  86      11.336   3.687  -8.478  1.00 10.00      B   
ATOM   3652  O   VAL B  86      11.471   4.910  -8.382  1.00 10.00      B   
ATOM   3653  N   SER B  87      11.215   2.895  -7.428  1.00 10.00      B   
ATOM   3654  HN  SER B  87      11.085   1.927  -7.567  1.00 10.00      B   
ATOM   3655  CA  SER B  87      11.267   3.411  -6.071  1.00 10.00      B   
ATOM   3656  CB  SER B  87      10.211   2.718  -5.205  1.00 10.00      B   
ATOM   3657  OG  SER B  87      10.154   3.280  -3.901  1.00 10.00      B   
ATOM   3658  HG  SER B  87      10.333   4.228  -3.950  1.00 10.00      B   
ATOM   3659  C   SER B  87      12.657   3.197  -5.479  1.00 10.00      B   
ATOM   3660  O   SER B  87      13.148   2.065  -5.420  1.00 10.00      B   
ATOM   3661  N   LEU B  88      13.292   4.286  -5.060  1.00 10.00      B   
ATOM   3662  HN  LEU B  88      12.858   5.160  -5.150  1.00 10.00      B   
ATOM   3663  CA  LEU B  88      14.618   4.212  -4.464  1.00 10.00      B   
ATOM   3664  CB  LEU B  88      15.389   5.514  -4.692  1.00 10.00      B   
ATOM   3665  CG  LEU B  88      15.686   5.882  -6.150  1.00 10.00      B   
ATOM   3666  CD1 LEU B  88      16.497   7.164  -6.219  1.00 10.00      B   
ATOM   3667  CD2 LEU B  88      16.408   4.743  -6.859  1.00 10.00      B   
ATOM   3668  C   LEU B  88      14.501   3.920  -2.974  1.00 10.00      B   
ATOM   3669  O   LEU B  88      15.109   2.979  -2.466  1.00 10.00      B   
ATOM   3670  N   GLN B  89      13.693   4.716  -2.288  1.00 10.00      B   
ATOM   3671  HN  GLN B  89      13.223   5.437  -2.759  1.00 10.00      B   
ATOM   3672  CA  GLN B  89      13.479   4.546  -0.857  1.00 10.00      B   
ATOM   3673  CB  GLN B  89      14.403   5.466  -0.053  1.00 10.00      B   
ATOM   3674  CG  GLN B  89      14.922   4.834   1.229  1.00 10.00      B   
ATOM   3675  CD  GLN B  89      16.059   5.609   1.869  1.00 10.00      B   
ATOM   3676  OE1 GLN B  89      16.146   6.833   1.755  1.00 10.00      B   
ATOM   3677  NE2 GLN B  89      16.940   4.894   2.551  1.00 10.00      B   
ATOM   3678 HE21 GLN B  89      16.812   3.921   2.599  1.00 10.00      B   
ATOM   3679 HE22 GLN B  89      17.685   5.362   2.993  1.00 10.00      B   
ATOM   3680  C   GLN B  89      12.016   4.795  -0.499  1.00 10.00      B   
ATOM   3681  O   GLN B  89      11.278   5.430  -1.259  1.00 10.00      B   
ATOM   3682  N   ASN B  90      11.599   4.292   0.657  1.00 10.00      B   
ATOM   3683  HN  ASN B  90      12.241   3.816   1.229  1.00 10.00      B   
ATOM   3684  CA  ASN B  90      10.221   4.443   1.108  1.00 10.00      B   
ATOM   3685  CB  ASN B  90       9.936   3.541   2.310  1.00 10.00      B   
ATOM   3686  CG  ASN B  90       9.541   2.134   1.910  1.00 10.00      B   
ATOM   3687  OD1 ASN B  90       8.370   1.849   1.665  1.00 10.00      B   
ATOM   3688  ND2 ASN B  90      10.513   1.241   1.848  1.00 10.00      B   
ATOM   3689 HD21 ASN B  90      11.425   1.531   2.068  1.00 10.00      B   
ATOM   3690 HD22 ASN B  90      10.282   0.321   1.586  1.00 10.00      B   
ATOM   3691  C   ASN B  90       9.910   5.887   1.458  1.00 10.00      B   
ATOM   3692  O   ASN B  90      10.755   6.593   2.012  1.00 10.00      B   
ATOM   3693  N   PHE B  91       8.704   6.325   1.096  1.00 10.00      B   
ATOM   3694  HN  PHE B  91       8.101   5.707   0.628  1.00 10.00      B   
ATOM   3695  CA  PHE B  91       8.237   7.687   1.363  1.00 10.00      B   
ATOM   3696  CB  PHE B  91       8.186   7.979   2.868  1.00 10.00      B   
ATOM   3697  CG  PHE B  91       7.168   7.162   3.610  1.00 10.00      B   
ATOM   3698  CD1 PHE B  91       7.541   6.012   4.285  1.00 10.00      B   
ATOM   3699  CD2 PHE B  91       5.837   7.542   3.632  1.00 10.00      B   
ATOM   3700  CE1 PHE B  91       6.606   5.257   4.968  1.00 10.00      B   
ATOM   3701  CE2 PHE B  91       4.897   6.792   4.314  1.00 10.00      B   
ATOM   3702  CZ  PHE B  91       5.283   5.647   4.983  1.00 10.00      B   
ATOM   3703  C   PHE B  91       9.064   8.745   0.635  1.00 10.00      B   
ATOM   3704  O   PHE B  91       8.940   9.937   0.912  1.00 10.00      B   
ATOM   3705  N   SER B  92       9.898   8.310  -0.297  1.00 10.00      B   
ATOM   3706  HN  SER B  92       9.953   7.347  -0.482  1.00 10.00      B   
ATOM   3707  CA  SER B  92      10.734   9.225  -1.058  1.00 10.00      B   
ATOM   3708  CB  SER B  92      12.164   8.696  -1.100  1.00 10.00      B   
ATOM   3709  OG  SER B  92      12.600   8.337   0.201  1.00 10.00      B   
ATOM   3710  HG  SER B  92      11.834   8.111   0.743  1.00 10.00      B   
ATOM   3711  C   SER B  92      10.192   9.398  -2.472  1.00 10.00      B   
ATOM   3712  O   SER B  92       9.337   8.625  -2.915  1.00 10.00      B   
ATOM   3713  N   SER B  93      10.676  10.415  -3.170  1.00 10.00      B   
ATOM   3714  HN  SER B  93      11.341  11.007  -2.756  1.00 10.00      B   
ATOM   3715  CA  SER B  93      10.242  10.679  -4.536  1.00 10.00      B   
ATOM   3716  CB  SER B  93      10.753  12.044  -5.001  1.00 10.00      B   
ATOM   3717  OG  SER B  93      10.157  12.432  -6.228  1.00 10.00      B   
ATOM   3718  HG  SER B  93      10.836  12.470  -6.915  1.00 10.00      B   
ATOM   3719  C   SER B  93      10.740   9.581  -5.470  1.00 10.00      B   
ATOM   3720  O   SER B  93      11.937   9.284  -5.508  1.00 10.00      B   
ATOM   3721  N   SER B  94       9.818   8.958  -6.190  1.00 10.00      B   
ATOM   3722  HN  SER B  94       8.880   9.217  -6.092  1.00 10.00      B   
ATOM   3723  CA  SER B  94      10.160   7.898  -7.122  1.00 10.00      B   
ATOM   3724  CB  SER B  94       8.900   7.119  -7.499  1.00 10.00      B   
ATOM   3725  OG  SER B  94       7.738   7.745  -6.968  1.00 10.00      B   
ATOM   3726  HG  SER B  94       7.478   8.477  -7.541  1.00 10.00      B   
ATOM   3727  C   SER B  94      10.819   8.472  -8.371  1.00 10.00      B   
ATOM   3728  O   SER B  94      10.582   9.623  -8.735  1.00 10.00      B   
ATOM   3729  N   VAL B  95      11.649   7.673  -9.023  1.00 10.00      B   
ATOM   3730  HN  VAL B  95      11.792   6.756  -8.700  1.00 10.00      B   
ATOM   3731  CA  VAL B  95      12.335   8.115 -10.229  1.00 10.00      B   
ATOM   3732  CB  VAL B  95      13.870   7.985 -10.112  1.00 10.00      B   
ATOM   3733  CG1 VAL B  95      14.419   8.976  -9.096  1.00 10.00      B   
ATOM   3734  CG2 VAL B  95      14.275   6.563  -9.752  1.00 10.00      B   
ATOM   3735  C   VAL B  95      11.841   7.338 -11.444  1.00 10.00      B   
ATOM   3736  O   VAL B  95      11.520   6.152 -11.349  1.00 10.00      B   
ATOM   3737  N   SER B  96      11.755   8.013 -12.575  1.00 10.00      B   
ATOM   3738  HN  SER B  96      11.996   8.966 -12.584  1.00 10.00      B   
ATOM   3739  CA  SER B  96      11.300   7.384 -13.801  1.00 10.00      B   
ATOM   3740  CB  SER B  96      10.429   8.358 -14.596  1.00 10.00      B   
ATOM   3741  OG  SER B  96       9.501   9.016 -13.748  1.00 10.00      B   
ATOM   3742  HG  SER B  96       9.985   9.611 -13.148  1.00 10.00      B   
ATOM   3743  C   SER B  96      12.483   6.899 -14.639  1.00 10.00      B   
ATOM   3744  O   SER B  96      13.336   7.687 -15.045  1.00 10.00      B   
ATOM   3745  N   LEU B  97      12.531   5.596 -14.875  1.00 10.00      B   
ATOM   3746  HN  LEU B  97      11.820   5.025 -14.511  1.00 10.00      B   
ATOM   3747  CA  LEU B  97      13.592   4.987 -15.661  1.00 10.00      B   
ATOM   3748  CB  LEU B  97      13.900   3.591 -15.103  1.00 10.00      B   
ATOM   3749  CG  LEU B  97      14.815   2.694 -15.942  1.00 10.00      B   
ATOM   3750  CD1 LEU B  97      16.210   3.291 -16.056  1.00 10.00      B   
ATOM   3751  CD2 LEU B  97      14.876   1.296 -15.347  1.00 10.00      B   
ATOM   3752  C   LEU B  97      13.165   4.884 -17.120  1.00 10.00      B   
ATOM   3753  O   LEU B  97      12.076   4.395 -17.415  1.00 10.00      B   
ATOM   3754  N   SER B  98      14.014   5.348 -18.021  1.00 10.00      B   
ATOM   3755  HN  SER B  98      14.868   5.732 -17.724  1.00 10.00      B   
ATOM   3756  CA  SER B  98      13.714   5.305 -19.443  1.00 10.00      B   
ATOM   3757  CB  SER B  98      14.595   6.304 -20.198  1.00 10.00      B   
ATOM   3758  OG  SER B  98      14.198   6.413 -21.555  1.00 10.00      B   
ATOM   3759  HG  SER B  98      13.554   7.129 -21.639  1.00 10.00      B   
ATOM   3760  C   SER B  98      13.924   3.901 -20.000  1.00 10.00      B   
ATOM   3761  O   SER B  98      14.857   3.198 -19.607  1.00 10.00      B   
ATOM   3762  N   TYR B  99      13.066   3.507 -20.935  1.00 10.00      B   
ATOM   3763  HN  TYR B  99      12.348   4.118 -21.209  1.00 10.00      B   
ATOM   3764  CA  TYR B  99      13.155   2.190 -21.558  1.00 10.00      B   
ATOM   3765  CB  TYR B  99      11.838   1.831 -22.261  1.00 10.00      B   
ATOM   3766  CG  TYR B  99      11.594   2.547 -23.576  1.00 10.00      B   
ATOM   3767  CD1 TYR B  99      11.533   1.840 -24.772  1.00 10.00      B   
ATOM   3768  CD2 TYR B  99      11.421   3.924 -23.626  1.00 10.00      B   
ATOM   3769  CE1 TYR B  99      11.308   2.480 -25.973  1.00 10.00      B   
ATOM   3770  CE2 TYR B  99      11.195   4.575 -24.823  1.00 10.00      B   
ATOM   3771  CZ  TYR B  99      11.139   3.849 -25.994  1.00 10.00      B   
ATOM   3772  OH  TYR B  99      10.915   4.494 -27.193  1.00 10.00      B   
ATOM   3773  HH  TYR B  99      10.120   4.133 -27.607  1.00 10.00      B   
ATOM   3774  C   TYR B  99      14.326   2.127 -22.540  1.00 10.00      B   
ATOM   3775  O   TYR B  99      14.679   1.057 -23.037  1.00 10.00      B   
ATOM   3776  N   MET B 100      14.929   3.279 -22.802  1.00 10.00      B   
ATOM   3777  HN  MET B 100      14.606   4.098 -22.362  1.00 10.00      B   
ATOM   3778  CA  MET B 100      16.057   3.368 -23.721  1.00 10.00      B   
ATOM   3779  CB  MET B 100      15.965   4.667 -24.528  1.00 10.00      B   
ATOM   3780  CG  MET B 100      16.842   4.714 -25.770  1.00 10.00      B   
ATOM   3781  SD  MET B 100      16.575   6.210 -26.747  1.00 10.00      B   
ATOM   3782  CE  MET B 100      16.917   7.478 -25.528  1.00 10.00      B   
ATOM   3783  C   MET B 100      17.384   3.298 -22.959  1.00 10.00      B   
ATOM   3784  O   MET B 100      18.463   3.376 -23.549  1.00 10.00      B   
ATOM   3785  N   ALA B 101      17.300   3.131 -21.645  1.00 10.00      B   
ATOM   3786  HN  ALA B 101      16.416   3.050 -21.228  1.00 10.00      B   
ATOM   3787  CA  ALA B 101      18.490   3.057 -20.807  1.00 10.00      B   
ATOM   3788  CB  ALA B 101      18.254   3.784 -19.490  1.00 10.00      B   
ATOM   3789  C   ALA B 101      18.901   1.607 -20.554  1.00 10.00      B   
ATOM   3790  O   ALA B 101      19.363   1.260 -19.462  1.00 10.00      B   
ATOM   3791  N   PHE B 102      18.744   0.770 -21.572  1.00 10.00      B   
ATOM   3792  HN  PHE B 102      18.392   1.112 -22.419  1.00 10.00      B   
ATOM   3793  CA  PHE B 102      19.089  -0.641 -21.473  1.00 10.00      B   
ATOM   3794  CB  PHE B 102      17.816  -1.490 -21.444  1.00 10.00      B   
ATOM   3795  CG  PHE B 102      17.062  -1.413 -20.149  1.00 10.00      B   
ATOM   3796  CD1 PHE B 102      16.165  -0.384 -19.910  1.00 10.00      B   
ATOM   3797  CD2 PHE B 102      17.250  -2.372 -19.170  1.00 10.00      B   
ATOM   3798  CE1 PHE B 102      15.474  -0.314 -18.719  1.00 10.00      B   
ATOM   3799  CE2 PHE B 102      16.561  -2.307 -17.978  1.00 10.00      B   
ATOM   3800  CZ  PHE B 102      15.671  -1.277 -17.750  1.00 10.00      B   
ATOM   3801  C   PHE B 102      19.958  -1.064 -22.654  1.00 10.00      B   
ATOM   3802  O   PHE B 102      19.922  -0.432 -23.712  1.00 10.00      B   
ATOM   3803  N   PRO B 103      20.768  -2.125 -22.480  1.00 10.00      B   
ATOM   3804  CA  PRO B 103      21.634  -2.644 -23.545  1.00 10.00      B   
ATOM   3805  CB  PRO B 103      22.395  -3.795 -22.867  1.00 10.00      B   
ATOM   3806  CG  PRO B 103      22.251  -3.548 -21.404  1.00 10.00      B   
ATOM   3807  CD  PRO B 103      20.910  -2.896 -21.234  1.00 10.00      B   
ATOM   3808  C   PRO B 103      20.795  -3.179 -24.704  1.00 10.00      B   
ATOM   3809  O   PRO B 103      19.894  -3.999 -24.496  1.00 10.00      B   
ATOM   3810  N   ASN B 104      21.091  -2.709 -25.914  1.00 10.00      B   
ATOM   3811  HN  ASN B 104      21.821  -2.058 -26.005  1.00 10.00      B   
ATOM   3812  CA  ASN B 104      20.354  -3.123 -27.113  1.00 10.00      B   
ATOM   3813  CB  ASN B 104      20.518  -4.628 -27.377  1.00 10.00      B   
ATOM   3814  CG  ASN B 104      19.970  -5.062 -28.725  1.00 10.00      B   
ATOM   3815  OD1 ASN B 104      20.101  -4.356 -29.723  1.00 10.00      B   
ATOM   3816  ND2 ASN B 104      19.350  -6.230 -28.762  1.00 10.00      B   
ATOM   3817 HD21 ASN B 104      19.280  -6.742 -27.929  1.00 10.00      B   
ATOM   3818 HD22 ASN B 104      18.980  -6.530 -29.617  1.00 10.00      B   
ATOM   3819  C   ASN B 104      18.878  -2.754 -26.979  1.00 10.00      B   
ATOM   3820  O   ASN B 104      17.993  -3.607 -27.059  1.00 10.00      B   
ATOM   3821  N   ALA B 105      18.624  -1.475 -26.753  1.00 10.00      B   
ATOM   3822  HN  ALA B 105      19.369  -0.843 -26.698  1.00 10.00      B   
ATOM   3823  CA  ALA B 105      17.265  -0.986 -26.589  1.00 10.00      B   
ATOM   3824  CB  ALA B 105      17.198   0.032 -25.461  1.00 10.00      B   
ATOM   3825  C   ALA B 105      16.727  -0.386 -27.879  1.00 10.00      B   
ATOM   3826  O   ALA B 105      17.395   0.414 -28.537  1.00 10.00      B   
ATOM   3827  N   SER B 106      15.521  -0.781 -28.233  1.00 10.00      B   
ATOM   3828  HN  SER B 106      15.043  -1.429 -27.666  1.00 10.00      B   
ATOM   3829  CA  SER B 106      14.873  -0.285 -29.429  1.00 10.00      B   
ATOM   3830  CB  SER B 106      14.615  -1.431 -30.410  1.00 10.00      B   
ATOM   3831  OG  SER B 106      15.796  -1.768 -31.126  1.00 10.00      B   
ATOM   3832  HG  SER B 106      16.312  -0.969 -31.279  1.00 10.00      B   
ATOM   3833  C   SER B 106      13.575   0.423 -29.066  1.00 10.00      B   
ATOM   3834  O   SER B 106      12.994   0.165 -28.014  1.00 10.00      B   
ATOM   3835  N   LYS B 107      13.120   1.313 -29.937  1.00 10.00      B   
ATOM   3836  HN  LYS B 107      13.621   1.470 -30.767  1.00 10.00      B   
ATOM   3837  CA  LYS B 107      11.897   2.062 -29.690  1.00 10.00      B   
ATOM   3838  CB  LYS B 107      11.944   3.410 -30.412  1.00 10.00      B   
ATOM   3839  CG  LYS B 107      13.174   4.232 -30.063  1.00 10.00      B   
ATOM   3840  CD  LYS B 107      13.030   5.679 -30.496  1.00 10.00      B   
ATOM   3841  CE  LYS B 107      14.193   6.516 -29.989  1.00 10.00      B   
ATOM   3842  NZ  LYS B 107      13.962   7.970 -30.182  1.00 10.00      B   
ATOM   3843  HZ1 LYS B 107      13.203   8.296 -29.551  1.00 10.00      B   
ATOM   3844  HZ2 LYS B 107      13.683   8.165 -31.166  1.00 10.00      B   
ATOM   3845  HZ3 LYS B 107      14.828   8.503 -29.966  1.00 10.00      B   
ATOM   3846  C   LYS B 107      10.660   1.264 -30.093  1.00 10.00      B   
ATOM   3847  O   LYS B 107       9.529   1.659 -29.804  1.00 10.00      B   
ATOM   3848  N   LYS B 108      10.884   0.137 -30.757  1.00 10.00      B   
ATOM   3849  HN  LYS B 108      11.804  -0.114 -30.968  1.00 10.00      B   
ATOM   3850  CA  LYS B 108       9.798  -0.728 -31.193  1.00 10.00      B   
ATOM   3851  CB  LYS B 108      10.073  -1.261 -32.603  1.00 10.00      B   
ATOM   3852  CG  LYS B 108      10.000  -0.212 -33.702  1.00 10.00      B   
ATOM   3853  CD  LYS B 108      10.191  -0.843 -35.072  1.00 10.00      B   
ATOM   3854  CE  LYS B 108       9.952   0.161 -36.186  1.00 10.00      B   
ATOM   3855  NZ  LYS B 108       9.963  -0.490 -37.524  1.00 10.00      B   
ATOM   3856  HZ1 LYS B 108      10.942  -0.593 -37.863  1.00 10.00      B   
ATOM   3857  HZ2 LYS B 108       9.429   0.082 -38.209  1.00 10.00      B   
ATOM   3858  HZ3 LYS B 108       9.532  -1.433 -37.467  1.00 10.00      B   
ATOM   3859  C   LYS B 108       9.604  -1.895 -30.227  1.00 10.00      B   
ATOM   3860  O   LYS B 108       8.589  -2.592 -30.272  1.00 10.00      B   
ATOM   3861  N   ASN B 109      10.574  -2.096 -29.342  1.00 10.00      B   
ATOM   3862  HN  ASN B 109      11.340  -1.484 -29.323  1.00 10.00      B   
ATOM   3863  CA  ASN B 109      10.514  -3.189 -28.379  1.00 10.00      B   
ATOM   3864  CB  ASN B 109      11.452  -4.327 -28.803  1.00 10.00      B   
ATOM   3865  CG  ASN B 109      11.387  -5.531 -27.880  1.00 10.00      B   
ATOM   3866  OD1 ASN B 109      10.333  -5.858 -27.332  1.00 10.00      B   
ATOM   3867  ND2 ASN B 109      12.519  -6.201 -27.701  1.00 10.00      B   
ATOM   3868 HD21 ASN B 109      13.323  -5.885 -28.169  1.00 10.00      B   
ATOM   3869 HD22 ASN B 109      12.509  -6.983 -27.110  1.00 10.00      B   
ATOM   3870  C   ASN B 109      10.885  -2.708 -26.982  1.00 10.00      B   
ATOM   3871  O   ASN B 109      12.042  -2.397 -26.709  1.00 10.00      B   
ATOM   3872  N   ARG B 110       9.896  -2.642 -26.107  1.00 10.00      B   
ATOM   3873  HN  ARG B 110       8.993  -2.903 -26.386  1.00 10.00      B   
ATOM   3874  CA  ARG B 110      10.116  -2.207 -24.738  1.00 10.00      B   
ATOM   3875  CB  ARG B 110       8.840  -1.556 -24.191  1.00 10.00      B   
ATOM   3876  CG  ARG B 110       9.077  -0.532 -23.090  1.00 10.00      B   
ATOM   3877  CD  ARG B 110       7.767   0.004 -22.538  1.00 10.00      B   
ATOM   3878  NE  ARG B 110       6.991  -1.043 -21.881  1.00 10.00      B   
ATOM   3879  HE  ARG B 110       7.402  -1.477 -21.090  1.00 10.00      B   
ATOM   3880  CZ  ARG B 110       5.785  -1.440 -22.286  1.00 10.00      B   
ATOM   3881  NH1 ARG B 110       5.210  -0.873 -23.342  1.00 10.00      B   
ATOM   3882 HH11 ARG B 110       5.697  -0.112 -23.862  1.00 10.00      B   
ATOM   3883 HH12 ARG B 110       4.268  -1.191 -23.656  1.00 10.00      B   
ATOM   3884  NH2 ARG B 110       5.152  -2.404 -21.638  1.00 10.00      B   
ATOM   3885 HH21 ARG B 110       4.211  -2.716 -21.955  1.00 10.00      B   
ATOM   3886 HH22 ARG B 110       5.594  -2.858 -20.809  1.00 10.00      B   
ATOM   3887  C   ARG B 110      10.514  -3.406 -23.876  1.00 10.00      B   
ATOM   3888  O   ARG B 110       9.985  -4.504 -24.064  1.00 10.00      B   
ATOM   3889  N   PRO B 111      11.478  -3.220 -22.950  1.00 10.00      B   
ATOM   3890  CA  PRO B 111      11.949  -4.288 -22.055  1.00 10.00      B   
ATOM   3891  CB  PRO B 111      12.815  -3.540 -21.042  1.00 10.00      B   
ATOM   3892  CG  PRO B 111      13.319  -2.361 -21.797  1.00 10.00      B   
ATOM   3893  CD  PRO B 111      12.201  -1.956 -22.717  1.00 10.00      B   
ATOM   3894  C   PRO B 111      10.804  -5.011 -21.345  1.00 10.00      B   
ATOM   3895  O   PRO B 111       9.820  -4.395 -20.937  1.00 10.00      B   
ATOM   3896  N   THR B 112      10.947  -6.320 -21.198  1.00 10.00      B   
ATOM   3897  HN  THR B 112      11.760  -6.752 -21.533  1.00 10.00      B   
ATOM   3898  CA  THR B 112       9.931  -7.144 -20.563  1.00 10.00      B   
ATOM   3899  CB  THR B 112      10.109  -8.618 -20.973  1.00 10.00      B   
ATOM   3900  OG1 THR B 112      11.090  -8.702 -22.022  1.00 10.00      B   
ATOM   3901  HG1 THR B 112      10.728  -8.323 -22.832  1.00 10.00      B   
ATOM   3902  CG2 THR B 112       8.790  -9.197 -21.464  1.00 10.00      B   
ATOM   3903  C   THR B 112       9.973  -7.041 -19.038  1.00 10.00      B   
ATOM   3904  O   THR B 112      10.143  -8.042 -18.342  1.00 10.00      B   
ATOM   3905  N   LEU B 113       9.812  -5.833 -18.523  1.00 10.00      B   
ATOM   3906  HN  LEU B 113       9.668  -5.068 -19.126  1.00 10.00      B   
ATOM   3907  CA  LEU B 113       9.827  -5.611 -17.085  1.00 10.00      B   
ATOM   3908  CB  LEU B 113      10.897  -4.582 -16.711  1.00 10.00      B   
ATOM   3909  CG  LEU B 113      12.342  -4.942 -17.064  1.00 10.00      B   
ATOM   3910  CD1 LEU B 113      13.281  -3.807 -16.685  1.00 10.00      B   
ATOM   3911  CD2 LEU B 113      12.759  -6.235 -16.380  1.00 10.00      B   
ATOM   3912  C   LEU B 113       8.457  -5.142 -16.623  1.00 10.00      B   
ATOM   3913  O   LEU B 113       7.798  -4.371 -17.319  1.00 10.00      B   
ATOM   3914  N   GLN B 114       8.018  -5.617 -15.465  1.00 10.00      B   
ATOM   3915  HN  GLN B 114       8.590  -6.230 -14.945  1.00 10.00      B   
ATOM   3916  CA  GLN B 114       6.716  -5.235 -14.933  1.00 10.00      B   
ATOM   3917  CB  GLN B 114       5.722  -6.407 -14.990  1.00 10.00      B   
ATOM   3918  CG  GLN B 114       5.683  -7.167 -16.309  1.00 10.00      B   
ATOM   3919  CD  GLN B 114       5.211  -6.319 -17.471  1.00 10.00      B   
ATOM   3920  OE1 GLN B 114       4.422  -5.388 -17.305  1.00 10.00      B   
ATOM   3921  NE2 GLN B 114       5.688  -6.639 -18.660  1.00 10.00      B   
ATOM   3922 HE21 GLN B 114       6.308  -7.394 -18.722  1.00 10.00      B   
ATOM   3923 HE22 GLN B 114       5.405  -6.104 -19.433  1.00 10.00      B   
ATOM   3924  C   GLN B 114       6.849  -4.742 -13.498  1.00 10.00      B   
ATOM   3925  O   GLN B 114       7.957  -4.604 -12.976  1.00 10.00      B   
ATOM   3926  N   VAL B 115       5.714  -4.484 -12.863  1.00 10.00      B   
ATOM   3927  HN  VAL B 115       4.864  -4.631 -13.328  1.00 10.00      B   
ATOM   3928  CA  VAL B 115       5.692  -4.006 -11.490  1.00 10.00      B   
ATOM   3929  CB  VAL B 115       4.286  -3.507 -11.096  1.00 10.00      B   
ATOM   3930  CG1 VAL B 115       4.273  -2.997  -9.663  1.00 10.00      B   
ATOM   3931  CG2 VAL B 115       3.812  -2.428 -12.057  1.00 10.00      B   
ATOM   3932  C   VAL B 115       6.117  -5.120 -10.539  1.00 10.00      B   
ATOM   3933  O   VAL B 115       5.503  -6.185 -10.504  1.00 10.00      B   
ATOM   3934  N   GLY B 116       7.162  -4.866  -9.770  1.00 10.00      B   
ATOM   3935  HN  GLY B 116       7.596  -3.987  -9.822  1.00 10.00      B   
ATOM   3936  CA  GLY B 116       7.654  -5.857  -8.837  1.00 10.00      B   
ATOM   3937  C   GLY B 116       9.033  -6.350  -9.214  1.00 10.00      B   
ATOM   3938  O   GLY B 116       9.717  -6.978  -8.406  1.00 10.00      B   
ATOM   3939  N   ASP B 117       9.443  -6.062 -10.444  1.00 10.00      B   
ATOM   3940  HN  ASP B 117       8.849  -5.560 -11.041  1.00 10.00      B   
ATOM   3941  CA  ASP B 117      10.752  -6.481 -10.929  1.00 10.00      B   
ATOM   3942  CB  ASP B 117      10.867  -6.313 -12.446  1.00 10.00      B   
ATOM   3943  CG  ASP B 117      10.468  -7.554 -13.222  1.00 10.00      B   
ATOM   3944  OD1 ASP B 117      10.622  -8.680 -12.693  1.00 10.00      B   
ATOM   3945  OD2 ASP B 117      10.004  -7.408 -14.376  1.00 10.00      B   
ATOM   3946  C   ASP B 117      11.876  -5.722 -10.230  1.00 10.00      B   
ATOM   3947  O   ASP B 117      11.794  -4.504 -10.030  1.00 10.00      B   
ATOM   3948  N   LEU B 118      12.915  -6.452  -9.853  1.00 10.00      B   
ATOM   3949  HN  LEU B 118      12.911  -7.415 -10.039  1.00 10.00      B   
ATOM   3950  CA  LEU B 118      14.065  -5.866  -9.181  1.00 10.00      B   
ATOM   3951  CB  LEU B 118      14.682  -6.879  -8.215  1.00 10.00      B   
ATOM   3952  CG  LEU B 118      13.764  -7.402  -7.107  1.00 10.00      B   
ATOM   3953  CD1 LEU B 118      14.447  -8.521  -6.337  1.00 10.00      B   
ATOM   3954  CD2 LEU B 118      13.359  -6.274  -6.168  1.00 10.00      B   
ATOM   3955  C   LEU B 118      15.097  -5.432 -10.213  1.00 10.00      B   
ATOM   3956  O   LEU B 118      15.521  -6.232 -11.047  1.00 10.00      B   
ATOM   3957  N   VAL B 119      15.499  -4.171 -10.165  1.00 10.00      B   
ATOM   3958  HN  VAL B 119      15.160  -3.582  -9.459  1.00 10.00      B   
ATOM   3959  CA  VAL B 119      16.461  -3.650 -11.128  1.00 10.00      B   
ATOM   3960  CB  VAL B 119      15.799  -2.701 -12.158  1.00 10.00      B   
ATOM   3961  CG1 VAL B 119      16.801  -2.285 -13.229  1.00 10.00      B   
ATOM   3962  CG2 VAL B 119      14.580  -3.350 -12.795  1.00 10.00      B   
ATOM   3963  C   VAL B 119      17.615  -2.921 -10.445  1.00 10.00      B   
ATOM   3964  O   VAL B 119      17.411  -2.030  -9.619  1.00 10.00      B   
ATOM   3965  N   TYR B 120      18.826  -3.314 -10.798  1.00 10.00      B   
ATOM   3966  HN  TYR B 120      18.914  -4.041 -11.454  1.00 10.00      B   
ATOM   3967  CA  TYR B 120      20.033  -2.702 -10.261  1.00 10.00      B   
ATOM   3968  CB  TYR B 120      21.026  -3.800  -9.861  1.00 10.00      B   
ATOM   3969  CG  TYR B 120      22.376  -3.314  -9.372  1.00 10.00      B   
ATOM   3970  CD1 TYR B 120      22.484  -2.353  -8.372  1.00 10.00      B   
ATOM   3971  CD2 TYR B 120      23.547  -3.834  -9.906  1.00 10.00      B   
ATOM   3972  CE1 TYR B 120      23.723  -1.926  -7.922  1.00 10.00      B   
ATOM   3973  CE2 TYR B 120      24.785  -3.413  -9.465  1.00 10.00      B   
ATOM   3974  CZ  TYR B 120      24.871  -2.461  -8.474  1.00 10.00      B   
ATOM   3975  OH  TYR B 120      26.108  -2.049  -8.031  1.00 10.00      B   
ATOM   3976  HH  TYR B 120      26.716  -2.005  -8.775  1.00 10.00      B   
ATOM   3977  C   TYR B 120      20.627  -1.795 -11.332  1.00 10.00      B   
ATOM   3978  O   TYR B 120      20.866  -2.237 -12.458  1.00 10.00      B   
ATOM   3979  N   ALA B 121      20.853  -0.532 -10.993  1.00 10.00      B   
ATOM   3980  HN  ALA B 121      20.674  -0.237 -10.076  1.00 10.00      B   
ATOM   3981  CA  ALA B 121      21.383   0.423 -11.957  1.00 10.00      B   
ATOM   3982  CB  ALA B 121      20.236   1.086 -12.706  1.00 10.00      B   
ATOM   3983  C   ALA B 121      22.251   1.483 -11.290  1.00 10.00      B   
ATOM   3984  O   ALA B 121      22.368   1.528 -10.064  1.00 10.00      B   
ATOM   3985  N   ARG B 122      22.852   2.334 -12.109  1.00 10.00      B   
ATOM   3986  HN  ARG B 122      22.710   2.242 -13.078  1.00 10.00      B   
ATOM   3987  CA  ARG B 122      23.706   3.406 -11.620  1.00 10.00      B   
ATOM   3988  CB  ARG B 122      25.060   3.384 -12.339  1.00 10.00      B   
ATOM   3989  CG  ARG B 122      26.026   4.467 -11.872  1.00 10.00      B   
ATOM   3990  CD  ARG B 122      27.197   4.641 -12.829  1.00 10.00      B   
ATOM   3991  NE  ARG B 122      26.806   5.314 -14.072  1.00 10.00      B   
ATOM   3992  HE  ARG B 122      25.962   5.031 -14.493  1.00 10.00      B   
ATOM   3993  CZ  ARG B 122      27.535   6.258 -14.674  1.00 10.00      B   
ATOM   3994  NH1 ARG B 122      28.687   6.657 -14.145  1.00 10.00      B   
ATOM   3995 HH11 ARG B 122      29.039   6.229 -13.258  1.00 10.00      B   
ATOM   3996 HH12 ARG B 122      29.251   7.394 -14.620  1.00 10.00      B   
ATOM   3997  NH2 ARG B 122      27.101   6.820 -15.797  1.00 10.00      B   
ATOM   3998 HH21 ARG B 122      26.186   6.519 -16.224  1.00 10.00      B   
ATOM   3999 HH22 ARG B 122      27.670   7.558 -16.269  1.00 10.00      B   
ATOM   4000  C   ARG B 122      23.030   4.752 -11.852  1.00 10.00      B   
ATOM   4001  O   ARG B 122      22.431   4.976 -12.903  1.00 10.00      B   
ATOM   4002  N   VAL B 123      23.119   5.636 -10.872  1.00 10.00      B   
ATOM   4003  HN  VAL B 123      23.604   5.397 -10.051  1.00 10.00      B   
ATOM   4004  CA  VAL B 123      22.521   6.958 -10.981  1.00 10.00      B   
ATOM   4005  CB  VAL B 123      22.208   7.556  -9.593  1.00 10.00      B   
ATOM   4006  CG1 VAL B 123      21.453   8.872  -9.729  1.00 10.00      B   
ATOM   4007  CG2 VAL B 123      21.411   6.569  -8.756  1.00 10.00      B   
ATOM   4008  C   VAL B 123      23.457   7.893 -11.732  1.00 10.00      B   
ATOM   4009  O   VAL B 123      24.620   8.051 -11.360  1.00 10.00      B   
ATOM   4010  N   CYS B 124      22.950   8.498 -12.793  1.00 10.00      B   
ATOM   4011  HN  CYS B 124      22.010   8.335 -13.037  1.00 10.00      B   
ATOM   4012  CA  CYS B 124      23.740   9.417 -13.592  1.00 10.00      B   
ATOM   4013  CB  CYS B 124      23.346   9.315 -15.070  1.00 10.00      B   
ATOM   4014  SG  CYS B 124      24.236  10.442 -16.168  1.00 10.00      B   
ATOM   4015  HG  CYS B 124      25.270   9.784 -16.673  1.00 10.00      B   
ATOM   4016  C   CYS B 124      23.561  10.844 -13.080  1.00 10.00      B   
ATOM   4017  O   CYS B 124      24.333  11.313 -12.241  1.00 10.00      B   
ATOM   4018  N   THR B 125      22.536  11.524 -13.574  1.00 10.00      B   
ATOM   4019  HN  THR B 125      21.954  11.097 -14.235  1.00 10.00      B   
ATOM   4020  CA  THR B 125      22.253  12.887 -13.165  1.00 10.00      B   
ATOM   4021  CB  THR B 125      21.627  13.685 -14.327  1.00 10.00      B   
ATOM   4022  OG1 THR B 125      22.413  13.495 -15.512  1.00 10.00      B   
ATOM   4023  HG1 THR B 125      21.909  12.977 -16.151  1.00 10.00      B   
ATOM   4024  CG2 THR B 125      21.573  15.168 -13.995  1.00 10.00      B   
ATOM   4025  C   THR B 125      21.294  12.876 -11.983  1.00 10.00      B   
ATOM   4026  O   THR B 125      20.260  12.206 -12.026  1.00 10.00      B   
ATOM   4027  N   ALA B 126      21.639  13.604 -10.932  1.00 10.00      B   
ATOM   4028  HN  ALA B 126      22.469  14.133 -10.964  1.00 10.00      B   
ATOM   4029  CA  ALA B 126      20.807  13.656  -9.741  1.00 10.00      B   
ATOM   4030  CB  ALA B 126      21.301  12.658  -8.703  1.00 10.00      B   
ATOM   4031  C   ALA B 126      20.774  15.060  -9.156  1.00 10.00      B   
ATOM   4032  O   ALA B 126      21.613  15.422  -8.329  1.00 10.00      B   
ATOM   4033  N   GLU B 127      19.814  15.851  -9.607  1.00 10.00      B   
ATOM   4034  HN  GLU B 127      19.197  15.512 -10.292  1.00 10.00      B   
ATOM   4035  CA  GLU B 127      19.657  17.213  -9.123  1.00 10.00      B   
ATOM   4036  CB  GLU B 127      18.957  18.075 -10.176  1.00 10.00      B   
ATOM   4037  CG  GLU B 127      19.835  19.159 -10.784  1.00 10.00      B   
ATOM   4038  CD  GLU B 127      20.257  20.204  -9.771  1.00 10.00      B   
ATOM   4039  OE1 GLU B 127      21.361  20.766  -9.916  1.00 10.00      B   
ATOM   4040  OE2 GLU B 127      19.484  20.467  -8.823  1.00 10.00      B   
ATOM   4041  C   GLU B 127      18.864  17.222  -7.821  1.00 10.00      B   
ATOM   4042  O   GLU B 127      18.314  16.198  -7.413  1.00 10.00      B   
ATOM   4043  N   LYS B 128      18.804  18.375  -7.179  1.00 10.00      B   
ATOM   4044  HN  LYS B 128      19.245  19.166  -7.568  1.00 10.00      B   
ATOM   4045  CA  LYS B 128      18.083  18.511  -5.922  1.00 10.00      B   
ATOM   4046  CB  LYS B 128      18.689  19.636  -5.081  1.00 10.00      B   
ATOM   4047  CG  LYS B 128      20.128  19.386  -4.663  1.00 10.00      B   
ATOM   4048  CD  LYS B 128      20.750  20.624  -4.039  1.00 10.00      B   
ATOM   4049  CE  LYS B 128      22.236  20.422  -3.799  1.00 10.00      B   
ATOM   4050  NZ  LYS B 128      22.921  21.684  -3.415  1.00 10.00      B   
ATOM   4051  HZ1 LYS B 128      22.671  22.446  -4.077  1.00 10.00      B   
ATOM   4052  HZ2 LYS B 128      23.952  21.547  -3.433  1.00 10.00      B   
ATOM   4053  HZ3 LYS B 128      22.640  21.964  -2.456  1.00 10.00      B   
ATOM   4054  C   LYS B 128      16.608  18.780  -6.178  1.00 10.00      B   
ATOM   4055  O   LYS B 128      15.735  18.163  -5.568  1.00 10.00      B   
ATOM   4056  N   GLU B 129      16.337  19.684  -7.107  1.00 10.00      B   
ATOM   4057  HN  GLU B 129      17.076  20.119  -7.584  1.00 10.00      B   
ATOM   4058  CA  GLU B 129      14.966  20.044  -7.442  1.00 10.00      B   
ATOM   4059  CB  GLU B 129      14.817  21.566  -7.507  1.00 10.00      B   
ATOM   4060  CG  GLU B 129      15.103  22.273  -6.192  1.00 10.00      B   
ATOM   4061  CD  GLU B 129      14.110  21.916  -5.107  1.00 10.00      B   
ATOM   4062  OE1 GLU B 129      13.019  22.524  -5.071  1.00 10.00      B   
ATOM   4063  OE2 GLU B 129      14.413  21.031  -4.278  1.00 10.00      B   
ATOM   4064  C   GLU B 129      14.540  19.413  -8.764  1.00 10.00      B   
ATOM   4065  O   GLU B 129      13.695  19.952  -9.479  1.00 10.00      B   
ATOM   4066  N   LEU B 130      15.113  18.258  -9.080  1.00 10.00      B   
ATOM   4067  HN  LEU B 130      15.764  17.860  -8.462  1.00 10.00      B   
ATOM   4068  CA  LEU B 130      14.790  17.560 -10.318  1.00 10.00      B   
ATOM   4069  CB  LEU B 130      15.705  18.046 -11.448  1.00 10.00      B   
ATOM   4070  CG  LEU B 130      15.315  17.644 -12.873  1.00 10.00      B   
ATOM   4071  CD1 LEU B 130      13.979  18.259 -13.259  1.00 10.00      B   
ATOM   4072  CD2 LEU B 130      16.399  18.052 -13.856  1.00 10.00      B   
ATOM   4073  C   LEU B 130      14.928  16.051 -10.139  1.00 10.00      B   
ATOM   4074  O   LEU B 130      15.669  15.588  -9.266  1.00 10.00      B   
ATOM   4075  N   GLU B 131      14.194  15.299 -10.953  1.00 10.00      B   
ATOM   4076  HN  GLU B 131      13.604  15.739 -11.603  1.00 10.00      B   
ATOM   4077  CA  GLU B 131      14.221  13.843 -10.906  1.00 10.00      B   
ATOM   4078  CB  GLU B 131      13.112  13.278 -11.799  1.00 10.00      B   
ATOM   4079  CG  GLU B 131      13.000  11.763 -11.799  1.00 10.00      B   
ATOM   4080  CD  GLU B 131      11.921  11.264 -12.734  1.00 10.00      B   
ATOM   4081  OE1 GLU B 131      12.110  11.338 -13.963  1.00 10.00      B   
ATOM   4082  OE2 GLU B 131      10.880  10.782 -12.244  1.00 10.00      B   
ATOM   4083  C   GLU B 131      15.578  13.304 -11.350  1.00 10.00      B   
ATOM   4084  O   GLU B 131      16.189  13.822 -12.288  1.00 10.00      B   
ATOM   4085  N   ALA B 132      16.040  12.267 -10.669  1.00 10.00      B   
ATOM   4086  HN  ALA B 132      15.502  11.901  -9.938  1.00 10.00      B   
ATOM   4087  CA  ALA B 132      17.321  11.653 -10.982  1.00 10.00      B   
ATOM   4088  CB  ALA B 132      17.921  11.024  -9.734  1.00 10.00      B   
ATOM   4089  C   ALA B 132      17.180  10.619 -12.095  1.00 10.00      B   
ATOM   4090  O   ALA B 132      16.160   9.939 -12.197  1.00 10.00      B   
ATOM   4091  N   GLU B 133      18.204  10.519 -12.931  1.00 10.00      B   
ATOM   4092  HN  GLU B 133      18.989  11.094 -12.793  1.00 10.00      B   
ATOM   4093  CA  GLU B 133      18.204   9.574 -14.038  1.00 10.00      B   
ATOM   4094  CB  GLU B 133      18.642  10.264 -15.328  1.00 10.00      B   
ATOM   4095  CG  GLU B 133      17.597  11.193 -15.919  1.00 10.00      B   
ATOM   4096  CD  GLU B 133      18.181  12.145 -16.941  1.00 10.00      B   
ATOM   4097  OE1 GLU B 133      18.596  11.683 -18.028  1.00 10.00      B   
ATOM   4098  OE2 GLU B 133      18.237  13.359 -16.660  1.00 10.00      B   
ATOM   4099  C   GLU B 133      19.126   8.400 -13.734  1.00 10.00      B   
ATOM   4100  O   GLU B 133      20.237   8.585 -13.230  1.00 10.00      B   
ATOM   4101  N   ILE B 134      18.668   7.196 -14.041  1.00 10.00      B   
ATOM   4102  HN  ILE B 134      17.786   7.113 -14.463  1.00 10.00      B   
ATOM   4103  CA  ILE B 134      19.450   5.991 -13.791  1.00 10.00      B   
ATOM   4104  CB  ILE B 134      18.728   5.029 -12.821  1.00 10.00      B   
ATOM   4105  CG1 ILE B 134      17.214   5.060 -13.059  1.00 10.00      B   
ATOM   4106  CG2 ILE B 134      19.058   5.378 -11.378  1.00 10.00      B   
ATOM   4107  CD1 ILE B 134      16.427   4.113 -12.179  1.00 10.00      B   
ATOM   4108  C   ILE B 134      19.756   5.265 -15.094  1.00 10.00      B   
ATOM   4109  O   ILE B 134      19.030   5.412 -16.076  1.00 10.00      B   
ATOM   4110  N   GLU B 135      20.841   4.505 -15.108  1.00 10.00      B   
ATOM   4111  HN  GLU B 135      21.400   4.447 -14.299  1.00 10.00      B   
ATOM   4112  CA  GLU B 135      21.238   3.759 -16.294  1.00 10.00      B   
ATOM   4113  CB  GLU B 135      22.495   4.373 -16.914  1.00 10.00      B   
ATOM   4114  CG  GLU B 135      22.466   5.886 -17.054  1.00 10.00      B   
ATOM   4115  CD  GLU B 135      23.799   6.450 -17.495  1.00 10.00      B   
ATOM   4116  OE1 GLU B 135      24.836   6.055 -16.921  1.00 10.00      B   
ATOM   4117  OE2 GLU B 135      23.815   7.293 -18.414  1.00 10.00      B   
ATOM   4118  C   GLU B 135      21.522   2.305 -15.936  1.00 10.00      B   
ATOM   4119  O   GLU B 135      22.238   2.023 -14.971  1.00 10.00      B   
ATOM   4120  N   CYS B 136      20.970   1.386 -16.717  1.00 10.00      B   
ATOM   4121  HN  CYS B 136      20.404   1.671 -17.470  1.00 10.00      B   
ATOM   4122  CA  CYS B 136      21.175  -0.037 -16.483  1.00 10.00      B   
ATOM   4123  CB  CYS B 136      19.865  -0.797 -16.679  1.00 10.00      B   
ATOM   4124  SG  CYS B 136      18.463  -0.080 -15.793  1.00 10.00      B   
ATOM   4125  HG  CYS B 136      18.683  -0.219 -14.492  1.00 10.00      B   
ATOM   4126  C   CYS B 136      22.254  -0.580 -17.417  1.00 10.00      B   
ATOM   4127  O   CYS B 136      22.371  -1.790 -17.622  1.00 10.00      B   
ATOM   4128  N   PHE B 137      23.047   0.329 -17.970  1.00 10.00      B   
ATOM   4129  HN  PHE B 137      22.909   1.275 -17.751  1.00 10.00      B   
ATOM   4130  CA  PHE B 137      24.124  -0.027 -18.884  1.00 10.00      B   
ATOM   4131  CB  PHE B 137      23.589  -0.175 -20.319  1.00 10.00      B   
ATOM   4132  CG  PHE B 137      23.323   1.123 -21.039  1.00 10.00      B   
ATOM   4133  CD1 PHE B 137      24.030   1.449 -22.185  1.00 10.00      B   
ATOM   4134  CD2 PHE B 137      22.372   2.016 -20.571  1.00 10.00      B   
ATOM   4135  CE1 PHE B 137      23.798   2.635 -22.851  1.00 10.00      B   
ATOM   4136  CE2 PHE B 137      22.133   3.206 -21.232  1.00 10.00      B   
ATOM   4137  CZ  PHE B 137      22.848   3.517 -22.374  1.00 10.00      B   
ATOM   4138  C   PHE B 137      25.205   1.043 -18.841  1.00 10.00      B   
ATOM   4139  O   PHE B 137      24.977   2.133 -18.312  1.00 10.00      B   
ATOM   4140  N   ASP B 138      26.370   0.740 -19.395  1.00 10.00      B   
ATOM   4141  HN  ASP B 138      26.487  -0.143 -19.820  1.00 10.00      B   
ATOM   4142  CA  ASP B 138      27.472   1.695 -19.421  1.00 10.00      B   
ATOM   4143  CB  ASP B 138      28.815   0.978 -19.593  1.00 10.00      B   
ATOM   4144  CG  ASP B 138      29.994   1.932 -19.574  1.00 10.00      B   
ATOM   4145  OD1 ASP B 138      30.327   2.454 -18.490  1.00 10.00      B   
ATOM   4146  OD2 ASP B 138      30.604   2.158 -20.641  1.00 10.00      B   
ATOM   4147  C   ASP B 138      27.253   2.672 -20.565  1.00 10.00      B   
ATOM   4148  O   ASP B 138      27.197   2.268 -21.724  1.00 10.00      B   
ATOM   4149  N   SER B 139      27.123   3.945 -20.234  1.00 10.00      B   
ATOM   4150  HN  SER B 139      27.189   4.203 -19.286  1.00 10.00      B   
ATOM   4151  CA  SER B 139      26.874   4.989 -21.219  1.00 10.00      B   
ATOM   4152  CB  SER B 139      26.683   6.313 -20.487  1.00 10.00      B   
ATOM   4153  OG  SER B 139      26.768   6.108 -19.084  1.00 10.00      B   
ATOM   4154  HG  SER B 139      25.930   6.357 -18.669  1.00 10.00      B   
ATOM   4155  C   SER B 139      27.991   5.113 -22.257  1.00 10.00      B   
ATOM   4156  O   SER B 139      27.728   5.381 -23.432  1.00 10.00      B   
ATOM   4157  N   THR B 140      29.228   4.912 -21.831  1.00 10.00      B   
ATOM   4158  HN  THR B 140      29.381   4.690 -20.887  1.00 10.00      B   
ATOM   4159  CA  THR B 140      30.369   5.025 -22.723  1.00 10.00      B   
ATOM   4160  CB  THR B 140      31.685   5.067 -21.927  1.00 10.00      B   
ATOM   4161  OG1 THR B 140      31.419   4.726 -20.557  1.00 10.00      B   
ATOM   4162  HG1 THR B 140      31.278   3.767 -20.483  1.00 10.00      B   
ATOM   4163  CG2 THR B 140      32.301   6.456 -21.990  1.00 10.00      B   
ATOM   4164  C   THR B 140      30.434   3.890 -23.743  1.00 10.00      B   
ATOM   4165  O   THR B 140      30.475   4.131 -24.952  1.00 10.00      B   
ATOM   4166  N   THR B 141      30.440   2.658 -23.256  1.00 10.00      B   
ATOM   4167  HN  THR B 141      30.392   2.526 -22.279  1.00 10.00      B   
ATOM   4168  CA  THR B 141      30.524   1.490 -24.125  1.00 10.00      B   
ATOM   4169  CB  THR B 141      31.026   0.260 -23.345  1.00 10.00      B   
ATOM   4170  OG1 THR B 141      32.023   0.679 -22.401  1.00 10.00      B   
ATOM   4171  HG1 THR B 141      31.588   1.129 -21.657  1.00 10.00      B   
ATOM   4172  CG2 THR B 141      31.636  -0.759 -24.294  1.00 10.00      B   
ATOM   4173  C   THR B 141      29.184   1.163 -24.786  1.00 10.00      B   
ATOM   4174  O   THR B 141      29.125   0.881 -25.984  1.00 10.00      B   
ATOM   4175  N   GLY B 142      28.111   1.217 -24.010  1.00 10.00      B   
ATOM   4176  HN  GLY B 142      28.206   1.486 -23.067  1.00 10.00      B   
ATOM   4177  CA  GLY B 142      26.796   0.913 -24.539  1.00 10.00      B   
ATOM   4178  C   GLY B 142      26.341  -0.488 -24.175  1.00 10.00      B   
ATOM   4179  O   GLY B 142      25.250  -0.914 -24.556  1.00 10.00      B   
ATOM   4180  N   ARG B 143      27.172  -1.200 -23.424  1.00 10.00      B   
ATOM   4181  HN  ARG B 143      28.013  -0.796 -23.127  1.00 10.00      B   
ATOM   4182  CA  ARG B 143      26.858  -2.562 -23.016  1.00 10.00      B   
ATOM   4183  CB  ARG B 143      27.992  -3.507 -23.407  1.00 10.00      B   
ATOM   4184  CG  ARG B 143      27.876  -4.041 -24.822  1.00 10.00      B   
ATOM   4185  CD  ARG B 143      29.232  -4.435 -25.377  1.00 10.00      B   
ATOM   4186  NE  ARG B 143      29.938  -5.380 -24.513  1.00 10.00      B   
ATOM   4187  HE  ARG B 143      29.408  -6.111 -24.121  1.00 10.00      B   
ATOM   4188  CZ  ARG B 143      31.237  -5.307 -24.232  1.00 10.00      B   
ATOM   4189  NH1 ARG B 143      31.977  -4.332 -24.748  1.00 10.00      B   
ATOM   4190 HH11 ARG B 143      32.997  -4.271 -24.529  1.00 10.00      B   
ATOM   4191 HH12 ARG B 143      31.545  -3.623 -25.378  1.00 10.00      B   
ATOM   4192  NH2 ARG B 143      31.797  -6.215 -23.446  1.00 10.00      B   
ATOM   4193 HH21 ARG B 143      31.219  -6.988 -23.047  1.00 10.00      B   
ATOM   4194 HH22 ARG B 143      32.813  -6.163 -23.222  1.00 10.00      B   
ATOM   4195  C   ARG B 143      26.590  -2.644 -21.521  1.00 10.00      B   
ATOM   4196  O   ARG B 143      26.485  -1.621 -20.841  1.00 10.00      B   
ATOM   4197  N   ASP B 144      26.481  -3.866 -21.016  1.00 10.00      B   
ATOM   4198  HN  ASP B 144      26.588  -4.642 -21.609  1.00 10.00      B   
ATOM   4199  CA  ASP B 144      26.218  -4.091 -19.605  1.00 10.00      B   
ATOM   4200  CB  ASP B 144      25.600  -5.473 -19.398  1.00 10.00      B   
ATOM   4201  CG  ASP B 144      24.759  -5.557 -18.144  1.00 10.00      B   
ATOM   4202  OD1 ASP B 144      25.312  -5.396 -17.034  1.00 10.00      B   
ATOM   4203  OD2 ASP B 144      23.539  -5.795 -18.264  1.00 10.00      B   
ATOM   4204  C   ASP B 144      27.499  -3.973 -18.792  1.00 10.00      B   
ATOM   4205  O   ASP B 144      28.547  -4.502 -19.178  1.00 10.00      B   
ATOM   4206  N   ALA B 145      27.406  -3.291 -17.658  1.00 10.00      B   
ATOM   4207  HN  ALA B 145      26.538  -2.917 -17.397  1.00 10.00      B   
ATOM   4208  CA  ALA B 145      28.555  -3.094 -16.786  1.00 10.00      B   
ATOM   4209  CB  ALA B 145      28.852  -1.609 -16.634  1.00 10.00      B   
ATOM   4210  C   ALA B 145      28.332  -3.739 -15.424  1.00 10.00      B   
ATOM   4211  O   ALA B 145      28.962  -3.363 -14.436  1.00 10.00      B   
ATOM   4212  N   GLY B 146      27.430  -4.710 -15.378  1.00 10.00      B   
ATOM   4213  HN  GLY B 146      26.943  -4.958 -16.197  1.00 10.00      B   
ATOM   4214  CA  GLY B 146      27.148  -5.399 -14.136  1.00 10.00      B   
ATOM   4215  C   GLY B 146      25.844  -4.944 -13.517  1.00 10.00      B   
ATOM   4216  O   GLY B 146      25.732  -4.838 -12.296  1.00 10.00      B   
ATOM   4217  N   PHE B 147      24.856  -4.690 -14.363  1.00 10.00      B   
ATOM   4218  HN  PHE B 147      25.002  -4.831 -15.327  1.00 10.00      B   
ATOM   4219  CA  PHE B 147      23.550  -4.239 -13.909  1.00 10.00      B   
ATOM   4220  CB  PHE B 147      23.288  -2.807 -14.393  1.00 10.00      B   
ATOM   4221  CG  PHE B 147      24.333  -1.811 -13.976  1.00 10.00      B   
ATOM   4222  CD1 PHE B 147      25.123  -1.179 -14.921  1.00 10.00      B   
ATOM   4223  CD2 PHE B 147      24.525  -1.507 -12.639  1.00 10.00      B   
ATOM   4224  CE1 PHE B 147      26.085  -0.264 -14.541  1.00 10.00      B   
ATOM   4225  CE2 PHE B 147      25.485  -0.593 -12.252  1.00 10.00      B   
ATOM   4226  CZ  PHE B 147      26.267   0.030 -13.204  1.00 10.00      B   
ATOM   4227  C   PHE B 147      22.471  -5.163 -14.458  1.00 10.00      B   
ATOM   4228  O   PHE B 147      22.771  -6.272 -14.900  1.00 10.00      B   
ATOM   4229  N   GLY B 148      21.220  -4.720 -14.413  1.00 10.00      B   
ATOM   4230  HN  GLY B 148      21.026  -3.849 -14.005  1.00 10.00      B   
ATOM   4231  CA  GLY B 148      20.142  -5.526 -14.943  1.00 10.00      B   
ATOM   4232  C   GLY B 148      19.099  -5.904 -13.916  1.00 10.00      B   
ATOM   4233  O   GLY B 148      18.986  -5.272 -12.862  1.00 10.00      B   
ATOM   4234  N   ILE B 149      18.336  -6.941 -14.238  1.00 10.00      B   
ATOM   4235  HN  ILE B 149      18.498  -7.396 -15.091  1.00 10.00      B   
ATOM   4236  CA  ILE B 149      17.273  -7.433 -13.371  1.00 10.00      B   
ATOM   4237  CB  ILE B 149      16.147  -8.090 -14.206  1.00 10.00      B   
ATOM   4238  CG1 ILE B 149      14.987  -8.546 -13.316  1.00 10.00      B   
ATOM   4239  CG2 ILE B 149      16.686  -9.247 -15.041  1.00 10.00      B   
ATOM   4240  CD1 ILE B 149      13.798  -9.077 -14.085  1.00 10.00      B   
ATOM   4241  C   ILE B 149      17.824  -8.437 -12.356  1.00 10.00      B   
ATOM   4242  O   ILE B 149      18.792  -9.146 -12.635  1.00 10.00      B   
ATOM   4243  N   LEU B 150      17.219  -8.480 -11.177  1.00 10.00      B   
ATOM   4244  HN  LEU B 150      16.458  -7.879 -11.005  1.00 10.00      B   
ATOM   4245  CA  LEU B 150      17.645  -9.393 -10.130  1.00 10.00      B   
ATOM   4246  CB  LEU B 150      18.053  -8.611  -8.879  1.00 10.00      B   
ATOM   4247  CG  LEU B 150      19.168  -7.575  -9.052  1.00 10.00      B   
ATOM   4248  CD1 LEU B 150      19.316  -6.735  -7.792  1.00 10.00      B   
ATOM   4249  CD2 LEU B 150      20.484  -8.251  -9.398  1.00 10.00      B   
ATOM   4250  C   LEU B 150      16.523 -10.369  -9.790  1.00 10.00      B   
ATOM   4251  O   LEU B 150      15.538  -9.997  -9.153  1.00 10.00      B   
ATOM   4252  N   GLU B 151      16.661 -11.612 -10.231  1.00 10.00      B   
ATOM   4253  HN  GLU B 151      17.455 -11.854 -10.753  1.00 10.00      B   
ATOM   4254  CA  GLU B 151      15.656 -12.625  -9.956  1.00 10.00      B   
ATOM   4255  CB  GLU B 151      15.689 -13.725 -11.013  1.00 10.00      B   
ATOM   4256  CG  GLU B 151      14.602 -13.618 -12.065  1.00 10.00      B   
ATOM   4257  CD  GLU B 151      14.342 -14.945 -12.741  1.00 10.00      B   
ATOM   4258  OE1 GLU B 151      15.154 -15.352 -13.597  1.00 10.00      B   
ATOM   4259  OE2 GLU B 151      13.325 -15.593 -12.410  1.00 10.00      B   
ATOM   4260  C   GLU B 151      15.868 -13.234  -8.578  1.00 10.00      B   
ATOM   4261  O   GLU B 151      16.981 -13.644  -8.246  1.00 10.00      B   
ATOM   4262  N   ASP B 152      14.789 -13.296  -7.794  1.00 10.00      B   
ATOM   4263  HN  ASP B 152      13.940 -12.947  -8.136  1.00 10.00      B   
ATOM   4264  CA  ASP B 152      14.827 -13.850  -6.435  1.00 10.00      B   
ATOM   4265  CB  ASP B 152      15.333 -15.304  -6.421  1.00 10.00      B   
ATOM   4266  CG  ASP B 152      14.351 -16.293  -7.018  1.00 10.00      B   
ATOM   4267  OD1 ASP B 152      14.487 -16.623  -8.217  1.00 10.00      B   
ATOM   4268  OD2 ASP B 152      13.448 -16.756  -6.290  1.00 10.00      B   
ATOM   4269  C   ASP B 152      15.683 -12.984  -5.517  1.00 10.00      B   
ATOM   4270  O   ASP B 152      16.035 -11.854  -5.860  1.00 10.00      B   
ATOM   4271  N   GLY B 153      16.004 -13.508  -4.346  1.00 10.00      B   
ATOM   4272  HN  GLY B 153      15.669 -14.399  -4.105  1.00 10.00      B   
ATOM   4273  CA  GLY B 153      16.828 -12.771  -3.413  1.00 10.00      B   
ATOM   4274  C   GLY B 153      16.033 -12.139  -2.291  1.00 10.00      B   
ATOM   4275  O   GLY B 153      14.804 -12.049  -2.356  1.00 10.00      B   
ATOM   4276  N   MET B 154      16.738 -11.717  -1.257  1.00 10.00      B   
ATOM   4277  HN  MET B 154      17.714 -11.850  -1.263  1.00 10.00      B   
ATOM   4278  CA  MET B 154      16.123 -11.078  -0.104  1.00 10.00      B   
ATOM   4279  CB  MET B 154      16.358 -11.915   1.158  1.00 10.00      B   
ATOM   4280  CG  MET B 154      15.815 -13.332   1.078  1.00 10.00      B   
ATOM   4281  SD  MET B 154      16.295 -14.346   2.491  1.00 10.00      B   
ATOM   4282  CE  MET B 154      15.303 -13.613   3.790  1.00 10.00      B   
ATOM   4283  C   MET B 154      16.703  -9.685   0.093  1.00 10.00      B   
ATOM   4284  O   MET B 154      17.924  -9.518   0.128  1.00 10.00      B   
ATOM   4285  N   ILE B 155      15.829  -8.694   0.209  1.00 10.00      B   
ATOM   4286  HN  ILE B 155      14.871  -8.894   0.160  1.00 10.00      B   
ATOM   4287  CA  ILE B 155      16.254  -7.315   0.400  1.00 10.00      B   
ATOM   4288  CB  ILE B 155      15.274  -6.317  -0.264  1.00 10.00      B   
ATOM   4289  CG1 ILE B 155      15.684  -4.868   0.027  1.00 10.00      B   
ATOM   4290  CG2 ILE B 155      13.834  -6.582   0.170  1.00 10.00      B   
ATOM   4291  CD1 ILE B 155      14.896  -3.839  -0.756  1.00 10.00      B   
ATOM   4292  C   ILE B 155      16.408  -6.992   1.884  1.00 10.00      B   
ATOM   4293  O   ILE B 155      15.510  -7.258   2.686  1.00 10.00      B   
ATOM   4294  N   ILE B 156      17.559  -6.443   2.246  1.00 10.00      B   
ATOM   4295  HN  ILE B 156      18.246  -6.284   1.559  1.00 10.00      B   
ATOM   4296  CA  ILE B 156      17.840  -6.077   3.627  1.00 10.00      B   
ATOM   4297  CB  ILE B 156      19.096  -6.809   4.157  1.00 10.00      B   
ATOM   4298  CG1 ILE B 156      19.000  -8.312   3.879  1.00 10.00      B   
ATOM   4299  CG2 ILE B 156      19.275  -6.556   5.649  1.00 10.00      B   
ATOM   4300  CD1 ILE B 156      20.266  -9.073   4.207  1.00 10.00      B   
ATOM   4301  C   ILE B 156      18.053  -4.568   3.746  1.00 10.00      B   
ATOM   4302  O   ILE B 156      18.809  -3.980   2.969  1.00 10.00      B   
ATOM   4303  N   ASP B 157      17.375  -3.949   4.709  1.00 10.00      B   
ATOM   4304  HN  ASP B 157      16.782  -4.472   5.290  1.00 10.00      B   
ATOM   4305  CA  ASP B 157      17.502  -2.512   4.933  1.00 10.00      B   
ATOM   4306  CB  ASP B 157      16.239  -1.932   5.577  1.00 10.00      B   
ATOM   4307  CG  ASP B 157      14.978  -2.164   4.775  1.00 10.00      B   
ATOM   4308  OD1 ASP B 157      14.679  -1.351   3.872  1.00 10.00      B   
ATOM   4309  OD2 ASP B 157      14.262  -3.148   5.064  1.00 10.00      B   
ATOM   4310  C   ASP B 157      18.685  -2.240   5.846  1.00 10.00      B   
ATOM   4311  O   ASP B 157      18.846  -2.898   6.876  1.00 10.00      B   
ATOM   4312  N   VAL B 158      19.508  -1.274   5.474  1.00 10.00      B   
ATOM   4313  HN  VAL B 158      19.326  -0.779   4.643  1.00 10.00      B   
ATOM   4314  CA  VAL B 158      20.679  -0.925   6.265  1.00 10.00      B   
ATOM   4315  CB  VAL B 158      21.908  -1.761   5.823  1.00 10.00      B   
ATOM   4316  CG1 VAL B 158      22.577  -1.181   4.583  1.00 10.00      B   
ATOM   4317  CG2 VAL B 158      22.901  -1.940   6.961  1.00 10.00      B   
ATOM   4318  C   VAL B 158      20.979   0.574   6.156  1.00 10.00      B   
ATOM   4319  O   VAL B 158      20.462   1.255   5.265  1.00 10.00      B   
ATOM   4320  N   ASN B 159      21.793   1.089   7.075  1.00 10.00      B   
ATOM   4321  HN  ASN B 159      22.152   0.504   7.780  1.00 10.00      B   
ATOM   4322  CA  ASN B 159      22.162   2.500   7.065  1.00 10.00      B   
ATOM   4323  CB  ASN B 159      22.719   2.938   8.425  1.00 10.00      B   
ATOM   4324  CG  ASN B 159      21.634   3.330   9.415  1.00 10.00      B   
ATOM   4325  OD1 ASN B 159      20.509   2.825   9.362  1.00 10.00      B   
ATOM   4326  ND2 ASN B 159      21.966   4.228  10.333  1.00 10.00      B   
ATOM   4327 HD21 ASN B 159      22.882   4.585  10.328  1.00 10.00      B   
ATOM   4328 HD22 ASN B 159      21.285   4.499  10.983  1.00 10.00      B   
ATOM   4329  C   ASN B 159      23.174   2.779   5.956  1.00 10.00      B   
ATOM   4330  O   ASN B 159      23.900   1.879   5.528  1.00 10.00      B   
ATOM   4331  N   LEU B 160      23.232   4.030   5.512  1.00 10.00      B   
ATOM   4332  HN  LEU B 160      22.654   4.708   5.929  1.00 10.00      B   
ATOM   4333  CA  LEU B 160      24.130   4.437   4.434  1.00 10.00      B   
ATOM   4334  CB  LEU B 160      23.973   5.931   4.134  1.00 10.00      B   
ATOM   4335  CG  LEU B 160      22.571   6.401   3.749  1.00 10.00      B   
ATOM   4336  CD1 LEU B 160      22.591   7.872   3.367  1.00 10.00      B   
ATOM   4337  CD2 LEU B 160      22.009   5.555   2.617  1.00 10.00      B   
ATOM   4338  C   LEU B 160      25.590   4.113   4.730  1.00 10.00      B   
ATOM   4339  O   LEU B 160      26.260   3.451   3.933  1.00 10.00      B   
ATOM   4340  N   ASN B 161      26.080   4.577   5.874  1.00 10.00      B   
ATOM   4341  HN  ASN B 161      25.501   5.110   6.459  1.00 10.00      B   
ATOM   4342  CA  ASN B 161      27.468   4.335   6.265  1.00 10.00      B   
ATOM   4343  CB  ASN B 161      27.809   5.018   7.592  1.00 10.00      B   
ATOM   4344  CG  ASN B 161      28.808   6.146   7.415  1.00 10.00      B   
ATOM   4345  OD1 ASN B 161      28.825   6.819   6.381  1.00 10.00      B   
ATOM   4346  ND2 ASN B 161      29.649   6.358   8.415  1.00 10.00      B   
ATOM   4347 HD21 ASN B 161      29.586   5.784   9.209  1.00 10.00      B   
ATOM   4348 HD22 ASN B 161      30.309   7.087   8.320  1.00 10.00      B   
ATOM   4349  C   ASN B 161      27.784   2.846   6.331  1.00 10.00      B   
ATOM   4350  O   ASN B 161      28.865   2.416   5.935  1.00 10.00      B   
ATOM   4351  N   PHE B 162      26.823   2.063   6.805  1.00 10.00      B   
ATOM   4352  HN  PHE B 162      25.976   2.463   7.083  1.00 10.00      B   
ATOM   4353  CA  PHE B 162      26.998   0.619   6.916  1.00 10.00      B   
ATOM   4354  CB  PHE B 162      25.825  -0.011   7.670  1.00 10.00      B   
ATOM   4355  CG  PHE B 162      25.927   0.073   9.167  1.00 10.00      B   
ATOM   4356  CD1 PHE B 162      25.481   1.196   9.844  1.00 10.00      B   
ATOM   4357  CD2 PHE B 162      26.457  -0.978   9.898  1.00 10.00      B   
ATOM   4358  CE1 PHE B 162      25.563   1.270  11.220  1.00 10.00      B   
ATOM   4359  CE2 PHE B 162      26.544  -0.911  11.275  1.00 10.00      B   
ATOM   4360  CZ  PHE B 162      26.095   0.216  11.938  1.00 10.00      B   
ATOM   4361  C   PHE B 162      27.129  -0.015   5.534  1.00 10.00      B   
ATOM   4362  O   PHE B 162      27.963  -0.895   5.320  1.00 10.00      B   
ATOM   4363  N   ALA B 163      26.306   0.447   4.598  1.00 10.00      B   
ATOM   4364  HN  ALA B 163      25.658   1.146   4.836  1.00 10.00      B   
ATOM   4365  CA  ALA B 163      26.330  -0.066   3.233  1.00 10.00      B   
ATOM   4366  CB  ALA B 163      25.132   0.457   2.454  1.00 10.00      B   
ATOM   4367  C   ALA B 163      27.629   0.310   2.524  1.00 10.00      B   
ATOM   4368  O   ALA B 163      28.220  -0.501   1.804  1.00 10.00      B   
ATOM   4369  N   ARG B 164      28.078   1.539   2.744  1.00 10.00      B   
ATOM   4370  HN  ARG B 164      27.570   2.133   3.340  1.00 10.00      B   
ATOM   4371  CA  ARG B 164      29.303   2.033   2.127  1.00 10.00      B   
ATOM   4372  CB  ARG B 164      29.473   3.537   2.369  1.00 10.00      B   
ATOM   4373  CG  ARG B 164      28.503   4.403   1.581  1.00 10.00      B   
ATOM   4374  CD  ARG B 164      28.941   5.859   1.560  1.00 10.00      B   
ATOM   4375  NE  ARG B 164      28.709   6.539   2.835  1.00 10.00      B   
ATOM   4376  HE  ARG B 164      29.256   6.259   3.602  1.00 10.00      B   
ATOM   4377  CZ  ARG B 164      27.820   7.522   3.004  1.00 10.00      B   
ATOM   4378  NH1 ARG B 164      27.082   7.934   1.979  1.00 10.00      B   
ATOM   4379 HH11 ARG B 164      26.388   8.704   2.111  1.00 10.00      B   
ATOM   4380 HH12 ARG B 164      27.190   7.494   1.042  1.00 10.00      B   
ATOM   4381  NH2 ARG B 164      27.664   8.085   4.195  1.00 10.00      B   
ATOM   4382 HH21 ARG B 164      28.238   7.763   5.015  1.00 10.00      B   
ATOM   4383 HH22 ARG B 164      26.971   8.854   4.325  1.00 10.00      B   
ATOM   4384  C   ARG B 164      30.530   1.272   2.622  1.00 10.00      B   
ATOM   4385  O   ARG B 164      31.491   1.077   1.876  1.00 10.00      B   
ATOM   4386  N   GLN B 165      30.479   0.817   3.868  1.00 10.00      B   
ATOM   4387  HN  GLN B 165      29.668   0.973   4.400  1.00 10.00      B   
ATOM   4388  CA  GLN B 165      31.592   0.090   4.468  1.00 10.00      B   
ATOM   4389  CB  GLN B 165      31.495   0.088   5.990  1.00 10.00      B   
ATOM   4390  CG  GLN B 165      31.976   1.377   6.629  1.00 10.00      B   
ATOM   4391  CD  GLN B 165      32.239   1.237   8.114  1.00 10.00      B   
ATOM   4392  OE1 GLN B 165      31.559   0.489   8.818  1.00 10.00      B   
ATOM   4393  NE2 GLN B 165      33.240   1.949   8.598  1.00 10.00      B   
ATOM   4394 HE21 GLN B 165      33.748   2.513   7.979  1.00 10.00      B   
ATOM   4395 HE22 GLN B 165      33.432   1.887   9.558  1.00 10.00      B   
ATOM   4396  C   GLN B 165      31.732  -1.332   3.934  1.00 10.00      B   
ATOM   4397  O   GLN B 165      32.685  -2.032   4.270  1.00 10.00      B   
ATOM   4398  N   LEU B 166      30.789  -1.762   3.111  1.00 10.00      B   
ATOM   4399  HN  LEU B 166      30.036  -1.173   2.892  1.00 10.00      B   
ATOM   4400  CA  LEU B 166      30.847  -3.099   2.537  1.00 10.00      B   
ATOM   4401  CB  LEU B 166      29.488  -3.799   2.635  1.00 10.00      B   
ATOM   4402  CG  LEU B 166      29.474  -5.294   2.298  1.00 10.00      B   
ATOM   4403  CD1 LEU B 166      30.390  -6.066   3.235  1.00 10.00      B   
ATOM   4404  CD2 LEU B 166      28.059  -5.848   2.346  1.00 10.00      B   
ATOM   4405  C   LEU B 166      31.313  -3.038   1.086  1.00 10.00      B   
ATOM   4406  O   LEU B 166      31.745  -4.039   0.515  1.00 10.00      B   
ATOM   4407  N   LEU B 167      31.238  -1.850   0.499  1.00 10.00      B   
ATOM   4408  HN  LEU B 167      30.906  -1.084   1.009  1.00 10.00      B   
ATOM   4409  CA  LEU B 167      31.642  -1.663  -0.888  1.00 10.00      B   
ATOM   4410  CB  LEU B 167      30.563  -0.903  -1.667  1.00 10.00      B   
ATOM   4411  CG  LEU B 167      30.809  -0.727  -3.170  1.00 10.00      B   
ATOM   4412  CD1 LEU B 167      30.814  -2.073  -3.879  1.00 10.00      B   
ATOM   4413  CD2 LEU B 167      29.767   0.195  -3.778  1.00 10.00      B   
ATOM   4414  C   LEU B 167      32.978  -0.935  -0.989  1.00 10.00      B   
ATOM   4415  O   LEU B 167      33.877  -1.371  -1.703  1.00 10.00      B   
ATOM   4416  N   PHE B 168      33.111   0.160  -0.250  1.00 10.00      B   
ATOM   4417  HN  PHE B 168      32.374   0.438   0.338  1.00 10.00      B   
ATOM   4418  CA  PHE B 168      34.333   0.955  -0.278  1.00 10.00      B   
ATOM   4419  CB  PHE B 168      34.003   2.450  -0.229  1.00 10.00      B   
ATOM   4420  CG  PHE B 168      33.169   2.933  -1.382  1.00 10.00      B   
ATOM   4421  CD1 PHE B 168      31.936   3.519  -1.158  1.00 10.00      B   
ATOM   4422  CD2 PHE B 168      33.617   2.803  -2.687  1.00 10.00      B   
ATOM   4423  CE1 PHE B 168      31.165   3.968  -2.211  1.00 10.00      B   
ATOM   4424  CE2 PHE B 168      32.850   3.250  -3.747  1.00 10.00      B   
ATOM   4425  CZ  PHE B 168      31.621   3.834  -3.507  1.00 10.00      B   
ATOM   4426  C   PHE B 168      35.272   0.586   0.866  1.00 10.00      B   
ATOM   4427  O   PHE B 168      36.022   1.429   1.361  1.00 10.00      B   
ATOM   4428  N   ASN B 169      35.234  -0.672   1.280  1.00 10.00      B   
ATOM   4429  HN  ASN B 169      34.622  -1.302   0.842  1.00 10.00      B   
ATOM   4430  CA  ASN B 169      36.090  -1.147   2.364  1.00 10.00      B   
ATOM   4431  CB  ASN B 169      35.500  -0.785   3.729  1.00 10.00      B   
ATOM   4432  CG  ASN B 169      36.379  -1.221   4.888  1.00 10.00      B   
ATOM   4433  OD1 ASN B 169      37.607  -1.220   4.788  1.00 10.00      B   
ATOM   4434  ND2 ASN B 169      35.756  -1.603   5.993  1.00 10.00      B   
ATOM   4435 HD21 ASN B 169      34.775  -1.587   6.000  1.00 10.00      B   
ATOM   4436 HD22 ASN B 169      36.299  -1.884   6.762  1.00 10.00      B   
ATOM   4437  C   ASN B 169      36.304  -2.650   2.265  1.00 10.00      B   
ATOM   4438  O   ASN B 169      35.420  -3.438   2.598  1.00 10.00      B   
ATOM   4439  N   ASN B 170      37.485  -3.043   1.810  1.00 10.00      B   
ATOM   4440  HN  ASN B 170      38.152  -2.365   1.562  1.00 10.00      B   
ATOM   4441  CA  ASN B 170      37.817  -4.458   1.660  1.00 10.00      B   
ATOM   4442  CB  ASN B 170      38.848  -4.669   0.550  1.00 10.00      B   
ATOM   4443  CG  ASN B 170      38.208  -4.981  -0.788  1.00 10.00      B   
ATOM   4444  OD1 ASN B 170      37.939  -6.140  -1.106  1.00 10.00      B   
ATOM   4445  ND2 ASN B 170      37.967  -3.952  -1.583  1.00 10.00      B   
ATOM   4446 HD21 ASN B 170      38.212  -3.053  -1.269  1.00 10.00      B   
ATOM   4447 HD22 ASN B 170      37.551  -4.127  -2.455  1.00 10.00      B   
ATOM   4448  C   ASN B 170      38.325  -5.055   2.966  1.00 10.00      B   
ATOM   4449  O   ASN B 170      38.752  -6.208   3.008  1.00 10.00      B   
ATOM   4450  N   ASP B 171      38.280  -4.269   4.031  1.00 10.00      B   
ATOM   4451  HN  ASP B 171      37.939  -3.352   3.939  1.00 10.00      B   
ATOM   4452  CA  ASP B 171      38.730  -4.738   5.337  1.00 10.00      B   
ATOM   4453  CB  ASP B 171      39.436  -3.630   6.121  1.00 10.00      B   
ATOM   4454  CG  ASP B 171      40.943  -3.763   6.068  1.00 10.00      B   
ATOM   4455  OD1 ASP B 171      41.552  -3.270   5.092  1.00 10.00      B   
ATOM   4456  OD2 ASP B 171      41.528  -4.367   6.994  1.00 10.00      B   
ATOM   4457  C   ASP B 171      37.572  -5.307   6.139  1.00 10.00      B   
ATOM   4458  O   ASP B 171      37.744  -5.731   7.280  1.00 10.00      B   
ATOM   4459  N   PHE B 172      36.392  -5.310   5.531  1.00 10.00      B   
ATOM   4460  HN  PHE B 172      36.324  -4.954   4.621  1.00 10.00      B   
ATOM   4461  CA  PHE B 172      35.198  -5.838   6.172  1.00 10.00      B   
ATOM   4462  CB  PHE B 172      33.960  -5.100   5.663  1.00 10.00      B   
ATOM   4463  CG  PHE B 172      33.051  -4.611   6.754  1.00 10.00      B   
ATOM   4464  CD1 PHE B 172      33.424  -3.555   7.571  1.00 10.00      B   
ATOM   4465  CD2 PHE B 172      31.818  -5.207   6.958  1.00 10.00      B   
ATOM   4466  CE1 PHE B 172      32.582  -3.103   8.571  1.00 10.00      B   
ATOM   4467  CE2 PHE B 172      30.973  -4.763   7.955  1.00 10.00      B   
ATOM   4468  CZ  PHE B 172      31.354  -3.710   8.763  1.00 10.00      B   
ATOM   4469  C   PHE B 172      35.079  -7.330   5.880  1.00 10.00      B   
ATOM   4470  O   PHE B 172      34.821  -7.729   4.748  1.00 10.00      B   
ATOM   4471  N   PRO B 173      35.272  -8.175   6.899  1.00 10.00      B   
ATOM   4472  CA  PRO B 173      35.210  -9.629   6.753  1.00 10.00      B   
ATOM   4473  CB  PRO B 173      36.020 -10.146   7.953  1.00 10.00      B   
ATOM   4474  CG  PRO B 173      36.464  -8.934   8.715  1.00 10.00      B   
ATOM   4475  CD  PRO B 173      35.587  -7.798   8.276  1.00 10.00      B   
ATOM   4476  C   PRO B 173      33.786 -10.182   6.801  1.00 10.00      B   
ATOM   4477  O   PRO B 173      33.589 -11.377   7.021  1.00 10.00      B   
ATOM   4478  N   LEU B 174      32.799  -9.317   6.581  1.00 10.00      B   
ATOM   4479  HN  LEU B 174      33.018  -8.378   6.403  1.00 10.00      B   
ATOM   4480  CA  LEU B 174      31.400  -9.737   6.598  1.00 10.00      B   
ATOM   4481  CB  LEU B 174      30.468  -8.537   6.406  1.00 10.00      B   
ATOM   4482  CG  LEU B 174      28.979  -8.863   6.243  1.00 10.00      B   
ATOM   4483  CD1 LEU B 174      28.438  -9.562   7.481  1.00 10.00      B   
ATOM   4484  CD2 LEU B 174      28.182  -7.604   5.945  1.00 10.00      B   
ATOM   4485  C   LEU B 174      31.141 -10.787   5.524  1.00 10.00      B   
ATOM   4486  O   LEU B 174      30.619 -11.864   5.804  1.00 10.00      B   
ATOM   4487  N   LEU B 175      31.533 -10.478   4.298  1.00 10.00      B   
ATOM   4488  HN  LEU B 175      31.957  -9.610   4.132  1.00 10.00      B   
ATOM   4489  CA  LEU B 175      31.347 -11.406   3.188  1.00 10.00      B   
ATOM   4490  CB  LEU B 175      31.581 -10.706   1.846  1.00 10.00      B   
ATOM   4491  CG  LEU B 175      30.628  -9.557   1.506  1.00 10.00      B   
ATOM   4492  CD1 LEU B 175      31.012  -8.918   0.183  1.00 10.00      B   
ATOM   4493  CD2 LEU B 175      29.187 -10.046   1.461  1.00 10.00      B   
ATOM   4494  C   LEU B 175      32.281 -12.603   3.335  1.00 10.00      B   
ATOM   4495  O   LEU B 175      31.955 -13.714   2.917  1.00 10.00      B   
ATOM   4496  N   LYS B 176      33.435 -12.366   3.948  1.00 10.00      B   
ATOM   4497  HN  LYS B 176      33.629 -11.458   4.256  1.00 10.00      B   
ATOM   4498  CA  LYS B 176      34.429 -13.408   4.162  1.00 10.00      B   
ATOM   4499  CB  LYS B 176      35.680 -12.818   4.818  1.00 10.00      B   
ATOM   4500  CG  LYS B 176      36.872 -13.758   4.861  1.00 10.00      B   
ATOM   4501  CD  LYS B 176      38.072 -13.085   5.505  1.00 10.00      B   
ATOM   4502  CE  LYS B 176      39.290 -13.996   5.493  1.00 10.00      B   
ATOM   4503  NZ  LYS B 176      40.499 -13.311   6.019  1.00 10.00      B   
ATOM   4504  HZ1 LYS B 176      40.698 -12.459   5.458  1.00 10.00      B   
ATOM   4505  HZ2 LYS B 176      41.324 -13.945   5.963  1.00 10.00      B   
ATOM   4506  HZ3 LYS B 176      40.356 -13.038   7.011  1.00 10.00      B   
ATOM   4507  C   LYS B 176      33.864 -14.544   5.013  1.00 10.00      B   
ATOM   4508  O   LYS B 176      33.950 -15.712   4.631  1.00 10.00      B   
ATOM   4509  N   VAL B 177      33.270 -14.202   6.153  1.00 10.00      B   
ATOM   4510  HN  VAL B 177      33.217 -13.252   6.403  1.00 10.00      B   
ATOM   4511  CA  VAL B 177      32.698 -15.211   7.040  1.00 10.00      B   
ATOM   4512  CB  VAL B 177      32.364 -14.666   8.451  1.00 10.00      B   
ATOM   4513  CG1 VAL B 177      33.632 -14.241   9.174  1.00 10.00      B   
ATOM   4514  CG2 VAL B 177      31.363 -13.520   8.392  1.00 10.00      B   
ATOM   4515  C   VAL B 177      31.474 -15.877   6.418  1.00 10.00      B   
ATOM   4516  O   VAL B 177      31.248 -17.072   6.603  1.00 10.00      B   
ATOM   4517  N   LEU B 178      30.704 -15.109   5.658  1.00 10.00      B   
ATOM   4518  HN  LEU B 178      30.941 -14.165   5.537  1.00 10.00      B   
ATOM   4519  CA  LEU B 178      29.512 -15.634   5.008  1.00 10.00      B   
ATOM   4520  CB  LEU B 178      28.667 -14.501   4.421  1.00 10.00      B   
ATOM   4521  CG  LEU B 178      28.020 -13.546   5.427  1.00 10.00      B   
ATOM   4522  CD1 LEU B 178      27.301 -12.418   4.705  1.00 10.00      B   
ATOM   4523  CD2 LEU B 178      27.061 -14.294   6.341  1.00 10.00      B   
ATOM   4524  C   LEU B 178      29.878 -16.643   3.926  1.00 10.00      B   
ATOM   4525  O   LEU B 178      29.287 -17.723   3.843  1.00 10.00      B   
ATOM   4526  N   ALA B 179      30.880 -16.297   3.118  1.00 10.00      B   
ATOM   4527  HN  ALA B 179      31.322 -15.428   3.249  1.00 10.00      B   
ATOM   4528  CA  ALA B 179      31.335 -17.166   2.037  1.00 10.00      B   
ATOM   4529  CB  ALA B 179      32.245 -16.406   1.086  1.00 10.00      B   
ATOM   4530  C   ALA B 179      32.042 -18.401   2.583  1.00 10.00      B   
ATOM   4531  O   ALA B 179      32.260 -19.375   1.860  1.00 10.00      B   
ATOM   4532  N   ALA B 180      32.403 -18.354   3.858  1.00 10.00      B   
ATOM   4533  HN  ALA B 180      32.221 -17.543   4.378  1.00 10.00      B   
ATOM   4534  CA  ALA B 180      33.068 -19.475   4.503  1.00 10.00      B   
ATOM   4535  CB  ALA B 180      33.905 -18.993   5.677  1.00 10.00      B   
ATOM   4536  C   ALA B 180      32.046 -20.508   4.960  1.00 10.00      B   
ATOM   4537  O   ALA B 180      32.398 -21.596   5.409  1.00 10.00      B   
ATOM   4538  N   HIS B 181      30.771 -20.154   4.847  1.00 10.00      B   
ATOM   4539  HN  HIS B 181      30.549 -19.269   4.488  1.00 10.00      B   
ATOM   4540  CA  HIS B 181      29.694 -21.050   5.241  1.00 10.00      B   
ATOM   4541  CB  HIS B 181      28.760 -20.382   6.252  1.00 10.00      B   
ATOM   4542  CG  HIS B 181      29.316 -20.307   7.642  1.00 10.00      B   
ATOM   4543  ND1 HIS B 181      29.276 -21.363   8.532  1.00 10.00      B   
ATOM   4544  HD1 HIS B 181      28.896 -22.253   8.355  1.00 10.00      B   
ATOM   4545  CD2 HIS B 181      29.934 -19.294   8.293  1.00 10.00      B   
ATOM   4546  CE1 HIS B 181      29.837 -20.994   9.670  1.00 10.00      B   
ATOM   4547  NE2 HIS B 181      30.247 -19.749   9.550  1.00 10.00      B   
ATOM   4548  HE2 HIS B 181      30.722 -19.234  10.239  1.00 10.00      B   
ATOM   4549  C   HIS B 181      28.907 -21.533   4.031  1.00 10.00      B   
ATOM   4550  O   HIS B 181      28.459 -22.677   3.993  1.00 10.00      B   
ATOM   4551  N   THR B 182      28.740 -20.663   3.043  1.00 10.00      B   
ATOM   4552  HN  THR B 182      29.118 -19.760   3.123  1.00 10.00      B   
ATOM   4553  CA  THR B 182      28.003 -21.015   1.839  1.00 10.00      B   
ATOM   4554  CB  THR B 182      26.480 -21.129   2.113  1.00 10.00      B   
ATOM   4555  OG1 THR B 182      25.771 -21.372   0.888  1.00 10.00      B   
ATOM   4556  HG1 THR B 182      25.652 -20.535   0.419  1.00 10.00      B   
ATOM   4557  CG2 THR B 182      25.941 -19.859   2.759  1.00 10.00      B   
ATOM   4558  C   THR B 182      28.251 -19.998   0.729  1.00 10.00      B   
ATOM   4559  O   THR B 182      28.560 -18.836   0.998  1.00 10.00      B   
ATOM   4560  N   LYS B 183      28.139 -20.450  -0.516  1.00 10.00      B   
ATOM   4561  HN  LYS B 183      27.927 -21.400  -0.661  1.00 10.00      B   
ATOM   4562  CA  LYS B 183      28.317 -19.578  -1.671  1.00 10.00      B   
ATOM   4563  CB  LYS B 183      28.820 -20.375  -2.878  1.00 10.00      B   
ATOM   4564  CG  LYS B 183      30.185 -21.012  -2.677  1.00 10.00      B   
ATOM   4565  CD  LYS B 183      30.613 -21.808  -3.901  1.00 10.00      B   
ATOM   4566  CE  LYS B 183      30.488 -23.305  -3.666  1.00 10.00      B   
ATOM   4567  NZ  LYS B 183      29.073 -23.744  -3.544  1.00 10.00      B   
ATOM   4568  HZ1 LYS B 183      28.622 -23.296  -2.717  1.00 10.00      B   
ATOM   4569  HZ2 LYS B 183      29.029 -24.777  -3.426  1.00 10.00      B   
ATOM   4570  HZ3 LYS B 183      28.543 -23.484  -4.396  1.00 10.00      B   
ATOM   4571  C   LYS B 183      26.987 -18.917  -2.005  1.00 10.00      B   
ATOM   4572  O   LYS B 183      25.936 -19.559  -1.927  1.00 10.00      B   
ATOM   4573  N   PHE B 184      27.025 -17.645  -2.370  1.00 10.00      B   
ATOM   4574  HN  PHE B 184      27.886 -17.182  -2.430  1.00 10.00      B   
ATOM   4575  CA  PHE B 184      25.804 -16.922  -2.689  1.00 10.00      B   
ATOM   4576  CB  PHE B 184      25.080 -16.521  -1.396  1.00 10.00      B   
ATOM   4577  CG  PHE B 184      25.819 -15.527  -0.540  1.00 10.00      B   
ATOM   4578  CD1 PHE B 184      25.465 -14.186  -0.552  1.00 10.00      B   
ATOM   4579  CD2 PHE B 184      26.860 -15.931   0.277  1.00 10.00      B   
ATOM   4580  CE1 PHE B 184      26.135 -13.270   0.236  1.00 10.00      B   
ATOM   4581  CE2 PHE B 184      27.536 -15.021   1.065  1.00 10.00      B   
ATOM   4582  CZ  PHE B 184      27.174 -13.688   1.045  1.00 10.00      B   
ATOM   4583  C   PHE B 184      26.083 -15.684  -3.534  1.00 10.00      B   
ATOM   4584  O   PHE B 184      27.236 -15.291  -3.724  1.00 10.00      B   
ATOM   4585  N   GLU B 185      25.013 -15.075  -4.029  1.00 10.00      B   
ATOM   4586  HN  GLU B 185      24.123 -15.446  -3.832  1.00 10.00      B   
ATOM   4587  CA  GLU B 185      25.100 -13.866  -4.834  1.00 10.00      B   
ATOM   4588  CB  GLU B 185      24.150 -13.963  -6.032  1.00 10.00      B   
ATOM   4589  CG  GLU B 185      24.424 -15.140  -6.953  1.00 10.00      B   
ATOM   4590  CD  GLU B 185      23.284 -15.405  -7.917  1.00 10.00      B   
ATOM   4591  OE1 GLU B 185      23.071 -14.590  -8.841  1.00 10.00      B   
ATOM   4592  OE2 GLU B 185      22.599 -16.439  -7.763  1.00 10.00      B   
ATOM   4593  C   GLU B 185      24.703 -12.680  -3.966  1.00 10.00      B   
ATOM   4594  O   GLU B 185      23.777 -12.788  -3.160  1.00 10.00      B   
ATOM   4595  N   VAL B 186      25.387 -11.560  -4.122  1.00 10.00      B   
ATOM   4596  HN  VAL B 186      26.098 -11.515  -4.797  1.00 10.00      B   
ATOM   4597  CA  VAL B 186      25.087 -10.387  -3.318  1.00 10.00      B   
ATOM   4598  CB  VAL B 186      25.885 -10.384  -1.989  1.00 10.00      B   
ATOM   4599  CG1 VAL B 186      27.384 -10.440  -2.239  1.00 10.00      B   
ATOM   4600  CG2 VAL B 186      25.520  -9.186  -1.125  1.00 10.00      B   
ATOM   4601  C   VAL B 186      25.313  -9.083  -4.080  1.00 10.00      B   
ATOM   4602  O   VAL B 186      26.321  -8.911  -4.767  1.00 10.00      B   
ATOM   4603  N   ALA B 187      24.349  -8.181  -3.965  1.00 10.00      B   
ATOM   4604  HN  ALA B 187      23.555  -8.400  -3.426  1.00 10.00      B   
ATOM   4605  CA  ALA B 187      24.428  -6.877  -4.604  1.00 10.00      B   
ATOM   4606  CB  ALA B 187      23.245  -6.661  -5.536  1.00 10.00      B   
ATOM   4607  C   ALA B 187      24.472  -5.802  -3.528  1.00 10.00      B   
ATOM   4608  O   ALA B 187      23.642  -5.794  -2.615  1.00 10.00      B   
ATOM   4609  N   ILE B 188      25.443  -4.907  -3.628  1.00 10.00      B   
ATOM   4610  HN  ILE B 188      26.062  -4.953  -4.389  1.00 10.00      B   
ATOM   4611  CA  ILE B 188      25.607  -3.848  -2.642  1.00 10.00      B   
ATOM   4612  CB  ILE B 188      27.083  -3.699  -2.214  1.00 10.00      B   
ATOM   4613  CG1 ILE B 188      27.646  -5.054  -1.774  1.00 10.00      B   
ATOM   4614  CG2 ILE B 188      27.221  -2.675  -1.096  1.00 10.00      B   
ATOM   4615  CD1 ILE B 188      29.143  -5.058  -1.548  1.00 10.00      B   
ATOM   4616  C   ILE B 188      25.096  -2.511  -3.165  1.00 10.00      B   
ATOM   4617  O   ILE B 188      25.705  -1.901  -4.046  1.00 10.00      B   
ATOM   4618  N   GLY B 189      23.965  -2.077  -2.628  1.00 10.00      B   
ATOM   4619  HN  GLY B 189      23.514  -2.624  -1.950  1.00 10.00      B   
ATOM   4620  CA  GLY B 189      23.387  -0.812  -3.024  1.00 10.00      B   
ATOM   4621  C   GLY B 189      23.783   0.288  -2.062  1.00 10.00      B   
ATOM   4622  O   GLY B 189      23.680   0.124  -0.843  1.00 10.00      B   
ATOM   4623  N   LEU B 190      24.221   1.413  -2.604  1.00 10.00      B   
ATOM   4624  HN  LEU B 190      24.257   1.487  -3.586  1.00 10.00      B   
ATOM   4625  CA  LEU B 190      24.655   2.545  -1.795  1.00 10.00      B   
ATOM   4626  CB  LEU B 190      25.599   3.442  -2.601  1.00 10.00      B   
ATOM   4627  CG  LEU B 190      26.946   2.821  -2.981  1.00 10.00      B   
ATOM   4628  CD1 LEU B 190      27.718   3.739  -3.920  1.00 10.00      B   
ATOM   4629  CD2 LEU B 190      27.761   2.510  -1.734  1.00 10.00      B   
ATOM   4630  C   LEU B 190      23.480   3.352  -1.253  1.00 10.00      B   
ATOM   4631  O   LEU B 190      23.664   4.420  -0.674  1.00 10.00      B   
ATOM   4632  N   ASN B 191      22.272   2.838  -1.439  1.00 10.00      B   
ATOM   4633  HN  ASN B 191      22.182   1.985  -1.915  1.00 10.00      B   
ATOM   4634  CA  ASN B 191      21.075   3.511  -0.954  1.00 10.00      B   
ATOM   4635  CB  ASN B 191      19.986   3.576  -2.028  1.00 10.00      B   
ATOM   4636  CG  ASN B 191      19.510   2.217  -2.506  1.00 10.00      B   
ATOM   4637  OD1 ASN B 191      20.285   1.262  -2.603  1.00 10.00      B   
ATOM   4638  ND2 ASN B 191      18.227   2.128  -2.813  1.00 10.00      B   
ATOM   4639 HD21 ASN B 191      17.669   2.932  -2.710  1.00 10.00      B   
ATOM   4640 HD22 ASN B 191      17.884   1.265  -3.140  1.00 10.00      B   
ATOM   4641  C   ASN B 191      20.550   2.855   0.321  1.00 10.00      B   
ATOM   4642  O   ASN B 191      19.410   3.080   0.732  1.00 10.00      B   
ATOM   4643  N   GLY B 192      21.395   2.039   0.939  1.00 10.00      B   
ATOM   4644  HN  GLY B 192      22.281   1.885   0.551  1.00 10.00      B   
ATOM   4645  CA  GLY B 192      21.022   1.375   2.174  1.00 10.00      B   
ATOM   4646  C   GLY B 192      20.208   0.117   1.959  1.00 10.00      B   
ATOM   4647  O   GLY B 192      19.403  -0.261   2.811  1.00 10.00      B   
ATOM   4648  N   LYS B 193      20.407  -0.533   0.822  1.00 10.00      B   
ATOM   4649  HN  LYS B 193      21.051  -0.182   0.175  1.00 10.00      B   
ATOM   4650  CA  LYS B 193      19.688  -1.760   0.513  1.00 10.00      B   
ATOM   4651  CB  LYS B 193      18.619  -1.513  -0.554  1.00 10.00      B   
ATOM   4652  CG  LYS B 193      17.419  -0.731  -0.043  1.00 10.00      B   
ATOM   4653  CD  LYS B 193      16.429  -0.424  -1.153  1.00 10.00      B   
ATOM   4654  CE  LYS B 193      15.150   0.185  -0.595  1.00 10.00      B   
ATOM   4655  NZ  LYS B 193      14.194   0.561  -1.670  1.00 10.00      B   
ATOM   4656  HZ1 LYS B 193      14.475   1.469  -2.098  1.00 10.00      B   
ATOM   4657  HZ2 LYS B 193      13.234   0.655  -1.282  1.00 10.00      B   
ATOM   4658  HZ3 LYS B 193      14.183  -0.169  -2.412  1.00 10.00      B   
ATOM   4659  C   LYS B 193      20.652  -2.855   0.078  1.00 10.00      B   
ATOM   4660  O   LYS B 193      21.538  -2.623  -0.748  1.00 10.00      B   
ATOM   4661  N   ILE B 194      20.500  -4.031   0.667  1.00 10.00      B   
ATOM   4662  HN  ILE B 194      19.792  -4.138   1.344  1.00 10.00      B   
ATOM   4663  CA  ILE B 194      21.353  -5.169   0.347  1.00 10.00      B   
ATOM   4664  CB  ILE B 194      22.056  -5.728   1.605  1.00 10.00      B   
ATOM   4665  CG1 ILE B 194      22.609  -4.589   2.470  1.00 10.00      B   
ATOM   4666  CG2 ILE B 194      23.172  -6.685   1.206  1.00 10.00      B   
ATOM   4667  CD1 ILE B 194      23.146  -5.038   3.815  1.00 10.00      B   
ATOM   4668  C   ILE B 194      20.535  -6.286  -0.289  1.00 10.00      B   
ATOM   4669  O   ILE B 194      19.433  -6.593   0.165  1.00 10.00      B   
ATOM   4670  N   TRP B 195      21.068  -6.880  -1.344  1.00 10.00      B   
ATOM   4671  HN  TRP B 195      21.942  -6.575  -1.677  1.00 10.00      B   
ATOM   4672  CA  TRP B 195      20.394  -7.973  -2.026  1.00 10.00      B   
ATOM   4673  CB  TRP B 195      20.223  -7.642  -3.512  1.00 10.00      B   
ATOM   4674  CG  TRP B 195      19.595  -8.734  -4.326  1.00 10.00      B   
ATOM   4675  CD1 TRP B 195      18.269  -9.054  -4.387  1.00 10.00      B   
ATOM   4676  CD2 TRP B 195      20.267  -9.645  -5.207  1.00 10.00      B   
ATOM   4677  NE1 TRP B 195      18.077 -10.108  -5.246  1.00 10.00      B   
ATOM   4678  HE1 TRP B 195      17.206 -10.526  -5.462  1.00 10.00      B   
ATOM   4679  CE2 TRP B 195      19.286 -10.489  -5.761  1.00 10.00      B   
ATOM   4680  CE3 TRP B 195      21.602  -9.833  -5.576  1.00 10.00      B   
ATOM   4681  CZ2 TRP B 195      19.595 -11.495  -6.670  1.00 10.00      B   
ATOM   4682  CZ3 TRP B 195      21.908 -10.833  -6.479  1.00 10.00      B   
ATOM   4683  CH2 TRP B 195      20.910 -11.654  -7.012  1.00 10.00      B   
ATOM   4684  C   TRP B 195      21.194  -9.256  -1.856  1.00 10.00      B   
ATOM   4685  O   TRP B 195      22.312  -9.367  -2.358  1.00 10.00      B   
ATOM   4686  N   VAL B 196      20.629 -10.210  -1.132  1.00 10.00      B   
ATOM   4687  HN  VAL B 196      19.740 -10.053  -0.745  1.00 10.00      B   
ATOM   4688  CA  VAL B 196      21.295 -11.488  -0.894  1.00 10.00      B   
ATOM   4689  CB  VAL B 196      21.515 -11.744   0.617  1.00 10.00      B   
ATOM   4690  CG1 VAL B 196      22.221 -13.074   0.852  1.00 10.00      B   
ATOM   4691  CG2 VAL B 196      22.299 -10.605   1.250  1.00 10.00      B   
ATOM   4692  C   VAL B 196      20.481 -12.637  -1.485  1.00 10.00      B   
ATOM   4693  O   VAL B 196      19.281 -12.752  -1.234  1.00 10.00      B   
ATOM   4694  N   LYS B 197      21.135 -13.475  -2.279  1.00 10.00      B   
ATOM   4695  HN  LYS B 197      22.092 -13.321  -2.456  1.00 10.00      B   
ATOM   4696  CA  LYS B 197      20.478 -14.615  -2.902  1.00 10.00      B   
ATOM   4697  CB  LYS B 197      20.181 -14.314  -4.373  1.00 10.00      B   
ATOM   4698  CG  LYS B 197      19.561 -15.469  -5.144  1.00 10.00      B   
ATOM   4699  CD  LYS B 197      19.444 -15.136  -6.622  1.00 10.00      B   
ATOM   4700  CE  LYS B 197      18.815 -16.273  -7.411  1.00 10.00      B   
ATOM   4701  NZ  LYS B 197      18.566 -15.885  -8.826  1.00 10.00      B   
ATOM   4702  HZ1 LYS B 197      19.469 -15.731  -9.320  1.00 10.00      B   
ATOM   4703  HZ2 LYS B 197      18.010 -15.005  -8.865  1.00 10.00      B   
ATOM   4704  HZ3 LYS B 197      18.040 -16.635  -9.318  1.00 10.00      B   
ATOM   4705  C   LYS B 197      21.359 -15.855  -2.795  1.00 10.00      B   
ATOM   4706  O   LYS B 197      22.552 -15.801  -3.085  1.00 10.00      B   
ATOM   4707  N   CYS B 198      20.773 -16.965  -2.376  1.00 10.00      B   
ATOM   4708  HN  CYS B 198      19.814 -16.950  -2.162  1.00 10.00      B   
ATOM   4709  CA  CYS B 198      21.510 -18.213  -2.243  1.00 10.00      B   
ATOM   4710  CB  CYS B 198      21.587 -18.640  -0.775  1.00 10.00      B   
ATOM   4711  SG  CYS B 198      22.379 -17.430   0.312  1.00 10.00      B   
ATOM   4712  HG  CYS B 198      22.759 -16.402  -0.433  1.00 10.00      B   
ATOM   4713  C   CYS B 198      20.853 -19.305  -3.073  1.00 10.00      B   
ATOM   4714  O   CYS B 198      19.731 -19.134  -3.549  1.00 10.00      B   
ATOM   4715  N   GLU B 199      21.547 -20.425  -3.246  1.00 10.00      B   
ATOM   4716  HN  GLU B 199      22.438 -20.504  -2.842  1.00 10.00      B   
ATOM   4717  CA  GLU B 199      21.016 -21.539  -4.020  1.00 10.00      B   
ATOM   4718  CB  GLU B 199      22.116 -22.551  -4.336  1.00 10.00      B   
ATOM   4719  CG  GLU B 199      23.217 -22.011  -5.234  1.00 10.00      B   
ATOM   4720  CD  GLU B 199      24.292 -23.038  -5.517  1.00 10.00      B   
ATOM   4721  OE1 GLU B 199      25.248 -23.140  -4.721  1.00 10.00      B   
ATOM   4722  OE2 GLU B 199      24.195 -23.745  -6.545  1.00 10.00      B   
ATOM   4723  C   GLU B 199      19.879 -22.218  -3.268  1.00 10.00      B   
ATOM   4724  O   GLU B 199      18.926 -22.713  -3.871  1.00 10.00      B   
ATOM   4725  N   GLU B 200      19.994 -22.229  -1.948  1.00 10.00      B   
ATOM   4726  HN  GLU B 200      20.774 -21.807  -1.538  1.00 10.00      B   
ATOM   4727  CA  GLU B 200      18.987 -22.831  -1.088  1.00 10.00      B   
ATOM   4728  CB  GLU B 200      19.583 -24.015  -0.323  1.00 10.00      B   
ATOM   4729  CG  GLU B 200      20.353 -24.986  -1.205  1.00 10.00      B   
ATOM   4730  CD  GLU B 200      20.916 -26.162  -0.436  1.00 10.00      B   
ATOM   4731  OE1 GLU B 200      21.782 -25.954   0.441  1.00 10.00      B   
ATOM   4732  OE2 GLU B 200      20.504 -27.309  -0.717  1.00 10.00      B   
ATOM   4733  C   GLU B 200      18.466 -21.781  -0.115  1.00 10.00      B   
ATOM   4734  O   GLU B 200      19.255 -21.043   0.476  1.00 10.00      B   
ATOM   4735  N   LEU B 201      17.147 -21.723   0.044  1.00 10.00      B   
ATOM   4736  HN  LEU B 201      16.582 -22.354  -0.456  1.00 10.00      B   
ATOM   4737  CA  LEU B 201      16.500 -20.751   0.930  1.00 10.00      B   
ATOM   4738  CB  LEU B 201      14.986 -20.981   0.974  1.00 10.00      B   
ATOM   4739  CG  LEU B 201      14.250 -20.901  -0.365  1.00 10.00      B   
ATOM   4740  CD1 LEU B 201      12.771 -21.194  -0.183  1.00 10.00      B   
ATOM   4741  CD2 LEU B 201      14.454 -19.539  -1.007  1.00 10.00      B   
ATOM   4742  C   LEU B 201      17.073 -20.780   2.345  1.00 10.00      B   
ATOM   4743  O   LEU B 201      17.192 -19.743   2.998  1.00 10.00      B   
ATOM   4744  N   SER B 202      17.428 -21.971   2.810  1.00 10.00      B   
ATOM   4745  HN  SER B 202      17.298 -22.763   2.247  1.00 10.00      B   
ATOM   4746  CA  SER B 202      17.992 -22.141   4.143  1.00 10.00      B   
ATOM   4747  CB  SER B 202      18.239 -23.626   4.399  1.00 10.00      B   
ATOM   4748  OG  SER B 202      17.251 -24.408   3.744  1.00 10.00      B   
ATOM   4749  HG  SER B 202      16.534 -24.595   4.361  1.00 10.00      B   
ATOM   4750  C   SER B 202      19.290 -21.347   4.299  1.00 10.00      B   
ATOM   4751  O   SER B 202      19.562 -20.781   5.360  1.00 10.00      B   
ATOM   4752  N   ASN B 203      20.070 -21.282   3.225  1.00 10.00      B   
ATOM   4753  HN  ASN B 203      19.779 -21.718   2.397  1.00 10.00      B   
ATOM   4754  CA  ASN B 203      21.333 -20.559   3.241  1.00 10.00      B   
ATOM   4755  CB  ASN B 203      22.199 -20.949   2.040  1.00 10.00      B   
ATOM   4756  CG  ASN B 203      22.672 -22.389   2.092  1.00 10.00      B   
ATOM   4757  OD1 ASN B 203      22.885 -22.950   3.166  1.00 10.00      B   
ATOM   4758  ND2 ASN B 203      22.839 -22.996   0.926  1.00 10.00      B   
ATOM   4759 HD21 ASN B 203      22.653 -22.488   0.108  1.00 10.00      B   
ATOM   4760 HD22 ASN B 203      23.145 -23.928   0.925  1.00 10.00      B   
ATOM   4761  C   ASN B 203      21.077 -19.058   3.226  1.00 10.00      B   
ATOM   4762  O   ASN B 203      21.769 -18.290   3.900  1.00 10.00      B   
ATOM   4763  N   THR B 204      20.072 -18.651   2.461  1.00 10.00      B   
ATOM   4764  HN  THR B 204      19.561 -19.313   1.945  1.00 10.00      B   
ATOM   4765  CA  THR B 204      19.707 -17.249   2.355  1.00 10.00      B   
ATOM   4766  CB  THR B 204      18.589 -17.049   1.312  1.00 10.00      B   
ATOM   4767  OG1 THR B 204      18.554 -18.183   0.434  1.00 10.00      B   
ATOM   4768  HG1 THR B 204      18.033 -17.965  -0.349  1.00 10.00      B   
ATOM   4769  CG2 THR B 204      18.847 -15.797   0.491  1.00 10.00      B   
ATOM   4770  C   THR B 204      19.247 -16.722   3.710  1.00 10.00      B   
ATOM   4771  O   THR B 204      19.611 -15.615   4.117  1.00 10.00      B   
ATOM   4772  N   LEU B 205      18.468 -17.537   4.417  1.00 10.00      B   
ATOM   4773  HN  LEU B 205      18.216 -18.409   4.032  1.00 10.00      B   
ATOM   4774  CA  LEU B 205      17.966 -17.174   5.737  1.00 10.00      B   
ATOM   4775  CB  LEU B 205      16.972 -18.222   6.248  1.00 10.00      B   
ATOM   4776  CG  LEU B 205      15.696 -18.414   5.423  1.00 10.00      B   
ATOM   4777  CD1 LEU B 205      14.873 -19.569   5.971  1.00 10.00      B   
ATOM   4778  CD2 LEU B 205      14.873 -17.137   5.396  1.00 10.00      B   
ATOM   4779  C   LEU B 205      19.117 -17.017   6.729  1.00 10.00      B   
ATOM   4780  O   LEU B 205      19.129 -16.088   7.538  1.00 10.00      B   
ATOM   4781  N   ALA B 206      20.086 -17.927   6.655  1.00 10.00      B   
ATOM   4782  HN  ALA B 206      20.016 -18.643   5.990  1.00 10.00      B   
ATOM   4783  CA  ALA B 206      21.246 -17.895   7.538  1.00 10.00      B   
ATOM   4784  CB  ALA B 206      22.168 -19.069   7.242  1.00 10.00      B   
ATOM   4785  C   ALA B 206      22.003 -16.579   7.397  1.00 10.00      B   
ATOM   4786  O   ALA B 206      22.273 -15.898   8.387  1.00 10.00      B   
ATOM   4787  N   CYS B 207      22.330 -16.221   6.160  1.00 10.00      B   
ATOM   4788  HN  CYS B 207      22.082 -16.806   5.412  1.00 10.00      B   
ATOM   4789  CA  CYS B 207      23.051 -14.986   5.887  1.00 10.00      B   
ATOM   4790  CB  CYS B 207      23.382 -14.888   4.395  1.00 10.00      B   
ATOM   4791  SG  CYS B 207      24.132 -16.384   3.708  1.00 10.00      B   
ATOM   4792  HG  CYS B 207      23.159 -17.258   3.475  1.00 10.00      B   
ATOM   4793  C   CYS B 207      22.233 -13.776   6.330  1.00 10.00      B   
ATOM   4794  O   CYS B 207      22.768 -12.840   6.927  1.00 10.00      B   
ATOM   4795  N   TYR B 208      20.932 -13.823   6.060  1.00 10.00      B   
ATOM   4796  HN  TYR B 208      20.572 -14.612   5.600  1.00 10.00      B   
ATOM   4797  CA  TYR B 208      20.017 -12.744   6.421  1.00 10.00      B   
ATOM   4798  CB  TYR B 208      18.585 -13.125   6.017  1.00 10.00      B   
ATOM   4799  CG  TYR B 208      17.509 -12.174   6.498  1.00 10.00      B   
ATOM   4800  CD1 TYR B 208      17.425 -10.883   5.994  1.00 10.00      B   
ATOM   4801  CD2 TYR B 208      16.573 -12.570   7.445  1.00 10.00      B   
ATOM   4802  CE1 TYR B 208      16.440 -10.013   6.419  1.00 10.00      B   
ATOM   4803  CE2 TYR B 208      15.587 -11.705   7.879  1.00 10.00      B   
ATOM   4804  CZ  TYR B 208      15.524 -10.428   7.363  1.00 10.00      B   
ATOM   4805  OH  TYR B 208      14.539  -9.568   7.789  1.00 10.00      B   
ATOM   4806  HH  TYR B 208      14.122  -9.160   7.022  1.00 10.00      B   
ATOM   4807  C   TYR B 208      20.077 -12.440   7.914  1.00 10.00      B   
ATOM   4808  O   TYR B 208      20.285 -11.293   8.319  1.00 10.00      B   
ATOM   4809  N   ARG B 209      19.915 -13.476   8.725  1.00 10.00      B   
ATOM   4810  HN  ARG B 209      19.774 -14.370   8.339  1.00 10.00      B   
ATOM   4811  CA  ARG B 209      19.938 -13.323  10.175  1.00 10.00      B   
ATOM   4812  CB  ARG B 209      19.482 -14.608  10.868  1.00 10.00      B   
ATOM   4813  CG  ARG B 209      18.087 -15.059  10.465  1.00 10.00      B   
ATOM   4814  CD  ARG B 209      17.574 -16.164  11.367  1.00 10.00      B   
ATOM   4815  NE  ARG B 209      17.154 -15.653  12.671  1.00 10.00      B   
ATOM   4816  HE  ARG B 209      17.235 -14.683  12.824  1.00 10.00      B   
ATOM   4817  CZ  ARG B 209      16.669 -16.417  13.646  1.00 10.00      B   
ATOM   4818  NH1 ARG B 209      16.549 -17.726  13.471  1.00 10.00      B   
ATOM   4819 HH11 ARG B 209      16.169 -18.326  14.233  1.00 10.00      B   
ATOM   4820 HH12 ARG B 209      16.836 -18.162  12.568  1.00 10.00      B   
ATOM   4821  NH2 ARG B 209      16.308 -15.867  14.800  1.00 10.00      B   
ATOM   4822 HH21 ARG B 209      16.405 -14.837  14.940  1.00 10.00      B   
ATOM   4823 HH22 ARG B 209      15.924 -16.459  15.568  1.00 10.00      B   
ATOM   4824  C   ARG B 209      21.316 -12.896  10.672  1.00 10.00      B   
ATOM   4825  O   ARG B 209      21.423 -12.067  11.576  1.00 10.00      B   
ATOM   4826  N   THR B 210      22.364 -13.453  10.070  1.00 10.00      B   
ATOM   4827  HN  THR B 210      22.212 -14.105   9.351  1.00 10.00      B   
ATOM   4828  CA  THR B 210      23.731 -13.122  10.450  1.00 10.00      B   
ATOM   4829  CB  THR B 210      24.761 -13.922   9.624  1.00 10.00      B   
ATOM   4830  OG1 THR B 210      24.494 -15.327   9.744  1.00 10.00      B   
ATOM   4831  HG1 THR B 210      23.672 -15.537   9.284  1.00 10.00      B   
ATOM   4832  CG2 THR B 210      26.177 -13.642  10.108  1.00 10.00      B   
ATOM   4833  C   THR B 210      23.994 -11.625  10.279  1.00 10.00      B   
ATOM   4834  O   THR B 210      24.416 -10.953  11.220  1.00 10.00      B   
ATOM   4835  N   ILE B 211      23.717 -11.111   9.085  1.00 10.00      B   
ATOM   4836  HN  ILE B 211      23.359 -11.697   8.383  1.00 10.00      B   
ATOM   4837  CA  ILE B 211      23.924  -9.696   8.787  1.00 10.00      B   
ATOM   4838  CB  ILE B 211      23.615  -9.381   7.308  1.00 10.00      B   
ATOM   4839  CG1 ILE B 211      24.486 -10.236   6.387  1.00 10.00      B   
ATOM   4840  CG2 ILE B 211      23.817  -7.900   7.011  1.00 10.00      B   
ATOM   4841  CD1 ILE B 211      24.068 -10.176   4.935  1.00 10.00      B   
ATOM   4842  C   ILE B 211      23.050  -8.822   9.681  1.00 10.00      B   
ATOM   4843  O   ILE B 211      23.516  -7.828  10.242  1.00 10.00      B   
ATOM   4844  N   MET B 212      21.791  -9.217   9.831  1.00 10.00      B   
ATOM   4845  HN  MET B 212      21.492 -10.036   9.377  1.00 10.00      B   
ATOM   4846  CA  MET B 212      20.838  -8.473  10.644  1.00 10.00      B   
ATOM   4847  CB  MET B 212      19.471  -9.165  10.649  1.00 10.00      B   
ATOM   4848  CG  MET B 212      18.442  -8.510  11.560  1.00 10.00      B   
ATOM   4849  SD  MET B 212      16.777  -9.165  11.327  1.00 10.00      B   
ATOM   4850  CE  MET B 212      17.058 -10.915  11.588  1.00 10.00      B   
ATOM   4851  C   MET B 212      21.337  -8.256  12.072  1.00 10.00      B   
ATOM   4852  O   MET B 212      21.409  -7.120  12.539  1.00 10.00      B   
ATOM   4853  N   GLU B 213      21.697  -9.341  12.752  1.00 10.00      B   
ATOM   4854  HN  GLU B 213      21.645 -10.223  12.317  1.00 10.00      B   
ATOM   4855  CA  GLU B 213      22.165  -9.254  14.131  1.00 10.00      B   
ATOM   4856  CB  GLU B 213      22.301 -10.641  14.764  1.00 10.00      B   
ATOM   4857  CG  GLU B 213      20.997 -11.426  14.803  1.00 10.00      B   
ATOM   4858  CD  GLU B 213      20.883 -12.339  16.008  1.00 10.00      B   
ATOM   4859  OE1 GLU B 213      21.912 -12.905  16.435  1.00 10.00      B   
ATOM   4860  OE2 GLU B 213      19.758 -12.500  16.537  1.00 10.00      B   
ATOM   4861  C   GLU B 213      23.462  -8.458  14.254  1.00 10.00      B   
ATOM   4862  O   GLU B 213      23.659  -7.727  15.230  1.00 10.00      B   
ATOM   4863  N   CYS B 214      24.336  -8.582  13.257  1.00 10.00      B   
ATOM   4864  HN  CYS B 214      24.120  -9.170  12.502  1.00 10.00      B   
ATOM   4865  CA  CYS B 214      25.609  -7.866  13.261  1.00 10.00      B   
ATOM   4866  CB  CYS B 214      26.544  -8.397  12.172  1.00 10.00      B   
ATOM   4867  SG  CYS B 214      26.999 -10.138  12.357  1.00 10.00      B   
ATOM   4868  HG  CYS B 214      25.953 -10.869  11.983  1.00 10.00      B   
ATOM   4869  C   CYS B 214      25.394  -6.365  13.086  1.00 10.00      B   
ATOM   4870  O   CYS B 214      25.956  -5.560  13.828  1.00 10.00      B   
ATOM   4871  N   CYS B 215      24.553  -5.992  12.123  1.00 10.00      B   
ATOM   4872  HN  CYS B 215      24.114  -6.681  11.572  1.00 10.00      B   
ATOM   4873  CA  CYS B 215      24.268  -4.585  11.856  1.00 10.00      B   
ATOM   4874  CB  CYS B 215      23.467  -4.429  10.561  1.00 10.00      B   
ATOM   4875  SG  CYS B 215      24.322  -5.009   9.080  1.00 10.00      B   
ATOM   4876  HG  CYS B 215      24.874  -6.184   9.363  1.00 10.00      B   
ATOM   4877  C   CYS B 215      23.516  -3.933  13.012  1.00 10.00      B   
ATOM   4878  O   CYS B 215      23.554  -2.713  13.183  1.00 10.00      B   
ATOM   4879  N   GLN B 216      22.826  -4.748  13.799  1.00 10.00      B   
ATOM   4880  HN  GLN B 216      22.823  -5.711  13.604  1.00 10.00      B   
ATOM   4881  CA  GLN B 216      22.064  -4.245  14.933  1.00 10.00      B   
ATOM   4882  CB  GLN B 216      20.952  -5.217  15.313  1.00 10.00      B   
ATOM   4883  CG  GLN B 216      19.756  -5.194  14.378  1.00 10.00      B   
ATOM   4884  CD  GLN B 216      18.594  -6.007  14.913  1.00 10.00      B   
ATOM   4885  OE1 GLN B 216      18.783  -6.970  15.657  1.00 10.00      B   
ATOM   4886  NE2 GLN B 216      17.385  -5.623  14.542  1.00 10.00      B   
ATOM   4887 HE21 GLN B 216      17.305  -4.847  13.951  1.00 10.00      B   
ATOM   4888 HE22 GLN B 216      16.615  -6.133  14.874  1.00 10.00      B   
ATOM   4889  C   GLN B 216      22.954  -3.976  16.141  1.00 10.00      B   
ATOM   4890  O   GLN B 216      22.841  -2.930  16.780  1.00 10.00      B   
ATOM   4891  N   LYS B 217      23.837  -4.918  16.453  1.00 10.00      B   
ATOM   4892  HN  LYS B 217      23.890  -5.730  15.905  1.00 10.00      B   
ATOM   4893  CA  LYS B 217      24.722  -4.766  17.603  1.00 10.00      B   
ATOM   4894  CB  LYS B 217      25.164  -6.126  18.147  1.00 10.00      B   
ATOM   4895  CG  LYS B 217      25.658  -6.075  19.586  1.00 10.00      B   
ATOM   4896  CD  LYS B 217      26.550  -7.260  19.921  1.00 10.00      B   
ATOM   4897  CE  LYS B 217      27.051  -7.174  21.354  1.00 10.00      B   
ATOM   4898  NZ  LYS B 217      28.216  -8.064  21.598  1.00 10.00      B   
ATOM   4899  HZ1 LYS B 217      29.065  -7.680  21.128  1.00 10.00      B   
ATOM   4900  HZ2 LYS B 217      28.024  -9.014  21.224  1.00 10.00      B   
ATOM   4901  HZ3 LYS B 217      28.405  -8.139  22.618  1.00 10.00      B   
ATOM   4902  C   LYS B 217      25.941  -3.913  17.276  1.00 10.00      B   
ATOM   4903  O   LYS B 217      26.445  -3.195  18.137  1.00 10.00      B   
ATOM   4904  N   ASN B 218      26.402  -3.995  16.030  1.00 10.00      B   
ATOM   4905  HN  ASN B 218      25.942  -4.581  15.388  1.00 10.00      B   
ATOM   4906  CA  ASN B 218      27.576  -3.246  15.579  1.00 10.00      B   
ATOM   4907  CB  ASN B 218      27.342  -1.730  15.644  1.00 10.00      B   
ATOM   4908  CG  ASN B 218      28.426  -0.932  14.938  1.00 10.00      B   
ATOM   4909  OD1 ASN B 218      29.058  -1.409  13.997  1.00 10.00      B   
ATOM   4910  ND2 ASN B 218      28.645   0.293  15.383  1.00 10.00      B   
ATOM   4911 HD21 ASN B 218      28.102   0.618  16.134  1.00 10.00      B   
ATOM   4912 HD22 ASN B 218      29.344   0.826  14.949  1.00 10.00      B   
ATOM   4913  C   ASN B 218      28.811  -3.662  16.381  1.00 10.00      B   
ATOM   4914  O   ASN B 218      29.547  -2.827  16.915  1.00 10.00      B   
ATOM   4915  N   ASP B 219      29.015  -4.970  16.467  1.00 10.00      B   
ATOM   4916  HN  ASP B 219      28.394  -5.577  16.015  1.00 10.00      B   
ATOM   4917  CA  ASP B 219      30.141  -5.529  17.199  1.00 10.00      B   
ATOM   4918  CB  ASP B 219      29.650  -6.522  18.252  1.00 10.00      B   
ATOM   4919  CG  ASP B 219      30.682  -6.804  19.324  1.00 10.00      B   
ATOM   4920  OD1 ASP B 219      31.840  -7.126  18.982  1.00 10.00      B   
ATOM   4921  OD2 ASP B 219      30.340  -6.703  20.522  1.00 10.00      B   
ATOM   4922  C   ASP B 219      31.095  -6.223  16.240  1.00 10.00      B   
ATOM   4923  O   ASP B 219      30.831  -7.334  15.784  1.00 10.00      B   
ATOM   4924  N   THR B 220      32.208  -5.568  15.958  1.00 10.00      B   
ATOM   4925  HN  THR B 220      32.364  -4.695  16.378  1.00 10.00      B   
ATOM   4926  CA  THR B 220      33.213  -6.088  15.043  1.00 10.00      B   
ATOM   4927  CB  THR B 220      34.275  -5.009  14.766  1.00 10.00      B   
ATOM   4928  OG1 THR B 220      33.705  -3.718  15.027  1.00 10.00      B   
ATOM   4929  HG1 THR B 220      33.048  -3.518  14.348  1.00 10.00      B   
ATOM   4930  CG2 THR B 220      34.742  -5.076  13.320  1.00 10.00      B   
ATOM   4931  C   THR B 220      33.903  -7.344  15.577  1.00 10.00      B   
ATOM   4932  O   THR B 220      34.553  -8.069  14.824  1.00 10.00      B   
ATOM   4933  N   ALA B 221      33.751  -7.616  16.866  1.00 10.00      B   
ATOM   4934  HN  ALA B 221      33.193  -7.028  17.425  1.00 10.00      B   
ATOM   4935  CA  ALA B 221      34.385  -8.780  17.468  1.00 10.00      B   
ATOM   4936  CB  ALA B 221      35.073  -8.400  18.770  1.00 10.00      B   
ATOM   4937  C   ALA B 221      33.391  -9.913  17.692  1.00 10.00      B   
ATOM   4938  O   ALA B 221      33.712 -10.914  18.331  1.00 10.00      B   
ATOM   4939  N   ALA B 222      32.188  -9.764  17.154  1.00 10.00      B   
ATOM   4940  HN  ALA B 222      31.981  -8.946  16.653  1.00 10.00      B   
ATOM   4941  CA  ALA B 222      31.162 -10.787  17.311  1.00 10.00      B   
ATOM   4942  CB  ALA B 222      29.940 -10.210  18.005  1.00 10.00      B   
ATOM   4943  C   ALA B 222      30.771 -11.408  15.973  1.00 10.00      B   
ATOM   4944  O   ALA B 222      29.952 -12.321  15.927  1.00 10.00      B   
ATOM   4945  N   PHE B 223      31.372 -10.925  14.892  1.00 10.00      B   
ATOM   4946  HN  PHE B 223      32.034 -10.212  14.998  1.00 10.00      B   
ATOM   4947  CA  PHE B 223      31.067 -11.425  13.548  1.00 10.00      B   
ATOM   4948  CB  PHE B 223      31.884 -10.687  12.484  1.00 10.00      B   
ATOM   4949  CG  PHE B 223      31.243  -9.416  12.002  1.00 10.00      B   
ATOM   4950  CD1 PHE B 223      31.168  -8.306  12.824  1.00 10.00      B   
ATOM   4951  CD2 PHE B 223      30.712  -9.332  10.728  1.00 10.00      B   
ATOM   4952  CE1 PHE B 223      30.575  -7.136  12.387  1.00 10.00      B   
ATOM   4953  CE2 PHE B 223      30.117  -8.165  10.281  1.00 10.00      B   
ATOM   4954  CZ  PHE B 223      30.050  -7.067  11.113  1.00 10.00      B   
ATOM   4955  C   PHE B 223      31.246 -12.939  13.412  1.00 10.00      B   
ATOM   4956  O   PHE B 223      30.345 -13.634  12.939  1.00 10.00      B   
ATOM   4957  N   LYS B 224      32.398 -13.447  13.843  1.00 10.00      B   
ATOM   4958  HN  LYS B 224      33.063 -12.851  14.244  1.00 10.00      B   
ATOM   4959  CA  LYS B 224      32.689 -14.879  13.752  1.00 10.00      B   
ATOM   4960  CB  LYS B 224      34.152 -15.162  14.107  1.00 10.00      B   
ATOM   4961  CG  LYS B 224      35.155 -14.743  13.045  1.00 10.00      B   
ATOM   4962  CD  LYS B 224      36.555 -15.204  13.412  1.00 10.00      B   
ATOM   4963  CE  LYS B 224      37.545 -14.945  12.290  1.00 10.00      B   
ATOM   4964  NZ  LYS B 224      38.869 -15.557  12.576  1.00 10.00      B   
ATOM   4965  HZ1 LYS B 224      38.772 -16.590  12.670  1.00 10.00      B   
ATOM   4966  HZ2 LYS B 224      39.258 -15.177  13.463  1.00 10.00      B   
ATOM   4967  HZ3 LYS B 224      39.534 -15.352  11.803  1.00 10.00      B   
ATOM   4968  C   LYS B 224      31.773 -15.685  14.666  1.00 10.00      B   
ATOM   4969  O   LYS B 224      31.353 -16.794  14.326  1.00 10.00      B   
ATOM   4970  N   ASP B 225      31.466 -15.111  15.819  1.00 10.00      B   
ATOM   4971  HN  ASP B 225      31.827 -14.221  16.013  1.00 10.00      B   
ATOM   4972  CA  ASP B 225      30.610 -15.756  16.807  1.00 10.00      B   
ATOM   4973  CB  ASP B 225      30.662 -14.983  18.127  1.00 10.00      B   
ATOM   4974  CG  ASP B 225      30.153 -15.776  19.318  1.00 10.00      B   
ATOM   4975  OD1 ASP B 225      29.991 -17.012  19.206  1.00 10.00      B   
ATOM   4976  OD2 ASP B 225      29.925 -15.166  20.382  1.00 10.00      B   
ATOM   4977  C   ASP B 225      29.168 -15.859  16.307  1.00 10.00      B   
ATOM   4978  O   ASP B 225      28.564 -16.934  16.343  1.00 10.00      B   
ATOM   4979  N   ILE B 226      28.630 -14.745  15.821  1.00 10.00      B   
ATOM   4980  HN  ILE B 226      29.170 -13.922  15.803  1.00 10.00      B   
ATOM   4981  CA  ILE B 226      27.260 -14.703  15.319  1.00 10.00      B   
ATOM   4982  CB  ILE B 226      26.816 -13.260  14.977  1.00 10.00      B   
ATOM   4983  CG1 ILE B 226      26.808 -12.395  16.240  1.00 10.00      B   
ATOM   4984  CG2 ILE B 226      25.441 -13.255  14.319  1.00 10.00      B   
ATOM   4985  CD1 ILE B 226      26.564 -10.923  15.977  1.00 10.00      B   
ATOM   4986  C   ILE B 226      27.067 -15.612  14.105  1.00 10.00      B   
ATOM   4987  O   ILE B 226      26.101 -16.370  14.043  1.00 10.00      B   
ATOM   4988  N   ALA B 227      27.997 -15.546  13.153  1.00 10.00      B   
ATOM   4989  HN  ALA B 227      28.754 -14.928  13.266  1.00 10.00      B   
ATOM   4990  CA  ALA B 227      27.918 -16.362  11.940  1.00 10.00      B   
ATOM   4991  CB  ALA B 227      29.107 -16.085  11.034  1.00 10.00      B   
ATOM   4992  C   ALA B 227      27.835 -17.851  12.272  1.00 10.00      B   
ATOM   4993  O   ALA B 227      27.004 -18.579  11.724  1.00 10.00      B   
ATOM   4994  N   LYS B 228      28.690 -18.289  13.188  1.00 10.00      B   
ATOM   4995  HN  LYS B 228      29.313 -17.652  13.599  1.00 10.00      B   
ATOM   4996  CA  LYS B 228      28.731 -19.684  13.605  1.00 10.00      B   
ATOM   4997  CB  LYS B 228      29.921 -19.900  14.542  1.00 10.00      B   
ATOM   4998  CG  LYS B 228      30.186 -21.347  14.921  1.00 10.00      B   
ATOM   4999  CD  LYS B 228      31.406 -21.458  15.820  1.00 10.00      B   
ATOM   5000  CE  LYS B 228      31.793 -22.907  16.056  1.00 10.00      B   
ATOM   5001  NZ  LYS B 228      33.017 -23.027  16.894  1.00 10.00      B   
ATOM   5002  HZ1 LYS B 228      33.308 -24.022  16.960  1.00 10.00      B   
ATOM   5003  HZ2 LYS B 228      32.834 -22.668  17.852  1.00 10.00      B   
ATOM   5004  HZ3 LYS B 228      33.793 -22.477  16.475  1.00 10.00      B   
ATOM   5005  C   LYS B 228      27.433 -20.081  14.306  1.00 10.00      B   
ATOM   5006  O   LYS B 228      26.915 -21.179  14.107  1.00 10.00      B   
ATOM   5007  N   ARG B 229      26.904 -19.159  15.099  1.00 10.00      B   
ATOM   5008  HN  ARG B 229      27.353 -18.288  15.174  1.00 10.00      B   
ATOM   5009  CA  ARG B 229      25.683 -19.386  15.860  1.00 10.00      B   
ATOM   5010  CB  ARG B 229      25.547 -18.290  16.917  1.00 10.00      B   
ATOM   5011  CG  ARG B 229      24.537 -18.571  18.014  1.00 10.00      B   
ATOM   5012  CD  ARG B 229      24.798 -17.669  19.208  1.00 10.00      B   
ATOM   5013  NE  ARG B 229      23.685 -17.650  20.153  1.00 10.00      B   
ATOM   5014  HE  ARG B 229      22.777 -17.754  19.785  1.00 10.00      B   
ATOM   5015  CZ  ARG B 229      23.830 -17.482  21.467  1.00 10.00      B   
ATOM   5016  NH1 ARG B 229      25.042 -17.325  21.989  1.00 10.00      B   
ATOM   5017 HH11 ARG B 229      25.154 -17.196  23.019  1.00 10.00      B   
ATOM   5018 HH12 ARG B 229      25.887 -17.330  21.377  1.00 10.00      B   
ATOM   5019  NH2 ARG B 229      22.765 -17.465  22.259  1.00 10.00      B   
ATOM   5020 HH21 ARG B 229      21.806 -17.582  21.861  1.00 10.00      B   
ATOM   5021 HH22 ARG B 229      22.879 -17.332  23.289  1.00 10.00      B   
ATOM   5022  C   ARG B 229      24.442 -19.415  14.965  1.00 10.00      B   
ATOM   5023  O   ARG B 229      23.570 -20.271  15.123  1.00 10.00      B   
ATOM   5024  N   GLN B 230      24.371 -18.480  14.027  1.00 10.00      B   
ATOM   5025  HN  GLN B 230      25.099 -17.824  13.948  1.00 10.00      B   
ATOM   5026  CA  GLN B 230      23.234 -18.391  13.119  1.00 10.00      B   
ATOM   5027  CB  GLN B 230      23.265 -17.082  12.330  1.00 10.00      B   
ATOM   5028  CG  GLN B 230      22.775 -15.874  13.117  1.00 10.00      B   
ATOM   5029  CD  GLN B 230      21.370 -16.062  13.658  1.00 10.00      B   
ATOM   5030  OE1 GLN B 230      20.563 -16.793  13.087  1.00 10.00      B   
ATOM   5031  NE2 GLN B 230      21.067 -15.402  14.762  1.00 10.00      B   
ATOM   5032 HE21 GLN B 230      21.757 -14.830  15.170  1.00 10.00      B   
ATOM   5033 HE22 GLN B 230      20.167 -15.508  15.131  1.00 10.00      B   
ATOM   5034  C   GLN B 230      23.141 -19.589  12.182  1.00 10.00      B   
ATOM   5035  O   GLN B 230      22.059 -20.149  11.989  1.00 10.00      B   
ATOM   5036  N   PHE B 231      24.270 -19.988  11.611  1.00 10.00      B   
ATOM   5037  HN  PHE B 231      25.104 -19.503  11.798  1.00 10.00      B   
ATOM   5038  CA  PHE B 231      24.295 -21.126  10.700  1.00 10.00      B   
ATOM   5039  CB  PHE B 231      25.656 -21.255  10.015  1.00 10.00      B   
ATOM   5040  CG  PHE B 231      25.579 -21.871   8.646  1.00 10.00      B   
ATOM   5041  CD1 PHE B 231      25.301 -21.089   7.536  1.00 10.00      B   
ATOM   5042  CD2 PHE B 231      25.783 -23.229   8.468  1.00 10.00      B   
ATOM   5043  CE1 PHE B 231      25.229 -21.648   6.277  1.00 10.00      B   
ATOM   5044  CE2 PHE B 231      25.713 -23.798   7.209  1.00 10.00      B   
ATOM   5045  CZ  PHE B 231      25.435 -23.004   6.113  1.00 10.00      B   
ATOM   5046  C   PHE B 231      23.938 -22.412  11.443  1.00 10.00      B   
ATOM   5047  O   PHE B 231      23.235 -23.275  10.913  1.00 10.00      B   
ATOM   5048  N   LYS B 232      24.407 -22.514  12.682  1.00 10.00      B   
ATOM   5049  HN  LYS B 232      24.951 -21.783  13.045  1.00 10.00      B   
ATOM   5050  CA  LYS B 232      24.141 -23.678  13.518  1.00 10.00      B   
ATOM   5051  CB  LYS B 232      24.937 -23.573  14.822  1.00 10.00      B   
ATOM   5052  CG  LYS B 232      24.808 -24.768  15.749  1.00 10.00      B   
ATOM   5053  CD  LYS B 232      25.568 -24.534  17.042  1.00 10.00      B   
ATOM   5054  CE  LYS B 232      25.293 -25.631  18.053  1.00 10.00      B   
ATOM   5055  NZ  LYS B 232      25.836 -25.292  19.392  1.00 10.00      B   
ATOM   5056  HZ1 LYS B 232      26.875 -25.219  19.355  1.00 10.00      B   
ATOM   5057  HZ2 LYS B 232      25.578 -26.026  20.081  1.00 10.00      B   
ATOM   5058  HZ3 LYS B 232      25.450 -24.385  19.716  1.00 10.00      B   
ATOM   5059  C   LYS B 232      22.648 -23.786  13.813  1.00 10.00      B   
ATOM   5060  O   LYS B 232      22.101 -24.884  13.919  1.00 10.00      B   
ATOM   5061  N   GLU B 233      21.994 -22.635  13.927  1.00 10.00      B   
ATOM   5062  HN  GLU B 233      22.488 -21.794  13.830  1.00 10.00      B   
ATOM   5063  CA  GLU B 233      20.565 -22.586  14.197  1.00 10.00      B   
ATOM   5064  CB  GLU B 233      20.139 -21.149  14.505  1.00 10.00      B   
ATOM   5065  CG  GLU B 233      18.836 -21.034  15.275  1.00 10.00      B   
ATOM   5066  CD  GLU B 233      19.002 -21.345  16.747  1.00 10.00      B   
ATOM   5067  OE1 GLU B 233      19.893 -20.747  17.385  1.00 10.00      B   
ATOM   5068  OE2 GLU B 233      18.237 -22.176  17.278  1.00 10.00      B   
ATOM   5069  C   GLU B 233      19.786 -23.106  12.993  1.00 10.00      B   
ATOM   5070  O   GLU B 233      18.728 -23.725  13.139  1.00 10.00      B   
ATOM   5071  N   ILE B 234      20.322 -22.851  11.805  1.00 10.00      B   
ATOM   5072  HN  ILE B 234      21.169 -22.356  11.764  1.00 10.00      B   
ATOM   5073  CA  ILE B 234      19.697 -23.288  10.563  1.00 10.00      B   
ATOM   5074  CB  ILE B 234      20.309 -22.555   9.345  1.00 10.00      B   
ATOM   5075  CG1 ILE B 234      19.996 -21.056   9.406  1.00 10.00      B   
ATOM   5076  CG2 ILE B 234      19.827 -23.152   8.028  1.00 10.00      B   
ATOM   5077  CD1 ILE B 234      18.520 -20.726   9.324  1.00 10.00      B   
ATOM   5078  C   ILE B 234      19.851 -24.799  10.397  1.00 10.00      B   
ATOM   5079  O   ILE B 234      18.962 -25.474   9.869  1.00 10.00      B   
ATOM   5080  N   LEU B 235      20.969 -25.324  10.877  1.00 10.00      B   
ATOM   5081  HN  LEU B 235      21.627 -24.735  11.304  1.00 10.00      B   
ATOM   5082  CA  LEU B 235      21.253 -26.751  10.793  1.00 10.00      B   
ATOM   5083  CB  LEU B 235      22.765 -26.998  10.816  1.00 10.00      B   
ATOM   5084  CG  LEU B 235      23.569 -26.387   9.666  1.00 10.00      B   
ATOM   5085  CD1 LEU B 235      25.056 -26.609   9.883  1.00 10.00      B   
ATOM   5086  CD2 LEU B 235      23.129 -26.966   8.328  1.00 10.00      B   
ATOM   5087  C   LEU B 235      20.573 -27.512  11.931  1.00 10.00      B   
ATOM   5088  O   LEU B 235      21.228 -28.189  12.728  1.00 10.00      B   
ATOM   5089  N   THR B 236      19.258 -27.394  12.001  1.00 10.00      B   
ATOM   5090  HN  THR B 236      18.791 -26.844  11.334  1.00 10.00      B   
ATOM   5091  CB  THR B 236      17.902 -27.055  14.041  1.00 10.00      B   
ATOM   5092  OG1 THR B 236      18.937 -26.154  14.471  1.00 10.00      B   
ATOM   5093  HG1 THR B 236      19.035 -25.448  13.819  1.00 10.00      B   
ATOM   5094  CG2 THR B 236      17.339 -27.783  15.253  1.00 10.00      B   
ATOM   5095  CA  THR B 236      18.481 -28.062  13.026  1.00 10.00      B   
ATOM   5096  C   THR B 236      17.349 -28.858  12.382  1.00 10.00      B   
ATOM   5097  O   THR B 236      17.417 -30.107  12.383  1.00 10.00      B   
ATOM   5098  OXT THR B 236      16.408 -28.233  11.852  1.00 10.00      B   
END
