# Supplementary material for: Large-scale discovery of protein interactions at residue resolution using co-evolution calculated from genomic sequences
Source: Nat Commun. 2021 Mar 2;12:1396. doi: 10.1038/s41467-021-21636-z (PMC7925567; doi:10.1038/s41467-021-21636-z)
Supplement: Supplementary file 12 — Supplementary Data 10 [file 41467_2021_21636_MOESM12_ESM.zip › supplementary/allpdb0007_RRP45_RRP40/models/haddock_top7_haddock_82w.pdb]

REMARK FILENAME="haddock_82w.pdb0"
REMARK ===============================================================
REMARK HADDOCK run for haddock
REMARK initial structure: haddock_82.pdb
REMARK final NOE weights: unambig 50 amb: 50
REMARK ===============================================================
REMARK            total,bonds,angles,improper,dihe,vdw,elec,air,cdih,coup,rdcs,vean,dani,xpcs,rg
REMARK energies: 182.238, 0, 0, 0, 0, -41.044, -256.392, 479.674, 0, 0, 0, 0, 0, 0, 0
REMARK ===============================================================
REMARK            bonds,angles,impropers,dihe,air,cdih,coup,rdcs,vean,dani,xpcs
REMARK rms-dev.: 0,0,0,0,18.7484,0,0, 0, 0, 0, 0
REMARK ===============================================================
REMARK               air,cdih,coup,rdcs,vean,dani,xpcs
REMARK               >0.3,>5,>1,>0,>5,>0.2,>0.2
REMARK violations.: 4, 0, 0, 0, 0, 0, 0
REMARK ===============================================================
REMARK                        CVpartition#,violations,rms
REMARK AIRs cross-validation: 1, 0, NaN
REMARK ===============================================================
REMARK NCS energy: 0
REMARK ===============================================================
REMARK Symmetry energy: 0
REMARK ===============================================================
REMARK Desolvation energy: 13.6276
REMARK Internal energy free molecules: 111968
REMARK Internal energy complex: -19891.3
REMARK Binding energy: -132143
REMARK ===============================================================
REMARK buried surface area: 1453.61
REMARK ===============================================================
REMARK water - chain1: 0 0 0
REMARK water - chain2: 0 0 0
REMARK water - chain3: 0 0 0
REMARK water - chain4: 0 0 0
REMARK water - chain5: 0 0 0
REMARK water - chain6: 0 0 0
REMARK ===============================================================
REMARK water - water: 0 0 0
REMARK ===============================================================
REMARK DATE:27-Jul-2020  08:06:02       created by user: he47
REMARK VERSION:1.3
ATOM      1  CB  ALA A   2       2.560  -8.884  -7.572  1.00 10.00      A   
ATOM      2  C   ALA A   2       4.228  -7.139  -8.231  1.00 10.00      A   
ATOM      3  O   ALA A   2       5.395  -7.076  -8.619  1.00 10.00      A   
ATOM      4  N   ALA A   2       3.577  -7.421  -5.870  1.00 10.00      A   
ATOM      5  HT1 ALA A   2       4.437  -6.912  -5.582  1.00 10.00      A   
ATOM      6  HT2 ALA A   2       3.319  -8.097  -5.125  1.00 10.00      A   
ATOM      7  HT3 ALA A   2       2.805  -6.732  -5.980  1.00 10.00      A   
ATOM      8  CA  ALA A   2       3.812  -8.128  -7.150  1.00 10.00      A   
ATOM      9  N   LYS A   3       3.269  -6.363  -8.709  1.00 10.00      A   
ATOM     10  HN  LYS A   3       2.356  -6.460  -8.359  1.00 10.00      A   
ATOM     11  CA  LYS A   3       3.524  -5.369  -9.736  1.00 10.00      A   
ATOM     12  CB  LYS A   3       2.710  -5.700 -10.992  1.00 10.00      A   
ATOM     13  CG  LYS A   3       3.039  -4.847 -12.203  1.00 10.00      A   
ATOM     14  CD  LYS A   3       2.065  -5.119 -13.338  1.00 10.00      A   
ATOM     15  CE  LYS A   3       2.446  -4.358 -14.598  1.00 10.00      A   
ATOM     16  NZ  LYS A   3       1.384  -4.448 -15.634  1.00 10.00      A   
ATOM     17  HZ1 LYS A   3       0.561  -3.875 -15.357  1.00 10.00      A   
ATOM     18  HZ2 LYS A   3       1.076  -5.435 -15.753  1.00 10.00      A   
ATOM     19  HZ3 LYS A   3       1.740  -4.099 -16.546  1.00 10.00      A   
ATOM     20  C   LYS A   3       3.132  -3.999  -9.207  1.00 10.00      A   
ATOM     21  O   LYS A   3       2.091  -3.858  -8.572  1.00 10.00      A   
ATOM     22  N   ASP A   4       3.974  -3.006  -9.452  1.00 10.00      A   
ATOM     23  HN  ASP A   4       4.785  -3.185  -9.966  1.00 10.00      A   
ATOM     24  CA  ASP A   4       3.716  -1.645  -8.994  1.00 10.00      A   
ATOM     25  CB  ASP A   4       4.787  -1.190  -7.992  1.00 10.00      A   
ATOM     26  CG  ASP A   4       4.771  -1.963  -6.691  1.00 10.00      A   
ATOM     27  OD1 ASP A   4       3.680  -2.145  -6.107  1.00 10.00      A   
ATOM     28  OD2 ASP A   4       5.856  -2.389  -6.233  1.00 10.00      A   
ATOM     29  C   ASP A   4       3.704  -0.686 -10.175  1.00 10.00      A   
ATOM     30  O   ASP A   4       3.940  -1.089 -11.317  1.00 10.00      A   
ATOM     31  N   ILE A   5       3.432   0.576  -9.900  1.00 10.00      A   
ATOM     32  HN  ILE A   5       3.241   0.830  -8.971  1.00 10.00      A   
ATOM     33  CA  ILE A   5       3.411   1.601 -10.934  1.00 10.00      A   
ATOM     34  CB  ILE A   5       2.129   2.465 -10.847  1.00 10.00      A   
ATOM     35  CG1 ILE A   5       0.885   1.569 -10.885  1.00 10.00      A   
ATOM     36  CG2 ILE A   5       2.085   3.493 -11.974  1.00 10.00      A   
ATOM     37  CD1 ILE A   5      -0.417   2.304 -10.651  1.00 10.00      A   
ATOM     38  C   ILE A   5       4.646   2.487 -10.787  1.00 10.00      A   
ATOM     39  O   ILE A   5       5.072   2.776  -9.667  1.00 10.00      A   
ATOM     40  N   GLU A   6       5.233   2.890 -11.906  1.00 10.00      A   
ATOM     41  HN  GLU A   6       4.860   2.609 -12.770  1.00 10.00      A   
ATOM     42  CA  GLU A   6       6.419   3.739 -11.885  1.00 10.00      A   
ATOM     43  CB  GLU A   6       7.100   3.756 -13.258  1.00 10.00      A   
ATOM     44  CG  GLU A   6       8.614   3.888 -13.198  1.00 10.00      A   
ATOM     45  CD  GLU A   6       9.260   3.917 -14.571  1.00 10.00      A   
ATOM     46  OE1 GLU A   6       9.125   2.922 -15.321  1.00 10.00      A   
ATOM     47  OE2 GLU A   6       9.907   4.935 -14.906  1.00 10.00      A   
ATOM     48  C   GLU A   6       6.065   5.159 -11.447  1.00 10.00      A   
ATOM     49  O   GLU A   6       5.737   6.015 -12.274  1.00 10.00      A   
ATOM     50  N   ILE A   7       6.108   5.396 -10.141  1.00 10.00      A   
ATOM     51  HN  ILE A   7       6.356   4.669  -9.531  1.00 10.00      A   
ATOM     52  CA  ILE A   7       5.804   6.710  -9.593  1.00 10.00      A   
ATOM     53  CB  ILE A   7       5.403   6.631  -8.105  1.00 10.00      A   
ATOM     54  CG1 ILE A   7       4.217   5.677  -7.926  1.00 10.00      A   
ATOM     55  CG2 ILE A   7       5.063   8.015  -7.566  1.00 10.00      A   
ATOM     56  CD1 ILE A   7       3.850   5.413  -6.481  1.00 10.00      A   
ATOM     57  C   ILE A   7       7.010   7.629  -9.755  1.00 10.00      A   
ATOM     58  O   ILE A   7       8.061   7.406  -9.150  1.00 10.00      A   
ATOM     59  N   SER A   8       6.860   8.650 -10.581  1.00 10.00      A   
ATOM     60  HN  SER A   8       5.999   8.782 -11.031  1.00 10.00      A   
ATOM     61  CA  SER A   8       7.934   9.588 -10.831  1.00 10.00      A   
ATOM     62  CB  SER A   8       7.618  10.404 -12.086  1.00 10.00      A   
ATOM     63  OG  SER A   8       7.020   9.584 -13.080  1.00 10.00      A   
ATOM     64  HG  SER A   8       7.692   9.010 -13.468  1.00 10.00      A   
ATOM     65  C   SER A   8       8.142  10.508  -9.632  1.00 10.00      A   
ATOM     66  O   SER A   8       7.184  11.069  -9.095  1.00 10.00      A   
ATOM     67  N   ALA A   9       9.394  10.653  -9.214  1.00 10.00      A   
ATOM     68  HN  ALA A   9      10.111  10.179  -9.685  1.00 10.00      A   
ATOM     69  CA  ALA A   9       9.733  11.514  -8.089  1.00 10.00      A   
ATOM     70  CB  ALA A   9      11.212  11.388  -7.745  1.00 10.00      A   
ATOM     71  C   ALA A   9       9.371  12.959  -8.419  1.00 10.00      A   
ATOM     72  O   ALA A   9       8.839  13.688  -7.584  1.00 10.00      A   
ATOM     73  N   SER A  10       9.641  13.349  -9.658  1.00 10.00      A   
ATOM     74  HN  SER A  10      10.074  12.712 -10.273  1.00 10.00      A   
ATOM     75  CA  SER A  10       9.335  14.693 -10.132  1.00 10.00      A   
ATOM     76  CB  SER A  10       9.856  14.865 -11.561  1.00 10.00      A   
ATOM     77  OG  SER A  10      11.128  14.256 -11.702  1.00 10.00      A   
ATOM     78  HG  SER A  10      11.018  13.301 -11.839  1.00 10.00      A   
ATOM     79  C   SER A  10       7.826  14.936 -10.088  1.00 10.00      A   
ATOM     80  O   SER A  10       7.371  16.047  -9.826  1.00 10.00      A   
ATOM     81  N   GLU A  11       7.060  13.875 -10.329  1.00 10.00      A   
ATOM     82  HN  GLU A  11       7.486  13.016 -10.521  1.00 10.00      A   
ATOM     83  CA  GLU A  11       5.607  13.951 -10.305  1.00 10.00      A   
ATOM     84  CB  GLU A  11       5.006  12.634 -10.794  1.00 10.00      A   
ATOM     85  CG  GLU A  11       4.136  12.757 -12.032  1.00 10.00      A   
ATOM     86  CD  GLU A  11       2.659  12.701 -11.705  1.00 10.00      A   
ATOM     87  OE1 GLU A  11       2.177  11.625 -11.293  1.00 10.00      A   
ATOM     88  OE2 GLU A  11       1.972  13.732 -11.861  1.00 10.00      A   
ATOM     89  C   GLU A  11       5.136  14.243  -8.885  1.00 10.00      A   
ATOM     90  O   GLU A  11       4.294  15.113  -8.665  1.00 10.00      A   
ATOM     91  N   SER A  12       5.713  13.531  -7.921  1.00 10.00      A   
ATOM     92  HN  SER A  12       6.399  12.865  -8.159  1.00 10.00      A   
ATOM     93  CA  SER A  12       5.364  13.714  -6.519  1.00 10.00      A   
ATOM     94  CB  SER A  12       6.053  12.645  -5.671  1.00 10.00      A   
ATOM     95  OG  SER A  12       6.085  11.404  -6.361  1.00 10.00      A   
ATOM     96  HG  SER A  12       5.396  11.397  -7.033  1.00 10.00      A   
ATOM     97  C   SER A  12       5.774  15.110  -6.048  1.00 10.00      A   
ATOM     98  O   SER A  12       5.064  15.748  -5.267  1.00 10.00      A   
ATOM     99  N   LYS A  13       6.910  15.581  -6.557  1.00 10.00      A   
ATOM    100  HN  LYS A  13       7.419  15.019  -7.183  1.00 10.00      A   
ATOM    101  CA  LYS A  13       7.437  16.895  -6.211  1.00 10.00      A   
ATOM    102  CB  LYS A  13       8.782  17.127  -6.912  1.00 10.00      A   
ATOM    103  CG  LYS A  13       9.931  16.326  -6.323  1.00 10.00      A   
ATOM    104  CD  LYS A  13      11.154  16.351  -7.227  1.00 10.00      A   
ATOM    105  CE  LYS A  13      12.236  15.427  -6.698  1.00 10.00      A   
ATOM    106  NZ  LYS A  13      13.440  15.409  -7.568  1.00 10.00      A   
ATOM    107  HZ1 LYS A  13      13.738  16.379  -7.783  1.00 10.00      A   
ATOM    108  HZ2 LYS A  13      13.236  14.914  -8.459  1.00 10.00      A   
ATOM    109  HZ3 LYS A  13      14.226  14.916  -7.080  1.00 10.00      A   
ATOM    110  C   LYS A  13       6.451  18.001  -6.583  1.00 10.00      A   
ATOM    111  O   LYS A  13       6.319  18.999  -5.872  1.00 10.00      A   
ATOM    112  N   PHE A  14       5.756  17.819  -7.696  1.00 10.00      A   
ATOM    113  HN  PHE A  14       5.902  17.009  -8.229  1.00 10.00      A   
ATOM    114  CA  PHE A  14       4.786  18.799  -8.147  1.00 10.00      A   
ATOM    115  CB  PHE A  14       4.522  18.657  -9.651  1.00 10.00      A   
ATOM    116  CG  PHE A  14       3.537  19.655 -10.197  1.00 10.00      A   
ATOM    117  CD1 PHE A  14       3.625  20.997  -9.860  1.00 10.00      A   
ATOM    118  CD2 PHE A  14       2.520  19.248 -11.045  1.00 10.00      A   
ATOM    119  CE1 PHE A  14       2.717  21.913 -10.357  1.00 10.00      A   
ATOM    120  CE2 PHE A  14       1.609  20.157 -11.546  1.00 10.00      A   
ATOM    121  CZ  PHE A  14       1.707  21.492 -11.202  1.00 10.00      A   
ATOM    122  C   PHE A  14       3.489  18.678  -7.353  1.00 10.00      A   
ATOM    123  O   PHE A  14       2.872  19.684  -7.005  1.00 10.00      A   
ATOM    124  N   ILE A  15       3.093  17.444  -7.051  1.00 10.00      A   
ATOM    125  HN  ILE A  15       3.640  16.682  -7.344  1.00 10.00      A   
ATOM    126  CA  ILE A  15       1.863  17.194  -6.297  1.00 10.00      A   
ATOM    127  CB  ILE A  15       1.598  15.685  -6.101  1.00 10.00      A   
ATOM    128  CG1 ILE A  15       1.435  14.993  -7.457  1.00 10.00      A   
ATOM    129  CG2 ILE A  15       0.358  15.466  -5.241  1.00 10.00      A   
ATOM    130  CD1 ILE A  15       1.411  13.480  -7.378  1.00 10.00      A   
ATOM    131  C   ILE A  15       1.899  17.887  -4.938  1.00 10.00      A   
ATOM    132  O   ILE A  15       0.954  18.579  -4.557  1.00 10.00      A   
ATOM    133  N   LEU A  16       3.004  17.717  -4.218  1.00 10.00      A   
ATOM    134  HN  LEU A  16       3.731  17.161  -4.580  1.00 10.00      A   
ATOM    135  CA  LEU A  16       3.160  18.331  -2.904  1.00 10.00      A   
ATOM    136  CB  LEU A  16       4.465  17.893  -2.234  1.00 10.00      A   
ATOM    137  CG  LEU A  16       4.504  16.458  -1.701  1.00 10.00      A   
ATOM    138  CD1 LEU A  16       5.785  16.212  -0.923  1.00 10.00      A   
ATOM    139  CD2 LEU A  16       3.287  16.175  -0.835  1.00 10.00      A   
ATOM    140  C   LEU A  16       3.084  19.852  -2.994  1.00 10.00      A   
ATOM    141  O   LEU A  16       2.517  20.509  -2.121  1.00 10.00      A   
ATOM    142  N   GLU A  17       3.642  20.408  -4.061  1.00 10.00      A   
ATOM    143  HN  GLU A  17       4.077  19.835  -4.728  1.00 10.00      A   
ATOM    144  CA  GLU A  17       3.627  21.849  -4.261  1.00 10.00      A   
ATOM    145  CB  GLU A  17       4.597  22.257  -5.366  1.00 10.00      A   
ATOM    146  CG  GLU A  17       5.056  23.703  -5.269  1.00 10.00      A   
ATOM    147  CD  GLU A  17       5.628  24.040  -3.906  1.00 10.00      A   
ATOM    148  OE1 GLU A  17       6.666  23.461  -3.530  1.00 10.00      A   
ATOM    149  OE2 GLU A  17       5.039  24.888  -3.200  1.00 10.00      A   
ATOM    150  C   GLU A  17       2.215  22.329  -4.586  1.00 10.00      A   
ATOM    151  O   GLU A  17       1.781  23.383  -4.115  1.00 10.00      A   
ATOM    152  N   ALA A  18       1.496  21.544  -5.383  1.00 10.00      A   
ATOM    153  HN  ALA A  18       1.902  20.717  -5.738  1.00 10.00      A   
ATOM    154  CA  ALA A  18       0.126  21.876  -5.754  1.00 10.00      A   
ATOM    155  CB  ALA A  18      -0.407  20.877  -6.775  1.00 10.00      A   
ATOM    156  C   ALA A  18      -0.756  21.900  -4.509  1.00 10.00      A   
ATOM    157  O   ALA A  18      -1.561  22.816  -4.320  1.00 10.00      A   
ATOM    158  N   LEU A  19      -0.578  20.896  -3.654  1.00 10.00      A   
ATOM    159  HN  LEU A  19       0.079  20.195  -3.868  1.00 10.00      A   
ATOM    160  CA  LEU A  19      -1.339  20.800  -2.418  1.00 10.00      A   
ATOM    161  CB  LEU A  19      -1.103  19.447  -1.741  1.00 10.00      A   
ATOM    162  CG  LEU A  19      -1.627  18.222  -2.493  1.00 10.00      A   
ATOM    163  CD1 LEU A  19      -1.232  16.944  -1.771  1.00 10.00      A   
ATOM    164  CD2 LEU A  19      -3.138  18.299  -2.664  1.00 10.00      A   
ATOM    165  C   LEU A  19      -0.965  21.938  -1.479  1.00 10.00      A   
ATOM    166  O   LEU A  19      -1.803  22.439  -0.731  1.00 10.00      A   
ATOM    167  N   ARG A  20       0.298  22.354  -1.535  1.00 10.00      A   
ATOM    168  HN  ARG A  20       0.920  21.906  -2.148  1.00 10.00      A   
ATOM    169  CA  ARG A  20       0.788  23.447  -0.701  1.00 10.00      A   
ATOM    170  CB  ARG A  20       2.315  23.546  -0.781  1.00 10.00      A   
ATOM    171  CG  ARG A  20       2.991  23.789   0.560  1.00 10.00      A   
ATOM    172  CD  ARG A  20       4.134  24.785   0.442  1.00 10.00      A   
ATOM    173  NE  ARG A  20       5.191  24.329  -0.461  1.00 10.00      A   
ATOM    174  HE  ARG A  20       5.000  24.348  -1.435  1.00 10.00      A   
ATOM    175  CZ  ARG A  20       6.385  23.898  -0.053  1.00 10.00      A   
ATOM    176  NH1 ARG A  20       6.680  23.873   1.239  1.00 10.00      A   
ATOM    177 HH11 ARG A  20       5.977  24.185   1.942  1.00 10.00      A   
ATOM    178 HH12 ARG A  20       7.615  23.537   1.559  1.00 10.00      A   
ATOM    179  NH2 ARG A  20       7.290  23.515  -0.940  1.00 10.00      A   
ATOM    180 HH21 ARG A  20       7.064  23.543  -1.970  1.00 10.00      A   
ATOM    181 HH22 ARG A  20       8.226  23.181  -0.626  1.00 10.00      A   
ATOM    182  C   ARG A  20       0.159  24.769  -1.132  1.00 10.00      A   
ATOM    183  O   ARG A  20       0.073  25.715  -0.352  1.00 10.00      A   
ATOM    184  N   GLN A  21      -0.271  24.830  -2.387  1.00 10.00      A   
ATOM    185  HN  GLN A  21      -0.156  24.048  -2.970  1.00 10.00      A   
ATOM    186  CA  GLN A  21      -0.904  26.028  -2.922  1.00 10.00      A   
ATOM    187  CB  GLN A  21      -0.497  26.251  -4.379  1.00 10.00      A   
ATOM    188  CG  GLN A  21       0.988  26.507  -4.586  1.00 10.00      A   
ATOM    189  CD  GLN A  21       1.309  26.901  -6.012  1.00 10.00      A   
ATOM    190  OE1 GLN A  21       0.507  27.546  -6.686  1.00 10.00      A   
ATOM    191  NE2 GLN A  21       2.479  26.512  -6.487  1.00 10.00      A   
ATOM    192 HE21 GLN A  21       3.071  25.998  -5.900  1.00 10.00      A   
ATOM    193 HE22 GLN A  21       2.705  26.754  -7.411  1.00 10.00      A   
ATOM    194  C   GLN A  21      -2.423  25.921  -2.819  1.00 10.00      A   
ATOM    195  O   GLN A  21      -3.149  26.808  -3.271  1.00 10.00      A   
ATOM    196  N   ASN A  22      -2.886  24.819  -2.227  1.00 10.00      A   
ATOM    197  HN  ASN A  22      -2.241  24.156  -1.901  1.00 10.00      A   
ATOM    198  CA  ASN A  22      -4.315  24.558  -2.042  1.00 10.00      A   
ATOM    199  CB  ASN A  22      -5.001  25.654  -1.212  1.00 10.00      A   
ATOM    200  CG  ASN A  22      -4.669  25.574   0.267  1.00 10.00      A   
ATOM    201  OD1 ASN A  22      -4.426  24.493   0.808  1.00 10.00      A   
ATOM    202  ND2 ASN A  22      -4.654  26.719   0.934  1.00 10.00      A   
ATOM    203 HD21 ASN A  22      -4.857  27.544   0.443  1.00 10.00      A   
ATOM    204 HD22 ASN A  22      -4.438  26.697   1.890  1.00 10.00      A   
ATOM    205  C   ASN A  22      -5.039  24.332  -3.369  1.00 10.00      A   
ATOM    206  O   ASN A  22      -6.196  24.719  -3.537  1.00 10.00      A   
ATOM    207  N   TYR A  23      -4.351  23.703  -4.311  1.00 10.00      A   
ATOM    208  HN  TYR A  23      -3.426  23.427  -4.130  1.00 10.00      A   
ATOM    209  CA  TYR A  23      -4.932  23.407  -5.613  1.00 10.00      A   
ATOM    210  CB  TYR A  23      -4.283  24.240  -6.727  1.00 10.00      A   
ATOM    211  CG  TYR A  23      -4.704  23.815  -8.121  1.00 10.00      A   
ATOM    212  CD1 TYR A  23      -5.980  24.091  -8.601  1.00 10.00      A   
ATOM    213  CD2 TYR A  23      -3.831  23.122  -8.953  1.00 10.00      A   
ATOM    214  CE1 TYR A  23      -6.372  23.689  -9.864  1.00 10.00      A   
ATOM    215  CE2 TYR A  23      -4.214  22.720 -10.219  1.00 10.00      A   
ATOM    216  CZ  TYR A  23      -5.486  23.004 -10.669  1.00 10.00      A   
ATOM    217  OH  TYR A  23      -5.873  22.598 -11.928  1.00 10.00      A   
ATOM    218  HH  TYR A  23      -6.260  23.346 -12.397  1.00 10.00      A   
ATOM    219  C   TYR A  23      -4.808  21.922  -5.925  1.00 10.00      A   
ATOM    220  O   TYR A  23      -3.718  21.356  -5.882  1.00 10.00      A   
ATOM    221  N   ARG A  24      -5.926  21.291  -6.220  1.00 10.00      A   
ATOM    222  HN  ARG A  24      -6.774  21.785  -6.220  1.00 10.00      A   
ATOM    223  CA  ARG A  24      -5.924  19.881  -6.551  1.00 10.00      A   
ATOM    224  CB  ARG A  24      -6.970  19.127  -5.736  1.00 10.00      A   
ATOM    225  CG  ARG A  24      -6.605  18.993  -4.268  1.00 10.00      A   
ATOM    226  CD  ARG A  24      -7.020  17.644  -3.715  1.00 10.00      A   
ATOM    227  NE  ARG A  24      -8.361  17.672  -3.137  1.00 10.00      A   
ATOM    228  HE  ARG A  24      -8.809  18.545  -3.083  1.00 10.00      A   
ATOM    229  CZ  ARG A  24      -8.990  16.590  -2.682  1.00 10.00      A   
ATOM    230  NH1 ARG A  24      -8.409  15.394  -2.763  1.00 10.00      A   
ATOM    231 HH11 ARG A  24      -8.906  14.543  -2.415  1.00 10.00      A   
ATOM    232 HH12 ARG A  24      -7.441  15.296  -3.177  1.00 10.00      A   
ATOM    233  NH2 ARG A  24     -10.203  16.703  -2.148  1.00 10.00      A   
ATOM    234 HH21 ARG A  24     -10.701  15.852  -1.784  1.00 10.00      A   
ATOM    235 HH22 ARG A  24     -10.664  17.639  -2.076  1.00 10.00      A   
ATOM    236  C   ARG A  24      -6.150  19.686  -8.039  1.00 10.00      A   
ATOM    237  O   ARG A  24      -6.985  20.357  -8.643  1.00 10.00      A   
ATOM    238  N   LEU A  25      -5.401  18.764  -8.620  1.00 10.00      A   
ATOM    239  HN  LEU A  25      -4.760  18.258  -8.074  1.00 10.00      A   
ATOM    240  CA  LEU A  25      -5.495  18.474 -10.045  1.00 10.00      A   
ATOM    241  CB  LEU A  25      -4.444  17.438 -10.443  1.00 10.00      A   
ATOM    242  CG  LEU A  25      -4.053  17.411 -11.920  1.00 10.00      A   
ATOM    243  CD1 LEU A  25      -3.213  18.631 -12.266  1.00 10.00      A   
ATOM    244  CD2 LEU A  25      -3.303  16.131 -12.255  1.00 10.00      A   
ATOM    245  C   LEU A  25      -6.886  17.971 -10.416  1.00 10.00      A   
ATOM    246  O   LEU A  25      -7.327  18.118 -11.553  1.00 10.00      A   
ATOM    247  N   ASP A  26      -7.580  17.398  -9.442  1.00 10.00      A   
ATOM    248  HN  ASP A  26      -7.174  17.325  -8.550  1.00 10.00      A   
ATOM    249  CA  ASP A  26      -8.921  16.864  -9.661  1.00 10.00      A   
ATOM    250  CB  ASP A  26      -9.288  15.878  -8.554  1.00 10.00      A   
ATOM    251  CG  ASP A  26      -9.589  14.498  -9.092  1.00 10.00      A   
ATOM    252  OD1 ASP A  26      -8.736  13.942  -9.818  1.00 10.00      A   
ATOM    253  OD2 ASP A  26     -10.674  13.960  -8.780  1.00 10.00      A   
ATOM    254  C   ASP A  26      -9.975  17.963  -9.749  1.00 10.00      A   
ATOM    255  O   ASP A  26     -11.144  17.689 -10.021  1.00 10.00      A   
ATOM    256  N   GLY A  27      -9.564  19.202  -9.511  1.00 10.00      A   
ATOM    257  HN  GLY A  27      -8.621  19.363  -9.295  1.00 10.00      A   
ATOM    258  CA  GLY A  27     -10.486  20.320  -9.572  1.00 10.00      A   
ATOM    259  C   GLY A  27     -11.456  20.329  -8.408  1.00 10.00      A   
ATOM    260  O   GLY A  27     -12.550  20.889  -8.500  1.00 10.00      A   
ATOM    261  N   ARG A  28     -11.057  19.705  -7.312  1.00 10.00      A   
ATOM    262  HN  ARG A  28     -10.170  19.289  -7.296  1.00 10.00      A   
ATOM    263  CA  ARG A  28     -11.894  19.635  -6.126  1.00 10.00      A   
ATOM    264  CB  ARG A  28     -12.289  18.186  -5.831  1.00 10.00      A   
ATOM    265  CG  ARG A  28     -13.419  17.645  -6.695  1.00 10.00      A   
ATOM    266  CD  ARG A  28     -13.783  16.225  -6.297  1.00 10.00      A   
ATOM    267  NE  ARG A  28     -12.726  15.271  -6.635  1.00 10.00      A   
ATOM    268  HE  ARG A  28     -12.491  15.174  -7.593  1.00 10.00      A   
ATOM    269  CZ  ARG A  28     -12.060  14.536  -5.739  1.00 10.00      A   
ATOM    270  NH1 ARG A  28     -12.333  14.638  -4.441  1.00 10.00      A   
ATOM    271 HH11 ARG A  28     -13.070  15.293  -4.108  1.00 10.00      A   
ATOM    272 HH12 ARG A  28     -11.808  14.055  -3.746  1.00 10.00      A   
ATOM    273  NH2 ARG A  28     -11.124  13.699  -6.149  1.00 10.00      A   
ATOM    274 HH21 ARG A  28     -10.601  13.116  -5.462  1.00 10.00      A   
ATOM    275 HH22 ARG A  28     -10.905  13.618  -7.177  1.00 10.00      A   
ATOM    276  C   ARG A  28     -11.171  20.211  -4.924  1.00 10.00      A   
ATOM    277  O   ARG A  28      -9.975  19.986  -4.744  1.00 10.00      A   
ATOM    278  N   SER A  29     -11.901  20.953  -4.107  1.00 10.00      A   
ATOM    279  HN  SER A  29     -12.845  21.118  -4.318  1.00 10.00      A   
ATOM    280  CA  SER A  29     -11.341  21.547  -2.908  1.00 10.00      A   
ATOM    281  CB  SER A  29     -12.393  22.447  -2.266  1.00 10.00      A   
ATOM    282  OG  SER A  29     -13.415  22.765  -3.201  1.00 10.00      A   
ATOM    283  HG  SER A  29     -13.053  23.343  -3.884  1.00 10.00      A   
ATOM    284  C   SER A  29     -10.915  20.454  -1.927  1.00 10.00      A   
ATOM    285  O   SER A  29     -11.313  19.292  -2.065  1.00 10.00      A   
ATOM    286  N   PHE A  30     -10.108  20.828  -0.944  1.00 10.00      A   
ATOM    287  HN  PHE A  30      -9.818  21.764  -0.898  1.00 10.00      A   
ATOM    288  CA  PHE A  30      -9.627  19.885   0.060  1.00 10.00      A   
ATOM    289  CB  PHE A  30      -8.552  20.520   0.962  1.00 10.00      A   
ATOM    290  CG  PHE A  30      -9.051  21.557   1.933  1.00 10.00      A   
ATOM    291  CD1 PHE A  30      -8.822  21.412   3.290  1.00 10.00      A   
ATOM    292  CD2 PHE A  30      -9.742  22.673   1.491  1.00 10.00      A   
ATOM    293  CE1 PHE A  30      -9.274  22.358   4.190  1.00 10.00      A   
ATOM    294  CE2 PHE A  30     -10.198  23.623   2.384  1.00 10.00      A   
ATOM    295  CZ  PHE A  30      -9.964  23.467   3.736  1.00 10.00      A   
ATOM    296  C   PHE A  30     -10.776  19.308   0.882  1.00 10.00      A   
ATOM    297  O   PHE A  30     -10.669  18.216   1.434  1.00 10.00      A   
ATOM    298  N   ASP A  31     -11.880  20.042   0.936  1.00 10.00      A   
ATOM    299  HN  ASP A  31     -11.903  20.905   0.475  1.00 10.00      A   
ATOM    300  CA  ASP A  31     -13.058  19.611   1.675  1.00 10.00      A   
ATOM    301  CB  ASP A  31     -13.518  20.714   2.640  1.00 10.00      A   
ATOM    302  CG  ASP A  31     -14.136  21.914   1.940  1.00 10.00      A   
ATOM    303  OD1 ASP A  31     -13.415  22.620   1.195  1.00 10.00      A   
ATOM    304  OD2 ASP A  31     -15.342  22.173   2.147  1.00 10.00      A   
ATOM    305  C   ASP A  31     -14.193  19.249   0.717  1.00 10.00      A   
ATOM    306  O   ASP A  31     -15.356  19.174   1.112  1.00 10.00      A   
ATOM    307  N   GLN A  32     -13.850  19.003  -0.544  1.00 10.00      A   
ATOM    308  HN  GLN A  32     -12.904  19.033  -0.800  1.00 10.00      A   
ATOM    309  CA  GLN A  32     -14.851  18.668  -1.545  1.00 10.00      A   
ATOM    310  CB  GLN A  32     -14.633  19.470  -2.829  1.00 10.00      A   
ATOM    311  CG  GLN A  32     -15.896  19.654  -3.654  1.00 10.00      A   
ATOM    312  CD  GLN A  32     -16.923  20.505  -2.935  1.00 10.00      A   
ATOM    313  OE1 GLN A  32     -16.577  21.448  -2.224  1.00 10.00      A   
ATOM    314  NE2 GLN A  32     -18.192  20.169  -3.095  1.00 10.00      A   
ATOM    315 HE21 GLN A  32     -18.403  19.396  -3.663  1.00 10.00      A   
ATOM    316 HE22 GLN A  32     -18.875  20.703  -2.632  1.00 10.00      A   
ATOM    317  C   GLN A  32     -14.879  17.176  -1.857  1.00 10.00      A   
ATOM    318  O   GLN A  32     -13.906  16.616  -2.376  1.00 10.00      A   
ATOM    319  N   PHE A  33     -16.004  16.549  -1.545  1.00 10.00      A   
ATOM    320  HN  PHE A  33     -16.732  17.059  -1.135  1.00 10.00      A   
ATOM    321  CA  PHE A  33     -16.201  15.130  -1.792  1.00 10.00      A   
ATOM    322  CB  PHE A  33     -17.057  14.537  -0.665  1.00 10.00      A   
ATOM    323  CG  PHE A  33     -16.907  13.053  -0.469  1.00 10.00      A   
ATOM    324  CD1 PHE A  33     -15.944  12.550   0.389  1.00 10.00      A   
ATOM    325  CD2 PHE A  33     -17.732  12.162  -1.135  1.00 10.00      A   
ATOM    326  CE1 PHE A  33     -15.806  11.188   0.579  1.00 10.00      A   
ATOM    327  CE2 PHE A  33     -17.600  10.799  -0.951  1.00 10.00      A   
ATOM    328  CZ  PHE A  33     -16.635  10.311  -0.092  1.00 10.00      A   
ATOM    329  C   PHE A  33     -16.919  14.955  -3.129  1.00 10.00      A   
ATOM    330  O   PHE A  33     -17.631  15.859  -3.573  1.00 10.00      A   
ATOM    331  N   ARG A  34     -16.713  13.816  -3.775  1.00 10.00      A   
ATOM    332  HN  ARG A  34     -16.099  13.145  -3.381  1.00 10.00      A   
ATOM    333  CA  ARG A  34     -17.354  13.533  -5.056  1.00 10.00      A   
ATOM    334  CB  ARG A  34     -16.750  12.286  -5.711  1.00 10.00      A   
ATOM    335  CG  ARG A  34     -15.566  12.579  -6.616  1.00 10.00      A   
ATOM    336  CD  ARG A  34     -14.289  11.951  -6.084  1.00 10.00      A   
ATOM    337  NE  ARG A  34     -14.016  10.651  -6.693  1.00 10.00      A   
ATOM    338  HE  ARG A  34     -13.993  10.609  -7.677  1.00 10.00      A   
ATOM    339  CZ  ARG A  34     -13.780   9.540  -5.994  1.00 10.00      A   
ATOM    340  NH1 ARG A  34     -13.798   9.568  -4.672  1.00 10.00      A   
ATOM    341 HH11 ARG A  34     -13.618   8.697  -4.123  1.00 10.00      A   
ATOM    342 HH12 ARG A  34     -13.971  10.469  -4.162  1.00 10.00      A   
ATOM    343  NH2 ARG A  34     -13.507   8.404  -6.614  1.00 10.00      A   
ATOM    344 HH21 ARG A  34     -13.323   7.536  -6.057  1.00 10.00      A   
ATOM    345 HH22 ARG A  34     -13.459   8.365  -7.662  1.00 10.00      A   
ATOM    346  C   ARG A  34     -18.862  13.365  -4.903  1.00 10.00      A   
ATOM    347  O   ARG A  34     -19.360  13.060  -3.816  1.00 10.00      A   
ATOM    348  N   ASP A  35     -19.584  13.572  -5.997  1.00 10.00      A   
ATOM    349  HN  ASP A  35     -19.126  13.812  -6.829  1.00 10.00      A   
ATOM    350  CA  ASP A  35     -21.038  13.440  -5.999  1.00 10.00      A   
ATOM    351  CB  ASP A  35     -21.636  14.163  -7.210  1.00 10.00      A   
ATOM    352  CG  ASP A  35     -23.113  13.883  -7.403  1.00 10.00      A   
ATOM    353  OD1 ASP A  35     -23.934  14.403  -6.612  1.00 10.00      A   
ATOM    354  OD2 ASP A  35     -23.459  13.158  -8.361  1.00 10.00      A   
ATOM    355  C   ASP A  35     -21.432  11.966  -6.005  1.00 10.00      A   
ATOM    356  O   ASP A  35     -20.945  11.189  -6.827  1.00 10.00      A   
ATOM    357  N   VAL A  36     -22.312  11.583  -5.091  1.00 10.00      A   
ATOM    358  HN  VAL A  36     -22.700  12.250  -4.487  1.00 10.00      A   
ATOM    359  CA  VAL A  36     -22.734  10.195  -4.983  1.00 10.00      A   
ATOM    360  CB  VAL A  36     -23.227   9.853  -3.563  1.00 10.00      A   
ATOM    361  CG1 VAL A  36     -23.490   8.363  -3.429  1.00 10.00      A   
ATOM    362  CG2 VAL A  36     -22.216  10.306  -2.521  1.00 10.00      A   
ATOM    363  C   VAL A  36     -23.813   9.852  -6.003  1.00 10.00      A   
ATOM    364  O   VAL A  36     -24.994  10.120  -5.791  1.00 10.00      A   
ATOM    365  N   GLU A  37     -23.390   9.275  -7.115  1.00 10.00      A   
ATOM    366  HN  GLU A  37     -22.429   9.109  -7.232  1.00 10.00      A   
ATOM    367  CA  GLU A  37     -24.307   8.875  -8.169  1.00 10.00      A   
ATOM    368  CB  GLU A  37     -23.625   9.029  -9.529  1.00 10.00      A   
ATOM    369  CG  GLU A  37     -24.509   8.738 -10.729  1.00 10.00      A   
ATOM    370  CD  GLU A  37     -23.891   9.220 -12.027  1.00 10.00      A   
ATOM    371  OE1 GLU A  37     -22.650   9.166 -12.161  1.00 10.00      A   
ATOM    372  OE2 GLU A  37     -24.644   9.658 -12.926  1.00 10.00      A   
ATOM    373  C   GLU A  37     -24.723   7.427  -7.948  1.00 10.00      A   
ATOM    374  O   GLU A  37     -23.929   6.509  -8.151  1.00 10.00      A   
ATOM    375  N   ILE A  38     -25.955   7.228  -7.504  1.00 10.00      A   
ATOM    376  HN  ILE A  38     -26.539   8.000  -7.347  1.00 10.00      A   
ATOM    377  CA  ILE A  38     -26.461   5.887  -7.240  1.00 10.00      A   
ATOM    378  CB  ILE A  38     -27.047   5.770  -5.814  1.00 10.00      A   
ATOM    379  CG1 ILE A  38     -25.981   6.107  -4.769  1.00 10.00      A   
ATOM    380  CG2 ILE A  38     -27.606   4.377  -5.570  1.00 10.00      A   
ATOM    381  CD1 ILE A  38     -26.514   6.181  -3.354  1.00 10.00      A   
ATOM    382  C   ILE A  38     -27.521   5.474  -8.255  1.00 10.00      A   
ATOM    383  O   ILE A  38     -28.585   6.091  -8.351  1.00 10.00      A   
ATOM    384  N   THR A  39     -27.216   4.438  -9.013  1.00 10.00      A   
ATOM    385  HN  THR A  39     -26.337   4.007  -8.905  1.00 10.00      A   
ATOM    386  CA  THR A  39     -28.138   3.917 -10.003  1.00 10.00      A   
ATOM    387  CB  THR A  39     -27.409   3.633 -11.330  1.00 10.00      A   
ATOM    388  OG1 THR A  39     -26.300   4.536 -11.470  1.00 10.00      A   
ATOM    389  HG1 THR A  39     -26.621   5.403 -11.751  1.00 10.00      A   
ATOM    390  CG2 THR A  39     -28.354   3.818 -12.508  1.00 10.00      A   
ATOM    391  C   THR A  39     -28.755   2.625  -9.474  1.00 10.00      A   
ATOM    392  O   THR A  39     -28.064   1.614  -9.317  1.00 10.00      A   
ATOM    393  N   PHE A  40     -30.046   2.664  -9.168  1.00 10.00      A   
ATOM    394  HN  PHE A  40     -30.548   3.497  -9.304  1.00 10.00      A   
ATOM    395  CA  PHE A  40     -30.738   1.497  -8.644  1.00 10.00      A   
ATOM    396  CB  PHE A  40     -31.979   1.910  -7.851  1.00 10.00      A   
ATOM    397  CG  PHE A  40     -31.667   2.636  -6.578  1.00 10.00      A   
ATOM    398  CD1 PHE A  40     -31.813   4.009  -6.496  1.00 10.00      A   
ATOM    399  CD2 PHE A  40     -31.222   1.945  -5.464  1.00 10.00      A   
ATOM    400  CE1 PHE A  40     -31.522   4.682  -5.328  1.00 10.00      A   
ATOM    401  CE2 PHE A  40     -30.929   2.610  -4.289  1.00 10.00      A   
ATOM    402  CZ  PHE A  40     -31.079   3.981  -4.223  1.00 10.00      A   
ATOM    403  C   PHE A  40     -31.128   0.545  -9.761  1.00 10.00      A   
ATOM    404  O   PHE A  40     -31.682   0.959 -10.782  1.00 10.00      A   
ATOM    405  N   GLY A  41     -30.833  -0.729  -9.561  1.00 10.00      A   
ATOM    406  HN  GLY A  41     -30.388  -0.996  -8.726  1.00 10.00      A   
ATOM    407  CA  GLY A  41     -31.163  -1.730 -10.551  1.00 10.00      A   
ATOM    408  C   GLY A  41     -32.621  -2.128 -10.480  1.00 10.00      A   
ATOM    409  O   GLY A  41     -33.312  -1.806  -9.507  1.00 10.00      A   
ATOM    410  N   LYS A  42     -33.087  -2.835 -11.501  1.00 10.00      A   
ATOM    411  HN  LYS A  42     -32.478  -3.078 -12.231  1.00 10.00      A   
ATOM    412  CA  LYS A  42     -34.474  -3.277 -11.553  1.00 10.00      A   
ATOM    413  CB  LYS A  42     -34.811  -3.866 -12.924  1.00 10.00      A   
ATOM    414  CG  LYS A  42     -34.837  -2.846 -14.051  1.00 10.00      A   
ATOM    415  CD  LYS A  42     -35.313  -3.471 -15.353  1.00 10.00      A   
ATOM    416  CE  LYS A  42     -35.420  -2.437 -16.462  1.00 10.00      A   
ATOM    417  NZ  LYS A  42     -36.009  -3.009 -17.701  1.00 10.00      A   
ATOM    418  HZ1 LYS A  42     -36.012  -2.301 -18.459  1.00 10.00      A   
ATOM    419  HZ2 LYS A  42     -36.988  -3.313 -17.526  1.00 10.00      A   
ATOM    420  HZ3 LYS A  42     -35.457  -3.834 -18.013  1.00 10.00      A   
ATOM    421  C   LYS A  42     -34.755  -4.301 -10.461  1.00 10.00      A   
ATOM    422  O   LYS A  42     -35.805  -4.265  -9.816  1.00 10.00      A   
ATOM    423  N   GLU A  43     -33.806  -5.200 -10.247  1.00 10.00      A   
ATOM    424  HN  GLU A  43     -32.984  -5.164 -10.779  1.00 10.00      A   
ATOM    425  CA  GLU A  43     -33.948  -6.233  -9.234  1.00 10.00      A   
ATOM    426  CB  GLU A  43     -32.952  -7.363  -9.479  1.00 10.00      A   
ATOM    427  CG  GLU A  43     -33.221  -8.185 -10.724  1.00 10.00      A   
ATOM    428  CD  GLU A  43     -32.564  -9.546 -10.654  1.00 10.00      A   
ATOM    429  OE1 GLU A  43     -31.340  -9.634 -10.897  1.00 10.00      A   
ATOM    430  OE2 GLU A  43     -33.267 -10.531 -10.335  1.00 10.00      A   
ATOM    431  C   GLU A  43     -33.721  -5.664  -7.841  1.00 10.00      A   
ATOM    432  O   GLU A  43     -33.120  -4.599  -7.680  1.00 10.00      A   
ATOM    433  N   PHE A  44     -34.196  -6.383  -6.840  1.00 10.00      A   
ATOM    434  HN  PHE A  44     -34.663  -7.223  -7.034  1.00 10.00      A   
ATOM    435  CA  PHE A  44     -34.034  -5.962  -5.460  1.00 10.00      A   
ATOM    436  CB  PHE A  44     -35.087  -6.625  -4.570  1.00 10.00      A   
ATOM    437  CG  PHE A  44     -36.497  -6.235  -4.914  1.00 10.00      A   
ATOM    438  CD1 PHE A  44     -37.409  -7.186  -5.341  1.00 10.00      A   
ATOM    439  CD2 PHE A  44     -36.909  -4.916  -4.811  1.00 10.00      A   
ATOM    440  CE1 PHE A  44     -38.706  -6.830  -5.660  1.00 10.00      A   
ATOM    441  CE2 PHE A  44     -38.205  -4.553  -5.128  1.00 10.00      A   
ATOM    442  CZ  PHE A  44     -39.105  -5.511  -5.553  1.00 10.00      A   
ATOM    443  C   PHE A  44     -32.632  -6.303  -4.979  1.00 10.00      A   
ATOM    444  O   PHE A  44     -32.131  -7.398  -5.231  1.00 10.00      A   
ATOM    445  N   GLY A  45     -32.001  -5.362  -4.294  1.00 10.00      A   
ATOM    446  HN  GLY A  45     -32.463  -4.517  -4.102  1.00 10.00      A   
ATOM    447  CA  GLY A  45     -30.652  -5.579  -3.801  1.00 10.00      A   
ATOM    448  C   GLY A  45     -29.603  -5.227  -4.840  1.00 10.00      A   
ATOM    449  O   GLY A  45     -28.402  -5.303  -4.575  1.00 10.00      A   
ATOM    450  N   ASP A  46     -30.069  -4.842  -6.023  1.00 10.00      A   
ATOM    451  HN  ASP A  46     -31.036  -4.814  -6.163  1.00 10.00      A   
ATOM    452  CA  ASP A  46     -29.190  -4.467  -7.123  1.00 10.00      A   
ATOM    453  CB  ASP A  46     -29.848  -4.838  -8.456  1.00 10.00      A   
ATOM    454  CG  ASP A  46     -28.862  -5.007  -9.596  1.00 10.00      A   
ATOM    455  OD1 ASP A  46     -27.809  -4.334  -9.594  1.00 10.00      A   
ATOM    456  OD2 ASP A  46     -29.148  -5.816 -10.511  1.00 10.00      A   
ATOM    457  C   ASP A  46     -28.926  -2.967  -7.080  1.00 10.00      A   
ATOM    458  O   ASP A  46     -29.829  -2.159  -7.324  1.00 10.00      A   
ATOM    459  N   VAL A  47     -27.702  -2.591  -6.751  1.00 10.00      A   
ATOM    460  HN  VAL A  47     -27.022  -3.276  -6.563  1.00 10.00      A   
ATOM    461  CA  VAL A  47     -27.339  -1.185  -6.663  1.00 10.00      A   
ATOM    462  CB  VAL A  47     -27.405  -0.678  -5.202  1.00 10.00      A   
ATOM    463  CG1 VAL A  47     -26.334  -1.324  -4.339  1.00 10.00      A   
ATOM    464  CG2 VAL A  47     -27.311   0.836  -5.140  1.00 10.00      A   
ATOM    465  C   VAL A  47     -25.949  -0.937  -7.247  1.00 10.00      A   
ATOM    466  O   VAL A  47     -25.071  -1.796  -7.174  1.00 10.00      A   
ATOM    467  N   SER A  48     -25.766   0.226  -7.853  1.00 10.00      A   
ATOM    468  HN  SER A  48     -26.515   0.859  -7.911  1.00 10.00      A   
ATOM    469  CA  SER A  48     -24.490   0.593  -8.446  1.00 10.00      A   
ATOM    470  CB  SER A  48     -24.554   0.370  -9.957  1.00 10.00      A   
ATOM    471  OG  SER A  48     -25.173  -0.877 -10.239  1.00 10.00      A   
ATOM    472  HG  SER A  48     -25.251  -1.379  -9.417  1.00 10.00      A   
ATOM    473  C   SER A  48     -24.158   2.049  -8.127  1.00 10.00      A   
ATOM    474  O   SER A  48     -24.924   2.954  -8.458  1.00 10.00      A   
ATOM    475  N   VAL A  49     -23.024   2.265  -7.473  1.00 10.00      A   
ATOM    476  HN  VAL A  49     -22.450   1.502  -7.245  1.00 10.00      A   
ATOM    477  CA  VAL A  49     -22.599   3.608  -7.096  1.00 10.00      A   
ATOM    478  CB  VAL A  49     -22.235   3.694  -5.596  1.00 10.00      A   
ATOM    479  CG1 VAL A  49     -21.901   5.122  -5.198  1.00 10.00      A   
ATOM    480  CG2 VAL A  49     -23.371   3.161  -4.737  1.00 10.00      A   
ATOM    481  C   VAL A  49     -21.406   4.055  -7.938  1.00 10.00      A   
ATOM    482  O   VAL A  49     -20.477   3.281  -8.184  1.00 10.00      A   
ATOM    483  N   LYS A  50     -21.436   5.302  -8.385  1.00 10.00      A   
ATOM    484  HN  LYS A  50     -22.211   5.871  -8.170  1.00 10.00      A   
ATOM    485  CA  LYS A  50     -20.360   5.847  -9.198  1.00 10.00      A   
ATOM    486  CB  LYS A  50     -20.841   6.047 -10.639  1.00 10.00      A   
ATOM    487  CG  LYS A  50     -19.835   6.724 -11.557  1.00 10.00      A   
ATOM    488  CD  LYS A  50     -20.310   6.686 -12.999  1.00 10.00      A   
ATOM    489  CE  LYS A  50     -19.735   7.837 -13.811  1.00 10.00      A   
ATOM    490  NZ  LYS A  50     -20.283   9.152 -13.382  1.00 10.00      A   
ATOM    491  HZ1 LYS A  50     -21.291   9.055 -13.119  1.00 10.00      A   
ATOM    492  HZ2 LYS A  50     -20.208   9.842 -14.155  1.00 10.00      A   
ATOM    493  HZ3 LYS A  50     -19.756   9.512 -12.561  1.00 10.00      A   
ATOM    494  C   LYS A  50     -19.840   7.156  -8.610  1.00 10.00      A   
ATOM    495  O   LYS A  50     -20.565   8.151  -8.545  1.00 10.00      A   
ATOM    496  N   MET A  51     -18.590   7.148  -8.175  1.00 10.00      A   
ATOM    497  HN  MET A  51     -18.059   6.319  -8.250  1.00 10.00      A   
ATOM    498  CA  MET A  51     -17.968   8.336  -7.599  1.00 10.00      A   
ATOM    499  CB  MET A  51     -17.436   8.058  -6.190  1.00 10.00      A   
ATOM    500  CG  MET A  51     -18.431   7.387  -5.259  1.00 10.00      A   
ATOM    501  SD  MET A  51     -17.967   7.521  -3.519  1.00 10.00      A   
ATOM    502  CE  MET A  51     -16.235   7.064  -3.582  1.00 10.00      A   
ATOM    503  C   MET A  51     -16.828   8.801  -8.493  1.00 10.00      A   
ATOM    504  O   MET A  51     -15.773   8.172  -8.535  1.00 10.00      A   
ATOM    505  N   GLY A  52     -17.049   9.898  -9.209  1.00 10.00      A   
ATOM    506  HN  GLY A  52     -17.910  10.362  -9.125  1.00 10.00      A   
ATOM    507  CA  GLY A  52     -16.036  10.413 -10.109  1.00 10.00      A   
ATOM    508  C   GLY A  52     -15.793   9.450 -11.250  1.00 10.00      A   
ATOM    509  O   GLY A  52     -16.590   9.381 -12.191  1.00 10.00      A   
ATOM    510  N   ASN A  53     -14.707   8.699 -11.160  1.00 10.00      A   
ATOM    511  HN  ASN A  53     -14.109   8.810 -10.386  1.00 10.00      A   
ATOM    512  CA  ASN A  53     -14.372   7.713 -12.174  1.00 10.00      A   
ATOM    513  CB  ASN A  53     -12.946   7.928 -12.689  1.00 10.00      A   
ATOM    514  CG  ASN A  53     -12.622   7.088 -13.909  1.00 10.00      A   
ATOM    515  OD1 ASN A  53     -13.492   6.798 -14.731  1.00 10.00      A   
ATOM    516  ND2 ASN A  53     -11.364   6.694 -14.039  1.00 10.00      A   
ATOM    517 HD21 ASN A  53     -10.719   6.966 -13.352  1.00 10.00      A   
ATOM    518 HD22 ASN A  53     -11.129   6.146 -14.818  1.00 10.00      A   
ATOM    519  C   ASN A  53     -14.530   6.310 -11.594  1.00 10.00      A   
ATOM    520  O   ASN A  53     -14.667   5.334 -12.327  1.00 10.00      A   
ATOM    521  N   THR A  54     -14.530   6.224 -10.266  1.00 10.00      A   
ATOM    522  HN  THR A  54     -14.429   7.045  -9.736  1.00 10.00      A   
ATOM    523  CA  THR A  54     -14.679   4.952  -9.571  1.00 10.00      A   
ATOM    524  CB  THR A  54     -14.467   5.114  -8.049  1.00 10.00      A   
ATOM    525  OG1 THR A  54     -13.135   5.590  -7.805  1.00 10.00      A   
ATOM    526  HG1 THR A  54     -13.006   6.437  -8.271  1.00 10.00      A   
ATOM    527  CG2 THR A  54     -14.656   3.786  -7.330  1.00 10.00      A   
ATOM    528  C   THR A  54     -16.053   4.343  -9.841  1.00 10.00      A   
ATOM    529  O   THR A  54     -17.082   4.989  -9.642  1.00 10.00      A   
ATOM    530  N   LYS A  55     -16.057   3.108 -10.317  1.00 10.00      A   
ATOM    531  HN  LYS A  55     -15.200   2.650 -10.462  1.00 10.00      A   
ATOM    532  CA  LYS A  55     -17.291   2.408 -10.620  1.00 10.00      A   
ATOM    533  CB  LYS A  55     -17.324   2.027 -12.103  1.00 10.00      A   
ATOM    534  CG  LYS A  55     -16.920   3.140 -13.055  1.00 10.00      A   
ATOM    535  CD  LYS A  55     -16.437   2.577 -14.381  1.00 10.00      A   
ATOM    536  CE  LYS A  55     -15.954   3.679 -15.308  1.00 10.00      A   
ATOM    537  NZ  LYS A  55     -14.739   4.363 -14.801  1.00 10.00      A   
ATOM    538  HZ1 LYS A  55     -14.907   4.748 -13.848  1.00 10.00      A   
ATOM    539  HZ2 LYS A  55     -14.482   5.150 -15.432  1.00 10.00      A   
ATOM    540  HZ3 LYS A  55     -13.933   3.698 -14.755  1.00 10.00      A   
ATOM    541  C   LYS A  55     -17.380   1.149  -9.773  1.00 10.00      A   
ATOM    542  O   LYS A  55     -16.517   0.277  -9.861  1.00 10.00      A   
ATOM    543  N   VAL A  56     -18.405   1.060  -8.941  1.00 10.00      A   
ATOM    544  HN  VAL A  56     -19.061   1.789  -8.901  1.00 10.00      A   
ATOM    545  CA  VAL A  56     -18.585  -0.107  -8.088  1.00 10.00      A   
ATOM    546  CB  VAL A  56     -18.323   0.197  -6.591  1.00 10.00      A   
ATOM    547  CG1 VAL A  56     -16.864   0.557  -6.356  1.00 10.00      A   
ATOM    548  CG2 VAL A  56     -19.233   1.301  -6.079  1.00 10.00      A   
ATOM    549  C   VAL A  56     -19.980  -0.698  -8.264  1.00 10.00      A   
ATOM    550  O   VAL A  56     -20.910  -0.000  -8.669  1.00 10.00      A   
ATOM    551  N   HIS A  57     -20.109  -1.987  -7.994  1.00 10.00      A   
ATOM    552  HN  HIS A  57     -19.320  -2.496  -7.700  1.00 10.00      A   
ATOM    553  CA  HIS A  57     -21.390  -2.673  -8.108  1.00 10.00      A   
ATOM    554  CB  HIS A  57     -21.423  -3.563  -9.353  1.00 10.00      A   
ATOM    555  CG  HIS A  57     -21.968  -2.889 -10.577  1.00 10.00      A   
ATOM    556  ND1 HIS A  57     -23.152  -3.262 -11.178  1.00 10.00      A   
ATOM    557  HD1 HIS A  57     -23.754  -3.977 -10.873  1.00 10.00      A   
ATOM    558  CD2 HIS A  57     -21.476  -1.870 -11.320  1.00 10.00      A   
ATOM    559  CE1 HIS A  57     -23.359  -2.504 -12.239  1.00 10.00      A   
ATOM    560  NE2 HIS A  57     -22.361  -1.653 -12.346  1.00 10.00      A   
ATOM    561  HE2 HIS A  57     -22.270  -0.965 -13.045  1.00 10.00      A   
ATOM    562  C   HIS A  57     -21.623  -3.522  -6.874  1.00 10.00      A   
ATOM    563  O   HIS A  57     -20.684  -4.109  -6.337  1.00 10.00      A   
ATOM    564  N   CYS A  58     -22.860  -3.580  -6.416  1.00 10.00      A   
ATOM    565  HN  CYS A  58     -23.573  -3.080  -6.875  1.00 10.00      A   
ATOM    566  CA  CYS A  58     -23.191  -4.364  -5.241  1.00 10.00      A   
ATOM    567  CB  CYS A  58     -23.350  -3.452  -4.024  1.00 10.00      A   
ATOM    568  SG  CYS A  58     -23.309  -4.311  -2.434  1.00 10.00      A   
ATOM    569  HG  CYS A  58     -22.425  -3.696  -1.664  1.00 10.00      A   
ATOM    570  C   CYS A  58     -24.469  -5.160  -5.477  1.00 10.00      A   
ATOM    571  O   CYS A  58     -25.387  -4.688  -6.153  1.00 10.00      A   
ATOM    572  N   ARG A  59     -24.508  -6.372  -4.942  1.00 10.00      A   
ATOM    573  HN  ARG A  59     -23.728  -6.699  -4.439  1.00 10.00      A   
ATOM    574  CA  ARG A  59     -25.671  -7.236  -5.077  1.00 10.00      A   
ATOM    575  CB  ARG A  59     -25.448  -8.292  -6.167  1.00 10.00      A   
ATOM    576  CG  ARG A  59     -26.505  -9.387  -6.204  1.00 10.00      A   
ATOM    577  CD  ARG A  59     -26.471 -10.150  -7.516  1.00 10.00      A   
ATOM    578  NE  ARG A  59     -27.162  -9.421  -8.578  1.00 10.00      A   
ATOM    579  HE  ARG A  59     -26.643  -8.751  -9.079  1.00 10.00      A   
ATOM    580  CZ  ARG A  59     -28.432  -9.634  -8.917  1.00 10.00      A   
ATOM    581  NH1 ARG A  59     -29.160 -10.536  -8.265  1.00 10.00      A   
ATOM    582 HH11 ARG A  59     -28.733 -11.101  -7.498  1.00 10.00      A   
ATOM    583 HH12 ARG A  59     -30.155 -10.699  -8.530  1.00 10.00      A   
ATOM    584  NH2 ARG A  59     -28.988  -8.914  -9.879  1.00 10.00      A   
ATOM    585 HH21 ARG A  59     -28.427  -8.192 -10.384  1.00 10.00      A   
ATOM    586 HH22 ARG A  59     -29.989  -9.080 -10.151  1.00 10.00      A   
ATOM    587  C   ARG A  59     -25.999  -7.900  -3.745  1.00 10.00      A   
ATOM    588  O   ARG A  59     -25.249  -8.750  -3.255  1.00 10.00      A   
ATOM    589  N   ILE A  60     -27.107  -7.488  -3.154  1.00 10.00      A   
ATOM    590  HN  ILE A  60     -27.646  -6.786  -3.584  1.00 10.00      A   
ATOM    591  CA  ILE A  60     -27.547  -8.041  -1.882  1.00 10.00      A   
ATOM    592  CB  ILE A  60     -28.286  -6.982  -1.035  1.00 10.00      A   
ATOM    593  CG1 ILE A  60     -27.519  -5.653  -1.025  1.00 10.00      A   
ATOM    594  CG2 ILE A  60     -28.504  -7.485   0.383  1.00 10.00      A   
ATOM    595  CD1 ILE A  60     -26.172  -5.713  -0.337  1.00 10.00      A   
ATOM    596  C   ILE A  60     -28.477  -9.224  -2.128  1.00 10.00      A   
ATOM    597  O   ILE A  60     -29.524  -9.078  -2.759  1.00 10.00      A   
ATOM    598  N   SER A  61     -28.086 -10.395  -1.647  1.00 10.00      A   
ATOM    599  HN  SER A  61     -27.232 -10.457  -1.165  1.00 10.00      A   
ATOM    600  CA  SER A  61     -28.888 -11.594  -1.818  1.00 10.00      A   
ATOM    601  CB  SER A  61     -28.185 -12.558  -2.779  1.00 10.00      A   
ATOM    602  OG  SER A  61     -27.635 -11.854  -3.883  1.00 10.00      A   
ATOM    603  HG  SER A  61     -28.342 -11.383  -4.346  1.00 10.00      A   
ATOM    604  C   SER A  61     -29.125 -12.269  -0.470  1.00 10.00      A   
ATOM    605  O   SER A  61     -28.428 -11.982   0.503  1.00 10.00      A   
ATOM    606  N   CYS A  62     -30.111 -13.154  -0.414  1.00 10.00      A   
ATOM    607  HN  CYS A  62     -30.640 -13.335  -1.223  1.00 10.00      A   
ATOM    608  CA  CYS A  62     -30.427 -13.868   0.814  1.00 10.00      A   
ATOM    609  CB  CYS A  62     -31.463 -13.100   1.637  1.00 10.00      A   
ATOM    610  SG  CYS A  62     -33.008 -12.757   0.761  1.00 10.00      A   
ATOM    611  HG  CYS A  62     -33.279 -13.805  -0.006  1.00 10.00      A   
ATOM    612  C   CYS A  62     -30.928 -15.274   0.506  1.00 10.00      A   
ATOM    613  O   CYS A  62     -31.740 -15.464  -0.401  1.00 10.00      A   
ATOM    614  N   GLN A  63     -30.447 -16.252   1.258  1.00 10.00      A   
ATOM    615  HN  GLN A  63     -29.806 -16.039   1.973  1.00 10.00      A   
ATOM    616  CA  GLN A  63     -30.847 -17.639   1.052  1.00 10.00      A   
ATOM    617  CB  GLN A  63     -29.693 -18.444   0.447  1.00 10.00      A   
ATOM    618  CG  GLN A  63     -28.503 -18.631   1.377  1.00 10.00      A   
ATOM    619  CD  GLN A  63     -27.307 -19.253   0.687  1.00 10.00      A   
ATOM    620  OE1 GLN A  63     -27.075 -19.032  -0.501  1.00 10.00      A   
ATOM    621  NE2 GLN A  63     -26.542 -20.040   1.424  1.00 10.00      A   
ATOM    622 HE21 GLN A  63     -26.784 -20.179   2.365  1.00 10.00      A   
ATOM    623 HE22 GLN A  63     -25.764 -20.457   0.998  1.00 10.00      A   
ATOM    624  C   GLN A  63     -31.311 -18.278   2.357  1.00 10.00      A   
ATOM    625  O   GLN A  63     -31.067 -17.739   3.441  1.00 10.00      A   
ATOM    626  N   ILE A  64     -31.978 -19.420   2.243  1.00 10.00      A   
ATOM    627  HN  ILE A  64     -32.146 -19.789   1.348  1.00 10.00      A   
ATOM    628  CA  ILE A  64     -32.472 -20.140   3.410  1.00 10.00      A   
ATOM    629  CB  ILE A  64     -33.640 -21.077   3.040  1.00 10.00      A   
ATOM    630  CG1 ILE A  64     -34.686 -20.325   2.210  1.00 10.00      A   
ATOM    631  CG2 ILE A  64     -34.267 -21.664   4.300  1.00 10.00      A   
ATOM    632  CD1 ILE A  64     -35.780 -21.208   1.647  1.00 10.00      A   
ATOM    633  C   ILE A  64     -31.354 -20.964   4.035  1.00 10.00      A   
ATOM    634  O   ILE A  64     -30.808 -21.865   3.398  1.00 10.00      A   
ATOM    635  N   ALA A  65     -31.013 -20.653   5.277  1.00 10.00      A   
ATOM    636  HN  ALA A  65     -31.491 -19.929   5.742  1.00 10.00      A   
ATOM    637  CA  ALA A  65     -29.953 -21.367   5.973  1.00 10.00      A   
ATOM    638  CB  ALA A  65     -28.647 -20.590   5.885  1.00 10.00      A   
ATOM    639  C   ALA A  65     -30.325 -21.626   7.429  1.00 10.00      A   
ATOM    640  O   ALA A  65     -31.411 -21.251   7.880  1.00 10.00      A   
ATOM    641  N   GLN A  66     -29.428 -22.283   8.155  1.00 10.00      A   
ATOM    642  HN  GLN A  66     -28.587 -22.566   7.734  1.00 10.00      A   
ATOM    643  CA  GLN A  66     -29.650 -22.591   9.561  1.00 10.00      A   
ATOM    644  CB  GLN A  66     -29.365 -24.074   9.829  1.00 10.00      A   
ATOM    645  CG  GLN A  66     -29.632 -24.517  11.256  1.00 10.00      A   
ATOM    646  CD  GLN A  66     -29.865 -26.009  11.368  1.00 10.00      A   
ATOM    647  OE1 GLN A  66     -28.932 -26.785  11.579  1.00 10.00      A   
ATOM    648  NE2 GLN A  66     -31.112 -26.422  11.215  1.00 10.00      A   
ATOM    649 HE21 GLN A  66     -31.807 -25.747  11.036  1.00 10.00      A   
ATOM    650 HE22 GLN A  66     -31.296 -27.381  11.297  1.00 10.00      A   
ATOM    651  C   GLN A  66     -28.766 -21.705  10.435  1.00 10.00      A   
ATOM    652  O   GLN A  66     -27.573 -21.558  10.168  1.00 10.00      A   
ATOM    653  N   PRO A  67     -29.343 -21.096  11.481  1.00 10.00      A   
ATOM    654  CA  PRO A  67     -28.604 -20.210  12.391  1.00 10.00      A   
ATOM    655  CB  PRO A  67     -29.705 -19.628  13.284  1.00 10.00      A   
ATOM    656  CG  PRO A  67     -30.781 -20.654  13.254  1.00 10.00      A   
ATOM    657  CD  PRO A  67     -30.760 -21.220  11.864  1.00 10.00      A   
ATOM    658  C   PRO A  67     -27.590 -20.964  13.243  1.00 10.00      A   
ATOM    659  O   PRO A  67     -27.584 -22.199  13.280  1.00 10.00      A   
ATOM    660  N   TYR A  68     -26.731 -20.216  13.919  1.00 10.00      A   
ATOM    661  HN  TYR A  68     -26.783 -19.239  13.840  1.00 10.00      A   
ATOM    662  CA  TYR A  68     -25.718 -20.802  14.777  1.00 10.00      A   
ATOM    663  CB  TYR A  68     -24.678 -19.751  15.178  1.00 10.00      A   
ATOM    664  CG  TYR A  68     -23.626 -19.471  14.128  1.00 10.00      A   
ATOM    665  CD1 TYR A  68     -23.600 -18.260  13.448  1.00 10.00      A   
ATOM    666  CD2 TYR A  68     -22.651 -20.414  13.822  1.00 10.00      A   
ATOM    667  CE1 TYR A  68     -22.634 -17.996  12.496  1.00 10.00      A   
ATOM    668  CE2 TYR A  68     -21.682 -20.158  12.871  1.00 10.00      A   
ATOM    669  CZ  TYR A  68     -21.679 -18.947  12.211  1.00 10.00      A   
ATOM    670  OH  TYR A  68     -20.715 -18.683  11.264  1.00 10.00      A   
ATOM    671  HH  TYR A  68     -20.340 -17.807  11.428  1.00 10.00      A   
ATOM    672  C   TYR A  68     -26.355 -21.387  16.031  1.00 10.00      A   
ATOM    673  O   TYR A  68     -27.457 -20.997  16.424  1.00 10.00      A   
ATOM    674  N   GLU A  69     -25.652 -22.320  16.657  1.00 10.00      A   
ATOM    675  HN  GLU A  69     -24.787 -22.594  16.282  1.00 10.00      A   
ATOM    676  CA  GLU A  69     -26.127 -22.954  17.879  1.00 10.00      A   
ATOM    677  CB  GLU A  69     -25.278 -24.187  18.192  1.00 10.00      A   
ATOM    678  CG  GLU A  69     -25.280 -25.242  17.099  1.00 10.00      A   
ATOM    679  CD  GLU A  69     -24.036 -26.103  17.134  1.00 10.00      A   
ATOM    680  OE1 GLU A  69     -23.087 -25.811  16.376  1.00 10.00      A   
ATOM    681  OE2 GLU A  69     -23.996 -27.070  17.924  1.00 10.00      A   
ATOM    682  C   GLU A  69     -26.050 -21.968  19.036  1.00 10.00      A   
ATOM    683  O   GLU A  69     -26.801 -22.065  20.006  1.00 10.00      A   
ATOM    684  N   ASP A  70     -25.134 -21.014  18.915  1.00 10.00      A   
ATOM    685  HN  ASP A  70     -24.562 -21.003  18.119  1.00 10.00      A   
ATOM    686  CA  ASP A  70     -24.943 -19.996  19.937  1.00 10.00      A   
ATOM    687  CB  ASP A  70     -23.606 -19.278  19.732  1.00 10.00      A   
ATOM    688  CG  ASP A  70     -22.416 -20.207  19.775  1.00 10.00      A   
ATOM    689  OD1 ASP A  70     -22.223 -20.896  20.798  1.00 10.00      A   
ATOM    690  OD2 ASP A  70     -21.662 -20.255  18.780  1.00 10.00      A   
ATOM    691  C   ASP A  70     -26.065 -18.975  19.887  1.00 10.00      A   
ATOM    692  O   ASP A  70     -26.748 -18.734  20.882  1.00 10.00      A   
ATOM    693  N   ARG A  71     -26.257 -18.388  18.715  1.00 10.00      A   
ATOM    694  HN  ARG A  71     -25.695 -18.647  17.955  1.00 10.00      A   
ATOM    695  CA  ARG A  71     -27.287 -17.376  18.517  1.00 10.00      A   
ATOM    696  CB  ARG A  71     -26.649 -16.075  18.023  1.00 10.00      A   
ATOM    697  CG  ARG A  71     -25.462 -15.619  18.855  1.00 10.00      A   
ATOM    698  CD  ARG A  71     -24.671 -14.534  18.152  1.00 10.00      A   
ATOM    699  NE  ARG A  71     -25.401 -13.271  18.104  1.00 10.00      A   
ATOM    700  HE  ARG A  71     -26.383 -13.318  17.938  1.00 10.00      A   
ATOM    701  CZ  ARG A  71     -24.839 -12.076  18.277  1.00 10.00      A   
ATOM    702  NH1 ARG A  71     -23.536 -11.972  18.521  1.00 10.00      A   
ATOM    703 HH11 ARG A  71     -23.100 -11.034  18.656  1.00 10.00      A   
ATOM    704 HH12 ARG A  71     -22.946 -12.826  18.577  1.00 10.00      A   
ATOM    705  NH2 ARG A  71     -25.581 -10.984  18.192  1.00 10.00      A   
ATOM    706 HH21 ARG A  71     -26.611 -11.064  17.980  1.00 10.00      A   
ATOM    707 HH22 ARG A  71     -25.153 -10.042  18.325  1.00 10.00      A   
ATOM    708  C   ARG A  71     -28.329 -17.866  17.517  1.00 10.00      A   
ATOM    709  O   ARG A  71     -28.185 -17.669  16.309  1.00 10.00      A   
ATOM    710  N   PRO A  72     -29.392 -18.516  18.006  1.00 10.00      A   
ATOM    711  CA  PRO A  72     -30.450 -19.059  17.162  1.00 10.00      A   
ATOM    712  CB  PRO A  72     -30.888 -20.277  17.972  1.00 10.00      A   
ATOM    713  CG  PRO A  72     -30.706 -19.870  19.400  1.00 10.00      A   
ATOM    714  CD  PRO A  72     -29.642 -18.799  19.429  1.00 10.00      A   
ATOM    715  C   PRO A  72     -31.633 -18.107  16.972  1.00 10.00      A   
ATOM    716  O   PRO A  72     -32.644 -18.479  16.374  1.00 10.00      A   
ATOM    717  N   PHE A  73     -31.516 -16.888  17.479  1.00 10.00      A   
ATOM    718  HN  PHE A  73     -30.687 -16.634  17.940  1.00 10.00      A   
ATOM    719  CA  PHE A  73     -32.598 -15.916  17.360  1.00 10.00      A   
ATOM    720  CB  PHE A  73     -32.852 -15.218  18.701  1.00 10.00      A   
ATOM    721  CG  PHE A  73     -33.241 -16.154  19.812  1.00 10.00      A   
ATOM    722  CD1 PHE A  73     -32.372 -16.401  20.864  1.00 10.00      A   
ATOM    723  CD2 PHE A  73     -34.477 -16.786  19.805  1.00 10.00      A   
ATOM    724  CE1 PHE A  73     -32.727 -17.258  21.889  1.00 10.00      A   
ATOM    725  CE2 PHE A  73     -34.837 -17.645  20.826  1.00 10.00      A   
ATOM    726  CZ  PHE A  73     -33.961 -17.882  21.869  1.00 10.00      A   
ATOM    727  C   PHE A  73     -32.304 -14.887  16.276  1.00 10.00      A   
ATOM    728  O   PHE A  73     -33.146 -14.043  15.962  1.00 10.00      A   
ATOM    729  N   GLU A  74     -31.118 -14.976  15.692  1.00 10.00      A   
ATOM    730  HN  GLU A  74     -30.506 -15.692  15.960  1.00 10.00      A   
ATOM    731  CA  GLU A  74     -30.708 -14.043  14.652  1.00 10.00      A   
ATOM    732  CB  GLU A  74     -29.521 -13.207  15.137  1.00 10.00      A   
ATOM    733  CG  GLU A  74     -29.777 -12.448  16.427  1.00 10.00      A   
ATOM    734  CD  GLU A  74     -28.494 -12.136  17.164  1.00 10.00      A   
ATOM    735  OE1 GLU A  74     -27.913 -11.053  16.929  1.00 10.00      A   
ATOM    736  OE2 GLU A  74     -28.048 -12.980  17.969  1.00 10.00      A   
ATOM    737  C   GLU A  74     -30.328 -14.778  13.371  1.00 10.00      A   
ATOM    738  O   GLU A  74     -29.989 -15.964  13.401  1.00 10.00      A   
ATOM    739  N   GLY A  75     -30.388 -14.064  12.253  1.00 10.00      A   
ATOM    740  HN  GLY A  75     -30.671 -13.125  12.302  1.00 10.00      A   
ATOM    741  CA  GLY A  75     -30.043 -14.646  10.971  1.00 10.00      A   
ATOM    742  C   GLY A  75     -28.561 -14.528  10.676  1.00 10.00      A   
ATOM    743  O   GLY A  75     -27.750 -14.421  11.596  1.00 10.00      A   
ATOM    744  N   LEU A  76     -28.206 -14.534   9.400  1.00 10.00      A   
ATOM    745  HN  LEU A  76     -28.900 -14.598   8.707  1.00 10.00      A   
ATOM    746  CA  LEU A  76     -26.811 -14.435   8.995  1.00 10.00      A   
ATOM    747  CB  LEU A  76     -26.372 -15.720   8.286  1.00 10.00      A   
ATOM    748  CG  LEU A  76     -26.557 -17.021   9.072  1.00 10.00      A   
ATOM    749  CD1 LEU A  76     -26.365 -18.224   8.167  1.00 10.00      A   
ATOM    750  CD2 LEU A  76     -25.601 -17.078  10.253  1.00 10.00      A   
ATOM    751  C   LEU A  76     -26.610 -13.240   8.072  1.00 10.00      A   
ATOM    752  O   LEU A  76     -27.504 -12.886   7.305  1.00 10.00      A   
ATOM    753  N   PHE A  77     -25.442 -12.623   8.153  1.00 10.00      A   
ATOM    754  HN  PHE A  77     -24.766 -12.955   8.784  1.00 10.00      A   
ATOM    755  CA  PHE A  77     -25.128 -11.468   7.324  1.00 10.00      A   
ATOM    756  CB  PHE A  77     -25.560 -10.171   8.018  1.00 10.00      A   
ATOM    757  CG  PHE A  77     -25.415  -8.944   7.162  1.00 10.00      A   
ATOM    758  CD1 PHE A  77     -24.472  -7.976   7.467  1.00 10.00      A   
ATOM    759  CD2 PHE A  77     -26.219  -8.762   6.052  1.00 10.00      A   
ATOM    760  CE1 PHE A  77     -24.336  -6.850   6.677  1.00 10.00      A   
ATOM    761  CE2 PHE A  77     -26.089  -7.638   5.258  1.00 10.00      A   
ATOM    762  CZ  PHE A  77     -25.145  -6.680   5.571  1.00 10.00      A   
ATOM    763  C   PHE A  77     -23.637 -11.431   7.012  1.00 10.00      A   
ATOM    764  O   PHE A  77     -22.818 -11.142   7.884  1.00 10.00      A   
ATOM    765  N   VAL A  78     -23.289 -11.720   5.772  1.00 10.00      A   
ATOM    766  HN  VAL A  78     -23.993 -11.921   5.107  1.00 10.00      A   
ATOM    767  CA  VAL A  78     -21.892 -11.731   5.357  1.00 10.00      A   
ATOM    768  CB  VAL A  78     -21.414 -13.144   4.967  1.00 10.00      A   
ATOM    769  CG1 VAL A  78     -21.036 -13.936   6.207  1.00 10.00      A   
ATOM    770  CG2 VAL A  78     -22.481 -13.875   4.163  1.00 10.00      A   
ATOM    771  C   VAL A  78     -21.631 -10.769   4.206  1.00 10.00      A   
ATOM    772  O   VAL A  78     -22.470 -10.595   3.319  1.00 10.00      A   
ATOM    773  N   ILE A  79     -20.466 -10.140   4.230  1.00 10.00      A   
ATOM    774  HN  ILE A  79     -19.840 -10.322   4.965  1.00 10.00      A   
ATOM    775  CA  ILE A  79     -20.073  -9.194   3.192  1.00 10.00      A   
ATOM    776  CB  ILE A  79     -19.900  -7.767   3.766  1.00 10.00      A   
ATOM    777  CG1 ILE A  79     -21.153  -7.335   4.533  1.00 10.00      A   
ATOM    778  CG2 ILE A  79     -19.590  -6.771   2.657  1.00 10.00      A   
ATOM    779  CD1 ILE A  79     -20.964  -6.081   5.360  1.00 10.00      A   
ATOM    780  C   ILE A  79     -18.751  -9.642   2.572  1.00 10.00      A   
ATOM    781  O   ILE A  79     -17.846 -10.094   3.285  1.00 10.00      A   
ATOM    782  N   SER A  80     -18.640  -9.537   1.253  1.00 10.00      A   
ATOM    783  HN  SER A  80     -19.393  -9.180   0.730  1.00 10.00      A   
ATOM    784  CA  SER A  80     -17.423  -9.938   0.562  1.00 10.00      A   
ATOM    785  CB  SER A  80     -17.649 -11.238  -0.213  1.00 10.00      A   
ATOM    786  OG  SER A  80     -17.883 -12.326   0.665  1.00 10.00      A   
ATOM    787  HG  SER A  80     -17.190 -12.988   0.538  1.00 10.00      A   
ATOM    788  C   SER A  80     -16.921  -8.845  -0.375  1.00 10.00      A   
ATOM    789  O   SER A  80     -17.619  -8.439  -1.306  1.00 10.00      A   
ATOM    790  N   THR A  81     -15.711  -8.369  -0.119  1.00 10.00      A   
ATOM    791  HN  THR A  81     -15.211  -8.723   0.647  1.00 10.00      A   
ATOM    792  CA  THR A  81     -15.096  -7.336  -0.937  1.00 10.00      A   
ATOM    793  CB  THR A  81     -14.772  -6.074  -0.106  1.00 10.00      A   
ATOM    794  OG1 THR A  81     -14.319  -6.451   1.203  1.00 10.00      A   
ATOM    795  HG1 THR A  81     -13.416  -6.122   1.332  1.00 10.00      A   
ATOM    796  CG2 THR A  81     -16.004  -5.193   0.025  1.00 10.00      A   
ATOM    797  C   THR A  81     -13.823  -7.872  -1.590  1.00 10.00      A   
ATOM    798  O   THR A  81     -12.718  -7.419  -1.299  1.00 10.00      A   
ATOM    799  N   GLU A  82     -13.987  -8.858  -2.462  1.00 10.00      A   
ATOM    800  HN  GLU A  82     -14.893  -9.177  -2.657  1.00 10.00      A   
ATOM    801  CA  GLU A  82     -12.856  -9.471  -3.143  1.00 10.00      A   
ATOM    802  CB  GLU A  82     -13.211 -10.894  -3.573  1.00 10.00      A   
ATOM    803  CG  GLU A  82     -12.040 -11.708  -4.092  1.00 10.00      A   
ATOM    804  CD  GLU A  82     -12.413 -13.156  -4.318  1.00 10.00      A   
ATOM    805  OE1 GLU A  82     -12.957 -13.475  -5.394  1.00 10.00      A   
ATOM    806  OE2 GLU A  82     -12.172 -13.981  -3.415  1.00 10.00      A   
ATOM    807  C   GLU A  82     -12.421  -8.634  -4.343  1.00 10.00      A   
ATOM    808  O   GLU A  82     -13.237  -8.304  -5.208  1.00 10.00      A   
ATOM    809  N   ILE A  83     -11.139  -8.293  -4.384  1.00 10.00      A   
ATOM    810  HN  ILE A  83     -10.545  -8.591  -3.665  1.00 10.00      A   
ATOM    811  CA  ILE A  83     -10.588  -7.487  -5.469  1.00 10.00      A   
ATOM    812  CB  ILE A  83      -9.395  -6.629  -5.002  1.00 10.00      A   
ATOM    813  CG1 ILE A  83      -8.366  -7.488  -4.256  1.00 10.00      A   
ATOM    814  CG2 ILE A  83      -9.875  -5.475  -4.134  1.00 10.00      A   
ATOM    815  CD1 ILE A  83      -7.058  -6.781  -3.975  1.00 10.00      A   
ATOM    816  C   ILE A  83     -10.154  -8.349  -6.650  1.00 10.00      A   
ATOM    817  O   ILE A  83      -9.911  -9.551  -6.505  1.00 10.00      A   
ATOM    818  N   SER A  84     -10.060  -7.725  -7.813  1.00 10.00      A   
ATOM    819  HN  SER A  84     -10.268  -6.768  -7.861  1.00 10.00      A   
ATOM    820  CA  SER A  84      -9.657  -8.407  -9.030  1.00 10.00      A   
ATOM    821  CB  SER A  84     -10.901  -8.934  -9.757  1.00 10.00      A   
ATOM    822  OG  SER A  84     -12.011  -8.072  -9.559  1.00 10.00      A   
ATOM    823  HG  SER A  84     -12.825  -8.575  -9.670  1.00 10.00      A   
ATOM    824  C   SER A  84      -8.869  -7.438  -9.919  1.00 10.00      A   
ATOM    825  O   SER A  84      -8.873  -6.234  -9.665  1.00 10.00      A   
ATOM    826  N   PRO A  85      -8.187  -7.932 -10.973  1.00 10.00      A   
ATOM    827  CA  PRO A  85      -7.401  -7.088 -11.877  1.00 10.00      A   
ATOM    828  CB  PRO A  85      -6.458  -8.079 -12.582  1.00 10.00      A   
ATOM    829  CG  PRO A  85      -6.726  -9.414 -11.962  1.00 10.00      A   
ATOM    830  CD  PRO A  85      -8.102  -9.338 -11.369  1.00 10.00      A   
ATOM    831  C   PRO A  85      -8.267  -6.364 -12.910  1.00 10.00      A   
ATOM    832  O   PRO A  85      -7.811  -6.059 -14.013  1.00 10.00      A   
ATOM    833  N   MET A  86      -9.514  -6.086 -12.553  1.00 10.00      A   
ATOM    834  HN  MET A  86      -9.825  -6.344 -11.659  1.00 10.00      A   
ATOM    835  CA  MET A  86     -10.422  -5.390 -13.454  1.00 10.00      A   
ATOM    836  CB  MET A  86     -11.840  -5.954 -13.355  1.00 10.00      A   
ATOM    837  CG  MET A  86     -11.960  -7.414 -13.766  1.00 10.00      A   
ATOM    838  SD  MET A  86     -11.447  -7.713 -15.469  1.00 10.00      A   
ATOM    839  CE  MET A  86     -12.756  -6.885 -16.370  1.00 10.00      A   
ATOM    840  C   MET A  86     -10.427  -3.901 -13.140  1.00 10.00      A   
ATOM    841  O   MET A  86     -10.541  -3.063 -14.036  1.00 10.00      A   
ATOM    842  N   ALA A  87     -10.297  -3.584 -11.857  1.00 10.00      A   
ATOM    843  HN  ALA A  87     -10.228  -4.306 -11.194  1.00 10.00      A   
ATOM    844  CA  ALA A  87     -10.278  -2.200 -11.399  1.00 10.00      A   
ATOM    845  CB  ALA A  87     -10.731  -2.126  -9.948  1.00 10.00      A   
ATOM    846  C   ALA A  87      -8.885  -1.598 -11.558  1.00 10.00      A   
ATOM    847  O   ALA A  87      -8.721  -0.377 -11.588  1.00 10.00      A   
ATOM    848  N   GLY A  88      -7.890  -2.466 -11.663  1.00 10.00      A   
ATOM    849  HN  GLY A  88      -8.088  -3.425 -11.637  1.00 10.00      A   
ATOM    850  CA  GLY A  88      -6.521  -2.025 -11.818  1.00 10.00      A   
ATOM    851  C   GLY A  88      -5.581  -3.204 -11.920  1.00 10.00      A   
ATOM    852  O   GLY A  88      -5.974  -4.334 -11.631  1.00 10.00      A   
ATOM    853  N   SER A  89      -4.345  -2.951 -12.320  1.00 10.00      A   
ATOM    854  HN  SER A  89      -4.086  -2.027 -12.526  1.00 10.00      A   
ATOM    855  CA  SER A  89      -3.355  -4.007 -12.463  1.00 10.00      A   
ATOM    856  CB  SER A  89      -2.354  -3.619 -13.547  1.00 10.00      A   
ATOM    857  OG  SER A  89      -2.293  -2.206 -13.685  1.00 10.00      A   
ATOM    858  HG  SER A  89      -1.373  -1.937 -13.797  1.00 10.00      A   
ATOM    859  C   SER A  89      -2.636  -4.262 -11.140  1.00 10.00      A   
ATOM    860  O   SER A  89      -2.030  -5.319 -10.938  1.00 10.00      A   
ATOM    861  N   GLN A  90      -2.706  -3.281 -10.250  1.00 10.00      A   
ATOM    862  HN  GLN A  90      -3.189  -2.458 -10.489  1.00 10.00      A   
ATOM    863  CA  GLN A  90      -2.079  -3.376  -8.939  1.00 10.00      A   
ATOM    864  CB  GLN A  90      -2.107  -2.003  -8.258  1.00 10.00      A   
ATOM    865  CG  GLN A  90      -1.377  -1.933  -6.927  1.00 10.00      A   
ATOM    866  CD  GLN A  90       0.125  -1.816  -7.088  1.00 10.00      A   
ATOM    867  OE1 GLN A  90       0.616  -1.299  -8.091  1.00 10.00      A   
ATOM    868  NE2 GLN A  90       0.865  -2.278  -6.094  1.00 10.00      A   
ATOM    869 HE21 GLN A  90       0.408  -2.663  -5.316  1.00 10.00      A   
ATOM    870 HE22 GLN A  90       1.849  -2.218  -6.177  1.00 10.00      A   
ATOM    871  C   GLN A  90      -2.818  -4.392  -8.075  1.00 10.00      A   
ATOM    872  O   GLN A  90      -2.220  -5.074  -7.240  1.00 10.00      A   
ATOM    873  N   PHE A  91      -4.122  -4.491  -8.295  1.00 10.00      A   
ATOM    874  HN  PHE A  91      -4.529  -3.945  -8.998  1.00 10.00      A   
ATOM    875  CA  PHE A  91      -4.963  -5.407  -7.540  1.00 10.00      A   
ATOM    876  CB  PHE A  91      -6.422  -4.950  -7.575  1.00 10.00      A   
ATOM    877  CG  PHE A  91      -6.662  -3.608  -6.946  1.00 10.00      A   
ATOM    878  CD1 PHE A  91      -6.844  -2.485  -7.732  1.00 10.00      A   
ATOM    879  CD2 PHE A  91      -6.707  -3.470  -5.569  1.00 10.00      A   
ATOM    880  CE1 PHE A  91      -7.067  -1.248  -7.158  1.00 10.00      A   
ATOM    881  CE2 PHE A  91      -6.929  -2.237  -4.987  1.00 10.00      A   
ATOM    882  CZ  PHE A  91      -7.109  -1.122  -5.783  1.00 10.00      A   
ATOM    883  C   PHE A  91      -4.860  -6.823  -8.085  1.00 10.00      A   
ATOM    884  O   PHE A  91      -5.043  -7.054  -9.282  1.00 10.00      A   
ATOM    885  N   GLU A  92      -4.566  -7.767  -7.204  1.00 10.00      A   
ATOM    886  HN  GLU A  92      -4.419  -7.521  -6.265  1.00 10.00      A   
ATOM    887  CA  GLU A  92      -4.463  -9.161  -7.597  1.00 10.00      A   
ATOM    888  CB  GLU A  92      -3.383  -9.884  -6.794  1.00 10.00      A   
ATOM    889  CG  GLU A  92      -1.989  -9.307  -6.979  1.00 10.00      A   
ATOM    890  CD  GLU A  92      -0.907 -10.337  -6.746  1.00 10.00      A   
ATOM    891  OE1 GLU A  92      -0.638 -10.665  -5.573  1.00 10.00      A   
ATOM    892  OE2 GLU A  92      -0.326 -10.827  -7.738  1.00 10.00      A   
ATOM    893  C   GLU A  92      -5.811  -9.851  -7.440  1.00 10.00      A   
ATOM    894  O   GLU A  92      -6.554  -9.577  -6.494  1.00 10.00      A   
ATOM    895  N   ASN A  93      -6.117 -10.748  -8.364  1.00 10.00      A   
ATOM    896  HN  ASN A  93      -5.467 -10.942  -9.076  1.00 10.00      A   
ATOM    897  CA  ASN A  93      -7.386 -11.461  -8.353  1.00 10.00      A   
ATOM    898  CB  ASN A  93      -7.559 -12.270  -9.640  1.00 10.00      A   
ATOM    899  CG  ASN A  93      -8.951 -12.853  -9.779  1.00 10.00      A   
ATOM    900  OD1 ASN A  93      -9.925 -12.283  -9.287  1.00 10.00      A   
ATOM    901  ND2 ASN A  93      -9.057 -13.987 -10.452  1.00 10.00      A   
ATOM    902 HD21 ASN A  93      -8.238 -14.382 -10.822  1.00 10.00      A   
ATOM    903 HD22 ASN A  93      -9.948 -14.387 -10.552  1.00 10.00      A   
ATOM    904  C   ASN A  93      -7.547 -12.371  -7.140  1.00 10.00      A   
ATOM    905  O   ASN A  93      -6.927 -13.433  -7.058  1.00 10.00      A   
ATOM    906  N   GLY A  94      -8.382 -11.947  -6.203  1.00 10.00      A   
ATOM    907  HN  GLY A  94      -8.831 -11.077  -6.313  1.00 10.00      A   
ATOM    908  CA  GLY A  94      -8.639 -12.742  -5.021  1.00 10.00      A   
ATOM    909  C   GLY A  94      -7.635 -12.526  -3.907  1.00 10.00      A   
ATOM    910  O   GLY A  94      -7.605 -13.292  -2.944  1.00 10.00      A   
ATOM    911  N   ASN A  95      -6.811 -11.492  -4.022  1.00 10.00      A   
ATOM    912  HN  ASN A  95      -6.870 -10.910  -4.811  1.00 10.00      A   
ATOM    913  CA  ASN A  95      -5.817 -11.210  -2.990  1.00 10.00      A   
ATOM    914  CB  ASN A  95      -4.655 -10.371  -3.533  1.00 10.00      A   
ATOM    915  CG  ASN A  95      -3.443 -10.358  -2.607  1.00 10.00      A   
ATOM    916  OD1 ASN A  95      -3.567 -10.454  -1.382  1.00 10.00      A   
ATOM    917  ND2 ASN A  95      -2.258 -10.242  -3.188  1.00 10.00      A   
ATOM    918 HD21 ASN A  95      -2.221 -10.174  -4.168  1.00 10.00      A   
ATOM    919 HD22 ASN A  95      -1.463 -10.224  -2.618  1.00 10.00      A   
ATOM    920  C   ASN A  95      -6.458 -10.529  -1.787  1.00 10.00      A   
ATOM    921  O   ASN A  95      -6.540  -9.305  -1.721  1.00 10.00      A   
ATOM    922  N   ILE A  96      -6.910 -11.335  -0.837  1.00 10.00      A   
ATOM    923  HN  ILE A  96      -6.812 -12.306  -0.949  1.00 10.00      A   
ATOM    924  CA  ILE A  96      -7.547 -10.817   0.368  1.00 10.00      A   
ATOM    925  CB  ILE A  96      -8.746 -11.689   0.806  1.00 10.00      A   
ATOM    926  CG1 ILE A  96      -8.308 -13.138   1.064  1.00 10.00      A   
ATOM    927  CG2 ILE A  96      -9.858 -11.627  -0.237  1.00 10.00      A   
ATOM    928  CD1 ILE A  96      -9.367 -13.994   1.729  1.00 10.00      A   
ATOM    929  C   ILE A  96      -6.538 -10.717   1.508  1.00 10.00      A   
ATOM    930  O   ILE A  96      -6.904 -10.512   2.665  1.00 10.00      A   
ATOM    931  N   THR A  97      -5.266 -10.865   1.167  1.00 10.00      A   
ATOM    932  HN  THR A  97      -5.042 -11.036   0.227  1.00 10.00      A   
ATOM    933  CA  THR A  97      -4.192 -10.790   2.148  1.00 10.00      A   
ATOM    934  CB  THR A  97      -3.162 -11.910   1.923  1.00 10.00      A   
ATOM    935  OG1 THR A  97      -3.255 -12.371   0.567  1.00 10.00      A   
ATOM    936  HG1 THR A  97      -3.054 -11.641  -0.037  1.00 10.00      A   
ATOM    937  CG2 THR A  97      -3.433 -13.071   2.867  1.00 10.00      A   
ATOM    938  C   THR A  97      -3.495  -9.436   2.086  1.00 10.00      A   
ATOM    939  O   THR A  97      -2.503  -9.202   2.785  1.00 10.00      A   
ATOM    940  N   GLY A  98      -4.021  -8.552   1.239  1.00 10.00      A   
ATOM    941  HN  GLY A  98      -4.807  -8.806   0.711  1.00 10.00      A   
ATOM    942  CA  GLY A  98      -3.455  -7.225   1.088  1.00 10.00      A   
ATOM    943  C   GLY A  98      -3.438  -6.464   2.397  1.00 10.00      A   
ATOM    944  O   GLY A  98      -4.443  -6.423   3.109  1.00 10.00      A   
ATOM    945  N   GLU A  99      -2.295  -5.868   2.712  1.00 10.00      A   
ATOM    946  HN  GLU A  99      -1.537  -5.937   2.089  1.00 10.00      A   
ATOM    947  CA  GLU A  99      -2.124  -5.114   3.950  1.00 10.00      A   
ATOM    948  CB  GLU A  99      -0.740  -4.469   3.978  1.00 10.00      A   
ATOM    949  CG  GLU A  99      -0.379  -3.822   5.302  1.00 10.00      A   
ATOM    950  CD  GLU A  99       0.971  -3.146   5.255  1.00 10.00      A   
ATOM    951  OE1 GLU A  99       1.992  -3.832   5.498  1.00 10.00      A   
ATOM    952  OE2 GLU A  99       1.022  -1.930   4.968  1.00 10.00      A   
ATOM    953  C   GLU A  99      -3.207  -4.051   4.128  1.00 10.00      A   
ATOM    954  O   GLU A  99      -3.780  -3.904   5.211  1.00 10.00      A   
ATOM    955  N   ASP A 100      -3.497  -3.320   3.062  1.00 10.00      A   
ATOM    956  HN  ASP A 100      -3.025  -3.494   2.218  1.00 10.00      A   
ATOM    957  CA  ASP A 100      -4.507  -2.275   3.114  1.00 10.00      A   
ATOM    958  CB  ASP A 100      -4.142  -1.102   2.201  1.00 10.00      A   
ATOM    959  CG  ASP A 100      -2.824  -0.461   2.577  1.00 10.00      A   
ATOM    960  OD1 ASP A 100      -2.782   0.292   3.573  1.00 10.00      A   
ATOM    961  OD2 ASP A 100      -1.818  -0.714   1.879  1.00 10.00      A   
ATOM    962  C   ASP A 100      -5.877  -2.828   2.750  1.00 10.00      A   
ATOM    963  O   ASP A 100      -6.904  -2.267   3.125  1.00 10.00      A   
ATOM    964  N   GLU A 101      -5.885  -3.942   2.031  1.00 10.00      A   
ATOM    965  HN  GLU A 101      -5.031  -4.344   1.763  1.00 10.00      A   
ATOM    966  CA  GLU A 101      -7.130  -4.577   1.622  1.00 10.00      A   
ATOM    967  CB  GLU A 101      -6.864  -5.723   0.643  1.00 10.00      A   
ATOM    968  CG  GLU A 101      -8.085  -6.149  -0.154  1.00 10.00      A   
ATOM    969  CD  GLU A 101      -8.892  -4.963  -0.645  1.00 10.00      A   
ATOM    970  OE1 GLU A 101      -8.309  -4.081  -1.315  1.00 10.00      A   
ATOM    971  OE2 GLU A 101     -10.108  -4.903  -0.353  1.00 10.00      A   
ATOM    972  C   GLU A 101      -7.897  -5.075   2.843  1.00 10.00      A   
ATOM    973  O   GLU A 101      -9.103  -4.856   2.961  1.00 10.00      A   
ATOM    974  N   VAL A 102      -7.179  -5.723   3.761  1.00 10.00      A   
ATOM    975  HN  VAL A 102      -6.221  -5.870   3.597  1.00 10.00      A   
ATOM    976  CA  VAL A 102      -7.780  -6.237   4.990  1.00 10.00      A   
ATOM    977  CB  VAL A 102      -6.747  -7.005   5.851  1.00 10.00      A   
ATOM    978  CG1 VAL A 102      -7.366  -7.491   7.154  1.00 10.00      A   
ATOM    979  CG2 VAL A 102      -6.174  -8.180   5.078  1.00 10.00      A   
ATOM    980  C   VAL A 102      -8.376  -5.087   5.804  1.00 10.00      A   
ATOM    981  O   VAL A 102      -9.381  -5.247   6.496  1.00 10.00      A   
ATOM    982  N   LEU A 103      -7.758  -3.917   5.694  1.00 10.00      A   
ATOM    983  HN  LEU A 103      -6.973  -3.844   5.114  1.00 10.00      A   
ATOM    984  CA  LEU A 103      -8.226  -2.737   6.405  1.00 10.00      A   
ATOM    985  CB  LEU A 103      -7.226  -1.585   6.259  1.00 10.00      A   
ATOM    986  CG  LEU A 103      -7.647  -0.236   6.853  1.00 10.00      A   
ATOM    987  CD1 LEU A 103      -7.753  -0.319   8.370  1.00 10.00      A   
ATOM    988  CD2 LEU A 103      -6.683   0.864   6.433  1.00 10.00      A   
ATOM    989  C   LEU A 103      -9.596  -2.321   5.887  1.00 10.00      A   
ATOM    990  O   LEU A 103     -10.467  -1.923   6.658  1.00 10.00      A   
ATOM    991  N   CYS A 104      -9.790  -2.440   4.581  1.00 10.00      A   
ATOM    992  HN  CYS A 104      -9.063  -2.788   4.016  1.00 10.00      A   
ATOM    993  CA  CYS A 104     -11.057  -2.075   3.968  1.00 10.00      A   
ATOM    994  CB  CYS A 104     -10.956  -2.087   2.438  1.00 10.00      A   
ATOM    995  SG  CYS A 104     -11.778  -3.472   1.618  1.00 10.00      A   
ATOM    996  HG  CYS A 104     -10.919  -4.000   0.748  1.00 10.00      A   
ATOM    997  C   CYS A 104     -12.178  -2.983   4.469  1.00 10.00      A   
ATOM    998  O   CYS A 104     -13.266  -2.515   4.805  1.00 10.00      A   
ATOM    999  N   SER A 105     -11.890  -4.278   4.551  1.00 10.00      A   
ATOM   1000  HN  SER A 105     -10.999  -4.591   4.276  1.00 10.00      A   
ATOM   1001  CA  SER A 105     -12.863  -5.250   5.021  1.00 10.00      A   
ATOM   1002  CB  SER A 105     -12.336  -6.668   4.795  1.00 10.00      A   
ATOM   1003  OG  SER A 105     -11.039  -6.636   4.218  1.00 10.00      A   
ATOM   1004  HG  SER A 105     -11.107  -6.403   3.283  1.00 10.00      A   
ATOM   1005  C   SER A 105     -13.172  -5.021   6.497  1.00 10.00      A   
ATOM   1006  O   SER A 105     -14.308  -5.196   6.940  1.00 10.00      A   
ATOM   1007  N   ARG A 106     -12.153  -4.625   7.253  1.00 10.00      A   
ATOM   1008  HN  ARG A 106     -11.267  -4.524   6.843  1.00 10.00      A   
ATOM   1009  CA  ARG A 106     -12.309  -4.353   8.676  1.00 10.00      A   
ATOM   1010  CB  ARG A 106     -10.961  -4.006   9.309  1.00 10.00      A   
ATOM   1011  CG  ARG A 106     -10.081  -5.207   9.603  1.00 10.00      A   
ATOM   1012  CD  ARG A 106      -8.729  -4.783  10.160  1.00 10.00      A   
ATOM   1013  NE  ARG A 106      -7.919  -5.941  10.534  1.00 10.00      A   
ATOM   1014  HE  ARG A 106      -8.227  -6.820  10.219  1.00 10.00      A   
ATOM   1015  CZ  ARG A 106      -6.806  -5.878  11.267  1.00 10.00      A   
ATOM   1016  NH1 ARG A 106      -6.354  -4.708  11.712  1.00 10.00      A   
ATOM   1017 HH11 ARG A 106      -5.482  -4.668  12.285  1.00 10.00      A   
ATOM   1018 HH12 ARG A 106      -6.866  -3.826  11.491  1.00 10.00      A   
ATOM   1019  NH2 ARG A 106      -6.148  -6.995  11.571  1.00 10.00      A   
ATOM   1020 HH21 ARG A 106      -5.275  -6.950  12.143  1.00 10.00      A   
ATOM   1021 HH22 ARG A 106      -6.502  -7.923  11.245  1.00 10.00      A   
ATOM   1022  C   ARG A 106     -13.285  -3.202   8.897  1.00 10.00      A   
ATOM   1023  O   ARG A 106     -14.192  -3.293   9.726  1.00 10.00      A   
ATOM   1024  N   ILE A 107     -13.096  -2.126   8.143  1.00 10.00      A   
ATOM   1025  HN  ILE A 107     -12.358  -2.118   7.494  1.00 10.00      A   
ATOM   1026  CA  ILE A 107     -13.954  -0.956   8.256  1.00 10.00      A   
ATOM   1027  CB  ILE A 107     -13.471   0.205   7.358  1.00 10.00      A   
ATOM   1028  CG1 ILE A 107     -12.019   0.580   7.683  1.00 10.00      A   
ATOM   1029  CG2 ILE A 107     -14.384   1.416   7.500  1.00 10.00      A   
ATOM   1030  CD1 ILE A 107     -11.784   0.977   9.125  1.00 10.00      A   
ATOM   1031  C   ILE A 107     -15.401  -1.298   7.907  1.00 10.00      A   
ATOM   1032  O   ILE A 107     -16.312  -1.016   8.682  1.00 10.00      A   
ATOM   1033  N   ILE A 108     -15.599  -1.925   6.752  1.00 10.00      A   
ATOM   1034  HN  ILE A 108     -14.825  -2.142   6.188  1.00 10.00      A   
ATOM   1035  CA  ILE A 108     -16.936  -2.297   6.296  1.00 10.00      A   
ATOM   1036  CB  ILE A 108     -16.895  -2.949   4.896  1.00 10.00      A   
ATOM   1037  CG1 ILE A 108     -16.245  -1.990   3.895  1.00 10.00      A   
ATOM   1038  CG2 ILE A 108     -18.297  -3.324   4.431  1.00 10.00      A   
ATOM   1039  CD1 ILE A 108     -15.839  -2.642   2.591  1.00 10.00      A   
ATOM   1040  C   ILE A 108     -17.635  -3.227   7.288  1.00 10.00      A   
ATOM   1041  O   ILE A 108     -18.799  -3.017   7.637  1.00 10.00      A   
ATOM   1042  N   GLU A 109     -16.919  -4.240   7.762  1.00 10.00      A   
ATOM   1043  HN  GLU A 109     -15.989  -4.353   7.466  1.00 10.00      A   
ATOM   1044  CA  GLU A 109     -17.488  -5.191   8.709  1.00 10.00      A   
ATOM   1045  CB  GLU A 109     -16.481  -6.290   9.055  1.00 10.00      A   
ATOM   1046  CG  GLU A 109     -16.942  -7.200  10.184  1.00 10.00      A   
ATOM   1047  CD  GLU A 109     -15.892  -8.199  10.612  1.00 10.00      A   
ATOM   1048  OE1 GLU A 109     -14.720  -7.807  10.772  1.00 10.00      A   
ATOM   1049  OE2 GLU A 109     -16.240  -9.384  10.802  1.00 10.00      A   
ATOM   1050  C   GLU A 109     -17.957  -4.500   9.987  1.00 10.00      A   
ATOM   1051  O   GLU A 109     -19.063  -4.752  10.469  1.00 10.00      A   
ATOM   1052  N   LYS A 110     -17.118  -3.627  10.527  1.00 10.00      A   
ATOM   1053  HN  LYS A 110     -16.252  -3.459  10.089  1.00 10.00      A   
ATOM   1054  CA  LYS A 110     -17.440  -2.919  11.759  1.00 10.00      A   
ATOM   1055  CB  LYS A 110     -16.194  -2.247  12.334  1.00 10.00      A   
ATOM   1056  CG  LYS A 110     -15.132  -3.233  12.784  1.00 10.00      A   
ATOM   1057  CD  LYS A 110     -13.818  -2.540  13.099  1.00 10.00      A   
ATOM   1058  CE  LYS A 110     -12.717  -3.553  13.366  1.00 10.00      A   
ATOM   1059  NZ  LYS A 110     -11.403  -2.905  13.608  1.00 10.00      A   
ATOM   1060  HZ1 LYS A 110     -10.656  -3.623  13.672  1.00 10.00      A   
ATOM   1061  HZ2 LYS A 110     -11.427  -2.368  14.496  1.00 10.00      A   
ATOM   1062  HZ3 LYS A 110     -11.174  -2.251  12.831  1.00 10.00      A   
ATOM   1063  C   LYS A 110     -18.568  -1.908  11.583  1.00 10.00      A   
ATOM   1064  O   LYS A 110     -19.523  -1.895  12.359  1.00 10.00      A   
ATOM   1065  N   SER A 111     -18.465  -1.084  10.553  1.00 10.00      A   
ATOM   1066  HN  SER A 111     -17.696  -1.167   9.949  1.00 10.00      A   
ATOM   1067  CA  SER A 111     -19.461  -0.052  10.293  1.00 10.00      A   
ATOM   1068  CB  SER A 111     -18.977   0.896   9.197  1.00 10.00      A   
ATOM   1069  OG  SER A 111     -17.598   1.184   9.352  1.00 10.00      A   
ATOM   1070  HG  SER A 111     -17.081   0.500   8.902  1.00 10.00      A   
ATOM   1071  C   SER A 111     -20.831  -0.620   9.929  1.00 10.00      A   
ATOM   1072  O   SER A 111     -21.855  -0.120  10.391  1.00 10.00      A   
ATOM   1073  N   VAL A 112     -20.854  -1.673   9.123  1.00 10.00      A   
ATOM   1074  HN  VAL A 112     -20.010  -2.057   8.796  1.00 10.00      A   
ATOM   1075  CA  VAL A 112     -22.117  -2.255   8.694  1.00 10.00      A   
ATOM   1076  CB  VAL A 112     -22.051  -2.756   7.234  1.00 10.00      A   
ATOM   1077  CG1 VAL A 112     -23.413  -3.243   6.767  1.00 10.00      A   
ATOM   1078  CG2 VAL A 112     -21.539  -1.661   6.311  1.00 10.00      A   
ATOM   1079  C   VAL A 112     -22.630  -3.368   9.611  1.00 10.00      A   
ATOM   1080  O   VAL A 112     -23.686  -3.228  10.232  1.00 10.00      A   
ATOM   1081  N   ARG A 113     -21.885  -4.462   9.711  1.00 10.00      A   
ATOM   1082  HN  ARG A 113     -21.022  -4.498   9.244  1.00 10.00      A   
ATOM   1083  CA  ARG A 113     -22.316  -5.607  10.512  1.00 10.00      A   
ATOM   1084  CB  ARG A 113     -21.624  -6.895  10.055  1.00 10.00      A   
ATOM   1085  CG  ARG A 113     -22.016  -8.130  10.861  1.00 10.00      A   
ATOM   1086  CD  ARG A 113     -21.575  -9.421  10.184  1.00 10.00      A   
ATOM   1087  NE  ARG A 113     -20.119  -9.570  10.146  1.00 10.00      A   
ATOM   1088  HE  ARG A 113     -19.605  -9.159  10.878  1.00 10.00      A   
ATOM   1089  CZ  ARG A 113     -19.466 -10.240   9.195  1.00 10.00      A   
ATOM   1090  NH1 ARG A 113     -20.133 -10.826   8.210  1.00 10.00      A   
ATOM   1091 HH11 ARG A 113     -21.179 -10.773   8.177  1.00 10.00      A   
ATOM   1092 HH12 ARG A 113     -19.619 -11.345   7.465  1.00 10.00      A   
ATOM   1093  NH2 ARG A 113     -18.144 -10.330   9.228  1.00 10.00      A   
ATOM   1094 HH21 ARG A 113     -17.596  -9.875  10.003  1.00 10.00      A   
ATOM   1095 HH22 ARG A 113     -17.640 -10.856   8.484  1.00 10.00      A   
ATOM   1096  C   ARG A 113     -22.154  -5.419  12.020  1.00 10.00      A   
ATOM   1097  O   ARG A 113     -23.126  -5.527  12.767  1.00 10.00      A   
ATOM   1098  N   ARG A 114     -20.938  -5.122  12.462  1.00 10.00      A   
ATOM   1099  HN  ARG A 114     -20.212  -4.990  11.814  1.00 10.00      A   
ATOM   1100  CA  ARG A 114     -20.655  -4.973  13.888  1.00 10.00      A   
ATOM   1101  CB  ARG A 114     -19.162  -4.805  14.167  1.00 10.00      A   
ATOM   1102  CG  ARG A 114     -18.373  -6.091  13.978  1.00 10.00      A   
ATOM   1103  CD  ARG A 114     -16.958  -5.973  14.515  1.00 10.00      A   
ATOM   1104  NE  ARG A 114     -16.297  -7.277  14.581  1.00 10.00      A   
ATOM   1105  HE  ARG A 114     -16.712  -8.013  14.080  1.00 10.00      A   
ATOM   1106  CZ  ARG A 114     -15.189  -7.520  15.282  1.00 10.00      A   
ATOM   1107  NH1 ARG A 114     -14.603  -6.548  15.971  1.00 10.00      A   
ATOM   1108 HH11 ARG A 114     -13.735  -6.743  16.516  1.00 10.00      A   
ATOM   1109 HH12 ARG A 114     -15.008  -5.586  15.975  1.00 10.00      A   
ATOM   1110  NH2 ARG A 114     -14.660  -8.738  15.287  1.00 10.00      A   
ATOM   1111 HH21 ARG A 114     -13.791  -8.933  15.832  1.00 10.00      A   
ATOM   1112 HH22 ARG A 114     -15.112  -9.509  14.748  1.00 10.00      A   
ATOM   1113  C   ARG A 114     -21.500  -3.909  14.584  1.00 10.00      A   
ATOM   1114  O   ARG A 114     -21.955  -4.118  15.708  1.00 10.00      A   
ATOM   1115  N   SER A 115     -21.725  -2.779  13.925  1.00 10.00      A   
ATOM   1116  HN  SER A 115     -21.326  -2.645  13.041  1.00 10.00      A   
ATOM   1117  CA  SER A 115     -22.530  -1.717  14.514  1.00 10.00      A   
ATOM   1118  CB  SER A 115     -22.340  -0.395  13.761  1.00 10.00      A   
ATOM   1119  OG  SER A 115     -23.194  -0.305  12.630  1.00 10.00      A   
ATOM   1120  HG  SER A 115     -22.656  -0.296  11.821  1.00 10.00      A   
ATOM   1121  C   SER A 115     -24.006  -2.105  14.565  1.00 10.00      A   
ATOM   1122  O   SER A 115     -24.772  -1.584  15.381  1.00 10.00      A   
ATOM   1123  N   GLY A 116     -24.397  -3.031  13.696  1.00 10.00      A   
ATOM   1124  HN  GLY A 116     -23.737  -3.426  13.085  1.00 10.00      A   
ATOM   1125  CA  GLY A 116     -25.776  -3.470  13.648  1.00 10.00      A   
ATOM   1126  C   GLY A 116     -26.635  -2.533  12.826  1.00 10.00      A   
ATOM   1127  O   GLY A 116     -27.601  -1.961  13.327  1.00 10.00      A   
ATOM   1128  N   ALA A 117     -26.271  -2.360  11.562  1.00 10.00      A   
ATOM   1129  HN  ALA A 117     -25.480  -2.834  11.223  1.00 10.00      A   
ATOM   1130  CA  ALA A 117     -27.015  -1.482  10.668  1.00 10.00      A   
ATOM   1131  CB  ALA A 117     -26.159  -1.081   9.474  1.00 10.00      A   
ATOM   1132  C   ALA A 117     -28.306  -2.149  10.205  1.00 10.00      A   
ATOM   1133  O   ALA A 117     -29.310  -1.482   9.955  1.00 10.00      A   
ATOM   1134  N   LEU A 118     -28.275  -3.469  10.111  1.00 10.00      A   
ATOM   1135  HN  LEU A 118     -27.454  -3.947  10.352  1.00 10.00      A   
ATOM   1136  CA  LEU A 118     -29.432  -4.234   9.678  1.00 10.00      A   
ATOM   1137  CB  LEU A 118     -29.045  -5.148   8.512  1.00 10.00      A   
ATOM   1138  CG  LEU A 118     -30.175  -5.953   7.878  1.00 10.00      A   
ATOM   1139  CD1 LEU A 118     -31.038  -5.057   7.005  1.00 10.00      A   
ATOM   1140  CD2 LEU A 118     -29.621  -7.121   7.078  1.00 10.00      A   
ATOM   1141  C   LEU A 118     -29.966  -5.073  10.828  1.00 10.00      A   
ATOM   1142  O   LEU A 118     -29.196  -5.588  11.642  1.00 10.00      A   
ATOM   1143  N   ASP A 119     -31.281  -5.202  10.900  1.00 10.00      A   
ATOM   1144  HN  ASP A 119     -31.847  -4.755  10.231  1.00 10.00      A   
ATOM   1145  CA  ASP A 119     -31.906  -5.992  11.948  1.00 10.00      A   
ATOM   1146  CB  ASP A 119     -33.382  -5.629  12.114  1.00 10.00      A   
ATOM   1147  CG  ASP A 119     -34.082  -6.522  13.119  1.00 10.00      A   
ATOM   1148  OD1 ASP A 119     -33.619  -6.595  14.276  1.00 10.00      A   
ATOM   1149  OD2 ASP A 119     -35.091  -7.159  12.755  1.00 10.00      A   
ATOM   1150  C   ASP A 119     -31.756  -7.477  11.647  1.00 10.00      A   
ATOM   1151  O   ASP A 119     -32.443  -8.021  10.782  1.00 10.00      A   
ATOM   1152  N   VAL A 120     -30.846  -8.124  12.358  1.00 10.00      A   
ATOM   1153  HN  VAL A 120     -30.334  -7.634  13.038  1.00 10.00      A   
ATOM   1154  CA  VAL A 120     -30.590  -9.543  12.161  1.00 10.00      A   
ATOM   1155  CB  VAL A 120     -29.163  -9.944  12.593  1.00 10.00      A   
ATOM   1156  CG1 VAL A 120     -28.133  -9.348  11.643  1.00 10.00      A   
ATOM   1157  CG2 VAL A 120     -28.885  -9.507  14.026  1.00 10.00      A   
ATOM   1158  C   VAL A 120     -31.613 -10.401  12.895  1.00 10.00      A   
ATOM   1159  O   VAL A 120     -31.742 -11.596  12.624  1.00 10.00      A   
ATOM   1160  N   GLU A 121     -32.344  -9.786  13.816  1.00 10.00      A   
ATOM   1161  HN  GLU A 121     -32.200  -8.827  13.983  1.00 10.00      A   
ATOM   1162  CA  GLU A 121     -33.356 -10.494  14.586  1.00 10.00      A   
ATOM   1163  CB  GLU A 121     -33.800  -9.668  15.791  1.00 10.00      A   
ATOM   1164  CG  GLU A 121     -32.703  -9.426  16.815  1.00 10.00      A   
ATOM   1165  CD  GLU A 121     -33.119  -8.452  17.896  1.00 10.00      A   
ATOM   1166  OE1 GLU A 121     -34.334  -8.196  18.044  1.00 10.00      A   
ATOM   1167  OE2 GLU A 121     -32.232  -7.932  18.604  1.00 10.00      A   
ATOM   1168  C   GLU A 121     -34.552 -10.841  13.709  1.00 10.00      A   
ATOM   1169  O   GLU A 121     -35.108 -11.934  13.808  1.00 10.00      A   
ATOM   1170  N   GLY A 122     -34.927  -9.913  12.834  1.00 10.00      A   
ATOM   1171  HN  GLY A 122     -34.444  -9.053  12.807  1.00 10.00      A   
ATOM   1172  CA  GLY A 122     -36.051 -10.130  11.941  1.00 10.00      A   
ATOM   1173  C   GLY A 122     -35.704 -11.034  10.773  1.00 10.00      A   
ATOM   1174  O   GLY A 122     -36.490 -11.187   9.836  1.00 10.00      A   
ATOM   1175  N   LEU A 123     -34.517 -11.620  10.816  1.00 10.00      A   
ATOM   1176  HN  LEU A 123     -33.924 -11.434  11.574  1.00 10.00      A   
ATOM   1177  CA  LEU A 123     -34.069 -12.528   9.772  1.00 10.00      A   
ATOM   1178  CB  LEU A 123     -32.594 -12.288   9.445  1.00 10.00      A   
ATOM   1179  CG  LEU A 123     -32.205 -10.868   9.028  1.00 10.00      A   
ATOM   1180  CD1 LEU A 123     -30.707 -10.785   8.774  1.00 10.00      A   
ATOM   1181  CD2 LEU A 123     -32.989 -10.423   7.802  1.00 10.00      A   
ATOM   1182  C   LEU A 123     -34.266 -13.967  10.228  1.00 10.00      A   
ATOM   1183  O   LEU A 123     -33.779 -14.905   9.603  1.00 10.00      A   
ATOM   1184  N   CYS A 124     -34.982 -14.130  11.326  1.00 10.00      A   
ATOM   1185  HN  CYS A 124     -35.356 -13.340  11.773  1.00 10.00      A   
ATOM   1186  CA  CYS A 124     -35.240 -15.447  11.883  1.00 10.00      A   
ATOM   1187  CB  CYS A 124     -35.133 -15.397  13.413  1.00 10.00      A   
ATOM   1188  SG  CYS A 124     -35.567 -16.935  14.268  1.00 10.00      A   
ATOM   1189  HG  CYS A 124     -36.148 -16.610  15.416  1.00 10.00      A   
ATOM   1190  C   CYS A 124     -36.613 -15.962  11.467  1.00 10.00      A   
ATOM   1191  O   CYS A 124     -37.614 -15.258  11.587  1.00 10.00      A   
ATOM   1192  N   ILE A 125     -36.648 -17.184  10.957  1.00 10.00      A   
ATOM   1193  HN  ILE A 125     -35.811 -17.687  10.861  1.00 10.00      A   
ATOM   1194  CA  ILE A 125     -37.899 -17.805  10.549  1.00 10.00      A   
ATOM   1195  CB  ILE A 125     -37.718 -18.647   9.268  1.00 10.00      A   
ATOM   1196  CG1 ILE A 125     -37.145 -17.785   8.140  1.00 10.00      A   
ATOM   1197  CG2 ILE A 125     -39.035 -19.281   8.841  1.00 10.00      A   
ATOM   1198  CD1 ILE A 125     -36.832 -18.561   6.880  1.00 10.00      A   
ATOM   1199  C   ILE A 125     -38.387 -18.698  11.682  1.00 10.00      A   
ATOM   1200  O   ILE A 125     -39.459 -18.487  12.246  1.00 10.00      A   
ATOM   1201  N   VAL A 126     -37.575 -19.687  12.015  1.00 10.00      A   
ATOM   1202  HN  VAL A 126     -36.731 -19.796  11.525  1.00 10.00      A   
ATOM   1203  CA  VAL A 126     -37.883 -20.606  13.100  1.00 10.00      A   
ATOM   1204  CB  VAL A 126     -38.146 -22.043  12.596  1.00 10.00      A   
ATOM   1205  CG1 VAL A 126     -38.699 -22.912  13.719  1.00 10.00      A   
ATOM   1206  CG2 VAL A 126     -39.091 -22.047  11.405  1.00 10.00      A   
ATOM   1207  C   VAL A 126     -36.705 -20.609  14.065  1.00 10.00      A   
ATOM   1208  O   VAL A 126     -35.574 -20.896  13.659  1.00 10.00      A   
ATOM   1209  N   ALA A 127     -36.975 -20.281  15.325  1.00 10.00      A   
ATOM   1210  HN  ALA A 127     -37.909 -20.096  15.575  1.00 10.00      A   
ATOM   1211  CA  ALA A 127     -35.940 -20.201  16.358  1.00 10.00      A   
ATOM   1212  CB  ALA A 127     -36.561 -19.915  17.716  1.00 10.00      A   
ATOM   1213  C   ALA A 127     -35.047 -21.439  16.420  1.00 10.00      A   
ATOM   1214  O   ALA A 127     -35.491 -22.523  16.796  1.00 10.00      A   
ATOM   1215  N   GLY A 128     -33.788 -21.263  16.028  1.00 10.00      A   
ATOM   1216  HN  GLY A 128     -33.510 -20.375  15.709  1.00 10.00      A   
ATOM   1217  CA  GLY A 128     -32.824 -22.351  16.061  1.00 10.00      A   
ATOM   1218  C   GLY A 128     -33.072 -23.413  15.014  1.00 10.00      A   
ATOM   1219  O   GLY A 128     -32.607 -24.543  15.152  1.00 10.00      A   
ATOM   1220  N   SER A 129     -33.792 -23.062  13.965  1.00 10.00      A   
ATOM   1221  HN  SER A 129     -34.143 -22.145  13.904  1.00 10.00      A   
ATOM   1222  CA  SER A 129     -34.083 -24.011  12.907  1.00 10.00      A   
ATOM   1223  CB  SER A 129     -35.557 -24.419  12.937  1.00 10.00      A   
ATOM   1224  OG  SER A 129     -35.802 -25.538  12.101  1.00 10.00      A   
ATOM   1225  HG  SER A 129     -36.457 -26.113  12.522  1.00 10.00      A   
ATOM   1226  C   SER A 129     -33.694 -23.455  11.541  1.00 10.00      A   
ATOM   1227  O   SER A 129     -32.804 -23.988  10.877  1.00 10.00      A   
ATOM   1228  N   LYS A 130     -34.341 -22.370  11.134  1.00 10.00      A   
ATOM   1229  HN  LYS A 130     -35.012 -21.963  11.720  1.00 10.00      A   
ATOM   1230  CA  LYS A 130     -34.065 -21.756   9.840  1.00 10.00      A   
ATOM   1231  CB  LYS A 130     -35.069 -22.239   8.787  1.00 10.00      A   
ATOM   1232  CG  LYS A 130     -34.940 -23.711   8.417  1.00 10.00      A   
ATOM   1233  CD  LYS A 130     -33.705 -23.968   7.566  1.00 10.00      A   
ATOM   1234  CE  LYS A 130     -33.518 -25.456   7.301  1.00 10.00      A   
ATOM   1235  NZ  LYS A 130     -32.520 -25.710   6.229  1.00 10.00      A   
ATOM   1236  HZ1 LYS A 130     -32.383 -26.733   6.098  1.00 10.00      A   
ATOM   1237  HZ2 LYS A 130     -31.606 -25.280   6.474  1.00 10.00      A   
ATOM   1238  HZ3 LYS A 130     -32.850 -25.303   5.329  1.00 10.00      A   
ATOM   1239  C   LYS A 130     -34.108 -20.238   9.929  1.00 10.00      A   
ATOM   1240  O   LYS A 130     -34.947 -19.670  10.634  1.00 10.00      A   
ATOM   1241  N   CYS A 131     -33.205 -19.589   9.209  1.00 10.00      A   
ATOM   1242  HN  CYS A 131     -32.567 -20.104   8.661  1.00 10.00      A   
ATOM   1243  CA  CYS A 131     -33.132 -18.137   9.192  1.00 10.00      A   
ATOM   1244  CB  CYS A 131     -32.152 -17.638  10.260  1.00 10.00      A   
ATOM   1245  SG  CYS A 131     -30.439 -18.145   9.988  1.00 10.00      A   
ATOM   1246  HG  CYS A 131     -29.774 -17.955  11.118  1.00 10.00      A   
ATOM   1247  C   CYS A 131     -32.698 -17.645   7.812  1.00 10.00      A   
ATOM   1248  O   CYS A 131     -32.439 -18.447   6.910  1.00 10.00      A   
ATOM   1249  N   TRP A 132     -32.632 -16.335   7.647  1.00 10.00      A   
ATOM   1250  HN  TRP A 132     -32.863 -15.745   8.401  1.00 10.00      A   
ATOM   1251  CA  TRP A 132     -32.229 -15.741   6.385  1.00 10.00      A   
ATOM   1252  CB  TRP A 132     -33.008 -14.449   6.131  1.00 10.00      A   
ATOM   1253  CG  TRP A 132     -34.360 -14.657   5.525  1.00 10.00      A   
ATOM   1254  CD1 TRP A 132     -35.567 -14.493   6.138  1.00 10.00      A   
ATOM   1255  CD2 TRP A 132     -34.645 -15.063   4.181  1.00 10.00      A   
ATOM   1256  NE1 TRP A 132     -36.585 -14.768   5.259  1.00 10.00      A   
ATOM   1257  HE1 TRP A 132     -37.547 -14.721   5.464  1.00 10.00      A   
ATOM   1258  CE2 TRP A 132     -36.046 -15.117   4.050  1.00 10.00      A   
ATOM   1259  CE3 TRP A 132     -33.853 -15.376   3.073  1.00 10.00      A   
ATOM   1260  CZ2 TRP A 132     -36.670 -15.483   2.861  1.00 10.00      A   
ATOM   1261  CZ3 TRP A 132     -34.475 -15.740   1.894  1.00 10.00      A   
ATOM   1262  CH2 TRP A 132     -35.870 -15.785   1.796  1.00 10.00      A   
ATOM   1263  C   TRP A 132     -30.738 -15.433   6.387  1.00 10.00      A   
ATOM   1264  O   TRP A 132     -30.227 -14.797   7.314  1.00 10.00      A   
ATOM   1265  N   ALA A 133     -30.046 -15.902   5.361  1.00 10.00      A   
ATOM   1266  HN  ALA A 133     -30.509 -16.433   4.675  1.00 10.00      A   
ATOM   1267  CA  ALA A 133     -28.622 -15.656   5.221  1.00 10.00      A   
ATOM   1268  CB  ALA A 133     -27.893 -16.936   4.833  1.00 10.00      A   
ATOM   1269  C   ALA A 133     -28.404 -14.571   4.173  1.00 10.00      A   
ATOM   1270  O   ALA A 133     -28.469 -14.836   2.971  1.00 10.00      A   
ATOM   1271  N   VAL A 134     -28.177 -13.346   4.632  1.00 10.00      A   
ATOM   1272  HN  VAL A 134     -28.134 -13.198   5.604  1.00 10.00      A   
ATOM   1273  CA  VAL A 134     -27.966 -12.217   3.736  1.00 10.00      A   
ATOM   1274  CB  VAL A 134     -28.476 -10.896   4.351  1.00 10.00      A   
ATOM   1275  CG1 VAL A 134     -28.499  -9.787   3.307  1.00 10.00      A   
ATOM   1276  CG2 VAL A 134     -29.859 -11.089   4.950  1.00 10.00      A   
ATOM   1277  C   VAL A 134     -26.490 -12.082   3.377  1.00 10.00      A   
ATOM   1278  O   VAL A 134     -25.618 -12.116   4.247  1.00 10.00      A   
ATOM   1279  N   ARG A 135     -26.218 -11.942   2.092  1.00 10.00      A   
ATOM   1280  HN  ARG A 135     -26.959 -11.928   1.442  1.00 10.00      A   
ATOM   1281  CA  ARG A 135     -24.856 -11.806   1.612  1.00 10.00      A   
ATOM   1282  CB  ARG A 135     -24.421 -13.063   0.857  1.00 10.00      A   
ATOM   1283  CG  ARG A 135     -22.947 -13.084   0.495  1.00 10.00      A   
ATOM   1284  CD  ARG A 135     -22.630 -14.215  -0.468  1.00 10.00      A   
ATOM   1285  NE  ARG A 135     -23.137 -13.951  -1.812  1.00 10.00      A   
ATOM   1286  HE  ARG A 135     -23.968 -13.429  -1.884  1.00 10.00      A   
ATOM   1287  CZ  ARG A 135     -22.542 -14.371  -2.929  1.00 10.00      A   
ATOM   1288  NH1 ARG A 135     -21.413 -15.070  -2.863  1.00 10.00      A   
ATOM   1289 HH11 ARG A 135     -20.943 -15.399  -3.734  1.00 10.00      A   
ATOM   1290 HH12 ARG A 135     -20.985 -15.286  -1.938  1.00 10.00      A   
ATOM   1291  NH2 ARG A 135     -23.070 -14.075  -4.108  1.00 10.00      A   
ATOM   1292 HH21 ARG A 135     -23.948 -13.513  -4.161  1.00 10.00      A   
ATOM   1293 HH22 ARG A 135     -22.614 -14.399  -4.990  1.00 10.00      A   
ATOM   1294  C   ARG A 135     -24.721 -10.586   0.711  1.00 10.00      A   
ATOM   1295  O   ARG A 135     -25.474 -10.431  -0.255  1.00 10.00      A   
ATOM   1296  N   ALA A 136     -23.771  -9.722   1.043  1.00 10.00      A   
ATOM   1297  HN  ALA A 136     -23.222  -9.901   1.841  1.00 10.00      A   
ATOM   1298  CA  ALA A 136     -23.515  -8.522   0.265  1.00 10.00      A   
ATOM   1299  CB  ALA A 136     -23.228  -7.341   1.183  1.00 10.00      A   
ATOM   1300  C   ALA A 136     -22.346  -8.760  -0.679  1.00 10.00      A   
ATOM   1301  O   ALA A 136     -21.182  -8.731  -0.266  1.00 10.00      A   
ATOM   1302  N   ASP A 137     -22.663  -9.018  -1.938  1.00 10.00      A   
ATOM   1303  HN  ASP A 137     -23.609  -9.028  -2.201  1.00 10.00      A   
ATOM   1304  CA  ASP A 137     -21.645  -9.278  -2.946  1.00 10.00      A   
ATOM   1305  CB  ASP A 137     -22.179 -10.232  -4.019  1.00 10.00      A   
ATOM   1306  CG  ASP A 137     -21.086 -10.792  -4.910  1.00 10.00      A   
ATOM   1307  OD1 ASP A 137     -19.922 -10.867  -4.465  1.00 10.00      A   
ATOM   1308  OD2 ASP A 137     -21.390 -11.172  -6.063  1.00 10.00      A   
ATOM   1309  C   ASP A 137     -21.165  -7.976  -3.577  1.00 10.00      A   
ATOM   1310  O   ASP A 137     -21.841  -7.400  -4.433  1.00 10.00      A   
ATOM   1311  N   VAL A 138     -20.005  -7.509  -3.137  1.00 10.00      A   
ATOM   1312  HN  VAL A 138     -19.514  -8.014  -2.451  1.00 10.00      A   
ATOM   1313  CA  VAL A 138     -19.433  -6.270  -3.646  1.00 10.00      A   
ATOM   1314  CB  VAL A 138     -18.720  -5.477  -2.528  1.00 10.00      A   
ATOM   1315  CG1 VAL A 138     -18.220  -4.136  -3.046  1.00 10.00      A   
ATOM   1316  CG2 VAL A 138     -19.646  -5.279  -1.336  1.00 10.00      A   
ATOM   1317  C   VAL A 138     -18.452  -6.545  -4.782  1.00 10.00      A   
ATOM   1318  O   VAL A 138     -17.580  -7.414  -4.675  1.00 10.00      A   
ATOM   1319  N   HIS A 139     -18.610  -5.808  -5.874  1.00 10.00      A   
ATOM   1320  HN  HIS A 139     -19.326  -5.132  -5.897  1.00 10.00      A   
ATOM   1321  CA  HIS A 139     -17.748  -5.961  -7.037  1.00 10.00      A   
ATOM   1322  CB  HIS A 139     -18.523  -6.514  -8.237  1.00 10.00      A   
ATOM   1323  CG  HIS A 139     -18.863  -7.964  -8.128  1.00 10.00      A   
ATOM   1324  ND1 HIS A 139     -18.287  -8.940  -8.915  1.00 10.00      A   
ATOM   1325  HD1 HIS A 139     -17.615  -8.794  -9.619  1.00 10.00      A   
ATOM   1326  CD2 HIS A 139     -19.721  -8.602  -7.305  1.00 10.00      A   
ATOM   1327  CE1 HIS A 139     -18.780 -10.116  -8.573  1.00 10.00      A   
ATOM   1328  NE2 HIS A 139     -19.650  -9.934  -7.601  1.00 10.00      A   
ATOM   1329  HE2 HIS A 139     -20.158 -10.648  -7.139  1.00 10.00      A   
ATOM   1330  C   HIS A 139     -17.110  -4.636  -7.422  1.00 10.00      A   
ATOM   1331  O   HIS A 139     -17.801  -3.627  -7.597  1.00 10.00      A   
ATOM   1332  N   PHE A 140     -15.798  -4.646  -7.550  1.00 10.00      A   
ATOM   1333  HN  PHE A 140     -15.310  -5.482  -7.384  1.00 10.00      A   
ATOM   1334  CA  PHE A 140     -15.052  -3.464  -7.937  1.00 10.00      A   
ATOM   1335  CB  PHE A 140     -13.688  -3.440  -7.242  1.00 10.00      A   
ATOM   1336  CG  PHE A 140     -13.765  -3.526  -5.745  1.00 10.00      A   
ATOM   1337  CD1 PHE A 140     -13.558  -4.733  -5.096  1.00 10.00      A   
ATOM   1338  CD2 PHE A 140     -14.043  -2.402  -4.986  1.00 10.00      A   
ATOM   1339  CE1 PHE A 140     -13.628  -4.818  -3.718  1.00 10.00      A   
ATOM   1340  CE2 PHE A 140     -14.115  -2.477  -3.607  1.00 10.00      A   
ATOM   1341  CZ  PHE A 140     -13.906  -3.689  -2.971  1.00 10.00      A   
ATOM   1342  C   PHE A 140     -14.872  -3.475  -9.447  1.00 10.00      A   
ATOM   1343  O   PHE A 140     -14.269  -4.400  -9.998  1.00 10.00      A   
ATOM   1344  N   LEU A 141     -15.421  -2.476 -10.120  1.00 10.00      A   
ATOM   1345  HN  LEU A 141     -15.897  -1.768  -9.632  1.00 10.00      A   
ATOM   1346  CA  LEU A 141     -15.325  -2.402 -11.570  1.00 10.00      A   
ATOM   1347  CB  LEU A 141     -16.638  -1.904 -12.175  1.00 10.00      A   
ATOM   1348  CG  LEU A 141     -16.753  -1.973 -13.699  1.00 10.00      A   
ATOM   1349  CD1 LEU A 141     -16.700  -3.416 -14.177  1.00 10.00      A   
ATOM   1350  CD2 LEU A 141     -18.031  -1.297 -14.167  1.00 10.00      A   
ATOM   1351  C   LEU A 141     -14.166  -1.517 -12.001  1.00 10.00      A   
ATOM   1352  O   LEU A 141     -13.409  -1.867 -12.903  1.00 10.00      A   
ATOM   1353  N   ASP A 142     -14.031  -0.371 -11.356  1.00 10.00      A   
ATOM   1354  HN  ASP A 142     -14.666  -0.145 -10.640  1.00 10.00      A   
ATOM   1355  CA  ASP A 142     -12.960   0.562 -11.677  1.00 10.00      A   
ATOM   1356  CB  ASP A 142     -13.392   1.517 -12.788  1.00 10.00      A   
ATOM   1357  CG  ASP A 142     -12.226   2.254 -13.412  1.00 10.00      A   
ATOM   1358  OD1 ASP A 142     -11.072   1.802 -13.255  1.00 10.00      A   
ATOM   1359  OD2 ASP A 142     -12.459   3.284 -14.076  1.00 10.00      A   
ATOM   1360  C   ASP A 142     -12.559   1.341 -10.439  1.00 10.00      A   
ATOM   1361  O   ASP A 142     -13.407   1.937  -9.774  1.00 10.00      A   
ATOM   1362  N   CYS A 143     -11.274   1.331 -10.133  1.00 10.00      A   
ATOM   1363  HN  CYS A 143     -10.646   0.863 -10.723  1.00 10.00      A   
ATOM   1364  CA  CYS A 143     -10.761   2.012  -8.958  1.00 10.00      A   
ATOM   1365  CB  CYS A 143      -9.780   1.100  -8.217  1.00 10.00      A   
ATOM   1366  SG  CYS A 143      -9.018   1.836  -6.752  1.00 10.00      A   
ATOM   1367  HG  CYS A 143      -9.907   1.795  -5.768  1.00 10.00      A   
ATOM   1368  C   CYS A 143     -10.084   3.319  -9.341  1.00 10.00      A   
ATOM   1369  O   CYS A 143      -9.097   3.327 -10.079  1.00 10.00      A   
ATOM   1370  N   ASP A 144     -10.620   4.424  -8.848  1.00 10.00      A   
ATOM   1371  HN  ASP A 144     -11.419   4.359  -8.279  1.00 10.00      A   
ATOM   1372  CA  ASP A 144     -10.054   5.732  -9.137  1.00 10.00      A   
ATOM   1373  CB  ASP A 144     -10.946   6.529 -10.098  1.00 10.00      A   
ATOM   1374  CG  ASP A 144     -11.495   7.828  -9.534  1.00 10.00      A   
ATOM   1375  OD1 ASP A 144     -10.811   8.866  -9.634  1.00 10.00      A   
ATOM   1376  OD2 ASP A 144     -12.635   7.817  -9.023  1.00 10.00      A   
ATOM   1377  C   ASP A 144      -9.731   6.498  -7.857  1.00 10.00      A   
ATOM   1378  O   ASP A 144      -8.851   7.359  -7.851  1.00 10.00      A   
ATOM   1379  N   GLY A 145     -10.430   6.162  -6.774  1.00 10.00      A   
ATOM   1380  HN  GLY A 145     -11.124   5.472  -6.843  1.00 10.00      A   
ATOM   1381  CA  GLY A 145     -10.191   6.817  -5.500  1.00 10.00      A   
ATOM   1382  C   GLY A 145     -11.295   6.566  -4.487  1.00 10.00      A   
ATOM   1383  O   GLY A 145     -12.477   6.693  -4.809  1.00 10.00      A   
ATOM   1384  N   GLY A 146     -10.909   6.173  -3.277  1.00 10.00      A   
ATOM   1385  HN  GLY A 146      -9.954   6.040  -3.101  1.00 10.00      A   
ATOM   1386  CA  GLY A 146     -11.872   5.932  -2.216  1.00 10.00      A   
ATOM   1387  C   GLY A 146     -12.730   4.704  -2.434  1.00 10.00      A   
ATOM   1388  O   GLY A 146     -13.907   4.814  -2.779  1.00 10.00      A   
ATOM   1389  N   PHE A 147     -12.154   3.528  -2.233  1.00 10.00      A   
ATOM   1390  HN  PHE A 147     -11.207   3.493  -1.965  1.00 10.00      A   
ATOM   1391  CA  PHE A 147     -12.908   2.293  -2.402  1.00 10.00      A   
ATOM   1392  CB  PHE A 147     -12.027   1.097  -2.792  1.00 10.00      A   
ATOM   1393  CG  PHE A 147     -10.688   1.017  -2.111  1.00 10.00      A   
ATOM   1394  CD1 PHE A 147     -10.589   0.749  -0.755  1.00 10.00      A   
ATOM   1395  CD2 PHE A 147      -9.522   1.192  -2.837  1.00 10.00      A   
ATOM   1396  CE1 PHE A 147      -9.355   0.660  -0.139  1.00 10.00      A   
ATOM   1397  CE2 PHE A 147      -8.286   1.107  -2.227  1.00 10.00      A   
ATOM   1398  CZ  PHE A 147      -8.202   0.841  -0.875  1.00 10.00      A   
ATOM   1399  C   PHE A 147     -13.765   1.989  -1.177  1.00 10.00      A   
ATOM   1400  O   PHE A 147     -14.828   1.379  -1.288  1.00 10.00      A   
ATOM   1401  N   ILE A 148     -13.317   2.451  -0.015  1.00 10.00      A   
ATOM   1402  HN  ILE A 148     -12.479   2.963   0.007  1.00 10.00      A   
ATOM   1403  CA  ILE A 148     -14.049   2.222   1.224  1.00 10.00      A   
ATOM   1404  CB  ILE A 148     -13.179   2.505   2.468  1.00 10.00      A   
ATOM   1405  CG1 ILE A 148     -11.912   1.643   2.442  1.00 10.00      A   
ATOM   1406  CG2 ILE A 148     -13.973   2.243   3.741  1.00 10.00      A   
ATOM   1407  CD1 ILE A 148     -10.911   1.984   3.528  1.00 10.00      A   
ATOM   1408  C   ILE A 148     -15.300   3.093   1.275  1.00 10.00      A   
ATOM   1409  O   ILE A 148     -16.395   2.607   1.572  1.00 10.00      A   
ATOM   1410  N   ASP A 149     -15.126   4.373   0.958  1.00 10.00      A   
ATOM   1411  HN  ASP A 149     -14.228   4.685   0.717  1.00 10.00      A   
ATOM   1412  CA  ASP A 149     -16.221   5.338   0.965  1.00 10.00      A   
ATOM   1413  CB  ASP A 149     -15.738   6.705   0.465  1.00 10.00      A   
ATOM   1414  CG  ASP A 149     -14.396   7.118   1.043  1.00 10.00      A   
ATOM   1415  OD1 ASP A 149     -14.357   8.023   1.900  1.00 10.00      A   
ATOM   1416  OD2 ASP A 149     -13.362   6.535   0.642  1.00 10.00      A   
ATOM   1417  C   ASP A 149     -17.368   4.853   0.088  1.00 10.00      A   
ATOM   1418  O   ASP A 149     -18.534   4.900   0.485  1.00 10.00      A   
ATOM   1419  N   ALA A 150     -17.021   4.365  -1.100  1.00 10.00      A   
ATOM   1420  HN  ALA A 150     -16.073   4.354  -1.348  1.00 10.00      A   
ATOM   1421  CA  ALA A 150     -18.009   3.859  -2.045  1.00 10.00      A   
ATOM   1422  CB  ALA A 150     -17.345   3.506  -3.368  1.00 10.00      A   
ATOM   1423  C   ALA A 150     -18.740   2.648  -1.476  1.00 10.00      A   
ATOM   1424  O   ALA A 150     -19.968   2.588  -1.502  1.00 10.00      A   
ATOM   1425  N   SER A 151     -17.977   1.694  -0.949  1.00 10.00      A   
ATOM   1426  HN  SER A 151     -17.001   1.807  -0.948  1.00 10.00      A   
ATOM   1427  CA  SER A 151     -18.546   0.481  -0.373  1.00 10.00      A   
ATOM   1428  CB  SER A 151     -17.434  -0.468   0.074  1.00 10.00      A   
ATOM   1429  OG  SER A 151     -16.599  -0.807  -1.022  1.00 10.00      A   
ATOM   1430  HG  SER A 151     -15.675  -0.653  -0.784  1.00 10.00      A   
ATOM   1431  C   SER A 151     -19.496   0.789   0.781  1.00 10.00      A   
ATOM   1432  O   SER A 151     -20.544   0.154   0.914  1.00 10.00      A   
ATOM   1433  N   CYS A 152     -19.132   1.772   1.601  1.00 10.00      A   
ATOM   1434  HN  CYS A 152     -18.277   2.235   1.442  1.00 10.00      A   
ATOM   1435  CA  CYS A 152     -19.953   2.174   2.739  1.00 10.00      A   
ATOM   1436  C   CYS A 152     -21.366   2.549   2.298  1.00 10.00      A   
ATOM   1437  O   CYS A 152     -22.353   2.173   2.935  1.00 10.00      A   
ATOM   1438  CB  CYS A 152     -19.310   3.355   3.475  1.00 10.00      A   
ATOM   1439  SG  CYS A 152     -17.860   2.929   4.493  1.00 10.00      A   
ATOM   1440  N   ILE A 153     -21.456   3.281   1.196  1.00 10.00      A   
ATOM   1441  HN  ILE A 153     -20.632   3.533   0.720  1.00 10.00      A   
ATOM   1442  CA  ILE A 153     -22.741   3.716   0.670  1.00 10.00      A   
ATOM   1443  CB  ILE A 153     -22.578   4.960  -0.230  1.00 10.00      A   
ATOM   1444  CG1 ILE A 153     -21.766   6.036   0.497  1.00 10.00      A   
ATOM   1445  CG2 ILE A 153     -23.936   5.508  -0.645  1.00 10.00      A   
ATOM   1446  CD1 ILE A 153     -21.250   7.133  -0.410  1.00 10.00      A   
ATOM   1447  C   ILE A 153     -23.407   2.602  -0.132  1.00 10.00      A   
ATOM   1448  O   ILE A 153     -24.609   2.369  -0.003  1.00 10.00      A   
ATOM   1449  N   ALA A 154     -22.613   1.912  -0.944  1.00 10.00      A   
ATOM   1450  HN  ALA A 154     -21.655   2.144  -0.980  1.00 10.00      A   
ATOM   1451  CA  ALA A 154     -23.108   0.829  -1.795  1.00 10.00      A   
ATOM   1452  CB  ALA A 154     -21.965   0.202  -2.575  1.00 10.00      A   
ATOM   1453  C   ALA A 154     -23.866  -0.241  -1.013  1.00 10.00      A   
ATOM   1454  O   ALA A 154     -24.996  -0.583  -1.359  1.00 10.00      A   
ATOM   1455  N   VAL A 155     -23.248  -0.761   0.043  1.00 10.00      A   
ATOM   1456  HN  VAL A 155     -22.356  -0.431   0.287  1.00 10.00      A   
ATOM   1457  CA  VAL A 155     -23.870  -1.805   0.854  1.00 10.00      A   
ATOM   1458  CB  VAL A 155     -22.926  -2.316   1.964  1.00 10.00      A   
ATOM   1459  CG1 VAL A 155     -23.606  -3.393   2.798  1.00 10.00      A   
ATOM   1460  CG2 VAL A 155     -21.637  -2.855   1.361  1.00 10.00      A   
ATOM   1461  C   VAL A 155     -25.182  -1.324   1.468  1.00 10.00      A   
ATOM   1462  O   VAL A 155     -26.194  -2.025   1.415  1.00 10.00      A   
ATOM   1463  N   MET A 156     -25.167  -0.116   2.022  1.00 10.00      A   
ATOM   1464  HN  MET A 156     -24.339   0.410   2.004  1.00 10.00      A   
ATOM   1465  CA  MET A 156     -26.357   0.450   2.649  1.00 10.00      A   
ATOM   1466  CB  MET A 156     -26.027   1.749   3.384  1.00 10.00      A   
ATOM   1467  CG  MET A 156     -25.244   1.548   4.671  1.00 10.00      A   
ATOM   1468  SD  MET A 156     -26.037   0.389   5.806  1.00 10.00      A   
ATOM   1469  CE  MET A 156     -27.619   1.189   6.060  1.00 10.00      A   
ATOM   1470  C   MET A 156     -27.472   0.680   1.635  1.00 10.00      A   
ATOM   1471  O   MET A 156     -28.629   0.342   1.889  1.00 10.00      A   
ATOM   1472  N   ALA A 157     -27.118   1.243   0.487  1.00 10.00      A   
ATOM   1473  HN  ALA A 157     -26.177   1.488   0.346  1.00 10.00      A   
ATOM   1474  CA  ALA A 157     -28.090   1.512  -0.567  1.00 10.00      A   
ATOM   1475  CB  ALA A 157     -27.444   2.281  -1.707  1.00 10.00      A   
ATOM   1476  C   ALA A 157     -28.712   0.213  -1.075  1.00 10.00      A   
ATOM   1477  O   ALA A 157     -29.892   0.169  -1.421  1.00 10.00      A   
ATOM   1478  N   GLY A 158     -27.906  -0.842  -1.109  1.00 10.00      A   
ATOM   1479  HN  GLY A 158     -26.968  -0.740  -0.833  1.00 10.00      A   
ATOM   1480  CA  GLY A 158     -28.389  -2.131  -1.556  1.00 10.00      A   
ATOM   1481  C   GLY A 158     -29.374  -2.728  -0.575  1.00 10.00      A   
ATOM   1482  O   GLY A 158     -30.405  -3.269  -0.971  1.00 10.00      A   
ATOM   1483  N   LEU A 159     -29.057  -2.612   0.710  1.00 10.00      A   
ATOM   1484  HN  LEU A 159     -28.215  -2.165   0.954  1.00 10.00      A   
ATOM   1485  CA  LEU A 159     -29.914  -3.134   1.768  1.00 10.00      A   
ATOM   1486  CB  LEU A 159     -29.233  -2.990   3.134  1.00 10.00      A   
ATOM   1487  CG  LEU A 159     -27.998  -3.860   3.378  1.00 10.00      A   
ATOM   1488  CD1 LEU A 159     -27.298  -3.443   4.664  1.00 10.00      A   
ATOM   1489  CD2 LEU A 159     -28.383  -5.329   3.429  1.00 10.00      A   
ATOM   1490  C   LEU A 159     -31.260  -2.418   1.779  1.00 10.00      A   
ATOM   1491  O   LEU A 159     -32.306  -3.038   1.975  1.00 10.00      A   
ATOM   1492  N   MET A 160     -31.231  -1.112   1.543  1.00 10.00      A   
ATOM   1493  HN  MET A 160     -30.365  -0.674   1.380  1.00 10.00      A   
ATOM   1494  CA  MET A 160     -32.449  -0.307   1.529  1.00 10.00      A   
ATOM   1495  CB  MET A 160     -32.120   1.173   1.740  1.00 10.00      A   
ATOM   1496  CG  MET A 160     -31.453   1.470   3.074  1.00 10.00      A   
ATOM   1497  SD  MET A 160     -31.175   3.229   3.358  1.00 10.00      A   
ATOM   1498  CE  MET A 160     -32.841   3.778   3.724  1.00 10.00      A   
ATOM   1499  C   MET A 160     -33.230  -0.501   0.231  1.00 10.00      A   
ATOM   1500  O   MET A 160     -34.332   0.019   0.070  1.00 10.00      A   
ATOM   1501  N   HIS A 161     -32.655  -1.259  -0.690  1.00 10.00      A   
ATOM   1502  HN  HIS A 161     -31.772  -1.651  -0.505  1.00 10.00      A   
ATOM   1503  CA  HIS A 161     -33.300  -1.531  -1.971  1.00 10.00      A   
ATOM   1504  CB  HIS A 161     -32.457  -0.969  -3.129  1.00 10.00      A   
ATOM   1505  CG  HIS A 161     -33.135  -0.976  -4.475  1.00 10.00      A   
ATOM   1506  ND1 HIS A 161     -34.332  -0.335  -4.727  1.00 10.00      A   
ATOM   1507  HD1 HIS A 161     -34.866   0.170  -4.070  1.00 10.00      A   
ATOM   1508  CD2 HIS A 161     -32.765  -1.547  -5.651  1.00 10.00      A   
ATOM   1509  CE1 HIS A 161     -34.667  -0.512  -5.994  1.00 10.00      A   
ATOM   1510  NE2 HIS A 161     -33.732  -1.243  -6.574  1.00 10.00      A   
ATOM   1511  HE2 HIS A 161     -33.731  -1.522  -7.517  1.00 10.00      A   
ATOM   1512  C   HIS A 161     -33.519  -3.032  -2.142  1.00 10.00      A   
ATOM   1513  O   HIS A 161     -33.778  -3.517  -3.243  1.00 10.00      A   
ATOM   1514  N   PHE A 162     -33.412  -3.765  -1.043  1.00 10.00      A   
ATOM   1515  HN  PHE A 162     -33.214  -3.325  -0.188  1.00 10.00      A   
ATOM   1516  CA  PHE A 162     -33.593  -5.209  -1.071  1.00 10.00      A   
ATOM   1517  CB  PHE A 162     -32.354  -5.930  -0.531  1.00 10.00      A   
ATOM   1518  CG  PHE A 162     -32.353  -7.409  -0.798  1.00 10.00      A   
ATOM   1519  CD1 PHE A 162     -32.786  -7.906  -2.017  1.00 10.00      A   
ATOM   1520  CD2 PHE A 162     -31.921  -8.302   0.165  1.00 10.00      A   
ATOM   1521  CE1 PHE A 162     -32.786  -9.264  -2.268  1.00 10.00      A   
ATOM   1522  CE2 PHE A 162     -31.919  -9.661  -0.078  1.00 10.00      A   
ATOM   1523  CZ  PHE A 162     -32.351 -10.143  -1.297  1.00 10.00      A   
ATOM   1524  C   PHE A 162     -34.826  -5.620  -0.279  1.00 10.00      A   
ATOM   1525  O   PHE A 162     -35.039  -5.163   0.846  1.00 10.00      A   
ATOM   1526  N   LYS A 163     -35.634  -6.484  -0.874  1.00 10.00      A   
ATOM   1527  HN  LYS A 163     -35.403  -6.821  -1.765  1.00 10.00      A   
ATOM   1528  CA  LYS A 163     -36.843  -6.961  -0.234  1.00 10.00      A   
ATOM   1529  CB  LYS A 163     -38.080  -6.405  -0.944  1.00 10.00      A   
ATOM   1530  CG  LYS A 163     -38.220  -4.894  -0.853  1.00 10.00      A   
ATOM   1531  CD  LYS A 163     -39.524  -4.417  -1.468  1.00 10.00      A   
ATOM   1532  CE  LYS A 163     -39.739  -2.934  -1.214  1.00 10.00      A   
ATOM   1533  NZ  LYS A 163     -41.036  -2.461  -1.764  1.00 10.00      A   
ATOM   1534  HZ1 LYS A 163     -40.967  -2.343  -2.794  1.00 10.00      A   
ATOM   1535  HZ2 LYS A 163     -41.291  -1.548  -1.338  1.00 10.00      A   
ATOM   1536  HZ3 LYS A 163     -41.787  -3.148  -1.555  1.00 10.00      A   
ATOM   1537  C   LYS A 163     -36.871  -8.482  -0.218  1.00 10.00      A   
ATOM   1538  O   LYS A 163     -36.574  -9.128  -1.226  1.00 10.00      A   
ATOM   1539  N   LYS A 164     -37.220  -9.042   0.931  1.00 10.00      A   
ATOM   1540  HN  LYS A 164     -37.460  -8.464   1.690  1.00 10.00      A   
ATOM   1541  CA  LYS A 164     -37.292 -10.487   1.096  1.00 10.00      A   
ATOM   1542  CB  LYS A 164     -36.801 -10.905   2.488  1.00 10.00      A   
ATOM   1543  CG  LYS A 164     -37.471 -10.170   3.641  1.00 10.00      A   
ATOM   1544  CD  LYS A 164     -37.289 -10.911   4.956  1.00 10.00      A   
ATOM   1545  CE  LYS A 164     -37.803 -10.092   6.129  1.00 10.00      A   
ATOM   1546  NZ  LYS A 164     -37.843 -10.880   7.391  1.00 10.00      A   
ATOM   1547  HZ1 LYS A 164     -38.107 -10.263   8.188  1.00 10.00      A   
ATOM   1548  HZ2 LYS A 164     -36.913 -11.296   7.588  1.00 10.00      A   
ATOM   1549  HZ3 LYS A 164     -38.545 -11.645   7.317  1.00 10.00      A   
ATOM   1550  C   LYS A 164     -38.720 -10.978   0.876  1.00 10.00      A   
ATOM   1551  O   LYS A 164     -39.680 -10.327   1.299  1.00 10.00      A   
ATOM   1552  N   PRO A 165     -38.877 -12.123   0.199  1.00 10.00      A   
ATOM   1553  CA  PRO A 165     -40.194 -12.706  -0.079  1.00 10.00      A   
ATOM   1554  CB  PRO A 165     -39.862 -14.012  -0.808  1.00 10.00      A   
ATOM   1555  CG  PRO A 165     -38.496 -13.798  -1.360  1.00 10.00      A   
ATOM   1556  CD  PRO A 165     -37.786 -12.936  -0.361  1.00 10.00      A   
ATOM   1557  C   PRO A 165     -40.968 -13.003   1.202  1.00 10.00      A   
ATOM   1558  O   PRO A 165     -40.376 -13.306   2.241  1.00 10.00      A   
ATOM   1559  N   ASP A 166     -42.286 -12.885   1.127  1.00 10.00      A   
ATOM   1560  HN  ASP A 166     -42.694 -12.617   0.276  1.00 10.00      A   
ATOM   1561  CA  ASP A 166     -43.147 -13.145   2.273  1.00 10.00      A   
ATOM   1562  CB  ASP A 166     -44.547 -12.574   2.025  1.00 10.00      A   
ATOM   1563  CG  ASP A 166     -45.537 -12.941   3.112  1.00 10.00      A   
ATOM   1564  OD1 ASP A 166     -45.444 -12.388   4.228  1.00 10.00      A   
ATOM   1565  OD2 ASP A 166     -46.422 -13.781   2.852  1.00 10.00      A   
ATOM   1566  C   ASP A 166     -43.221 -14.644   2.550  1.00 10.00      A   
ATOM   1567  O   ASP A 166     -43.333 -15.448   1.622  1.00 10.00      A   
ATOM   1568  N   ILE A 167     -43.140 -15.017   3.821  1.00 10.00      A   
ATOM   1569  HN  ILE A 167     -43.060 -14.332   4.517  1.00 10.00      A   
ATOM   1570  CA  ILE A 167     -43.181 -16.419   4.209  1.00 10.00      A   
ATOM   1571  CB  ILE A 167     -41.798 -16.906   4.702  1.00 10.00      A   
ATOM   1572  CG1 ILE A 167     -40.764 -16.837   3.574  1.00 10.00      A   
ATOM   1573  CG2 ILE A 167     -41.889 -18.318   5.267  1.00 10.00      A   
ATOM   1574  CD1 ILE A 167     -39.375 -17.263   3.994  1.00 10.00      A   
ATOM   1575  C   ILE A 167     -44.210 -16.670   5.308  1.00 10.00      A   
ATOM   1576  O   ILE A 167     -44.133 -16.090   6.390  1.00 10.00      A   
ATOM   1577  N   THR A 168     -45.170 -17.538   5.022  1.00 10.00      A   
ATOM   1578  HN  THR A 168     -45.189 -17.958   4.136  1.00 10.00      A   
ATOM   1579  CA  THR A 168     -46.190 -17.888   5.994  1.00 10.00      A   
ATOM   1580  CB  THR A 168     -47.532 -18.208   5.309  1.00 10.00      A   
ATOM   1581  OG1 THR A 168     -47.723 -17.303   4.218  1.00 10.00      A   
ATOM   1582  HG1 THR A 168     -47.533 -16.404   4.518  1.00 10.00      A   
ATOM   1583  CG2 THR A 168     -48.680 -18.036   6.291  1.00 10.00      A   
ATOM   1584  C   THR A 168     -45.721 -19.097   6.798  1.00 10.00      A   
ATOM   1585  O   THR A 168     -45.907 -20.243   6.384  1.00 10.00      A   
ATOM   1586  N   VAL A 169     -45.075 -18.832   7.922  1.00 10.00      A   
ATOM   1587  HN  VAL A 169     -44.938 -17.899   8.183  1.00 10.00      A   
ATOM   1588  CA  VAL A 169     -44.558 -19.890   8.775  1.00 10.00      A   
ATOM   1589  CB  VAL A 169     -43.573 -19.344   9.831  1.00 10.00      A   
ATOM   1590  CG1 VAL A 169     -42.922 -20.484  10.604  1.00 10.00      A   
ATOM   1591  CG2 VAL A 169     -42.515 -18.473   9.170  1.00 10.00      A   
ATOM   1592  C   VAL A 169     -45.680 -20.653   9.466  1.00 10.00      A   
ATOM   1593  O   VAL A 169     -46.337 -20.132  10.368  1.00 10.00      A   
ATOM   1594  N   HIS A 170     -45.906 -21.876   9.015  1.00 10.00      A   
ATOM   1595  HN  HIS A 170     -45.359 -22.218   8.272  1.00 10.00      A   
ATOM   1596  CA  HIS A 170     -46.928 -22.734   9.593  1.00 10.00      A   
ATOM   1597  CB  HIS A 170     -47.737 -23.435   8.497  1.00 10.00      A   
ATOM   1598  CG  HIS A 170     -48.690 -22.553   7.753  1.00 10.00      A   
ATOM   1599  ND1 HIS A 170     -49.883 -22.116   8.280  1.00 10.00      A   
ATOM   1600  HD1 HIS A 170     -50.230 -22.330   9.178  1.00 10.00      A   
ATOM   1601  CD2 HIS A 170     -48.626 -22.038   6.502  1.00 10.00      A   
ATOM   1602  CE1 HIS A 170     -50.515 -21.377   7.388  1.00 10.00      A   
ATOM   1603  NE2 HIS A 170     -49.772 -21.315   6.302  1.00 10.00      A   
ATOM   1604  HE2 HIS A 170     -50.020 -20.844   5.473  1.00 10.00      A   
ATOM   1605  C   HIS A 170     -46.246 -23.776  10.463  1.00 10.00      A   
ATOM   1606  O   HIS A 170     -46.093 -24.929  10.062  1.00 10.00      A   
ATOM   1607  N   GLY A 171     -45.812 -23.358  11.644  1.00 10.00      A   
ATOM   1608  HN  GLY A 171     -45.970 -22.428  11.911  1.00 10.00      A   
ATOM   1609  CA  GLY A 171     -45.118 -24.260  12.542  1.00 10.00      A   
ATOM   1610  C   GLY A 171     -43.724 -24.554  12.027  1.00 10.00      A   
ATOM   1611  O   GLY A 171     -42.819 -23.729  12.166  1.00 10.00      A   
ATOM   1612  N   GLU A 172     -43.554 -25.719  11.420  1.00 10.00      A   
ATOM   1613  HN  GLU A 172     -44.312 -26.338  11.352  1.00 10.00      A   
ATOM   1614  CA  GLU A 172     -42.273 -26.110  10.852  1.00 10.00      A   
ATOM   1615  CB  GLU A 172     -41.884 -27.519  11.296  1.00 10.00      A   
ATOM   1616  CG  GLU A 172     -41.725 -27.677  12.796  1.00 10.00      A   
ATOM   1617  CD  GLU A 172     -40.804 -28.819  13.156  1.00 10.00      A   
ATOM   1618  OE1 GLU A 172     -40.929 -29.905  12.549  1.00 10.00      A   
ATOM   1619  OE2 GLU A 172     -39.946 -28.636  14.041  1.00 10.00      A   
ATOM   1620  C   GLU A 172     -42.349 -26.051   9.331  1.00 10.00      A   
ATOM   1621  O   GLU A 172     -41.408 -26.427   8.628  1.00 10.00      A   
ATOM   1622  N   GLN A 173     -43.485 -25.579   8.833  1.00 10.00      A   
ATOM   1623  HN  GLN A 173     -44.195 -25.292   9.451  1.00 10.00      A   
ATOM   1624  CA  GLN A 173     -43.705 -25.467   7.402  1.00 10.00      A   
ATOM   1625  CB  GLN A 173     -45.148 -25.830   7.053  1.00 10.00      A   
ATOM   1626  CG  GLN A 173     -45.380 -26.049   5.572  1.00 10.00      A   
ATOM   1627  CD  GLN A 173     -44.648 -27.267   5.048  1.00 10.00      A   
ATOM   1628  OE1 GLN A 173     -44.493 -28.262   5.754  1.00 10.00      A   
ATOM   1629  NE2 GLN A 173     -44.189 -27.194   3.810  1.00 10.00      A   
ATOM   1630 HE21 GLN A 173     -44.342 -26.368   3.306  1.00 10.00      A   
ATOM   1631 HE22 GLN A 173     -43.717 -27.971   3.446  1.00 10.00      A   
ATOM   1632  C   GLN A 173     -43.387 -24.060   6.910  1.00 10.00      A   
ATOM   1633  O   GLN A 173     -44.095 -23.099   7.224  1.00 10.00      A   
ATOM   1634  N   ILE A 174     -42.319 -23.949   6.139  1.00 10.00      A   
ATOM   1635  HN  ILE A 174     -41.802 -24.755   5.926  1.00 10.00      A   
ATOM   1636  CA  ILE A 174     -41.892 -22.673   5.589  1.00 10.00      A   
ATOM   1637  CB  ILE A 174     -40.352 -22.608   5.463  1.00 10.00      A   
ATOM   1638  CG1 ILE A 174     -39.688 -22.968   6.798  1.00 10.00      A   
ATOM   1639  CG2 ILE A 174     -39.908 -21.228   4.998  1.00 10.00      A   
ATOM   1640  CD1 ILE A 174     -38.190 -23.169   6.709  1.00 10.00      A   
ATOM   1641  C   ILE A 174     -42.519 -22.460   4.214  1.00 10.00      A   
ATOM   1642  O   ILE A 174     -42.059 -23.022   3.215  1.00 10.00      A   
ATOM   1643  N   ILE A 175     -43.589 -21.674   4.169  1.00 10.00      A   
ATOM   1644  HN  ILE A 175     -43.930 -21.280   5.000  1.00 10.00      A   
ATOM   1645  CA  ILE A 175     -44.272 -21.389   2.914  1.00 10.00      A   
ATOM   1646  CB  ILE A 175     -45.804 -21.306   3.100  1.00 10.00      A   
ATOM   1647  CG1 ILE A 175     -46.343 -22.564   3.797  1.00 10.00      A   
ATOM   1648  CG2 ILE A 175     -46.500 -21.086   1.763  1.00 10.00      A   
ATOM   1649  CD1 ILE A 175     -46.271 -23.826   2.962  1.00 10.00      A   
ATOM   1650  C   ILE A 175     -43.764 -20.076   2.326  1.00 10.00      A   
ATOM   1651  O   ILE A 175     -44.203 -18.994   2.719  1.00 10.00      A   
ATOM   1652  N   VAL A 176     -42.830 -20.180   1.395  1.00 10.00      A   
ATOM   1653  HN  VAL A 176     -42.528 -21.072   1.116  1.00 10.00      A   
ATOM   1654  CA  VAL A 176     -42.251 -19.009   0.757  1.00 10.00      A   
ATOM   1655  CB  VAL A 176     -40.831 -19.300   0.236  1.00 10.00      A   
ATOM   1656  CG1 VAL A 176     -40.158 -18.021  -0.241  1.00 10.00      A   
ATOM   1657  CG2 VAL A 176     -39.994 -19.988   1.304  1.00 10.00      A   
ATOM   1658  C   VAL A 176     -43.117 -18.562  -0.411  1.00 10.00      A   
ATOM   1659  O   VAL A 176     -43.433 -19.354  -1.298  1.00 10.00      A   
ATOM   1660  N   HIS A 177     -43.510 -17.301  -0.401  1.00 10.00      A   
ATOM   1661  HN  HIS A 177     -43.237 -16.716   0.344  1.00 10.00      A   
ATOM   1662  CA  HIS A 177     -44.331 -16.754  -1.468  1.00 10.00      A   
ATOM   1663  CB  HIS A 177     -45.487 -15.921  -0.904  1.00 10.00      A   
ATOM   1664  CG  HIS A 177     -46.450 -16.686  -0.056  1.00 10.00      A   
ATOM   1665  ND1 HIS A 177     -47.222 -17.725  -0.529  1.00 10.00      A   
ATOM   1666  HD1 HIS A 177     -47.201 -18.091  -1.445  1.00 10.00      A   
ATOM   1667  CD2 HIS A 177     -46.781 -16.542   1.247  1.00 10.00      A   
ATOM   1668  CE1 HIS A 177     -47.988 -18.187   0.445  1.00 10.00      A   
ATOM   1669  NE2 HIS A 177     -47.734 -17.480   1.532  1.00 10.00      A   
ATOM   1670  HE2 HIS A 177     -48.170 -17.609   2.409  1.00 10.00      A   
ATOM   1671  C   HIS A 177     -43.486 -15.882  -2.380  1.00 10.00      A   
ATOM   1672  O   HIS A 177     -42.929 -14.876  -1.937  1.00 10.00      A   
ATOM   1673  N   PRO A 178     -43.375 -16.251  -3.661  1.00 10.00      A   
ATOM   1674  CA  PRO A 178     -42.597 -15.480  -4.634  1.00 10.00      A   
ATOM   1675  CB  PRO A 178     -42.648 -16.342  -5.901  1.00 10.00      A   
ATOM   1676  CG  PRO A 178     -43.865 -17.184  -5.734  1.00 10.00      A   
ATOM   1677  CD  PRO A 178     -43.987 -17.446  -4.261  1.00 10.00      A   
ATOM   1678  C   PRO A 178     -43.234 -14.117  -4.898  1.00 10.00      A   
ATOM   1679  O   PRO A 178     -44.373 -13.864  -4.485  1.00 10.00      A   
ATOM   1680  N   VAL A 179     -42.514 -13.250  -5.600  1.00 10.00      A   
ATOM   1681  HN  VAL A 179     -41.619 -13.512  -5.909  1.00 10.00      A   
ATOM   1682  CA  VAL A 179     -43.012 -11.912  -5.914  1.00 10.00      A   
ATOM   1683  CB  VAL A 179     -41.929 -11.014  -6.545  1.00 10.00      A   
ATOM   1684  CG1 VAL A 179     -40.818 -10.726  -5.547  1.00 10.00      A   
ATOM   1685  CG2 VAL A 179     -41.366 -11.638  -7.813  1.00 10.00      A   
ATOM   1686  C   VAL A 179     -44.231 -11.964  -6.828  1.00 10.00      A   
ATOM   1687  O   VAL A 179     -44.983 -10.999  -6.929  1.00 10.00      A   
ATOM   1688  N   ASN A 180     -44.427 -13.099  -7.484  1.00 10.00      A   
ATOM   1689  HN  ASN A 180     -43.792 -13.835  -7.363  1.00 10.00      A   
ATOM   1690  CA  ASN A 180     -45.562 -13.273  -8.381  1.00 10.00      A   
ATOM   1691  CB  ASN A 180     -45.257 -14.335  -9.443  1.00 10.00      A   
ATOM   1692  CG  ASN A 180     -44.282 -13.845 -10.498  1.00 10.00      A   
ATOM   1693  OD1 ASN A 180     -44.202 -12.647 -10.776  1.00 10.00      A   
ATOM   1694  ND2 ASN A 180     -43.534 -14.769 -11.089  1.00 10.00      A   
ATOM   1695 HD21 ASN A 180     -43.649 -15.706 -10.818  1.00 10.00      A   
ATOM   1696 HD22 ASN A 180     -42.896 -14.480 -11.780  1.00 10.00      A   
ATOM   1697  C   ASN A 180     -46.808 -13.657  -7.593  1.00 10.00      A   
ATOM   1698  O   ASN A 180     -47.924 -13.609  -8.108  1.00 10.00      A   
ATOM   1699  N   GLU A 181     -46.609 -14.031  -6.337  1.00 10.00      A   
ATOM   1700  HN  GLU A 181     -45.697 -14.028  -5.977  1.00 10.00      A   
ATOM   1701  CA  GLU A 181     -47.710 -14.424  -5.473  1.00 10.00      A   
ATOM   1702  CB  GLU A 181     -47.342 -15.683  -4.684  1.00 10.00      A   
ATOM   1703  CG  GLU A 181     -48.487 -16.273  -3.876  1.00 10.00      A   
ATOM   1704  CD  GLU A 181     -49.214 -17.378  -4.613  1.00 10.00      A   
ATOM   1705  OE1 GLU A 181     -49.720 -17.128  -5.726  1.00 10.00      A   
ATOM   1706  OE2 GLU A 181     -49.274 -18.508  -4.084  1.00 10.00      A   
ATOM   1707  C   GLU A 181     -48.068 -13.290  -4.515  1.00 10.00      A   
ATOM   1708  O   GLU A 181     -49.203 -12.811  -4.499  1.00 10.00      A   
ATOM   1709  N   ARG A 182     -47.084 -12.848  -3.742  1.00 10.00      A   
ATOM   1710  HN  ARG A 182     -46.190 -13.241  -3.837  1.00 10.00      A   
ATOM   1711  CA  ARG A 182     -47.286 -11.779  -2.771  1.00 10.00      A   
ATOM   1712  CB  ARG A 182     -47.280 -12.343  -1.350  1.00 10.00      A   
ATOM   1713  CG  ARG A 182     -48.632 -12.808  -0.845  1.00 10.00      A   
ATOM   1714  CD  ARG A 182     -48.545 -13.230   0.609  1.00 10.00      A   
ATOM   1715  NE  ARG A 182     -49.863 -13.420   1.203  1.00 10.00      A   
ATOM   1716  HE  ARG A 182     -50.643 -13.305   0.613  1.00 10.00      A   
ATOM   1717  CZ  ARG A 182     -50.063 -13.753   2.477  1.00 10.00      A   
ATOM   1718  NH1 ARG A 182     -49.031 -13.913   3.296  1.00 10.00      A   
ATOM   1719 HH11 ARG A 182     -49.186 -14.168   4.296  1.00 10.00      A   
ATOM   1720 HH12 ARG A 182     -48.047 -13.797   2.941  1.00 10.00      A   
ATOM   1721  NH2 ARG A 182     -51.299 -13.906   2.939  1.00 10.00      A   
ATOM   1722 HH21 ARG A 182     -51.457 -14.164   3.938  1.00 10.00      A   
ATOM   1723 HH22 ARG A 182     -52.114 -13.774   2.304  1.00 10.00      A   
ATOM   1724  C   ARG A 182     -46.204 -10.719  -2.889  1.00 10.00      A   
ATOM   1725  O   ARG A 182     -45.215 -10.906  -3.600  1.00 10.00      A   
ATOM   1726  N   GLU A 183     -46.396  -9.618  -2.180  1.00 10.00      A   
ATOM   1727  HN  GLU A 183     -47.205  -9.540  -1.631  1.00 10.00      A   
ATOM   1728  CA  GLU A 183     -45.442  -8.524  -2.185  1.00 10.00      A   
ATOM   1729  CB  GLU A 183     -46.127  -7.217  -1.786  1.00 10.00      A   
ATOM   1730  CG  GLU A 183     -46.590  -6.366  -2.955  1.00 10.00      A   
ATOM   1731  CD  GLU A 183     -46.911  -4.949  -2.531  1.00 10.00      A   
ATOM   1732  OE1 GLU A 183     -45.974  -4.212  -2.156  1.00 10.00      A   
ATOM   1733  OE2 GLU A 183     -48.100  -4.567  -2.564  1.00 10.00      A   
ATOM   1734  C   GLU A 183     -44.292  -8.808  -1.230  1.00 10.00      A   
ATOM   1735  O   GLU A 183     -44.503  -9.323  -0.130  1.00 10.00      A   
ATOM   1736  N   PRO A 184     -43.059  -8.490  -1.641  1.00 10.00      A   
ATOM   1737  CA  PRO A 184     -41.878  -8.697  -0.808  1.00 10.00      A   
ATOM   1738  CB  PRO A 184     -40.720  -8.544  -1.797  1.00 10.00      A   
ATOM   1739  CG  PRO A 184     -41.248  -7.622  -2.844  1.00 10.00      A   
ATOM   1740  CD  PRO A 184     -42.719  -7.914  -2.957  1.00 10.00      A   
ATOM   1741  C   PRO A 184     -41.790  -7.646   0.300  1.00 10.00      A   
ATOM   1742  O   PRO A 184     -42.313  -6.537   0.160  1.00 10.00      A   
ATOM   1743  N   VAL A 185     -41.131  -8.001   1.397  1.00 10.00      A   
ATOM   1744  HN  VAL A 185     -40.721  -8.897   1.438  1.00 10.00      A   
ATOM   1745  CA  VAL A 185     -40.981  -7.104   2.537  1.00 10.00      A   
ATOM   1746  CB  VAL A 185     -41.298  -7.833   3.861  1.00 10.00      A   
ATOM   1747  CG1 VAL A 185     -41.255  -6.874   5.044  1.00 10.00      A   
ATOM   1748  CG2 VAL A 185     -42.651  -8.523   3.779  1.00 10.00      A   
ATOM   1749  C   VAL A 185     -39.557  -6.557   2.607  1.00 10.00      A   
ATOM   1750  O   VAL A 185     -38.589  -7.322   2.585  1.00 10.00      A   
ATOM   1751  N   PRO A 186     -39.410  -5.224   2.675  1.00 10.00      A   
ATOM   1752  CA  PRO A 186     -38.096  -4.571   2.759  1.00 10.00      A   
ATOM   1753  CB  PRO A 186     -38.430  -3.079   2.711  1.00 10.00      A   
ATOM   1754  CG  PRO A 186     -39.848  -2.991   3.157  1.00 10.00      A   
ATOM   1755  CD  PRO A 186     -40.512  -4.246   2.671  1.00 10.00      A   
ATOM   1756  C   PRO A 186     -37.379  -4.909   4.065  1.00 10.00      A   
ATOM   1757  O   PRO A 186     -38.020  -5.165   5.090  1.00 10.00      A   
ATOM   1758  N   LEU A 187     -36.056  -4.894   4.026  1.00 10.00      A   
ATOM   1759  HN  LEU A 187     -35.609  -4.639   3.188  1.00 10.00      A   
ATOM   1760  CA  LEU A 187     -35.245  -5.214   5.195  1.00 10.00      A   
ATOM   1761  CB  LEU A 187     -33.791  -5.447   4.785  1.00 10.00      A   
ATOM   1762  CG  LEU A 187     -33.519  -6.721   3.987  1.00 10.00      A   
ATOM   1763  CD1 LEU A 187     -32.049  -6.816   3.617  1.00 10.00      A   
ATOM   1764  CD2 LEU A 187     -33.954  -7.944   4.781  1.00 10.00      A   
ATOM   1765  C   LEU A 187     -35.328  -4.118   6.248  1.00 10.00      A   
ATOM   1766  O   LEU A 187     -35.633  -2.967   5.934  1.00 10.00      A   
ATOM   1767  N   GLY A 188     -35.051  -4.478   7.493  1.00 10.00      A   
ATOM   1768  HN  GLY A 188     -34.788  -5.407   7.679  1.00 10.00      A   
ATOM   1769  CA  GLY A 188     -35.111  -3.519   8.576  1.00 10.00      A   
ATOM   1770  C   GLY A 188     -33.784  -2.827   8.814  1.00 10.00      A   
ATOM   1771  O   GLY A 188     -32.827  -3.449   9.280  1.00 10.00      A   
ATOM   1772  N   ILE A 189     -33.725  -1.541   8.493  1.00 10.00      A   
ATOM   1773  HN  ILE A 189     -34.523  -1.105   8.133  1.00 10.00      A   
ATOM   1774  CA  ILE A 189     -32.511  -0.755   8.673  1.00 10.00      A   
ATOM   1775  CB  ILE A 189     -32.334   0.279   7.537  1.00 10.00      A   
ATOM   1776  CG1 ILE A 189     -32.367  -0.408   6.164  1.00 10.00      A   
ATOM   1777  CG2 ILE A 189     -31.045   1.071   7.714  1.00 10.00      A   
ATOM   1778  CD1 ILE A 189     -31.268  -1.430   5.954  1.00 10.00      A   
ATOM   1779  C   ILE A 189     -32.555  -0.027  10.014  1.00 10.00      A   
ATOM   1780  O   ILE A 189     -33.392   0.854  10.227  1.00 10.00      A   
ATOM   1781  N   LEU A 190     -31.650  -0.399  10.910  1.00 10.00      A   
ATOM   1782  HN  LEU A 190     -31.001  -1.097  10.670  1.00 10.00      A   
ATOM   1783  CA  LEU A 190     -31.587   0.204  12.233  1.00 10.00      A   
ATOM   1784  CB  LEU A 190     -30.841  -0.711  13.211  1.00 10.00      A   
ATOM   1785  CG  LEU A 190     -31.487  -2.078  13.481  1.00 10.00      A   
ATOM   1786  CD1 LEU A 190     -30.615  -2.920  14.403  1.00 10.00      A   
ATOM   1787  CD2 LEU A 190     -32.882  -1.909  14.066  1.00 10.00      A   
ATOM   1788  C   LEU A 190     -30.944   1.587  12.184  1.00 10.00      A   
ATOM   1789  O   LEU A 190     -31.451   2.534  12.784  1.00 10.00      A   
ATOM   1790  N   HIS A 191     -29.836   1.701  11.458  1.00 10.00      A   
ATOM   1791  HN  HIS A 191     -29.485   0.915  10.990  1.00 10.00      A   
ATOM   1792  CA  HIS A 191     -29.136   2.975  11.327  1.00 10.00      A   
ATOM   1793  CB  HIS A 191     -28.337   3.331  12.593  1.00 10.00      A   
ATOM   1794  CG  HIS A 191     -27.311   2.321  13.020  1.00 10.00      A   
ATOM   1795  ND1 HIS A 191     -27.379   1.644  14.219  1.00 10.00      A   
ATOM   1796  HD1 HIS A 191     -28.086   1.747  14.896  1.00 10.00      A   
ATOM   1797  CD2 HIS A 191     -26.182   1.880  12.409  1.00 10.00      A   
ATOM   1798  CE1 HIS A 191     -26.341   0.836  14.327  1.00 10.00      A   
ATOM   1799  NE2 HIS A 191     -25.601   0.959  13.243  1.00 10.00      A   
ATOM   1800  HE2 HIS A 191     -24.766   0.460  13.058  1.00 10.00      A   
ATOM   1801  C   HIS A 191     -28.251   2.996  10.088  1.00 10.00      A   
ATOM   1802  O   HIS A 191     -27.777   1.953   9.642  1.00 10.00      A   
ATOM   1803  N   ILE A 192     -28.035   4.182   9.537  1.00 10.00      A   
ATOM   1804  HN  ILE A 192     -28.436   4.981   9.943  1.00 10.00      A   
ATOM   1805  CA  ILE A 192     -27.212   4.331   8.342  1.00 10.00      A   
ATOM   1806  CB  ILE A 192     -27.918   5.192   7.274  1.00 10.00      A   
ATOM   1807  CG1 ILE A 192     -29.340   4.676   7.034  1.00 10.00      A   
ATOM   1808  CG2 ILE A 192     -27.125   5.192   5.974  1.00 10.00      A   
ATOM   1809  CD1 ILE A 192     -30.208   5.615   6.226  1.00 10.00      A   
ATOM   1810  C   ILE A 192     -25.863   4.960   8.687  1.00 10.00      A   
ATOM   1811  O   ILE A 192     -25.791   6.142   9.027  1.00 10.00      A   
ATOM   1812  N   PRO A 193     -24.780   4.170   8.639  1.00 10.00      A   
ATOM   1813  CA  PRO A 193     -23.436   4.641   8.940  1.00 10.00      A   
ATOM   1814  CB  PRO A 193     -22.779   3.395   9.539  1.00 10.00      A   
ATOM   1815  CG  PRO A 193     -23.509   2.227   8.939  1.00 10.00      A   
ATOM   1816  CD  PRO A 193     -24.778   2.742   8.303  1.00 10.00      A   
ATOM   1817  C   PRO A 193     -22.678   5.090   7.688  1.00 10.00      A   
ATOM   1818  O   PRO A 193     -22.462   4.306   6.761  1.00 10.00      A   
ATOM   1819  N   ILE A 194     -22.280   6.352   7.663  1.00 10.00      A   
ATOM   1820  HN  ILE A 194     -22.483   6.934   8.429  1.00 10.00      A   
ATOM   1821  CA  ILE A 194     -21.540   6.898   6.529  1.00 10.00      A   
ATOM   1822  CB  ILE A 194     -22.137   8.242   6.042  1.00 10.00      A   
ATOM   1823  CG1 ILE A 194     -23.630   8.093   5.719  1.00 10.00      A   
ATOM   1824  CG2 ILE A 194     -21.378   8.767   4.827  1.00 10.00      A   
ATOM   1825  CD1 ILE A 194     -23.931   7.088   4.624  1.00 10.00      A   
ATOM   1826  C   ILE A 194     -20.070   7.097   6.903  1.00 10.00      A   
ATOM   1827  O   ILE A 194     -19.753   7.811   7.859  1.00 10.00      A   
ATOM   1828  N   CYS A 195     -19.182   6.452   6.163  1.00 10.00      A   
ATOM   1829  HN  CYS A 195     -19.490   5.896   5.419  1.00 10.00      A   
ATOM   1830  CA  CYS A 195     -17.752   6.556   6.421  1.00 10.00      A   
ATOM   1831  C   CYS A 195     -17.075   7.460   5.398  1.00 10.00      A   
ATOM   1832  O   CYS A 195     -17.365   7.383   4.206  1.00 10.00      A   
ATOM   1833  CB  CYS A 195     -17.101   5.170   6.398  1.00 10.00      A   
ATOM   1834  SG  CYS A 195     -18.275   3.777   6.292  1.00 10.00      A   
ATOM   1835  N   VAL A 196     -16.190   8.322   5.879  1.00 10.00      A   
ATOM   1836  HN  VAL A 196     -16.024   8.343   6.848  1.00 10.00      A   
ATOM   1837  CA  VAL A 196     -15.451   9.239   5.023  1.00 10.00      A   
ATOM   1838  CB  VAL A 196     -15.833  10.713   5.303  1.00 10.00      A   
ATOM   1839  CG1 VAL A 196     -15.088  11.653   4.370  1.00 10.00      A   
ATOM   1840  CG2 VAL A 196     -17.335  10.921   5.176  1.00 10.00      A   
ATOM   1841  C   VAL A 196     -13.952   9.052   5.259  1.00 10.00      A   
ATOM   1842  O   VAL A 196     -13.491   9.076   6.404  1.00 10.00      A   
ATOM   1843  N   THR A 197     -13.205   8.841   4.187  1.00 10.00      A   
ATOM   1844  HN  THR A 197     -13.640   8.796   3.300  1.00 10.00      A   
ATOM   1845  CA  THR A 197     -11.767   8.642   4.282  1.00 10.00      A   
ATOM   1846  CB  THR A 197     -11.287   7.598   3.258  1.00 10.00      A   
ATOM   1847  OG1 THR A 197     -12.206   6.500   3.235  1.00 10.00      A   
ATOM   1848  HG1 THR A 197     -12.982   6.749   2.710  1.00 10.00      A   
ATOM   1849  CG2 THR A 197      -9.904   7.083   3.621  1.00 10.00      A   
ATOM   1850  C   THR A 197     -10.992   9.947   4.084  1.00 10.00      A   
ATOM   1851  O   THR A 197     -11.189  10.665   3.101  1.00 10.00      A   
ATOM   1852  N   PHE A 198     -10.121  10.248   5.040  1.00 10.00      A   
ATOM   1853  HN  PHE A 198     -10.032   9.642   5.809  1.00 10.00      A   
ATOM   1854  CA  PHE A 198      -9.294  11.445   4.995  1.00 10.00      A   
ATOM   1855  CB  PHE A 198      -9.362  12.185   6.336  1.00 10.00      A   
ATOM   1856  CG  PHE A 198     -10.730  12.673   6.718  1.00 10.00      A   
ATOM   1857  CD1 PHE A 198     -11.677  11.803   7.232  1.00 10.00      A   
ATOM   1858  CD2 PHE A 198     -11.066  14.007   6.568  1.00 10.00      A   
ATOM   1859  CE1 PHE A 198     -12.932  12.254   7.592  1.00 10.00      A   
ATOM   1860  CE2 PHE A 198     -12.318  14.465   6.925  1.00 10.00      A   
ATOM   1861  CZ  PHE A 198     -13.253  13.587   7.435  1.00 10.00      A   
ATOM   1862  C   PHE A 198      -7.849  11.048   4.721  1.00 10.00      A   
ATOM   1863  O   PHE A 198      -7.380  10.023   5.218  1.00 10.00      A   
ATOM   1864  N   SER A 199      -7.147  11.852   3.942  1.00 10.00      A   
ATOM   1865  HN  SER A 199      -7.568  12.667   3.583  1.00 10.00      A   
ATOM   1866  CA  SER A 199      -5.761  11.569   3.616  1.00 10.00      A   
ATOM   1867  CB  SER A 199      -5.596  11.396   2.103  1.00 10.00      A   
ATOM   1868  OG  SER A 199      -6.371  10.301   1.632  1.00 10.00      A   
ATOM   1869  HG  SER A 199      -7.309  10.528   1.676  1.00 10.00      A   
ATOM   1870  C   SER A 199      -4.840  12.666   4.141  1.00 10.00      A   
ATOM   1871  O   SER A 199      -5.076  13.854   3.910  1.00 10.00      A   
ATOM   1872  N   PHE A 200      -3.802  12.258   4.862  1.00 10.00      A   
ATOM   1873  HN  PHE A 200      -3.678  11.297   5.018  1.00 10.00      A   
ATOM   1874  CA  PHE A 200      -2.837  13.194   5.420  1.00 10.00      A   
ATOM   1875  CB  PHE A 200      -2.379  12.739   6.809  1.00 10.00      A   
ATOM   1876  CG  PHE A 200      -3.486  12.616   7.817  1.00 10.00      A   
ATOM   1877  CD1 PHE A 200      -3.616  11.469   8.580  1.00 10.00      A   
ATOM   1878  CD2 PHE A 200      -4.392  13.647   8.007  1.00 10.00      A   
ATOM   1879  CE1 PHE A 200      -4.628  11.349   9.512  1.00 10.00      A   
ATOM   1880  CE2 PHE A 200      -5.409  13.534   8.937  1.00 10.00      A   
ATOM   1881  CZ  PHE A 200      -5.526  12.384   9.692  1.00 10.00      A   
ATOM   1882  C   PHE A 200      -1.632  13.317   4.499  1.00 10.00      A   
ATOM   1883  O   PHE A 200      -1.107  12.311   4.013  1.00 10.00      A   
ATOM   1884  N   PHE A 201      -1.213  14.548   4.253  1.00 10.00      A   
ATOM   1885  HN  PHE A 201      -1.693  15.307   4.657  1.00 10.00      A   
ATOM   1886  CA  PHE A 201      -0.075  14.818   3.393  1.00 10.00      A   
ATOM   1887  CB  PHE A 201      -0.552  15.426   2.072  1.00 10.00      A   
ATOM   1888  CG  PHE A 201      -0.764  14.430   0.970  1.00 10.00      A   
ATOM   1889  CD1 PHE A 201      -1.989  13.812   0.806  1.00 10.00      A   
ATOM   1890  CD2 PHE A 201       0.262  14.119   0.094  1.00 10.00      A   
ATOM   1891  CE1 PHE A 201      -2.189  12.901  -0.208  1.00 10.00      A   
ATOM   1892  CE2 PHE A 201       0.069  13.207  -0.924  1.00 10.00      A   
ATOM   1893  CZ  PHE A 201      -1.159  12.598  -1.076  1.00 10.00      A   
ATOM   1894  C   PHE A 201       0.883  15.788   4.065  1.00 10.00      A   
ATOM   1895  O   PHE A 201       0.487  16.882   4.474  1.00 10.00      A   
ATOM   1896  N   ASN A 202       2.131  15.380   4.200  1.00 10.00      A   
ATOM   1897  HN  ASN A 202       2.379  14.471   3.891  1.00 10.00      A   
ATOM   1898  CA  ASN A 202       3.150  16.228   4.796  1.00 10.00      A   
ATOM   1899  CB  ASN A 202       3.947  15.477   5.866  1.00 10.00      A   
ATOM   1900  CG  ASN A 202       4.945  16.370   6.587  1.00 10.00      A   
ATOM   1901  OD1 ASN A 202       4.832  17.598   6.565  1.00 10.00      A   
ATOM   1902  ND2 ASN A 202       5.927  15.757   7.233  1.00 10.00      A   
ATOM   1903 HD21 ASN A 202       5.956  14.777   7.212  1.00 10.00      A   
ATOM   1904 HD22 ASN A 202       6.595  16.311   7.699  1.00 10.00      A   
ATOM   1905  C   ASN A 202       4.075  16.754   3.710  1.00 10.00      A   
ATOM   1906  O   ASN A 202       4.896  16.013   3.166  1.00 10.00      A   
ATOM   1907  N   PRO A 203       3.947  18.046   3.374  1.00 10.00      A   
ATOM   1908  CA  PRO A 203       4.762  18.678   2.334  1.00 10.00      A   
ATOM   1909  CB  PRO A 203       3.965  19.941   2.006  1.00 10.00      A   
ATOM   1910  CG  PRO A 203       3.293  20.297   3.288  1.00 10.00      A   
ATOM   1911  CD  PRO A 203       2.994  18.996   3.983  1.00 10.00      A   
ATOM   1912  C   PRO A 203       6.155  19.048   2.833  1.00 10.00      A   
ATOM   1913  O   PRO A 203       6.946  19.648   2.103  1.00 10.00      A   
ATOM   1914  N   GLN A 204       6.448  18.697   4.075  1.00 10.00      A   
ATOM   1915  HN  GLN A 204       5.780  18.216   4.610  1.00 10.00      A   
ATOM   1916  CA  GLN A 204       7.742  18.991   4.661  1.00 10.00      A   
ATOM   1917  CB  GLN A 204       7.605  20.052   5.757  1.00 10.00      A   
ATOM   1918  CG  GLN A 204       8.597  21.196   5.632  1.00 10.00      A   
ATOM   1919  CD  GLN A 204       8.647  22.064   6.873  1.00 10.00      A   
ATOM   1920  OE1 GLN A 204       7.882  23.020   7.008  1.00 10.00      A   
ATOM   1921  NE2 GLN A 204       9.550  21.742   7.783  1.00 10.00      A   
ATOM   1922 HE21 GLN A 204      10.136  20.963   7.608  1.00 10.00      A   
ATOM   1923 HE22 GLN A 204       9.608  22.288   8.592  1.00 10.00      A   
ATOM   1924  C   GLN A 204       8.382  17.729   5.228  1.00 10.00      A   
ATOM   1925  O   GLN A 204       7.929  16.612   4.967  1.00 10.00      A   
ATOM   1926  N   ASP A 205       9.434  17.925   6.005  1.00 10.00      A   
ATOM   1927  HN  ASP A 205       9.728  18.844   6.177  1.00 10.00      A   
ATOM   1928  CA  ASP A 205      10.170  16.835   6.628  1.00 10.00      A   
ATOM   1929  CB  ASP A 205      11.536  17.349   7.086  1.00 10.00      A   
ATOM   1930  CG  ASP A 205      11.417  18.602   7.933  1.00 10.00      A   
ATOM   1931  OD1 ASP A 205      11.403  18.490   9.172  1.00 10.00      A   
ATOM   1932  OD2 ASP A 205      11.315  19.708   7.354  1.00 10.00      A   
ATOM   1933  C   ASP A 205       9.416  16.289   7.833  1.00 10.00      A   
ATOM   1934  O   ASP A 205       8.371  16.814   8.220  1.00 10.00      A   
ATOM   1935  N   THR A 206       9.952  15.234   8.428  1.00 10.00      A   
ATOM   1936  HN  THR A 206      10.792  14.862   8.082  1.00 10.00      A   
ATOM   1937  CA  THR A 206       9.333  14.624   9.594  1.00 10.00      A   
ATOM   1938  CB  THR A 206       9.533  13.095   9.591  1.00 10.00      A   
ATOM   1939  OG1 THR A 206       9.317  12.593   8.264  1.00 10.00      A   
ATOM   1940  HG1 THR A 206       9.190  13.333   7.659  1.00 10.00      A   
ATOM   1941  CG2 THR A 206       8.554  12.420  10.538  1.00 10.00      A   
ATOM   1942  C   THR A 206       9.903  15.229  10.879  1.00 10.00      A   
ATOM   1943  O   THR A 206       9.286  15.159  11.946  1.00 10.00      A   
ATOM   1944  N   GLU A 207      11.077  15.842  10.764  1.00 10.00      A   
ATOM   1945  HN  GLU A 207      11.519  15.867   9.886  1.00 10.00      A   
ATOM   1946  CA  GLU A 207      11.735  16.469  11.898  1.00 10.00      A   
ATOM   1947  CB  GLU A 207      13.103  17.024  11.487  1.00 10.00      A   
ATOM   1948  CG  GLU A 207      14.185  15.966  11.332  1.00 10.00      A   
ATOM   1949  CD  GLU A 207      14.309  15.417   9.923  1.00 10.00      A   
ATOM   1950  OE1 GLU A 207      13.271  15.064   9.317  1.00 10.00      A   
ATOM   1951  OE2 GLU A 207      15.452  15.312   9.427  1.00 10.00      A   
ATOM   1952  C   GLU A 207      10.864  17.573  12.489  1.00 10.00      A   
ATOM   1953  O   GLU A 207      10.672  17.644  13.706  1.00 10.00      A   
ATOM   1954  N   GLU A 208      10.322  18.417  11.618  1.00 10.00      A   
ATOM   1955  HN  GLU A 208      10.528  18.313  10.655  1.00 10.00      A   
ATOM   1956  CA  GLU A 208       9.458  19.513  12.042  1.00 10.00      A   
ATOM   1957  CB  GLU A 208       9.479  20.653  11.025  1.00 10.00      A   
ATOM   1958  CG  GLU A 208      10.753  21.481  11.053  1.00 10.00      A   
ATOM   1959  CD  GLU A 208      11.066  22.031  12.428  1.00 10.00      A   
ATOM   1960  OE1 GLU A 208      10.256  22.819  12.955  1.00 10.00      A   
ATOM   1961  OE2 GLU A 208      12.130  21.685  12.986  1.00 10.00      A   
ATOM   1962  C   GLU A 208       8.028  19.038  12.292  1.00 10.00      A   
ATOM   1963  O   GLU A 208       7.117  19.840  12.491  1.00 10.00      A   
ATOM   1964  N   ASN A 209       7.834  17.732  12.261  1.00 10.00      A   
ATOM   1965  HN  ASN A 209       8.592  17.145  12.061  1.00 10.00      A   
ATOM   1966  CA  ASN A 209       6.528  17.142  12.514  1.00 10.00      A   
ATOM   1967  CB  ASN A 209       6.215  16.061  11.471  1.00 10.00      A   
ATOM   1968  CG  ASN A 209       5.118  15.105  11.897  1.00 10.00      A   
ATOM   1969  OD1 ASN A 209       5.390  13.989  12.340  1.00 10.00      A   
ATOM   1970  ND2 ASN A 209       3.874  15.536  11.765  1.00 10.00      A   
ATOM   1971 HD21 ASN A 209       3.732  16.447  11.403  1.00 10.00      A   
ATOM   1972 HD22 ASN A 209       3.142  14.940  12.037  1.00 10.00      A   
ATOM   1973  C   ASN A 209       6.500  16.572  13.928  1.00 10.00      A   
ATOM   1974  O   ASN A 209       5.520  16.716  14.659  1.00 10.00      A   
ATOM   1975  N   ILE A 210       7.602  15.940  14.313  1.00 10.00      A   
ATOM   1976  HN  ILE A 210       8.347  15.851  13.679  1.00 10.00      A   
ATOM   1977  CA  ILE A 210       7.729  15.364  15.642  1.00 10.00      A   
ATOM   1978  CB  ILE A 210       8.694  14.161  15.643  1.00 10.00      A   
ATOM   1979  CG1 ILE A 210       8.284  13.142  14.577  1.00 10.00      A   
ATOM   1980  CG2 ILE A 210       8.742  13.512  17.022  1.00 10.00      A   
ATOM   1981  CD1 ILE A 210       9.329  12.082  14.312  1.00 10.00      A   
ATOM   1982  C   ILE A 210       8.252  16.418  16.613  1.00 10.00      A   
ATOM   1983  O   ILE A 210       7.648  16.683  17.656  1.00 10.00      A   
ATOM   1984  N   LYS A 211       9.366  17.040  16.245  1.00 10.00      A   
ATOM   1985  HN  LYS A 211       9.784  16.806  15.385  1.00 10.00      A   
ATOM   1986  CA  LYS A 211       9.986  18.065  17.072  1.00 10.00      A   
ATOM   1987  CB  LYS A 211      11.486  17.799  17.212  1.00 10.00      A   
ATOM   1988  CG  LYS A 211      11.818  16.476  17.880  1.00 10.00      A   
ATOM   1989  CD  LYS A 211      13.315  16.329  18.085  1.00 10.00      A   
ATOM   1990  CE  LYS A 211      13.644  15.049  18.829  1.00 10.00      A   
ATOM   1991  NZ  LYS A 211      15.092  14.945  19.155  1.00 10.00      A   
ATOM   1992  HZ1 LYS A 211      15.265  14.107  19.747  1.00 10.00      A   
ATOM   1993  HZ2 LYS A 211      15.408  15.790  19.672  1.00 10.00      A   
ATOM   1994  HZ3 LYS A 211      15.653  14.860  18.283  1.00 10.00      A   
ATOM   1995  C   LYS A 211       9.754  19.444  16.472  1.00 10.00      A   
ATOM   1996  O   LYS A 211      10.561  20.358  16.648  1.00 10.00      A   
ATOM   1997  N   GLY A 212       8.641  19.587  15.768  1.00 10.00      A   
ATOM   1998  HN  GLY A 212       8.027  18.827  15.683  1.00 10.00      A   
ATOM   1999  CA  GLY A 212       8.315  20.849  15.140  1.00 10.00      A   
ATOM   2000  C   GLY A 212       7.527  21.764  16.052  1.00 10.00      A   
ATOM   2001  O   GLY A 212       6.901  21.312  17.015  1.00 10.00      A   
ATOM   2002  N   GLU A 213       7.561  23.051  15.748  1.00 10.00      A   
ATOM   2003  HN  GLU A 213       8.069  23.341  14.961  1.00 10.00      A   
ATOM   2004  CA  GLU A 213       6.858  24.044  16.536  1.00 10.00      A   
ATOM   2005  CB  GLU A 213       7.698  25.318  16.650  1.00 10.00      A   
ATOM   2006  CG  GLU A 213       7.037  26.424  17.453  1.00 10.00      A   
ATOM   2007  CD  GLU A 213       7.183  27.781  16.803  1.00 10.00      A   
ATOM   2008  OE1 GLU A 213       7.517  27.839  15.601  1.00 10.00      A   
ATOM   2009  OE2 GLU A 213       6.953  28.798  17.493  1.00 10.00      A   
ATOM   2010  C   GLU A 213       5.499  24.363  15.921  1.00 10.00      A   
ATOM   2011  O   GLU A 213       4.473  24.270  16.588  1.00 10.00      A   
ATOM   2012  N   THR A 214       5.498  24.721  14.643  1.00 10.00      A   
ATOM   2013  HN  THR A 214       6.344  24.735  14.145  1.00 10.00      A   
ATOM   2014  CA  THR A 214       4.264  25.064  13.954  1.00 10.00      A   
ATOM   2015  CB  THR A 214       4.437  26.349  13.123  1.00 10.00      A   
ATOM   2016  OG1 THR A 214       5.187  27.314  13.880  1.00 10.00      A   
ATOM   2017  HG1 THR A 214       5.810  26.859  14.462  1.00 10.00      A   
ATOM   2018  CG2 THR A 214       3.081  26.938  12.766  1.00 10.00      A   
ATOM   2019  C   THR A 214       3.811  23.930  13.035  1.00 10.00      A   
ATOM   2020  O   THR A 214       4.613  23.374  12.278  1.00 10.00      A   
ATOM   2021  N   ASN A 215       2.528  23.588  13.112  1.00 10.00      A   
ATOM   2022  HN  ASN A 215       1.942  24.067  13.736  1.00 10.00      A   
ATOM   2023  CA  ASN A 215       1.965  22.524  12.281  1.00 10.00      A   
ATOM   2024  CB  ASN A 215       0.517  22.229  12.686  1.00 10.00      A   
ATOM   2025  CG  ASN A 215       0.385  21.658  14.085  1.00 10.00      A   
ATOM   2026  OD1 ASN A 215       1.272  20.956  14.571  1.00 10.00      A   
ATOM   2027  ND2 ASN A 215      -0.722  21.960  14.746  1.00 10.00      A   
ATOM   2028 HD21 ASN A 215      -1.388  22.532  14.301  1.00 10.00      A   
ATOM   2029 HD22 ASN A 215      -0.834  21.601  15.651  1.00 10.00      A   
ATOM   2030  C   ASN A 215       2.017  22.931  10.817  1.00 10.00      A   
ATOM   2031  O   ASN A 215       1.709  24.072  10.470  1.00 10.00      A   
ATOM   2032  N   SER A 216       2.423  22.009   9.959  1.00 10.00      A   
ATOM   2033  HN  SER A 216       2.654  21.112  10.288  1.00 10.00      A   
ATOM   2034  CA  SER A 216       2.527  22.294   8.534  1.00 10.00      A   
ATOM   2035  CB  SER A 216       3.990  22.549   8.164  1.00 10.00      A   
ATOM   2036  OG  SER A 216       4.626  23.335   9.161  1.00 10.00      A   
ATOM   2037  HG  SER A 216       4.422  22.967  10.033  1.00 10.00      A   
ATOM   2038  C   SER A 216       1.950  21.161   7.691  1.00 10.00      A   
ATOM   2039  O   SER A 216       2.085  21.152   6.464  1.00 10.00      A   
ATOM   2040  N   GLU A 217       1.306  20.211   8.354  1.00 10.00      A   
ATOM   2041  HN  GLU A 217       1.236  20.271   9.337  1.00 10.00      A   
ATOM   2042  CA  GLU A 217       0.705  19.072   7.681  1.00 10.00      A   
ATOM   2043  CB  GLU A 217       0.485  17.925   8.672  1.00 10.00      A   
ATOM   2044  CG  GLU A 217       1.747  17.458   9.392  1.00 10.00      A   
ATOM   2045  CD  GLU A 217       2.137  18.344  10.564  1.00 10.00      A   
ATOM   2046  OE1 GLU A 217       1.411  19.320  10.853  1.00 10.00      A   
ATOM   2047  OE2 GLU A 217       3.174  18.067  11.204  1.00 10.00      A   
ATOM   2048  C   GLU A 217      -0.617  19.470   7.033  1.00 10.00      A   
ATOM   2049  O   GLU A 217      -1.304  20.378   7.505  1.00 10.00      A   
ATOM   2050  N   ILE A 218      -0.972  18.795   5.951  1.00 10.00      A   
ATOM   2051  HN  ILE A 218      -0.388  18.074   5.618  1.00 10.00      A   
ATOM   2052  CA  ILE A 218      -2.209  19.088   5.240  1.00 10.00      A   
ATOM   2053  CB  ILE A 218      -1.923  19.543   3.790  1.00 10.00      A   
ATOM   2054  CG1 ILE A 218      -0.949  20.729   3.784  1.00 10.00      A   
ATOM   2055  CG2 ILE A 218      -3.218  19.908   3.072  1.00 10.00      A   
ATOM   2056  CD1 ILE A 218      -0.495  21.154   2.403  1.00 10.00      A   
ATOM   2057  C   ILE A 218      -3.118  17.863   5.209  1.00 10.00      A   
ATOM   2058  O   ILE A 218      -2.664  16.752   4.942  1.00 10.00      A   
ATOM   2059  N   SER A 219      -4.395  18.069   5.499  1.00 10.00      A   
ATOM   2060  HN  SER A 219      -4.695  18.974   5.722  1.00 10.00      A   
ATOM   2061  CA  SER A 219      -5.368  16.988   5.491  1.00 10.00      A   
ATOM   2062  CB  SER A 219      -6.079  16.909   6.848  1.00 10.00      A   
ATOM   2063  OG  SER A 219      -6.905  15.760   6.943  1.00 10.00      A   
ATOM   2064  HG  SER A 219      -7.653  15.948   7.523  1.00 10.00      A   
ATOM   2065  C   SER A 219      -6.380  17.230   4.375  1.00 10.00      A   
ATOM   2066  O   SER A 219      -6.970  18.309   4.287  1.00 10.00      A   
ATOM   2067  N   ILE A 220      -6.558  16.242   3.511  1.00 10.00      A   
ATOM   2068  HN  ILE A 220      -6.057  15.403   3.629  1.00 10.00      A   
ATOM   2069  CA  ILE A 220      -7.493  16.365   2.401  1.00 10.00      A   
ATOM   2070  CB  ILE A 220      -6.790  16.338   1.024  1.00 10.00      A   
ATOM   2071  CG1 ILE A 220      -5.860  15.124   0.896  1.00 10.00      A   
ATOM   2072  CG2 ILE A 220      -6.025  17.632   0.790  1.00 10.00      A   
ATOM   2073  CD1 ILE A 220      -5.328  14.901  -0.504  1.00 10.00      A   
ATOM   2074  C   ILE A 220      -8.564  15.286   2.452  1.00 10.00      A   
ATOM   2075  O   ILE A 220      -8.280  14.125   2.760  1.00 10.00      A   
ATOM   2076  N   ILE A 221      -9.793  15.676   2.162  1.00 10.00      A   
ATOM   2077  HN  ILE A 221      -9.957  16.621   1.939  1.00 10.00      A   
ATOM   2078  CA  ILE A 221     -10.911  14.749   2.165  1.00 10.00      A   
ATOM   2079  CB  ILE A 221     -12.183  15.417   2.727  1.00 10.00      A   
ATOM   2080  CG1 ILE A 221     -11.843  16.242   3.970  1.00 10.00      A   
ATOM   2081  CG2 ILE A 221     -13.235  14.368   3.055  1.00 10.00      A   
ATOM   2082  CD1 ILE A 221     -12.994  17.076   4.485  1.00 10.00      A   
ATOM   2083  C   ILE A 221     -11.188  14.271   0.745  1.00 10.00      A   
ATOM   2084  O   ILE A 221     -11.158  15.069  -0.194  1.00 10.00      A   
ATOM   2085  N   ASP A 222     -11.450  12.971   0.600  1.00 10.00      A   
ATOM   2086  HN  ASP A 222     -11.449  12.399   1.395  1.00 10.00      A   
ATOM   2087  CA  ASP A 222     -11.732  12.366  -0.705  1.00 10.00      A   
ATOM   2088  CB  ASP A 222     -12.973  12.993  -1.357  1.00 10.00      A   
ATOM   2089  CG  ASP A 222     -13.487  12.208  -2.549  1.00 10.00      A   
ATOM   2090  OD1 ASP A 222     -12.712  11.428  -3.133  1.00 10.00      A   
ATOM   2091  OD2 ASP A 222     -14.669  12.372  -2.909  1.00 10.00      A   
ATOM   2092  C   ASP A 222     -10.521  12.480  -1.627  1.00 10.00      A   
ATOM   2093  O   ASP A 222     -10.379  13.450  -2.379  1.00 10.00      A   
ATOM   2094  N   ALA A 223      -9.648  11.487  -1.562  1.00 10.00      A   
ATOM   2095  HN  ALA A 223      -9.825  10.729  -0.965  1.00 10.00      A   
ATOM   2096  CA  ALA A 223      -8.443  11.477  -2.370  1.00 10.00      A   
ATOM   2097  CB  ALA A 223      -7.228  11.311  -1.475  1.00 10.00      A   
ATOM   2098  C   ALA A 223      -8.494  10.376  -3.424  1.00 10.00      A   
ATOM   2099  O   ALA A 223      -9.061   9.305  -3.195  1.00 10.00      A   
ATOM   2100  N   THR A 224      -7.896  10.647  -4.575  1.00 10.00      A   
ATOM   2101  HN  THR A 224      -7.461  11.524  -4.693  1.00 10.00      A   
ATOM   2102  CA  THR A 224      -7.869   9.693  -5.672  1.00 10.00      A   
ATOM   2103  CB  THR A 224      -7.750  10.409  -7.033  1.00 10.00      A   
ATOM   2104  OG1 THR A 224      -6.641  11.319  -7.004  1.00 10.00      A   
ATOM   2105  HG1 THR A 224      -6.749  11.939  -6.259  1.00 10.00      A   
ATOM   2106  CG2 THR A 224      -9.024  11.177  -7.344  1.00 10.00      A   
ATOM   2107  C   THR A 224      -6.712   8.706  -5.514  1.00 10.00      A   
ATOM   2108  O   THR A 224      -6.028   8.697  -4.491  1.00 10.00      A   
ATOM   2109  N   LEU A 225      -6.499   7.889  -6.542  1.00 10.00      A   
ATOM   2110  HN  LEU A 225      -7.088   7.960  -7.327  1.00 10.00      A   
ATOM   2111  CA  LEU A 225      -5.443   6.879  -6.546  1.00 10.00      A   
ATOM   2112  CB  LEU A 225      -5.430   6.134  -7.884  1.00 10.00      A   
ATOM   2113  CG  LEU A 225      -4.470   4.946  -7.988  1.00 10.00      A   
ATOM   2114  CD1 LEU A 225      -4.882   3.835  -7.033  1.00 10.00      A   
ATOM   2115  CD2 LEU A 225      -4.404   4.434  -9.418  1.00 10.00      A   
ATOM   2116  C   LEU A 225      -4.063   7.470  -6.262  1.00 10.00      A   
ATOM   2117  O   LEU A 225      -3.362   7.014  -5.357  1.00 10.00      A   
ATOM   2118  N   LYS A 226      -3.678   8.493  -7.017  1.00 10.00      A   
ATOM   2119  HN  LYS A 226      -4.282   8.834  -7.715  1.00 10.00      A   
ATOM   2120  CA  LYS A 226      -2.369   9.114  -6.835  1.00 10.00      A   
ATOM   2121  CB  LYS A 226      -2.070  10.123  -7.941  1.00 10.00      A   
ATOM   2122  CG  LYS A 226      -1.747   9.479  -9.279  1.00 10.00      A   
ATOM   2123  CD  LYS A 226      -1.140  10.481 -10.243  1.00 10.00      A   
ATOM   2124  CE  LYS A 226      -0.756   9.820 -11.556  1.00 10.00      A   
ATOM   2125  NZ  LYS A 226      -0.023  10.752 -12.452  1.00 10.00      A   
ATOM   2126  HZ1 LYS A 226       0.214  10.278 -13.345  1.00 10.00      A   
ATOM   2127  HZ2 LYS A 226       0.863  11.069 -11.993  1.00 10.00      A   
ATOM   2128  HZ3 LYS A 226      -0.607  11.586 -12.657  1.00 10.00      A   
ATOM   2129  C   LYS A 226      -2.221   9.746  -5.456  1.00 10.00      A   
ATOM   2130  O   LYS A 226      -1.126   9.782  -4.894  1.00 10.00      A   
ATOM   2131  N   GLU A 227      -3.321  10.234  -4.906  1.00 10.00      A   
ATOM   2132  HN  GLU A 227      -4.169  10.177  -5.396  1.00 10.00      A   
ATOM   2133  CA  GLU A 227      -3.298  10.851  -3.584  1.00 10.00      A   
ATOM   2134  CB  GLU A 227      -4.495  11.787  -3.407  1.00 10.00      A   
ATOM   2135  CG  GLU A 227      -4.504  12.981  -4.350  1.00 10.00      A   
ATOM   2136  CD  GLU A 227      -5.874  13.620  -4.467  1.00 10.00      A   
ATOM   2137  OE1 GLU A 227      -6.786  12.975  -5.020  1.00 10.00      A   
ATOM   2138  OE2 GLU A 227      -6.044  14.772  -4.018  1.00 10.00      A   
ATOM   2139  C   GLU A 227      -3.291   9.775  -2.496  1.00 10.00      A   
ATOM   2140  O   GLU A 227      -2.921  10.027  -1.353  1.00 10.00      A   
ATOM   2141  N   GLU A 228      -3.695   8.570  -2.870  1.00 10.00      A   
ATOM   2142  HN  GLU A 228      -3.978   8.433  -3.801  1.00 10.00      A   
ATOM   2143  CA  GLU A 228      -3.742   7.444  -1.948  1.00 10.00      A   
ATOM   2144  CB  GLU A 228      -4.812   6.445  -2.411  1.00 10.00      A   
ATOM   2145  CG  GLU A 228      -4.836   5.128  -1.655  1.00 10.00      A   
ATOM   2146  CD  GLU A 228      -6.239   4.574  -1.498  1.00 10.00      A   
ATOM   2147  OE1 GLU A 228      -6.899   4.301  -2.524  1.00 10.00      A   
ATOM   2148  OE2 GLU A 228      -6.692   4.417  -0.344  1.00 10.00      A   
ATOM   2149  C   GLU A 228      -2.376   6.766  -1.850  1.00 10.00      A   
ATOM   2150  O   GLU A 228      -1.915   6.415  -0.765  1.00 10.00      A   
ATOM   2151  N   LEU A 229      -1.721   6.618  -2.994  1.00 10.00      A   
ATOM   2152  HN  LEU A 229      -2.138   6.945  -3.823  1.00 10.00      A   
ATOM   2153  CA  LEU A 229      -0.411   5.971  -3.067  1.00 10.00      A   
ATOM   2154  CB  LEU A 229      -0.072   5.623  -4.520  1.00 10.00      A   
ATOM   2155  CG  LEU A 229      -1.032   4.672  -5.235  1.00 10.00      A   
ATOM   2156  CD1 LEU A 229      -0.705   4.605  -6.720  1.00 10.00      A   
ATOM   2157  CD2 LEU A 229      -0.974   3.286  -4.611  1.00 10.00      A   
ATOM   2158  C   LEU A 229       0.705   6.830  -2.474  1.00 10.00      A   
ATOM   2159  O   LEU A 229       1.819   6.352  -2.275  1.00 10.00      A   
ATOM   2160  N   LEU A 230       0.418   8.095  -2.193  1.00 10.00      A   
ATOM   2161  HN  LEU A 230      -0.485   8.436  -2.358  1.00 10.00      A   
ATOM   2162  CA  LEU A 230       1.434   8.986  -1.644  1.00 10.00      A   
ATOM   2163  CB  LEU A 230       1.822  10.055  -2.671  1.00 10.00      A   
ATOM   2164  CG  LEU A 230       2.600   9.565  -3.898  1.00 10.00      A   
ATOM   2165  CD1 LEU A 230       2.765  10.682  -4.918  1.00 10.00      A   
ATOM   2166  CD2 LEU A 230       3.956   9.015  -3.486  1.00 10.00      A   
ATOM   2167  C   LEU A 230       1.004   9.635  -0.330  1.00 10.00      A   
ATOM   2168  O   LEU A 230       1.611  10.610   0.113  1.00 10.00      A   
ATOM   2169  N   ARG A 231      -0.029   9.091   0.302  1.00 10.00      A   
ATOM   2170  HN  ARG A 231      -0.465   8.299  -0.078  1.00 10.00      A   
ATOM   2171  CA  ARG A 231      -0.512   9.643   1.564  1.00 10.00      A   
ATOM   2172  CB  ARG A 231      -1.949   9.197   1.865  1.00 10.00      A   
ATOM   2173  CG  ARG A 231      -2.113   7.701   2.099  1.00 10.00      A   
ATOM   2174  CD  ARG A 231      -3.418   7.391   2.817  1.00 10.00      A   
ATOM   2175  NE  ARG A 231      -4.585   7.846   2.061  1.00 10.00      A   
ATOM   2176  HE  ARG A 231      -4.756   8.814   2.026  1.00 10.00      A   
ATOM   2177  CZ  ARG A 231      -5.423   7.030   1.432  1.00 10.00      A   
ATOM   2178  NH1 ARG A 231      -5.225   5.720   1.463  1.00 10.00      A   
ATOM   2179 HH11 ARG A 231      -5.886   5.075   0.955  1.00 10.00      A   
ATOM   2180 HH12 ARG A 231      -4.420   5.319   1.988  1.00 10.00      A   
ATOM   2181  NH2 ARG A 231      -6.460   7.528   0.769  1.00 10.00      A   
ATOM   2182 HH21 ARG A 231      -6.626   8.559   0.749  1.00 10.00      A   
ATOM   2183 HH22 ARG A 231      -7.118   6.889   0.265  1.00 10.00      A   
ATOM   2184  C   ARG A 231       0.415   9.279   2.720  1.00 10.00      A   
ATOM   2185  O   ARG A 231       0.865   8.136   2.834  1.00 10.00      A   
ATOM   2186  N   ASP A 232       0.701  10.257   3.572  1.00 10.00      A   
ATOM   2187  HN  ASP A 232       0.318  11.153   3.422  1.00 10.00      A   
ATOM   2188  CA  ASP A 232       1.571  10.043   4.727  1.00 10.00      A   
ATOM   2189  CB  ASP A 232       2.159  11.372   5.210  1.00 10.00      A   
ATOM   2190  CG  ASP A 232       3.177  11.960   4.251  1.00 10.00      A   
ATOM   2191  OD1 ASP A 232       4.335  11.492   4.243  1.00 10.00      A   
ATOM   2192  OD2 ASP A 232       2.825  12.895   3.500  1.00 10.00      A   
ATOM   2193  C   ASP A 232       0.788   9.386   5.858  1.00 10.00      A   
ATOM   2194  O   ASP A 232       1.361   8.817   6.789  1.00 10.00      A   
ATOM   2195  N   GLY A 233      -0.528   9.488   5.766  1.00 10.00      A   
ATOM   2196  HN  GLY A 233      -0.911   9.972   5.007  1.00 10.00      A   
ATOM   2197  CA  GLY A 233      -1.406   8.907   6.758  1.00 10.00      A   
ATOM   2198  C   GLY A 233      -2.839   8.884   6.270  1.00 10.00      A   
ATOM   2199  O   GLY A 233      -3.177   9.566   5.299  1.00 10.00      A   
ATOM   2200  N   VAL A 234      -3.681   8.111   6.936  1.00 10.00      A   
ATOM   2201  HN  VAL A 234      -3.356   7.598   7.707  1.00 10.00      A   
ATOM   2202  CA  VAL A 234      -5.081   8.002   6.556  1.00 10.00      A   
ATOM   2203  CB  VAL A 234      -5.337   6.748   5.680  1.00 10.00      A   
ATOM   2204  CG1 VAL A 234      -4.886   5.472   6.376  1.00 10.00      A   
ATOM   2205  CG2 VAL A 234      -6.792   6.650   5.253  1.00 10.00      A   
ATOM   2206  C   VAL A 234      -5.988   7.999   7.789  1.00 10.00      A   
ATOM   2207  O   VAL A 234      -5.652   7.420   8.823  1.00 10.00      A   
ATOM   2208  N   LEU A 235      -7.117   8.679   7.683  1.00 10.00      A   
ATOM   2209  HN  LEU A 235      -7.319   9.143   6.837  1.00 10.00      A   
ATOM   2210  CA  LEU A 235      -8.073   8.756   8.776  1.00 10.00      A   
ATOM   2211  CB  LEU A 235      -8.170  10.193   9.295  1.00 10.00      A   
ATOM   2212  CG  LEU A 235      -9.187  10.456  10.407  1.00 10.00      A   
ATOM   2213  CD1 LEU A 235      -8.806   9.711  11.676  1.00 10.00      A   
ATOM   2214  CD2 LEU A 235      -9.310  11.947  10.674  1.00 10.00      A   
ATOM   2215  C   LEU A 235      -9.441   8.277   8.314  1.00 10.00      A   
ATOM   2216  O   LEU A 235      -9.951   8.728   7.292  1.00 10.00      A   
ATOM   2217  N   THR A 236     -10.020   7.353   9.054  1.00 10.00      A   
ATOM   2218  HN  THR A 236      -9.556   7.012   9.851  1.00 10.00      A   
ATOM   2219  CA  THR A 236     -11.325   6.819   8.715  1.00 10.00      A   
ATOM   2220  CB  THR A 236     -11.287   5.279   8.649  1.00 10.00      A   
ATOM   2221  OG1 THR A 236     -10.046   4.863   8.056  1.00 10.00      A   
ATOM   2222  HG1 THR A 236      -9.867   5.405   7.281  1.00 10.00      A   
ATOM   2223  CG2 THR A 236     -12.440   4.757   7.805  1.00 10.00      A   
ATOM   2224  C   THR A 236     -12.365   7.264   9.739  1.00 10.00      A   
ATOM   2225  O   THR A 236     -12.376   6.791  10.877  1.00 10.00      A   
ATOM   2226  N   VAL A 237     -13.232   8.184   9.335  1.00 10.00      A   
ATOM   2227  HN  VAL A 237     -13.180   8.524   8.412  1.00 10.00      A   
ATOM   2228  CA  VAL A 237     -14.267   8.695  10.223  1.00 10.00      A   
ATOM   2229  CB  VAL A 237     -14.228  10.238  10.310  1.00 10.00      A   
ATOM   2230  CG1 VAL A 237     -15.360  10.770  11.180  1.00 10.00      A   
ATOM   2231  CG2 VAL A 237     -12.883  10.709  10.842  1.00 10.00      A   
ATOM   2232  C   VAL A 237     -15.649   8.244   9.762  1.00 10.00      A   
ATOM   2233  O   VAL A 237     -15.984   8.348   8.585  1.00 10.00      A   
ATOM   2234  N   THR A 238     -16.432   7.715  10.689  1.00 10.00      A   
ATOM   2235  HN  THR A 238     -16.096   7.626  11.607  1.00 10.00      A   
ATOM   2236  CA  THR A 238     -17.777   7.253  10.388  1.00 10.00      A   
ATOM   2237  CB  THR A 238     -17.881   5.732  10.598  1.00 10.00      A   
ATOM   2238  OG1 THR A 238     -16.718   5.105  10.040  1.00 10.00      A   
ATOM   2239  HG1 THR A 238     -16.154   5.779   9.641  1.00 10.00      A   
ATOM   2240  CG2 THR A 238     -19.127   5.174   9.926  1.00 10.00      A   
ATOM   2241  C   THR A 238     -18.778   7.958  11.299  1.00 10.00      A   
ATOM   2242  O   THR A 238     -18.656   7.894  12.526  1.00 10.00      A   
ATOM   2243  N   LEU A 239     -19.748   8.637  10.702  1.00 10.00      A   
ATOM   2244  HN  LEU A 239     -19.801   8.641   9.719  1.00 10.00      A   
ATOM   2245  CA  LEU A 239     -20.756   9.360  11.466  1.00 10.00      A   
ATOM   2246  CB  LEU A 239     -20.389  10.844  11.574  1.00 10.00      A   
ATOM   2247  CG  LEU A 239     -19.928  11.341  12.947  1.00 10.00      A   
ATOM   2248  CD1 LEU A 239     -18.415  11.270  13.062  1.00 10.00      A   
ATOM   2249  CD2 LEU A 239     -20.418  12.760  13.193  1.00 10.00      A   
ATOM   2250  C   LEU A 239     -22.129   9.220  10.823  1.00 10.00      A   
ATOM   2251  O   LEU A 239     -22.340   8.363   9.959  1.00 10.00      A   
ATOM   2252  N   ASN A 240     -23.052  10.071  11.259  1.00 10.00      A   
ATOM   2253  HN  ASN A 240     -22.805  10.720  11.952  1.00 10.00      A   
ATOM   2254  CA  ASN A 240     -24.418  10.082  10.754  1.00 10.00      A   
ATOM   2255  CB  ASN A 240     -25.250   8.982  11.432  1.00 10.00      A   
ATOM   2256  CG  ASN A 240     -25.189   9.023  12.950  1.00 10.00      A   
ATOM   2257  OD1 ASN A 240     -25.186  10.092  13.562  1.00 10.00      A   
ATOM   2258  ND2 ASN A 240     -25.135   7.852  13.571  1.00 10.00      A   
ATOM   2259 HD21 ASN A 240     -25.137   7.035  13.025  1.00 10.00      A   
ATOM   2260 HD22 ASN A 240     -25.093   7.848  14.552  1.00 10.00      A   
ATOM   2261  C   ASN A 240     -25.044  11.454  10.996  1.00 10.00      A   
ATOM   2262  O   ASN A 240     -24.442  12.303  11.658  1.00 10.00      A   
ATOM   2263  N   LYS A 241     -26.254  11.668  10.491  1.00 10.00      A   
ATOM   2264  HN  LYS A 241     -26.694  10.954   9.980  1.00 10.00      A   
ATOM   2265  CA  LYS A 241     -26.933  12.950  10.664  1.00 10.00      A   
ATOM   2266  CB  LYS A 241     -27.986  13.197   9.578  1.00 10.00      A   
ATOM   2267  CG  LYS A 241     -29.229  12.329   9.666  1.00 10.00      A   
ATOM   2268  CD  LYS A 241     -30.290  12.819   8.694  1.00 10.00      A   
ATOM   2269  CE  LYS A 241     -31.547  11.973   8.762  1.00 10.00      A   
ATOM   2270  NZ  LYS A 241     -32.625  12.497   7.874  1.00 10.00      A   
ATOM   2271  HZ1 LYS A 241     -33.017  13.381   8.264  1.00 10.00      A   
ATOM   2272  HZ2 LYS A 241     -33.393  11.800   7.796  1.00 10.00      A   
ATOM   2273  HZ3 LYS A 241     -32.249  12.688   6.926  1.00 10.00      A   
ATOM   2274  C   LYS A 241     -27.516  13.111  12.068  1.00 10.00      A   
ATOM   2275  O   LYS A 241     -28.227  14.074  12.356  1.00 10.00      A   
ATOM   2276  N   ASN A 242     -27.193  12.171  12.946  1.00 10.00      A   
ATOM   2277  HN  ASN A 242     -26.617  11.429  12.659  1.00 10.00      A   
ATOM   2278  CA  ASN A 242     -27.661  12.217  14.326  1.00 10.00      A   
ATOM   2279  CB  ASN A 242     -27.905  10.809  14.879  1.00 10.00      A   
ATOM   2280  CG  ASN A 242     -29.150  10.158  14.311  1.00 10.00      A   
ATOM   2281  OD1 ASN A 242     -30.144  10.833  14.023  1.00 10.00      A   
ATOM   2282  ND2 ASN A 242     -29.110   8.843  14.148  1.00 10.00      A   
ATOM   2283 HD21 ASN A 242     -28.289   8.368  14.404  1.00 10.00      A   
ATOM   2284 HD22 ASN A 242     -29.899   8.397  13.775  1.00 10.00      A   
ATOM   2285  C   ASN A 242     -26.644  12.958  15.181  1.00 10.00      A   
ATOM   2286  O   ASN A 242     -26.792  13.059  16.400  1.00 10.00      A   
ATOM   2287  N   ARG A 243     -25.590  13.444  14.515  1.00 10.00      A   
ATOM   2288  HN  ARG A 243     -25.530  13.267  13.550  1.00 10.00      A   
ATOM   2289  CA  ARG A 243     -24.516  14.215  15.149  1.00 10.00      A   
ATOM   2290  CB  ARG A 243     -25.064  15.460  15.859  1.00 10.00      A   
ATOM   2291  CG  ARG A 243     -25.949  16.323  14.981  1.00 10.00      A   
ATOM   2292  CD  ARG A 243     -27.074  16.946  15.785  1.00 10.00      A   
ATOM   2293  NE  ARG A 243     -26.686  18.227  16.370  1.00 10.00      A   
ATOM   2294  HE  ARG A 243     -26.055  18.206  17.127  1.00 10.00      A   
ATOM   2295  CZ  ARG A 243     -27.145  19.400  15.941  1.00 10.00      A   
ATOM   2296  NH1 ARG A 243     -28.007  19.441  14.931  1.00 10.00      A   
ATOM   2297 HH11 ARG A 243     -28.376  20.357  14.590  1.00 10.00      A   
ATOM   2298 HH12 ARG A 243     -28.322  18.556  14.474  1.00 10.00      A   
ATOM   2299  NH2 ARG A 243     -26.756  20.527  16.525  1.00 10.00      A   
ATOM   2300 HH21 ARG A 243     -27.115  21.447  16.183  1.00 10.00      A   
ATOM   2301 HH22 ARG A 243     -26.092  20.501  17.330  1.00 10.00      A   
ATOM   2302  C   ARG A 243     -23.671  13.382  16.105  1.00 10.00      A   
ATOM   2303  O   ARG A 243     -22.918  13.926  16.916  1.00 10.00      A   
ATOM   2304  N   GLU A 244     -23.779  12.067  16.004  1.00 10.00      A   
ATOM   2305  HN  GLU A 244     -24.375  11.681  15.327  1.00 10.00      A   
ATOM   2306  CA  GLU A 244     -23.016  11.182  16.867  1.00 10.00      A   
ATOM   2307  CB  GLU A 244     -23.933  10.259  17.674  1.00 10.00      A   
ATOM   2308  CG  GLU A 244     -25.004   9.558  16.860  1.00 10.00      A   
ATOM   2309  CD  GLU A 244     -25.883   8.670  17.715  1.00 10.00      A   
ATOM   2310  OE1 GLU A 244     -26.646   9.203  18.548  1.00 10.00      A   
ATOM   2311  OE2 GLU A 244     -25.814   7.434  17.563  1.00 10.00      A   
ATOM   2312  C   GLU A 244     -21.992  10.385  16.074  1.00 10.00      A   
ATOM   2313  O   GLU A 244     -22.253   9.953  14.949  1.00 10.00      A   
ATOM   2314  N   VAL A 245     -20.823  10.208  16.665  1.00 10.00      A   
ATOM   2315  HN  VAL A 245     -20.681  10.579  17.563  1.00 10.00      A   
ATOM   2316  CA  VAL A 245     -19.743   9.474  16.032  1.00 10.00      A   
ATOM   2317  CB  VAL A 245     -18.387   9.793  16.698  1.00 10.00      A   
ATOM   2318  CG1 VAL A 245     -17.241   9.136  15.941  1.00 10.00      A   
ATOM   2319  CG2 VAL A 245     -18.174  11.296  16.805  1.00 10.00      A   
ATOM   2320  C   VAL A 245     -19.998   7.976  16.122  1.00 10.00      A   
ATOM   2321  O   VAL A 245     -20.397   7.468  17.173  1.00 10.00      A   
ATOM   2322  N   VAL A 246     -19.792   7.279  15.017  1.00 10.00      A   
ATOM   2323  HN  VAL A 246     -19.499   7.742  14.201  1.00 10.00      A   
ATOM   2324  CA  VAL A 246     -19.982   5.839  14.987  1.00 10.00      A   
ATOM   2325  CB  VAL A 246     -20.500   5.349  13.615  1.00 10.00      A   
ATOM   2326  CG1 VAL A 246     -20.739   3.845  13.636  1.00 10.00      A   
ATOM   2327  CG2 VAL A 246     -21.773   6.089  13.228  1.00 10.00      A   
ATOM   2328  C   VAL A 246     -18.667   5.145  15.319  1.00 10.00      A   
ATOM   2329  O   VAL A 246     -18.595   4.342  16.251  1.00 10.00      A   
ATOM   2330  N   GLN A 247     -17.621   5.480  14.565  1.00 10.00      A   
ATOM   2331  HN  GLN A 247     -17.739   6.140  13.851  1.00 10.00      A   
ATOM   2332  CA  GLN A 247     -16.305   4.893  14.780  1.00 10.00      A   
ATOM   2333  CB  GLN A 247     -16.277   3.423  14.338  1.00 10.00      A   
ATOM   2334  CG  GLN A 247     -15.062   2.644  14.827  1.00 10.00      A   
ATOM   2335  CD  GLN A 247     -14.819   2.805  16.317  1.00 10.00      A   
ATOM   2336  OE1 GLN A 247     -15.756   2.983  17.095  1.00 10.00      A   
ATOM   2337  NE2 GLN A 247     -13.557   2.759  16.726  1.00 10.00      A   
ATOM   2338 HE21 GLN A 247     -12.855   2.626  16.054  1.00 10.00      A   
ATOM   2339 HE22 GLN A 247     -13.375   2.866  17.685  1.00 10.00      A   
ATOM   2340  C   GLN A 247     -15.211   5.684  14.065  1.00 10.00      A   
ATOM   2341  O   GLN A 247     -15.363   6.063  12.900  1.00 10.00      A   
ATOM   2342  N   VAL A 248     -14.125   5.950  14.780  1.00 10.00      A   
ATOM   2343  HN  VAL A 248     -14.090   5.657  15.716  1.00 10.00      A   
ATOM   2344  CA  VAL A 248     -12.983   6.670  14.229  1.00 10.00      A   
ATOM   2345  CB  VAL A 248     -12.682   7.962  15.022  1.00 10.00      A   
ATOM   2346  CG1 VAL A 248     -11.424   8.643  14.495  1.00 10.00      A   
ATOM   2347  CG2 VAL A 248     -13.866   8.915  14.956  1.00 10.00      A   
ATOM   2348  C   VAL A 248     -11.760   5.760  14.251  1.00 10.00      A   
ATOM   2349  O   VAL A 248     -11.392   5.225  15.298  1.00 10.00      A   
ATOM   2350  N   SER A 249     -11.148   5.564  13.096  1.00 10.00      A   
ATOM   2351  HN  SER A 249     -11.486   6.012  12.286  1.00 10.00      A   
ATOM   2352  CA  SER A 249      -9.986   4.703  12.999  1.00 10.00      A   
ATOM   2353  CB  SER A 249     -10.335   3.437  12.204  1.00 10.00      A   
ATOM   2354  OG  SER A 249      -9.239   2.536  12.142  1.00 10.00      A   
ATOM   2355  HG  SER A 249      -8.781   2.655  11.299  1.00 10.00      A   
ATOM   2356  C   SER A 249      -8.802   5.429  12.367  1.00 10.00      A   
ATOM   2357  O   SER A 249      -8.930   6.062  11.314  1.00 10.00      A   
ATOM   2358  N   LYS A 250      -7.660   5.359  13.043  1.00 10.00      A   
ATOM   2359  HN  LYS A 250      -7.647   4.883  13.903  1.00 10.00      A   
ATOM   2360  CA  LYS A 250      -6.427   5.966  12.562  1.00 10.00      A   
ATOM   2361  CB  LYS A 250      -6.282   7.419  13.028  1.00 10.00      A   
ATOM   2362  CG  LYS A 250      -5.138   8.166  12.348  1.00 10.00      A   
ATOM   2363  CD  LYS A 250      -4.807   9.474  13.055  1.00 10.00      A   
ATOM   2364  CE  LYS A 250      -4.238   9.238  14.447  1.00 10.00      A   
ATOM   2365  NZ  LYS A 250      -3.141   8.231  14.447  1.00 10.00      A   
ATOM   2366  HZ1 LYS A 250      -3.522   7.285  14.243  1.00 10.00      A   
ATOM   2367  HZ2 LYS A 250      -2.671   8.210  15.373  1.00 10.00      A   
ATOM   2368  HZ3 LYS A 250      -2.434   8.470  13.720  1.00 10.00      A   
ATOM   2369  C   LYS A 250      -5.236   5.134  13.027  1.00 10.00      A   
ATOM   2370  O   LYS A 250      -4.584   5.457  14.026  1.00 10.00      A   
ATOM   2371  N   ALA A 251      -4.973   4.056  12.303  1.00 10.00      A   
ATOM   2372  HN  ALA A 251      -5.523   3.872  11.509  1.00 10.00      A   
ATOM   2373  CA  ALA A 251      -3.881   3.151  12.628  1.00 10.00      A   
ATOM   2374  CB  ALA A 251      -4.066   1.829  11.899  1.00 10.00      A   
ATOM   2375  C   ALA A 251      -2.529   3.768  12.290  1.00 10.00      A   
ATOM   2376  O   ALA A 251      -2.087   3.727  11.140  1.00 10.00      A   
ATOM   2377  N   GLY A 252      -1.888   4.351  13.296  1.00 10.00      A   
ATOM   2378  HN  GLY A 252      -2.308   4.368  14.182  1.00 10.00      A   
ATOM   2379  CA  GLY A 252      -0.590   4.969  13.101  1.00 10.00      A   
ATOM   2380  C   GLY A 252      -0.645   6.136  12.138  1.00 10.00      A   
ATOM   2381  O   GLY A 252      -1.392   7.097  12.355  1.00 10.00      A   
ATOM   2382  N   GLY A 253       0.137   6.041  11.069  1.00 10.00      A   
ATOM   2383  HN  GLY A 253       0.691   5.241  10.950  1.00 10.00      A   
ATOM   2384  CA  GLY A 253       0.175   7.092  10.076  1.00 10.00      A   
ATOM   2385  C   GLY A 253       1.005   8.276  10.527  1.00 10.00      A   
ATOM   2386  O   GLY A 253       1.688   8.211  11.551  1.00 10.00      A   
ATOM   2387  N   LEU A 254       0.964   9.344   9.751  1.00 10.00      A   
ATOM   2388  HN  LEU A 254       0.424   9.315   8.934  1.00 10.00      A   
ATOM   2389  CA  LEU A 254       1.701  10.558  10.069  1.00 10.00      A   
ATOM   2390  CB  LEU A 254       1.616  11.537   8.893  1.00 10.00      A   
ATOM   2391  CG  LEU A 254       2.279  12.900   9.090  1.00 10.00      A   
ATOM   2392  CD1 LEU A 254       3.781  12.810   8.862  1.00 10.00      A   
ATOM   2393  CD2 LEU A 254       1.648  13.938   8.175  1.00 10.00      A   
ATOM   2394  C   LEU A 254       1.118  11.206  11.321  1.00 10.00      A   
ATOM   2395  O   LEU A 254      -0.098  11.367  11.426  1.00 10.00      A   
ATOM   2396  N   PRO A 255       1.972  11.543  12.300  1.00 10.00      A   
ATOM   2397  CA  PRO A 255       1.541  12.184  13.549  1.00 10.00      A   
ATOM   2398  CB  PRO A 255       2.853  12.402  14.311  1.00 10.00      A   
ATOM   2399  CG  PRO A 255       3.797  11.408  13.726  1.00 10.00      A   
ATOM   2400  CD  PRO A 255       3.424  11.307  12.278  1.00 10.00      A   
ATOM   2401  C   PRO A 255       0.847  13.517  13.283  1.00 10.00      A   
ATOM   2402  O   PRO A 255       1.482  14.494  12.878  1.00 10.00      A   
ATOM   2403  N   MET A 256      -0.462  13.543  13.490  1.00 10.00      A   
ATOM   2404  HN  MET A 256      -0.917  12.729  13.800  1.00 10.00      A   
ATOM   2405  CA  MET A 256      -1.241  14.752  13.263  1.00 10.00      A   
ATOM   2406  CB  MET A 256      -2.475  14.441  12.415  1.00 10.00      A   
ATOM   2407  CG  MET A 256      -2.169  14.001  10.994  1.00 10.00      A   
ATOM   2408  SD  MET A 256      -1.485  15.326   9.981  1.00 10.00      A   
ATOM   2409  CE  MET A 256      -2.824  16.518  10.007  1.00 10.00      A   
ATOM   2410  C   MET A 256      -1.671  15.379  14.578  1.00 10.00      A   
ATOM   2411  O   MET A 256      -1.794  14.688  15.592  1.00 10.00      A   
ATOM   2412  N   ASP A 257      -1.895  16.685  14.553  1.00 10.00      A   
ATOM   2413  HN  ASP A 257      -1.763  17.175  13.713  1.00 10.00      A   
ATOM   2414  CA  ASP A 257      -2.326  17.416  15.740  1.00 10.00      A   
ATOM   2415  CB  ASP A 257      -2.187  18.931  15.534  1.00 10.00      A   
ATOM   2416  CG  ASP A 257      -3.365  19.728  16.055  1.00 10.00      A   
ATOM   2417  OD1 ASP A 257      -3.446  19.962  17.279  1.00 10.00      A   
ATOM   2418  OD2 ASP A 257      -4.217  20.119  15.238  1.00 10.00      A   
ATOM   2419  C   ASP A 257      -3.749  17.026  16.137  1.00 10.00      A   
ATOM   2420  O   ASP A 257      -4.597  16.765  15.279  1.00 10.00      A   
ATOM   2421  N   ALA A 258      -3.995  16.995  17.441  1.00 10.00      A   
ATOM   2422  HN  ALA A 258      -3.279  17.247  18.062  1.00 10.00      A   
ATOM   2423  CA  ALA A 258      -5.292  16.616  17.988  1.00 10.00      A   
ATOM   2424  CB  ALA A 258      -5.224  16.554  19.504  1.00 10.00      A   
ATOM   2425  C   ALA A 258      -6.421  17.541  17.538  1.00 10.00      A   
ATOM   2426  O   ALA A 258      -7.541  17.086  17.301  1.00 10.00      A   
ATOM   2427  N   LEU A 259      -6.130  18.834  17.417  1.00 10.00      A   
ATOM   2428  HN  LEU A 259      -5.212  19.141  17.593  1.00 10.00      A   
ATOM   2429  CA  LEU A 259      -7.141  19.805  17.003  1.00 10.00      A   
ATOM   2430  CB  LEU A 259      -6.627  21.237  17.153  1.00 10.00      A   
ATOM   2431  CG  LEU A 259      -6.255  21.679  18.570  1.00 10.00      A   
ATOM   2432  CD1 LEU A 259      -5.835  23.140  18.580  1.00 10.00      A   
ATOM   2433  CD2 LEU A 259      -7.412  21.445  19.530  1.00 10.00      A   
ATOM   2434  C   LEU A 259      -7.592  19.544  15.571  1.00 10.00      A   
ATOM   2435  O   LEU A 259      -8.785  19.576  15.271  1.00 10.00      A   
ATOM   2436  N   THR A 260      -6.629  19.276  14.698  1.00 10.00      A   
ATOM   2437  HN  THR A 260      -5.692  19.291  15.006  1.00 10.00      A   
ATOM   2438  CA  THR A 260      -6.912  18.992  13.301  1.00 10.00      A   
ATOM   2439  CB  THR A 260      -5.609  18.798  12.495  1.00 10.00      A   
ATOM   2440  OG1 THR A 260      -4.731  19.911  12.734  1.00 10.00      A   
ATOM   2441  HG1 THR A 260      -4.545  19.982  13.693  1.00 10.00      A   
ATOM   2442  CG2 THR A 260      -5.908  18.711  11.005  1.00 10.00      A   
ATOM   2443  C   THR A 260      -7.800  17.753  13.172  1.00 10.00      A   
ATOM   2444  O   THR A 260      -8.677  17.693  12.312  1.00 10.00      A   
ATOM   2445  N   LEU A 261      -7.585  16.776  14.050  1.00 10.00      A   
ATOM   2446  HN  LEU A 261      -6.872  16.879  14.717  1.00 10.00      A   
ATOM   2447  CA  LEU A 261      -8.387  15.555  14.038  1.00 10.00      A   
ATOM   2448  CB  LEU A 261      -7.856  14.544  15.056  1.00 10.00      A   
ATOM   2449  CG  LEU A 261      -6.439  14.020  14.808  1.00 10.00      A   
ATOM   2450  CD1 LEU A 261      -5.985  13.134  15.958  1.00 10.00      A   
ATOM   2451  CD2 LEU A 261      -6.369  13.263  13.491  1.00 10.00      A   
ATOM   2452  C   LEU A 261      -9.846  15.886  14.333  1.00 10.00      A   
ATOM   2453  O   LEU A 261     -10.760  15.328  13.726  1.00 10.00      A   
ATOM   2454  N   MET A 262     -10.054  16.813  15.263  1.00 10.00      A   
ATOM   2455  HN  MET A 262      -9.279  17.223  15.710  1.00 10.00      A   
ATOM   2456  CA  MET A 262     -11.399  17.244  15.632  1.00 10.00      A   
ATOM   2457  CB  MET A 262     -11.365  18.100  16.900  1.00 10.00      A   
ATOM   2458  CG  MET A 262     -11.008  17.325  18.156  1.00 10.00      A   
ATOM   2459  SD  MET A 262     -10.663  18.397  19.566  1.00 10.00      A   
ATOM   2460  CE  MET A 262     -12.264  19.167  19.807  1.00 10.00      A   
ATOM   2461  C   MET A 262     -12.023  18.030  14.484  1.00 10.00      A   
ATOM   2462  O   MET A 262     -13.222  17.923  14.216  1.00 10.00      A   
ATOM   2463  N   LYS A 263     -11.189  18.814  13.803  1.00 10.00      A   
ATOM   2464  HN  LYS A 263     -10.250  18.872  14.088  1.00 10.00      A   
ATOM   2465  CA  LYS A 263     -11.627  19.607  12.662  1.00 10.00      A   
ATOM   2466  CB  LYS A 263     -10.470  20.450  12.115  1.00 10.00      A   
ATOM   2467  CG  LYS A 263     -10.019  21.578  13.027  1.00 10.00      A   
ATOM   2468  CD  LYS A 263      -8.891  22.374  12.392  1.00 10.00      A   
ATOM   2469  CE  LYS A 263      -8.458  23.531  13.276  1.00 10.00      A   
ATOM   2470  NZ  LYS A 263      -7.462  24.405  12.601  1.00 10.00      A   
ATOM   2471  HZ1 LYS A 263      -6.602  23.863  12.379  1.00 10.00      A   
ATOM   2472  HZ2 LYS A 263      -7.207  25.196  13.220  1.00 10.00      A   
ATOM   2473  HZ3 LYS A 263      -7.858  24.785  11.714  1.00 10.00      A   
ATOM   2474  C   LYS A 263     -12.162  18.695  11.569  1.00 10.00      A   
ATOM   2475  O   LYS A 263     -13.251  18.920  11.042  1.00 10.00      A   
ATOM   2476  N   CYS A 264     -11.397  17.653  11.257  1.00 10.00      A   
ATOM   2477  HN  CYS A 264     -10.537  17.534  11.721  1.00 10.00      A   
ATOM   2478  CA  CYS A 264     -11.785  16.690  10.235  1.00 10.00      A   
ATOM   2479  CB  CYS A 264     -10.715  15.606  10.083  1.00 10.00      A   
ATOM   2480  SG  CYS A 264      -9.124  16.208   9.474  1.00 10.00      A   
ATOM   2481  HG  CYS A 264      -9.362  17.289   8.742  1.00 10.00      A   
ATOM   2482  C   CYS A 264     -13.138  16.061  10.555  1.00 10.00      A   
ATOM   2483  O   CYS A 264     -13.989  15.916   9.679  1.00 10.00      A   
ATOM   2484  N   CYS A 265     -13.338  15.703  11.820  1.00 10.00      A   
ATOM   2485  HN  CYS A 265     -12.622  15.840  12.476  1.00 10.00      A   
ATOM   2486  CA  CYS A 265     -14.594  15.102  12.252  1.00 10.00      A   
ATOM   2487  CB  CYS A 265     -14.496  14.649  13.709  1.00 10.00      A   
ATOM   2488  SG  CYS A 265     -13.127  13.519  14.046  1.00 10.00      A   
ATOM   2489  HG  CYS A 265     -11.998  14.205  13.917  1.00 10.00      A   
ATOM   2490  C   CYS A 265     -15.751  16.082  12.076  1.00 10.00      A   
ATOM   2491  O   CYS A 265     -16.866  15.693  11.732  1.00 10.00      A   
ATOM   2492  N   HIS A 266     -15.467  17.361  12.299  1.00 10.00      A   
ATOM   2493  HN  HIS A 266     -14.551  17.605  12.560  1.00 10.00      A   
ATOM   2494  CA  HIS A 266     -16.473  18.408  12.168  1.00 10.00      A   
ATOM   2495  CB  HIS A 266     -15.990  19.705  12.821  1.00 10.00      A   
ATOM   2496  CG  HIS A 266     -16.178  19.733  14.305  1.00 10.00      A   
ATOM   2497  ND1 HIS A 266     -15.455  20.549  15.147  1.00 10.00      A   
ATOM   2498  HD1 HIS A 266     -14.754  21.183  14.871  1.00 10.00      A   
ATOM   2499  CD2 HIS A 266     -17.026  19.039  15.100  1.00 10.00      A   
ATOM   2500  CE1 HIS A 266     -15.844  20.351  16.395  1.00 10.00      A   
ATOM   2501  NE2 HIS A 266     -16.800  19.439  16.388  1.00 10.00      A   
ATOM   2502  HE2 HIS A 266     -17.270  19.100  17.183  1.00 10.00      A   
ATOM   2503  C   HIS A 266     -16.826  18.651  10.705  1.00 10.00      A   
ATOM   2504  O   HIS A 266     -17.994  18.837  10.363  1.00 10.00      A   
ATOM   2505  N   GLU A 267     -15.812  18.648   9.848  1.00 10.00      A   
ATOM   2506  HN  GLU A 267     -14.897  18.510  10.186  1.00 10.00      A   
ATOM   2507  CA  GLU A 267     -16.012  18.860   8.420  1.00 10.00      A   
ATOM   2508  CB  GLU A 267     -14.676  19.151   7.730  1.00 10.00      A   
ATOM   2509  CG  GLU A 267     -14.052  20.477   8.141  1.00 10.00      A   
ATOM   2510  CD  GLU A 267     -12.664  20.688   7.571  1.00 10.00      A   
ATOM   2511  OE1 GLU A 267     -12.537  20.832   6.341  1.00 10.00      A   
ATOM   2512  OE2 GLU A 267     -11.693  20.730   8.361  1.00 10.00      A   
ATOM   2513  C   GLU A 267     -16.701  17.653   7.784  1.00 10.00      A   
ATOM   2514  O   GLU A 267     -17.431  17.788   6.801  1.00 10.00      A   
ATOM   2515  N   ALA A 268     -16.472  16.478   8.363  1.00 10.00      A   
ATOM   2516  HN  ALA A 268     -15.868  16.434   9.135  1.00 10.00      A   
ATOM   2517  CA  ALA A 268     -17.076  15.249   7.869  1.00 10.00      A   
ATOM   2518  CB  ALA A 268     -16.521  14.047   8.617  1.00 10.00      A   
ATOM   2519  C   ALA A 268     -18.590  15.305   8.009  1.00 10.00      A   
ATOM   2520  O   ALA A 268     -19.317  14.821   7.144  1.00 10.00      A   
ATOM   2521  N   TYR A 269     -19.055  15.915   9.096  1.00 10.00      A   
ATOM   2522  HN  TYR A 269     -18.417  16.287   9.743  1.00 10.00      A   
ATOM   2523  CA  TYR A 269     -20.485  16.042   9.357  1.00 10.00      A   
ATOM   2524  CB  TYR A 269     -20.736  16.789  10.675  1.00 10.00      A   
ATOM   2525  CG  TYR A 269     -22.188  17.167  10.899  1.00 10.00      A   
ATOM   2526  CD1 TYR A 269     -23.107  16.235  11.366  1.00 10.00      A   
ATOM   2527  CD2 TYR A 269     -22.639  18.452  10.625  1.00 10.00      A   
ATOM   2528  CE1 TYR A 269     -24.434  16.572  11.548  1.00 10.00      A   
ATOM   2529  CE2 TYR A 269     -23.964  18.799  10.810  1.00 10.00      A   
ATOM   2530  CZ  TYR A 269     -24.857  17.854  11.270  1.00 10.00      A   
ATOM   2531  OH  TYR A 269     -26.180  18.188  11.436  1.00 10.00      A   
ATOM   2532  HH  TYR A 269     -26.584  18.321  10.559  1.00 10.00      A   
ATOM   2533  C   TYR A 269     -21.196  16.744   8.204  1.00 10.00      A   
ATOM   2534  O   TYR A 269     -22.247  16.291   7.748  1.00 10.00      A   
ATOM   2535  N   SER A 270     -20.610  17.839   7.733  1.00 10.00      A   
ATOM   2536  HN  SER A 270     -19.769  18.142   8.136  1.00 10.00      A   
ATOM   2537  CA  SER A 270     -21.180  18.613   6.640  1.00 10.00      A   
ATOM   2538  CB  SER A 270     -20.302  19.837   6.383  1.00 10.00      A   
ATOM   2539  OG  SER A 270     -19.606  20.210   7.565  1.00 10.00      A   
ATOM   2540  HG  SER A 270     -19.022  20.951   7.368  1.00 10.00      A   
ATOM   2541  C   SER A 270     -21.294  17.768   5.373  1.00 10.00      A   
ATOM   2542  O   SER A 270     -22.296  17.826   4.659  1.00 10.00      A   
ATOM   2543  N   ILE A 271     -20.269  16.965   5.120  1.00 10.00      A   
ATOM   2544  HN  ILE A 271     -19.514  16.946   5.746  1.00 10.00      A   
ATOM   2545  CA  ILE A 271     -20.238  16.103   3.947  1.00 10.00      A   
ATOM   2546  CB  ILE A 271     -18.832  15.504   3.725  1.00 10.00      A   
ATOM   2547  CG1 ILE A 271     -17.791  16.622   3.614  1.00 10.00      A   
ATOM   2548  CG2 ILE A 271     -18.813  14.633   2.476  1.00 10.00      A   
ATOM   2549  CD1 ILE A 271     -16.365  16.128   3.502  1.00 10.00      A   
ATOM   2550  C   ILE A 271     -21.254  14.974   4.091  1.00 10.00      A   
ATOM   2551  O   ILE A 271     -22.027  14.699   3.171  1.00 10.00      A   
ATOM   2552  N   ILE A 272     -21.255  14.340   5.258  1.00 10.00      A   
ATOM   2553  HN  ILE A 272     -20.615  14.618   5.954  1.00 10.00      A   
ATOM   2554  CA  ILE A 272     -22.171  13.241   5.543  1.00 10.00      A   
ATOM   2555  CB  ILE A 272     -21.870  12.606   6.920  1.00 10.00      A   
ATOM   2556  CG1 ILE A 272     -20.519  11.888   6.873  1.00 10.00      A   
ATOM   2557  CG2 ILE A 272     -22.971  11.642   7.345  1.00 10.00      A   
ATOM   2558  CD1 ILE A 272     -20.000  11.463   8.228  1.00 10.00      A   
ATOM   2559  C   ILE A 272     -23.625  13.703   5.468  1.00 10.00      A   
ATOM   2560  O   ILE A 272     -24.497  12.959   5.017  1.00 10.00      A   
ATOM   2561  N   GLU A 273     -23.874  14.940   5.890  1.00 10.00      A   
ATOM   2562  HN  GLU A 273     -23.137  15.479   6.249  1.00 10.00      A   
ATOM   2563  CA  GLU A 273     -25.215  15.515   5.853  1.00 10.00      A   
ATOM   2564  CB  GLU A 273     -25.172  16.952   6.379  1.00 10.00      A   
ATOM   2565  CG  GLU A 273     -26.531  17.532   6.729  1.00 10.00      A   
ATOM   2566  CD  GLU A 273     -26.826  17.474   8.213  1.00 10.00      A   
ATOM   2567  OE1 GLU A 273     -26.975  18.549   8.839  1.00 10.00      A   
ATOM   2568  OE2 GLU A 273     -26.917  16.358   8.762  1.00 10.00      A   
ATOM   2569  C   GLU A 273     -25.741  15.506   4.421  1.00 10.00      A   
ATOM   2570  O   GLU A 273     -26.859  15.058   4.155  1.00 10.00      A   
ATOM   2571  N   LYS A 274     -24.908  15.984   3.503  1.00 10.00      A   
ATOM   2572  HN  LYS A 274     -24.030  16.318   3.788  1.00 10.00      A   
ATOM   2573  CA  LYS A 274     -25.262  16.036   2.093  1.00 10.00      A   
ATOM   2574  CB  LYS A 274     -24.181  16.778   1.305  1.00 10.00      A   
ATOM   2575  CG  LYS A 274     -23.913  18.190   1.800  1.00 10.00      A   
ATOM   2576  CD  LYS A 274     -22.642  18.756   1.186  1.00 10.00      A   
ATOM   2577  CE  LYS A 274     -22.352  20.157   1.703  1.00 10.00      A   
ATOM   2578  NZ  LYS A 274     -21.073  20.696   1.172  1.00 10.00      A   
ATOM   2579  HZ1 LYS A 274     -20.953  21.687   1.466  1.00 10.00      A   
ATOM   2580  HZ2 LYS A 274     -21.065  20.651   0.133  1.00 10.00      A   
ATOM   2581  HZ3 LYS A 274     -20.273  20.141   1.536  1.00 10.00      A   
ATOM   2582  C   LYS A 274     -25.451  14.631   1.526  1.00 10.00      A   
ATOM   2583  O   LYS A 274     -26.412  14.371   0.805  1.00 10.00      A   
ATOM   2584  N   ILE A 275     -24.537  13.728   1.863  1.00 10.00      A   
ATOM   2585  HN  ILE A 275     -23.794  13.995   2.448  1.00 10.00      A   
ATOM   2586  CA  ILE A 275     -24.609  12.350   1.384  1.00 10.00      A   
ATOM   2587  CB  ILE A 275     -23.374  11.524   1.819  1.00 10.00      A   
ATOM   2588  CG1 ILE A 275     -22.095  12.135   1.235  1.00 10.00      A   
ATOM   2589  CG2 ILE A 275     -23.518  10.068   1.390  1.00 10.00      A   
ATOM   2590  CD1 ILE A 275     -20.821  11.471   1.712  1.00 10.00      A   
ATOM   2591  C   ILE A 275     -25.885  11.662   1.869  1.00 10.00      A   
ATOM   2592  O   ILE A 275     -26.614  11.060   1.080  1.00 10.00      A   
ATOM   2593  N   THR A 276     -26.157  11.780   3.162  1.00 10.00      A   
ATOM   2594  HN  THR A 276     -25.548  12.301   3.731  1.00 10.00      A   
ATOM   2595  CA  THR A 276     -27.332  11.168   3.767  1.00 10.00      A   
ATOM   2596  CB  THR A 276     -27.398  11.475   5.279  1.00 10.00      A   
ATOM   2597  OG1 THR A 276     -26.188  11.031   5.909  1.00 10.00      A   
ATOM   2598  HG1 THR A 276     -25.496  11.699   5.784  1.00 10.00      A   
ATOM   2599  CG2 THR A 276     -28.579  10.769   5.926  1.00 10.00      A   
ATOM   2600  C   THR A 276     -28.622  11.630   3.083  1.00 10.00      A   
ATOM   2601  O   THR A 276     -29.488  10.815   2.752  1.00 10.00      A   
ATOM   2602  N   ASP A 277     -28.729  12.933   2.845  1.00 10.00      A   
ATOM   2603  HN  ASP A 277     -27.996  13.533   3.103  1.00 10.00      A   
ATOM   2604  CA  ASP A 277     -29.915  13.494   2.208  1.00 10.00      A   
ATOM   2605  CB  ASP A 277     -29.915  15.018   2.308  1.00 10.00      A   
ATOM   2606  CG  ASP A 277     -31.277  15.614   2.015  1.00 10.00      A   
ATOM   2607  OD1 ASP A 277     -32.227  15.343   2.781  1.00 10.00      A   
ATOM   2608  OD2 ASP A 277     -31.402  16.366   1.022  1.00 10.00      A   
ATOM   2609  C   ASP A 277     -30.026  13.056   0.751  1.00 10.00      A   
ATOM   2610  O   ASP A 277     -31.122  12.789   0.256  1.00 10.00      A   
ATOM   2611  N   GLN A 278     -28.884  12.968   0.074  1.00 10.00      A   
ATOM   2612  HN  GLN A 278     -28.042  13.193   0.525  1.00 10.00      A   
ATOM   2613  CA  GLN A 278     -28.852  12.554  -1.324  1.00 10.00      A   
ATOM   2614  CB  GLN A 278     -27.439  12.694  -1.902  1.00 10.00      A   
ATOM   2615  CG  GLN A 278     -27.349  12.437  -3.398  1.00 10.00      A   
ATOM   2616  CD  GLN A 278     -26.023  12.872  -3.998  1.00 10.00      A   
ATOM   2617  OE1 GLN A 278     -24.981  12.851  -3.338  1.00 10.00      A   
ATOM   2618  NE2 GLN A 278     -26.056  13.275  -5.257  1.00 10.00      A   
ATOM   2619 HE21 GLN A 278     -26.920  13.270  -5.718  1.00 10.00      A   
ATOM   2620 HE22 GLN A 278     -25.210  13.559  -5.681  1.00 10.00      A   
ATOM   2621  C   GLN A 278     -29.350  11.119  -1.465  1.00 10.00      A   
ATOM   2622  O   GLN A 278     -30.110  10.804  -2.383  1.00 10.00      A   
ATOM   2623  N   ILE A 279     -28.932  10.261  -0.537  1.00 10.00      A   
ATOM   2624  HN  ILE A 279     -28.327  10.582   0.168  1.00 10.00      A   
ATOM   2625  CA  ILE A 279     -29.340   8.859  -0.541  1.00 10.00      A   
ATOM   2626  CB  ILE A 279     -28.695   8.076   0.626  1.00 10.00      A   
ATOM   2627  CG1 ILE A 279     -27.175   8.020   0.455  1.00 10.00      A   
ATOM   2628  CG2 ILE A 279     -29.271   6.667   0.724  1.00 10.00      A   
ATOM   2629  CD1 ILE A 279     -26.442   7.433   1.642  1.00 10.00      A   
ATOM   2630  C   ILE A 279     -30.861   8.751  -0.455  1.00 10.00      A   
ATOM   2631  O   ILE A 279     -31.486   8.004  -1.211  1.00 10.00      A   
ATOM   2632  N   LEU A 280     -31.447   9.526   0.448  1.00 10.00      A   
ATOM   2633  HN  LEU A 280     -30.892  10.117   1.002  1.00 10.00      A   
ATOM   2634  CA  LEU A 280     -32.893   9.528   0.639  1.00 10.00      A   
ATOM   2635  CB  LEU A 280     -33.271  10.393   1.843  1.00 10.00      A   
ATOM   2636  CG  LEU A 280     -32.825   9.874   3.211  1.00 10.00      A   
ATOM   2637  CD1 LEU A 280     -33.032  10.935   4.279  1.00 10.00      A   
ATOM   2638  CD2 LEU A 280     -33.569   8.597   3.570  1.00 10.00      A   
ATOM   2639  C   LEU A 280     -33.606  10.032  -0.612  1.00 10.00      A   
ATOM   2640  O   LEU A 280     -34.649   9.503  -0.995  1.00 10.00      A   
ATOM   2641  N   GLN A 281     -33.021  11.043  -1.251  1.00 10.00      A   
ATOM   2642  HN  GLN A 281     -32.182  11.408  -0.895  1.00 10.00      A   
ATOM   2643  CA  GLN A 281     -33.588  11.628  -2.464  1.00 10.00      A   
ATOM   2644  CB  GLN A 281     -32.783  12.865  -2.888  1.00 10.00      A   
ATOM   2645  CG  GLN A 281     -33.183  13.448  -4.238  1.00 10.00      A   
ATOM   2646  CD  GLN A 281     -34.612  13.957  -4.262  1.00 10.00      A   
ATOM   2647  OE1 GLN A 281     -35.122  14.462  -3.263  1.00 10.00      A   
ATOM   2648  NE2 GLN A 281     -35.271  13.821  -5.401  1.00 10.00      A   
ATOM   2649 HE21 GLN A 281     -34.803  13.400  -6.162  1.00 10.00      A   
ATOM   2650 HE22 GLN A 281     -36.197  14.139  -5.443  1.00 10.00      A   
ATOM   2651  C   GLN A 281     -33.623  10.610  -3.597  1.00 10.00      A   
ATOM   2652  O   GLN A 281     -34.668  10.389  -4.213  1.00 10.00      A   
ATOM   2653  N   LEU A 282     -32.481   9.986  -3.859  1.00 10.00      A   
ATOM   2654  HN  LEU A 282     -31.682  10.209  -3.327  1.00 10.00      A   
ATOM   2655  CA  LEU A 282     -32.372   8.990  -4.919  1.00 10.00      A   
ATOM   2656  CB  LEU A 282     -30.927   8.504  -5.055  1.00 10.00      A   
ATOM   2657  CG  LEU A 282     -29.886   9.581  -5.384  1.00 10.00      A   
ATOM   2658  CD1 LEU A 282     -28.478   9.015  -5.314  1.00 10.00      A   
ATOM   2659  CD2 LEU A 282     -30.152  10.195  -6.748  1.00 10.00      A   
ATOM   2660  C   LEU A 282     -33.320   7.818  -4.676  1.00 10.00      A   
ATOM   2661  O   LEU A 282     -33.944   7.307  -5.610  1.00 10.00      A   
ATOM   2662  N   LEU A 283     -33.438   7.411  -3.416  1.00 10.00      A   
ATOM   2663  HN  LEU A 283     -32.915   7.860  -2.716  1.00 10.00      A   
ATOM   2664  CA  LEU A 283     -34.321   6.310  -3.050  1.00 10.00      A   
ATOM   2665  CB  LEU A 283     -34.073   5.879  -1.603  1.00 10.00      A   
ATOM   2666  CG  LEU A 283     -33.173   4.659  -1.407  1.00 10.00      A   
ATOM   2667  CD1 LEU A 283     -32.728   4.554   0.041  1.00 10.00      A   
ATOM   2668  CD2 LEU A 283     -33.892   3.390  -1.838  1.00 10.00      A   
ATOM   2669  C   LEU A 283     -35.781   6.708  -3.233  1.00 10.00      A   
ATOM   2670  O   LEU A 283     -36.588   5.924  -3.728  1.00 10.00      A   
ATOM   2671  N   LYS A 284     -36.107   7.934  -2.837  1.00 10.00      A   
ATOM   2672  HN  LYS A 284     -35.411   8.516  -2.458  1.00 10.00      A   
ATOM   2673  CA  LYS A 284     -37.465   8.446  -2.955  1.00 10.00      A   
ATOM   2674  CB  LYS A 284     -37.542   9.857  -2.359  1.00 10.00      A   
ATOM   2675  CG  LYS A 284     -38.948  10.421  -2.227  1.00 10.00      A   
ATOM   2676  CD  LYS A 284     -38.934  11.771  -1.530  1.00 10.00      A   
ATOM   2677  CE  LYS A 284     -40.329  12.364  -1.451  1.00 10.00      A   
ATOM   2678  NZ  LYS A 284     -40.350  13.626  -0.670  1.00 10.00      A   
ATOM   2679  HZ1 LYS A 284     -41.311  14.021  -0.657  1.00 10.00      A   
ATOM   2680  HZ2 LYS A 284     -39.705  14.322  -1.092  1.00 10.00      A   
ATOM   2681  HZ3 LYS A 284     -40.052  13.445   0.309  1.00 10.00      A   
ATOM   2682  C   LYS A 284     -37.883   8.469  -4.419  1.00 10.00      A   
ATOM   2683  O   LYS A 284     -38.977   8.027  -4.776  1.00 10.00      A   
ATOM   2684  N   GLU A 285     -36.985   8.970  -5.260  1.00 10.00      A   
ATOM   2685  HN  GLU A 285     -36.132   9.305  -4.902  1.00 10.00      A   
ATOM   2686  CA  GLU A 285     -37.229   9.055  -6.691  1.00 10.00      A   
ATOM   2687  CB  GLU A 285     -36.034   9.701  -7.396  1.00 10.00      A   
ATOM   2688  CG  GLU A 285     -35.926  11.206  -7.217  1.00 10.00      A   
ATOM   2689  CD  GLU A 285     -34.897  11.821  -8.144  1.00 10.00      A   
ATOM   2690  OE1 GLU A 285     -34.831  11.404  -9.326  1.00 10.00      A   
ATOM   2691  OE2 GLU A 285     -34.149  12.721  -7.703  1.00 10.00      A   
ATOM   2692  C   GLU A 285     -37.482   7.675  -7.283  1.00 10.00      A   
ATOM   2693  O   GLU A 285     -38.481   7.460  -7.967  1.00 10.00      A   
ATOM   2694  N   ASP A 286     -36.574   6.743  -7.002  1.00 10.00      A   
ATOM   2695  HN  ASP A 286     -35.810   6.979  -6.432  1.00 10.00      A   
ATOM   2696  CA  ASP A 286     -36.685   5.377  -7.515  1.00 10.00      A   
ATOM   2697  CB  ASP A 286     -35.501   4.517  -7.069  1.00 10.00      A   
ATOM   2698  CG  ASP A 286     -35.503   3.158  -7.743  1.00 10.00      A   
ATOM   2699  OD1 ASP A 286     -35.107   3.079  -8.929  1.00 10.00      A   
ATOM   2700  OD2 ASP A 286     -35.909   2.170  -7.100  1.00 10.00      A   
ATOM   2701  C   ASP A 286     -37.993   4.723  -7.090  1.00 10.00      A   
ATOM   2702  O   ASP A 286     -38.656   4.065  -7.894  1.00 10.00      A   
ATOM   2703  N   SER A 287     -38.362   4.913  -5.830  1.00 10.00      A   
ATOM   2704  HN  SER A 287     -37.784   5.440  -5.235  1.00 10.00      A   
ATOM   2705  CA  SER A 287     -39.596   4.349  -5.304  1.00 10.00      A   
ATOM   2706  CB  SER A 287     -39.708   4.636  -3.807  1.00 10.00      A   
ATOM   2707  OG  SER A 287     -38.547   4.190  -3.126  1.00 10.00      A   
ATOM   2708  HG  SER A 287     -37.834   4.831  -3.251  1.00 10.00      A   
ATOM   2709  C   SER A 287     -40.812   4.898  -6.046  1.00 10.00      A   
ATOM   2710  O   SER A 287     -41.727   4.150  -6.403  1.00 10.00      A   
ATOM   2711  N   GLU A 288     -40.811   6.203  -6.293  1.00 10.00      A   
ATOM   2712  HN  GLU A 288     -40.053   6.750  -5.988  1.00 10.00      A   
ATOM   2713  CA  GLU A 288     -41.907   6.841  -7.002  1.00 10.00      A   
ATOM   2714  CB  GLU A 288     -41.780   8.361  -6.955  1.00 10.00      A   
ATOM   2715  CG  GLU A 288     -41.948   8.958  -5.573  1.00 10.00      A   
ATOM   2716  CD  GLU A 288     -42.221  10.439  -5.632  1.00 10.00      A   
ATOM   2717  OE1 GLU A 288     -41.310  11.204  -6.015  1.00 10.00      A   
ATOM   2718  OE2 GLU A 288     -43.351  10.852  -5.300  1.00 10.00      A   
ATOM   2719  C   GLU A 288     -41.949   6.370  -8.449  1.00 10.00      A   
ATOM   2720  O   GLU A 288     -43.013   6.032  -8.967  1.00 10.00      A   
ATOM   2721  N   LYS A 289     -40.782   6.343  -9.087  1.00 10.00      A   
ATOM   2722  HN  LYS A 289     -39.970   6.629  -8.610  1.00 10.00      A   
ATOM   2723  CA  LYS A 289     -40.670   5.909 -10.475  1.00 10.00      A   
ATOM   2724  CB  LYS A 289     -39.216   5.999 -10.954  1.00 10.00      A   
ATOM   2725  CG  LYS A 289     -38.704   7.426 -11.078  1.00 10.00      A   
ATOM   2726  CD  LYS A 289     -37.182   7.485 -11.104  1.00 10.00      A   
ATOM   2727  CE  LYS A 289     -36.694   8.913 -10.892  1.00 10.00      A   
ATOM   2728  NZ  LYS A 289     -35.210   9.000 -10.797  1.00 10.00      A   
ATOM   2729  HZ1 LYS A 289     -34.784   8.918 -11.743  1.00 10.00      A   
ATOM   2730  HZ2 LYS A 289     -34.843   8.235 -10.196  1.00 10.00      A   
ATOM   2731  HZ3 LYS A 289     -34.930   9.917 -10.383  1.00 10.00      A   
ATOM   2732  C   LYS A 289     -41.204   4.492 -10.643  1.00 10.00      A   
ATOM   2733  O   LYS A 289     -41.958   4.207 -11.571  1.00 10.00      A   
ATOM   2734  N   ARG A 290     -40.841   3.621  -9.712  1.00 10.00      A   
ATOM   2735  HN  ARG A 290     -40.259   3.921  -8.979  1.00 10.00      A   
ATOM   2736  CA  ARG A 290     -41.282   2.234  -9.749  1.00 10.00      A   
ATOM   2737  CB  ARG A 290     -40.612   1.430  -8.638  1.00 10.00      A   
ATOM   2738  CG  ARG A 290     -40.617  -0.070  -8.872  1.00 10.00      A   
ATOM   2739  CD  ARG A 290     -39.798  -0.440 -10.095  1.00 10.00      A   
ATOM   2740  NE  ARG A 290     -39.674  -1.887 -10.245  1.00 10.00      A   
ATOM   2741  HE  ARG A 290     -40.483  -2.384 -10.504  1.00 10.00      A   
ATOM   2742  CZ  ARG A 290     -38.539  -2.556 -10.049  1.00 10.00      A   
ATOM   2743  NH1 ARG A 290     -37.434  -1.909  -9.696  1.00 10.00      A   
ATOM   2744 HH11 ARG A 290     -36.546  -2.437  -9.543  1.00 10.00      A   
ATOM   2745 HH12 ARG A 290     -37.450  -0.875  -9.574  1.00 10.00      A   
ATOM   2746  NH2 ARG A 290     -38.501  -3.871 -10.206  1.00 10.00      A   
ATOM   2747 HH21 ARG A 290     -37.606  -4.391 -10.050  1.00 10.00      A   
ATOM   2748 HH22 ARG A 290     -39.360  -4.395 -10.485  1.00 10.00      A   
ATOM   2749  C   ARG A 290     -42.799   2.142  -9.624  1.00 10.00      A   
ATOM   2750  O   ARG A 290     -43.443   1.343 -10.308  1.00 10.00      A   
ATOM   2751  N   ASN A 291     -43.365   2.977  -8.758  1.00 10.00      A   
ATOM   2752  HN  ASN A 291     -42.795   3.596  -8.250  1.00 10.00      A   
ATOM   2753  CA  ASN A 291     -44.807   3.000  -8.545  1.00 10.00      A   
ATOM   2754  CB  ASN A 291     -45.173   3.868  -7.338  1.00 10.00      A   
ATOM   2755  CG  ASN A 291     -45.031   3.118  -6.025  1.00 10.00      A   
ATOM   2756  OD1 ASN A 291     -45.194   1.901  -5.971  1.00 10.00      A   
ATOM   2757  ND2 ASN A 291     -44.729   3.836  -4.956  1.00 10.00      A   
ATOM   2758 HD21 ASN A 291     -44.615   4.803  -5.064  1.00 10.00      A   
ATOM   2759 HD22 ASN A 291     -44.632   3.370  -4.098  1.00 10.00      A   
ATOM   2760  C   ASN A 291     -45.521   3.492  -9.796  1.00 10.00      A   
ATOM   2761  O   ASN A 291     -46.563   2.958 -10.182  1.00 10.00      A   
ATOM   2762  N   LYS A 292     -44.940   4.506 -10.433  1.00 10.00      A   
ATOM   2763  HN  LYS A 292     -44.115   4.895 -10.064  1.00 10.00      A   
ATOM   2764  CA  LYS A 292     -45.500   5.064 -11.657  1.00 10.00      A   
ATOM   2765  CB  LYS A 292     -44.688   6.276 -12.119  1.00 10.00      A   
ATOM   2766  CG  LYS A 292     -44.766   7.476 -11.190  1.00 10.00      A   
ATOM   2767  CD  LYS A 292     -43.743   8.529 -11.579  1.00 10.00      A   
ATOM   2768  CE  LYS A 292     -43.766   9.721 -10.635  1.00 10.00      A   
ATOM   2769  NZ  LYS A 292     -42.729  10.728 -10.986  1.00 10.00      A   
ATOM   2770  HZ1 LYS A 292     -41.795  10.274 -11.056  1.00 10.00      A   
ATOM   2771  HZ2 LYS A 292     -42.686  11.468 -10.256  1.00 10.00      A   
ATOM   2772  HZ3 LYS A 292     -42.953  11.175 -11.899  1.00 10.00      A   
ATOM   2773  C   LYS A 292     -45.517   4.000 -12.746  1.00 10.00      A   
ATOM   2774  O   LYS A 292     -46.501   3.853 -13.473  1.00 10.00      A   
ATOM   2775  N   TYR A 293     -44.420   3.252 -12.843  1.00 10.00      A   
ATOM   2776  HN  TYR A 293     -43.664   3.430 -12.240  1.00 10.00      A   
ATOM   2777  CA  TYR A 293     -44.303   2.186 -13.830  1.00 10.00      A   
ATOM   2778  CB  TYR A 293     -42.913   1.543 -13.786  1.00 10.00      A   
ATOM   2779  CG  TYR A 293     -41.774   2.481 -14.123  1.00 10.00      A   
ATOM   2780  CD1 TYR A 293     -41.985   3.631 -14.876  1.00 10.00      A   
ATOM   2781  CD2 TYR A 293     -40.483   2.221 -13.679  1.00 10.00      A   
ATOM   2782  CE1 TYR A 293     -40.946   4.493 -15.177  1.00 10.00      A   
ATOM   2783  CE2 TYR A 293     -39.439   3.077 -13.976  1.00 10.00      A   
ATOM   2784  CZ  TYR A 293     -39.676   4.212 -14.725  1.00 10.00      A   
ATOM   2785  OH  TYR A 293     -38.639   5.071 -15.022  1.00 10.00      A   
ATOM   2786  HH  TYR A 293     -37.971   4.605 -15.539  1.00 10.00      A   
ATOM   2787  C   TYR A 293     -45.365   1.123 -13.585  1.00 10.00      A   
ATOM   2788  O   TYR A 293     -45.957   0.594 -14.525  1.00 10.00      A   
ATOM   2789  N   ALA A 294     -45.601   0.824 -12.311  1.00 10.00      A   
ATOM   2790  HN  ALA A 294     -45.093   1.289 -11.612  1.00 10.00      A   
ATOM   2791  CA  ALA A 294     -46.594  -0.166 -11.925  1.00 10.00      A   
ATOM   2792  CB  ALA A 294     -46.551  -0.403 -10.423  1.00 10.00      A   
ATOM   2793  C   ALA A 294     -47.984   0.283 -12.358  1.00 10.00      A   
ATOM   2794  O   ALA A 294     -48.753  -0.501 -12.910  1.00 10.00      A   
ATOM   2795  N   ALA A 295     -48.287   1.555 -12.122  1.00 10.00      A   
ATOM   2796  HN  ALA A 295     -47.622   2.129 -11.679  1.00 10.00      A   
ATOM   2797  CA  ALA A 295     -49.578   2.121 -12.494  1.00 10.00      A   
ATOM   2798  CB  ALA A 295     -49.681   3.561 -12.017  1.00 10.00      A   
ATOM   2799  C   ALA A 295     -49.783   2.035 -14.005  1.00 10.00      A   
ATOM   2800  O   ALA A 295     -50.868   1.695 -14.479  1.00 10.00      A   
ATOM   2801  N   MET A 296     -48.725   2.319 -14.754  1.00 10.00      A   
ATOM   2802  HN  MET A 296     -47.885   2.582 -14.317  1.00 10.00      A   
ATOM   2803  CA  MET A 296     -48.781   2.257 -16.210  1.00 10.00      A   
ATOM   2804  CB  MET A 296     -47.473   2.764 -16.828  1.00 10.00      A   
ATOM   2805  CG  MET A 296     -47.140   4.213 -16.508  1.00 10.00      A   
ATOM   2806  SD  MET A 296     -48.337   5.385 -17.179  1.00 10.00      A   
ATOM   2807  CE  MET A 296     -47.927   5.324 -18.923  1.00 10.00      A   
ATOM   2808  C   MET A 296     -49.043   0.822 -16.661  1.00 10.00      A   
ATOM   2809  O   MET A 296     -49.752   0.583 -17.640  1.00 10.00      A   
ATOM   2810  N   LEU A 297     -48.476  -0.127 -15.923  1.00 10.00      A   
ATOM   2811  HN  LEU A 297     -47.932   0.135 -15.151  1.00 10.00      A   
ATOM   2812  CA  LEU A 297     -48.635  -1.542 -16.228  1.00 10.00      A   
ATOM   2813  CB  LEU A 297     -47.674  -2.392 -15.390  1.00 10.00      A   
ATOM   2814  CG  LEU A 297     -46.189  -2.258 -15.738  1.00 10.00      A   
ATOM   2815  CD1 LEU A 297     -45.332  -3.061 -14.772  1.00 10.00      A   
ATOM   2816  CD2 LEU A 297     -45.935  -2.688 -17.175  1.00 10.00      A   
ATOM   2817  C   LEU A 297     -50.075  -1.998 -16.024  1.00 10.00      A   
ATOM   2818  O   LEU A 297     -50.619  -2.737 -16.848  1.00 10.00      A   
ATOM   2819  N   THR A 298     -50.697  -1.557 -14.934  1.00 10.00      A   
ATOM   2820  HN  THR A 298     -50.217  -0.978 -14.301  1.00 10.00      A   
ATOM   2821  CA  THR A 298     -52.076  -1.924 -14.653  1.00 10.00      A   
ATOM   2822  CB  THR A 298     -52.527  -1.454 -13.256  1.00 10.00      A   
ATOM   2823  OG1 THR A 298     -51.710  -0.357 -12.825  1.00 10.00      A   
ATOM   2824  HG1 THR A 298     -51.985   0.449 -13.285  1.00 10.00      A   
ATOM   2825  CG2 THR A 298     -52.409  -2.595 -12.255  1.00 10.00      A   
ATOM   2826  C   THR A 298     -53.010  -1.369 -15.723  1.00 10.00      A   
ATOM   2827  O   THR A 298     -53.988  -2.012 -16.104  1.00 10.00      A   
ATOM   2828  N   SER A 299     -52.683  -0.183 -16.226  1.00 10.00      A   
ATOM   2829  HN  SER A 299     -51.885   0.278 -15.885  1.00 10.00      A   
ATOM   2830  CA  SER A 299     -53.480   0.455 -17.262  1.00 10.00      A   
ATOM   2831  CB  SER A 299     -53.090   1.927 -17.399  1.00 10.00      A   
ATOM   2832  OG  SER A 299     -53.297   2.624 -16.180  1.00 10.00      A   
ATOM   2833  HG  SER A 299     -53.979   3.294 -16.314  1.00 10.00      A   
ATOM   2834  C   SER A 299     -53.314  -0.269 -18.598  1.00 10.00      A   
ATOM   2835  O   SER A 299     -54.116  -0.097 -19.511  1.00 10.00      A   
ATOM   2836  N   GLU A 300     -52.268  -1.078 -18.704  1.00 10.00      A   
ATOM   2837  HN  GLU A 300     -51.654  -1.168 -17.946  1.00 10.00      A   
ATOM   2838  CA  GLU A 300     -52.006  -1.834 -19.920  1.00 10.00      A   
ATOM   2839  CB  GLU A 300     -50.506  -1.866 -20.217  1.00 10.00      A   
ATOM   2840  CG  GLU A 300     -49.943  -0.558 -20.737  1.00 10.00      A   
ATOM   2841  CD  GLU A 300     -48.451  -0.630 -20.977  1.00 10.00      A   
ATOM   2842  OE1 GLU A 300     -47.951  -1.727 -21.302  1.00 10.00      A   
ATOM   2843  OE2 GLU A 300     -47.770   0.409 -20.847  1.00 10.00      A   
ATOM   2844  C   GLU A 300     -52.528  -3.257 -19.791  1.00 10.00      A   
ATOM   2845  O   GLU A 300     -52.484  -4.033 -20.742  1.00 10.00      A   
ATOM   2846  N   ASN A 301     -53.028  -3.596 -18.610  1.00 10.00      A   
ATOM   2847  HN  ASN A 301     -53.073  -2.924 -17.897  1.00 10.00      A   
ATOM   2848  CB  ASN A 301     -52.995  -5.498 -17.043  1.00 10.00      A   
ATOM   2849  CG  ASN A 301     -53.343  -6.962 -16.839  1.00 10.00      A   
ATOM   2850  OD1 ASN A 301     -53.512  -7.715 -17.797  1.00 10.00      A   
ATOM   2851  ND2 ASN A 301     -53.445  -7.377 -15.590  1.00 10.00      A   
ATOM   2852 HD21 ASN A 301     -53.293  -6.725 -14.871  1.00 10.00      A   
ATOM   2853 HD22 ASN A 301     -53.662  -8.320 -15.430  1.00 10.00      A   
ATOM   2854  CA  ASN A 301     -53.546  -4.934 -18.359  1.00 10.00      A   
ATOM   2855  C   ASN A 301     -55.067  -4.918 -18.333  1.00 10.00      A   
ATOM   2856  O   ASN A 301     -55.682  -5.164 -19.394  1.00 10.00      A   
ATOM   2857  OXT ASN A 301     -55.644  -4.639 -17.259  1.00 10.00      A   
ATOM   2858  CB  MET B   1      28.547 -29.669  -2.235  1.00 10.00      B   
ATOM   2859  CG  MET B   1      29.349 -30.170  -1.039  1.00 10.00      B   
ATOM   2860  SD  MET B   1      31.113 -29.797  -1.162  1.00 10.00      B   
ATOM   2861  CE  MET B   1      31.642 -31.025  -2.356  1.00 10.00      B   
ATOM   2862  C   MET B   1      29.226 -27.254  -2.075  1.00 10.00      B   
ATOM   2863  O   MET B   1      29.882 -27.017  -3.091  1.00 10.00      B   
ATOM   2864  N   MET B   1      27.161 -27.882  -3.254  1.00 10.00      B   
ATOM   2865  HT1 MET B   1      26.381 -28.561  -3.322  1.00 10.00      B   
ATOM   2866  HT2 MET B   1      27.697 -27.902  -4.143  1.00 10.00      B   
ATOM   2867  HT3 MET B   1      26.766 -26.928  -3.125  1.00 10.00      B   
ATOM   2868  CA  MET B   1      28.050 -28.221  -2.118  1.00 10.00      B   
ATOM   2869  N   SER B   2      29.482 -26.693  -0.902  1.00 10.00      B   
ATOM   2870  HN  SER B   2      28.933 -26.942  -0.125  1.00 10.00      B   
ATOM   2871  CA  SER B   2      30.570 -25.743  -0.716  1.00 10.00      B   
ATOM   2872  CB  SER B   2      30.067 -24.317  -0.973  1.00 10.00      B   
ATOM   2873  OG  SER B   2      29.239 -24.265  -2.123  1.00 10.00      B   
ATOM   2874  HG  SER B   2      29.548 -24.914  -2.765  1.00 10.00      B   
ATOM   2875  C   SER B   2      31.105 -25.853   0.708  1.00 10.00      B   
ATOM   2876  O   SER B   2      30.552 -26.598   1.518  1.00 10.00      B   
ATOM   2877  N   THR B   3      32.178 -25.128   1.005  1.00 10.00      B   
ATOM   2878  HN  THR B   3      32.593 -24.573   0.310  1.00 10.00      B   
ATOM   2879  CA  THR B   3      32.766 -25.141   2.339  1.00 10.00      B   
ATOM   2880  CB  THR B   3      34.202 -24.584   2.313  1.00 10.00      B   
ATOM   2881  OG1 THR B   3      34.868 -25.046   1.125  1.00 10.00      B   
ATOM   2882  HG1 THR B   3      34.632 -25.969   0.967  1.00 10.00      B   
ATOM   2883  CG2 THR B   3      34.981 -25.055   3.532  1.00 10.00      B   
ATOM   2884  C   THR B   3      31.906 -24.321   3.308  1.00 10.00      B   
ATOM   2885  O   THR B   3      32.142 -23.127   3.519  1.00 10.00      B   
ATOM   2886  N   PHE B   4      30.893 -24.967   3.868  1.00 10.00      B   
ATOM   2887  HN  PHE B   4      30.751 -25.915   3.646  1.00 10.00      B   
ATOM   2888  CA  PHE B   4      29.988 -24.317   4.802  1.00 10.00      B   
ATOM   2889  CB  PHE B   4      28.579 -24.917   4.695  1.00 10.00      B   
ATOM   2890  CG  PHE B   4      27.773 -24.407   3.533  1.00 10.00      B   
ATOM   2891  CD1 PHE B   4      27.706 -25.123   2.348  1.00 10.00      B   
ATOM   2892  CD2 PHE B   4      27.083 -23.211   3.626  1.00 10.00      B   
ATOM   2893  CE1 PHE B   4      26.965 -24.657   1.279  1.00 10.00      B   
ATOM   2894  CE2 PHE B   4      26.339 -22.737   2.561  1.00 10.00      B   
ATOM   2895  CZ  PHE B   4      26.281 -23.461   1.386  1.00 10.00      B   
ATOM   2896  C   PHE B   4      30.492 -24.442   6.233  1.00 10.00      B   
ATOM   2897  O   PHE B   4      30.895 -25.522   6.674  1.00 10.00      B   
ATOM   2898  N   ILE B   5      30.458 -23.334   6.955  1.00 10.00      B   
ATOM   2899  HN  ILE B   5      30.120 -22.507   6.545  1.00 10.00      B   
ATOM   2900  CA  ILE B   5      30.897 -23.308   8.339  1.00 10.00      B   
ATOM   2901  CB  ILE B   5      32.202 -22.492   8.519  1.00 10.00      B   
ATOM   2902  CG1 ILE B   5      32.778 -22.689   9.924  1.00 10.00      B   
ATOM   2903  CG2 ILE B   5      31.979 -21.013   8.221  1.00 10.00      B   
ATOM   2904  CD1 ILE B   5      34.241 -22.317  10.045  1.00 10.00      B   
ATOM   2905  C   ILE B   5      29.788 -22.759   9.230  1.00 10.00      B   
ATOM   2906  O   ILE B   5      29.023 -21.885   8.813  1.00 10.00      B   
ATOM   2907  N   PHE B   6      29.688 -23.292  10.438  1.00 10.00      B   
ATOM   2908  HN  PHE B   6      30.323 -23.992  10.704  1.00 10.00      B   
ATOM   2909  CA  PHE B   6      28.666 -22.869  11.381  1.00 10.00      B   
ATOM   2910  CB  PHE B   6      27.873 -24.082  11.878  1.00 10.00      B   
ATOM   2911  CG  PHE B   6      27.238 -24.881  10.775  1.00 10.00      B   
ATOM   2912  CD1 PHE B   6      27.871 -26.000  10.255  1.00 10.00      B   
ATOM   2913  CD2 PHE B   6      26.012 -24.510  10.252  1.00 10.00      B   
ATOM   2914  CE1 PHE B   6      27.290 -26.731   9.237  1.00 10.00      B   
ATOM   2915  CE2 PHE B   6      25.426 -25.236   9.234  1.00 10.00      B   
ATOM   2916  CZ  PHE B   6      26.067 -26.349   8.725  1.00 10.00      B   
ATOM   2917  C   PHE B   6      29.285 -22.121  12.557  1.00 10.00      B   
ATOM   2918  O   PHE B   6      30.421 -22.402  12.951  1.00 10.00      B   
ATOM   2919  N   PRO B   7      28.544 -21.160  13.132  1.00 10.00      B   
ATOM   2920  CA  PRO B   7      29.018 -20.358  14.267  1.00 10.00      B   
ATOM   2921  CB  PRO B   7      27.811 -19.484  14.623  1.00 10.00      B   
ATOM   2922  CG  PRO B   7      26.973 -19.458  13.392  1.00 10.00      B   
ATOM   2923  CD  PRO B   7      27.182 -20.780  12.716  1.00 10.00      B   
ATOM   2924  C   PRO B   7      29.393 -21.226  15.466  1.00 10.00      B   
ATOM   2925  O   PRO B   7      28.673 -22.163  15.819  1.00 10.00      B   
ATOM   2926  N   GLY B   8      30.513 -20.906  16.094  1.00 10.00      B   
ATOM   2927  HN  GLY B   8      31.044 -20.139  15.778  1.00 10.00      B   
ATOM   2928  CA  GLY B   8      30.954 -21.666  17.247  1.00 10.00      B   
ATOM   2929  C   GLY B   8      32.099 -22.602  16.919  1.00 10.00      B   
ATOM   2930  O   GLY B   8      32.620 -23.294  17.795  1.00 10.00      B   
ATOM   2931  N   ASP B   9      32.483 -22.637  15.651  1.00 10.00      B   
ATOM   2932  HN  ASP B   9      32.023 -22.073  14.996  1.00 10.00      B   
ATOM   2933  CA  ASP B   9      33.580 -23.490  15.216  1.00 10.00      B   
ATOM   2934  CB  ASP B   9      33.432 -23.865  13.743  1.00 10.00      B   
ATOM   2935  CG  ASP B   9      33.872 -25.288  13.463  1.00 10.00      B   
ATOM   2936  OD1 ASP B   9      34.999 -25.662  13.855  1.00 10.00      B   
ATOM   2937  OD2 ASP B   9      33.086 -26.046  12.857  1.00 10.00      B   
ATOM   2938  C   ASP B   9      34.905 -22.782  15.441  1.00 10.00      B   
ATOM   2939  O   ASP B   9      34.932 -21.622  15.842  1.00 10.00      B   
ATOM   2940  N   SER B  10      35.998 -23.466  15.174  1.00 10.00      B   
ATOM   2941  HN  SER B  10      35.920 -24.381  14.820  1.00 10.00      B   
ATOM   2942  CA  SER B  10      37.312 -22.885  15.365  1.00 10.00      B   
ATOM   2943  CB  SER B  10      38.241 -23.888  16.045  1.00 10.00      B   
ATOM   2944  OG  SER B  10      37.659 -24.356  17.254  1.00 10.00      B   
ATOM   2945  HG  SER B  10      37.265 -23.605  17.723  1.00 10.00      B   
ATOM   2946  C   SER B  10      37.904 -22.395  14.049  1.00 10.00      B   
ATOM   2947  O   SER B  10      37.524 -22.860  12.969  1.00 10.00      B   
ATOM   2948  N   PHE B  11      38.828 -21.448  14.152  1.00 10.00      B   
ATOM   2949  HN  PHE B  11      39.080 -21.127  15.044  1.00 10.00      B   
ATOM   2950  CA  PHE B  11      39.488 -20.874  12.991  1.00 10.00      B   
ATOM   2951  CB  PHE B  11      40.232 -19.598  13.400  1.00 10.00      B   
ATOM   2952  CG  PHE B  11      40.322 -18.556  12.323  1.00 10.00      B   
ATOM   2953  CD1 PHE B  11      39.204 -18.202  11.587  1.00 10.00      B   
ATOM   2954  CD2 PHE B  11      41.524 -17.924  12.055  1.00 10.00      B   
ATOM   2955  CE1 PHE B  11      39.282 -17.235  10.603  1.00 10.00      B   
ATOM   2956  CE2 PHE B  11      41.611 -16.958  11.073  1.00 10.00      B   
ATOM   2957  CZ  PHE B  11      40.488 -16.615  10.346  1.00 10.00      B   
ATOM   2958  C   PHE B  11      40.466 -21.882  12.393  1.00 10.00      B   
ATOM   2959  O   PHE B  11      41.394 -22.326  13.065  1.00 10.00      B   
ATOM   2960  N   PRO B  12      40.263 -22.263  11.122  1.00 10.00      B   
ATOM   2961  CA  PRO B  12      41.124 -23.233  10.431  1.00 10.00      B   
ATOM   2962  CB  PRO B  12      40.360 -23.545   9.134  1.00 10.00      B   
ATOM   2963  CG  PRO B  12      39.004 -22.944   9.309  1.00 10.00      B   
ATOM   2964  CD  PRO B  12      39.171 -21.798  10.261  1.00 10.00      B   
ATOM   2965  C   PRO B  12      42.499 -22.656  10.098  1.00 10.00      B   
ATOM   2966  O   PRO B  12      43.431 -23.395   9.769  1.00 10.00      B   
ATOM   2967  N   VAL B  13      42.616 -21.338  10.175  1.00 10.00      B   
ATOM   2968  HN  VAL B  13      41.842 -20.808  10.446  1.00 10.00      B   
ATOM   2969  CA  VAL B  13      43.874 -20.663   9.880  1.00 10.00      B   
ATOM   2970  CB  VAL B  13      43.653 -19.266   9.256  1.00 10.00      B   
ATOM   2971  CG1 VAL B  13      44.945 -18.745   8.648  1.00 10.00      B   
ATOM   2972  CG2 VAL B  13      42.548 -19.307   8.208  1.00 10.00      B   
ATOM   2973  C   VAL B  13      44.728 -20.540  11.139  1.00 10.00      B   
ATOM   2974  O   VAL B  13      44.222 -20.234  12.220  1.00 10.00      B   
ATOM   2975  N   ASP B  14      46.021 -20.796  10.986  1.00 10.00      B   
ATOM   2976  HN  ASP B  14      46.351 -21.037  10.095  1.00 10.00      B   
ATOM   2977  CA  ASP B  14      46.969 -20.734  12.094  1.00 10.00      B   
ATOM   2978  CB  ASP B  14      48.339 -21.223  11.630  1.00 10.00      B   
ATOM   2979  CG  ASP B  14      49.249 -21.581  12.784  1.00 10.00      B   
ATOM   2980  OD1 ASP B  14      49.956 -20.686  13.291  1.00 10.00      B   
ATOM   2981  OD2 ASP B  14      49.274 -22.767  13.177  1.00 10.00      B   
ATOM   2982  C   ASP B  14      47.089 -19.320  12.660  1.00 10.00      B   
ATOM   2983  O   ASP B  14      47.201 -18.351  11.909  1.00 10.00      B   
ATOM   2984  N   PRO B  15      47.075 -19.190  13.999  1.00 10.00      B   
ATOM   2985  CA  PRO B  15      47.178 -17.892  14.688  1.00 10.00      B   
ATOM   2986  CB  PRO B  15      47.038 -18.253  16.172  1.00 10.00      B   
ATOM   2987  CG  PRO B  15      46.422 -19.610  16.185  1.00 10.00      B   
ATOM   2988  CD  PRO B  15      46.926 -20.298  14.955  1.00 10.00      B   
ATOM   2989  C   PRO B  15      48.510 -17.175  14.451  1.00 10.00      B   
ATOM   2990  O   PRO B  15      48.636 -15.981  14.728  1.00 10.00      B   
ATOM   2991  N   THR B  16      49.501 -17.895  13.940  1.00 10.00      B   
ATOM   2992  HN  THR B  16      49.350 -18.847  13.733  1.00 10.00      B   
ATOM   2993  CA  THR B  16      50.809 -17.307  13.678  1.00 10.00      B   
ATOM   2994  CB  THR B  16      51.908 -18.394  13.657  1.00 10.00      B   
ATOM   2995  OG1 THR B  16      51.656 -19.343  14.699  1.00 10.00      B   
ATOM   2996  HG1 THR B  16      50.945 -19.943  14.415  1.00 10.00      B   
ATOM   2997  CG2 THR B  16      53.286 -17.786  13.866  1.00 10.00      B   
ATOM   2998  C   THR B  16      50.810 -16.550  12.347  1.00 10.00      B   
ATOM   2999  O   THR B  16      51.741 -15.802  12.041  1.00 10.00      B   
ATOM   3000  N   THR B  17      49.754 -16.731  11.566  1.00 10.00      B   
ATOM   3001  HN  THR B  17      49.025 -17.317  11.865  1.00 10.00      B   
ATOM   3002  CA  THR B  17      49.647 -16.073  10.277  1.00 10.00      B   
ATOM   3003  CB  THR B  17      49.137 -17.050   9.205  1.00 10.00      B   
ATOM   3004  OG1 THR B  17      49.854 -18.284   9.325  1.00 10.00      B   
ATOM   3005  HG1 THR B  17      50.800 -18.091   9.384  1.00 10.00      B   
ATOM   3006  CG2 THR B  17      49.367 -16.481   7.813  1.00 10.00      B   
ATOM   3007  C   THR B  17      48.725 -14.860  10.347  1.00 10.00      B   
ATOM   3008  O   THR B  17      47.595 -14.958  10.826  1.00 10.00      B   
ATOM   3009  N   PRO B  18      49.215 -13.691   9.893  1.00 10.00      B   
ATOM   3010  CA  PRO B  18      48.429 -12.453   9.877  1.00 10.00      B   
ATOM   3011  CB  PRO B  18      49.435 -11.387   9.430  1.00 10.00      B   
ATOM   3012  CG  PRO B  18      50.502 -12.143   8.715  1.00 10.00      B   
ATOM   3013  CD  PRO B  18      50.581 -13.486   9.382  1.00 10.00      B   
ATOM   3014  C   PRO B  18      47.267 -12.535   8.889  1.00 10.00      B   
ATOM   3015  O   PRO B  18      47.459 -12.486   7.669  1.00 10.00      B   
ATOM   3016  N   VAL B  19      46.063 -12.673   9.424  1.00 10.00      B   
ATOM   3017  HN  VAL B  19      45.975 -12.703  10.402  1.00 10.00      B   
ATOM   3018  CA  VAL B  19      44.869 -12.777   8.602  1.00 10.00      B   
ATOM   3019  CB  VAL B  19      44.178 -14.146   8.796  1.00 10.00      B   
ATOM   3020  CG1 VAL B  19      42.952 -14.268   7.902  1.00 10.00      B   
ATOM   3021  CG2 VAL B  19      45.149 -15.284   8.532  1.00 10.00      B   
ATOM   3022  C   VAL B  19      43.872 -11.673   8.934  1.00 10.00      B   
ATOM   3023  O   VAL B  19      43.539 -11.456  10.099  1.00 10.00      B   
ATOM   3024  N   LYS B  20      43.411 -10.975   7.906  1.00 10.00      B   
ATOM   3025  HN  LYS B  20      43.737 -11.181   7.000  1.00 10.00      B   
ATOM   3026  CA  LYS B  20      42.433  -9.914   8.074  1.00 10.00      B   
ATOM   3027  CB  LYS B  20      42.466  -8.968   6.867  1.00 10.00      B   
ATOM   3028  CG  LYS B  20      41.575  -7.744   7.002  1.00 10.00      B   
ATOM   3029  CD  LYS B  20      41.571  -6.920   5.725  1.00 10.00      B   
ATOM   3030  CE  LYS B  20      40.741  -5.658   5.887  1.00 10.00      B   
ATOM   3031  NZ  LYS B  20      40.589  -4.924   4.605  1.00 10.00      B   
ATOM   3032  HZ1 LYS B  20      40.220  -5.562   3.869  1.00 10.00      B   
ATOM   3033  HZ2 LYS B  20      41.505  -4.548   4.293  1.00 10.00      B   
ATOM   3034  HZ3 LYS B  20      39.924  -4.133   4.724  1.00 10.00      B   
ATOM   3035  C   LYS B  20      41.048 -10.535   8.220  1.00 10.00      B   
ATOM   3036  O   LYS B  20      40.636 -11.352   7.390  1.00 10.00      B   
ATOM   3037  N   LEU B  21      40.345 -10.166   9.277  1.00 10.00      B   
ATOM   3038  HN  LEU B  21      40.724  -9.514   9.904  1.00 10.00      B   
ATOM   3039  CA  LEU B  21      39.020 -10.707   9.529  1.00 10.00      B   
ATOM   3040  CB  LEU B  21      38.743 -10.768  11.029  1.00 10.00      B   
ATOM   3041  CG  LEU B  21      39.829 -11.418  11.888  1.00 10.00      B   
ATOM   3042  CD1 LEU B  21      39.401 -11.456  13.345  1.00 10.00      B   
ATOM   3043  CD2 LEU B  21      40.155 -12.818  11.386  1.00 10.00      B   
ATOM   3044  C   LEU B  21      37.939  -9.899   8.826  1.00 10.00      B   
ATOM   3045  O   LEU B  21      37.903  -8.672   8.924  1.00 10.00      B   
ATOM   3046  N   GLY B  22      37.068 -10.596   8.114  1.00 10.00      B   
ATOM   3047  HN  GLY B  22      37.160 -11.572   8.064  1.00 10.00      B   
ATOM   3048  CA  GLY B  22      35.989  -9.943   7.409  1.00 10.00      B   
ATOM   3049  C   GLY B  22      34.641 -10.245   8.034  1.00 10.00      B   
ATOM   3050  O   GLY B  22      34.578 -10.800   9.136  1.00 10.00      B   
ATOM   3051  N   PRO B  23      33.538  -9.892   7.350  1.00 10.00      B   
ATOM   3052  CA  PRO B  23      32.178 -10.132   7.849  1.00 10.00      B   
ATOM   3053  CB  PRO B  23      31.284  -9.685   6.688  1.00 10.00      B   
ATOM   3054  CG  PRO B  23      32.119  -8.723   5.922  1.00 10.00      B   
ATOM   3055  CD  PRO B  23      33.530  -9.223   6.039  1.00 10.00      B   
ATOM   3056  C   PRO B  23      31.935 -11.605   8.159  1.00 10.00      B   
ATOM   3057  O   PRO B  23      32.299 -12.489   7.376  1.00 10.00      B   
ATOM   3058  N   GLY B  24      31.340 -11.863   9.313  1.00 10.00      B   
ATOM   3059  HN  GLY B  24      31.096 -11.117   9.905  1.00 10.00      B   
ATOM   3060  CA  GLY B  24      31.056 -13.224   9.716  1.00 10.00      B   
ATOM   3061  C   GLY B  24      32.022 -13.712  10.772  1.00 10.00      B   
ATOM   3062  O   GLY B  24      31.707 -14.615  11.552  1.00 10.00      B   
ATOM   3063  N   ILE B  25      33.201 -13.112  10.803  1.00 10.00      B   
ATOM   3064  HN  ILE B  25      33.386 -12.386  10.165  1.00 10.00      B   
ATOM   3065  CA  ILE B  25      34.224 -13.483  11.766  1.00 10.00      B   
ATOM   3066  CB  ILE B  25      35.618 -13.536  11.106  1.00 10.00      B   
ATOM   3067  CG1 ILE B  25      35.617 -14.477   9.893  1.00 10.00      B   
ATOM   3068  CG2 ILE B  25      36.670 -13.966  12.114  1.00 10.00      B   
ATOM   3069  CD1 ILE B  25      35.358 -15.931  10.236  1.00 10.00      B   
ATOM   3070  C   ILE B  25      34.243 -12.472  12.908  1.00 10.00      B   
ATOM   3071  O   ILE B  25      34.317 -11.264  12.676  1.00 10.00      B   
ATOM   3072  N   TYR B  26      34.166 -12.964  14.136  1.00 10.00      B   
ATOM   3073  HN  TYR B  26      34.118 -13.938  14.265  1.00 10.00      B   
ATOM   3074  CA  TYR B  26      34.167 -12.094  15.299  1.00 10.00      B   
ATOM   3075  CB  TYR B  26      32.845 -12.217  16.068  1.00 10.00      B   
ATOM   3076  CG  TYR B  26      32.866 -11.663  17.479  1.00 10.00      B   
ATOM   3077  CD1 TYR B  26      32.983 -10.298  17.720  1.00 10.00      B   
ATOM   3078  CD2 TYR B  26      32.756 -12.510  18.573  1.00 10.00      B   
ATOM   3079  CE1 TYR B  26      32.990  -9.797  19.013  1.00 10.00      B   
ATOM   3080  CE2 TYR B  26      32.764 -12.019  19.865  1.00 10.00      B   
ATOM   3081  CZ  TYR B  26      32.879 -10.665  20.082  1.00 10.00      B   
ATOM   3082  OH  TYR B  26      32.880 -10.174  21.373  1.00 10.00      B   
ATOM   3083  HH  TYR B  26      33.430 -10.747  21.937  1.00 10.00      B   
ATOM   3084  C   TYR B  26      35.350 -12.384  16.209  1.00 10.00      B   
ATOM   3085  O   TYR B  26      35.573 -13.526  16.621  1.00 10.00      B   
ATOM   3086  N   CYS B  27      36.113 -11.346  16.498  1.00 10.00      B   
ATOM   3087  HN  CYS B  27      35.896 -10.475  16.109  1.00 10.00      B   
ATOM   3088  CA  CYS B  27      37.260 -11.453  17.379  1.00 10.00      B   
ATOM   3089  CB  CYS B  27      38.466 -10.724  16.785  1.00 10.00      B   
ATOM   3090  SG  CYS B  27      39.993 -10.903  17.737  1.00 10.00      B   
ATOM   3091  HG  CYS B  27      40.984 -11.118  16.880  1.00 10.00      B   
ATOM   3092  C   CYS B  27      36.892 -10.845  18.724  1.00 10.00      B   
ATOM   3093  O   CYS B  27      36.797  -9.624  18.853  1.00 10.00      B   
ATOM   3094  N   ASP B  28      36.648 -11.703  19.706  1.00 10.00      B   
ATOM   3095  HN  ASP B  28      36.738 -12.664  19.532  1.00 10.00      B   
ATOM   3096  CA  ASP B  28      36.266 -11.253  21.042  1.00 10.00      B   
ATOM   3097  CB  ASP B  28      35.948 -12.446  21.944  1.00 10.00      B   
ATOM   3098  CG  ASP B  28      35.428 -12.018  23.302  1.00 10.00      B   
ATOM   3099  OD1 ASP B  28      34.351 -11.385  23.355  1.00 10.00      B   
ATOM   3100  OD2 ASP B  28      36.096 -12.309  24.319  1.00 10.00      B   
ATOM   3101  C   ASP B  28      37.362 -10.401  21.665  1.00 10.00      B   
ATOM   3102  O   ASP B  28      38.473 -10.872  21.869  1.00 10.00      B   
ATOM   3103  N   PRO B  29      37.062  -9.134  21.975  1.00 10.00      B   
ATOM   3104  CA  PRO B  29      38.039  -8.211  22.563  1.00 10.00      B   
ATOM   3105  CB  PRO B  29      37.330  -6.855  22.496  1.00 10.00      B   
ATOM   3106  CG  PRO B  29      35.879  -7.190  22.507  1.00 10.00      B   
ATOM   3107  CD  PRO B  29      35.748  -8.495  21.772  1.00 10.00      B   
ATOM   3108  C   PRO B  29      38.389  -8.555  24.009  1.00 10.00      B   
ATOM   3109  O   PRO B  29      39.366  -8.048  24.556  1.00 10.00      B   
ATOM   3110  N   ASN B  30      37.600  -9.425  24.622  1.00 10.00      B   
ATOM   3111  HN  ASN B  30      36.845  -9.813  24.135  1.00 10.00      B   
ATOM   3112  CA  ASN B  30      37.835  -9.814  26.005  1.00 10.00      B   
ATOM   3113  CB  ASN B  30      36.517 -10.150  26.713  1.00 10.00      B   
ATOM   3114  CG  ASN B  30      35.702  -8.915  27.065  1.00 10.00      B   
ATOM   3115  OD1 ASN B  30      36.252  -7.850  27.347  1.00 10.00      B   
ATOM   3116  ND2 ASN B  30      34.384  -9.044  27.044  1.00 10.00      B   
ATOM   3117 HD21 ASN B  30      34.006  -9.920  26.804  1.00 10.00      B   
ATOM   3118 HD22 ASN B  30      33.837  -8.263  27.275  1.00 10.00      B   
ATOM   3119  C   ASN B  30      38.826 -10.969  26.109  1.00 10.00      B   
ATOM   3120  O   ASN B  30      39.829 -10.872  26.812  1.00 10.00      B   
ATOM   3121  N   THR B  31      38.554 -12.055  25.400  1.00 10.00      B   
ATOM   3122  HN  THR B  31      37.735 -12.080  24.852  1.00 10.00      B   
ATOM   3123  CA  THR B  31      39.432 -13.218  25.430  1.00 10.00      B   
ATOM   3124  CB  THR B  31      38.639 -14.538  25.341  1.00 10.00      B   
ATOM   3125  OG1 THR B  31      37.650 -14.456  24.302  1.00 10.00      B   
ATOM   3126  HG1 THR B  31      37.081 -13.684  24.451  1.00 10.00      B   
ATOM   3127  CG2 THR B  31      37.951 -14.831  26.662  1.00 10.00      B   
ATOM   3128  C   THR B  31      40.477 -13.165  24.315  1.00 10.00      B   
ATOM   3129  O   THR B  31      41.457 -13.913  24.333  1.00 10.00      B   
ATOM   3130  N   GLN B  32      40.251 -12.274  23.353  1.00 10.00      B   
ATOM   3131  HN  GLN B  32      39.446 -11.720  23.406  1.00 10.00      B   
ATOM   3132  CA  GLN B  32      41.150 -12.095  22.212  1.00 10.00      B   
ATOM   3133  CB  GLN B  32      42.540 -11.624  22.656  1.00 10.00      B   
ATOM   3134  CG  GLN B  32      42.588 -10.160  23.069  1.00 10.00      B   
ATOM   3135  CD  GLN B  32      42.199  -9.223  21.941  1.00 10.00      B   
ATOM   3136  OE1 GLN B  32      42.425  -9.516  20.766  1.00 10.00      B   
ATOM   3137  NE2 GLN B  32      41.610  -8.090  22.288  1.00 10.00      B   
ATOM   3138 HE21 GLN B  32      41.458  -7.921  23.246  1.00 10.00      B   
ATOM   3139 HE22 GLN B  32      41.358  -7.463  21.579  1.00 10.00      B   
ATOM   3140  C   GLN B  32      41.228 -13.351  21.345  1.00 10.00      B   
ATOM   3141  O   GLN B  32      42.303 -13.746  20.888  1.00 10.00      B   
ATOM   3142  N   GLU B  33      40.074 -13.965  21.113  1.00 10.00      B   
ATOM   3143  HN  GLU B  33      39.250 -13.590  21.489  1.00 10.00      B   
ATOM   3144  CA  GLU B  33      39.997 -15.176  20.309  1.00 10.00      B   
ATOM   3145  CB  GLU B  33      39.451 -16.344  21.139  1.00 10.00      B   
ATOM   3146  CG  GLU B  33      39.245 -17.625  20.344  1.00 10.00      B   
ATOM   3147  CD  GLU B  33      38.952 -18.823  21.219  1.00 10.00      B   
ATOM   3148  OE1 GLU B  33      37.818 -18.930  21.722  1.00 10.00      B   
ATOM   3149  OE2 GLU B  33      39.858 -19.668  21.398  1.00 10.00      B   
ATOM   3150  C   GLU B  33      39.137 -14.963  19.064  1.00 10.00      B   
ATOM   3151  O   GLU B  33      38.076 -14.331  19.123  1.00 10.00      B   
ATOM   3152  N   ILE B  34      39.603 -15.500  17.945  1.00 10.00      B   
ATOM   3153  HN  ILE B  34      40.449 -15.999  17.971  1.00 10.00      B   
ATOM   3154  CA  ILE B  34      38.894 -15.391  16.682  1.00 10.00      B   
ATOM   3155  CB  ILE B  34      39.886 -15.376  15.500  1.00 10.00      B   
ATOM   3156  CG1 ILE B  34      40.849 -14.190  15.619  1.00 10.00      B   
ATOM   3157  CG2 ILE B  34      39.149 -15.345  14.168  1.00 10.00      B   
ATOM   3158  CD1 ILE B  34      41.914 -14.150  14.542  1.00 10.00      B   
ATOM   3159  C   ILE B  34      37.942 -16.570  16.517  1.00 10.00      B   
ATOM   3160  O   ILE B  34      38.354 -17.727  16.625  1.00 10.00      B   
ATOM   3161  N   ARG B  35      36.674 -16.279  16.256  1.00 10.00      B   
ATOM   3162  HN  ARG B  35      36.401 -15.338  16.176  1.00 10.00      B   
ATOM   3163  CA  ARG B  35      35.675 -17.324  16.082  1.00 10.00      B   
ATOM   3164  CB  ARG B  35      35.083 -17.719  17.436  1.00 10.00      B   
ATOM   3165  CG  ARG B  35      35.022 -19.217  17.664  1.00 10.00      B   
ATOM   3166  CD  ARG B  35      34.332 -19.553  18.975  1.00 10.00      B   
ATOM   3167  NE  ARG B  35      35.104 -19.113  20.137  1.00 10.00      B   
ATOM   3168  HE  ARG B  35      36.068 -19.317  20.143  1.00 10.00      B   
ATOM   3169  CZ  ARG B  35      34.578 -18.478  21.184  1.00 10.00      B   
ATOM   3170  NH1 ARG B  35      33.280 -18.206  21.219  1.00 10.00      B   
ATOM   3171 HH11 ARG B  35      32.869 -17.708  22.039  1.00 10.00      B   
ATOM   3172 HH12 ARG B  35      32.665 -18.488  20.426  1.00 10.00      B   
ATOM   3173  NH2 ARG B  35      35.358 -18.112  22.189  1.00 10.00      B   
ATOM   3174 HH21 ARG B  35      36.389 -18.326  22.158  1.00 10.00      B   
ATOM   3175 HH22 ARG B  35      34.959 -17.612  23.014  1.00 10.00      B   
ATOM   3176  C   ARG B  35      34.565 -16.873  15.135  1.00 10.00      B   
ATOM   3177  O   ARG B  35      34.114 -15.730  15.202  1.00 10.00      B   
ATOM   3178  N   PRO B  36      34.146 -17.750  14.207  1.00 10.00      B   
ATOM   3179  CA  PRO B  36      33.068 -17.443  13.260  1.00 10.00      B   
ATOM   3180  CB  PRO B  36      33.098 -18.623  12.283  1.00 10.00      B   
ATOM   3181  CG  PRO B  36      33.720 -19.736  13.052  1.00 10.00      B   
ATOM   3182  CD  PRO B  36      34.706 -19.096  13.988  1.00 10.00      B   
ATOM   3183  C   PRO B  36      31.714 -17.373  13.967  1.00 10.00      B   
ATOM   3184  O   PRO B  36      31.360 -18.265  14.746  1.00 10.00      B   
ATOM   3185  N   VAL B  37      30.965 -16.313  13.699  1.00 10.00      B   
ATOM   3186  HN  VAL B  37      31.294 -15.641  13.058  1.00 10.00      B   
ATOM   3187  CA  VAL B  37      29.663 -16.122  14.326  1.00 10.00      B   
ATOM   3188  CB  VAL B  37      29.633 -14.861  15.220  1.00 10.00      B   
ATOM   3189  CG1 VAL B  37      30.512 -15.051  16.447  1.00 10.00      B   
ATOM   3190  CG2 VAL B  37      30.054 -13.624  14.436  1.00 10.00      B   
ATOM   3191  C   VAL B  37      28.543 -16.038  13.293  1.00 10.00      B   
ATOM   3192  O   VAL B  37      27.450 -15.547  13.582  1.00 10.00      B   
ATOM   3193  N   ASN B  38      28.807 -16.532  12.093  1.00 10.00      B   
ATOM   3194  HN  ASN B  38      29.680 -16.937  11.921  1.00 10.00      B   
ATOM   3195  CA  ASN B  38      27.809 -16.505  11.032  1.00 10.00      B   
ATOM   3196  CB  ASN B  38      28.078 -15.365  10.051  1.00 10.00      B   
ATOM   3197  CG  ASN B  38      26.795 -14.733   9.553  1.00 10.00      B   
ATOM   3198  OD1 ASN B  38      26.059 -15.331   8.774  1.00 10.00      B   
ATOM   3199  ND2 ASN B  38      26.517 -13.520  10.005  1.00 10.00      B   
ATOM   3200 HD21 ASN B  38      27.147 -13.098  10.631  1.00 10.00      B   
ATOM   3201 HD22 ASN B  38      25.689 -13.090   9.699  1.00 10.00      B   
ATOM   3202  C   ASN B  38      27.759 -17.838  10.296  1.00 10.00      B   
ATOM   3203  O   ASN B  38      28.681 -18.650  10.405  1.00 10.00      B   
ATOM   3204  N   THR B  39      26.686 -18.058   9.548  1.00 10.00      B   
ATOM   3205  HN  THR B  39      26.001 -17.357   9.473  1.00 10.00      B   
ATOM   3206  CA  THR B  39      26.509 -19.295   8.804  1.00 10.00      B   
ATOM   3207  CB  THR B  39      25.143 -19.934   9.121  1.00 10.00      B   
ATOM   3208  OG1 THR B  39      24.842 -19.771  10.517  1.00 10.00      B   
ATOM   3209  HG1 THR B  39      25.170 -18.913  10.815  1.00 10.00      B   
ATOM   3210  CG2 THR B  39      25.154 -21.416   8.775  1.00 10.00      B   
ATOM   3211  C   THR B  39      26.595 -19.037   7.303  1.00 10.00      B   
ATOM   3212  O   THR B  39      25.793 -18.287   6.744  1.00 10.00      B   
ATOM   3213  N   GLY B  40      27.569 -19.655   6.652  1.00 10.00      B   
ATOM   3214  HN  GLY B  40      28.192 -20.234   7.143  1.00 10.00      B   
ATOM   3215  CA  GLY B  40      27.724 -19.473   5.227  1.00 10.00      B   
ATOM   3216  C   GLY B  40      28.970 -20.143   4.701  1.00 10.00      B   
ATOM   3217  O   GLY B  40      29.503 -21.062   5.331  1.00 10.00      B   
ATOM   3218  N   VAL B  41      29.437 -19.682   3.551  1.00 10.00      B   
ATOM   3219  HN  VAL B  41      28.970 -18.935   3.112  1.00 10.00      B   
ATOM   3220  CA  VAL B  41      30.628 -20.238   2.928  1.00 10.00      B   
ATOM   3221  CB  VAL B  41      30.525 -20.215   1.387  1.00 10.00      B   
ATOM   3222  CG1 VAL B  41      31.738 -20.882   0.749  1.00 10.00      B   
ATOM   3223  CG2 VAL B  41      29.237 -20.879   0.921  1.00 10.00      B   
ATOM   3224  C   VAL B  41      31.859 -19.453   3.356  1.00 10.00      B   
ATOM   3225  O   VAL B  41      31.934 -18.239   3.160  1.00 10.00      B   
ATOM   3226  N   LEU B  42      32.814 -20.147   3.951  1.00 10.00      B   
ATOM   3227  HN  LEU B  42      32.694 -21.113   4.083  1.00 10.00      B   
ATOM   3228  CA  LEU B  42      34.046 -19.518   4.403  1.00 10.00      B   
ATOM   3229  CB  LEU B  42      34.718 -20.371   5.484  1.00 10.00      B   
ATOM   3230  CG  LEU B  42      36.017 -19.814   6.078  1.00 10.00      B   
ATOM   3231  CD1 LEU B  42      35.747 -18.541   6.868  1.00 10.00      B   
ATOM   3232  CD2 LEU B  42      36.699 -20.856   6.949  1.00 10.00      B   
ATOM   3233  C   LEU B  42      34.994 -19.319   3.228  1.00 10.00      B   
ATOM   3234  O   LEU B  42      35.338 -20.274   2.534  1.00 10.00      B   
ATOM   3235  N   HIS B  43      35.398 -18.078   2.996  1.00 10.00      B   
ATOM   3236  HN  HIS B  43      35.085 -17.354   3.583  1.00 10.00      B   
ATOM   3237  CA  HIS B  43      36.306 -17.767   1.900  1.00 10.00      B   
ATOM   3238  CB  HIS B  43      35.748 -16.623   1.043  1.00 10.00      B   
ATOM   3239  CG  HIS B  43      36.461 -16.411  -0.265  1.00 10.00      B   
ATOM   3240  ND1 HIS B  43      36.126 -15.408  -1.156  1.00 10.00      B   
ATOM   3241  HD1 HIS B  43      35.405 -14.741  -1.035  1.00 10.00      B   
ATOM   3242  CD2 HIS B  43      37.498 -17.075  -0.829  1.00 10.00      B   
ATOM   3243  CE1 HIS B  43      36.930 -15.465  -2.202  1.00 10.00      B   
ATOM   3244  NE2 HIS B  43      37.768 -16.467  -2.027  1.00 10.00      B   
ATOM   3245  HE2 HIS B  43      38.484 -16.727  -2.651  1.00 10.00      B   
ATOM   3246  C   HIS B  43      37.683 -17.409   2.444  1.00 10.00      B   
ATOM   3247  O   HIS B  43      37.866 -16.352   3.048  1.00 10.00      B   
ATOM   3248  N   VAL B  44      38.638 -18.303   2.235  1.00 10.00      B   
ATOM   3249  HN  VAL B  44      38.419 -19.132   1.755  1.00 10.00      B   
ATOM   3250  CA  VAL B  44      40.004 -18.093   2.694  1.00 10.00      B   
ATOM   3251  CB  VAL B  44      40.596 -19.391   3.287  1.00 10.00      B   
ATOM   3252  CG1 VAL B  44      42.018 -19.167   3.781  1.00 10.00      B   
ATOM   3253  CG2 VAL B  44      39.716 -19.917   4.410  1.00 10.00      B   
ATOM   3254  C   VAL B  44      40.881 -17.623   1.536  1.00 10.00      B   
ATOM   3255  O   VAL B  44      40.914 -18.252   0.481  1.00 10.00      B   
ATOM   3256  N   SER B  45      41.579 -16.514   1.731  1.00 10.00      B   
ATOM   3257  HN  SER B  45      41.509 -16.048   2.594  1.00 10.00      B   
ATOM   3258  CA  SER B  45      42.452 -15.973   0.697  1.00 10.00      B   
ATOM   3259  CB  SER B  45      42.524 -14.451   0.809  1.00 10.00      B   
ATOM   3260  OG  SER B  45      41.228 -13.901   0.995  1.00 10.00      B   
ATOM   3261  HG  SER B  45      40.842 -14.265   1.802  1.00 10.00      B   
ATOM   3262  C   SER B  45      43.848 -16.581   0.795  1.00 10.00      B   
ATOM   3263  O   SER B  45      44.352 -16.817   1.895  1.00 10.00      B   
ATOM   3264  N   ALA B  46      44.468 -16.830  -0.354  1.00 10.00      B   
ATOM   3265  HN  ALA B  46      44.019 -16.609  -1.199  1.00 10.00      B   
ATOM   3266  CA  ALA B  46      45.800 -17.423  -0.396  1.00 10.00      B   
ATOM   3267  CB  ALA B  46      46.105 -17.970  -1.785  1.00 10.00      B   
ATOM   3268  C   ALA B  46      46.882 -16.439   0.034  1.00 10.00      B   
ATOM   3269  O   ALA B  46      46.697 -15.221  -0.022  1.00 10.00      B   
ATOM   3270  N   LYS B  47      48.015 -16.984   0.454  1.00 10.00      B   
ATOM   3271  HN  LYS B  47      48.092 -17.960   0.470  1.00 10.00      B   
ATOM   3272  CA  LYS B  47      49.147 -16.184   0.890  1.00 10.00      B   
ATOM   3273  CB  LYS B  47      50.135 -17.055   1.669  1.00 10.00      B   
ATOM   3274  CG  LYS B  47      49.614 -17.510   3.024  1.00 10.00      B   
ATOM   3275  CD  LYS B  47      50.336 -18.754   3.515  1.00 10.00      B   
ATOM   3276  CE  LYS B  47      49.794 -19.211   4.860  1.00 10.00      B   
ATOM   3277  NZ  LYS B  47      50.259 -20.578   5.215  1.00 10.00      B   
ATOM   3278  HZ1 LYS B  47      49.959 -20.819   6.181  1.00 10.00      B   
ATOM   3279  HZ2 LYS B  47      51.296 -20.628   5.163  1.00 10.00      B   
ATOM   3280  HZ3 LYS B  47      49.855 -21.278   4.556  1.00 10.00      B   
ATOM   3281  C   LYS B  47      49.837 -15.527  -0.305  1.00 10.00      B   
ATOM   3282  O   LYS B  47      49.649 -15.943  -1.451  1.00 10.00      B   
ATOM   3283  N   GLY B  48      50.623 -14.497  -0.033  1.00 10.00      B   
ATOM   3284  HN  GLY B  48      50.726 -14.208   0.900  1.00 10.00      B   
ATOM   3285  CA  GLY B  48      51.325 -13.791  -1.085  1.00 10.00      B   
ATOM   3286  C   GLY B  48      50.662 -12.470  -1.397  1.00 10.00      B   
ATOM   3287  O   GLY B  48      51.121 -11.714  -2.252  1.00 10.00      B   
ATOM   3288  N   LYS B  49      49.576 -12.188  -0.692  1.00 10.00      B   
ATOM   3289  HN  LYS B  49      49.266 -12.830  -0.015  1.00 10.00      B   
ATOM   3290  CA  LYS B  49      48.838 -10.951  -0.890  1.00 10.00      B   
ATOM   3291  CB  LYS B  49      47.332 -11.195  -0.779  1.00 10.00      B   
ATOM   3292  CG  LYS B  49      46.722 -11.904  -1.977  1.00 10.00      B   
ATOM   3293  CD  LYS B  49      45.235 -12.131  -1.770  1.00 10.00      B   
ATOM   3294  CE  LYS B  49      44.479 -12.162  -3.089  1.00 10.00      B   
ATOM   3295  NZ  LYS B  49      43.026 -11.910  -2.897  1.00 10.00      B   
ATOM   3296  HZ1 LYS B  49      42.598 -12.668  -2.329  1.00 10.00      B   
ATOM   3297  HZ2 LYS B  49      42.541 -11.865  -3.817  1.00 10.00      B   
ATOM   3298  HZ3 LYS B  49      42.884 -11.006  -2.405  1.00 10.00      B   
ATOM   3299  C   LYS B  49      49.281  -9.889   0.111  1.00 10.00      B   
ATOM   3300  O   LYS B  49      48.637  -9.687   1.142  1.00 10.00      B   
ATOM   3301  N   SER B  50      50.405  -9.242  -0.189  1.00 10.00      B   
ATOM   3302  HN  SER B  50      50.880  -9.482  -1.014  1.00 10.00      B   
ATOM   3303  CA  SER B  50      50.963  -8.190   0.660  1.00 10.00      B   
ATOM   3304  CB  SER B  50      49.998  -7.007   0.770  1.00 10.00      B   
ATOM   3305  OG  SER B  50      49.474  -6.667  -0.505  1.00 10.00      B   
ATOM   3306  HG  SER B  50      50.180  -6.710  -1.158  1.00 10.00      B   
ATOM   3307  C   SER B  50      51.358  -8.711   2.044  1.00 10.00      B   
ATOM   3308  O   SER B  50      51.469  -7.945   3.001  1.00 10.00      B   
ATOM   3309  N   GLY B  51      51.568 -10.020   2.137  1.00 10.00      B   
ATOM   3310  HN  GLY B  51      51.469 -10.577   1.337  1.00 10.00      B   
ATOM   3311  CA  GLY B  51      51.961 -10.629   3.393  1.00 10.00      B   
ATOM   3312  C   GLY B  51      50.826 -10.742   4.395  1.00 10.00      B   
ATOM   3313  O   GLY B  51      51.057 -11.037   5.566  1.00 10.00      B   
ATOM   3314  N   VAL B  52      49.602 -10.499   3.946  1.00 10.00      B   
ATOM   3315  HN  VAL B  52      49.474 -10.257   3.002  1.00 10.00      B   
ATOM   3316  CA  VAL B  52      48.439 -10.583   4.818  1.00 10.00      B   
ATOM   3317  CB  VAL B  52      47.864  -9.180   5.130  1.00 10.00      B   
ATOM   3318  CG1 VAL B  52      46.736  -9.267   6.146  1.00 10.00      B   
ATOM   3319  CG2 VAL B  52      48.953  -8.240   5.626  1.00 10.00      B   
ATOM   3320  C   VAL B  52      47.353 -11.431   4.163  1.00 10.00      B   
ATOM   3321  O   VAL B  52      47.131 -11.341   2.954  1.00 10.00      B   
ATOM   3322  N   GLN B  53      46.708 -12.279   4.949  1.00 10.00      B   
ATOM   3323  HN  GLN B  53      46.952 -12.334   5.901  1.00 10.00      B   
ATOM   3324  CA  GLN B  53      45.639 -13.121   4.436  1.00 10.00      B   
ATOM   3325  CB  GLN B  53      45.697 -14.523   5.042  1.00 10.00      B   
ATOM   3326  CG  GLN B  53      46.734 -15.432   4.409  1.00 10.00      B   
ATOM   3327  CD  GLN B  53      46.559 -16.885   4.812  1.00 10.00      B   
ATOM   3328  OE1 GLN B  53      47.117 -17.336   5.807  1.00 10.00      B   
ATOM   3329  NE2 GLN B  53      45.781 -17.629   4.042  1.00 10.00      B   
ATOM   3330 HE21 GLN B  53      45.360 -17.208   3.254  1.00 10.00      B   
ATOM   3331 HE22 GLN B  53      45.660 -18.576   4.279  1.00 10.00      B   
ATOM   3332  C   GLN B  53      44.290 -12.473   4.723  1.00 10.00      B   
ATOM   3333  O   GLN B  53      44.225 -11.450   5.399  1.00 10.00      B   
ATOM   3334  N   THR B  54      43.224 -13.052   4.206  1.00 10.00      B   
ATOM   3335  HN  THR B  54      43.331 -13.865   3.668  1.00 10.00      B   
ATOM   3336  CA  THR B  54      41.888 -12.517   4.420  1.00 10.00      B   
ATOM   3337  CB  THR B  54      41.484 -11.554   3.284  1.00 10.00      B   
ATOM   3338  OG1 THR B  54      42.584 -10.684   2.970  1.00 10.00      B   
ATOM   3339  HG1 THR B  54      43.276 -10.794   3.634  1.00 10.00      B   
ATOM   3340  CG2 THR B  54      40.283 -10.715   3.694  1.00 10.00      B   
ATOM   3341  C   THR B  54      40.866 -13.647   4.515  1.00 10.00      B   
ATOM   3342  O   THR B  54      40.787 -14.501   3.627  1.00 10.00      B   
ATOM   3343  N   ALA B  55      40.094 -13.651   5.592  1.00 10.00      B   
ATOM   3344  HN  ALA B  55      40.199 -12.940   6.263  1.00 10.00      B   
ATOM   3345  CA  ALA B  55      39.081 -14.673   5.800  1.00 10.00      B   
ATOM   3346  CB  ALA B  55      39.529 -15.667   6.860  1.00 10.00      B   
ATOM   3347  C   ALA B  55      37.750 -14.042   6.188  1.00 10.00      B   
ATOM   3348  O   ALA B  55      37.670 -13.261   7.139  1.00 10.00      B   
ATOM   3349  N   TYR B  56      36.717 -14.369   5.435  1.00 10.00      B   
ATOM   3350  HN  TYR B  56      36.852 -14.983   4.680  1.00 10.00      B   
ATOM   3351  CA  TYR B  56      35.383 -13.852   5.695  1.00 10.00      B   
ATOM   3352  CB  TYR B  56      35.119 -12.572   4.888  1.00 10.00      B   
ATOM   3353  CG  TYR B  56      34.903 -12.787   3.404  1.00 10.00      B   
ATOM   3354  CD1 TYR B  56      33.623 -12.955   2.887  1.00 10.00      B   
ATOM   3355  CD2 TYR B  56      35.974 -12.819   2.521  1.00 10.00      B   
ATOM   3356  CE1 TYR B  56      33.417 -13.156   1.538  1.00 10.00      B   
ATOM   3357  CE2 TYR B  56      35.776 -13.015   1.170  1.00 10.00      B   
ATOM   3358  CZ  TYR B  56      34.497 -13.184   0.682  1.00 10.00      B   
ATOM   3359  OH  TYR B  56      34.298 -13.389  -0.662  1.00 10.00      B   
ATOM   3360  HH  TYR B  56      33.579 -12.821  -0.963  1.00 10.00      B   
ATOM   3361  C   TYR B  56      34.343 -14.916   5.368  1.00 10.00      B   
ATOM   3362  O   TYR B  56      34.648 -15.912   4.704  1.00 10.00      B   
ATOM   3363  N   ILE B  57      33.123 -14.703   5.827  1.00 10.00      B   
ATOM   3364  HN  ILE B  57      32.933 -13.882   6.337  1.00 10.00      B   
ATOM   3365  CA  ILE B  57      32.047 -15.647   5.583  1.00 10.00      B   
ATOM   3366  CB  ILE B  57      31.339 -16.049   6.895  1.00 10.00      B   
ATOM   3367  CG1 ILE B  57      32.331 -16.721   7.848  1.00 10.00      B   
ATOM   3368  CG2 ILE B  57      30.162 -16.974   6.616  1.00 10.00      B   
ATOM   3369  CD1 ILE B  57      31.732 -17.123   9.180  1.00 10.00      B   
ATOM   3370  C   ILE B  57      31.026 -15.068   4.609  1.00 10.00      B   
ATOM   3371  O   ILE B  57      30.564 -13.938   4.773  1.00 10.00      B   
ATOM   3372  N   ASP B  58      30.706 -15.840   3.582  1.00 10.00      B   
ATOM   3373  HN  ASP B  58      31.144 -16.719   3.489  1.00 10.00      B   
ATOM   3374  CA  ASP B  58      29.723 -15.434   2.589  1.00 10.00      B   
ATOM   3375  CB  ASP B  58      30.055 -16.067   1.237  1.00 10.00      B   
ATOM   3376  CG  ASP B  58      29.251 -15.481   0.095  1.00 10.00      B   
ATOM   3377  OD1 ASP B  58      29.819 -14.683  -0.683  1.00 10.00      B   
ATOM   3378  OD2 ASP B  58      28.055 -15.826  -0.046  1.00 10.00      B   
ATOM   3379  C   ASP B  58      28.350 -15.901   3.054  1.00 10.00      B   
ATOM   3380  O   ASP B  58      28.047 -17.094   3.009  1.00 10.00      B   
ATOM   3381  N   TYR B  59      27.537 -14.970   3.525  1.00 10.00      B   
ATOM   3382  HN  TYR B  59      27.828 -14.034   3.528  1.00 10.00      B   
ATOM   3383  CA  TYR B  59      26.216 -15.307   4.027  1.00 10.00      B   
ATOM   3384  CB  TYR B  59      26.160 -15.142   5.551  1.00 10.00      B   
ATOM   3385  CG  TYR B  59      26.367 -13.723   6.052  1.00 10.00      B   
ATOM   3386  CD1 TYR B  59      25.294 -12.970   6.511  1.00 10.00      B   
ATOM   3387  CD2 TYR B  59      27.630 -13.141   6.074  1.00 10.00      B   
ATOM   3388  CE1 TYR B  59      25.472 -11.682   6.976  1.00 10.00      B   
ATOM   3389  CE2 TYR B  59      27.817 -11.851   6.539  1.00 10.00      B   
ATOM   3390  CZ  TYR B  59      26.732 -11.126   6.988  1.00 10.00      B   
ATOM   3391  OH  TYR B  59      26.907  -9.841   7.453  1.00 10.00      B   
ATOM   3392  HH  TYR B  59      27.347  -9.311   6.771  1.00 10.00      B   
ATOM   3393  C   TYR B  59      25.114 -14.495   3.359  1.00 10.00      B   
ATOM   3394  O   TYR B  59      25.224 -13.276   3.208  1.00 10.00      B   
ATOM   3395  N   SER B  60      24.053 -15.183   2.965  1.00 10.00      B   
ATOM   3396  HN  SER B  60      24.035 -16.155   3.106  1.00 10.00      B   
ATOM   3397  CA  SER B  60      22.917 -14.545   2.326  1.00 10.00      B   
ATOM   3398  CB  SER B  60      22.067 -15.599   1.615  1.00 10.00      B   
ATOM   3399  OG  SER B  60      22.886 -16.470   0.851  1.00 10.00      B   
ATOM   3400  HG  SER B  60      22.347 -16.912   0.183  1.00 10.00      B   
ATOM   3401  C   SER B  60      22.082 -13.793   3.361  1.00 10.00      B   
ATOM   3402  O   SER B  60      21.489 -14.395   4.260  1.00 10.00      B   
ATOM   3403  N   SER B  61      22.049 -12.475   3.241  1.00 10.00      B   
ATOM   3404  HN  SER B  61      22.545 -12.046   2.517  1.00 10.00      B   
ATOM   3405  CA  SER B  61      21.303 -11.644   4.168  1.00 10.00      B   
ATOM   3406  CB  SER B  61      22.279 -11.009   5.158  1.00 10.00      B   
ATOM   3407  OG  SER B  61      23.527 -10.761   4.530  1.00 10.00      B   
ATOM   3408  HG  SER B  61      24.000 -11.595   4.420  1.00 10.00      B   
ATOM   3409  C   SER B  61      20.524 -10.558   3.431  1.00 10.00      B   
ATOM   3410  O   SER B  61      20.701 -10.359   2.223  1.00 10.00      B   
ATOM   3411  N   LYS B  62      19.658  -9.871   4.163  1.00 10.00      B   
ATOM   3412  HN  LYS B  62      19.545 -10.105   5.109  1.00 10.00      B   
ATOM   3413  CA  LYS B  62      18.854  -8.794   3.606  1.00 10.00      B   
ATOM   3414  CB  LYS B  62      17.382  -9.212   3.522  1.00 10.00      B   
ATOM   3415  CG  LYS B  62      16.742  -9.537   4.864  1.00 10.00      B   
ATOM   3416  CD  LYS B  62      15.268  -9.874   4.700  1.00 10.00      B   
ATOM   3417  CE  LYS B  62      14.587 -10.095   6.042  1.00 10.00      B   
ATOM   3418  NZ  LYS B  62      13.137 -10.386   5.882  1.00 10.00      B   
ATOM   3419  HZ1 LYS B  62      13.000 -11.198   5.246  1.00 10.00      B   
ATOM   3420  HZ2 LYS B  62      12.645  -9.561   5.480  1.00 10.00      B   
ATOM   3421  HZ3 LYS B  62      12.711 -10.610   6.803  1.00 10.00      B   
ATOM   3422  C   LYS B  62      18.994  -7.525   4.444  1.00 10.00      B   
ATOM   3423  O   LYS B  62      18.489  -6.467   4.074  1.00 10.00      B   
ATOM   3424  N   ARG B  63      19.672  -7.639   5.577  1.00 10.00      B   
ATOM   3425  HN  ARG B  63      20.042  -8.511   5.828  1.00 10.00      B   
ATOM   3426  CA  ARG B  63      19.887  -6.501   6.462  1.00 10.00      B   
ATOM   3427  CB  ARG B  63      19.668  -6.915   7.920  1.00 10.00      B   
ATOM   3428  CG  ARG B  63      18.211  -7.125   8.298  1.00 10.00      B   
ATOM   3429  CD  ARG B  63      18.075  -8.144   9.417  1.00 10.00      B   
ATOM   3430  NE  ARG B  63      18.973  -7.859  10.537  1.00 10.00      B   
ATOM   3431  HE  ARG B  63      19.474  -7.011  10.510  1.00 10.00      B   
ATOM   3432  CZ  ARG B  63      19.137  -8.666  11.584  1.00 10.00      B   
ATOM   3433  NH1 ARG B  63      18.473  -9.812  11.651  1.00 10.00      B   
ATOM   3434 HH11 ARG B  63      18.605 -10.449  12.467  1.00 10.00      B   
ATOM   3435 HH12 ARG B  63      17.813 -10.080  10.891  1.00 10.00      B   
ATOM   3436  NH2 ARG B  63      19.979  -8.332  12.553  1.00 10.00      B   
ATOM   3437 HH21 ARG B  63      20.510  -7.433  12.501  1.00 10.00      B   
ATOM   3438 HH22 ARG B  63      20.110  -8.962  13.375  1.00 10.00      B   
ATOM   3439  C   ARG B  63      21.300  -5.964   6.284  1.00 10.00      B   
ATOM   3440  O   ARG B  63      22.268  -6.597   6.708  1.00 10.00      B   
ATOM   3441  N   TYR B  64      21.419  -4.812   5.639  1.00 10.00      B   
ATOM   3442  HN  TYR B  64      20.613  -4.356   5.310  1.00 10.00      B   
ATOM   3443  CA  TYR B  64      22.721  -4.213   5.396  1.00 10.00      B   
ATOM   3444  CB  TYR B  64      22.719  -3.429   4.080  1.00 10.00      B   
ATOM   3445  CG  TYR B  64      23.931  -2.545   3.892  1.00 10.00      B   
ATOM   3446  CD1 TYR B  64      25.168  -3.089   3.577  1.00 10.00      B   
ATOM   3447  CD2 TYR B  64      23.838  -1.166   4.042  1.00 10.00      B   
ATOM   3448  CE1 TYR B  64      26.278  -2.285   3.421  1.00 10.00      B   
ATOM   3449  CE2 TYR B  64      24.943  -0.357   3.884  1.00 10.00      B   
ATOM   3450  CZ  TYR B  64      26.159  -0.922   3.575  1.00 10.00      B   
ATOM   3451  OH  TYR B  64      27.264  -0.122   3.424  1.00 10.00      B   
ATOM   3452  HH  TYR B  64      27.725  -0.372   2.608  1.00 10.00      B   
ATOM   3453  C   TYR B  64      23.179  -3.316   6.543  1.00 10.00      B   
ATOM   3454  O   TYR B  64      22.436  -2.446   7.009  1.00 10.00      B   
ATOM   3455  N   ILE B  65      24.403  -3.551   6.994  1.00 10.00      B   
ATOM   3456  HN  ILE B  65      24.919  -4.287   6.603  1.00 10.00      B   
ATOM   3457  CA  ILE B  65      25.006  -2.760   8.052  1.00 10.00      B   
ATOM   3458  CB  ILE B  65      25.751  -3.652   9.072  1.00 10.00      B   
ATOM   3459  CG1 ILE B  65      24.799  -4.712   9.638  1.00 10.00      B   
ATOM   3460  CG2 ILE B  65      26.339  -2.805  10.197  1.00 10.00      B   
ATOM   3461  CD1 ILE B  65      25.472  -5.732  10.528  1.00 10.00      B   
ATOM   3462  C   ILE B  65      25.987  -1.774   7.414  1.00 10.00      B   
ATOM   3463  O   ILE B  65      26.894  -2.185   6.689  1.00 10.00      B   
ATOM   3464  N   PRO B  66      25.788  -0.464   7.656  1.00 10.00      B   
ATOM   3465  CA  PRO B  66      26.628   0.609   7.098  1.00 10.00      B   
ATOM   3466  CB  PRO B  66      26.331   1.787   8.025  1.00 10.00      B   
ATOM   3467  CG  PRO B  66      24.916   1.573   8.436  1.00 10.00      B   
ATOM   3468  CD  PRO B  66      24.714   0.081   8.509  1.00 10.00      B   
ATOM   3469  C   PRO B  66      28.120   0.285   7.112  1.00 10.00      B   
ATOM   3470  O   PRO B  66      28.731   0.162   8.174  1.00 10.00      B   
ATOM   3471  N   SER B  67      28.693   0.134   5.924  1.00 10.00      B   
ATOM   3472  HN  SER B  67      28.144   0.227   5.111  1.00 10.00      B   
ATOM   3473  CA  SER B  67      30.106  -0.170   5.785  1.00 10.00      B   
ATOM   3474  CB  SER B  67      30.282  -1.445   4.959  1.00 10.00      B   
ATOM   3475  OG  SER B  67      29.522  -2.515   5.505  1.00 10.00      B   
ATOM   3476  HG  SER B  67      28.702  -2.165   5.885  1.00 10.00      B   
ATOM   3477  C   SER B  67      30.839   0.995   5.121  1.00 10.00      B   
ATOM   3478  O   SER B  67      30.297   1.647   4.227  1.00 10.00      B   
ATOM   3479  N   VAL B  68      32.065   1.265   5.570  1.00 10.00      B   
ATOM   3480  HN  VAL B  68      32.437   0.719   6.299  1.00 10.00      B   
ATOM   3481  CA  VAL B  68      32.869   2.352   5.013  1.00 10.00      B   
ATOM   3482  CB  VAL B  68      34.164   2.601   5.817  1.00 10.00      B   
ATOM   3483  CG1 VAL B  68      33.881   3.481   7.022  1.00 10.00      B   
ATOM   3484  CG2 VAL B  68      34.801   1.288   6.252  1.00 10.00      B   
ATOM   3485  C   VAL B  68      33.217   2.097   3.550  1.00 10.00      B   
ATOM   3486  O   VAL B  68      33.544   0.968   3.170  1.00 10.00      B   
ATOM   3487  N   ASN B  69      33.137   3.153   2.740  1.00 10.00      B   
ATOM   3488  HN  ASN B  69      32.864   4.020   3.116  1.00 10.00      B   
ATOM   3489  CA  ASN B  69      33.431   3.074   1.310  1.00 10.00      B   
ATOM   3490  CB  ASN B  69      34.908   2.756   1.055  1.00 10.00      B   
ATOM   3491  CG  ASN B  69      35.281   2.847  -0.412  1.00 10.00      B   
ATOM   3492  OD1 ASN B  69      34.806   3.725  -1.138  1.00 10.00      B   
ATOM   3493  ND2 ASN B  69      36.124   1.930  -0.864  1.00 10.00      B   
ATOM   3494 HD21 ASN B  69      36.455   1.252  -0.235  1.00 10.00      B   
ATOM   3495 HD22 ASN B  69      36.385   1.967  -1.809  1.00 10.00      B   
ATOM   3496  C   ASN B  69      32.522   2.061   0.618  1.00 10.00      B   
ATOM   3497  O   ASN B  69      32.981   1.104  -0.005  1.00 10.00      B   
ATOM   3498  N   ASP B  70      31.224   2.271   0.753  1.00 10.00      B   
ATOM   3499  HN  ASP B  70      30.918   3.038   1.278  1.00 10.00      B   
ATOM   3500  CA  ASP B  70      30.238   1.387   0.152  1.00 10.00      B   
ATOM   3501  CB  ASP B  70      29.417   0.701   1.245  1.00 10.00      B   
ATOM   3502  CG  ASP B  70      29.297  -0.796   1.053  1.00 10.00      B   
ATOM   3503  OD1 ASP B  70      30.344  -1.481   0.982  1.00 10.00      B   
ATOM   3504  OD2 ASP B  70      28.158  -1.296   0.996  1.00 10.00      B   
ATOM   3505  C   ASP B  70      29.323   2.176  -0.776  1.00 10.00      B   
ATOM   3506  O   ASP B  70      29.034   3.350  -0.523  1.00 10.00      B   
ATOM   3507  N   PHE B  71      28.882   1.533  -1.849  1.00 10.00      B   
ATOM   3508  HN  PHE B  71      29.142   0.597  -1.984  1.00 10.00      B   
ATOM   3509  CA  PHE B  71      28.001   2.164  -2.824  1.00 10.00      B   
ATOM   3510  CB  PHE B  71      28.436   1.808  -4.251  1.00 10.00      B   
ATOM   3511  CG  PHE B  71      29.677   2.525  -4.709  1.00 10.00      B   
ATOM   3512  CD1 PHE B  71      30.926   2.154  -4.238  1.00 10.00      B   
ATOM   3513  CD2 PHE B  71      29.593   3.570  -5.613  1.00 10.00      B   
ATOM   3514  CE1 PHE B  71      32.067   2.814  -4.657  1.00 10.00      B   
ATOM   3515  CE2 PHE B  71      30.729   4.234  -6.037  1.00 10.00      B   
ATOM   3516  CZ  PHE B  71      31.968   3.855  -5.558  1.00 10.00      B   
ATOM   3517  C   PHE B  71      26.565   1.727  -2.585  1.00 10.00      B   
ATOM   3518  O   PHE B  71      26.203   0.579  -2.844  1.00 10.00      B   
ATOM   3519  N   VAL B  72      25.751   2.638  -2.077  1.00 10.00      B   
ATOM   3520  HN  VAL B  72      26.091   3.542  -1.905  1.00 10.00      B   
ATOM   3521  CA  VAL B  72      24.358   2.334  -1.779  1.00 10.00      B   
ATOM   3522  CB  VAL B  72      24.129   2.219  -0.254  1.00 10.00      B   
ATOM   3523  CG1 VAL B  72      24.861   1.008   0.310  1.00 10.00      B   
ATOM   3524  CG2 VAL B  72      24.572   3.492   0.453  1.00 10.00      B   
ATOM   3525  C   VAL B  72      23.415   3.395  -2.347  1.00 10.00      B   
ATOM   3526  O   VAL B  72      23.852   4.439  -2.836  1.00 10.00      B   
ATOM   3527  N   ILE B  73      22.122   3.106  -2.292  1.00 10.00      B   
ATOM   3528  HN  ILE B  73      21.844   2.241  -1.912  1.00 10.00      B   
ATOM   3529  CA  ILE B  73      21.098   4.026  -2.773  1.00 10.00      B   
ATOM   3530  CB  ILE B  73      20.238   3.395  -3.894  1.00 10.00      B   
ATOM   3531  CG1 ILE B  73      21.126   2.855  -5.019  1.00 10.00      B   
ATOM   3532  CG2 ILE B  73      19.237   4.409  -4.443  1.00 10.00      B   
ATOM   3533  CD1 ILE B  73      20.370   2.097  -6.090  1.00 10.00      B   
ATOM   3534  C   ILE B  73      20.191   4.416  -1.609  1.00 10.00      B   
ATOM   3535  O   ILE B  73      19.427   3.589  -1.102  1.00 10.00      B   
ATOM   3536  N   GLY B  74      20.283   5.663  -1.182  1.00 10.00      B   
ATOM   3537  HN  GLY B  74      20.894   6.286  -1.629  1.00 10.00      B   
ATOM   3538  CA  GLY B  74      19.480   6.120  -0.073  1.00 10.00      B   
ATOM   3539  C   GLY B  74      18.351   7.035  -0.493  1.00 10.00      B   
ATOM   3540  O   GLY B  74      18.450   7.750  -1.495  1.00 10.00      B   
ATOM   3541  N   VAL B  75      17.274   7.006   0.276  1.00 10.00      B   
ATOM   3542  HN  VAL B  75      17.263   6.411   1.055  1.00 10.00      B   
ATOM   3543  CA  VAL B  75      16.114   7.838   0.008  1.00 10.00      B   
ATOM   3544  CB  VAL B  75      14.809   7.003  -0.043  1.00 10.00      B   
ATOM   3545  CG1 VAL B  75      14.591   6.222   1.244  1.00 10.00      B   
ATOM   3546  CG2 VAL B  75      13.603   7.875  -0.360  1.00 10.00      B   
ATOM   3547  C   VAL B  75      16.004   8.947   1.057  1.00 10.00      B   
ATOM   3548  O   VAL B  75      16.188   8.706   2.256  1.00 10.00      B   
ATOM   3549  N   ILE B  76      15.733  10.163   0.599  1.00 10.00      B   
ATOM   3550  HN  ILE B  76      15.608  10.295  -0.367  1.00 10.00      B   
ATOM   3551  CA  ILE B  76      15.603  11.305   1.493  1.00 10.00      B   
ATOM   3552  CB  ILE B  76      15.865  12.633   0.750  1.00 10.00      B   
ATOM   3553  CG1 ILE B  76      17.200  12.573   0.004  1.00 10.00      B   
ATOM   3554  CG2 ILE B  76      15.847  13.807   1.721  1.00 10.00      B   
ATOM   3555  CD1 ILE B  76      17.410  13.722  -0.955  1.00 10.00      B   
ATOM   3556  C   ILE B  76      14.204  11.339   2.098  1.00 10.00      B   
ATOM   3557  O   ILE B  76      13.227  11.598   1.399  1.00 10.00      B   
ATOM   3558  N   ILE B  77      14.113  11.069   3.393  1.00 10.00      B   
ATOM   3559  HN  ILE B  77      14.930  10.867   3.899  1.00 10.00      B   
ATOM   3560  CA  ILE B  77      12.825  11.064   4.081  1.00 10.00      B   
ATOM   3561  CB  ILE B  77      12.543   9.708   4.763  1.00 10.00      B   
ATOM   3562  CG1 ILE B  77      13.606   9.402   5.825  1.00 10.00      B   
ATOM   3563  CG2 ILE B  77      12.471   8.590   3.731  1.00 10.00      B   
ATOM   3564  CD1 ILE B  77      13.205   8.311   6.791  1.00 10.00      B   
ATOM   3565  C   ILE B  77      12.749  12.173   5.122  1.00 10.00      B   
ATOM   3566  O   ILE B  77      11.709  12.383   5.744  1.00 10.00      B   
ATOM   3567  N   GLY B  78      13.853  12.881   5.309  1.00 10.00      B   
ATOM   3568  HN  GLY B  78      14.654  12.678   4.779  1.00 10.00      B   
ATOM   3569  CA  GLY B  78      13.884  13.952   6.282  1.00 10.00      B   
ATOM   3570  C   GLY B  78      14.761  15.099   5.838  1.00 10.00      B   
ATOM   3571  O   GLY B  78      15.526  14.971   4.878  1.00 10.00      B   
ATOM   3572  N   THR B  79      14.657  16.214   6.534  1.00 10.00      B   
ATOM   3573  HN  THR B  79      14.053  16.238   7.311  1.00 10.00      B   
ATOM   3574  CA  THR B  79      15.430  17.400   6.216  1.00 10.00      B   
ATOM   3575  CB  THR B  79      14.744  18.238   5.115  1.00 10.00      B   
ATOM   3576  OG1 THR B  79      14.532  17.427   3.951  1.00 10.00      B   
ATOM   3577  HG1 THR B  79      14.832  16.526   4.132  1.00 10.00      B   
ATOM   3578  CG2 THR B  79      15.598  19.440   4.739  1.00 10.00      B   
ATOM   3579  C   THR B  79      15.604  18.261   7.461  1.00 10.00      B   
ATOM   3580  O   THR B  79      14.651  18.866   7.950  1.00 10.00      B   
ATOM   3581  N   PHE B  80      16.817  18.305   7.973  1.00 10.00      B   
ATOM   3582  HN  PHE B  80      17.540  17.804   7.542  1.00 10.00      B   
ATOM   3583  CA  PHE B  80      17.114  19.097   9.150  1.00 10.00      B   
ATOM   3584  CB  PHE B  80      18.242  18.444   9.954  1.00 10.00      B   
ATOM   3585  CG  PHE B  80      18.125  18.637  11.440  1.00 10.00      B   
ATOM   3586  CD1 PHE B  80      17.271  17.844  12.189  1.00 10.00      B   
ATOM   3587  CD2 PHE B  80      18.869  19.610  12.088  1.00 10.00      B   
ATOM   3588  CE1 PHE B  80      17.161  18.018  13.555  1.00 10.00      B   
ATOM   3589  CE2 PHE B  80      18.765  19.789  13.453  1.00 10.00      B   
ATOM   3590  CZ  PHE B  80      17.908  18.991  14.186  1.00 10.00      B   
ATOM   3591  C   PHE B  80      17.500  20.512   8.728  1.00 10.00      B   
ATOM   3592  O   PHE B  80      17.658  20.794   7.540  1.00 10.00      B   
ATOM   3593  N   SER B  81      17.656  21.398   9.696  1.00 10.00      B   
ATOM   3594  HN  SER B  81      17.513  21.125  10.627  1.00 10.00      B   
ATOM   3595  CA  SER B  81      18.016  22.774   9.414  1.00 10.00      B   
ATOM   3596  CB  SER B  81      17.620  23.651  10.601  1.00 10.00      B   
ATOM   3597  OG  SER B  81      16.935  22.879  11.581  1.00 10.00      B   
ATOM   3598  HG  SER B  81      15.994  22.847  11.358  1.00 10.00      B   
ATOM   3599  C   SER B  81      19.510  22.915   9.126  1.00 10.00      B   
ATOM   3600  O   SER B  81      19.975  23.988   8.738  1.00 10.00      B   
ATOM   3601  N   ASP B  82      20.258  21.832   9.316  1.00 10.00      B   
ATOM   3602  HN  ASP B  82      19.837  21.007   9.630  1.00 10.00      B   
ATOM   3603  CA  ASP B  82      21.701  21.850   9.082  1.00 10.00      B   
ATOM   3604  CB  ASP B  82      22.447  22.033  10.411  1.00 10.00      B   
ATOM   3605  CG  ASP B  82      22.775  20.729  11.116  1.00 10.00      B   
ATOM   3606  OD1 ASP B  82      21.913  19.823  11.149  1.00 10.00      B   
ATOM   3607  OD2 ASP B  82      23.899  20.608  11.657  1.00 10.00      B   
ATOM   3608  C   ASP B  82      22.187  20.580   8.379  1.00 10.00      B   
ATOM   3609  O   ASP B  82      23.386  20.407   8.147  1.00 10.00      B   
ATOM   3610  N   SER B  83      21.259  19.696   8.037  1.00 10.00      B   
ATOM   3611  HN  SER B  83      20.319  19.897   8.215  1.00 10.00      B   
ATOM   3612  CA  SER B  83      21.602  18.440   7.383  1.00 10.00      B   
ATOM   3613  CB  SER B  83      22.264  17.498   8.397  1.00 10.00      B   
ATOM   3614  OG  SER B  83      21.563  17.506   9.633  1.00 10.00      B   
ATOM   3615  HG  SER B  83      21.775  18.322  10.117  1.00 10.00      B   
ATOM   3616  C   SER B  83      20.357  17.785   6.786  1.00 10.00      B   
ATOM   3617  O   SER B  83      19.284  18.382   6.764  1.00 10.00      B   
ATOM   3618  N   TYR B  84      20.505  16.564   6.294  1.00 10.00      B   
ATOM   3619  HN  TYR B  84      21.393  16.144   6.318  1.00 10.00      B   
ATOM   3620  CA  TYR B  84      19.388  15.830   5.709  1.00 10.00      B   
ATOM   3621  CB  TYR B  84      19.592  15.652   4.202  1.00 10.00      B   
ATOM   3622  CG  TYR B  84      19.061  16.792   3.364  1.00 10.00      B   
ATOM   3623  CD1 TYR B  84      19.809  17.945   3.162  1.00 10.00      B   
ATOM   3624  CD2 TYR B  84      17.810  16.710   2.769  1.00 10.00      B   
ATOM   3625  CE1 TYR B  84      19.324  18.984   2.391  1.00 10.00      B   
ATOM   3626  CE2 TYR B  84      17.316  17.744   1.998  1.00 10.00      B   
ATOM   3627  CZ  TYR B  84      18.078  18.877   1.811  1.00 10.00      B   
ATOM   3628  OH  TYR B  84      17.590  19.908   1.037  1.00 10.00      B   
ATOM   3629  HH  TYR B  84      16.626  19.868   1.018  1.00 10.00      B   
ATOM   3630  C   TYR B  84      19.242  14.468   6.376  1.00 10.00      B   
ATOM   3631  O   TYR B  84      20.204  13.941   6.934  1.00 10.00      B   
ATOM   3632  N   LYS B  85      18.046  13.903   6.319  1.00 10.00      B   
ATOM   3633  HN  LYS B  85      17.316  14.370   5.859  1.00 10.00      B   
ATOM   3634  CA  LYS B  85      17.788  12.598   6.915  1.00 10.00      B   
ATOM   3635  CB  LYS B  85      16.594  12.664   7.868  1.00 10.00      B   
ATOM   3636  CG  LYS B  85      16.240  11.344   8.537  1.00 10.00      B   
ATOM   3637  CD  LYS B  85      15.093  11.524   9.520  1.00 10.00      B   
ATOM   3638  CE  LYS B  85      14.659  10.198  10.126  1.00 10.00      B   
ATOM   3639  NZ  LYS B  85      13.653  10.385  11.205  1.00 10.00      B   
ATOM   3640  HZ1 LYS B  85      14.074  10.907  12.001  1.00 10.00      B   
ATOM   3641  HZ2 LYS B  85      13.317   9.463  11.547  1.00 10.00      B   
ATOM   3642  HZ3 LYS B  85      12.840  10.925  10.844  1.00 10.00      B   
ATOM   3643  C   LYS B  85      17.548  11.565   5.823  1.00 10.00      B   
ATOM   3644  O   LYS B  85      16.528  11.598   5.129  1.00 10.00      B   
ATOM   3645  N   VAL B  86      18.502  10.662   5.662  1.00 10.00      B   
ATOM   3646  HN  VAL B  86      19.294  10.689   6.248  1.00 10.00      B   
ATOM   3647  CA  VAL B  86      18.413   9.629   4.641  1.00 10.00      B   
ATOM   3648  CB  VAL B  86      19.616   9.721   3.671  1.00 10.00      B   
ATOM   3649  CG1 VAL B  86      19.507   8.702   2.546  1.00 10.00      B   
ATOM   3650  CG2 VAL B  86      19.743  11.127   3.107  1.00 10.00      B   
ATOM   3651  C   VAL B  86      18.374   8.242   5.282  1.00 10.00      B   
ATOM   3652  O   VAL B  86      18.943   8.028   6.353  1.00 10.00      B   
ATOM   3653  N   SER B  87      17.672   7.319   4.645  1.00 10.00      B   
ATOM   3654  HN  SER B  87      17.206   7.562   3.814  1.00 10.00      B   
ATOM   3655  CA  SER B  87      17.578   5.952   5.133  1.00 10.00      B   
ATOM   3656  CB  SER B  87      16.180   5.664   5.682  1.00 10.00      B   
ATOM   3657  OG  SER B  87      15.955   6.397   6.876  1.00 10.00      B   
ATOM   3658  HG  SER B  87      16.557   7.147   6.903  1.00 10.00      B   
ATOM   3659  C   SER B  87      17.943   4.972   4.025  1.00 10.00      B   
ATOM   3660  O   SER B  87      17.522   5.139   2.877  1.00 10.00      B   
ATOM   3661  N   LEU B  88      18.744   3.971   4.366  1.00 10.00      B   
ATOM   3662  HN  LEU B  88      19.054   3.900   5.295  1.00 10.00      B   
ATOM   3663  CA  LEU B  88      19.176   2.975   3.395  1.00 10.00      B   
ATOM   3664  CB  LEU B  88      20.590   2.482   3.711  1.00 10.00      B   
ATOM   3665  CG  LEU B  88      21.654   3.570   3.880  1.00 10.00      B   
ATOM   3666  CD1 LEU B  88      23.002   2.951   4.217  1.00 10.00      B   
ATOM   3667  CD2 LEU B  88      21.753   4.427   2.624  1.00 10.00      B   
ATOM   3668  C   LEU B  88      18.206   1.804   3.335  1.00 10.00      B   
ATOM   3669  O   LEU B  88      18.179   1.060   2.353  1.00 10.00      B   
ATOM   3670  N   GLN B  89      17.422   1.641   4.393  1.00 10.00      B   
ATOM   3671  HN  GLN B  89      17.498   2.269   5.143  1.00 10.00      B   
ATOM   3672  CA  GLN B  89      16.438   0.565   4.474  1.00 10.00      B   
ATOM   3673  CB  GLN B  89      17.118  -0.779   4.760  1.00 10.00      B   
ATOM   3674  CG  GLN B  89      16.270  -1.995   4.410  1.00 10.00      B   
ATOM   3675  CD  GLN B  89      16.932  -3.303   4.793  1.00 10.00      B   
ATOM   3676  OE1 GLN B  89      17.638  -3.387   5.799  1.00 10.00      B   
ATOM   3677  NE2 GLN B  89      16.719  -4.331   3.983  1.00 10.00      B   
ATOM   3678 HE21 GLN B  89      16.153  -4.191   3.195  1.00 10.00      B   
ATOM   3679 HE22 GLN B  89      17.143  -5.192   4.203  1.00 10.00      B   
ATOM   3680  C   GLN B  89      15.431   0.878   5.572  1.00 10.00      B   
ATOM   3681  O   GLN B  89      15.684   1.736   6.417  1.00 10.00      B   
ATOM   3682  N   ASN B  90      14.292   0.196   5.553  1.00 10.00      B   
ATOM   3683  HN  ASN B  90      14.144  -0.470   4.845  1.00 10.00      B   
ATOM   3684  CA  ASN B  90      13.259   0.408   6.561  1.00 10.00      B   
ATOM   3685  CB  ASN B  90      11.939  -0.256   6.149  1.00 10.00      B   
ATOM   3686  CG  ASN B  90      11.284   0.417   4.957  1.00 10.00      B   
ATOM   3687  OD1 ASN B  90      11.563   1.578   4.650  1.00 10.00      B   
ATOM   3688  ND2 ASN B  90      10.399  -0.299   4.280  1.00 10.00      B   
ATOM   3689 HD21 ASN B  90      10.217  -1.218   4.582  1.00 10.00      B   
ATOM   3690 HD22 ASN B  90       9.955   0.118   3.513  1.00 10.00      B   
ATOM   3691  C   ASN B  90      13.716  -0.142   7.906  1.00 10.00      B   
ATOM   3692  O   ASN B  90      14.463  -1.125   7.958  1.00 10.00      B   
ATOM   3693  N   PHE B  91      13.290   0.513   8.985  1.00 10.00      B   
ATOM   3694  HN  PHE B  91      12.721   1.305   8.858  1.00 10.00      B   
ATOM   3695  CA  PHE B  91      13.636   0.104  10.353  1.00 10.00      B   
ATOM   3696  CB  PHE B  91      13.104  -1.301  10.675  1.00 10.00      B   
ATOM   3697  CG  PHE B  91      11.636  -1.478  10.397  1.00 10.00      B   
ATOM   3698  CD1 PHE B  91      11.203  -2.399   9.456  1.00 10.00      B   
ATOM   3699  CD2 PHE B  91      10.691  -0.722  11.072  1.00 10.00      B   
ATOM   3700  CE1 PHE B  91       9.856  -2.563   9.192  1.00 10.00      B   
ATOM   3701  CE2 PHE B  91       9.344  -0.879  10.813  1.00 10.00      B   
ATOM   3702  CZ  PHE B  91       8.926  -1.802   9.873  1.00 10.00      B   
ATOM   3703  C   PHE B  91      15.140   0.180  10.612  1.00 10.00      B   
ATOM   3704  O   PHE B  91      15.663  -0.489  11.502  1.00 10.00      B   
ATOM   3705  N   SER B  92      15.831   0.992   9.830  1.00 10.00      B   
ATOM   3706  HN  SER B  92      15.364   1.507   9.141  1.00 10.00      B   
ATOM   3707  CA  SER B  92      17.265   1.151   9.980  1.00 10.00      B   
ATOM   3708  CB  SER B  92      17.957   0.872   8.647  1.00 10.00      B   
ATOM   3709  OG  SER B  92      17.464  -0.327   8.073  1.00 10.00      B   
ATOM   3710  HG  SER B  92      16.517  -0.392   8.240  1.00 10.00      B   
ATOM   3711  C   SER B  92      17.588   2.561  10.462  1.00 10.00      B   
ATOM   3712  O   SER B  92      16.807   3.492  10.237  1.00 10.00      B   
ATOM   3713  N   SER B  93      18.727   2.715  11.129  1.00 10.00      B   
ATOM   3714  HN  SER B  93      19.307   1.937  11.277  1.00 10.00      B   
ATOM   3715  CA  SER B  93      19.143   4.009  11.645  1.00 10.00      B   
ATOM   3716  CB  SER B  93      20.417   3.855  12.471  1.00 10.00      B   
ATOM   3717  OG  SER B  93      20.387   2.646  13.218  1.00 10.00      B   
ATOM   3718  HG  SER B  93      20.649   2.829  14.132  1.00 10.00      B   
ATOM   3719  C   SER B  93      19.359   5.005  10.510  1.00 10.00      B   
ATOM   3720  O   SER B  93      20.050   4.707   9.529  1.00 10.00      B   
ATOM   3721  N   SER B  94      18.758   6.175  10.647  1.00 10.00      B   
ATOM   3722  HN  SER B  94      18.226   6.350  11.452  1.00 10.00      B   
ATOM   3723  CA  SER B  94      18.868   7.213   9.638  1.00 10.00      B   
ATOM   3724  CB  SER B  94      17.803   8.280   9.879  1.00 10.00      B   
ATOM   3725  OG  SER B  94      16.929   7.888  10.924  1.00 10.00      B   
ATOM   3726  HG  SER B  94      17.238   8.271  11.758  1.00 10.00      B   
ATOM   3727  C   SER B  94      20.252   7.841   9.645  1.00 10.00      B   
ATOM   3728  O   SER B  94      20.862   8.019  10.702  1.00 10.00      B   
ATOM   3729  N   VAL B  95      20.747   8.163   8.462  1.00 10.00      B   
ATOM   3730  HN  VAL B  95      20.210   7.994   7.654  1.00 10.00      B   
ATOM   3731  CA  VAL B  95      22.057   8.776   8.326  1.00 10.00      B   
ATOM   3732  CB  VAL B  95      22.882   8.134   7.187  1.00 10.00      B   
ATOM   3733  CG1 VAL B  95      23.111   6.657   7.466  1.00 10.00      B   
ATOM   3734  CG2 VAL B  95      22.204   8.318   5.838  1.00 10.00      B   
ATOM   3735  C   VAL B  95      21.912  10.274   8.094  1.00 10.00      B   
ATOM   3736  O   VAL B  95      20.973  10.717   7.425  1.00 10.00      B   
ATOM   3737  N   SER B  96      22.818  11.048   8.669  1.00 10.00      B   
ATOM   3738  HN  SER B  96      23.528  10.638   9.207  1.00 10.00      B   
ATOM   3739  CA  SER B  96      22.788  12.491   8.526  1.00 10.00      B   
ATOM   3740  CB  SER B  96      23.322  13.148   9.795  1.00 10.00      B   
ATOM   3741  OG  SER B  96      23.612  12.167  10.782  1.00 10.00      B   
ATOM   3742  HG  SER B  96      22.815  11.983  11.298  1.00 10.00      B   
ATOM   3743  C   SER B  96      23.599  12.928   7.311  1.00 10.00      B   
ATOM   3744  O   SER B  96      24.829  12.899   7.326  1.00 10.00      B   
ATOM   3745  N   LEU B  97      22.900  13.303   6.250  1.00 10.00      B   
ATOM   3746  HN  LEU B  97      21.917  13.291   6.297  1.00 10.00      B   
ATOM   3747  CA  LEU B  97      23.544  13.739   5.022  1.00 10.00      B   
ATOM   3748  CB  LEU B  97      22.560  13.648   3.850  1.00 10.00      B   
ATOM   3749  CG  LEU B  97      23.071  14.102   2.480  1.00 10.00      B   
ATOM   3750  CD1 LEU B  97      24.288  13.291   2.061  1.00 10.00      B   
ATOM   3751  CD2 LEU B  97      21.963  13.986   1.443  1.00 10.00      B   
ATOM   3752  C   LEU B  97      24.064  15.159   5.174  1.00 10.00      B   
ATOM   3753  O   LEU B  97      23.314  16.066   5.548  1.00 10.00      B   
ATOM   3754  N   SER B  98      25.346  15.340   4.894  1.00 10.00      B   
ATOM   3755  HN  SER B  98      25.882  14.572   4.606  1.00 10.00      B   
ATOM   3756  CA  SER B  98      25.981  16.643   4.999  1.00 10.00      B   
ATOM   3757  CB  SER B  98      27.502  16.510   4.880  1.00 10.00      B   
ATOM   3758  OG  SER B  98      28.130  17.780   4.828  1.00 10.00      B   
ATOM   3759  HG  SER B  98      28.618  17.927   5.650  1.00 10.00      B   
ATOM   3760  C   SER B  98      25.449  17.608   3.947  1.00 10.00      B   
ATOM   3761  O   SER B  98      25.291  17.246   2.780  1.00 10.00      B   
ATOM   3762  N   TYR B  99      25.188  18.842   4.366  1.00 10.00      B   
ATOM   3763  HN  TYR B  99      25.342  19.067   5.310  1.00 10.00      B   
ATOM   3764  CA  TYR B  99      24.674  19.869   3.467  1.00 10.00      B   
ATOM   3765  CB  TYR B  99      24.037  21.025   4.256  1.00 10.00      B   
ATOM   3766  CG  TYR B  99      25.025  21.919   4.976  1.00 10.00      B   
ATOM   3767  CD1 TYR B  99      25.293  23.205   4.518  1.00 10.00      B   
ATOM   3768  CD2 TYR B  99      25.694  21.481   6.111  1.00 10.00      B   
ATOM   3769  CE1 TYR B  99      26.199  24.025   5.169  1.00 10.00      B   
ATOM   3770  CE2 TYR B  99      26.600  22.294   6.770  1.00 10.00      B   
ATOM   3771  CZ  TYR B  99      26.848  23.563   6.295  1.00 10.00      B   
ATOM   3772  OH  TYR B  99      27.755  24.372   6.944  1.00 10.00      B   
ATOM   3773  HH  TYR B  99      28.511  23.842   7.224  1.00 10.00      B   
ATOM   3774  C   TYR B  99      25.771  20.388   2.536  1.00 10.00      B   
ATOM   3775  O   TYR B  99      25.503  21.151   1.609  1.00 10.00      B   
ATOM   3776  N   MET B 100      27.004  19.967   2.782  1.00 10.00      B   
ATOM   3777  HN  MET B 100      27.162  19.351   3.532  1.00 10.00      B   
ATOM   3778  CA  MET B 100      28.131  20.394   1.965  1.00 10.00      B   
ATOM   3779  CB  MET B 100      29.204  21.065   2.829  1.00 10.00      B   
ATOM   3780  CG  MET B 100      28.876  22.499   3.215  1.00 10.00      B   
ATOM   3781  SD  MET B 100      30.049  23.210   4.389  1.00 10.00      B   
ATOM   3782  CE  MET B 100      31.557  23.196   3.421  1.00 10.00      B   
ATOM   3783  C   MET B 100      28.726  19.222   1.194  1.00 10.00      B   
ATOM   3784  O   MET B 100      29.709  19.374   0.472  1.00 10.00      B   
ATOM   3785  N   ALA B 101      28.102  18.059   1.329  1.00 10.00      B   
ATOM   3786  HN  ALA B 101      27.301  18.011   1.894  1.00 10.00      B   
ATOM   3787  CA  ALA B 101      28.568  16.851   0.655  1.00 10.00      B   
ATOM   3788  CB  ALA B 101      28.163  15.616   1.450  1.00 10.00      B   
ATOM   3789  C   ALA B 101      28.031  16.766  -0.772  1.00 10.00      B   
ATOM   3790  O   ALA B 101      27.708  15.684  -1.262  1.00 10.00      B   
ATOM   3791  N   PHE B 102      27.952  17.912  -1.435  1.00 10.00      B   
ATOM   3792  HN  PHE B 102      28.262  18.735  -0.999  1.00 10.00      B   
ATOM   3793  CA  PHE B 102      27.446  17.981  -2.803  1.00 10.00      B   
ATOM   3794  CB  PHE B 102      26.046  18.612  -2.831  1.00 10.00      B   
ATOM   3795  CG  PHE B 102      25.101  18.073  -1.798  1.00 10.00      B   
ATOM   3796  CD1 PHE B 102      24.724  18.851  -0.718  1.00 10.00      B   
ATOM   3797  CD2 PHE B 102      24.590  16.791  -1.905  1.00 10.00      B   
ATOM   3798  CE1 PHE B 102      23.858  18.361   0.239  1.00 10.00      B   
ATOM   3799  CE2 PHE B 102      23.724  16.295  -0.951  1.00 10.00      B   
ATOM   3800  CZ  PHE B 102      23.358  17.082   0.123  1.00 10.00      B   
ATOM   3801  C   PHE B 102      28.384  18.822  -3.662  1.00 10.00      B   
ATOM   3802  O   PHE B 102      29.103  19.672  -3.138  1.00 10.00      B   
ATOM   3803  N   PRO B 103      28.408  18.584  -4.986  1.00 10.00      B   
ATOM   3804  CA  PRO B 103      29.252  19.353  -5.908  1.00 10.00      B   
ATOM   3805  CB  PRO B 103      28.999  18.695  -7.273  1.00 10.00      B   
ATOM   3806  CG  PRO B 103      28.410  17.364  -6.956  1.00 10.00      B   
ATOM   3807  CD  PRO B 103      27.634  17.549  -5.687  1.00 10.00      B   
ATOM   3808  C   PRO B 103      28.812  20.813  -5.948  1.00 10.00      B   
ATOM   3809  O   PRO B 103      27.626  21.105  -6.138  1.00 10.00      B   
ATOM   3810  N   ASN B 104      29.770  21.718  -5.760  1.00 10.00      B   
ATOM   3811  HN  ASN B 104      30.691  21.411  -5.624  1.00 10.00      B   
ATOM   3812  CA  ASN B 104      29.499  23.156  -5.756  1.00 10.00      B   
ATOM   3813  CB  ASN B 104      29.029  23.656  -7.129  1.00 10.00      B   
ATOM   3814  CG  ASN B 104      28.947  25.173  -7.207  1.00 10.00      B   
ATOM   3815  OD1 ASN B 104      29.790  25.884  -6.655  1.00 10.00      B   
ATOM   3816  ND2 ASN B 104      27.928  25.676  -7.888  1.00 10.00      B   
ATOM   3817 HD21 ASN B 104      27.297  25.052  -8.302  1.00 10.00      B   
ATOM   3818 HD22 ASN B 104      27.840  26.652  -7.943  1.00 10.00      B   
ATOM   3819  C   ASN B 104      28.488  23.517  -4.668  1.00 10.00      B   
ATOM   3820  O   ASN B 104      27.416  24.060  -4.942  1.00 10.00      B   
ATOM   3821  N   ALA B 105      28.823  23.184  -3.432  1.00 10.00      B   
ATOM   3822  HN  ALA B 105      29.679  22.730  -3.272  1.00 10.00      B   
ATOM   3823  CA  ALA B 105      27.949  23.476  -2.303  1.00 10.00      B   
ATOM   3824  CB  ALA B 105      28.160  22.468  -1.185  1.00 10.00      B   
ATOM   3825  C   ALA B 105      28.186  24.890  -1.795  1.00 10.00      B   
ATOM   3826  O   ALA B 105      29.236  25.482  -2.050  1.00 10.00      B   
ATOM   3827  N   SER B 106      27.215  25.427  -1.079  1.00 10.00      B   
ATOM   3828  HN  SER B 106      26.399  24.908  -0.914  1.00 10.00      B   
ATOM   3829  CA  SER B 106      27.318  26.766  -0.538  1.00 10.00      B   
ATOM   3830  CB  SER B 106      26.888  27.790  -1.591  1.00 10.00      B   
ATOM   3831  OG  SER B 106      26.853  29.101  -1.050  1.00 10.00      B   
ATOM   3832  HG  SER B 106      27.384  29.688  -1.602  1.00 10.00      B   
ATOM   3833  C   SER B 106      26.450  26.901   0.704  1.00 10.00      B   
ATOM   3834  O   SER B 106      25.331  26.389   0.749  1.00 10.00      B   
ATOM   3835  N   LYS B 107      26.973  27.595   1.709  1.00 10.00      B   
ATOM   3836  HN  LYS B 107      27.874  27.973   1.611  1.00 10.00      B   
ATOM   3837  CA  LYS B 107      26.245  27.811   2.951  1.00 10.00      B   
ATOM   3838  CB  LYS B 107      27.204  28.210   4.073  1.00 10.00      B   
ATOM   3839  CG  LYS B 107      28.290  27.183   4.344  1.00 10.00      B   
ATOM   3840  CD  LYS B 107      29.225  27.643   5.450  1.00 10.00      B   
ATOM   3841  CE  LYS B 107      30.366  26.658   5.654  1.00 10.00      B   
ATOM   3842  NZ  LYS B 107      31.283  27.095   6.740  1.00 10.00      B   
ATOM   3843  HZ1 LYS B 107      31.655  28.045   6.539  1.00 10.00      B   
ATOM   3844  HZ2 LYS B 107      32.082  26.437   6.825  1.00 10.00      B   
ATOM   3845  HZ3 LYS B 107      30.775  27.121   7.648  1.00 10.00      B   
ATOM   3846  C   LYS B 107      25.177  28.883   2.758  1.00 10.00      B   
ATOM   3847  O   LYS B 107      24.301  29.069   3.601  1.00 10.00      B   
ATOM   3848  N   LYS B 108      25.258  29.581   1.634  1.00 10.00      B   
ATOM   3849  HN  LYS B 108      25.983  29.385   1.003  1.00 10.00      B   
ATOM   3850  CA  LYS B 108      24.304  30.631   1.312  1.00 10.00      B   
ATOM   3851  CB  LYS B 108      25.024  31.841   0.713  1.00 10.00      B   
ATOM   3852  CG  LYS B 108      25.408  32.906   1.724  1.00 10.00      B   
ATOM   3853  CD  LYS B 108      25.744  34.210   1.024  1.00 10.00      B   
ATOM   3854  CE  LYS B 108      26.012  35.327   2.017  1.00 10.00      B   
ATOM   3855  NZ  LYS B 108      26.172  36.646   1.344  1.00 10.00      B   
ATOM   3856  HZ1 LYS B 108      25.310  36.884   0.813  1.00 10.00      B   
ATOM   3857  HZ2 LYS B 108      26.974  36.615   0.684  1.00 10.00      B   
ATOM   3858  HZ3 LYS B 108      26.347  37.392   2.049  1.00 10.00      B   
ATOM   3859  C   LYS B 108      23.256  30.131   0.329  1.00 10.00      B   
ATOM   3860  O   LYS B 108      22.342  30.868  -0.041  1.00 10.00      B   
ATOM   3861  N   ASN B 109      23.396  28.882  -0.098  1.00 10.00      B   
ATOM   3862  HN  ASN B 109      24.142  28.341   0.238  1.00 10.00      B   
ATOM   3863  CA  ASN B 109      22.460  28.293  -1.049  1.00 10.00      B   
ATOM   3864  CB  ASN B 109      23.014  28.380  -2.473  1.00 10.00      B   
ATOM   3865  CG  ASN B 109      22.006  27.956  -3.525  1.00 10.00      B   
ATOM   3866  OD1 ASN B 109      20.805  28.186  -3.379  1.00 10.00      B   
ATOM   3867  ND2 ASN B 109      22.486  27.340  -4.598  1.00 10.00      B   
ATOM   3868 HD21 ASN B 109      23.455  27.193  -4.655  1.00 10.00      B   
ATOM   3869 HD22 ASN B 109      21.854  27.050  -5.294  1.00 10.00      B   
ATOM   3870  C   ASN B 109      22.145  26.845  -0.701  1.00 10.00      B   
ATOM   3871  O   ASN B 109      22.978  25.958  -0.884  1.00 10.00      B   
ATOM   3872  N   ARG B 110      20.937  26.615  -0.205  1.00 10.00      B   
ATOM   3873  HN  ARG B 110      20.318  27.369  -0.092  1.00 10.00      B   
ATOM   3874  CA  ARG B 110      20.494  25.278   0.171  1.00 10.00      B   
ATOM   3875  CB  ARG B 110      19.176  25.358   0.948  1.00 10.00      B   
ATOM   3876  CG  ARG B 110      19.329  25.777   2.401  1.00 10.00      B   
ATOM   3877  CD  ARG B 110      17.988  26.160   3.009  1.00 10.00      B   
ATOM   3878  NE  ARG B 110      17.010  25.075   2.921  1.00 10.00      B   
ATOM   3879  HE  ARG B 110      17.298  24.243   2.482  1.00 10.00      B   
ATOM   3880  CZ  ARG B 110      15.765  25.148   3.396  1.00 10.00      B   
ATOM   3881  NH1 ARG B 110      15.340  26.257   3.994  1.00 10.00      B   
ATOM   3882 HH11 ARG B 110      15.978  27.078   4.096  1.00 10.00      B   
ATOM   3883 HH12 ARG B 110      14.365  26.315   4.366  1.00 10.00      B   
ATOM   3884  NH2 ARG B 110      14.946  24.112   3.263  1.00 10.00      B   
ATOM   3885 HH21 ARG B 110      13.968  24.163   3.632  1.00 10.00      B   
ATOM   3886 HH22 ARG B 110      15.275  23.243   2.790  1.00 10.00      B   
ATOM   3887  C   ARG B 110      20.305  24.404  -1.066  1.00 10.00      B   
ATOM   3888  O   ARG B 110      19.975  24.905  -2.145  1.00 10.00      B   
ATOM   3889  N   PRO B 111      20.517  23.086  -0.928  1.00 10.00      B   
ATOM   3890  CA  PRO B 111      20.363  22.137  -2.036  1.00 10.00      B   
ATOM   3891  CB  PRO B 111      20.840  20.801  -1.445  1.00 10.00      B   
ATOM   3892  CG  PRO B 111      21.559  21.153  -0.187  1.00 10.00      B   
ATOM   3893  CD  PRO B 111      20.928  22.416   0.314  1.00 10.00      B   
ATOM   3894  C   PRO B 111      18.902  22.021  -2.475  1.00 10.00      B   
ATOM   3895  O   PRO B 111      17.984  22.333  -1.713  1.00 10.00      B   
ATOM   3896  N   THR B 112      18.691  21.562  -3.698  1.00 10.00      B   
ATOM   3897  HN  THR B 112      19.458  21.330  -4.264  1.00 10.00      B   
ATOM   3898  CA  THR B 112      17.348  21.408  -4.238  1.00 10.00      B   
ATOM   3899  CB  THR B 112      17.346  21.632  -5.761  1.00 10.00      B   
ATOM   3900  OG1 THR B 112      18.666  21.398  -6.276  1.00 10.00      B   
ATOM   3901  HG1 THR B 112      18.990  22.199  -6.704  1.00 10.00      B   
ATOM   3902  CG2 THR B 112      16.926  23.056  -6.086  1.00 10.00      B   
ATOM   3903  C   THR B 112      16.778  20.025  -3.924  1.00 10.00      B   
ATOM   3904  O   THR B 112      15.908  19.524  -4.638  1.00 10.00      B   
ATOM   3905  N   LEU B 113      17.263  19.426  -2.841  1.00 10.00      B   
ATOM   3906  HN  LEU B 113      17.931  19.891  -2.300  1.00 10.00      B   
ATOM   3907  CA  LEU B 113      16.813  18.104  -2.428  1.00 10.00      B   
ATOM   3908  CB  LEU B 113      17.814  17.461  -1.466  1.00 10.00      B   
ATOM   3909  CG  LEU B 113      19.265  17.362  -1.937  1.00 10.00      B   
ATOM   3910  CD1 LEU B 113      20.110  16.688  -0.871  1.00 10.00      B   
ATOM   3911  CD2 LEU B 113      19.358  16.601  -3.248  1.00 10.00      B   
ATOM   3912  C   LEU B 113      15.446  18.187  -1.764  1.00 10.00      B   
ATOM   3913  O   LEU B 113      15.165  19.127  -1.019  1.00 10.00      B   
ATOM   3914  N   GLN B 114      14.603  17.203  -2.036  1.00 10.00      B   
ATOM   3915  HN  GLN B 114      14.894  16.470  -2.622  1.00 10.00      B   
ATOM   3916  CA  GLN B 114      13.263  17.166  -1.474  1.00 10.00      B   
ATOM   3917  CB  GLN B 114      12.224  17.500  -2.548  1.00 10.00      B   
ATOM   3918  CG  GLN B 114      12.419  18.859  -3.209  1.00 10.00      B   
ATOM   3919  CD  GLN B 114      12.191  20.022  -2.259  1.00 10.00      B   
ATOM   3920  OE1 GLN B 114      11.367  19.948  -1.349  1.00 10.00      B   
ATOM   3921  NE2 GLN B 114      12.924  21.103  -2.465  1.00 10.00      B   
ATOM   3922 HE21 GLN B 114      13.563  21.097  -3.210  1.00 10.00      B   
ATOM   3923 HE22 GLN B 114      12.799  21.866  -1.863  1.00 10.00      B   
ATOM   3924  C   GLN B 114      12.976  15.797  -0.869  1.00 10.00      B   
ATOM   3925  O   GLN B 114      13.710  14.839  -1.108  1.00 10.00      B   
ATOM   3926  N   VAL B 115      11.912  15.715  -0.085  1.00 10.00      B   
ATOM   3927  HN  VAL B 115      11.365  16.516   0.062  1.00 10.00      B   
ATOM   3928  CA  VAL B 115      11.525  14.466   0.559  1.00 10.00      B   
ATOM   3929  CB  VAL B 115      10.540  14.719   1.724  1.00 10.00      B   
ATOM   3930  CG1 VAL B 115      10.209  13.424   2.447  1.00 10.00      B   
ATOM   3931  CG2 VAL B 115      11.114  15.742   2.697  1.00 10.00      B   
ATOM   3932  C   VAL B 115      10.888  13.513  -0.454  1.00 10.00      B   
ATOM   3933  O   VAL B 115      10.075  13.928  -1.283  1.00 10.00      B   
ATOM   3934  N   GLY B 116      11.275  12.244  -0.389  1.00 10.00      B   
ATOM   3935  HN  GLY B 116      11.937  11.979   0.288  1.00 10.00      B   
ATOM   3936  CA  GLY B 116      10.735  11.247  -1.293  1.00 10.00      B   
ATOM   3937  C   GLY B 116      11.560  11.101  -2.553  1.00 10.00      B   
ATOM   3938  O   GLY B 116      11.105  10.523  -3.541  1.00 10.00      B   
ATOM   3939  N   ASP B 117      12.781  11.612  -2.517  1.00 10.00      B   
ATOM   3940  HN  ASP B 117      13.092  12.050  -1.700  1.00 10.00      B   
ATOM   3941  CA  ASP B 117      13.667  11.538  -3.670  1.00 10.00      B   
ATOM   3942  CB  ASP B 117      14.232  12.917  -4.002  1.00 10.00      B   
ATOM   3943  CG  ASP B 117      14.610  13.059  -5.464  1.00 10.00      B   
ATOM   3944  OD1 ASP B 117      14.461  12.080  -6.225  1.00 10.00      B   
ATOM   3945  OD2 ASP B 117      15.038  14.164  -5.861  1.00 10.00      B   
ATOM   3946  C   ASP B 117      14.798  10.543  -3.434  1.00 10.00      B   
ATOM   3947  O   ASP B 117      15.140  10.236  -2.286  1.00 10.00      B   
ATOM   3948  N   LEU B 118      15.377  10.053  -4.523  1.00 10.00      B   
ATOM   3949  HN  LEU B 118      15.078  10.378  -5.404  1.00 10.00      B   
ATOM   3950  CA  LEU B 118      16.462   9.080  -4.460  1.00 10.00      B   
ATOM   3951  CB  LEU B 118      16.145   7.876  -5.350  1.00 10.00      B   
ATOM   3952  CG  LEU B 118      14.929   7.034  -4.956  1.00 10.00      B   
ATOM   3953  CD1 LEU B 118      14.545   6.092  -6.086  1.00 10.00      B   
ATOM   3954  CD2 LEU B 118      15.207   6.255  -3.683  1.00 10.00      B   
ATOM   3955  C   LEU B 118      17.780   9.708  -4.902  1.00 10.00      B   
ATOM   3956  O   LEU B 118      17.846  10.370  -5.941  1.00 10.00      B   
ATOM   3957  N   VAL B 119      18.827   9.503  -4.115  1.00 10.00      B   
ATOM   3958  HN  VAL B 119      18.721   8.960  -3.300  1.00 10.00      B   
ATOM   3959  CA  VAL B 119      20.138  10.057  -4.429  1.00 10.00      B   
ATOM   3960  CB  VAL B 119      20.471  11.265  -3.521  1.00 10.00      B   
ATOM   3961  CG1 VAL B 119      21.902  11.741  -3.732  1.00 10.00      B   
ATOM   3962  CG2 VAL B 119      19.489  12.404  -3.761  1.00 10.00      B   
ATOM   3963  C   VAL B 119      21.220   8.987  -4.281  1.00 10.00      B   
ATOM   3964  O   VAL B 119      21.255   8.259  -3.290  1.00 10.00      B   
ATOM   3965  N   TYR B 120      22.086   8.885  -5.279  1.00 10.00      B   
ATOM   3966  HN  TYR B 120      22.001   9.493  -6.048  1.00 10.00      B   
ATOM   3967  CA  TYR B 120      23.175   7.915  -5.256  1.00 10.00      B   
ATOM   3968  CB  TYR B 120      23.591   7.584  -6.696  1.00 10.00      B   
ATOM   3969  CG  TYR B 120      24.265   6.240  -6.886  1.00 10.00      B   
ATOM   3970  CD1 TYR B 120      23.642   5.061  -6.495  1.00 10.00      B   
ATOM   3971  CD2 TYR B 120      25.519   6.152  -7.475  1.00 10.00      B   
ATOM   3972  CE1 TYR B 120      24.250   3.832  -6.685  1.00 10.00      B   
ATOM   3973  CE2 TYR B 120      26.135   4.928  -7.667  1.00 10.00      B   
ATOM   3974  CZ  TYR B 120      25.497   3.770  -7.270  1.00 10.00      B   
ATOM   3975  OH  TYR B 120      26.106   2.548  -7.465  1.00 10.00      B   
ATOM   3976  HH  TYR B 120      25.514   1.842  -7.171  1.00 10.00      B   
ATOM   3977  C   TYR B 120      24.350   8.523  -4.495  1.00 10.00      B   
ATOM   3978  O   TYR B 120      24.845   9.588  -4.866  1.00 10.00      B   
ATOM   3979  N   ALA B 121      24.782   7.868  -3.424  1.00 10.00      B   
ATOM   3980  HN  ALA B 121      24.355   7.021  -3.170  1.00 10.00      B   
ATOM   3981  CA  ALA B 121      25.888   8.378  -2.621  1.00 10.00      B   
ATOM   3982  CB  ALA B 121      25.357   9.199  -1.458  1.00 10.00      B   
ATOM   3983  C   ALA B 121      26.779   7.253  -2.109  1.00 10.00      B   
ATOM   3984  O   ALA B 121      26.365   6.096  -2.048  1.00 10.00      B   
ATOM   3985  N   ARG B 122      27.998   7.606  -1.732  1.00 10.00      B   
ATOM   3986  HN  ARG B 122      28.259   8.553  -1.779  1.00 10.00      B   
ATOM   3987  CA  ARG B 122      28.954   6.636  -1.224  1.00 10.00      B   
ATOM   3988  CB  ARG B 122      30.269   6.728  -2.011  1.00 10.00      B   
ATOM   3989  CG  ARG B 122      31.342   5.744  -1.563  1.00 10.00      B   
ATOM   3990  CD  ARG B 122      32.697   6.084  -2.166  1.00 10.00      B   
ATOM   3991  NE  ARG B 122      33.200   7.373  -1.692  1.00 10.00      B   
ATOM   3992  HE  ARG B 122      32.715   8.180  -1.981  1.00 10.00      B   
ATOM   3993  CZ  ARG B 122      34.268   7.522  -0.903  1.00 10.00      B   
ATOM   3994  NH1 ARG B 122      34.964   6.462  -0.501  1.00 10.00      B   
ATOM   3995 HH11 ARG B 122      34.684   5.502  -0.799  1.00 10.00      B   
ATOM   3996 HH12 ARG B 122      35.795   6.587   0.121  1.00 10.00      B   
ATOM   3997  NH2 ARG B 122      34.641   8.736  -0.525  1.00 10.00      B   
ATOM   3998 HH21 ARG B 122      34.097   9.572  -0.839  1.00 10.00      B   
ATOM   3999 HH22 ARG B 122      35.474   8.866   0.088  1.00 10.00      B   
ATOM   4000  C   ARG B 122      29.211   6.886   0.257  1.00 10.00      B   
ATOM   4001  O   ARG B 122      29.413   8.026   0.670  1.00 10.00      B   
ATOM   4002  N   VAL B 123      29.187   5.825   1.053  1.00 10.00      B   
ATOM   4003  HN  VAL B 123      28.996   4.942   0.667  1.00 10.00      B   
ATOM   4004  CA  VAL B 123      29.430   5.940   2.488  1.00 10.00      B   
ATOM   4005  CB  VAL B 123      29.145   4.615   3.226  1.00 10.00      B   
ATOM   4006  CG1 VAL B 123      29.203   4.817   4.735  1.00 10.00      B   
ATOM   4007  CG2 VAL B 123      27.797   4.043   2.815  1.00 10.00      B   
ATOM   4008  C   VAL B 123      30.876   6.361   2.747  1.00 10.00      B   
ATOM   4009  O   VAL B 123      31.807   5.605   2.472  1.00 10.00      B   
ATOM   4010  N   CYS B 124      31.054   7.565   3.270  1.00 10.00      B   
ATOM   4011  HN  CYS B 124      30.270   8.118   3.477  1.00 10.00      B   
ATOM   4012  CA  CYS B 124      32.384   8.085   3.551  1.00 10.00      B   
ATOM   4013  CB  CYS B 124      32.442   9.584   3.258  1.00 10.00      B   
ATOM   4014  SG  CYS B 124      33.963  10.129   2.446  1.00 10.00      B   
ATOM   4015  HG  CYS B 124      33.626  10.978   1.474  1.00 10.00      B   
ATOM   4016  C   CYS B 124      32.780   7.811   4.996  1.00 10.00      B   
ATOM   4017  O   CYS B 124      33.943   7.534   5.291  1.00 10.00      B   
ATOM   4018  N   THR B 125      31.807   7.884   5.895  1.00 10.00      B   
ATOM   4019  HN  THR B 125      30.896   8.107   5.601  1.00 10.00      B   
ATOM   4020  CA  THR B 125      32.056   7.640   7.307  1.00 10.00      B   
ATOM   4021  CB  THR B 125      31.974   8.945   8.123  1.00 10.00      B   
ATOM   4022  OG1 THR B 125      32.330  10.067   7.298  1.00 10.00      B   
ATOM   4023  HG1 THR B 125      31.860  10.858   7.619  1.00 10.00      B   
ATOM   4024  CG2 THR B 125      32.912   8.883   9.315  1.00 10.00      B   
ATOM   4025  C   THR B 125      31.039   6.645   7.858  1.00 10.00      B   
ATOM   4026  O   THR B 125      29.841   6.764   7.597  1.00 10.00      B   
ATOM   4027  N   ALA B 126      31.516   5.661   8.606  1.00 10.00      B   
ATOM   4028  HN  ALA B 126      32.482   5.613   8.778  1.00 10.00      B   
ATOM   4029  CA  ALA B 126      30.644   4.649   9.189  1.00 10.00      B   
ATOM   4030  CB  ALA B 126      30.441   3.483   8.233  1.00 10.00      B   
ATOM   4031  C   ALA B 126      31.197   4.158  10.520  1.00 10.00      B   
ATOM   4032  O   ALA B 126      32.261   3.534  10.577  1.00 10.00      B   
ATOM   4033  N   GLU B 127      30.478   4.457  11.589  1.00 10.00      B   
ATOM   4034  HN  GLU B 127      29.648   4.964  11.478  1.00 10.00      B   
ATOM   4035  CA  GLU B 127      30.883   4.046  12.921  1.00 10.00      B   
ATOM   4036  CB  GLU B 127      31.119   5.262  13.816  1.00 10.00      B   
ATOM   4037  CG  GLU B 127      32.151   6.233  13.264  1.00 10.00      B   
ATOM   4038  CD  GLU B 127      32.881   6.993  14.350  1.00 10.00      B   
ATOM   4039  OE1 GLU B 127      33.411   8.087  14.064  1.00 10.00      B   
ATOM   4040  OE2 GLU B 127      32.938   6.496  15.495  1.00 10.00      B   
ATOM   4041  C   GLU B 127      29.837   3.118  13.526  1.00 10.00      B   
ATOM   4042  O   GLU B 127      28.739   2.968  12.978  1.00 10.00      B   
ATOM   4043  N   LYS B 128      30.172   2.497  14.645  1.00 10.00      B   
ATOM   4044  HN  LYS B 128      31.060   2.658  15.037  1.00 10.00      B   
ATOM   4045  CA  LYS B 128      29.259   1.576  15.308  1.00 10.00      B   
ATOM   4046  CB  LYS B 128      30.041   0.504  16.065  1.00 10.00      B   
ATOM   4047  CG  LYS B 128      31.034  -0.261  15.209  1.00 10.00      B   
ATOM   4048  CD  LYS B 128      31.767  -1.309  16.026  1.00 10.00      B   
ATOM   4049  CE  LYS B 128      32.736  -2.099  15.168  1.00 10.00      B   
ATOM   4050  NZ  LYS B 128      33.218  -3.318  15.864  1.00 10.00      B   
ATOM   4051  HZ1 LYS B 128      33.671  -3.064  16.767  1.00 10.00      B   
ATOM   4052  HZ2 LYS B 128      33.909  -3.821  15.273  1.00 10.00      B   
ATOM   4053  HZ3 LYS B 128      32.420  -3.957  16.057  1.00 10.00      B   
ATOM   4054  C   LYS B 128      28.336   2.307  16.271  1.00 10.00      B   
ATOM   4055  O   LYS B 128      27.144   2.011  16.353  1.00 10.00      B   
ATOM   4056  N   GLU B 129      28.892   3.266  16.994  1.00 10.00      B   
ATOM   4057  HN  GLU B 129      29.849   3.462  16.877  1.00 10.00      B   
ATOM   4058  CA  GLU B 129      28.126   4.028  17.970  1.00 10.00      B   
ATOM   4059  CB  GLU B 129      28.844   4.018  19.321  1.00 10.00      B   
ATOM   4060  CG  GLU B 129      28.966   2.641  19.954  1.00 10.00      B   
ATOM   4061  CD  GLU B 129      27.621   2.036  20.303  1.00 10.00      B   
ATOM   4062  OE1 GLU B 129      26.752   2.768  20.833  1.00 10.00      B   
ATOM   4063  OE2 GLU B 129      27.422   0.827  20.054  1.00 10.00      B   
ATOM   4064  C   GLU B 129      27.891   5.468  17.512  1.00 10.00      B   
ATOM   4065  O   GLU B 129      27.741   6.371  18.337  1.00 10.00      B   
ATOM   4066  N   LEU B 130      27.855   5.683  16.203  1.00 10.00      B   
ATOM   4067  HN  LEU B 130      27.974   4.930  15.588  1.00 10.00      B   
ATOM   4068  CA  LEU B 130      27.632   7.016  15.664  1.00 10.00      B   
ATOM   4069  CB  LEU B 130      28.951   7.791  15.578  1.00 10.00      B   
ATOM   4070  CG  LEU B 130      28.830   9.307  15.403  1.00 10.00      B   
ATOM   4071  CD1 LEU B 130      28.058   9.922  16.562  1.00 10.00      B   
ATOM   4072  CD2 LEU B 130      30.204   9.942  15.277  1.00 10.00      B   
ATOM   4073  C   LEU B 130      26.968   6.945  14.294  1.00 10.00      B   
ATOM   4074  O   LEU B 130      27.138   5.961  13.569  1.00 10.00      B   
ATOM   4075  N   GLU B 131      26.210   7.986  13.957  1.00 10.00      B   
ATOM   4076  HN  GLU B 131      26.116   8.726  14.592  1.00 10.00      B   
ATOM   4077  CA  GLU B 131      25.510   8.068  12.682  1.00 10.00      B   
ATOM   4078  CB  GLU B 131      24.697   9.361  12.610  1.00 10.00      B   
ATOM   4079  CG  GLU B 131      23.618   9.479  13.673  1.00 10.00      B   
ATOM   4080  CD  GLU B 131      23.045  10.878  13.774  1.00 10.00      B   
ATOM   4081  OE1 GLU B 131      23.651  11.721  14.466  1.00 10.00      B   
ATOM   4082  OE2 GLU B 131      21.986  11.142  13.165  1.00 10.00      B   
ATOM   4083  C   GLU B 131      26.483   8.005  11.508  1.00 10.00      B   
ATOM   4084  O   GLU B 131      27.552   8.625  11.535  1.00 10.00      B   
ATOM   4085  N   ALA B 132      26.106   7.254  10.481  1.00 10.00      B   
ATOM   4086  HN  ALA B 132      25.242   6.791  10.521  1.00 10.00      B   
ATOM   4087  CA  ALA B 132      26.934   7.113   9.295  1.00 10.00      B   
ATOM   4088  CB  ALA B 132      26.549   5.862   8.519  1.00 10.00      B   
ATOM   4089  C   ALA B 132      26.818   8.351   8.411  1.00 10.00      B   
ATOM   4090  O   ALA B 132      25.813   9.063   8.455  1.00 10.00      B   
ATOM   4091  N   GLU B 133      27.843   8.597   7.608  1.00 10.00      B   
ATOM   4092  HN  GLU B 133      28.602   7.971   7.594  1.00 10.00      B   
ATOM   4093  CA  GLU B 133      27.867   9.756   6.730  1.00 10.00      B   
ATOM   4094  CB  GLU B 133      28.931  10.754   7.189  1.00 10.00      B   
ATOM   4095  CG  GLU B 133      28.674  11.353   8.560  1.00 10.00      B   
ATOM   4096  CD  GLU B 133      29.945  11.835   9.220  1.00 10.00      B   
ATOM   4097  OE1 GLU B 133      30.950  12.050   8.507  1.00 10.00      B   
ATOM   4098  OE2 GLU B 133      29.949  11.992  10.462  1.00 10.00      B   
ATOM   4099  C   GLU B 133      28.133   9.349   5.286  1.00 10.00      B   
ATOM   4100  O   GLU B 133      29.128   8.681   4.988  1.00 10.00      B   
ATOM   4101  N   ILE B 134      27.232   9.739   4.402  1.00 10.00      B   
ATOM   4102  HN  ILE B 134      26.449  10.244   4.712  1.00 10.00      B   
ATOM   4103  CA  ILE B 134      27.360   9.442   2.984  1.00 10.00      B   
ATOM   4104  CB  ILE B 134      26.053   8.862   2.393  1.00 10.00      B   
ATOM   4105  CG1 ILE B 134      24.835   9.676   2.848  1.00 10.00      B   
ATOM   4106  CG2 ILE B 134      25.902   7.400   2.782  1.00 10.00      B   
ATOM   4107  CD1 ILE B 134      23.517   9.180   2.290  1.00 10.00      B   
ATOM   4108  C   ILE B 134      27.765  10.696   2.216  1.00 10.00      B   
ATOM   4109  O   ILE B 134      27.377  11.809   2.575  1.00 10.00      B   
ATOM   4110  N   GLU B 135      28.561  10.517   1.177  1.00 10.00      B   
ATOM   4111  HN  GLU B 135      28.845   9.604   0.939  1.00 10.00      B   
ATOM   4112  CA  GLU B 135      29.026  11.632   0.373  1.00 10.00      B   
ATOM   4113  CB  GLU B 135      30.555  11.668   0.375  1.00 10.00      B   
ATOM   4114  CG  GLU B 135      31.152  13.049   0.171  1.00 10.00      B   
ATOM   4115  CD  GLU B 135      32.563  13.155   0.712  1.00 10.00      B   
ATOM   4116  OE1 GLU B 135      33.373  12.235   0.467  1.00 10.00      B   
ATOM   4117  OE2 GLU B 135      32.872  14.160   1.391  1.00 10.00      B   
ATOM   4118  C   GLU B 135      28.489  11.512  -1.049  1.00 10.00      B   
ATOM   4119  O   GLU B 135      28.516  10.429  -1.639  1.00 10.00      B   
ATOM   4120  N   CYS B 136      27.998  12.618  -1.591  1.00 10.00      B   
ATOM   4121  HN  CYS B 136      28.004  13.451  -1.072  1.00 10.00      B   
ATOM   4122  CA  CYS B 136      27.444  12.630  -2.940  1.00 10.00      B   
ATOM   4123  CB  CYS B 136      26.140  13.434  -2.971  1.00 10.00      B   
ATOM   4124  SG  CYS B 136      25.022  13.082  -1.592  1.00 10.00      B   
ATOM   4125  HG  CYS B 136      24.750  14.226  -0.980  1.00 10.00      B   
ATOM   4126  C   CYS B 136      28.442  13.191  -3.952  1.00 10.00      B   
ATOM   4127  O   CYS B 136      28.085  13.492  -5.093  1.00 10.00      B   
ATOM   4128  N   PHE B 137      29.692  13.326  -3.534  1.00 10.00      B   
ATOM   4129  HN  PHE B 137      29.923  13.066  -2.618  1.00 10.00      B   
ATOM   4130  CA  PHE B 137      30.737  13.837  -4.404  1.00 10.00      B   
ATOM   4131  CB  PHE B 137      30.724  15.376  -4.448  1.00 10.00      B   
ATOM   4132  CG  PHE B 137      31.484  16.059  -3.341  1.00 10.00      B   
ATOM   4133  CD1 PHE B 137      32.604  16.825  -3.624  1.00 10.00      B   
ATOM   4134  CD2 PHE B 137      31.079  15.940  -2.022  1.00 10.00      B   
ATOM   4135  CE1 PHE B 137      33.306  17.455  -2.615  1.00 10.00      B   
ATOM   4136  CE2 PHE B 137      31.777  16.567  -1.009  1.00 10.00      B   
ATOM   4137  CZ  PHE B 137      32.891  17.326  -1.305  1.00 10.00      B   
ATOM   4138  C   PHE B 137      32.095  13.302  -3.966  1.00 10.00      B   
ATOM   4139  O   PHE B 137      32.227  12.757  -2.870  1.00 10.00      B   
ATOM   4140  N   ASP B 138      33.090  13.434  -4.826  1.00 10.00      B   
ATOM   4141  HN  ASP B 138      32.924  13.866  -5.694  1.00 10.00      B   
ATOM   4142  CA  ASP B 138      34.431  12.967  -4.513  1.00 10.00      B   
ATOM   4143  CB  ASP B 138      35.191  12.625  -5.795  1.00 10.00      B   
ATOM   4144  CG  ASP B 138      36.679  12.495  -5.563  1.00 10.00      B   
ATOM   4145  OD1 ASP B 138      37.116  11.469  -4.997  1.00 10.00      B   
ATOM   4146  OD2 ASP B 138      37.420  13.423  -5.943  1.00 10.00      B   
ATOM   4147  C   ASP B 138      35.181  14.025  -3.712  1.00 10.00      B   
ATOM   4148  O   ASP B 138      35.400  15.137  -4.191  1.00 10.00      B   
ATOM   4149  N   SER B 139      35.581  13.671  -2.499  1.00 10.00      B   
ATOM   4150  HN  SER B 139      35.390  12.764  -2.177  1.00 10.00      B   
ATOM   4151  CA  SER B 139      36.283  14.593  -1.620  1.00 10.00      B   
ATOM   4152  CB  SER B 139      36.050  14.182  -0.167  1.00 10.00      B   
ATOM   4153  OG  SER B 139      35.866  12.777  -0.067  1.00 10.00      B   
ATOM   4154  HG  SER B 139      34.938  12.590   0.176  1.00 10.00      B   
ATOM   4155  C   SER B 139      37.782  14.676  -1.921  1.00 10.00      B   
ATOM   4156  O   SER B 139      38.548  15.243  -1.141  1.00 10.00      B   
ATOM   4157  N   THR B 140      38.201  14.113  -3.044  1.00 10.00      B   
ATOM   4158  HN  THR B 140      37.556  13.662  -3.626  1.00 10.00      B   
ATOM   4159  CA  THR B 140      39.604  14.145  -3.427  1.00 10.00      B   
ATOM   4160  CB  THR B 140      40.029  12.823  -4.095  1.00 10.00      B   
ATOM   4161  OG1 THR B 140      39.300  11.738  -3.498  1.00 10.00      B   
ATOM   4162  HG1 THR B 140      38.494  11.573  -4.016  1.00 10.00      B   
ATOM   4163  CG2 THR B 140      41.518  12.584  -3.906  1.00 10.00      B   
ATOM   4164  C   THR B 140      39.871  15.321  -4.367  1.00 10.00      B   
ATOM   4165  O   THR B 140      40.796  16.111  -4.155  1.00 10.00      B   
ATOM   4166  N   THR B 141      39.053  15.440  -5.403  1.00 10.00      B   
ATOM   4167  HN  THR B 141      38.342  14.766  -5.537  1.00 10.00      B   
ATOM   4168  CA  THR B 141      39.196  16.518  -6.368  1.00 10.00      B   
ATOM   4169  CB  THR B 141      39.341  15.954  -7.797  1.00 10.00      B   
ATOM   4170  OG1 THR B 141      40.167  14.781  -7.752  1.00 10.00      B   
ATOM   4171  HG1 THR B 141      41.084  15.031  -7.921  1.00 10.00      B   
ATOM   4172  CG2 THR B 141      40.000  16.973  -8.713  1.00 10.00      B   
ATOM   4173  C   THR B 141      38.012  17.487  -6.295  1.00 10.00      B   
ATOM   4174  O   THR B 141      38.029  18.556  -6.907  1.00 10.00      B   
ATOM   4175  N   GLY B 142      36.989  17.111  -5.533  1.00 10.00      B   
ATOM   4176  HN  GLY B 142      37.028  16.251  -5.061  1.00 10.00      B   
ATOM   4177  CA  GLY B 142      35.820  17.957  -5.390  1.00 10.00      B   
ATOM   4178  C   GLY B 142      34.961  17.968  -6.638  1.00 10.00      B   
ATOM   4179  O   GLY B 142      34.531  19.028  -7.096  1.00 10.00      B   
ATOM   4180  N   ARG B 143      34.712  16.790  -7.189  1.00 10.00      B   
ATOM   4181  HN  ARG B 143      35.064  15.979  -6.765  1.00 10.00      B   
ATOM   4182  CA  ARG B 143      33.909  16.666  -8.398  1.00 10.00      B   
ATOM   4183  CB  ARG B 143      34.807  16.429  -9.617  1.00 10.00      B   
ATOM   4184  CG  ARG B 143      35.819  17.532  -9.878  1.00 10.00      B   
ATOM   4185  CD  ARG B 143      36.347  17.465 -11.297  1.00 10.00      B   
ATOM   4186  NE  ARG B 143      37.068  16.220 -11.557  1.00 10.00      B   
ATOM   4187  HE  ARG B 143      37.041  15.527 -10.855  1.00 10.00      B   
ATOM   4188  CZ  ARG B 143      37.727  15.967 -12.680  1.00 10.00      B   
ATOM   4189  NH1 ARG B 143      37.766  16.876 -13.648  1.00 10.00      B   
ATOM   4190 HH11 ARG B 143      38.287  16.682 -14.531  1.00 10.00      B   
ATOM   4191 HH12 ARG B 143      37.271  17.790 -13.533  1.00 10.00      B   
ATOM   4192  NH2 ARG B 143      38.367  14.810 -12.825  1.00 10.00      B   
ATOM   4193 HH21 ARG B 143      38.346  14.096 -12.059  1.00 10.00      B   
ATOM   4194 HH22 ARG B 143      38.891  14.605 -13.704  1.00 10.00      B   
ATOM   4195  C   ARG B 143      32.919  15.516  -8.267  1.00 10.00      B   
ATOM   4196  O   ARG B 143      32.957  14.762  -7.290  1.00 10.00      B   
ATOM   4197  N   ASP B 144      32.030  15.392  -9.244  1.00 10.00      B   
ATOM   4198  HN  ASP B 144      32.040  16.035  -9.988  1.00 10.00      B   
ATOM   4199  CA  ASP B 144      31.040  14.323  -9.244  1.00 10.00      B   
ATOM   4200  CB  ASP B 144      29.758  14.747  -9.963  1.00 10.00      B   
ATOM   4201  CG  ASP B 144      28.804  13.586 -10.171  1.00 10.00      B   
ATOM   4202  OD1 ASP B 144      28.488  13.264 -11.338  1.00 10.00      B   
ATOM   4203  OD2 ASP B 144      28.370  12.981  -9.168  1.00 10.00      B   
ATOM   4204  C   ASP B 144      31.610  13.064  -9.887  1.00 10.00      B   
ATOM   4205  O   ASP B 144      32.193  13.116 -10.974  1.00 10.00      B   
ATOM   4206  N   ALA B 145      31.435  11.939  -9.213  1.00 10.00      B   
ATOM   4207  HN  ALA B 145      30.948  11.963  -8.363  1.00 10.00      B   
ATOM   4208  CA  ALA B 145      31.936  10.666  -9.707  1.00 10.00      B   
ATOM   4209  CB  ALA B 145      32.855  10.029  -8.677  1.00 10.00      B   
ATOM   4210  C   ALA B 145      30.792   9.724 -10.065  1.00 10.00      B   
ATOM   4211  O   ALA B 145      30.908   8.506  -9.919  1.00 10.00      B   
ATOM   4212  N   GLY B 146      29.686  10.294 -10.529  1.00 10.00      B   
ATOM   4213  HN  GLY B 146      29.645  11.272 -10.608  1.00 10.00      B   
ATOM   4214  CA  GLY B 146      28.541   9.490 -10.912  1.00 10.00      B   
ATOM   4215  C   GLY B 146      27.535   9.333  -9.790  1.00 10.00      B   
ATOM   4216  O   GLY B 146      26.919   8.279  -9.639  1.00 10.00      B   
ATOM   4217  N   PHE B 147      27.363  10.385  -9.008  1.00 10.00      B   
ATOM   4218  HN  PHE B 147      27.869  11.211  -9.193  1.00 10.00      B   
ATOM   4219  CA  PHE B 147      26.429  10.368  -7.894  1.00 10.00      B   
ATOM   4220  CB  PHE B 147      27.176  10.662  -6.589  1.00 10.00      B   
ATOM   4221  CG  PHE B 147      28.243   9.664  -6.246  1.00 10.00      B   
ATOM   4222  CD1 PHE B 147      29.577  10.033  -6.238  1.00 10.00      B   
ATOM   4223  CD2 PHE B 147      27.911   8.358  -5.929  1.00 10.00      B   
ATOM   4224  CE1 PHE B 147      30.562   9.120  -5.919  1.00 10.00      B   
ATOM   4225  CE2 PHE B 147      28.890   7.439  -5.608  1.00 10.00      B   
ATOM   4226  CZ  PHE B 147      30.218   7.820  -5.603  1.00 10.00      B   
ATOM   4227  C   PHE B 147      25.358  11.427  -8.113  1.00 10.00      B   
ATOM   4228  O   PHE B 147      25.183  11.922  -9.230  1.00 10.00      B   
ATOM   4229  N   GLY B 148      24.628  11.758  -7.062  1.00 10.00      B   
ATOM   4230  HN  GLY B 148      24.770  11.292  -6.208  1.00 10.00      B   
ATOM   4231  CA  GLY B 148      23.612  12.787  -7.172  1.00 10.00      B   
ATOM   4232  C   GLY B 148      22.198  12.255  -7.276  1.00 10.00      B   
ATOM   4233  O   GLY B 148      21.942  11.080  -7.008  1.00 10.00      B   
ATOM   4234  N   ILE B 149      21.291  13.135  -7.678  1.00 10.00      B   
ATOM   4235  HN  ILE B 149      21.586  14.045  -7.905  1.00 10.00      B   
ATOM   4236  CA  ILE B 149      19.878  12.811  -7.810  1.00 10.00      B   
ATOM   4237  CB  ILE B 149      19.053  14.107  -8.022  1.00 10.00      B   
ATOM   4238  CG1 ILE B 149      17.563  13.803  -8.204  1.00 10.00      B   
ATOM   4239  CG2 ILE B 149      19.593  14.912  -9.199  1.00 10.00      B   
ATOM   4240  CD1 ILE B 149      16.722  15.022  -8.520  1.00 10.00      B   
ATOM   4241  C   ILE B 149      19.618  11.841  -8.963  1.00 10.00      B   
ATOM   4242  O   ILE B 149      20.296  11.882  -9.995  1.00 10.00      B   
ATOM   4243  N   LEU B 150      18.659  10.947  -8.765  1.00 10.00      B   
ATOM   4244  HN  LEU B 150      18.189  10.937  -7.899  1.00 10.00      B   
ATOM   4245  CA  LEU B 150      18.275   9.984  -9.788  1.00 10.00      B   
ATOM   4246  CB  LEU B 150      17.996   8.616  -9.163  1.00 10.00      B   
ATOM   4247  CG  LEU B 150      19.187   7.945  -8.475  1.00 10.00      B   
ATOM   4248  CD1 LEU B 150      18.757   6.660  -7.785  1.00 10.00      B   
ATOM   4249  CD2 LEU B 150      20.298   7.672  -9.476  1.00 10.00      B   
ATOM   4250  C   LEU B 150      17.038  10.500 -10.513  1.00 10.00      B   
ATOM   4251  O   LEU B 150      16.122  11.037  -9.884  1.00 10.00      B   
ATOM   4252  N   GLU B 151      17.014  10.351 -11.829  1.00 10.00      B   
ATOM   4253  HN  GLU B 151      17.768   9.906 -12.276  1.00 10.00      B   
ATOM   4254  CA  GLU B 151      15.894  10.835 -12.625  1.00 10.00      B   
ATOM   4255  CB  GLU B 151      16.329  11.126 -14.061  1.00 10.00      B   
ATOM   4256  CG  GLU B 151      15.279  11.840 -14.894  1.00 10.00      B   
ATOM   4257  CD  GLU B 151      15.850  12.398 -16.174  1.00 10.00      B   
ATOM   4258  OE1 GLU B 151      16.378  11.614 -16.989  1.00 10.00      B   
ATOM   4259  OE2 GLU B 151      15.779  13.627 -16.371  1.00 10.00      B   
ATOM   4260  C   GLU B 151      14.699   9.882 -12.596  1.00 10.00      B   
ATOM   4261  O   GLU B 151      14.499   9.092 -13.523  1.00 10.00      B   
ATOM   4262  N   ASP B 152      13.914   9.973 -11.524  1.00 10.00      B   
ATOM   4263  HN  ASP B 152      14.156  10.614 -10.822  1.00 10.00      B   
ATOM   4264  CA  ASP B 152      12.717   9.146 -11.344  1.00 10.00      B   
ATOM   4265  CB  ASP B 152      11.608   9.558 -12.326  1.00 10.00      B   
ATOM   4266  CG  ASP B 152      11.352  11.052 -12.351  1.00 10.00      B   
ATOM   4267  OD1 ASP B 152      10.822  11.588 -11.360  1.00 10.00      B   
ATOM   4268  OD2 ASP B 152      11.674  11.698 -13.369  1.00 10.00      B   
ATOM   4269  C   ASP B 152      13.044   7.663 -11.502  1.00 10.00      B   
ATOM   4270  O   ASP B 152      14.059   7.192 -10.993  1.00 10.00      B   
ATOM   4271  N   GLY B 153      12.181   6.930 -12.194  1.00 10.00      B   
ATOM   4272  HN  GLY B 153      11.371   7.348 -12.551  1.00 10.00      B   
ATOM   4273  CA  GLY B 153      12.419   5.517 -12.415  1.00 10.00      B   
ATOM   4274  C   GLY B 153      11.743   4.627 -11.395  1.00 10.00      B   
ATOM   4275  O   GLY B 153      10.908   5.087 -10.613  1.00 10.00      B   
ATOM   4276  N   MET B 154      12.111   3.353 -11.401  1.00 10.00      B   
ATOM   4277  HN  MET B 154      12.803   3.057 -12.033  1.00 10.00      B   
ATOM   4278  CA  MET B 154      11.534   2.380 -10.485  1.00 10.00      B   
ATOM   4279  CB  MET B 154      10.757   1.326 -11.278  1.00 10.00      B   
ATOM   4280  CG  MET B 154       9.720   0.566 -10.473  1.00 10.00      B   
ATOM   4281  SD  MET B 154       8.916  -0.734 -11.432  1.00 10.00      B   
ATOM   4282  CE  MET B 154       7.598  -1.203 -10.317  1.00 10.00      B   
ATOM   4283  C   MET B 154      12.632   1.711  -9.662  1.00 10.00      B   
ATOM   4284  O   MET B 154      13.746   1.503 -10.150  1.00 10.00      B   
ATOM   4285  N   ILE B 155      12.320   1.383  -8.417  1.00 10.00      B   
ATOM   4286  HN  ILE B 155      11.415   1.566  -8.085  1.00 10.00      B   
ATOM   4287  CA  ILE B 155      13.286   0.744  -7.533  1.00 10.00      B   
ATOM   4288  CB  ILE B 155      13.483   1.546  -6.221  1.00 10.00      B   
ATOM   4289  CG1 ILE B 155      14.623   0.969  -5.376  1.00 10.00      B   
ATOM   4290  CG2 ILE B 155      12.195   1.640  -5.416  1.00 10.00      B   
ATOM   4291  CD1 ILE B 155      16.005   1.349  -5.866  1.00 10.00      B   
ATOM   4292  C   ILE B 155      12.876  -0.700  -7.232  1.00 10.00      B   
ATOM   4293  O   ILE B 155      11.716  -0.982  -6.919  1.00 10.00      B   
ATOM   4294  N   ILE B 156      13.829  -1.615  -7.361  1.00 10.00      B   
ATOM   4295  HN  ILE B 156      14.732  -1.332  -7.635  1.00 10.00      B   
ATOM   4296  CA  ILE B 156      13.577  -3.029  -7.111  1.00 10.00      B   
ATOM   4297  CB  ILE B 156      14.064  -3.902  -8.293  1.00 10.00      B   
ATOM   4298  CG1 ILE B 156      13.666  -3.266  -9.628  1.00 10.00      B   
ATOM   4299  CG2 ILE B 156      13.504  -5.315  -8.187  1.00 10.00      B   
ATOM   4300  CD1 ILE B 156      14.192  -3.998 -10.844  1.00 10.00      B   
ATOM   4301  C   ILE B 156      14.288  -3.480  -5.839  1.00 10.00      B   
ATOM   4302  O   ILE B 156      15.408  -3.044  -5.557  1.00 10.00      B   
ATOM   4303  N   ASP B 157      13.630  -4.344  -5.076  1.00 10.00      B   
ATOM   4304  HN  ASP B 157      12.744  -4.651  -5.362  1.00 10.00      B   
ATOM   4305  CA  ASP B 157      14.193  -4.866  -3.836  1.00 10.00      B   
ATOM   4306  CB  ASP B 157      13.088  -5.142  -2.807  1.00 10.00      B   
ATOM   4307  CG  ASP B 157      12.575  -3.890  -2.127  1.00 10.00      B   
ATOM   4308  OD1 ASP B 157      13.343  -3.255  -1.375  1.00 10.00      B   
ATOM   4309  OD2 ASP B 157      11.391  -3.539  -2.330  1.00 10.00      B   
ATOM   4310  C   ASP B 157      14.961  -6.151  -4.116  1.00 10.00      B   
ATOM   4311  O   ASP B 157      14.517  -6.985  -4.910  1.00 10.00      B   
ATOM   4312  N   VAL B 158      16.106  -6.316  -3.470  1.00 10.00      B   
ATOM   4313  HN  VAL B 158      16.409  -5.623  -2.840  1.00 10.00      B   
ATOM   4314  CA  VAL B 158      16.923  -7.502  -3.672  1.00 10.00      B   
ATOM   4315  CB  VAL B 158      17.843  -7.333  -4.906  1.00 10.00      B   
ATOM   4316  CG1 VAL B 158      19.044  -6.454  -4.590  1.00 10.00      B   
ATOM   4317  CG2 VAL B 158      18.272  -8.678  -5.470  1.00 10.00      B   
ATOM   4318  C   VAL B 158      17.761  -7.798  -2.430  1.00 10.00      B   
ATOM   4319  O   VAL B 158      17.927  -6.936  -1.567  1.00 10.00      B   
ATOM   4320  N   ASN B 159      18.265  -9.022  -2.333  1.00 10.00      B   
ATOM   4321  HN  ASN B 159      18.074  -9.673  -3.039  1.00 10.00      B   
ATOM   4322  CA  ASN B 159      19.094  -9.417  -1.199  1.00 10.00      B   
ATOM   4323  CB  ASN B 159      19.135 -10.941  -1.042  1.00 10.00      B   
ATOM   4324  CG  ASN B 159      17.877 -11.511  -0.411  1.00 10.00      B   
ATOM   4325  OD1 ASN B 159      17.164 -10.826   0.324  1.00 10.00      B   
ATOM   4326  ND2 ASN B 159      17.600 -12.776  -0.688  1.00 10.00      B   
ATOM   4327 HD21 ASN B 159      18.210 -13.267  -1.272  1.00 10.00      B   
ATOM   4328 HD22 ASN B 159      16.793 -13.172  -0.294  1.00 10.00      B   
ATOM   4329  C   ASN B 159      20.509  -8.872  -1.363  1.00 10.00      B   
ATOM   4330  O   ASN B 159      20.957  -8.627  -2.484  1.00 10.00      B   
ATOM   4331  N   LEU B 160      21.210  -8.713  -0.245  1.00 10.00      B   
ATOM   4332  HN  LEU B 160      20.802  -8.966   0.613  1.00 10.00      B   
ATOM   4333  CA  LEU B 160      22.570  -8.177  -0.248  1.00 10.00      B   
ATOM   4334  CB  LEU B 160      23.136  -8.131   1.172  1.00 10.00      B   
ATOM   4335  CG  LEU B 160      22.301  -7.390   2.212  1.00 10.00      B   
ATOM   4336  CD1 LEU B 160      23.035  -7.351   3.541  1.00 10.00      B   
ATOM   4337  CD2 LEU B 160      21.973  -5.984   1.737  1.00 10.00      B   
ATOM   4338  C   LEU B 160      23.507  -8.981  -1.139  1.00 10.00      B   
ATOM   4339  O   LEU B 160      24.170  -8.426  -2.011  1.00 10.00      B   
ATOM   4340  N   ASN B 161      23.542 -10.291  -0.925  1.00 10.00      B   
ATOM   4341  HN  ASN B 161      22.970 -10.675  -0.231  1.00 10.00      B   
ATOM   4342  CA  ASN B 161      24.416 -11.174  -1.696  1.00 10.00      B   
ATOM   4343  CB  ASN B 161      24.276 -12.628  -1.239  1.00 10.00      B   
ATOM   4344  CG  ASN B 161      25.551 -13.162  -0.613  1.00 10.00      B   
ATOM   4345  OD1 ASN B 161      26.284 -12.430   0.047  1.00 10.00      B   
ATOM   4346  ND2 ASN B 161      25.826 -14.440  -0.824  1.00 10.00      B   
ATOM   4347 HD21 ASN B 161      25.200 -14.968  -1.368  1.00 10.00      B   
ATOM   4348 HD22 ASN B 161      26.651 -14.813  -0.424  1.00 10.00      B   
ATOM   4349  C   ASN B 161      24.176 -11.060  -3.198  1.00 10.00      B   
ATOM   4350  O   ASN B 161      25.121 -11.045  -3.985  1.00 10.00      B   
ATOM   4351  N   PHE B 162      22.911 -10.963  -3.588  1.00 10.00      B   
ATOM   4352  HN  PHE B 162      22.201 -10.964  -2.916  1.00 10.00      B   
ATOM   4353  CA  PHE B 162      22.558 -10.848  -5.000  1.00 10.00      B   
ATOM   4354  CB  PHE B 162      21.045 -10.978  -5.200  1.00 10.00      B   
ATOM   4355  CG  PHE B 162      20.526 -12.381  -5.041  1.00 10.00      B   
ATOM   4356  CD1 PHE B 162      20.151 -12.860  -3.795  1.00 10.00      B   
ATOM   4357  CD2 PHE B 162      20.407 -13.219  -6.139  1.00 10.00      B   
ATOM   4358  CE1 PHE B 162      19.672 -14.146  -3.646  1.00 10.00      B   
ATOM   4359  CE2 PHE B 162      19.929 -14.507  -5.997  1.00 10.00      B   
ATOM   4360  CZ  PHE B 162      19.560 -14.972  -4.749  1.00 10.00      B   
ATOM   4361  C   PHE B 162      23.068  -9.534  -5.589  1.00 10.00      B   
ATOM   4362  O   PHE B 162      23.662  -9.518  -6.668  1.00 10.00      B   
ATOM   4363  N   ALA B 163      22.843  -8.441  -4.867  1.00 10.00      B   
ATOM   4364  HN  ALA B 163      22.366  -8.519  -4.014  1.00 10.00      B   
ATOM   4365  CA  ALA B 163      23.288  -7.125  -5.311  1.00 10.00      B   
ATOM   4366  CB  ALA B 163      22.753  -6.046  -4.380  1.00 10.00      B   
ATOM   4367  C   ALA B 163      24.811  -7.073  -5.367  1.00 10.00      B   
ATOM   4368  O   ALA B 163      25.391  -6.487  -6.282  1.00 10.00      B   
ATOM   4369  N   ARG B 164      25.446  -7.700  -4.381  1.00 10.00      B   
ATOM   4370  HN  ARG B 164      24.916  -8.142  -3.679  1.00 10.00      B   
ATOM   4371  CA  ARG B 164      26.900  -7.748  -4.308  1.00 10.00      B   
ATOM   4372  CB  ARG B 164      27.351  -8.446  -3.021  1.00 10.00      B   
ATOM   4373  CG  ARG B 164      27.403  -7.541  -1.801  1.00 10.00      B   
ATOM   4374  CD  ARG B 164      27.294  -8.341  -0.511  1.00 10.00      B   
ATOM   4375  NE  ARG B 164      28.182  -9.503  -0.505  1.00 10.00      B   
ATOM   4376  HE  ARG B 164      28.382  -9.920  -1.375  1.00 10.00      B   
ATOM   4377  CZ  ARG B 164      28.712 -10.038   0.596  1.00 10.00      B   
ATOM   4378  NH1 ARG B 164      28.453  -9.517   1.792  1.00 10.00      B   
ATOM   4379 HH11 ARG B 164      28.873  -9.940   2.649  1.00 10.00      B   
ATOM   4380 HH12 ARG B 164      27.825  -8.687   1.881  1.00 10.00      B   
ATOM   4381  NH2 ARG B 164      29.509 -11.094   0.497  1.00 10.00      B   
ATOM   4382 HH21 ARG B 164      29.715 -11.509  -0.440  1.00 10.00      B   
ATOM   4383 HH22 ARG B 164      29.928 -11.519   1.353  1.00 10.00      B   
ATOM   4384  C   ARG B 164      27.471  -8.467  -5.523  1.00 10.00      B   
ATOM   4385  O   ARG B 164      28.389  -7.968  -6.174  1.00 10.00      B   
ATOM   4386  N   GLN B 165      26.910  -9.632  -5.835  1.00 10.00      B   
ATOM   4387  HN  GLN B 165      26.171  -9.974  -5.280  1.00 10.00      B   
ATOM   4388  CA  GLN B 165      27.365 -10.415  -6.980  1.00 10.00      B   
ATOM   4389  CB  GLN B 165      26.653 -11.767  -7.045  1.00 10.00      B   
ATOM   4390  CG  GLN B 165      27.068 -12.764  -5.975  1.00 10.00      B   
ATOM   4391  CD  GLN B 165      26.437 -14.132  -6.184  1.00 10.00      B   
ATOM   4392  OE1 GLN B 165      25.338 -14.251  -6.725  1.00 10.00      B   
ATOM   4393  NE2 GLN B 165      27.134 -15.175  -5.764  1.00 10.00      B   
ATOM   4394 HE21 GLN B 165      28.005 -15.012  -5.347  1.00 10.00      B   
ATOM   4395 HE22 GLN B 165      26.747 -16.068  -5.884  1.00 10.00      B   
ATOM   4396  C   GLN B 165      27.140  -9.659  -8.284  1.00 10.00      B   
ATOM   4397  O   GLN B 165      28.003  -9.638  -9.153  1.00 10.00      B   
ATOM   4398  N   LEU B 166      25.980  -9.026  -8.406  1.00 10.00      B   
ATOM   4399  HN  LEU B 166      25.329  -9.069  -7.667  1.00 10.00      B   
ATOM   4400  CA  LEU B 166      25.634  -8.279  -9.614  1.00 10.00      B   
ATOM   4401  CB  LEU B 166      24.179  -7.808  -9.541  1.00 10.00      B   
ATOM   4402  CG  LEU B 166      23.620  -7.131 -10.795  1.00 10.00      B   
ATOM   4403  CD1 LEU B 166      23.566  -8.107 -11.961  1.00 10.00      B   
ATOM   4404  CD2 LEU B 166      22.247  -6.543 -10.514  1.00 10.00      B   
ATOM   4405  C   LEU B 166      26.568  -7.090  -9.857  1.00 10.00      B   
ATOM   4406  O   LEU B 166      26.731  -6.645 -10.992  1.00 10.00      B   
ATOM   4407  N   LEU B 167      27.188  -6.585  -8.801  1.00 10.00      B   
ATOM   4408  HN  LEU B 167      27.039  -6.987  -7.918  1.00 10.00      B   
ATOM   4409  CA  LEU B 167      28.080  -5.441  -8.927  1.00 10.00      B   
ATOM   4410  CB  LEU B 167      27.846  -4.447  -7.784  1.00 10.00      B   
ATOM   4411  CG  LEU B 167      28.693  -3.171  -7.812  1.00 10.00      B   
ATOM   4412  CD1 LEU B 167      28.340  -2.314  -9.020  1.00 10.00      B   
ATOM   4413  CD2 LEU B 167      28.524  -2.382  -6.523  1.00 10.00      B   
ATOM   4414  C   LEU B 167      29.555  -5.841  -8.985  1.00 10.00      B   
ATOM   4415  O   LEU B 167      30.290  -5.385  -9.858  1.00 10.00      B   
ATOM   4416  N   PHE B 168      29.976  -6.707  -8.072  1.00 10.00      B   
ATOM   4417  HN  PHE B 168      29.329  -7.078  -7.428  1.00 10.00      B   
ATOM   4418  CA  PHE B 168      31.376  -7.126  -7.999  1.00 10.00      B   
ATOM   4419  CB  PHE B 168      31.747  -7.540  -6.573  1.00 10.00      B   
ATOM   4420  CG  PHE B 168      31.597  -6.441  -5.561  1.00 10.00      B   
ATOM   4421  CD1 PHE B 168      30.841  -6.631  -4.417  1.00 10.00      B   
ATOM   4422  CD2 PHE B 168      32.209  -5.215  -5.756  1.00 10.00      B   
ATOM   4423  CE1 PHE B 168      30.700  -5.622  -3.484  1.00 10.00      B   
ATOM   4424  CE2 PHE B 168      32.072  -4.200  -4.828  1.00 10.00      B   
ATOM   4425  CZ  PHE B 168      31.315  -4.404  -3.691  1.00 10.00      B   
ATOM   4426  C   PHE B 168      31.743  -8.232  -8.983  1.00 10.00      B   
ATOM   4427  O   PHE B 168      32.922  -8.427  -9.288  1.00 10.00      B   
ATOM   4428  N   ASN B 169      30.758  -8.959  -9.479  1.00 10.00      B   
ATOM   4429  HN  ASN B 169      29.830  -8.764  -9.222  1.00 10.00      B   
ATOM   4430  CA  ASN B 169      31.030 -10.041 -10.415  1.00 10.00      B   
ATOM   4431  CB  ASN B 169      30.342 -11.334  -9.979  1.00 10.00      B   
ATOM   4432  CG  ASN B 169      31.152 -12.562 -10.339  1.00 10.00      B   
ATOM   4433  OD1 ASN B 169      31.022 -13.108 -11.434  1.00 10.00      B   
ATOM   4434  ND2 ASN B 169      31.997 -13.002  -9.419  1.00 10.00      B   
ATOM   4435 HD21 ASN B 169      32.052 -12.516  -8.569  1.00 10.00      B   
ATOM   4436 HD22 ASN B 169      32.534 -13.799  -9.623  1.00 10.00      B   
ATOM   4437  C   ASN B 169      30.619  -9.662 -11.831  1.00 10.00      B   
ATOM   4438  O   ASN B 169      29.569  -9.056 -12.043  1.00 10.00      B   
ATOM   4439  N   ASN B 170      31.446 -10.032 -12.799  1.00 10.00      B   
ATOM   4440  HN  ASN B 170      32.262 -10.530 -12.570  1.00 10.00      B   
ATOM   4441  CA  ASN B 170      31.178  -9.717 -14.198  1.00 10.00      B   
ATOM   4442  CB  ASN B 170      32.428  -9.149 -14.875  1.00 10.00      B   
ATOM   4443  CG  ASN B 170      32.684  -7.694 -14.523  1.00 10.00      B   
ATOM   4444  OD1 ASN B 170      32.301  -7.221 -13.453  1.00 10.00      B   
ATOM   4445  ND2 ASN B 170      33.343  -6.978 -15.417  1.00 10.00      B   
ATOM   4446 HD21 ASN B 170      33.625  -7.421 -16.248  1.00 10.00      B   
ATOM   4447 HD22 ASN B 170      33.527  -6.037 -15.217  1.00 10.00      B   
ATOM   4448  C   ASN B 170      30.679 -10.937 -14.960  1.00 10.00      B   
ATOM   4449  O   ASN B 170      30.393 -10.862 -16.154  1.00 10.00      B   
ATOM   4450  N   ASP B 171      30.565 -12.061 -14.265  1.00 10.00      B   
ATOM   4451  HN  ASP B 171      30.806 -12.063 -13.312  1.00 10.00      B   
ATOM   4452  CA  ASP B 171      30.093 -13.296 -14.887  1.00 10.00      B   
ATOM   4453  CB  ASP B 171      30.821 -14.520 -14.316  1.00 10.00      B   
ATOM   4454  CG  ASP B 171      32.098 -14.847 -15.063  1.00 10.00      B   
ATOM   4455  OD1 ASP B 171      32.090 -15.786 -15.889  1.00 10.00      B   
ATOM   4456  OD2 ASP B 171      33.123 -14.170 -14.829  1.00 10.00      B   
ATOM   4457  C   ASP B 171      28.589 -13.448 -14.715  1.00 10.00      B   
ATOM   4458  O   ASP B 171      28.044 -14.546 -14.833  1.00 10.00      B   
ATOM   4459  N   PHE B 172      27.924 -12.337 -14.436  1.00 10.00      B   
ATOM   4460  HN  PHE B 172      28.421 -11.495 -14.361  1.00 10.00      B   
ATOM   4461  CA  PHE B 172      26.481 -12.331 -14.248  1.00 10.00      B   
ATOM   4462  CB  PHE B 172      26.091 -11.358 -13.133  1.00 10.00      B   
ATOM   4463  CG  PHE B 172      25.224 -11.969 -12.070  1.00 10.00      B   
ATOM   4464  CD1 PHE B 172      23.852 -12.047 -12.237  1.00 10.00      B   
ATOM   4465  CD2 PHE B 172      25.781 -12.466 -10.904  1.00 10.00      B   
ATOM   4466  CE1 PHE B 172      23.049 -12.609 -11.263  1.00 10.00      B   
ATOM   4467  CE2 PHE B 172      24.985 -13.029  -9.924  1.00 10.00      B   
ATOM   4468  CZ  PHE B 172      23.618 -13.102 -10.105  1.00 10.00      B   
ATOM   4469  C   PHE B 172      25.777 -11.954 -15.550  1.00 10.00      B   
ATOM   4470  O   PHE B 172      25.874 -10.816 -16.010  1.00 10.00      B   
ATOM   4471  N   PRO B 173      25.057 -12.907 -16.161  1.00 10.00      B   
ATOM   4472  CA  PRO B 173      24.347 -12.676 -17.422  1.00 10.00      B   
ATOM   4473  CB  PRO B 173      24.125 -14.090 -17.952  1.00 10.00      B   
ATOM   4474  CG  PRO B 173      24.015 -14.933 -16.726  1.00 10.00      B   
ATOM   4475  CD  PRO B 173      24.893 -14.294 -15.681  1.00 10.00      B   
ATOM   4476  C   PRO B 173      23.006 -11.968 -17.230  1.00 10.00      B   
ATOM   4477  O   PRO B 173      22.279 -11.735 -18.195  1.00 10.00      B   
ATOM   4478  N   LEU B 174      22.695 -11.609 -15.987  1.00 10.00      B   
ATOM   4479  HN  LEU B 174      23.329 -11.803 -15.265  1.00 10.00      B   
ATOM   4480  CA  LEU B 174      21.440 -10.930 -15.666  1.00 10.00      B   
ATOM   4481  CB  LEU B 174      21.357 -10.650 -14.164  1.00 10.00      B   
ATOM   4482  CG  LEU B 174      19.984 -10.260 -13.614  1.00 10.00      B   
ATOM   4483  CD1 LEU B 174      19.015 -11.430 -13.704  1.00 10.00      B   
ATOM   4484  CD2 LEU B 174      20.102  -9.771 -12.179  1.00 10.00      B   
ATOM   4485  C   LEU B 174      21.304  -9.628 -16.455  1.00 10.00      B   
ATOM   4486  O   LEU B 174      20.265  -9.359 -17.057  1.00 10.00      B   
ATOM   4487  N   LEU B 175      22.367  -8.831 -16.460  1.00 10.00      B   
ATOM   4488  HN  LEU B 175      23.167  -9.100 -15.966  1.00 10.00      B   
ATOM   4489  CA  LEU B 175      22.368  -7.565 -17.180  1.00 10.00      B   
ATOM   4490  CB  LEU B 175      23.505  -6.667 -16.677  1.00 10.00      B   
ATOM   4491  CG  LEU B 175      23.351  -6.111 -15.260  1.00 10.00      B   
ATOM   4492  CD1 LEU B 175      24.631  -5.424 -14.812  1.00 10.00      B   
ATOM   4493  CD2 LEU B 175      22.173  -5.152 -15.191  1.00 10.00      B   
ATOM   4494  C   LEU B 175      22.517  -7.794 -18.679  1.00 10.00      B   
ATOM   4495  O   LEU B 175      22.002  -7.026 -19.492  1.00 10.00      B   
ATOM   4496  N   LYS B 176      23.208  -8.871 -19.037  1.00 10.00      B   
ATOM   4497  HN  LYS B 176      23.563  -9.459 -18.341  1.00 10.00      B   
ATOM   4498  CA  LYS B 176      23.445  -9.205 -20.436  1.00 10.00      B   
ATOM   4499  CB  LYS B 176      24.429 -10.374 -20.561  1.00 10.00      B   
ATOM   4500  CG  LYS B 176      24.885 -10.654 -21.985  1.00 10.00      B   
ATOM   4501  CD  LYS B 176      26.114 -11.547 -22.015  1.00 10.00      B   
ATOM   4502  CE  LYS B 176      26.614 -11.744 -23.438  1.00 10.00      B   
ATOM   4503  NZ  LYS B 176      27.915 -12.462 -23.482  1.00 10.00      B   
ATOM   4504  HZ1 LYS B 176      28.643 -11.917 -22.975  1.00 10.00      B   
ATOM   4505  HZ2 LYS B 176      28.223 -12.593 -24.467  1.00 10.00      B   
ATOM   4506  HZ3 LYS B 176      27.825 -13.396 -23.032  1.00 10.00      B   
ATOM   4507  C   LYS B 176      22.146  -9.508 -21.179  1.00 10.00      B   
ATOM   4508  O   LYS B 176      21.902  -8.967 -22.261  1.00 10.00      B   
ATOM   4509  N   VAL B 177      21.307 -10.353 -20.592  1.00 10.00      B   
ATOM   4510  HN  VAL B 177      21.543 -10.743 -19.720  1.00 10.00      B   
ATOM   4511  CA  VAL B 177      20.040 -10.718 -21.223  1.00 10.00      B   
ATOM   4512  CB  VAL B 177      19.333 -11.902 -20.524  1.00 10.00      B   
ATOM   4513  CG1 VAL B 177      20.140 -13.179 -20.697  1.00 10.00      B   
ATOM   4514  CG2 VAL B 177      19.097 -11.614 -19.048  1.00 10.00      B   
ATOM   4515  C   VAL B 177      19.097  -9.523 -21.334  1.00 10.00      B   
ATOM   4516  O   VAL B 177      18.379  -9.379 -22.324  1.00 10.00      B   
ATOM   4517  N   LEU B 178      19.114  -8.660 -20.326  1.00 10.00      B   
ATOM   4518  HN  LEU B 178      19.711  -8.827 -19.565  1.00 10.00      B   
ATOM   4519  CA  LEU B 178      18.263  -7.477 -20.321  1.00 10.00      B   
ATOM   4520  CB  LEU B 178      18.298  -6.781 -18.958  1.00 10.00      B   
ATOM   4521  CG  LEU B 178      17.464  -7.423 -17.848  1.00 10.00      B   
ATOM   4522  CD1 LEU B 178      17.628  -6.656 -16.547  1.00 10.00      B   
ATOM   4523  CD2 LEU B 178      15.997  -7.496 -18.247  1.00 10.00      B   
ATOM   4524  C   LEU B 178      18.681  -6.509 -21.421  1.00 10.00      B   
ATOM   4525  O   LEU B 178      17.844  -6.002 -22.171  1.00 10.00      B   
ATOM   4526  N   ALA B 179      19.988  -6.277 -21.527  1.00 10.00      B   
ATOM   4527  HN  ALA B 179      20.604  -6.714 -20.896  1.00 10.00      B   
ATOM   4528  CA  ALA B 179      20.533  -5.382 -22.542  1.00 10.00      B   
ATOM   4529  CB  ALA B 179      22.030  -5.192 -22.341  1.00 10.00      B   
ATOM   4530  C   ALA B 179      20.246  -5.919 -23.939  1.00 10.00      B   
ATOM   4531  O   ALA B 179      20.111  -5.160 -24.895  1.00 10.00      B   
ATOM   4532  N   ALA B 180      20.132  -7.239 -24.044  1.00 10.00      B   
ATOM   4533  HN  ALA B 180      20.241  -7.791 -23.241  1.00 10.00      B   
ATOM   4534  CA  ALA B 180      19.855  -7.887 -25.319  1.00 10.00      B   
ATOM   4535  CB  ALA B 180      20.264  -9.351 -25.274  1.00 10.00      B   
ATOM   4536  C   ALA B 180      18.379  -7.753 -25.698  1.00 10.00      B   
ATOM   4537  O   ALA B 180      17.961  -8.179 -26.776  1.00 10.00      B   
ATOM   4538  N   HIS B 181      17.589  -7.167 -24.805  1.00 10.00      B   
ATOM   4539  HN  HIS B 181      17.975  -6.854 -23.957  1.00 10.00      B   
ATOM   4540  CA  HIS B 181      16.169  -6.973 -25.055  1.00 10.00      B   
ATOM   4541  CB  HIS B 181      15.326  -7.470 -23.879  1.00 10.00      B   
ATOM   4542  CG  HIS B 181      15.021  -8.934 -23.929  1.00 10.00      B   
ATOM   4543  ND1 HIS B 181      14.082  -9.481 -24.779  1.00 10.00      B   
ATOM   4544  HD1 HIS B 181      13.534  -8.983 -25.428  1.00 10.00      B   
ATOM   4545  CD2 HIS B 181      15.542  -9.972 -23.234  1.00 10.00      B   
ATOM   4546  CE1 HIS B 181      14.041 -10.788 -24.604  1.00 10.00      B   
ATOM   4547  NE2 HIS B 181      14.918 -11.109 -23.674  1.00 10.00      B   
ATOM   4548  HE2 HIS B 181      15.110 -12.022 -23.364  1.00 10.00      B   
ATOM   4549  C   HIS B 181      15.856  -5.513 -25.352  1.00 10.00      B   
ATOM   4550  O   HIS B 181      14.985  -5.211 -26.170  1.00 10.00      B   
ATOM   4551  N   THR B 182      16.572  -4.611 -24.685  1.00 10.00      B   
ATOM   4552  HN  THR B 182      17.241  -4.915 -24.033  1.00 10.00      B   
ATOM   4553  CA  THR B 182      16.378  -3.177 -24.875  1.00 10.00      B   
ATOM   4554  CB  THR B 182      14.943  -2.751 -24.468  1.00 10.00      B   
ATOM   4555  OG1 THR B 182      14.605  -1.478 -25.044  1.00 10.00      B   
ATOM   4556  HG1 THR B 182      15.152  -1.318 -25.824  1.00 10.00      B   
ATOM   4557  CG2 THR B 182      14.784  -2.691 -22.955  1.00 10.00      B   
ATOM   4558  C   THR B 182      17.414  -2.387 -24.068  1.00 10.00      B   
ATOM   4559  O   THR B 182      18.194  -2.971 -23.311  1.00 10.00      B   
ATOM   4560  N   LYS B 183      17.427  -1.069 -24.239  1.00 10.00      B   
ATOM   4561  HN  LYS B 183      16.785  -0.661 -24.857  1.00 10.00      B   
ATOM   4562  CA  LYS B 183      18.360  -0.211 -23.523  1.00 10.00      B   
ATOM   4563  CB  LYS B 183      18.757   0.988 -24.388  1.00 10.00      B   
ATOM   4564  CG  LYS B 183      19.469   0.613 -25.676  1.00 10.00      B   
ATOM   4565  CD  LYS B 183      19.742   1.842 -26.520  1.00 10.00      B   
ATOM   4566  CE  LYS B 183      20.210   1.468 -27.915  1.00 10.00      B   
ATOM   4567  NZ  LYS B 183      20.206   2.645 -28.821  1.00 10.00      B   
ATOM   4568  HZ1 LYS B 183      20.833   3.385 -28.446  1.00 10.00      B   
ATOM   4569  HZ2 LYS B 183      19.243   3.031 -28.904  1.00 10.00      B   
ATOM   4570  HZ3 LYS B 183      20.539   2.371 -29.768  1.00 10.00      B   
ATOM   4571  C   LYS B 183      17.732   0.277 -22.227  1.00 10.00      B   
ATOM   4572  O   LYS B 183      16.531   0.548 -22.182  1.00 10.00      B   
ATOM   4573  N   PHE B 184      18.539   0.395 -21.182  1.00 10.00      B   
ATOM   4574  HN  PHE B 184      19.494   0.184 -21.284  1.00 10.00      B   
ATOM   4575  CA  PHE B 184      18.045   0.843 -19.890  1.00 10.00      B   
ATOM   4576  CB  PHE B 184      17.267  -0.284 -19.196  1.00 10.00      B   
ATOM   4577  CG  PHE B 184      18.123  -1.445 -18.763  1.00 10.00      B   
ATOM   4578  CD1 PHE B 184      18.488  -1.600 -17.434  1.00 10.00      B   
ATOM   4579  CD2 PHE B 184      18.573  -2.376 -19.687  1.00 10.00      B   
ATOM   4580  CE1 PHE B 184      19.283  -2.657 -17.038  1.00 10.00      B   
ATOM   4581  CE2 PHE B 184      19.367  -3.435 -19.296  1.00 10.00      B   
ATOM   4582  CZ  PHE B 184      19.723  -3.576 -17.970  1.00 10.00      B   
ATOM   4583  C   PHE B 184      19.189   1.301 -18.993  1.00 10.00      B   
ATOM   4584  O   PHE B 184      20.347   0.938 -19.209  1.00 10.00      B   
ATOM   4585  N   GLU B 185      18.855   2.110 -18.004  1.00 10.00      B   
ATOM   4586  HN  GLU B 185      17.915   2.387 -17.913  1.00 10.00      B   
ATOM   4587  CA  GLU B 185      19.827   2.604 -17.044  1.00 10.00      B   
ATOM   4588  CB  GLU B 185      19.579   4.085 -16.751  1.00 10.00      B   
ATOM   4589  CG  GLU B 185      20.725   5.004 -17.148  1.00 10.00      B   
ATOM   4590  CD  GLU B 185      20.808   5.222 -18.644  1.00 10.00      B   
ATOM   4591  OE1 GLU B 185      19.922   5.909 -19.196  1.00 10.00      B   
ATOM   4592  OE2 GLU B 185      21.764   4.721 -19.275  1.00 10.00      B   
ATOM   4593  C   GLU B 185      19.692   1.792 -15.764  1.00 10.00      B   
ATOM   4594  O   GLU B 185      18.574   1.486 -15.340  1.00 10.00      B   
ATOM   4595  N   VAL B 186      20.810   1.429 -15.153  1.00 10.00      B   
ATOM   4596  HN  VAL B 186      21.678   1.704 -15.519  1.00 10.00      B   
ATOM   4597  CA  VAL B 186      20.766   0.637 -13.935  1.00 10.00      B   
ATOM   4598  CB  VAL B 186      20.940  -0.873 -14.220  1.00 10.00      B   
ATOM   4599  CG1 VAL B 186      22.225  -1.142 -14.992  1.00 10.00      B   
ATOM   4600  CG2 VAL B 186      20.891  -1.687 -12.934  1.00 10.00      B   
ATOM   4601  C   VAL B 186      21.780   1.103 -12.894  1.00 10.00      B   
ATOM   4602  O   VAL B 186      22.968   1.252 -13.181  1.00 10.00      B   
ATOM   4603  N   ALA B 187      21.291   1.339 -11.691  1.00 10.00      B   
ATOM   4604  HN  ALA B 187      20.326   1.218 -11.539  1.00 10.00      B   
ATOM   4605  CA  ALA B 187      22.129   1.757 -10.579  1.00 10.00      B   
ATOM   4606  CB  ALA B 187      21.676   3.107 -10.040  1.00 10.00      B   
ATOM   4607  C   ALA B 187      22.060   0.689  -9.498  1.00 10.00      B   
ATOM   4608  O   ALA B 187      20.984   0.394  -8.976  1.00 10.00      B   
ATOM   4609  N   ILE B 188      23.198   0.096  -9.181  1.00 10.00      B   
ATOM   4610  HN  ILE B 188      24.028   0.384  -9.619  1.00 10.00      B   
ATOM   4611  CA  ILE B 188      23.248  -0.963  -8.184  1.00 10.00      B   
ATOM   4612  CB  ILE B 188      24.224  -2.087  -8.601  1.00 10.00      B   
ATOM   4613  CG1 ILE B 188      23.926  -2.556 -10.029  1.00 10.00      B   
ATOM   4614  CG2 ILE B 188      24.143  -3.258  -7.631  1.00 10.00      B   
ATOM   4615  CD1 ILE B 188      24.985  -3.468 -10.611  1.00 10.00      B   
ATOM   4616  C   ILE B 188      23.638  -0.431  -6.808  1.00 10.00      B   
ATOM   4617  O   ILE B 188      24.634   0.282  -6.660  1.00 10.00      B   
ATOM   4618  N   GLY B 189      22.827  -0.760  -5.813  1.00 10.00      B   
ATOM   4619  HN  GLY B 189      22.024  -1.291  -6.004  1.00 10.00      B   
ATOM   4620  CA  GLY B 189      23.096  -0.349  -4.455  1.00 10.00      B   
ATOM   4621  C   GLY B 189      23.323  -1.558  -3.574  1.00 10.00      B   
ATOM   4622  O   GLY B 189      22.496  -2.475  -3.543  1.00 10.00      B   
ATOM   4623  N   LEU B 190      24.432  -1.560  -2.849  1.00 10.00      B   
ATOM   4624  HN  LEU B 190      25.046  -0.790  -2.912  1.00 10.00      B   
ATOM   4625  CA  LEU B 190      24.782  -2.672  -1.972  1.00 10.00      B   
ATOM   4626  CB  LEU B 190      26.251  -2.582  -1.559  1.00 10.00      B   
ATOM   4627  CG  LEU B 190      27.268  -2.685  -2.699  1.00 10.00      B   
ATOM   4628  CD1 LEU B 190      28.673  -2.395  -2.200  1.00 10.00      B   
ATOM   4629  CD2 LEU B 190      27.202  -4.055  -3.356  1.00 10.00      B   
ATOM   4630  C   LEU B 190      23.878  -2.764  -0.742  1.00 10.00      B   
ATOM   4631  O   LEU B 190      24.047  -3.646   0.099  1.00 10.00      B   
ATOM   4632  N   ASN B 191      22.907  -1.865  -0.648  1.00 10.00      B   
ATOM   4633  HN  ASN B 191      22.808  -1.192  -1.356  1.00 10.00      B   
ATOM   4634  CA  ASN B 191      21.976  -1.857   0.474  1.00 10.00      B   
ATOM   4635  CB  ASN B 191      21.591  -0.431   0.888  1.00 10.00      B   
ATOM   4636  CG  ASN B 191      20.973   0.388  -0.233  1.00 10.00      B   
ATOM   4637  OD1 ASN B 191      21.455   0.389  -1.367  1.00 10.00      B   
ATOM   4638  ND2 ASN B 191      19.898   1.092   0.078  1.00 10.00      B   
ATOM   4639 HD21 ASN B 191      19.557   1.039   0.998  1.00 10.00      B   
ATOM   4640 HD22 ASN B 191      19.494   1.660  -0.617  1.00 10.00      B   
ATOM   4641  C   ASN B 191      20.728  -2.675   0.160  1.00 10.00      B   
ATOM   4642  O   ASN B 191      19.740  -2.622   0.893  1.00 10.00      B   
ATOM   4643  N   GLY B 192      20.779  -3.426  -0.934  1.00 10.00      B   
ATOM   4644  HN  GLY B 192      21.588  -3.415  -1.487  1.00 10.00      B   
ATOM   4645  CA  GLY B 192      19.655  -4.259  -1.318  1.00 10.00      B   
ATOM   4646  C   GLY B 192      18.618  -3.510  -2.134  1.00 10.00      B   
ATOM   4647  O   GLY B 192      17.418  -3.766  -2.013  1.00 10.00      B   
ATOM   4648  N   LYS B 193      19.080  -2.585  -2.964  1.00 10.00      B   
ATOM   4649  HN  LYS B 193      20.047  -2.429  -3.019  1.00 10.00      B   
ATOM   4650  CA  LYS B 193      18.191  -1.799  -3.808  1.00 10.00      B   
ATOM   4651  CB  LYS B 193      17.938  -0.420  -3.193  1.00 10.00      B   
ATOM   4652  CG  LYS B 193      17.019  -0.431  -1.979  1.00 10.00      B   
ATOM   4653  CD  LYS B 193      16.767   0.977  -1.462  1.00 10.00      B   
ATOM   4654  CE  LYS B 193      15.950   0.960  -0.174  1.00 10.00      B   
ATOM   4655  NZ  LYS B 193      14.565   0.473  -0.400  1.00 10.00      B   
ATOM   4656  HZ1 LYS B 193      14.054   0.406   0.505  1.00 10.00      B   
ATOM   4657  HZ2 LYS B 193      14.582  -0.466  -0.840  1.00 10.00      B   
ATOM   4658  HZ3 LYS B 193      14.052   1.128  -1.026  1.00 10.00      B   
ATOM   4659  C   LYS B 193      18.776  -1.646  -5.206  1.00 10.00      B   
ATOM   4660  O   LYS B 193      19.942  -1.279  -5.362  1.00 10.00      B   
ATOM   4661  N   ILE B 194      17.975  -1.948  -6.215  1.00 10.00      B   
ATOM   4662  HN  ILE B 194      17.058  -2.256  -6.028  1.00 10.00      B   
ATOM   4663  CA  ILE B 194      18.416  -1.835  -7.598  1.00 10.00      B   
ATOM   4664  CB  ILE B 194      18.374  -3.194  -8.331  1.00 10.00      B   
ATOM   4665  CG1 ILE B 194      19.215  -4.236  -7.589  1.00 10.00      B   
ATOM   4666  CG2 ILE B 194      18.865  -3.043  -9.767  1.00 10.00      B   
ATOM   4667  CD1 ILE B 194      19.144  -5.622  -8.194  1.00 10.00      B   
ATOM   4668  C   ILE B 194      17.549  -0.833  -8.347  1.00 10.00      B   
ATOM   4669  O   ILE B 194      16.336  -1.010  -8.456  1.00 10.00      B   
ATOM   4670  N   TRP B 195      18.170   0.225  -8.842  1.00 10.00      B   
ATOM   4671  HN  TRP B 195      19.141   0.316  -8.712  1.00 10.00      B   
ATOM   4672  CA  TRP B 195      17.457   1.254  -9.586  1.00 10.00      B   
ATOM   4673  CB  TRP B 195      18.089   2.626  -9.331  1.00 10.00      B   
ATOM   4674  CG  TRP B 195      17.427   3.752 -10.065  1.00 10.00      B   
ATOM   4675  CD1 TRP B 195      16.273   4.386  -9.714  1.00 10.00      B   
ATOM   4676  CD2 TRP B 195      17.878   4.382 -11.274  1.00 10.00      B   
ATOM   4677  NE1 TRP B 195      15.974   5.363 -10.629  1.00 10.00      B   
ATOM   4678  HE1 TRP B 195      15.189   5.962 -10.594  1.00 10.00      B   
ATOM   4679  CE2 TRP B 195      16.941   5.381 -11.598  1.00 10.00      B   
ATOM   4680  CE3 TRP B 195      18.975   4.189 -12.121  1.00 10.00      B   
ATOM   4681  CZ2 TRP B 195      17.075   6.198 -12.718  1.00 10.00      B   
ATOM   4682  CZ3 TRP B 195      19.108   5.001 -13.233  1.00 10.00      B   
ATOM   4683  CH2 TRP B 195      18.158   5.986 -13.528  1.00 10.00      B   
ATOM   4684  C   TRP B 195      17.485   0.925 -11.072  1.00 10.00      B   
ATOM   4685  O   TRP B 195      18.558   0.793 -11.663  1.00 10.00      B   
ATOM   4686  N   VAL B 196      16.312   0.776 -11.667  1.00 10.00      B   
ATOM   4687  HN  VAL B 196      15.487   0.897 -11.144  1.00 10.00      B   
ATOM   4688  CA  VAL B 196      16.211   0.453 -13.084  1.00 10.00      B   
ATOM   4689  CB  VAL B 196      15.766  -1.015 -13.307  1.00 10.00      B   
ATOM   4690  CG1 VAL B 196      15.648  -1.331 -14.794  1.00 10.00      B   
ATOM   4691  CG2 VAL B 196      16.726  -1.983 -12.631  1.00 10.00      B   
ATOM   4692  C   VAL B 196      15.220   1.384 -13.770  1.00 10.00      B   
ATOM   4693  O   VAL B 196      14.133   1.640 -13.252  1.00 10.00      B   
ATOM   4694  N   LYS B 197      15.611   1.907 -14.923  1.00 10.00      B   
ATOM   4695  HN  LYS B 197      16.510   1.697 -15.264  1.00 10.00      B   
ATOM   4696  CA  LYS B 197      14.751   2.791 -15.690  1.00 10.00      B   
ATOM   4697  CB  LYS B 197      14.994   4.250 -15.314  1.00 10.00      B   
ATOM   4698  CG  LYS B 197      13.944   5.198 -15.862  1.00 10.00      B   
ATOM   4699  CD  LYS B 197      14.349   6.647 -15.676  1.00 10.00      B   
ATOM   4700  CE  LYS B 197      13.295   7.580 -16.240  1.00 10.00      B   
ATOM   4701  NZ  LYS B 197      13.705   8.998 -16.127  1.00 10.00      B   
ATOM   4702  HZ1 LYS B 197      14.567   9.165 -16.682  1.00 10.00      B   
ATOM   4703  HZ2 LYS B 197      13.894   9.240 -15.131  1.00 10.00      B   
ATOM   4704  HZ3 LYS B 197      12.951   9.616 -16.486  1.00 10.00      B   
ATOM   4705  C   LYS B 197      14.981   2.592 -17.182  1.00 10.00      B   
ATOM   4706  O   LYS B 197      16.120   2.455 -17.627  1.00 10.00      B   
ATOM   4707  N   CYS B 198      13.900   2.568 -17.942  1.00 10.00      B   
ATOM   4708  HN  CYS B 198      13.016   2.674 -17.525  1.00 10.00      B   
ATOM   4709  CA  CYS B 198      13.985   2.386 -19.381  1.00 10.00      B   
ATOM   4710  CB  CYS B 198      13.330   1.065 -19.778  1.00 10.00      B   
ATOM   4711  SG  CYS B 198      13.863  -0.355 -18.792  1.00 10.00      B   
ATOM   4712  HG  CYS B 198      14.987  -0.021 -18.171  1.00 10.00      B   
ATOM   4713  C   CYS B 198      13.326   3.551 -20.114  1.00 10.00      B   
ATOM   4714  O   CYS B 198      12.806   4.471 -19.484  1.00 10.00      B   
ATOM   4715  N   GLU B 199      13.348   3.504 -21.442  1.00 10.00      B   
ATOM   4716  HN  GLU B 199      13.781   2.743 -21.884  1.00 10.00      B   
ATOM   4717  CA  GLU B 199      12.756   4.556 -22.266  1.00 10.00      B   
ATOM   4718  CB  GLU B 199      13.156   4.365 -23.730  1.00 10.00      B   
ATOM   4719  CG  GLU B 199      14.651   4.229 -23.959  1.00 10.00      B   
ATOM   4720  CD  GLU B 199      14.966   3.523 -25.260  1.00 10.00      B   
ATOM   4721  OE1 GLU B 199      14.800   2.287 -25.321  1.00 10.00      B   
ATOM   4722  OE2 GLU B 199      15.375   4.200 -26.229  1.00 10.00      B   
ATOM   4723  C   GLU B 199      11.235   4.549 -22.150  1.00 10.00      B   
ATOM   4724  O   GLU B 199      10.587   5.584 -22.301  1.00 10.00      B   
ATOM   4725  N   GLU B 200      10.675   3.375 -21.896  1.00 10.00      B   
ATOM   4726  HN  GLU B 200      11.248   2.589 -21.788  1.00 10.00      B   
ATOM   4727  CA  GLU B 200       9.234   3.222 -21.759  1.00 10.00      B   
ATOM   4728  CB  GLU B 200       8.681   2.361 -22.896  1.00 10.00      B   
ATOM   4729  CG  GLU B 200       8.903   2.928 -24.286  1.00 10.00      B   
ATOM   4730  CD  GLU B 200       8.487   1.958 -25.372  1.00 10.00      B   
ATOM   4731  OE1 GLU B 200       9.267   1.754 -26.324  1.00 10.00      B   
ATOM   4732  OE2 GLU B 200       7.381   1.385 -25.273  1.00 10.00      B   
ATOM   4733  C   GLU B 200       8.904   2.566 -20.430  1.00 10.00      B   
ATOM   4734  O   GLU B 200       9.651   1.709 -19.958  1.00 10.00      B   
ATOM   4735  N   LEU B 201       7.778   2.956 -19.843  1.00 10.00      B   
ATOM   4736  HN  LEU B 201       7.228   3.642 -20.280  1.00 10.00      B   
ATOM   4737  CA  LEU B 201       7.334   2.407 -18.565  1.00 10.00      B   
ATOM   4738  CB  LEU B 201       6.000   3.041 -18.153  1.00 10.00      B   
ATOM   4739  CG  LEU B 201       5.958   4.569 -18.095  1.00 10.00      B   
ATOM   4740  CD1 LEU B 201       4.521   5.056 -17.997  1.00 10.00      B   
ATOM   4741  CD2 LEU B 201       6.777   5.083 -16.923  1.00 10.00      B   
ATOM   4742  C   LEU B 201       7.172   0.890 -18.654  1.00 10.00      B   
ATOM   4743  O   LEU B 201       7.537   0.154 -17.735  1.00 10.00      B   
ATOM   4744  N   SER B 202       6.631   0.432 -19.776  1.00 10.00      B   
ATOM   4745  HN  SER B 202       6.358   1.072 -20.466  1.00 10.00      B   
ATOM   4746  CA  SER B 202       6.413  -0.989 -20.008  1.00 10.00      B   
ATOM   4747  CB  SER B 202       5.706  -1.173 -21.349  1.00 10.00      B   
ATOM   4748  OG  SER B 202       4.888  -0.048 -21.637  1.00 10.00      B   
ATOM   4749  HG  SER B 202       4.964   0.173 -22.575  1.00 10.00      B   
ATOM   4750  C   SER B 202       7.732  -1.763 -19.991  1.00 10.00      B   
ATOM   4751  O   SER B 202       7.793  -2.903 -19.528  1.00 10.00      B   
ATOM   4752  N   ASN B 203       8.789  -1.124 -20.475  1.00 10.00      B   
ATOM   4753  HN  ASN B 203       8.681  -0.210 -20.809  1.00 10.00      B   
ATOM   4754  CA  ASN B 203      10.107  -1.746 -20.519  1.00 10.00      B   
ATOM   4755  CB  ASN B 203      11.079  -0.911 -21.359  1.00 10.00      B   
ATOM   4756  CG  ASN B 203      10.770  -0.949 -22.845  1.00 10.00      B   
ATOM   4757  OD1 ASN B 203       9.644  -1.233 -23.252  1.00 10.00      B   
ATOM   4758  ND2 ASN B 203      11.765  -0.647 -23.667  1.00 10.00      B   
ATOM   4759 HD21 ASN B 203      12.641  -0.420 -23.279  1.00 10.00      B   
ATOM   4760 HD22 ASN B 203      11.587  -0.654 -24.632  1.00 10.00      B   
ATOM   4761  C   ASN B 203      10.654  -1.934 -19.110  1.00 10.00      B   
ATOM   4762  O   ASN B 203      11.248  -2.968 -18.793  1.00 10.00      B   
ATOM   4763  N   THR B 204      10.444  -0.933 -18.264  1.00 10.00      B   
ATOM   4764  HN  THR B 204       9.987  -0.120 -18.578  1.00 10.00      B   
ATOM   4765  CA  THR B 204      10.898  -1.002 -16.882  1.00 10.00      B   
ATOM   4766  CB  THR B 204      10.618   0.317 -16.142  1.00 10.00      B   
ATOM   4767  OG1 THR B 204      10.646   1.407 -17.071  1.00 10.00      B   
ATOM   4768  HG1 THR B 204      10.138   2.148 -16.698  1.00 10.00      B   
ATOM   4769  CG2 THR B 204      11.657   0.556 -15.058  1.00 10.00      B   
ATOM   4770  C   THR B 204      10.177  -2.135 -16.159  1.00 10.00      B   
ATOM   4771  O   THR B 204      10.790  -2.902 -15.414  1.00 10.00      B   
ATOM   4772  N   LEU B 205       8.874  -2.248 -16.413  1.00 10.00      B   
ATOM   4773  HN  LEU B 205       8.455  -1.608 -17.028  1.00 10.00      B   
ATOM   4774  CA  LEU B 205       8.051  -3.286 -15.801  1.00 10.00      B   
ATOM   4775  CB  LEU B 205       6.589  -3.134 -16.230  1.00 10.00      B   
ATOM   4776  CG  LEU B 205       5.865  -1.888 -15.722  1.00 10.00      B   
ATOM   4777  CD1 LEU B 205       4.504  -1.754 -16.387  1.00 10.00      B   
ATOM   4778  CD2 LEU B 205       5.728  -1.931 -14.206  1.00 10.00      B   
ATOM   4779  C   LEU B 205       8.560  -4.674 -16.168  1.00 10.00      B   
ATOM   4780  O   LEU B 205       8.522  -5.598 -15.348  1.00 10.00      B   
ATOM   4781  N   ALA B 206       9.033  -4.812 -17.406  1.00 10.00      B   
ATOM   4782  HN  ALA B 206       9.017  -4.036 -18.010  1.00 10.00      B   
ATOM   4783  CA  ALA B 206       9.568  -6.078 -17.891  1.00 10.00      B   
ATOM   4784  CB  ALA B 206       9.902  -5.984 -19.373  1.00 10.00      B   
ATOM   4785  C   ALA B 206      10.802  -6.464 -17.093  1.00 10.00      B   
ATOM   4786  O   ALA B 206      10.895  -7.578 -16.574  1.00 10.00      B   
ATOM   4787  N   CYS B 207      11.735  -5.527 -16.982  1.00 10.00      B   
ATOM   4788  HN  CYS B 207      11.593  -4.659 -17.418  1.00 10.00      B   
ATOM   4789  CA  CYS B 207      12.968  -5.748 -16.238  1.00 10.00      B   
ATOM   4790  CB  CYS B 207      13.862  -4.511 -16.331  1.00 10.00      B   
ATOM   4791  SG  CYS B 207      14.143  -3.923 -18.017  1.00 10.00      B   
ATOM   4792  HG  CYS B 207      13.030  -3.330 -18.438  1.00 10.00      B   
ATOM   4793  C   CYS B 207      12.665  -6.065 -14.775  1.00 10.00      B   
ATOM   4794  O   CYS B 207      13.248  -6.982 -14.196  1.00 10.00      B   
ATOM   4795  N   TYR B 208      11.737  -5.307 -14.196  1.00 10.00      B   
ATOM   4796  HN  TYR B 208      11.311  -4.594 -14.722  1.00 10.00      B   
ATOM   4797  CA  TYR B 208      11.335  -5.490 -12.808  1.00 10.00      B   
ATOM   4798  CB  TYR B 208      10.185  -4.530 -12.473  1.00 10.00      B   
ATOM   4799  CG  TYR B 208       9.669  -4.636 -11.055  1.00 10.00      B   
ATOM   4800  CD1 TYR B 208      10.284  -3.951 -10.015  1.00 10.00      B   
ATOM   4801  CD2 TYR B 208       8.562  -5.418 -10.758  1.00 10.00      B   
ATOM   4802  CE1 TYR B 208       9.810  -4.043  -8.719  1.00 10.00      B   
ATOM   4803  CE2 TYR B 208       8.082  -5.516  -9.469  1.00 10.00      B   
ATOM   4804  CZ  TYR B 208       8.709  -4.828  -8.454  1.00 10.00      B   
ATOM   4805  OH  TYR B 208       8.231  -4.925  -7.171  1.00 10.00      B   
ATOM   4806  HH  TYR B 208       7.920  -4.060  -6.884  1.00 10.00      B   
ATOM   4807  C   TYR B 208      10.899  -6.929 -12.552  1.00 10.00      B   
ATOM   4808  O   TYR B 208      11.410  -7.593 -11.650  1.00 10.00      B   
ATOM   4809  N   ARG B 209       9.966  -7.410 -13.367  1.00 10.00      B   
ATOM   4810  HN  ARG B 209       9.613  -6.839 -14.083  1.00 10.00      B   
ATOM   4811  CA  ARG B 209       9.451  -8.763 -13.220  1.00 10.00      B   
ATOM   4812  CB  ARG B 209       8.228  -8.972 -14.116  1.00 10.00      B   
ATOM   4813  CG  ARG B 209       7.192  -9.926 -13.542  1.00 10.00      B   
ATOM   4814  CD  ARG B 209       5.831  -9.713 -14.186  1.00 10.00      B   
ATOM   4815  NE  ARG B 209       4.772 -10.465 -13.515  1.00 10.00      B   
ATOM   4816  HE  ARG B 209       5.023 -10.964 -12.703  1.00 10.00      B   
ATOM   4817  CZ  ARG B 209       3.509 -10.514 -13.933  1.00 10.00      B   
ATOM   4818  NH1 ARG B 209       3.141  -9.860 -15.031  1.00 10.00      B   
ATOM   4819 HH11 ARG B 209       2.152  -9.901 -15.361  1.00 10.00      B   
ATOM   4820 HH12 ARG B 209       3.840  -9.300 -15.567  1.00 10.00      B   
ATOM   4821  NH2 ARG B 209       2.608 -11.208 -13.243  1.00 10.00      B   
ATOM   4822 HH21 ARG B 209       2.888 -11.712 -12.368  1.00 10.00      B   
ATOM   4823 HH22 ARG B 209       1.618 -11.252 -13.567  1.00 10.00      B   
ATOM   4824  C   ARG B 209      10.523  -9.808 -13.516  1.00 10.00      B   
ATOM   4825  O   ARG B 209      10.617 -10.819 -12.821  1.00 10.00      B   
ATOM   4826  N   THR B 210      11.335  -9.553 -14.537  1.00 10.00      B   
ATOM   4827  HN  THR B 210      11.212  -8.724 -15.047  1.00 10.00      B   
ATOM   4828  CA  THR B 210      12.399 -10.473 -14.922  1.00 10.00      B   
ATOM   4829  CB  THR B 210      13.158  -9.967 -16.168  1.00 10.00      B   
ATOM   4830  OG1 THR B 210      12.231  -9.750 -17.245  1.00 10.00      B   
ATOM   4831  HG1 THR B 210      11.694  -8.970 -17.051  1.00 10.00      B   
ATOM   4832  CG2 THR B 210      14.209 -10.976 -16.609  1.00 10.00      B   
ATOM   4833  C   THR B 210      13.387 -10.688 -13.769  1.00 10.00      B   
ATOM   4834  O   THR B 210      13.633 -11.824 -13.355  1.00 10.00      B   
ATOM   4835  N   ILE B 211      13.922  -9.593 -13.239  1.00 10.00      B   
ATOM   4836  HN  ILE B 211      13.666  -8.712 -13.597  1.00 10.00      B   
ATOM   4837  CA  ILE B 211      14.884  -9.659 -12.140  1.00 10.00      B   
ATOM   4838  CB  ILE B 211      15.434  -8.260 -11.778  1.00 10.00      B   
ATOM   4839  CG1 ILE B 211      16.135  -7.640 -12.989  1.00 10.00      B   
ATOM   4840  CG2 ILE B 211      16.395  -8.343 -10.597  1.00 10.00      B   
ATOM   4841  CD1 ILE B 211      16.479  -6.175 -12.818  1.00 10.00      B   
ATOM   4842  C   ILE B 211      14.275 -10.308 -10.902  1.00 10.00      B   
ATOM   4843  O   ILE B 211      14.910 -11.146 -10.257  1.00 10.00      B   
ATOM   4844  N   MET B 212      13.038  -9.935 -10.589  1.00 10.00      B   
ATOM   4845  HN  MET B 212      12.578  -9.278 -11.159  1.00 10.00      B   
ATOM   4846  CA  MET B 212      12.342 -10.473  -9.425  1.00 10.00      B   
ATOM   4847  CB  MET B 212      10.927  -9.890  -9.326  1.00 10.00      B   
ATOM   4848  CG  MET B 212      10.100 -10.444  -8.172  1.00 10.00      B   
ATOM   4849  SD  MET B 212       8.419  -9.782  -8.127  1.00 10.00      B   
ATOM   4850  CE  MET B 212       7.807 -10.286  -9.736  1.00 10.00      B   
ATOM   4851  C   MET B 212      12.289 -12.001  -9.457  1.00 10.00      B   
ATOM   4852  O   MET B 212      12.731 -12.666  -8.520  1.00 10.00      B   
ATOM   4853  N   GLU B 213      11.781 -12.552 -10.553  1.00 10.00      B   
ATOM   4854  HN  GLU B 213      11.482 -11.973 -11.291  1.00 10.00      B   
ATOM   4855  CA  GLU B 213      11.658 -14.002 -10.690  1.00 10.00      B   
ATOM   4856  CB  GLU B 213      10.869 -14.371 -11.948  1.00 10.00      B   
ATOM   4857  CG  GLU B 213       9.493 -13.728 -12.024  1.00 10.00      B   
ATOM   4858  CD  GLU B 213       8.537 -14.487 -12.918  1.00 10.00      B   
ATOM   4859  OE1 GLU B 213       8.947 -14.921 -14.017  1.00 10.00      B   
ATOM   4860  OE2 GLU B 213       7.363 -14.654 -12.526  1.00 10.00      B   
ATOM   4861  C   GLU B 213      13.019 -14.699 -10.682  1.00 10.00      B   
ATOM   4862  O   GLU B 213      13.160 -15.793 -10.127  1.00 10.00      B   
ATOM   4863  N   CYS B 214      14.018 -14.063 -11.285  1.00 10.00      B   
ATOM   4864  HN  CYS B 214      13.845 -13.194 -11.709  1.00 10.00      B   
ATOM   4865  CA  CYS B 214      15.361 -14.629 -11.344  1.00 10.00      B   
ATOM   4866  CB  CYS B 214      16.280 -13.777 -12.223  1.00 10.00      B   
ATOM   4867  SG  CYS B 214      15.790 -13.698 -13.961  1.00 10.00      B   
ATOM   4868  HG  CYS B 214      14.691 -12.955 -14.032  1.00 10.00      B   
ATOM   4869  C   CYS B 214      15.963 -14.801  -9.951  1.00 10.00      B   
ATOM   4870  O   CYS B 214      16.559 -15.837  -9.648  1.00 10.00      B   
ATOM   4871  N   CYS B 215      15.787 -13.794  -9.103  1.00 10.00      B   
ATOM   4872  HN  CYS B 215      15.295 -12.994  -9.400  1.00 10.00      B   
ATOM   4873  CA  CYS B 215      16.318 -13.838  -7.746  1.00 10.00      B   
ATOM   4874  CB  CYS B 215      16.405 -12.431  -7.157  1.00 10.00      B   
ATOM   4875  SG  CYS B 215      17.379 -11.279  -8.152  1.00 10.00      B   
ATOM   4876  HG  CYS B 215      16.634 -10.202  -8.365  1.00 10.00      B   
ATOM   4877  C   CYS B 215      15.489 -14.747  -6.842  1.00 10.00      B   
ATOM   4878  O   CYS B 215      15.910 -15.093  -5.737  1.00 10.00      B   
ATOM   4879  N   GLN B 216      14.308 -15.125  -7.309  1.00 10.00      B   
ATOM   4880  HN  GLN B 216      14.017 -14.808  -8.190  1.00 10.00      B   
ATOM   4881  CA  GLN B 216      13.435 -15.994  -6.540  1.00 10.00      B   
ATOM   4882  CB  GLN B 216      11.965 -15.662  -6.792  1.00 10.00      B   
ATOM   4883  CG  GLN B 216      11.545 -14.332  -6.190  1.00 10.00      B   
ATOM   4884  CD  GLN B 216      10.136 -13.921  -6.561  1.00 10.00      B   
ATOM   4885  OE1 GLN B 216       9.620 -14.286  -7.616  1.00 10.00      B   
ATOM   4886  NE2 GLN B 216       9.505 -13.147  -5.694  1.00 10.00      B   
ATOM   4887 HE21 GLN B 216       9.979 -12.889  -4.874  1.00 10.00      B   
ATOM   4888 HE22 GLN B 216       8.595 -12.853  -5.910  1.00 10.00      B   
ATOM   4889  C   GLN B 216      13.732 -17.456  -6.833  1.00 10.00      B   
ATOM   4890  O   GLN B 216      13.801 -18.274  -5.922  1.00 10.00      B   
ATOM   4891  N   LYS B 217      13.929 -17.780  -8.104  1.00 10.00      B   
ATOM   4892  HN  LYS B 217      13.860 -17.085  -8.797  1.00 10.00      B   
ATOM   4893  CA  LYS B 217      14.235 -19.151  -8.489  1.00 10.00      B   
ATOM   4894  CB  LYS B 217      13.938 -19.388  -9.975  1.00 10.00      B   
ATOM   4895  CG  LYS B 217      13.842 -20.858 -10.356  1.00 10.00      B   
ATOM   4896  CD  LYS B 217      13.905 -21.063 -11.862  1.00 10.00      B   
ATOM   4897  CE  LYS B 217      13.829 -22.542 -12.212  1.00 10.00      B   
ATOM   4898  NZ  LYS B 217      14.259 -22.816 -13.609  1.00 10.00      B   
ATOM   4899  HZ1 LYS B 217      15.284 -22.629 -13.717  1.00 10.00      B   
ATOM   4900  HZ2 LYS B 217      13.736 -22.211 -14.273  1.00 10.00      B   
ATOM   4901  HZ3 LYS B 217      14.075 -23.808 -13.851  1.00 10.00      B   
ATOM   4902  C   LYS B 217      15.696 -19.471  -8.186  1.00 10.00      B   
ATOM   4903  O   LYS B 217      16.036 -20.609  -7.848  1.00 10.00      B   
ATOM   4904  N   ASN B 218      16.552 -18.452  -8.303  1.00 10.00      B   
ATOM   4905  HN  ASN B 218      16.206 -17.574  -8.570  1.00 10.00      B   
ATOM   4906  CA  ASN B 218      17.989 -18.590  -8.051  1.00 10.00      B   
ATOM   4907  CB  ASN B 218      18.277 -18.942  -6.586  1.00 10.00      B   
ATOM   4908  CG  ASN B 218      19.727 -18.704  -6.198  1.00 10.00      B   
ATOM   4909  OD1 ASN B 218      20.380 -17.794  -6.712  1.00 10.00      B   
ATOM   4910  ND2 ASN B 218      20.240 -19.518  -5.290  1.00 10.00      B   
ATOM   4911 HD21 ASN B 218      19.666 -20.220  -4.923  1.00 10.00      B   
ATOM   4912 HD22 ASN B 218      21.176 -19.382  -5.020  1.00 10.00      B   
ATOM   4913  C   ASN B 218      18.618 -19.604  -9.005  1.00 10.00      B   
ATOM   4914  O   ASN B 218      19.551 -20.328  -8.655  1.00 10.00      B   
ATOM   4915  N   ASP B 219      18.090 -19.647 -10.217  1.00 10.00      B   
ATOM   4916  HN  ASP B 219      17.349 -19.043 -10.434  1.00 10.00      B   
ATOM   4917  CA  ASP B 219      18.579 -20.558 -11.237  1.00 10.00      B   
ATOM   4918  CB  ASP B 219      17.483 -21.541 -11.647  1.00 10.00      B   
ATOM   4919  CG  ASP B 219      17.869 -22.377 -12.846  1.00 10.00      B   
ATOM   4920  OD1 ASP B 219      19.045 -22.793 -12.933  1.00 10.00      B   
ATOM   4921  OD2 ASP B 219      16.993 -22.617 -13.706  1.00 10.00      B   
ATOM   4922  C   ASP B 219      19.083 -19.784 -12.446  1.00 10.00      B   
ATOM   4923  O   ASP B 219      18.318 -19.096 -13.124  1.00 10.00      B   
ATOM   4924  N   THR B 220      20.373 -19.902 -12.711  1.00 10.00      B   
ATOM   4925  HN  THR B 220      20.928 -20.477 -12.141  1.00 10.00      B   
ATOM   4926  CA  THR B 220      20.998 -19.202 -13.820  1.00 10.00      B   
ATOM   4927  CB  THR B 220      22.524 -19.147 -13.623  1.00 10.00      B   
ATOM   4928  OG1 THR B 220      22.845 -19.629 -12.306  1.00 10.00      B   
ATOM   4929  HG1 THR B 220      22.701 -18.921 -11.664  1.00 10.00      B   
ATOM   4930  CG2 THR B 220      23.029 -17.721 -13.763  1.00 10.00      B   
ATOM   4931  C   THR B 220      20.682 -19.858 -15.164  1.00 10.00      B   
ATOM   4932  O   THR B 220      20.861 -19.247 -16.217  1.00 10.00      B   
ATOM   4933  N   ALA B 221      20.184 -21.090 -15.129  1.00 10.00      B   
ATOM   4934  HN  ALA B 221      20.023 -21.520 -14.259  1.00 10.00      B   
ATOM   4935  CA  ALA B 221      19.867 -21.821 -16.351  1.00 10.00      B   
ATOM   4936  CB  ALA B 221      19.941 -23.319 -16.110  1.00 10.00      B   
ATOM   4937  C   ALA B 221      18.506 -21.429 -16.918  1.00 10.00      B   
ATOM   4938  O   ALA B 221      18.085 -21.941 -17.960  1.00 10.00      B   
ATOM   4939  N   ALA B 222      17.819 -20.523 -16.234  1.00 10.00      B   
ATOM   4940  HN  ALA B 222      18.200 -20.166 -15.402  1.00 10.00      B   
ATOM   4941  CA  ALA B 222      16.508 -20.060 -16.679  1.00 10.00      B   
ATOM   4942  CB  ALA B 222      15.429 -20.497 -15.702  1.00 10.00      B   
ATOM   4943  C   ALA B 222      16.492 -18.545 -16.843  1.00 10.00      B   
ATOM   4944  O   ALA B 222      15.431 -17.941 -17.004  1.00 10.00      B   
ATOM   4945  N   PHE B 223      17.676 -17.940 -16.833  1.00 10.00      B   
ATOM   4946  HN  PHE B 223      18.487 -18.485 -16.755  1.00 10.00      B   
ATOM   4947  CA  PHE B 223      17.801 -16.491 -16.961  1.00 10.00      B   
ATOM   4948  CB  PHE B 223      19.257 -16.053 -16.804  1.00 10.00      B   
ATOM   4949  CG  PHE B 223      19.640 -15.689 -15.396  1.00 10.00      B   
ATOM   4950  CD1 PHE B 223      18.938 -16.193 -14.312  1.00 10.00      B   
ATOM   4951  CD2 PHE B 223      20.707 -14.841 -15.157  1.00 10.00      B   
ATOM   4952  CE1 PHE B 223      19.296 -15.859 -13.022  1.00 10.00      B   
ATOM   4953  CE2 PHE B 223      21.069 -14.504 -13.869  1.00 10.00      B   
ATOM   4954  CZ  PHE B 223      20.362 -15.012 -12.799  1.00 10.00      B   
ATOM   4955  C   PHE B 223      17.244 -15.991 -18.286  1.00 10.00      B   
ATOM   4956  O   PHE B 223      16.501 -15.010 -18.324  1.00 10.00      B   
ATOM   4957  N   LYS B 224      17.598 -16.673 -19.368  1.00 10.00      B   
ATOM   4958  HN  LYS B 224      18.186 -17.455 -19.271  1.00 10.00      B   
ATOM   4959  CA  LYS B 224      17.130 -16.294 -20.694  1.00 10.00      B   
ATOM   4960  CB  LYS B 224      17.913 -17.035 -21.778  1.00 10.00      B   
ATOM   4961  CG  LYS B 224      19.404 -16.760 -21.762  1.00 10.00      B   
ATOM   4962  CD  LYS B 224      20.140 -17.680 -22.716  1.00 10.00      B   
ATOM   4963  CE  LYS B 224      21.633 -17.648 -22.452  1.00 10.00      B   
ATOM   4964  NZ  LYS B 224      22.334 -18.785 -23.097  1.00 10.00      B   
ATOM   4965  HZ1 LYS B 224      23.296 -18.876 -22.712  1.00 10.00      B   
ATOM   4966  HZ2 LYS B 224      22.397 -18.634 -24.124  1.00 10.00      B   
ATOM   4967  HZ3 LYS B 224      21.818 -19.672 -22.920  1.00 10.00      B   
ATOM   4968  C   LYS B 224      15.642 -16.581 -20.842  1.00 10.00      B   
ATOM   4969  O   LYS B 224      14.905 -15.795 -21.438  1.00 10.00      B   
ATOM   4970  N   ASP B 225      15.213 -17.706 -20.281  1.00 10.00      B   
ATOM   4971  HN  ASP B 225      15.859 -18.279 -19.816  1.00 10.00      B   
ATOM   4972  CA  ASP B 225      13.816 -18.120 -20.339  1.00 10.00      B   
ATOM   4973  CB  ASP B 225      13.627 -19.489 -19.680  1.00 10.00      B   
ATOM   4974  CG  ASP B 225      13.926 -20.637 -20.621  1.00 10.00      B   
ATOM   4975  OD1 ASP B 225      12.977 -21.183 -21.225  1.00 10.00      B   
ATOM   4976  OD2 ASP B 225      15.113 -21.003 -20.766  1.00 10.00      B   
ATOM   4977  C   ASP B 225      12.902 -17.095 -19.685  1.00 10.00      B   
ATOM   4978  O   ASP B 225      11.952 -16.616 -20.307  1.00 10.00      B   
ATOM   4979  N   ILE B 226      13.201 -16.753 -18.437  1.00 10.00      B   
ATOM   4980  HN  ILE B 226      13.980 -17.167 -18.006  1.00 10.00      B   
ATOM   4981  CA  ILE B 226      12.405 -15.784 -17.691  1.00 10.00      B   
ATOM   4982  CB  ILE B 226      12.951 -15.581 -16.259  1.00 10.00      B   
ATOM   4983  CG1 ILE B 226      12.862 -16.887 -15.466  1.00 10.00      B   
ATOM   4984  CG2 ILE B 226      12.195 -14.468 -15.541  1.00 10.00      B   
ATOM   4985  CD1 ILE B 226      13.544 -16.835 -14.118  1.00 10.00      B   
ATOM   4986  C   ILE B 226      12.351 -14.443 -18.420  1.00 10.00      B   
ATOM   4987  O   ILE B 226      11.280 -13.857 -18.581  1.00 10.00      B   
ATOM   4988  N   ALA B 227      13.508 -13.986 -18.890  1.00 10.00      B   
ATOM   4989  HN  ALA B 227      14.319 -14.520 -18.758  1.00 10.00      B   
ATOM   4990  CA  ALA B 227      13.602 -12.717 -19.600  1.00 10.00      B   
ATOM   4991  CB  ALA B 227      15.046 -12.428 -19.978  1.00 10.00      B   
ATOM   4992  C   ALA B 227      12.711 -12.694 -20.836  1.00 10.00      B   
ATOM   4993  O   ALA B 227      11.989 -11.726 -21.077  1.00 10.00      B   
ATOM   4994  N   LYS B 228      12.764 -13.769 -21.612  1.00 10.00      B   
ATOM   4995  HN  LYS B 228      13.357 -14.513 -21.361  1.00 10.00      B   
ATOM   4996  CA  LYS B 228      11.970 -13.878 -22.828  1.00 10.00      B   
ATOM   4997  CB  LYS B 228      12.386 -15.124 -23.613  1.00 10.00      B   
ATOM   4998  CG  LYS B 228      11.660 -15.313 -24.935  1.00 10.00      B   
ATOM   4999  CD  LYS B 228      12.235 -16.488 -25.711  1.00 10.00      B   
ATOM   5000  CE  LYS B 228      11.452 -16.744 -26.989  1.00 10.00      B   
ATOM   5001  NZ  LYS B 228      12.077 -17.806 -27.819  1.00 10.00      B   
ATOM   5002  HZ1 LYS B 228      11.492 -17.991 -28.658  1.00 10.00      B   
ATOM   5003  HZ2 LYS B 228      12.166 -18.688 -27.272  1.00 10.00      B   
ATOM   5004  HZ3 LYS B 228      13.020 -17.507 -28.129  1.00 10.00      B   
ATOM   5005  C   LYS B 228      10.475 -13.919 -22.516  1.00 10.00      B   
ATOM   5006  O   LYS B 228       9.685 -13.183 -23.111  1.00 10.00      B   
ATOM   5007  N   ARG B 229      10.100 -14.765 -21.563  1.00 10.00      B   
ATOM   5008  HN  ARG B 229      10.784 -15.305 -21.105  1.00 10.00      B   
ATOM   5009  CA  ARG B 229       8.700 -14.918 -21.176  1.00 10.00      B   
ATOM   5010  CB  ARG B 229       8.530 -16.062 -20.171  1.00 10.00      B   
ATOM   5011  CG  ARG B 229       8.950 -17.424 -20.694  1.00 10.00      B   
ATOM   5012  CD  ARG B 229       8.710 -18.506 -19.655  1.00 10.00      B   
ATOM   5013  NE  ARG B 229       7.296 -18.868 -19.554  1.00 10.00      B   
ATOM   5014  HE  ARG B 229       6.653 -18.140 -19.407  1.00 10.00      B   
ATOM   5015  CZ  ARG B 229       6.842 -20.116 -19.651  1.00 10.00      B   
ATOM   5016  NH1 ARG B 229       7.691 -21.124 -19.834  1.00 10.00      B   
ATOM   5017 HH11 ARG B 229       7.336 -22.103 -19.904  1.00 10.00      B   
ATOM   5018 HH12 ARG B 229       8.715 -20.945 -19.910  1.00 10.00      B   
ATOM   5019  NH2 ARG B 229       5.537 -20.357 -19.559  1.00 10.00      B   
ATOM   5020 HH21 ARG B 229       4.863 -19.567 -19.418  1.00 10.00      B   
ATOM   5021 HH22 ARG B 229       5.176 -21.334 -19.637  1.00 10.00      B   
ATOM   5022  C   ARG B 229       8.123 -13.628 -20.602  1.00 10.00      B   
ATOM   5023  O   ARG B 229       7.023 -13.214 -20.972  1.00 10.00      B   
ATOM   5024  N   GLN B 230       8.866 -12.993 -19.703  1.00 10.00      B   
ATOM   5025  HN  GLN B 230       9.744 -13.362 -19.451  1.00 10.00      B   
ATOM   5026  CA  GLN B 230       8.410 -11.757 -19.081  1.00 10.00      B   
ATOM   5027  CB  GLN B 230       9.313 -11.343 -17.918  1.00 10.00      B   
ATOM   5028  CG  GLN B 230       9.089 -12.141 -16.638  1.00 10.00      B   
ATOM   5029  CD  GLN B 230       7.619 -12.285 -16.281  1.00 10.00      B   
ATOM   5030  OE1 GLN B 230       6.786 -11.469 -16.677  1.00 10.00      B   
ATOM   5031  NE2 GLN B 230       7.289 -13.308 -15.512  1.00 10.00      B   
ATOM   5032 HE21 GLN B 230       8.006 -13.918 -15.208  1.00 10.00      B   
ATOM   5033 HE22 GLN B 230       6.348 -13.416 -15.263  1.00 10.00      B   
ATOM   5034  C   GLN B 230       8.277 -10.626 -20.095  1.00 10.00      B   
ATOM   5035  O   GLN B 230       7.336  -9.830 -20.030  1.00 10.00      B   
ATOM   5036  N   PHE B 231       9.211 -10.566 -21.036  1.00 10.00      B   
ATOM   5037  HN  PHE B 231       9.935 -11.230 -21.037  1.00 10.00      B   
ATOM   5038  CA  PHE B 231       9.186  -9.535 -22.065  1.00 10.00      B   
ATOM   5039  CB  PHE B 231      10.493  -9.524 -22.858  1.00 10.00      B   
ATOM   5040  CG  PHE B 231      10.854  -8.174 -23.408  1.00 10.00      B   
ATOM   5041  CD1 PHE B 231      11.612  -7.289 -22.661  1.00 10.00      B   
ATOM   5042  CD2 PHE B 231      10.432  -7.788 -24.670  1.00 10.00      B   
ATOM   5043  CE1 PHE B 231      11.945  -6.043 -23.160  1.00 10.00      B   
ATOM   5044  CE2 PHE B 231      10.761  -6.545 -25.176  1.00 10.00      B   
ATOM   5045  CZ  PHE B 231      11.518  -5.671 -24.419  1.00 10.00      B   
ATOM   5046  C   PHE B 231       8.003  -9.754 -23.002  1.00 10.00      B   
ATOM   5047  O   PHE B 231       7.335  -8.806 -23.405  1.00 10.00      B   
ATOM   5048  N   LYS B 232       7.741 -11.016 -23.320  1.00 10.00      B   
ATOM   5049  HN  LYS B 232       8.310 -11.729 -22.953  1.00 10.00      B   
ATOM   5050  CA  LYS B 232       6.634 -11.371 -24.200  1.00 10.00      B   
ATOM   5051  CB  LYS B 232       6.653 -12.870 -24.502  1.00 10.00      B   
ATOM   5052  CG  LYS B 232       5.745 -13.285 -25.645  1.00 10.00      B   
ATOM   5053  CD  LYS B 232       5.651 -14.797 -25.759  1.00 10.00      B   
ATOM   5054  CE  LYS B 232       4.837 -15.207 -26.976  1.00 10.00      B   
ATOM   5055  NZ  LYS B 232       4.418 -16.632 -26.913  1.00 10.00      B   
ATOM   5056  HZ1 LYS B 232       5.251 -17.251 -26.887  1.00 10.00      B   
ATOM   5057  HZ2 LYS B 232       3.848 -16.874 -27.749  1.00 10.00      B   
ATOM   5058  HZ3 LYS B 232       3.846 -16.801 -26.060  1.00 10.00      B   
ATOM   5059  C   LYS B 232       5.307 -10.980 -23.557  1.00 10.00      B   
ATOM   5060  O   LYS B 232       4.371 -10.555 -24.237  1.00 10.00      B   
ATOM   5061  N   GLU B 233       5.247 -11.110 -22.235  1.00 10.00      B   
ATOM   5062  HN  GLU B 233       6.037 -11.446 -21.756  1.00 10.00      B   
ATOM   5063  CA  GLU B 233       4.051 -10.772 -21.476  1.00 10.00      B   
ATOM   5064  CB  GLU B 233       4.217 -11.199 -20.014  1.00 10.00      B   
ATOM   5065  CG  GLU B 233       2.917 -11.541 -19.303  1.00 10.00      B   
ATOM   5066  CD  GLU B 233       2.262 -12.792 -19.855  1.00 10.00      B   
ATOM   5067  OE1 GLU B 233       2.326 -13.848 -19.188  1.00 10.00      B   
ATOM   5068  OE2 GLU B 233       1.676 -12.728 -20.957  1.00 10.00      B   
ATOM   5069  C   GLU B 233       3.771  -9.273 -21.556  1.00 10.00      B   
ATOM   5070  O   GLU B 233       2.619  -8.843 -21.512  1.00 10.00      B   
ATOM   5071  N   ILE B 234       4.833  -8.486 -21.684  1.00 10.00      B   
ATOM   5072  HN  ILE B 234       5.725  -8.893 -21.716  1.00 10.00      B   
ATOM   5073  CA  ILE B 234       4.713  -7.033 -21.783  1.00 10.00      B   
ATOM   5074  CB  ILE B 234       6.073  -6.343 -21.517  1.00 10.00      B   
ATOM   5075  CG1 ILE B 234       6.492  -6.537 -20.056  1.00 10.00      B   
ATOM   5076  CG2 ILE B 234       6.030  -4.862 -21.875  1.00 10.00      B   
ATOM   5077  CD1 ILE B 234       5.561  -5.891 -19.051  1.00 10.00      B   
ATOM   5078  C   ILE B 234       4.184  -6.639 -23.161  1.00 10.00      B   
ATOM   5079  O   ILE B 234       3.486  -5.633 -23.318  1.00 10.00      B   
ATOM   5080  N   LEU B 235       4.492  -7.465 -24.152  1.00 10.00      B   
ATOM   5081  HN  LEU B 235       5.029  -8.260 -23.954  1.00 10.00      B   
ATOM   5082  CA  LEU B 235       4.059  -7.227 -25.526  1.00 10.00      B   
ATOM   5083  CB  LEU B 235       5.027  -7.888 -26.513  1.00 10.00      B   
ATOM   5084  CG  LEU B 235       6.499  -7.479 -26.399  1.00 10.00      B   
ATOM   5085  CD1 LEU B 235       7.357  -8.287 -27.360  1.00 10.00      B   
ATOM   5086  CD2 LEU B 235       6.668  -5.990 -26.650  1.00 10.00      B   
ATOM   5087  C   LEU B 235       2.642  -7.753 -25.744  1.00 10.00      B   
ATOM   5088  O   LEU B 235       2.224  -8.011 -26.874  1.00 10.00      B   
ATOM   5089  N   THR B 236       1.910  -7.917 -24.656  1.00 10.00      B   
ATOM   5090  HN  THR B 236       2.293  -7.687 -23.783  1.00 10.00      B   
ATOM   5091  CB  THR B 236       0.465  -9.884 -24.280  1.00 10.00      B   
ATOM   5092  OG1 THR B 236       1.548 -10.612 -24.876  1.00 10.00      B   
ATOM   5093  HG1 THR B 236       2.378 -10.164 -24.677  1.00 10.00      B   
ATOM   5094  CG2 THR B 236      -0.854 -10.497 -24.726  1.00 10.00      B   
ATOM   5095  CA  THR B 236       0.546  -8.407 -24.712  1.00 10.00      B   
ATOM   5096  C   THR B 236      -0.343  -7.563 -23.806  1.00 10.00      B   
ATOM   5097  O   THR B 236      -1.293  -6.933 -24.318  1.00 10.00      B   
ATOM   5098  OXT THR B 236      -0.069  -7.505 -22.589  1.00 10.00      B   
END
