# Supplementary material for: Large-scale discovery of protein interactions at residue resolution using co-evolution calculated from genomic sequences
Source: Nat Commun. 2021 Mar 2;12:1396. doi: 10.1038/s41467-021-21636-z (PMC7925567; doi:10.1038/s41467-021-21636-z)
Supplement: Supplementary file 12 — Supplementary Data 10 [file 41467_2021_21636_MOESM12_ESM.zip › supplementary/allpdb0007_RRP45_RRP40/models/haddock_top8_haddock_37w.pdb]

REMARK FILENAME="haddock_37w.pdb0"
REMARK ===============================================================
REMARK HADDOCK run for haddock
REMARK initial structure: haddock_37.pdb
REMARK final NOE weights: unambig 50 amb: 50
REMARK ===============================================================
REMARK            total,bonds,angles,improper,dihe,vdw,elec,air,cdih,coup,rdcs,vean,dani,xpcs,rg
REMARK energies: 152.991, 0, 0, 0, 0, -43.743, -277.392, 474.127, 0, 0, 0, 0, 0, 0, 0
REMARK ===============================================================
REMARK            bonds,angles,impropers,dihe,air,cdih,coup,rdcs,vean,dani,xpcs
REMARK rms-dev.: 0,0,0,0,18.2778,0,0, 0, 0, 0, 0
REMARK ===============================================================
REMARK               air,cdih,coup,rdcs,vean,dani,xpcs
REMARK               >0.3,>5,>1,>0,>5,>0.2,>0.2
REMARK violations.: 4, 0, 0, 0, 0, 0, 0
REMARK ===============================================================
REMARK                        CVpartition#,violations,rms
REMARK AIRs cross-validation: 2, 0, NaN
REMARK ===============================================================
REMARK NCS energy: 0
REMARK ===============================================================
REMARK Symmetry energy: 0
REMARK ===============================================================
REMARK Desolvation energy: 22.6708
REMARK Internal energy free molecules: 111883
REMARK Internal energy complex: -19910.1
REMARK Binding energy: -132092
REMARK ===============================================================
REMARK buried surface area: 1550.1
REMARK ===============================================================
REMARK water - chain1: 0 0 0
REMARK water - chain2: 0 0 0
REMARK water - chain3: 0 0 0
REMARK water - chain4: 0 0 0
REMARK water - chain5: 0 0 0
REMARK water - chain6: 0 0 0
REMARK ===============================================================
REMARK water - water: 0 0 0
REMARK ===============================================================
REMARK DATE:27-Jul-2020  06:52:32       created by user: he47
REMARK VERSION:1.3
ATOM      1  CB  ALA A   2       2.427  -7.635  -6.544  1.00 10.00      A   
ATOM      2  C   ALA A   2       3.758  -7.289  -8.631  1.00 10.00      A   
ATOM      3  O   ALA A   2       4.936  -7.050  -8.903  1.00 10.00      A   
ATOM      4  N   ALA A   2       4.630  -8.707  -6.816  1.00 10.00      A   
ATOM      5  HT1 ALA A   2       5.330  -9.053  -7.499  1.00 10.00      A   
ATOM      6  HT2 ALA A   2       4.404  -9.472  -6.148  1.00 10.00      A   
ATOM      7  HT3 ALA A   2       5.041  -7.912  -6.287  1.00 10.00      A   
ATOM      8  CA  ALA A   2       3.405  -8.269  -7.523  1.00 10.00      A   
ATOM      9  N   LYS A   3       2.741  -6.729  -9.271  1.00 10.00      A   
ATOM     10  HN  LYS A   3       1.824  -6.958  -9.005  1.00 10.00      A   
ATOM     11  CA  LYS A   3       2.944  -5.769 -10.344  1.00 10.00      A   
ATOM     12  CB  LYS A   3       2.041  -6.093 -11.540  1.00 10.00      A   
ATOM     13  CG  LYS A   3       2.252  -5.191 -12.749  1.00 10.00      A   
ATOM     14  CD  LYS A   3       1.183  -5.413 -13.807  1.00 10.00      A   
ATOM     15  CE  LYS A   3       1.305  -4.399 -14.935  1.00 10.00      A   
ATOM     16  NZ  LYS A   3       0.146  -4.463 -15.864  1.00 10.00      A   
ATOM     17  HZ1 LYS A   3      -0.741  -4.507 -15.325  1.00 10.00      A   
ATOM     18  HZ2 LYS A   3       0.211  -5.312 -16.463  1.00 10.00      A   
ATOM     19  HZ3 LYS A   3       0.125  -3.619 -16.474  1.00 10.00      A   
ATOM     20  C   LYS A   3       2.667  -4.360  -9.833  1.00 10.00      A   
ATOM     21  O   LYS A   3       1.514  -3.945  -9.720  1.00 10.00      A   
ATOM     22  N   ASP A   4       3.732  -3.642  -9.508  1.00 10.00      A   
ATOM     23  HN  ASP A   4       4.622  -4.033  -9.617  1.00 10.00      A   
ATOM     24  CA  ASP A   4       3.616  -2.281  -9.001  1.00 10.00      A   
ATOM     25  CB  ASP A   4       4.761  -1.974  -8.030  1.00 10.00      A   
ATOM     26  CG  ASP A   4       4.414  -2.263  -6.586  1.00 10.00      A   
ATOM     27  OD1 ASP A   4       4.590  -3.419  -6.143  1.00 10.00      A   
ATOM     28  OD2 ASP A   4       3.978  -1.331  -5.877  1.00 10.00      A   
ATOM     29  C   ASP A   4       3.641  -1.276 -10.142  1.00 10.00      A   
ATOM     30  O   ASP A   4       4.059  -1.597 -11.256  1.00 10.00      A   
ATOM     31  N   ILE A   5       3.185  -0.066  -9.864  1.00 10.00      A   
ATOM     32  HN  ILE A   5       2.840   0.116  -8.963  1.00 10.00      A   
ATOM     33  CA  ILE A   5       3.177   0.999 -10.858  1.00 10.00      A   
ATOM     34  CB  ILE A   5       1.854   1.799 -10.824  1.00 10.00      A   
ATOM     35  CG1 ILE A   5       0.651   0.853 -10.888  1.00 10.00      A   
ATOM     36  CG2 ILE A   5       1.801   2.796 -11.974  1.00 10.00      A   
ATOM     37  CD1 ILE A   5      -0.676   1.531 -10.620  1.00 10.00      A   
ATOM     38  C   ILE A   5       4.338   1.948 -10.579  1.00 10.00      A   
ATOM     39  O   ILE A   5       4.577   2.308  -9.427  1.00 10.00      A   
ATOM     40  N   GLU A   6       5.053   2.343 -11.632  1.00 10.00      A   
ATOM     41  HN  GLU A   6       4.797   2.027 -12.525  1.00 10.00      A   
ATOM     42  CA  GLU A   6       6.199   3.239 -11.501  1.00 10.00      A   
ATOM     43  CB  GLU A   6       6.814   3.511 -12.878  1.00 10.00      A   
ATOM     44  CG  GLU A   6       8.331   3.618 -12.878  1.00 10.00      A   
ATOM     45  CD  GLU A   6       8.901   3.901 -14.256  1.00 10.00      A   
ATOM     46  OE1 GLU A   6       9.507   4.979 -14.441  1.00 10.00      A   
ATOM     47  OE2 GLU A   6       8.738   3.047 -15.158  1.00 10.00      A   
ATOM     48  C   GLU A   6       5.791   4.555 -10.843  1.00 10.00      A   
ATOM     49  O   GLU A   6       4.916   5.265 -11.343  1.00 10.00      A   
ATOM     50  N   ILE A   7       6.410   4.864  -9.711  1.00 10.00      A   
ATOM     51  HN  ILE A   7       7.086   4.249  -9.350  1.00 10.00      A   
ATOM     52  CA  ILE A   7       6.112   6.094  -8.992  1.00 10.00      A   
ATOM     53  CB  ILE A   7       6.154   5.898  -7.461  1.00 10.00      A   
ATOM     54  CG1 ILE A   7       5.259   4.723  -7.054  1.00 10.00      A   
ATOM     55  CG2 ILE A   7       5.709   7.173  -6.753  1.00 10.00      A   
ATOM     56  CD1 ILE A   7       5.338   4.362  -5.585  1.00 10.00      A   
ATOM     57  C   ILE A   7       7.085   7.192  -9.402  1.00 10.00      A   
ATOM     58  O   ILE A   7       8.212   7.260  -8.911  1.00 10.00      A   
ATOM     59  N   SER A   8       6.644   8.031 -10.324  1.00 10.00      A   
ATOM     60  HN  SER A   8       5.746   7.906 -10.688  1.00 10.00      A   
ATOM     61  CA  SER A   8       7.455   9.127 -10.823  1.00 10.00      A   
ATOM     62  CB  SER A   8       6.746   9.786 -12.004  1.00 10.00      A   
ATOM     63  OG  SER A   8       6.161   8.808 -12.846  1.00 10.00      A   
ATOM     64  HG  SER A   8       6.341   9.034 -13.766  1.00 10.00      A   
ATOM     65  C   SER A   8       7.737  10.161  -9.735  1.00 10.00      A   
ATOM     66  O   SER A   8       6.818  10.817  -9.231  1.00 10.00      A   
ATOM     67  N   ALA A   9       9.008  10.306  -9.384  1.00 10.00      A   
ATOM     68  HN  ALA A   9       9.688   9.760  -9.829  1.00 10.00      A   
ATOM     69  CA  ALA A   9       9.421  11.259  -8.365  1.00 10.00      A   
ATOM     70  CB  ALA A   9      10.912  11.126  -8.086  1.00 10.00      A   
ATOM     71  C   ALA A   9       9.079  12.682  -8.797  1.00 10.00      A   
ATOM     72  O   ALA A   9       8.667  13.507  -7.982  1.00 10.00      A   
ATOM     73  N   SER A  10       9.226  12.954 -10.089  1.00 10.00      A   
ATOM     74  HN  SER A  10       9.547  12.245 -10.697  1.00 10.00      A   
ATOM     75  CA  SER A  10       8.931  14.272 -10.631  1.00 10.00      A   
ATOM     76  CB  SER A  10       9.323  14.329 -12.106  1.00 10.00      A   
ATOM     77  OG  SER A  10      10.592  13.722 -12.301  1.00 10.00      A   
ATOM     78  HG  SER A  10      10.484  12.755 -12.320  1.00 10.00      A   
ATOM     79  C   SER A  10       7.454  14.619 -10.442  1.00 10.00      A   
ATOM     80  O   SER A  10       7.117  15.736 -10.044  1.00 10.00      A   
ATOM     81  N   GLU A  11       6.583  13.647 -10.702  1.00 10.00      A   
ATOM     82  HN  GLU A  11       6.915  12.779 -11.008  1.00 10.00      A   
ATOM     83  CA  GLU A  11       5.148  13.844 -10.545  1.00 10.00      A   
ATOM     84  CB  GLU A  11       4.364  12.682 -11.152  1.00 10.00      A   
ATOM     85  CG  GLU A  11       4.168  12.778 -12.653  1.00 10.00      A   
ATOM     86  CD  GLU A  11       3.007  11.935 -13.133  1.00 10.00      A   
ATOM     87  OE1 GLU A  11       3.243  10.824 -13.653  1.00 10.00      A   
ATOM     88  OE2 GLU A  11       1.846  12.378 -12.983  1.00 10.00      A   
ATOM     89  C   GLU A  11       4.792  13.985  -9.073  1.00 10.00      A   
ATOM     90  O   GLU A  11       3.992  14.841  -8.699  1.00 10.00      A   
ATOM     91  N   SER A  12       5.394  13.140  -8.245  1.00 10.00      A   
ATOM     92  HN  SER A  12       6.015  12.475  -8.611  1.00 10.00      A   
ATOM     93  CA  SER A  12       5.153  13.168  -6.806  1.00 10.00      A   
ATOM     94  CB  SER A  12       5.991  12.089  -6.119  1.00 10.00      A   
ATOM     95  OG  SER A  12       5.767  10.821  -6.717  1.00 10.00      A   
ATOM     96  HG  SER A  12       6.136  10.816  -7.607  1.00 10.00      A   
ATOM     97  C   SER A  12       5.497  14.542  -6.238  1.00 10.00      A   
ATOM     98  O   SER A  12       4.749  15.110  -5.441  1.00 10.00      A   
ATOM     99  N   LYS A  13       6.629  15.077  -6.678  1.00 10.00      A   
ATOM    100  HN  LYS A  13       7.178  14.571  -7.316  1.00 10.00      A   
ATOM    101  CA  LYS A  13       7.090  16.380  -6.237  1.00 10.00      A   
ATOM    102  CB  LYS A  13       8.472  16.656  -6.832  1.00 10.00      A   
ATOM    103  CG  LYS A  13       9.312  17.643  -6.040  1.00 10.00      A   
ATOM    104  CD  LYS A  13      10.729  17.124  -5.844  1.00 10.00      A   
ATOM    105  CE  LYS A  13      11.416  16.845  -7.172  1.00 10.00      A   
ATOM    106  NZ  LYS A  13      12.830  16.424  -6.990  1.00 10.00      A   
ATOM    107  HZ1 LYS A  13      12.875  15.517  -6.470  1.00 10.00      A   
ATOM    108  HZ2 LYS A  13      13.351  17.141  -6.446  1.00 10.00      A   
ATOM    109  HZ3 LYS A  13      13.290  16.304  -7.913  1.00 10.00      A   
ATOM    110  C   LYS A  13       6.104  17.467  -6.657  1.00 10.00      A   
ATOM    111  O   LYS A  13       5.870  18.427  -5.920  1.00 10.00      A   
ATOM    112  N   PHE A  14       5.520  17.297  -7.841  1.00 10.00      A   
ATOM    113  HN  PHE A  14       5.750  16.504  -8.375  1.00 10.00      A   
ATOM    114  CA  PHE A  14       4.552  18.251  -8.373  1.00 10.00      A   
ATOM    115  CB  PHE A  14       4.243  17.934  -9.843  1.00 10.00      A   
ATOM    116  CG  PHE A  14       3.032  18.644 -10.391  1.00 10.00      A   
ATOM    117  CD1 PHE A  14       3.068  20.003 -10.660  1.00 10.00      A   
ATOM    118  CD2 PHE A  14       1.857  17.950 -10.636  1.00 10.00      A   
ATOM    119  CE1 PHE A  14       1.958  20.655 -11.162  1.00 10.00      A   
ATOM    120  CE2 PHE A  14       0.745  18.597 -11.138  1.00 10.00      A   
ATOM    121  CZ  PHE A  14       0.795  19.951 -11.400  1.00 10.00      A   
ATOM    122  C   PHE A  14       3.267  18.256  -7.548  1.00 10.00      A   
ATOM    123  O   PHE A  14       2.778  19.316  -7.156  1.00 10.00      A   
ATOM    124  N   ILE A  15       2.728  17.071  -7.283  1.00 10.00      A   
ATOM    125  HN  ILE A  15       3.171  16.256  -7.614  1.00 10.00      A   
ATOM    126  CA  ILE A  15       1.493  16.949  -6.511  1.00 10.00      A   
ATOM    127  CB  ILE A  15       0.995  15.490  -6.432  1.00 10.00      A   
ATOM    128  CG1 ILE A  15       0.917  14.882  -7.835  1.00 10.00      A   
ATOM    129  CG2 ILE A  15      -0.371  15.434  -5.760  1.00 10.00      A   
ATOM    130  CD1 ILE A  15       0.659  13.390  -7.846  1.00 10.00      A   
ATOM    131  C   ILE A  15       1.673  17.518  -5.105  1.00 10.00      A   
ATOM    132  O   ILE A  15       0.818  18.254  -4.611  1.00 10.00      A   
ATOM    133  N   LEU A  16       2.803  17.196  -4.482  1.00 10.00      A   
ATOM    134  HN  LEU A  16       3.445  16.601  -4.933  1.00 10.00      A   
ATOM    135  CA  LEU A  16       3.111  17.684  -3.141  1.00 10.00      A   
ATOM    136  CB  LEU A  16       4.444  17.107  -2.654  1.00 10.00      A   
ATOM    137  CG  LEU A  16       4.411  15.665  -2.146  1.00 10.00      A   
ATOM    138  CD1 LEU A  16       5.823  15.127  -1.983  1.00 10.00      A   
ATOM    139  CD2 LEU A  16       3.649  15.578  -0.833  1.00 10.00      A   
ATOM    140  C   LEU A  16       3.168  19.210  -3.124  1.00 10.00      A   
ATOM    141  O   LEU A  16       2.775  19.853  -2.148  1.00 10.00      A   
ATOM    142  N   GLU A  17       3.658  19.785  -4.214  1.00 10.00      A   
ATOM    143  HN  GLU A  17       3.959  19.222  -4.958  1.00 10.00      A   
ATOM    144  CA  GLU A  17       3.759  21.229  -4.333  1.00 10.00      A   
ATOM    145  CB  GLU A  17       4.696  21.600  -5.485  1.00 10.00      A   
ATOM    146  CG  GLU A  17       5.028  23.079  -5.566  1.00 10.00      A   
ATOM    147  CD  GLU A  17       5.553  23.630  -4.257  1.00 10.00      A   
ATOM    148  OE1 GLU A  17       6.631  23.186  -3.811  1.00 10.00      A   
ATOM    149  OE2 GLU A  17       4.890  24.511  -3.664  1.00 10.00      A   
ATOM    150  C   GLU A  17       2.378  21.841  -4.547  1.00 10.00      A   
ATOM    151  O   GLU A  17       2.025  22.839  -3.917  1.00 10.00      A   
ATOM    152  N   ALA A  18       1.596  21.220  -5.425  1.00 10.00      A   
ATOM    153  HN  ALA A  18       1.940  20.423  -5.891  1.00 10.00      A   
ATOM    154  CA  ALA A  18       0.251  21.689  -5.726  1.00 10.00      A   
ATOM    155  CB  ALA A  18      -0.380  20.833  -6.817  1.00 10.00      A   
ATOM    156  C   ALA A  18      -0.618  21.692  -4.473  1.00 10.00      A   
ATOM    157  O   ALA A  18      -1.316  22.667  -4.194  1.00 10.00      A   
ATOM    158  N   LEU A  19      -0.554  20.605  -3.711  1.00 10.00      A   
ATOM    159  HN  LEU A  19       0.029  19.862  -3.986  1.00 10.00      A   
ATOM    160  CA  LEU A  19      -1.331  20.480  -2.484  1.00 10.00      A   
ATOM    161  CB  LEU A  19      -1.179  19.081  -1.883  1.00 10.00      A   
ATOM    162  CG  LEU A  19      -1.989  17.969  -2.552  1.00 10.00      A   
ATOM    163  CD1 LEU A  19      -1.559  16.608  -2.029  1.00 10.00      A   
ATOM    164  CD2 LEU A  19      -3.479  18.182  -2.328  1.00 10.00      A   
ATOM    165  C   LEU A  19      -0.932  21.544  -1.466  1.00 10.00      A   
ATOM    166  O   LEU A  19      -1.764  22.018  -0.692  1.00 10.00      A   
ATOM    167  N   ARG A  20       0.342  21.923  -1.489  1.00 10.00      A   
ATOM    168  HN  ARG A  20       0.948  21.510  -2.142  1.00 10.00      A   
ATOM    169  CA  ARG A  20       0.868  22.933  -0.578  1.00 10.00      A   
ATOM    170  CB  ARG A  20       2.400  22.901  -0.587  1.00 10.00      A   
ATOM    171  CG  ARG A  20       3.054  23.744   0.497  1.00 10.00      A   
ATOM    172  CD  ARG A  20       3.894  24.866  -0.096  1.00 10.00      A   
ATOM    173  NE  ARG A  20       5.001  24.365  -0.914  1.00 10.00      A   
ATOM    174  HE  ARG A  20       4.826  24.236  -1.883  1.00 10.00      A   
ATOM    175  CZ  ARG A  20       6.212  24.074  -0.435  1.00 10.00      A   
ATOM    176  NH1 ARG A  20       6.483  24.255   0.856  1.00 10.00      A   
ATOM    177 HH11 ARG A  20       5.745  24.610   1.501  1.00 10.00      A   
ATOM    178 HH12 ARG A  20       7.430  24.030   1.233  1.00 10.00      A   
ATOM    179  NH2 ARG A  20       7.157  23.626  -1.252  1.00 10.00      A   
ATOM    180 HH21 ARG A  20       6.950  23.487  -2.276  1.00 10.00      A   
ATOM    181 HH22 ARG A  20       8.107  23.395  -0.884  1.00 10.00      A   
ATOM    182  C   ARG A  20       0.370  24.323  -0.969  1.00 10.00      A   
ATOM    183  O   ARG A  20       0.306  25.232  -0.142  1.00 10.00      A   
ATOM    184  N   GLN A  21       0.009  24.475  -2.236  1.00 10.00      A   
ATOM    185  HN  GLN A  21       0.075  23.709  -2.847  1.00 10.00      A   
ATOM    186  CA  GLN A  21      -0.482  25.747  -2.746  1.00 10.00      A   
ATOM    187  CB  GLN A  21       0.115  26.038  -4.123  1.00 10.00      A   
ATOM    188  CG  GLN A  21       1.629  26.183  -4.102  1.00 10.00      A   
ATOM    189  CD  GLN A  21       2.222  26.410  -5.477  1.00 10.00      A   
ATOM    190  OE1 GLN A  21       1.582  26.984  -6.359  1.00 10.00      A   
ATOM    191  NE2 GLN A  21       3.450  25.960  -5.668  1.00 10.00      A   
ATOM    192 HE21 GLN A  21       3.903  25.504  -4.916  1.00 10.00      A   
ATOM    193 HE22 GLN A  21       3.868  26.104  -6.542  1.00 10.00      A   
ATOM    194  C   GLN A  21      -2.007  25.767  -2.796  1.00 10.00      A   
ATOM    195  O   GLN A  21      -2.605  26.614  -3.460  1.00 10.00      A   
ATOM    196  N   ASN A  22      -2.620  24.819  -2.088  1.00 10.00      A   
ATOM    197  HN  ASN A  22      -2.070  24.174  -1.596  1.00 10.00      A   
ATOM    198  CA  ASN A  22      -4.078  24.703  -2.006  1.00 10.00      A   
ATOM    199  CB  ASN A  22      -4.690  25.958  -1.371  1.00 10.00      A   
ATOM    200  CG  ASN A  22      -5.902  25.658  -0.511  1.00 10.00      A   
ATOM    201  OD1 ASN A  22      -6.637  24.697  -0.751  1.00 10.00      A   
ATOM    202  ND2 ASN A  22      -6.120  26.485   0.502  1.00 10.00      A   
ATOM    203 HD21 ASN A  22      -5.494  27.229   0.635  1.00 10.00      A   
ATOM    204 HD22 ASN A  22      -6.897  26.322   1.082  1.00 10.00      A   
ATOM    205  C   ASN A  22      -4.715  24.414  -3.365  1.00 10.00      A   
ATOM    206  O   ASN A  22      -5.796  24.917  -3.678  1.00 10.00      A   
ATOM    207  N   TYR A  23      -4.047  23.598  -4.169  1.00 10.00      A   
ATOM    208  HN  TYR A  23      -3.188  23.226  -3.875  1.00 10.00      A   
ATOM    209  CA  TYR A  23      -4.560  23.244  -5.483  1.00 10.00      A   
ATOM    210  CB  TYR A  23      -3.763  23.944  -6.589  1.00 10.00      A   
ATOM    211  CG  TYR A  23      -4.165  23.538  -7.993  1.00 10.00      A   
ATOM    212  CD1 TYR A  23      -5.423  23.849  -8.495  1.00 10.00      A   
ATOM    213  CD2 TYR A  23      -3.291  22.834  -8.812  1.00 10.00      A   
ATOM    214  CE1 TYR A  23      -5.800  23.471  -9.771  1.00 10.00      A   
ATOM    215  CE2 TYR A  23      -3.658  22.454 -10.091  1.00 10.00      A   
ATOM    216  CZ  TYR A  23      -4.914  22.774 -10.565  1.00 10.00      A   
ATOM    217  OH  TYR A  23      -5.282  22.396 -11.840  1.00 10.00      A   
ATOM    218  HH  TYR A  23      -5.748  23.122 -12.270  1.00 10.00      A   
ATOM    219  C   TYR A  23      -4.544  21.734  -5.690  1.00 10.00      A   
ATOM    220  O   TYR A  23      -3.523  21.078  -5.491  1.00 10.00      A   
ATOM    221  N   ARG A  24      -5.684  21.188  -6.074  1.00 10.00      A   
ATOM    222  HN  ARG A  24      -6.474  21.761  -6.186  1.00 10.00      A   
ATOM    223  CA  ARG A  24      -5.802  19.763  -6.328  1.00 10.00      A   
ATOM    224  CB  ARG A  24      -7.042  19.192  -5.642  1.00 10.00      A   
ATOM    225  CG  ARG A  24      -6.899  19.075  -4.136  1.00 10.00      A   
ATOM    226  CD  ARG A  24      -7.203  17.667  -3.664  1.00 10.00      A   
ATOM    227  NE  ARG A  24      -8.526  17.568  -3.061  1.00 10.00      A   
ATOM    228  HE  ARG A  24      -9.092  18.372  -3.083  1.00 10.00      A   
ATOM    229  CZ  ARG A  24      -9.000  16.463  -2.499  1.00 10.00      A   
ATOM    230  NH1 ARG A  24      -8.260  15.361  -2.467  1.00 10.00      A   
ATOM    231 HH11 ARG A  24      -8.634  14.490  -2.021  1.00 10.00      A   
ATOM    232 HH12 ARG A  24      -7.302  15.352  -2.896  1.00 10.00      A   
ATOM    233  NH2 ARG A  24     -10.213  16.462  -1.964  1.00 10.00      A   
ATOM    234 HH21 ARG A  24     -10.592  15.592  -1.511  1.00 10.00      A   
ATOM    235 HH22 ARG A  24     -10.796  17.326  -1.988  1.00 10.00      A   
ATOM    236  C   ARG A  24      -5.850  19.497  -7.824  1.00 10.00      A   
ATOM    237  O   ARG A  24      -6.350  20.320  -8.591  1.00 10.00      A   
ATOM    238  N   LEU A  25      -5.340  18.345  -8.234  1.00 10.00      A   
ATOM    239  HN  LEU A  25      -4.973  17.721  -7.569  1.00 10.00      A   
ATOM    240  CA  LEU A  25      -5.316  17.975  -9.646  1.00 10.00      A   
ATOM    241  CB  LEU A  25      -4.515  16.687  -9.848  1.00 10.00      A   
ATOM    242  CG  LEU A  25      -3.973  16.441 -11.257  1.00 10.00      A   
ATOM    243  CD1 LEU A  25      -3.029  17.563 -11.666  1.00 10.00      A   
ATOM    244  CD2 LEU A  25      -3.262  15.100 -11.322  1.00 10.00      A   
ATOM    245  C   LEU A  25      -6.733  17.814 -10.200  1.00 10.00      A   
ATOM    246  O   LEU A  25      -6.981  18.038 -11.388  1.00 10.00      A   
ATOM    247  N   ASP A  26      -7.661  17.436  -9.334  1.00 10.00      A   
ATOM    248  HN  ASP A  26      -7.406  17.265  -8.404  1.00 10.00      A   
ATOM    249  CA  ASP A  26      -9.049  17.248  -9.734  1.00 10.00      A   
ATOM    250  CB  ASP A  26      -9.774  16.309  -8.771  1.00 10.00      A   
ATOM    251  CG  ASP A  26     -10.889  15.545  -9.450  1.00 10.00      A   
ATOM    252  OD1 ASP A  26     -11.939  15.324  -8.811  1.00 10.00      A   
ATOM    253  OD2 ASP A  26     -10.718  15.162 -10.629  1.00 10.00      A   
ATOM    254  C   ASP A  26      -9.782  18.584  -9.836  1.00 10.00      A   
ATOM    255  O   ASP A  26     -10.846  18.681 -10.451  1.00 10.00      A   
ATOM    256  N   GLY A  27      -9.209  19.618  -9.230  1.00 10.00      A   
ATOM    257  HN  GLY A  27      -8.361  19.488  -8.755  1.00 10.00      A   
ATOM    258  CA  GLY A  27      -9.815  20.936  -9.278  1.00 10.00      A   
ATOM    259  C   GLY A  27     -10.680  21.240  -8.070  1.00 10.00      A   
ATOM    260  O   GLY A  27     -10.890  22.403  -7.726  1.00 10.00      A   
ATOM    261  N   ARG A  28     -11.178  20.198  -7.425  1.00 10.00      A   
ATOM    262  HN  ARG A  28     -10.967  19.298  -7.744  1.00 10.00      A   
ATOM    263  CA  ARG A  28     -12.028  20.362  -6.253  1.00 10.00      A   
ATOM    264  CB  ARG A  28     -12.923  19.137  -6.062  1.00 10.00      A   
ATOM    265  CG  ARG A  28     -12.164  17.827  -6.024  1.00 10.00      A   
ATOM    266  CD  ARG A  28     -13.102  16.647  -5.853  1.00 10.00      A   
ATOM    267  NE  ARG A  28     -12.442  15.399  -6.221  1.00 10.00      A   
ATOM    268  HE  ARG A  28     -12.206  15.279  -7.181  1.00 10.00      A   
ATOM    269  CZ  ARG A  28     -12.147  14.427  -5.362  1.00 10.00      A   
ATOM    270  NH1 ARG A  28     -12.446  14.548  -4.076  1.00 10.00      A   
ATOM    271 HH11 ARG A  28     -12.926  15.406  -3.718  1.00 10.00      A   
ATOM    272 HH12 ARG A  28     -12.205  13.771  -3.414  1.00 10.00      A   
ATOM    273  NH2 ARG A  28     -11.543  13.327  -5.783  1.00 10.00      A   
ATOM    274 HH21 ARG A  28     -11.316  12.560  -5.097  1.00 10.00      A   
ATOM    275 HH22 ARG A  28     -11.294  13.212  -6.788  1.00 10.00      A   
ATOM    276  C   ARG A  28     -11.199  20.616  -4.998  1.00 10.00      A   
ATOM    277  O   ARG A  28     -10.057  20.166  -4.901  1.00 10.00      A   
ATOM    278  N   SER A  29     -11.785  21.326  -4.042  1.00 10.00      A   
ATOM    279  HN  SER A  29     -12.700  21.658  -4.183  1.00 10.00      A   
ATOM    280  CA  SER A  29     -11.111  21.650  -2.795  1.00 10.00      A   
ATOM    281  CB  SER A  29     -12.004  22.559  -1.956  1.00 10.00      A   
ATOM    282  OG  SER A  29     -12.921  23.257  -2.781  1.00 10.00      A   
ATOM    283  HG  SER A  29     -13.651  23.582  -2.238  1.00 10.00      A   
ATOM    284  C   SER A  29     -10.747  20.400  -1.998  1.00 10.00      A   
ATOM    285  O   SER A  29     -11.248  19.299  -2.263  1.00 10.00      A   
ATOM    286  N   PHE A  30      -9.874  20.579  -1.017  1.00 10.00      A   
ATOM    287  HN  PHE A  30      -9.498  21.478  -0.870  1.00 10.00      A   
ATOM    288  CA  PHE A  30      -9.429  19.484  -0.167  1.00 10.00      A   
ATOM    289  CB  PHE A  30      -8.332  19.953   0.799  1.00 10.00      A   
ATOM    290  CG  PHE A  30      -8.772  21.000   1.786  1.00 10.00      A   
ATOM    291  CD1 PHE A  30      -9.197  20.642   3.055  1.00 10.00      A   
ATOM    292  CD2 PHE A  30      -8.756  22.342   1.446  1.00 10.00      A   
ATOM    293  CE1 PHE A  30      -9.597  21.601   3.964  1.00 10.00      A   
ATOM    294  CE2 PHE A  30      -9.155  23.307   2.351  1.00 10.00      A   
ATOM    295  CZ  PHE A  30      -9.577  22.935   3.612  1.00 10.00      A   
ATOM    296  C   PHE A  30     -10.586  18.855   0.605  1.00 10.00      A   
ATOM    297  O   PHE A  30     -10.517  17.694   0.991  1.00 10.00      A   
ATOM    298  N   ASP A  31     -11.647  19.618   0.816  1.00 10.00      A   
ATOM    299  HN  ASP A  31     -11.654  20.536   0.472  1.00 10.00      A   
ATOM    300  CA  ASP A  31     -12.806  19.132   1.555  1.00 10.00      A   
ATOM    301  CB  ASP A  31     -13.278  20.198   2.550  1.00 10.00      A   
ATOM    302  CG  ASP A  31     -13.952  21.379   1.873  1.00 10.00      A   
ATOM    303  OD1 ASP A  31     -13.312  22.024   1.012  1.00 10.00      A   
ATOM    304  OD2 ASP A  31     -15.124  21.671   2.199  1.00 10.00      A   
ATOM    305  C   ASP A  31     -13.954  18.767   0.621  1.00 10.00      A   
ATOM    306  O   ASP A  31     -15.046  18.419   1.072  1.00 10.00      A   
ATOM    307  N   GLN A  32     -13.705  18.825  -0.679  1.00 10.00      A   
ATOM    308  HN  GLN A  32     -12.805  19.067  -0.987  1.00 10.00      A   
ATOM    309  CA  GLN A  32     -14.743  18.527  -1.656  1.00 10.00      A   
ATOM    310  CB  GLN A  32     -14.620  19.414  -2.896  1.00 10.00      A   
ATOM    311  CG  GLN A  32     -15.831  19.373  -3.821  1.00 10.00      A   
ATOM    312  CD  GLN A  32     -17.138  19.627  -3.093  1.00 10.00      A   
ATOM    313  OE1 GLN A  32     -17.528  20.775  -2.880  1.00 10.00      A   
ATOM    314  NE2 GLN A  32     -17.834  18.557  -2.727  1.00 10.00      A   
ATOM    315 HE21 GLN A  32     -17.472  17.668  -2.948  1.00 10.00      A   
ATOM    316 HE22 GLN A  32     -18.682  18.695  -2.252  1.00 10.00      A   
ATOM    317  C   GLN A  32     -14.795  17.052  -2.042  1.00 10.00      A   
ATOM    318  O   GLN A  32     -13.890  16.528  -2.697  1.00 10.00      A   
ATOM    319  N   PHE A  33     -15.868  16.398  -1.621  1.00 10.00      A   
ATOM    320  HN  PHE A  33     -16.525  16.880  -1.079  1.00 10.00      A   
ATOM    321  CA  PHE A  33     -16.106  14.992  -1.925  1.00 10.00      A   
ATOM    322  CB  PHE A  33     -17.029  14.408  -0.844  1.00 10.00      A   
ATOM    323  CG  PHE A  33     -17.070  12.905  -0.762  1.00 10.00      A   
ATOM    324  CD1 PHE A  33     -15.958  12.185  -0.359  1.00 10.00      A   
ATOM    325  CD2 PHE A  33     -18.230  12.217  -1.071  1.00 10.00      A   
ATOM    326  CE1 PHE A  33     -16.003  10.806  -0.268  1.00 10.00      A   
ATOM    327  CE2 PHE A  33     -18.283  10.839  -0.986  1.00 10.00      A   
ATOM    328  CZ  PHE A  33     -17.168  10.132  -0.583  1.00 10.00      A   
ATOM    329  C   PHE A  33     -16.775  14.904  -3.302  1.00 10.00      A   
ATOM    330  O   PHE A  33     -17.370  15.883  -3.761  1.00 10.00      A   
ATOM    331  N   ARG A  34     -16.666  13.757  -3.967  1.00 10.00      A   
ATOM    332  HN  ARG A  34     -16.183  13.002  -3.558  1.00 10.00      A   
ATOM    333  CA  ARG A  34     -17.271  13.586  -5.287  1.00 10.00      A   
ATOM    334  CB  ARG A  34     -16.657  12.391  -6.028  1.00 10.00      A   
ATOM    335  CG  ARG A  34     -15.208  12.575  -6.451  1.00 10.00      A   
ATOM    336  CD  ARG A  34     -14.287  11.631  -5.694  1.00 10.00      A   
ATOM    337  NE  ARG A  34     -13.556  10.724  -6.579  1.00 10.00      A   
ATOM    338  HE  ARG A  34     -13.565  10.930  -7.541  1.00 10.00      A   
ATOM    339  CZ  ARG A  34     -12.883   9.649  -6.158  1.00 10.00      A   
ATOM    340  NH1 ARG A  34     -12.840   9.341  -4.868  1.00 10.00      A   
ATOM    341 HH11 ARG A  34     -12.316   8.496  -4.550  1.00 10.00      A   
ATOM    342 HH12 ARG A  34     -13.320   9.951  -4.154  1.00 10.00      A   
ATOM    343  NH2 ARG A  34     -12.221   8.896  -7.027  1.00 10.00      A   
ATOM    344 HH21 ARG A  34     -11.695   8.054  -6.699  1.00 10.00      A   
ATOM    345 HH22 ARG A  34     -12.210   9.141  -8.046  1.00 10.00      A   
ATOM    346  C   ARG A  34     -18.776  13.388  -5.163  1.00 10.00      A   
ATOM    347  O   ARG A  34     -19.282  13.092  -4.078  1.00 10.00      A   
ATOM    348  N   ASP A  35     -19.487  13.573  -6.265  1.00 10.00      A   
ATOM    349  HN  ASP A  35     -19.029  13.851  -7.089  1.00 10.00      A   
ATOM    350  CA  ASP A  35     -20.933  13.386  -6.284  1.00 10.00      A   
ATOM    351  CB  ASP A  35     -21.551  13.986  -7.551  1.00 10.00      A   
ATOM    352  CG  ASP A  35     -23.008  13.593  -7.739  1.00 10.00      A   
ATOM    353  OD1 ASP A  35     -23.872  14.112  -6.999  1.00 10.00      A   
ATOM    354  OD2 ASP A  35     -23.302  12.776  -8.634  1.00 10.00      A   
ATOM    355  C   ASP A  35     -21.262  11.905  -6.203  1.00 10.00      A   
ATOM    356  O   ASP A  35     -20.798  11.114  -7.024  1.00 10.00      A   
ATOM    357  N   VAL A  36     -22.047  11.534  -5.208  1.00 10.00      A   
ATOM    358  HN  VAL A  36     -22.384  12.209  -4.586  1.00 10.00      A   
ATOM    359  CA  VAL A  36     -22.427  10.146  -5.023  1.00 10.00      A   
ATOM    360  CB  VAL A  36     -22.952   9.880  -3.598  1.00 10.00      A   
ATOM    361  CG1 VAL A  36     -23.000   8.386  -3.320  1.00 10.00      A   
ATOM    362  CG2 VAL A  36     -22.092  10.595  -2.565  1.00 10.00      A   
ATOM    363  C   VAL A  36     -23.489   9.740  -6.039  1.00 10.00      A   
ATOM    364  O   VAL A  36     -24.686   9.950  -5.825  1.00 10.00      A   
ATOM    365  N   GLU A  37     -23.040   9.184  -7.155  1.00 10.00      A   
ATOM    366  HN  GLU A  37     -22.069   9.071  -7.274  1.00 10.00      A   
ATOM    367  CA  GLU A  37     -23.940   8.743  -8.208  1.00 10.00      A   
ATOM    368  CB  GLU A  37     -23.252   8.850  -9.570  1.00 10.00      A   
ATOM    369  CG  GLU A  37     -24.204   8.847 -10.753  1.00 10.00      A   
ATOM    370  CD  GLU A  37     -23.547   9.325 -12.030  1.00 10.00      A   
ATOM    371  OE1 GLU A  37     -22.531  10.048 -11.953  1.00 10.00      A   
ATOM    372  OE2 GLU A  37     -24.055   8.995 -13.122  1.00 10.00      A   
ATOM    373  C   GLU A  37     -24.392   7.312  -7.949  1.00 10.00      A   
ATOM    374  O   GLU A  37     -23.619   6.370  -8.106  1.00 10.00      A   
ATOM    375  N   ILE A  38     -25.642   7.155  -7.541  1.00 10.00      A   
ATOM    376  HN  ILE A  38     -26.217   7.941  -7.443  1.00 10.00      A   
ATOM    377  CA  ILE A  38     -26.186   5.839  -7.245  1.00 10.00      A   
ATOM    378  CB  ILE A  38     -26.821   5.786  -5.836  1.00 10.00      A   
ATOM    379  CG1 ILE A  38     -25.776   6.129  -4.769  1.00 10.00      A   
ATOM    380  CG2 ILE A  38     -27.426   4.414  -5.569  1.00 10.00      A   
ATOM    381  CD1 ILE A  38     -26.327   6.184  -3.359  1.00 10.00      A   
ATOM    382  C   ILE A  38     -27.214   5.407  -8.286  1.00 10.00      A   
ATOM    383  O   ILE A  38     -28.229   6.074  -8.498  1.00 10.00      A   
ATOM    384  N   THR A  39     -26.929   4.296  -8.945  1.00 10.00      A   
ATOM    385  HN  THR A  39     -26.086   3.826  -8.749  1.00 10.00      A   
ATOM    386  CA  THR A  39     -27.819   3.744  -9.948  1.00 10.00      A   
ATOM    387  CB  THR A  39     -27.033   3.372 -11.218  1.00 10.00      A   
ATOM    388  OG1 THR A  39     -26.003   4.348 -11.429  1.00 10.00      A   
ATOM    389  HG1 THR A  39     -26.126   5.075 -10.810  1.00 10.00      A   
ATOM    390  CG2 THR A  39     -27.955   3.349 -12.430  1.00 10.00      A   
ATOM    391  C   THR A  39     -28.488   2.495  -9.385  1.00 10.00      A   
ATOM    392  O   THR A  39     -27.827   1.654  -8.771  1.00 10.00      A   
ATOM    393  N   PHE A  40     -29.793   2.378  -9.579  1.00 10.00      A   
ATOM    394  HN  PHE A  40     -30.270   3.074 -10.081  1.00 10.00      A   
ATOM    395  CA  PHE A  40     -30.535   1.234  -9.070  1.00 10.00      A   
ATOM    396  CB  PHE A  40     -31.862   1.681  -8.451  1.00 10.00      A   
ATOM    397  CG  PHE A  40     -31.709   2.661  -7.323  1.00 10.00      A   
ATOM    398  CD1 PHE A  40     -31.839   4.022  -7.547  1.00 10.00      A   
ATOM    399  CD2 PHE A  40     -31.434   2.222  -6.038  1.00 10.00      A   
ATOM    400  CE1 PHE A  40     -31.699   4.925  -6.514  1.00 10.00      A   
ATOM    401  CE2 PHE A  40     -31.294   3.121  -4.999  1.00 10.00      A   
ATOM    402  CZ  PHE A  40     -31.426   4.474  -5.239  1.00 10.00      A   
ATOM    403  C   PHE A  40     -30.793   0.210 -10.165  1.00 10.00      A   
ATOM    404  O   PHE A  40     -31.165   0.565 -11.285  1.00 10.00      A   
ATOM    405  N   GLY A  41     -30.577  -1.055  -9.841  1.00 10.00      A   
ATOM    406  HN  GLY A  41     -30.250  -1.276  -8.941  1.00 10.00      A   
ATOM    407  CA  GLY A  41     -30.809  -2.111 -10.799  1.00 10.00      A   
ATOM    408  C   GLY A  41     -32.255  -2.563 -10.779  1.00 10.00      A   
ATOM    409  O   GLY A  41     -33.008  -2.199  -9.866  1.00 10.00      A   
ATOM    410  N   LYS A  42     -32.642  -3.351 -11.780  1.00 10.00      A   
ATOM    411  HN  LYS A  42     -31.990  -3.598 -12.471  1.00 10.00      A   
ATOM    412  CA  LYS A  42     -34.008  -3.856 -11.878  1.00 10.00      A   
ATOM    413  CB  LYS A  42     -34.177  -4.728 -13.124  1.00 10.00      A   
ATOM    414  CG  LYS A  42     -34.469  -3.970 -14.409  1.00 10.00      A   
ATOM    415  CD  LYS A  42     -34.747  -4.939 -15.548  1.00 10.00      A   
ATOM    416  CE  LYS A  42     -35.184  -4.218 -16.813  1.00 10.00      A   
ATOM    417  NZ  LYS A  42     -35.580  -5.175 -17.881  1.00 10.00      A   
ATOM    418  HZ1 LYS A  42     -35.908  -4.659 -18.724  1.00 10.00      A   
ATOM    419  HZ2 LYS A  42     -36.350  -5.790 -17.548  1.00 10.00      A   
ATOM    420  HZ3 LYS A  42     -34.769  -5.769 -18.147  1.00 10.00      A   
ATOM    421  C   LYS A  42     -34.370  -4.669 -10.642  1.00 10.00      A   
ATOM    422  O   LYS A  42     -35.326  -4.351  -9.932  1.00 10.00      A   
ATOM    423  N   GLU A  43     -33.593  -5.712 -10.391  1.00 10.00      A   
ATOM    424  HN  GLU A  43     -32.844  -5.903 -10.993  1.00 10.00      A   
ATOM    425  CA  GLU A  43     -33.822  -6.579  -9.247  1.00 10.00      A   
ATOM    426  CB  GLU A  43     -32.991  -7.858  -9.364  1.00 10.00      A   
ATOM    427  CG  GLU A  43     -33.311  -8.700 -10.590  1.00 10.00      A   
ATOM    428  CD  GLU A  43     -32.413  -9.912 -10.700  1.00 10.00      A   
ATOM    429  OE1 GLU A  43     -31.179  -9.738 -10.765  1.00 10.00      A   
ATOM    430  OE2 GLU A  43     -32.936 -11.049 -10.722  1.00 10.00      A   
ATOM    431  C   GLU A  43     -33.502  -5.863  -7.941  1.00 10.00      A   
ATOM    432  O   GLU A  43     -32.773  -4.864  -7.917  1.00 10.00      A   
ATOM    433  N   PHE A  44     -34.054  -6.371  -6.857  1.00 10.00      A   
ATOM    434  HN  PHE A  44     -34.618  -7.171  -6.936  1.00 10.00      A   
ATOM    435  CA  PHE A  44     -33.832  -5.790  -5.549  1.00 10.00      A   
ATOM    436  CB  PHE A  44     -34.902  -6.266  -4.563  1.00 10.00      A   
ATOM    437  CG  PHE A  44     -36.297  -5.851  -4.936  1.00 10.00      A   
ATOM    438  CD1 PHE A  44     -37.217  -6.784  -5.385  1.00 10.00      A   
ATOM    439  CD2 PHE A  44     -36.686  -4.524  -4.844  1.00 10.00      A   
ATOM    440  CE1 PHE A  44     -38.498  -6.405  -5.735  1.00 10.00      A   
ATOM    441  CE2 PHE A  44     -37.966  -4.137  -5.192  1.00 10.00      A   
ATOM    442  CZ  PHE A  44     -38.873  -5.079  -5.637  1.00 10.00      A   
ATOM    443  C   PHE A  44     -32.445  -6.150  -5.036  1.00 10.00      A   
ATOM    444  O   PHE A  44     -31.961  -7.260  -5.252  1.00 10.00      A   
ATOM    445  N   GLY A  45     -31.809  -5.201  -4.368  1.00 10.00      A   
ATOM    446  HN  GLY A  45     -32.251  -4.340  -4.224  1.00 10.00      A   
ATOM    447  CA  GLY A  45     -30.484  -5.433  -3.828  1.00 10.00      A   
ATOM    448  C   GLY A  45     -29.367  -5.039  -4.777  1.00 10.00      A   
ATOM    449  O   GLY A  45     -28.194  -5.114  -4.417  1.00 10.00      A   
ATOM    450  N   ASP A  46     -29.721  -4.637  -5.989  1.00 10.00      A   
ATOM    451  HN  ASP A  46     -30.669  -4.629  -6.237  1.00 10.00      A   
ATOM    452  CA  ASP A  46     -28.723  -4.229  -6.973  1.00 10.00      A   
ATOM    453  CB  ASP A  46     -29.114  -4.699  -8.373  1.00 10.00      A   
ATOM    454  CG  ASP A  46     -27.938  -4.714  -9.329  1.00 10.00      A   
ATOM    455  OD1 ASP A  46     -27.429  -3.631  -9.680  1.00 10.00      A   
ATOM    456  OD2 ASP A  46     -27.516  -5.819  -9.737  1.00 10.00      A   
ATOM    457  C   ASP A  46     -28.538  -2.716  -6.964  1.00 10.00      A   
ATOM    458  O   ASP A  46     -29.454  -1.966  -7.316  1.00 10.00      A   
ATOM    459  N   VAL A  47     -27.355  -2.277  -6.548  1.00 10.00      A   
ATOM    460  HN  VAL A  47     -26.670  -2.931  -6.284  1.00 10.00      A   
ATOM    461  CA  VAL A  47     -27.034  -0.858  -6.481  1.00 10.00      A   
ATOM    462  CB  VAL A  47     -27.201  -0.315  -5.040  1.00 10.00      A   
ATOM    463  CG1 VAL A  47     -26.484   1.014  -4.860  1.00 10.00      A   
ATOM    464  CG2 VAL A  47     -28.674  -0.166  -4.695  1.00 10.00      A   
ATOM    465  C   VAL A  47     -25.606  -0.607  -6.961  1.00 10.00      A   
ATOM    466  O   VAL A  47     -24.665  -1.273  -6.526  1.00 10.00      A   
ATOM    467  N   SER A  48     -25.457   0.343  -7.873  1.00 10.00      A   
ATOM    468  HN  SER A  48     -26.254   0.824  -8.198  1.00 10.00      A   
ATOM    469  CA  SER A  48     -24.151   0.694  -8.414  1.00 10.00      A   
ATOM    470  CB  SER A  48     -24.164   0.510  -9.931  1.00 10.00      A   
ATOM    471  OG  SER A  48     -24.826  -0.699 -10.277  1.00 10.00      A   
ATOM    472  HG  SER A  48     -24.939  -1.236  -9.480  1.00 10.00      A   
ATOM    473  C   SER A  48     -23.800   2.140  -8.055  1.00 10.00      A   
ATOM    474  O   SER A  48     -24.550   3.065  -8.372  1.00 10.00      A   
ATOM    475  N   VAL A  49     -22.671   2.331  -7.385  1.00 10.00      A   
ATOM    476  HN  VAL A  49     -22.115   1.555  -7.153  1.00 10.00      A   
ATOM    477  CA  VAL A  49     -22.238   3.664  -6.979  1.00 10.00      A   
ATOM    478  CB  VAL A  49     -21.921   3.723  -5.467  1.00 10.00      A   
ATOM    479  CG1 VAL A  49     -21.475   5.119  -5.053  1.00 10.00      A   
ATOM    480  CG2 VAL A  49     -23.129   3.289  -4.652  1.00 10.00      A   
ATOM    481  C   VAL A  49     -21.022   4.129  -7.782  1.00 10.00      A   
ATOM    482  O   VAL A  49     -20.038   3.398  -7.933  1.00 10.00      A   
ATOM    483  N   LYS A  50     -21.104   5.340  -8.306  1.00 10.00      A   
ATOM    484  HN  LYS A  50     -21.927   5.864  -8.170  1.00 10.00      A   
ATOM    485  CA  LYS A  50     -20.017   5.919  -9.079  1.00 10.00      A   
ATOM    486  CB  LYS A  50     -20.484   6.250 -10.501  1.00 10.00      A   
ATOM    487  CG  LYS A  50     -19.423   6.908 -11.373  1.00 10.00      A   
ATOM    488  CD  LYS A  50     -20.036   7.554 -12.606  1.00 10.00      A   
ATOM    489  CE  LYS A  50     -19.003   8.363 -13.377  1.00 10.00      A   
ATOM    490  NZ  LYS A  50     -19.608   9.110 -14.511  1.00 10.00      A   
ATOM    491  HZ1 LYS A  50     -20.055   8.454 -15.182  1.00 10.00      A   
ATOM    492  HZ2 LYS A  50     -18.876   9.653 -15.016  1.00 10.00      A   
ATOM    493  HZ3 LYS A  50     -20.327   9.770 -14.161  1.00 10.00      A   
ATOM    494  C   LYS A  50     -19.494   7.177  -8.394  1.00 10.00      A   
ATOM    495  O   LYS A  50     -20.240   8.133  -8.179  1.00 10.00      A   
ATOM    496  N   MET A  51     -18.222   7.159  -8.028  1.00 10.00      A   
ATOM    497  HN  MET A  51     -17.687   6.350  -8.199  1.00 10.00      A   
ATOM    498  CA  MET A  51     -17.592   8.305  -7.384  1.00 10.00      A   
ATOM    499  CB  MET A  51     -16.993   7.922  -6.028  1.00 10.00      A   
ATOM    500  CG  MET A  51     -18.003   7.469  -4.986  1.00 10.00      A   
ATOM    501  SD  MET A  51     -17.406   7.704  -3.295  1.00 10.00      A   
ATOM    502  CE  MET A  51     -15.724   7.105  -3.433  1.00 10.00      A   
ATOM    503  C   MET A  51     -16.497   8.852  -8.287  1.00 10.00      A   
ATOM    504  O   MET A  51     -15.352   8.395  -8.232  1.00 10.00      A   
ATOM    505  N   GLY A  52     -16.851   9.815  -9.129  1.00 10.00      A   
ATOM    506  HN  GLY A  52     -17.778  10.142  -9.129  1.00 10.00      A   
ATOM    507  CA  GLY A  52     -15.885  10.382 -10.051  1.00 10.00      A   
ATOM    508  C   GLY A  52     -15.558   9.394 -11.151  1.00 10.00      A   
ATOM    509  O   GLY A  52     -16.237   9.347 -12.177  1.00 10.00      A   
ATOM    510  N   ASN A  53     -14.521   8.604 -10.937  1.00 10.00      A   
ATOM    511  HN  ASN A  53     -14.004   8.709 -10.109  1.00 10.00      A   
ATOM    512  CA  ASN A  53     -14.125   7.587 -11.900  1.00 10.00      A   
ATOM    513  CB  ASN A  53     -12.685   7.787 -12.376  1.00 10.00      A   
ATOM    514  CG  ASN A  53     -12.527   8.968 -13.308  1.00 10.00      A   
ATOM    515  OD1 ASN A  53     -13.440   9.310 -14.059  1.00 10.00      A   
ATOM    516  ND2 ASN A  53     -11.364   9.595 -13.270  1.00 10.00      A   
ATOM    517 HD21 ASN A  53     -10.677   9.263 -12.651  1.00 10.00      A   
ATOM    518 HD22 ASN A  53     -11.234  10.370 -13.858  1.00 10.00      A   
ATOM    519  C   ASN A  53     -14.290   6.208 -11.285  1.00 10.00      A   
ATOM    520  O   ASN A  53     -14.359   5.203 -11.994  1.00 10.00      A   
ATOM    521  N   THR A  54     -14.368   6.174  -9.960  1.00 10.00      A   
ATOM    522  HN  THR A  54     -14.319   7.013  -9.457  1.00 10.00      A   
ATOM    523  CA  THR A  54     -14.531   4.930  -9.228  1.00 10.00      A   
ATOM    524  CB  THR A  54     -14.444   5.174  -7.710  1.00 10.00      A   
ATOM    525  OG1 THR A  54     -13.576   6.288  -7.460  1.00 10.00      A   
ATOM    526  HG1 THR A  54     -14.105   7.089  -7.353  1.00 10.00      A   
ATOM    527  CG2 THR A  54     -13.893   3.945  -7.001  1.00 10.00      A   
ATOM    528  C   THR A  54     -15.883   4.308  -9.555  1.00 10.00      A   
ATOM    529  O   THR A  54     -16.920   4.968  -9.465  1.00 10.00      A   
ATOM    530  N   LYS A  55     -15.867   3.046  -9.952  1.00 10.00      A   
ATOM    531  HN  LYS A  55     -15.011   2.568  -9.998  1.00 10.00      A   
ATOM    532  CA  LYS A  55     -17.089   2.342 -10.304  1.00 10.00      A   
ATOM    533  CB  LYS A  55     -17.114   2.034 -11.806  1.00 10.00      A   
ATOM    534  CG  LYS A  55     -16.918   3.251 -12.699  1.00 10.00      A   
ATOM    535  CD  LYS A  55     -16.658   2.850 -14.142  1.00 10.00      A   
ATOM    536  CE  LYS A  55     -16.189   4.039 -14.968  1.00 10.00      A   
ATOM    537  NZ  LYS A  55     -14.800   4.446 -14.624  1.00 10.00      A   
ATOM    538  HZ1 LYS A  55     -14.696   4.552 -13.590  1.00 10.00      A   
ATOM    539  HZ2 LYS A  55     -14.573   5.357 -15.074  1.00 10.00      A   
ATOM    540  HZ3 LYS A  55     -14.120   3.731 -14.956  1.00 10.00      A   
ATOM    541  C   LYS A  55     -17.211   1.052  -9.510  1.00 10.00      A   
ATOM    542  O   LYS A  55     -16.370   0.159  -9.631  1.00 10.00      A   
ATOM    543  N   VAL A  56     -18.243   0.962  -8.688  1.00 10.00      A   
ATOM    544  HN  VAL A  56     -18.875   1.713  -8.623  1.00 10.00      A   
ATOM    545  CA  VAL A  56     -18.471  -0.229  -7.885  1.00 10.00      A   
ATOM    546  CB  VAL A  56     -18.285   0.019  -6.371  1.00 10.00      A   
ATOM    547  CG1 VAL A  56     -16.823   0.265  -6.038  1.00 10.00      A   
ATOM    548  CG2 VAL A  56     -19.149   1.173  -5.889  1.00 10.00      A   
ATOM    549  C   VAL A  56     -19.861  -0.794  -8.144  1.00 10.00      A   
ATOM    550  O   VAL A  56     -20.751  -0.092  -8.628  1.00 10.00      A   
ATOM    551  N   HIS A  57     -20.032  -2.070  -7.850  1.00 10.00      A   
ATOM    552  HN  HIS A  57     -19.272  -2.584  -7.487  1.00 10.00      A   
ATOM    553  CA  HIS A  57     -21.308  -2.741  -8.042  1.00 10.00      A   
ATOM    554  CB  HIS A  57     -21.273  -3.623  -9.295  1.00 10.00      A   
ATOM    555  CG  HIS A  57     -21.530  -2.894 -10.579  1.00 10.00      A   
ATOM    556  ND1 HIS A  57     -22.774  -2.830 -11.171  1.00 10.00      A   
ATOM    557  HD1 HIS A  57     -23.601  -3.236 -10.821  1.00 10.00      A   
ATOM    558  CD2 HIS A  57     -20.694  -2.204 -11.389  1.00 10.00      A   
ATOM    559  CE1 HIS A  57     -22.690  -2.134 -12.290  1.00 10.00      A   
ATOM    560  NE2 HIS A  57     -21.441  -1.743 -12.444  1.00 10.00      A   
ATOM    561  HE2 HIS A  57     -21.101  -1.207 -13.197  1.00 10.00      A   
ATOM    562  C   HIS A  57     -21.629  -3.598  -6.828  1.00 10.00      A   
ATOM    563  O   HIS A  57     -20.805  -4.408  -6.399  1.00 10.00      A   
ATOM    564  N   CYS A  58     -22.809  -3.411  -6.265  1.00 10.00      A   
ATOM    565  HN  CYS A  58     -23.424  -2.741  -6.639  1.00 10.00      A   
ATOM    566  CA  CYS A  58     -23.218  -4.178  -5.103  1.00 10.00      A   
ATOM    567  CB  CYS A  58     -23.486  -3.261  -3.905  1.00 10.00      A   
ATOM    568  SG  CYS A  58     -23.386  -4.092  -2.302  1.00 10.00      A   
ATOM    569  HG  CYS A  58     -22.578  -5.137  -2.439  1.00 10.00      A   
ATOM    570  C   CYS A  58     -24.456  -4.998  -5.424  1.00 10.00      A   
ATOM    571  O   CYS A  58     -25.343  -4.544  -6.152  1.00 10.00      A   
ATOM    572  N   ARG A  59     -24.498  -6.209  -4.902  1.00 10.00      A   
ATOM    573  HN  ARG A  59     -23.745  -6.519  -4.352  1.00 10.00      A   
ATOM    574  CA  ARG A  59     -25.627  -7.091  -5.120  1.00 10.00      A   
ATOM    575  CB  ARG A  59     -25.359  -8.042  -6.289  1.00 10.00      A   
ATOM    576  CG  ARG A  59     -26.418  -9.119  -6.466  1.00 10.00      A   
ATOM    577  CD  ARG A  59     -26.547  -9.547  -7.917  1.00 10.00      A   
ATOM    578  NE  ARG A  59     -27.328  -8.590  -8.700  1.00 10.00      A   
ATOM    579  HE  ARG A  59     -26.949  -7.688  -8.823  1.00 10.00      A   
ATOM    580  CZ  ARG A  59     -28.503  -8.869  -9.259  1.00 10.00      A   
ATOM    581  NH1 ARG A  59     -29.045 -10.071  -9.129  1.00 10.00      A   
ATOM    582 HH11 ARG A  59     -28.556 -10.816  -8.590  1.00 10.00      A   
ATOM    583 HH12 ARG A  59     -29.974 -10.275  -9.574  1.00 10.00      A   
ATOM    584  NH2 ARG A  59     -29.145  -7.937  -9.946  1.00 10.00      A   
ATOM    585 HH21 ARG A  59     -28.730  -6.979 -10.046  1.00 10.00      A   
ATOM    586 HH22 ARG A  59     -30.066  -8.158 -10.393  1.00 10.00      A   
ATOM    587  C   ARG A  59     -25.952  -7.870  -3.854  1.00 10.00      A   
ATOM    588  O   ARG A  59     -25.259  -8.826  -3.500  1.00 10.00      A   
ATOM    589  N   ILE A  60     -26.993  -7.443  -3.161  1.00 10.00      A   
ATOM    590  HN  ILE A  60     -27.495  -6.661  -3.482  1.00 10.00      A   
ATOM    591  CA  ILE A  60     -27.413  -8.101  -1.935  1.00 10.00      A   
ATOM    592  CB  ILE A  60     -28.348  -7.199  -1.101  1.00 10.00      A   
ATOM    593  CG1 ILE A  60     -27.706  -5.828  -0.853  1.00 10.00      A   
ATOM    594  CG2 ILE A  60     -28.704  -7.873   0.217  1.00 10.00      A   
ATOM    595  CD1 ILE A  60     -26.397  -5.880  -0.091  1.00 10.00      A   
ATOM    596  C   ILE A  60     -28.124  -9.411  -2.256  1.00 10.00      A   
ATOM    597  O   ILE A  60     -29.185  -9.418  -2.883  1.00 10.00      A   
ATOM    598  N   SER A  61     -27.518 -10.514  -1.850  1.00 10.00      A   
ATOM    599  HN  SER A  61     -26.668 -10.442  -1.361  1.00 10.00      A   
ATOM    600  CA  SER A  61     -28.084 -11.830  -2.089  1.00 10.00      A   
ATOM    601  CB  SER A  61     -27.076 -12.680  -2.860  1.00 10.00      A   
ATOM    602  OG  SER A  61     -26.307 -11.864  -3.733  1.00 10.00      A   
ATOM    603  HG  SER A  61     -26.646 -10.962  -3.702  1.00 10.00      A   
ATOM    604  C   SER A  61     -28.430 -12.489  -0.759  1.00 10.00      A   
ATOM    605  O   SER A  61     -27.589 -12.562   0.140  1.00 10.00      A   
ATOM    606  N   CYS A  62     -29.657 -12.968  -0.632  1.00 10.00      A   
ATOM    607  HN  CYS A  62     -30.280 -12.911  -1.392  1.00 10.00      A   
ATOM    608  CA  CYS A  62     -30.100 -13.596   0.605  1.00 10.00      A   
ATOM    609  CB  CYS A  62     -30.990 -12.632   1.392  1.00 10.00      A   
ATOM    610  SG  CYS A  62     -30.320 -10.959   1.537  1.00 10.00      A   
ATOM    611  HG  CYS A  62     -30.949 -10.346   2.534  1.00 10.00      A   
ATOM    612  C   CYS A  62     -30.845 -14.898   0.335  1.00 10.00      A   
ATOM    613  O   CYS A  62     -31.510 -15.041  -0.692  1.00 10.00      A   
ATOM    614  N   GLN A  63     -30.717 -15.845   1.257  1.00 10.00      A   
ATOM    615  HN  GLN A  63     -30.161 -15.667   2.048  1.00 10.00      A   
ATOM    616  CA  GLN A  63     -31.378 -17.140   1.143  1.00 10.00      A   
ATOM    617  CB  GLN A  63     -30.478 -18.153   0.424  1.00 10.00      A   
ATOM    618  CG  GLN A  63     -29.158 -18.435   1.126  1.00 10.00      A   
ATOM    619  CD  GLN A  63     -28.349 -19.512   0.431  1.00 10.00      A   
ATOM    620  OE1 GLN A  63     -28.424 -19.679  -0.788  1.00 10.00      A   
ATOM    621  NE2 GLN A  63     -27.558 -20.244   1.198  1.00 10.00      A   
ATOM    622 HE21 GLN A  63     -27.536 -20.052   2.161  1.00 10.00      A   
ATOM    623 HE22 GLN A  63     -27.025 -20.952   0.772  1.00 10.00      A   
ATOM    624  C   GLN A  63     -31.751 -17.657   2.529  1.00 10.00      A   
ATOM    625  O   GLN A  63     -31.375 -17.060   3.538  1.00 10.00      A   
ATOM    626  N   ILE A  64     -32.483 -18.759   2.576  1.00 10.00      A   
ATOM    627  HN  ILE A  64     -32.743 -19.201   1.738  1.00 10.00      A   
ATOM    628  CA  ILE A  64     -32.898 -19.346   3.841  1.00 10.00      A   
ATOM    629  CB  ILE A  64     -34.302 -19.980   3.739  1.00 10.00      A   
ATOM    630  CG1 ILE A  64     -35.297 -18.966   3.163  1.00 10.00      A   
ATOM    631  CG2 ILE A  64     -34.767 -20.465   5.108  1.00 10.00      A   
ATOM    632  CD1 ILE A  64     -36.644 -19.558   2.811  1.00 10.00      A   
ATOM    633  C   ILE A  64     -31.894 -20.406   4.279  1.00 10.00      A   
ATOM    634  O   ILE A  64     -31.630 -21.362   3.546  1.00 10.00      A   
ATOM    635  N   ALA A  65     -31.331 -20.224   5.462  1.00 10.00      A   
ATOM    636  HN  ALA A  65     -31.589 -19.441   6.000  1.00 10.00      A   
ATOM    637  CA  ALA A  65     -30.350 -21.159   5.995  1.00 10.00      A   
ATOM    638  CB  ALA A  65     -28.941 -20.659   5.718  1.00 10.00      A   
ATOM    639  C   ALA A  65     -30.558 -21.368   7.491  1.00 10.00      A   
ATOM    640  O   ALA A  65     -31.393 -20.707   8.108  1.00 10.00      A   
ATOM    641  N   GLN A  66     -29.799 -22.289   8.066  1.00 10.00      A   
ATOM    642  HN  GLN A  66     -29.154 -22.783   7.519  1.00 10.00      A   
ATOM    643  CA  GLN A  66     -29.898 -22.586   9.489  1.00 10.00      A   
ATOM    644  CB  GLN A  66     -29.564 -24.057   9.746  1.00 10.00      A   
ATOM    645  CG  GLN A  66     -29.829 -24.524  11.168  1.00 10.00      A   
ATOM    646  CD  GLN A  66     -29.973 -26.027  11.262  1.00 10.00      A   
ATOM    647  OE1 GLN A  66     -28.992 -26.747  11.433  1.00 10.00      A   
ATOM    648  NE2 GLN A  66     -31.200 -26.512  11.150  1.00 10.00      A   
ATOM    649 HE21 GLN A  66     -31.940 -25.879  11.014  1.00 10.00      A   
ATOM    650 HE22 GLN A  66     -31.320 -27.484  11.210  1.00 10.00      A   
ATOM    651  C   GLN A  66     -28.966 -21.679  10.290  1.00 10.00      A   
ATOM    652  O   GLN A  66     -27.772 -21.591   9.995  1.00 10.00      A   
ATOM    653  N   PRO A  67     -29.505 -20.995  11.313  1.00 10.00      A   
ATOM    654  CA  PRO A  67     -28.726 -20.082  12.160  1.00 10.00      A   
ATOM    655  CB  PRO A  67     -29.793 -19.406  13.028  1.00 10.00      A   
ATOM    656  CG  PRO A  67     -30.918 -20.381  13.069  1.00 10.00      A   
ATOM    657  CD  PRO A  67     -30.919 -21.061  11.729  1.00 10.00      A   
ATOM    658  C   PRO A  67     -27.731 -20.827  13.043  1.00 10.00      A   
ATOM    659  O   PRO A  67     -27.743 -22.059  13.108  1.00 10.00      A   
ATOM    660  N   TYR A  68     -26.875 -20.078  13.726  1.00 10.00      A   
ATOM    661  HN  TYR A  68     -26.923 -19.100  13.642  1.00 10.00      A   
ATOM    662  CA  TYR A  68     -25.880 -20.670  14.608  1.00 10.00      A   
ATOM    663  CB  TYR A  68     -24.703 -19.715  14.825  1.00 10.00      A   
ATOM    664  CG  TYR A  68     -23.854 -19.487  13.592  1.00 10.00      A   
ATOM    665  CD1 TYR A  68     -23.254 -18.255  13.357  1.00 10.00      A   
ATOM    666  CD2 TYR A  68     -23.654 -20.500  12.661  1.00 10.00      A   
ATOM    667  CE1 TYR A  68     -22.481 -18.040  12.232  1.00 10.00      A   
ATOM    668  CE2 TYR A  68     -22.882 -20.293  11.535  1.00 10.00      A   
ATOM    669  CZ  TYR A  68     -22.298 -19.062  11.326  1.00 10.00      A   
ATOM    670  OH  TYR A  68     -21.528 -18.852  10.201  1.00 10.00      A   
ATOM    671  HH  TYR A  68     -20.595 -18.859  10.448  1.00 10.00      A   
ATOM    672  C   TYR A  68     -26.509 -21.047  15.943  1.00 10.00      A   
ATOM    673  O   TYR A  68     -27.587 -20.562  16.288  1.00 10.00      A   
ATOM    674  N   GLU A  69     -25.831 -21.904  16.695  1.00 10.00      A   
ATOM    675  HN  GLU A  69     -24.968 -22.245  16.376  1.00 10.00      A   
ATOM    676  CA  GLU A  69     -26.333 -22.352  17.985  1.00 10.00      A   
ATOM    677  CB  GLU A  69     -25.691 -23.684  18.369  1.00 10.00      A   
ATOM    678  CG  GLU A  69     -25.814 -24.751  17.295  1.00 10.00      A   
ATOM    679  CD  GLU A  69     -25.206 -26.070  17.705  1.00 10.00      A   
ATOM    680  OE1 GLU A  69     -23.967 -26.201  17.640  1.00 10.00      A   
ATOM    681  OE2 GLU A  69     -25.970 -26.985  18.087  1.00 10.00      A   
ATOM    682  C   GLU A  69     -26.075 -21.303  19.058  1.00 10.00      A   
ATOM    683  O   GLU A  69     -26.706 -21.306  20.114  1.00 10.00      A   
ATOM    684  N   ASP A  70     -25.140 -20.405  18.777  1.00 10.00      A   
ATOM    685  HN  ASP A  70     -24.664 -20.465  17.923  1.00 10.00      A   
ATOM    686  CA  ASP A  70     -24.795 -19.341  19.711  1.00 10.00      A   
ATOM    687  CB  ASP A  70     -23.551 -18.587  19.242  1.00 10.00      A   
ATOM    688  CG  ASP A  70     -22.323 -19.467  19.195  1.00 10.00      A   
ATOM    689  OD1 ASP A  70     -21.994 -20.098  20.223  1.00 10.00      A   
ATOM    690  OD2 ASP A  70     -21.686 -19.549  18.121  1.00 10.00      A   
ATOM    691  C   ASP A  70     -25.958 -18.375  19.869  1.00 10.00      A   
ATOM    692  O   ASP A  70     -26.348 -18.034  20.984  1.00 10.00      A   
ATOM    693  N   ARG A  71     -26.510 -17.943  18.745  1.00 10.00      A   
ATOM    694  HN  ARG A  71     -26.152 -18.254  17.889  1.00 10.00      A   
ATOM    695  CA  ARG A  71     -27.640 -17.027  18.746  1.00 10.00      A   
ATOM    696  CB  ARG A  71     -27.186 -15.596  18.438  1.00 10.00      A   
ATOM    697  CG  ARG A  71     -26.546 -14.894  19.626  1.00 10.00      A   
ATOM    698  CD  ARG A  71     -25.225 -14.246  19.252  1.00 10.00      A   
ATOM    699  NE  ARG A  71     -25.416 -12.996  18.518  1.00 10.00      A   
ATOM    700  HE  ARG A  71     -26.351 -12.695  18.369  1.00 10.00      A   
ATOM    701  CZ  ARG A  71     -24.419 -12.238  18.060  1.00 10.00      A   
ATOM    702  NH1 ARG A  71     -23.157 -12.589  18.262  1.00 10.00      A   
ATOM    703 HH11 ARG A  71     -22.380 -11.990  17.901  1.00 10.00      A   
ATOM    704 HH12 ARG A  71     -22.931 -13.466  18.782  1.00 10.00      A   
ATOM    705  NH2 ARG A  71     -24.690 -11.136  17.380  1.00 10.00      A   
ATOM    706 HH21 ARG A  71     -25.688 -10.865  17.196  1.00 10.00      A   
ATOM    707 HH22 ARG A  71     -23.915 -10.534  17.022  1.00 10.00      A   
ATOM    708  C   ARG A  71     -28.693 -17.503  17.751  1.00 10.00      A   
ATOM    709  O   ARG A  71     -28.660 -17.143  16.574  1.00 10.00      A   
ATOM    710  N   PRO A  72     -29.635 -18.339  18.218  1.00 10.00      A   
ATOM    711  CA  PRO A  72     -30.695 -18.899  17.371  1.00 10.00      A   
ATOM    712  CB  PRO A  72     -31.286 -20.011  18.242  1.00 10.00      A   
ATOM    713  CG  PRO A  72     -31.043 -19.556  19.640  1.00 10.00      A   
ATOM    714  CD  PRO A  72     -29.737 -18.811  19.614  1.00 10.00      A   
ATOM    715  C   PRO A  72     -31.778 -17.885  17.003  1.00 10.00      A   
ATOM    716  O   PRO A  72     -32.653 -18.176  16.183  1.00 10.00      A   
ATOM    717  N   PHE A  73     -31.720 -16.701  17.601  1.00 10.00      A   
ATOM    718  HN  PHE A  73     -30.996 -16.519  18.240  1.00 10.00      A   
ATOM    719  CA  PHE A  73     -32.709 -15.662  17.328  1.00 10.00      A   
ATOM    720  CB  PHE A  73     -33.141 -14.968  18.623  1.00 10.00      A   
ATOM    721  CG  PHE A  73     -33.867 -15.865  19.585  1.00 10.00      A   
ATOM    722  CD1 PHE A  73     -33.215 -16.391  20.686  1.00 10.00      A   
ATOM    723  CD2 PHE A  73     -35.200 -16.179  19.389  1.00 10.00      A   
ATOM    724  CE1 PHE A  73     -33.879 -17.213  21.574  1.00 10.00      A   
ATOM    725  CE2 PHE A  73     -35.871 -17.003  20.275  1.00 10.00      A   
ATOM    726  CZ  PHE A  73     -35.207 -17.520  21.368  1.00 10.00      A   
ATOM    727  C   PHE A  73     -32.180 -14.637  16.329  1.00 10.00      A   
ATOM    728  O   PHE A  73     -32.865 -13.670  15.994  1.00 10.00      A   
ATOM    729  N   GLU A  74     -30.966 -14.856  15.848  1.00 10.00      A   
ATOM    730  HN  GLU A  74     -30.473 -15.653  16.131  1.00 10.00      A   
ATOM    731  CA  GLU A  74     -30.356 -13.946  14.893  1.00 10.00      A   
ATOM    732  CB  GLU A  74     -29.076 -13.339  15.469  1.00 10.00      A   
ATOM    733  CG  GLU A  74     -29.317 -12.238  16.489  1.00 10.00      A   
ATOM    734  CD  GLU A  74     -28.032 -11.721  17.096  1.00 10.00      A   
ATOM    735  OE1 GLU A  74     -27.175 -11.204  16.345  1.00 10.00      A   
ATOM    736  OE2 GLU A  74     -27.868 -11.832  18.327  1.00 10.00      A   
ATOM    737  C   GLU A  74     -30.060 -14.649  13.575  1.00 10.00      A   
ATOM    738  O   GLU A  74     -29.733 -15.838  13.555  1.00 10.00      A   
ATOM    739  N   GLY A  75     -30.189 -13.910  12.479  1.00 10.00      A   
ATOM    740  HN  GLY A  75     -30.473 -12.972  12.565  1.00 10.00      A   
ATOM    741  CA  GLY A  75     -29.927 -14.469  11.168  1.00 10.00      A   
ATOM    742  C   GLY A  75     -28.452 -14.432  10.815  1.00 10.00      A   
ATOM    743  O   GLY A  75     -27.598 -14.301  11.693  1.00 10.00      A   
ATOM    744  N   LEU A  76     -28.151 -14.530   9.532  1.00 10.00      A   
ATOM    745  HN  LEU A  76     -28.877 -14.601   8.869  1.00 10.00      A   
ATOM    746  CA  LEU A  76     -26.772 -14.517   9.074  1.00 10.00      A   
ATOM    747  CB  LEU A  76     -26.448 -15.818   8.331  1.00 10.00      A   
ATOM    748  CG  LEU A  76     -26.691 -17.117   9.107  1.00 10.00      A   
ATOM    749  CD1 LEU A  76     -26.561 -18.322   8.188  1.00 10.00      A   
ATOM    750  CD2 LEU A  76     -25.730 -17.232  10.282  1.00 10.00      A   
ATOM    751  C   LEU A  76     -26.524 -13.314   8.173  1.00 10.00      A   
ATOM    752  O   LEU A  76     -27.424 -12.871   7.458  1.00 10.00      A   
ATOM    753  N   PHE A  77     -25.311 -12.785   8.219  1.00 10.00      A   
ATOM    754  HN  PHE A  77     -24.640 -13.185   8.811  1.00 10.00      A   
ATOM    755  CA  PHE A  77     -24.942 -11.631   7.414  1.00 10.00      A   
ATOM    756  CB  PHE A  77     -25.490 -10.341   8.039  1.00 10.00      A   
ATOM    757  CG  PHE A  77     -25.047  -9.085   7.340  1.00 10.00      A   
ATOM    758  CD1 PHE A  77     -25.367  -8.862   6.011  1.00 10.00      A   
ATOM    759  CD2 PHE A  77     -24.307  -8.127   8.013  1.00 10.00      A   
ATOM    760  CE1 PHE A  77     -24.960  -7.710   5.365  1.00 10.00      A   
ATOM    761  CE2 PHE A  77     -23.895  -6.972   7.374  1.00 10.00      A   
ATOM    762  CZ  PHE A  77     -24.222  -6.764   6.047  1.00 10.00      A   
ATOM    763  C   PHE A  77     -23.428 -11.545   7.258  1.00 10.00      A   
ATOM    764  O   PHE A  77     -22.697 -11.457   8.247  1.00 10.00      A   
ATOM    765  N   VAL A  78     -22.966 -11.576   6.013  1.00 10.00      A   
ATOM    766  HN  VAL A  78     -23.609 -11.642   5.269  1.00 10.00      A   
ATOM    767  CA  VAL A  78     -21.539 -11.502   5.712  1.00 10.00      A   
ATOM    768  CB  VAL A  78     -20.919 -12.894   5.448  1.00 10.00      A   
ATOM    769  CG1 VAL A  78     -20.549 -13.580   6.753  1.00 10.00      A   
ATOM    770  CG2 VAL A  78     -21.858 -13.767   4.628  1.00 10.00      A   
ATOM    771  C   VAL A  78     -21.280 -10.598   4.508  1.00 10.00      A   
ATOM    772  O   VAL A  78     -22.129 -10.463   3.627  1.00 10.00      A   
ATOM    773  N   ILE A  79     -20.109  -9.982   4.483  1.00 10.00      A   
ATOM    774  HN  ILE A  79     -19.473 -10.138   5.216  1.00 10.00      A   
ATOM    775  CA  ILE A  79     -19.724  -9.086   3.395  1.00 10.00      A   
ATOM    776  CB  ILE A  79     -19.245  -7.724   3.947  1.00 10.00      A   
ATOM    777  CG1 ILE A  79     -20.269  -7.168   4.946  1.00 10.00      A   
ATOM    778  CG2 ILE A  79     -19.006  -6.730   2.817  1.00 10.00      A   
ATOM    779  CD1 ILE A  79     -19.765  -5.994   5.758  1.00 10.00      A   
ATOM    780  C   ILE A  79     -18.606  -9.725   2.568  1.00 10.00      A   
ATOM    781  O   ILE A  79     -17.735 -10.406   3.115  1.00 10.00      A   
ATOM    782  N   SER A  80     -18.638  -9.526   1.258  1.00 10.00      A   
ATOM    783  HN  SER A  80     -19.360  -8.978   0.868  1.00 10.00      A   
ATOM    784  CA  SER A  80     -17.628 -10.099   0.380  1.00 10.00      A   
ATOM    785  CB  SER A  80     -18.284 -11.069  -0.605  1.00 10.00      A   
ATOM    786  OG  SER A  80     -19.222 -11.908   0.054  1.00 10.00      A   
ATOM    787  HG  SER A  80     -19.028 -11.921   1.001  1.00 10.00      A   
ATOM    788  C   SER A  80     -16.853  -9.021  -0.383  1.00 10.00      A   
ATOM    789  O   SER A  80     -17.359  -8.444  -1.346  1.00 10.00      A   
ATOM    790  N   THR A  81     -15.627  -8.754   0.050  1.00 10.00      A   
ATOM    791  HN  THR A  81     -15.275  -9.238   0.827  1.00 10.00      A   
ATOM    792  CA  THR A  81     -14.783  -7.763  -0.602  1.00 10.00      A   
ATOM    793  CB  THR A  81     -14.026  -6.898   0.429  1.00 10.00      A   
ATOM    794  OG1 THR A  81     -13.469  -7.732   1.458  1.00 10.00      A   
ATOM    795  HG1 THR A  81     -12.497  -7.663   1.429  1.00 10.00      A   
ATOM    796  CG2 THR A  81     -14.961  -5.875   1.054  1.00 10.00      A   
ATOM    797  C   THR A  81     -13.783  -8.454  -1.529  1.00 10.00      A   
ATOM    798  O   THR A  81     -12.599  -8.577  -1.214  1.00 10.00      A   
ATOM    799  N   GLU A  82     -14.270  -8.926  -2.666  1.00 10.00      A   
ATOM    800  HN  GLU A  82     -15.220  -8.798  -2.869  1.00 10.00      A   
ATOM    801  CA  GLU A  82     -13.423  -9.624  -3.623  1.00 10.00      A   
ATOM    802  CB  GLU A  82     -14.235 -10.649  -4.415  1.00 10.00      A   
ATOM    803  CG  GLU A  82     -13.413 -11.815  -4.938  1.00 10.00      A   
ATOM    804  CD  GLU A  82     -13.148 -12.865  -3.877  1.00 10.00      A   
ATOM    805  OE1 GLU A  82     -12.421 -12.571  -2.904  1.00 10.00      A   
ATOM    806  OE2 GLU A  82     -13.665 -13.994  -4.015  1.00 10.00      A   
ATOM    807  C   GLU A  82     -12.729  -8.658  -4.574  1.00 10.00      A   
ATOM    808  O   GLU A  82     -13.365  -8.065  -5.448  1.00 10.00      A   
ATOM    809  N   ILE A  83     -11.424  -8.493  -4.393  1.00 10.00      A   
ATOM    810  HN  ILE A  83     -10.978  -8.975  -3.667  1.00 10.00      A   
ATOM    811  CA  ILE A  83     -10.642  -7.611  -5.248  1.00 10.00      A   
ATOM    812  CB  ILE A  83      -9.460  -6.955  -4.502  1.00 10.00      A   
ATOM    813  CG1 ILE A  83      -8.535  -8.014  -3.889  1.00 10.00      A   
ATOM    814  CG2 ILE A  83      -9.970  -5.997  -3.438  1.00 10.00      A   
ATOM    815  CD1 ILE A  83      -7.193  -7.469  -3.447  1.00 10.00      A   
ATOM    816  C   ILE A  83     -10.127  -8.369  -6.467  1.00 10.00      A   
ATOM    817  O   ILE A  83      -9.879  -9.577  -6.406  1.00 10.00      A   
ATOM    818  N   SER A  84      -9.985  -7.666  -7.577  1.00 10.00      A   
ATOM    819  HN  SER A  84     -10.195  -6.708  -7.570  1.00 10.00      A   
ATOM    820  CA  SER A  84      -9.516  -8.274  -8.809  1.00 10.00      A   
ATOM    821  CB  SER A  84     -10.720  -8.755  -9.627  1.00 10.00      A   
ATOM    822  OG  SER A  84     -11.646  -9.446  -8.802  1.00 10.00      A   
ATOM    823  HG  SER A  84     -11.202  -9.711  -7.982  1.00 10.00      A   
ATOM    824  C   SER A  84      -8.683  -7.273  -9.611  1.00 10.00      A   
ATOM    825  O   SER A  84      -8.744  -6.069  -9.357  1.00 10.00      A   
ATOM    826  N   PRO A  85      -7.889  -7.757 -10.586  1.00 10.00      A   
ATOM    827  CA  PRO A  85      -7.040  -6.899 -11.428  1.00 10.00      A   
ATOM    828  CB  PRO A  85      -6.208  -7.895 -12.247  1.00 10.00      A   
ATOM    829  CG  PRO A  85      -6.373  -9.208 -11.560  1.00 10.00      A   
ATOM    830  CD  PRO A  85      -7.734  -9.175 -10.936  1.00 10.00      A   
ATOM    831  C   PRO A  85      -7.856  -6.000 -12.358  1.00 10.00      A   
ATOM    832  O   PRO A  85      -7.301  -5.166 -13.078  1.00 10.00      A   
ATOM    833  N   MET A  86      -9.173  -6.178 -12.345  1.00 10.00      A   
ATOM    834  HN  MET A  86      -9.553  -6.870 -11.766  1.00 10.00      A   
ATOM    835  CA  MET A  86     -10.062  -5.371 -13.169  1.00 10.00      A   
ATOM    836  CB  MET A  86     -11.499  -5.894 -13.100  1.00 10.00      A   
ATOM    837  CG  MET A  86     -11.851  -6.892 -14.193  1.00 10.00      A   
ATOM    838  SD  MET A  86     -11.640  -6.216 -15.854  1.00 10.00      A   
ATOM    839  CE  MET A  86     -12.742  -4.803 -15.798  1.00 10.00      A   
ATOM    840  C   MET A  86     -10.012  -3.915 -12.729  1.00 10.00      A   
ATOM    841  O   MET A  86      -9.985  -3.008 -13.558  1.00 10.00      A   
ATOM    842  N   ALA A  87      -9.980  -3.702 -11.418  1.00 10.00      A   
ATOM    843  HN  ALA A  87     -10.000  -4.471 -10.806  1.00 10.00      A   
ATOM    844  CA  ALA A  87      -9.916  -2.357 -10.866  1.00 10.00      A   
ATOM    845  CB  ALA A  87     -10.252  -2.381  -9.383  1.00 10.00      A   
ATOM    846  C   ALA A  87      -8.531  -1.757 -11.091  1.00 10.00      A   
ATOM    847  O   ALA A  87      -8.394  -0.566 -11.383  1.00 10.00      A   
ATOM    848  N   GLY A  88      -7.509  -2.591 -10.964  1.00 10.00      A   
ATOM    849  HN  GLY A  88      -7.680  -3.530 -10.737  1.00 10.00      A   
ATOM    850  CA  GLY A  88      -6.148  -2.140 -11.157  1.00 10.00      A   
ATOM    851  C   GLY A  88      -5.172  -3.295 -11.150  1.00 10.00      A   
ATOM    852  O   GLY A  88      -5.401  -4.293 -10.469  1.00 10.00      A   
ATOM    853  N   SER A  89      -4.084  -3.158 -11.899  1.00 10.00      A   
ATOM    854  HN  SER A  89      -3.959  -2.328 -12.406  1.00 10.00      A   
ATOM    855  CA  SER A  89      -3.063  -4.197 -11.984  1.00 10.00      A   
ATOM    856  CB  SER A  89      -2.103  -3.894 -13.133  1.00 10.00      A   
ATOM    857  OG  SER A  89      -2.810  -3.595 -14.328  1.00 10.00      A   
ATOM    858  HG  SER A  89      -3.261  -2.747 -14.232  1.00 10.00      A   
ATOM    859  C   SER A  89      -2.285  -4.314 -10.673  1.00 10.00      A   
ATOM    860  O   SER A  89      -1.628  -5.324 -10.415  1.00 10.00      A   
ATOM    861  N   GLN A  90      -2.367  -3.272  -9.853  1.00 10.00      A   
ATOM    862  HN  GLN A  90      -2.899  -2.493 -10.128  1.00 10.00      A   
ATOM    863  CA  GLN A  90      -1.686  -3.242  -8.562  1.00 10.00      A   
ATOM    864  CB  GLN A  90      -1.816  -1.842  -7.949  1.00 10.00      A   
ATOM    865  CG  GLN A  90      -1.071  -1.648  -6.638  1.00 10.00      A   
ATOM    866  CD  GLN A  90       0.411  -1.381  -6.829  1.00 10.00      A   
ATOM    867  OE1 GLN A  90       0.828  -0.795  -7.827  1.00 10.00      A   
ATOM    868  NE2 GLN A  90       1.214  -1.808  -5.868  1.00 10.00      A   
ATOM    869 HE21 GLN A  90       0.813  -2.268  -5.099  1.00 10.00      A   
ATOM    870 HE22 GLN A  90       2.183  -1.644  -5.964  1.00 10.00      A   
ATOM    871  C   GLN A  90      -2.288  -4.290  -7.624  1.00 10.00      A   
ATOM    872  O   GLN A  90      -1.629  -4.782  -6.705  1.00 10.00      A   
ATOM    873  N   PHE A  91      -3.541  -4.643  -7.878  1.00 10.00      A   
ATOM    874  HN  PHE A  91      -4.002  -4.247  -8.648  1.00 10.00      A   
ATOM    875  CA  PHE A  91      -4.238  -5.622  -7.064  1.00 10.00      A   
ATOM    876  CB  PHE A  91      -5.707  -5.227  -6.892  1.00 10.00      A   
ATOM    877  CG  PHE A  91      -5.911  -3.851  -6.328  1.00 10.00      A   
ATOM    878  CD1 PHE A  91      -6.285  -2.800  -7.149  1.00 10.00      A   
ATOM    879  CD2 PHE A  91      -5.731  -3.608  -4.976  1.00 10.00      A   
ATOM    880  CE1 PHE A  91      -6.475  -1.533  -6.635  1.00 10.00      A   
ATOM    881  CE2 PHE A  91      -5.919  -2.342  -4.454  1.00 10.00      A   
ATOM    882  CZ  PHE A  91      -6.292  -1.303  -5.285  1.00 10.00      A   
ATOM    883  C   PHE A  91      -4.155  -7.005  -7.694  1.00 10.00      A   
ATOM    884  O   PHE A  91      -4.333  -7.162  -8.904  1.00 10.00      A   
ATOM    885  N   GLU A  92      -3.864  -8.002  -6.873  1.00 10.00      A   
ATOM    886  HN  GLU A  92      -3.695  -7.809  -5.928  1.00 10.00      A   
ATOM    887  CA  GLU A  92      -3.782  -9.375  -7.344  1.00 10.00      A   
ATOM    888  CB  GLU A  92      -2.675 -10.134  -6.616  1.00 10.00      A   
ATOM    889  CG  GLU A  92      -1.285  -9.559  -6.825  1.00 10.00      A   
ATOM    890  CD  GLU A  92      -0.198 -10.578  -6.565  1.00 10.00      A   
ATOM    891  OE1 GLU A  92      -0.049 -11.012  -5.400  1.00 10.00      A   
ATOM    892  OE2 GLU A  92       0.510 -10.957  -7.525  1.00 10.00      A   
ATOM    893  C   GLU A  92      -5.122 -10.074  -7.144  1.00 10.00      A   
ATOM    894  O   GLU A  92      -5.786  -9.876  -6.122  1.00 10.00      A   
ATOM    895  N   ASN A  93      -5.515 -10.886  -8.115  1.00 10.00      A   
ATOM    896  HN  ASN A  93      -4.931 -11.014  -8.896  1.00 10.00      A   
ATOM    897  CA  ASN A  93      -6.784 -11.603  -8.052  1.00 10.00      A   
ATOM    898  CB  ASN A  93      -7.062 -12.316  -9.381  1.00 10.00      A   
ATOM    899  CG  ASN A  93      -8.499 -12.801  -9.515  1.00 10.00      A   
ATOM    900  OD1 ASN A  93      -9.189 -13.048  -8.525  1.00 10.00      A   
ATOM    901  ND2 ASN A  93      -8.953 -12.957 -10.747  1.00 10.00      A   
ATOM    902 HD21 ASN A  93      -8.347 -12.759 -11.496  1.00 10.00      A   
ATOM    903 HD22 ASN A  93      -9.879 -13.260 -10.868  1.00 10.00      A   
ATOM    904  C   ASN A  93      -6.795 -12.618  -6.916  1.00 10.00      A   
ATOM    905  O   ASN A  93      -6.034 -13.587  -6.932  1.00 10.00      A   
ATOM    906  N   GLY A  94      -7.642 -12.373  -5.926  1.00 10.00      A   
ATOM    907  HN  GLY A  94      -8.189 -11.561  -5.955  1.00 10.00      A   
ATOM    908  CA  GLY A  94      -7.764 -13.285  -4.804  1.00 10.00      A   
ATOM    909  C   GLY A  94      -6.845 -12.957  -3.644  1.00 10.00      A   
ATOM    910  O   GLY A  94      -6.971 -13.548  -2.571  1.00 10.00      A   
ATOM    911  N   ASN A  95      -5.938 -12.006  -3.836  1.00 10.00      A   
ATOM    912  HN  ASN A  95      -5.904 -11.538  -4.698  1.00 10.00      A   
ATOM    913  CA  ASN A  95      -5.000 -11.634  -2.778  1.00 10.00      A   
ATOM    914  CB  ASN A  95      -3.726 -11.000  -3.344  1.00 10.00      A   
ATOM    915  CG  ASN A  95      -2.558 -11.014  -2.364  1.00 10.00      A   
ATOM    916  OD1 ASN A  95      -2.743 -11.010  -1.144  1.00 10.00      A   
ATOM    917  ND2 ASN A  95      -1.343 -11.023  -2.890  1.00 10.00      A   
ATOM    918 HD21 ASN A  95      -1.258 -11.020  -3.871  1.00 10.00      A   
ATOM    919 HD22 ASN A  95      -0.574 -11.035  -2.281  1.00 10.00      A   
ATOM    920  C   ASN A  95      -5.656 -10.707  -1.764  1.00 10.00      A   
ATOM    921  O   ASN A  95      -5.343  -9.516  -1.691  1.00 10.00      A   
ATOM    922  N   ILE A  96      -6.574 -11.262  -0.990  1.00 10.00      A   
ATOM    923  HN  ILE A  96      -6.790 -12.215  -1.115  1.00 10.00      A   
ATOM    924  CA  ILE A  96      -7.278 -10.499   0.029  1.00 10.00      A   
ATOM    925  CB  ILE A  96      -8.689 -11.058   0.303  1.00 10.00      A   
ATOM    926  CG1 ILE A  96      -8.623 -12.531   0.721  1.00 10.00      A   
ATOM    927  CG2 ILE A  96      -9.572 -10.882  -0.924  1.00 10.00      A   
ATOM    928  CD1 ILE A  96      -9.917 -13.060   1.306  1.00 10.00      A   
ATOM    929  C   ILE A  96      -6.473 -10.469   1.321  1.00 10.00      A   
ATOM    930  O   ILE A  96      -6.863  -9.835   2.298  1.00 10.00      A   
ATOM    931  N   THR A  97      -5.337 -11.155   1.310  1.00 10.00      A   
ATOM    932  HN  THR A  97      -5.082 -11.642   0.498  1.00 10.00      A   
ATOM    933  CA  THR A  97      -4.464 -11.210   2.469  1.00 10.00      A   
ATOM    934  CB  THR A  97      -3.571 -12.462   2.430  1.00 10.00      A   
ATOM    935  OG1 THR A  97      -3.282 -12.798   1.061  1.00 10.00      A   
ATOM    936  HG1 THR A  97      -2.813 -12.063   0.641  1.00 10.00      A   
ATOM    937  CG2 THR A  97      -4.275 -13.633   3.096  1.00 10.00      A   
ATOM    938  C   THR A  97      -3.593  -9.958   2.555  1.00 10.00      A   
ATOM    939  O   THR A  97      -2.765  -9.825   3.461  1.00 10.00      A   
ATOM    940  N   GLY A  98      -3.779  -9.051   1.601  1.00 10.00      A   
ATOM    941  HN  GLY A  98      -4.442  -9.221   0.898  1.00 10.00      A   
ATOM    942  CA  GLY A  98      -3.024  -7.818   1.595  1.00 10.00      A   
ATOM    943  C   GLY A  98      -3.442  -6.926   2.745  1.00 10.00      A   
ATOM    944  O   GLY A  98      -4.623  -6.883   3.097  1.00 10.00      A   
ATOM    945  N   GLU A  99      -2.482  -6.222   3.328  1.00 10.00      A   
ATOM    946  HN  GLU A  99      -1.564  -6.294   2.982  1.00 10.00      A   
ATOM    947  CA  GLU A  99      -2.740  -5.338   4.459  1.00 10.00      A   
ATOM    948  CB  GLU A  99      -1.443  -4.648   4.886  1.00 10.00      A   
ATOM    949  CG  GLU A  99      -1.522  -3.912   6.212  1.00 10.00      A   
ATOM    950  CD  GLU A  99      -0.203  -3.276   6.607  1.00 10.00      A   
ATOM    951  OE1 GLU A  99       0.194  -2.276   5.972  1.00 10.00      A   
ATOM    952  OE2 GLU A  99       0.441  -3.771   7.556  1.00 10.00      A   
ATOM    953  C   GLU A  99      -3.823  -4.306   4.138  1.00 10.00      A   
ATOM    954  O   GLU A  99      -4.657  -3.985   4.990  1.00 10.00      A   
ATOM    955  N   ASP A 100      -3.820  -3.809   2.907  1.00 10.00      A   
ATOM    956  HN  ASP A 100      -3.140  -4.120   2.268  1.00 10.00      A   
ATOM    957  CA  ASP A 100      -4.797  -2.811   2.479  1.00 10.00      A   
ATOM    958  CB  ASP A 100      -4.418  -2.194   1.131  1.00 10.00      A   
ATOM    959  CG  ASP A 100      -3.326  -1.151   1.257  1.00 10.00      A   
ATOM    960  OD1 ASP A 100      -3.607  -0.050   1.775  1.00 10.00      A   
ATOM    961  OD2 ASP A 100      -2.178  -1.428   0.843  1.00 10.00      A   
ATOM    962  C   ASP A 100      -6.208  -3.383   2.427  1.00 10.00      A   
ATOM    963  O   ASP A 100      -7.149  -2.763   2.925  1.00 10.00      A   
ATOM    964  N   GLU A 101      -6.357  -4.562   1.827  1.00 10.00      A   
ATOM    965  HN  GLU A 101      -5.572  -5.007   1.442  1.00 10.00      A   
ATOM    966  CA  GLU A 101      -7.669  -5.200   1.727  1.00 10.00      A   
ATOM    967  CB  GLU A 101      -7.612  -6.465   0.866  1.00 10.00      A   
ATOM    968  CG  GLU A 101      -8.862  -6.724   0.026  1.00 10.00      A   
ATOM    969  CD  GLU A 101     -10.160  -6.658   0.819  1.00 10.00      A   
ATOM    970  OE1 GLU A 101     -10.884  -5.646   0.692  1.00 10.00      A   
ATOM    971  OE2 GLU A 101     -10.460  -7.617   1.567  1.00 10.00      A   
ATOM    972  C   GLU A 101      -8.196  -5.546   3.113  1.00 10.00      A   
ATOM    973  O   GLU A 101      -9.344  -5.247   3.443  1.00 10.00      A   
ATOM    974  N   VAL A 102      -7.344  -6.174   3.921  1.00 10.00      A   
ATOM    975  HN  VAL A 102      -6.440  -6.387   3.592  1.00 10.00      A   
ATOM    976  CA  VAL A 102      -7.716  -6.563   5.277  1.00 10.00      A   
ATOM    977  CB  VAL A 102      -6.538  -7.232   6.027  1.00 10.00      A   
ATOM    978  CG1 VAL A 102      -6.883  -7.477   7.489  1.00 10.00      A   
ATOM    979  CG2 VAL A 102      -6.155  -8.540   5.352  1.00 10.00      A   
ATOM    980  C   VAL A 102      -8.230  -5.356   6.066  1.00 10.00      A   
ATOM    981  O   VAL A 102      -9.243  -5.443   6.756  1.00 10.00      A   
ATOM    982  N   LEU A 103      -7.542  -4.225   5.938  1.00 10.00      A   
ATOM    983  HN  LEU A 103      -6.751  -4.206   5.355  1.00 10.00      A   
ATOM    984  CA  LEU A 103      -7.946  -3.012   6.634  1.00 10.00      A   
ATOM    985  CB  LEU A 103      -6.888  -1.916   6.477  1.00 10.00      A   
ATOM    986  CG  LEU A 103      -7.101  -0.644   7.304  1.00 10.00      A   
ATOM    987  CD1 LEU A 103      -7.124  -0.963   8.792  1.00 10.00      A   
ATOM    988  CD2 LEU A 103      -6.019   0.378   6.992  1.00 10.00      A   
ATOM    989  C   LEU A 103      -9.293  -2.527   6.111  1.00 10.00      A   
ATOM    990  O   LEU A 103     -10.161  -2.122   6.886  1.00 10.00      A   
ATOM    991  N   CYS A 104      -9.465  -2.598   4.797  1.00 10.00      A   
ATOM    992  HN  CYS A 104      -8.735  -2.946   4.238  1.00 10.00      A   
ATOM    993  CA  CYS A 104     -10.700  -2.173   4.155  1.00 10.00      A   
ATOM    994  CB  CYS A 104     -10.562  -2.271   2.630  1.00 10.00      A   
ATOM    995  SG  CYS A 104     -11.939  -3.073   1.777  1.00 10.00      A   
ATOM    996  HG  CYS A 104     -11.531  -4.284   1.394  1.00 10.00      A   
ATOM    997  C   CYS A 104     -11.892  -2.987   4.650  1.00 10.00      A   
ATOM    998  O   CYS A 104     -12.899  -2.421   5.084  1.00 10.00      A   
ATOM    999  N   SER A 105     -11.765  -4.311   4.612  1.00 10.00      A   
ATOM   1000  HN  SER A 105     -10.928  -4.705   4.277  1.00 10.00      A   
ATOM   1001  CA  SER A 105     -12.839  -5.193   5.052  1.00 10.00      A   
ATOM   1002  CB  SER A 105     -12.482  -6.658   4.793  1.00 10.00      A   
ATOM   1003  OG  SER A 105     -11.081  -6.861   4.850  1.00 10.00      A   
ATOM   1004  HG  SER A 105     -10.700  -6.709   3.974  1.00 10.00      A   
ATOM   1005  C   SER A 105     -13.175  -4.962   6.523  1.00 10.00      A   
ATOM   1006  O   SER A 105     -14.343  -4.976   6.913  1.00 10.00      A   
ATOM   1007  N   ARG A 106     -12.143  -4.731   7.330  1.00 10.00      A   
ATOM   1008  HN  ARG A 106     -11.234  -4.742   6.956  1.00 10.00      A   
ATOM   1009  CA  ARG A 106     -12.322  -4.479   8.756  1.00 10.00      A   
ATOM   1010  CB  ARG A 106     -10.969  -4.304   9.454  1.00 10.00      A   
ATOM   1011  CG  ARG A 106     -10.189  -5.595   9.637  1.00 10.00      A   
ATOM   1012  CD  ARG A 106      -8.733  -5.320   9.974  1.00 10.00      A   
ATOM   1013  NE  ARG A 106      -8.558  -4.915  11.369  1.00 10.00      A   
ATOM   1014  HE  ARG A 106      -9.375  -4.797  11.906  1.00 10.00      A   
ATOM   1015  CZ  ARG A 106      -7.374  -4.695  11.944  1.00 10.00      A   
ATOM   1016  NH1 ARG A 106      -6.250  -4.849  11.253  1.00 10.00      A   
ATOM   1017 HH11 ARG A 106      -5.327  -4.681  11.710  1.00 10.00      A   
ATOM   1018 HH12 ARG A 106      -6.282  -5.134  10.252  1.00 10.00      A   
ATOM   1019  NH2 ARG A 106      -7.314  -4.340  13.219  1.00 10.00      A   
ATOM   1020 HH21 ARG A 106      -6.392  -4.171  13.676  1.00 10.00      A   
ATOM   1021 HH22 ARG A 106      -8.190  -4.226  13.775  1.00 10.00      A   
ATOM   1022  C   ARG A 106     -13.192  -3.250   8.990  1.00 10.00      A   
ATOM   1023  O   ARG A 106     -14.139  -3.291   9.775  1.00 10.00      A   
ATOM   1024  N   ILE A 107     -12.879  -2.163   8.292  1.00 10.00      A   
ATOM   1025  HN  ILE A 107     -12.121  -2.199   7.664  1.00 10.00      A   
ATOM   1026  CA  ILE A 107     -13.633  -0.921   8.430  1.00 10.00      A   
ATOM   1027  CB  ILE A 107     -13.009   0.229   7.607  1.00 10.00      A   
ATOM   1028  CG1 ILE A 107     -11.546   0.452   8.007  1.00 10.00      A   
ATOM   1029  CG2 ILE A 107     -13.810   1.515   7.769  1.00 10.00      A   
ATOM   1030  CD1 ILE A 107     -11.344   0.789   9.470  1.00 10.00      A   
ATOM   1031  C   ILE A 107     -15.091  -1.118   8.019  1.00 10.00      A   
ATOM   1032  O   ILE A 107     -16.008  -0.679   8.717  1.00 10.00      A   
ATOM   1033  N   ILE A 108     -15.298  -1.790   6.893  1.00 10.00      A   
ATOM   1034  HN  ILE A 108     -14.524  -2.124   6.386  1.00 10.00      A   
ATOM   1035  CA  ILE A 108     -16.645  -2.044   6.392  1.00 10.00      A   
ATOM   1036  CB  ILE A 108     -16.621  -2.687   4.989  1.00 10.00      A   
ATOM   1037  CG1 ILE A 108     -15.838  -1.803   4.015  1.00 10.00      A   
ATOM   1038  CG2 ILE A 108     -18.037  -2.912   4.475  1.00 10.00      A   
ATOM   1039  CD1 ILE A 108     -15.520  -2.482   2.703  1.00 10.00      A   
ATOM   1040  C   ILE A 108     -17.429  -2.932   7.358  1.00 10.00      A   
ATOM   1041  O   ILE A 108     -18.573  -2.632   7.707  1.00 10.00      A   
ATOM   1042  N   GLU A 109     -16.799  -4.012   7.807  1.00 10.00      A   
ATOM   1043  HN  GLU A 109     -15.880  -4.195   7.503  1.00 10.00      A   
ATOM   1044  CA  GLU A 109     -17.435  -4.939   8.736  1.00 10.00      A   
ATOM   1045  CB  GLU A 109     -16.517  -6.127   9.037  1.00 10.00      A   
ATOM   1046  CG  GLU A 109     -17.121  -7.147   9.987  1.00 10.00      A   
ATOM   1047  CD  GLU A 109     -16.230  -7.435  11.178  1.00 10.00      A   
ATOM   1048  OE1 GLU A 109     -15.849  -6.484  11.894  1.00 10.00      A   
ATOM   1049  OE2 GLU A 109     -15.900  -8.619  11.409  1.00 10.00      A   
ATOM   1050  C   GLU A 109     -17.824  -4.236  10.031  1.00 10.00      A   
ATOM   1051  O   GLU A 109     -18.936  -4.409  10.533  1.00 10.00      A   
ATOM   1052  N   LYS A 110     -16.913  -3.427  10.552  1.00 10.00      A   
ATOM   1053  HN  LYS A 110     -16.046  -3.323  10.094  1.00 10.00      A   
ATOM   1054  CA  LYS A 110     -17.156  -2.698  11.791  1.00 10.00      A   
ATOM   1055  CB  LYS A 110     -15.876  -2.019  12.283  1.00 10.00      A   
ATOM   1056  CG  LYS A 110     -14.837  -2.980  12.832  1.00 10.00      A   
ATOM   1057  CD  LYS A 110     -13.625  -2.240  13.368  1.00 10.00      A   
ATOM   1058  CE  LYS A 110     -12.703  -3.181  14.121  1.00 10.00      A   
ATOM   1059  NZ  LYS A 110     -11.532  -2.468  14.689  1.00 10.00      A   
ATOM   1060  HZ1 LYS A 110     -10.979  -3.113  15.286  1.00 10.00      A   
ATOM   1061  HZ2 LYS A 110     -11.848  -1.666  15.267  1.00 10.00      A   
ATOM   1062  HZ3 LYS A 110     -10.919  -2.110  13.927  1.00 10.00      A   
ATOM   1063  C   LYS A 110     -18.269  -1.669  11.645  1.00 10.00      A   
ATOM   1064  O   LYS A 110     -19.143  -1.557  12.509  1.00 10.00      A   
ATOM   1065  N   SER A 111     -18.250  -0.936  10.547  1.00 10.00      A   
ATOM   1066  HN  SER A 111     -17.550  -1.092   9.874  1.00 10.00      A   
ATOM   1067  CA  SER A 111     -19.243   0.099  10.312  1.00 10.00      A   
ATOM   1068  CB  SER A 111     -18.774   1.064   9.220  1.00 10.00      A   
ATOM   1069  OG  SER A 111     -17.473   1.556   9.514  1.00 10.00      A   
ATOM   1070  HG  SER A 111     -16.816   0.965   9.118  1.00 10.00      A   
ATOM   1071  C   SER A 111     -20.629  -0.465   9.999  1.00 10.00      A   
ATOM   1072  O   SER A 111     -21.635   0.189  10.264  1.00 10.00      A   
ATOM   1073  N   VAL A 112     -20.694  -1.679   9.466  1.00 10.00      A   
ATOM   1074  HN  VAL A 112     -19.866  -2.176   9.293  1.00 10.00      A   
ATOM   1075  CA  VAL A 112     -21.983  -2.274   9.119  1.00 10.00      A   
ATOM   1076  CB  VAL A 112     -22.011  -2.794   7.663  1.00 10.00      A   
ATOM   1077  CG1 VAL A 112     -23.405  -3.287   7.293  1.00 10.00      A   
ATOM   1078  CG2 VAL A 112     -21.566  -1.704   6.699  1.00 10.00      A   
ATOM   1079  C   VAL A 112     -22.414  -3.388  10.081  1.00 10.00      A   
ATOM   1080  O   VAL A 112     -23.316  -3.197  10.896  1.00 10.00      A   
ATOM   1081  N   ARG A 113     -21.750  -4.538   9.997  1.00 10.00      A   
ATOM   1082  HN  ARG A 113     -20.999  -4.608   9.370  1.00 10.00      A   
ATOM   1083  CA  ARG A 113     -22.096  -5.695  10.825  1.00 10.00      A   
ATOM   1084  CB  ARG A 113     -21.401  -6.964  10.317  1.00 10.00      A   
ATOM   1085  CG  ARG A 113     -21.803  -8.227  11.067  1.00 10.00      A   
ATOM   1086  CD  ARG A 113     -21.180  -9.468  10.452  1.00 10.00      A   
ATOM   1087  NE  ARG A 113     -19.746  -9.564  10.717  1.00 10.00      A   
ATOM   1088  HE  ARG A 113     -19.339  -8.853  11.268  1.00 10.00      A   
ATOM   1089  CZ  ARG A 113     -18.983 -10.564  10.284  1.00 10.00      A   
ATOM   1090  NH1 ARG A 113     -19.517 -11.546   9.565  1.00 10.00      A   
ATOM   1091 HH11 ARG A 113     -20.537 -11.539   9.346  1.00 10.00      A   
ATOM   1092 HH12 ARG A 113     -18.921 -12.334   9.222  1.00 10.00      A   
ATOM   1093  NH2 ARG A 113     -17.682 -10.573  10.547  1.00 10.00      A   
ATOM   1094 HH21 ARG A 113     -17.249  -9.794  11.103  1.00 10.00      A   
ATOM   1095 HH22 ARG A 113     -17.083 -11.354  10.206  1.00 10.00      A   
ATOM   1096  C   ARG A 113     -21.805  -5.494  12.312  1.00 10.00      A   
ATOM   1097  O   ARG A 113     -22.661  -5.763  13.156  1.00 10.00      A   
ATOM   1098  N   ARG A 114     -20.603  -5.030  12.629  1.00 10.00      A   
ATOM   1099  HN  ARG A 114     -19.963  -4.825  11.910  1.00 10.00      A   
ATOM   1100  CA  ARG A 114     -20.202  -4.829  14.020  1.00 10.00      A   
ATOM   1101  CB  ARG A 114     -18.720  -4.472  14.115  1.00 10.00      A   
ATOM   1102  CG  ARG A 114     -18.127  -4.626  15.505  1.00 10.00      A   
ATOM   1103  CD  ARG A 114     -16.608  -4.649  15.453  1.00 10.00      A   
ATOM   1104  NE  ARG A 114     -16.103  -5.750  14.631  1.00 10.00      A   
ATOM   1105  HE  ARG A 114     -16.375  -5.772  13.679  1.00 10.00      A   
ATOM   1106  CZ  ARG A 114     -15.302  -6.712  15.080  1.00 10.00      A   
ATOM   1107  NH1 ARG A 114     -14.898  -6.719  16.344  1.00 10.00      A   
ATOM   1108 HH11 ARG A 114     -14.275  -7.478  16.690  1.00 10.00      A   
ATOM   1109 HH12 ARG A 114     -15.199  -5.960  16.998  1.00 10.00      A   
ATOM   1110  NH2 ARG A 114     -14.907  -7.669  14.257  1.00 10.00      A   
ATOM   1111 HH21 ARG A 114     -14.282  -8.429  14.597  1.00 10.00      A   
ATOM   1112 HH22 ARG A 114     -15.226  -7.664  13.254  1.00 10.00      A   
ATOM   1113  C   ARG A 114     -21.066  -3.789  14.732  1.00 10.00      A   
ATOM   1114  O   ARG A 114     -21.421  -3.963  15.896  1.00 10.00      A   
ATOM   1115  N   SER A 115     -21.406  -2.714  14.035  1.00 10.00      A   
ATOM   1116  HN  SER A 115     -21.088  -2.616  13.114  1.00 10.00      A   
ATOM   1117  CA  SER A 115     -22.230  -1.672  14.623  1.00 10.00      A   
ATOM   1118  CB  SER A 115     -22.050  -0.343  13.880  1.00 10.00      A   
ATOM   1119  OG  SER A 115     -22.712  -0.355  12.622  1.00 10.00      A   
ATOM   1120  HG  SER A 115     -22.071  -0.180  11.916  1.00 10.00      A   
ATOM   1121  C   SER A 115     -23.699  -2.090  14.644  1.00 10.00      A   
ATOM   1122  O   SER A 115     -24.486  -1.584  15.444  1.00 10.00      A   
ATOM   1123  N   GLY A 116     -24.056  -3.025  13.768  1.00 10.00      A   
ATOM   1124  HN  GLY A 116     -23.381  -3.400  13.164  1.00 10.00      A   
ATOM   1125  CA  GLY A 116     -25.426  -3.494  13.695  1.00 10.00      A   
ATOM   1126  C   GLY A 116     -26.295  -2.558  12.882  1.00 10.00      A   
ATOM   1127  O   GLY A 116     -27.242  -1.972  13.400  1.00 10.00      A   
ATOM   1128  N   ALA A 117     -25.960  -2.403  11.609  1.00 10.00      A   
ATOM   1129  HN  ALA A 117     -25.187  -2.896  11.255  1.00 10.00      A   
ATOM   1130  CA  ALA A 117     -26.709  -1.522  10.723  1.00 10.00      A   
ATOM   1131  CB  ALA A 117     -25.870  -1.159   9.510  1.00 10.00      A   
ATOM   1132  C   ALA A 117     -28.029  -2.150  10.296  1.00 10.00      A   
ATOM   1133  O   ALA A 117     -29.049  -1.465  10.197  1.00 10.00      A   
ATOM   1134  N   LEU A 118     -28.006  -3.454  10.055  1.00 10.00      A   
ATOM   1135  HN  LEU A 118     -27.165  -3.947  10.174  1.00 10.00      A   
ATOM   1136  CA  LEU A 118     -29.195  -4.179   9.634  1.00 10.00      A   
ATOM   1137  CB  LEU A 118     -28.855  -5.082   8.443  1.00 10.00      A   
ATOM   1138  CG  LEU A 118     -29.999  -5.920   7.867  1.00 10.00      A   
ATOM   1139  CD1 LEU A 118     -30.992  -5.038   7.127  1.00 10.00      A   
ATOM   1140  CD2 LEU A 118     -29.455  -7.010   6.955  1.00 10.00      A   
ATOM   1141  C   LEU A 118     -29.748  -5.014  10.784  1.00 10.00      A   
ATOM   1142  O   LEU A 118     -28.984  -5.582  11.567  1.00 10.00      A   
ATOM   1143  N   ASP A 119     -31.069  -5.081  10.889  1.00 10.00      A   
ATOM   1144  HN  ASP A 119     -31.627  -4.606  10.237  1.00 10.00      A   
ATOM   1145  CA  ASP A 119     -31.710  -5.859  11.946  1.00 10.00      A   
ATOM   1146  CB  ASP A 119     -33.194  -5.499  12.089  1.00 10.00      A   
ATOM   1147  CG  ASP A 119     -33.939  -6.436  13.026  1.00 10.00      A   
ATOM   1148  OD1 ASP A 119     -33.392  -6.775  14.098  1.00 10.00      A   
ATOM   1149  OD2 ASP A 119     -35.077  -6.835  12.696  1.00 10.00      A   
ATOM   1150  C   ASP A 119     -31.551  -7.348  11.677  1.00 10.00      A   
ATOM   1151  O   ASP A 119     -32.165  -7.894  10.762  1.00 10.00      A   
ATOM   1152  N   VAL A 120     -30.719  -7.996  12.474  1.00 10.00      A   
ATOM   1153  HN  VAL A 120     -30.260  -7.503  13.187  1.00 10.00      A   
ATOM   1154  CA  VAL A 120     -30.467  -9.422  12.319  1.00 10.00      A   
ATOM   1155  CB  VAL A 120     -29.024  -9.795  12.713  1.00 10.00      A   
ATOM   1156  CG1 VAL A 120     -28.030  -9.229  11.709  1.00 10.00      A   
ATOM   1157  CG2 VAL A 120     -28.707  -9.303  14.115  1.00 10.00      A   
ATOM   1158  C   VAL A 120     -31.448 -10.257  13.135  1.00 10.00      A   
ATOM   1159  O   VAL A 120     -31.546 -11.470  12.945  1.00 10.00      A   
ATOM   1160  N   GLU A 121     -32.175  -9.609  14.038  1.00 10.00      A   
ATOM   1161  HN  GLU A 121     -32.059  -8.640  14.144  1.00 10.00      A   
ATOM   1162  CA  GLU A 121     -33.147 -10.303  14.872  1.00 10.00      A   
ATOM   1163  CB  GLU A 121     -33.570  -9.430  16.054  1.00 10.00      A   
ATOM   1164  CG  GLU A 121     -32.419  -9.009  16.951  1.00 10.00      A   
ATOM   1165  CD  GLU A 121     -32.882  -8.281  18.193  1.00 10.00      A   
ATOM   1166  OE1 GLU A 121     -32.924  -7.030  18.180  1.00 10.00      A   
ATOM   1167  OE2 GLU A 121     -33.201  -8.957  19.196  1.00 10.00      A   
ATOM   1168  C   GLU A 121     -34.362 -10.698  14.044  1.00 10.00      A   
ATOM   1169  O   GLU A 121     -34.850 -11.825  14.132  1.00 10.00      A   
ATOM   1170  N   GLY A 122     -34.825  -9.772  13.211  1.00 10.00      A   
ATOM   1171  HN  GLY A 122     -34.391  -8.890  13.181  1.00 10.00      A   
ATOM   1172  CA  GLY A 122     -35.970 -10.036  12.361  1.00 10.00      A   
ATOM   1173  C   GLY A 122     -35.632 -10.976  11.222  1.00 10.00      A   
ATOM   1174  O   GLY A 122     -36.496 -11.327  10.419  1.00 10.00      A   
ATOM   1175  N   LEU A 123     -34.370 -11.384  11.151  1.00 10.00      A   
ATOM   1176  HN  LEU A 123     -33.729 -11.060  11.817  1.00 10.00      A   
ATOM   1177  CA  LEU A 123     -33.914 -12.296  10.112  1.00 10.00      A   
ATOM   1178  CB  LEU A 123     -32.415 -12.121   9.854  1.00 10.00      A   
ATOM   1179  CG  LEU A 123     -31.993 -10.845   9.121  1.00 10.00      A   
ATOM   1180  CD1 LEU A 123     -30.481 -10.808   8.949  1.00 10.00      A   
ATOM   1181  CD2 LEU A 123     -32.680 -10.766   7.769  1.00 10.00      A   
ATOM   1182  C   LEU A 123     -34.205 -13.744  10.494  1.00 10.00      A   
ATOM   1183  O   LEU A 123     -34.006 -14.658   9.697  1.00 10.00      A   
ATOM   1184  N   CYS A 124     -34.670 -13.951  11.716  1.00 10.00      A   
ATOM   1185  HN  CYS A 124     -34.811 -13.187  12.317  1.00 10.00      A   
ATOM   1186  CA  CYS A 124     -34.982 -15.287  12.184  1.00 10.00      A   
ATOM   1187  CB  CYS A 124     -34.666 -15.432  13.674  1.00 10.00      A   
ATOM   1188  SG  CYS A 124     -34.737 -17.135  14.281  1.00 10.00      A   
ATOM   1189  HG  CYS A 124     -33.693 -17.333  15.076  1.00 10.00      A   
ATOM   1190  C   CYS A 124     -36.441 -15.629  11.908  1.00 10.00      A   
ATOM   1191  O   CYS A 124     -37.357 -14.972  12.414  1.00 10.00      A   
ATOM   1192  N   ILE A 125     -36.648 -16.647  11.088  1.00 10.00      A   
ATOM   1193  HN  ILE A 125     -35.876 -17.123  10.716  1.00 10.00      A   
ATOM   1194  CA  ILE A 125     -37.988 -17.091  10.743  1.00 10.00      A   
ATOM   1195  CB  ILE A 125     -38.012 -17.777   9.361  1.00 10.00      A   
ATOM   1196  CG1 ILE A 125     -37.200 -16.971   8.345  1.00 10.00      A   
ATOM   1197  CG2 ILE A 125     -39.444 -17.959   8.881  1.00 10.00      A   
ATOM   1198  CD1 ILE A 125     -36.911 -17.719   7.061  1.00 10.00      A   
ATOM   1199  C   ILE A 125     -38.457 -18.085  11.793  1.00 10.00      A   
ATOM   1200  O   ILE A 125     -39.497 -17.907  12.425  1.00 10.00      A   
ATOM   1201  N   VAL A 126     -37.656 -19.124  11.986  1.00 10.00      A   
ATOM   1202  HN  VAL A 126     -36.825 -19.186  11.464  1.00 10.00      A   
ATOM   1203  CA  VAL A 126     -37.953 -20.159  12.966  1.00 10.00      A   
ATOM   1204  CB  VAL A 126     -38.217 -21.531  12.300  1.00 10.00      A   
ATOM   1205  CG1 VAL A 126     -38.815 -22.506  13.303  1.00 10.00      A   
ATOM   1206  CG2 VAL A 126     -39.131 -21.388  11.090  1.00 10.00      A   
ATOM   1207  C   VAL A 126     -36.770 -20.275  13.922  1.00 10.00      A   
ATOM   1208  O   VAL A 126     -35.686 -20.706  13.520  1.00 10.00      A   
ATOM   1209  N   ALA A 127     -36.981 -19.862  15.168  1.00 10.00      A   
ATOM   1210  HN  ALA A 127     -37.871 -19.526  15.409  1.00 10.00      A   
ATOM   1211  CA  ALA A 127     -35.936 -19.884  16.193  1.00 10.00      A   
ATOM   1212  CB  ALA A 127     -36.496 -19.473  17.544  1.00 10.00      A   
ATOM   1213  C   ALA A 127     -35.245 -21.235  16.299  1.00 10.00      A   
ATOM   1214  O   ALA A 127     -35.884 -22.256  16.566  1.00 10.00      A   
ATOM   1215  N   GLY A 128     -33.937 -21.227  16.069  1.00 10.00      A   
ATOM   1216  HN  GLY A 128     -33.500 -20.378  15.843  1.00 10.00      A   
ATOM   1217  CA  GLY A 128     -33.149 -22.440  16.152  1.00 10.00      A   
ATOM   1218  C   GLY A 128     -33.462 -23.430  15.050  1.00 10.00      A   
ATOM   1219  O   GLY A 128     -33.291 -24.638  15.228  1.00 10.00      A   
ATOM   1220  N   SER A 129     -33.926 -22.931  13.912  1.00 10.00      A   
ATOM   1221  HN  SER A 129     -34.059 -21.962  13.828  1.00 10.00      A   
ATOM   1222  CA  SER A 129     -34.256 -23.799  12.796  1.00 10.00      A   
ATOM   1223  CB  SER A 129     -35.725 -24.223  12.852  1.00 10.00      A   
ATOM   1224  OG  SER A 129     -35.850 -25.595  13.180  1.00 10.00      A   
ATOM   1225  HG  SER A 129     -36.589 -25.710  13.791  1.00 10.00      A   
ATOM   1226  C   SER A 129     -33.937 -23.163  11.445  1.00 10.00      A   
ATOM   1227  O   SER A 129     -33.152 -23.710  10.670  1.00 10.00      A   
ATOM   1228  N   LYS A 130     -34.535 -22.008  11.167  1.00 10.00      A   
ATOM   1229  HN  LYS A 130     -35.119 -21.592  11.839  1.00 10.00      A   
ATOM   1230  CA  LYS A 130     -34.327 -21.335   9.888  1.00 10.00      A   
ATOM   1231  CB  LYS A 130     -35.477 -21.660   8.930  1.00 10.00      A   
ATOM   1232  CG  LYS A 130     -35.589 -23.126   8.533  1.00 10.00      A   
ATOM   1233  CD  LYS A 130     -34.633 -23.476   7.403  1.00 10.00      A   
ATOM   1234  CE  LYS A 130     -34.891 -24.878   6.875  1.00 10.00      A   
ATOM   1235  NZ  LYS A 130     -34.427 -25.922   7.824  1.00 10.00      A   
ATOM   1236  HZ1 LYS A 130     -33.388 -25.935   7.864  1.00 10.00      A   
ATOM   1237  HZ2 LYS A 130     -34.761 -26.856   7.516  1.00 10.00      A   
ATOM   1238  HZ3 LYS A 130     -34.798 -25.732   8.776  1.00 10.00      A   
ATOM   1239  C   LYS A 130     -34.230 -19.824  10.052  1.00 10.00      A   
ATOM   1240  O   LYS A 130     -34.980 -19.222  10.823  1.00 10.00      A   
ATOM   1241  N   CYS A 131     -33.313 -19.224   9.309  1.00 10.00      A   
ATOM   1242  HN  CYS A 131     -32.748 -19.769   8.711  1.00 10.00      A   
ATOM   1243  CA  CYS A 131     -33.106 -17.787   9.340  1.00 10.00      A   
ATOM   1244  CB  CYS A 131     -32.046 -17.429  10.384  1.00 10.00      A   
ATOM   1245  SG  CYS A 131     -30.370 -17.947   9.943  1.00 10.00      A   
ATOM   1246  HG  CYS A 131     -30.468 -18.946   9.075  1.00 10.00      A   
ATOM   1247  C   CYS A 131     -32.658 -17.308   7.965  1.00 10.00      A   
ATOM   1248  O   CYS A 131     -32.358 -18.119   7.086  1.00 10.00      A   
ATOM   1249  N   TRP A 132     -32.622 -16.002   7.778  1.00 10.00      A   
ATOM   1250  HN  TRP A 132     -32.894 -15.406   8.508  1.00 10.00      A   
ATOM   1251  CA  TRP A 132     -32.198 -15.427   6.517  1.00 10.00      A   
ATOM   1252  CB  TRP A 132     -32.951 -14.127   6.232  1.00 10.00      A   
ATOM   1253  CG  TRP A 132     -34.291 -14.335   5.601  1.00 10.00      A   
ATOM   1254  CD1 TRP A 132     -35.496 -14.377   6.235  1.00 10.00      A   
ATOM   1255  CD2 TRP A 132     -34.561 -14.532   4.210  1.00 10.00      A   
ATOM   1256  NE1 TRP A 132     -36.501 -14.583   5.326  1.00 10.00      A   
ATOM   1257  HE1 TRP A 132     -37.459 -14.652   5.540  1.00 10.00      A   
ATOM   1258  CE2 TRP A 132     -35.954 -14.678   4.074  1.00 10.00      A   
ATOM   1259  CE3 TRP A 132     -33.761 -14.587   3.064  1.00 10.00      A   
ATOM   1260  CZ2 TRP A 132     -36.563 -14.891   2.841  1.00 10.00      A   
ATOM   1261  CZ3 TRP A 132     -34.367 -14.798   1.841  1.00 10.00      A   
ATOM   1262  CH2 TRP A 132     -35.755 -14.941   1.738  1.00 10.00      A   
ATOM   1263  C   TRP A 132     -30.697 -15.168   6.511  1.00 10.00      A   
ATOM   1264  O   TRP A 132     -30.145 -14.610   7.461  1.00 10.00      A   
ATOM   1265  N   ALA A 133     -30.045 -15.597   5.443  1.00 10.00      A   
ATOM   1266  HN  ALA A 133     -30.546 -16.067   4.736  1.00 10.00      A   
ATOM   1267  CA  ALA A 133     -28.614 -15.403   5.279  1.00 10.00      A   
ATOM   1268  CB  ALA A 133     -27.960 -16.697   4.820  1.00 10.00      A   
ATOM   1269  C   ALA A 133     -28.371 -14.293   4.266  1.00 10.00      A   
ATOM   1270  O   ALA A 133     -28.579 -14.482   3.065  1.00 10.00      A   
ATOM   1271  N   VAL A 134     -27.958 -13.135   4.760  1.00 10.00      A   
ATOM   1272  HN  VAL A 134     -27.815 -13.055   5.729  1.00 10.00      A   
ATOM   1273  CA  VAL A 134     -27.705 -11.975   3.915  1.00 10.00      A   
ATOM   1274  CB  VAL A 134     -28.140 -10.666   4.618  1.00 10.00      A   
ATOM   1275  CG1 VAL A 134     -27.976  -9.473   3.688  1.00 10.00      A   
ATOM   1276  CG2 VAL A 134     -29.575 -10.768   5.114  1.00 10.00      A   
ATOM   1277  C   VAL A 134     -26.228 -11.873   3.542  1.00 10.00      A   
ATOM   1278  O   VAL A 134     -25.350 -11.918   4.405  1.00 10.00      A   
ATOM   1279  N   ARG A 135     -25.960 -11.750   2.252  1.00 10.00      A   
ATOM   1280  HN  ARG A 135     -26.700 -11.752   1.605  1.00 10.00      A   
ATOM   1281  CA  ARG A 135     -24.597 -11.622   1.765  1.00 10.00      A   
ATOM   1282  CB  ARG A 135     -24.206 -12.814   0.888  1.00 10.00      A   
ATOM   1283  CG  ARG A 135     -23.806 -14.056   1.667  1.00 10.00      A   
ATOM   1284  CD  ARG A 135     -22.987 -15.010   0.813  1.00 10.00      A   
ATOM   1285  NE  ARG A 135     -21.789 -14.369   0.264  1.00 10.00      A   
ATOM   1286  HE  ARG A 135     -21.494 -13.532   0.684  1.00 10.00      A   
ATOM   1287  CZ  ARG A 135     -21.080 -14.863  -0.748  1.00 10.00      A   
ATOM   1288  NH1 ARG A 135     -21.439 -16.002  -1.328  1.00 10.00      A   
ATOM   1289 HH11 ARG A 135     -20.887 -16.387  -2.127  1.00 10.00      A   
ATOM   1290 HH12 ARG A 135     -22.271 -16.525  -0.983  1.00 10.00      A   
ATOM   1291  NH2 ARG A 135     -20.018 -14.206  -1.192  1.00 10.00      A   
ATOM   1292 HH21 ARG A 135     -19.730 -13.300  -0.744  1.00 10.00      A   
ATOM   1293 HH22 ARG A 135     -19.463 -14.589  -1.987  1.00 10.00      A   
ATOM   1294  C   ARG A 135     -24.417 -10.326   0.993  1.00 10.00      A   
ATOM   1295  O   ARG A 135     -25.064 -10.106  -0.035  1.00 10.00      A   
ATOM   1296  N   ALA A 136     -23.540  -9.475   1.500  1.00 10.00      A   
ATOM   1297  HN  ALA A 136     -23.062  -9.721   2.324  1.00 10.00      A   
ATOM   1298  CA  ALA A 136     -23.250  -8.199   0.869  1.00 10.00      A   
ATOM   1299  CB  ALA A 136     -22.922  -7.143   1.915  1.00 10.00      A   
ATOM   1300  C   ALA A 136     -22.107  -8.362  -0.126  1.00 10.00      A   
ATOM   1301  O   ALA A 136     -20.931  -8.217   0.222  1.00 10.00      A   
ATOM   1302  N   ASP A 137     -22.466  -8.700  -1.355  1.00 10.00      A   
ATOM   1303  HN  ASP A 137     -23.418  -8.815  -1.558  1.00 10.00      A   
ATOM   1304  CA  ASP A 137     -21.489  -8.903  -2.415  1.00 10.00      A   
ATOM   1305  CB  ASP A 137     -22.086  -9.780  -3.518  1.00 10.00      A   
ATOM   1306  CG  ASP A 137     -21.048 -10.340  -4.468  1.00 10.00      A   
ATOM   1307  OD1 ASP A 137     -19.842 -10.099  -4.257  1.00 10.00      A   
ATOM   1308  OD2 ASP A 137     -21.439 -11.030  -5.440  1.00 10.00      A   
ATOM   1309  C   ASP A 137     -21.025  -7.567  -2.987  1.00 10.00      A   
ATOM   1310  O   ASP A 137     -21.842  -6.733  -3.392  1.00 10.00      A   
ATOM   1311  N   VAL A 138     -19.712  -7.367  -3.006  1.00 10.00      A   
ATOM   1312  HN  VAL A 138     -19.119  -8.078  -2.678  1.00 10.00      A   
ATOM   1313  CA  VAL A 138     -19.120  -6.133  -3.511  1.00 10.00      A   
ATOM   1314  CB  VAL A 138     -18.274  -5.430  -2.425  1.00 10.00      A   
ATOM   1315  CG1 VAL A 138     -17.695  -4.123  -2.945  1.00 10.00      A   
ATOM   1316  CG2 VAL A 138     -19.096  -5.192  -1.168  1.00 10.00      A   
ATOM   1317  C   VAL A 138     -18.233  -6.419  -4.720  1.00 10.00      A   
ATOM   1318  O   VAL A 138     -17.248  -7.152  -4.621  1.00 10.00      A   
ATOM   1319  N   HIS A 139     -18.592  -5.850  -5.862  1.00 10.00      A   
ATOM   1320  HN  HIS A 139     -19.396  -5.280  -5.883  1.00 10.00      A   
ATOM   1321  CA  HIS A 139     -17.829  -6.038  -7.089  1.00 10.00      A   
ATOM   1322  CB  HIS A 139     -18.742  -6.495  -8.235  1.00 10.00      A   
ATOM   1323  CG  HIS A 139     -19.276  -7.887  -8.088  1.00 10.00      A   
ATOM   1324  ND1 HIS A 139     -19.092  -8.874  -9.036  1.00 10.00      A   
ATOM   1325  HD1 HIS A 139     -18.621  -8.770  -9.895  1.00 10.00      A   
ATOM   1326  CD2 HIS A 139     -19.990  -8.456  -7.092  1.00 10.00      A   
ATOM   1327  CE1 HIS A 139     -19.669  -9.988  -8.622  1.00 10.00      A   
ATOM   1328  NE2 HIS A 139     -20.219  -9.760  -7.448  1.00 10.00      A   
ATOM   1329  HE2 HIS A 139     -20.709 -10.426  -6.901  1.00 10.00      A   
ATOM   1330  C   HIS A 139     -17.142  -4.739  -7.481  1.00 10.00      A   
ATOM   1331  O   HIS A 139     -17.802  -3.727  -7.715  1.00 10.00      A   
ATOM   1332  N   PHE A 140     -15.822  -4.766  -7.536  1.00 10.00      A   
ATOM   1333  HN  PHE A 140     -15.353  -5.599  -7.327  1.00 10.00      A   
ATOM   1334  CA  PHE A 140     -15.049  -3.591  -7.905  1.00 10.00      A   
ATOM   1335  CB  PHE A 140     -13.693  -3.603  -7.193  1.00 10.00      A   
ATOM   1336  CG  PHE A 140     -13.800  -3.680  -5.696  1.00 10.00      A   
ATOM   1337  CD1 PHE A 140     -13.626  -4.886  -5.036  1.00 10.00      A   
ATOM   1338  CD2 PHE A 140     -14.081  -2.547  -4.950  1.00 10.00      A   
ATOM   1339  CE1 PHE A 140     -13.733  -4.961  -3.661  1.00 10.00      A   
ATOM   1340  CE2 PHE A 140     -14.187  -2.614  -3.575  1.00 10.00      A   
ATOM   1341  CZ  PHE A 140     -14.013  -3.824  -2.930  1.00 10.00      A   
ATOM   1342  C   PHE A 140     -14.850  -3.566  -9.413  1.00 10.00      A   
ATOM   1343  O   PHE A 140     -14.280  -4.500  -9.981  1.00 10.00      A   
ATOM   1344  N   LEU A 141     -15.333  -2.520 -10.064  1.00 10.00      A   
ATOM   1345  HN  LEU A 141     -15.773  -1.798  -9.563  1.00 10.00      A   
ATOM   1346  CA  LEU A 141     -15.209  -2.415 -11.513  1.00 10.00      A   
ATOM   1347  CB  LEU A 141     -16.514  -1.907 -12.133  1.00 10.00      A   
ATOM   1348  CG  LEU A 141     -16.610  -1.979 -13.660  1.00 10.00      A   
ATOM   1349  CD1 LEU A 141     -16.570  -3.424 -14.137  1.00 10.00      A   
ATOM   1350  CD2 LEU A 141     -17.870  -1.286 -14.153  1.00 10.00      A   
ATOM   1351  C   LEU A 141     -14.045  -1.520 -11.910  1.00 10.00      A   
ATOM   1352  O   LEU A 141     -13.286  -1.847 -12.824  1.00 10.00      A   
ATOM   1353  N   ASP A 142     -13.899  -0.397 -11.222  1.00 10.00      A   
ATOM   1354  HN  ASP A 142     -14.523  -0.196 -10.492  1.00 10.00      A   
ATOM   1355  CA  ASP A 142     -12.822   0.538 -11.522  1.00 10.00      A   
ATOM   1356  CB  ASP A 142     -13.292   1.606 -12.506  1.00 10.00      A   
ATOM   1357  CG  ASP A 142     -12.149   2.436 -13.045  1.00 10.00      A   
ATOM   1358  OD1 ASP A 142     -11.019   1.909 -13.140  1.00 10.00      A   
ATOM   1359  OD2 ASP A 142     -12.376   3.610 -13.393  1.00 10.00      A   
ATOM   1360  C   ASP A 142     -12.289   1.189 -10.251  1.00 10.00      A   
ATOM   1361  O   ASP A 142     -13.057   1.507  -9.340  1.00 10.00      A   
ATOM   1362  N   CYS A 143     -10.979   1.391 -10.208  1.00 10.00      A   
ATOM   1363  HN  CYS A 143     -10.436   1.144 -10.990  1.00 10.00      A   
ATOM   1364  CA  CYS A 143     -10.319   1.990  -9.056  1.00 10.00      A   
ATOM   1365  CB  CYS A 143      -9.065   1.177  -8.709  1.00 10.00      A   
ATOM   1366  SG  CYS A 143      -8.217   1.683  -7.197  1.00 10.00      A   
ATOM   1367  HG  CYS A 143      -8.273   0.671  -6.341  1.00 10.00      A   
ATOM   1368  C   CYS A 143      -9.937   3.439  -9.351  1.00 10.00      A   
ATOM   1369  O   CYS A 143      -9.427   3.747 -10.433  1.00 10.00      A   
ATOM   1370  N   ASP A 144     -10.191   4.324  -8.392  1.00 10.00      A   
ATOM   1371  HN  ASP A 144     -10.607   4.017  -7.558  1.00 10.00      A   
ATOM   1372  CA  ASP A 144      -9.871   5.743  -8.552  1.00 10.00      A   
ATOM   1373  CB  ASP A 144     -10.948   6.442  -9.391  1.00 10.00      A   
ATOM   1374  CG  ASP A 144     -10.540   7.819  -9.886  1.00 10.00      A   
ATOM   1375  OD1 ASP A 144      -9.527   7.922 -10.614  1.00 10.00      A   
ATOM   1376  OD2 ASP A 144     -11.251   8.799  -9.575  1.00 10.00      A   
ATOM   1377  C   ASP A 144      -9.717   6.424  -7.192  1.00 10.00      A   
ATOM   1378  O   ASP A 144      -9.624   7.645  -7.099  1.00 10.00      A   
ATOM   1379  N   GLY A 145      -9.683   5.624  -6.137  1.00 10.00      A   
ATOM   1380  HN  GLY A 145      -9.747   4.657  -6.266  1.00 10.00      A   
ATOM   1381  CA  GLY A 145      -9.543   6.166  -4.799  1.00 10.00      A   
ATOM   1382  C   GLY A 145     -10.876   6.308  -4.093  1.00 10.00      A   
ATOM   1383  O   GLY A 145     -11.851   6.775  -4.685  1.00 10.00      A   
ATOM   1384  N   GLY A 146     -10.923   5.908  -2.829  1.00 10.00      A   
ATOM   1385  HN  GLY A 146     -10.111   5.558  -2.404  1.00 10.00      A   
ATOM   1386  CA  GLY A 146     -12.154   5.999  -2.067  1.00 10.00      A   
ATOM   1387  C   GLY A 146     -12.939   4.700  -2.092  1.00 10.00      A   
ATOM   1388  O   GLY A 146     -14.170   4.704  -2.173  1.00 10.00      A   
ATOM   1389  N   PHE A 147     -12.229   3.583  -2.014  1.00 10.00      A   
ATOM   1390  HN  PHE A 147     -11.255   3.640  -1.928  1.00 10.00      A   
ATOM   1391  CA  PHE A 147     -12.867   2.274  -2.039  1.00 10.00      A   
ATOM   1392  CB  PHE A 147     -11.854   1.140  -2.273  1.00 10.00      A   
ATOM   1393  CG  PHE A 147     -10.626   1.184  -1.405  1.00 10.00      A   
ATOM   1394  CD1 PHE A 147     -10.544   0.412  -0.258  1.00 10.00      A   
ATOM   1395  CD2 PHE A 147      -9.547   1.984  -1.744  1.00 10.00      A   
ATOM   1396  CE1 PHE A 147      -9.414   0.439   0.535  1.00 10.00      A   
ATOM   1397  CE2 PHE A 147      -8.414   2.018  -0.955  1.00 10.00      A   
ATOM   1398  CZ  PHE A 147      -8.348   1.243   0.186  1.00 10.00      A   
ATOM   1399  C   PHE A 147     -13.720   2.025  -0.796  1.00 10.00      A   
ATOM   1400  O   PHE A 147     -14.799   1.438  -0.885  1.00 10.00      A   
ATOM   1401  N   ILE A 148     -13.248   2.496   0.354  1.00 10.00      A   
ATOM   1402  HN  ILE A 148     -12.395   2.981   0.362  1.00 10.00      A   
ATOM   1403  CA  ILE A 148     -13.974   2.322   1.605  1.00 10.00      A   
ATOM   1404  CB  ILE A 148     -13.104   2.693   2.830  1.00 10.00      A   
ATOM   1405  CG1 ILE A 148     -11.843   1.827   2.867  1.00 10.00      A   
ATOM   1406  CG2 ILE A 148     -13.893   2.537   4.122  1.00 10.00      A   
ATOM   1407  CD1 ILE A 148     -10.831   2.254   3.910  1.00 10.00      A   
ATOM   1408  C   ILE A 148     -15.232   3.177   1.603  1.00 10.00      A   
ATOM   1409  O   ILE A 148     -16.321   2.701   1.927  1.00 10.00      A   
ATOM   1410  N   ASP A 149     -15.073   4.436   1.209  1.00 10.00      A   
ATOM   1411  HN  ASP A 149     -14.176   4.744   0.951  1.00 10.00      A   
ATOM   1412  CA  ASP A 149     -16.183   5.380   1.154  1.00 10.00      A   
ATOM   1413  CB  ASP A 149     -15.707   6.738   0.620  1.00 10.00      A   
ATOM   1414  CG  ASP A 149     -14.483   7.273   1.333  1.00 10.00      A   
ATOM   1415  OD1 ASP A 149     -13.377   6.724   1.119  1.00 10.00      A   
ATOM   1416  OD2 ASP A 149     -14.611   8.252   2.101  1.00 10.00      A   
ATOM   1417  C   ASP A 149     -17.295   4.846   0.262  1.00 10.00      A   
ATOM   1418  O   ASP A 149     -18.460   4.797   0.662  1.00 10.00      A   
ATOM   1419  N   ALA A 150     -16.920   4.422  -0.941  1.00 10.00      A   
ATOM   1420  HN  ALA A 150     -15.971   4.474  -1.190  1.00 10.00      A   
ATOM   1421  CA  ALA A 150     -17.878   3.890  -1.900  1.00 10.00      A   
ATOM   1422  CB  ALA A 150     -17.185   3.558  -3.211  1.00 10.00      A   
ATOM   1423  C   ALA A 150     -18.588   2.659  -1.347  1.00 10.00      A   
ATOM   1424  O   ALA A 150     -19.814   2.565  -1.402  1.00 10.00      A   
ATOM   1425  N   SER A 151     -17.811   1.730  -0.801  1.00 10.00      A   
ATOM   1426  HN  SER A 151     -16.839   1.870  -0.780  1.00 10.00      A   
ATOM   1427  CA  SER A 151     -18.356   0.502  -0.243  1.00 10.00      A   
ATOM   1428  CB  SER A 151     -17.237  -0.426   0.231  1.00 10.00      A   
ATOM   1429  OG  SER A 151     -16.489  -0.902  -0.874  1.00 10.00      A   
ATOM   1430  HG  SER A 151     -15.549  -0.730  -0.726  1.00 10.00      A   
ATOM   1431  C   SER A 151     -19.358   0.772   0.876  1.00 10.00      A   
ATOM   1432  O   SER A 151     -20.421   0.152   0.922  1.00 10.00      A   
ATOM   1433  N   CYS A 152     -19.025   1.704   1.764  1.00 10.00      A   
ATOM   1434  HN  CYS A 152     -18.161   2.168   1.673  1.00 10.00      A   
ATOM   1435  CA  CYS A 152     -19.904   2.051   2.875  1.00 10.00      A   
ATOM   1436  C   CYS A 152     -21.264   2.536   2.377  1.00 10.00      A   
ATOM   1437  O   CYS A 152     -22.304   2.176   2.929  1.00 10.00      A   
ATOM   1438  CB  CYS A 152     -19.256   3.108   3.778  1.00 10.00      A   
ATOM   1439  SG  CYS A 152     -17.915   2.478   4.845  1.00 10.00      A   
ATOM   1440  N   ILE A 153     -21.249   3.331   1.319  1.00 10.00      A   
ATOM   1441  HN  ILE A 153     -20.387   3.562   0.905  1.00 10.00      A   
ATOM   1442  CA  ILE A 153     -22.478   3.868   0.750  1.00 10.00      A   
ATOM   1443  CB  ILE A 153     -22.188   5.075  -0.168  1.00 10.00      A   
ATOM   1444  CG1 ILE A 153     -21.454   6.174   0.611  1.00 10.00      A   
ATOM   1445  CG2 ILE A 153     -23.479   5.616  -0.771  1.00 10.00      A   
ATOM   1446  CD1 ILE A 153     -20.887   7.276  -0.262  1.00 10.00      A   
ATOM   1447  C   ILE A 153     -23.238   2.799  -0.040  1.00 10.00      A   
ATOM   1448  O   ILE A 153     -24.448   2.628   0.131  1.00 10.00      A   
ATOM   1449  N   ALA A 154     -22.509   2.076  -0.885  1.00 10.00      A   
ATOM   1450  HN  ALA A 154     -21.540   2.251  -0.947  1.00 10.00      A   
ATOM   1451  CA  ALA A 154     -23.091   1.032  -1.727  1.00 10.00      A   
ATOM   1452  CB  ALA A 154     -22.019   0.385  -2.589  1.00 10.00      A   
ATOM   1453  C   ALA A 154     -23.836  -0.028  -0.923  1.00 10.00      A   
ATOM   1454  O   ALA A 154     -24.957  -0.395  -1.267  1.00 10.00      A   
ATOM   1455  N   VAL A 155     -23.214  -0.513   0.146  1.00 10.00      A   
ATOM   1456  HN  VAL A 155     -22.318  -0.174   0.375  1.00 10.00      A   
ATOM   1457  CA  VAL A 155     -23.830  -1.541   0.986  1.00 10.00      A   
ATOM   1458  CB  VAL A 155     -22.876  -2.026   2.105  1.00 10.00      A   
ATOM   1459  CG1 VAL A 155     -23.585  -2.968   3.074  1.00 10.00      A   
ATOM   1460  CG2 VAL A 155     -21.663  -2.712   1.499  1.00 10.00      A   
ATOM   1461  C   VAL A 155     -25.145  -1.052   1.593  1.00 10.00      A   
ATOM   1462  O   VAL A 155     -26.153  -1.761   1.563  1.00 10.00      A   
ATOM   1463  N   MET A 156     -25.135   0.171   2.114  1.00 10.00      A   
ATOM   1464  HN  MET A 156     -24.312   0.698   2.078  1.00 10.00      A   
ATOM   1465  CA  MET A 156     -26.322   0.752   2.732  1.00 10.00      A   
ATOM   1466  CB  MET A 156     -25.986   2.120   3.337  1.00 10.00      A   
ATOM   1467  CG  MET A 156     -26.846   2.507   4.533  1.00 10.00      A   
ATOM   1468  SD  MET A 156     -28.544   2.934   4.091  1.00 10.00      A   
ATOM   1469  CE  MET A 156     -28.284   4.361   3.041  1.00 10.00      A   
ATOM   1470  C   MET A 156     -27.449   0.893   1.715  1.00 10.00      A   
ATOM   1471  O   MET A 156     -28.575   0.449   1.953  1.00 10.00      A   
ATOM   1472  N   ALA A 157     -27.132   1.497   0.574  1.00 10.00      A   
ATOM   1473  HN  ALA A 157     -26.210   1.815   0.441  1.00 10.00      A   
ATOM   1474  CA  ALA A 157     -28.114   1.700  -0.486  1.00 10.00      A   
ATOM   1475  CB  ALA A 157     -27.517   2.524  -1.618  1.00 10.00      A   
ATOM   1476  C   ALA A 157     -28.638   0.366  -1.006  1.00 10.00      A   
ATOM   1477  O   ALA A 157     -29.824   0.227  -1.319  1.00 10.00      A   
ATOM   1478  N   GLY A 158     -27.744  -0.613  -1.093  1.00 10.00      A   
ATOM   1479  HN  GLY A 158     -26.811  -0.435  -0.841  1.00 10.00      A   
ATOM   1480  CA  GLY A 158     -28.120  -1.931  -1.563  1.00 10.00      A   
ATOM   1481  C   GLY A 158     -29.134  -2.582  -0.648  1.00 10.00      A   
ATOM   1482  O   GLY A 158     -30.118  -3.158  -1.113  1.00 10.00      A   
ATOM   1483  N   LEU A 159     -28.901  -2.475   0.657  1.00 10.00      A   
ATOM   1484  HN  LEU A 159     -28.094  -1.999   0.961  1.00 10.00      A   
ATOM   1485  CA  LEU A 159     -29.800  -3.050   1.650  1.00 10.00      A   
ATOM   1486  CB  LEU A 159     -29.232  -2.869   3.061  1.00 10.00      A   
ATOM   1487  CG  LEU A 159     -27.979  -3.684   3.402  1.00 10.00      A   
ATOM   1488  CD1 LEU A 159     -27.432  -3.277   4.762  1.00 10.00      A   
ATOM   1489  CD2 LEU A 159     -28.280  -5.175   3.372  1.00 10.00      A   
ATOM   1490  C   LEU A 159     -31.188  -2.424   1.560  1.00 10.00      A   
ATOM   1491  O   LEU A 159     -32.194  -3.131   1.494  1.00 10.00      A   
ATOM   1492  N   MET A 160     -31.235  -1.095   1.524  1.00 10.00      A   
ATOM   1493  HN  MET A 160     -30.394  -0.587   1.560  1.00 10.00      A   
ATOM   1494  CA  MET A 160     -32.501  -0.374   1.444  1.00 10.00      A   
ATOM   1495  CB  MET A 160     -32.299   1.131   1.641  1.00 10.00      A   
ATOM   1496  CG  MET A 160     -31.878   1.518   3.050  1.00 10.00      A   
ATOM   1497  SD  MET A 160     -32.143   3.267   3.406  1.00 10.00      A   
ATOM   1498  CE  MET A 160     -33.932   3.338   3.437  1.00 10.00      A   
ATOM   1499  C   MET A 160     -33.237  -0.655   0.134  1.00 10.00      A   
ATOM   1500  O   MET A 160     -34.463  -0.539   0.063  1.00 10.00      A   
ATOM   1501  N   HIS A 161     -32.493  -1.038  -0.897  1.00 10.00      A   
ATOM   1502  HN  HIS A 161     -31.520  -1.112  -0.782  1.00 10.00      A   
ATOM   1503  CA  HIS A 161     -33.082  -1.345  -2.197  1.00 10.00      A   
ATOM   1504  CB  HIS A 161     -32.147  -0.885  -3.332  1.00 10.00      A   
ATOM   1505  CG  HIS A 161     -32.722  -0.986  -4.720  1.00 10.00      A   
ATOM   1506  ND1 HIS A 161     -33.787  -0.228  -5.159  1.00 10.00      A   
ATOM   1507  HD1 HIS A 161     -34.268   0.449  -4.633  1.00 10.00      A   
ATOM   1508  CD2 HIS A 161     -32.367  -1.768  -5.771  1.00 10.00      A   
ATOM   1509  CE1 HIS A 161     -34.064  -0.540  -6.413  1.00 10.00      A   
ATOM   1510  NE2 HIS A 161     -33.216  -1.472  -6.807  1.00 10.00      A   
ATOM   1511  HE2 HIS A 161     -33.195  -1.884  -7.703  1.00 10.00      A   
ATOM   1512  C   HIS A 161     -33.393  -2.842  -2.312  1.00 10.00      A   
ATOM   1513  O   HIS A 161     -33.811  -3.322  -3.367  1.00 10.00      A   
ATOM   1514  N   PHE A 162     -33.185  -3.581  -1.229  1.00 10.00      A   
ATOM   1515  HN  PHE A 162     -32.846  -3.156  -0.409  1.00 10.00      A   
ATOM   1516  CA  PHE A 162     -33.449  -5.013  -1.230  1.00 10.00      A   
ATOM   1517  CB  PHE A 162     -32.279  -5.797  -0.625  1.00 10.00      A   
ATOM   1518  CG  PHE A 162     -32.475  -7.288  -0.663  1.00 10.00      A   
ATOM   1519  CD1 PHE A 162     -32.191  -8.008  -1.810  1.00 10.00      A   
ATOM   1520  CD2 PHE A 162     -32.953  -7.970   0.446  1.00 10.00      A   
ATOM   1521  CE1 PHE A 162     -32.380  -9.376  -1.853  1.00 10.00      A   
ATOM   1522  CE2 PHE A 162     -33.142  -9.337   0.411  1.00 10.00      A   
ATOM   1523  CZ  PHE A 162     -32.855 -10.040  -0.741  1.00 10.00      A   
ATOM   1524  C   PHE A 162     -34.739  -5.344  -0.491  1.00 10.00      A   
ATOM   1525  O   PHE A 162     -35.045  -4.749   0.542  1.00 10.00      A   
ATOM   1526  N   LYS A 163     -35.486  -6.293  -1.035  1.00 10.00      A   
ATOM   1527  HN  LYS A 163     -35.183  -6.713  -1.865  1.00 10.00      A   
ATOM   1528  CA  LYS A 163     -36.737  -6.740  -0.441  1.00 10.00      A   
ATOM   1529  CB  LYS A 163     -37.934  -6.121  -1.169  1.00 10.00      A   
ATOM   1530  CG  LYS A 163     -38.071  -4.618  -0.979  1.00 10.00      A   
ATOM   1531  CD  LYS A 163     -39.297  -4.077  -1.694  1.00 10.00      A   
ATOM   1532  CE  LYS A 163     -39.446  -2.581  -1.471  1.00 10.00      A   
ATOM   1533  NZ  LYS A 163     -40.641  -2.036  -2.158  1.00 10.00      A   
ATOM   1534  HZ1 LYS A 163     -40.525  -2.101  -3.187  1.00 10.00      A   
ATOM   1535  HZ2 LYS A 163     -40.778  -1.040  -1.901  1.00 10.00      A   
ATOM   1536  HZ3 LYS A 163     -41.490  -2.571  -1.883  1.00 10.00      A   
ATOM   1537  C   LYS A 163     -36.809  -8.263  -0.506  1.00 10.00      A   
ATOM   1538  O   LYS A 163     -36.541  -8.856  -1.553  1.00 10.00      A   
ATOM   1539  N   LYS A 164     -37.165  -8.889   0.606  1.00 10.00      A   
ATOM   1540  HN  LYS A 164     -37.397  -8.359   1.403  1.00 10.00      A   
ATOM   1541  CA  LYS A 164     -37.251 -10.343   0.669  1.00 10.00      A   
ATOM   1542  CB  LYS A 164     -36.788 -10.856   2.042  1.00 10.00      A   
ATOM   1543  CG  LYS A 164     -37.682 -10.456   3.208  1.00 10.00      A   
ATOM   1544  CD  LYS A 164     -37.198 -11.069   4.513  1.00 10.00      A   
ATOM   1545  CE  LYS A 164     -38.136 -10.740   5.662  1.00 10.00      A   
ATOM   1546  NZ  LYS A 164     -37.676 -11.336   6.944  1.00 10.00      A   
ATOM   1547  HZ1 LYS A 164     -37.757 -12.374   6.913  1.00 10.00      A   
ATOM   1548  HZ2 LYS A 164     -38.254 -10.981   7.732  1.00 10.00      A   
ATOM   1549  HZ3 LYS A 164     -36.685 -11.080   7.122  1.00 10.00      A   
ATOM   1550  C   LYS A 164     -38.671 -10.816   0.372  1.00 10.00      A   
ATOM   1551  O   LYS A 164     -39.632 -10.102   0.643  1.00 10.00      A   
ATOM   1552  N   PRO A 165     -38.820 -12.021  -0.199  1.00 10.00      A   
ATOM   1553  CA  PRO A 165     -40.138 -12.584  -0.527  1.00 10.00      A   
ATOM   1554  CB  PRO A 165     -39.805 -13.939  -1.163  1.00 10.00      A   
ATOM   1555  CG  PRO A 165     -38.425 -14.252  -0.698  1.00 10.00      A   
ATOM   1556  CD  PRO A 165     -37.725 -12.931  -0.573  1.00 10.00      A   
ATOM   1557  C   PRO A 165     -41.006 -12.783   0.716  1.00 10.00      A   
ATOM   1558  O   PRO A 165     -40.496 -12.913   1.835  1.00 10.00      A   
ATOM   1559  N   ASP A 166     -42.319 -12.805   0.515  1.00 10.00      A   
ATOM   1560  HN  ASP A 166     -42.664 -12.715  -0.397  1.00 10.00      A   
ATOM   1561  CA  ASP A 166     -43.258 -12.984   1.617  1.00 10.00      A   
ATOM   1562  CB  ASP A 166     -44.676 -12.621   1.182  1.00 10.00      A   
ATOM   1563  CG  ASP A 166     -45.641 -12.592   2.347  1.00 10.00      A   
ATOM   1564  OD1 ASP A 166     -45.534 -11.675   3.188  1.00 10.00      A   
ATOM   1565  OD2 ASP A 166     -46.517 -13.475   2.428  1.00 10.00      A   
ATOM   1566  C   ASP A 166     -43.220 -14.418   2.116  1.00 10.00      A   
ATOM   1567  O   ASP A 166     -43.145 -15.354   1.321  1.00 10.00      A   
ATOM   1568  N   ILE A 167     -43.266 -14.595   3.428  1.00 10.00      A   
ATOM   1569  HN  ILE A 167     -43.333 -13.813   4.018  1.00 10.00      A   
ATOM   1570  CA  ILE A 167     -43.217 -15.925   4.015  1.00 10.00      A   
ATOM   1571  CB  ILE A 167     -41.834 -16.197   4.656  1.00 10.00      A   
ATOM   1572  CG1 ILE A 167     -40.771 -16.401   3.571  1.00 10.00      A   
ATOM   1573  CG2 ILE A 167     -41.880 -17.394   5.601  1.00 10.00      A   
ATOM   1574  CD1 ILE A 167     -39.378 -16.641   4.111  1.00 10.00      A   
ATOM   1575  C   ILE A 167     -44.314 -16.121   5.057  1.00 10.00      A   
ATOM   1576  O   ILE A 167     -44.560 -15.246   5.889  1.00 10.00      A   
ATOM   1577  N   THR A 168     -44.985 -17.262   4.978  1.00 10.00      A   
ATOM   1578  HN  THR A 168     -44.772 -17.887   4.249  1.00 10.00      A   
ATOM   1579  CA  THR A 168     -46.030 -17.619   5.925  1.00 10.00      A   
ATOM   1580  CB  THR A 168     -47.337 -18.001   5.203  1.00 10.00      A   
ATOM   1581  OG1 THR A 168     -47.640 -17.013   4.211  1.00 10.00      A   
ATOM   1582  HG1 THR A 168     -47.965 -16.215   4.648  1.00 10.00      A   
ATOM   1583  CG2 THR A 168     -48.490 -18.089   6.193  1.00 10.00      A   
ATOM   1584  C   THR A 168     -45.549 -18.801   6.766  1.00 10.00      A   
ATOM   1585  O   THR A 168     -45.352 -19.904   6.251  1.00 10.00      A   
ATOM   1586  N   VAL A 169     -45.333 -18.559   8.047  1.00 10.00      A   
ATOM   1587  HN  VAL A 169     -45.504 -17.658   8.400  1.00 10.00      A   
ATOM   1588  CA  VAL A 169     -44.848 -19.595   8.948  1.00 10.00      A   
ATOM   1589  CB  VAL A 169     -44.026 -18.997  10.107  1.00 10.00      A   
ATOM   1590  CG1 VAL A 169     -43.319 -20.096  10.886  1.00 10.00      A   
ATOM   1591  CG2 VAL A 169     -43.028 -17.971   9.591  1.00 10.00      A   
ATOM   1592  C   VAL A 169     -45.985 -20.431   9.525  1.00 10.00      A   
ATOM   1593  O   VAL A 169     -46.890 -19.910  10.173  1.00 10.00      A   
ATOM   1594  N   HIS A 170     -45.935 -21.728   9.269  1.00 10.00      A   
ATOM   1595  HN  HIS A 170     -45.197 -22.077   8.717  1.00 10.00      A   
ATOM   1596  CA  HIS A 170     -46.930 -22.653   9.785  1.00 10.00      A   
ATOM   1597  CB  HIS A 170     -47.582 -23.447   8.652  1.00 10.00      A   
ATOM   1598  CG  HIS A 170     -48.600 -22.676   7.874  1.00 10.00      A   
ATOM   1599  ND1 HIS A 170     -49.897 -22.492   8.299  1.00 10.00      A   
ATOM   1600  HD1 HIS A 170     -50.280 -22.827   9.140  1.00 10.00      A   
ATOM   1601  CD2 HIS A 170     -48.507 -22.045   6.680  1.00 10.00      A   
ATOM   1602  CE1 HIS A 170     -50.557 -21.786   7.401  1.00 10.00      A   
ATOM   1603  NE2 HIS A 170     -49.734 -21.503   6.410  1.00 10.00      A   
ATOM   1604  HE2 HIS A 170     -49.973 -20.992   5.604  1.00 10.00      A   
ATOM   1605  C   HIS A 170     -46.257 -23.597  10.770  1.00 10.00      A   
ATOM   1606  O   HIS A 170     -45.954 -24.747  10.441  1.00 10.00      A   
ATOM   1607  N   GLY A 171     -46.002 -23.093  11.968  1.00 10.00      A   
ATOM   1608  HN  GLY A 171     -46.269 -22.169  12.168  1.00 10.00      A   
ATOM   1609  CA  GLY A 171     -45.337 -23.883  12.982  1.00 10.00      A   
ATOM   1610  C   GLY A 171     -43.863 -24.010  12.669  1.00 10.00      A   
ATOM   1611  O   GLY A 171     -43.039 -23.263  13.197  1.00 10.00      A   
ATOM   1612  N   GLU A 172     -43.540 -24.943  11.791  1.00 10.00      A   
ATOM   1613  HN  GLU A 172     -44.253 -25.507  11.413  1.00 10.00      A   
ATOM   1614  CA  GLU A 172     -42.167 -25.161  11.374  1.00 10.00      A   
ATOM   1615  CB  GLU A 172     -41.628 -26.490  11.916  1.00 10.00      A   
ATOM   1616  CG  GLU A 172     -41.293 -26.469  13.398  1.00 10.00      A   
ATOM   1617  CD  GLU A 172     -40.536 -27.702  13.839  1.00 10.00      A   
ATOM   1618  OE1 GLU A 172     -41.177 -28.643  14.355  1.00 10.00      A   
ATOM   1619  OE2 GLU A 172     -39.298 -27.739  13.670  1.00 10.00      A   
ATOM   1620  C   GLU A 172     -42.070 -25.128   9.854  1.00 10.00      A   
ATOM   1621  O   GLU A 172     -40.979 -25.048   9.292  1.00 10.00      A   
ATOM   1622  N   GLN A 173     -43.224 -25.174   9.197  1.00 10.00      A   
ATOM   1623  HN  GLN A 173     -44.061 -25.210   9.705  1.00 10.00      A   
ATOM   1624  CA  GLN A 173     -43.279 -25.157   7.742  1.00 10.00      A   
ATOM   1625  CB  GLN A 173     -44.563 -25.825   7.245  1.00 10.00      A   
ATOM   1626  CG  GLN A 173     -44.525 -26.229   5.777  1.00 10.00      A   
ATOM   1627  CD  GLN A 173     -43.521 -27.332   5.503  1.00 10.00      A   
ATOM   1628  OE1 GLN A 173     -43.248 -28.165   6.366  1.00 10.00      A   
ATOM   1629  NE2 GLN A 173     -42.961 -27.343   4.305  1.00 10.00      A   
ATOM   1630 HE21 GLN A 173     -43.217 -26.645   3.662  1.00 10.00      A   
ATOM   1631 HE22 GLN A 173     -42.316 -28.053   4.103  1.00 10.00      A   
ATOM   1632  C   GLN A 173     -43.192 -23.728   7.213  1.00 10.00      A   
ATOM   1633  O   GLN A 173     -44.012 -22.874   7.561  1.00 10.00      A   
ATOM   1634  N   ILE A 174     -42.194 -23.476   6.381  1.00 10.00      A   
ATOM   1635  HN  ILE A 174     -41.575 -24.201   6.142  1.00 10.00      A   
ATOM   1636  CA  ILE A 174     -41.993 -22.155   5.803  1.00 10.00      A   
ATOM   1637  CB  ILE A 174     -40.495 -21.787   5.750  1.00 10.00      A   
ATOM   1638  CG1 ILE A 174     -39.920 -21.706   7.165  1.00 10.00      A   
ATOM   1639  CG2 ILE A 174     -40.284 -20.475   5.009  1.00 10.00      A   
ATOM   1640  CD1 ILE A 174     -38.442 -21.401   7.206  1.00 10.00      A   
ATOM   1641  C   ILE A 174     -42.578 -22.092   4.398  1.00 10.00      A   
ATOM   1642  O   ILE A 174     -42.115 -22.786   3.491  1.00 10.00      A   
ATOM   1643  N   ILE A 175     -43.605 -21.272   4.227  1.00 10.00      A   
ATOM   1644  HN  ILE A 175     -43.939 -20.754   4.994  1.00 10.00      A   
ATOM   1645  CA  ILE A 175     -44.245 -21.115   2.927  1.00 10.00      A   
ATOM   1646  CB  ILE A 175     -45.785 -21.119   3.040  1.00 10.00      A   
ATOM   1647  CG1 ILE A 175     -46.263 -22.269   3.937  1.00 10.00      A   
ATOM   1648  CG2 ILE A 175     -46.422 -21.221   1.660  1.00 10.00      A   
ATOM   1649  CD1 ILE A 175     -45.882 -23.647   3.438  1.00 10.00      A   
ATOM   1650  C   ILE A 175     -43.791 -19.808   2.288  1.00 10.00      A   
ATOM   1651  O   ILE A 175     -44.232 -18.728   2.687  1.00 10.00      A   
ATOM   1652  N   VAL A 176     -42.902 -19.912   1.312  1.00 10.00      A   
ATOM   1653  HN  VAL A 176     -42.597 -20.806   1.038  1.00 10.00      A   
ATOM   1654  CA  VAL A 176     -42.371 -18.740   0.624  1.00 10.00      A   
ATOM   1655  CB  VAL A 176     -40.926 -18.977   0.125  1.00 10.00      A   
ATOM   1656  CG1 VAL A 176     -40.283 -17.671  -0.315  1.00 10.00      A   
ATOM   1657  CG2 VAL A 176     -40.084 -19.650   1.200  1.00 10.00      A   
ATOM   1658  C   VAL A 176     -43.256 -18.359  -0.559  1.00 10.00      A   
ATOM   1659  O   VAL A 176     -43.729 -19.222  -1.298  1.00 10.00      A   
ATOM   1660  N   HIS A 177     -43.484 -17.064  -0.724  1.00 10.00      A   
ATOM   1661  HN  HIS A 177     -43.085 -16.423  -0.088  1.00 10.00      A   
ATOM   1662  CA  HIS A 177     -44.305 -16.558  -1.813  1.00 10.00      A   
ATOM   1663  CB  HIS A 177     -45.508 -15.778  -1.272  1.00 10.00      A   
ATOM   1664  CG  HIS A 177     -46.312 -16.505  -0.241  1.00 10.00      A   
ATOM   1665  ND1 HIS A 177     -46.991 -17.676  -0.498  1.00 10.00      A   
ATOM   1666  HD1 HIS A 177     -47.012 -18.152  -1.358  1.00 10.00      A   
ATOM   1667  CD2 HIS A 177     -46.543 -16.217   1.060  1.00 10.00      A   
ATOM   1668  CE1 HIS A 177     -47.604 -18.074   0.600  1.00 10.00      A   
ATOM   1669  NE2 HIS A 177     -47.347 -17.207   1.557  1.00 10.00      A   
ATOM   1670  HE2 HIS A 177     -47.679 -17.264   2.486  1.00 10.00      A   
ATOM   1671  C   HIS A 177     -43.482 -15.648  -2.713  1.00 10.00      A   
ATOM   1672  O   HIS A 177     -42.917 -14.656  -2.244  1.00 10.00      A   
ATOM   1673  N   PRO A 178     -43.393 -15.978  -4.015  1.00 10.00      A   
ATOM   1674  CA  PRO A 178     -42.642 -15.175  -4.989  1.00 10.00      A   
ATOM   1675  CB  PRO A 178     -42.721 -16.003  -6.276  1.00 10.00      A   
ATOM   1676  CG  PRO A 178     -43.919 -16.868  -6.102  1.00 10.00      A   
ATOM   1677  CD  PRO A 178     -44.004 -17.168  -4.634  1.00 10.00      A   
ATOM   1678  C   PRO A 178     -43.292 -13.810  -5.206  1.00 10.00      A   
ATOM   1679  O   PRO A 178     -44.421 -13.575  -4.765  1.00 10.00      A   
ATOM   1680  N   VAL A 179     -42.590 -12.919  -5.908  1.00 10.00      A   
ATOM   1681  HN  VAL A 179     -41.701 -13.170  -6.243  1.00 10.00      A   
ATOM   1682  CA  VAL A 179     -43.100 -11.571  -6.177  1.00 10.00      A   
ATOM   1683  CB  VAL A 179     -42.061 -10.674  -6.880  1.00 10.00      A   
ATOM   1684  CG1 VAL A 179     -40.924 -10.332  -5.930  1.00 10.00      A   
ATOM   1685  CG2 VAL A 179     -41.530 -11.342  -8.140  1.00 10.00      A   
ATOM   1686  C   VAL A 179     -44.401 -11.583  -6.980  1.00 10.00      A   
ATOM   1687  O   VAL A 179     -45.196 -10.650  -6.897  1.00 10.00      A   
ATOM   1688  N   ASN A 180     -44.622 -12.644  -7.747  1.00 10.00      A   
ATOM   1689  HN  ASN A 180     -43.959 -13.365  -7.770  1.00 10.00      A   
ATOM   1690  CA  ASN A 180     -45.834 -12.761  -8.553  1.00 10.00      A   
ATOM   1691  CB  ASN A 180     -45.618 -13.728  -9.722  1.00 10.00      A   
ATOM   1692  CG  ASN A 180     -46.704 -13.621 -10.775  1.00 10.00      A   
ATOM   1693  OD1 ASN A 180     -47.277 -12.553 -10.986  1.00 10.00      A   
ATOM   1694  ND2 ASN A 180     -46.998 -14.724 -11.444  1.00 10.00      A   
ATOM   1695 HD21 ASN A 180     -46.503 -15.546 -11.228  1.00 10.00      A   
ATOM   1696 HD22 ASN A 180     -47.696 -14.675 -12.129  1.00 10.00      A   
ATOM   1697  C   ASN A 180     -47.004 -13.223  -7.689  1.00 10.00      A   
ATOM   1698  O   ASN A 180     -48.168 -13.082  -8.065  1.00 10.00      A   
ATOM   1699  N   GLU A 181     -46.680 -13.751  -6.516  1.00 10.00      A   
ATOM   1700  HN  GLU A 181     -45.734 -13.796  -6.262  1.00 10.00      A   
ATOM   1701  CA  GLU A 181     -47.686 -14.234  -5.584  1.00 10.00      A   
ATOM   1702  CB  GLU A 181     -47.135 -15.424  -4.791  1.00 10.00      A   
ATOM   1703  CG  GLU A 181     -48.160 -16.130  -3.920  1.00 10.00      A   
ATOM   1704  CD  GLU A 181     -48.991 -17.129  -4.694  1.00 10.00      A   
ATOM   1705  OE1 GLU A 181     -48.481 -18.235  -4.986  1.00 10.00      A   
ATOM   1706  OE2 GLU A 181     -50.156 -16.817  -5.008  1.00 10.00      A   
ATOM   1707  C   GLU A 181     -48.072 -13.120  -4.622  1.00 10.00      A   
ATOM   1708  O   GLU A 181     -49.253 -12.817  -4.437  1.00 10.00      A   
ATOM   1709  N   ARG A 182     -47.061 -12.506  -4.027  1.00 10.00      A   
ATOM   1710  HN  ARG A 182     -46.140 -12.782  -4.243  1.00 10.00      A   
ATOM   1711  CA  ARG A 182     -47.264 -11.429  -3.075  1.00 10.00      A   
ATOM   1712  CB  ARG A 182     -47.386 -12.012  -1.663  1.00 10.00      A   
ATOM   1713  CG  ARG A 182     -48.410 -11.318  -0.782  1.00 10.00      A   
ATOM   1714  CD  ARG A 182     -48.563 -12.047   0.542  1.00 10.00      A   
ATOM   1715  NE  ARG A 182     -49.642 -11.495   1.359  1.00 10.00      A   
ATOM   1716  HE  ARG A 182     -50.371 -11.023   0.888  1.00 10.00      A   
ATOM   1717  CZ  ARG A 182     -49.701 -11.604   2.688  1.00 10.00      A   
ATOM   1718  NH1 ARG A 182     -48.738 -12.231   3.359  1.00 10.00      A   
ATOM   1719 HH11 ARG A 182     -48.784 -12.309   4.397  1.00 10.00      A   
ATOM   1720 HH12 ARG A 182     -47.922 -12.654   2.845  1.00 10.00      A   
ATOM   1721  NH2 ARG A 182     -50.727 -11.083   3.344  1.00 10.00      A   
ATOM   1722 HH21 ARG A 182     -50.784 -11.156   4.382  1.00 10.00      A   
ATOM   1723 HH22 ARG A 182     -51.490 -10.601   2.821  1.00 10.00      A   
ATOM   1724  C   ARG A 182     -46.082 -10.470  -3.139  1.00 10.00      A   
ATOM   1725  O   ARG A 182     -44.994 -10.854  -3.571  1.00 10.00      A   
ATOM   1726  N   GLU A 183     -46.298  -9.230  -2.718  1.00 10.00      A   
ATOM   1727  HN  GLU A 183     -47.188  -8.981  -2.396  1.00 10.00      A   
ATOM   1728  CA  GLU A 183     -45.244  -8.226  -2.727  1.00 10.00      A   
ATOM   1729  CB  GLU A 183     -45.814  -6.830  -2.463  1.00 10.00      A   
ATOM   1730  CG  GLU A 183     -46.029  -6.004  -3.718  1.00 10.00      A   
ATOM   1731  CD  GLU A 183     -45.983  -4.518  -3.441  1.00 10.00      A   
ATOM   1732  OE1 GLU A 183     -47.008  -3.962  -2.992  1.00 10.00      A   
ATOM   1733  OE2 GLU A 183     -44.918  -3.901  -3.662  1.00 10.00      A   
ATOM   1734  C   GLU A 183     -44.165  -8.546  -1.698  1.00 10.00      A   
ATOM   1735  O   GLU A 183     -44.462  -9.034  -0.603  1.00 10.00      A   
ATOM   1736  N   PRO A 184     -42.898  -8.288  -2.050  1.00 10.00      A   
ATOM   1737  CA  PRO A 184     -41.762  -8.531  -1.160  1.00 10.00      A   
ATOM   1738  CB  PRO A 184     -40.548  -8.339  -2.073  1.00 10.00      A   
ATOM   1739  CG  PRO A 184     -41.024  -7.419  -3.142  1.00 10.00      A   
ATOM   1740  CD  PRO A 184     -42.476  -7.744  -3.353  1.00 10.00      A   
ATOM   1741  C   PRO A 184     -41.732  -7.527  -0.008  1.00 10.00      A   
ATOM   1742  O   PRO A 184     -42.243  -6.410  -0.129  1.00 10.00      A   
ATOM   1743  N   VAL A 185     -41.127  -7.927   1.099  1.00 10.00      A   
ATOM   1744  HN  VAL A 185     -40.708  -8.819   1.118  1.00 10.00      A   
ATOM   1745  CA  VAL A 185     -41.041  -7.087   2.283  1.00 10.00      A   
ATOM   1746  CB  VAL A 185     -41.464  -7.875   3.544  1.00 10.00      A   
ATOM   1747  CG1 VAL A 185     -41.566  -6.965   4.760  1.00 10.00      A   
ATOM   1748  CG2 VAL A 185     -42.776  -8.605   3.304  1.00 10.00      A   
ATOM   1749  C   VAL A 185     -39.616  -6.575   2.478  1.00 10.00      A   
ATOM   1750  O   VAL A 185     -38.661  -7.356   2.470  1.00 10.00      A   
ATOM   1751  N   PRO A 186     -39.455  -5.253   2.630  1.00 10.00      A   
ATOM   1752  CA  PRO A 186     -38.145  -4.637   2.851  1.00 10.00      A   
ATOM   1753  CB  PRO A 186     -38.432  -3.137   2.732  1.00 10.00      A   
ATOM   1754  CG  PRO A 186     -39.873  -2.999   3.084  1.00 10.00      A   
ATOM   1755  CD  PRO A 186     -40.539  -4.254   2.594  1.00 10.00      A   
ATOM   1756  C   PRO A 186     -37.616  -4.964   4.246  1.00 10.00      A   
ATOM   1757  O   PRO A 186     -38.391  -5.126   5.193  1.00 10.00      A   
ATOM   1758  N   LEU A 187     -36.304  -5.070   4.370  1.00 10.00      A   
ATOM   1759  HN  LEU A 187     -35.734  -4.930   3.584  1.00 10.00      A   
ATOM   1760  CA  LEU A 187     -35.689  -5.382   5.654  1.00 10.00      A   
ATOM   1761  CB  LEU A 187     -34.315  -6.033   5.472  1.00 10.00      A   
ATOM   1762  CG  LEU A 187     -34.312  -7.525   5.128  1.00 10.00      A   
ATOM   1763  CD1 LEU A 187     -34.687  -7.755   3.672  1.00 10.00      A   
ATOM   1764  CD2 LEU A 187     -32.958  -8.141   5.440  1.00 10.00      A   
ATOM   1765  C   LEU A 187     -35.596  -4.142   6.534  1.00 10.00      A   
ATOM   1766  O   LEU A 187     -35.545  -3.015   6.036  1.00 10.00      A   
ATOM   1767  N   GLY A 188     -35.585  -4.352   7.838  1.00 10.00      A   
ATOM   1768  HN  GLY A 188     -35.620  -5.272   8.174  1.00 10.00      A   
ATOM   1769  CA  GLY A 188     -35.519  -3.247   8.771  1.00 10.00      A   
ATOM   1770  C   GLY A 188     -34.108  -2.740   9.001  1.00 10.00      A   
ATOM   1771  O   GLY A 188     -33.228  -3.491   9.427  1.00 10.00      A   
ATOM   1772  N   ILE A 189     -33.896  -1.466   8.713  1.00 10.00      A   
ATOM   1773  HN  ILE A 189     -34.635  -0.924   8.363  1.00 10.00      A   
ATOM   1774  CA  ILE A 189     -32.596  -0.840   8.903  1.00 10.00      A   
ATOM   1775  CB  ILE A 189     -32.342   0.249   7.833  1.00 10.00      A   
ATOM   1776  CG1 ILE A 189     -32.362  -0.362   6.426  1.00 10.00      A   
ATOM   1777  CG2 ILE A 189     -31.033   0.990   8.085  1.00 10.00      A   
ATOM   1778  CD1 ILE A 189     -31.274  -1.387   6.174  1.00 10.00      A   
ATOM   1779  C   ILE A 189     -32.540  -0.215  10.294  1.00 10.00      A   
ATOM   1780  O   ILE A 189     -33.487   0.447  10.721  1.00 10.00      A   
ATOM   1781  N   LEU A 190     -31.449  -0.446  11.006  1.00 10.00      A   
ATOM   1782  HN  LEU A 190     -30.728  -0.993  10.617  1.00 10.00      A   
ATOM   1783  CA  LEU A 190     -31.291   0.095  12.345  1.00 10.00      A   
ATOM   1784  CB  LEU A 190     -30.473  -0.852  13.227  1.00 10.00      A   
ATOM   1785  CG  LEU A 190     -31.110  -2.215  13.512  1.00 10.00      A   
ATOM   1786  CD1 LEU A 190     -30.172  -3.084  14.336  1.00 10.00      A   
ATOM   1787  CD2 LEU A 190     -32.445  -2.044  14.222  1.00 10.00      A   
ATOM   1788  C   LEU A 190     -30.657   1.479  12.311  1.00 10.00      A   
ATOM   1789  O   LEU A 190     -31.064   2.372  13.056  1.00 10.00      A   
ATOM   1790  N   HIS A 191     -29.668   1.658  11.439  1.00 10.00      A   
ATOM   1791  HN  HIS A 191     -29.396   0.915  10.859  1.00 10.00      A   
ATOM   1792  CA  HIS A 191     -28.990   2.942  11.312  1.00 10.00      A   
ATOM   1793  CB  HIS A 191     -28.094   3.239  12.527  1.00 10.00      A   
ATOM   1794  CG  HIS A 191     -26.972   2.271  12.763  1.00 10.00      A   
ATOM   1795  ND1 HIS A 191     -26.937   1.421  13.846  1.00 10.00      A   
ATOM   1796  HD1 HIS A 191     -27.623   1.355  14.549  1.00 10.00      A   
ATOM   1797  CD2 HIS A 191     -25.834   2.029  12.063  1.00 10.00      A   
ATOM   1798  CE1 HIS A 191     -25.834   0.702  13.806  1.00 10.00      A   
ATOM   1799  NE2 HIS A 191     -25.148   1.048  12.735  1.00 10.00      A   
ATOM   1800  HE2 HIS A 191     -24.285   0.653  12.462  1.00 10.00      A   
ATOM   1801  C   HIS A 191     -28.197   3.050  10.014  1.00 10.00      A   
ATOM   1802  O   HIS A 191     -27.780   2.041   9.442  1.00 10.00      A   
ATOM   1803  N   ILE A 192     -27.994   4.279   9.564  1.00 10.00      A   
ATOM   1804  HN  ILE A 192     -28.362   5.036  10.070  1.00 10.00      A   
ATOM   1805  CA  ILE A 192     -27.250   4.548   8.340  1.00 10.00      A   
ATOM   1806  CB  ILE A 192     -27.975   5.597   7.464  1.00 10.00      A   
ATOM   1807  CG1 ILE A 192     -29.398   5.130   7.133  1.00 10.00      A   
ATOM   1808  CG2 ILE A 192     -27.187   5.869   6.189  1.00 10.00      A   
ATOM   1809  CD1 ILE A 192     -30.262   6.191   6.483  1.00 10.00      A   
ATOM   1810  C   ILE A 192     -25.848   5.057   8.683  1.00 10.00      A   
ATOM   1811  O   ILE A 192     -25.680   6.202   9.102  1.00 10.00      A   
ATOM   1812  N   PRO A 193     -24.828   4.201   8.540  1.00 10.00      A   
ATOM   1813  CA  PRO A 193     -23.450   4.551   8.834  1.00 10.00      A   
ATOM   1814  CB  PRO A 193     -22.892   3.229   9.371  1.00 10.00      A   
ATOM   1815  CG  PRO A 193     -23.762   2.147   8.787  1.00 10.00      A   
ATOM   1816  CD  PRO A 193     -24.929   2.810   8.096  1.00 10.00      A   
ATOM   1817  C   PRO A 193     -22.672   4.979   7.589  1.00 10.00      A   
ATOM   1818  O   PRO A 193     -22.541   4.215   6.625  1.00 10.00      A   
ATOM   1819  N   ILE A 194     -22.158   6.201   7.611  1.00 10.00      A   
ATOM   1820  HN  ILE A 194     -22.312   6.778   8.396  1.00 10.00      A   
ATOM   1821  CA  ILE A 194     -21.376   6.716   6.494  1.00 10.00      A   
ATOM   1822  CB  ILE A 194     -21.942   8.049   5.959  1.00 10.00      A   
ATOM   1823  CG1 ILE A 194     -23.367   7.855   5.430  1.00 10.00      A   
ATOM   1824  CG2 ILE A 194     -21.040   8.626   4.874  1.00 10.00      A   
ATOM   1825  CD1 ILE A 194     -23.467   6.865   4.286  1.00 10.00      A   
ATOM   1826  C   ILE A 194     -19.923   6.906   6.919  1.00 10.00      A   
ATOM   1827  O   ILE A 194     -19.635   7.645   7.862  1.00 10.00      A   
ATOM   1828  N   CYS A 195     -19.020   6.220   6.232  1.00 10.00      A   
ATOM   1829  HN  CYS A 195     -19.314   5.646   5.497  1.00 10.00      A   
ATOM   1830  CA  CYS A 195     -17.600   6.298   6.537  1.00 10.00      A   
ATOM   1831  C   CYS A 195     -16.897   7.281   5.609  1.00 10.00      A   
ATOM   1832  O   CYS A 195     -17.064   7.221   4.390  1.00 10.00      A   
ATOM   1833  CB  CYS A 195     -16.960   4.916   6.393  1.00 10.00      A   
ATOM   1834  SG  CYS A 195     -18.122   3.522   6.578  1.00 10.00      A   
ATOM   1835  N   VAL A 196     -16.121   8.186   6.189  1.00 10.00      A   
ATOM   1836  HN  VAL A 196     -16.051   8.196   7.170  1.00 10.00      A   
ATOM   1837  CA  VAL A 196     -15.379   9.177   5.418  1.00 10.00      A   
ATOM   1838  CB  VAL A 196     -15.718  10.616   5.865  1.00 10.00      A   
ATOM   1839  CG1 VAL A 196     -15.096  11.636   4.923  1.00 10.00      A   
ATOM   1840  CG2 VAL A 196     -17.222  10.814   5.957  1.00 10.00      A   
ATOM   1841  C   VAL A 196     -13.881   8.949   5.582  1.00 10.00      A   
ATOM   1842  O   VAL A 196     -13.367   8.920   6.706  1.00 10.00      A   
ATOM   1843  N   THR A 197     -13.190   8.763   4.473  1.00 10.00      A   
ATOM   1844  HN  THR A 197     -13.662   8.761   3.605  1.00 10.00      A   
ATOM   1845  CA  THR A 197     -11.755   8.536   4.505  1.00 10.00      A   
ATOM   1846  CB  THR A 197     -11.337   7.438   3.510  1.00 10.00      A   
ATOM   1847  OG1 THR A 197     -12.309   6.383   3.538  1.00 10.00      A   
ATOM   1848  HG1 THR A 197     -12.892   6.467   2.767  1.00 10.00      A   
ATOM   1849  CG2 THR A 197      -9.978   6.871   3.889  1.00 10.00      A   
ATOM   1850  C   THR A 197     -10.964   9.820   4.232  1.00 10.00      A   
ATOM   1851  O   THR A 197     -11.177  10.504   3.226  1.00 10.00      A   
ATOM   1852  N   PHE A 198     -10.058  10.141   5.146  1.00 10.00      A   
ATOM   1853  HN  PHE A 198      -9.946   9.554   5.929  1.00 10.00      A   
ATOM   1854  CA  PHE A 198      -9.215  11.321   5.032  1.00 10.00      A   
ATOM   1855  CB  PHE A 198      -9.262  12.145   6.325  1.00 10.00      A   
ATOM   1856  CG  PHE A 198     -10.643  12.432   6.841  1.00 10.00      A   
ATOM   1857  CD1 PHE A 198     -11.250  11.577   7.746  1.00 10.00      A   
ATOM   1858  CD2 PHE A 198     -11.329  13.561   6.431  1.00 10.00      A   
ATOM   1859  CE1 PHE A 198     -12.515  11.839   8.229  1.00 10.00      A   
ATOM   1860  CE2 PHE A 198     -12.596  13.830   6.909  1.00 10.00      A   
ATOM   1861  CZ  PHE A 198     -13.187  12.967   7.810  1.00 10.00      A   
ATOM   1862  C   PHE A 198      -7.776  10.889   4.786  1.00 10.00      A   
ATOM   1863  O   PHE A 198      -7.371   9.797   5.192  1.00 10.00      A   
ATOM   1864  N   SER A 199      -7.012  11.733   4.117  1.00 10.00      A   
ATOM   1865  HN  SER A 199      -7.395  12.587   3.803  1.00 10.00      A   
ATOM   1866  CA  SER A 199      -5.619  11.437   3.836  1.00 10.00      A   
ATOM   1867  CB  SER A 199      -5.427  11.156   2.346  1.00 10.00      A   
ATOM   1868  OG  SER A 199      -6.237  10.062   1.941  1.00 10.00      A   
ATOM   1869  HG  SER A 199      -7.100  10.136   2.363  1.00 10.00      A   
ATOM   1870  C   SER A 199      -4.725  12.585   4.291  1.00 10.00      A   
ATOM   1871  O   SER A 199      -5.003  13.751   4.009  1.00 10.00      A   
ATOM   1872  N   PHE A 200      -3.669  12.249   5.011  1.00 10.00      A   
ATOM   1873  HN  PHE A 200      -3.508  11.301   5.211  1.00 10.00      A   
ATOM   1874  CA  PHE A 200      -2.737  13.243   5.512  1.00 10.00      A   
ATOM   1875  CB  PHE A 200      -2.343  12.929   6.955  1.00 10.00      A   
ATOM   1876  CG  PHE A 200      -3.514  12.804   7.885  1.00 10.00      A   
ATOM   1877  CD1 PHE A 200      -3.671  11.677   8.675  1.00 10.00      A   
ATOM   1878  CD2 PHE A 200      -4.458  13.814   7.970  1.00 10.00      A   
ATOM   1879  CE1 PHE A 200      -4.747  11.559   9.531  1.00 10.00      A   
ATOM   1880  CE2 PHE A 200      -5.538  13.704   8.824  1.00 10.00      A   
ATOM   1881  CZ  PHE A 200      -5.681  12.574   9.605  1.00 10.00      A   
ATOM   1882  C   PHE A 200      -1.498  13.305   4.635  1.00 10.00      A   
ATOM   1883  O   PHE A 200      -0.929  12.270   4.269  1.00 10.00      A   
ATOM   1884  N   PHE A 201      -1.091  14.515   4.300  1.00 10.00      A   
ATOM   1885  HN  PHE A 201      -1.587  15.298   4.637  1.00 10.00      A   
ATOM   1886  CA  PHE A 201       0.074  14.729   3.466  1.00 10.00      A   
ATOM   1887  CB  PHE A 201      -0.328  15.390   2.149  1.00 10.00      A   
ATOM   1888  CG  PHE A 201      -0.648  14.414   1.062  1.00 10.00      A   
ATOM   1889  CD1 PHE A 201      -1.888  13.805   1.007  1.00 10.00      A   
ATOM   1890  CD2 PHE A 201       0.293  14.106   0.093  1.00 10.00      A   
ATOM   1891  CE1 PHE A 201      -2.187  12.906   0.006  1.00 10.00      A   
ATOM   1892  CE2 PHE A 201       0.001  13.206  -0.910  1.00 10.00      A   
ATOM   1893  CZ  PHE A 201      -1.241  12.606  -0.954  1.00 10.00      A   
ATOM   1894  C   PHE A 201       1.079  15.604   4.185  1.00 10.00      A   
ATOM   1895  O   PHE A 201       0.728  16.657   4.719  1.00 10.00      A   
ATOM   1896  N   ASN A 202       2.322  15.168   4.211  1.00 10.00      A   
ATOM   1897  HN  ASN A 202       2.543  14.315   3.775  1.00 10.00      A   
ATOM   1898  CA  ASN A 202       3.372  15.929   4.863  1.00 10.00      A   
ATOM   1899  CB  ASN A 202       4.161  15.056   5.844  1.00 10.00      A   
ATOM   1900  CG  ASN A 202       5.250  15.825   6.574  1.00 10.00      A   
ATOM   1901  OD1 ASN A 202       5.190  17.050   6.698  1.00 10.00      A   
ATOM   1902  ND2 ASN A 202       6.252  15.109   7.065  1.00 10.00      A   
ATOM   1903 HD21 ASN A 202       6.237  14.137   6.928  1.00 10.00      A   
ATOM   1904 HD22 ASN A 202       6.965  15.579   7.549  1.00 10.00      A   
ATOM   1905  C   ASN A 202       4.299  16.536   3.817  1.00 10.00      A   
ATOM   1906  O   ASN A 202       5.090  15.828   3.193  1.00 10.00      A   
ATOM   1907  N   PRO A 203       4.195  17.855   3.597  1.00 10.00      A   
ATOM   1908  CA  PRO A 203       5.027  18.561   2.618  1.00 10.00      A   
ATOM   1909  CB  PRO A 203       4.297  19.892   2.441  1.00 10.00      A   
ATOM   1910  CG  PRO A 203       3.631  20.126   3.753  1.00 10.00      A   
ATOM   1911  CD  PRO A 203       3.260  18.765   4.285  1.00 10.00      A   
ATOM   1912  C   PRO A 203       6.431  18.802   3.156  1.00 10.00      A   
ATOM   1913  O   PRO A 203       7.308  19.296   2.450  1.00 10.00      A   
ATOM   1914  N   GLN A 204       6.628  18.461   4.417  1.00 10.00      A   
ATOM   1915  HN  GLN A 204       5.887  18.073   4.928  1.00 10.00      A   
ATOM   1916  CA  GLN A 204       7.913  18.623   5.061  1.00 10.00      A   
ATOM   1917  CB  GLN A 204       7.771  19.436   6.350  1.00 10.00      A   
ATOM   1918  CG  GLN A 204       7.584  20.926   6.116  1.00 10.00      A   
ATOM   1919  CD  GLN A 204       8.592  21.764   6.877  1.00 10.00      A   
ATOM   1920  OE1 GLN A 204       8.342  22.189   8.002  1.00 10.00      A   
ATOM   1921  NE2 GLN A 204       9.743  22.004   6.270  1.00 10.00      A   
ATOM   1922 HE21 GLN A 204       9.883  21.631   5.371  1.00 10.00      A   
ATOM   1923 HE22 GLN A 204      10.410  22.541   6.743  1.00 10.00      A   
ATOM   1924  C   GLN A 204       8.516  17.256   5.351  1.00 10.00      A   
ATOM   1925  O   GLN A 204       8.201  16.273   4.676  1.00 10.00      A   
ATOM   1926  N   ASP A 205       9.375  17.197   6.350  1.00 10.00      A   
ATOM   1927  HN  ASP A 205       9.580  18.013   6.855  1.00 10.00      A   
ATOM   1928  CA  ASP A 205      10.028  15.957   6.724  1.00 10.00      A   
ATOM   1929  CB  ASP A 205      11.535  16.169   6.812  1.00 10.00      A   
ATOM   1930  CG  ASP A 205      11.914  17.253   7.791  1.00 10.00      A   
ATOM   1931  OD1 ASP A 205      12.368  16.915   8.899  1.00 10.00      A   
ATOM   1932  OD2 ASP A 205      11.762  18.447   7.450  1.00 10.00      A   
ATOM   1933  C   ASP A 205       9.485  15.431   8.048  1.00 10.00      A   
ATOM   1934  O   ASP A 205       8.637  16.068   8.677  1.00 10.00      A   
ATOM   1935  N   THR A 206       9.971  14.270   8.466  1.00 10.00      A   
ATOM   1936  HN  THR A 206      10.647  13.809   7.918  1.00 10.00      A   
ATOM   1937  CA  THR A 206       9.520  13.651   9.706  1.00 10.00      A   
ATOM   1938  CB  THR A 206       9.931  12.170   9.760  1.00 10.00      A   
ATOM   1939  OG1 THR A 206      10.082  11.678   8.421  1.00 10.00      A   
ATOM   1940  HG1 THR A 206       9.566  12.229   7.818  1.00 10.00      A   
ATOM   1941  CG2 THR A 206       8.863  11.354  10.469  1.00 10.00      A   
ATOM   1942  C   THR A 206      10.073  14.373  10.935  1.00 10.00      A   
ATOM   1943  O   THR A 206       9.420  14.434  11.980  1.00 10.00      A   
ATOM   1944  N   GLU A 207      11.264  14.941  10.802  1.00 10.00      A   
ATOM   1945  HN  GLU A 207      11.721  14.904   9.934  1.00 10.00      A   
ATOM   1946  CA  GLU A 207      11.896  15.648  11.907  1.00 10.00      A   
ATOM   1947  CB  GLU A 207      13.361  15.970  11.596  1.00 10.00      A   
ATOM   1948  CG  GLU A 207      14.211  14.754  11.254  1.00 10.00      A   
ATOM   1949  CD  GLU A 207      14.423  13.832  12.438  1.00 10.00      A   
ATOM   1950  OE1 GLU A 207      15.463  13.956  13.121  1.00 10.00      A   
ATOM   1951  OE2 GLU A 207      13.559  12.966  12.690  1.00 10.00      A   
ATOM   1952  C   GLU A 207      11.114  16.910  12.252  1.00 10.00      A   
ATOM   1953  O   GLU A 207      10.922  17.226  13.425  1.00 10.00      A   
ATOM   1954  N   GLU A 208      10.635  17.604  11.224  1.00 10.00      A   
ATOM   1955  HN  GLU A 208      10.832  17.299  10.308  1.00 10.00      A   
ATOM   1956  CA  GLU A 208       9.853  18.825  11.412  1.00 10.00      A   
ATOM   1957  CB  GLU A 208       9.859  19.669  10.138  1.00 10.00      A   
ATOM   1958  CG  GLU A 208      11.152  20.430   9.908  1.00 10.00      A   
ATOM   1959  CD  GLU A 208      11.470  21.386  11.036  1.00 10.00      A   
ATOM   1960  OE1 GLU A 208      10.812  22.444  11.127  1.00 10.00      A   
ATOM   1961  OE2 GLU A 208      12.391  21.094  11.828  1.00 10.00      A   
ATOM   1962  C   GLU A 208       8.415  18.515  11.823  1.00 10.00      A   
ATOM   1963  O   GLU A 208       7.631  19.421  12.102  1.00 10.00      A   
ATOM   1964  N   ASN A 209       8.070  17.237  11.841  1.00 10.00      A   
ATOM   1965  HN  ASN A 209       8.728  16.564  11.577  1.00 10.00      A   
ATOM   1966  CA  ASN A 209       6.733  16.812  12.234  1.00 10.00      A   
ATOM   1967  CB  ASN A 209       6.224  15.678  11.336  1.00 10.00      A   
ATOM   1968  CG  ASN A 209       5.055  14.915  11.943  1.00 10.00      A   
ATOM   1969  OD1 ASN A 209       5.233  13.839  12.517  1.00 10.00      A   
ATOM   1970  ND2 ASN A 209       3.859  15.473  11.839  1.00 10.00      A   
ATOM   1971 HD21 ASN A 209       3.790  16.350  11.382  1.00 10.00      A   
ATOM   1972 HD22 ASN A 209       3.085  14.996  12.215  1.00 10.00      A   
ATOM   1973  C   ASN A 209       6.720  16.382  13.694  1.00 10.00      A   
ATOM   1974  O   ASN A 209       5.862  16.805  14.468  1.00 10.00      A   
ATOM   1975  N   ILE A 210       7.672  15.534  14.068  1.00 10.00      A   
ATOM   1976  HN  ILE A 210       8.320  15.212  13.403  1.00 10.00      A   
ATOM   1977  CA  ILE A 210       7.763  15.056  15.440  1.00 10.00      A   
ATOM   1978  CB  ILE A 210       8.672  13.813  15.549  1.00 10.00      A   
ATOM   1979  CG1 ILE A 210       8.194  12.716  14.593  1.00 10.00      A   
ATOM   1980  CG2 ILE A 210       8.699  13.289  16.979  1.00 10.00      A   
ATOM   1981  CD1 ILE A 210       9.127  11.527  14.508  1.00 10.00      A   
ATOM   1982  C   ILE A 210       8.293  16.163  16.345  1.00 10.00      A   
ATOM   1983  O   ILE A 210       7.869  16.308  17.491  1.00 10.00      A   
ATOM   1984  N   LYS A 211       9.216  16.949  15.812  1.00 10.00      A   
ATOM   1985  HN  LYS A 211       9.502  16.790  14.887  1.00 10.00      A   
ATOM   1986  CA  LYS A 211       9.807  18.050  16.552  1.00 10.00      A   
ATOM   1987  CB  LYS A 211      11.295  17.783  16.806  1.00 10.00      A   
ATOM   1988  CG  LYS A 211      11.568  16.502  17.579  1.00 10.00      A   
ATOM   1989  CD  LYS A 211      13.026  16.089  17.488  1.00 10.00      A   
ATOM   1990  CE  LYS A 211      13.247  14.721  18.114  1.00 10.00      A   
ATOM   1991  NZ  LYS A 211      14.663  14.283  18.010  1.00 10.00      A   
ATOM   1992  HZ1 LYS A 211      15.272  14.896  18.589  1.00 10.00      A   
ATOM   1993  HZ2 LYS A 211      14.981  14.331  17.022  1.00 10.00      A   
ATOM   1994  HZ3 LYS A 211      14.760  13.301  18.343  1.00 10.00      A   
ATOM   1995  C   LYS A 211       9.617  19.340  15.769  1.00 10.00      A   
ATOM   1996  O   LYS A 211      10.577  19.937  15.281  1.00 10.00      A   
ATOM   1997  N   GLY A 212       8.365  19.749  15.632  1.00 10.00      A   
ATOM   1998  HN  GLY A 212       7.643  19.232  16.053  1.00 10.00      A   
ATOM   1999  CA  GLY A 212       8.052  20.952  14.892  1.00 10.00      A   
ATOM   2000  C   GLY A 212       7.222  21.930  15.693  1.00 10.00      A   
ATOM   2001  O   GLY A 212       6.373  21.528  16.494  1.00 10.00      A   
ATOM   2002  N   GLU A 213       7.470  23.214  15.472  1.00 10.00      A   
ATOM   2003  HN  GLU A 213       8.158  23.458  14.815  1.00 10.00      A   
ATOM   2004  CA  GLU A 213       6.753  24.274  16.167  1.00 10.00      A   
ATOM   2005  CB  GLU A 213       7.542  25.584  16.081  1.00 10.00      A   
ATOM   2006  CG  GLU A 213       6.917  26.743  16.838  1.00 10.00      A   
ATOM   2007  CD  GLU A 213       6.579  27.918  15.943  1.00 10.00      A   
ATOM   2008  OE1 GLU A 213       6.647  27.771  14.704  1.00 10.00      A   
ATOM   2009  OE2 GLU A 213       6.240  28.998  16.480  1.00 10.00      A   
ATOM   2010  C   GLU A 213       5.354  24.459  15.583  1.00 10.00      A   
ATOM   2011  O   GLU A 213       4.351  24.274  16.274  1.00 10.00      A   
ATOM   2012  N   THR A 214       5.296  24.821  14.309  1.00 10.00      A   
ATOM   2013  HN  THR A 214       6.130  24.949  13.809  1.00 10.00      A   
ATOM   2014  CA  THR A 214       4.027  25.033  13.632  1.00 10.00      A   
ATOM   2015  CB  THR A 214       4.036  26.335  12.801  1.00 10.00      A   
ATOM   2016  OG1 THR A 214       4.223  27.460  13.672  1.00 10.00      A   
ATOM   2017  HG1 THR A 214       5.137  27.464  14.007  1.00 10.00      A   
ATOM   2018  CG2 THR A 214       2.723  26.506  12.042  1.00 10.00      A   
ATOM   2019  C   THR A 214       3.676  23.844  12.742  1.00 10.00      A   
ATOM   2020  O   THR A 214       4.469  23.434  11.889  1.00 10.00      A   
ATOM   2021  N   ASN A 215       2.486  23.294  12.964  1.00 10.00      A   
ATOM   2022  HN  ASN A 215       1.917  23.669  13.669  1.00 10.00      A   
ATOM   2023  CA  ASN A 215       1.997  22.151  12.197  1.00 10.00      A   
ATOM   2024  CB  ASN A 215       0.622  21.714  12.718  1.00 10.00      A   
ATOM   2025  CG  ASN A 215       0.659  21.247  14.161  1.00 10.00      A   
ATOM   2026  OD1 ASN A 215       0.576  22.053  15.090  1.00 10.00      A   
ATOM   2027  ND2 ASN A 215       0.785  19.946  14.361  1.00 10.00      A   
ATOM   2028 HD21 ASN A 215       0.847  19.362  13.574  1.00 10.00      A   
ATOM   2029 HD22 ASN A 215       0.815  19.619  15.285  1.00 10.00      A   
ATOM   2030  C   ASN A 215       1.910  22.492  10.716  1.00 10.00      A   
ATOM   2031  O   ASN A 215       1.208  23.426  10.323  1.00 10.00      A   
ATOM   2032  N   SER A 216       2.636  21.745   9.900  1.00 10.00      A   
ATOM   2033  HN  SER A 216       3.186  21.019  10.273  1.00 10.00      A   
ATOM   2034  CA  SER A 216       2.649  21.973   8.464  1.00 10.00      A   
ATOM   2035  CB  SER A 216       4.090  22.144   7.979  1.00 10.00      A   
ATOM   2036  OG  SER A 216       4.804  23.044   8.810  1.00 10.00      A   
ATOM   2037  HG  SER A 216       4.671  22.799   9.734  1.00 10.00      A   
ATOM   2038  C   SER A 216       1.986  20.821   7.718  1.00 10.00      A   
ATOM   2039  O   SER A 216       1.986  20.786   6.487  1.00 10.00      A   
ATOM   2040  N   GLU A 217       1.426  19.881   8.469  1.00 10.00      A   
ATOM   2041  HN  GLU A 217       1.455  19.968   9.448  1.00 10.00      A   
ATOM   2042  CA  GLU A 217       0.769  18.719   7.884  1.00 10.00      A   
ATOM   2043  CB  GLU A 217       0.528  17.643   8.945  1.00 10.00      A   
ATOM   2044  CG  GLU A 217       1.791  17.137   9.633  1.00 10.00      A   
ATOM   2045  CD  GLU A 217       2.333  18.101  10.674  1.00 10.00      A   
ATOM   2046  OE1 GLU A 217       1.552  18.928  11.194  1.00 10.00      A   
ATOM   2047  OE2 GLU A 217       3.542  18.035  10.980  1.00 10.00      A   
ATOM   2048  C   GLU A 217      -0.544  19.106   7.205  1.00 10.00      A   
ATOM   2049  O   GLU A 217      -1.358  19.840   7.766  1.00 10.00      A   
ATOM   2050  N   ILE A 218      -0.745  18.599   5.999  1.00 10.00      A   
ATOM   2051  HN  ILE A 218      -0.070  17.992   5.617  1.00 10.00      A   
ATOM   2052  CA  ILE A 218      -1.942  18.891   5.223  1.00 10.00      A   
ATOM   2053  CB  ILE A 218      -1.594  19.108   3.733  1.00 10.00      A   
ATOM   2054  CG1 ILE A 218      -0.466  20.136   3.588  1.00 10.00      A   
ATOM   2055  CG2 ILE A 218      -2.822  19.548   2.946  1.00 10.00      A   
ATOM   2056  CD1 ILE A 218       0.100  20.237   2.187  1.00 10.00      A   
ATOM   2057  C   ILE A 218      -2.946  17.746   5.333  1.00 10.00      A   
ATOM   2058  O   ILE A 218      -2.573  16.574   5.289  1.00 10.00      A   
ATOM   2059  N   SER A 219      -4.217  18.090   5.480  1.00 10.00      A   
ATOM   2060  HN  SER A 219      -4.453  19.042   5.523  1.00 10.00      A   
ATOM   2061  CA  SER A 219      -5.273  17.094   5.588  1.00 10.00      A   
ATOM   2062  CB  SER A 219      -5.988  17.238   6.938  1.00 10.00      A   
ATOM   2063  OG  SER A 219      -7.106  16.371   7.034  1.00 10.00      A   
ATOM   2064  HG  SER A 219      -7.853  16.769   6.577  1.00 10.00      A   
ATOM   2065  C   SER A 219      -6.271  17.253   4.442  1.00 10.00      A   
ATOM   2066  O   SER A 219      -6.816  18.338   4.234  1.00 10.00      A   
ATOM   2067  N   ILE A 220      -6.501  16.182   3.691  1.00 10.00      A   
ATOM   2068  HN  ILE A 220      -6.039  15.337   3.896  1.00 10.00      A   
ATOM   2069  CA  ILE A 220      -7.439  16.229   2.574  1.00 10.00      A   
ATOM   2070  CB  ILE A 220      -6.738  16.119   1.197  1.00 10.00      A   
ATOM   2071  CG1 ILE A 220      -5.972  14.798   1.076  1.00 10.00      A   
ATOM   2072  CG2 ILE A 220      -5.814  17.307   0.959  1.00 10.00      A   
ATOM   2073  CD1 ILE A 220      -5.503  14.488  -0.328  1.00 10.00      A   
ATOM   2074  C   ILE A 220      -8.498  15.134   2.694  1.00 10.00      A   
ATOM   2075  O   ILE A 220      -8.225  14.042   3.195  1.00 10.00      A   
ATOM   2076  N   ILE A 221      -9.703  15.440   2.239  1.00 10.00      A   
ATOM   2077  HN  ILE A 221      -9.855  16.332   1.852  1.00 10.00      A   
ATOM   2078  CA  ILE A 221     -10.810  14.497   2.272  1.00 10.00      A   
ATOM   2079  CB  ILE A 221     -12.123  15.198   2.682  1.00 10.00      A   
ATOM   2080  CG1 ILE A 221     -11.915  16.001   3.972  1.00 10.00      A   
ATOM   2081  CG2 ILE A 221     -13.249  14.185   2.848  1.00 10.00      A   
ATOM   2082  CD1 ILE A 221     -13.115  16.820   4.394  1.00 10.00      A   
ATOM   2083  C   ILE A 221     -10.980  13.896   0.883  1.00 10.00      A   
ATOM   2084  O   ILE A 221     -11.064  14.638  -0.100  1.00 10.00      A   
ATOM   2085  N   ASP A 222     -11.027  12.564   0.812  1.00 10.00      A   
ATOM   2086  HN  ASP A 222     -10.976  12.044   1.644  1.00 10.00      A   
ATOM   2087  CA  ASP A 222     -11.164  11.845  -0.461  1.00 10.00      A   
ATOM   2088  CB  ASP A 222     -12.394  12.317  -1.253  1.00 10.00      A   
ATOM   2089  CG  ASP A 222     -12.572  11.605  -2.581  1.00 10.00      A   
ATOM   2090  OD1 ASP A 222     -13.487  10.759  -2.694  1.00 10.00      A   
ATOM   2091  OD2 ASP A 222     -11.820  11.912  -3.529  1.00 10.00      A   
ATOM   2092  C   ASP A 222      -9.887  11.978  -1.287  1.00 10.00      A   
ATOM   2093  O   ASP A 222      -9.520  13.072  -1.724  1.00 10.00      A   
ATOM   2094  N   ALA A 223      -9.204  10.866  -1.496  1.00 10.00      A   
ATOM   2095  HN  ALA A 223      -9.555  10.013  -1.156  1.00 10.00      A   
ATOM   2096  CA  ALA A 223      -7.956  10.877  -2.243  1.00 10.00      A   
ATOM   2097  CB  ALA A 223      -6.791  10.558  -1.320  1.00 10.00      A   
ATOM   2098  C   ALA A 223      -7.989   9.905  -3.410  1.00 10.00      A   
ATOM   2099  O   ALA A 223      -8.448   8.770  -3.269  1.00 10.00      A   
ATOM   2100  N   THR A 224      -7.495  10.356  -4.558  1.00 10.00      A   
ATOM   2101  HN  THR A 224      -7.152  11.279  -4.600  1.00 10.00      A   
ATOM   2102  CA  THR A 224      -7.449   9.528  -5.754  1.00 10.00      A   
ATOM   2103  CB  THR A 224      -7.360  10.385  -7.033  1.00 10.00      A   
ATOM   2104  OG1 THR A 224      -6.357  11.401  -6.874  1.00 10.00      A   
ATOM   2105  HG1 THR A 224      -6.572  11.950  -6.098  1.00 10.00      A   
ATOM   2106  CG2 THR A 224      -8.699  11.043  -7.330  1.00 10.00      A   
ATOM   2107  C   THR A 224      -6.268   8.549  -5.687  1.00 10.00      A   
ATOM   2108  O   THR A 224      -5.585   8.464  -4.664  1.00 10.00      A   
ATOM   2109  N   LEU A 225      -6.019   7.830  -6.777  1.00 10.00      A   
ATOM   2110  HN  LEU A 225      -6.580   7.959  -7.575  1.00 10.00      A   
ATOM   2111  CA  LEU A 225      -4.936   6.849  -6.824  1.00 10.00      A   
ATOM   2112  CB  LEU A 225      -4.939   6.099  -8.160  1.00 10.00      A   
ATOM   2113  CG  LEU A 225      -4.154   4.784  -8.203  1.00 10.00      A   
ATOM   2114  CD1 LEU A 225      -4.686   3.808  -7.162  1.00 10.00      A   
ATOM   2115  CD2 LEU A 225      -4.213   4.171  -9.594  1.00 10.00      A   
ATOM   2116  C   LEU A 225      -3.562   7.470  -6.552  1.00 10.00      A   
ATOM   2117  O   LEU A 225      -2.800   6.970  -5.721  1.00 10.00      A   
ATOM   2118  N   LYS A 226      -3.254   8.571  -7.230  1.00 10.00      A   
ATOM   2119  HN  LYS A 226      -3.907   8.946  -7.866  1.00 10.00      A   
ATOM   2120  CA  LYS A 226      -1.964   9.238  -7.049  1.00 10.00      A   
ATOM   2121  CB  LYS A 226      -1.695  10.262  -8.154  1.00 10.00      A   
ATOM   2122  CG  LYS A 226      -1.384   9.633  -9.502  1.00 10.00      A   
ATOM   2123  CD  LYS A 226      -1.037  10.680 -10.547  1.00 10.00      A   
ATOM   2124  CE  LYS A 226      -0.710  10.020 -11.877  1.00 10.00      A   
ATOM   2125  NZ  LYS A 226      -0.424  11.006 -12.952  1.00 10.00      A   
ATOM   2126  HZ1 LYS A 226      -0.356  10.520 -13.869  1.00 10.00      A   
ATOM   2127  HZ2 LYS A 226       0.483  11.494 -12.768  1.00 10.00      A   
ATOM   2128  HZ3 LYS A 226      -1.184  11.714 -13.004  1.00 10.00      A   
ATOM   2129  C   LYS A 226      -1.838   9.869  -5.663  1.00 10.00      A   
ATOM   2130  O   LYS A 226      -0.736  10.040  -5.145  1.00 10.00      A   
ATOM   2131  N   GLU A 227      -2.972  10.199  -5.058  1.00 10.00      A   
ATOM   2132  HN  GLU A 227      -3.822  10.032  -5.515  1.00 10.00      A   
ATOM   2133  CA  GLU A 227      -2.981  10.792  -3.726  1.00 10.00      A   
ATOM   2134  CB  GLU A 227      -4.240  11.640  -3.518  1.00 10.00      A   
ATOM   2135  CG  GLU A 227      -4.300  12.902  -4.368  1.00 10.00      A   
ATOM   2136  CD  GLU A 227      -5.669  13.559  -4.340  1.00 10.00      A   
ATOM   2137  OE1 GLU A 227      -6.645  12.914  -4.779  1.00 10.00      A   
ATOM   2138  OE2 GLU A 227      -5.777  14.722  -3.891  1.00 10.00      A   
ATOM   2139  C   GLU A 227      -2.907   9.696  -2.665  1.00 10.00      A   
ATOM   2140  O   GLU A 227      -2.561   9.941  -1.513  1.00 10.00      A   
ATOM   2141  N   GLU A 228      -3.235   8.481  -3.074  1.00 10.00      A   
ATOM   2142  HN  GLU A 228      -3.515   8.354  -4.006  1.00 10.00      A   
ATOM   2143  CA  GLU A 228      -3.215   7.333  -2.182  1.00 10.00      A   
ATOM   2144  CB  GLU A 228      -4.148   6.247  -2.726  1.00 10.00      A   
ATOM   2145  CG  GLU A 228      -4.096   4.925  -1.978  1.00 10.00      A   
ATOM   2146  CD  GLU A 228      -5.476   4.413  -1.631  1.00 10.00      A   
ATOM   2147  OE1 GLU A 228      -6.265   4.140  -2.560  1.00 10.00      A   
ATOM   2148  OE2 GLU A 228      -5.785   4.305  -0.428  1.00 10.00      A   
ATOM   2149  C   GLU A 228      -1.801   6.785  -2.020  1.00 10.00      A   
ATOM   2150  O   GLU A 228      -1.355   6.501  -0.909  1.00 10.00      A   
ATOM   2151  N   LEU A 229      -1.093   6.662  -3.135  1.00 10.00      A   
ATOM   2152  HN  LEU A 229      -1.502   6.924  -3.989  1.00 10.00      A   
ATOM   2153  CA  LEU A 229       0.268   6.135  -3.132  1.00 10.00      A   
ATOM   2154  CB  LEU A 229       0.751   5.879  -4.562  1.00 10.00      A   
ATOM   2155  CG  LEU A 229      -0.018   4.816  -5.351  1.00 10.00      A   
ATOM   2156  CD1 LEU A 229       0.475   4.751  -6.789  1.00 10.00      A   
ATOM   2157  CD2 LEU A 229       0.106   3.457  -4.683  1.00 10.00      A   
ATOM   2158  C   LEU A 229       1.253   7.045  -2.397  1.00 10.00      A   
ATOM   2159  O   LEU A 229       2.282   6.583  -1.901  1.00 10.00      A   
ATOM   2160  N   LEU A 230       0.933   8.328  -2.317  1.00 10.00      A   
ATOM   2161  HN  LEU A 230       0.089   8.638  -2.708  1.00 10.00      A   
ATOM   2162  CA  LEU A 230       1.808   9.288  -1.653  1.00 10.00      A   
ATOM   2163  CB  LEU A 230       2.047  10.501  -2.552  1.00 10.00      A   
ATOM   2164  CG  LEU A 230       2.768  10.215  -3.872  1.00 10.00      A   
ATOM   2165  CD1 LEU A 230       2.730  11.432  -4.780  1.00 10.00      A   
ATOM   2166  CD2 LEU A 230       4.204   9.780  -3.621  1.00 10.00      A   
ATOM   2167  C   LEU A 230       1.252   9.718  -0.299  1.00 10.00      A   
ATOM   2168  O   LEU A 230       1.750  10.663   0.315  1.00 10.00      A   
ATOM   2169  N   ARG A 231       0.236   9.011   0.169  1.00 10.00      A   
ATOM   2170  HN  ARG A 231      -0.102   8.255  -0.355  1.00 10.00      A   
ATOM   2171  CA  ARG A 231      -0.387   9.318   1.449  1.00 10.00      A   
ATOM   2172  CB  ARG A 231      -1.720   8.578   1.561  1.00 10.00      A   
ATOM   2173  CG  ARG A 231      -2.422   8.746   2.894  1.00 10.00      A   
ATOM   2174  CD  ARG A 231      -3.470   7.667   3.101  1.00 10.00      A   
ATOM   2175  NE  ARG A 231      -4.591   7.800   2.174  1.00 10.00      A   
ATOM   2176  HE  ARG A 231      -5.033   8.680   2.119  1.00 10.00      A   
ATOM   2177  CZ  ARG A 231      -5.043   6.811   1.414  1.00 10.00      A   
ATOM   2178  NH1 ARG A 231      -4.470   5.620   1.460  1.00 10.00      A   
ATOM   2179 HH11 ARG A 231      -4.834   4.843   0.853  1.00 10.00      A   
ATOM   2180 HH12 ARG A 231      -3.657   5.444   2.093  1.00 10.00      A   
ATOM   2181  NH2 ARG A 231      -6.066   7.013   0.594  1.00 10.00      A   
ATOM   2182 HH21 ARG A 231      -6.524   7.948   0.540  1.00 10.00      A   
ATOM   2183 HH22 ARG A 231      -6.419   6.226   0.001  1.00 10.00      A   
ATOM   2184  C   ARG A 231       0.528   8.925   2.609  1.00 10.00      A   
ATOM   2185  O   ARG A 231       1.062   7.816   2.635  1.00 10.00      A   
ATOM   2186  N   ASP A 232       0.717   9.840   3.556  1.00 10.00      A   
ATOM   2187  HN  ASP A 232       0.286  10.720   3.469  1.00 10.00      A   
ATOM   2188  CA  ASP A 232       1.562   9.573   4.718  1.00 10.00      A   
ATOM   2189  CB  ASP A 232       2.251  10.853   5.200  1.00 10.00      A   
ATOM   2190  CG  ASP A 232       3.748  10.844   4.957  1.00 10.00      A   
ATOM   2191  OD1 ASP A 232       4.456  10.035   5.599  1.00 10.00      A   
ATOM   2192  OD2 ASP A 232       4.225  11.653   4.130  1.00 10.00      A   
ATOM   2193  C   ASP A 232       0.745   8.974   5.855  1.00 10.00      A   
ATOM   2194  O   ASP A 232       1.205   8.082   6.566  1.00 10.00      A   
ATOM   2195  N   GLY A 233      -0.471   9.474   6.024  1.00 10.00      A   
ATOM   2196  HN  GLY A 233      -0.785  10.183   5.424  1.00 10.00      A   
ATOM   2197  CA  GLY A 233      -1.341   8.983   7.076  1.00 10.00      A   
ATOM   2198  C   GLY A 233      -2.777   8.884   6.607  1.00 10.00      A   
ATOM   2199  O   GLY A 233      -3.206   9.664   5.757  1.00 10.00      A   
ATOM   2200  N   VAL A 234      -3.518   7.930   7.149  1.00 10.00      A   
ATOM   2201  HN  VAL A 234      -3.125   7.344   7.827  1.00 10.00      A   
ATOM   2202  CA  VAL A 234      -4.913   7.735   6.767  1.00 10.00      A   
ATOM   2203  CB  VAL A 234      -5.107   6.404   6.001  1.00 10.00      A   
ATOM   2204  CG1 VAL A 234      -4.746   5.209   6.872  1.00 10.00      A   
ATOM   2205  CG2 VAL A 234      -6.522   6.275   5.457  1.00 10.00      A   
ATOM   2206  C   VAL A 234      -5.833   7.785   7.989  1.00 10.00      A   
ATOM   2207  O   VAL A 234      -5.472   7.320   9.071  1.00 10.00      A   
ATOM   2208  N   LEU A 235      -7.006   8.378   7.815  1.00 10.00      A   
ATOM   2209  HN  LEU A 235      -7.225   8.753   6.931  1.00 10.00      A   
ATOM   2210  CA  LEU A 235      -7.984   8.493   8.888  1.00 10.00      A   
ATOM   2211  CB  LEU A 235      -7.963   9.913   9.466  1.00 10.00      A   
ATOM   2212  CG  LEU A 235      -9.047  10.255  10.494  1.00 10.00      A   
ATOM   2213  CD1 LEU A 235      -8.815   9.506  11.796  1.00 10.00      A   
ATOM   2214  CD2 LEU A 235      -9.107  11.755  10.737  1.00 10.00      A   
ATOM   2215  C   LEU A 235      -9.372   8.176   8.350  1.00 10.00      A   
ATOM   2216  O   LEU A 235      -9.768   8.691   7.312  1.00 10.00      A   
ATOM   2217  N   THR A 236     -10.097   7.314   9.037  1.00 10.00      A   
ATOM   2218  HN  THR A 236      -9.720   6.909   9.848  1.00 10.00      A   
ATOM   2219  CA  THR A 236     -11.441   6.947   8.615  1.00 10.00      A   
ATOM   2220  CB  THR A 236     -11.509   5.469   8.181  1.00 10.00      A   
ATOM   2221  OG1 THR A 236     -10.327   5.139   7.436  1.00 10.00      A   
ATOM   2222  HG1 THR A 236     -10.234   5.750   6.694  1.00 10.00      A   
ATOM   2223  CG2 THR A 236     -12.733   5.224   7.309  1.00 10.00      A   
ATOM   2224  C   THR A 236     -12.440   7.203   9.739  1.00 10.00      A   
ATOM   2225  O   THR A 236     -12.389   6.560  10.790  1.00 10.00      A   
ATOM   2226  N   VAL A 237     -13.337   8.151   9.522  1.00 10.00      A   
ATOM   2227  HN  VAL A 237     -13.333   8.629   8.662  1.00 10.00      A   
ATOM   2228  CA  VAL A 237     -14.336   8.494  10.521  1.00 10.00      A   
ATOM   2229  CB  VAL A 237     -14.262   9.987  10.917  1.00 10.00      A   
ATOM   2230  CG1 VAL A 237     -15.326  10.330  11.952  1.00 10.00      A   
ATOM   2231  CG2 VAL A 237     -12.877  10.336  11.441  1.00 10.00      A   
ATOM   2232  C   VAL A 237     -15.737   8.165  10.024  1.00 10.00      A   
ATOM   2233  O   VAL A 237     -16.123   8.553   8.923  1.00 10.00      A   
ATOM   2234  N   THR A 238     -16.479   7.425  10.832  1.00 10.00      A   
ATOM   2235  HN  THR A 238     -16.097   7.122  11.685  1.00 10.00      A   
ATOM   2236  CA  THR A 238     -17.842   7.052  10.500  1.00 10.00      A   
ATOM   2237  CB  THR A 238     -18.085   5.554  10.786  1.00 10.00      A   
ATOM   2238  OG1 THR A 238     -16.981   4.777  10.291  1.00 10.00      A   
ATOM   2239  HG1 THR A 238     -17.315   3.958   9.899  1.00 10.00      A   
ATOM   2240  CG2 THR A 238     -19.366   5.079  10.116  1.00 10.00      A   
ATOM   2241  C   THR A 238     -18.805   7.892  11.334  1.00 10.00      A   
ATOM   2242  O   THR A 238     -18.704   7.919  12.561  1.00 10.00      A   
ATOM   2243  N   LEU A 239     -19.720   8.587  10.671  1.00 10.00      A   
ATOM   2244  HN  LEU A 239     -19.750   8.528   9.689  1.00 10.00      A   
ATOM   2245  CA  LEU A 239     -20.688   9.434  11.365  1.00 10.00      A   
ATOM   2246  CB  LEU A 239     -20.385  10.915  11.107  1.00 10.00      A   
ATOM   2247  CG  LEU A 239     -19.073  11.460  11.678  1.00 10.00      A   
ATOM   2248  CD1 LEU A 239     -18.551  12.599  10.813  1.00 10.00      A   
ATOM   2249  CD2 LEU A 239     -19.281  11.943  13.103  1.00 10.00      A   
ATOM   2250  C   LEU A 239     -22.110   9.116  10.922  1.00 10.00      A   
ATOM   2251  O   LEU A 239     -22.317   8.367   9.962  1.00 10.00      A   
ATOM   2252  N   ASN A 240     -23.084   9.683  11.628  1.00 10.00      A   
ATOM   2253  HN  ASN A 240     -22.851  10.258  12.389  1.00 10.00      A   
ATOM   2254  CA  ASN A 240     -24.491   9.476  11.307  1.00 10.00      A   
ATOM   2255  CB  ASN A 240     -25.155   8.486  12.275  1.00 10.00      A   
ATOM   2256  CG  ASN A 240     -25.206   8.948  13.727  1.00 10.00      A   
ATOM   2257  OD1 ASN A 240     -25.076  10.136  14.036  1.00 10.00      A   
ATOM   2258  ND2 ASN A 240     -25.420   8.003  14.629  1.00 10.00      A   
ATOM   2259 HD21 ASN A 240     -25.528   7.079  14.312  1.00 10.00      A   
ATOM   2260 HD22 ASN A 240     -25.473   8.264  15.577  1.00 10.00      A   
ATOM   2261  C   ASN A 240     -25.246  10.804  11.282  1.00 10.00      A   
ATOM   2262  O   ASN A 240     -24.691  11.843  11.638  1.00 10.00      A   
ATOM   2263  N   LYS A 241     -26.518  10.762  10.895  1.00 10.00      A   
ATOM   2264  HN  LYS A 241     -26.912   9.897  10.648  1.00 10.00      A   
ATOM   2265  CA  LYS A 241     -27.344  11.968  10.815  1.00 10.00      A   
ATOM   2266  CB  LYS A 241     -28.536  11.747   9.878  1.00 10.00      A   
ATOM   2267  CG  LYS A 241     -29.505  10.668  10.345  1.00 10.00      A   
ATOM   2268  CD  LYS A 241     -30.661  10.493   9.371  1.00 10.00      A   
ATOM   2269  CE  LYS A 241     -31.627  11.669   9.425  1.00 10.00      A   
ATOM   2270  NZ  LYS A 241     -32.858  11.409   8.629  1.00 10.00      A   
ATOM   2271  HZ1 LYS A 241     -32.618  11.255   7.631  1.00 10.00      A   
ATOM   2272  HZ2 LYS A 241     -33.505  12.221   8.691  1.00 10.00      A   
ATOM   2273  HZ3 LYS A 241     -33.347  10.565   8.989  1.00 10.00      A   
ATOM   2274  C   LYS A 241     -27.834  12.426  12.189  1.00 10.00      A   
ATOM   2275  O   LYS A 241     -28.630  13.360  12.295  1.00 10.00      A   
ATOM   2276  N   ASN A 242     -27.358  11.774  13.240  1.00 10.00      A   
ATOM   2277  HN  ASN A 242     -26.710  11.047  13.101  1.00 10.00      A   
ATOM   2278  CA  ASN A 242     -27.759  12.122  14.598  1.00 10.00      A   
ATOM   2279  CB  ASN A 242     -27.966  10.863  15.448  1.00 10.00      A   
ATOM   2280  CG  ASN A 242     -28.985   9.897  14.872  1.00 10.00      A   
ATOM   2281  OD1 ASN A 242     -29.953  10.299  14.222  1.00 10.00      A   
ATOM   2282  ND2 ASN A 242     -28.774   8.611  15.113  1.00 10.00      A   
ATOM   2283 HD21 ASN A 242     -27.983   8.364  15.644  1.00 10.00      A   
ATOM   2284 HD22 ASN A 242     -29.408   7.958  14.747  1.00 10.00      A   
ATOM   2285  C   ASN A 242     -26.701  13.003  15.247  1.00 10.00      A   
ATOM   2286  O   ASN A 242     -26.783  13.309  16.440  1.00 10.00      A   
ATOM   2287  N   ARG A 243     -25.709  13.401  14.444  1.00 10.00      A   
ATOM   2288  HN  ARG A 243     -25.724  13.117  13.504  1.00 10.00      A   
ATOM   2289  CA  ARG A 243     -24.602  14.244  14.905  1.00 10.00      A   
ATOM   2290  CB  ARG A 243     -25.110  15.523  15.596  1.00 10.00      A   
ATOM   2291  CG  ARG A 243     -26.063  16.359  14.757  1.00 10.00      A   
ATOM   2292  CD  ARG A 243     -25.313  17.220  13.755  1.00 10.00      A   
ATOM   2293  NE  ARG A 243     -24.740  18.416  14.370  1.00 10.00      A   
ATOM   2294  HE  ARG A 243     -24.046  18.280  15.054  1.00 10.00      A   
ATOM   2295  CZ  ARG A 243     -25.099  19.661  14.058  1.00 10.00      A   
ATOM   2296  NH1 ARG A 243     -26.030  19.882  13.135  1.00 10.00      A   
ATOM   2297 HH11 ARG A 243     -26.308  20.858  12.895  1.00 10.00      A   
ATOM   2298 HH12 ARG A 243     -26.489  19.082  12.644  1.00 10.00      A   
ATOM   2299  NH2 ARG A 243     -24.524  20.688  14.668  1.00 10.00      A   
ATOM   2300 HH21 ARG A 243     -24.802  21.662  14.427  1.00 10.00      A   
ATOM   2301 HH22 ARG A 243     -23.789  20.525  15.392  1.00 10.00      A   
ATOM   2302  C   ARG A 243     -23.681  13.464  15.842  1.00 10.00      A   
ATOM   2303  O   ARG A 243     -22.881  14.050  16.568  1.00 10.00      A   
ATOM   2304  N   GLU A 244     -23.780  12.139  15.799  1.00 10.00      A   
ATOM   2305  HN  GLU A 244     -24.398  11.723  15.159  1.00 10.00      A   
ATOM   2306  CA  GLU A 244     -22.972  11.284  16.657  1.00 10.00      A   
ATOM   2307  CB  GLU A 244     -23.829  10.169  17.268  1.00 10.00      A   
ATOM   2308  CG  GLU A 244     -25.184  10.617  17.786  1.00 10.00      A   
ATOM   2309  CD  GLU A 244     -26.064   9.449  18.185  1.00 10.00      A   
ATOM   2310  OE1 GLU A 244     -26.460   9.372  19.370  1.00 10.00      A   
ATOM   2311  OE2 GLU A 244     -26.366   8.599  17.317  1.00 10.00      A   
ATOM   2312  C   GLU A 244     -21.829  10.653  15.877  1.00 10.00      A   
ATOM   2313  O   GLU A 244     -21.948  10.388  14.678  1.00 10.00      A   
ATOM   2314  N   VAL A 245     -20.720  10.428  16.559  1.00 10.00      A   
ATOM   2315  HN  VAL A 245     -20.675  10.693  17.502  1.00 10.00      A   
ATOM   2316  CA  VAL A 245     -19.567   9.798  15.946  1.00 10.00      A   
ATOM   2317  CB  VAL A 245     -18.244  10.316  16.548  1.00 10.00      A   
ATOM   2318  CG1 VAL A 245     -17.055   9.780  15.765  1.00 10.00      A   
ATOM   2319  CG2 VAL A 245     -18.222  11.837  16.582  1.00 10.00      A   
ATOM   2320  C   VAL A 245     -19.660   8.295  16.164  1.00 10.00      A   
ATOM   2321  O   VAL A 245     -19.690   7.831  17.301  1.00 10.00      A   
ATOM   2322  N   VAL A 246     -19.717   7.540  15.081  1.00 10.00      A   
ATOM   2323  HN  VAL A 246     -19.672   7.961  14.196  1.00 10.00      A   
ATOM   2324  CA  VAL A 246     -19.823   6.093  15.175  1.00 10.00      A   
ATOM   2325  CB  VAL A 246     -20.354   5.469  13.867  1.00 10.00      A   
ATOM   2326  CG1 VAL A 246     -20.581   3.973  14.039  1.00 10.00      A   
ATOM   2327  CG2 VAL A 246     -21.640   6.155  13.430  1.00 10.00      A   
ATOM   2328  C   VAL A 246     -18.481   5.468  15.537  1.00 10.00      A   
ATOM   2329  O   VAL A 246     -18.372   4.753  16.533  1.00 10.00      A   
ATOM   2330  N   GLN A 247     -17.454   5.760  14.745  1.00 10.00      A   
ATOM   2331  HN  GLN A 247     -17.589   6.363  13.983  1.00 10.00      A   
ATOM   2332  CA  GLN A 247     -16.129   5.204  14.995  1.00 10.00      A   
ATOM   2333  CB  GLN A 247     -16.069   3.750  14.507  1.00 10.00      A   
ATOM   2334  CG  GLN A 247     -14.841   2.980  14.967  1.00 10.00      A   
ATOM   2335  CD  GLN A 247     -14.896   2.597  16.433  1.00 10.00      A   
ATOM   2336  OE1 GLN A 247     -15.963   2.333  16.983  1.00 10.00      A   
ATOM   2337  NE2 GLN A 247     -13.739   2.561  17.075  1.00 10.00      A   
ATOM   2338 HE21 GLN A 247     -12.922   2.780  16.576  1.00 10.00      A   
ATOM   2339 HE22 GLN A 247     -13.744   2.325  18.030  1.00 10.00      A   
ATOM   2340  C   GLN A 247     -15.034   6.019  14.312  1.00 10.00      A   
ATOM   2341  O   GLN A 247     -15.228   6.541  13.213  1.00 10.00      A   
ATOM   2342  N   VAL A 248     -13.894   6.137  14.985  1.00 10.00      A   
ATOM   2343  HN  VAL A 248     -13.825   5.731  15.879  1.00 10.00      A   
ATOM   2344  CA  VAL A 248     -12.743   6.856  14.453  1.00 10.00      A   
ATOM   2345  CB  VAL A 248     -12.318   8.015  15.380  1.00 10.00      A   
ATOM   2346  CG1 VAL A 248     -11.145   8.784  14.786  1.00 10.00      A   
ATOM   2347  CG2 VAL A 248     -13.490   8.950  15.637  1.00 10.00      A   
ATOM   2348  C   VAL A 248     -11.583   5.876  14.308  1.00 10.00      A   
ATOM   2349  O   VAL A 248     -11.137   5.291  15.293  1.00 10.00      A   
ATOM   2350  N   SER A 249     -11.115   5.682  13.087  1.00 10.00      A   
ATOM   2351  HN  SER A 249     -11.513   6.172  12.334  1.00 10.00      A   
ATOM   2352  CA  SER A 249     -10.025   4.754  12.836  1.00 10.00      A   
ATOM   2353  CB  SER A 249     -10.488   3.677  11.858  1.00 10.00      A   
ATOM   2354  OG  SER A 249     -11.829   3.302  12.119  1.00 10.00      A   
ATOM   2355  HG  SER A 249     -12.420   3.996  11.805  1.00 10.00      A   
ATOM   2356  C   SER A 249      -8.788   5.453  12.284  1.00 10.00      A   
ATOM   2357  O   SER A 249      -8.858   6.152  11.273  1.00 10.00      A   
ATOM   2358  N   LYS A 250      -7.663   5.266  12.961  1.00 10.00      A   
ATOM   2359  HN  LYS A 250      -7.684   4.720  13.779  1.00 10.00      A   
ATOM   2360  CA  LYS A 250      -6.397   5.847  12.531  1.00 10.00      A   
ATOM   2361  CB  LYS A 250      -6.244   7.287  13.025  1.00 10.00      A   
ATOM   2362  CG  LYS A 250      -5.132   8.056  12.325  1.00 10.00      A   
ATOM   2363  CD  LYS A 250      -4.689   9.272  13.123  1.00 10.00      A   
ATOM   2364  CE  LYS A 250      -4.035   8.873  14.440  1.00 10.00      A   
ATOM   2365  NZ  LYS A 250      -2.988   7.834  14.257  1.00 10.00      A   
ATOM   2366  HZ1 LYS A 250      -2.453   7.706  15.139  1.00 10.00      A   
ATOM   2367  HZ2 LYS A 250      -2.326   8.117  13.506  1.00 10.00      A   
ATOM   2368  HZ3 LYS A 250      -3.424   6.925  13.996  1.00 10.00      A   
ATOM   2369  C   LYS A 250      -5.235   4.995  13.030  1.00 10.00      A   
ATOM   2370  O   LYS A 250      -4.533   5.370  13.970  1.00 10.00      A   
ATOM   2371  N   ALA A 251      -5.047   3.843  12.405  1.00 10.00      A   
ATOM   2372  HN  ALA A 251      -5.641   3.600  11.663  1.00 10.00      A   
ATOM   2373  CA  ALA A 251      -3.980   2.927  12.788  1.00 10.00      A   
ATOM   2374  CB  ALA A 251      -4.225   1.542  12.207  1.00 10.00      A   
ATOM   2375  C   ALA A 251      -2.607   3.447  12.380  1.00 10.00      A   
ATOM   2376  O   ALA A 251      -2.145   3.206  11.263  1.00 10.00      A   
ATOM   2377  N   GLY A 252      -1.963   4.162  13.294  1.00 10.00      A   
ATOM   2378  HN  GLY A 252      -2.395   4.338  14.158  1.00 10.00      A   
ATOM   2379  CA  GLY A 252      -0.645   4.698  13.031  1.00 10.00      A   
ATOM   2380  C   GLY A 252      -0.656   5.771  11.968  1.00 10.00      A   
ATOM   2381  O   GLY A 252      -1.596   6.569  11.890  1.00 10.00      A   
ATOM   2382  N   GLY A 253       0.383   5.783  11.147  1.00 10.00      A   
ATOM   2383  HN  GLY A 253       1.097   5.122  11.266  1.00 10.00      A   
ATOM   2384  CA  GLY A 253       0.485   6.763  10.090  1.00 10.00      A   
ATOM   2385  C   GLY A 253       1.204   8.012  10.545  1.00 10.00      A   
ATOM   2386  O   GLY A 253       1.930   7.991  11.540  1.00 10.00      A   
ATOM   2387  N   LEU A 254       0.999   9.099   9.818  1.00 10.00      A   
ATOM   2388  HN  LEU A 254       0.401   9.045   9.045  1.00 10.00      A   
ATOM   2389  CA  LEU A 254       1.628  10.372  10.141  1.00 10.00      A   
ATOM   2390  CB  LEU A 254       1.458  11.348   8.973  1.00 10.00      A   
ATOM   2391  CG  LEU A 254       2.081  12.736   9.141  1.00 10.00      A   
ATOM   2392  CD1 LEU A 254       3.597  12.668   9.037  1.00 10.00      A   
ATOM   2393  CD2 LEU A 254       1.512  13.703   8.116  1.00 10.00      A   
ATOM   2394  C   LEU A 254       1.012  10.962  11.408  1.00 10.00      A   
ATOM   2395  O   LEU A 254      -0.204  11.146  11.481  1.00 10.00      A   
ATOM   2396  N   PRO A 255       1.838  11.243  12.430  1.00 10.00      A   
ATOM   2397  CA  PRO A 255       1.366  11.823  13.693  1.00 10.00      A   
ATOM   2398  CB  PRO A 255       2.636  11.937  14.542  1.00 10.00      A   
ATOM   2399  CG  PRO A 255       3.606  10.999  13.909  1.00 10.00      A   
ATOM   2400  CD  PRO A 255       3.291  11.015  12.443  1.00 10.00      A   
ATOM   2401  C   PRO A 255       0.755  13.203  13.470  1.00 10.00      A   
ATOM   2402  O   PRO A 255       1.451  14.149  13.094  1.00 10.00      A   
ATOM   2403  N   MET A 256      -0.544  13.306  13.701  1.00 10.00      A   
ATOM   2404  HN  MET A 256      -1.036  12.519  14.017  1.00 10.00      A   
ATOM   2405  CA  MET A 256      -1.259  14.556  13.507  1.00 10.00      A   
ATOM   2406  CB  MET A 256      -2.485  14.332  12.613  1.00 10.00      A   
ATOM   2407  CG  MET A 256      -2.158  13.930  11.184  1.00 10.00      A   
ATOM   2408  SD  MET A 256      -1.473  15.285  10.214  1.00 10.00      A   
ATOM   2409  CE  MET A 256      -2.881  16.388  10.121  1.00 10.00      A   
ATOM   2410  C   MET A 256      -1.698  15.157  14.833  1.00 10.00      A   
ATOM   2411  O   MET A 256      -1.820  14.452  15.841  1.00 10.00      A   
ATOM   2412  N   ASP A 257      -1.924  16.463  14.826  1.00 10.00      A   
ATOM   2413  HN  ASP A 257      -1.779  16.967  13.995  1.00 10.00      A   
ATOM   2414  CA  ASP A 257      -2.369  17.177  16.016  1.00 10.00      A   
ATOM   2415  CB  ASP A 257      -2.206  18.690  15.821  1.00 10.00      A   
ATOM   2416  CG  ASP A 257      -3.233  19.513  16.572  1.00 10.00      A   
ATOM   2417  OD1 ASP A 257      -3.248  19.472  17.823  1.00 10.00      A   
ATOM   2418  OD2 ASP A 257      -4.036  20.204  15.911  1.00 10.00      A   
ATOM   2419  C   ASP A 257      -3.817  16.811  16.342  1.00 10.00      A   
ATOM   2420  O   ASP A 257      -4.667  16.756  15.450  1.00 10.00      A   
ATOM   2421  N   ALA A 258      -4.078  16.545  17.621  1.00 10.00      A   
ATOM   2422  HN  ALA A 258      -3.343  16.602  18.271  1.00 10.00      A   
ATOM   2423  CA  ALA A 258      -5.410  16.160  18.092  1.00 10.00      A   
ATOM   2424  CB  ALA A 258      -5.406  15.955  19.600  1.00 10.00      A   
ATOM   2425  C   ALA A 258      -6.489  17.162  17.694  1.00 10.00      A   
ATOM   2426  O   ALA A 258      -7.595  16.771  17.322  1.00 10.00      A   
ATOM   2427  N   LEU A 259      -6.163  18.448  17.757  1.00 10.00      A   
ATOM   2428  HN  LEU A 259      -5.255  18.702  18.038  1.00 10.00      A   
ATOM   2429  CA  LEU A 259      -7.118  19.492  17.404  1.00 10.00      A   
ATOM   2430  CB  LEU A 259      -6.594  20.872  17.794  1.00 10.00      A   
ATOM   2431  CG  LEU A 259      -6.617  21.206  19.285  1.00 10.00      A   
ATOM   2432  CD1 LEU A 259      -6.160  22.638  19.515  1.00 10.00      A   
ATOM   2433  CD2 LEU A 259      -8.008  20.989  19.860  1.00 10.00      A   
ATOM   2434  C   LEU A 259      -7.451  19.450  15.918  1.00 10.00      A   
ATOM   2435  O   LEU A 259      -8.613  19.574  15.528  1.00 10.00      A   
ATOM   2436  N   THR A 260      -6.423  19.274  15.097  1.00 10.00      A   
ATOM   2437  HN  THR A 260      -5.515  19.213  15.476  1.00 10.00      A   
ATOM   2438  CA  THR A 260      -6.594  19.195  13.653  1.00 10.00      A   
ATOM   2439  CB  THR A 260      -5.228  19.087  12.939  1.00 10.00      A   
ATOM   2440  OG1 THR A 260      -4.409  20.203  13.315  1.00 10.00      A   
ATOM   2441  HG1 THR A 260      -4.258  20.188  14.276  1.00 10.00      A   
ATOM   2442  CG2 THR A 260      -5.397  19.086  11.427  1.00 10.00      A   
ATOM   2443  C   THR A 260      -7.474  18.001  13.287  1.00 10.00      A   
ATOM   2444  O   THR A 260      -8.319  18.090  12.397  1.00 10.00      A   
ATOM   2445  N   LEU A 261      -7.290  16.893  14.002  1.00 10.00      A   
ATOM   2446  HN  LEU A 261      -6.603  16.886  14.705  1.00 10.00      A   
ATOM   2447  CA  LEU A 261      -8.077  15.689  13.762  1.00 10.00      A   
ATOM   2448  CB  LEU A 261      -7.615  14.549  14.670  1.00 10.00      A   
ATOM   2449  CG  LEU A 261      -6.212  14.002  14.408  1.00 10.00      A   
ATOM   2450  CD1 LEU A 261      -5.849  12.954  15.447  1.00 10.00      A   
ATOM   2451  CD2 LEU A 261      -6.116  13.417  13.010  1.00 10.00      A   
ATOM   2452  C   LEU A 261      -9.559  15.962  13.988  1.00 10.00      A   
ATOM   2453  O   LEU A 261     -10.419  15.439  13.277  1.00 10.00      A   
ATOM   2454  N   MET A 262      -9.851  16.798  14.976  1.00 10.00      A   
ATOM   2455  HN  MET A 262      -9.121  17.191  15.502  1.00 10.00      A   
ATOM   2456  CA  MET A 262     -11.228  17.152  15.294  1.00 10.00      A   
ATOM   2457  CB  MET A 262     -11.304  17.881  16.636  1.00 10.00      A   
ATOM   2458  CG  MET A 262     -10.871  17.029  17.816  1.00 10.00      A   
ATOM   2459  SD  MET A 262     -10.884  17.929  19.377  1.00 10.00      A   
ATOM   2460  CE  MET A 262     -12.646  18.111  19.645  1.00 10.00      A   
ATOM   2461  C   MET A 262     -11.832  18.003  14.186  1.00 10.00      A   
ATOM   2462  O   MET A 262     -13.026  17.911  13.900  1.00 10.00      A   
ATOM   2463  N   LYS A 263     -10.993  18.821  13.555  1.00 10.00      A   
ATOM   2464  HN  LYS A 263     -10.053  18.843  13.832  1.00 10.00      A   
ATOM   2465  CA  LYS A 263     -11.433  19.684  12.461  1.00 10.00      A   
ATOM   2466  CB  LYS A 263     -10.279  20.553  11.949  1.00 10.00      A   
ATOM   2467  CG  LYS A 263      -9.879  21.691  12.870  1.00 10.00      A   
ATOM   2468  CD  LYS A 263      -8.817  22.564  12.223  1.00 10.00      A   
ATOM   2469  CE  LYS A 263      -8.510  23.783  13.073  1.00 10.00      A   
ATOM   2470  NZ  LYS A 263      -7.533  24.691  12.418  1.00 10.00      A   
ATOM   2471  HZ1 LYS A 263      -7.915  25.046  11.515  1.00 10.00      A   
ATOM   2472  HZ2 LYS A 263      -6.645  24.187  12.231  1.00 10.00      A   
ATOM   2473  HZ3 LYS A 263      -7.332  25.501  13.039  1.00 10.00      A   
ATOM   2474  C   LYS A 263     -11.978  18.841  11.316  1.00 10.00      A   
ATOM   2475  O   LYS A 263     -13.071  19.096  10.804  1.00 10.00      A   
ATOM   2476  N   CYS A 264     -11.211  17.823  10.934  1.00 10.00      A   
ATOM   2477  HN  CYS A 264     -10.350  17.676  11.387  1.00 10.00      A   
ATOM   2478  CA  CYS A 264     -11.602  16.925   9.854  1.00 10.00      A   
ATOM   2479  CB  CYS A 264     -10.521  15.867   9.630  1.00 10.00      A   
ATOM   2480  SG  CYS A 264      -8.833  16.511   9.683  1.00 10.00      A   
ATOM   2481  HG  CYS A 264      -8.211  16.136   8.572  1.00 10.00      A   
ATOM   2482  C   CYS A 264     -12.935  16.255  10.169  1.00 10.00      A   
ATOM   2483  O   CYS A 264     -13.816  16.184   9.315  1.00 10.00      A   
ATOM   2484  N   CYS A 265     -13.085  15.791  11.406  1.00 10.00      A   
ATOM   2485  HN  CYS A 265     -12.352  15.898  12.049  1.00 10.00      A   
ATOM   2486  CA  CYS A 265     -14.311  15.125  11.832  1.00 10.00      A   
ATOM   2487  CB  CYS A 265     -14.139  14.531  13.233  1.00 10.00      A   
ATOM   2488  SG  CYS A 265     -12.671  13.493  13.433  1.00 10.00      A   
ATOM   2489  HG  CYS A 265     -11.608  14.290  13.470  1.00 10.00      A   
ATOM   2490  C   CYS A 265     -15.503  16.082  11.812  1.00 10.00      A   
ATOM   2491  O   CYS A 265     -16.620  15.696  11.462  1.00 10.00      A   
ATOM   2492  N   HIS A 266     -15.257  17.333  12.175  1.00 10.00      A   
ATOM   2493  HN  HIS A 266     -14.341  17.585  12.433  1.00 10.00      A   
ATOM   2494  CA  HIS A 266     -16.309  18.343  12.208  1.00 10.00      A   
ATOM   2495  CB  HIS A 266     -15.835  19.596  12.947  1.00 10.00      A   
ATOM   2496  CG  HIS A 266     -16.026  19.540  14.432  1.00 10.00      A   
ATOM   2497  ND1 HIS A 266     -17.267  19.447  15.031  1.00 10.00      A   
ATOM   2498  HD1 HIS A 266     -18.131  19.402  14.565  1.00 10.00      A   
ATOM   2499  CD2 HIS A 266     -15.126  19.569  15.441  1.00 10.00      A   
ATOM   2500  CE1 HIS A 266     -17.119  19.422  16.341  1.00 10.00      A   
ATOM   2501  NE2 HIS A 266     -15.833  19.495  16.616  1.00 10.00      A   
ATOM   2502  HE2 HIS A 266     -15.444  19.497  17.520  1.00 10.00      A   
ATOM   2503  C   HIS A 266     -16.792  18.711  10.808  1.00 10.00      A   
ATOM   2504  O   HIS A 266     -17.991  18.675  10.527  1.00 10.00      A   
ATOM   2505  N   GLU A 267     -15.852  19.046   9.932  1.00 10.00      A   
ATOM   2506  HN  GLU A 267     -14.907  19.032  10.212  1.00 10.00      A   
ATOM   2507  CA  GLU A 267     -16.178  19.440   8.566  1.00 10.00      A   
ATOM   2508  CB  GLU A 267     -14.961  20.071   7.883  1.00 10.00      A   
ATOM   2509  CG  GLU A 267     -14.593  21.436   8.448  1.00 10.00      A   
ATOM   2510  CD  GLU A 267     -13.328  22.010   7.844  1.00 10.00      A   
ATOM   2511  OE1 GLU A 267     -12.982  21.638   6.704  1.00 10.00      A   
ATOM   2512  OE2 GLU A 267     -12.674  22.848   8.506  1.00 10.00      A   
ATOM   2513  C   GLU A 267     -16.729  18.280   7.741  1.00 10.00      A   
ATOM   2514  O   GLU A 267     -17.505  18.490   6.811  1.00 10.00      A   
ATOM   2515  N   ALA A 268     -16.342  17.061   8.095  1.00 10.00      A   
ATOM   2516  HN  ALA A 268     -15.725  16.954   8.853  1.00 10.00      A   
ATOM   2517  CA  ALA A 268     -16.794  15.874   7.378  1.00 10.00      A   
ATOM   2518  CB  ALA A 268     -16.133  14.632   7.940  1.00 10.00      A   
ATOM   2519  C   ALA A 268     -18.309  15.711   7.424  1.00 10.00      A   
ATOM   2520  O   ALA A 268     -18.922  15.257   6.453  1.00 10.00      A   
ATOM   2521  N   TYR A 269     -18.914  16.089   8.547  1.00 10.00      A   
ATOM   2522  HN  TYR A 269     -18.378  16.466   9.279  1.00 10.00      A   
ATOM   2523  CA  TYR A 269     -20.354  15.955   8.711  1.00 10.00      A   
ATOM   2524  CB  TYR A 269     -20.816  16.346  10.116  1.00 10.00      A   
ATOM   2525  CG  TYR A 269     -22.297  16.123  10.310  1.00 10.00      A   
ATOM   2526  CD1 TYR A 269     -22.801  14.846  10.510  1.00 10.00      A   
ATOM   2527  CD2 TYR A 269     -23.195  17.183  10.261  1.00 10.00      A   
ATOM   2528  CE1 TYR A 269     -24.157  14.628  10.655  1.00 10.00      A   
ATOM   2529  CE2 TYR A 269     -24.552  16.973  10.411  1.00 10.00      A   
ATOM   2530  CZ  TYR A 269     -25.028  15.693  10.606  1.00 10.00      A   
ATOM   2531  OH  TYR A 269     -26.380  15.475  10.748  1.00 10.00      A   
ATOM   2532  HH  TYR A 269     -26.861  15.965  10.057  1.00 10.00      A   
ATOM   2533  C   TYR A 269     -21.141  16.730   7.659  1.00 10.00      A   
ATOM   2534  O   TYR A 269     -22.194  16.273   7.209  1.00 10.00      A   
ATOM   2535  N   SER A 270     -20.626  17.890   7.256  1.00 10.00      A   
ATOM   2536  HN  SER A 270     -19.775  18.194   7.634  1.00 10.00      A   
ATOM   2537  CA  SER A 270     -21.303  18.715   6.262  1.00 10.00      A   
ATOM   2538  CB  SER A 270     -20.539  20.020   6.013  1.00 10.00      A   
ATOM   2539  OG  SER A 270     -19.299  19.780   5.367  1.00 10.00      A   
ATOM   2540  HG  SER A 270     -18.665  19.425   6.005  1.00 10.00      A   
ATOM   2541  C   SER A 270     -21.507  17.942   4.960  1.00 10.00      A   
ATOM   2542  O   SER A 270     -22.512  18.122   4.267  1.00 10.00      A   
ATOM   2543  N   ILE A 271     -20.559  17.062   4.650  1.00 10.00      A   
ATOM   2544  HN  ILE A 271     -19.791  16.956   5.252  1.00 10.00      A   
ATOM   2545  CA  ILE A 271     -20.628  16.250   3.446  1.00 10.00      A   
ATOM   2546  CB  ILE A 271     -19.253  15.646   3.094  1.00 10.00      A   
ATOM   2547  CG1 ILE A 271     -18.165  16.724   3.137  1.00 10.00      A   
ATOM   2548  CG2 ILE A 271     -19.302  14.988   1.723  1.00 10.00      A   
ATOM   2549  CD1 ILE A 271     -16.757  16.172   3.092  1.00 10.00      A   
ATOM   2550  C   ILE A 271     -21.632  15.123   3.641  1.00 10.00      A   
ATOM   2551  O   ILE A 271     -22.486  14.885   2.787  1.00 10.00      A   
ATOM   2552  N   ILE A 272     -21.536  14.448   4.784  1.00 10.00      A   
ATOM   2553  HN  ILE A 272     -20.834  14.694   5.425  1.00 10.00      A   
ATOM   2554  CA  ILE A 272     -22.439  13.346   5.108  1.00 10.00      A   
ATOM   2555  CB  ILE A 272     -22.105  12.716   6.478  1.00 10.00      A   
ATOM   2556  CG1 ILE A 272     -20.682  12.156   6.456  1.00 10.00      A   
ATOM   2557  CG2 ILE A 272     -23.102  11.619   6.830  1.00 10.00      A   
ATOM   2558  CD1 ILE A 272     -20.262  11.487   7.743  1.00 10.00      A   
ATOM   2559  C   ILE A 272     -23.890  13.810   5.086  1.00 10.00      A   
ATOM   2560  O   ILE A 272     -24.772  13.101   4.597  1.00 10.00      A   
ATOM   2561  N   GLU A 273     -24.124  15.013   5.597  1.00 10.00      A   
ATOM   2562  HN  GLU A 273     -23.374  15.523   5.977  1.00 10.00      A   
ATOM   2563  CA  GLU A 273     -25.462  15.591   5.626  1.00 10.00      A   
ATOM   2564  CB  GLU A 273     -25.443  16.961   6.315  1.00 10.00      A   
ATOM   2565  CG  GLU A 273     -26.822  17.513   6.649  1.00 10.00      A   
ATOM   2566  CD  GLU A 273     -27.567  16.660   7.656  1.00 10.00      A   
ATOM   2567  OE1 GLU A 273     -27.531  16.985   8.862  1.00 10.00      A   
ATOM   2568  OE2 GLU A 273     -28.205  15.666   7.248  1.00 10.00      A   
ATOM   2569  C   GLU A 273     -26.016  15.709   4.207  1.00 10.00      A   
ATOM   2570  O   GLU A 273     -27.215  15.549   3.975  1.00 10.00      A   
ATOM   2571  N   LYS A 274     -25.130  15.984   3.256  1.00 10.00      A   
ATOM   2572  HN  LYS A 274     -24.187  16.104   3.501  1.00 10.00      A   
ATOM   2573  CA  LYS A 274     -25.522  16.101   1.858  1.00 10.00      A   
ATOM   2574  CB  LYS A 274     -24.445  16.826   1.045  1.00 10.00      A   
ATOM   2575  CG  LYS A 274     -24.334  18.318   1.310  1.00 10.00      A   
ATOM   2576  CD  LYS A 274     -23.257  18.946   0.438  1.00 10.00      A   
ATOM   2577  CE  LYS A 274     -23.204  20.457   0.605  1.00 10.00      A   
ATOM   2578  NZ  LYS A 274     -22.248  21.093  -0.341  1.00 10.00      A   
ATOM   2579  HZ1 LYS A 274     -22.199  22.119  -0.164  1.00 10.00      A   
ATOM   2580  HZ2 LYS A 274     -22.556  20.938  -1.324  1.00 10.00      A   
ATOM   2581  HZ3 LYS A 274     -21.299  20.688  -0.221  1.00 10.00      A   
ATOM   2582  C   LYS A 274     -25.752  14.717   1.264  1.00 10.00      A   
ATOM   2583  O   LYS A 274     -26.700  14.502   0.506  1.00 10.00      A   
ATOM   2584  N   ILE A 275     -24.870  13.786   1.619  1.00 10.00      A   
ATOM   2585  HN  ILE A 275     -24.133  14.037   2.220  1.00 10.00      A   
ATOM   2586  CA  ILE A 275     -24.946  12.411   1.137  1.00 10.00      A   
ATOM   2587  CB  ILE A 275     -23.750  11.567   1.633  1.00 10.00      A   
ATOM   2588  CG1 ILE A 275     -22.435  12.155   1.118  1.00 10.00      A   
ATOM   2589  CG2 ILE A 275     -23.889  10.117   1.190  1.00 10.00      A   
ATOM   2590  CD1 ILE A 275     -21.202  11.466   1.663  1.00 10.00      A   
ATOM   2591  C   ILE A 275     -26.252  11.742   1.557  1.00 10.00      A   
ATOM   2592  O   ILE A 275     -26.981  11.218   0.718  1.00 10.00      A   
ATOM   2593  N   THR A 276     -26.551  11.779   2.851  1.00 10.00      A   
ATOM   2594  HN  THR A 276     -25.934  12.226   3.473  1.00 10.00      A   
ATOM   2595  CA  THR A 276     -27.770  11.171   3.377  1.00 10.00      A   
ATOM   2596  CB  THR A 276     -27.876  11.374   4.900  1.00 10.00      A   
ATOM   2597  OG1 THR A 276     -26.604  11.097   5.504  1.00 10.00      A   
ATOM   2598  HG1 THR A 276     -26.255  11.913   5.894  1.00 10.00      A   
ATOM   2599  CG2 THR A 276     -28.927  10.449   5.497  1.00 10.00      A   
ATOM   2600  C   THR A 276     -29.011  11.754   2.707  1.00 10.00      A   
ATOM   2601  O   THR A 276     -29.921  11.022   2.308  1.00 10.00      A   
ATOM   2602  N   ASP A 277     -29.023  13.070   2.564  1.00 10.00      A   
ATOM   2603  HN  ASP A 277     -28.257  13.591   2.887  1.00 10.00      A   
ATOM   2604  CA  ASP A 277     -30.143  13.768   1.946  1.00 10.00      A   
ATOM   2605  CB  ASP A 277     -29.942  15.280   2.074  1.00 10.00      A   
ATOM   2606  CG  ASP A 277     -31.101  16.090   1.537  1.00 10.00      A   
ATOM   2607  OD1 ASP A 277     -32.206  16.013   2.114  1.00 10.00      A   
ATOM   2608  OD2 ASP A 277     -30.901  16.831   0.551  1.00 10.00      A   
ATOM   2609  C   ASP A 277     -30.297  13.369   0.478  1.00 10.00      A   
ATOM   2610  O   ASP A 277     -31.409  13.330  -0.055  1.00 10.00      A   
ATOM   2611  N   GLN A 278     -29.173  13.042  -0.157  1.00 10.00      A   
ATOM   2612  HN  GLN A 278     -28.325  13.065   0.336  1.00 10.00      A   
ATOM   2613  CA  GLN A 278     -29.166  12.643  -1.559  1.00 10.00      A   
ATOM   2614  CB  GLN A 278     -27.777  12.864  -2.168  1.00 10.00      A   
ATOM   2615  CG  GLN A 278     -27.714  12.711  -3.682  1.00 10.00      A   
ATOM   2616  CD  GLN A 278     -26.298  12.815  -4.220  1.00 10.00      A   
ATOM   2617  OE1 GLN A 278     -25.334  12.461  -3.537  1.00 10.00      A   
ATOM   2618  NE2 GLN A 278     -26.162  13.294  -5.446  1.00 10.00      A   
ATOM   2619 HE21 GLN A 278     -26.972  13.552  -5.936  1.00 10.00      A   
ATOM   2620 HE22 GLN A 278     -25.252  13.378  -5.817  1.00 10.00      A   
ATOM   2621  C   GLN A 278     -29.590  11.184  -1.720  1.00 10.00      A   
ATOM   2622  O   GLN A 278     -30.388  10.857  -2.600  1.00 10.00      A   
ATOM   2623  N   ILE A 279     -29.055  10.314  -0.866  1.00 10.00      A   
ATOM   2624  HN  ILE A 279     -28.412  10.636  -0.194  1.00 10.00      A   
ATOM   2625  CA  ILE A 279     -29.378   8.888  -0.911  1.00 10.00      A   
ATOM   2626  CB  ILE A 279     -28.616   8.088   0.168  1.00 10.00      A   
ATOM   2627  CG1 ILE A 279     -27.110   8.145  -0.091  1.00 10.00      A   
ATOM   2628  CG2 ILE A 279     -29.092   6.642   0.205  1.00 10.00      A   
ATOM   2629  CD1 ILE A 279     -26.285   7.384   0.923  1.00 10.00      A   
ATOM   2630  C   ILE A 279     -30.877   8.659  -0.749  1.00 10.00      A   
ATOM   2631  O   ILE A 279     -31.496   7.942  -1.539  1.00 10.00      A   
ATOM   2632  N   LEU A 280     -31.460   9.284   0.269  1.00 10.00      A   
ATOM   2633  HN  LEU A 280     -30.913   9.848   0.862  1.00 10.00      A   
ATOM   2634  CA  LEU A 280     -32.889   9.150   0.531  1.00 10.00      A   
ATOM   2635  CB  LEU A 280     -33.266   9.831   1.849  1.00 10.00      A   
ATOM   2636  CG  LEU A 280     -32.646   9.227   3.112  1.00 10.00      A   
ATOM   2637  CD1 LEU A 280     -33.014  10.048   4.339  1.00 10.00      A   
ATOM   2638  CD2 LEU A 280     -33.069   7.774   3.283  1.00 10.00      A   
ATOM   2639  C   LEU A 280     -33.708   9.719  -0.623  1.00 10.00      A   
ATOM   2640  O   LEU A 280     -34.796   9.227  -0.926  1.00 10.00      A   
ATOM   2641  N   GLN A 281     -33.172  10.754  -1.261  1.00 10.00      A   
ATOM   2642  HN  GLN A 281     -32.308  11.103  -0.957  1.00 10.00      A   
ATOM   2643  CA  GLN A 281     -33.826  11.386  -2.396  1.00 10.00      A   
ATOM   2644  CB  GLN A 281     -33.042  12.636  -2.815  1.00 10.00      A   
ATOM   2645  CG  GLN A 281     -33.510  13.278  -4.109  1.00 10.00      A   
ATOM   2646  CD  GLN A 281     -34.807  14.038  -3.949  1.00 10.00      A   
ATOM   2647  OE1 GLN A 281     -35.103  14.566  -2.878  1.00 10.00      A   
ATOM   2648  NE2 GLN A 281     -35.588  14.098  -5.013  1.00 10.00      A   
ATOM   2649 HE21 GLN A 281     -35.285  13.644  -5.842  1.00 10.00      A   
ATOM   2650 HE22 GLN A 281     -36.436  14.588  -4.939  1.00 10.00      A   
ATOM   2651  C   GLN A 281     -33.906  10.397  -3.554  1.00 10.00      A   
ATOM   2652  O   GLN A 281     -34.975  10.169  -4.120  1.00 10.00      A   
ATOM   2653  N   LEU A 282     -32.766   9.796  -3.880  1.00 10.00      A   
ATOM   2654  HN  LEU A 282     -31.946  10.022  -3.381  1.00 10.00      A   
ATOM   2655  CA  LEU A 282     -32.689   8.825  -4.964  1.00 10.00      A   
ATOM   2656  CB  LEU A 282     -31.245   8.379  -5.183  1.00 10.00      A   
ATOM   2657  CG  LEU A 282     -30.259   9.470  -5.607  1.00 10.00      A   
ATOM   2658  CD1 LEU A 282     -28.838   8.932  -5.614  1.00 10.00      A   
ATOM   2659  CD2 LEU A 282     -30.625  10.027  -6.974  1.00 10.00      A   
ATOM   2660  C   LEU A 282     -33.574   7.613  -4.688  1.00 10.00      A   
ATOM   2661  O   LEU A 282     -34.251   7.115  -5.588  1.00 10.00      A   
ATOM   2662  N   LEU A 283     -33.573   7.155  -3.440  1.00 10.00      A   
ATOM   2663  HN  LEU A 283     -33.008   7.599  -2.769  1.00 10.00      A   
ATOM   2664  CA  LEU A 283     -34.382   6.007  -3.042  1.00 10.00      A   
ATOM   2665  CB  LEU A 283     -34.137   5.658  -1.574  1.00 10.00      A   
ATOM   2666  CG  LEU A 283     -32.829   4.930  -1.260  1.00 10.00      A   
ATOM   2667  CD1 LEU A 283     -32.546   4.966   0.232  1.00 10.00      A   
ATOM   2668  CD2 LEU A 283     -32.882   3.494  -1.757  1.00 10.00      A   
ATOM   2669  C   LEU A 283     -35.864   6.285  -3.271  1.00 10.00      A   
ATOM   2670  O   LEU A 283     -36.589   5.447  -3.812  1.00 10.00      A   
ATOM   2671  N   LYS A 284     -36.304   7.471  -2.861  1.00 10.00      A   
ATOM   2672  HN  LYS A 284     -35.676   8.092  -2.429  1.00 10.00      A   
ATOM   2673  CA  LYS A 284     -37.696   7.871  -3.030  1.00 10.00      A   
ATOM   2674  CB  LYS A 284     -37.962   9.214  -2.342  1.00 10.00      A   
ATOM   2675  CG  LYS A 284     -39.412   9.665  -2.406  1.00 10.00      A   
ATOM   2676  CD  LYS A 284     -39.595  11.030  -1.764  1.00 10.00      A   
ATOM   2677  CE  LYS A 284     -41.028  11.517  -1.913  1.00 10.00      A   
ATOM   2678  NZ  LYS A 284     -41.206  12.895  -1.384  1.00 10.00      A   
ATOM   2679  HZ1 LYS A 284     -42.155  13.254  -1.625  1.00 10.00      A   
ATOM   2680  HZ2 LYS A 284     -40.496  13.533  -1.791  1.00 10.00      A   
ATOM   2681  HZ3 LYS A 284     -41.103  12.899  -0.350  1.00 10.00      A   
ATOM   2682  C   LYS A 284     -38.044   7.959  -4.512  1.00 10.00      A   
ATOM   2683  O   LYS A 284     -39.092   7.481  -4.942  1.00 10.00      A   
ATOM   2684  N   GLU A 285     -37.145   8.561  -5.286  1.00 10.00      A   
ATOM   2685  HN  GLU A 285     -36.324   8.916  -4.877  1.00 10.00      A   
ATOM   2686  CA  GLU A 285     -37.340   8.709  -6.723  1.00 10.00      A   
ATOM   2687  CB  GLU A 285     -36.177   9.477  -7.354  1.00 10.00      A   
ATOM   2688  CG  GLU A 285     -36.117  10.942  -6.954  1.00 10.00      A   
ATOM   2689  CD  GLU A 285     -34.924  11.677  -7.539  1.00 10.00      A   
ATOM   2690  OE1 GLU A 285     -34.148  11.066  -8.306  1.00 10.00      A   
ATOM   2691  OE2 GLU A 285     -34.767  12.881  -7.245  1.00 10.00      A   
ATOM   2692  C   GLU A 285     -37.501   7.350  -7.391  1.00 10.00      A   
ATOM   2693  O   GLU A 285     -38.435   7.142  -8.164  1.00 10.00      A   
ATOM   2694  N   ASP A 286     -36.593   6.427  -7.078  1.00 10.00      A   
ATOM   2695  HN  ASP A 286     -35.867   6.661  -6.453  1.00 10.00      A   
ATOM   2696  CA  ASP A 286     -36.639   5.078  -7.643  1.00 10.00      A   
ATOM   2697  CB  ASP A 286     -35.441   4.243  -7.175  1.00 10.00      A   
ATOM   2698  CG  ASP A 286     -35.625   2.749  -7.403  1.00 10.00      A   
ATOM   2699  OD1 ASP A 286     -35.547   2.302  -8.566  1.00 10.00      A   
ATOM   2700  OD2 ASP A 286     -35.839   2.017  -6.412  1.00 10.00      A   
ATOM   2701  C   ASP A 286     -37.944   4.381  -7.279  1.00 10.00      A   
ATOM   2702  O   ASP A 286     -38.618   3.821  -8.142  1.00 10.00      A   
ATOM   2703  N   SER A 287     -38.305   4.451  -6.002  1.00 10.00      A   
ATOM   2704  HN  SER A 287     -37.725   4.926  -5.370  1.00 10.00      A   
ATOM   2705  CA  SER A 287     -39.533   3.833  -5.514  1.00 10.00      A   
ATOM   2706  CB  SER A 287     -39.694   4.074  -4.010  1.00 10.00      A   
ATOM   2707  OG  SER A 287     -38.540   3.653  -3.302  1.00 10.00      A   
ATOM   2708  HG  SER A 287     -37.779   4.180  -3.586  1.00 10.00      A   
ATOM   2709  C   SER A 287     -40.754   4.356  -6.274  1.00 10.00      A   
ATOM   2710  O   SER A 287     -41.623   3.583  -6.686  1.00 10.00      A   
ATOM   2711  N   GLU A 288     -40.809   5.669  -6.470  1.00 10.00      A   
ATOM   2712  HN  GLU A 288     -40.093   6.241  -6.111  1.00 10.00      A   
ATOM   2713  CA  GLU A 288     -41.916   6.283  -7.189  1.00 10.00      A   
ATOM   2714  CB  GLU A 288     -41.891   7.803  -7.031  1.00 10.00      A   
ATOM   2715  CG  GLU A 288     -42.077   8.276  -5.598  1.00 10.00      A   
ATOM   2716  CD  GLU A 288     -42.206   9.782  -5.488  1.00 10.00      A   
ATOM   2717  OE1 GLU A 288     -41.661  10.497  -6.355  1.00 10.00      A   
ATOM   2718  OE2 GLU A 288     -42.858  10.261  -4.536  1.00 10.00      A   
ATOM   2719  C   GLU A 288     -41.889   5.892  -8.667  1.00 10.00      A   
ATOM   2720  O   GLU A 288     -42.936   5.743  -9.299  1.00 10.00      A   
ATOM   2721  N   LYS A 289     -40.688   5.720  -9.214  1.00 10.00      A   
ATOM   2722  HN  LYS A 289     -39.886   5.866  -8.662  1.00 10.00      A   
ATOM   2723  CA  LYS A 289     -40.531   5.326 -10.611  1.00 10.00      A   
ATOM   2724  CB  LYS A 289     -39.053   5.353 -11.023  1.00 10.00      A   
ATOM   2725  CG  LYS A 289     -38.492   6.748 -11.244  1.00 10.00      A   
ATOM   2726  CD  LYS A 289     -36.973   6.742 -11.310  1.00 10.00      A   
ATOM   2727  CE  LYS A 289     -36.421   8.156 -11.397  1.00 10.00      A   
ATOM   2728  NZ  LYS A 289     -34.938   8.175 -11.500  1.00 10.00      A   
ATOM   2729  HZ1 LYS A 289     -34.631   7.663 -12.352  1.00 10.00      A   
ATOM   2730  HZ2 LYS A 289     -34.511   7.724 -10.664  1.00 10.00      A   
ATOM   2731  HZ3 LYS A 289     -34.596   9.156 -11.560  1.00 10.00      A   
ATOM   2732  C   LYS A 289     -41.100   3.929 -10.820  1.00 10.00      A   
ATOM   2733  O   LYS A 289     -41.861   3.687 -11.758  1.00 10.00      A   
ATOM   2734  N   ARG A 290     -40.739   3.021  -9.920  1.00 10.00      A   
ATOM   2735  HN  ARG A 290     -40.134   3.287  -9.190  1.00 10.00      A   
ATOM   2736  CA  ARG A 290     -41.210   1.643  -9.982  1.00 10.00      A   
ATOM   2737  CB  ARG A 290     -40.537   0.795  -8.898  1.00 10.00      A   
ATOM   2738  CG  ARG A 290     -39.020   0.895  -8.891  1.00 10.00      A   
ATOM   2739  CD  ARG A 290     -38.418   0.165  -7.702  1.00 10.00      A   
ATOM   2740  NE  ARG A 290     -38.390  -1.282  -7.904  1.00 10.00      A   
ATOM   2741  HE  ARG A 290     -39.156  -1.800  -7.568  1.00 10.00      A   
ATOM   2742  CZ  ARG A 290     -37.393  -1.922  -8.511  1.00 10.00      A   
ATOM   2743  NH1 ARG A 290     -36.346  -1.242  -8.967  1.00 10.00      A   
ATOM   2744 HH11 ARG A 290     -35.565  -1.740  -9.443  1.00 10.00      A   
ATOM   2745 HH12 ARG A 290     -36.306  -0.200  -8.853  1.00 10.00      A   
ATOM   2746  NH2 ARG A 290     -37.439  -3.239  -8.662  1.00 10.00      A   
ATOM   2747 HH21 ARG A 290     -36.653  -3.741  -9.140  1.00 10.00      A   
ATOM   2748 HH22 ARG A 290     -38.260  -3.782  -8.310  1.00 10.00      A   
ATOM   2749  C   ARG A 290     -42.726   1.595  -9.820  1.00 10.00      A   
ATOM   2750  O   ARG A 290     -43.404   0.770 -10.437  1.00 10.00      A   
ATOM   2751  N   ASN A 291     -43.246   2.496  -8.990  1.00 10.00      A   
ATOM   2752  HN  ASN A 291     -42.645   3.119  -8.525  1.00 10.00      A   
ATOM   2753  CA  ASN A 291     -44.678   2.587  -8.744  1.00 10.00      A   
ATOM   2754  CB  ASN A 291     -44.956   3.595  -7.622  1.00 10.00      A   
ATOM   2755  CG  ASN A 291     -46.308   3.398  -6.960  1.00 10.00      A   
ATOM   2756  OD1 ASN A 291     -47.246   2.879  -7.566  1.00 10.00      A   
ATOM   2757  ND2 ASN A 291     -46.423   3.824  -5.711  1.00 10.00      A   
ATOM   2758 HD21 ASN A 291     -45.642   4.244  -5.289  1.00 10.00      A   
ATOM   2759 HD22 ASN A 291     -47.282   3.694  -5.254  1.00 10.00      A   
ATOM   2760  C   ASN A 291     -45.396   3.018 -10.018  1.00 10.00      A   
ATOM   2761  O   ASN A 291     -46.371   2.392 -10.438  1.00 10.00      A   
ATOM   2762  N   LYS A 292     -44.886   4.078 -10.645  1.00 10.00      A   
ATOM   2763  HN  LYS A 292     -44.100   4.527 -10.259  1.00 10.00      A   
ATOM   2764  CA  LYS A 292     -45.465   4.600 -11.882  1.00 10.00      A   
ATOM   2765  CB  LYS A 292     -44.744   5.875 -12.325  1.00 10.00      A   
ATOM   2766  CG  LYS A 292     -45.113   7.114 -11.524  1.00 10.00      A   
ATOM   2767  CD  LYS A 292     -44.352   8.339 -12.008  1.00 10.00      A   
ATOM   2768  CE  LYS A 292     -42.891   8.280 -11.593  1.00 10.00      A   
ATOM   2769  NZ  LYS A 292     -42.143   9.491 -12.014  1.00 10.00      A   
ATOM   2770  HZ1 LYS A 292     -41.258   9.571 -11.470  1.00 10.00      A   
ATOM   2771  HZ2 LYS A 292     -42.713  10.346 -11.853  1.00 10.00      A   
ATOM   2772  HZ3 LYS A 292     -41.908   9.432 -13.024  1.00 10.00      A   
ATOM   2773  C   LYS A 292     -45.413   3.557 -12.994  1.00 10.00      A   
ATOM   2774  O   LYS A 292     -46.329   3.459 -13.812  1.00 10.00      A   
ATOM   2775  N   TYR A 293     -44.336   2.780 -13.018  1.00 10.00      A   
ATOM   2776  HN  TYR A 293     -43.630   2.920 -12.347  1.00 10.00      A   
ATOM   2777  CA  TYR A 293     -44.169   1.735 -14.019  1.00 10.00      A   
ATOM   2778  CB  TYR A 293     -42.782   1.098 -13.906  1.00 10.00      A   
ATOM   2779  CG  TYR A 293     -41.652   1.970 -14.407  1.00 10.00      A   
ATOM   2780  CD1 TYR A 293     -41.902   3.101 -15.175  1.00 10.00      A   
ATOM   2781  CD2 TYR A 293     -40.331   1.658 -14.116  1.00 10.00      A   
ATOM   2782  CE1 TYR A 293     -40.873   3.896 -15.637  1.00 10.00      A   
ATOM   2783  CE2 TYR A 293     -39.294   2.448 -14.574  1.00 10.00      A   
ATOM   2784  CZ  TYR A 293     -39.571   3.565 -15.333  1.00 10.00      A   
ATOM   2785  OH  TYR A 293     -38.540   4.349 -15.798  1.00 10.00      A   
ATOM   2786  HH  TYR A 293     -37.885   3.786 -16.236  1.00 10.00      A   
ATOM   2787  C   TYR A 293     -45.245   0.670 -13.859  1.00 10.00      A   
ATOM   2788  O   TYR A 293     -45.935   0.317 -14.819  1.00 10.00      A   
ATOM   2789  N   ALA A 294     -45.394   0.176 -12.633  1.00 10.00      A   
ATOM   2790  HN  ALA A 294     -44.818   0.509 -11.912  1.00 10.00      A   
ATOM   2791  CA  ALA A 294     -46.388  -0.843 -12.332  1.00 10.00      A   
ATOM   2792  CB  ALA A 294     -46.229  -1.338 -10.901  1.00 10.00      A   
ATOM   2793  C   ALA A 294     -47.795  -0.301 -12.562  1.00 10.00      A   
ATOM   2794  O   ALA A 294     -48.644  -0.984 -13.134  1.00 10.00      A   
ATOM   2795  N   ALA A 295     -48.021   0.939 -12.135  1.00 10.00      A   
ATOM   2796  HN  ALA A 295     -47.293   1.431 -11.691  1.00 10.00      A   
ATOM   2797  CA  ALA A 295     -49.317   1.591 -12.292  1.00 10.00      A   
ATOM   2798  CB  ALA A 295     -49.275   3.000 -11.720  1.00 10.00      A   
ATOM   2799  C   ALA A 295     -49.745   1.624 -13.754  1.00 10.00      A   
ATOM   2800  O   ALA A 295     -50.889   1.301 -14.085  1.00 10.00      A   
ATOM   2801  N   MET A 296     -48.817   2.000 -14.626  1.00 10.00      A   
ATOM   2802  HN  MET A 296     -47.923   2.240 -14.297  1.00 10.00      A   
ATOM   2803  CA  MET A 296     -49.095   2.069 -16.058  1.00 10.00      A   
ATOM   2804  CB  MET A 296     -47.963   2.769 -16.811  1.00 10.00      A   
ATOM   2805  CG  MET A 296     -47.906   4.272 -16.597  1.00 10.00      A   
ATOM   2806  SD  MET A 296     -49.491   5.091 -16.880  1.00 10.00      A   
ATOM   2807  CE  MET A 296     -49.790   4.677 -18.598  1.00 10.00      A   
ATOM   2808  C   MET A 296     -49.335   0.683 -16.639  1.00 10.00      A   
ATOM   2809  O   MET A 296     -50.133   0.516 -17.561  1.00 10.00      A   
ATOM   2810  N   LEU A 297     -48.655  -0.312 -16.080  1.00 10.00      A   
ATOM   2811  HN  LEU A 297     -48.041  -0.116 -15.342  1.00 10.00      A   
ATOM   2812  CA  LEU A 297     -48.798  -1.688 -16.538  1.00 10.00      A   
ATOM   2813  CB  LEU A 297     -47.740  -2.596 -15.911  1.00 10.00      A   
ATOM   2814  CG  LEU A 297     -46.309  -2.426 -16.429  1.00 10.00      A   
ATOM   2815  CD1 LEU A 297     -45.359  -3.342 -15.675  1.00 10.00      A   
ATOM   2816  CD2 LEU A 297     -46.237  -2.689 -17.926  1.00 10.00      A   
ATOM   2817  C   LEU A 297     -50.199  -2.220 -16.255  1.00 10.00      A   
ATOM   2818  O   LEU A 297     -50.760  -2.963 -17.060  1.00 10.00      A   
ATOM   2819  N   THR A 298     -50.764  -1.839 -15.115  1.00 10.00      A   
ATOM   2820  HN  THR A 298     -50.260  -1.267 -14.493  1.00 10.00      A   
ATOM   2821  CA  THR A 298     -52.107  -2.273 -14.755  1.00 10.00      A   
ATOM   2822  CB  THR A 298     -52.507  -1.770 -13.357  1.00 10.00      A   
ATOM   2823  OG1 THR A 298     -51.402  -1.065 -12.773  1.00 10.00      A   
ATOM   2824  HG1 THR A 298     -51.442  -0.135 -13.035  1.00 10.00      A   
ATOM   2825  CG2 THR A 298     -52.881  -2.939 -12.460  1.00 10.00      A   
ATOM   2826  C   THR A 298     -53.124  -1.775 -15.781  1.00 10.00      A   
ATOM   2827  O   THR A 298     -54.072  -2.475 -16.122  1.00 10.00      A   
ATOM   2828  N   SER A 299     -52.898  -0.572 -16.292  1.00 10.00      A   
ATOM   2829  HN  SER A 299     -52.116  -0.063 -15.991  1.00 10.00      A   
ATOM   2830  CA  SER A 299     -53.789   0.025 -17.278  1.00 10.00      A   
ATOM   2831  CB  SER A 299     -53.773   1.545 -17.111  1.00 10.00      A   
ATOM   2832  OG  SER A 299     -53.442   1.894 -15.775  1.00 10.00      A   
ATOM   2833  HG  SER A 299     -54.152   1.608 -15.187  1.00 10.00      A   
ATOM   2834  C   SER A 299     -53.372  -0.357 -18.701  1.00 10.00      A   
ATOM   2835  O   SER A 299     -53.945   0.125 -19.683  1.00 10.00      A   
ATOM   2836  N   GLU A 300     -52.372  -1.223 -18.807  1.00 10.00      A   
ATOM   2837  HN  GLU A 300     -51.955  -1.573 -17.990  1.00 10.00      A   
ATOM   2838  CA  GLU A 300     -51.874  -1.661 -20.105  1.00 10.00      A   
ATOM   2839  CB  GLU A 300     -50.358  -1.462 -20.180  1.00 10.00      A   
ATOM   2840  CG  GLU A 300     -49.822  -1.218 -21.579  1.00 10.00      A   
ATOM   2841  CD  GLU A 300     -48.514  -0.458 -21.568  1.00 10.00      A   
ATOM   2842  OE1 GLU A 300     -47.459  -1.077 -21.826  1.00 10.00      A   
ATOM   2843  OE2 GLU A 300     -48.538   0.764 -21.305  1.00 10.00      A   
ATOM   2844  C   GLU A 300     -52.222  -3.124 -20.360  1.00 10.00      A   
ATOM   2845  O   GLU A 300     -52.468  -3.524 -21.498  1.00 10.00      A   
ATOM   2846  N   ASN A 301     -52.240  -3.911 -19.292  1.00 10.00      A   
ATOM   2847  HN  ASN A 301     -52.035  -3.525 -18.414  1.00 10.00      A   
ATOM   2848  CB  ASN A 301     -52.252  -6.023 -18.053  1.00 10.00      A   
ATOM   2849  CG  ASN A 301     -52.296  -7.534 -18.156  1.00 10.00      A   
ATOM   2850  OD1 ASN A 301     -51.758  -8.122 -19.097  1.00 10.00      A   
ATOM   2851  ND2 ASN A 301     -52.946  -8.167 -17.195  1.00 10.00      A   
ATOM   2852 HD21 ASN A 301     -53.358  -7.628 -16.486  1.00 10.00      A   
ATOM   2853 HD22 ASN A 301     -52.990  -9.147 -17.227  1.00 10.00      A   
ATOM   2854  CA  ASN A 301     -52.549  -5.333 -19.385  1.00 10.00      A   
ATOM   2855  C   ASN A 301     -54.010  -5.558 -19.767  1.00 10.00      A   
ATOM   2856  O   ASN A 301     -54.267  -6.192 -20.813  1.00 10.00      A   
ATOM   2857  OXT ASN A 301     -54.898  -5.100 -19.019  1.00 10.00      A   
ATOM   2858  CB  MET B   1      29.479 -29.730  -2.884  1.00 10.00      B   
ATOM   2859  CG  MET B   1      30.483 -30.127  -1.815  1.00 10.00      B   
ATOM   2860  SD  MET B   1      31.603 -31.434  -2.363  1.00 10.00      B   
ATOM   2861  CE  MET B   1      30.452 -32.780  -2.634  1.00 10.00      B   
ATOM   2862  C   MET B   1      29.391 -27.320  -2.234  1.00 10.00      B   
ATOM   2863  O   MET B   1      30.042 -26.800  -3.141  1.00 10.00      B   
ATOM   2864  N   MET B   1      27.575 -28.305  -3.566  1.00 10.00      B   
ATOM   2865  HT1 MET B   1      27.000 -29.154  -3.744  1.00 10.00      B   
ATOM   2866  HT2 MET B   1      28.067 -28.040  -4.442  1.00 10.00      B   
ATOM   2867  HT3 MET B   1      26.947 -27.525  -3.289  1.00 10.00      B   
ATOM   2868  CA  MET B   1      28.561 -28.568  -2.493  1.00 10.00      B   
ATOM   2869  N   SER B   2      29.359 -26.842  -1.000  1.00 10.00      B   
ATOM   2870  HN  SER B   2      28.821 -27.304  -0.320  1.00 10.00      B   
ATOM   2871  CA  SER B   2      30.106 -25.656  -0.620  1.00 10.00      B   
ATOM   2872  CB  SER B   2      29.207 -24.418  -0.696  1.00 10.00      B   
ATOM   2873  OG  SER B   2      28.629 -24.286  -1.985  1.00 10.00      B   
ATOM   2874  HG  SER B   2      28.607 -23.351  -2.232  1.00 10.00      B   
ATOM   2875  C   SER B   2      30.666 -25.814   0.787  1.00 10.00      B   
ATOM   2876  O   SER B   2      30.110 -26.553   1.602  1.00 10.00      B   
ATOM   2877  N   THR B   3      31.772 -25.134   1.061  1.00 10.00      B   
ATOM   2878  HN  THR B   3      32.177 -24.578   0.361  1.00 10.00      B   
ATOM   2879  CA  THR B   3      32.407 -25.189   2.372  1.00 10.00      B   
ATOM   2880  CB  THR B   3      33.838 -24.619   2.311  1.00 10.00      B   
ATOM   2881  OG1 THR B   3      34.480 -25.059   1.102  1.00 10.00      B   
ATOM   2882  HG1 THR B   3      34.143 -25.934   0.859  1.00 10.00      B   
ATOM   2883  CG2 THR B   3      34.653 -25.076   3.510  1.00 10.00      B   
ATOM   2884  C   THR B   3      31.591 -24.382   3.378  1.00 10.00      B   
ATOM   2885  O   THR B   3      31.772 -23.169   3.513  1.00 10.00      B   
ATOM   2886  N   PHE B   4      30.684 -25.057   4.071  1.00 10.00      B   
ATOM   2887  HN  PHE B   4      30.595 -26.024   3.930  1.00 10.00      B   
ATOM   2888  CA  PHE B   4      29.826 -24.402   5.044  1.00 10.00      B   
ATOM   2889  CB  PHE B   4      28.452 -25.078   5.097  1.00 10.00      B   
ATOM   2890  CG  PHE B   4      27.624 -24.864   3.862  1.00 10.00      B   
ATOM   2891  CD1 PHE B   4      27.318 -25.922   3.023  1.00 10.00      B   
ATOM   2892  CD2 PHE B   4      27.148 -23.605   3.542  1.00 10.00      B   
ATOM   2893  CE1 PHE B   4      26.554 -25.729   1.890  1.00 10.00      B   
ATOM   2894  CE2 PHE B   4      26.383 -23.403   2.409  1.00 10.00      B   
ATOM   2895  CZ  PHE B   4      26.086 -24.467   1.581  1.00 10.00      B   
ATOM   2896  C   PHE B   4      30.453 -24.370   6.432  1.00 10.00      B   
ATOM   2897  O   PHE B   4      31.010 -25.364   6.905  1.00 10.00      B   
ATOM   2898  N   ILE B   5      30.356 -23.218   7.071  1.00 10.00      B   
ATOM   2899  HN  ILE B   5      29.901 -22.466   6.627  1.00 10.00      B   
ATOM   2900  CA  ILE B   5      30.886 -23.022   8.409  1.00 10.00      B   
ATOM   2901  CB  ILE B   5      32.071 -22.025   8.408  1.00 10.00      B   
ATOM   2902  CG1 ILE B   5      32.836 -22.078   9.733  1.00 10.00      B   
ATOM   2903  CG2 ILE B   5      31.604 -20.608   8.103  1.00 10.00      B   
ATOM   2904  CD1 ILE B   5      34.270 -21.604   9.631  1.00 10.00      B   
ATOM   2905  C   ILE B   5      29.761 -22.534   9.322  1.00 10.00      B   
ATOM   2906  O   ILE B   5      28.850 -21.838   8.870  1.00 10.00      B   
ATOM   2907  N   PHE B   6      29.813 -22.908  10.593  1.00 10.00      B   
ATOM   2908  HN  PHE B   6      30.574 -23.442  10.906  1.00 10.00      B   
ATOM   2909  CA  PHE B   6      28.774 -22.526  11.541  1.00 10.00      B   
ATOM   2910  CB  PHE B   6      28.063 -23.780  12.071  1.00 10.00      B   
ATOM   2911  CG  PHE B   6      27.775 -24.815  11.018  1.00 10.00      B   
ATOM   2912  CD1 PHE B   6      28.585 -25.933  10.885  1.00 10.00      B   
ATOM   2913  CD2 PHE B   6      26.699 -24.668  10.158  1.00 10.00      B   
ATOM   2914  CE1 PHE B   6      28.327 -26.882   9.915  1.00 10.00      B   
ATOM   2915  CE2 PHE B   6      26.435 -25.614   9.185  1.00 10.00      B   
ATOM   2916  CZ  PHE B   6      27.251 -26.722   9.064  1.00 10.00      B   
ATOM   2917  C   PHE B   6      29.359 -21.731  12.705  1.00 10.00      B   
ATOM   2918  O   PHE B   6      30.543 -21.865  13.019  1.00 10.00      B   
ATOM   2919  N   PRO B   7      28.543 -20.875  13.346  1.00 10.00      B   
ATOM   2920  CA  PRO B   7      28.977 -20.070  14.494  1.00 10.00      B   
ATOM   2921  CB  PRO B   7      27.705 -19.328  14.920  1.00 10.00      B   
ATOM   2922  CG  PRO B   7      26.837 -19.332  13.712  1.00 10.00      B   
ATOM   2923  CD  PRO B   7      27.138 -20.612  12.990  1.00 10.00      B   
ATOM   2924  C   PRO B   7      29.470 -20.955  15.634  1.00 10.00      B   
ATOM   2925  O   PRO B   7      28.690 -21.679  16.258  1.00 10.00      B   
ATOM   2926  N   GLY B   8      30.766 -20.903  15.889  1.00 10.00      B   
ATOM   2927  HN  GLY B   8      31.336 -20.303  15.364  1.00 10.00      B   
ATOM   2928  CA  GLY B   8      31.344 -21.713  16.938  1.00 10.00      B   
ATOM   2929  C   GLY B   8      32.410 -22.648  16.411  1.00 10.00      B   
ATOM   2930  O   GLY B   8      33.158 -23.245  17.186  1.00 10.00      B   
ATOM   2931  N   ASP B   9      32.474 -22.774  15.089  1.00 10.00      B   
ATOM   2932  HN  ASP B   9      31.838 -22.278  14.528  1.00 10.00      B   
ATOM   2933  CA  ASP B   9      33.460 -23.635  14.446  1.00 10.00      B   
ATOM   2934  CB  ASP B   9      33.209 -23.701  12.936  1.00 10.00      B   
ATOM   2935  CG  ASP B   9      33.516 -25.060  12.335  1.00 10.00      B   
ATOM   2936  OD1 ASP B   9      34.602 -25.619  12.613  1.00 10.00      B   
ATOM   2937  OD2 ASP B   9      32.672 -25.575  11.571  1.00 10.00      B   
ATOM   2938  C   ASP B   9      34.865 -23.106  14.709  1.00 10.00      B   
ATOM   2939  O   ASP B   9      35.046 -21.935  15.047  1.00 10.00      B   
ATOM   2940  N   SER B  10      35.856 -23.960  14.539  1.00 10.00      B   
ATOM   2941  HN  SER B  10      35.657 -24.872  14.231  1.00 10.00      B   
ATOM   2942  CA  SER B  10      37.235 -23.575  14.770  1.00 10.00      B   
ATOM   2943  CB  SER B  10      38.045 -24.801  15.185  1.00 10.00      B   
ATOM   2944  OG  SER B  10      37.336 -25.561  16.153  1.00 10.00      B   
ATOM   2945  HG  SER B  10      36.637 -25.017  16.538  1.00 10.00      B   
ATOM   2946  C   SER B  10      37.836 -22.921  13.527  1.00 10.00      B   
ATOM   2947  O   SER B  10      37.373 -23.151  12.409  1.00 10.00      B   
ATOM   2948  N   PHE B  11      38.850 -22.092  13.731  1.00 10.00      B   
ATOM   2949  HN  PHE B  11      39.159 -21.933  14.649  1.00 10.00      B   
ATOM   2950  CA  PHE B  11      39.515 -21.406  12.634  1.00 10.00      B   
ATOM   2951  CB  PHE B  11      40.254 -20.171  13.154  1.00 10.00      B   
ATOM   2952  CG  PHE B  11      40.138 -18.967  12.262  1.00 10.00      B   
ATOM   2953  CD1 PHE B  11      38.997 -18.181  12.283  1.00 10.00      B   
ATOM   2954  CD2 PHE B  11      41.169 -18.620  11.404  1.00 10.00      B   
ATOM   2955  CE1 PHE B  11      38.887 -17.073  11.467  1.00 10.00      B   
ATOM   2956  CE2 PHE B  11      41.065 -17.512  10.585  1.00 10.00      B   
ATOM   2957  CZ  PHE B  11      39.922 -16.738  10.616  1.00 10.00      B   
ATOM   2958  C   PHE B  11      40.486 -22.349  11.929  1.00 10.00      B   
ATOM   2959  O   PHE B  11      41.419 -22.861  12.546  1.00 10.00      B   
ATOM   2960  N   PRO B  12      40.257 -22.606  10.635  1.00 10.00      B   
ATOM   2961  CA  PRO B  12      41.104 -23.495   9.833  1.00 10.00      B   
ATOM   2962  CB  PRO B  12      40.349 -23.619   8.499  1.00 10.00      B   
ATOM   2963  CG  PRO B  12      38.981 -23.086   8.764  1.00 10.00      B   
ATOM   2964  CD  PRO B  12      39.137 -22.068   9.853  1.00 10.00      B   
ATOM   2965  C   PRO B  12      42.500 -22.921   9.596  1.00 10.00      B   
ATOM   2966  O   PRO B  12      43.487 -23.654   9.572  1.00 10.00      B   
ATOM   2967  N   VAL B  13      42.580 -21.609   9.423  1.00 10.00      B   
ATOM   2968  HN  VAL B  13      41.762 -21.074   9.460  1.00 10.00      B   
ATOM   2969  CA  VAL B  13      43.859 -20.948   9.183  1.00 10.00      B   
ATOM   2970  CB  VAL B  13      43.682 -19.525   8.605  1.00 10.00      B   
ATOM   2971  CG1 VAL B  13      44.997 -19.002   8.042  1.00 10.00      B   
ATOM   2972  CG2 VAL B  13      42.599 -19.503   7.535  1.00 10.00      B   
ATOM   2973  C   VAL B  13      44.684 -20.883  10.467  1.00 10.00      B   
ATOM   2974  O   VAL B  13      44.152 -20.604  11.542  1.00 10.00      B   
ATOM   2975  N   ASP B  14      45.980 -21.159  10.349  1.00 10.00      B   
ATOM   2976  HN  ASP B  14      46.340 -21.381   9.467  1.00 10.00      B   
ATOM   2977  CA  ASP B  14      46.883 -21.132  11.498  1.00 10.00      B   
ATOM   2978  CB  ASP B  14      48.235 -21.764  11.138  1.00 10.00      B   
ATOM   2979  CG  ASP B  14      48.909 -22.433  12.323  1.00 10.00      B   
ATOM   2980  OD1 ASP B  14      49.727 -21.775  13.007  1.00 10.00      B   
ATOM   2981  OD2 ASP B  14      48.624 -23.623  12.577  1.00 10.00      B   
ATOM   2982  C   ASP B  14      47.092 -19.701  11.980  1.00 10.00      B   
ATOM   2983  O   ASP B  14      47.262 -18.791  11.168  1.00 10.00      B   
ATOM   2984  N   PRO B  15      47.082 -19.482  13.307  1.00 10.00      B   
ATOM   2985  CA  PRO B  15      47.264 -18.148  13.911  1.00 10.00      B   
ATOM   2986  CB  PRO B  15      47.050 -18.391  15.412  1.00 10.00      B   
ATOM   2987  CG  PRO B  15      46.361 -19.710  15.498  1.00 10.00      B   
ATOM   2988  CD  PRO B  15      46.863 -20.512  14.335  1.00 10.00      B   
ATOM   2989  C   PRO B  15      48.653 -17.551  13.669  1.00 10.00      B   
ATOM   2990  O   PRO B  15      48.976 -16.478  14.184  1.00 10.00      B   
ATOM   2991  N   THR B  16      49.477 -18.244  12.900  1.00 10.00      B   
ATOM   2992  HN  THR B  16      49.176 -19.098  12.523  1.00 10.00      B   
ATOM   2993  CA  THR B  16      50.814 -17.766  12.594  1.00 10.00      B   
ATOM   2994  CB  THR B  16      51.783 -18.944  12.384  1.00 10.00      B   
ATOM   2995  OG1 THR B  16      51.113 -19.986  11.659  1.00 10.00      B   
ATOM   2996  HG1 THR B  16      50.730 -20.625  12.282  1.00 10.00      B   
ATOM   2997  CG2 THR B  16      52.270 -19.479  13.721  1.00 10.00      B   
ATOM   2998  C   THR B  16      50.795 -16.900  11.337  1.00 10.00      B   
ATOM   2999  O   THR B  16      51.732 -16.144  11.071  1.00 10.00      B   
ATOM   3000  N   THR B  17      49.717 -17.013  10.573  1.00 10.00      B   
ATOM   3001  HN  THR B  17      48.994 -17.618  10.850  1.00 10.00      B   
ATOM   3002  CA  THR B  17      49.568 -16.259   9.342  1.00 10.00      B   
ATOM   3003  CB  THR B  17      48.965 -17.154   8.245  1.00 10.00      B   
ATOM   3004  OG1 THR B  17      49.572 -18.453   8.315  1.00 10.00      B   
ATOM   3005  HG1 THR B  17      50.335 -18.411   8.907  1.00 10.00      B   
ATOM   3006  CG2 THR B  17      49.213 -16.561   6.868  1.00 10.00      B   
ATOM   3007  C   THR B  17      48.658 -15.051   9.560  1.00 10.00      B   
ATOM   3008  O   THR B  17      47.598 -15.174  10.176  1.00 10.00      B   
ATOM   3009  N   PRO B  18      49.079 -13.862   9.091  1.00 10.00      B   
ATOM   3010  CA  PRO B  18      48.287 -12.635   9.217  1.00 10.00      B   
ATOM   3011  CB  PRO B  18      49.175 -11.554   8.591  1.00 10.00      B   
ATOM   3012  CG  PRO B  18      50.158 -12.295   7.750  1.00 10.00      B   
ATOM   3013  CD  PRO B  18      50.369 -13.617   8.424  1.00 10.00      B   
ATOM   3014  C   PRO B  18      46.967 -12.748   8.458  1.00 10.00      B   
ATOM   3015  O   PRO B  18      46.921 -12.601   7.233  1.00 10.00      B   
ATOM   3016  N   VAL B  19      45.899 -13.025   9.188  1.00 10.00      B   
ATOM   3017  HN  VAL B  19      45.997 -13.134  10.157  1.00 10.00      B   
ATOM   3018  CA  VAL B  19      44.585 -13.178   8.588  1.00 10.00      B   
ATOM   3019  CB  VAL B  19      43.778 -14.306   9.271  1.00 10.00      B   
ATOM   3020  CG1 VAL B  19      42.434 -14.504   8.585  1.00 10.00      B   
ATOM   3021  CG2 VAL B  19      44.567 -15.604   9.274  1.00 10.00      B   
ATOM   3022  C   VAL B  19      43.785 -11.882   8.662  1.00 10.00      B   
ATOM   3023  O   VAL B  19      43.588 -11.323   9.742  1.00 10.00      B   
ATOM   3024  N   LYS B  20      43.336 -11.409   7.508  1.00 10.00      B   
ATOM   3025  HN  LYS B  20      43.543 -11.897   6.679  1.00 10.00      B   
ATOM   3026  CA  LYS B  20      42.530 -10.202   7.439  1.00 10.00      B   
ATOM   3027  CB  LYS B  20      42.700  -9.512   6.085  1.00 10.00      B   
ATOM   3028  CG  LYS B  20      42.133  -8.104   6.034  1.00 10.00      B   
ATOM   3029  CD  LYS B  20      42.726  -7.319   4.878  1.00 10.00      B   
ATOM   3030  CE  LYS B  20      42.213  -5.889   4.857  1.00 10.00      B   
ATOM   3031  NZ  LYS B  20      42.950  -5.059   3.872  1.00 10.00      B   
ATOM   3032  HZ1 LYS B  20      43.903  -4.838   4.229  1.00 10.00      B   
ATOM   3033  HZ2 LYS B  20      42.446  -4.168   3.701  1.00 10.00      B   
ATOM   3034  HZ3 LYS B  20      43.044  -5.570   2.970  1.00 10.00      B   
ATOM   3035  C   LYS B  20      41.078 -10.588   7.676  1.00 10.00      B   
ATOM   3036  O   LYS B  20      40.466 -11.275   6.855  1.00 10.00      B   
ATOM   3037  N   LEU B  21      40.547 -10.169   8.811  1.00 10.00      B   
ATOM   3038  HN  LEU B  21      41.089  -9.613   9.412  1.00 10.00      B   
ATOM   3039  CA  LEU B  21      39.183 -10.500   9.193  1.00 10.00      B   
ATOM   3040  CB  LEU B  21      38.979 -10.256  10.689  1.00 10.00      B   
ATOM   3041  CG  LEU B  21      40.148 -10.652  11.598  1.00 10.00      B   
ATOM   3042  CD1 LEU B  21      39.828 -10.352  13.053  1.00 10.00      B   
ATOM   3043  CD2 LEU B  21      40.512 -12.120  11.413  1.00 10.00      B   
ATOM   3044  C   LEU B  21      38.150  -9.724   8.387  1.00 10.00      B   
ATOM   3045  O   LEU B  21      38.264  -8.507   8.215  1.00 10.00      B   
ATOM   3046  N   GLY B  22      37.151 -10.438   7.889  1.00 10.00      B   
ATOM   3047  HN  GLY B  22      37.133 -11.409   8.036  1.00 10.00      B   
ATOM   3048  CA  GLY B  22      36.095  -9.816   7.123  1.00 10.00      B   
ATOM   3049  C   GLY B  22      34.730 -10.201   7.655  1.00 10.00      B   
ATOM   3050  O   GLY B  22      34.621 -10.666   8.792  1.00 10.00      B   
ATOM   3051  N   PRO B  23      33.668 -10.024   6.853  1.00 10.00      B   
ATOM   3052  CA  PRO B  23      32.299 -10.367   7.261  1.00 10.00      B   
ATOM   3053  CB  PRO B  23      31.477 -10.136   5.989  1.00 10.00      B   
ATOM   3054  CG  PRO B  23      32.274  -9.158   5.199  1.00 10.00      B   
ATOM   3055  CD  PRO B  23      33.714  -9.470   5.487  1.00 10.00      B   
ATOM   3056  C   PRO B  23      32.177 -11.822   7.709  1.00 10.00      B   
ATOM   3057  O   PRO B  23      32.636 -12.735   7.021  1.00 10.00      B   
ATOM   3058  N   GLY B  24      31.574 -12.029   8.871  1.00 10.00      B   
ATOM   3059  HN  GLY B  24      31.237 -11.261   9.381  1.00 10.00      B   
ATOM   3060  CA  GLY B  24      31.396 -13.369   9.393  1.00 10.00      B   
ATOM   3061  C   GLY B  24      32.466 -13.747  10.397  1.00 10.00      B   
ATOM   3062  O   GLY B  24      32.241 -14.591  11.270  1.00 10.00      B   
ATOM   3063  N   ILE B  25      33.623 -13.111  10.281  1.00 10.00      B   
ATOM   3064  HN  ILE B  25      33.725 -12.428   9.581  1.00 10.00      B   
ATOM   3065  CA  ILE B  25      34.744 -13.380  11.168  1.00 10.00      B   
ATOM   3066  CB  ILE B  25      36.088 -13.206  10.427  1.00 10.00      B   
ATOM   3067  CG1 ILE B  25      36.084 -13.990   9.106  1.00 10.00      B   
ATOM   3068  CG2 ILE B  25      37.248 -13.644  11.304  1.00 10.00      B   
ATOM   3069  CD1 ILE B  25      35.960 -15.492   9.270  1.00 10.00      B   
ATOM   3070  C   ILE B  25      34.699 -12.446  12.375  1.00 10.00      B   
ATOM   3071  O   ILE B  25      34.513 -11.234  12.227  1.00 10.00      B   
ATOM   3072  N   TYR B  26      34.860 -13.013  13.565  1.00 10.00      B   
ATOM   3073  HN  TYR B  26      35.007 -13.981  13.620  1.00 10.00      B   
ATOM   3074  CA  TYR B  26      34.826 -12.235  14.795  1.00 10.00      B   
ATOM   3075  CB  TYR B  26      33.520 -12.500  15.556  1.00 10.00      B   
ATOM   3076  CG  TYR B  26      33.519 -12.088  17.018  1.00 10.00      B   
ATOM   3077  CD1 TYR B  26      33.453 -10.750  17.390  1.00 10.00      B   
ATOM   3078  CD2 TYR B  26      33.576 -13.044  18.026  1.00 10.00      B   
ATOM   3079  CE1 TYR B  26      33.444 -10.380  18.723  1.00 10.00      B   
ATOM   3080  CE2 TYR B  26      33.569 -12.682  19.360  1.00 10.00      B   
ATOM   3081  CZ  TYR B  26      33.503 -11.352  19.704  1.00 10.00      B   
ATOM   3082  OH  TYR B  26      33.492 -10.989  21.034  1.00 10.00      B   
ATOM   3083  HH  TYR B  26      34.063 -11.593  21.538  1.00 10.00      B   
ATOM   3084  C   TYR B  26      36.031 -12.524  15.685  1.00 10.00      B   
ATOM   3085  O   TYR B  26      36.355 -13.680  15.968  1.00 10.00      B   
ATOM   3086  N   CYS B  27      36.701 -11.462  16.100  1.00 10.00      B   
ATOM   3087  HN  CYS B  27      36.416 -10.572  15.797  1.00 10.00      B   
ATOM   3088  CA  CYS B  27      37.846 -11.569  16.984  1.00 10.00      B   
ATOM   3089  CB  CYS B  27      39.008 -10.722  16.458  1.00 10.00      B   
ATOM   3090  SG  CYS B  27      40.485 -10.732  17.502  1.00 10.00      B   
ATOM   3091  HG  CYS B  27      40.207 -10.041  18.600  1.00 10.00      B   
ATOM   3092  C   CYS B  27      37.439 -11.097  18.371  1.00 10.00      B   
ATOM   3093  O   CYS B  27      37.193  -9.906  18.583  1.00 10.00      B   
ATOM   3094  N   ASP B  28      37.347 -12.032  19.306  1.00 10.00      B   
ATOM   3095  HN  ASP B  28      37.566 -12.964  19.076  1.00 10.00      B   
ATOM   3096  CA  ASP B  28      36.949 -11.712  20.671  1.00 10.00      B   
ATOM   3097  CB  ASP B  28      36.719 -12.988  21.481  1.00 10.00      B   
ATOM   3098  CG  ASP B  28      36.158 -12.704  22.857  1.00 10.00      B   
ATOM   3099  OD1 ASP B  28      35.013 -12.209  22.947  1.00 10.00      B   
ATOM   3100  OD2 ASP B  28      36.857 -12.975  23.858  1.00 10.00      B   
ATOM   3101  C   ASP B  28      37.988 -10.829  21.347  1.00 10.00      B   
ATOM   3102  O   ASP B  28      39.149 -11.212  21.479  1.00 10.00      B   
ATOM   3103  N   PRO B  29      37.584  -9.626  21.781  1.00 10.00      B   
ATOM   3104  CA  PRO B  29      38.487  -8.673  22.431  1.00 10.00      B   
ATOM   3105  CB  PRO B  29      37.677  -7.375  22.447  1.00 10.00      B   
ATOM   3106  CG  PRO B  29      36.258  -7.821  22.460  1.00 10.00      B   
ATOM   3107  CD  PRO B  29      36.213  -9.091  21.654  1.00 10.00      B   
ATOM   3108  C   PRO B  29      38.860  -9.077  23.857  1.00 10.00      B   
ATOM   3109  O   PRO B  29      39.686  -8.424  24.495  1.00 10.00      B   
ATOM   3110  N   ASN B  30      38.255 -10.145  24.354  1.00 10.00      B   
ATOM   3111  HN  ASN B  30      37.608 -10.633  23.801  1.00 10.00      B   
ATOM   3112  CA  ASN B  30      38.536 -10.609  25.703  1.00 10.00      B   
ATOM   3113  CB  ASN B  30      37.261 -11.097  26.391  1.00 10.00      B   
ATOM   3114  CG  ASN B  30      37.005 -10.390  27.706  1.00 10.00      B   
ATOM   3115  OD1 ASN B  30      36.297  -9.385  27.753  1.00 10.00      B   
ATOM   3116  ND2 ASN B  30      37.587 -10.903  28.780  1.00 10.00      B   
ATOM   3117 HD21 ASN B  30      38.147 -11.702  28.669  1.00 10.00      B   
ATOM   3118 HD22 ASN B  30      37.434 -10.463  29.646  1.00 10.00      B   
ATOM   3119  C   ASN B  30      39.589 -11.708  25.698  1.00 10.00      B   
ATOM   3120  O   ASN B  30      40.618 -11.599  26.367  1.00 10.00      B   
ATOM   3121  N   THR B  31      39.331 -12.762  24.935  1.00 10.00      B   
ATOM   3122  HN  THR B  31      38.488 -12.790  24.422  1.00 10.00      B   
ATOM   3123  CA  THR B  31      40.253 -13.884  24.844  1.00 10.00      B   
ATOM   3124  CB  THR B  31      39.508 -15.200  24.535  1.00 10.00      B   
ATOM   3125  OG1 THR B  31      38.570 -14.986  23.469  1.00 10.00      B   
ATOM   3126  HG1 THR B  31      37.862 -14.394  23.769  1.00 10.00      B   
ATOM   3127  CG2 THR B  31      38.774 -15.710  25.766  1.00 10.00      B   
ATOM   3128  C   THR B  31      41.315 -13.645  23.775  1.00 10.00      B   
ATOM   3129  O   THR B  31      42.358 -14.300  23.767  1.00 10.00      B   
ATOM   3130  N   GLN B  32      41.036 -12.700  22.877  1.00 10.00      B   
ATOM   3131  HN  GLN B  32      40.187 -12.213  22.951  1.00 10.00      B   
ATOM   3132  CA  GLN B  32      41.942 -12.358  21.781  1.00 10.00      B   
ATOM   3133  CB  GLN B  32      43.323 -11.945  22.292  1.00 10.00      B   
ATOM   3134  CG  GLN B  32      43.314 -10.619  23.032  1.00 10.00      B   
ATOM   3135  CD  GLN B  32      42.919  -9.463  22.135  1.00 10.00      B   
ATOM   3136  OE1 GLN B  32      43.258  -9.437  20.951  1.00 10.00      B   
ATOM   3137  NE2 GLN B  32      42.195  -8.504  22.688  1.00 10.00      B   
ATOM   3138 HE21 GLN B  32      41.954  -8.591  23.637  1.00 10.00      B   
ATOM   3139 HE22 GLN B  32      41.929  -7.743  22.129  1.00 10.00      B   
ATOM   3140  C   GLN B  32      42.027 -13.479  20.754  1.00 10.00      B   
ATOM   3141  O   GLN B  32      42.998 -13.588  20.001  1.00 10.00      B   
ATOM   3142  N   GLU B  33      40.990 -14.302  20.722  1.00 10.00      B   
ATOM   3143  HN  GLU B  33      40.242 -14.151  21.340  1.00 10.00      B   
ATOM   3144  CA  GLU B  33      40.921 -15.412  19.790  1.00 10.00      B   
ATOM   3145  CB  GLU B  33      40.600 -16.716  20.520  1.00 10.00      B   
ATOM   3146  CG  GLU B  33      41.737 -17.226  21.390  1.00 10.00      B   
ATOM   3147  CD  GLU B  33      41.400 -18.524  22.089  1.00 10.00      B   
ATOM   3148  OE1 GLU B  33      41.138 -19.532  21.394  1.00 10.00      B   
ATOM   3149  OE2 GLU B  33      41.400 -18.548  23.339  1.00 10.00      B   
ATOM   3150  C   GLU B  33      39.886 -15.127  18.712  1.00 10.00      B   
ATOM   3151  O   GLU B  33      38.866 -14.485  18.971  1.00 10.00      B   
ATOM   3152  N   ILE B  34      40.153 -15.597  17.506  1.00 10.00      B   
ATOM   3153  HN  ILE B  34      40.972 -16.113  17.363  1.00 10.00      B   
ATOM   3154  CA  ILE B  34      39.255 -15.378  16.388  1.00 10.00      B   
ATOM   3155  CB  ILE B  34      40.040 -15.051  15.104  1.00 10.00      B   
ATOM   3156  CG1 ILE B  34      41.115 -13.998  15.387  1.00 10.00      B   
ATOM   3157  CG2 ILE B  34      39.093 -14.558  14.024  1.00 10.00      B   
ATOM   3158  CD1 ILE B  34      42.080 -13.786  14.242  1.00 10.00      B   
ATOM   3159  C   ILE B  34      38.387 -16.608  16.148  1.00 10.00      B   
ATOM   3160  O   ILE B  34      38.896 -17.727  16.039  1.00 10.00      B   
ATOM   3161  N   ARG B  35      37.083 -16.398  16.072  1.00 10.00      B   
ATOM   3162  HN  ARG B  35      36.736 -15.479  16.161  1.00 10.00      B   
ATOM   3163  CA  ARG B  35      36.145 -17.488  15.849  1.00 10.00      B   
ATOM   3164  CB  ARG B  35      35.618 -18.011  17.193  1.00 10.00      B   
ATOM   3165  CG  ARG B  35      35.158 -19.460  17.159  1.00 10.00      B   
ATOM   3166  CD  ARG B  35      34.073 -19.727  18.188  1.00 10.00      B   
ATOM   3167  NE  ARG B  35      34.602 -19.858  19.547  1.00 10.00      B   
ATOM   3168  HE  ARG B  35      35.543 -20.134  19.642  1.00 10.00      B   
ATOM   3169  CZ  ARG B  35      33.876 -19.641  20.646  1.00 10.00      B   
ATOM   3170  NH1 ARG B  35      32.602 -19.282  20.542  1.00 10.00      B   
ATOM   3171 HH11 ARG B  35      32.033 -19.111  21.401  1.00 10.00      B   
ATOM   3172 HH12 ARG B  35      32.162 -19.171  19.603  1.00 10.00      B   
ATOM   3173  NH2 ARG B  35      34.417 -19.787  21.850  1.00 10.00      B   
ATOM   3174 HH21 ARG B  35      35.416 -20.076  21.950  1.00 10.00      B   
ATOM   3175 HH22 ARG B  35      33.844 -19.615  22.705  1.00 10.00      B   
ATOM   3176  C   ARG B  35      34.982 -17.011  14.978  1.00 10.00      B   
ATOM   3177  O   ARG B  35      34.458 -15.917  15.184  1.00 10.00      B   
ATOM   3178  N   PRO B  36      34.584 -17.808  13.975  1.00 10.00      B   
ATOM   3179  CA  PRO B  36      33.469 -17.460  13.080  1.00 10.00      B   
ATOM   3180  CB  PRO B  36      33.452 -18.604  12.058  1.00 10.00      B   
ATOM   3181  CG  PRO B  36      34.154 -19.733  12.733  1.00 10.00      B   
ATOM   3182  CD  PRO B  36      35.188 -19.105  13.624  1.00 10.00      B   
ATOM   3183  C   PRO B  36      32.139 -17.399  13.835  1.00 10.00      B   
ATOM   3184  O   PRO B  36      31.833 -18.280  14.643  1.00 10.00      B   
ATOM   3185  N   VAL B  37      31.354 -16.362  13.570  1.00 10.00      B   
ATOM   3186  HN  VAL B  37      31.648 -15.691  12.914  1.00 10.00      B   
ATOM   3187  CA  VAL B  37      30.065 -16.193  14.237  1.00 10.00      B   
ATOM   3188  CB  VAL B  37      30.045 -14.948  15.150  1.00 10.00      B   
ATOM   3189  CG1 VAL B  37      31.006 -15.121  16.313  1.00 10.00      B   
ATOM   3190  CG2 VAL B  37      30.369 -13.685  14.361  1.00 10.00      B   
ATOM   3191  C   VAL B  37      28.910 -16.102  13.244  1.00 10.00      B   
ATOM   3192  O   VAL B  37      27.784 -15.778  13.620  1.00 10.00      B   
ATOM   3193  N   ASN B  38      29.179 -16.389  11.981  1.00 10.00      B   
ATOM   3194  HN  ASN B  38      30.085 -16.662  11.726  1.00 10.00      B   
ATOM   3195  CA  ASN B  38      28.140 -16.321  10.966  1.00 10.00      B   
ATOM   3196  CB  ASN B  38      28.309 -15.073  10.094  1.00 10.00      B   
ATOM   3197  CG  ASN B  38      26.991 -14.361   9.843  1.00 10.00      B   
ATOM   3198  OD1 ASN B  38      25.966 -14.993   9.588  1.00 10.00      B   
ATOM   3199  ND2 ASN B  38      27.003 -13.038   9.934  1.00 10.00      B   
ATOM   3200 HD21 ASN B  38      27.850 -12.594  10.153  1.00 10.00      B   
ATOM   3201 HD22 ASN B  38      26.160 -12.558   9.789  1.00 10.00      B   
ATOM   3202  C   ASN B  38      28.111 -17.585  10.119  1.00 10.00      B   
ATOM   3203  O   ASN B  38      29.152 -18.071   9.674  1.00 10.00      B   
ATOM   3204  N   THR B  39      26.916 -18.123   9.922  1.00 10.00      B   
ATOM   3205  HN  THR B  39      26.131 -17.697  10.321  1.00 10.00      B   
ATOM   3206  CA  THR B  39      26.730 -19.332   9.137  1.00 10.00      B   
ATOM   3207  CB  THR B  39      25.365 -19.964   9.461  1.00 10.00      B   
ATOM   3208  OG1 THR B  39      24.941 -19.541  10.766  1.00 10.00      B   
ATOM   3209  HG1 THR B  39      24.049 -19.864  10.933  1.00 10.00      B   
ATOM   3210  CG2 THR B  39      25.456 -21.481   9.428  1.00 10.00      B   
ATOM   3211  C   THR B  39      26.773 -19.016   7.647  1.00 10.00      B   
ATOM   3212  O   THR B  39      26.058 -18.131   7.173  1.00 10.00      B   
ATOM   3213  N   GLY B  40      27.611 -19.734   6.913  1.00 10.00      B   
ATOM   3214  HN  GLY B  40      28.168 -20.419   7.343  1.00 10.00      B   
ATOM   3215  CA  GLY B  40      27.710 -19.511   5.487  1.00 10.00      B   
ATOM   3216  C   GLY B  40      28.887 -20.225   4.860  1.00 10.00      B   
ATOM   3217  O   GLY B  40      29.433 -21.165   5.439  1.00 10.00      B   
ATOM   3218  N   VAL B  41      29.279 -19.776   3.677  1.00 10.00      B   
ATOM   3219  HN  VAL B  41      28.806 -19.011   3.276  1.00 10.00      B   
ATOM   3220  CA  VAL B  41      30.399 -20.374   2.960  1.00 10.00      B   
ATOM   3221  CB  VAL B  41      30.155 -20.382   1.433  1.00 10.00      B   
ATOM   3222  CG1 VAL B  41      31.236 -21.180   0.715  1.00 10.00      B   
ATOM   3223  CG2 VAL B  41      28.773 -20.933   1.108  1.00 10.00      B   
ATOM   3224  C   VAL B  41      31.687 -19.613   3.262  1.00 10.00      B   
ATOM   3225  O   VAL B  41      31.788 -18.415   2.991  1.00 10.00      B   
ATOM   3226  N   LEU B  42      32.665 -20.310   3.822  1.00 10.00      B   
ATOM   3227  HN  LEU B  42      32.530 -21.266   3.998  1.00 10.00      B   
ATOM   3228  CA  LEU B  42      33.944 -19.697   4.165  1.00 10.00      B   
ATOM   3229  CB  LEU B  42      34.620 -20.477   5.296  1.00 10.00      B   
ATOM   3230  CG  LEU B  42      36.017 -20.008   5.707  1.00 10.00      B   
ATOM   3231  CD1 LEU B  42      35.963 -18.623   6.333  1.00 10.00      B   
ATOM   3232  CD2 LEU B  42      36.648 -21.005   6.664  1.00 10.00      B   
ATOM   3233  C   LEU B  42      34.865 -19.625   2.950  1.00 10.00      B   
ATOM   3234  O   LEU B  42      35.033 -20.611   2.225  1.00 10.00      B   
ATOM   3235  N   HIS B  43      35.449 -18.454   2.726  1.00 10.00      B   
ATOM   3236  HN  HIS B  43      35.259 -17.698   3.332  1.00 10.00      B   
ATOM   3237  CA  HIS B  43      36.357 -18.251   1.608  1.00 10.00      B   
ATOM   3238  CB  HIS B  43      35.648 -17.511   0.471  1.00 10.00      B   
ATOM   3239  CG  HIS B  43      36.344 -17.607  -0.853  1.00 10.00      B   
ATOM   3240  ND1 HIS B  43      36.323 -16.597  -1.793  1.00 10.00      B   
ATOM   3241  HD1 HIS B  43      35.869 -15.723  -1.695  1.00 10.00      B   
ATOM   3242  CD2 HIS B  43      37.074 -18.608  -1.400  1.00 10.00      B   
ATOM   3243  CE1 HIS B  43      37.009 -16.972  -2.857  1.00 10.00      B   
ATOM   3244  NE2 HIS B  43      37.473 -18.188  -2.641  1.00 10.00      B   
ATOM   3245  HE2 HIS B  43      38.019 -18.705  -3.272  1.00 10.00      B   
ATOM   3246  C   HIS B  43      37.585 -17.469   2.058  1.00 10.00      B   
ATOM   3247  O   HIS B  43      37.476 -16.315   2.474  1.00 10.00      B   
ATOM   3248  N   VAL B  44      38.741 -18.110   1.989  1.00 10.00      B   
ATOM   3249  HN  VAL B  44      38.755 -19.033   1.662  1.00 10.00      B   
ATOM   3250  CA  VAL B  44      39.996 -17.482   2.381  1.00 10.00      B   
ATOM   3251  CB  VAL B  44      40.803 -18.389   3.339  1.00 10.00      B   
ATOM   3252  CG1 VAL B  44      42.014 -17.651   3.893  1.00 10.00      B   
ATOM   3253  CG2 VAL B  44      39.923 -18.903   4.472  1.00 10.00      B   
ATOM   3254  C   VAL B  44      40.833 -17.192   1.141  1.00 10.00      B   
ATOM   3255  O   VAL B  44      40.944 -18.038   0.251  1.00 10.00      B   
ATOM   3256  N   SER B  45      41.391 -15.992   1.073  1.00 10.00      B   
ATOM   3257  HN  SER B  45      41.245 -15.357   1.813  1.00 10.00      B   
ATOM   3258  CA  SER B  45      42.214 -15.581  -0.058  1.00 10.00      B   
ATOM   3259  CB  SER B  45      42.574 -14.100   0.066  1.00 10.00      B   
ATOM   3260  OG  SER B  45      41.406 -13.305   0.154  1.00 10.00      B   
ATOM   3261  HG  SER B  45      40.695 -13.730  -0.342  1.00 10.00      B   
ATOM   3262  C   SER B  45      43.485 -16.417  -0.162  1.00 10.00      B   
ATOM   3263  O   SER B  45      44.043 -16.853   0.850  1.00 10.00      B   
ATOM   3264  N   ALA B  46      43.933 -16.635  -1.391  1.00 10.00      B   
ATOM   3265  HN  ALA B  46      43.438 -16.264  -2.154  1.00 10.00      B   
ATOM   3266  CA  ALA B  46      45.137 -17.411  -1.640  1.00 10.00      B   
ATOM   3267  CB  ALA B  46      45.247 -17.751  -3.118  1.00 10.00      B   
ATOM   3268  C   ALA B  46      46.376 -16.656  -1.177  1.00 10.00      B   
ATOM   3269  O   ALA B  46      46.427 -15.424  -1.236  1.00 10.00      B   
ATOM   3270  N   LYS B  47      47.364 -17.399  -0.712  1.00 10.00      B   
ATOM   3271  HN  LYS B  47      47.252 -18.374  -0.678  1.00 10.00      B   
ATOM   3272  CA  LYS B  47      48.608 -16.810  -0.243  1.00 10.00      B   
ATOM   3273  CB  LYS B  47      49.509 -17.880   0.365  1.00 10.00      B   
ATOM   3274  CG  LYS B  47      48.923 -18.534   1.599  1.00 10.00      B   
ATOM   3275  CD  LYS B  47      49.837 -19.615   2.139  1.00 10.00      B   
ATOM   3276  CE  LYS B  47      49.343 -20.117   3.482  1.00 10.00      B   
ATOM   3277  NZ  LYS B  47      50.251 -21.134   4.063  1.00 10.00      B   
ATOM   3278  HZ1 LYS B  47      50.270 -21.045   5.098  1.00 10.00      B   
ATOM   3279  HZ2 LYS B  47      51.215 -21.008   3.697  1.00 10.00      B   
ATOM   3280  HZ3 LYS B  47      49.922 -22.090   3.816  1.00 10.00      B   
ATOM   3281  C   LYS B  47      49.333 -16.089  -1.373  1.00 10.00      B   
ATOM   3282  O   LYS B  47      49.350 -16.553  -2.515  1.00 10.00      B   
ATOM   3283  N   GLY B  48      49.935 -14.956  -1.049  1.00 10.00      B   
ATOM   3284  HN  GLY B  48      49.904 -14.645  -0.121  1.00 10.00      B   
ATOM   3285  CA  GLY B  48      50.643 -14.185  -2.048  1.00 10.00      B   
ATOM   3286  C   GLY B  48      50.081 -12.788  -2.167  1.00 10.00      B   
ATOM   3287  O   GLY B  48      50.716 -11.900  -2.736  1.00 10.00      B   
ATOM   3288  N   LYS B  49      48.885 -12.592  -1.624  1.00 10.00      B   
ATOM   3289  HN  LYS B  49      48.428 -13.345  -1.195  1.00 10.00      B   
ATOM   3290  CA  LYS B  49      48.230 -11.290  -1.658  1.00 10.00      B   
ATOM   3291  CB  LYS B  49      46.726 -11.421  -1.390  1.00 10.00      B   
ATOM   3292  CG  LYS B  49      45.942 -12.098  -2.503  1.00 10.00      B   
ATOM   3293  CD  LYS B  49      44.441 -11.971  -2.274  1.00 10.00      B   
ATOM   3294  CE  LYS B  49      43.650 -12.579  -3.422  1.00 10.00      B   
ATOM   3295  NZ  LYS B  49      42.183 -12.345  -3.285  1.00 10.00      B   
ATOM   3296  HZ1 LYS B  49      41.815 -12.834  -2.444  1.00 10.00      B   
ATOM   3297  HZ2 LYS B  49      41.686 -12.707  -4.123  1.00 10.00      B   
ATOM   3298  HZ3 LYS B  49      41.987 -11.326  -3.193  1.00 10.00      B   
ATOM   3299  C   LYS B  49      48.864 -10.341  -0.645  1.00 10.00      B   
ATOM   3300  O   LYS B  49      48.346 -10.151   0.454  1.00 10.00      B   
ATOM   3301  N   SER B  50      50.018  -9.785  -1.013  1.00 10.00      B   
ATOM   3302  HN  SER B  50      50.392 -10.013  -1.893  1.00 10.00      B   
ATOM   3303  CA  SER B  50      50.749  -8.851  -0.162  1.00 10.00      B   
ATOM   3304  CB  SER B  50      49.923  -7.582   0.071  1.00 10.00      B   
ATOM   3305  OG  SER B  50      49.377  -7.106  -1.153  1.00 10.00      B   
ATOM   3306  HG  SER B  50      49.835  -7.523  -1.895  1.00 10.00      B   
ATOM   3307  C   SER B  50      51.168  -9.495   1.165  1.00 10.00      B   
ATOM   3308  O   SER B  50      51.484  -8.803   2.132  1.00 10.00      B   
ATOM   3309  N   GLY B  51      51.195 -10.824   1.190  1.00 10.00      B   
ATOM   3310  HN  GLY B  51      50.959 -11.320   0.381  1.00 10.00      B   
ATOM   3311  CA  GLY B  51      51.572 -11.546   2.392  1.00 10.00      B   
ATOM   3312  C   GLY B  51      50.469 -11.564   3.436  1.00 10.00      B   
ATOM   3313  O   GLY B  51      50.716 -11.874   4.599  1.00 10.00      B   
ATOM   3314  N   VAL B  52      49.255 -11.225   3.022  1.00 10.00      B   
ATOM   3315  HN  VAL B  52      49.119 -10.977   2.082  1.00 10.00      B   
ATOM   3316  CA  VAL B  52      48.113 -11.207   3.923  1.00 10.00      B   
ATOM   3317  CB  VAL B  52      47.561  -9.773   4.101  1.00 10.00      B   
ATOM   3318  CG1 VAL B  52      46.558  -9.712   5.243  1.00 10.00      B   
ATOM   3319  CG2 VAL B  52      48.693  -8.782   4.328  1.00 10.00      B   
ATOM   3320  C   VAL B  52      47.006 -12.101   3.372  1.00 10.00      B   
ATOM   3321  O   VAL B  52      46.760 -12.123   2.166  1.00 10.00      B   
ATOM   3322  N   GLN B  53      46.356 -12.849   4.248  1.00 10.00      B   
ATOM   3323  HN  GLN B  53      46.602 -12.801   5.198  1.00 10.00      B   
ATOM   3324  CA  GLN B  53      45.280 -13.733   3.838  1.00 10.00      B   
ATOM   3325  CB  GLN B  53      45.516 -15.153   4.348  1.00 10.00      B   
ATOM   3326  CG  GLN B  53      46.546 -15.933   3.554  1.00 10.00      B   
ATOM   3327  CD  GLN B  53      46.443 -17.425   3.788  1.00 10.00      B   
ATOM   3328  OE1 GLN B  53      47.075 -17.971   4.694  1.00 10.00      B   
ATOM   3329  NE2 GLN B  53      45.650 -18.097   2.970  1.00 10.00      B   
ATOM   3330 HE21 GLN B  53      45.179 -17.600   2.262  1.00 10.00      B   
ATOM   3331 HE22 GLN B  53      45.569 -19.067   3.100  1.00 10.00      B   
ATOM   3332  C   GLN B  53      43.940 -13.221   4.338  1.00 10.00      B   
ATOM   3333  O   GLN B  53      43.662 -13.249   5.533  1.00 10.00      B   
ATOM   3334  N   THR B  54      43.120 -12.738   3.423  1.00 10.00      B   
ATOM   3335  HN  THR B  54      43.401 -12.723   2.485  1.00 10.00      B   
ATOM   3336  CA  THR B  54      41.803 -12.234   3.777  1.00 10.00      B   
ATOM   3337  CB  THR B  54      41.292 -11.255   2.703  1.00 10.00      B   
ATOM   3338  OG1 THR B  54      42.358 -10.369   2.324  1.00 10.00      B   
ATOM   3339  HG1 THR B  54      43.098 -10.481   2.931  1.00 10.00      B   
ATOM   3340  CG2 THR B  54      40.124 -10.436   3.232  1.00 10.00      B   
ATOM   3341  C   THR B  54      40.820 -13.394   3.917  1.00 10.00      B   
ATOM   3342  O   THR B  54      40.764 -14.272   3.059  1.00 10.00      B   
ATOM   3343  N   ALA B  55      40.061 -13.405   5.003  1.00 10.00      B   
ATOM   3344  HN  ALA B  55      40.148 -12.678   5.661  1.00 10.00      B   
ATOM   3345  CA  ALA B  55      39.090 -14.462   5.240  1.00 10.00      B   
ATOM   3346  CB  ALA B  55      39.528 -15.343   6.402  1.00 10.00      B   
ATOM   3347  C   ALA B  55      37.710 -13.876   5.504  1.00 10.00      B   
ATOM   3348  O   ALA B  55      37.553 -12.991   6.346  1.00 10.00      B   
ATOM   3349  N   TYR B  56      36.716 -14.361   4.775  1.00 10.00      B   
ATOM   3350  HN  TYR B  56      36.903 -15.063   4.111  1.00 10.00      B   
ATOM   3351  CA  TYR B  56      35.350 -13.882   4.937  1.00 10.00      B   
ATOM   3352  CB  TYR B  56      35.045 -12.732   3.966  1.00 10.00      B   
ATOM   3353  CG  TYR B  56      35.063 -13.117   2.501  1.00 10.00      B   
ATOM   3354  CD1 TYR B  56      33.897 -13.503   1.854  1.00 10.00      B   
ATOM   3355  CD2 TYR B  56      36.242 -13.088   1.763  1.00 10.00      B   
ATOM   3356  CE1 TYR B  56      33.900 -13.852   0.518  1.00 10.00      B   
ATOM   3357  CE2 TYR B  56      36.254 -13.435   0.424  1.00 10.00      B   
ATOM   3358  CZ  TYR B  56      35.079 -13.817  -0.193  1.00 10.00      B   
ATOM   3359  OH  TYR B  56      35.082 -14.163  -1.528  1.00 10.00      B   
ATOM   3360  HH  TYR B  56      34.271 -13.830  -1.944  1.00 10.00      B   
ATOM   3361  C   TYR B  56      34.351 -15.020   4.764  1.00 10.00      B   
ATOM   3362  O   TYR B  56      34.655 -16.037   4.132  1.00 10.00      B   
ATOM   3363  N   ILE B  57      33.169 -14.845   5.333  1.00 10.00      B   
ATOM   3364  HN  ILE B  57      32.995 -14.012   5.829  1.00 10.00      B   
ATOM   3365  CA  ILE B  57      32.118 -15.845   5.249  1.00 10.00      B   
ATOM   3366  CB  ILE B  57      31.634 -16.255   6.655  1.00 10.00      B   
ATOM   3367  CG1 ILE B  57      32.788 -16.849   7.464  1.00 10.00      B   
ATOM   3368  CG2 ILE B  57      30.483 -17.243   6.561  1.00 10.00      B   
ATOM   3369  CD1 ILE B  57      32.444 -17.109   8.913  1.00 10.00      B   
ATOM   3370  C   ILE B  57      30.936 -15.302   4.454  1.00 10.00      B   
ATOM   3371  O   ILE B  57      30.450 -14.204   4.723  1.00 10.00      B   
ATOM   3372  N   ASP B  58      30.490 -16.068   3.468  1.00 10.00      B   
ATOM   3373  HN  ASP B  58      30.927 -16.935   3.299  1.00 10.00      B   
ATOM   3374  CA  ASP B  58      29.362 -15.666   2.639  1.00 10.00      B   
ATOM   3375  CB  ASP B  58      29.471 -16.278   1.242  1.00 10.00      B   
ATOM   3376  CG  ASP B  58      28.234 -16.025   0.406  1.00 10.00      B   
ATOM   3377  OD1 ASP B  58      27.942 -14.846   0.121  1.00 10.00      B   
ATOM   3378  OD2 ASP B  58      27.551 -17.003   0.028  1.00 10.00      B   
ATOM   3379  C   ASP B  58      28.055 -16.091   3.287  1.00 10.00      B   
ATOM   3380  O   ASP B  58      27.772 -17.284   3.411  1.00 10.00      B   
ATOM   3381  N   TYR B  59      27.268 -15.114   3.711  1.00 10.00      B   
ATOM   3382  HN  TYR B  59      27.550 -14.180   3.580  1.00 10.00      B   
ATOM   3383  CA  TYR B  59      25.993 -15.390   4.353  1.00 10.00      B   
ATOM   3384  CB  TYR B  59      26.068 -15.145   5.865  1.00 10.00      B   
ATOM   3385  CG  TYR B  59      26.492 -13.747   6.261  1.00 10.00      B   
ATOM   3386  CD1 TYR B  59      25.550 -12.781   6.592  1.00 10.00      B   
ATOM   3387  CD2 TYR B  59      27.834 -13.396   6.310  1.00 10.00      B   
ATOM   3388  CE1 TYR B  59      25.933 -11.505   6.956  1.00 10.00      B   
ATOM   3389  CE2 TYR B  59      28.224 -12.123   6.673  1.00 10.00      B   
ATOM   3390  CZ  TYR B  59      27.272 -11.184   6.996  1.00 10.00      B   
ATOM   3391  OH  TYR B  59      27.659  -9.918   7.363  1.00 10.00      B   
ATOM   3392  HH  TYR B  59      28.318  -9.591   6.735  1.00 10.00      B   
ATOM   3393  C   TYR B  59      24.868 -14.578   3.726  1.00 10.00      B   
ATOM   3394  O   TYR B  59      25.045 -13.406   3.385  1.00 10.00      B   
ATOM   3395  N   SER B  60      23.719 -15.209   3.571  1.00 10.00      B   
ATOM   3396  HN  SER B  60      23.640 -16.144   3.858  1.00 10.00      B   
ATOM   3397  CA  SER B  60      22.564 -14.561   2.987  1.00 10.00      B   
ATOM   3398  CB  SER B  60      21.666 -15.616   2.347  1.00 10.00      B   
ATOM   3399  OG  SER B  60      22.446 -16.618   1.712  1.00 10.00      B   
ATOM   3400  HG  SER B  60      21.887 -17.387   1.528  1.00 10.00      B   
ATOM   3401  C   SER B  60      21.799 -13.774   4.049  1.00 10.00      B   
ATOM   3402  O   SER B  60      21.502 -14.291   5.129  1.00 10.00      B   
ATOM   3403  N   SER B  61      21.514 -12.515   3.748  1.00 10.00      B   
ATOM   3404  HN  SER B  61      21.801 -12.154   2.883  1.00 10.00      B   
ATOM   3405  CA  SER B  61      20.793 -11.648   4.669  1.00 10.00      B   
ATOM   3406  CB  SER B  61      21.768 -11.070   5.700  1.00 10.00      B   
ATOM   3407  OG  SER B  61      23.045 -10.842   5.119  1.00 10.00      B   
ATOM   3408  HG  SER B  61      23.475 -11.688   4.956  1.00 10.00      B   
ATOM   3409  C   SER B  61      20.098 -10.516   3.911  1.00 10.00      B   
ATOM   3410  O   SER B  61      20.422 -10.245   2.751  1.00 10.00      B   
ATOM   3411  N   LYS B  62      19.133  -9.869   4.555  1.00 10.00      B   
ATOM   3412  HN  LYS B  62      18.889 -10.149   5.463  1.00 10.00      B   
ATOM   3413  CA  LYS B  62      18.422  -8.759   3.934  1.00 10.00      B   
ATOM   3414  CB  LYS B  62      16.912  -9.024   3.854  1.00 10.00      B   
ATOM   3415  CG  LYS B  62      16.142  -8.738   5.136  1.00 10.00      B   
ATOM   3416  CD  LYS B  62      14.640  -8.737   4.885  1.00 10.00      B   
ATOM   3417  CE  LYS B  62      13.863  -8.339   6.131  1.00 10.00      B   
ATOM   3418  NZ  LYS B  62      12.399  -8.278   5.879  1.00 10.00      B   
ATOM   3419  HZ1 LYS B  62      12.045  -9.209   5.576  1.00 10.00      B   
ATOM   3420  HZ2 LYS B  62      12.190  -7.586   5.133  1.00 10.00      B   
ATOM   3421  HZ3 LYS B  62      11.896  -7.996   6.746  1.00 10.00      B   
ATOM   3422  C   LYS B  62      18.703  -7.458   4.677  1.00 10.00      B   
ATOM   3423  O   LYS B  62      18.327  -6.378   4.226  1.00 10.00      B   
ATOM   3424  N   ARG B  63      19.373  -7.568   5.817  1.00 10.00      B   
ATOM   3425  HN  ARG B  63      19.671  -8.453   6.113  1.00 10.00      B   
ATOM   3426  CA  ARG B  63      19.703  -6.403   6.626  1.00 10.00      B   
ATOM   3427  CB  ARG B  63      19.404  -6.663   8.099  1.00 10.00      B   
ATOM   3428  CG  ARG B  63      17.921  -6.767   8.411  1.00 10.00      B   
ATOM   3429  CD  ARG B  63      17.619  -8.011   9.228  1.00 10.00      B   
ATOM   3430  NE  ARG B  63      18.167  -7.933  10.580  1.00 10.00      B   
ATOM   3431  HE  ARG B  63      18.108  -7.064  11.038  1.00 10.00      B   
ATOM   3432  CZ  ARG B  63      18.735  -8.961  11.214  1.00 10.00      B   
ATOM   3433  NH1 ARG B  63      18.833 -10.143  10.615  1.00 10.00      B   
ATOM   3434 HH11 ARG B  63      19.276 -10.948  11.112  1.00 10.00      B   
ATOM   3435 HH12 ARG B  63      18.467 -10.273   9.647  1.00 10.00      B   
ATOM   3436  NH2 ARG B  63      19.207  -8.803  12.445  1.00 10.00      B   
ATOM   3437 HH21 ARG B  63      19.138  -7.877  12.924  1.00 10.00      B   
ATOM   3438 HH22 ARG B  63      19.648  -9.607  12.946  1.00 10.00      B   
ATOM   3439  C   ARG B  63      21.160  -6.016   6.435  1.00 10.00      B   
ATOM   3440  O   ARG B  63      22.067  -6.757   6.818  1.00 10.00      B   
ATOM   3441  N   TYR B  64      21.373  -4.857   5.835  1.00 10.00      B   
ATOM   3442  HN  TYR B  64      20.601  -4.312   5.568  1.00 10.00      B   
ATOM   3443  CA  TYR B  64      22.713  -4.360   5.562  1.00 10.00      B   
ATOM   3444  CB  TYR B  64      22.705  -3.519   4.274  1.00 10.00      B   
ATOM   3445  CG  TYR B  64      23.939  -2.671   4.046  1.00 10.00      B   
ATOM   3446  CD1 TYR B  64      25.115  -3.229   3.562  1.00 10.00      B   
ATOM   3447  CD2 TYR B  64      23.922  -1.307   4.314  1.00 10.00      B   
ATOM   3448  CE1 TYR B  64      26.240  -2.450   3.356  1.00 10.00      B   
ATOM   3449  CE2 TYR B  64      25.039  -0.523   4.110  1.00 10.00      B   
ATOM   3450  CZ  TYR B  64      26.196  -1.098   3.632  1.00 10.00      B   
ATOM   3451  OH  TYR B  64      27.314  -0.319   3.434  1.00 10.00      B   
ATOM   3452  HH  TYR B  64      27.807  -0.651   2.675  1.00 10.00      B   
ATOM   3453  C   TYR B  64      23.269  -3.546   6.723  1.00 10.00      B   
ATOM   3454  O   TYR B  64      22.545  -2.789   7.373  1.00 10.00      B   
ATOM   3455  N   ILE B  65      24.557  -3.722   6.978  1.00 10.00      B   
ATOM   3456  HN  ILE B  65      25.063  -4.368   6.441  1.00 10.00      B   
ATOM   3457  CA  ILE B  65      25.249  -2.989   8.023  1.00 10.00      B   
ATOM   3458  CB  ILE B  65      26.109  -3.931   8.892  1.00 10.00      B   
ATOM   3459  CG1 ILE B  65      25.225  -5.002   9.541  1.00 10.00      B   
ATOM   3460  CG2 ILE B  65      26.869  -3.145   9.952  1.00 10.00      B   
ATOM   3461  CD1 ILE B  65      25.990  -6.039  10.334  1.00 10.00      B   
ATOM   3462  C   ILE B  65      26.149  -1.951   7.362  1.00 10.00      B   
ATOM   3463  O   ILE B  65      26.975  -2.301   6.519  1.00 10.00      B   
ATOM   3464  N   PRO B  66      25.981  -0.666   7.717  1.00 10.00      B   
ATOM   3465  CA  PRO B  66      26.765   0.438   7.143  1.00 10.00      B   
ATOM   3466  CB  PRO B  66      26.500   1.589   8.112  1.00 10.00      B   
ATOM   3467  CG  PRO B  66      25.133   1.316   8.634  1.00 10.00      B   
ATOM   3468  CD  PRO B  66      25.009  -0.182   8.719  1.00 10.00      B   
ATOM   3469  C   PRO B  66      28.264   0.147   7.062  1.00 10.00      B   
ATOM   3470  O   PRO B  66      28.930  -0.034   8.082  1.00 10.00      B   
ATOM   3471  N   SER B  67      28.776   0.096   5.839  1.00 10.00      B   
ATOM   3472  HN  SER B  67      28.183   0.234   5.067  1.00 10.00      B   
ATOM   3473  CA  SER B  67      30.186  -0.158   5.593  1.00 10.00      B   
ATOM   3474  CB  SER B  67      30.351  -1.493   4.862  1.00 10.00      B   
ATOM   3475  OG  SER B  67      29.555  -2.501   5.471  1.00 10.00      B   
ATOM   3476  HG  SER B  67      28.747  -2.101   5.818  1.00 10.00      B   
ATOM   3477  C   SER B  67      30.775   0.987   4.766  1.00 10.00      B   
ATOM   3478  O   SER B  67      30.111   1.524   3.878  1.00 10.00      B   
ATOM   3479  N   VAL B  68      32.010   1.366   5.069  1.00 10.00      B   
ATOM   3480  HN  VAL B  68      32.492   0.893   5.783  1.00 10.00      B   
ATOM   3481  CA  VAL B  68      32.671   2.466   4.367  1.00 10.00      B   
ATOM   3482  CB  VAL B  68      33.963   2.922   5.075  1.00 10.00      B   
ATOM   3483  CG1 VAL B  68      33.646   3.497   6.443  1.00 10.00      B   
ATOM   3484  CG2 VAL B  68      34.966   1.782   5.187  1.00 10.00      B   
ATOM   3485  C   VAL B  68      32.974   2.149   2.905  1.00 10.00      B   
ATOM   3486  O   VAL B  68      33.276   1.008   2.553  1.00 10.00      B   
ATOM   3487  N   ASN B  69      32.862   3.178   2.065  1.00 10.00      B   
ATOM   3488  HN  ASN B  69      32.576   4.046   2.427  1.00 10.00      B   
ATOM   3489  CA  ASN B  69      33.135   3.085   0.626  1.00 10.00      B   
ATOM   3490  CB  ASN B  69      34.536   2.534   0.335  1.00 10.00      B   
ATOM   3491  CG  ASN B  69      35.050   2.951  -1.030  1.00 10.00      B   
ATOM   3492  OD1 ASN B  69      34.685   4.012  -1.549  1.00 10.00      B   
ATOM   3493  ND2 ASN B  69      35.907   2.128  -1.614  1.00 10.00      B   
ATOM   3494 HD21 ASN B  69      36.160   1.307  -1.139  1.00 10.00      B   
ATOM   3495 HD22 ASN B  69      36.258   2.370  -2.498  1.00 10.00      B   
ATOM   3496  C   ASN B  69      32.062   2.317  -0.145  1.00 10.00      B   
ATOM   3497  O   ASN B  69      32.114   2.226  -1.372  1.00 10.00      B   
ATOM   3498  N   ASP B  70      31.086   1.781   0.568  1.00 10.00      B   
ATOM   3499  HN  ASP B  70      31.085   1.897   1.541  1.00 10.00      B   
ATOM   3500  CA  ASP B  70      30.013   1.027  -0.065  1.00 10.00      B   
ATOM   3501  CB  ASP B  70      29.343   0.067   0.923  1.00 10.00      B   
ATOM   3502  CG  ASP B  70      30.052  -1.271   1.015  1.00 10.00      B   
ATOM   3503  OD1 ASP B  70      31.260  -1.286   1.336  1.00 10.00      B   
ATOM   3504  OD2 ASP B  70      29.405  -2.315   0.771  1.00 10.00      B   
ATOM   3505  C   ASP B  70      28.985   1.966  -0.681  1.00 10.00      B   
ATOM   3506  O   ASP B  70      28.689   3.031  -0.133  1.00 10.00      B   
ATOM   3507  N   PHE B  71      28.456   1.576  -1.828  1.00 10.00      B   
ATOM   3508  HN  PHE B  71      28.731   0.720  -2.212  1.00 10.00      B   
ATOM   3509  CA  PHE B  71      27.463   2.374  -2.527  1.00 10.00      B   
ATOM   3510  CB  PHE B  71      27.709   2.317  -4.037  1.00 10.00      B   
ATOM   3511  CG  PHE B  71      29.076   2.775  -4.459  1.00 10.00      B   
ATOM   3512  CD1 PHE B  71      30.099   1.861  -4.659  1.00 10.00      B   
ATOM   3513  CD2 PHE B  71      29.338   4.119  -4.660  1.00 10.00      B   
ATOM   3514  CE1 PHE B  71      31.355   2.280  -5.050  1.00 10.00      B   
ATOM   3515  CE2 PHE B  71      30.592   4.544  -5.051  1.00 10.00      B   
ATOM   3516  CZ  PHE B  71      31.602   3.624  -5.246  1.00 10.00      B   
ATOM   3517  C   PHE B  71      26.075   1.840  -2.216  1.00 10.00      B   
ATOM   3518  O   PHE B  71      25.748   0.706  -2.567  1.00 10.00      B   
ATOM   3519  N   VAL B  72      25.259   2.645  -1.559  1.00 10.00      B   
ATOM   3520  HN  VAL B  72      25.558   3.550  -1.326  1.00 10.00      B   
ATOM   3521  CA  VAL B  72      23.916   2.220  -1.195  1.00 10.00      B   
ATOM   3522  CB  VAL B  72      23.765   2.021   0.327  1.00 10.00      B   
ATOM   3523  CG1 VAL B  72      24.642   0.873   0.806  1.00 10.00      B   
ATOM   3524  CG2 VAL B  72      24.098   3.301   1.081  1.00 10.00      B   
ATOM   3525  C   VAL B  72      22.858   3.198  -1.691  1.00 10.00      B   
ATOM   3526  O   VAL B  72      23.161   4.345  -2.020  1.00 10.00      B   
ATOM   3527  N   ILE B  73      21.621   2.733  -1.747  1.00 10.00      B   
ATOM   3528  HN  ILE B  73      21.446   1.807  -1.469  1.00 10.00      B   
ATOM   3529  CA  ILE B  73      20.508   3.556  -2.201  1.00 10.00      B   
ATOM   3530  CB  ILE B  73      19.689   2.832  -3.293  1.00 10.00      B   
ATOM   3531  CG1 ILE B  73      20.513   2.718  -4.580  1.00 10.00      B   
ATOM   3532  CG2 ILE B  73      18.369   3.548  -3.558  1.00 10.00      B   
ATOM   3533  CD1 ILE B  73      19.814   1.974  -5.696  1.00 10.00      B   
ATOM   3534  C   ILE B  73      19.596   3.927  -1.035  1.00 10.00      B   
ATOM   3535  O   ILE B  73      18.885   3.080  -0.491  1.00 10.00      B   
ATOM   3536  N   GLY B  74      19.631   5.194  -0.650  1.00 10.00      B   
ATOM   3537  HN  GLY B  74      20.226   5.821  -1.112  1.00 10.00      B   
ATOM   3538  CA  GLY B  74      18.802   5.663   0.440  1.00 10.00      B   
ATOM   3539  C   GLY B  74      17.883   6.783  -0.005  1.00 10.00      B   
ATOM   3540  O   GLY B  74      18.058   7.338  -1.091  1.00 10.00      B   
ATOM   3541  N   VAL B  75      16.913   7.121   0.829  1.00 10.00      B   
ATOM   3542  HN  VAL B  75      16.838   6.653   1.689  1.00 10.00      B   
ATOM   3543  CA  VAL B  75      15.962   8.178   0.506  1.00 10.00      B   
ATOM   3544  CB  VAL B  75      14.539   7.612   0.281  1.00 10.00      B   
ATOM   3545  CG1 VAL B  75      14.030   6.878   1.516  1.00 10.00      B   
ATOM   3546  CG2 VAL B  75      13.569   8.704  -0.147  1.00 10.00      B   
ATOM   3547  C   VAL B  75      15.947   9.257   1.594  1.00 10.00      B   
ATOM   3548  O   VAL B  75      16.002   8.951   2.786  1.00 10.00      B   
ATOM   3549  N   ILE B  76      15.898  10.515   1.176  1.00 10.00      B   
ATOM   3550  HN  ILE B  76      15.868  10.699   0.211  1.00 10.00      B   
ATOM   3551  CA  ILE B  76      15.883  11.634   2.112  1.00 10.00      B   
ATOM   3552  CB  ILE B  76      16.319  12.945   1.425  1.00 10.00      B   
ATOM   3553  CG1 ILE B  76      17.626  12.737   0.653  1.00 10.00      B   
ATOM   3554  CG2 ILE B  76      16.473  14.061   2.453  1.00 10.00      B   
ATOM   3555  CD1 ILE B  76      18.037  13.923  -0.194  1.00 10.00      B   
ATOM   3556  C   ILE B  76      14.488  11.824   2.699  1.00 10.00      B   
ATOM   3557  O   ILE B  76      13.555  12.198   1.988  1.00 10.00      B   
ATOM   3558  N   ILE B  77      14.350  11.562   3.992  1.00 10.00      B   
ATOM   3559  HN  ILE B  77      15.133  11.265   4.504  1.00 10.00      B   
ATOM   3560  CA  ILE B  77      13.065  11.706   4.671  1.00 10.00      B   
ATOM   3561  CB  ILE B  77      12.582  10.381   5.298  1.00 10.00      B   
ATOM   3562  CG1 ILE B  77      13.586   9.871   6.337  1.00 10.00      B   
ATOM   3563  CG2 ILE B  77      12.329   9.336   4.222  1.00 10.00      B   
ATOM   3564  CD1 ILE B  77      13.017   8.828   7.277  1.00 10.00      B   
ATOM   3565  C   ILE B  77      13.125  12.780   5.756  1.00 10.00      B   
ATOM   3566  O   ILE B  77      12.116  13.102   6.383  1.00 10.00      B   
ATOM   3567  N   GLY B  78      14.312  13.323   5.982  1.00 10.00      B   
ATOM   3568  HN  GLY B  78      15.089  13.019   5.462  1.00 10.00      B   
ATOM   3569  CA  GLY B  78      14.475  14.353   6.987  1.00 10.00      B   
ATOM   3570  C   GLY B  78      15.207  15.555   6.440  1.00 10.00      B   
ATOM   3571  O   GLY B  78      16.025  15.427   5.532  1.00 10.00      B   
ATOM   3572  N   THR B  79      14.917  16.724   6.985  1.00 10.00      B   
ATOM   3573  HN  THR B  79      14.253  16.769   7.711  1.00 10.00      B   
ATOM   3574  CA  THR B  79      15.550  17.950   6.531  1.00 10.00      B   
ATOM   3575  CB  THR B  79      14.704  18.640   5.443  1.00 10.00      B   
ATOM   3576  OG1 THR B  79      14.325  17.677   4.450  1.00 10.00      B   
ATOM   3577  HG1 THR B  79      14.865  16.882   4.552  1.00 10.00      B   
ATOM   3578  CG2 THR B  79      15.487  19.763   4.781  1.00 10.00      B   
ATOM   3579  C   THR B  79      15.778  18.918   7.689  1.00 10.00      B   
ATOM   3580  O   THR B  79      14.873  19.647   8.099  1.00 10.00      B   
ATOM   3581  N   PHE B  80      16.981  18.903   8.230  1.00 10.00      B   
ATOM   3582  HN  PHE B  80      17.658  18.281   7.886  1.00 10.00      B   
ATOM   3583  CA  PHE B  80      17.329  19.795   9.318  1.00 10.00      B   
ATOM   3584  CB  PHE B  80      18.187  19.066  10.361  1.00 10.00      B   
ATOM   3585  CG  PHE B  80      18.207  19.711  11.720  1.00 10.00      B   
ATOM   3586  CD1 PHE B  80      17.028  19.973  12.396  1.00 10.00      B   
ATOM   3587  CD2 PHE B  80      19.408  20.055  12.319  1.00 10.00      B   
ATOM   3588  CE1 PHE B  80      17.044  20.564  13.644  1.00 10.00      B   
ATOM   3589  CE2 PHE B  80      19.432  20.648  13.566  1.00 10.00      B   
ATOM   3590  CZ  PHE B  80      18.247  20.905  14.230  1.00 10.00      B   
ATOM   3591  C   PHE B  80      18.065  21.004   8.751  1.00 10.00      B   
ATOM   3592  O   PHE B  80      18.138  21.175   7.533  1.00 10.00      B   
ATOM   3593  N   SER B  81      18.608  21.830   9.623  1.00 10.00      B   
ATOM   3594  HN  SER B  81      18.517  21.642  10.582  1.00 10.00      B   
ATOM   3595  CA  SER B  81      19.329  23.020   9.209  1.00 10.00      B   
ATOM   3596  CB  SER B  81      19.676  23.839  10.447  1.00 10.00      B   
ATOM   3597  OG  SER B  81      18.685  23.651  11.449  1.00 10.00      B   
ATOM   3598  HG  SER B  81      17.816  23.869  11.084  1.00 10.00      B   
ATOM   3599  C   SER B  81      20.595  22.663   8.427  1.00 10.00      B   
ATOM   3600  O   SER B  81      20.968  23.358   7.478  1.00 10.00      B   
ATOM   3601  N   ASP B  82      21.246  21.575   8.820  1.00 10.00      B   
ATOM   3602  HN  ASP B  82      20.905  21.061   9.582  1.00 10.00      B   
ATOM   3603  CA  ASP B  82      22.468  21.137   8.154  1.00 10.00      B   
ATOM   3604  CB  ASP B  82      23.700  21.422   9.028  1.00 10.00      B   
ATOM   3605  CG  ASP B  82      23.753  20.573  10.285  1.00 10.00      B   
ATOM   3606  OD1 ASP B  82      22.796  20.631  11.085  1.00 10.00      B   
ATOM   3607  OD2 ASP B  82      24.758  19.852  10.485  1.00 10.00      B   
ATOM   3608  C   ASP B  82      22.417  19.657   7.781  1.00 10.00      B   
ATOM   3609  O   ASP B  82      22.881  19.262   6.710  1.00 10.00      B   
ATOM   3610  N   SER B  83      21.841  18.849   8.656  1.00 10.00      B   
ATOM   3611  HN  SER B  83      21.477  19.222   9.485  1.00 10.00      B   
ATOM   3612  CA  SER B  83      21.753  17.417   8.434  1.00 10.00      B   
ATOM   3613  CB  SER B  83      21.914  16.702   9.772  1.00 10.00      B   
ATOM   3614  OG  SER B  83      21.429  17.514  10.832  1.00 10.00      B   
ATOM   3615  HG  SER B  83      20.544  17.219  11.081  1.00 10.00      B   
ATOM   3616  C   SER B  83      20.444  17.001   7.763  1.00 10.00      B   
ATOM   3617  O   SER B  83      19.359  17.396   8.182  1.00 10.00      B   
ATOM   3618  N   TYR B  84      20.554  16.212   6.709  1.00 10.00      B   
ATOM   3619  HN  TYR B  84      21.452  15.968   6.388  1.00 10.00      B   
ATOM   3620  CA  TYR B  84      19.389  15.718   5.992  1.00 10.00      B   
ATOM   3621  CB  TYR B  84      19.547  15.948   4.486  1.00 10.00      B   
ATOM   3622  CG  TYR B  84      19.394  17.394   4.062  1.00 10.00      B   
ATOM   3623  CD1 TYR B  84      20.201  18.388   4.601  1.00 10.00      B   
ATOM   3624  CD2 TYR B  84      18.441  17.765   3.124  1.00 10.00      B   
ATOM   3625  CE1 TYR B  84      20.060  19.706   4.221  1.00 10.00      B   
ATOM   3626  CE2 TYR B  84      18.294  19.083   2.734  1.00 10.00      B   
ATOM   3627  CZ  TYR B  84      19.108  20.051   3.289  1.00 10.00      B   
ATOM   3628  OH  TYR B  84      18.970  21.367   2.914  1.00 10.00      B   
ATOM   3629  HH  TYR B  84      19.783  21.842   3.124  1.00 10.00      B   
ATOM   3630  C   TYR B  84      19.210  14.233   6.286  1.00 10.00      B   
ATOM   3631  O   TYR B  84      19.982  13.406   5.805  1.00 10.00      B   
ATOM   3632  N   LYS B  85      18.213  13.906   7.103  1.00 10.00      B   
ATOM   3633  HN  LYS B  85      17.635  14.613   7.458  1.00 10.00      B   
ATOM   3634  CA  LYS B  85      17.948  12.519   7.479  1.00 10.00      B   
ATOM   3635  CB  LYS B  85      16.816  12.441   8.509  1.00 10.00      B   
ATOM   3636  CG  LYS B  85      16.571  11.049   9.072  1.00 10.00      B   
ATOM   3637  CD  LYS B  85      15.512  11.071  10.164  1.00 10.00      B   
ATOM   3638  CE  LYS B  85      16.104  10.683  11.508  1.00 10.00      B   
ATOM   3639  NZ  LYS B  85      15.077  10.634  12.582  1.00 10.00      B   
ATOM   3640  HZ1 LYS B  85      14.597  11.558  12.670  1.00 10.00      B   
ATOM   3641  HZ2 LYS B  85      15.524  10.401  13.493  1.00 10.00      B   
ATOM   3642  HZ3 LYS B  85      14.365   9.908  12.366  1.00 10.00      B   
ATOM   3643  C   LYS B  85      17.636  11.649   6.262  1.00 10.00      B   
ATOM   3644  O   LYS B  85      16.671  11.889   5.534  1.00 10.00      B   
ATOM   3645  N   VAL B  86      18.469  10.643   6.051  1.00 10.00      B   
ATOM   3646  HN  VAL B  86      19.218  10.507   6.675  1.00 10.00      B   
ATOM   3647  CA  VAL B  86      18.311   9.722   4.937  1.00 10.00      B   
ATOM   3648  CB  VAL B  86      19.527   9.791   3.985  1.00 10.00      B   
ATOM   3649  CG1 VAL B  86      19.429   8.743   2.883  1.00 10.00      B   
ATOM   3650  CG2 VAL B  86      19.664  11.183   3.389  1.00 10.00      B   
ATOM   3651  C   VAL B  86      18.165   8.299   5.462  1.00 10.00      B   
ATOM   3652  O   VAL B  86      18.961   7.847   6.289  1.00 10.00      B   
ATOM   3653  N   SER B  87      17.143   7.601   5.003  1.00 10.00      B   
ATOM   3654  HN  SER B  87      16.523   8.015   4.355  1.00 10.00      B   
ATOM   3655  CA  SER B  87      16.911   6.232   5.431  1.00 10.00      B   
ATOM   3656  CB  SER B  87      15.412   5.972   5.555  1.00 10.00      B   
ATOM   3657  OG  SER B  87      14.679   7.017   4.943  1.00 10.00      B   
ATOM   3658  HG  SER B  87      13.740   6.820   4.988  1.00 10.00      B   
ATOM   3659  C   SER B  87      17.548   5.246   4.458  1.00 10.00      B   
ATOM   3660  O   SER B  87      17.193   5.204   3.276  1.00 10.00      B   
ATOM   3661  N   LEU B  88      18.504   4.471   4.953  1.00 10.00      B   
ATOM   3662  HN  LEU B  88      18.754   4.564   5.895  1.00 10.00      B   
ATOM   3663  CA  LEU B  88      19.188   3.481   4.132  1.00 10.00      B   
ATOM   3664  CB  LEU B  88      20.611   3.239   4.645  1.00 10.00      B   
ATOM   3665  CG  LEU B  88      21.535   4.460   4.693  1.00 10.00      B   
ATOM   3666  CD1 LEU B  88      22.913   4.066   5.205  1.00 10.00      B   
ATOM   3667  CD2 LEU B  88      21.635   5.118   3.324  1.00 10.00      B   
ATOM   3668  C   LEU B  88      18.401   2.178   4.132  1.00 10.00      B   
ATOM   3669  O   LEU B  88      18.467   1.397   3.182  1.00 10.00      B   
ATOM   3670  N   GLN B  89      17.652   1.961   5.208  1.00 10.00      B   
ATOM   3671  HN  GLN B  89      17.649   2.627   5.928  1.00 10.00      B   
ATOM   3672  CA  GLN B  89      16.830   0.770   5.354  1.00 10.00      B   
ATOM   3673  CB  GLN B  89      17.665  -0.418   5.841  1.00 10.00      B   
ATOM   3674  CG  GLN B  89      16.891  -1.725   5.910  1.00 10.00      B   
ATOM   3675  CD  GLN B  89      17.781  -2.951   5.878  1.00 10.00      B   
ATOM   3676  OE1 GLN B  89      18.906  -2.943   6.383  1.00 10.00      B   
ATOM   3677  NE2 GLN B  89      17.283  -4.013   5.273  1.00 10.00      B   
ATOM   3678 HE21 GLN B  89      16.383  -3.945   4.888  1.00 10.00      B   
ATOM   3679 HE22 GLN B  89      17.834  -4.824   5.225  1.00 10.00      B   
ATOM   3680  C   GLN B  89      15.676   1.040   6.315  1.00 10.00      B   
ATOM   3681  O   GLN B  89      15.838   1.749   7.313  1.00 10.00      B   
ATOM   3682  N   ASN B  90      14.511   0.490   6.002  1.00 10.00      B   
ATOM   3683  HN  ASN B  90      14.442  -0.044   5.182  1.00 10.00      B   
ATOM   3684  CA  ASN B  90      13.327   0.665   6.837  1.00 10.00      B   
ATOM   3685  CB  ASN B  90      12.082   0.096   6.150  1.00 10.00      B   
ATOM   3686  CG  ASN B  90      11.662   0.886   4.926  1.00 10.00      B   
ATOM   3687  OD1 ASN B  90      11.886   2.094   4.834  1.00 10.00      B   
ATOM   3688  ND2 ASN B  90      11.047   0.207   3.973  1.00 10.00      B   
ATOM   3689 HD21 ASN B  90      10.899  -0.754   4.111  1.00 10.00      B   
ATOM   3690 HD22 ASN B  90      10.765   0.690   3.167  1.00 10.00      B   
ATOM   3691  C   ASN B  90      13.515  -0.003   8.191  1.00 10.00      B   
ATOM   3692  O   ASN B  90      14.143  -1.064   8.290  1.00 10.00      B   
ATOM   3693  N   PHE B  91      12.980   0.633   9.231  1.00 10.00      B   
ATOM   3694  HN  PHE B  91      12.495   1.475   9.073  1.00 10.00      B   
ATOM   3695  CA  PHE B  91      13.071   0.123  10.599  1.00 10.00      B   
ATOM   3696  CB  PHE B  91      12.355  -1.224  10.745  1.00 10.00      B   
ATOM   3697  CG  PHE B  91      10.856  -1.125  10.661  1.00 10.00      B   
ATOM   3698  CD1 PHE B  91      10.205  -1.241   9.444  1.00 10.00      B   
ATOM   3699  CD2 PHE B  91      10.099  -0.917  11.803  1.00 10.00      B   
ATOM   3700  CE1 PHE B  91       8.828  -1.150   9.365  1.00 10.00      B   
ATOM   3701  CE2 PHE B  91       8.721  -0.826  11.732  1.00 10.00      B   
ATOM   3702  CZ  PHE B  91       8.085  -0.943  10.511  1.00 10.00      B   
ATOM   3703  C   PHE B  91      14.517   0.046  11.095  1.00 10.00      B   
ATOM   3704  O   PHE B  91      14.814  -0.623  12.086  1.00 10.00      B   
ATOM   3705  N   SER B  92      15.410   0.739  10.408  1.00 10.00      B   
ATOM   3706  HN  SER B  92      15.117   1.252   9.626  1.00 10.00      B   
ATOM   3707  CA  SER B  92      16.814   0.760  10.781  1.00 10.00      B   
ATOM   3708  CB  SER B  92      17.663   0.178   9.651  1.00 10.00      B   
ATOM   3709  OG  SER B  92      17.084  -1.015   9.150  1.00 10.00      B   
ATOM   3710  HG  SER B  92      16.123  -0.935   9.172  1.00 10.00      B   
ATOM   3711  C   SER B  92      17.252   2.186  11.102  1.00 10.00      B   
ATOM   3712  O   SER B  92      16.530   3.142  10.807  1.00 10.00      B   
ATOM   3713  N   SER B  93      18.426   2.322  11.704  1.00 10.00      B   
ATOM   3714  HN  SER B  93      18.956   1.519  11.907  1.00 10.00      B   
ATOM   3715  CA  SER B  93      18.959   3.626  12.074  1.00 10.00      B   
ATOM   3716  CB  SER B  93      20.269   3.459  12.851  1.00 10.00      B   
ATOM   3717  OG  SER B  93      20.691   4.687  13.426  1.00 10.00      B   
ATOM   3718  HG  SER B  93      21.440   4.523  14.012  1.00 10.00      B   
ATOM   3719  C   SER B  93      19.175   4.507  10.844  1.00 10.00      B   
ATOM   3720  O   SER B  93      19.928   4.152   9.933  1.00 10.00      B   
ATOM   3721  N   SER B  94      18.492   5.643  10.820  1.00 10.00      B   
ATOM   3722  HN  SER B  94      17.892   5.853  11.564  1.00 10.00      B   
ATOM   3723  CA  SER B  94      18.603   6.585   9.721  1.00 10.00      B   
ATOM   3724  CB  SER B  94      17.361   7.475   9.691  1.00 10.00      B   
ATOM   3725  OG  SER B  94      16.224   6.770  10.165  1.00 10.00      B   
ATOM   3726  HG  SER B  94      15.427   7.276   9.958  1.00 10.00      B   
ATOM   3727  C   SER B  94      19.859   7.437   9.876  1.00 10.00      B   
ATOM   3728  O   SER B  94      20.296   7.717  10.996  1.00 10.00      B   
ATOM   3729  N   VAL B  95      20.434   7.844   8.755  1.00 10.00      B   
ATOM   3730  HN  VAL B  95      20.028   7.605   7.891  1.00 10.00      B   
ATOM   3731  CA  VAL B  95      21.642   8.656   8.768  1.00 10.00      B   
ATOM   3732  CB  VAL B  95      22.693   8.119   7.772  1.00 10.00      B   
ATOM   3733  CG1 VAL B  95      23.034   6.673   8.091  1.00 10.00      B   
ATOM   3734  CG2 VAL B  95      22.205   8.247   6.334  1.00 10.00      B   
ATOM   3735  C   VAL B  95      21.317  10.108   8.438  1.00 10.00      B   
ATOM   3736  O   VAL B  95      20.176  10.432   8.119  1.00 10.00      B   
ATOM   3737  N   SER B  96      22.313  10.978   8.521  1.00 10.00      B   
ATOM   3738  HN  SER B  96      23.202  10.666   8.795  1.00 10.00      B   
ATOM   3739  CA  SER B  96      22.115  12.388   8.219  1.00 10.00      B   
ATOM   3740  CB  SER B  96      22.207  13.228   9.491  1.00 10.00      B   
ATOM   3741  OG  SER B  96      21.400  12.684  10.521  1.00 10.00      B   
ATOM   3742  HG  SER B  96      21.965  12.165  11.129  1.00 10.00      B   
ATOM   3743  C   SER B  96      23.127  12.875   7.186  1.00 10.00      B   
ATOM   3744  O   SER B  96      24.324  12.963   7.467  1.00 10.00      B   
ATOM   3745  N   LEU B  97      22.638  13.169   5.990  1.00 10.00      B   
ATOM   3746  HN  LEU B  97      21.669  13.068   5.834  1.00 10.00      B   
ATOM   3747  CA  LEU B  97      23.478  13.645   4.900  1.00 10.00      B   
ATOM   3748  CB  LEU B  97      22.784  13.374   3.558  1.00 10.00      B   
ATOM   3749  CG  LEU B  97      23.429  13.968   2.303  1.00 10.00      B   
ATOM   3750  CD1 LEU B  97      24.814  13.383   2.075  1.00 10.00      B   
ATOM   3751  CD2 LEU B  97      22.543  13.723   1.091  1.00 10.00      B   
ATOM   3752  C   LEU B  97      23.760  15.134   5.062  1.00 10.00      B   
ATOM   3753  O   LEU B  97      22.867  15.909   5.399  1.00 10.00      B   
ATOM   3754  N   SER B  98      25.002  15.522   4.845  1.00 10.00      B   
ATOM   3755  HN  SER B  98      25.677  14.853   4.603  1.00 10.00      B   
ATOM   3756  CA  SER B  98      25.400  16.911   4.968  1.00 10.00      B   
ATOM   3757  CB  SER B  98      26.895  17.008   5.276  1.00 10.00      B   
ATOM   3758  OG  SER B  98      27.322  18.359   5.319  1.00 10.00      B   
ATOM   3759  HG  SER B  98      27.864  18.496   6.104  1.00 10.00      B   
ATOM   3760  C   SER B  98      25.073  17.696   3.702  1.00 10.00      B   
ATOM   3761  O   SER B  98      25.214  17.193   2.585  1.00 10.00      B   
ATOM   3762  N   TYR B  99      24.639  18.937   3.884  1.00 10.00      B   
ATOM   3763  HN  TYR B  99      24.530  19.273   4.800  1.00 10.00      B   
ATOM   3764  CA  TYR B  99      24.304  19.807   2.765  1.00 10.00      B   
ATOM   3765  CB  TYR B  99      23.434  20.982   3.232  1.00 10.00      B   
ATOM   3766  CG  TYR B  99      24.147  21.988   4.118  1.00 10.00      B   
ATOM   3767  CD1 TYR B  99      24.316  23.301   3.703  1.00 10.00      B   
ATOM   3768  CD2 TYR B  99      24.644  21.628   5.364  1.00 10.00      B   
ATOM   3769  CE1 TYR B  99      24.958  24.225   4.503  1.00 10.00      B   
ATOM   3770  CE2 TYR B  99      25.288  22.544   6.170  1.00 10.00      B   
ATOM   3771  CZ  TYR B  99      25.442  23.841   5.734  1.00 10.00      B   
ATOM   3772  OH  TYR B  99      26.082  24.758   6.534  1.00 10.00      B   
ATOM   3773  HH  TYR B  99      26.824  24.327   6.980  1.00 10.00      B   
ATOM   3774  C   TYR B  99      25.570  20.321   2.078  1.00 10.00      B   
ATOM   3775  O   TYR B  99      25.504  21.004   1.058  1.00 10.00      B   
ATOM   3776  N   MET B 100      26.722  19.982   2.644  1.00 10.00      B   
ATOM   3777  HN  MET B 100      26.710  19.428   3.458  1.00 10.00      B   
ATOM   3778  CA  MET B 100      28.003  20.407   2.095  1.00 10.00      B   
ATOM   3779  CB  MET B 100      28.869  21.041   3.188  1.00 10.00      B   
ATOM   3780  CG  MET B 100      28.439  22.447   3.577  1.00 10.00      B   
ATOM   3781  SD  MET B 100      28.874  22.873   5.275  1.00 10.00      B   
ATOM   3782  CE  MET B 100      30.653  22.667   5.233  1.00 10.00      B   
ATOM   3783  C   MET B 100      28.735  19.237   1.449  1.00 10.00      B   
ATOM   3784  O   MET B 100      29.912  19.337   1.102  1.00 10.00      B   
ATOM   3785  N   ALA B 101      28.025  18.130   1.279  1.00 10.00      B   
ATOM   3786  HN  ALA B 101      27.085  18.118   1.564  1.00 10.00      B   
ATOM   3787  CA  ALA B 101      28.598  16.932   0.675  1.00 10.00      B   
ATOM   3788  CB  ALA B 101      28.216  15.701   1.484  1.00 10.00      B   
ATOM   3789  C   ALA B 101      28.149  16.788  -0.778  1.00 10.00      B   
ATOM   3790  O   ALA B 101      27.880  15.683  -1.255  1.00 10.00      B   
ATOM   3791  N   PHE B 102      28.081  17.916  -1.476  1.00 10.00      B   
ATOM   3792  HN  PHE B 102      28.321  18.760  -1.039  1.00 10.00      B   
ATOM   3793  CA  PHE B 102      27.668  17.941  -2.872  1.00 10.00      B   
ATOM   3794  CB  PHE B 102      26.281  18.583  -3.003  1.00 10.00      B   
ATOM   3795  CG  PHE B 102      25.206  17.902  -2.205  1.00 10.00      B   
ATOM   3796  CD1 PHE B 102      24.700  18.491  -1.060  1.00 10.00      B   
ATOM   3797  CD2 PHE B 102      24.703  16.674  -2.600  1.00 10.00      B   
ATOM   3798  CE1 PHE B 102      23.712  17.870  -0.324  1.00 10.00      B   
ATOM   3799  CE2 PHE B 102      23.714  16.048  -1.869  1.00 10.00      B   
ATOM   3800  CZ  PHE B 102      23.217  16.648  -0.729  1.00 10.00      B   
ATOM   3801  C   PHE B 102      28.677  18.726  -3.711  1.00 10.00      B   
ATOM   3802  O   PHE B 102      29.357  19.621  -3.197  1.00 10.00      B   
ATOM   3803  N   PRO B 103      28.801  18.393  -5.006  1.00 10.00      B   
ATOM   3804  CA  PRO B 103      29.720  19.082  -5.913  1.00 10.00      B   
ATOM   3805  CB  PRO B 103      29.722  18.211  -7.180  1.00 10.00      B   
ATOM   3806  CG  PRO B 103      28.979  16.965  -6.821  1.00 10.00      B   
ATOM   3807  CD  PRO B 103      28.062  17.323  -5.690  1.00 10.00      B   
ATOM   3808  C   PRO B 103      29.209  20.479  -6.241  1.00 10.00      B   
ATOM   3809  O   PRO B 103      28.130  20.628  -6.824  1.00 10.00      B   
ATOM   3810  N   ASN B 104      29.986  21.492  -5.865  1.00 10.00      B   
ATOM   3811  HN  ASN B 104      30.831  21.295  -5.410  1.00 10.00      B   
ATOM   3812  CA  ASN B 104      29.621  22.890  -6.095  1.00 10.00      B   
ATOM   3813  CB  ASN B 104      29.349  23.175  -7.580  1.00 10.00      B   
ATOM   3814  CG  ASN B 104      29.035  24.634  -7.869  1.00 10.00      B   
ATOM   3815  OD1 ASN B 104      29.606  25.540  -7.259  1.00 10.00      B   
ATOM   3816  ND2 ASN B 104      28.121  24.873  -8.801  1.00 10.00      B   
ATOM   3817 HD21 ASN B 104      27.703  24.107  -9.248  1.00 10.00      B   
ATOM   3818 HD22 ASN B 104      27.896  25.808  -9.008  1.00 10.00      B   
ATOM   3819  C   ASN B 104      28.418  23.268  -5.236  1.00 10.00      B   
ATOM   3820  O   ASN B 104      27.298  23.403  -5.731  1.00 10.00      B   
ATOM   3821  N   ALA B 105      28.659  23.405  -3.943  1.00 10.00      B   
ATOM   3822  HN  ALA B 105      29.573  23.268  -3.612  1.00 10.00      B   
ATOM   3823  CA  ALA B 105      27.616  23.763  -2.995  1.00 10.00      B   
ATOM   3824  CB  ALA B 105      27.218  22.554  -2.160  1.00 10.00      B   
ATOM   3825  C   ALA B 105      28.100  24.893  -2.099  1.00 10.00      B   
ATOM   3826  O   ALA B 105      29.296  25.183  -2.051  1.00 10.00      B   
ATOM   3827  N   SER B 106      27.177  25.523  -1.392  1.00 10.00      B   
ATOM   3828  HN  SER B 106      26.240  25.243  -1.465  1.00 10.00      B   
ATOM   3829  CA  SER B 106      27.511  26.622  -0.508  1.00 10.00      B   
ATOM   3830  CB  SER B 106      27.462  27.942  -1.291  1.00 10.00      B   
ATOM   3831  OG  SER B 106      27.424  29.069  -0.427  1.00 10.00      B   
ATOM   3832  HG  SER B 106      28.302  29.475  -0.397  1.00 10.00      B   
ATOM   3833  C   SER B 106      26.531  26.666   0.654  1.00 10.00      B   
ATOM   3834  O   SER B 106      25.386  26.238   0.520  1.00 10.00      B   
ATOM   3835  N   LYS B 107      26.984  27.177   1.792  1.00 10.00      B   
ATOM   3836  HN  LYS B 107      27.916  27.482   1.844  1.00 10.00      B   
ATOM   3837  CA  LYS B 107      26.132  27.294   2.970  1.00 10.00      B   
ATOM   3838  CB  LYS B 107      26.945  27.778   4.171  1.00 10.00      B   
ATOM   3839  CG  LYS B 107      27.951  26.778   4.709  1.00 10.00      B   
ATOM   3840  CD  LYS B 107      28.585  27.300   5.987  1.00 10.00      B   
ATOM   3841  CE  LYS B 107      29.476  26.258   6.643  1.00 10.00      B   
ATOM   3842  NZ  LYS B 107      30.075  26.765   7.905  1.00 10.00      B   
ATOM   3843  HZ1 LYS B 107      30.627  27.626   7.718  1.00 10.00      B   
ATOM   3844  HZ2 LYS B 107      30.703  26.049   8.316  1.00 10.00      B   
ATOM   3845  HZ3 LYS B 107      29.327  26.989   8.596  1.00 10.00      B   
ATOM   3846  C   LYS B 107      24.999  28.279   2.702  1.00 10.00      B   
ATOM   3847  O   LYS B 107      23.949  28.230   3.338  1.00 10.00      B   
ATOM   3848  N   LYS B 108      25.222  29.162   1.738  1.00 10.00      B   
ATOM   3849  HN  LYS B 108      26.073  29.131   1.250  1.00 10.00      B   
ATOM   3850  CA  LYS B 108      24.242  30.173   1.377  1.00 10.00      B   
ATOM   3851  CB  LYS B 108      24.950  31.429   0.869  1.00 10.00      B   
ATOM   3852  CG  LYS B 108      25.884  32.068   1.885  1.00 10.00      B   
ATOM   3853  CD  LYS B 108      26.738  33.153   1.251  1.00 10.00      B   
ATOM   3854  CE  LYS B 108      25.884  34.270   0.672  1.00 10.00      B   
ATOM   3855  NZ  LYS B 108      26.708  35.287  -0.027  1.00 10.00      B   
ATOM   3856  HZ1 LYS B 108      27.199  35.887   0.667  1.00 10.00      B   
ATOM   3857  HZ2 LYS B 108      26.107  35.889  -0.623  1.00 10.00      B   
ATOM   3858  HZ3 LYS B 108      27.418  34.824  -0.628  1.00 10.00      B   
ATOM   3859  C   LYS B 108      23.270  29.655   0.322  1.00 10.00      B   
ATOM   3860  O   LYS B 108      22.325  30.347  -0.053  1.00 10.00      B   
ATOM   3861  N   ASN B 109      23.502  28.439  -0.154  1.00 10.00      B   
ATOM   3862  HN  ASN B 109      24.261  27.921   0.195  1.00 10.00      B   
ATOM   3863  CA  ASN B 109      22.638  27.842  -1.164  1.00 10.00      B   
ATOM   3864  CB  ASN B 109      23.246  27.944  -2.564  1.00 10.00      B   
ATOM   3865  CG  ASN B 109      22.333  27.361  -3.630  1.00 10.00      B   
ATOM   3866  OD1 ASN B 109      21.110  27.486  -3.554  1.00 10.00      B   
ATOM   3867  ND2 ASN B 109      22.922  26.725  -4.631  1.00 10.00      B   
ATOM   3868 HD21 ASN B 109      23.905  26.666  -4.632  1.00 10.00      B   
ATOM   3869 HD22 ASN B 109      22.357  26.324  -5.325  1.00 10.00      B   
ATOM   3870  C   ASN B 109      22.332  26.389  -0.828  1.00 10.00      B   
ATOM   3871  O   ASN B 109      23.125  25.488  -1.115  1.00 10.00      B   
ATOM   3872  N   ARG B 110      21.185  26.175  -0.206  1.00 10.00      B   
ATOM   3873  HN  ARG B 110      20.602  26.939  -0.006  1.00 10.00      B   
ATOM   3874  CA  ARG B 110      20.756  24.840   0.179  1.00 10.00      B   
ATOM   3875  CB  ARG B 110      19.576  24.921   1.148  1.00 10.00      B   
ATOM   3876  CG  ARG B 110      19.959  25.321   2.563  1.00 10.00      B   
ATOM   3877  CD  ARG B 110      18.745  25.332   3.476  1.00 10.00      B   
ATOM   3878  NE  ARG B 110      17.954  24.109   3.345  1.00 10.00      B   
ATOM   3879  HE  ARG B 110      18.358  23.273   3.673  1.00 10.00      B   
ATOM   3880  CZ  ARG B 110      16.735  24.067   2.806  1.00 10.00      B   
ATOM   3881  NH1 ARG B 110      16.165  25.181   2.361  1.00 10.00      B   
ATOM   3882 HH11 ARG B 110      16.671  26.090   2.427  1.00 10.00      B   
ATOM   3883 HH12 ARG B 110      15.209  25.153   1.939  1.00 10.00      B   
ATOM   3884  NH2 ARG B 110      16.100  22.910   2.698  1.00 10.00      B   
ATOM   3885 HH21 ARG B 110      15.146  22.869   2.280  1.00 10.00      B   
ATOM   3886 HH22 ARG B 110      16.554  22.031   3.025  1.00 10.00      B   
ATOM   3887  C   ARG B 110      20.376  24.012  -1.046  1.00 10.00      B   
ATOM   3888  O   ARG B 110      19.951  24.561  -2.065  1.00 10.00      B   
ATOM   3889  N   PRO B 111      20.537  22.680  -0.964  1.00 10.00      B   
ATOM   3890  CA  PRO B 111      20.208  21.770  -2.067  1.00 10.00      B   
ATOM   3891  CB  PRO B 111      20.444  20.378  -1.472  1.00 10.00      B   
ATOM   3892  CG  PRO B 111      21.403  20.606  -0.357  1.00 10.00      B   
ATOM   3893  CD  PRO B 111      21.070  21.957   0.204  1.00 10.00      B   
ATOM   3894  C   PRO B 111      18.756  21.906  -2.521  1.00 10.00      B   
ATOM   3895  O   PRO B 111      17.884  22.334  -1.759  1.00 10.00      B   
ATOM   3896  N   THR B 112      18.509  21.546  -3.768  1.00 10.00      B   
ATOM   3897  HN  THR B 112      19.249  21.228  -4.329  1.00 10.00      B   
ATOM   3898  CA  THR B 112      17.177  21.615  -4.341  1.00 10.00      B   
ATOM   3899  CB  THR B 112      17.265  21.857  -5.862  1.00 10.00      B   
ATOM   3900  OG1 THR B 112      18.540  22.437  -6.176  1.00 10.00      B   
ATOM   3901  HG1 THR B 112      18.687  23.207  -5.612  1.00 10.00      B   
ATOM   3902  CG2 THR B 112      16.165  22.802  -6.315  1.00 10.00      B   
ATOM   3903  C   THR B 112      16.414  20.315  -4.078  1.00 10.00      B   
ATOM   3904  O   THR B 112      15.226  20.203  -4.390  1.00 10.00      B   
ATOM   3905  N   LEU B 113      17.108  19.338  -3.502  1.00 10.00      B   
ATOM   3906  HN  LEU B 113      18.050  19.492  -3.281  1.00 10.00      B   
ATOM   3907  CA  LEU B 113      16.510  18.044  -3.190  1.00 10.00      B   
ATOM   3908  CB  LEU B 113      17.579  17.091  -2.649  1.00 10.00      B   
ATOM   3909  CG  LEU B 113      18.901  17.053  -3.419  1.00 10.00      B   
ATOM   3910  CD1 LEU B 113      19.950  16.275  -2.643  1.00 10.00      B   
ATOM   3911  CD2 LEU B 113      18.701  16.457  -4.804  1.00 10.00      B   
ATOM   3912  C   LEU B 113      15.388  18.193  -2.168  1.00 10.00      B   
ATOM   3913  O   LEU B 113      15.507  18.964  -1.216  1.00 10.00      B   
ATOM   3914  N   GLN B 114      14.302  17.466  -2.375  1.00 10.00      B   
ATOM   3915  HN  GLN B 114      14.268  16.861  -3.159  1.00 10.00      B   
ATOM   3916  CA  GLN B 114      13.158  17.521  -1.472  1.00 10.00      B   
ATOM   3917  CB  GLN B 114      11.880  17.840  -2.252  1.00 10.00      B   
ATOM   3918  CG  GLN B 114      11.888  19.184  -2.963  1.00 10.00      B   
ATOM   3919  CD  GLN B 114      12.078  20.350  -2.014  1.00 10.00      B   
ATOM   3920  OE1 GLN B 114      11.126  20.831  -1.401  1.00 10.00      B   
ATOM   3921  NE2 GLN B 114      13.307  20.821  -1.896  1.00 10.00      B   
ATOM   3922 HE21 GLN B 114      14.019  20.395  -2.422  1.00 10.00      B   
ATOM   3923 HE22 GLN B 114      13.458  21.574  -1.288  1.00 10.00      B   
ATOM   3924  C   GLN B 114      12.986  16.201  -0.733  1.00 10.00      B   
ATOM   3925  O   GLN B 114      13.659  15.214  -1.038  1.00 10.00      B   
ATOM   3926  N   VAL B 115      12.086  16.189   0.241  1.00 10.00      B   
ATOM   3927  HN  VAL B 115      11.585  17.010   0.443  1.00 10.00      B   
ATOM   3928  CA  VAL B 115      11.820  14.985   1.013  1.00 10.00      B   
ATOM   3929  CB  VAL B 115      10.933  15.283   2.237  1.00 10.00      B   
ATOM   3930  CG1 VAL B 115      10.742  14.035   3.082  1.00 10.00      B   
ATOM   3931  CG2 VAL B 115      11.539  16.399   3.070  1.00 10.00      B   
ATOM   3932  C   VAL B 115      11.135  13.948   0.128  1.00 10.00      B   
ATOM   3933  O   VAL B 115      10.016  14.163  -0.346  1.00 10.00      B   
ATOM   3934  N   GLY B 116      11.818  12.836  -0.096  1.00 10.00      B   
ATOM   3935  HN  GLY B 116      12.699  12.718   0.329  1.00 10.00      B   
ATOM   3936  CA  GLY B 116      11.278  11.788  -0.935  1.00 10.00      B   
ATOM   3937  C   GLY B 116      12.049  11.646  -2.232  1.00 10.00      B   
ATOM   3938  O   GLY B 116      11.663  10.874  -3.112  1.00 10.00      B   
ATOM   3939  N   ASP B 117      13.132  12.405  -2.355  1.00 10.00      B   
ATOM   3940  HN  ASP B 117      13.370  13.016  -1.628  1.00 10.00      B   
ATOM   3941  CA  ASP B 117      13.973  12.357  -3.548  1.00 10.00      B   
ATOM   3942  CB  ASP B 117      14.731  13.671  -3.747  1.00 10.00      B   
ATOM   3943  CG  ASP B 117      14.046  14.620  -4.713  1.00 10.00      B   
ATOM   3944  OD1 ASP B 117      13.395  14.148  -5.674  1.00 10.00      B   
ATOM   3945  OD2 ASP B 117      14.164  15.851  -4.526  1.00 10.00      B   
ATOM   3946  C   ASP B 117      14.963  11.203  -3.464  1.00 10.00      B   
ATOM   3947  O   ASP B 117      15.464  10.876  -2.384  1.00 10.00      B   
ATOM   3948  N   LEU B 118      15.235  10.589  -4.605  1.00 10.00      B   
ATOM   3949  HN  LEU B 118      14.803  10.903  -5.429  1.00 10.00      B   
ATOM   3950  CA  LEU B 118      16.163   9.474  -4.679  1.00 10.00      B   
ATOM   3951  CB  LEU B 118      15.635   8.397  -5.633  1.00 10.00      B   
ATOM   3952  CG  LEU B 118      14.336   7.698  -5.220  1.00 10.00      B   
ATOM   3953  CD1 LEU B 118      13.868   6.749  -6.314  1.00 10.00      B   
ATOM   3954  CD2 LEU B 118      14.522   6.950  -3.908  1.00 10.00      B   
ATOM   3955  C   LEU B 118      17.531   9.958  -5.143  1.00 10.00      B   
ATOM   3956  O   LEU B 118      17.718  10.308  -6.307  1.00 10.00      B   
ATOM   3957  N   VAL B 119      18.480   9.997  -4.222  1.00 10.00      B   
ATOM   3958  HN  VAL B 119      18.268   9.727  -3.305  1.00 10.00      B   
ATOM   3959  CA  VAL B 119      19.830  10.435  -4.534  1.00 10.00      B   
ATOM   3960  CB  VAL B 119      20.252  11.616  -3.626  1.00 10.00      B   
ATOM   3961  CG1 VAL B 119      21.642  12.123  -3.984  1.00 10.00      B   
ATOM   3962  CG2 VAL B 119      19.234  12.742  -3.703  1.00 10.00      B   
ATOM   3963  C   VAL B 119      20.812   9.281  -4.347  1.00 10.00      B   
ATOM   3964  O   VAL B 119      20.715   8.527  -3.377  1.00 10.00      B   
ATOM   3965  N   TYR B 120      21.731   9.126  -5.287  1.00 10.00      B   
ATOM   3966  HN  TYR B 120      21.746   9.745  -6.051  1.00 10.00      B   
ATOM   3967  CA  TYR B 120      22.733   8.071  -5.204  1.00 10.00      B   
ATOM   3968  CB  TYR B 120      23.116   7.579  -6.605  1.00 10.00      B   
ATOM   3969  CG  TYR B 120      23.865   6.263  -6.619  1.00 10.00      B   
ATOM   3970  CD1 TYR B 120      25.035   6.119  -7.354  1.00 10.00      B   
ATOM   3971  CD2 TYR B 120      23.400   5.163  -5.908  1.00 10.00      B   
ATOM   3972  CE1 TYR B 120      25.721   4.918  -7.380  1.00 10.00      B   
ATOM   3973  CE2 TYR B 120      24.080   3.958  -5.926  1.00 10.00      B   
ATOM   3974  CZ  TYR B 120      25.239   3.839  -6.665  1.00 10.00      B   
ATOM   3975  OH  TYR B 120      25.921   2.643  -6.686  1.00 10.00      B   
ATOM   3976  HH  TYR B 120      25.291   1.910  -6.714  1.00 10.00      B   
ATOM   3977  C   TYR B 120      23.957   8.608  -4.471  1.00 10.00      B   
ATOM   3978  O   TYR B 120      24.436   9.700  -4.781  1.00 10.00      B   
ATOM   3979  N   ALA B 121      24.452   7.859  -3.491  1.00 10.00      B   
ATOM   3980  HN  ALA B 121      24.045   6.988  -3.292  1.00 10.00      B   
ATOM   3981  CA  ALA B 121      25.603   8.299  -2.718  1.00 10.00      B   
ATOM   3982  CB  ALA B 121      25.148   9.107  -1.514  1.00 10.00      B   
ATOM   3983  C   ALA B 121      26.474   7.129  -2.276  1.00 10.00      B   
ATOM   3984  O   ALA B 121      26.104   5.965  -2.436  1.00 10.00      B   
ATOM   3985  N   ARG B 122      27.631   7.461  -1.726  1.00 10.00      B   
ATOM   3986  HN  ARG B 122      27.856   8.416  -1.636  1.00 10.00      B   
ATOM   3987  CA  ARG B 122      28.582   6.472  -1.242  1.00 10.00      B   
ATOM   3988  CB  ARG B 122      29.905   6.628  -1.999  1.00 10.00      B   
ATOM   3989  CG  ARG B 122      31.054   5.805  -1.433  1.00 10.00      B   
ATOM   3990  CD  ARG B 122      32.400   6.311  -1.927  1.00 10.00      B   
ATOM   3991  NE  ARG B 122      32.836   7.522  -1.226  1.00 10.00      B   
ATOM   3992  HE  ARG B 122      32.259   8.317  -1.291  1.00 10.00      B   
ATOM   3993  CZ  ARG B 122      33.965   7.602  -0.512  1.00 10.00      B   
ATOM   3994  NH1 ARG B 122      34.765   6.547  -0.407  1.00 10.00      B   
ATOM   3995 HH11 ARG B 122      34.519   5.649  -0.879  1.00 10.00      B   
ATOM   3996 HH12 ARG B 122      35.648   6.609   0.153  1.00 10.00      B   
ATOM   3997  NH2 ARG B 122      34.309   8.738   0.081  1.00 10.00      B   
ATOM   3998 HH21 ARG B 122      33.698   9.593  -0.004  1.00 10.00      B   
ATOM   3999 HH22 ARG B 122      35.193   8.792   0.638  1.00 10.00      B   
ATOM   4000  C   ARG B 122      28.825   6.693   0.245  1.00 10.00      B   
ATOM   4001  O   ARG B 122      29.002   7.828   0.678  1.00 10.00      B   
ATOM   4002  N   VAL B 123      28.840   5.622   1.023  1.00 10.00      B   
ATOM   4003  HN  VAL B 123      28.701   4.732   0.626  1.00 10.00      B   
ATOM   4004  CA  VAL B 123      29.066   5.737   2.460  1.00 10.00      B   
ATOM   4005  CB  VAL B 123      28.766   4.414   3.197  1.00 10.00      B   
ATOM   4006  CG1 VAL B 123      28.881   4.597   4.706  1.00 10.00      B   
ATOM   4007  CG2 VAL B 123      27.387   3.894   2.824  1.00 10.00      B   
ATOM   4008  C   VAL B 123      30.503   6.167   2.746  1.00 10.00      B   
ATOM   4009  O   VAL B 123      31.455   5.526   2.299  1.00 10.00      B   
ATOM   4010  N   CYS B 124      30.654   7.263   3.477  1.00 10.00      B   
ATOM   4011  HN  CYS B 124      29.857   7.735   3.802  1.00 10.00      B   
ATOM   4012  CA  CYS B 124      31.971   7.778   3.822  1.00 10.00      B   
ATOM   4013  CB  CYS B 124      32.000   9.305   3.693  1.00 10.00      B   
ATOM   4014  SG  CYS B 124      33.619  10.057   3.990  1.00 10.00      B   
ATOM   4015  HG  CYS B 124      33.777  11.052   3.124  1.00 10.00      B   
ATOM   4016  C   CYS B 124      32.342   7.354   5.238  1.00 10.00      B   
ATOM   4017  O   CYS B 124      33.375   6.724   5.461  1.00 10.00      B   
ATOM   4018  N   THR B 125      31.489   7.690   6.189  1.00 10.00      B   
ATOM   4019  HN  THR B 125      30.671   8.182   5.949  1.00 10.00      B   
ATOM   4020  CA  THR B 125      31.720   7.342   7.579  1.00 10.00      B   
ATOM   4021  CB  THR B 125      31.651   8.592   8.474  1.00 10.00      B   
ATOM   4022  OG1 THR B 125      32.440   9.635   7.885  1.00 10.00      B   
ATOM   4023  HG1 THR B 125      33.244   9.252   7.513  1.00 10.00      B   
ATOM   4024  CG2 THR B 125      32.183   8.285   9.866  1.00 10.00      B   
ATOM   4025  C   THR B 125      30.676   6.336   8.039  1.00 10.00      B   
ATOM   4026  O   THR B 125      29.479   6.560   7.876  1.00 10.00      B   
ATOM   4027  N   ALA B 126      31.130   5.225   8.596  1.00 10.00      B   
ATOM   4028  HN  ALA B 126      32.099   5.102   8.696  1.00 10.00      B   
ATOM   4029  CA  ALA B 126      30.229   4.187   9.069  1.00 10.00      B   
ATOM   4030  CB  ALA B 126      30.228   3.013   8.102  1.00 10.00      B   
ATOM   4031  C   ALA B 126      30.617   3.729  10.468  1.00 10.00      B   
ATOM   4032  O   ALA B 126      31.503   2.887  10.635  1.00 10.00      B   
ATOM   4033  N   GLU B 127      29.967   4.296  11.468  1.00 10.00      B   
ATOM   4034  HN  GLU B 127      29.278   4.964  11.274  1.00 10.00      B   
ATOM   4035  CA  GLU B 127      30.241   3.945  12.851  1.00 10.00      B   
ATOM   4036  CB  GLU B 127      30.293   5.203  13.716  1.00 10.00      B   
ATOM   4037  CG  GLU B 127      31.499   6.093  13.450  1.00 10.00      B   
ATOM   4038  CD  GLU B 127      32.761   5.592  14.122  1.00 10.00      B   
ATOM   4039  OE1 GLU B 127      33.158   6.173  15.155  1.00 10.00      B   
ATOM   4040  OE2 GLU B 127      33.365   4.617  13.622  1.00 10.00      B   
ATOM   4041  C   GLU B 127      29.187   2.974  13.370  1.00 10.00      B   
ATOM   4042  O   GLU B 127      28.125   2.812  12.764  1.00 10.00      B   
ATOM   4043  N   LYS B 128      29.481   2.331  14.489  1.00 10.00      B   
ATOM   4044  HN  LYS B 128      30.338   2.511  14.932  1.00 10.00      B   
ATOM   4045  CA  LYS B 128      28.565   1.367  15.078  1.00 10.00      B   
ATOM   4046  CB  LYS B 128      29.346   0.247  15.771  1.00 10.00      B   
ATOM   4047  CG  LYS B 128      30.235  -0.570  14.847  1.00 10.00      B   
ATOM   4048  CD  LYS B 128      30.991  -1.636  15.623  1.00 10.00      B   
ATOM   4049  CE  LYS B 128      31.832  -2.505  14.705  1.00 10.00      B   
ATOM   4050  NZ  LYS B 128      32.600  -3.527  15.464  1.00 10.00      B   
ATOM   4051  HZ1 LYS B 128      33.182  -4.095  14.815  1.00 10.00      B   
ATOM   4052  HZ2 LYS B 128      31.952  -4.159  15.972  1.00 10.00      B   
ATOM   4053  HZ3 LYS B 128      33.226  -3.064  16.154  1.00 10.00      B   
ATOM   4054  C   LYS B 128      27.625   2.030  16.077  1.00 10.00      B   
ATOM   4055  O   LYS B 128      26.414   1.799  16.057  1.00 10.00      B   
ATOM   4056  N   GLU B 129      28.188   2.859  16.943  1.00 10.00      B   
ATOM   4057  HN  GLU B 129      29.152   3.021  16.889  1.00 10.00      B   
ATOM   4058  CA  GLU B 129      27.410   3.538  17.971  1.00 10.00      B   
ATOM   4059  CB  GLU B 129      28.179   3.545  19.294  1.00 10.00      B   
ATOM   4060  CG  GLU B 129      28.643   2.169  19.752  1.00 10.00      B   
ATOM   4061  CD  GLU B 129      27.497   1.193  19.927  1.00 10.00      B   
ATOM   4062  OE1 GLU B 129      26.597   1.466  20.751  1.00 10.00      B   
ATOM   4063  OE2 GLU B 129      27.490   0.147  19.243  1.00 10.00      B   
ATOM   4064  C   GLU B 129      27.045   4.963  17.559  1.00 10.00      B   
ATOM   4065  O   GLU B 129      26.179   5.597  18.167  1.00 10.00      B   
ATOM   4066  N   LEU B 130      27.712   5.464  16.533  1.00 10.00      B   
ATOM   4067  HN  LEU B 130      28.391   4.917  16.091  1.00 10.00      B   
ATOM   4068  CA  LEU B 130      27.457   6.809  16.043  1.00 10.00      B   
ATOM   4069  CB  LEU B 130      28.779   7.564  15.871  1.00 10.00      B   
ATOM   4070  CG  LEU B 130      28.690   9.089  15.827  1.00 10.00      B   
ATOM   4071  CD1 LEU B 130      28.359   9.648  17.202  1.00 10.00      B   
ATOM   4072  CD2 LEU B 130      29.982   9.689  15.294  1.00 10.00      B   
ATOM   4073  C   LEU B 130      26.707   6.754  14.718  1.00 10.00      B   
ATOM   4074  O   LEU B 130      26.624   5.697  14.089  1.00 10.00      B   
ATOM   4075  N   GLU B 131      26.155   7.886  14.306  1.00 10.00      B   
ATOM   4076  HN  GLU B 131      26.249   8.693  14.857  1.00 10.00      B   
ATOM   4077  CA  GLU B 131      25.418   7.968  13.054  1.00 10.00      B   
ATOM   4078  CB  GLU B 131      24.622   9.274  13.004  1.00 10.00      B   
ATOM   4079  CG  GLU B 131      23.206   9.127  12.472  1.00 10.00      B   
ATOM   4080  CD  GLU B 131      22.391  10.392  12.648  1.00 10.00      B   
ATOM   4081  OE1 GLU B 131      22.870  11.471  12.244  1.00 10.00      B   
ATOM   4082  OE2 GLU B 131      21.267  10.319  13.199  1.00 10.00      B   
ATOM   4083  C   GLU B 131      26.383   7.894  11.874  1.00 10.00      B   
ATOM   4084  O   GLU B 131      27.525   8.345  11.969  1.00 10.00      B   
ATOM   4085  N   ALA B 132      25.928   7.311  10.776  1.00 10.00      B   
ATOM   4086  HN  ALA B 132      25.015   6.963  10.761  1.00 10.00      B   
ATOM   4087  CA  ALA B 132      26.758   7.181   9.588  1.00 10.00      B   
ATOM   4088  CB  ALA B 132      26.415   5.911   8.827  1.00 10.00      B   
ATOM   4089  C   ALA B 132      26.625   8.407   8.691  1.00 10.00      B   
ATOM   4090  O   ALA B 132      25.618   9.119   8.735  1.00 10.00      B   
ATOM   4091  N   GLU B 133      27.640   8.645   7.874  1.00 10.00      B   
ATOM   4092  HN  GLU B 133      28.407   8.030   7.872  1.00 10.00      B   
ATOM   4093  CA  GLU B 133      27.644   9.785   6.970  1.00 10.00      B   
ATOM   4094  CB  GLU B 133      28.640  10.851   7.434  1.00 10.00      B   
ATOM   4095  CG  GLU B 133      28.016  11.958   8.271  1.00 10.00      B   
ATOM   4096  CD  GLU B 133      28.500  13.337   7.871  1.00 10.00      B   
ATOM   4097  OE1 GLU B 133      28.953  13.502   6.718  1.00 10.00      B   
ATOM   4098  OE2 GLU B 133      28.419  14.267   8.705  1.00 10.00      B   
ATOM   4099  C   GLU B 133      27.950   9.367   5.537  1.00 10.00      B   
ATOM   4100  O   GLU B 133      28.990   8.759   5.261  1.00 10.00      B   
ATOM   4101  N   ILE B 134      27.035   9.684   4.631  1.00 10.00      B   
ATOM   4102  HN  ILE B 134      26.222  10.156   4.918  1.00 10.00      B   
ATOM   4103  CA  ILE B 134      27.201   9.356   3.223  1.00 10.00      B   
ATOM   4104  CB  ILE B 134      25.880   8.884   2.579  1.00 10.00      B   
ATOM   4105  CG1 ILE B 134      24.732   9.841   2.919  1.00 10.00      B   
ATOM   4106  CG2 ILE B 134      25.554   7.464   3.022  1.00 10.00      B   
ATOM   4107  CD1 ILE B 134      23.424   9.504   2.239  1.00 10.00      B   
ATOM   4108  C   ILE B 134      27.757  10.554   2.457  1.00 10.00      B   
ATOM   4109  O   ILE B 134      27.708  11.685   2.937  1.00 10.00      B   
ATOM   4110  N   GLU B 135      28.292  10.298   1.277  1.00 10.00      B   
ATOM   4111  HN  GLU B 135      28.306   9.368   0.951  1.00 10.00      B   
ATOM   4112  CA  GLU B 135      28.874  11.341   0.446  1.00 10.00      B   
ATOM   4113  CB  GLU B 135      30.388  11.157   0.415  1.00 10.00      B   
ATOM   4114  CG  GLU B 135      31.167  12.361  -0.072  1.00 10.00      B   
ATOM   4115  CD  GLU B 135      32.646  12.199   0.187  1.00 10.00      B   
ATOM   4116  OE1 GLU B 135      33.206  11.147  -0.191  1.00 10.00      B   
ATOM   4117  OE2 GLU B 135      33.254  13.112   0.782  1.00 10.00      B   
ATOM   4118  C   GLU B 135      28.314  11.255  -0.968  1.00 10.00      B   
ATOM   4119  O   GLU B 135      28.215  10.166  -1.532  1.00 10.00      B   
ATOM   4120  N   CYS B 136      27.955  12.397  -1.541  1.00 10.00      B   
ATOM   4121  HN  CYS B 136      28.073  13.240  -1.052  1.00 10.00      B   
ATOM   4122  CA  CYS B 136      27.389  12.430  -2.885  1.00 10.00      B   
ATOM   4123  CB  CYS B 136      26.066  13.199  -2.881  1.00 10.00      B   
ATOM   4124  SG  CYS B 136      24.874  12.626  -1.645  1.00 10.00      B   
ATOM   4125  HG  CYS B 136      25.554  12.135  -0.619  1.00 10.00      B   
ATOM   4126  C   CYS B 136      28.355  13.041  -3.900  1.00 10.00      B   
ATOM   4127  O   CYS B 136      27.931  13.599  -4.908  1.00 10.00      B   
ATOM   4128  N   PHE B 137      29.651  12.924  -3.634  1.00 10.00      B   
ATOM   4129  HN  PHE B 137      29.933  12.465  -2.815  1.00 10.00      B   
ATOM   4130  CA  PHE B 137      30.670  13.456  -4.536  1.00 10.00      B   
ATOM   4131  CB  PHE B 137      30.735  14.992  -4.466  1.00 10.00      B   
ATOM   4132  CG  PHE B 137      31.518  15.558  -3.311  1.00 10.00      B   
ATOM   4133  CD1 PHE B 137      32.685  16.273  -3.534  1.00 10.00      B   
ATOM   4134  CD2 PHE B 137      31.085  15.390  -2.008  1.00 10.00      B   
ATOM   4135  CE1 PHE B 137      33.403  16.807  -2.480  1.00 10.00      B   
ATOM   4136  CE2 PHE B 137      31.798  15.918  -0.949  1.00 10.00      B   
ATOM   4137  CZ  PHE B 137      32.959  16.628  -1.184  1.00 10.00      B   
ATOM   4138  C   PHE B 137      32.031  12.847  -4.226  1.00 10.00      B   
ATOM   4139  O   PHE B 137      32.186  12.144  -3.228  1.00 10.00      B   
ATOM   4140  N   ASP B 138      33.008  13.115  -5.080  1.00 10.00      B   
ATOM   4141  HN  ASP B 138      32.822  13.688  -5.859  1.00 10.00      B   
ATOM   4142  CA  ASP B 138      34.356  12.606  -4.883  1.00 10.00      B   
ATOM   4143  CB  ASP B 138      35.051  12.377  -6.228  1.00 10.00      B   
ATOM   4144  CG  ASP B 138      36.410  11.724  -6.073  1.00 10.00      B   
ATOM   4145  OD1 ASP B 138      36.469  10.481  -5.986  1.00 10.00      B   
ATOM   4146  OD2 ASP B 138      37.427  12.448  -6.040  1.00 10.00      B   
ATOM   4147  C   ASP B 138      35.147  13.597  -4.045  1.00 10.00      B   
ATOM   4148  O   ASP B 138      35.463  14.688  -4.505  1.00 10.00      B   
ATOM   4149  N   SER B 139      35.450  13.217  -2.814  1.00 10.00      B   
ATOM   4150  HN  SER B 139      35.175  12.326  -2.508  1.00 10.00      B   
ATOM   4151  CA  SER B 139      36.178  14.081  -1.892  1.00 10.00      B   
ATOM   4152  CB  SER B 139      36.287  13.379  -0.544  1.00 10.00      B   
ATOM   4153  OG  SER B 139      35.739  12.072  -0.629  1.00 10.00      B   
ATOM   4154  HG  SER B 139      34.847  12.075  -0.246  1.00 10.00      B   
ATOM   4155  C   SER B 139      37.570  14.460  -2.400  1.00 10.00      B   
ATOM   4156  O   SER B 139      38.019  15.592  -2.214  1.00 10.00      B   
ATOM   4157  N   THR B 140      38.237  13.517  -3.048  1.00 10.00      B   
ATOM   4158  HN  THR B 140      37.815  12.643  -3.188  1.00 10.00      B   
ATOM   4159  CA  THR B 140      39.582  13.736  -3.563  1.00 10.00      B   
ATOM   4160  CB  THR B 140      40.163  12.421  -4.107  1.00 10.00      B   
ATOM   4161  OG1 THR B 140      39.113  11.443  -4.189  1.00 10.00      B   
ATOM   4162  HG1 THR B 140      38.568  11.621  -4.977  1.00 10.00      B   
ATOM   4163  CG2 THR B 140      41.257  11.908  -3.185  1.00 10.00      B   
ATOM   4164  C   THR B 140      39.640  14.810  -4.653  1.00 10.00      B   
ATOM   4165  O   THR B 140      40.434  15.747  -4.570  1.00 10.00      B   
ATOM   4166  N   THR B 141      38.797  14.676  -5.663  1.00 10.00      B   
ATOM   4167  HN  THR B 141      38.176  13.909  -5.676  1.00 10.00      B   
ATOM   4168  CA  THR B 141      38.777  15.620  -6.771  1.00 10.00      B   
ATOM   4169  CB  THR B 141      38.299  14.921  -8.057  1.00 10.00      B   
ATOM   4170  OG1 THR B 141      38.826  13.587  -8.089  1.00 10.00      B   
ATOM   4171  HG1 THR B 141      38.305  13.022  -7.492  1.00 10.00      B   
ATOM   4172  CG2 THR B 141      38.770  15.680  -9.286  1.00 10.00      B   
ATOM   4173  C   THR B 141      37.881  16.825  -6.495  1.00 10.00      B   
ATOM   4174  O   THR B 141      38.148  17.929  -6.972  1.00 10.00      B   
ATOM   4175  N   GLY B 142      36.827  16.614  -5.721  1.00 10.00      B   
ATOM   4176  HN  GLY B 142      36.678  15.720  -5.340  1.00 10.00      B   
ATOM   4177  CA  GLY B 142      35.900  17.687  -5.420  1.00 10.00      B   
ATOM   4178  C   GLY B 142      34.817  17.778  -6.475  1.00 10.00      B   
ATOM   4179  O   GLY B 142      34.035  18.730  -6.506  1.00 10.00      B   
ATOM   4180  N   ARG B 143      34.774  16.775  -7.342  1.00 10.00      B   
ATOM   4181  HN  ARG B 143      35.412  16.040  -7.245  1.00 10.00      B   
ATOM   4182  CA  ARG B 143      33.798  16.722  -8.418  1.00 10.00      B   
ATOM   4183  CB  ARG B 143      34.502  16.582  -9.772  1.00 10.00      B   
ATOM   4184  CG  ARG B 143      35.115  17.873 -10.294  1.00 10.00      B   
ATOM   4185  CD  ARG B 143      35.283  17.841 -11.805  1.00 10.00      B   
ATOM   4186  NE  ARG B 143      36.425  17.030 -12.220  1.00 10.00      B   
ATOM   4187  HE  ARG B 143      36.466  16.106 -11.883  1.00 10.00      B   
ATOM   4188  CZ  ARG B 143      37.392  17.464 -13.024  1.00 10.00      B   
ATOM   4189  NH1 ARG B 143      37.353  18.700 -13.502  1.00 10.00      B   
ATOM   4190 HH11 ARG B 143      38.109  19.043 -14.133  1.00 10.00      B   
ATOM   4191 HH12 ARG B 143      36.565  19.335 -13.249  1.00 10.00      B   
ATOM   4192  NH2 ARG B 143      38.395  16.662 -13.349  1.00 10.00      B   
ATOM   4193 HH21 ARG B 143      38.431  15.688 -12.977  1.00 10.00      B   
ATOM   4194 HH22 ARG B 143      39.158  17.001 -13.975  1.00 10.00      B   
ATOM   4195  C   ARG B 143      32.831  15.563  -8.210  1.00 10.00      B   
ATOM   4196  O   ARG B 143      32.847  14.912  -7.165  1.00 10.00      B   
ATOM   4197  N   ASP B 144      31.997  15.311  -9.203  1.00 10.00      B   
ATOM   4198  HN  ASP B 144      32.039  15.864 -10.014  1.00 10.00      B   
ATOM   4199  CA  ASP B 144      31.027  14.230  -9.138  1.00 10.00      B   
ATOM   4200  CB  ASP B 144      29.787  14.604  -9.960  1.00 10.00      B   
ATOM   4201  CG  ASP B 144      28.548  13.821  -9.575  1.00 10.00      B   
ATOM   4202  OD1 ASP B 144      28.673  12.637  -9.194  1.00 10.00      B   
ATOM   4203  OD2 ASP B 144      27.437  14.383  -9.679  1.00 10.00      B   
ATOM   4204  C   ASP B 144      31.650  12.952  -9.689  1.00 10.00      B   
ATOM   4205  O   ASP B 144      32.554  13.007 -10.524  1.00 10.00      B   
ATOM   4206  N   ALA B 145      31.166  11.809  -9.231  1.00 10.00      B   
ATOM   4207  HN  ALA B 145      30.418  11.830  -8.593  1.00 10.00      B   
ATOM   4208  CA  ALA B 145      31.683  10.523  -9.676  1.00 10.00      B   
ATOM   4209  CB  ALA B 145      32.335   9.783  -8.517  1.00 10.00      B   
ATOM   4210  C   ALA B 145      30.571   9.681 -10.289  1.00 10.00      B   
ATOM   4211  O   ALA B 145      30.768   8.506 -10.604  1.00 10.00      B   
ATOM   4212  N   GLY B 146      29.404  10.287 -10.450  1.00 10.00      B   
ATOM   4213  HN  GLY B 146      29.303  11.227 -10.167  1.00 10.00      B   
ATOM   4214  CA  GLY B 146      28.270   9.585 -11.021  1.00 10.00      B   
ATOM   4215  C   GLY B 146      27.121   9.501 -10.039  1.00 10.00      B   
ATOM   4216  O   GLY B 146      26.294   8.589 -10.103  1.00 10.00      B   
ATOM   4217  N   PHE B 147      27.074  10.461  -9.128  1.00 10.00      B   
ATOM   4218  HN  PHE B 147      27.750  11.177  -9.151  1.00 10.00      B   
ATOM   4219  CA  PHE B 147      26.038  10.509  -8.112  1.00 10.00      B   
ATOM   4220  CB  PHE B 147      26.658  10.830  -6.748  1.00 10.00      B   
ATOM   4221  CG  PHE B 147      27.726   9.868  -6.312  1.00 10.00      B   
ATOM   4222  CD1 PHE B 147      29.037  10.290  -6.171  1.00 10.00      B   
ATOM   4223  CD2 PHE B 147      27.419   8.545  -6.039  1.00 10.00      B   
ATOM   4224  CE1 PHE B 147      30.024   9.413  -5.766  1.00 10.00      B   
ATOM   4225  CE2 PHE B 147      28.400   7.661  -5.634  1.00 10.00      B   
ATOM   4226  CZ  PHE B 147      29.705   8.096  -5.497  1.00 10.00      B   
ATOM   4227  C   PHE B 147      25.008  11.573  -8.465  1.00 10.00      B   
ATOM   4228  O   PHE B 147      24.878  11.970  -9.628  1.00 10.00      B   
ATOM   4229  N   GLY B 148      24.274  12.027  -7.462  1.00 10.00      B   
ATOM   4230  HN  GLY B 148      24.400  11.654  -6.566  1.00 10.00      B   
ATOM   4231  CA  GLY B 148      23.279  13.049  -7.681  1.00 10.00      B   
ATOM   4232  C   GLY B 148      21.871  12.511  -7.578  1.00 10.00      B   
ATOM   4233  O   GLY B 148      21.668  11.333  -7.265  1.00 10.00      B   
ATOM   4234  N   ILE B 149      20.904  13.377  -7.830  1.00 10.00      B   
ATOM   4235  HN  ILE B 149      21.144  14.301  -8.059  1.00 10.00      B   
ATOM   4236  CA  ILE B 149      19.497  13.009  -7.769  1.00 10.00      B   
ATOM   4237  CB  ILE B 149      18.598  14.263  -7.613  1.00 10.00      B   
ATOM   4238  CG1 ILE B 149      17.112  13.880  -7.567  1.00 10.00      B   
ATOM   4239  CG2 ILE B 149      18.871  15.269  -8.725  1.00 10.00      B   
ATOM   4240  CD1 ILE B 149      16.168  15.064  -7.529  1.00 10.00      B   
ATOM   4241  C   ILE B 149      19.074  12.229  -9.014  1.00 10.00      B   
ATOM   4242  O   ILE B 149      19.490  12.538 -10.133  1.00 10.00      B   
ATOM   4243  N   LEU B 150      18.273  11.200  -8.807  1.00 10.00      B   
ATOM   4244  HN  LEU B 150      18.006  10.977  -7.885  1.00 10.00      B   
ATOM   4245  CA  LEU B 150      17.768  10.391  -9.901  1.00 10.00      B   
ATOM   4246  CB  LEU B 150      17.905   8.903  -9.572  1.00 10.00      B   
ATOM   4247  CG  LEU B 150      19.334   8.416  -9.310  1.00 10.00      B   
ATOM   4248  CD1 LEU B 150      19.335   6.992  -8.783  1.00 10.00      B   
ATOM   4249  CD2 LEU B 150      20.178   8.525 -10.570  1.00 10.00      B   
ATOM   4250  C   LEU B 150      16.315  10.765 -10.146  1.00 10.00      B   
ATOM   4251  O   LEU B 150      15.511  10.786  -9.216  1.00 10.00      B   
ATOM   4252  N   GLU B 151      15.984  11.086 -11.383  1.00 10.00      B   
ATOM   4253  HN  GLU B 151      16.659  11.038 -12.091  1.00 10.00      B   
ATOM   4254  CA  GLU B 151      14.628  11.496 -11.714  1.00 10.00      B   
ATOM   4255  CB  GLU B 151      14.642  12.588 -12.782  1.00 10.00      B   
ATOM   4256  CG  GLU B 151      15.366  13.850 -12.345  1.00 10.00      B   
ATOM   4257  CD  GLU B 151      15.541  14.844 -13.473  1.00 10.00      B   
ATOM   4258  OE1 GLU B 151      16.256  14.525 -14.449  1.00 10.00      B   
ATOM   4259  OE2 GLU B 151      14.973  15.954 -13.390  1.00 10.00      B   
ATOM   4260  C   GLU B 151      13.759  10.327 -12.151  1.00 10.00      B   
ATOM   4261  O   GLU B 151      14.043   9.675 -13.160  1.00 10.00      B   
ATOM   4262  N   ASP B 152      12.709  10.074 -11.372  1.00 10.00      B   
ATOM   4263  HN  ASP B 152      12.581  10.619 -10.571  1.00 10.00      B   
ATOM   4264  CA  ASP B 152      11.753   9.002 -11.650  1.00 10.00      B   
ATOM   4265  CB  ASP B 152      11.025   9.229 -12.982  1.00 10.00      B   
ATOM   4266  CG  ASP B 152      10.083  10.416 -12.962  1.00 10.00      B   
ATOM   4267  OD1 ASP B 152      10.032  11.130 -11.938  1.00 10.00      B   
ATOM   4268  OD2 ASP B 152       9.391  10.650 -13.977  1.00 10.00      B   
ATOM   4269  C   ASP B 152      12.417   7.631 -11.621  1.00 10.00      B   
ATOM   4270  O   ASP B 152      13.463   7.453 -10.997  1.00 10.00      B   
ATOM   4271  N   GLY B 153      11.803   6.662 -12.288  1.00 10.00      B   
ATOM   4272  HN  GLY B 153      10.970   6.854 -12.768  1.00 10.00      B   
ATOM   4273  CA  GLY B 153      12.353   5.326 -12.317  1.00 10.00      B   
ATOM   4274  C   GLY B 153      11.647   4.392 -11.359  1.00 10.00      B   
ATOM   4275  O   GLY B 153      10.851   4.827 -10.522  1.00 10.00      B   
ATOM   4276  N   MET B 154      11.938   3.109 -11.474  1.00 10.00      B   
ATOM   4277  HN  MET B 154      12.590   2.823 -12.154  1.00 10.00      B   
ATOM   4278  CA  MET B 154      11.324   2.106 -10.622  1.00 10.00      B   
ATOM   4279  CB  MET B 154      10.747   0.983 -11.483  1.00 10.00      B   
ATOM   4280  CG  MET B 154       9.486   0.350 -10.924  1.00 10.00      B   
ATOM   4281  SD  MET B 154       8.760  -0.846 -12.061  1.00 10.00      B   
ATOM   4282  CE  MET B 154       7.172  -1.113 -11.282  1.00 10.00      B   
ATOM   4283  C   MET B 154      12.346   1.539  -9.645  1.00 10.00      B   
ATOM   4284  O   MET B 154      13.460   1.187 -10.037  1.00 10.00      B   
ATOM   4285  N   ILE B 155      11.969   1.455  -8.376  1.00 10.00      B   
ATOM   4286  HN  ILE B 155      11.067   1.749  -8.122  1.00 10.00      B   
ATOM   4287  CA  ILE B 155      12.859   0.925  -7.350  1.00 10.00      B   
ATOM   4288  CB  ILE B 155      12.876   1.812  -6.077  1.00 10.00      B   
ATOM   4289  CG1 ILE B 155      13.850   1.269  -5.024  1.00 10.00      B   
ATOM   4290  CG2 ILE B 155      11.482   1.984  -5.490  1.00 10.00      B   
ATOM   4291  CD1 ILE B 155      15.308   1.457  -5.382  1.00 10.00      B   
ATOM   4292  C   ILE B 155      12.481  -0.514  -7.003  1.00 10.00      B   
ATOM   4293  O   ILE B 155      11.314  -0.816  -6.738  1.00 10.00      B   
ATOM   4294  N   ILE B 156      13.465  -1.400  -7.036  1.00 10.00      B   
ATOM   4295  HN  ILE B 156      14.372  -1.101  -7.278  1.00 10.00      B   
ATOM   4296  CA  ILE B 156      13.241  -2.804  -6.731  1.00 10.00      B   
ATOM   4297  CB  ILE B 156      13.673  -3.714  -7.903  1.00 10.00      B   
ATOM   4298  CG1 ILE B 156      13.155  -3.168  -9.236  1.00 10.00      B   
ATOM   4299  CG2 ILE B 156      13.182  -5.139  -7.679  1.00 10.00      B   
ATOM   4300  CD1 ILE B 156      13.673  -3.915 -10.448  1.00 10.00      B   
ATOM   4301  C   ILE B 156      14.011  -3.216  -5.480  1.00 10.00      B   
ATOM   4302  O   ILE B 156      15.207  -2.935  -5.357  1.00 10.00      B   
ATOM   4303  N   ASP B 157      13.321  -3.864  -4.550  1.00 10.00      B   
ATOM   4304  HN  ASP B 157      12.363  -4.035  -4.697  1.00 10.00      B   
ATOM   4305  CA  ASP B 157      13.948  -4.333  -3.317  1.00 10.00      B   
ATOM   4306  CB  ASP B 157      13.028  -4.130  -2.110  1.00 10.00      B   
ATOM   4307  CG  ASP B 157      13.376  -2.897  -1.296  1.00 10.00      B   
ATOM   4308  OD1 ASP B 157      14.208  -2.999  -0.369  1.00 10.00      B   
ATOM   4309  OD2 ASP B 157      12.799  -1.818  -1.561  1.00 10.00      B   
ATOM   4310  C   ASP B 157      14.326  -5.803  -3.451  1.00 10.00      B   
ATOM   4311  O   ASP B 157      13.507  -6.630  -3.862  1.00 10.00      B   
ATOM   4312  N   VAL B 158      15.563  -6.123  -3.112  1.00 10.00      B   
ATOM   4313  HN  VAL B 158      16.167  -5.420  -2.775  1.00 10.00      B   
ATOM   4314  CA  VAL B 158      16.054  -7.487  -3.213  1.00 10.00      B   
ATOM   4315  CB  VAL B 158      16.792  -7.706  -4.563  1.00 10.00      B   
ATOM   4316  CG1 VAL B 158      18.184  -7.086  -4.565  1.00 10.00      B   
ATOM   4317  CG2 VAL B 158      16.826  -9.175  -4.962  1.00 10.00      B   
ATOM   4318  C   VAL B 158      16.963  -7.819  -2.020  1.00 10.00      B   
ATOM   4319  O   VAL B 158      17.074  -7.034  -1.079  1.00 10.00      B   
ATOM   4320  N   ASN B 159      17.596  -8.989  -2.054  1.00 10.00      B   
ATOM   4321  HN  ASN B 159      17.468  -9.573  -2.827  1.00 10.00      B   
ATOM   4322  CA  ASN B 159      18.483  -9.418  -0.980  1.00 10.00      B   
ATOM   4323  CB  ASN B 159      18.477 -10.943  -0.855  1.00 10.00      B   
ATOM   4324  CG  ASN B 159      17.168 -11.492  -0.321  1.00 10.00      B   
ATOM   4325  OD1 ASN B 159      16.536 -10.894   0.549  1.00 10.00      B   
ATOM   4326  ND2 ASN B 159      16.758 -12.641  -0.832  1.00 10.00      B   
ATOM   4327 HD21 ASN B 159      17.314 -13.070  -1.515  1.00 10.00      B   
ATOM   4328 HD22 ASN B 159      15.906 -13.016  -0.515  1.00 10.00      B   
ATOM   4329  C   ASN B 159      19.907  -8.915  -1.212  1.00 10.00      B   
ATOM   4330  O   ASN B 159      20.280  -8.574  -2.337  1.00 10.00      B   
ATOM   4331  N   LEU B 160      20.703  -8.902  -0.147  1.00 10.00      B   
ATOM   4332  HN  LEU B 160      20.354  -9.226   0.711  1.00 10.00      B   
ATOM   4333  CA  LEU B 160      22.082  -8.422  -0.209  1.00 10.00      B   
ATOM   4334  CB  LEU B 160      22.700  -8.380   1.190  1.00 10.00      B   
ATOM   4335  CG  LEU B 160      22.123  -7.345   2.157  1.00 10.00      B   
ATOM   4336  CD1 LEU B 160      22.711  -7.534   3.544  1.00 10.00      B   
ATOM   4337  CD2 LEU B 160      22.385  -5.937   1.651  1.00 10.00      B   
ATOM   4338  C   LEU B 160      22.964  -9.254  -1.138  1.00 10.00      B   
ATOM   4339  O   LEU B 160      23.635  -8.708  -2.013  1.00 10.00      B   
ATOM   4340  N   ASN B 161      22.950 -10.569  -0.955  1.00 10.00      B   
ATOM   4341  HN  ASN B 161      22.374 -10.947  -0.258  1.00 10.00      B   
ATOM   4342  CA  ASN B 161      23.776 -11.469  -1.761  1.00 10.00      B   
ATOM   4343  CB  ASN B 161      23.689 -12.917  -1.272  1.00 10.00      B   
ATOM   4344  CG  ASN B 161      24.986 -13.370  -0.634  1.00 10.00      B   
ATOM   4345  OD1 ASN B 161      25.691 -12.574  -0.013  1.00 10.00      B   
ATOM   4346  ND2 ASN B 161      25.323 -14.641  -0.790  1.00 10.00      B   
ATOM   4347 HD21 ASN B 161      24.723 -15.223  -1.303  1.00 10.00      B   
ATOM   4348 HD22 ASN B 161      26.174 -14.945  -0.391  1.00 10.00      B   
ATOM   4349  C   ASN B 161      23.478 -11.379  -3.252  1.00 10.00      B   
ATOM   4350  O   ASN B 161      24.367 -11.572  -4.082  1.00 10.00      B   
ATOM   4351  N   PHE B 162      22.237 -11.076  -3.592  1.00 10.00      B   
ATOM   4352  HN  PHE B 162      21.572 -10.922  -2.892  1.00 10.00      B   
ATOM   4353  CA  PHE B 162      21.846 -10.957  -4.990  1.00 10.00      B   
ATOM   4354  CB  PHE B 162      20.327 -11.058  -5.144  1.00 10.00      B   
ATOM   4355  CG  PHE B 162      19.783 -12.439  -4.918  1.00 10.00      B   
ATOM   4356  CD1 PHE B 162      19.068 -12.734  -3.772  1.00 10.00      B   
ATOM   4357  CD2 PHE B 162      19.989 -13.442  -5.851  1.00 10.00      B   
ATOM   4358  CE1 PHE B 162      18.566 -14.003  -3.557  1.00 10.00      B   
ATOM   4359  CE2 PHE B 162      19.491 -14.713  -5.644  1.00 10.00      B   
ATOM   4360  CZ  PHE B 162      18.778 -14.994  -4.495  1.00 10.00      B   
ATOM   4361  C   PHE B 162      22.355  -9.648  -5.578  1.00 10.00      B   
ATOM   4362  O   PHE B 162      22.803  -9.604  -6.721  1.00 10.00      B   
ATOM   4363  N   ALA B 163      22.299  -8.591  -4.778  1.00 10.00      B   
ATOM   4364  HN  ALA B 163      21.944  -8.700  -3.869  1.00 10.00      B   
ATOM   4365  CA  ALA B 163      22.748  -7.274  -5.207  1.00 10.00      B   
ATOM   4366  CB  ALA B 163      22.195  -6.208  -4.274  1.00 10.00      B   
ATOM   4367  C   ALA B 163      24.271  -7.198  -5.251  1.00 10.00      B   
ATOM   4368  O   ALA B 163      24.852  -6.648  -6.186  1.00 10.00      B   
ATOM   4369  N   ARG B 164      24.914  -7.768  -4.240  1.00 10.00      B   
ATOM   4370  HN  ARG B 164      24.391  -8.201  -3.526  1.00 10.00      B   
ATOM   4371  CA  ARG B 164      26.369  -7.758  -4.153  1.00 10.00      B   
ATOM   4372  CB  ARG B 164      26.845  -8.341  -2.822  1.00 10.00      B   
ATOM   4373  CG  ARG B 164      28.308  -8.072  -2.507  1.00 10.00      B   
ATOM   4374  CD  ARG B 164      28.500  -7.735  -1.036  1.00 10.00      B   
ATOM   4375  NE  ARG B 164      28.050  -8.815  -0.157  1.00 10.00      B   
ATOM   4376  HE  ARG B 164      28.025  -9.722  -0.536  1.00 10.00      B   
ATOM   4377  CZ  ARG B 164      27.684  -8.645   1.113  1.00 10.00      B   
ATOM   4378  NH1 ARG B 164      27.712  -7.436   1.664  1.00 10.00      B   
ATOM   4379 HH11 ARG B 164      27.430  -7.312   2.658  1.00 10.00      B   
ATOM   4380 HH12 ARG B 164      28.017  -6.604   1.106  1.00 10.00      B   
ATOM   4381  NH2 ARG B 164      27.285  -9.688   1.835  1.00 10.00      B   
ATOM   4382 HH21 ARG B 164      27.258 -10.643   1.410  1.00 10.00      B   
ATOM   4383 HH22 ARG B 164      26.992  -9.559   2.832  1.00 10.00      B   
ATOM   4384  C   ARG B 164      27.007  -8.491  -5.328  1.00 10.00      B   
ATOM   4385  O   ARG B 164      27.965  -8.002  -5.929  1.00 10.00      B   
ATOM   4386  N   GLN B 165      26.460  -9.651  -5.674  1.00 10.00      B   
ATOM   4387  HN  GLN B 165      25.685  -9.987  -5.174  1.00 10.00      B   
ATOM   4388  CA  GLN B 165      26.991 -10.432  -6.784  1.00 10.00      B   
ATOM   4389  CB  GLN B 165      26.464 -11.869  -6.760  1.00 10.00      B   
ATOM   4390  CG  GLN B 165      27.327 -12.832  -5.958  1.00 10.00      B   
ATOM   4391  CD  GLN B 165      27.087 -14.282  -6.329  1.00 10.00      B   
ATOM   4392  OE1 GLN B 165      25.992 -14.662  -6.738  1.00 10.00      B   
ATOM   4393  NE2 GLN B 165      28.111 -15.104  -6.198  1.00 10.00      B   
ATOM   4394 HE21 GLN B 165      28.963 -14.739  -5.874  1.00 10.00      B   
ATOM   4395 HE22 GLN B 165      27.977 -16.047  -6.428  1.00 10.00      B   
ATOM   4396  C   GLN B 165      26.694  -9.775  -8.128  1.00 10.00      B   
ATOM   4397  O   GLN B 165      27.330 -10.081  -9.128  1.00 10.00      B   
ATOM   4398  N   LEU B 166      25.725  -8.871  -8.143  1.00 10.00      B   
ATOM   4399  HN  LEU B 166      25.244  -8.671  -7.312  1.00 10.00      B   
ATOM   4400  CA  LEU B 166      25.356  -8.168  -9.365  1.00 10.00      B   
ATOM   4401  CB  LEU B 166      23.928  -7.616  -9.249  1.00 10.00      B   
ATOM   4402  CG  LEU B 166      23.430  -6.733 -10.402  1.00 10.00      B   
ATOM   4403  CD1 LEU B 166      23.445  -7.496 -11.718  1.00 10.00      B   
ATOM   4404  CD2 LEU B 166      22.034  -6.199 -10.105  1.00 10.00      B   
ATOM   4405  C   LEU B 166      26.341  -7.040  -9.664  1.00 10.00      B   
ATOM   4406  O   LEU B 166      26.590  -6.706 -10.822  1.00 10.00      B   
ATOM   4407  N   LEU B 167      26.913  -6.465  -8.616  1.00 10.00      B   
ATOM   4408  HN  LEU B 167      26.690  -6.780  -7.716  1.00 10.00      B   
ATOM   4409  CA  LEU B 167      27.856  -5.368  -8.777  1.00 10.00      B   
ATOM   4410  CB  LEU B 167      27.631  -4.310  -7.694  1.00 10.00      B   
ATOM   4411  CG  LEU B 167      28.481  -3.041  -7.798  1.00 10.00      B   
ATOM   4412  CD1 LEU B 167      28.143  -2.268  -9.064  1.00 10.00      B   
ATOM   4413  CD2 LEU B 167      28.289  -2.168  -6.569  1.00 10.00      B   
ATOM   4414  C   LEU B 167      29.308  -5.843  -8.757  1.00 10.00      B   
ATOM   4415  O   LEU B 167      30.133  -5.363  -9.533  1.00 10.00      B   
ATOM   4416  N   PHE B 168      29.620  -6.790  -7.882  1.00 10.00      B   
ATOM   4417  HN  PHE B 168      28.918  -7.163  -7.303  1.00 10.00      B   
ATOM   4418  CA  PHE B 168      30.988  -7.289  -7.759  1.00 10.00      B   
ATOM   4419  CB  PHE B 168      31.276  -7.770  -6.336  1.00 10.00      B   
ATOM   4420  CG  PHE B 168      31.581  -6.658  -5.377  1.00 10.00      B   
ATOM   4421  CD1 PHE B 168      30.567  -6.046  -4.662  1.00 10.00      B   
ATOM   4422  CD2 PHE B 168      32.884  -6.227  -5.193  1.00 10.00      B   
ATOM   4423  CE1 PHE B 168      30.845  -5.021  -3.779  1.00 10.00      B   
ATOM   4424  CE2 PHE B 168      33.171  -5.203  -4.313  1.00 10.00      B   
ATOM   4425  CZ  PHE B 168      32.149  -4.599  -3.604  1.00 10.00      B   
ATOM   4426  C   PHE B 168      31.328  -8.376  -8.770  1.00 10.00      B   
ATOM   4427  O   PHE B 168      32.503  -8.600  -9.071  1.00 10.00      B   
ATOM   4428  N   ASN B 169      30.318  -9.049  -9.296  1.00 10.00      B   
ATOM   4429  HN  ASN B 169      29.400  -8.821  -9.044  1.00 10.00      B   
ATOM   4430  CA  ASN B 169      30.556 -10.110 -10.265  1.00 10.00      B   
ATOM   4431  CB  ASN B 169      29.917 -11.430  -9.821  1.00 10.00      B   
ATOM   4432  CG  ASN B 169      30.929 -12.538  -9.602  1.00 10.00      B   
ATOM   4433  OD1 ASN B 169      32.059 -12.290  -9.184  1.00 10.00      B   
ATOM   4434  ND2 ASN B 169      30.529 -13.770  -9.885  1.00 10.00      B   
ATOM   4435 HD21 ASN B 169      29.617 -13.896 -10.218  1.00 10.00      B   
ATOM   4436 HD22 ASN B 169      31.161 -14.509  -9.741  1.00 10.00      B   
ATOM   4437  C   ASN B 169      30.053  -9.719 -11.646  1.00 10.00      B   
ATOM   4438  O   ASN B 169      28.847  -9.616 -11.876  1.00 10.00      B   
ATOM   4439  N   ASN B 170      30.982  -9.510 -12.569  1.00 10.00      B   
ATOM   4440  HN  ASN B 170      31.931  -9.602 -12.325  1.00 10.00      B   
ATOM   4441  CA  ASN B 170      30.635  -9.141 -13.939  1.00 10.00      B   
ATOM   4442  CB  ASN B 170      31.826  -8.468 -14.628  1.00 10.00      B   
ATOM   4443  CG  ASN B 170      31.434  -7.724 -15.893  1.00 10.00      B   
ATOM   4444  OD1 ASN B 170      30.288  -7.301 -16.052  1.00 10.00      B   
ATOM   4445  ND2 ASN B 170      32.383  -7.551 -16.796  1.00 10.00      B   
ATOM   4446 HD21 ASN B 170      33.277  -7.908 -16.603  1.00 10.00      B   
ATOM   4447 HD22 ASN B 170      32.159  -7.070 -17.621  1.00 10.00      B   
ATOM   4448  C   ASN B 170      30.194 -10.382 -14.713  1.00 10.00      B   
ATOM   4449  O   ASN B 170      29.812 -10.310 -15.882  1.00 10.00      B   
ATOM   4450  N   ASP B 171      30.244 -11.523 -14.033  1.00 10.00      B   
ATOM   4451  HN  ASP B 171      30.563 -11.505 -13.109  1.00 10.00      B   
ATOM   4452  CA  ASP B 171      29.851 -12.798 -14.617  1.00 10.00      B   
ATOM   4453  CB  ASP B 171      30.508 -13.954 -13.862  1.00 10.00      B   
ATOM   4454  CG  ASP B 171      31.845 -14.349 -14.442  1.00 10.00      B   
ATOM   4455  OD1 ASP B 171      31.904 -15.352 -15.187  1.00 10.00      B   
ATOM   4456  OD2 ASP B 171      32.848 -13.664 -14.153  1.00 10.00      B   
ATOM   4457  C   ASP B 171      28.340 -12.967 -14.585  1.00 10.00      B   
ATOM   4458  O   ASP B 171      27.797 -13.878 -15.210  1.00 10.00      B   
ATOM   4459  N   PHE B 172      27.673 -12.091 -13.843  1.00 10.00      B   
ATOM   4460  HN  PHE B 172      28.174 -11.391 -13.375  1.00 10.00      B   
ATOM   4461  CA  PHE B 172      26.221 -12.123 -13.722  1.00 10.00      B   
ATOM   4462  CB  PHE B 172      25.768 -11.161 -12.622  1.00 10.00      B   
ATOM   4463  CG  PHE B 172      24.919 -11.797 -11.558  1.00 10.00      B   
ATOM   4464  CD1 PHE B 172      25.453 -12.748 -10.704  1.00 10.00      B   
ATOM   4465  CD2 PHE B 172      23.590 -11.440 -11.408  1.00 10.00      B   
ATOM   4466  CE1 PHE B 172      24.676 -13.331  -9.720  1.00 10.00      B   
ATOM   4467  CE2 PHE B 172      22.807 -12.019 -10.427  1.00 10.00      B   
ATOM   4468  CZ  PHE B 172      23.351 -12.966  -9.580  1.00 10.00      B   
ATOM   4469  C   PHE B 172      25.587 -11.720 -15.048  1.00 10.00      B   
ATOM   4470  O   PHE B 172      25.776 -10.597 -15.512  1.00 10.00      B   
ATOM   4471  N   PRO B 173      24.821 -12.622 -15.675  1.00 10.00      B   
ATOM   4472  CA  PRO B 173      24.174 -12.353 -16.962  1.00 10.00      B   
ATOM   4473  CB  PRO B 173      23.931 -13.758 -17.506  1.00 10.00      B   
ATOM   4474  CG  PRO B 173      23.692 -14.583 -16.289  1.00 10.00      B   
ATOM   4475  CD  PRO B 173      24.533 -13.985 -15.190  1.00 10.00      B   
ATOM   4476  C   PRO B 173      22.850 -11.606 -16.809  1.00 10.00      B   
ATOM   4477  O   PRO B 173      21.993 -11.650 -17.695  1.00 10.00      B   
ATOM   4478  N   LEU B 174      22.696 -10.907 -15.691  1.00 10.00      B   
ATOM   4479  HN  LEU B 174      23.424 -10.900 -15.034  1.00 10.00      B   
ATOM   4480  CA  LEU B 174      21.482 -10.151 -15.414  1.00 10.00      B   
ATOM   4481  CB  LEU B 174      21.508  -9.602 -13.982  1.00 10.00      B   
ATOM   4482  CG  LEU B 174      20.175  -9.106 -13.414  1.00 10.00      B   
ATOM   4483  CD1 LEU B 174      20.077  -9.435 -11.933  1.00 10.00      B   
ATOM   4484  CD2 LEU B 174      20.020  -7.610 -13.632  1.00 10.00      B   
ATOM   4485  C   LEU B 174      21.307  -9.019 -16.425  1.00 10.00      B   
ATOM   4486  O   LEU B 174      20.257  -8.892 -17.059  1.00 10.00      B   
ATOM   4487  N   LEU B 175      22.347  -8.213 -16.586  1.00 10.00      B   
ATOM   4488  HN  LEU B 175      23.166  -8.377 -16.072  1.00 10.00      B   
ATOM   4489  CA  LEU B 175      22.307  -7.096 -17.516  1.00 10.00      B   
ATOM   4490  CB  LEU B 175      23.432  -6.106 -17.209  1.00 10.00      B   
ATOM   4491  CG  LEU B 175      23.399  -5.462 -15.820  1.00 10.00      B   
ATOM   4492  CD1 LEU B 175      24.652  -4.635 -15.581  1.00 10.00      B   
ATOM   4493  CD2 LEU B 175      22.149  -4.611 -15.648  1.00 10.00      B   
ATOM   4494  C   LEU B 175      22.426  -7.595 -18.946  1.00 10.00      B   
ATOM   4495  O   LEU B 175      21.978  -6.938 -19.883  1.00 10.00      B   
ATOM   4496  N   LYS B 176      23.032  -8.764 -19.093  1.00 10.00      B   
ATOM   4497  HN  LYS B 176      23.378  -9.218 -18.294  1.00 10.00      B   
ATOM   4498  CA  LYS B 176      23.230  -9.387 -20.394  1.00 10.00      B   
ATOM   4499  CB  LYS B 176      23.992 -10.707 -20.226  1.00 10.00      B   
ATOM   4500  CG  LYS B 176      24.538 -11.295 -21.514  1.00 10.00      B   
ATOM   4501  CD  LYS B 176      25.842 -10.627 -21.917  1.00 10.00      B   
ATOM   4502  CE  LYS B 176      26.407 -11.251 -23.182  1.00 10.00      B   
ATOM   4503  NZ  LYS B 176      27.798 -10.807 -23.449  1.00 10.00      B   
ATOM   4504  HZ1 LYS B 176      27.840  -9.770 -23.491  1.00 10.00      B   
ATOM   4505  HZ2 LYS B 176      28.129 -11.192 -24.355  1.00 10.00      B   
ATOM   4506  HZ3 LYS B 176      28.433 -11.141 -22.692  1.00 10.00      B   
ATOM   4507  C   LYS B 176      21.897  -9.639 -21.098  1.00 10.00      B   
ATOM   4508  O   LYS B 176      21.675  -9.165 -22.212  1.00 10.00      B   
ATOM   4509  N   VAL B 177      21.005 -10.363 -20.435  1.00 10.00      B   
ATOM   4510  HN  VAL B 177      21.224 -10.690 -19.535  1.00 10.00      B   
ATOM   4511  CA  VAL B 177      19.707 -10.688 -21.016  1.00 10.00      B   
ATOM   4512  CB  VAL B 177      19.001 -11.837 -20.266  1.00 10.00      B   
ATOM   4513  CG1 VAL B 177      19.823 -13.114 -20.355  1.00 10.00      B   
ATOM   4514  CG2 VAL B 177      18.740 -11.465 -18.814  1.00 10.00      B   
ATOM   4515  C   VAL B 177      18.784  -9.474 -21.099  1.00 10.00      B   
ATOM   4516  O   VAL B 177      18.004  -9.346 -22.041  1.00 10.00      B   
ATOM   4517  N   LEU B 178      18.885  -8.576 -20.126  1.00 10.00      B   
ATOM   4518  HN  LEU B 178      19.533  -8.720 -19.405  1.00 10.00      B   
ATOM   4519  CA  LEU B 178      18.044  -7.385 -20.103  1.00 10.00      B   
ATOM   4520  CB  LEU B 178      18.096  -6.699 -18.737  1.00 10.00      B   
ATOM   4521  CG  LEU B 178      17.398  -7.432 -17.587  1.00 10.00      B   
ATOM   4522  CD1 LEU B 178      17.520  -6.644 -16.293  1.00 10.00      B   
ATOM   4523  CD2 LEU B 178      15.938  -7.692 -17.919  1.00 10.00      B   
ATOM   4524  C   LEU B 178      18.407  -6.412 -21.222  1.00 10.00      B   
ATOM   4525  O   LEU B 178      17.531  -5.928 -21.942  1.00 10.00      B   
ATOM   4526  N   ALA B 179      19.702  -6.155 -21.388  1.00 10.00      B   
ATOM   4527  HN  ALA B 179      20.358  -6.594 -20.803  1.00 10.00      B   
ATOM   4528  CA  ALA B 179      20.174  -5.239 -22.422  1.00 10.00      B   
ATOM   4529  CB  ALA B 179      21.637  -4.885 -22.208  1.00 10.00      B   
ATOM   4530  C   ALA B 179      19.947  -5.811 -23.816  1.00 10.00      B   
ATOM   4531  O   ALA B 179      19.848  -5.070 -24.794  1.00 10.00      B   
ATOM   4532  N   ALA B 180      19.849  -7.133 -23.899  1.00 10.00      B   
ATOM   4533  HN  ALA B 180      19.938  -7.670 -23.084  1.00 10.00      B   
ATOM   4534  CA  ALA B 180      19.617  -7.802 -25.172  1.00 10.00      B   
ATOM   4535  CB  ALA B 180      19.924  -9.287 -25.054  1.00 10.00      B   
ATOM   4536  C   ALA B 180      18.177  -7.585 -25.636  1.00 10.00      B   
ATOM   4537  O   ALA B 180      17.857  -7.761 -26.812  1.00 10.00      B   
ATOM   4538  N   HIS B 181      17.314  -7.201 -24.700  1.00 10.00      B   
ATOM   4539  HN  HIS B 181      17.634  -7.076 -23.781  1.00 10.00      B   
ATOM   4540  CA  HIS B 181      15.913  -6.949 -25.006  1.00 10.00      B   
ATOM   4541  CB  HIS B 181      15.009  -7.435 -23.869  1.00 10.00      B   
ATOM   4542  CG  HIS B 181      14.686  -8.897 -23.919  1.00 10.00      B   
ATOM   4543  ND1 HIS B 181      13.706  -9.427 -24.732  1.00 10.00      B   
ATOM   4544  HD1 HIS B 181      13.146  -8.922 -25.366  1.00 10.00      B   
ATOM   4545  CD2 HIS B 181      15.214  -9.945 -23.242  1.00 10.00      B   
ATOM   4546  CE1 HIS B 181      13.644 -10.732 -24.551  1.00 10.00      B   
ATOM   4547  NE2 HIS B 181      14.547 -11.070 -23.656  1.00 10.00      B   
ATOM   4548  HE2 HIS B 181      14.722 -11.987 -23.345  1.00 10.00      B   
ATOM   4549  C   HIS B 181      15.674  -5.466 -25.260  1.00 10.00      B   
ATOM   4550  O   HIS B 181      15.107  -5.084 -26.283  1.00 10.00      B   
ATOM   4551  N   THR B 182      16.126  -4.631 -24.335  1.00 10.00      B   
ATOM   4552  HN  THR B 182      16.597  -4.986 -23.550  1.00 10.00      B   
ATOM   4553  CA  THR B 182      15.950  -3.196 -24.461  1.00 10.00      B   
ATOM   4554  CB  THR B 182      14.568  -2.745 -23.930  1.00 10.00      B   
ATOM   4555  OG1 THR B 182      14.296  -1.396 -24.339  1.00 10.00      B   
ATOM   4556  HG1 THR B 182      13.835  -1.404 -25.187  1.00 10.00      B   
ATOM   4557  CG2 THR B 182      14.505  -2.841 -22.412  1.00 10.00      B   
ATOM   4558  C   THR B 182      17.069  -2.437 -23.744  1.00 10.00      B   
ATOM   4559  O   THR B 182      17.895  -3.034 -23.048  1.00 10.00      B   
ATOM   4560  N   LYS B 183      17.086  -1.125 -23.929  1.00 10.00      B   
ATOM   4561  HN  LYS B 183      16.385  -0.718 -24.482  1.00 10.00      B   
ATOM   4562  CA  LYS B 183      18.087  -0.266 -23.316  1.00 10.00      B   
ATOM   4563  CB  LYS B 183      18.613   0.742 -24.338  1.00 10.00      B   
ATOM   4564  CG  LYS B 183      19.141   0.101 -25.610  1.00 10.00      B   
ATOM   4565  CD  LYS B 183      19.543   1.144 -26.636  1.00 10.00      B   
ATOM   4566  CE  LYS B 183      20.040   0.485 -27.911  1.00 10.00      B   
ATOM   4567  NZ  LYS B 183      20.408   1.483 -28.947  1.00 10.00      B   
ATOM   4568  HZ1 LYS B 183      21.108   2.156 -28.567  1.00 10.00      B   
ATOM   4569  HZ2 LYS B 183      19.568   2.011 -29.255  1.00 10.00      B   
ATOM   4570  HZ3 LYS B 183      20.820   1.004 -29.771  1.00 10.00      B   
ATOM   4571  C   LYS B 183      17.480   0.466 -22.129  1.00 10.00      B   
ATOM   4572  O   LYS B 183      16.353   0.965 -22.207  1.00 10.00      B   
ATOM   4573  N   PHE B 184      18.220   0.532 -21.034  1.00 10.00      B   
ATOM   4574  HN  PHE B 184      19.116   0.132 -21.032  1.00 10.00      B   
ATOM   4575  CA  PHE B 184      17.732   1.191 -19.835  1.00 10.00      B   
ATOM   4576  CB  PHE B 184      16.846   0.227 -19.034  1.00 10.00      B   
ATOM   4577  CG  PHE B 184      17.553  -1.020 -18.573  1.00 10.00      B   
ATOM   4578  CD1 PHE B 184      18.117  -1.085 -17.310  1.00 10.00      B   
ATOM   4579  CD2 PHE B 184      17.654  -2.125 -19.403  1.00 10.00      B   
ATOM   4580  CE1 PHE B 184      18.769  -2.224 -16.883  1.00 10.00      B   
ATOM   4581  CE2 PHE B 184      18.304  -3.267 -18.981  1.00 10.00      B   
ATOM   4582  CZ  PHE B 184      18.862  -3.317 -17.720  1.00 10.00      B   
ATOM   4583  C   PHE B 184      18.882   1.673 -18.962  1.00 10.00      B   
ATOM   4584  O   PHE B 184      20.050   1.402 -19.249  1.00 10.00      B   
ATOM   4585  N   GLU B 185      18.535   2.382 -17.899  1.00 10.00      B   
ATOM   4586  HN  GLU B 185      17.579   2.564 -17.741  1.00 10.00      B   
ATOM   4587  CA  GLU B 185      19.505   2.897 -16.946  1.00 10.00      B   
ATOM   4588  CB  GLU B 185      19.276   4.395 -16.731  1.00 10.00      B   
ATOM   4589  CG  GLU B 185      19.494   5.245 -17.968  1.00 10.00      B   
ATOM   4590  CD  GLU B 185      20.781   6.038 -17.899  1.00 10.00      B   
ATOM   4591  OE1 GLU B 185      20.789   7.117 -17.271  1.00 10.00      B   
ATOM   4592  OE2 GLU B 185      21.788   5.594 -18.483  1.00 10.00      B   
ATOM   4593  C   GLU B 185      19.311   2.173 -15.622  1.00 10.00      B   
ATOM   4594  O   GLU B 185      18.182   2.068 -15.132  1.00 10.00      B   
ATOM   4595  N   VAL B 186      20.392   1.668 -15.046  1.00 10.00      B   
ATOM   4596  HN  VAL B 186      21.269   1.778 -15.473  1.00 10.00      B   
ATOM   4597  CA  VAL B 186      20.297   0.954 -13.785  1.00 10.00      B   
ATOM   4598  CB  VAL B 186      20.347  -0.580 -13.982  1.00 10.00      B   
ATOM   4599  CG1 VAL B 186      21.693  -1.027 -14.531  1.00 10.00      B   
ATOM   4600  CG2 VAL B 186      20.002  -1.319 -12.695  1.00 10.00      B   
ATOM   4601  C   VAL B 186      21.360   1.398 -12.783  1.00 10.00      B   
ATOM   4602  O   VAL B 186      22.509   1.672 -13.143  1.00 10.00      B   
ATOM   4603  N   ALA B 187      20.946   1.506 -11.531  1.00 10.00      B   
ATOM   4604  HN  ALA B 187      20.000   1.325 -11.330  1.00 10.00      B   
ATOM   4605  CA  ALA B 187      21.833   1.883 -10.442  1.00 10.00      B   
ATOM   4606  CB  ALA B 187      21.407   3.213  -9.833  1.00 10.00      B   
ATOM   4607  C   ALA B 187      21.803   0.777  -9.396  1.00 10.00      B   
ATOM   4608  O   ALA B 187      20.749   0.480  -8.828  1.00 10.00      B   
ATOM   4609  N   ILE B 188      22.948   0.161  -9.159  1.00 10.00      B   
ATOM   4610  HN  ILE B 188      23.758   0.456  -9.631  1.00 10.00      B   
ATOM   4611  CA  ILE B 188      23.042  -0.937  -8.208  1.00 10.00      B   
ATOM   4612  CB  ILE B 188      24.058  -2.000  -8.680  1.00 10.00      B   
ATOM   4613  CG1 ILE B 188      23.780  -2.394 -10.134  1.00 10.00      B   
ATOM   4614  CG2 ILE B 188      24.019  -3.225  -7.774  1.00 10.00      B   
ATOM   4615  CD1 ILE B 188      24.866  -3.237 -10.770  1.00 10.00      B   
ATOM   4616  C   ILE B 188      23.427  -0.450  -6.815  1.00 10.00      B   
ATOM   4617  O   ILE B 188      24.429   0.244  -6.637  1.00 10.00      B   
ATOM   4618  N   GLY B 189      22.610  -0.806  -5.837  1.00 10.00      B   
ATOM   4619  HN  GLY B 189      21.810  -1.332  -6.050  1.00 10.00      B   
ATOM   4620  CA  GLY B 189      22.877  -0.433  -4.469  1.00 10.00      B   
ATOM   4621  C   GLY B 189      23.233  -1.651  -3.645  1.00 10.00      B   
ATOM   4622  O   GLY B 189      22.540  -2.668  -3.701  1.00 10.00      B   
ATOM   4623  N   LEU B 190      24.297  -1.550  -2.866  1.00 10.00      B   
ATOM   4624  HN  LEU B 190      24.800  -0.702  -2.849  1.00 10.00      B   
ATOM   4625  CA  LEU B 190      24.758  -2.661  -2.041  1.00 10.00      B   
ATOM   4626  CB  LEU B 190      26.236  -2.488  -1.686  1.00 10.00      B   
ATOM   4627  CG  LEU B 190      27.220  -2.631  -2.850  1.00 10.00      B   
ATOM   4628  CD1 LEU B 190      28.614  -2.194  -2.432  1.00 10.00      B   
ATOM   4629  CD2 LEU B 190      27.236  -4.064  -3.360  1.00 10.00      B   
ATOM   4630  C   LEU B 190      23.920  -2.855  -0.781  1.00 10.00      B   
ATOM   4631  O   LEU B 190      24.309  -3.593   0.121  1.00 10.00      B   
ATOM   4632  N   ASN B 191      22.774  -2.190  -0.720  1.00 10.00      B   
ATOM   4633  HN  ASN B 191      22.521  -1.604  -1.465  1.00 10.00      B   
ATOM   4634  CA  ASN B 191      21.882  -2.318   0.425  1.00 10.00      B   
ATOM   4635  CB  ASN B 191      21.479  -0.953   0.999  1.00 10.00      B   
ATOM   4636  CG  ASN B 191      20.694  -0.089   0.031  1.00 10.00      B   
ATOM   4637  OD1 ASN B 191      20.965  -0.068  -1.171  1.00 10.00      B   
ATOM   4638  ND2 ASN B 191      19.717   0.637   0.551  1.00 10.00      B   
ATOM   4639 HD21 ASN B 191      19.555   0.574   1.521  1.00 10.00      B   
ATOM   4640 HD22 ASN B 191      19.195   1.216  -0.048  1.00 10.00      B   
ATOM   4641  C   ASN B 191      20.655  -3.148   0.064  1.00 10.00      B   
ATOM   4642  O   ASN B 191      19.686  -3.214   0.819  1.00 10.00      B   
ATOM   4643  N   GLY B 192      20.709  -3.789  -1.098  1.00 10.00      B   
ATOM   4644  HN  GLY B 192      21.506  -3.696  -1.660  1.00 10.00      B   
ATOM   4645  CA  GLY B 192      19.609  -4.626  -1.535  1.00 10.00      B   
ATOM   4646  C   GLY B 192      18.549  -3.865  -2.304  1.00 10.00      B   
ATOM   4647  O   GLY B 192      17.404  -4.295  -2.378  1.00 10.00      B   
ATOM   4648  N   LYS B 193      18.922  -2.731  -2.873  1.00 10.00      B   
ATOM   4649  HN  LYS B 193      19.847  -2.429  -2.782  1.00 10.00      B   
ATOM   4650  CA  LYS B 193      17.986  -1.927  -3.641  1.00 10.00      B   
ATOM   4651  CB  LYS B 193      17.641  -0.632  -2.900  1.00 10.00      B   
ATOM   4652  CG  LYS B 193      16.931  -0.850  -1.574  1.00 10.00      B   
ATOM   4653  CD  LYS B 193      16.532   0.468  -0.932  1.00 10.00      B   
ATOM   4654  CE  LYS B 193      16.067   0.267   0.501  1.00 10.00      B   
ATOM   4655  NZ  LYS B 193      14.812  -0.529   0.586  1.00 10.00      B   
ATOM   4656  HZ1 LYS B 193      14.039  -0.036   0.094  1.00 10.00      B   
ATOM   4657  HZ2 LYS B 193      14.541  -0.660   1.581  1.00 10.00      B   
ATOM   4658  HZ3 LYS B 193      14.944  -1.469   0.148  1.00 10.00      B   
ATOM   4659  C   LYS B 193      18.562  -1.622  -5.011  1.00 10.00      B   
ATOM   4660  O   LYS B 193      19.752  -1.330  -5.140  1.00 10.00      B   
ATOM   4661  N   ILE B 194      17.727  -1.724  -6.032  1.00 10.00      B   
ATOM   4662  HN  ILE B 194      16.793  -1.984  -5.862  1.00 10.00      B   
ATOM   4663  CA  ILE B 194      18.153  -1.461  -7.397  1.00 10.00      B   
ATOM   4664  CB  ILE B 194      18.232  -2.749  -8.247  1.00 10.00      B   
ATOM   4665  CG1 ILE B 194      17.798  -3.980  -7.439  1.00 10.00      B   
ATOM   4666  CG2 ILE B 194      19.637  -2.928  -8.805  1.00 10.00      B   
ATOM   4667  CD1 ILE B 194      17.650  -5.239  -8.265  1.00 10.00      B   
ATOM   4668  C   ILE B 194      17.220  -0.472  -8.080  1.00 10.00      B   
ATOM   4669  O   ILE B 194      15.999  -0.631  -8.047  1.00 10.00      B   
ATOM   4670  N   TRP B 195      17.803   0.552  -8.683  1.00 10.00      B   
ATOM   4671  HN  TRP B 195      18.783   0.626  -8.656  1.00 10.00      B   
ATOM   4672  CA  TRP B 195      17.039   1.567  -9.391  1.00 10.00      B   
ATOM   4673  CB  TRP B 195      17.616   2.959  -9.100  1.00 10.00      B   
ATOM   4674  CG  TRP B 195      16.960   4.079  -9.860  1.00 10.00      B   
ATOM   4675  CD1 TRP B 195      15.758   4.666  -9.584  1.00 10.00      B   
ATOM   4676  CD2 TRP B 195      17.476   4.749 -11.019  1.00 10.00      B   
ATOM   4677  NE1 TRP B 195      15.497   5.658 -10.497  1.00 10.00      B   
ATOM   4678  HE1 TRP B 195      14.692   6.229 -10.510  1.00 10.00      B   
ATOM   4679  CE2 TRP B 195      16.536   5.730 -11.386  1.00 10.00      B   
ATOM   4680  CE3 TRP B 195      18.645   4.618 -11.778  1.00 10.00      B   
ATOM   4681  CZ2 TRP B 195      16.723   6.570 -12.479  1.00 10.00      B   
ATOM   4682  CZ3 TRP B 195      18.828   5.452 -12.863  1.00 10.00      B   
ATOM   4683  CH2 TRP B 195      17.876   6.418 -13.200  1.00 10.00      B   
ATOM   4684  C   TRP B 195      17.079   1.277 -10.884  1.00 10.00      B   
ATOM   4685  O   TRP B 195      18.148   1.297 -11.496  1.00 10.00      B   
ATOM   4686  N   VAL B 196      15.926   0.977 -11.460  1.00 10.00      B   
ATOM   4687  HN  VAL B 196      15.103   0.963 -10.917  1.00 10.00      B   
ATOM   4688  CA  VAL B 196      15.841   0.677 -12.880  1.00 10.00      B   
ATOM   4689  CB  VAL B 196      15.330  -0.762 -13.130  1.00 10.00      B   
ATOM   4690  CG1 VAL B 196      15.292  -1.074 -14.620  1.00 10.00      B   
ATOM   4691  CG2 VAL B 196      16.191  -1.778 -12.393  1.00 10.00      B   
ATOM   4692  C   VAL B 196      14.919   1.669 -13.582  1.00 10.00      B   
ATOM   4693  O   VAL B 196      13.761   1.836 -13.200  1.00 10.00      B   
ATOM   4694  N   LYS B 197      15.442   2.343 -14.591  1.00 10.00      B   
ATOM   4695  HN  LYS B 197      16.385   2.190 -14.836  1.00 10.00      B   
ATOM   4696  CA  LYS B 197      14.661   3.305 -15.348  1.00 10.00      B   
ATOM   4697  CB  LYS B 197      15.144   4.729 -15.077  1.00 10.00      B   
ATOM   4698  CG  LYS B 197      14.382   5.792 -15.851  1.00 10.00      B   
ATOM   4699  CD  LYS B 197      14.859   7.187 -15.498  1.00 10.00      B   
ATOM   4700  CE  LYS B 197      14.156   8.230 -16.348  1.00 10.00      B   
ATOM   4701  NZ  LYS B 197      14.379   9.605 -15.840  1.00 10.00      B   
ATOM   4702  HZ1 LYS B 197      15.357   9.901 -16.029  1.00 10.00      B   
ATOM   4703  HZ2 LYS B 197      14.212   9.641 -14.808  1.00 10.00      B   
ATOM   4704  HZ3 LYS B 197      13.730  10.267 -16.311  1.00 10.00      B   
ATOM   4705  C   LYS B 197      14.750   2.995 -16.833  1.00 10.00      B   
ATOM   4706  O   LYS B 197      15.841   2.828 -17.376  1.00 10.00      B   
ATOM   4707  N   CYS B 198      13.604   2.896 -17.482  1.00 10.00      B   
ATOM   4708  HN  CYS B 198      12.763   3.024 -16.994  1.00 10.00      B   
ATOM   4709  CA  CYS B 198      13.560   2.605 -18.906  1.00 10.00      B   
ATOM   4710  CB  CYS B 198      12.763   1.326 -19.156  1.00 10.00      B   
ATOM   4711  SG  CYS B 198      13.441  -0.139 -18.343  1.00 10.00      B   
ATOM   4712  HG  CYS B 198      14.265   0.270 -17.389  1.00 10.00      B   
ATOM   4713  C   CYS B 198      12.951   3.771 -19.677  1.00 10.00      B   
ATOM   4714  O   CYS B 198      12.411   4.703 -19.077  1.00 10.00      B   
ATOM   4715  N   GLU B 199      13.061   3.725 -21.002  1.00 10.00      B   
ATOM   4716  HN  GLU B 199      13.533   2.974 -21.415  1.00 10.00      B   
ATOM   4717  CA  GLU B 199      12.518   4.775 -21.856  1.00 10.00      B   
ATOM   4718  CB  GLU B 199      13.054   4.621 -23.280  1.00 10.00      B   
ATOM   4719  CG  GLU B 199      14.496   4.150 -23.353  1.00 10.00      B   
ATOM   4720  CD  GLU B 199      14.942   3.868 -24.771  1.00 10.00      B   
ATOM   4721  OE1 GLU B 199      14.281   3.059 -25.458  1.00 10.00      B   
ATOM   4722  OE2 GLU B 199      15.950   4.457 -25.211  1.00 10.00      B   
ATOM   4723  C   GLU B 199      10.995   4.712 -21.875  1.00 10.00      B   
ATOM   4724  O   GLU B 199      10.313   5.737 -21.886  1.00 10.00      B   
ATOM   4725  N   GLU B 200      10.471   3.497 -21.885  1.00 10.00      B   
ATOM   4726  HN  GLU B 200      11.067   2.722 -21.877  1.00 10.00      B   
ATOM   4727  CA  GLU B 200       9.034   3.282 -21.898  1.00 10.00      B   
ATOM   4728  CB  GLU B 200       8.639   2.416 -23.095  1.00 10.00      B   
ATOM   4729  CG  GLU B 200       9.018   3.016 -24.438  1.00 10.00      B   
ATOM   4730  CD  GLU B 200       9.333   1.964 -25.480  1.00 10.00      B   
ATOM   4731  OE1 GLU B 200      10.510   1.863 -25.891  1.00 10.00      B   
ATOM   4732  OE2 GLU B 200       8.407   1.236 -25.901  1.00 10.00      B   
ATOM   4733  C   GLU B 200       8.605   2.612 -20.601  1.00 10.00      B   
ATOM   4734  O   GLU B 200       9.319   1.757 -20.077  1.00 10.00      B   
ATOM   4735  N   LEU B 201       7.440   2.997 -20.099  1.00 10.00      B   
ATOM   4736  HN  LEU B 201       6.914   3.669 -20.582  1.00 10.00      B   
ATOM   4737  CA  LEU B 201       6.912   2.449 -18.853  1.00 10.00      B   
ATOM   4738  CB  LEU B 201       5.571   3.100 -18.501  1.00 10.00      B   
ATOM   4739  CG  LEU B 201       5.587   4.618 -18.297  1.00 10.00      B   
ATOM   4740  CD1 LEU B 201       4.181   5.133 -18.033  1.00 10.00      B   
ATOM   4741  CD2 LEU B 201       6.516   5.000 -17.155  1.00 10.00      B   
ATOM   4742  C   LEU B 201       6.758   0.934 -18.934  1.00 10.00      B   
ATOM   4743  O   LEU B 201       7.049   0.217 -17.975  1.00 10.00      B   
ATOM   4744  N   SER B 202       6.309   0.451 -20.086  1.00 10.00      B   
ATOM   4745  HN  SER B 202       6.079   1.074 -20.810  1.00 10.00      B   
ATOM   4746  CA  SER B 202       6.126  -0.979 -20.298  1.00 10.00      B   
ATOM   4747  CB  SER B 202       5.483  -1.225 -21.665  1.00 10.00      B   
ATOM   4748  OG  SER B 202       4.354  -0.386 -21.850  1.00 10.00      B   
ATOM   4749  HG  SER B 202       4.137  -0.347 -22.791  1.00 10.00      B   
ATOM   4750  C   SER B 202       7.456  -1.726 -20.190  1.00 10.00      B   
ATOM   4751  O   SER B 202       7.497  -2.887 -19.779  1.00 10.00      B   
ATOM   4752  N   ASN B 203       8.542  -1.045 -20.543  1.00 10.00      B   
ATOM   4753  HN  ASN B 203       8.448  -0.118 -20.846  1.00 10.00      B   
ATOM   4754  CA  ASN B 203       9.872  -1.641 -20.483  1.00 10.00      B   
ATOM   4755  CB  ASN B 203      10.908  -0.776 -21.213  1.00 10.00      B   
ATOM   4756  CG  ASN B 203      10.660  -0.658 -22.706  1.00 10.00      B   
ATOM   4757  OD1 ASN B 203       9.524  -0.692 -23.168  1.00 10.00      B   
ATOM   4758  ND2 ASN B 203      11.723  -0.509 -23.475  1.00 10.00      B   
ATOM   4759 HD21 ASN B 203      12.608  -0.487 -23.052  1.00 10.00      B   
ATOM   4760 HD22 ASN B 203      11.584  -0.428 -24.441  1.00 10.00      B   
ATOM   4761  C   ASN B 203      10.299  -1.845 -19.037  1.00 10.00      B   
ATOM   4762  O   ASN B 203      10.872  -2.880 -18.692  1.00 10.00      B   
ATOM   4763  N   THR B 204      10.018  -0.857 -18.192  1.00 10.00      B   
ATOM   4764  HN  THR B 204       9.572  -0.044 -18.522  1.00 10.00      B   
ATOM   4765  CA  THR B 204      10.369  -0.944 -16.785  1.00 10.00      B   
ATOM   4766  CB  THR B 204      10.124   0.393 -16.065  1.00 10.00      B   
ATOM   4767  OG1 THR B 204       9.827   1.411 -17.032  1.00 10.00      B   
ATOM   4768  HG1 THR B 204       9.466   2.189 -16.568  1.00 10.00      B   
ATOM   4769  CG2 THR B 204      11.356   0.799 -15.275  1.00 10.00      B   
ATOM   4770  C   THR B 204       9.568  -2.047 -16.102  1.00 10.00      B   
ATOM   4771  O   THR B 204      10.097  -2.789 -15.272  1.00 10.00      B   
ATOM   4772  N   LEU B 205       8.295  -2.165 -16.482  1.00 10.00      B   
ATOM   4773  HN  LEU B 205       7.941  -1.542 -17.154  1.00 10.00      B   
ATOM   4774  CA  LEU B 205       7.413  -3.182 -15.920  1.00 10.00      B   
ATOM   4775  CB  LEU B 205       5.997  -3.045 -16.493  1.00 10.00      B   
ATOM   4776  CG  LEU B 205       5.240  -1.764 -16.134  1.00 10.00      B   
ATOM   4777  CD1 LEU B 205       3.924  -1.687 -16.894  1.00 10.00      B   
ATOM   4778  CD2 LEU B 205       4.997  -1.684 -14.635  1.00 10.00      B   
ATOM   4779  C   LEU B 205       7.953  -4.581 -16.203  1.00 10.00      B   
ATOM   4780  O   LEU B 205       7.955  -5.447 -15.325  1.00 10.00      B   
ATOM   4781  N   ALA B 206       8.422  -4.786 -17.431  1.00 10.00      B   
ATOM   4782  HN  ALA B 206       8.393  -4.050 -18.081  1.00 10.00      B   
ATOM   4783  CA  ALA B 206       8.973  -6.072 -17.841  1.00 10.00      B   
ATOM   4784  CB  ALA B 206       9.327  -6.053 -19.322  1.00 10.00      B   
ATOM   4785  C   ALA B 206      10.197  -6.423 -17.004  1.00 10.00      B   
ATOM   4786  O   ALA B 206      10.277  -7.508 -16.428  1.00 10.00      B   
ATOM   4787  N   CYS B 207      11.137  -5.486 -16.924  1.00 10.00      B   
ATOM   4788  HN  CYS B 207      11.004  -4.635 -17.396  1.00 10.00      B   
ATOM   4789  CA  CYS B 207      12.364  -5.687 -16.158  1.00 10.00      B   
ATOM   4790  CB  CYS B 207      13.299  -4.485 -16.323  1.00 10.00      B   
ATOM   4791  SG  CYS B 207      13.599  -4.011 -18.043  1.00 10.00      B   
ATOM   4792  HG  CYS B 207      12.575  -3.269 -18.447  1.00 10.00      B   
ATOM   4793  C   CYS B 207      12.063  -5.931 -14.681  1.00 10.00      B   
ATOM   4794  O   CYS B 207      12.692  -6.779 -14.046  1.00 10.00      B   
ATOM   4795  N   TYR B 208      11.084  -5.199 -14.154  1.00 10.00      B   
ATOM   4796  HN  TYR B 208      10.620  -4.546 -14.726  1.00 10.00      B   
ATOM   4797  CA  TYR B 208      10.680  -5.321 -12.754  1.00 10.00      B   
ATOM   4798  CB  TYR B 208       9.484  -4.407 -12.472  1.00 10.00      B   
ATOM   4799  CG  TYR B 208       8.988  -4.433 -11.042  1.00 10.00      B   
ATOM   4800  CD1 TYR B 208       9.807  -4.038  -9.992  1.00 10.00      B   
ATOM   4801  CD2 TYR B 208       7.693  -4.837 -10.744  1.00 10.00      B   
ATOM   4802  CE1 TYR B 208       9.353  -4.047  -8.688  1.00 10.00      B   
ATOM   4803  CE2 TYR B 208       7.231  -4.851  -9.444  1.00 10.00      B   
ATOM   4804  CZ  TYR B 208       8.064  -4.454  -8.421  1.00 10.00      B   
ATOM   4805  OH  TYR B 208       7.602  -4.462  -7.125  1.00 10.00      B   
ATOM   4806  HH  TYR B 208       6.864  -5.078  -7.051  1.00 10.00      B   
ATOM   4807  C   TYR B 208      10.327  -6.764 -12.406  1.00 10.00      B   
ATOM   4808  O   TYR B 208      10.870  -7.339 -11.461  1.00 10.00      B   
ATOM   4809  N   ARG B 209       9.428  -7.349 -13.184  1.00 10.00      B   
ATOM   4810  HN  ARG B 209       9.041  -6.847 -13.935  1.00 10.00      B   
ATOM   4811  CA  ARG B 209       9.007  -8.720 -12.947  1.00 10.00      B   
ATOM   4812  CB  ARG B 209       7.736  -9.055 -13.728  1.00 10.00      B   
ATOM   4813  CG  ARG B 209       6.468  -9.010 -12.888  1.00 10.00      B   
ATOM   4814  CD  ARG B 209       5.258  -9.479 -13.681  1.00 10.00      B   
ATOM   4815  NE  ARG B 209       4.081  -9.677 -12.831  1.00 10.00      B   
ATOM   4816  HE  ARG B 209       4.242  -9.875 -11.884  1.00 10.00      B   
ATOM   4817  CZ  ARG B 209       2.824  -9.617 -13.269  1.00 10.00      B   
ATOM   4818  NH1 ARG B 209       2.569  -9.370 -14.549  1.00 10.00      B   
ATOM   4819 HH11 ARG B 209       1.580  -9.323 -14.884  1.00 10.00      B   
ATOM   4820 HH12 ARG B 209       3.349  -9.221 -15.228  1.00 10.00      B   
ATOM   4821  NH2 ARG B 209       1.814  -9.817 -12.427  1.00 10.00      B   
ATOM   4822 HH21 ARG B 209       1.996 -10.022 -11.418  1.00 10.00      B   
ATOM   4823 HH22 ARG B 209       0.826  -9.774 -12.773  1.00 10.00      B   
ATOM   4824  C   ARG B 209      10.123  -9.709 -13.264  1.00 10.00      B   
ATOM   4825  O   ARG B 209      10.312 -10.682 -12.540  1.00 10.00      B   
ATOM   4826  N   THR B 210      10.867  -9.442 -14.334  1.00 10.00      B   
ATOM   4827  HN  THR B 210      10.671  -8.639 -14.862  1.00 10.00      B   
ATOM   4828  CA  THR B 210      11.965 -10.313 -14.744  1.00 10.00      B   
ATOM   4829  CB  THR B 210      12.690  -9.769 -15.992  1.00 10.00      B   
ATOM   4830  OG1 THR B 210      11.754  -9.602 -17.063  1.00 10.00      B   
ATOM   4831  HG1 THR B 210      11.191  -8.837 -16.883  1.00 10.00      B   
ATOM   4832  CG2 THR B 210      13.792 -10.720 -16.436  1.00 10.00      B   
ATOM   4833  C   THR B 210      12.978 -10.504 -13.614  1.00 10.00      B   
ATOM   4834  O   THR B 210      13.291 -11.636 -13.234  1.00 10.00      B   
ATOM   4835  N   ILE B 211      13.466  -9.396 -13.068  1.00 10.00      B   
ATOM   4836  HN  ILE B 211      13.156  -8.521 -13.398  1.00 10.00      B   
ATOM   4837  CA  ILE B 211      14.447  -9.441 -11.990  1.00 10.00      B   
ATOM   4838  CB  ILE B 211      14.972  -8.030 -11.636  1.00 10.00      B   
ATOM   4839  CG1 ILE B 211      15.619  -7.383 -12.864  1.00 10.00      B   
ATOM   4840  CG2 ILE B 211      15.967  -8.093 -10.483  1.00 10.00      B   
ATOM   4841  CD1 ILE B 211      15.983  -5.924 -12.675  1.00 10.00      B   
ATOM   4842  C   ILE B 211      13.864 -10.108 -10.747  1.00 10.00      B   
ATOM   4843  O   ILE B 211      14.517 -10.941 -10.115  1.00 10.00      B   
ATOM   4844  N   MET B 212      12.626  -9.754 -10.427  1.00 10.00      B   
ATOM   4845  HN  MET B 212      12.158  -9.104 -10.995  1.00 10.00      B   
ATOM   4846  CA  MET B 212      11.932 -10.296  -9.263  1.00 10.00      B   
ATOM   4847  CB  MET B 212      10.524  -9.700  -9.171  1.00 10.00      B   
ATOM   4848  CG  MET B 212       9.686 -10.235  -8.018  1.00 10.00      B   
ATOM   4849  SD  MET B 212       7.934  -9.826  -8.174  1.00 10.00      B   
ATOM   4850  CE  MET B 212       7.510 -10.726  -9.665  1.00 10.00      B   
ATOM   4851  C   MET B 212      11.849 -11.821  -9.315  1.00 10.00      B   
ATOM   4852  O   MET B 212      12.272 -12.505  -8.383  1.00 10.00      B   
ATOM   4853  N   GLU B 213      11.310 -12.340 -10.417  1.00 10.00      B   
ATOM   4854  HN  GLU B 213      11.005 -11.733 -11.129  1.00 10.00      B   
ATOM   4855  CA  GLU B 213      11.150 -13.783 -10.601  1.00 10.00      B   
ATOM   4856  CB  GLU B 213      10.519 -14.079 -11.965  1.00 10.00      B   
ATOM   4857  CG  GLU B 213       9.123 -13.507 -12.151  1.00 10.00      B   
ATOM   4858  CD  GLU B 213       8.033 -14.491 -11.785  1.00 10.00      B   
ATOM   4859  OE1 GLU B 213       7.949 -15.556 -12.435  1.00 10.00      B   
ATOM   4860  OE2 GLU B 213       7.245 -14.202 -10.858  1.00 10.00      B   
ATOM   4861  C   GLU B 213      12.477 -14.529 -10.479  1.00 10.00      B   
ATOM   4862  O   GLU B 213      12.575 -15.525  -9.761  1.00 10.00      B   
ATOM   4863  N   CYS B 214      13.499 -14.032 -11.169  1.00 10.00      B   
ATOM   4864  HN  CYS B 214      13.364 -13.220 -11.704  1.00 10.00      B   
ATOM   4865  CA  CYS B 214      14.816 -14.663 -11.155  1.00 10.00      B   
ATOM   4866  CB  CYS B 214      15.775 -13.948 -12.108  1.00 10.00      B   
ATOM   4867  SG  CYS B 214      15.175 -13.811 -13.810  1.00 10.00      B   
ATOM   4868  HG  CYS B 214      14.149 -12.969 -13.814  1.00 10.00      B   
ATOM   4869  C   CYS B 214      15.412 -14.739  -9.747  1.00 10.00      B   
ATOM   4870  O   CYS B 214      16.008 -15.749  -9.376  1.00 10.00      B   
ATOM   4871  N   CYS B 215      15.229 -13.684  -8.961  1.00 10.00      B   
ATOM   4872  HN  CYS B 215      14.723 -12.914  -9.300  1.00 10.00      B   
ATOM   4873  CA  CYS B 215      15.764 -13.647  -7.601  1.00 10.00      B   
ATOM   4874  CB  CYS B 215      15.724 -12.226  -7.037  1.00 10.00      B   
ATOM   4875  SG  CYS B 215      16.622 -11.010  -8.026  1.00 10.00      B   
ATOM   4876  HG  CYS B 215      15.821 -10.623  -9.011  1.00 10.00      B   
ATOM   4877  C   CYS B 215      15.023 -14.606  -6.671  1.00 10.00      B   
ATOM   4878  O   CYS B 215      15.600 -15.128  -5.718  1.00 10.00      B   
ATOM   4879  N   GLN B 216      13.746 -14.837  -6.953  1.00 10.00      B   
ATOM   4880  HN  GLN B 216      13.338 -14.391  -7.728  1.00 10.00      B   
ATOM   4881  CA  GLN B 216      12.938 -15.736  -6.138  1.00 10.00      B   
ATOM   4882  CB  GLN B 216      11.454 -15.535  -6.432  1.00 10.00      B   
ATOM   4883  CG  GLN B 216      10.928 -14.174  -6.016  1.00 10.00      B   
ATOM   4884  CD  GLN B 216       9.430 -14.053  -6.181  1.00 10.00      B   
ATOM   4885  OE1 GLN B 216       8.834 -14.672  -7.064  1.00 10.00      B   
ATOM   4886  NE2 GLN B 216       8.809 -13.257  -5.326  1.00 10.00      B   
ATOM   4887 HE21 GLN B 216       9.347 -12.799  -4.645  1.00 10.00      B   
ATOM   4888 HE22 GLN B 216       7.838 -13.155  -5.407  1.00 10.00      B   
ATOM   4889  C   GLN B 216      13.325 -17.190  -6.377  1.00 10.00      B   
ATOM   4890  O   GLN B 216      13.268 -18.020  -5.469  1.00 10.00      B   
ATOM   4891  N   LYS B 217      13.722 -17.491  -7.604  1.00 10.00      B   
ATOM   4892  HN  LYS B 217      13.748 -16.786  -8.286  1.00 10.00      B   
ATOM   4893  CA  LYS B 217      14.115 -18.844  -7.962  1.00 10.00      B   
ATOM   4894  CB  LYS B 217      13.785 -19.132  -9.428  1.00 10.00      B   
ATOM   4895  CG  LYS B 217      13.957 -20.591  -9.817  1.00 10.00      B   
ATOM   4896  CD  LYS B 217      13.990 -20.766 -11.325  1.00 10.00      B   
ATOM   4897  CE  LYS B 217      14.201 -22.224 -11.694  1.00 10.00      B   
ATOM   4898  NZ  LYS B 217      14.581 -22.382 -13.120  1.00 10.00      B   
ATOM   4899  HZ1 LYS B 217      13.907 -21.876 -13.726  1.00 10.00      B   
ATOM   4900  HZ2 LYS B 217      14.570 -23.385 -13.382  1.00 10.00      B   
ATOM   4901  HZ3 LYS B 217      15.541 -22.002 -13.285  1.00 10.00      B   
ATOM   4902  C   LYS B 217      15.601 -19.078  -7.706  1.00 10.00      B   
ATOM   4903  O   LYS B 217      15.996 -20.168  -7.291  1.00 10.00      B   
ATOM   4904  N   ASN B 218      16.411 -18.048  -7.949  1.00 10.00      B   
ATOM   4905  HN  ASN B 218      16.023 -17.203  -8.266  1.00 10.00      B   
ATOM   4906  CA  ASN B 218      17.863 -18.132  -7.771  1.00 10.00      B   
ATOM   4907  CB  ASN B 218      18.254 -18.419  -6.314  1.00 10.00      B   
ATOM   4908  CG  ASN B 218      19.755 -18.335  -6.085  1.00 10.00      B   
ATOM   4909  OD1 ASN B 218      20.471 -17.642  -6.809  1.00 10.00      B   
ATOM   4910  ND2 ASN B 218      20.240 -19.040  -5.078  1.00 10.00      B   
ATOM   4911 HD21 ASN B 218      19.615 -19.571  -4.540  1.00 10.00      B   
ATOM   4912 HD22 ASN B 218      21.206 -19.002  -4.909  1.00 10.00      B   
ATOM   4913  C   ASN B 218      18.455 -19.169  -8.723  1.00 10.00      B   
ATOM   4914  O   ASN B 218      19.029 -20.177  -8.303  1.00 10.00      B   
ATOM   4915  N   ASP B 219      18.289 -18.916 -10.010  1.00 10.00      B   
ATOM   4916  HN  ASP B 219      17.830 -18.091 -10.277  1.00 10.00      B   
ATOM   4917  CA  ASP B 219      18.784 -19.814 -11.044  1.00 10.00      B   
ATOM   4918  CB  ASP B 219      17.658 -20.740 -11.517  1.00 10.00      B   
ATOM   4919  CG  ASP B 219      18.038 -21.591 -12.711  1.00 10.00      B   
ATOM   4920  OD1 ASP B 219      19.182 -22.085 -12.756  1.00 10.00      B   
ATOM   4921  OD2 ASP B 219      17.185 -21.775 -13.607  1.00 10.00      B   
ATOM   4922  C   ASP B 219      19.347 -19.014 -12.215  1.00 10.00      B   
ATOM   4923  O   ASP B 219      18.808 -17.967 -12.574  1.00 10.00      B   
ATOM   4924  N   THR B 220      20.437 -19.499 -12.791  1.00 10.00      B   
ATOM   4925  HN  THR B 220      20.819 -20.345 -12.460  1.00 10.00      B   
ATOM   4926  CA  THR B 220      21.079 -18.826 -13.913  1.00 10.00      B   
ATOM   4927  CB  THR B 220      22.604 -18.740 -13.693  1.00 10.00      B   
ATOM   4928  OG1 THR B 220      22.875 -18.546 -12.298  1.00 10.00      B   
ATOM   4929  HG1 THR B 220      22.047 -18.561 -11.809  1.00 10.00      B   
ATOM   4930  CG2 THR B 220      23.199 -17.580 -14.475  1.00 10.00      B   
ATOM   4931  C   THR B 220      20.800 -19.559 -15.227  1.00 10.00      B   
ATOM   4932  O   THR B 220      21.079 -19.043 -16.312  1.00 10.00      B   
ATOM   4933  N   ALA B 221      20.233 -20.757 -15.130  1.00 10.00      B   
ATOM   4934  HN  ALA B 221      20.006 -21.114 -14.240  1.00 10.00      B   
ATOM   4935  CA  ALA B 221      19.938 -21.555 -16.312  1.00 10.00      B   
ATOM   4936  CB  ALA B 221      19.775 -23.021 -15.948  1.00 10.00      B   
ATOM   4937  C   ALA B 221      18.707 -21.039 -17.051  1.00 10.00      B   
ATOM   4938  O   ALA B 221      18.765 -20.754 -18.249  1.00 10.00      B   
ATOM   4939  N   ALA B 222      17.596 -20.904 -16.334  1.00 10.00      B   
ATOM   4940  HN  ALA B 222      17.608 -21.141 -15.375  1.00 10.00      B   
ATOM   4941  CA  ALA B 222      16.352 -20.428 -16.936  1.00 10.00      B   
ATOM   4942  CB  ALA B 222      15.154 -21.072 -16.255  1.00 10.00      B   
ATOM   4943  C   ALA B 222      16.248 -18.906 -16.877  1.00 10.00      B   
ATOM   4944  O   ALA B 222      15.162 -18.341 -17.015  1.00 10.00      B   
ATOM   4945  N   PHE B 223      17.391 -18.259 -16.694  1.00 10.00      B   
ATOM   4946  HN  PHE B 223      18.218 -18.778 -16.618  1.00 10.00      B   
ATOM   4947  CA  PHE B 223      17.465 -16.804 -16.605  1.00 10.00      B   
ATOM   4948  CB  PHE B 223      18.916 -16.389 -16.333  1.00 10.00      B   
ATOM   4949  CG  PHE B 223      19.065 -15.137 -15.513  1.00 10.00      B   
ATOM   4950  CD1 PHE B 223      19.334 -15.212 -14.157  1.00 10.00      B   
ATOM   4951  CD2 PHE B 223      18.945 -13.887 -16.096  1.00 10.00      B   
ATOM   4952  CE1 PHE B 223      19.480 -14.067 -13.400  1.00 10.00      B   
ATOM   4953  CE2 PHE B 223      19.088 -12.738 -15.343  1.00 10.00      B   
ATOM   4954  CZ  PHE B 223      19.357 -12.829 -13.992  1.00 10.00      B   
ATOM   4955  C   PHE B 223      16.975 -16.143 -17.895  1.00 10.00      B   
ATOM   4956  O   PHE B 223      16.301 -15.113 -17.864  1.00 10.00      B   
ATOM   4957  N   LYS B 224      17.297 -16.758 -19.025  1.00 10.00      B   
ATOM   4958  HN  LYS B 224      17.791 -17.600 -18.982  1.00 10.00      B   
ATOM   4959  CA  LYS B 224      16.919 -16.220 -20.326  1.00 10.00      B   
ATOM   4960  CB  LYS B 224      17.797 -16.813 -21.431  1.00 10.00      B   
ATOM   4961  CG  LYS B 224      19.288 -16.653 -21.187  1.00 10.00      B   
ATOM   4962  CD  LYS B 224      20.089 -17.036 -22.418  1.00 10.00      B   
ATOM   4963  CE  LYS B 224      21.576 -17.081 -22.115  1.00 10.00      B   
ATOM   4964  NZ  LYS B 224      22.378 -17.337 -23.338  1.00 10.00      B   
ATOM   4965  HZ1 LYS B 224      22.213 -16.583 -24.034  1.00 10.00      B   
ATOM   4966  HZ2 LYS B 224      22.109 -18.249 -23.760  1.00 10.00      B   
ATOM   4967  HZ3 LYS B 224      23.391 -17.361 -23.104  1.00 10.00      B   
ATOM   4968  C   LYS B 224      15.448 -16.459 -20.646  1.00 10.00      B   
ATOM   4969  O   LYS B 224      14.792 -15.612 -21.261  1.00 10.00      B   
ATOM   4970  N   ASP B 225      14.930 -17.606 -20.233  1.00 10.00      B   
ATOM   4971  HN  ASP B 225      15.497 -18.240 -19.740  1.00 10.00      B   
ATOM   4972  CA  ASP B 225      13.535 -17.944 -20.495  1.00 10.00      B   
ATOM   4973  CB  ASP B 225      13.217 -19.378 -20.068  1.00 10.00      B   
ATOM   4974  CG  ASP B 225      11.908 -19.878 -20.649  1.00 10.00      B   
ATOM   4975  OD1 ASP B 225      10.892 -19.882 -19.926  1.00 10.00      B   
ATOM   4976  OD2 ASP B 225      11.891 -20.281 -21.835  1.00 10.00      B   
ATOM   4977  C   ASP B 225      12.598 -16.967 -19.799  1.00 10.00      B   
ATOM   4978  O   ASP B 225      11.700 -16.405 -20.426  1.00 10.00      B   
ATOM   4979  N   ILE B 226      12.837 -16.741 -18.509  1.00 10.00      B   
ATOM   4980  HN  ILE B 226      13.590 -17.202 -18.074  1.00 10.00      B   
ATOM   4981  CA  ILE B 226      12.014 -15.825 -17.723  1.00 10.00      B   
ATOM   4982  CB  ILE B 226      12.517 -15.719 -16.266  1.00 10.00      B   
ATOM   4983  CG1 ILE B 226      12.497 -17.095 -15.595  1.00 10.00      B   
ATOM   4984  CG2 ILE B 226      11.679 -14.723 -15.473  1.00 10.00      B   
ATOM   4985  CD1 ILE B 226      13.174 -17.129 -14.241  1.00 10.00      B   
ATOM   4986  C   ILE B 226      11.987 -14.434 -18.356  1.00 10.00      B   
ATOM   4987  O   ILE B 226      10.931 -13.801 -18.449  1.00 10.00      B   
ATOM   4988  N   ALA B 227      13.149 -13.985 -18.821  1.00 10.00      B   
ATOM   4989  HN  ALA B 227      13.943 -14.556 -18.742  1.00 10.00      B   
ATOM   4990  CA  ALA B 227      13.278 -12.675 -19.443  1.00 10.00      B   
ATOM   4991  CB  ALA B 227      14.736 -12.383 -19.764  1.00 10.00      B   
ATOM   4992  C   ALA B 227      12.418 -12.551 -20.699  1.00 10.00      B   
ATOM   4993  O   ALA B 227      11.764 -11.532 -20.915  1.00 10.00      B   
ATOM   4994  N   LYS B 228      12.414 -13.597 -21.518  1.00 10.00      B   
ATOM   4995  HN  LYS B 228      12.938 -14.394 -21.282  1.00 10.00      B   
ATOM   4996  CA  LYS B 228      11.641 -13.591 -22.756  1.00 10.00      B   
ATOM   4997  CB  LYS B 228      12.083 -14.723 -23.687  1.00 10.00      B   
ATOM   4998  CG  LYS B 228      11.586 -14.569 -25.115  1.00 10.00      B   
ATOM   4999  CD  LYS B 228      11.729 -15.862 -25.899  1.00 10.00      B   
ATOM   5000  CE  LYS B 228      11.107 -15.733 -27.280  1.00 10.00      B   
ATOM   5001  NZ  LYS B 228      11.111 -17.026 -28.009  1.00 10.00      B   
ATOM   5002  HZ1 LYS B 228      10.616 -16.925 -28.918  1.00 10.00      B   
ATOM   5003  HZ2 LYS B 228      10.632 -17.757 -27.445  1.00 10.00      B   
ATOM   5004  HZ3 LYS B 228      12.090 -17.331 -28.191  1.00 10.00      B   
ATOM   5005  C   LYS B 228      10.140 -13.684 -22.478  1.00 10.00      B   
ATOM   5006  O   LYS B 228       9.334 -13.046 -23.158  1.00 10.00      B   
ATOM   5007  N   ARG B 229       9.772 -14.476 -21.475  1.00 10.00      B   
ATOM   5008  HN  ARG B 229      10.462 -14.962 -20.968  1.00 10.00      B   
ATOM   5009  CA  ARG B 229       8.368 -14.650 -21.111  1.00 10.00      B   
ATOM   5010  CB  ARG B 229       8.216 -15.712 -20.022  1.00 10.00      B   
ATOM   5011  CG  ARG B 229       8.778 -17.070 -20.393  1.00 10.00      B   
ATOM   5012  CD  ARG B 229       8.470 -18.104 -19.326  1.00 10.00      B   
ATOM   5013  NE  ARG B 229       7.251 -18.847 -19.629  1.00 10.00      B   
ATOM   5014  HE  ARG B 229       6.393 -18.411 -19.423  1.00 10.00      B   
ATOM   5015  CZ  ARG B 229       7.242 -20.063 -20.161  1.00 10.00      B   
ATOM   5016  NH1 ARG B 229       8.383 -20.674 -20.445  1.00 10.00      B   
ATOM   5017 HH11 ARG B 229       8.376 -21.625 -20.868  1.00 10.00      B   
ATOM   5018 HH12 ARG B 229       9.304 -20.202 -20.244  1.00 10.00      B   
ATOM   5019  NH2 ARG B 229       6.093 -20.669 -20.415  1.00 10.00      B   
ATOM   5020 HH21 ARG B 229       5.191 -20.194 -20.200  1.00 10.00      B   
ATOM   5021 HH22 ARG B 229       6.085 -21.625 -20.831  1.00 10.00      B   
ATOM   5022  C   ARG B 229       7.767 -13.343 -20.624  1.00 10.00      B   
ATOM   5023  O   ARG B 229       6.690 -12.944 -21.069  1.00 10.00      B   
ATOM   5024  N   GLN B 230       8.483 -12.676 -19.724  1.00 10.00      B   
ATOM   5025  HN  GLN B 230       9.348 -13.043 -19.434  1.00 10.00      B   
ATOM   5026  CA  GLN B 230       8.026 -11.415 -19.155  1.00 10.00      B   
ATOM   5027  CB  GLN B 230       8.952 -10.970 -18.021  1.00 10.00      B   
ATOM   5028  CG  GLN B 230       8.787 -11.772 -16.741  1.00 10.00      B   
ATOM   5029  CD  GLN B 230       7.388 -11.658 -16.170  1.00 10.00      B   
ATOM   5030  OE1 GLN B 230       6.721 -10.638 -16.332  1.00 10.00      B   
ATOM   5031  NE2 GLN B 230       6.933 -12.701 -15.494  1.00 10.00      B   
ATOM   5032 HE21 GLN B 230       7.518 -13.482 -15.398  1.00 10.00      B   
ATOM   5033 HE22 GLN B 230       6.028 -12.652 -15.121  1.00 10.00      B   
ATOM   5034  C   GLN B 230       7.913 -10.320 -20.205  1.00 10.00      B   
ATOM   5035  O   GLN B 230       6.905  -9.615 -20.266  1.00 10.00      B   
ATOM   5036  N   PHE B 231       8.940 -10.191 -21.036  1.00 10.00      B   
ATOM   5037  HN  PHE B 231       9.707 -10.798 -20.947  1.00 10.00      B   
ATOM   5038  CA  PHE B 231       8.960  -9.167 -22.075  1.00 10.00      B   
ATOM   5039  CB  PHE B 231      10.274  -9.209 -22.859  1.00 10.00      B   
ATOM   5040  CG  PHE B 231      10.682  -7.874 -23.415  1.00 10.00      B   
ATOM   5041  CD1 PHE B 231      11.342  -6.954 -22.621  1.00 10.00      B   
ATOM   5042  CD2 PHE B 231      10.402  -7.537 -24.729  1.00 10.00      B   
ATOM   5043  CE1 PHE B 231      11.715  -5.722 -23.123  1.00 10.00      B   
ATOM   5044  CE2 PHE B 231      10.773  -6.306 -25.238  1.00 10.00      B   
ATOM   5045  CZ  PHE B 231      11.431  -5.398 -24.434  1.00 10.00      B   
ATOM   5046  C   PHE B 231       7.767  -9.294 -23.019  1.00 10.00      B   
ATOM   5047  O   PHE B 231       7.061  -8.318 -23.280  1.00 10.00      B   
ATOM   5048  N   LYS B 232       7.530 -10.501 -23.512  1.00 10.00      B   
ATOM   5049  HN  LYS B 232       8.113 -11.249 -23.255  1.00 10.00      B   
ATOM   5050  CA  LYS B 232       6.422 -10.736 -24.426  1.00 10.00      B   
ATOM   5051  CB  LYS B 232       6.506 -12.122 -25.062  1.00 10.00      B   
ATOM   5052  CG  LYS B 232       5.616 -12.272 -26.284  1.00 10.00      B   
ATOM   5053  CD  LYS B 232       5.236 -13.718 -26.530  1.00 10.00      B   
ATOM   5054  CE  LYS B 232       4.194 -13.826 -27.631  1.00 10.00      B   
ATOM   5055  NZ  LYS B 232       3.685 -15.212 -27.778  1.00 10.00      B   
ATOM   5056  HZ1 LYS B 232       4.458 -15.851 -28.055  1.00 10.00      B   
ATOM   5057  HZ2 LYS B 232       2.948 -15.245 -28.508  1.00 10.00      B   
ATOM   5058  HZ3 LYS B 232       3.281 -15.543 -26.879  1.00 10.00      B   
ATOM   5059  C   LYS B 232       5.078 -10.558 -23.728  1.00 10.00      B   
ATOM   5060  O   LYS B 232       4.117 -10.071 -24.326  1.00 10.00      B   
ATOM   5061  N   GLU B 233       5.018 -10.945 -22.458  1.00 10.00      B   
ATOM   5062  HN  GLU B 233       5.820 -11.324 -22.036  1.00 10.00      B   
ATOM   5063  CA  GLU B 233       3.792 -10.830 -21.677  1.00 10.00      B   
ATOM   5064  CB  GLU B 233       3.976 -11.426 -20.282  1.00 10.00      B   
ATOM   5065  CG  GLU B 233       2.707 -12.022 -19.699  1.00 10.00      B   
ATOM   5066  CD  GLU B 233       2.351 -13.354 -20.325  1.00 10.00      B   
ATOM   5067  OE1 GLU B 233       2.835 -14.394 -19.826  1.00 10.00      B   
ATOM   5068  OE2 GLU B 233       1.594 -13.369 -21.320  1.00 10.00      B   
ATOM   5069  C   GLU B 233       3.345  -9.377 -21.571  1.00 10.00      B   
ATOM   5070  O   GLU B 233       2.158  -9.077 -21.681  1.00 10.00      B   
ATOM   5071  N   ILE B 234       4.301  -8.482 -21.364  1.00 10.00      B   
ATOM   5072  HN  ILE B 234       5.232  -8.788 -21.267  1.00 10.00      B   
ATOM   5073  CA  ILE B 234       4.003  -7.059 -21.257  1.00 10.00      B   
ATOM   5074  CB  ILE B 234       5.230  -6.256 -20.770  1.00 10.00      B   
ATOM   5075  CG1 ILE B 234       5.690  -6.759 -19.396  1.00 10.00      B   
ATOM   5076  CG2 ILE B 234       4.922  -4.766 -20.717  1.00 10.00      B   
ATOM   5077  CD1 ILE B 234       4.643  -6.635 -18.305  1.00 10.00      B   
ATOM   5078  C   ILE B 234       3.521  -6.510 -22.600  1.00 10.00      B   
ATOM   5079  O   ILE B 234       2.638  -5.649 -22.652  1.00 10.00      B   
ATOM   5080  N   LEU B 235       4.086  -7.035 -23.683  1.00 10.00      B   
ATOM   5081  HN  LEU B 235       4.771  -7.730 -23.574  1.00 10.00      B   
ATOM   5082  CA  LEU B 235       3.716  -6.605 -25.028  1.00 10.00      B   
ATOM   5083  CB  LEU B 235       4.716  -7.135 -26.059  1.00 10.00      B   
ATOM   5084  CG  LEU B 235       6.149  -6.604 -25.954  1.00 10.00      B   
ATOM   5085  CD1 LEU B 235       7.054  -7.311 -26.952  1.00 10.00      B   
ATOM   5086  CD2 LEU B 235       6.179  -5.098 -26.177  1.00 10.00      B   
ATOM   5087  C   LEU B 235       2.310  -7.080 -25.385  1.00 10.00      B   
ATOM   5088  O   LEU B 235       1.618  -6.447 -26.187  1.00 10.00      B   
ATOM   5089  N   THR B 236       1.898  -8.189 -24.780  1.00 10.00      B   
ATOM   5090  HN  THR B 236       2.491  -8.624 -24.133  1.00 10.00      B   
ATOM   5091  CB  THR B 236       0.465 -10.173 -24.412  1.00 10.00      B   
ATOM   5092  OG1 THR B 236       1.602 -10.962 -24.794  1.00 10.00      B   
ATOM   5093  HG1 THR B 236       2.329 -10.379 -25.046  1.00 10.00      B   
ATOM   5094  CG2 THR B 236      -0.804 -10.864 -24.884  1.00 10.00      B   
ATOM   5095  CA  THR B 236       0.585  -8.764 -25.032  1.00 10.00      B   
ATOM   5096  C   THR B 236      -0.523  -7.864 -24.482  1.00 10.00      B   
ATOM   5097  O   THR B 236      -1.268  -7.276 -25.295  1.00 10.00      B   
ATOM   5098  OXT THR B 236      -0.640  -7.742 -23.243  1.00 10.00      B   
END
