# Supplementary material for: Large-scale discovery of protein interactions at residue resolution using co-evolution calculated from genomic sequences
Source: Nat Commun. 2021 Mar 2;12:1396. doi: 10.1038/s41467-021-21636-z (PMC7925567; doi:10.1038/s41467-021-21636-z)
Supplement: Supplementary file 12 — Supplementary Data 10 [file 41467_2021_21636_MOESM12_ESM.zip › supplementary/allpdb0007_RRP45_RRP40/models/haddock_top9_haddock_25w.pdb]

REMARK FILENAME="haddock_25w.pdb0"
REMARK ===============================================================
REMARK HADDOCK run for haddock
REMARK initial structure: haddock_25.pdb
REMARK final NOE weights: unambig 50 amb: 50
REMARK ===============================================================
REMARK            total,bonds,angles,improper,dihe,vdw,elec,air,cdih,coup,rdcs,vean,dani,xpcs,rg
REMARK energies: 126.28, 0, 0, 0, 0, -35.6, -311.076, 472.956, 0, 0, 0, 0, 0, 0, 0
REMARK ===============================================================
REMARK            bonds,angles,impropers,dihe,air,cdih,coup,rdcs,vean,dani,xpcs
REMARK rms-dev.: 0,0,0,0,18.4422,0,0, 0, 0, 0, 0
REMARK ===============================================================
REMARK               air,cdih,coup,rdcs,vean,dani,xpcs
REMARK               >0.3,>5,>1,>0,>5,>0.2,>0.2
REMARK violations.: 4, 0, 0, 0, 0, 0, 0
REMARK ===============================================================
REMARK                        CVpartition#,violations,rms
REMARK AIRs cross-validation: 2, 0, NaN
REMARK ===============================================================
REMARK NCS energy: 0
REMARK ===============================================================
REMARK Symmetry energy: 0
REMARK ===============================================================
REMARK Desolvation energy: 21.6942
REMARK Internal energy free molecules: 112060
REMARK Internal energy complex: -19774.3
REMARK Binding energy: -132159
REMARK ===============================================================
REMARK buried surface area: 1435.02
REMARK ===============================================================
REMARK water - chain1: 0 0 0
REMARK water - chain2: 0 0 0
REMARK water - chain3: 0 0 0
REMARK water - chain4: 0 0 0
REMARK water - chain5: 0 0 0
REMARK water - chain6: 0 0 0
REMARK ===============================================================
REMARK water - water: 0 0 0
REMARK ===============================================================
REMARK DATE:27-Jul-2020  08:07:15       created by user: he47
REMARK VERSION:1.3
ATOM      1  CB  ALA A   2       1.125  -7.749  -7.586  1.00 10.00      A   
ATOM      2  C   ALA A   2       3.139  -6.866  -8.780  1.00 10.00      A   
ATOM      3  O   ALA A   2       4.175  -6.272  -8.490  1.00 10.00      A   
ATOM      4  N   ALA A   2       3.376  -7.993  -6.608  1.00 10.00      A   
ATOM      5  HT1 ALA A   2       3.052  -8.770  -6.000  1.00 10.00      A   
ATOM      6  HT2 ALA A   2       3.259  -7.096  -6.095  1.00 10.00      A   
ATOM      7  HT3 ALA A   2       4.387  -8.127  -6.814  1.00 10.00      A   
ATOM      8  CA  ALA A   2       2.604  -7.963  -7.870  1.00 10.00      A   
ATOM      9  N   LYS A   3       2.449  -6.612  -9.883  1.00 10.00      A   
ATOM     10  HN  LYS A   3       1.637  -7.126 -10.069  1.00 10.00      A   
ATOM     11  CA  LYS A   3       2.866  -5.583 -10.823  1.00 10.00      A   
ATOM     12  CB  LYS A   3       2.052  -5.674 -12.114  1.00 10.00      A   
ATOM     13  CG  LYS A   3       2.421  -4.626 -13.150  1.00 10.00      A   
ATOM     14  CD  LYS A   3       1.451  -4.633 -14.317  1.00 10.00      A   
ATOM     15  CE  LYS A   3       1.726  -3.467 -15.250  1.00 10.00      A   
ATOM     16  NZ  LYS A   3       0.949  -3.563 -16.510  1.00 10.00      A   
ATOM     17  HZ1 LYS A   3      -0.072  -3.558 -16.309  1.00 10.00      A   
ATOM     18  HZ2 LYS A   3       1.188  -4.442 -17.014  1.00 10.00      A   
ATOM     19  HZ3 LYS A   3       1.171  -2.755 -17.126  1.00 10.00      A   
ATOM     20  C   LYS A   3       2.722  -4.198 -10.202  1.00 10.00      A   
ATOM     21  O   LYS A   3       1.613  -3.685 -10.068  1.00 10.00      A   
ATOM     22  N   ASP A   4       3.846  -3.614  -9.814  1.00 10.00      A   
ATOM     23  HN  ASP A   4       4.694  -4.085  -9.939  1.00 10.00      A   
ATOM     24  CA  ASP A   4       3.857  -2.293  -9.203  1.00 10.00      A   
ATOM     25  CB  ASP A   4       5.080  -2.134  -8.286  1.00 10.00      A   
ATOM     26  CG  ASP A   4       5.000  -2.958  -7.015  1.00 10.00      A   
ATOM     27  OD1 ASP A   4       4.151  -2.651  -6.148  1.00 10.00      A   
ATOM     28  OD2 ASP A   4       5.803  -3.907  -6.863  1.00 10.00      A   
ATOM     29  C   ASP A   4       3.880  -1.208 -10.271  1.00 10.00      A   
ATOM     30  O   ASP A   4       4.548  -1.348 -11.298  1.00 10.00      A   
ATOM     31  N   ILE A   5       3.139  -0.136 -10.034  1.00 10.00      A   
ATOM     32  HN  ILE A   5       2.608  -0.098  -9.210  1.00 10.00      A   
ATOM     33  CA  ILE A   5       3.088   0.984 -10.966  1.00 10.00      A   
ATOM     34  CB  ILE A   5       1.825   1.843 -10.735  1.00 10.00      A   
ATOM     35  CG1 ILE A   5       0.573   0.958 -10.732  1.00 10.00      A   
ATOM     36  CG2 ILE A   5       1.710   2.934 -11.794  1.00 10.00      A   
ATOM     37  CD1 ILE A   5      -0.688   1.672 -10.289  1.00 10.00      A   
ATOM     38  C   ILE A   5       4.331   1.854 -10.790  1.00 10.00      A   
ATOM     39  O   ILE A   5       4.752   2.119  -9.662  1.00 10.00      A   
ATOM     40  N   GLU A   6       4.922   2.288 -11.899  1.00 10.00      A   
ATOM     41  HN  GLU A   6       4.544   2.049 -12.771  1.00 10.00      A   
ATOM     42  CA  GLU A   6       6.114   3.122 -11.847  1.00 10.00      A   
ATOM     43  CB  GLU A   6       6.875   3.084 -13.176  1.00 10.00      A   
ATOM     44  CG  GLU A   6       8.338   3.484 -13.057  1.00 10.00      A   
ATOM     45  CD  GLU A   6       9.047   3.564 -14.395  1.00 10.00      A   
ATOM     46  OE1 GLU A   6       8.878   2.640 -15.219  1.00 10.00      A   
ATOM     47  OE2 GLU A   6       9.787   4.549 -14.618  1.00 10.00      A   
ATOM     48  C   GLU A   6       5.760   4.558 -11.475  1.00 10.00      A   
ATOM     49  O   GLU A   6       5.262   5.326 -12.301  1.00 10.00      A   
ATOM     50  N   ILE A   7       5.991   4.902 -10.218  1.00 10.00      A   
ATOM     51  HN  ILE A   7       6.363   4.236  -9.602  1.00 10.00      A   
ATOM     52  CA  ILE A   7       5.720   6.243  -9.730  1.00 10.00      A   
ATOM     53  CB  ILE A   7       5.186   6.227  -8.281  1.00 10.00      A   
ATOM     54  CG1 ILE A   7       4.016   5.248  -8.153  1.00 10.00      A   
ATOM     55  CG2 ILE A   7       4.760   7.626  -7.853  1.00 10.00      A   
ATOM     56  CD1 ILE A   7       3.632   4.938  -6.723  1.00 10.00      A   
ATOM     57  C   ILE A   7       7.007   7.051  -9.781  1.00 10.00      A   
ATOM     58  O   ILE A   7       7.948   6.784  -9.027  1.00 10.00      A   
ATOM     59  N   SER A   8       7.057   8.019 -10.679  1.00 10.00      A   
ATOM     60  HN  SER A   8       6.269   8.196 -11.244  1.00 10.00      A   
ATOM     61  CA  SER A   8       8.241   8.842 -10.834  1.00 10.00      A   
ATOM     62  CB  SER A   8       8.292   9.447 -12.240  1.00 10.00      A   
ATOM     63  OG  SER A   8       7.137  10.222 -12.522  1.00 10.00      A   
ATOM     64  HG  SER A   8       6.342   9.744 -12.226  1.00 10.00      A   
ATOM     65  C   SER A   8       8.298   9.928  -9.766  1.00 10.00      A   
ATOM     66  O   SER A   8       7.264  10.429  -9.323  1.00 10.00      A   
ATOM     67  N   ALA A   9       9.510  10.282  -9.354  1.00 10.00      A   
ATOM     68  HN  ALA A   9      10.292   9.845  -9.745  1.00 10.00      A   
ATOM     69  CA  ALA A   9       9.711  11.306  -8.337  1.00 10.00      A   
ATOM     70  CB  ALA A   9      11.192  11.459  -8.023  1.00 10.00      A   
ATOM     71  C   ALA A   9       9.112  12.638  -8.781  1.00 10.00      A   
ATOM     72  O   ALA A   9       8.667  13.436  -7.957  1.00 10.00      A   
ATOM     73  N   SER A  10       9.103  12.868 -10.091  1.00 10.00      A   
ATOM     74  HN  SER A  10       9.501  12.196 -10.697  1.00 10.00      A   
ATOM     75  CA  SER A  10       8.547  14.091 -10.657  1.00 10.00      A   
ATOM     76  CB  SER A  10       8.731  14.104 -12.177  1.00 10.00      A   
ATOM     77  OG  SER A  10      10.100  13.974 -12.527  1.00 10.00      A   
ATOM     78  HG  SER A  10      10.365  13.037 -12.465  1.00 10.00      A   
ATOM     79  C   SER A  10       7.067  14.240 -10.306  1.00 10.00      A   
ATOM     80  O   SER A  10       6.589  15.347 -10.053  1.00 10.00      A   
ATOM     81  N   GLU A  11       6.355  13.117 -10.275  1.00 10.00      A   
ATOM     82  HN  GLU A  11       6.800  12.263 -10.465  1.00 10.00      A   
ATOM     83  CA  GLU A  11       4.935  13.118  -9.949  1.00 10.00      A   
ATOM     84  CB  GLU A  11       4.324  11.732 -10.180  1.00 10.00      A   
ATOM     85  CG  GLU A  11       4.228  11.338 -11.645  1.00 10.00      A   
ATOM     86  CD  GLU A  11       3.898   9.873 -11.846  1.00 10.00      A   
ATOM     87  OE1 GLU A  11       4.840   9.060 -11.990  1.00 10.00      A   
ATOM     88  OE2 GLU A  11       2.697   9.528 -11.875  1.00 10.00      A   
ATOM     89  C   GLU A  11       4.726  13.556  -8.506  1.00 10.00      A   
ATOM     90  O   GLU A  11       4.026  14.532  -8.241  1.00 10.00      A   
ATOM     91  N   SER A  12       5.360  12.847  -7.584  1.00 10.00      A   
ATOM     92  HN  SER A  12       5.913  12.085  -7.864  1.00 10.00      A   
ATOM     93  CA  SER A  12       5.255  13.152  -6.165  1.00 10.00      A   
ATOM     94  CB  SER A  12       6.114  12.163  -5.383  1.00 10.00      A   
ATOM     95  OG  SER A  12       6.415  11.035  -6.189  1.00 10.00      A   
ATOM     96  HG  SER A  12       7.143  10.547  -5.795  1.00 10.00      A   
ATOM     97  C   SER A  12       5.714  14.581  -5.878  1.00 10.00      A   
ATOM     98  O   SER A  12       5.097  15.301  -5.090  1.00 10.00      A   
ATOM     99  N   LYS A  13       6.791  14.982  -6.544  1.00 10.00      A   
ATOM    100  HN  LYS A  13       7.230  14.351  -7.158  1.00 10.00      A   
ATOM    101  CA  LYS A  13       7.361  16.314  -6.386  1.00 10.00      A   
ATOM    102  CB  LYS A  13       8.630  16.429  -7.241  1.00 10.00      A   
ATOM    103  CG  LYS A  13       9.812  17.093  -6.548  1.00 10.00      A   
ATOM    104  CD  LYS A  13      11.063  16.221  -6.612  1.00 10.00      A   
ATOM    105  CE  LYS A  13      11.443  15.877  -8.047  1.00 10.00      A   
ATOM    106  NZ  LYS A  13      12.744  15.160  -8.127  1.00 10.00      A   
ATOM    107  HZ1 LYS A  13      12.752  14.512  -8.942  1.00 10.00      A   
ATOM    108  HZ2 LYS A  13      12.907  14.605  -7.256  1.00 10.00      A   
ATOM    109  HZ3 LYS A  13      13.520  15.841  -8.237  1.00 10.00      A   
ATOM    110  C   LYS A  13       6.366  17.405  -6.784  1.00 10.00      A   
ATOM    111  O   LYS A  13       6.352  18.490  -6.201  1.00 10.00      A   
ATOM    112  N   PHE A  14       5.531  17.105  -7.773  1.00 10.00      A   
ATOM    113  HN  PHE A  14       5.581  16.216  -8.190  1.00 10.00      A   
ATOM    114  CA  PHE A  14       4.546  18.062  -8.257  1.00 10.00      A   
ATOM    115  CB  PHE A  14       4.287  17.859  -9.754  1.00 10.00      A   
ATOM    116  CG  PHE A  14       3.515  18.977 -10.398  1.00 10.00      A   
ATOM    117  CD1 PHE A  14       3.858  20.299 -10.158  1.00 10.00      A   
ATOM    118  CD2 PHE A  14       2.450  18.708 -11.244  1.00 10.00      A   
ATOM    119  CE1 PHE A  14       3.154  21.330 -10.747  1.00 10.00      A   
ATOM    120  CE2 PHE A  14       1.742  19.735 -11.837  1.00 10.00      A   
ATOM    121  CZ  PHE A  14       2.095  21.048 -11.588  1.00 10.00      A   
ATOM    122  C   PHE A  14       3.239  17.981  -7.470  1.00 10.00      A   
ATOM    123  O   PHE A  14       2.632  19.007  -7.160  1.00 10.00      A   
ATOM    124  N   ILE A  15       2.816  16.763  -7.140  1.00 10.00      A   
ATOM    125  HN  ILE A  15       3.348  15.979  -7.409  1.00 10.00      A   
ATOM    126  CA  ILE A  15       1.576  16.558  -6.396  1.00 10.00      A   
ATOM    127  CB  ILE A  15       1.241  15.058  -6.225  1.00 10.00      A   
ATOM    128  CG1 ILE A  15       0.947  14.429  -7.593  1.00 10.00      A   
ATOM    129  CG2 ILE A  15       0.053  14.871  -5.290  1.00 10.00      A   
ATOM    130  CD1 ILE A  15       0.763  12.926  -7.560  1.00 10.00      A   
ATOM    131  C   ILE A  15       1.620  17.255  -5.036  1.00 10.00      A   
ATOM    132  O   ILE A  15       0.668  17.932  -4.645  1.00 10.00      A   
ATOM    133  N   LEU A  16       2.736  17.107  -4.328  1.00 10.00      A   
ATOM    134  HN  LEU A  16       3.467  16.560  -4.689  1.00 10.00      A   
ATOM    135  CA  LEU A  16       2.891  17.737  -3.021  1.00 10.00      A   
ATOM    136  CB  LEU A  16       4.158  17.242  -2.319  1.00 10.00      A   
ATOM    137  CG  LEU A  16       4.221  15.742  -2.012  1.00 10.00      A   
ATOM    138  CD1 LEU A  16       5.489  15.406  -1.243  1.00 10.00      A   
ATOM    139  CD2 LEU A  16       2.988  15.285  -1.242  1.00 10.00      A   
ATOM    140  C   LEU A  16       2.917  19.256  -3.156  1.00 10.00      A   
ATOM    141  O   LEU A  16       2.437  19.979  -2.282  1.00 10.00      A   
ATOM    142  N   GLU A  17       3.470  19.733  -4.266  1.00 10.00      A   
ATOM    143  HN  GLU A  17       3.826  19.105  -4.928  1.00 10.00      A   
ATOM    144  CA  GLU A  17       3.557  21.162  -4.531  1.00 10.00      A   
ATOM    145  CB  GLU A  17       4.418  21.409  -5.773  1.00 10.00      A   
ATOM    146  CG  GLU A  17       4.702  22.873  -6.068  1.00 10.00      A   
ATOM    147  CD  GLU A  17       5.360  23.590  -4.906  1.00 10.00      A   
ATOM    148  OE1 GLU A  17       6.502  23.232  -4.553  1.00 10.00      A   
ATOM    149  OE2 GLU A  17       4.738  24.514  -4.344  1.00 10.00      A   
ATOM    150  C   GLU A  17       2.161  21.750  -4.725  1.00 10.00      A   
ATOM    151  O   GLU A  17       1.837  22.807  -4.181  1.00 10.00      A   
ATOM    152  N   ALA A  18       1.333  21.042  -5.483  1.00 10.00      A   
ATOM    153  HN  ALA A  18       1.651  20.199  -5.873  1.00 10.00      A   
ATOM    154  CA  ALA A  18      -0.030  21.478  -5.754  1.00 10.00      A   
ATOM    155  CB  ALA A  18      -0.687  20.542  -6.758  1.00 10.00      A   
ATOM    156  C   ALA A  18      -0.845  21.559  -4.464  1.00 10.00      A   
ATOM    157  O   ALA A  18      -1.623  22.493  -4.266  1.00 10.00      A   
ATOM    158  N   LEU A  19      -0.640  20.589  -3.578  1.00 10.00      A   
ATOM    159  HN  LEU A  19      -0.004  19.874  -3.795  1.00 10.00      A   
ATOM    160  CA  LEU A  19      -1.347  20.552  -2.300  1.00 10.00      A   
ATOM    161  CB  LEU A  19      -1.042  19.255  -1.543  1.00 10.00      A   
ATOM    162  CG  LEU A  19      -1.549  17.964  -2.190  1.00 10.00      A   
ATOM    163  CD1 LEU A  19      -1.010  16.747  -1.455  1.00 10.00      A   
ATOM    164  CD2 LEU A  19      -3.069  17.940  -2.223  1.00 10.00      A   
ATOM    165  C   LEU A  19      -0.995  21.764  -1.440  1.00 10.00      A   
ATOM    166  O   LEU A  19      -1.841  22.302  -0.723  1.00 10.00      A   
ATOM    167  N   ARG A  20       0.259  22.199  -1.526  1.00 10.00      A   
ATOM    168  HN  ARG A  20       0.887  21.730  -2.119  1.00 10.00      A   
ATOM    169  CA  ARG A  20       0.723  23.354  -0.763  1.00 10.00      A   
ATOM    170  CB  ARG A  20       2.249  23.449  -0.786  1.00 10.00      A   
ATOM    171  CG  ARG A  20       2.952  22.312  -0.069  1.00 10.00      A   
ATOM    172  CD  ARG A  20       4.380  22.687   0.287  1.00 10.00      A   
ATOM    173  NE  ARG A  20       5.209  22.934  -0.896  1.00 10.00      A   
ATOM    174  HE  ARG A  20       4.745  23.067  -1.753  1.00 10.00      A   
ATOM    175  CZ  ARG A  20       6.544  22.979  -0.869  1.00 10.00      A   
ATOM    176  NH1 ARG A  20       7.197  22.806   0.273  1.00 10.00      A   
ATOM    177 HH11 ARG A  20       6.672  22.626   1.157  1.00 10.00      A   
ATOM    178 HH12 ARG A  20       8.240  22.851   0.292  1.00 10.00      A   
ATOM    179  NH2 ARG A  20       7.228  23.201  -1.984  1.00 10.00      A   
ATOM    180 HH21 ARG A  20       6.726  23.336  -2.898  1.00 10.00      A   
ATOM    181 HH22 ARG A  20       8.272  23.239  -1.960  1.00 10.00      A   
ATOM    182  C   ARG A  20       0.120  24.643  -1.311  1.00 10.00      A   
ATOM    183  O   ARG A  20       0.018  25.646  -0.606  1.00 10.00      A   
ATOM    184  N   GLN A  21      -0.284  24.602  -2.571  1.00 10.00      A   
ATOM    185  HN  GLN A  21      -0.180  23.767  -3.079  1.00 10.00      A   
ATOM    186  CA  GLN A  21      -0.874  25.759  -3.230  1.00 10.00      A   
ATOM    187  CB  GLN A  21      -0.333  25.884  -4.652  1.00 10.00      A   
ATOM    188  CG  GLN A  21       1.174  26.072  -4.716  1.00 10.00      A   
ATOM    189  CD  GLN A  21       1.699  26.107  -6.135  1.00 10.00      A   
ATOM    190  OE1 GLN A  21       0.990  26.502  -7.062  1.00 10.00      A   
ATOM    191  NE2 GLN A  21       2.938  25.683  -6.317  1.00 10.00      A   
ATOM    192 HE21 GLN A  21       3.443  25.368  -5.529  1.00 10.00      A   
ATOM    193 HE22 GLN A  21       3.310  25.704  -7.226  1.00 10.00      A   
ATOM    194  C   GLN A  21      -2.395  25.664  -3.252  1.00 10.00      A   
ATOM    195  O   GLN A  21      -3.065  26.446  -3.932  1.00 10.00      A   
ATOM    196  N   ASN A  22      -2.928  24.696  -2.508  1.00 10.00      A   
ATOM    197  HN  ASN A  22      -2.330  24.105  -2.007  1.00 10.00      A   
ATOM    198  CA  ASN A  22      -4.373  24.478  -2.420  1.00 10.00      A   
ATOM    199  CB  ASN A  22      -5.075  25.676  -1.772  1.00 10.00      A   
ATOM    200  CG  ASN A  22      -4.913  25.707  -0.267  1.00 10.00      A   
ATOM    201  OD1 ASN A  22      -4.960  24.669   0.400  1.00 10.00      A   
ATOM    202  ND2 ASN A  22      -4.714  26.896   0.279  1.00 10.00      A   
ATOM    203 HD21 ASN A  22      -4.685  27.679  -0.315  1.00 10.00      A   
ATOM    204 HD22 ASN A  22      -4.605  26.950   1.252  1.00 10.00      A   
ATOM    205  C   ASN A  22      -4.979  24.181  -3.785  1.00 10.00      A   
ATOM    206  O   ASN A  22      -6.055  24.671  -4.121  1.00 10.00      A   
ATOM    207  N   TYR A  23      -4.285  23.376  -4.573  1.00 10.00      A   
ATOM    208  HN  TYR A  23      -3.428  23.011  -4.257  1.00 10.00      A   
ATOM    209  CA  TYR A  23      -4.754  23.017  -5.899  1.00 10.00      A   
ATOM    210  CB  TYR A  23      -3.859  23.662  -6.964  1.00 10.00      A   
ATOM    211  CG  TYR A  23      -4.374  23.520  -8.379  1.00 10.00      A   
ATOM    212  CD1 TYR A  23      -5.686  23.850  -8.699  1.00 10.00      A   
ATOM    213  CD2 TYR A  23      -3.550  23.056  -9.397  1.00 10.00      A   
ATOM    214  CE1 TYR A  23      -6.161  23.725  -9.988  1.00 10.00      A   
ATOM    215  CE2 TYR A  23      -4.018  22.928 -10.692  1.00 10.00      A   
ATOM    216  CZ  TYR A  23      -5.325  23.263 -10.981  1.00 10.00      A   
ATOM    217  OH  TYR A  23      -5.796  23.137 -12.267  1.00 10.00      A   
ATOM    218  HH  TYR A  23      -6.498  23.785 -12.415  1.00 10.00      A   
ATOM    219  C   TYR A  23      -4.764  21.504  -6.065  1.00 10.00      A   
ATOM    220  O   TYR A  23      -3.768  20.834  -5.800  1.00 10.00      A   
ATOM    221  N   ARG A  24      -5.897  20.969  -6.484  1.00 10.00      A   
ATOM    222  HN  ARG A  24      -6.664  21.552  -6.665  1.00 10.00      A   
ATOM    223  CA  ARG A  24      -6.030  19.537  -6.694  1.00 10.00      A   
ATOM    224  CB  ARG A  24      -7.213  18.975  -5.898  1.00 10.00      A   
ATOM    225  CG  ARG A  24      -6.947  18.840  -4.407  1.00 10.00      A   
ATOM    226  CD  ARG A  24      -7.390  17.480  -3.885  1.00 10.00      A   
ATOM    227  NE  ARG A  24      -8.620  17.554  -3.089  1.00 10.00      A   
ATOM    228  HE  ARG A  24      -9.117  18.403  -3.106  1.00 10.00      A   
ATOM    229  CZ  ARG A  24      -9.095  16.539  -2.359  1.00 10.00      A   
ATOM    230  NH1 ARG A  24      -8.444  15.383  -2.327  1.00 10.00      A   
ATOM    231 HH11 ARG A  24      -8.811  14.586  -1.751  1.00 10.00      A   
ATOM    232 HH12 ARG A  24      -7.564  15.259  -2.875  1.00 10.00      A   
ATOM    233  NH2 ARG A  24     -10.218  16.681  -1.665  1.00 10.00      A   
ATOM    234 HH21 ARG A  24     -10.590  15.884  -1.093  1.00 10.00      A   
ATOM    235 HH22 ARG A  24     -10.739  17.591  -1.686  1.00 10.00      A   
ATOM    236  C   ARG A  24      -6.196  19.233  -8.177  1.00 10.00      A   
ATOM    237  O   ARG A  24      -6.763  20.038  -8.921  1.00 10.00      A   
ATOM    238  N   LEU A  25      -5.698  18.074  -8.597  1.00 10.00      A   
ATOM    239  HN  LEU A  25      -5.261  17.479  -7.948  1.00 10.00      A   
ATOM    240  CA  LEU A  25      -5.781  17.654  -9.994  1.00 10.00      A   
ATOM    241  CB  LEU A  25      -5.012  16.346 -10.202  1.00 10.00      A   
ATOM    242  CG  LEU A  25      -4.954  15.812 -11.637  1.00 10.00      A   
ATOM    243  CD1 LEU A  25      -4.066  16.689 -12.507  1.00 10.00      A   
ATOM    244  CD2 LEU A  25      -4.475  14.368 -11.657  1.00 10.00      A   
ATOM    245  C   LEU A  25      -7.233  17.471 -10.413  1.00 10.00      A   
ATOM    246  O   LEU A  25      -7.614  17.789 -11.538  1.00 10.00      A   
ATOM    247  N   ASP A  26      -8.037  16.952  -9.497  1.00 10.00      A   
ATOM    248  HN  ASP A  26      -7.666  16.703  -8.624  1.00 10.00      A   
ATOM    249  CA  ASP A  26      -9.454  16.726  -9.758  1.00 10.00      A   
ATOM    250  CB  ASP A  26     -10.069  15.899  -8.627  1.00 10.00      A   
ATOM    251  CG  ASP A  26     -11.585  15.925  -8.626  1.00 10.00      A   
ATOM    252  OD1 ASP A  26     -12.167  16.850  -8.025  1.00 10.00      A   
ATOM    253  OD2 ASP A  26     -12.205  15.004  -9.198  1.00 10.00      A   
ATOM    254  C   ASP A  26     -10.200  18.046  -9.900  1.00 10.00      A   
ATOM    255  O   ASP A  26     -11.058  18.201 -10.773  1.00 10.00      A   
ATOM    256  N   GLY A  27      -9.863  18.994  -9.040  1.00 10.00      A   
ATOM    257  HN  GLY A  27      -9.161  18.814  -8.383  1.00 10.00      A   
ATOM    258  CA  GLY A  27     -10.507  20.289  -9.066  1.00 10.00      A   
ATOM    259  C   GLY A  27     -11.221  20.582  -7.766  1.00 10.00      A   
ATOM    260  O   GLY A  27     -11.360  21.741  -7.371  1.00 10.00      A   
ATOM    261  N   ARG A  28     -11.671  19.530  -7.097  1.00 10.00      A   
ATOM    262  HN  ARG A  28     -11.536  18.629  -7.468  1.00 10.00      A   
ATOM    263  CA  ARG A  28     -12.372  19.676  -5.830  1.00 10.00      A   
ATOM    264  CB  ARG A  28     -13.048  18.360  -5.416  1.00 10.00      A   
ATOM    265  CG  ARG A  28     -12.158  17.413  -4.624  1.00 10.00      A   
ATOM    266  CD  ARG A  28     -12.763  16.026  -4.520  1.00 10.00      A   
ATOM    267  NE  ARG A  28     -12.571  15.258  -5.746  1.00 10.00      A   
ATOM    268  HE  ARG A  28     -12.654  15.749  -6.603  1.00 10.00      A   
ATOM    269  CZ  ARG A  28     -12.298  13.953  -5.777  1.00 10.00      A   
ATOM    270  NH1 ARG A  28     -12.195  13.269  -4.641  1.00 10.00      A   
ATOM    271 HH11 ARG A  28     -12.326  13.750  -3.730  1.00 10.00      A   
ATOM    272 HH12 ARG A  28     -11.989  12.242  -4.651  1.00 10.00      A   
ATOM    273  NH2 ARG A  28     -12.137  13.336  -6.941  1.00 10.00      A   
ATOM    274 HH21 ARG A  28     -11.925  12.315  -6.974  1.00 10.00      A   
ATOM    275 HH22 ARG A  28     -12.223  13.874  -7.838  1.00 10.00      A   
ATOM    276  C   ARG A  28     -11.422  20.163  -4.742  1.00 10.00      A   
ATOM    277  O   ARG A  28     -10.231  19.841  -4.750  1.00 10.00      A   
ATOM    278  N   SER A  29     -11.952  20.941  -3.818  1.00 10.00      A   
ATOM    279  HN  SER A  29     -12.904  21.177  -3.873  1.00 10.00      A   
ATOM    280  CA  SER A  29     -11.167  21.474  -2.724  1.00 10.00      A   
ATOM    281  CB  SER A  29     -11.948  22.609  -2.075  1.00 10.00      A   
ATOM    282  OG  SER A  29     -13.334  22.455  -2.330  1.00 10.00      A   
ATOM    283  HG  SER A  29     -13.817  23.192  -1.932  1.00 10.00      A   
ATOM    284  C   SER A  29     -10.846  20.388  -1.696  1.00 10.00      A   
ATOM    285  O   SER A  29     -11.267  19.234  -1.835  1.00 10.00      A   
ATOM    286  N   PHE A  30     -10.111  20.764  -0.661  1.00 10.00      A   
ATOM    287  HN  PHE A  30      -9.808  21.695  -0.606  1.00 10.00      A   
ATOM    288  CA  PHE A  30      -9.723  19.831   0.390  1.00 10.00      A   
ATOM    289  CB  PHE A  30      -8.663  20.452   1.313  1.00 10.00      A   
ATOM    290  CG  PHE A  30      -9.070  21.751   1.956  1.00 10.00      A   
ATOM    291  CD1 PHE A  30      -9.649  21.769   3.216  1.00 10.00      A   
ATOM    292  CD2 PHE A  30      -8.868  22.955   1.303  1.00 10.00      A   
ATOM    293  CE1 PHE A  30     -10.020  22.962   3.809  1.00 10.00      A   
ATOM    294  CE2 PHE A  30      -9.236  24.150   1.889  1.00 10.00      A   
ATOM    295  CZ  PHE A  30      -9.813  24.154   3.144  1.00 10.00      A   
ATOM    296  C   PHE A  30     -10.922  19.338   1.200  1.00 10.00      A   
ATOM    297  O   PHE A  30     -10.864  18.277   1.818  1.00 10.00      A   
ATOM    298  N   ASP A  31     -12.010  20.101   1.185  1.00 10.00      A   
ATOM    299  HN  ASP A  31     -12.008  20.933   0.666  1.00 10.00      A   
ATOM    300  CA  ASP A  31     -13.208  19.733   1.935  1.00 10.00      A   
ATOM    301  CB  ASP A  31     -13.637  20.880   2.860  1.00 10.00      A   
ATOM    302  CG  ASP A  31     -14.510  21.904   2.163  1.00 10.00      A   
ATOM    303  OD1 ASP A  31     -14.008  22.607   1.263  1.00 10.00      A   
ATOM    304  OD2 ASP A  31     -15.705  22.012   2.511  1.00 10.00      A   
ATOM    305  C   ASP A  31     -14.357  19.348   1.006  1.00 10.00      A   
ATOM    306  O   ASP A  31     -15.488  19.146   1.450  1.00 10.00      A   
ATOM    307  N   GLN A  32     -14.067  19.227  -0.280  1.00 10.00      A   
ATOM    308  HN  GLN A  32     -13.144  19.363  -0.585  1.00 10.00      A   
ATOM    309  CA  GLN A  32     -15.097  18.878  -1.248  1.00 10.00      A   
ATOM    310  CB  GLN A  32     -14.891  19.631  -2.561  1.00 10.00      A   
ATOM    311  CG  GLN A  32     -16.074  19.547  -3.511  1.00 10.00      A   
ATOM    312  CD  GLN A  32     -17.356  20.050  -2.876  1.00 10.00      A   
ATOM    313  OE1 GLN A  32     -17.343  20.985  -2.075  1.00 10.00      A   
ATOM    314  NE2 GLN A  32     -18.471  19.426  -3.220  1.00 10.00      A   
ATOM    315 HE21 GLN A  32     -18.410  18.685  -3.861  1.00 10.00      A   
ATOM    316 HE22 GLN A  32     -19.314  19.727  -2.819  1.00 10.00      A   
ATOM    317  C   GLN A  32     -15.145  17.376  -1.497  1.00 10.00      A   
ATOM    318  O   GLN A  32     -14.107  16.724  -1.621  1.00 10.00      A   
ATOM    319  N   PHE A  33     -16.355  16.840  -1.574  1.00 10.00      A   
ATOM    320  HN  PHE A  33     -17.140  17.421  -1.473  1.00 10.00      A   
ATOM    321  CA  PHE A  33     -16.561  15.419  -1.813  1.00 10.00      A   
ATOM    322  CB  PHE A  33     -17.471  14.843  -0.722  1.00 10.00      A   
ATOM    323  CG  PHE A  33     -17.457  13.342  -0.610  1.00 10.00      A   
ATOM    324  CD1 PHE A  33     -16.374  12.685  -0.050  1.00 10.00      A   
ATOM    325  CD2 PHE A  33     -18.533  12.590  -1.055  1.00 10.00      A   
ATOM    326  CE1 PHE A  33     -16.363  11.307   0.063  1.00 10.00      A   
ATOM    327  CE2 PHE A  33     -18.528  11.214  -0.947  1.00 10.00      A   
ATOM    328  CZ  PHE A  33     -17.441  10.570  -0.387  1.00 10.00      A   
ATOM    329  C   PHE A  33     -17.197  15.216  -3.185  1.00 10.00      A   
ATOM    330  O   PHE A  33     -17.871  16.114  -3.696  1.00 10.00      A   
ATOM    331  N   ARG A  34     -16.975  14.045  -3.778  1.00 10.00      A   
ATOM    332  HN  ARG A  34     -16.425  13.376  -3.317  1.00 10.00      A   
ATOM    333  CA  ARG A  34     -17.528  13.727  -5.093  1.00 10.00      A   
ATOM    334  CB  ARG A  34     -16.966  12.400  -5.611  1.00 10.00      A   
ATOM    335  CG  ARG A  34     -15.466  12.383  -5.829  1.00 10.00      A   
ATOM    336  CD  ARG A  34     -14.827  11.245  -5.059  1.00 10.00      A   
ATOM    337  NE  ARG A  34     -14.186  10.269  -5.935  1.00 10.00      A   
ATOM    338  HE  ARG A  34     -14.005  10.545  -6.865  1.00 10.00      A   
ATOM    339  CZ  ARG A  34     -13.834   9.041  -5.541  1.00 10.00      A   
ATOM    340  NH1 ARG A  34     -14.057   8.651  -4.291  1.00 10.00      A   
ATOM    341 HH11 ARG A  34     -13.783   7.692  -3.980  1.00 10.00      A   
ATOM    342 HH12 ARG A  34     -14.499   9.303  -3.608  1.00 10.00      A   
ATOM    343  NH2 ARG A  34     -13.237   8.214  -6.383  1.00 10.00      A   
ATOM    344 HH21 ARG A  34     -12.966   7.249  -6.071  1.00 10.00      A   
ATOM    345 HH22 ARG A  34     -13.030   8.515  -7.366  1.00 10.00      A   
ATOM    346  C   ARG A  34     -19.048  13.628  -5.049  1.00 10.00      A   
ATOM    347  O   ARG A  34     -19.647  13.515  -3.977  1.00 10.00      A   
ATOM    348  N   ASP A  35     -19.663  13.666  -6.222  1.00 10.00      A   
ATOM    349  HN  ASP A  35     -19.129  13.760  -7.038  1.00 10.00      A   
ATOM    350  CA  ASP A  35     -21.110  13.560  -6.333  1.00 10.00      A   
ATOM    351  CB  ASP A  35     -21.615  14.247  -7.603  1.00 10.00      A   
ATOM    352  CG  ASP A  35     -23.128  14.295  -7.673  1.00 10.00      A   
ATOM    353  OD1 ASP A  35     -23.767  14.551  -6.626  1.00 10.00      A   
ATOM    354  OD2 ASP A  35     -23.686  14.094  -8.773  1.00 10.00      A   
ATOM    355  C   ASP A  35     -21.507  12.093  -6.334  1.00 10.00      A   
ATOM    356  O   ASP A  35     -21.180  11.350  -7.264  1.00 10.00      A   
ATOM    357  N   VAL A  36     -22.197  11.679  -5.285  1.00 10.00      A   
ATOM    358  HN  VAL A  36     -22.439  12.324  -4.588  1.00 10.00      A   
ATOM    359  CA  VAL A  36     -22.617  10.293  -5.141  1.00 10.00      A   
ATOM    360  CB  VAL A  36     -22.958   9.953  -3.676  1.00 10.00      A   
ATOM    361  CG1 VAL A  36     -23.107   8.451  -3.492  1.00 10.00      A   
ATOM    362  CG2 VAL A  36     -21.902  10.509  -2.732  1.00 10.00      A   
ATOM    363  C   VAL A  36     -23.812   9.964  -6.032  1.00 10.00      A   
ATOM    364  O   VAL A  36     -24.967  10.178  -5.652  1.00 10.00      A   
ATOM    365  N   GLU A  37     -23.527   9.453  -7.221  1.00 10.00      A   
ATOM    366  HN  GLU A  37     -22.586   9.321  -7.476  1.00 10.00      A   
ATOM    367  CA  GLU A  37     -24.573   9.078  -8.154  1.00 10.00      A   
ATOM    368  CB  GLU A  37     -24.107   9.283  -9.597  1.00 10.00      A   
ATOM    369  CG  GLU A  37     -25.173   8.986 -10.638  1.00 10.00      A   
ATOM    370  CD  GLU A  37     -24.762   9.406 -12.030  1.00 10.00      A   
ATOM    371  OE1 GLU A  37     -24.258   8.552 -12.793  1.00 10.00      A   
ATOM    372  OE2 GLU A  37     -24.945  10.594 -12.374  1.00 10.00      A   
ATOM    373  C   GLU A  37     -24.965   7.624  -7.917  1.00 10.00      A   
ATOM    374  O   GLU A  37     -24.185   6.710  -8.190  1.00 10.00      A   
ATOM    375  N   ILE A  38     -26.161   7.421  -7.386  1.00 10.00      A   
ATOM    376  HN  ILE A  38     -26.732   8.190  -7.189  1.00 10.00      A   
ATOM    377  CA  ILE A  38     -26.649   6.080  -7.096  1.00 10.00      A   
ATOM    378  CB  ILE A  38     -27.129   5.947  -5.636  1.00 10.00      A   
ATOM    379  CG1 ILE A  38     -26.067   6.474  -4.670  1.00 10.00      A   
ATOM    380  CG2 ILE A  38     -27.468   4.498  -5.315  1.00 10.00      A   
ATOM    381  CD1 ILE A  38     -26.521   6.514  -3.228  1.00 10.00      A   
ATOM    382  C   ILE A  38     -27.788   5.687  -8.025  1.00 10.00      A   
ATOM    383  O   ILE A  38     -28.867   6.287  -8.001  1.00 10.00      A   
ATOM    384  N   THR A  39     -27.534   4.690  -8.852  1.00 10.00      A   
ATOM    385  HN  THR A  39     -26.640   4.277  -8.842  1.00 10.00      A   
ATOM    386  CA  THR A  39     -28.530   4.187  -9.780  1.00 10.00      A   
ATOM    387  CB  THR A  39     -27.936   4.027 -11.192  1.00 10.00      A   
ATOM    388  OG1 THR A  39     -27.098   5.156 -11.483  1.00 10.00      A   
ATOM    389  HG1 THR A  39     -27.569   5.968 -11.252  1.00 10.00      A   
ATOM    390  CG2 THR A  39     -29.046   3.949 -12.229  1.00 10.00      A   
ATOM    391  C   THR A  39     -29.042   2.839  -9.279  1.00 10.00      A   
ATOM    392  O   THR A  39     -28.250   1.967  -8.906  1.00 10.00      A   
ATOM    393  N   PHE A  40     -30.356   2.674  -9.241  1.00 10.00      A   
ATOM    394  HN  PHE A  40     -30.946   3.400  -9.545  1.00 10.00      A   
ATOM    395  CA  PHE A  40     -30.945   1.432  -8.765  1.00 10.00      A   
ATOM    396  CB  PHE A  40     -32.076   1.710  -7.777  1.00 10.00      A   
ATOM    397  CG  PHE A  40     -31.616   2.364  -6.507  1.00 10.00      A   
ATOM    398  CD1 PHE A  40     -31.933   3.684  -6.242  1.00 10.00      A   
ATOM    399  CD2 PHE A  40     -30.865   1.661  -5.580  1.00 10.00      A   
ATOM    400  CE1 PHE A  40     -31.510   4.292  -5.077  1.00 10.00      A   
ATOM    401  CE2 PHE A  40     -30.439   2.263  -4.411  1.00 10.00      A   
ATOM    402  CZ  PHE A  40     -30.762   3.582  -4.158  1.00 10.00      A   
ATOM    403  C   PHE A  40     -31.435   0.565  -9.914  1.00 10.00      A   
ATOM    404  O   PHE A  40     -32.050   1.055 -10.866  1.00 10.00      A   
ATOM    405  N   GLY A  41     -31.156  -0.726  -9.818  1.00 10.00      A   
ATOM    406  HN  GLY A  41     -30.664  -1.056  -9.032  1.00 10.00      A   
ATOM    407  CA  GLY A  41     -31.568  -1.653 -10.850  1.00 10.00      A   
ATOM    408  C   GLY A  41     -33.000  -2.112 -10.671  1.00 10.00      A   
ATOM    409  O   GLY A  41     -33.645  -1.783  -9.669  1.00 10.00      A   
ATOM    410  N   LYS A  42     -33.493  -2.877 -11.639  1.00 10.00      A   
ATOM    411  HN  LYS A  42     -32.919  -3.110 -12.400  1.00 10.00      A   
ATOM    412  CA  LYS A  42     -34.859  -3.386 -11.600  1.00 10.00      A   
ATOM    413  CB  LYS A  42     -35.213  -4.064 -12.925  1.00 10.00      A   
ATOM    414  CG  LYS A  42     -35.291  -3.117 -14.109  1.00 10.00      A   
ATOM    415  CD  LYS A  42     -35.506  -3.877 -15.407  1.00 10.00      A   
ATOM    416  CE  LYS A  42     -35.720  -2.925 -16.573  1.00 10.00      A   
ATOM    417  NZ  LYS A  42     -35.736  -3.637 -17.877  1.00 10.00      A   
ATOM    418  HZ1 LYS A  42     -35.971  -2.975 -18.642  1.00 10.00      A   
ATOM    419  HZ2 LYS A  42     -36.447  -4.395 -17.862  1.00 10.00      A   
ATOM    420  HZ3 LYS A  42     -34.802  -4.054 -18.070  1.00 10.00      A   
ATOM    421  C   LYS A  42     -35.040  -4.375 -10.456  1.00 10.00      A   
ATOM    422  O   LYS A  42     -36.061  -4.358  -9.761  1.00 10.00      A   
ATOM    423  N   GLU A  43     -34.044  -5.230 -10.265  1.00 10.00      A   
ATOM    424  HN  GLU A  43     -33.251  -5.175 -10.840  1.00 10.00      A   
ATOM    425  CA  GLU A  43     -34.086  -6.234  -9.212  1.00 10.00      A   
ATOM    426  CB  GLU A  43     -32.989  -7.280  -9.419  1.00 10.00      A   
ATOM    427  CG  GLU A  43     -33.087  -8.063 -10.715  1.00 10.00      A   
ATOM    428  CD  GLU A  43     -32.208  -9.296 -10.704  1.00 10.00      A   
ATOM    429  OE1 GLU A  43     -30.965  -9.151 -10.757  1.00 10.00      A   
ATOM    430  OE2 GLU A  43     -32.756 -10.418 -10.633  1.00 10.00      A   
ATOM    431  C   GLU A  43     -33.899  -5.591  -7.848  1.00 10.00      A   
ATOM    432  O   GLU A  43     -33.283  -4.531  -7.725  1.00 10.00      A   
ATOM    433  N   PHE A  44     -34.436  -6.228  -6.823  1.00 10.00      A   
ATOM    434  HN  PHE A  44     -34.933  -7.060  -6.977  1.00 10.00      A   
ATOM    435  CA  PHE A  44     -34.295  -5.721  -5.473  1.00 10.00      A   
ATOM    436  CB  PHE A  44     -35.357  -6.324  -4.552  1.00 10.00      A   
ATOM    437  CG  PHE A  44     -36.748  -5.834  -4.840  1.00 10.00      A   
ATOM    438  CD1 PHE A  44     -37.709  -6.689  -5.354  1.00 10.00      A   
ATOM    439  CD2 PHE A  44     -37.091  -4.513  -4.600  1.00 10.00      A   
ATOM    440  CE1 PHE A  44     -38.988  -6.236  -5.622  1.00 10.00      A   
ATOM    441  CE2 PHE A  44     -38.367  -4.053  -4.865  1.00 10.00      A   
ATOM    442  CZ  PHE A  44     -39.317  -4.916  -5.377  1.00 10.00      A   
ATOM    443  C   PHE A  44     -32.898  -6.039  -4.965  1.00 10.00      A   
ATOM    444  O   PHE A  44     -32.423  -7.167  -5.100  1.00 10.00      A   
ATOM    445  N   GLY A  45     -32.239  -5.041  -4.405  1.00 10.00      A   
ATOM    446  HN  GLY A  45     -32.676  -4.167  -4.316  1.00 10.00      A   
ATOM    447  CA  GLY A  45     -30.895  -5.232  -3.899  1.00 10.00      A   
ATOM    448  C   GLY A  45     -29.839  -4.816  -4.901  1.00 10.00      A   
ATOM    449  O   GLY A  45     -28.651  -4.806  -4.584  1.00 10.00      A   
ATOM    450  N   ASP A  46     -30.276  -4.485  -6.113  1.00 10.00      A   
ATOM    451  HN  ASP A  46     -31.235  -4.532  -6.303  1.00 10.00      A   
ATOM    452  CA  ASP A  46     -29.366  -4.057  -7.172  1.00 10.00      A   
ATOM    453  CB  ASP A  46     -29.993  -4.310  -8.544  1.00 10.00      A   
ATOM    454  CG  ASP A  46     -28.965  -4.433  -9.650  1.00 10.00      A   
ATOM    455  OD1 ASP A  46     -28.165  -3.492  -9.841  1.00 10.00      A   
ATOM    456  OD2 ASP A  46     -28.957  -5.481 -10.340  1.00 10.00      A   
ATOM    457  C   ASP A  46     -29.058  -2.574  -7.022  1.00 10.00      A   
ATOM    458  O   ASP A  46     -29.930  -1.725  -7.236  1.00 10.00      A   
ATOM    459  N   VAL A  47     -27.828  -2.265  -6.646  1.00 10.00      A   
ATOM    460  HN  VAL A  47     -27.176  -2.983  -6.494  1.00 10.00      A   
ATOM    461  CA  VAL A  47     -27.415  -0.882  -6.456  1.00 10.00      A   
ATOM    462  CB  VAL A  47     -27.341  -0.523  -4.954  1.00 10.00      A   
ATOM    463  CG1 VAL A  47     -26.476  -1.518  -4.196  1.00 10.00      A   
ATOM    464  CG2 VAL A  47     -26.839   0.899  -4.748  1.00 10.00      A   
ATOM    465  C   VAL A  47     -26.074  -0.601  -7.133  1.00 10.00      A   
ATOM    466  O   VAL A  47     -25.111  -1.359  -6.978  1.00 10.00      A   
ATOM    467  N   SER A  48     -26.026   0.478  -7.901  1.00 10.00      A   
ATOM    468  HN  SER A  48     -26.837   1.026  -8.012  1.00 10.00      A   
ATOM    469  CA  SER A  48     -24.814   0.876  -8.598  1.00 10.00      A   
ATOM    470  CB  SER A  48     -25.035   0.770 -10.109  1.00 10.00      A   
ATOM    471  OG  SER A  48     -25.721  -0.433 -10.429  1.00 10.00      A   
ATOM    472  HG  SER A  48     -25.864  -0.941  -9.620  1.00 10.00      A   
ATOM    473  C   SER A  48     -24.433   2.302  -8.214  1.00 10.00      A   
ATOM    474  O   SER A  48     -25.090   3.261  -8.623  1.00 10.00      A   
ATOM    475  N   VAL A  49     -23.386   2.433  -7.411  1.00 10.00      A   
ATOM    476  HN  VAL A  49     -22.905   1.628  -7.115  1.00 10.00      A   
ATOM    477  CA  VAL A  49     -22.921   3.738  -6.961  1.00 10.00      A   
ATOM    478  CB  VAL A  49     -22.617   3.736  -5.445  1.00 10.00      A   
ATOM    479  CG1 VAL A  49     -22.184   5.117  -4.974  1.00 10.00      A   
ATOM    480  CG2 VAL A  49     -23.826   3.260  -4.655  1.00 10.00      A   
ATOM    481  C   VAL A  49     -21.669   4.156  -7.723  1.00 10.00      A   
ATOM    482  O   VAL A  49     -20.731   3.372  -7.876  1.00 10.00      A   
ATOM    483  N   LYS A  50     -21.660   5.389  -8.205  1.00 10.00      A   
ATOM    484  HN  LYS A  50     -22.445   5.966  -8.067  1.00 10.00      A   
ATOM    485  CA  LYS A  50     -20.521   5.907  -8.942  1.00 10.00      A   
ATOM    486  CB  LYS A  50     -20.850   6.011 -10.432  1.00 10.00      A   
ATOM    487  CG  LYS A  50     -19.675   6.437 -11.298  1.00 10.00      A   
ATOM    488  CD  LYS A  50     -20.140   6.872 -12.675  1.00 10.00      A   
ATOM    489  CE  LYS A  50     -21.052   8.081 -12.585  1.00 10.00      A   
ATOM    490  NZ  LYS A  50     -21.707   8.374 -13.883  1.00 10.00      A   
ATOM    491  HZ1 LYS A  50     -21.771   7.509 -14.453  1.00 10.00      A   
ATOM    492  HZ2 LYS A  50     -21.158   9.084 -14.411  1.00 10.00      A   
ATOM    493  HZ3 LYS A  50     -22.670   8.741 -13.722  1.00 10.00      A   
ATOM    494  C   LYS A  50     -20.093   7.266  -8.399  1.00 10.00      A   
ATOM    495  O   LYS A  50     -20.902   8.189  -8.294  1.00 10.00      A   
ATOM    496  N   MET A  51     -18.825   7.373  -8.038  1.00 10.00      A   
ATOM    497  HN  MET A  51     -18.239   6.590  -8.128  1.00 10.00      A   
ATOM    498  CA  MET A  51     -18.270   8.613  -7.513  1.00 10.00      A   
ATOM    499  CB  MET A  51     -17.914   8.474  -6.031  1.00 10.00      A   
ATOM    500  CG  MET A  51     -19.110   8.236  -5.126  1.00 10.00      A   
ATOM    501  SD  MET A  51     -18.775   8.640  -3.402  1.00 10.00      A   
ATOM    502  CE  MET A  51     -17.396   7.554  -3.052  1.00 10.00      A   
ATOM    503  C   MET A  51     -17.031   8.987  -8.306  1.00 10.00      A   
ATOM    504  O   MET A  51     -16.010   8.294  -8.236  1.00 10.00      A   
ATOM    505  N   GLY A  52     -17.121  10.074  -9.062  1.00 10.00      A   
ATOM    506  HN  GLY A  52     -17.958  10.589  -9.072  1.00 10.00      A   
ATOM    507  CA  GLY A  52     -16.003  10.500  -9.877  1.00 10.00      A   
ATOM    508  C   GLY A  52     -15.768   9.519 -11.004  1.00 10.00      A   
ATOM    509  O   GLY A  52     -16.563   9.438 -11.940  1.00 10.00      A   
ATOM    510  N   ASN A  53     -14.694   8.753 -10.906  1.00 10.00      A   
ATOM    511  HN  ASN A  53     -14.095   8.861 -10.136  1.00 10.00      A   
ATOM    512  CA  ASN A  53     -14.378   7.756 -11.918  1.00 10.00      A   
ATOM    513  CB  ASN A  53     -12.936   7.929 -12.409  1.00 10.00      A   
ATOM    514  CG  ASN A  53     -12.591   7.036 -13.586  1.00 10.00      A   
ATOM    515  OD1 ASN A  53     -13.417   6.798 -14.463  1.00 10.00      A   
ATOM    516  ND2 ASN A  53     -11.366   6.532 -13.609  1.00 10.00      A   
ATOM    517 HD21 ASN A  53     -10.756   6.757 -12.877  1.00 10.00      A   
ATOM    518 HD22 ASN A  53     -11.121   5.947 -14.358  1.00 10.00      A   
ATOM    519  C   ASN A  53     -14.588   6.351 -11.350  1.00 10.00      A   
ATOM    520  O   ASN A  53     -14.664   5.371 -12.087  1.00 10.00      A   
ATOM    521  N   THR A  54     -14.723   6.271 -10.033  1.00 10.00      A   
ATOM    522  HN  THR A  54     -14.718   7.095  -9.503  1.00 10.00      A   
ATOM    523  CA  THR A  54     -14.915   4.997  -9.356  1.00 10.00      A   
ATOM    524  CB  THR A  54     -14.627   5.115  -7.846  1.00 10.00      A   
ATOM    525  OG1 THR A  54     -13.306   5.633  -7.661  1.00 10.00      A   
ATOM    526  HG1 THR A  54     -13.197   6.435  -8.189  1.00 10.00      A   
ATOM    527  CG2 THR A  54     -14.713   3.754  -7.171  1.00 10.00      A   
ATOM    528  C   THR A  54     -16.325   4.459  -9.572  1.00 10.00      A   
ATOM    529  O   THR A  54     -17.312   5.119  -9.253  1.00 10.00      A   
ATOM    530  N   LYS A  55     -16.402   3.263 -10.137  1.00 10.00      A   
ATOM    531  HN  LYS A  55     -15.574   2.801 -10.383  1.00 10.00      A   
ATOM    532  CA  LYS A  55     -17.677   2.616 -10.404  1.00 10.00      A   
ATOM    533  CB  LYS A  55     -17.802   2.305 -11.899  1.00 10.00      A   
ATOM    534  CG  LYS A  55     -17.429   3.460 -12.819  1.00 10.00      A   
ATOM    535  CD  LYS A  55     -17.048   2.960 -14.205  1.00 10.00      A   
ATOM    536  CE  LYS A  55     -16.580   4.097 -15.100  1.00 10.00      A   
ATOM    537  NZ  LYS A  55     -15.289   4.686 -14.647  1.00 10.00      A   
ATOM    538  HZ1 LYS A  55     -15.342   4.949 -13.641  1.00 10.00      A   
ATOM    539  HZ2 LYS A  55     -15.070   5.540 -15.198  1.00 10.00      A   
ATOM    540  HZ3 LYS A  55     -14.509   3.999 -14.769  1.00 10.00      A   
ATOM    541  C   LYS A  55     -17.755   1.320  -9.611  1.00 10.00      A   
ATOM    542  O   LYS A  55     -16.909   0.439  -9.773  1.00 10.00      A   
ATOM    543  N   VAL A  56     -18.749   1.207  -8.742  1.00 10.00      A   
ATOM    544  HN  VAL A  56     -19.400   1.939  -8.651  1.00 10.00      A   
ATOM    545  CA  VAL A  56     -18.909   0.009  -7.930  1.00 10.00      A   
ATOM    546  CB  VAL A  56     -18.671   0.275  -6.423  1.00 10.00      A   
ATOM    547  CG1 VAL A  56     -17.252   0.766  -6.178  1.00 10.00      A   
ATOM    548  CG2 VAL A  56     -19.690   1.252  -5.854  1.00 10.00      A   
ATOM    549  C   VAL A  56     -20.282  -0.617  -8.141  1.00 10.00      A   
ATOM    550  O   VAL A  56     -21.226   0.062  -8.551  1.00 10.00      A   
ATOM    551  N   HIS A  57     -20.386  -1.913  -7.880  1.00 10.00      A   
ATOM    552  HN  HIS A  57     -19.594  -2.406  -7.560  1.00 10.00      A   
ATOM    553  CA  HIS A  57     -21.645  -2.627  -8.044  1.00 10.00      A   
ATOM    554  CB  HIS A  57     -21.663  -3.425  -9.349  1.00 10.00      A   
ATOM    555  CG  HIS A  57     -22.065  -2.630 -10.552  1.00 10.00      A   
ATOM    556  ND1 HIS A  57     -23.360  -2.581 -11.024  1.00 10.00      A   
ATOM    557  HD1 HIS A  57     -24.137  -3.039 -10.625  1.00 10.00      A   
ATOM    558  CD2 HIS A  57     -21.333  -1.858 -11.391  1.00 10.00      A   
ATOM    559  CE1 HIS A  57     -23.404  -1.818 -12.100  1.00 10.00      A   
ATOM    560  NE2 HIS A  57     -22.190  -1.367 -12.341  1.00 10.00      A   
ATOM    561  HE2 HIS A  57     -21.942  -0.770 -13.081  1.00 10.00      A   
ATOM    562  C   HIS A  57     -21.881  -3.564  -6.869  1.00 10.00      A   
ATOM    563  O   HIS A  57     -20.978  -4.289  -6.451  1.00 10.00      A   
ATOM    564  N   CYS A  58     -23.091  -3.551  -6.338  1.00 10.00      A   
ATOM    565  HN  CYS A  58     -23.781  -2.959  -6.713  1.00 10.00      A   
ATOM    566  CA  CYS A  58     -23.425  -4.405  -5.213  1.00 10.00      A   
ATOM    567  CB  CYS A  58     -23.482  -3.588  -3.921  1.00 10.00      A   
ATOM    568  SG  CYS A  58     -22.563  -4.313  -2.544  1.00 10.00      A   
ATOM    569  HG  CYS A  58     -22.141  -5.513  -2.930  1.00 10.00      A   
ATOM    570  C   CYS A  58     -24.754  -5.111  -5.443  1.00 10.00      A   
ATOM    571  O   CYS A  58     -25.661  -4.559  -6.072  1.00 10.00      A   
ATOM    572  N   ARG A  59     -24.849  -6.338  -4.949  1.00 10.00      A   
ATOM    573  HN  ARG A  59     -24.076  -6.723  -4.481  1.00 10.00      A   
ATOM    574  CA  ARG A  59     -26.062  -7.133  -5.074  1.00 10.00      A   
ATOM    575  CB  ARG A  59     -25.919  -8.177  -6.190  1.00 10.00      A   
ATOM    576  CG  ARG A  59     -27.059  -9.187  -6.234  1.00 10.00      A   
ATOM    577  CD  ARG A  59     -26.761 -10.347  -7.173  1.00 10.00      A   
ATOM    578  NE  ARG A  59     -27.011 -10.004  -8.568  1.00 10.00      A   
ATOM    579  HE  ARG A  59     -26.262  -9.626  -9.081  1.00 10.00      A   
ATOM    580  CZ  ARG A  59     -28.182 -10.169  -9.176  1.00 10.00      A   
ATOM    581  NH1 ARG A  59     -29.220 -10.677  -8.518  1.00 10.00      A   
ATOM    582 HH11 ARG A  59     -29.126 -10.953  -7.516  1.00 10.00      A   
ATOM    583 HH12 ARG A  59     -30.135 -10.795  -9.003  1.00 10.00      A   
ATOM    584  NH2 ARG A  59     -28.321  -9.818 -10.445  1.00 10.00      A   
ATOM    585 HH21 ARG A  59     -27.513  -9.417 -10.970  1.00 10.00      A   
ATOM    586 HH22 ARG A  59     -29.245  -9.936 -10.924  1.00 10.00      A   
ATOM    587  C   ARG A  59     -26.365  -7.828  -3.752  1.00 10.00      A   
ATOM    588  O   ARG A  59     -25.518  -8.535  -3.208  1.00 10.00      A   
ATOM    589  N   ILE A  60     -27.559  -7.603  -3.227  1.00 10.00      A   
ATOM    590  HN  ILE A  60     -28.176  -6.997  -3.689  1.00 10.00      A   
ATOM    591  CA  ILE A  60     -27.973  -8.230  -1.978  1.00 10.00      A   
ATOM    592  CB  ILE A  60     -28.860  -7.295  -1.126  1.00 10.00      A   
ATOM    593  CG1 ILE A  60     -28.204  -5.918  -0.964  1.00 10.00      A   
ATOM    594  CG2 ILE A  60     -29.148  -7.918   0.234  1.00 10.00      A   
ATOM    595  CD1 ILE A  60     -26.877  -5.934  -0.231  1.00 10.00      A   
ATOM    596  C   ILE A  60     -28.737  -9.513  -2.285  1.00 10.00      A   
ATOM    597  O   ILE A  60     -29.808  -9.478  -2.889  1.00 10.00      A   
ATOM    598  N   SER A  61     -28.169 -10.639  -1.898  1.00 10.00      A   
ATOM    599  HN  SER A  61     -27.302 -10.604  -1.434  1.00 10.00      A   
ATOM    600  CA  SER A  61     -28.790 -11.929  -2.143  1.00 10.00      A   
ATOM    601  CB  SER A  61     -27.747 -12.906  -2.674  1.00 10.00      A   
ATOM    602  OG  SER A  61     -27.142 -12.382  -3.846  1.00 10.00      A   
ATOM    603  HG  SER A  61     -27.808 -11.912  -4.362  1.00 10.00      A   
ATOM    604  C   SER A  61     -29.473 -12.471  -0.888  1.00 10.00      A   
ATOM    605  O   SER A  61     -28.987 -12.277   0.230  1.00 10.00      A   
ATOM    606  N   CYS A  62     -30.597 -13.148  -1.083  1.00 10.00      A   
ATOM    607  HN  CYS A  62     -30.917 -13.283  -2.000  1.00 10.00      A   
ATOM    608  CA  CYS A  62     -31.367 -13.706   0.021  1.00 10.00      A   
ATOM    609  CB  CYS A  62     -32.721 -13.000   0.115  1.00 10.00      A   
ATOM    610  SG  CYS A  62     -33.673 -13.031  -1.423  1.00 10.00      A   
ATOM    611  HG  CYS A  62     -32.952 -13.670  -2.336  1.00 10.00      A   
ATOM    612  C   CYS A  62     -31.593 -15.202  -0.163  1.00 10.00      A   
ATOM    613  O   CYS A  62     -31.681 -15.690  -1.291  1.00 10.00      A   
ATOM    614  N   GLN A  63     -31.684 -15.919   0.951  1.00 10.00      A   
ATOM    615  HN  GLN A  63     -31.592 -15.465   1.816  1.00 10.00      A   
ATOM    616  CA  GLN A  63     -31.916 -17.358   0.939  1.00 10.00      A   
ATOM    617  CB  GLN A  63     -30.693 -18.113   0.405  1.00 10.00      A   
ATOM    618  CG  GLN A  63     -29.460 -18.015   1.286  1.00 10.00      A   
ATOM    619  CD  GLN A  63     -28.203 -18.493   0.591  1.00 10.00      A   
ATOM    620  OE1 GLN A  63     -28.057 -18.361  -0.624  1.00 10.00      A   
ATOM    621  NE2 GLN A  63     -27.288 -19.063   1.354  1.00 10.00      A   
ATOM    622 HE21 GLN A  63     -27.472 -19.151   2.312  1.00 10.00      A   
ATOM    623 HE22 GLN A  63     -26.455 -19.364   0.931  1.00 10.00      A   
ATOM    624  C   GLN A  63     -32.271 -17.842   2.342  1.00 10.00      A   
ATOM    625  O   GLN A  63     -31.879 -17.224   3.334  1.00 10.00      A   
ATOM    626  N   ILE A  64     -33.021 -18.932   2.416  1.00 10.00      A   
ATOM    627  HN  ILE A  64     -33.319 -19.365   1.586  1.00 10.00      A   
ATOM    628  CA  ILE A  64     -33.424 -19.502   3.696  1.00 10.00      A   
ATOM    629  CB  ILE A  64     -34.827 -20.139   3.610  1.00 10.00      A   
ATOM    630  CG1 ILE A  64     -35.839 -19.120   3.083  1.00 10.00      A   
ATOM    631  CG2 ILE A  64     -35.260 -20.666   4.970  1.00 10.00      A   
ATOM    632  CD1 ILE A  64     -37.194 -19.712   2.768  1.00 10.00      A   
ATOM    633  C   ILE A  64     -32.421 -20.559   4.147  1.00 10.00      A   
ATOM    634  O   ILE A  64     -32.294 -21.614   3.519  1.00 10.00      A   
ATOM    635  N   ALA A  65     -31.717 -20.278   5.235  1.00 10.00      A   
ATOM    636  HN  ALA A  65     -31.880 -19.430   5.709  1.00 10.00      A   
ATOM    637  CA  ALA A  65     -30.721 -21.202   5.758  1.00 10.00      A   
ATOM    638  CB  ALA A  65     -29.331 -20.783   5.300  1.00 10.00      A   
ATOM    639  C   ALA A  65     -30.780 -21.268   7.278  1.00 10.00      A   
ATOM    640  O   ALA A  65     -31.341 -20.385   7.925  1.00 10.00      A   
ATOM    641  N   GLN A  66     -30.205 -22.321   7.841  1.00 10.00      A   
ATOM    642  HN  GLN A  66     -29.783 -22.996   7.267  1.00 10.00      A   
ATOM    643  CA  GLN A  66     -30.180 -22.505   9.286  1.00 10.00      A   
ATOM    644  CB  GLN A  66     -30.024 -23.992   9.625  1.00 10.00      A   
ATOM    645  CG  GLN A  66     -30.148 -24.325  11.107  1.00 10.00      A   
ATOM    646  CD  GLN A  66     -30.301 -25.812  11.360  1.00 10.00      A   
ATOM    647  OE1 GLN A  66     -29.316 -26.537  11.507  1.00 10.00      A   
ATOM    648  NE2 GLN A  66     -31.535 -26.275  11.417  1.00 10.00      A   
ATOM    649 HE21 GLN A  66     -32.272 -25.642  11.292  1.00 10.00      A   
ATOM    650 HE22 GLN A  66     -31.665 -27.234  11.588  1.00 10.00      A   
ATOM    651  C   GLN A  66     -29.042 -21.692   9.901  1.00 10.00      A   
ATOM    652  O   GLN A  66     -27.910 -21.731   9.413  1.00 10.00      A   
ATOM    653  N   PRO A  67     -29.331 -20.938  10.974  1.00 10.00      A   
ATOM    654  CA  PRO A  67     -28.333 -20.105  11.656  1.00 10.00      A   
ATOM    655  CB  PRO A  67     -29.199 -19.147  12.473  1.00 10.00      A   
ATOM    656  CG  PRO A  67     -30.416 -19.943  12.796  1.00 10.00      A   
ATOM    657  CD  PRO A  67     -30.659 -20.837  11.612  1.00 10.00      A   
ATOM    658  C   PRO A  67     -27.443 -20.921  12.589  1.00 10.00      A   
ATOM    659  O   PRO A  67     -27.373 -22.150  12.484  1.00 10.00      A   
ATOM    660  N   TYR A  68     -26.770 -20.235  13.504  1.00 10.00      A   
ATOM    661  HN  TYR A  68     -26.880 -19.262  13.547  1.00 10.00      A   
ATOM    662  CA  TYR A  68     -25.892 -20.890  14.461  1.00 10.00      A   
ATOM    663  CB  TYR A  68     -24.736 -19.968  14.852  1.00 10.00      A   
ATOM    664  CG  TYR A  68     -23.743 -19.725  13.739  1.00 10.00      A   
ATOM    665  CD1 TYR A  68     -23.731 -18.525  13.040  1.00 10.00      A   
ATOM    666  CD2 TYR A  68     -22.816 -20.698  13.387  1.00 10.00      A   
ATOM    667  CE1 TYR A  68     -22.823 -18.301  12.022  1.00 10.00      A   
ATOM    668  CE2 TYR A  68     -21.906 -20.482  12.372  1.00 10.00      A   
ATOM    669  CZ  TYR A  68     -21.915 -19.283  11.693  1.00 10.00      A   
ATOM    670  OH  TYR A  68     -21.008 -19.063  10.682  1.00 10.00      A   
ATOM    671  HH  TYR A  68     -20.544 -18.234  10.854  1.00 10.00      A   
ATOM    672  C   TYR A  68     -26.677 -21.290  15.700  1.00 10.00      A   
ATOM    673  O   TYR A  68     -27.796 -20.823  15.911  1.00 10.00      A   
ATOM    674  N   GLU A  69     -26.090 -22.151  16.515  1.00 10.00      A   
ATOM    675  HN  GLU A  69     -25.198 -22.494  16.288  1.00 10.00      A   
ATOM    676  CA  GLU A  69     -26.743 -22.610  17.732  1.00 10.00      A   
ATOM    677  CB  GLU A  69     -26.058 -23.867  18.271  1.00 10.00      A   
ATOM    678  CG  GLU A  69     -26.072 -25.038  17.304  1.00 10.00      A   
ATOM    679  CD  GLU A  69     -25.717 -26.345  17.975  1.00 10.00      A   
ATOM    680  OE1 GLU A  69     -24.518 -26.691  18.024  1.00 10.00      A   
ATOM    681  OE2 GLU A  69     -26.637 -27.037  18.459  1.00 10.00      A   
ATOM    682  C   GLU A  69     -26.758 -21.517  18.792  1.00 10.00      A   
ATOM    683  O   GLU A  69     -27.728 -21.376  19.533  1.00 10.00      A   
ATOM    684  N   ASP A  70     -25.679 -20.744  18.855  1.00 10.00      A   
ATOM    685  HN  ASP A  70     -24.937 -20.913  18.237  1.00 10.00      A   
ATOM    686  CA  ASP A  70     -25.569 -19.660  19.828  1.00 10.00      A   
ATOM    687  CB  ASP A  70     -24.162 -19.066  19.834  1.00 10.00      A   
ATOM    688  CG  ASP A  70     -23.182 -19.920  20.599  1.00 10.00      A   
ATOM    689  OD1 ASP A  70     -23.321 -20.030  21.835  1.00 10.00      A   
ATOM    690  OD2 ASP A  70     -22.275 -20.494  19.963  1.00 10.00      A   
ATOM    691  C   ASP A  70     -26.577 -18.562  19.551  1.00 10.00      A   
ATOM    692  O   ASP A  70     -27.172 -18.005  20.472  1.00 10.00      A   
ATOM    693  N   ARG A  71     -26.764 -18.254  18.274  1.00 10.00      A   
ATOM    694  HN  ARG A  71     -26.269 -18.743  17.589  1.00 10.00      A   
ATOM    695  CA  ARG A  71     -27.699 -17.216  17.868  1.00 10.00      A   
ATOM    696  CB  ARG A  71     -26.956 -16.070  17.168  1.00 10.00      A   
ATOM    697  CG  ARG A  71     -25.743 -15.561  17.936  1.00 10.00      A   
ATOM    698  CD  ARG A  71     -25.016 -14.464  17.177  1.00 10.00      A   
ATOM    699  NE  ARG A  71     -25.655 -13.161  17.350  1.00 10.00      A   
ATOM    700  HE  ARG A  71     -26.626 -13.105  17.165  1.00 10.00      A   
ATOM    701  CZ  ARG A  71     -25.022 -12.068  17.773  1.00 10.00      A   
ATOM    702  NH1 ARG A  71     -23.732 -12.117  18.082  1.00 10.00      A   
ATOM    703 HH11 ARG A  71     -23.238 -11.256  18.415  1.00 10.00      A   
ATOM    704 HH12 ARG A  71     -23.206 -13.013  17.999  1.00 10.00      A   
ATOM    705  NH2 ARG A  71     -25.676 -10.921  17.867  1.00 10.00      A   
ATOM    706 HH21 ARG A  71     -26.694 -10.873  17.607  1.00 10.00      A   
ATOM    707 HH22 ARG A  71     -25.187 -10.062  18.201  1.00 10.00      A   
ATOM    708  C   ARG A  71     -28.775 -17.800  16.960  1.00 10.00      A   
ATOM    709  O   ARG A  71     -28.678 -17.726  15.735  1.00 10.00      A   
ATOM    710  N   PRO A  72     -29.809 -18.414  17.558  1.00 10.00      A   
ATOM    711  CA  PRO A  72     -30.901 -19.028  16.818  1.00 10.00      A   
ATOM    712  CB  PRO A  72     -31.303 -20.176  17.743  1.00 10.00      A   
ATOM    713  CG  PRO A  72     -31.011 -19.686  19.126  1.00 10.00      A   
ATOM    714  CD  PRO A  72     -29.986 -18.582  19.010  1.00 10.00      A   
ATOM    715  C   PRO A  72     -32.081 -18.082  16.622  1.00 10.00      A   
ATOM    716  O   PRO A  72     -33.144 -18.492  16.150  1.00 10.00      A   
ATOM    717  N   PHE A  73     -31.897 -16.822  16.993  1.00 10.00      A   
ATOM    718  HN  PHE A  73     -31.029 -16.556  17.368  1.00 10.00      A   
ATOM    719  CA  PHE A  73     -32.949 -15.822  16.856  1.00 10.00      A   
ATOM    720  CB  PHE A  73     -33.357 -15.271  18.226  1.00 10.00      A   
ATOM    721  CG  PHE A  73     -33.986 -16.293  19.132  1.00 10.00      A   
ATOM    722  CD1 PHE A  73     -33.242 -16.910  20.123  1.00 10.00      A   
ATOM    723  CD2 PHE A  73     -35.320 -16.636  18.988  1.00 10.00      A   
ATOM    724  CE1 PHE A  73     -33.816 -17.851  20.954  1.00 10.00      A   
ATOM    725  CE2 PHE A  73     -35.900 -17.577  19.817  1.00 10.00      A   
ATOM    726  CZ  PHE A  73     -35.146 -18.186  20.801  1.00 10.00      A   
ATOM    727  C   PHE A  73     -32.499 -14.688  15.946  1.00 10.00      A   
ATOM    728  O   PHE A  73     -33.136 -13.636  15.880  1.00 10.00      A   
ATOM    729  N   GLU A  74     -31.401 -14.916  15.242  1.00 10.00      A   
ATOM    730  HN  GLU A  74     -30.952 -15.785  15.327  1.00 10.00      A   
ATOM    731  CA  GLU A  74     -30.850 -13.925  14.333  1.00 10.00      A   
ATOM    732  CB  GLU A  74     -29.624 -13.247  14.949  1.00 10.00      A   
ATOM    733  CG  GLU A  74     -29.941 -12.255  16.056  1.00 10.00      A   
ATOM    734  CD  GLU A  74     -28.747 -11.982  16.944  1.00 10.00      A   
ATOM    735  OE1 GLU A  74     -28.163 -10.878  16.853  1.00 10.00      A   
ATOM    736  OE2 GLU A  74     -28.380 -12.869  17.738  1.00 10.00      A   
ATOM    737  C   GLU A  74     -30.475 -14.573  13.010  1.00 10.00      A   
ATOM    738  O   GLU A  74     -30.114 -15.748  12.967  1.00 10.00      A   
ATOM    739  N   GLY A  75     -30.574 -13.802  11.938  1.00 10.00      A   
ATOM    740  HN  GLY A  75     -30.875 -12.873  12.042  1.00 10.00      A   
ATOM    741  CA  GLY A  75     -30.241 -14.306  10.624  1.00 10.00      A   
ATOM    742  C   GLY A  75     -28.755 -14.249  10.358  1.00 10.00      A   
ATOM    743  O   GLY A  75     -27.980 -13.803  11.207  1.00 10.00      A   
ATOM    744  N   LEU A  76     -28.357 -14.693   9.177  1.00 10.00      A   
ATOM    745  HN  LEU A  76     -29.028 -15.012   8.537  1.00 10.00      A   
ATOM    746  CA  LEU A  76     -26.955 -14.699   8.797  1.00 10.00      A   
ATOM    747  CB  LEU A  76     -26.639 -15.939   7.958  1.00 10.00      A   
ATOM    748  CG  LEU A  76     -26.970 -17.292   8.597  1.00 10.00      A   
ATOM    749  CD1 LEU A  76     -26.788 -18.418   7.591  1.00 10.00      A   
ATOM    750  CD2 LEU A  76     -26.109 -17.530   9.830  1.00 10.00      A   
ATOM    751  C   LEU A  76     -26.617 -13.439   8.012  1.00 10.00      A   
ATOM    752  O   LEU A  76     -27.395 -13.006   7.165  1.00 10.00      A   
ATOM    753  N   PHE A  77     -25.467 -12.851   8.297  1.00 10.00      A   
ATOM    754  HN  PHE A  77     -24.889 -13.244   8.986  1.00 10.00      A   
ATOM    755  CA  PHE A  77     -25.038 -11.637   7.612  1.00 10.00      A   
ATOM    756  CB  PHE A  77     -25.159 -10.436   8.553  1.00 10.00      A   
ATOM    757  CG  PHE A  77     -25.256  -9.115   7.849  1.00 10.00      A   
ATOM    758  CD1 PHE A  77     -24.117  -8.451   7.430  1.00 10.00      A   
ATOM    759  CD2 PHE A  77     -26.490  -8.537   7.610  1.00 10.00      A   
ATOM    760  CE1 PHE A  77     -24.205  -7.235   6.783  1.00 10.00      A   
ATOM    761  CE2 PHE A  77     -26.587  -7.320   6.963  1.00 10.00      A   
ATOM    762  CZ  PHE A  77     -25.443  -6.669   6.549  1.00 10.00      A   
ATOM    763  C   PHE A  77     -23.599 -11.784   7.130  1.00 10.00      A   
ATOM    764  O   PHE A  77     -22.668 -11.817   7.940  1.00 10.00      A   
ATOM    765  N   VAL A  78     -23.420 -11.885   5.816  1.00 10.00      A   
ATOM    766  HN  VAL A  78     -24.203 -11.845   5.219  1.00 10.00      A   
ATOM    767  CA  VAL A  78     -22.090 -12.046   5.231  1.00 10.00      A   
ATOM    768  CB  VAL A  78     -21.848 -13.507   4.768  1.00 10.00      A   
ATOM    769  CG1 VAL A  78     -20.483 -13.659   4.117  1.00 10.00      A   
ATOM    770  CG2 VAL A  78     -21.997 -14.483   5.927  1.00 10.00      A   
ATOM    771  C   VAL A  78     -21.886 -11.103   4.041  1.00 10.00      A   
ATOM    772  O   VAL A  78     -22.722 -11.031   3.137  1.00 10.00      A   
ATOM    773  N   ILE A  79     -20.773 -10.379   4.052  1.00 10.00      A   
ATOM    774  HN  ILE A  79     -20.154 -10.469   4.809  1.00 10.00      A   
ATOM    775  CA  ILE A  79     -20.436  -9.463   2.971  1.00 10.00      A   
ATOM    776  CB  ILE A  79     -20.141  -8.036   3.486  1.00 10.00      A   
ATOM    777  CG1 ILE A  79     -21.397  -7.443   4.135  1.00 10.00      A   
ATOM    778  CG2 ILE A  79     -19.645  -7.141   2.353  1.00 10.00      A   
ATOM    779  CD1 ILE A  79     -21.266  -5.987   4.534  1.00 10.00      A   
ATOM    780  C   ILE A  79     -19.224 -10.000   2.221  1.00 10.00      A   
ATOM    781  O   ILE A  79     -18.194 -10.296   2.823  1.00 10.00      A   
ATOM    782  N   SER A  80     -19.349 -10.133   0.914  1.00 10.00      A   
ATOM    783  HN  SER A  80     -20.187  -9.857   0.479  1.00 10.00      A   
ATOM    784  CA  SER A  80     -18.266 -10.663   0.101  1.00 10.00      A   
ATOM    785  CB  SER A  80     -18.793 -11.773  -0.807  1.00 10.00      A   
ATOM    786  OG  SER A  80     -19.664 -12.626  -0.078  1.00 10.00      A   
ATOM    787  HG  SER A  80     -19.440 -12.579   0.857  1.00 10.00      A   
ATOM    788  C   SER A  80     -17.564  -9.576  -0.713  1.00 10.00      A   
ATOM    789  O   SER A  80     -18.048  -9.156  -1.766  1.00 10.00      A   
ATOM    790  N   THR A  81     -16.435  -9.111  -0.203  1.00 10.00      A   
ATOM    791  HN  THR A  81     -16.127  -9.452   0.665  1.00 10.00      A   
ATOM    792  CA  THR A  81     -15.642  -8.096  -0.877  1.00 10.00      A   
ATOM    793  CB  THR A  81     -15.053  -7.112   0.150  1.00 10.00      A   
ATOM    794  OG1 THR A  81     -15.085  -7.716   1.453  1.00 10.00      A   
ATOM    795  HG1 THR A  81     -14.206  -7.659   1.854  1.00 10.00      A   
ATOM    796  CG2 THR A  81     -15.866  -5.828   0.178  1.00 10.00      A   
ATOM    797  C   THR A  81     -14.504  -8.762  -1.650  1.00 10.00      A   
ATOM    798  O   THR A  81     -13.488  -9.146  -1.068  1.00 10.00      A   
ATOM    799  N   GLU A  82     -14.682  -8.922  -2.953  1.00 10.00      A   
ATOM    800  HN  GLU A  82     -15.510  -8.603  -3.369  1.00 10.00      A   
ATOM    801  CA  GLU A  82     -13.668  -9.565  -3.775  1.00 10.00      A   
ATOM    802  CB  GLU A  82     -14.240 -10.816  -4.438  1.00 10.00      A   
ATOM    803  CG  GLU A  82     -13.190 -11.802  -4.929  1.00 10.00      A   
ATOM    804  CD  GLU A  82     -13.798 -13.099  -5.420  1.00 10.00      A   
ATOM    805  OE1 GLU A  82     -14.414 -13.815  -4.600  1.00 10.00      A   
ATOM    806  OE2 GLU A  82     -13.661 -13.411  -6.624  1.00 10.00      A   
ATOM    807  C   GLU A  82     -13.115  -8.614  -4.828  1.00 10.00      A   
ATOM    808  O   GLU A  82     -13.866  -8.039  -5.622  1.00 10.00      A   
ATOM    809  N   ILE A  83     -11.801  -8.444  -4.823  1.00 10.00      A   
ATOM    810  HN  ILE A  83     -11.261  -8.917  -4.156  1.00 10.00      A   
ATOM    811  CA  ILE A  83     -11.138  -7.569  -5.779  1.00 10.00      A   
ATOM    812  CB  ILE A  83      -9.956  -6.804  -5.151  1.00 10.00      A   
ATOM    813  CG1 ILE A  83      -9.025  -7.758  -4.397  1.00 10.00      A   
ATOM    814  CG2 ILE A  83     -10.466  -5.703  -4.235  1.00 10.00      A   
ATOM    815  CD1 ILE A  83      -7.736  -7.112  -3.937  1.00 10.00      A   
ATOM    816  C   ILE A  83     -10.656  -8.347  -7.001  1.00 10.00      A   
ATOM    817  O   ILE A  83     -10.307  -9.528  -6.908  1.00 10.00      A   
ATOM    818  N   SER A  84     -10.641  -7.673  -8.140  1.00 10.00      A   
ATOM    819  HN  SER A  84     -10.920  -6.733  -8.137  1.00 10.00      A   
ATOM    820  CA  SER A  84     -10.217  -8.272  -9.395  1.00 10.00      A   
ATOM    821  CB  SER A  84     -11.459  -8.631 -10.218  1.00 10.00      A   
ATOM    822  OG  SER A  84     -12.462  -9.217  -9.395  1.00 10.00      A   
ATOM    823  HG  SER A  84     -12.153 -10.075  -9.073  1.00 10.00      A   
ATOM    824  C   SER A  84      -9.325  -7.286 -10.158  1.00 10.00      A   
ATOM    825  O   SER A  84      -9.287  -6.102  -9.817  1.00 10.00      A   
ATOM    826  N   PRO A  85      -8.597  -7.746 -11.200  1.00 10.00      A   
ATOM    827  CA  PRO A  85      -7.706  -6.886 -11.988  1.00 10.00      A   
ATOM    828  CB  PRO A  85      -6.834  -7.876 -12.781  1.00 10.00      A   
ATOM    829  CG  PRO A  85      -7.177  -9.229 -12.251  1.00 10.00      A   
ATOM    830  CD  PRO A  85      -8.565  -9.123 -11.696  1.00 10.00      A   
ATOM    831  C   PRO A  85      -8.480  -5.983 -12.944  1.00 10.00      A   
ATOM    832  O   PRO A  85      -7.891  -5.205 -13.698  1.00 10.00      A   
ATOM    833  N   MET A  86      -9.801  -6.098 -12.911  1.00 10.00      A   
ATOM    834  HN  MET A  86     -10.206  -6.742 -12.293  1.00 10.00      A   
ATOM    835  CA  MET A  86     -10.662  -5.294 -13.762  1.00 10.00      A   
ATOM    836  CB  MET A  86     -12.098  -5.823 -13.711  1.00 10.00      A   
ATOM    837  CG  MET A  86     -13.027  -5.217 -14.752  1.00 10.00      A   
ATOM    838  SD  MET A  86     -14.707  -5.876 -14.662  1.00 10.00      A   
ATOM    839  CE  MET A  86     -14.392  -7.637 -14.772  1.00 10.00      A   
ATOM    840  C   MET A  86     -10.622  -3.840 -13.308  1.00 10.00      A   
ATOM    841  O   MET A  86     -10.477  -2.925 -14.121  1.00 10.00      A   
ATOM    842  N   ALA A  87     -10.735  -3.643 -12.001  1.00 10.00      A   
ATOM    843  HN  ALA A  87     -10.854  -4.419 -11.410  1.00 10.00      A   
ATOM    844  CA  ALA A  87     -10.708  -2.309 -11.422  1.00 10.00      A   
ATOM    845  CB  ALA A  87     -11.264  -2.341 -10.009  1.00 10.00      A   
ATOM    846  C   ALA A  87      -9.292  -1.738 -11.428  1.00 10.00      A   
ATOM    847  O   ALA A  87      -9.088  -0.569 -11.755  1.00 10.00      A   
ATOM    848  N   GLY A  88      -8.320  -2.568 -11.068  1.00 10.00      A   
ATOM    849  HN  GLY A  88      -8.540  -3.492 -10.833  1.00 10.00      A   
ATOM    850  CA  GLY A  88      -6.941  -2.128 -11.033  1.00 10.00      A   
ATOM    851  C   GLY A  88      -5.993  -3.241 -11.425  1.00 10.00      A   
ATOM    852  O   GLY A  88      -6.208  -4.395 -11.058  1.00 10.00      A   
ATOM    853  N   SER A  89      -4.944  -2.898 -12.162  1.00 10.00      A   
ATOM    854  HN  SER A  89      -4.820  -1.956 -12.413  1.00 10.00      A   
ATOM    855  CA  SER A  89      -3.973  -3.883 -12.620  1.00 10.00      A   
ATOM    856  CB  SER A  89      -3.205  -3.324 -13.818  1.00 10.00      A   
ATOM    857  OG  SER A  89      -3.246  -1.904 -13.821  1.00 10.00      A   
ATOM    858  HG  SER A  89      -2.350  -1.556 -13.800  1.00 10.00      A   
ATOM    859  C   SER A  89      -3.001  -4.306 -11.517  1.00 10.00      A   
ATOM    860  O   SER A  89      -2.382  -5.367 -11.599  1.00 10.00      A   
ATOM    861  N   GLN A  90      -2.870  -3.476 -10.489  1.00 10.00      A   
ATOM    862  HN  GLN A  90      -3.392  -2.644 -10.477  1.00 10.00      A   
ATOM    863  CA  GLN A  90      -1.969  -3.767  -9.377  1.00 10.00      A   
ATOM    864  CB  GLN A  90      -1.671  -2.485  -8.588  1.00 10.00      A   
ATOM    865  CG  GLN A  90      -0.940  -2.699  -7.269  1.00 10.00      A   
ATOM    866  CD  GLN A  90       0.526  -2.297  -7.320  1.00 10.00      A   
ATOM    867  OE1 GLN A  90       0.915  -1.390  -8.059  1.00 10.00      A   
ATOM    868  NE2 GLN A  90       1.348  -2.963  -6.522  1.00 10.00      A   
ATOM    869 HE21 GLN A  90       0.971  -3.665  -5.953  1.00 10.00      A   
ATOM    870 HE22 GLN A  90       2.307  -2.725  -6.534  1.00 10.00      A   
ATOM    871  C   GLN A  90      -2.557  -4.834  -8.456  1.00 10.00      A   
ATOM    872  O   GLN A  90      -1.827  -5.610  -7.837  1.00 10.00      A   
ATOM    873  N   PHE A  91      -3.881  -4.877  -8.381  1.00 10.00      A   
ATOM    874  HN  PHE A  91      -4.409  -4.262  -8.931  1.00 10.00      A   
ATOM    875  CA  PHE A  91      -4.567  -5.836  -7.526  1.00 10.00      A   
ATOM    876  CB  PHE A  91      -5.975  -5.337  -7.185  1.00 10.00      A   
ATOM    877  CG  PHE A  91      -5.992  -4.009  -6.482  1.00 10.00      A   
ATOM    878  CD1 PHE A  91      -6.238  -2.841  -7.185  1.00 10.00      A   
ATOM    879  CD2 PHE A  91      -5.759  -3.926  -5.120  1.00 10.00      A   
ATOM    880  CE1 PHE A  91      -6.250  -1.617  -6.543  1.00 10.00      A   
ATOM    881  CE2 PHE A  91      -5.771  -2.705  -4.471  1.00 10.00      A   
ATOM    882  CZ  PHE A  91      -6.016  -1.548  -5.184  1.00 10.00      A   
ATOM    883  C   PHE A  91      -4.645  -7.211  -8.182  1.00 10.00      A   
ATOM    884  O   PHE A  91      -4.800  -7.325  -9.401  1.00 10.00      A   
ATOM    885  N   GLU A  92      -4.528  -8.251  -7.371  1.00 10.00      A   
ATOM    886  HN  GLU A  92      -4.395  -8.097  -6.412  1.00 10.00      A   
ATOM    887  CA  GLU A  92      -4.594  -9.617  -7.864  1.00 10.00      A   
ATOM    888  CB  GLU A  92      -3.560 -10.495  -7.155  1.00 10.00      A   
ATOM    889  CG  GLU A  92      -2.117 -10.068  -7.383  1.00 10.00      A   
ATOM    890  CD  GLU A  92      -1.127 -10.897  -6.589  1.00 10.00      A   
ATOM    891  OE1 GLU A  92      -1.138 -12.139  -6.729  1.00 10.00      A   
ATOM    892  OE2 GLU A  92      -0.327 -10.311  -5.826  1.00 10.00      A   
ATOM    893  C   GLU A  92      -5.999 -10.181  -7.668  1.00 10.00      A   
ATOM    894  O   GLU A  92      -6.605 -10.015  -6.606  1.00 10.00      A   
ATOM    895  N   ASN A  93      -6.507 -10.850  -8.693  1.00 10.00      A   
ATOM    896  HN  ASN A  93      -5.958 -10.969  -9.499  1.00 10.00      A   
ATOM    897  CA  ASN A  93      -7.845 -11.432  -8.657  1.00 10.00      A   
ATOM    898  CB  ASN A  93      -8.241 -11.949 -10.041  1.00 10.00      A   
ATOM    899  CG  ASN A  93      -9.683 -12.420 -10.114  1.00 10.00      A   
ATOM    900  OD1 ASN A  93     -10.540 -11.968  -9.354  1.00 10.00      A   
ATOM    901  ND2 ASN A  93      -9.961 -13.326 -11.036  1.00 10.00      A   
ATOM    902 HD21 ASN A  93      -9.229 -13.642 -11.614  1.00 10.00      A   
ATOM    903 HD22 ASN A  93     -10.888 -13.643 -11.110  1.00 10.00      A   
ATOM    904  C   ASN A  93      -7.934 -12.563  -7.643  1.00 10.00      A   
ATOM    905  O   ASN A  93      -7.396 -13.650  -7.860  1.00 10.00      A   
ATOM    906  N   GLY A  94      -8.612 -12.301  -6.539  1.00 10.00      A   
ATOM    907  HN  GLY A  94      -9.017 -11.413  -6.422  1.00 10.00      A   
ATOM    908  CA  GLY A  94      -8.766 -13.306  -5.511  1.00 10.00      A   
ATOM    909  C   GLY A  94      -7.844 -13.080  -4.336  1.00 10.00      A   
ATOM    910  O   GLY A  94      -7.958 -13.753  -3.314  1.00 10.00      A   
ATOM    911  N   ASN A  95      -6.930 -12.128  -4.469  1.00 10.00      A   
ATOM    912  HN  ASN A  95      -6.890 -11.611  -5.304  1.00 10.00      A   
ATOM    913  CA  ASN A  95      -5.992 -11.829  -3.394  1.00 10.00      A   
ATOM    914  CB  ASN A  95      -4.727 -11.157  -3.939  1.00 10.00      A   
ATOM    915  CG  ASN A  95      -3.666 -10.927  -2.875  1.00 10.00      A   
ATOM    916  OD1 ASN A  95      -3.644  -9.891  -2.216  1.00 10.00      A   
ATOM    917  ND2 ASN A  95      -2.769 -11.885  -2.711  1.00 10.00      A   
ATOM    918 HD21 ASN A  95      -2.828 -12.683  -3.281  1.00 10.00      A   
ATOM    919 HD22 ASN A  95      -2.079 -11.758  -2.025  1.00 10.00      A   
ATOM    920  C   ASN A  95      -6.654 -10.957  -2.331  1.00 10.00      A   
ATOM    921  O   ASN A  95      -6.561  -9.732  -2.368  1.00 10.00      A   
ATOM    922  N   ILE A  96      -7.340 -11.601  -1.396  1.00 10.00      A   
ATOM    923  HN  ILE A  96      -7.392 -12.582  -1.430  1.00 10.00      A   
ATOM    924  CA  ILE A  96      -8.025 -10.891  -0.323  1.00 10.00      A   
ATOM    925  CB  ILE A  96      -9.334 -11.598   0.094  1.00 10.00      A   
ATOM    926  CG1 ILE A  96      -9.049 -13.032   0.548  1.00 10.00      A   
ATOM    927  CG2 ILE A  96     -10.342 -11.580  -1.047  1.00 10.00      A   
ATOM    928  CD1 ILE A  96     -10.209 -13.690   1.261  1.00 10.00      A   
ATOM    929  C   ILE A  96      -7.119 -10.750   0.895  1.00 10.00      A   
ATOM    930  O   ILE A  96      -7.518 -10.205   1.922  1.00 10.00      A   
ATOM    931  N   THR A  97      -5.894 -11.240   0.769  1.00 10.00      A   
ATOM    932  HN  THR A  97      -5.632 -11.663  -0.075  1.00 10.00      A   
ATOM    933  CA  THR A  97      -4.930 -11.174   1.854  1.00 10.00      A   
ATOM    934  CB  THR A  97      -4.038 -12.425   1.855  1.00 10.00      A   
ATOM    935  OG1 THR A  97      -3.857 -12.873   0.503  1.00 10.00      A   
ATOM    936  HG1 THR A  97      -2.968 -12.636   0.208  1.00 10.00      A   
ATOM    937  CG2 THR A  97      -4.681 -13.533   2.671  1.00 10.00      A   
ATOM    938  C   THR A  97      -4.060  -9.926   1.738  1.00 10.00      A   
ATOM    939  O   THR A  97      -3.063  -9.782   2.447  1.00 10.00      A   
ATOM    940  N   GLY A  98      -4.446  -9.032   0.835  1.00 10.00      A   
ATOM    941  HN  GLY A  98      -5.249  -9.208   0.303  1.00 10.00      A   
ATOM    942  CA  GLY A  98      -3.704  -7.806   0.632  1.00 10.00      A   
ATOM    943  C   GLY A  98      -3.857  -6.855   1.800  1.00 10.00      A   
ATOM    944  O   GLY A  98      -4.904  -6.827   2.446  1.00 10.00      A   
ATOM    945  N   GLU A  99      -2.816  -6.073   2.064  1.00 10.00      A   
ATOM    946  HN  GLU A  99      -2.020  -6.139   1.495  1.00 10.00      A   
ATOM    947  CA  GLU A  99      -2.817  -5.120   3.169  1.00 10.00      A   
ATOM    948  CB  GLU A  99      -1.499  -4.338   3.185  1.00 10.00      A   
ATOM    949  CG  GLU A  99      -1.362  -3.350   4.333  1.00 10.00      A   
ATOM    950  CD  GLU A  99      -0.088  -2.534   4.244  1.00 10.00      A   
ATOM    951  OE1 GLU A  99       0.061  -1.758   3.276  1.00 10.00      A   
ATOM    952  OE2 GLU A  99       0.770  -2.657   5.145  1.00 10.00      A   
ATOM    953  C   GLU A  99      -4.008  -4.165   3.081  1.00 10.00      A   
ATOM    954  O   GLU A  99      -4.673  -3.887   4.083  1.00 10.00      A   
ATOM    955  N   ASP A 100      -4.286  -3.685   1.875  1.00 10.00      A   
ATOM    956  HN  ASP A 100      -3.740  -3.966   1.111  1.00 10.00      A   
ATOM    957  CA  ASP A 100      -5.393  -2.764   1.658  1.00 10.00      A   
ATOM    958  CB  ASP A 100      -5.291  -2.090   0.286  1.00 10.00      A   
ATOM    959  CG  ASP A 100      -4.185  -1.057   0.215  1.00 10.00      A   
ATOM    960  OD1 ASP A 100      -4.459   0.134   0.486  1.00 10.00      A   
ATOM    961  OD2 ASP A 100      -3.036  -1.427  -0.118  1.00 10.00      A   
ATOM    962  C   ASP A 100      -6.726  -3.485   1.786  1.00 10.00      A   
ATOM    963  O   ASP A 100      -7.656  -2.984   2.416  1.00 10.00      A   
ATOM    964  N   GLU A 101      -6.802  -4.678   1.209  1.00 10.00      A   
ATOM    965  HN  GLU A 101      -6.014  -5.033   0.744  1.00 10.00      A   
ATOM    966  CA  GLU A 101      -8.023  -5.472   1.241  1.00 10.00      A   
ATOM    967  CB  GLU A 101      -7.883  -6.726   0.375  1.00 10.00      A   
ATOM    968  CG  GLU A 101      -9.187  -7.476   0.154  1.00 10.00      A   
ATOM    969  CD  GLU A 101     -10.375  -6.548   0.001  1.00 10.00      A   
ATOM    970  OE1 GLU A 101     -10.358  -5.700  -0.919  1.00 10.00      A   
ATOM    971  OE2 GLU A 101     -11.326  -6.659   0.805  1.00 10.00      A   
ATOM    972  C   GLU A 101      -8.418  -5.849   2.665  1.00 10.00      A   
ATOM    973  O   GLU A 101      -9.570  -5.660   3.066  1.00 10.00      A   
ATOM    974  N   VAL A 102      -7.464  -6.378   3.423  1.00 10.00      A   
ATOM    975  HN  VAL A 102      -6.565  -6.510   3.043  1.00 10.00      A   
ATOM    976  CA  VAL A 102      -7.722  -6.772   4.805  1.00 10.00      A   
ATOM    977  CB  VAL A 102      -6.458  -7.337   5.498  1.00 10.00      A   
ATOM    978  CG1 VAL A 102      -6.726  -7.631   6.967  1.00 10.00      A   
ATOM    979  CG2 VAL A 102      -5.983  -8.599   4.793  1.00 10.00      A   
ATOM    980  C   VAL A 102      -8.273  -5.586   5.593  1.00 10.00      A   
ATOM    981  O   VAL A 102      -9.256  -5.718   6.321  1.00 10.00      A   
ATOM    982  N   LEU A 103      -7.660  -4.422   5.404  1.00 10.00      A   
ATOM    983  HN  LEU A 103      -6.900  -4.378   4.784  1.00 10.00      A   
ATOM    984  CA  LEU A 103      -8.091  -3.208   6.085  1.00 10.00      A   
ATOM    985  CB  LEU A 103      -7.129  -2.054   5.782  1.00 10.00      A   
ATOM    986  CG  LEU A 103      -7.381  -0.744   6.532  1.00 10.00      A   
ATOM    987  CD1 LEU A 103      -7.035  -0.893   8.006  1.00 10.00      A   
ATOM    988  CD2 LEU A 103      -6.594   0.397   5.905  1.00 10.00      A   
ATOM    989  C   LEU A 103      -9.510  -2.832   5.663  1.00 10.00      A   
ATOM    990  O   LEU A 103     -10.369  -2.569   6.507  1.00 10.00      A   
ATOM    991  N   CYS A 104      -9.756  -2.850   4.357  1.00 10.00      A   
ATOM    992  HN  CYS A 104      -9.036  -3.106   3.737  1.00 10.00      A   
ATOM    993  CA  CYS A 104     -11.063  -2.507   3.814  1.00 10.00      A   
ATOM    994  CB  CYS A 104     -11.040  -2.564   2.285  1.00 10.00      A   
ATOM    995  SG  CYS A 104     -12.559  -1.988   1.495  1.00 10.00      A   
ATOM    996  HG  CYS A 104     -12.939  -2.914   0.627  1.00 10.00      A   
ATOM    997  C   CYS A 104     -12.154  -3.426   4.360  1.00 10.00      A   
ATOM    998  O   CYS A 104     -13.157  -2.954   4.899  1.00 10.00      A   
ATOM    999  N   SER A 105     -11.941  -4.735   4.238  1.00 10.00      A   
ATOM   1000  HN  SER A 105     -11.109  -5.048   3.812  1.00 10.00      A   
ATOM   1001  CA  SER A 105     -12.907  -5.720   4.712  1.00 10.00      A   
ATOM   1002  CB  SER A 105     -12.453  -7.139   4.352  1.00 10.00      A   
ATOM   1003  OG  SER A 105     -12.655  -7.408   2.970  1.00 10.00      A   
ATOM   1004  HG  SER A 105     -12.005  -6.913   2.436  1.00 10.00      A   
ATOM   1005  C   SER A 105     -13.171  -5.592   6.216  1.00 10.00      A   
ATOM   1006  O   SER A 105     -14.261  -5.917   6.694  1.00 10.00      A   
ATOM   1007  N   ARG A 106     -12.178  -5.110   6.957  1.00 10.00      A   
ATOM   1008  HN  ARG A 106     -11.332  -4.864   6.521  1.00 10.00      A   
ATOM   1009  CA  ARG A 106     -12.318  -4.934   8.399  1.00 10.00      A   
ATOM   1010  CB  ARG A 106     -10.950  -4.823   9.074  1.00 10.00      A   
ATOM   1011  CG  ARG A 106     -10.244  -6.160   9.245  1.00 10.00      A   
ATOM   1012  CD  ARG A 106      -8.749  -5.983   9.463  1.00 10.00      A   
ATOM   1013  NE  ARG A 106      -8.417  -5.707  10.856  1.00 10.00      A   
ATOM   1014  HE  ARG A 106      -9.110  -5.890  11.529  1.00 10.00      A   
ATOM   1015  CZ  ARG A 106      -7.242  -5.225  11.259  1.00 10.00      A   
ATOM   1016  NH1 ARG A 106      -6.284  -4.962  10.377  1.00 10.00      A   
ATOM   1017 HH11 ARG A 106      -5.365  -4.583  10.697  1.00 10.00      A   
ATOM   1018 HH12 ARG A 106      -6.441  -5.131   9.359  1.00 10.00      A   
ATOM   1019  NH2 ARG A 106      -7.022  -5.017  12.548  1.00 10.00      A   
ATOM   1020 HH21 ARG A 106      -6.105  -4.638  12.870  1.00 10.00      A   
ATOM   1021 HH22 ARG A 106      -7.764  -5.232  13.248  1.00 10.00      A   
ATOM   1022  C   ARG A 106     -13.175  -3.715   8.722  1.00 10.00      A   
ATOM   1023  O   ARG A 106     -14.036  -3.766   9.603  1.00 10.00      A   
ATOM   1024  N   ILE A 107     -12.949  -2.627   7.994  1.00 10.00      A   
ATOM   1025  HN  ILE A 107     -12.253  -2.653   7.299  1.00 10.00      A   
ATOM   1026  CA  ILE A 107     -13.702  -1.392   8.203  1.00 10.00      A   
ATOM   1027  CB  ILE A 107     -13.151  -0.226   7.350  1.00 10.00      A   
ATOM   1028  CG1 ILE A 107     -11.691   0.075   7.715  1.00 10.00      A   
ATOM   1029  CG2 ILE A 107     -14.010   1.024   7.508  1.00 10.00      A   
ATOM   1030  CD1 ILE A 107     -11.471   0.379   9.182  1.00 10.00      A   
ATOM   1031  C   ILE A 107     -15.185  -1.593   7.904  1.00 10.00      A   
ATOM   1032  O   ILE A 107     -16.046  -1.192   8.692  1.00 10.00      A   
ATOM   1033  N   ILE A 108     -15.473  -2.241   6.778  1.00 10.00      A   
ATOM   1034  HN  ILE A 108     -14.737  -2.545   6.199  1.00 10.00      A   
ATOM   1035  CA  ILE A 108     -16.850  -2.500   6.368  1.00 10.00      A   
ATOM   1036  CB  ILE A 108     -16.912  -3.213   4.999  1.00 10.00      A   
ATOM   1037  CG1 ILE A 108     -16.238  -2.344   3.933  1.00 10.00      A   
ATOM   1038  CG2 ILE A 108     -18.355  -3.507   4.605  1.00 10.00      A   
ATOM   1039  CD1 ILE A 108     -16.056  -3.032   2.600  1.00 10.00      A   
ATOM   1040  C   ILE A 108     -17.600  -3.308   7.422  1.00 10.00      A   
ATOM   1041  O   ILE A 108     -18.746  -2.998   7.758  1.00 10.00      A   
ATOM   1042  N   GLU A 109     -16.941  -4.328   7.958  1.00 10.00      A   
ATOM   1043  HN  GLU A 109     -16.030  -4.525   7.651  1.00 10.00      A   
ATOM   1044  CA  GLU A 109     -17.543  -5.168   8.983  1.00 10.00      A   
ATOM   1045  CB  GLU A 109     -16.620  -6.334   9.327  1.00 10.00      A   
ATOM   1046  CG  GLU A 109     -17.149  -7.232  10.431  1.00 10.00      A   
ATOM   1047  CD  GLU A 109     -16.123  -8.230  10.918  1.00 10.00      A   
ATOM   1048  OE1 GLU A 109     -14.913  -7.976  10.742  1.00 10.00      A   
ATOM   1049  OE2 GLU A 109     -16.523  -9.270  11.481  1.00 10.00      A   
ATOM   1050  C   GLU A 109     -17.847  -4.355  10.238  1.00 10.00      A   
ATOM   1051  O   GLU A 109     -18.902  -4.512  10.851  1.00 10.00      A   
ATOM   1052  N   LYS A 110     -16.917  -3.483  10.611  1.00 10.00      A   
ATOM   1053  HN  LYS A 110     -16.096  -3.402  10.078  1.00 10.00      A   
ATOM   1054  CA  LYS A 110     -17.081  -2.643  11.790  1.00 10.00      A   
ATOM   1055  CB  LYS A 110     -15.782  -1.897  12.107  1.00 10.00      A   
ATOM   1056  CG  LYS A 110     -14.800  -2.675  12.967  1.00 10.00      A   
ATOM   1057  CD  LYS A 110     -13.549  -1.855  13.245  1.00 10.00      A   
ATOM   1058  CE  LYS A 110     -12.680  -2.505  14.310  1.00 10.00      A   
ATOM   1059  NZ  LYS A 110     -11.457  -1.707  14.588  1.00 10.00      A   
ATOM   1060  HZ1 LYS A 110     -11.020  -2.015  15.478  1.00 10.00      A   
ATOM   1061  HZ2 LYS A 110     -11.696  -0.700  14.666  1.00 10.00      A   
ATOM   1062  HZ3 LYS A 110     -10.767  -1.830  13.817  1.00 10.00      A   
ATOM   1063  C   LYS A 110     -18.220  -1.645  11.604  1.00 10.00      A   
ATOM   1064  O   LYS A 110     -18.923  -1.314  12.552  1.00 10.00      A   
ATOM   1065  N   SER A 111     -18.406  -1.185  10.376  1.00 10.00      A   
ATOM   1066  HN  SER A 111     -17.824  -1.499   9.651  1.00 10.00      A   
ATOM   1067  CA  SER A 111     -19.445  -0.214  10.079  1.00 10.00      A   
ATOM   1068  CB  SER A 111     -19.110   0.535   8.787  1.00 10.00      A   
ATOM   1069  OG  SER A 111     -17.764   0.989   8.800  1.00 10.00      A   
ATOM   1070  HG  SER A 111     -17.171   0.238   8.944  1.00 10.00      A   
ATOM   1071  C   SER A 111     -20.835  -0.845   9.985  1.00 10.00      A   
ATOM   1072  O   SER A 111     -21.789  -0.340  10.579  1.00 10.00      A   
ATOM   1073  N   VAL A 112     -20.951  -1.951   9.262  1.00 10.00      A   
ATOM   1074  HN  VAL A 112     -20.152  -2.341   8.839  1.00 10.00      A   
ATOM   1075  CA  VAL A 112     -22.248  -2.593   9.077  1.00 10.00      A   
ATOM   1076  CB  VAL A 112     -22.401  -3.186   7.661  1.00 10.00      A   
ATOM   1077  CG1 VAL A 112     -23.829  -3.639   7.420  1.00 10.00      A   
ATOM   1078  CG2 VAL A 112     -21.983  -2.174   6.605  1.00 10.00      A   
ATOM   1079  C   VAL A 112     -22.562  -3.666  10.122  1.00 10.00      A   
ATOM   1080  O   VAL A 112     -23.432  -3.473  10.973  1.00 10.00      A   
ATOM   1081  N   ARG A 113     -21.849  -4.785  10.056  1.00 10.00      A   
ATOM   1082  HN  ARG A 113     -21.144  -4.858   9.378  1.00 10.00      A   
ATOM   1083  CA  ARG A 113     -22.084  -5.913  10.961  1.00 10.00      A   
ATOM   1084  CB  ARG A 113     -21.233  -7.124  10.567  1.00 10.00      A   
ATOM   1085  CG  ARG A 113     -21.618  -8.413  11.276  1.00 10.00      A   
ATOM   1086  CD  ARG A 113     -21.217  -9.634  10.464  1.00 10.00      A   
ATOM   1087  NE  ARG A 113     -19.773  -9.864  10.469  1.00 10.00      A   
ATOM   1088  HE  ARG A 113     -19.258  -9.475  11.210  1.00 10.00      A   
ATOM   1089  CZ  ARG A 113     -19.123 -10.577   9.546  1.00 10.00      A   
ATOM   1090  NH1 ARG A 113     -19.784 -11.139   8.541  1.00 10.00      A   
ATOM   1091 HH11 ARG A 113     -20.819 -11.025   8.459  1.00 10.00      A   
ATOM   1092 HH12 ARG A 113     -19.267 -11.695   7.822  1.00 10.00      A   
ATOM   1093  NH2 ARG A 113     -17.809 -10.720   9.620  1.00 10.00      A   
ATOM   1094 HH21 ARG A 113     -17.271 -10.273  10.404  1.00 10.00      A   
ATOM   1095 HH22 ARG A 113     -17.303 -11.277   8.897  1.00 10.00      A   
ATOM   1096  C   ARG A 113     -21.901  -5.574  12.445  1.00 10.00      A   
ATOM   1097  O   ARG A 113     -22.739  -5.936  13.270  1.00 10.00      A   
ATOM   1098  N   ARG A 114     -20.820  -4.882  12.781  1.00 10.00      A   
ATOM   1099  HN  ARG A 114     -20.193  -4.600  12.078  1.00 10.00      A   
ATOM   1100  CA  ARG A 114     -20.541  -4.534  14.173  1.00 10.00      A   
ATOM   1101  CB  ARG A 114     -19.120  -3.996  14.353  1.00 10.00      A   
ATOM   1102  CG  ARG A 114     -18.150  -5.002  14.955  1.00 10.00      A   
ATOM   1103  CD  ARG A 114     -17.907  -6.176  14.018  1.00 10.00      A   
ATOM   1104  NE  ARG A 114     -17.277  -7.304  14.703  1.00 10.00      A   
ATOM   1105  HE  ARG A 114     -17.864  -7.892  15.235  1.00 10.00      A   
ATOM   1106  CZ  ARG A 114     -15.973  -7.578  14.649  1.00 10.00      A   
ATOM   1107  NH1 ARG A 114     -15.154  -6.807  13.943  1.00 10.00      A   
ATOM   1108 HH11 ARG A 114     -14.134  -7.023  13.900  1.00 10.00      A   
ATOM   1109 HH12 ARG A 114     -15.523  -5.986  13.426  1.00 10.00      A   
ATOM   1110  NH2 ARG A 114     -15.491  -8.631  15.291  1.00 10.00      A   
ATOM   1111 HH21 ARG A 114     -14.469  -8.848  15.253  1.00 10.00      A   
ATOM   1112 HH22 ARG A 114     -16.132  -9.247  15.840  1.00 10.00      A   
ATOM   1113  C   ARG A 114     -21.572  -3.580  14.768  1.00 10.00      A   
ATOM   1114  O   ARG A 114     -22.156  -3.871  15.811  1.00 10.00      A   
ATOM   1115  N   SER A 115     -21.801  -2.452  14.109  1.00 10.00      A   
ATOM   1116  HN  SER A 115     -21.294  -2.258  13.294  1.00 10.00      A   
ATOM   1117  CA  SER A 115     -22.766  -1.473  14.595  1.00 10.00      A   
ATOM   1118  CB  SER A 115     -22.619  -0.156  13.834  1.00 10.00      A   
ATOM   1119  OG  SER A 115     -21.336  -0.059  13.242  1.00 10.00      A   
ATOM   1120  HG  SER A 115     -21.429  -0.058  12.279  1.00 10.00      A   
ATOM   1121  C   SER A 115     -24.201  -1.983  14.475  1.00 10.00      A   
ATOM   1122  O   SER A 115     -25.112  -1.445  15.103  1.00 10.00      A   
ATOM   1123  N   GLY A 116     -24.396  -3.015  13.665  1.00 10.00      A   
ATOM   1124  HN  GLY A 116     -23.631  -3.404  13.192  1.00 10.00      A   
ATOM   1125  CA  GLY A 116     -25.720  -3.568  13.472  1.00 10.00      A   
ATOM   1126  C   GLY A 116     -26.590  -2.629  12.668  1.00 10.00      A   
ATOM   1127  O   GLY A 116     -27.598  -2.129  13.163  1.00 10.00      A   
ATOM   1128  N   ALA A 117     -26.182  -2.368  11.435  1.00 10.00      A   
ATOM   1129  HN  ALA A 117     -25.356  -2.791  11.109  1.00 10.00      A   
ATOM   1130  CA  ALA A 117     -26.917  -1.470  10.551  1.00 10.00      A   
ATOM   1131  CB  ALA A 117     -26.084  -1.132   9.326  1.00 10.00      A   
ATOM   1132  C   ALA A 117     -28.262  -2.059  10.140  1.00 10.00      A   
ATOM   1133  O   ALA A 117     -29.250  -1.335   9.997  1.00 10.00      A   
ATOM   1134  N   LEU A 118     -28.299  -3.371   9.956  1.00 10.00      A   
ATOM   1135  HN  LEU A 118     -27.487  -3.900  10.104  1.00 10.00      A   
ATOM   1136  CA  LEU A 118     -29.522  -4.051   9.558  1.00 10.00      A   
ATOM   1137  CB  LEU A 118     -29.269  -4.937   8.335  1.00 10.00      A   
ATOM   1138  CG  LEU A 118     -30.507  -5.591   7.715  1.00 10.00      A   
ATOM   1139  CD1 LEU A 118     -31.213  -4.628   6.775  1.00 10.00      A   
ATOM   1140  CD2 LEU A 118     -30.135  -6.878   6.999  1.00 10.00      A   
ATOM   1141  C   LEU A 118     -30.051  -4.902  10.703  1.00 10.00      A   
ATOM   1142  O   LEU A 118     -29.274  -5.460  11.481  1.00 10.00      A   
ATOM   1143  N   ASP A 119     -31.367  -4.998  10.805  1.00 10.00      A   
ATOM   1144  HN  ASP A 119     -31.937  -4.528  10.154  1.00 10.00      A   
ATOM   1145  CA  ASP A 119     -31.990  -5.794  11.851  1.00 10.00      A   
ATOM   1146  CB  ASP A 119     -33.460  -5.413  12.017  1.00 10.00      A   
ATOM   1147  CG  ASP A 119     -34.182  -6.305  13.006  1.00 10.00      A   
ATOM   1148  OD1 ASP A 119     -33.700  -6.444  14.151  1.00 10.00      A   
ATOM   1149  OD2 ASP A 119     -35.235  -6.866  12.642  1.00 10.00      A   
ATOM   1150  C   ASP A 119     -31.857  -7.276  11.525  1.00 10.00      A   
ATOM   1151  O   ASP A 119     -32.559  -7.801  10.657  1.00 10.00      A   
ATOM   1152  N   VAL A 120     -30.941  -7.939  12.217  1.00 10.00      A   
ATOM   1153  HN  VAL A 120     -30.423  -7.460  12.900  1.00 10.00      A   
ATOM   1154  CA  VAL A 120     -30.691  -9.358  11.997  1.00 10.00      A   
ATOM   1155  CB  VAL A 120     -29.243  -9.752  12.353  1.00 10.00      A   
ATOM   1156  CG1 VAL A 120     -28.276  -9.185  11.327  1.00 10.00      A   
ATOM   1157  CG2 VAL A 120     -28.886  -9.272  13.751  1.00 10.00      A   
ATOM   1158  C   VAL A 120     -31.661 -10.230  12.784  1.00 10.00      A   
ATOM   1159  O   VAL A 120     -31.869 -11.398  12.451  1.00 10.00      A   
ATOM   1160  N   GLU A 121     -32.256  -9.656  13.820  1.00 10.00      A   
ATOM   1161  HN  GLU A 121     -32.055  -8.716  14.025  1.00 10.00      A   
ATOM   1162  CA  GLU A 121     -33.201 -10.378  14.657  1.00 10.00      A   
ATOM   1163  CB  GLU A 121     -33.491  -9.587  15.932  1.00 10.00      A   
ATOM   1164  CG  GLU A 121     -32.309  -9.499  16.885  1.00 10.00      A   
ATOM   1165  CD  GLU A 121     -32.329  -8.240  17.727  1.00 10.00      A   
ATOM   1166  OE1 GLU A 121     -33.360  -7.975  18.384  1.00 10.00      A   
ATOM   1167  OE2 GLU A 121     -31.313  -7.510  17.737  1.00 10.00      A   
ATOM   1168  C   GLU A 121     -34.488 -10.673  13.893  1.00 10.00      A   
ATOM   1169  O   GLU A 121     -35.061 -11.758  14.015  1.00 10.00      A   
ATOM   1170  N   GLY A 122     -34.925  -9.716  13.083  1.00 10.00      A   
ATOM   1171  HN  GLY A 122     -34.429  -8.869  13.022  1.00 10.00      A   
ATOM   1172  CA  GLY A 122     -36.136  -9.893  12.303  1.00 10.00      A   
ATOM   1173  C   GLY A 122     -35.935 -10.807  11.110  1.00 10.00      A   
ATOM   1174  O   GLY A 122     -36.865 -11.052  10.342  1.00 10.00      A   
ATOM   1175  N   LEU A 123     -34.720 -11.314  10.953  1.00 10.00      A   
ATOM   1176  HN  LEU A 123     -34.018 -11.073  11.592  1.00 10.00      A   
ATOM   1177  CA  LEU A 123     -34.403 -12.212   9.852  1.00 10.00      A   
ATOM   1178  CB  LEU A 123     -32.953 -12.030   9.405  1.00 10.00      A   
ATOM   1179  CG  LEU A 123     -32.585 -10.658   8.837  1.00 10.00      A   
ATOM   1180  CD1 LEU A 123     -31.080 -10.549   8.650  1.00 10.00      A   
ATOM   1181  CD2 LEU A 123     -33.307 -10.415   7.520  1.00 10.00      A   
ATOM   1182  C   LEU A 123     -34.648 -13.663  10.247  1.00 10.00      A   
ATOM   1183  O   LEU A 123     -34.472 -14.579   9.443  1.00 10.00      A   
ATOM   1184  N   CYS A 124     -35.047 -13.870  11.495  1.00 10.00      A   
ATOM   1185  HN  CYS A 124     -35.165 -13.101  12.094  1.00 10.00      A   
ATOM   1186  CA  CYS A 124     -35.319 -15.208  11.995  1.00 10.00      A   
ATOM   1187  CB  CYS A 124     -35.038 -15.290  13.495  1.00 10.00      A   
ATOM   1188  SG  CYS A 124     -35.315 -16.919  14.225  1.00 10.00      A   
ATOM   1189  HG  CYS A 124     -35.963 -16.740  15.369  1.00 10.00      A   
ATOM   1190  C   CYS A 124     -36.761 -15.601  11.702  1.00 10.00      A   
ATOM   1191  O   CYS A 124     -37.703 -15.028  12.259  1.00 10.00      A   
ATOM   1192  N   ILE A 125     -36.930 -16.568  10.813  1.00 10.00      A   
ATOM   1193  HN  ILE A 125     -36.143 -16.980  10.400  1.00 10.00      A   
ATOM   1194  CA  ILE A 125     -38.254 -17.040  10.441  1.00 10.00      A   
ATOM   1195  CB  ILE A 125     -38.219 -17.797   9.100  1.00 10.00      A   
ATOM   1196  CG1 ILE A 125     -37.430 -16.998   8.059  1.00 10.00      A   
ATOM   1197  CG2 ILE A 125     -39.633 -18.066   8.608  1.00 10.00      A   
ATOM   1198  CD1 ILE A 125     -37.054 -17.796   6.831  1.00 10.00      A   
ATOM   1199  C   ILE A 125     -38.801 -17.958  11.525  1.00 10.00      A   
ATOM   1200  O   ILE A 125     -39.843 -17.683  12.122  1.00 10.00      A   
ATOM   1201  N   VAL A 126     -38.085 -19.042  11.779  1.00 10.00      A   
ATOM   1202  HN  VAL A 126     -37.258 -19.198  11.272  1.00 10.00      A   
ATOM   1203  CA  VAL A 126     -38.480 -20.003  12.799  1.00 10.00      A   
ATOM   1204  CB  VAL A 126     -38.774 -21.400  12.207  1.00 10.00      A   
ATOM   1205  CG1 VAL A 126     -39.482 -22.275  13.233  1.00 10.00      A   
ATOM   1206  CG2 VAL A 126     -39.602 -21.294  10.933  1.00 10.00      A   
ATOM   1207  C   VAL A 126     -37.365 -20.120  13.831  1.00 10.00      A   
ATOM   1208  O   VAL A 126     -36.197 -20.285  13.467  1.00 10.00      A   
ATOM   1209  N   ALA A 127     -37.730 -20.021  15.102  1.00 10.00      A   
ATOM   1210  HN  ALA A 127     -38.682 -19.897  15.308  1.00 10.00      A   
ATOM   1211  CA  ALA A 127     -36.773 -20.091  16.206  1.00 10.00      A   
ATOM   1212  CB  ALA A 127     -37.501 -20.007  17.541  1.00 10.00      A   
ATOM   1213  C   ALA A 127     -35.898 -21.343  16.152  1.00 10.00      A   
ATOM   1214  O   ALA A 127     -36.397 -22.468  16.235  1.00 10.00      A   
ATOM   1215  N   GLY A 128     -34.592 -21.128  16.001  1.00 10.00      A   
ATOM   1216  HN  GLY A 128     -34.269 -20.202  15.919  1.00 10.00      A   
ATOM   1217  CA  GLY A 128     -33.636 -22.224  15.952  1.00 10.00      A   
ATOM   1218  C   GLY A 128     -33.904 -23.216  14.837  1.00 10.00      A   
ATOM   1219  O   GLY A 128     -33.615 -24.406  14.979  1.00 10.00      A   
ATOM   1220  N   SER A 129     -34.454 -22.740  13.728  1.00 10.00      A   
ATOM   1221  HN  SER A 129     -34.654 -21.781  13.661  1.00 10.00      A   
ATOM   1222  CA  SER A 129     -34.757 -23.615  12.608  1.00 10.00      A   
ATOM   1223  CB  SER A 129     -36.255 -23.927  12.568  1.00 10.00      A   
ATOM   1224  OG  SER A 129     -36.734 -24.265  13.862  1.00 10.00      A   
ATOM   1225  HG  SER A 129     -36.433 -23.604  14.499  1.00 10.00      A   
ATOM   1226  C   SER A 129     -34.284 -23.030  11.278  1.00 10.00      A   
ATOM   1227  O   SER A 129     -33.347 -23.546  10.662  1.00 10.00      A   
ATOM   1228  N   LYS A 130     -34.919 -21.947  10.843  1.00 10.00      A   
ATOM   1229  HN  LYS A 130     -35.627 -21.551  11.392  1.00 10.00      A   
ATOM   1230  CA  LYS A 130     -34.570 -21.318   9.575  1.00 10.00      A   
ATOM   1231  CB  LYS A 130     -35.592 -21.688   8.494  1.00 10.00      A   
ATOM   1232  CG  LYS A 130     -35.867 -23.175   8.341  1.00 10.00      A   
ATOM   1233  CD  LYS A 130     -34.705 -23.899   7.686  1.00 10.00      A   
ATOM   1234  CE  LYS A 130     -35.071 -25.342   7.390  1.00 10.00      A   
ATOM   1235  NZ  LYS A 130     -33.939 -26.098   6.798  1.00 10.00      A   
ATOM   1236  HZ1 LYS A 130     -34.282 -27.002   6.416  1.00 10.00      A   
ATOM   1237  HZ2 LYS A 130     -33.216 -26.293   7.523  1.00 10.00      A   
ATOM   1238  HZ3 LYS A 130     -33.502 -25.553   6.029  1.00 10.00      A   
ATOM   1239  C   LYS A 130     -34.530 -19.803   9.712  1.00 10.00      A   
ATOM   1240  O   LYS A 130     -35.328 -19.217  10.449  1.00 10.00      A   
ATOM   1241  N   CYS A 131     -33.608 -19.180   8.998  1.00 10.00      A   
ATOM   1242  HN  CYS A 131     -32.996 -19.709   8.441  1.00 10.00      A   
ATOM   1243  CA  CYS A 131     -33.459 -17.734   9.018  1.00 10.00      A   
ATOM   1244  CB  CYS A 131     -32.411 -17.331  10.057  1.00 10.00      A   
ATOM   1245  SG  CYS A 131     -30.737 -17.881   9.655  1.00 10.00      A   
ATOM   1246  HG  CYS A 131     -30.835 -19.019   8.978  1.00 10.00      A   
ATOM   1247  C   CYS A 131     -33.028 -17.231   7.644  1.00 10.00      A   
ATOM   1248  O   CYS A 131     -32.676 -18.021   6.762  1.00 10.00      A   
ATOM   1249  N   TRP A 132     -33.065 -15.922   7.463  1.00 10.00      A   
ATOM   1250  HN  TRP A 132     -33.378 -15.348   8.195  1.00 10.00      A   
ATOM   1251  CA  TRP A 132     -32.662 -15.315   6.207  1.00 10.00      A   
ATOM   1252  CB  TRP A 132     -33.405 -13.996   5.984  1.00 10.00      A   
ATOM   1253  CG  TRP A 132     -34.792 -14.154   5.442  1.00 10.00      A   
ATOM   1254  CD1 TRP A 132     -35.961 -13.950   6.114  1.00 10.00      A   
ATOM   1255  CD2 TRP A 132     -35.156 -14.542   4.111  1.00 10.00      A   
ATOM   1256  NE1 TRP A 132     -37.030 -14.181   5.284  1.00 10.00      A   
ATOM   1257  HE1 TRP A 132     -37.977 -14.099   5.535  1.00 10.00      A   
ATOM   1258  CE2 TRP A 132     -36.562 -14.550   4.050  1.00 10.00      A   
ATOM   1259  CE3 TRP A 132     -34.431 -14.884   2.966  1.00 10.00      A   
ATOM   1260  CZ2 TRP A 132     -37.257 -14.882   2.890  1.00 10.00      A   
ATOM   1261  CZ3 TRP A 132     -35.123 -15.216   1.816  1.00 10.00      A   
ATOM   1262  CH2 TRP A 132     -36.522 -15.211   1.786  1.00 10.00      A   
ATOM   1263  C   TRP A 132     -31.160 -15.060   6.192  1.00 10.00      A   
ATOM   1264  O   TRP A 132     -30.608 -14.483   7.131  1.00 10.00      A   
ATOM   1265  N   ALA A 133     -30.503 -15.506   5.133  1.00 10.00      A   
ATOM   1266  HN  ALA A 133     -30.997 -15.983   4.429  1.00 10.00      A   
ATOM   1267  CA  ALA A 133     -29.071 -15.309   4.988  1.00 10.00      A   
ATOM   1268  CB  ALA A 133     -28.405 -16.571   4.457  1.00 10.00      A   
ATOM   1269  C   ALA A 133     -28.806 -14.127   4.065  1.00 10.00      A   
ATOM   1270  O   ALA A 133     -29.091 -14.188   2.868  1.00 10.00      A   
ATOM   1271  N   VAL A 134     -28.294 -13.047   4.631  1.00 10.00      A   
ATOM   1272  HN  VAL A 134     -28.097 -13.061   5.597  1.00 10.00      A   
ATOM   1273  CA  VAL A 134     -28.002 -11.842   3.870  1.00 10.00      A   
ATOM   1274  CB  VAL A 134     -28.074 -10.579   4.757  1.00 10.00      A   
ATOM   1275  CG1 VAL A 134     -27.889  -9.319   3.923  1.00 10.00      A   
ATOM   1276  CG2 VAL A 134     -29.385 -10.529   5.524  1.00 10.00      A   
ATOM   1277  C   VAL A 134     -26.618 -11.918   3.241  1.00 10.00      A   
ATOM   1278  O   VAL A 134     -25.620 -12.114   3.939  1.00 10.00      A   
ATOM   1279  N   ARG A 135     -26.566 -11.781   1.924  1.00 10.00      A   
ATOM   1280  HN  ARG A 135     -27.401 -11.651   1.421  1.00 10.00      A   
ATOM   1281  CA  ARG A 135     -25.302 -11.813   1.204  1.00 10.00      A   
ATOM   1282  CB  ARG A 135     -25.255 -12.978   0.215  1.00 10.00      A   
ATOM   1283  CG  ARG A 135     -24.463 -14.180   0.698  1.00 10.00      A   
ATOM   1284  CD  ARG A 135     -24.142 -15.123  -0.452  1.00 10.00      A   
ATOM   1285  NE  ARG A 135     -23.217 -14.525  -1.417  1.00 10.00      A   
ATOM   1286  HE  ARG A 135     -23.184 -13.542  -1.463  1.00 10.00      A   
ATOM   1287  CZ  ARG A 135     -22.428 -15.232  -2.223  1.00 10.00      A   
ATOM   1288  NH1 ARG A 135     -22.456 -16.559  -2.179  1.00 10.00      A   
ATOM   1289 HH11 ARG A 135     -21.840 -17.120  -2.810  1.00 10.00      A   
ATOM   1290 HH12 ARG A 135     -23.090 -17.050  -1.515  1.00 10.00      A   
ATOM   1291  NH2 ARG A 135     -21.610 -14.614  -3.069  1.00 10.00      A   
ATOM   1292 HH21 ARG A 135     -21.576 -13.564  -3.109  1.00 10.00      A   
ATOM   1293 HH22 ARG A 135     -20.988 -15.170  -3.697  1.00 10.00      A   
ATOM   1294  C   ARG A 135     -25.079 -10.506   0.462  1.00 10.00      A   
ATOM   1295  O   ARG A 135     -25.825 -10.174  -0.460  1.00 10.00      A   
ATOM   1296  N   ALA A 136     -24.072  -9.756   0.882  1.00 10.00      A   
ATOM   1297  HN  ALA A 136     -23.528 -10.064   1.642  1.00 10.00      A   
ATOM   1298  CA  ALA A 136     -23.748  -8.494   0.240  1.00 10.00      A   
ATOM   1299  CB  ALA A 136     -23.428  -7.426   1.271  1.00 10.00      A   
ATOM   1300  C   ALA A 136     -22.581  -8.689  -0.714  1.00 10.00      A   
ATOM   1301  O   ALA A 136     -21.417  -8.647  -0.312  1.00 10.00      A   
ATOM   1302  N   ASP A 137     -22.904  -8.926  -1.975  1.00 10.00      A   
ATOM   1303  HN  ASP A 137     -23.854  -8.951  -2.230  1.00 10.00      A   
ATOM   1304  CA  ASP A 137     -21.893  -9.148  -2.993  1.00 10.00      A   
ATOM   1305  CB  ASP A 137     -22.491  -9.938  -4.161  1.00 10.00      A   
ATOM   1306  CG  ASP A 137     -21.678 -11.166  -4.527  1.00 10.00      A   
ATOM   1307  OD1 ASP A 137     -21.212 -11.882  -3.612  1.00 10.00      A   
ATOM   1308  OD2 ASP A 137     -21.515 -11.432  -5.737  1.00 10.00      A   
ATOM   1309  C   ASP A 137     -21.317  -7.824  -3.479  1.00 10.00      A   
ATOM   1310  O   ASP A 137     -22.034  -6.988  -4.034  1.00 10.00      A   
ATOM   1311  N   VAL A 138     -20.027  -7.629  -3.252  1.00 10.00      A   
ATOM   1312  HN  VAL A 138     -19.511  -8.328  -2.790  1.00 10.00      A   
ATOM   1313  CA  VAL A 138     -19.348  -6.407  -3.663  1.00 10.00      A   
ATOM   1314  CB  VAL A 138     -18.481  -5.841  -2.517  1.00 10.00      A   
ATOM   1315  CG1 VAL A 138     -17.789  -4.554  -2.937  1.00 10.00      A   
ATOM   1316  CG2 VAL A 138     -19.325  -5.612  -1.271  1.00 10.00      A   
ATOM   1317  C   VAL A 138     -18.471  -6.672  -4.885  1.00 10.00      A   
ATOM   1318  O   VAL A 138     -17.553  -7.494  -4.839  1.00 10.00      A   
ATOM   1319  N   HIS A 139     -18.767  -5.988  -5.981  1.00 10.00      A   
ATOM   1320  HN  HIS A 139     -19.511  -5.342  -5.960  1.00 10.00      A   
ATOM   1321  CA  HIS A 139     -18.008  -6.154  -7.211  1.00 10.00      A   
ATOM   1322  CB  HIS A 139     -18.844  -6.861  -8.285  1.00 10.00      A   
ATOM   1323  CG  HIS A 139     -19.081  -8.316  -8.022  1.00 10.00      A   
ATOM   1324  ND1 HIS A 139     -18.450  -9.328  -8.716  1.00 10.00      A   
ATOM   1325  HD1 HIS A 139     -17.787  -9.207  -9.432  1.00 10.00      A   
ATOM   1326  CD2 HIS A 139     -19.897  -8.929  -7.135  1.00 10.00      A   
ATOM   1327  CE1 HIS A 139     -18.871 -10.498  -8.266  1.00 10.00      A   
ATOM   1328  NE2 HIS A 139     -19.748 -10.279  -7.307  1.00 10.00      A   
ATOM   1329  HE2 HIS A 139     -20.228 -10.980  -6.793  1.00 10.00      A   
ATOM   1330  C   HIS A 139     -17.522  -4.811  -7.732  1.00 10.00      A   
ATOM   1331  O   HIS A 139     -18.295  -4.041  -8.302  1.00 10.00      A   
ATOM   1332  N   PHE A 140     -16.245  -4.534  -7.526  1.00 10.00      A   
ATOM   1333  HN  PHE A 140     -15.686  -5.185  -7.053  1.00 10.00      A   
ATOM   1334  CA  PHE A 140     -15.651  -3.287  -7.985  1.00 10.00      A   
ATOM   1335  CB  PHE A 140     -14.291  -3.060  -7.321  1.00 10.00      A   
ATOM   1336  CG  PHE A 140     -14.334  -3.032  -5.819  1.00 10.00      A   
ATOM   1337  CD1 PHE A 140     -14.014  -4.162  -5.084  1.00 10.00      A   
ATOM   1338  CD2 PHE A 140     -14.687  -1.876  -5.141  1.00 10.00      A   
ATOM   1339  CE1 PHE A 140     -14.047  -4.142  -3.703  1.00 10.00      A   
ATOM   1340  CE2 PHE A 140     -14.723  -1.848  -3.759  1.00 10.00      A   
ATOM   1341  CZ  PHE A 140     -14.401  -2.983  -3.039  1.00 10.00      A   
ATOM   1342  C   PHE A 140     -15.480  -3.315  -9.497  1.00 10.00      A   
ATOM   1343  O   PHE A 140     -14.876  -4.239 -10.046  1.00 10.00      A   
ATOM   1344  N   LEU A 141     -16.018  -2.312 -10.172  1.00 10.00      A   
ATOM   1345  HN  LEU A 141     -16.498  -1.603  -9.688  1.00 10.00      A   
ATOM   1346  CA  LEU A 141     -15.911  -2.244 -11.620  1.00 10.00      A   
ATOM   1347  CB  LEU A 141     -17.195  -1.679 -12.229  1.00 10.00      A   
ATOM   1348  CG  LEU A 141     -17.293  -1.722 -13.755  1.00 10.00      A   
ATOM   1349  CD1 LEU A 141     -17.451  -3.154 -14.249  1.00 10.00      A   
ATOM   1350  CD2 LEU A 141     -18.445  -0.857 -14.242  1.00 10.00      A   
ATOM   1351  C   LEU A 141     -14.713  -1.399 -12.029  1.00 10.00      A   
ATOM   1352  O   LEU A 141     -14.017  -1.711 -12.995  1.00 10.00      A   
ATOM   1353  N   ASP A 142     -14.469  -0.337 -11.276  1.00 10.00      A   
ATOM   1354  HN  ASP A 142     -15.049  -0.154 -10.505  1.00 10.00      A   
ATOM   1355  CA  ASP A 142     -13.358   0.559 -11.558  1.00 10.00      A   
ATOM   1356  CB  ASP A 142     -13.851   1.773 -12.353  1.00 10.00      A   
ATOM   1357  CG  ASP A 142     -12.759   2.445 -13.167  1.00 10.00      A   
ATOM   1358  OD1 ASP A 142     -11.574   2.068 -13.024  1.00 10.00      A   
ATOM   1359  OD2 ASP A 142     -13.086   3.352 -13.961  1.00 10.00      A   
ATOM   1360  C   ASP A 142     -12.706   1.015 -10.258  1.00 10.00      A   
ATOM   1361  O   ASP A 142     -13.369   1.106  -9.220  1.00 10.00      A   
ATOM   1362  N   CYS A 143     -11.415   1.295 -10.317  1.00 10.00      A   
ATOM   1363  HN  CYS A 143     -10.948   1.213 -11.182  1.00 10.00      A   
ATOM   1364  CA  CYS A 143     -10.671   1.743  -9.149  1.00 10.00      A   
ATOM   1365  CB  CYS A 143      -9.552   0.752  -8.813  1.00 10.00      A   
ATOM   1366  SG  CYS A 143      -9.130   0.656  -7.057  1.00 10.00      A   
ATOM   1367  HG  CYS A 143      -9.550  -0.520  -6.603  1.00 10.00      A   
ATOM   1368  C   CYS A 143     -10.092   3.126  -9.406  1.00 10.00      A   
ATOM   1369  O   CYS A 143      -9.204   3.292 -10.243  1.00 10.00      A   
ATOM   1370  N   ASP A 144     -10.607   4.114  -8.692  1.00 10.00      A   
ATOM   1371  HN  ASP A 144     -11.307   3.915  -8.037  1.00 10.00      A   
ATOM   1372  CA  ASP A 144     -10.154   5.490  -8.852  1.00 10.00      A   
ATOM   1373  CB  ASP A 144     -11.131   6.271  -9.748  1.00 10.00      A   
ATOM   1374  CG  ASP A 144     -11.289   7.737  -9.392  1.00 10.00      A   
ATOM   1375  OD1 ASP A 144     -10.366   8.529  -9.673  1.00 10.00      A   
ATOM   1376  OD2 ASP A 144     -12.364   8.105  -8.863  1.00 10.00      A   
ATOM   1377  C   ASP A 144      -9.922   6.166  -7.500  1.00 10.00      A   
ATOM   1378  O   ASP A 144      -9.089   7.062  -7.384  1.00 10.00      A   
ATOM   1379  N   GLY A 145     -10.636   5.717  -6.474  1.00 10.00      A   
ATOM   1380  HN  GLY A 145     -11.290   5.002  -6.615  1.00 10.00      A   
ATOM   1381  CA  GLY A 145     -10.465   6.288  -5.154  1.00 10.00      A   
ATOM   1382  C   GLY A 145     -11.697   6.129  -4.292  1.00 10.00      A   
ATOM   1383  O   GLY A 145     -12.813   6.046  -4.806  1.00 10.00      A   
ATOM   1384  N   GLY A 146     -11.496   6.087  -2.982  1.00 10.00      A   
ATOM   1385  HN  GLY A 146     -10.580   6.165  -2.636  1.00 10.00      A   
ATOM   1386  CA  GLY A 146     -12.605   5.947  -2.054  1.00 10.00      A   
ATOM   1387  C   GLY A 146     -13.382   4.657  -2.243  1.00 10.00      A   
ATOM   1388  O   GLY A 146     -14.611   4.668  -2.309  1.00 10.00      A   
ATOM   1389  N   PHE A 147     -12.669   3.542  -2.323  1.00 10.00      A   
ATOM   1390  HN  PHE A 147     -11.693   3.590  -2.248  1.00 10.00      A   
ATOM   1391  CA  PHE A 147     -13.310   2.248  -2.508  1.00 10.00      A   
ATOM   1392  CB  PHE A 147     -12.309   1.158  -2.917  1.00 10.00      A   
ATOM   1393  CG  PHE A 147     -11.103   1.021  -2.024  1.00 10.00      A   
ATOM   1394  CD1 PHE A 147     -11.053   0.036  -1.051  1.00 10.00      A   
ATOM   1395  CD2 PHE A 147     -10.015   1.868  -2.169  1.00 10.00      A   
ATOM   1396  CE1 PHE A 147      -9.943  -0.100  -0.238  1.00 10.00      A   
ATOM   1397  CE2 PHE A 147      -8.905   1.738  -1.359  1.00 10.00      A   
ATOM   1398  CZ  PHE A 147      -8.867   0.752  -0.392  1.00 10.00      A   
ATOM   1399  C   PHE A 147     -14.127   1.839  -1.283  1.00 10.00      A   
ATOM   1400  O   PHE A 147     -15.185   1.222  -1.411  1.00 10.00      A   
ATOM   1401  N   ILE A 148     -13.645   2.201  -0.098  1.00 10.00      A   
ATOM   1402  HN  ILE A 148     -12.802   2.703  -0.055  1.00 10.00      A   
ATOM   1403  CA  ILE A 148     -14.348   1.884   1.140  1.00 10.00      A   
ATOM   1404  CB  ILE A 148     -13.459   2.122   2.382  1.00 10.00      A   
ATOM   1405  CG1 ILE A 148     -12.108   1.420   2.227  1.00 10.00      A   
ATOM   1406  CG2 ILE A 148     -14.172   1.648   3.640  1.00 10.00      A   
ATOM   1407  CD1 ILE A 148     -11.109   1.770   3.308  1.00 10.00      A   
ATOM   1408  C   ILE A 148     -15.581   2.774   1.247  1.00 10.00      A   
ATOM   1409  O   ILE A 148     -16.690   2.300   1.496  1.00 10.00      A   
ATOM   1410  N   ASP A 149     -15.361   4.066   1.025  1.00 10.00      A   
ATOM   1411  HN  ASP A 149     -14.442   4.361   0.838  1.00 10.00      A   
ATOM   1412  CA  ASP A 149     -16.414   5.076   1.073  1.00 10.00      A   
ATOM   1413  CB  ASP A 149     -15.865   6.443   0.628  1.00 10.00      A   
ATOM   1414  CG  ASP A 149     -14.541   6.826   1.276  1.00 10.00      A   
ATOM   1415  OD1 ASP A 149     -13.570   6.034   1.185  1.00 10.00      A   
ATOM   1416  OD2 ASP A 149     -14.456   7.929   1.858  1.00 10.00      A   
ATOM   1417  C   ASP A 149     -17.573   4.681   0.165  1.00 10.00      A   
ATOM   1418  O   ASP A 149     -18.733   4.680   0.584  1.00 10.00      A   
ATOM   1419  N   ALA A 150     -17.247   4.338  -1.080  1.00 10.00      A   
ATOM   1420  HN  ALA A 150     -16.302   4.380  -1.355  1.00 10.00      A   
ATOM   1421  CA  ALA A 150     -18.249   3.926  -2.053  1.00 10.00      A   
ATOM   1422  CB  ALA A 150     -17.599   3.660  -3.403  1.00 10.00      A   
ATOM   1423  C   ALA A 150     -19.004   2.690  -1.575  1.00 10.00      A   
ATOM   1424  O   ALA A 150     -20.228   2.615  -1.696  1.00 10.00      A   
ATOM   1425  N   SER A 151     -18.273   1.731  -1.012  1.00 10.00      A   
ATOM   1426  HN  SER A 151     -17.304   1.857  -0.923  1.00 10.00      A   
ATOM   1427  CA  SER A 151     -18.875   0.501  -0.516  1.00 10.00      A   
ATOM   1428  CB  SER A 151     -17.798  -0.505  -0.106  1.00 10.00      A   
ATOM   1429  OG  SER A 151     -16.968  -0.830  -1.209  1.00 10.00      A   
ATOM   1430  HG  SER A 151     -16.254  -0.180  -1.275  1.00 10.00      A   
ATOM   1431  C   SER A 151     -19.837   0.775   0.638  1.00 10.00      A   
ATOM   1432  O   SER A 151     -20.902   0.161   0.717  1.00 10.00      A   
ATOM   1433  N   CYS A 152     -19.471   1.716   1.511  1.00 10.00      A   
ATOM   1434  HN  CYS A 152     -18.608   2.173   1.390  1.00 10.00      A   
ATOM   1435  CA  CYS A 152     -20.310   2.078   2.655  1.00 10.00      A   
ATOM   1436  C   CYS A 152     -21.699   2.498   2.186  1.00 10.00      A   
ATOM   1437  O   CYS A 152     -22.715   2.141   2.789  1.00 10.00      A   
ATOM   1438  CB  CYS A 152     -19.680   3.234   3.440  1.00 10.00      A   
ATOM   1439  SG  CYS A 152     -18.132   2.833   4.310  1.00 10.00      A   
ATOM   1440  N   ILE A 153     -21.730   3.256   1.101  1.00 10.00      A   
ATOM   1441  HN  ILE A 153     -20.883   3.495   0.664  1.00 10.00      A   
ATOM   1442  CA  ILE A 153     -22.977   3.740   0.537  1.00 10.00      A   
ATOM   1443  CB  ILE A 153     -22.728   4.953  -0.381  1.00 10.00      A   
ATOM   1444  CG1 ILE A 153     -21.939   6.025   0.375  1.00 10.00      A   
ATOM   1445  CG2 ILE A 153     -24.044   5.520  -0.890  1.00 10.00      A   
ATOM   1446  CD1 ILE A 153     -21.313   7.071  -0.518  1.00 10.00      A   
ATOM   1447  C   ILE A 153     -23.682   2.637  -0.249  1.00 10.00      A   
ATOM   1448  O   ILE A 153     -24.889   2.446  -0.114  1.00 10.00      A   
ATOM   1449  N   ALA A 154     -22.910   1.906  -1.048  1.00 10.00      A   
ATOM   1450  HN  ALA A 154     -21.948   2.105  -1.092  1.00 10.00      A   
ATOM   1451  CA  ALA A 154     -23.442   0.825  -1.874  1.00 10.00      A   
ATOM   1452  CB  ALA A 154     -22.332   0.196  -2.705  1.00 10.00      A   
ATOM   1453  C   ALA A 154     -24.167  -0.241  -1.056  1.00 10.00      A   
ATOM   1454  O   ALA A 154     -25.315  -0.578  -1.347  1.00 10.00      A   
ATOM   1455  N   VAL A 155     -23.502  -0.753  -0.027  1.00 10.00      A   
ATOM   1456  HN  VAL A 155     -22.598  -0.419   0.176  1.00 10.00      A   
ATOM   1457  CA  VAL A 155     -24.083  -1.793   0.819  1.00 10.00      A   
ATOM   1458  CB  VAL A 155     -23.085  -2.282   1.894  1.00 10.00      A   
ATOM   1459  CG1 VAL A 155     -23.734  -3.309   2.807  1.00 10.00      A   
ATOM   1460  CG2 VAL A 155     -21.848  -2.876   1.236  1.00 10.00      A   
ATOM   1461  C   VAL A 155     -25.381  -1.322   1.479  1.00 10.00      A   
ATOM   1462  O   VAL A 155     -26.392  -2.030   1.466  1.00 10.00      A   
ATOM   1463  N   MET A 156     -25.354  -0.114   2.027  1.00 10.00      A   
ATOM   1464  HN  MET A 156     -24.529   0.413   1.978  1.00 10.00      A   
ATOM   1465  CA  MET A 156     -26.523   0.449   2.696  1.00 10.00      A   
ATOM   1466  CB  MET A 156     -26.162   1.723   3.462  1.00 10.00      A   
ATOM   1467  CG  MET A 156     -25.601   1.471   4.853  1.00 10.00      A   
ATOM   1468  SD  MET A 156     -26.715   0.500   5.892  1.00 10.00      A   
ATOM   1469  CE  MET A 156     -28.206   1.494   5.821  1.00 10.00      A   
ATOM   1470  C   MET A 156     -27.667   0.715   1.722  1.00 10.00      A   
ATOM   1471  O   MET A 156     -28.820   0.383   2.002  1.00 10.00      A   
ATOM   1472  N   ALA A 157     -27.345   1.300   0.574  1.00 10.00      A   
ATOM   1473  HN  ALA A 157     -26.408   1.541   0.401  1.00 10.00      A   
ATOM   1474  CA  ALA A 157     -28.352   1.597  -0.435  1.00 10.00      A   
ATOM   1475  CB  ALA A 157     -27.751   2.410  -1.571  1.00 10.00      A   
ATOM   1476  C   ALA A 157     -28.980   0.310  -0.960  1.00 10.00      A   
ATOM   1477  O   ALA A 157     -30.170   0.271  -1.272  1.00 10.00      A   
ATOM   1478  N   GLY A 158     -28.176  -0.742  -1.043  1.00 10.00      A   
ATOM   1479  HN  GLY A 158     -27.230  -0.645  -0.793  1.00 10.00      A   
ATOM   1480  CA  GLY A 158     -28.669  -2.019  -1.510  1.00 10.00      A   
ATOM   1481  C   GLY A 158     -29.675  -2.609  -0.546  1.00 10.00      A   
ATOM   1482  O   GLY A 158     -30.706  -3.136  -0.961  1.00 10.00      A   
ATOM   1483  N   LEU A 159     -29.384  -2.497   0.746  1.00 10.00      A   
ATOM   1484  HN  LEU A 159     -28.548  -2.052   1.009  1.00 10.00      A   
ATOM   1485  CA  LEU A 159     -30.268  -3.015   1.783  1.00 10.00      A   
ATOM   1486  CB  LEU A 159     -29.586  -2.957   3.153  1.00 10.00      A   
ATOM   1487  CG  LEU A 159     -28.443  -3.948   3.382  1.00 10.00      A   
ATOM   1488  CD1 LEU A 159     -27.723  -3.635   4.686  1.00 10.00      A   
ATOM   1489  CD2 LEU A 159     -28.969  -5.375   3.385  1.00 10.00      A   
ATOM   1490  C   LEU A 159     -31.573  -2.230   1.821  1.00 10.00      A   
ATOM   1491  O   LEU A 159     -32.633  -2.781   2.113  1.00 10.00      A   
ATOM   1492  N   MET A 160     -31.490  -0.943   1.509  1.00 10.00      A   
ATOM   1493  HN  MET A 160     -30.612  -0.563   1.278  1.00 10.00      A   
ATOM   1494  CA  MET A 160     -32.666  -0.078   1.505  1.00 10.00      A   
ATOM   1495  CB  MET A 160     -32.268   1.387   1.708  1.00 10.00      A   
ATOM   1496  CG  MET A 160     -31.743   1.700   3.102  1.00 10.00      A   
ATOM   1497  SD  MET A 160     -31.269   3.430   3.310  1.00 10.00      A   
ATOM   1498  CE  MET A 160     -32.855   4.246   3.141  1.00 10.00      A   
ATOM   1499  C   MET A 160     -33.465  -0.244   0.214  1.00 10.00      A   
ATOM   1500  O   MET A 160     -34.572   0.274   0.083  1.00 10.00      A   
ATOM   1501  N   HIS A 161     -32.892  -0.966  -0.737  1.00 10.00      A   
ATOM   1502  HN  HIS A 161     -31.998  -1.341  -0.577  1.00 10.00      A   
ATOM   1503  CA  HIS A 161     -33.544  -1.217  -2.016  1.00 10.00      A   
ATOM   1504  CB  HIS A 161     -32.677  -0.688  -3.171  1.00 10.00      A   
ATOM   1505  CG  HIS A 161     -33.345  -0.698  -4.520  1.00 10.00      A   
ATOM   1506  ND1 HIS A 161     -34.490   0.019  -4.803  1.00 10.00      A   
ATOM   1507  HD1 HIS A 161     -34.981   0.594  -4.171  1.00 10.00      A   
ATOM   1508  CD2 HIS A 161     -33.017  -1.345  -5.668  1.00 10.00      A   
ATOM   1509  CE1 HIS A 161     -34.838  -0.188  -6.063  1.00 10.00      A   
ATOM   1510  NE2 HIS A 161     -33.960  -1.011  -6.607  1.00 10.00      A   
ATOM   1511  HE2 HIS A 161     -33.981  -1.330  -7.538  1.00 10.00      A   
ATOM   1512  C   HIS A 161     -33.802  -2.712  -2.173  1.00 10.00      A   
ATOM   1513  O   HIS A 161     -34.026  -3.210  -3.277  1.00 10.00      A   
ATOM   1514  N   PHE A 162     -33.772  -3.426  -1.057  1.00 10.00      A   
ATOM   1515  HN  PHE A 162     -33.597  -2.976  -0.203  1.00 10.00      A   
ATOM   1516  CA  PHE A 162     -33.991  -4.861  -1.071  1.00 10.00      A   
ATOM   1517  CB  PHE A 162     -32.771  -5.598  -0.519  1.00 10.00      A   
ATOM   1518  CG  PHE A 162     -32.839  -7.083  -0.704  1.00 10.00      A   
ATOM   1519  CD1 PHE A 162     -32.815  -7.635  -1.970  1.00 10.00      A   
ATOM   1520  CD2 PHE A 162     -32.933  -7.926   0.387  1.00 10.00      A   
ATOM   1521  CE1 PHE A 162     -32.883  -9.000  -2.150  1.00 10.00      A   
ATOM   1522  CE2 PHE A 162     -33.002  -9.293   0.217  1.00 10.00      A   
ATOM   1523  CZ  PHE A 162     -32.978  -9.830  -1.054  1.00 10.00      A   
ATOM   1524  C   PHE A 162     -35.241  -5.250  -0.293  1.00 10.00      A   
ATOM   1525  O   PHE A 162     -35.532  -4.687   0.764  1.00 10.00      A   
ATOM   1526  N   LYS A 163     -35.975  -6.211  -0.832  1.00 10.00      A   
ATOM   1527  HN  LYS A 163     -35.683  -6.616  -1.675  1.00 10.00      A   
ATOM   1528  CA  LYS A 163     -37.191  -6.703  -0.206  1.00 10.00      A   
ATOM   1529  CB  LYS A 163     -38.429  -6.125  -0.904  1.00 10.00      A   
ATOM   1530  CG  LYS A 163     -38.623  -4.626  -0.715  1.00 10.00      A   
ATOM   1531  CD  LYS A 163     -39.925  -4.145  -1.343  1.00 10.00      A   
ATOM   1532  CE  LYS A 163     -40.139  -2.656  -1.109  1.00 10.00      A   
ATOM   1533  NZ  LYS A 163     -41.446  -2.186  -1.640  1.00 10.00      A   
ATOM   1534  HZ1 LYS A 163     -41.508  -2.376  -2.660  1.00 10.00      A   
ATOM   1535  HZ2 LYS A 163     -41.548  -1.161  -1.485  1.00 10.00      A   
ATOM   1536  HZ3 LYS A 163     -42.228  -2.676  -1.159  1.00 10.00      A   
ATOM   1537  C   LYS A 163     -37.216  -8.227  -0.264  1.00 10.00      A   
ATOM   1538  O   LYS A 163     -36.998  -8.818  -1.324  1.00 10.00      A   
ATOM   1539  N   LYS A 164     -37.478  -8.856   0.873  1.00 10.00      A   
ATOM   1540  HN  LYS A 164     -37.672  -8.326   1.677  1.00 10.00      A   
ATOM   1541  CA  LYS A 164     -37.522 -10.312   0.961  1.00 10.00      A   
ATOM   1542  CB  LYS A 164     -36.994 -10.780   2.324  1.00 10.00      A   
ATOM   1543  CG  LYS A 164     -37.602 -10.050   3.514  1.00 10.00      A   
ATOM   1544  CD  LYS A 164     -37.126 -10.632   4.834  1.00 10.00      A   
ATOM   1545  CE  LYS A 164     -37.578  -9.770   6.002  1.00 10.00      A   
ATOM   1546  NZ  LYS A 164     -38.090 -10.582   7.135  1.00 10.00      A   
ATOM   1547  HZ1 LYS A 164     -38.924 -11.128   6.837  1.00 10.00      A   
ATOM   1548  HZ2 LYS A 164     -38.362  -9.960   7.925  1.00 10.00      A   
ATOM   1549  HZ3 LYS A 164     -37.360 -11.242   7.465  1.00 10.00      A   
ATOM   1550  C   LYS A 164     -38.943 -10.828   0.738  1.00 10.00      A   
ATOM   1551  O   LYS A 164     -39.907 -10.195   1.162  1.00 10.00      A   
ATOM   1552  N   PRO A 165     -39.084 -11.976   0.057  1.00 10.00      A   
ATOM   1553  CA  PRO A 165     -40.394 -12.583  -0.233  1.00 10.00      A   
ATOM   1554  CB  PRO A 165     -40.031 -13.924  -0.876  1.00 10.00      A   
ATOM   1555  CG  PRO A 165     -38.672 -13.712  -1.443  1.00 10.00      A   
ATOM   1556  CD  PRO A 165     -37.976 -12.773  -0.500  1.00 10.00      A   
ATOM   1557  C   PRO A 165     -41.243 -12.817   1.020  1.00 10.00      A   
ATOM   1558  O   PRO A 165     -40.718 -13.031   2.118  1.00 10.00      A   
ATOM   1559  N   ASP A 166     -42.559 -12.772   0.839  1.00 10.00      A   
ATOM   1560  HN  ASP A 166     -42.905 -12.605  -0.062  1.00 10.00      A   
ATOM   1561  CA  ASP A 166     -43.504 -12.979   1.933  1.00 10.00      A   
ATOM   1562  CB  ASP A 166     -44.917 -12.569   1.505  1.00 10.00      A   
ATOM   1563  CG  ASP A 166     -45.941 -12.760   2.607  1.00 10.00      A   
ATOM   1564  OD1 ASP A 166     -45.898 -12.005   3.600  1.00 10.00      A   
ATOM   1565  OD2 ASP A 166     -46.801 -13.657   2.476  1.00 10.00      A   
ATOM   1566  C   ASP A 166     -43.497 -14.438   2.372  1.00 10.00      A   
ATOM   1567  O   ASP A 166     -43.491 -15.347   1.538  1.00 10.00      A   
ATOM   1568  N   ILE A 167     -43.508 -14.663   3.677  1.00 10.00      A   
ATOM   1569  HN  ILE A 167     -43.550 -13.903   4.296  1.00 10.00      A   
ATOM   1570  CA  ILE A 167     -43.472 -16.015   4.214  1.00 10.00      A   
ATOM   1571  CB  ILE A 167     -42.088 -16.329   4.832  1.00 10.00      A   
ATOM   1572  CG1 ILE A 167     -41.061 -16.613   3.731  1.00 10.00      A   
ATOM   1573  CG2 ILE A 167     -42.163 -17.488   5.820  1.00 10.00      A   
ATOM   1574  CD1 ILE A 167     -39.669 -16.903   4.249  1.00 10.00      A   
ATOM   1575  C   ILE A 167     -44.563 -16.255   5.255  1.00 10.00      A   
ATOM   1576  O   ILE A 167     -44.748 -15.460   6.178  1.00 10.00      A   
ATOM   1577  N   THR A 168     -45.281 -17.354   5.088  1.00 10.00      A   
ATOM   1578  HN  THR A 168     -45.103 -17.922   4.306  1.00 10.00      A   
ATOM   1579  CA  THR A 168     -46.325 -17.749   6.016  1.00 10.00      A   
ATOM   1580  CB  THR A 168     -47.606 -18.168   5.267  1.00 10.00      A   
ATOM   1581  OG1 THR A 168     -48.027 -17.101   4.406  1.00 10.00      A   
ATOM   1582  HG1 THR A 168     -47.996 -16.269   4.894  1.00 10.00      A   
ATOM   1583  CG2 THR A 168     -48.726 -18.496   6.244  1.00 10.00      A   
ATOM   1584  C   THR A 168     -45.811 -18.924   6.843  1.00 10.00      A   
ATOM   1585  O   THR A 168     -45.516 -19.991   6.302  1.00 10.00      A   
ATOM   1586  N   VAL A 169     -45.673 -18.720   8.143  1.00 10.00      A   
ATOM   1587  HN  VAL A 169     -45.926 -17.852   8.523  1.00 10.00      A   
ATOM   1588  CA  VAL A 169     -45.168 -19.763   9.023  1.00 10.00      A   
ATOM   1589  CB  VAL A 169     -44.340 -19.183  10.188  1.00 10.00      A   
ATOM   1590  CG1 VAL A 169     -43.682 -20.300  10.984  1.00 10.00      A   
ATOM   1591  CG2 VAL A 169     -43.294 -18.206   9.672  1.00 10.00      A   
ATOM   1592  C   VAL A 169     -46.293 -20.619   9.586  1.00 10.00      A   
ATOM   1593  O   VAL A 169     -47.162 -20.132  10.308  1.00 10.00      A   
ATOM   1594  N   HIS A 170     -46.272 -21.895   9.240  1.00 10.00      A   
ATOM   1595  HN  HIS A 170     -45.552 -22.218   8.650  1.00 10.00      A   
ATOM   1596  CA  HIS A 170     -47.267 -22.840   9.717  1.00 10.00      A   
ATOM   1597  CB  HIS A 170     -48.105 -23.388   8.558  1.00 10.00      A   
ATOM   1598  CG  HIS A 170     -49.198 -22.469   8.097  1.00 10.00      A   
ATOM   1599  ND1 HIS A 170     -49.738 -21.473   8.887  1.00 10.00      A   
ATOM   1600  HD1 HIS A 170     -49.467 -21.254   9.809  1.00 10.00      A   
ATOM   1601  CD2 HIS A 170     -49.860 -22.408   6.918  1.00 10.00      A   
ATOM   1602  CE1 HIS A 170     -50.683 -20.845   8.212  1.00 10.00      A   
ATOM   1603  NE2 HIS A 170     -50.774 -21.394   7.017  1.00 10.00      A   
ATOM   1604  HE2 HIS A 170     -51.410 -21.126   6.314  1.00 10.00      A   
ATOM   1605  C   HIS A 170     -46.569 -23.977  10.444  1.00 10.00      A   
ATOM   1606  O   HIS A 170     -46.091 -24.925   9.816  1.00 10.00      A   
ATOM   1607  N   GLY A 171     -46.500 -23.866  11.764  1.00 10.00      A   
ATOM   1608  HN  GLY A 171     -46.906 -23.086  12.202  1.00 10.00      A   
ATOM   1609  CA  GLY A 171     -45.836 -24.874  12.561  1.00 10.00      A   
ATOM   1610  C   GLY A 171     -44.346 -24.849  12.320  1.00 10.00      A   
ATOM   1611  O   GLY A 171     -43.630 -24.023  12.888  1.00 10.00      A   
ATOM   1612  N   GLU A 172     -43.886 -25.733  11.456  1.00 10.00      A   
ATOM   1613  HN  GLU A 172     -44.514 -26.358  11.035  1.00 10.00      A   
ATOM   1614  CA  GLU A 172     -42.477 -25.808  11.119  1.00 10.00      A   
ATOM   1615  CB  GLU A 172     -41.868 -27.108  11.644  1.00 10.00      A   
ATOM   1616  CG  GLU A 172     -40.449 -26.957  12.168  1.00 10.00      A   
ATOM   1617  CD  GLU A 172     -39.820 -28.285  12.524  1.00 10.00      A   
ATOM   1618  OE1 GLU A 172     -39.182 -28.900  11.642  1.00 10.00      A   
ATOM   1619  OE2 GLU A 172     -39.956 -28.723  13.684  1.00 10.00      A   
ATOM   1620  C   GLU A 172     -42.295 -25.707   9.610  1.00 10.00      A   
ATOM   1621  O   GLU A 172     -41.177 -25.778   9.101  1.00 10.00      A   
ATOM   1622  N   GLN A 173     -43.402 -25.527   8.898  1.00 10.00      A   
ATOM   1623  HN  GLN A 173     -44.265 -25.444   9.359  1.00 10.00      A   
ATOM   1624  CA  GLN A 173     -43.359 -25.418   7.452  1.00 10.00      A   
ATOM   1625  CB  GLN A 173     -44.500 -26.206   6.798  1.00 10.00      A   
ATOM   1626  CG  GLN A 173     -44.559 -26.085   5.278  1.00 10.00      A   
ATOM   1627  CD  GLN A 173     -43.359 -26.695   4.569  1.00 10.00      A   
ATOM   1628  OE1 GLN A 173     -42.248 -26.738   5.102  1.00 10.00      A   
ATOM   1629  NE2 GLN A 173     -43.573 -27.162   3.349  1.00 10.00      A   
ATOM   1630 HE21 GLN A 173     -44.478 -27.087   2.977  1.00 10.00      A   
ATOM   1631 HE22 GLN A 173     -42.819 -27.566   2.869  1.00 10.00      A   
ATOM   1632  C   GLN A 173     -43.384 -23.957   7.019  1.00 10.00      A   
ATOM   1633  O   GLN A 173     -44.235 -23.174   7.459  1.00 10.00      A   
ATOM   1634  N   ILE A 174     -42.436 -23.596   6.169  1.00 10.00      A   
ATOM   1635  HN  ILE A 174     -41.786 -24.266   5.869  1.00 10.00      A   
ATOM   1636  CA  ILE A 174     -42.323 -22.238   5.670  1.00 10.00      A   
ATOM   1637  CB  ILE A 174     -40.842 -21.819   5.545  1.00 10.00      A   
ATOM   1638  CG1 ILE A 174     -40.181 -21.784   6.926  1.00 10.00      A   
ATOM   1639  CG2 ILE A 174     -40.705 -20.471   4.850  1.00 10.00      A   
ATOM   1640  CD1 ILE A 174     -38.701 -21.479   6.888  1.00 10.00      A   
ATOM   1641  C   ILE A 174     -43.008 -22.097   4.315  1.00 10.00      A   
ATOM   1642  O   ILE A 174     -42.545 -22.644   3.310  1.00 10.00      A   
ATOM   1643  N   ILE A 175     -44.122 -21.379   4.300  1.00 10.00      A   
ATOM   1644  HN  ILE A 175     -44.454 -20.989   5.141  1.00 10.00      A   
ATOM   1645  CA  ILE A 175     -44.863 -21.148   3.072  1.00 10.00      A   
ATOM   1646  CB  ILE A 175     -46.378 -21.011   3.334  1.00 10.00      A   
ATOM   1647  CG1 ILE A 175     -46.914 -22.237   4.079  1.00 10.00      A   
ATOM   1648  CG2 ILE A 175     -47.138 -20.798   2.034  1.00 10.00      A   
ATOM   1649  CD1 ILE A 175     -46.733 -23.545   3.340  1.00 10.00      A   
ATOM   1650  C   ILE A 175     -44.348 -19.878   2.406  1.00 10.00      A   
ATOM   1651  O   ILE A 175     -44.724 -18.770   2.786  1.00 10.00      A   
ATOM   1652  N   VAL A 176     -43.467 -20.046   1.433  1.00 10.00      A   
ATOM   1653  HN  VAL A 176     -43.205 -20.955   1.177  1.00 10.00      A   
ATOM   1654  CA  VAL A 176     -42.888 -18.914   0.723  1.00 10.00      A   
ATOM   1655  CB  VAL A 176     -41.508 -19.263   0.120  1.00 10.00      A   
ATOM   1656  CG1 VAL A 176     -40.801 -18.006  -0.370  1.00 10.00      A   
ATOM   1657  CG2 VAL A 176     -40.646 -20.002   1.130  1.00 10.00      A   
ATOM   1658  C   VAL A 176     -43.815 -18.460  -0.397  1.00 10.00      A   
ATOM   1659  O   VAL A 176     -44.191 -19.254  -1.261  1.00 10.00      A   
ATOM   1660  N   HIS A 177     -44.198 -17.195  -0.368  1.00 10.00      A   
ATOM   1661  HN  HIS A 177     -43.876 -16.608   0.360  1.00 10.00      A   
ATOM   1662  CA  HIS A 177     -45.068 -16.640  -1.393  1.00 10.00      A   
ATOM   1663  CB  HIS A 177     -46.150 -15.747  -0.780  1.00 10.00      A   
ATOM   1664  CG  HIS A 177     -47.177 -16.484   0.021  1.00 10.00      A   
ATOM   1665  ND1 HIS A 177     -48.119 -17.323  -0.542  1.00 10.00      A   
ATOM   1666  HD1 HIS A 177     -48.202 -17.536  -1.499  1.00 10.00      A   
ATOM   1667  CD2 HIS A 177     -47.415 -16.497   1.354  1.00 10.00      A   
ATOM   1668  CE1 HIS A 177     -48.895 -17.811   0.409  1.00 10.00      A   
ATOM   1669  NE2 HIS A 177     -48.487 -17.325   1.565  1.00 10.00      A   
ATOM   1670  HE2 HIS A 177     -48.901 -17.517   2.441  1.00 10.00      A   
ATOM   1671  C   HIS A 177     -44.244 -15.850  -2.398  1.00 10.00      A   
ATOM   1672  O   HIS A 177     -43.637 -14.838  -2.050  1.00 10.00      A   
ATOM   1673  N   PRO A 178     -44.206 -16.310  -3.655  1.00 10.00      A   
ATOM   1674  CA  PRO A 178     -43.439 -15.649  -4.719  1.00 10.00      A   
ATOM   1675  CB  PRO A 178     -43.743 -16.496  -5.960  1.00 10.00      A   
ATOM   1676  CG  PRO A 178     -44.199 -17.810  -5.427  1.00 10.00      A   
ATOM   1677  CD  PRO A 178     -44.908 -17.507  -4.143  1.00 10.00      A   
ATOM   1678  C   PRO A 178     -43.898 -14.213  -4.948  1.00 10.00      A   
ATOM   1679  O   PRO A 178     -45.019 -13.842  -4.585  1.00 10.00      A   
ATOM   1680  N   VAL A 179     -43.032 -13.414  -5.562  1.00 10.00      A   
ATOM   1681  HN  VAL A 179     -42.154 -13.775  -5.824  1.00 10.00      A   
ATOM   1682  CA  VAL A 179     -43.343 -12.014  -5.846  1.00 10.00      A   
ATOM   1683  CB  VAL A 179     -42.131 -11.254  -6.428  1.00 10.00      A   
ATOM   1684  CG1 VAL A 179     -41.029 -11.135  -5.388  1.00 10.00      A   
ATOM   1685  CG2 VAL A 179     -41.614 -11.937  -7.684  1.00 10.00      A   
ATOM   1686  C   VAL A 179     -44.543 -11.879  -6.786  1.00 10.00      A   
ATOM   1687  O   VAL A 179     -45.198 -10.841  -6.826  1.00 10.00      A   
ATOM   1688  N   ASN A 180     -44.834 -12.940  -7.535  1.00 10.00      A   
ATOM   1689  HN  ASN A 180     -44.271 -13.739  -7.471  1.00 10.00      A   
ATOM   1690  CA  ASN A 180     -45.967 -12.939  -8.455  1.00 10.00      A   
ATOM   1691  CB  ASN A 180     -45.783 -14.000  -9.543  1.00 10.00      A   
ATOM   1692  CG  ASN A 180     -44.825 -13.571 -10.634  1.00 10.00      A   
ATOM   1693  OD1 ASN A 180     -44.708 -12.387 -10.952  1.00 10.00      A   
ATOM   1694  ND2 ASN A 180     -44.129 -14.534 -11.219  1.00 10.00      A   
ATOM   1695 HD21 ASN A 180     -44.271 -15.457 -10.917  1.00 10.00      A   
ATOM   1696 HD22 ASN A 180     -43.502 -14.287 -11.929  1.00 10.00      A   
ATOM   1697  C   ASN A 180     -47.262 -13.201  -7.699  1.00 10.00      A   
ATOM   1698  O   ASN A 180     -48.357 -13.049  -8.241  1.00 10.00      A   
ATOM   1699  N   GLU A 181     -47.126 -13.592  -6.439  1.00 10.00      A   
ATOM   1700  HN  GLU A 181     -46.223 -13.675  -6.063  1.00 10.00      A   
ATOM   1701  CA  GLU A 181     -48.272 -13.883  -5.592  1.00 10.00      A   
ATOM   1702  CB  GLU A 181     -48.045 -15.200  -4.843  1.00 10.00      A   
ATOM   1703  CG  GLU A 181     -49.248 -15.684  -4.052  1.00 10.00      A   
ATOM   1704  CD  GLU A 181     -50.276 -16.351  -4.936  1.00 10.00      A   
ATOM   1705  OE1 GLU A 181     -50.172 -17.575  -5.149  1.00 10.00      A   
ATOM   1706  OE2 GLU A 181     -51.187 -15.652  -5.429  1.00 10.00      A   
ATOM   1707  C   GLU A 181     -48.484 -12.761  -4.585  1.00 10.00      A   
ATOM   1708  O   GLU A 181     -49.580 -12.208  -4.468  1.00 10.00      A   
ATOM   1709  N   ARG A 182     -47.419 -12.426  -3.869  1.00 10.00      A   
ATOM   1710  HN  ARG A 182     -46.565 -12.880  -4.043  1.00 10.00      A   
ATOM   1711  CA  ARG A 182     -47.468 -11.385  -2.858  1.00 10.00      A   
ATOM   1712  CB  ARG A 182     -47.536 -12.002  -1.459  1.00 10.00      A   
ATOM   1713  CG  ARG A 182     -48.931 -12.413  -1.018  1.00 10.00      A   
ATOM   1714  CD  ARG A 182     -48.887 -13.070   0.350  1.00 10.00      A   
ATOM   1715  NE  ARG A 182     -50.209 -13.190   0.954  1.00 10.00      A   
ATOM   1716  HE  ARG A 182     -50.985 -13.149   0.351  1.00 10.00      A   
ATOM   1717  CZ  ARG A 182     -50.420 -13.359   2.260  1.00 10.00      A   
ATOM   1718  NH1 ARG A 182     -49.397 -13.434   3.107  1.00 10.00      A   
ATOM   1719 HH11 ARG A 182     -49.572 -13.561   4.125  1.00 10.00      A   
ATOM   1720 HH12 ARG A 182     -48.403 -13.371   2.754  1.00 10.00      A   
ATOM   1721  NH2 ARG A 182     -51.662 -13.458   2.719  1.00 10.00      A   
ATOM   1722 HH21 ARG A 182     -51.836 -13.586   3.740  1.00 10.00      A   
ATOM   1723 HH22 ARG A 182     -52.470 -13.407   2.062  1.00 10.00      A   
ATOM   1724  C   ARG A 182     -46.251 -10.477  -2.964  1.00 10.00      A   
ATOM   1725  O   ARG A 182     -45.174 -10.916  -3.379  1.00 10.00      A   
ATOM   1726  N   GLU A 183     -46.433  -9.215  -2.596  1.00 10.00      A   
ATOM   1727  HN  GLU A 183     -47.317  -8.932  -2.288  1.00 10.00      A   
ATOM   1728  CA  GLU A 183     -45.354  -8.238  -2.636  1.00 10.00      A   
ATOM   1729  CB  GLU A 183     -45.902  -6.816  -2.517  1.00 10.00      A   
ATOM   1730  CG  GLU A 183     -46.887  -6.426  -3.604  1.00 10.00      A   
ATOM   1731  CD  GLU A 183     -47.105  -4.930  -3.665  1.00 10.00      A   
ATOM   1732  OE1 GLU A 183     -48.033  -4.425  -2.993  1.00 10.00      A   
ATOM   1733  OE2 GLU A 183     -46.345  -4.248  -4.382  1.00 10.00      A   
ATOM   1734  C   GLU A 183     -44.357  -8.498  -1.510  1.00 10.00      A   
ATOM   1735  O   GLU A 183     -44.749  -8.693  -0.352  1.00 10.00      A   
ATOM   1736  N   PRO A 184     -43.058  -8.497  -1.839  1.00 10.00      A   
ATOM   1737  CA  PRO A 184     -41.986  -8.733  -0.867  1.00 10.00      A   
ATOM   1738  CB  PRO A 184     -40.706  -8.644  -1.707  1.00 10.00      A   
ATOM   1739  CG  PRO A 184     -41.101  -7.907  -2.939  1.00 10.00      A   
ATOM   1740  CD  PRO A 184     -42.533  -8.270  -3.194  1.00 10.00      A   
ATOM   1741  C   PRO A 184     -41.975  -7.686   0.249  1.00 10.00      A   
ATOM   1742  O   PRO A 184     -42.423  -6.553   0.060  1.00 10.00      A   
ATOM   1743  N   VAL A 185     -41.453  -8.076   1.401  1.00 10.00      A   
ATOM   1744  HN  VAL A 185     -41.077  -8.986   1.468  1.00 10.00      A   
ATOM   1745  CA  VAL A 185     -41.386  -7.203   2.566  1.00 10.00      A   
ATOM   1746  CB  VAL A 185     -41.662  -8.000   3.864  1.00 10.00      A   
ATOM   1747  CG1 VAL A 185     -42.023  -7.069   5.011  1.00 10.00      A   
ATOM   1748  CG2 VAL A 185     -42.757  -9.036   3.646  1.00 10.00      A   
ATOM   1749  C   VAL A 185     -40.003  -6.558   2.668  1.00 10.00      A   
ATOM   1750  O   VAL A 185     -38.985  -7.241   2.540  1.00 10.00      A   
ATOM   1751  N   PRO A 186     -39.946  -5.234   2.889  1.00 10.00      A   
ATOM   1752  CA  PRO A 186     -38.677  -4.502   3.010  1.00 10.00      A   
ATOM   1753  CB  PRO A 186     -39.117  -3.040   3.151  1.00 10.00      A   
ATOM   1754  CG  PRO A 186     -40.517  -3.113   3.653  1.00 10.00      A   
ATOM   1755  CD  PRO A 186     -41.111  -4.343   3.034  1.00 10.00      A   
ATOM   1756  C   PRO A 186     -37.874  -4.929   4.238  1.00 10.00      A   
ATOM   1757  O   PRO A 186     -38.438  -5.378   5.239  1.00 10.00      A   
ATOM   1758  N   LEU A 187     -36.556  -4.792   4.152  1.00 10.00      A   
ATOM   1759  HN  LEU A 187     -36.166  -4.433   3.328  1.00 10.00      A   
ATOM   1760  CA  LEU A 187     -35.673  -5.158   5.253  1.00 10.00      A   
ATOM   1761  CB  LEU A 187     -34.253  -5.429   4.744  1.00 10.00      A   
ATOM   1762  CG  LEU A 187     -33.922  -6.883   4.396  1.00 10.00      A   
ATOM   1763  CD1 LEU A 187     -34.852  -7.410   3.316  1.00 10.00      A   
ATOM   1764  CD2 LEU A 187     -32.471  -7.011   3.962  1.00 10.00      A   
ATOM   1765  C   LEU A 187     -35.660  -4.071   6.319  1.00 10.00      A   
ATOM   1766  O   LEU A 187     -35.755  -2.882   6.004  1.00 10.00      A   
ATOM   1767  N   GLY A 188     -35.518  -4.483   7.570  1.00 10.00      A   
ATOM   1768  HN  GLY A 188     -35.391  -5.440   7.750  1.00 10.00      A   
ATOM   1769  CA  GLY A 188     -35.519  -3.541   8.669  1.00 10.00      A   
ATOM   1770  C   GLY A 188     -34.190  -2.847   8.859  1.00 10.00      A   
ATOM   1771  O   GLY A 188     -33.196  -3.475   9.230  1.00 10.00      A   
ATOM   1772  N   ILE A 189     -34.170  -1.547   8.606  1.00 10.00      A   
ATOM   1773  HN  ILE A 189     -34.995  -1.107   8.307  1.00 10.00      A   
ATOM   1774  CA  ILE A 189     -32.958  -0.755   8.758  1.00 10.00      A   
ATOM   1775  CB  ILE A 189     -32.886   0.375   7.710  1.00 10.00      A   
ATOM   1776  CG1 ILE A 189     -33.226  -0.150   6.307  1.00 10.00      A   
ATOM   1777  CG2 ILE A 189     -31.517   1.046   7.728  1.00 10.00      A   
ATOM   1778  CD1 ILE A 189     -32.261  -1.189   5.773  1.00 10.00      A   
ATOM   1779  C   ILE A 189     -32.919  -0.136  10.152  1.00 10.00      A   
ATOM   1780  O   ILE A 189     -33.855   0.557  10.555  1.00 10.00      A   
ATOM   1781  N   LEU A 190     -31.849  -0.396  10.891  1.00 10.00      A   
ATOM   1782  HN  LEU A 190     -31.133  -0.961  10.521  1.00 10.00      A   
ATOM   1783  CA  LEU A 190     -31.710   0.141  12.237  1.00 10.00      A   
ATOM   1784  CB  LEU A 190     -30.873  -0.796  13.112  1.00 10.00      A   
ATOM   1785  CG  LEU A 190     -31.468  -2.182  13.380  1.00 10.00      A   
ATOM   1786  CD1 LEU A 190     -30.547  -2.998  14.272  1.00 10.00      A   
ATOM   1787  CD2 LEU A 190     -32.852  -2.064  14.002  1.00 10.00      A   
ATOM   1788  C   LEU A 190     -31.101   1.538  12.205  1.00 10.00      A   
ATOM   1789  O   LEU A 190     -31.643   2.474  12.790  1.00 10.00      A   
ATOM   1790  N   HIS A 191     -29.976   1.670  11.509  1.00 10.00      A   
ATOM   1791  HN  HIS A 191     -29.604   0.886  11.047  1.00 10.00      A   
ATOM   1792  CA  HIS A 191     -29.287   2.954  11.391  1.00 10.00      A   
ATOM   1793  CB  HIS A 191     -28.514   3.326  12.670  1.00 10.00      A   
ATOM   1794  CG  HIS A 191     -28.006   2.167  13.481  1.00 10.00      A   
ATOM   1795  ND1 HIS A 191     -28.562   1.797  14.685  1.00 10.00      A   
ATOM   1796  HD1 HIS A 191     -29.311   2.250  15.134  1.00 10.00      A   
ATOM   1797  CD2 HIS A 191     -26.990   1.300  13.261  1.00 10.00      A   
ATOM   1798  CE1 HIS A 191     -27.916   0.755  15.168  1.00 10.00      A   
ATOM   1799  NE2 HIS A 191     -26.958   0.433  14.326  1.00 10.00      A   
ATOM   1800  HE2 HIS A 191     -26.325  -0.314  14.445  1.00 10.00      A   
ATOM   1801  C   HIS A 191     -28.365   2.966  10.181  1.00 10.00      A   
ATOM   1802  O   HIS A 191     -27.817   1.931   9.805  1.00 10.00      A   
ATOM   1803  N   ILE A 192     -28.201   4.137   9.578  1.00 10.00      A   
ATOM   1804  HN  ILE A 192     -28.663   4.927   9.932  1.00 10.00      A   
ATOM   1805  CA  ILE A 192     -27.354   4.287   8.402  1.00 10.00      A   
ATOM   1806  CB  ILE A 192     -28.042   5.151   7.322  1.00 10.00      A   
ATOM   1807  CG1 ILE A 192     -29.497   4.708   7.128  1.00 10.00      A   
ATOM   1808  CG2 ILE A 192     -27.274   5.068   6.009  1.00 10.00      A   
ATOM   1809  CD1 ILE A 192     -30.325   5.663   6.296  1.00 10.00      A   
ATOM   1810  C   ILE A 192     -26.019   4.935   8.769  1.00 10.00      A   
ATOM   1811  O   ILE A 192     -25.972   6.113   9.119  1.00 10.00      A   
ATOM   1812  N   PRO A 193     -24.922   4.160   8.722  1.00 10.00      A   
ATOM   1813  CA  PRO A 193     -23.584   4.644   9.026  1.00 10.00      A   
ATOM   1814  CB  PRO A 193     -22.953   3.422   9.702  1.00 10.00      A   
ATOM   1815  CG  PRO A 193     -23.670   2.230   9.133  1.00 10.00      A   
ATOM   1816  CD  PRO A 193     -24.898   2.729   8.405  1.00 10.00      A   
ATOM   1817  C   PRO A 193     -22.800   5.012   7.759  1.00 10.00      A   
ATOM   1818  O   PRO A 193     -22.611   4.185   6.861  1.00 10.00      A   
ATOM   1819  N   ILE A 194     -22.354   6.257   7.682  1.00 10.00      A   
ATOM   1820  HN  ILE A 194     -22.541   6.881   8.418  1.00 10.00      A   
ATOM   1821  CA  ILE A 194     -21.589   6.724   6.532  1.00 10.00      A   
ATOM   1822  CB  ILE A 194     -22.131   8.066   5.988  1.00 10.00      A   
ATOM   1823  CG1 ILE A 194     -23.618   7.948   5.626  1.00 10.00      A   
ATOM   1824  CG2 ILE A 194     -21.319   8.536   4.788  1.00 10.00      A   
ATOM   1825  CD1 ILE A 194     -23.916   6.932   4.542  1.00 10.00      A   
ATOM   1826  C   ILE A 194     -20.117   6.885   6.909  1.00 10.00      A   
ATOM   1827  O   ILE A 194     -19.781   7.655   7.810  1.00 10.00      A   
ATOM   1828  N   CYS A 195     -19.253   6.147   6.228  1.00 10.00      A   
ATOM   1829  HN  CYS A 195     -19.584   5.548   5.529  1.00 10.00      A   
ATOM   1830  CA  CYS A 195     -17.819   6.199   6.489  1.00 10.00      A   
ATOM   1831  C   CYS A 195     -17.110   7.075   5.464  1.00 10.00      A   
ATOM   1832  O   CYS A 195     -17.359   6.965   4.264  1.00 10.00      A   
ATOM   1833  CB  CYS A 195     -17.231   4.786   6.462  1.00 10.00      A   
ATOM   1834  SG  CYS A 195     -18.470   3.470   6.210  1.00 10.00      A   
ATOM   1835  N   VAL A 196     -16.246   7.957   5.948  1.00 10.00      A   
ATOM   1836  HN  VAL A 196     -16.116   8.012   6.920  1.00 10.00      A   
ATOM   1837  CA  VAL A 196     -15.491   8.855   5.083  1.00 10.00      A   
ATOM   1838  CB  VAL A 196     -15.889  10.331   5.321  1.00 10.00      A   
ATOM   1839  CG1 VAL A 196     -15.066  11.264   4.448  1.00 10.00      A   
ATOM   1840  CG2 VAL A 196     -17.371  10.532   5.055  1.00 10.00      A   
ATOM   1841  C   VAL A 196     -13.992   8.683   5.321  1.00 10.00      A   
ATOM   1842  O   VAL A 196     -13.523   8.737   6.463  1.00 10.00      A   
ATOM   1843  N   THR A 197     -13.251   8.462   4.244  1.00 10.00      A   
ATOM   1844  HN  THR A 197     -13.694   8.399   3.362  1.00 10.00      A   
ATOM   1845  CA  THR A 197     -11.810   8.274   4.322  1.00 10.00      A   
ATOM   1846  CB  THR A 197     -11.356   7.165   3.354  1.00 10.00      A   
ATOM   1847  OG1 THR A 197     -12.238   6.044   3.470  1.00 10.00      A   
ATOM   1848  HG1 THR A 197     -12.872   6.060   2.730  1.00 10.00      A   
ATOM   1849  CG2 THR A 197      -9.936   6.720   3.667  1.00 10.00      A   
ATOM   1850  C   THR A 197     -11.044   9.564   4.006  1.00 10.00      A   
ATOM   1851  O   THR A 197     -11.236  10.179   2.954  1.00 10.00      A   
ATOM   1852  N   PHE A 198     -10.173   9.958   4.925  1.00 10.00      A   
ATOM   1853  HN  PHE A 198     -10.067   9.414   5.739  1.00 10.00      A   
ATOM   1854  CA  PHE A 198      -9.356  11.155   4.772  1.00 10.00      A   
ATOM   1855  CB  PHE A 198      -9.421  12.015   6.037  1.00 10.00      A   
ATOM   1856  CG  PHE A 198     -10.814  12.252   6.546  1.00 10.00      A   
ATOM   1857  CD1 PHE A 198     -11.339  11.458   7.552  1.00 10.00      A   
ATOM   1858  CD2 PHE A 198     -11.598  13.263   6.018  1.00 10.00      A   
ATOM   1859  CE1 PHE A 198     -12.620  11.667   8.022  1.00 10.00      A   
ATOM   1860  CE2 PHE A 198     -12.879  13.478   6.485  1.00 10.00      A   
ATOM   1861  CZ  PHE A 198     -13.389  12.679   7.487  1.00 10.00      A   
ATOM   1862  C   PHE A 198      -7.911  10.751   4.510  1.00 10.00      A   
ATOM   1863  O   PHE A 198      -7.490   9.654   4.889  1.00 10.00      A   
ATOM   1864  N   SER A 199      -7.155  11.632   3.870  1.00 10.00      A   
ATOM   1865  HN  SER A 199      -7.538  12.505   3.614  1.00 10.00      A   
ATOM   1866  CA  SER A 199      -5.764  11.348   3.555  1.00 10.00      A   
ATOM   1867  CB  SER A 199      -5.590  11.176   2.046  1.00 10.00      A   
ATOM   1868  OG  SER A 199      -6.416  10.126   1.559  1.00 10.00      A   
ATOM   1869  HG  SER A 199      -7.343  10.391   1.622  1.00 10.00      A   
ATOM   1870  C   SER A 199      -4.836  12.437   4.083  1.00 10.00      A   
ATOM   1871  O   SER A 199      -5.073  13.625   3.868  1.00 10.00      A   
ATOM   1872  N   PHE A 200      -3.794  12.018   4.792  1.00 10.00      A   
ATOM   1873  HN  PHE A 200      -3.680  11.055   4.948  1.00 10.00      A   
ATOM   1874  CA  PHE A 200      -2.818  12.945   5.354  1.00 10.00      A   
ATOM   1875  CB  PHE A 200      -2.476  12.561   6.797  1.00 10.00      A   
ATOM   1876  CG  PHE A 200      -3.669  12.434   7.701  1.00 10.00      A   
ATOM   1877  CD1 PHE A 200      -3.863  11.290   8.454  1.00 10.00      A   
ATOM   1878  CD2 PHE A 200      -4.596  13.459   7.795  1.00 10.00      A   
ATOM   1879  CE1 PHE A 200      -4.958  11.169   9.285  1.00 10.00      A   
ATOM   1880  CE2 PHE A 200      -5.694  13.346   8.624  1.00 10.00      A   
ATOM   1881  CZ  PHE A 200      -5.874  12.200   9.369  1.00 10.00      A   
ATOM   1882  C   PHE A 200      -1.548  12.953   4.515  1.00 10.00      A   
ATOM   1883  O   PHE A 200      -1.065  11.896   4.096  1.00 10.00      A   
ATOM   1884  N   PHE A 201      -1.014  14.143   4.273  1.00 10.00      A   
ATOM   1885  HN  PHE A 201      -1.451  14.949   4.636  1.00 10.00      A   
ATOM   1886  CA  PHE A 201       0.199  14.294   3.483  1.00 10.00      A   
ATOM   1887  CB  PHE A 201      -0.126  14.934   2.132  1.00 10.00      A   
ATOM   1888  CG  PHE A 201      -0.886  14.048   1.189  1.00 10.00      A   
ATOM   1889  CD1 PHE A 201      -2.265  13.950   1.268  1.00 10.00      A   
ATOM   1890  CD2 PHE A 201      -0.223  13.320   0.219  1.00 10.00      A   
ATOM   1891  CE1 PHE A 201      -2.966  13.142   0.396  1.00 10.00      A   
ATOM   1892  CE2 PHE A 201      -0.918  12.512  -0.656  1.00 10.00      A   
ATOM   1893  CZ  PHE A 201      -2.291  12.422  -0.566  1.00 10.00      A   
ATOM   1894  C   PHE A 201       1.213  15.165   4.210  1.00 10.00      A   
ATOM   1895  O   PHE A 201       0.854  16.169   4.830  1.00 10.00      A   
ATOM   1896  N   ASN A 202       2.477  14.780   4.130  1.00 10.00      A   
ATOM   1897  HN  ASN A 202       2.699  13.963   3.630  1.00 10.00      A   
ATOM   1898  CA  ASN A 202       3.551  15.536   4.761  1.00 10.00      A   
ATOM   1899  CB  ASN A 202       4.456  14.613   5.585  1.00 10.00      A   
ATOM   1900  CG  ASN A 202       5.392  15.370   6.509  1.00 10.00      A   
ATOM   1901  OD1 ASN A 202       5.698  16.543   6.285  1.00 10.00      A   
ATOM   1902  ND2 ASN A 202       5.855  14.702   7.558  1.00 10.00      A   
ATOM   1903 HD21 ASN A 202       5.568  13.772   7.680  1.00 10.00      A   
ATOM   1904 HD22 ASN A 202       6.472  15.167   8.168  1.00 10.00      A   
ATOM   1905  C   ASN A 202       4.366  16.254   3.687  1.00 10.00      A   
ATOM   1906  O   ASN A 202       5.137  15.627   2.957  1.00 10.00      A   
ATOM   1907  N   PRO A 203       4.192  17.579   3.566  1.00 10.00      A   
ATOM   1908  CA  PRO A 203       4.899  18.380   2.568  1.00 10.00      A   
ATOM   1909  CB  PRO A 203       3.960  19.571   2.390  1.00 10.00      A   
ATOM   1910  CG  PRO A 203       3.355  19.768   3.740  1.00 10.00      A   
ATOM   1911  CD  PRO A 203       3.286  18.406   4.387  1.00 10.00      A   
ATOM   1912  C   PRO A 203       6.265  18.862   3.053  1.00 10.00      A   
ATOM   1913  O   PRO A 203       7.009  19.491   2.300  1.00 10.00      A   
ATOM   1914  N   GLN A 204       6.598  18.569   4.300  1.00 10.00      A   
ATOM   1915  HN  GLN A 204       5.983  18.046   4.860  1.00 10.00      A   
ATOM   1916  CA  GLN A 204       7.876  18.998   4.844  1.00 10.00      A   
ATOM   1917  CB  GLN A 204       7.704  19.876   6.082  1.00 10.00      A   
ATOM   1918  CG  GLN A 204       8.659  21.059   6.117  1.00 10.00      A   
ATOM   1919  CD  GLN A 204       8.323  22.060   7.204  1.00 10.00      A   
ATOM   1920  OE1 GLN A 204       7.554  22.992   6.990  1.00 10.00      A   
ATOM   1921  NE2 GLN A 204       8.909  21.883   8.374  1.00 10.00      A   
ATOM   1922 HE21 GLN A 204       9.524  21.124   8.473  1.00 10.00      A   
ATOM   1923 HE22 GLN A 204       8.708  22.516   9.095  1.00 10.00      A   
ATOM   1924  C   GLN A 204       8.814  17.824   5.103  1.00 10.00      A   
ATOM   1925  O   GLN A 204       9.608  17.467   4.232  1.00 10.00      A   
ATOM   1926  N   ASP A 205       8.712  17.216   6.283  1.00 10.00      A   
ATOM   1927  HN  ASP A 205       8.037  17.521   6.925  1.00 10.00      A   
ATOM   1928  CA  ASP A 205       9.574  16.091   6.639  1.00 10.00      A   
ATOM   1929  CB  ASP A 205      11.035  16.536   6.746  1.00 10.00      A   
ATOM   1930  CG  ASP A 205      11.297  17.442   7.930  1.00 10.00      A   
ATOM   1931  OD1 ASP A 205      11.718  16.929   8.985  1.00 10.00      A   
ATOM   1932  OD2 ASP A 205      11.100  18.667   7.803  1.00 10.00      A   
ATOM   1933  C   ASP A 205       9.125  15.422   7.936  1.00 10.00      A   
ATOM   1934  O   ASP A 205       8.181  15.872   8.584  1.00 10.00      A   
ATOM   1935  N   THR A 206       9.814  14.346   8.308  1.00 10.00      A   
ATOM   1936  HN  THR A 206      10.569  14.051   7.756  1.00 10.00      A   
ATOM   1937  CA  THR A 206       9.481  13.589   9.511  1.00 10.00      A   
ATOM   1938  CB  THR A 206      10.061  12.164   9.444  1.00 10.00      A   
ATOM   1939  OG1 THR A 206      11.367  12.207   8.850  1.00 10.00      A   
ATOM   1940  HG1 THR A 206      11.282  12.189   7.885  1.00 10.00      A   
ATOM   1941  CG2 THR A 206       9.163  11.261   8.616  1.00 10.00      A   
ATOM   1942  C   THR A 206       9.961  14.261  10.797  1.00 10.00      A   
ATOM   1943  O   THR A 206       9.253  14.257  11.805  1.00 10.00      A   
ATOM   1944  N   GLU A 207      11.151  14.844  10.757  1.00 10.00      A   
ATOM   1945  HN  GLU A 207      11.647  14.860   9.910  1.00 10.00      A   
ATOM   1946  CA  GLU A 207      11.724  15.498  11.929  1.00 10.00      A   
ATOM   1947  CB  GLU A 207      13.145  15.999  11.635  1.00 10.00      A   
ATOM   1948  CG  GLU A 207      14.110  14.920  11.163  1.00 10.00      A   
ATOM   1949  CD  GLU A 207      14.483  13.936  12.254  1.00 10.00      A   
ATOM   1950  OE1 GLU A 207      15.669  13.896  12.647  1.00 10.00      A   
ATOM   1951  OE2 GLU A 207      13.595  13.186  12.718  1.00 10.00      A   
ATOM   1952  C   GLU A 207      10.836  16.645  12.401  1.00 10.00      A   
ATOM   1953  O   GLU A 207      10.549  16.770  13.594  1.00 10.00      A   
ATOM   1954  N   GLU A 208      10.379  17.459  11.455  1.00 10.00      A   
ATOM   1955  HN  GLU A 208      10.650  17.304  10.518  1.00 10.00      A   
ATOM   1956  CA  GLU A 208       9.511  18.590  11.767  1.00 10.00      A   
ATOM   1957  CB  GLU A 208       9.523  19.621  10.643  1.00 10.00      A   
ATOM   1958  CG  GLU A 208      10.771  20.484  10.627  1.00 10.00      A   
ATOM   1959  CD  GLU A 208      10.943  21.278  11.904  1.00 10.00      A   
ATOM   1960  OE1 GLU A 208      10.238  22.298  12.077  1.00 10.00      A   
ATOM   1961  OE2 GLU A 208      11.789  20.892  12.739  1.00 10.00      A   
ATOM   1962  C   GLU A 208       8.083  18.150  12.082  1.00 10.00      A   
ATOM   1963  O   GLU A 208       7.226  18.971  12.408  1.00 10.00      A   
ATOM   1964  N   ASN A 209       7.826  16.857  11.970  1.00 10.00      A   
ATOM   1965  HN  ASN A 209       8.537  16.252  11.668  1.00 10.00      A   
ATOM   1966  CA  ASN A 209       6.511  16.314  12.278  1.00 10.00      A   
ATOM   1967  CB  ASN A 209       6.108  15.243  11.255  1.00 10.00      A   
ATOM   1968  CG  ASN A 209       5.034  14.297  11.766  1.00 10.00      A   
ATOM   1969  OD1 ASN A 209       5.321  13.159  12.144  1.00 10.00      A   
ATOM   1970  ND2 ASN A 209       3.793  14.760  11.785  1.00 10.00      A   
ATOM   1971 HD21 ASN A 209       3.636  15.687  11.468  1.00 10.00      A   
ATOM   1972 HD22 ASN A 209       3.078  14.173  12.117  1.00 10.00      A   
ATOM   1973  C   ASN A 209       6.517  15.738  13.688  1.00 10.00      A   
ATOM   1974  O   ASN A 209       5.547  15.859  14.434  1.00 10.00      A   
ATOM   1975  N   ILE A 210       7.637  15.126  14.050  1.00 10.00      A   
ATOM   1976  HN  ILE A 210       8.377  15.060  13.406  1.00 10.00      A   
ATOM   1977  CA  ILE A 210       7.792  14.527  15.365  1.00 10.00      A   
ATOM   1978  CB  ILE A 210       8.846  13.402  15.348  1.00 10.00      A   
ATOM   1979  CG1 ILE A 210       8.440  12.314  14.348  1.00 10.00      A   
ATOM   1980  CG2 ILE A 210       9.023  12.810  16.739  1.00 10.00      A   
ATOM   1981  CD1 ILE A 210       9.532  11.306  14.063  1.00 10.00      A   
ATOM   1982  C   ILE A 210       8.170  15.576  16.410  1.00 10.00      A   
ATOM   1983  O   ILE A 210       7.585  15.621  17.490  1.00 10.00      A   
ATOM   1984  N   LYS A 211       9.137  16.427  16.080  1.00 10.00      A   
ATOM   1985  HN  LYS A 211       9.554  16.361  15.191  1.00 10.00      A   
ATOM   1986  CA  LYS A 211       9.593  17.468  16.997  1.00 10.00      A   
ATOM   1987  CB  LYS A 211      11.082  17.298  17.312  1.00 10.00      A   
ATOM   1988  CG  LYS A 211      11.466  15.936  17.864  1.00 10.00      A   
ATOM   1989  CD  LYS A 211      12.842  15.984  18.509  1.00 10.00      A   
ATOM   1990  CE  LYS A 211      13.443  14.597  18.666  1.00 10.00      A   
ATOM   1991  NZ  LYS A 211      14.049  14.100  17.401  1.00 10.00      A   
ATOM   1992  HZ1 LYS A 211      14.619  13.252  17.587  1.00 10.00      A   
ATOM   1993  HZ2 LYS A 211      14.664  14.827  16.982  1.00 10.00      A   
ATOM   1994  HZ3 LYS A 211      13.304  13.857  16.715  1.00 10.00      A   
ATOM   1995  C   LYS A 211       9.359  18.853  16.404  1.00 10.00      A   
ATOM   1996  O   LYS A 211      10.132  19.780  16.649  1.00 10.00      A   
ATOM   1997  N   GLY A 212       8.293  18.988  15.624  1.00 10.00      A   
ATOM   1998  HN  GLY A 212       7.709  18.216  15.471  1.00 10.00      A   
ATOM   1999  CA  GLY A 212       7.984  20.262  14.999  1.00 10.00      A   
ATOM   2000  C   GLY A 212       7.304  21.238  15.938  1.00 10.00      A   
ATOM   2001  O   GLY A 212       6.568  20.837  16.840  1.00 10.00      A   
ATOM   2002  N   GLU A 213       7.553  22.522  15.728  1.00 10.00      A   
ATOM   2003  HN  GLU A 213       8.154  22.779  14.992  1.00 10.00      A   
ATOM   2004  CA  GLU A 213       6.965  23.563  16.559  1.00 10.00      A   
ATOM   2005  CB  GLU A 213       7.872  24.793  16.588  1.00 10.00      A   
ATOM   2006  CG  GLU A 213       7.362  25.913  17.480  1.00 10.00      A   
ATOM   2007  CD  GLU A 213       8.137  27.197  17.305  1.00 10.00      A   
ATOM   2008  OE1 GLU A 213       9.377  27.131  17.151  1.00 10.00      A   
ATOM   2009  OE2 GLU A 213       7.512  28.277  17.331  1.00 10.00      A   
ATOM   2010  C   GLU A 213       5.586  23.955  16.044  1.00 10.00      A   
ATOM   2011  O   GLU A 213       4.698  24.313  16.821  1.00 10.00      A   
ATOM   2012  N   THR A 214       5.409  23.892  14.735  1.00 10.00      A   
ATOM   2013  HN  THR A 214       6.147  23.589  14.162  1.00 10.00      A   
ATOM   2014  CA  THR A 214       4.142  24.251  14.126  1.00 10.00      A   
ATOM   2015  CB  THR A 214       4.249  25.603  13.399  1.00 10.00      A   
ATOM   2016  OG1 THR A 214       5.007  26.509  14.217  1.00 10.00      A   
ATOM   2017  HG1 THR A 214       4.998  26.197  15.132  1.00 10.00      A   
ATOM   2018  CG2 THR A 214       2.865  26.186  13.149  1.00 10.00      A   
ATOM   2019  C   THR A 214       3.681  23.180  13.147  1.00 10.00      A   
ATOM   2020  O   THR A 214       4.432  22.778  12.255  1.00 10.00      A   
ATOM   2021  N   ASN A 215       2.451  22.709  13.342  1.00 10.00      A   
ATOM   2022  HN  ASN A 215       1.929  23.046  14.100  1.00 10.00      A   
ATOM   2023  CA  ASN A 215       1.858  21.691  12.480  1.00 10.00      A   
ATOM   2024  CB  ASN A 215       0.426  21.390  12.933  1.00 10.00      A   
ATOM   2025  CG  ASN A 215       0.347  20.925  14.376  1.00 10.00      A   
ATOM   2026  OD1 ASN A 215       1.122  20.076  14.813  1.00 10.00      A   
ATOM   2027  ND2 ASN A 215      -0.575  21.499  15.132  1.00 10.00      A   
ATOM   2028 HD21 ASN A 215      -1.149  22.184  14.726  1.00 10.00      A   
ATOM   2029 HD22 ASN A 215      -0.644  21.219  16.069  1.00 10.00      A   
ATOM   2030  C   ASN A 215       1.856  22.165  11.031  1.00 10.00      A   
ATOM   2031  O   ASN A 215       1.265  23.199  10.702  1.00 10.00      A   
ATOM   2032  N   SER A 216       2.529  21.419  10.172  1.00 10.00      A   
ATOM   2033  HN  SER A 216       2.982  20.605  10.495  1.00 10.00      A   
ATOM   2034  CA  SER A 216       2.625  21.777   8.765  1.00 10.00      A   
ATOM   2035  CB  SER A 216       4.088  22.040   8.408  1.00 10.00      A   
ATOM   2036  OG  SER A 216       4.688  22.905   9.364  1.00 10.00      A   
ATOM   2037  HG  SER A 216       4.546  22.546  10.254  1.00 10.00      A   
ATOM   2038  C   SER A 216       2.042  20.690   7.860  1.00 10.00      A   
ATOM   2039  O   SER A 216       2.120  20.784   6.631  1.00 10.00      A   
ATOM   2040  N   GLU A 217       1.459  19.672   8.476  1.00 10.00      A   
ATOM   2041  HN  GLU A 217       1.437  19.658   9.463  1.00 10.00      A   
ATOM   2042  CA  GLU A 217       0.862  18.560   7.753  1.00 10.00      A   
ATOM   2043  CB  GLU A 217       0.544  17.413   8.718  1.00 10.00      A   
ATOM   2044  CG  GLU A 217       1.761  16.818   9.421  1.00 10.00      A   
ATOM   2045  CD  GLU A 217       2.257  17.659  10.585  1.00 10.00      A   
ATOM   2046  OE1 GLU A 217       1.597  18.663  10.932  1.00 10.00      A   
ATOM   2047  OE2 GLU A 217       3.317  17.322  11.155  1.00 10.00      A   
ATOM   2048  C   GLU A 217      -0.406  19.000   7.026  1.00 10.00      A   
ATOM   2049  O   GLU A 217      -1.101  19.918   7.464  1.00 10.00      A   
ATOM   2050  N   ILE A 218      -0.704  18.343   5.915  1.00 10.00      A   
ATOM   2051  HN  ILE A 218      -0.120  17.608   5.618  1.00 10.00      A   
ATOM   2052  CA  ILE A 218      -1.883  18.675   5.129  1.00 10.00      A   
ATOM   2053  CB  ILE A 218      -1.520  18.986   3.658  1.00 10.00      A   
ATOM   2054  CG1 ILE A 218      -0.544  20.168   3.584  1.00 10.00      A   
ATOM   2055  CG2 ILE A 218      -2.773  19.272   2.838  1.00 10.00      A   
ATOM   2056  CD1 ILE A 218      -0.026  20.458   2.191  1.00 10.00      A   
ATOM   2057  C   ILE A 218      -2.906  17.543   5.176  1.00 10.00      A   
ATOM   2058  O   ILE A 218      -2.582  16.390   4.891  1.00 10.00      A   
ATOM   2059  N   SER A 219      -4.131  17.880   5.551  1.00 10.00      A   
ATOM   2060  HN  SER A 219      -4.317  18.814   5.784  1.00 10.00      A   
ATOM   2061  CA  SER A 219      -5.212  16.910   5.630  1.00 10.00      A   
ATOM   2062  CB  SER A 219      -5.835  16.934   7.033  1.00 10.00      A   
ATOM   2063  OG  SER A 219      -6.893  15.997   7.151  1.00 10.00      A   
ATOM   2064  HG  SER A 219      -7.493  16.277   7.852  1.00 10.00      A   
ATOM   2065  C   SER A 219      -6.271  17.237   4.580  1.00 10.00      A   
ATOM   2066  O   SER A 219      -6.754  18.371   4.512  1.00 10.00      A   
ATOM   2067  N   ILE A 220      -6.613  16.256   3.751  1.00 10.00      A   
ATOM   2068  HN  ILE A 220      -6.190  15.373   3.848  1.00 10.00      A   
ATOM   2069  CA  ILE A 220      -7.612  16.453   2.708  1.00 10.00      A   
ATOM   2070  CB  ILE A 220      -6.983  16.517   1.297  1.00 10.00      A   
ATOM   2071  CG1 ILE A 220      -6.143  15.267   1.010  1.00 10.00      A   
ATOM   2072  CG2 ILE A 220      -6.148  17.780   1.134  1.00 10.00      A   
ATOM   2073  CD1 ILE A 220      -5.663  15.164  -0.424  1.00 10.00      A   
ATOM   2074  C   ILE A 220      -8.671  15.355   2.740  1.00 10.00      A   
ATOM   2075  O   ILE A 220      -8.370  14.193   3.033  1.00 10.00      A   
ATOM   2076  N   ILE A 221      -9.911  15.732   2.456  1.00 10.00      A   
ATOM   2077  HN  ILE A 221     -10.092  16.678   2.256  1.00 10.00      A   
ATOM   2078  CA  ILE A 221     -11.013  14.782   2.432  1.00 10.00      A   
ATOM   2079  CB  ILE A 221     -12.378  15.483   2.612  1.00 10.00      A   
ATOM   2080  CG1 ILE A 221     -12.417  16.225   3.950  1.00 10.00      A   
ATOM   2081  CG2 ILE A 221     -13.519  14.476   2.523  1.00 10.00      A   
ATOM   2082  CD1 ILE A 221     -13.703  16.982   4.205  1.00 10.00      A   
ATOM   2083  C   ILE A 221     -11.004  14.028   1.111  1.00 10.00      A   
ATOM   2084  O   ILE A 221     -11.169  14.632   0.041  1.00 10.00      A   
ATOM   2085  N   ASP A 222     -10.780  12.718   1.203  1.00 10.00      A   
ATOM   2086  HN  ASP A 222     -10.646  12.329   2.091  1.00 10.00      A   
ATOM   2087  CA  ASP A 222     -10.734  11.833   0.039  1.00 10.00      A   
ATOM   2088  CB  ASP A 222     -12.036  11.885  -0.763  1.00 10.00      A   
ATOM   2089  CG  ASP A 222     -12.088  10.835  -1.852  1.00 10.00      A   
ATOM   2090  OD1 ASP A 222     -11.663   9.689  -1.594  1.00 10.00      A   
ATOM   2091  OD2 ASP A 222     -12.556  11.156  -2.965  1.00 10.00      A   
ATOM   2092  C   ASP A 222      -9.519  12.104  -0.851  1.00 10.00      A   
ATOM   2093  O   ASP A 222      -8.941  13.191  -0.824  1.00 10.00      A   
ATOM   2094  N   ALA A 223      -9.134  11.107  -1.635  1.00 10.00      A   
ATOM   2095  HN  ALA A 223      -9.649  10.266  -1.628  1.00 10.00      A   
ATOM   2096  CA  ALA A 223      -7.991  11.220  -2.525  1.00 10.00      A   
ATOM   2097  CB  ALA A 223      -6.695  11.064  -1.741  1.00 10.00      A   
ATOM   2098  C   ALA A 223      -8.073  10.161  -3.615  1.00 10.00      A   
ATOM   2099  O   ALA A 223      -8.546   9.049  -3.371  1.00 10.00      A   
ATOM   2100  N   THR A 224      -7.624  10.511  -4.811  1.00 10.00      A   
ATOM   2101  HN  THR A 224      -7.261  11.420  -4.943  1.00 10.00      A   
ATOM   2102  CA  THR A 224      -7.647   9.585  -5.931  1.00 10.00      A   
ATOM   2103  CB  THR A 224      -7.543  10.330  -7.277  1.00 10.00      A   
ATOM   2104  OG1 THR A 224      -6.360  11.142  -7.295  1.00 10.00      A   
ATOM   2105  HG1 THR A 224      -6.417  11.812  -6.590  1.00 10.00      A   
ATOM   2106  CG2 THR A 224      -8.763  11.211  -7.497  1.00 10.00      A   
ATOM   2107  C   THR A 224      -6.509   8.574  -5.809  1.00 10.00      A   
ATOM   2108  O   THR A 224      -5.678   8.681  -4.908  1.00 10.00      A   
ATOM   2109  N   LEU A 225      -6.474   7.606  -6.718  1.00 10.00      A   
ATOM   2110  HN  LEU A 225      -7.175   7.579  -7.408  1.00 10.00      A   
ATOM   2111  CA  LEU A 225      -5.450   6.561  -6.711  1.00 10.00      A   
ATOM   2112  CB  LEU A 225      -5.585   5.665  -7.945  1.00 10.00      A   
ATOM   2113  CG  LEU A 225      -4.793   4.354  -7.915  1.00 10.00      A   
ATOM   2114  CD1 LEU A 225      -5.327   3.425  -6.836  1.00 10.00      A   
ATOM   2115  CD2 LEU A 225      -4.819   3.677  -9.275  1.00 10.00      A   
ATOM   2116  C   LEU A 225      -4.031   7.126  -6.618  1.00 10.00      A   
ATOM   2117  O   LEU A 225      -3.222   6.650  -5.822  1.00 10.00      A   
ATOM   2118  N   LYS A 226      -3.739   8.144  -7.422  1.00 10.00      A   
ATOM   2119  HN  LYS A 226      -4.431   8.489  -8.026  1.00 10.00      A   
ATOM   2120  CA  LYS A 226      -2.414   8.758  -7.429  1.00 10.00      A   
ATOM   2121  CB  LYS A 226      -2.305   9.798  -8.545  1.00 10.00      A   
ATOM   2122  CG  LYS A 226      -2.537   9.229  -9.934  1.00 10.00      A   
ATOM   2123  CD  LYS A 226      -2.269  10.260 -11.016  1.00 10.00      A   
ATOM   2124  CE  LYS A 226      -2.644   9.721 -12.385  1.00 10.00      A   
ATOM   2125  NZ  LYS A 226      -2.126  10.576 -13.485  1.00 10.00      A   
ATOM   2126  HZ1 LYS A 226      -1.087  10.601 -13.460  1.00 10.00      A   
ATOM   2127  HZ2 LYS A 226      -2.484  11.548 -13.390  1.00 10.00      A   
ATOM   2128  HZ3 LYS A 226      -2.427  10.196 -14.405  1.00 10.00      A   
ATOM   2129  C   LYS A 226      -2.079   9.388  -6.081  1.00 10.00      A   
ATOM   2130  O   LYS A 226      -0.979   9.211  -5.557  1.00 10.00      A   
ATOM   2131  N   GLU A 227      -3.037  10.111  -5.521  1.00 10.00      A   
ATOM   2132  HN  GLU A 227      -3.896  10.204  -5.983  1.00 10.00      A   
ATOM   2133  CA  GLU A 227      -2.848  10.763  -4.233  1.00 10.00      A   
ATOM   2134  CB  GLU A 227      -3.981  11.758  -3.973  1.00 10.00      A   
ATOM   2135  CG  GLU A 227      -4.069  12.868  -5.010  1.00 10.00      A   
ATOM   2136  CD  GLU A 227      -5.427  13.546  -5.043  1.00 10.00      A   
ATOM   2137  OE1 GLU A 227      -6.433  12.857  -5.317  1.00 10.00      A   
ATOM   2138  OE2 GLU A 227      -5.493  14.774  -4.820  1.00 10.00      A   
ATOM   2139  C   GLU A 227      -2.773   9.723  -3.117  1.00 10.00      A   
ATOM   2140  O   GLU A 227      -1.968   9.841  -2.195  1.00 10.00      A   
ATOM   2141  N   GLU A 228      -3.601   8.692  -3.234  1.00 10.00      A   
ATOM   2142  HN  GLU A 228      -4.211   8.659  -4.009  1.00 10.00      A   
ATOM   2143  CA  GLU A 228      -3.653   7.610  -2.256  1.00 10.00      A   
ATOM   2144  CB  GLU A 228      -4.758   6.620  -2.636  1.00 10.00      A   
ATOM   2145  CG  GLU A 228      -4.832   5.386  -1.754  1.00 10.00      A   
ATOM   2146  CD  GLU A 228      -6.079   4.565  -2.000  1.00 10.00      A   
ATOM   2147  OE1 GLU A 228      -6.876   4.929  -2.891  1.00 10.00      A   
ATOM   2148  OE2 GLU A 228      -6.275   3.557  -1.286  1.00 10.00      A   
ATOM   2149  C   GLU A 228      -2.309   6.890  -2.143  1.00 10.00      A   
ATOM   2150  O   GLU A 228      -1.895   6.492  -1.054  1.00 10.00      A   
ATOM   2151  N   LEU A 229      -1.627   6.741  -3.270  1.00 10.00      A   
ATOM   2152  HN  LEU A 229      -2.012   7.084  -4.106  1.00 10.00      A   
ATOM   2153  CA  LEU A 229      -0.328   6.072  -3.307  1.00 10.00      A   
ATOM   2154  CB  LEU A 229       0.158   5.927  -4.754  1.00 10.00      A   
ATOM   2155  CG  LEU A 229      -0.562   4.880  -5.609  1.00 10.00      A   
ATOM   2156  CD1 LEU A 229      -0.209   5.050  -7.079  1.00 10.00      A   
ATOM   2157  CD2 LEU A 229      -0.215   3.477  -5.138  1.00 10.00      A   
ATOM   2158  C   LEU A 229       0.713   6.822  -2.478  1.00 10.00      A   
ATOM   2159  O   LEU A 229       1.595   6.213  -1.867  1.00 10.00      A   
ATOM   2160  N   LEU A 230       0.593   8.141  -2.443  1.00 10.00      A   
ATOM   2161  HN  LEU A 230      -0.147   8.564  -2.927  1.00 10.00      A   
ATOM   2162  CA  LEU A 230       1.527   8.983  -1.703  1.00 10.00      A   
ATOM   2163  CB  LEU A 230       1.837  10.252  -2.502  1.00 10.00      A   
ATOM   2164  CG  LEU A 230       2.417  10.040  -3.902  1.00 10.00      A   
ATOM   2165  CD1 LEU A 230       2.487  11.359  -4.655  1.00 10.00      A   
ATOM   2166  CD2 LEU A 230       3.791   9.392  -3.820  1.00 10.00      A   
ATOM   2167  C   LEU A 230       0.977   9.350  -0.326  1.00 10.00      A   
ATOM   2168  O   LEU A 230       1.503  10.235   0.349  1.00 10.00      A   
ATOM   2169  N   ARG A 231      -0.076   8.661   0.087  1.00 10.00      A   
ATOM   2170  HN  ARG A 231      -0.446   7.959  -0.492  1.00 10.00      A   
ATOM   2171  CA  ARG A 231      -0.700   8.911   1.379  1.00 10.00      A   
ATOM   2172  CB  ARG A 231      -2.020   8.145   1.468  1.00 10.00      A   
ATOM   2173  CG  ARG A 231      -2.804   8.371   2.745  1.00 10.00      A   
ATOM   2174  CD  ARG A 231      -3.920   7.349   2.887  1.00 10.00      A   
ATOM   2175  NE  ARG A 231      -5.103   7.691   2.094  1.00 10.00      A   
ATOM   2176  HE  ARG A 231      -5.327   8.648   2.002  1.00 10.00      A   
ATOM   2177  CZ  ARG A 231      -5.886   6.793   1.494  1.00 10.00      A   
ATOM   2178  NH1 ARG A 231      -5.608   5.499   1.585  1.00 10.00      A   
ATOM   2179 HH11 ARG A 231      -6.222   4.795   1.117  1.00 10.00      A   
ATOM   2180 HH12 ARG A 231      -4.773   5.176   2.119  1.00 10.00      A   
ATOM   2181  NH2 ARG A 231      -6.951   7.193   0.807  1.00 10.00      A   
ATOM   2182 HH21 ARG A 231      -7.182   8.210   0.734  1.00 10.00      A   
ATOM   2183 HH22 ARG A 231      -7.565   6.492   0.336  1.00 10.00      A   
ATOM   2184  C   ARG A 231       0.233   8.510   2.523  1.00 10.00      A   
ATOM   2185  O   ARG A 231       0.783   7.405   2.534  1.00 10.00      A   
ATOM   2186  N   ASP A 232       0.430   9.421   3.471  1.00 10.00      A   
ATOM   2187  HN  ASP A 232      -0.014  10.294   3.399  1.00 10.00      A   
ATOM   2188  CA  ASP A 232       1.294   9.155   4.618  1.00 10.00      A   
ATOM   2189  CB  ASP A 232       1.957  10.445   5.108  1.00 10.00      A   
ATOM   2190  CG  ASP A 232       3.351  10.220   5.663  1.00 10.00      A   
ATOM   2191  OD1 ASP A 232       3.504   9.454   6.641  1.00 10.00      A   
ATOM   2192  OD2 ASP A 232       4.308  10.813   5.120  1.00 10.00      A   
ATOM   2193  C   ASP A 232       0.479   8.539   5.746  1.00 10.00      A   
ATOM   2194  O   ASP A 232       0.942   7.650   6.460  1.00 10.00      A   
ATOM   2195  N   GLY A 233      -0.745   9.021   5.898  1.00 10.00      A   
ATOM   2196  HN  GLY A 233      -1.057   9.734   5.303  1.00 10.00      A   
ATOM   2197  CA  GLY A 233      -1.624   8.510   6.929  1.00 10.00      A   
ATOM   2198  C   GLY A 233      -3.060   8.470   6.456  1.00 10.00      A   
ATOM   2199  O   GLY A 233      -3.497   9.359   5.721  1.00 10.00      A   
ATOM   2200  N   VAL A 234      -3.790   7.443   6.864  1.00 10.00      A   
ATOM   2201  HN  VAL A 234      -3.385   6.767   7.450  1.00 10.00      A   
ATOM   2202  CA  VAL A 234      -5.182   7.293   6.475  1.00 10.00      A   
ATOM   2203  CB  VAL A 234      -5.417   5.986   5.677  1.00 10.00      A   
ATOM   2204  CG1 VAL A 234      -5.113   4.754   6.514  1.00 10.00      A   
ATOM   2205  CG2 VAL A 234      -6.830   5.928   5.119  1.00 10.00      A   
ATOM   2206  C   VAL A 234      -6.089   7.336   7.700  1.00 10.00      A   
ATOM   2207  O   VAL A 234      -5.743   6.814   8.760  1.00 10.00      A   
ATOM   2208  N   LEU A 235      -7.233   7.990   7.552  1.00 10.00      A   
ATOM   2209  HN  LEU A 235      -7.433   8.409   6.687  1.00 10.00      A   
ATOM   2210  CA  LEU A 235      -8.202   8.107   8.631  1.00 10.00      A   
ATOM   2211  CB  LEU A 235      -8.121   9.501   9.264  1.00 10.00      A   
ATOM   2212  CG  LEU A 235      -9.254   9.905  10.215  1.00 10.00      A   
ATOM   2213  CD1 LEU A 235      -9.196   9.103  11.507  1.00 10.00      A   
ATOM   2214  CD2 LEU A 235      -9.191  11.396  10.507  1.00 10.00      A   
ATOM   2215  C   LEU A 235      -9.605   7.861   8.095  1.00 10.00      A   
ATOM   2216  O   LEU A 235      -9.984   8.407   7.064  1.00 10.00      A   
ATOM   2217  N   THR A 236     -10.359   7.024   8.777  1.00 10.00      A   
ATOM   2218  HN  THR A 236      -9.988   6.588   9.579  1.00 10.00      A   
ATOM   2219  CA  THR A 236     -11.718   6.721   8.370  1.00 10.00      A   
ATOM   2220  CB  THR A 236     -11.854   5.259   7.902  1.00 10.00      A   
ATOM   2221  OG1 THR A 236     -10.831   4.982   6.933  1.00 10.00      A   
ATOM   2222  HG1 THR A 236     -10.622   5.792   6.453  1.00 10.00      A   
ATOM   2223  CG2 THR A 236     -13.215   5.032   7.264  1.00 10.00      A   
ATOM   2224  C   THR A 236     -12.684   6.989   9.517  1.00 10.00      A   
ATOM   2225  O   THR A 236     -12.611   6.351  10.569  1.00 10.00      A   
ATOM   2226  N   VAL A 237     -13.569   7.953   9.318  1.00 10.00      A   
ATOM   2227  HN  VAL A 237     -13.575   8.429   8.457  1.00 10.00      A   
ATOM   2228  CA  VAL A 237     -14.543   8.310  10.335  1.00 10.00      A   
ATOM   2229  CB  VAL A 237     -14.451   9.803  10.727  1.00 10.00      A   
ATOM   2230  CG1 VAL A 237     -15.527  10.162  11.741  1.00 10.00      A   
ATOM   2231  CG2 VAL A 237     -13.074  10.119  11.291  1.00 10.00      A   
ATOM   2232  C   VAL A 237     -15.952   7.980   9.866  1.00 10.00      A   
ATOM   2233  O   VAL A 237     -16.358   8.360   8.767  1.00 10.00      A   
ATOM   2234  N   THR A 238     -16.676   7.247  10.696  1.00 10.00      A   
ATOM   2235  HN  THR A 238     -16.278   6.958  11.546  1.00 10.00      A   
ATOM   2236  CA  THR A 238     -18.042   6.859  10.393  1.00 10.00      A   
ATOM   2237  CB  THR A 238     -18.262   5.370  10.717  1.00 10.00      A   
ATOM   2238  OG1 THR A 238     -17.036   4.660  10.496  1.00 10.00      A   
ATOM   2239  HG1 THR A 238     -16.363   4.997  11.096  1.00 10.00      A   
ATOM   2240  CG2 THR A 238     -19.347   4.781   9.831  1.00 10.00      A   
ATOM   2241  C   THR A 238     -19.006   7.703  11.223  1.00 10.00      A   
ATOM   2242  O   THR A 238     -18.949   7.687  12.457  1.00 10.00      A   
ATOM   2243  N   LEU A 239     -19.872   8.450  10.553  1.00 10.00      A   
ATOM   2244  HN  LEU A 239     -19.871   8.420   9.567  1.00 10.00      A   
ATOM   2245  CA  LEU A 239     -20.836   9.301  11.236  1.00 10.00      A   
ATOM   2246  CB  LEU A 239     -20.475  10.780  11.069  1.00 10.00      A   
ATOM   2247  CG  LEU A 239     -19.155  11.239  11.694  1.00 10.00      A   
ATOM   2248  CD1 LEU A 239     -18.722  12.573  11.108  1.00 10.00      A   
ATOM   2249  CD2 LEU A 239     -19.287  11.343  13.203  1.00 10.00      A   
ATOM   2250  C   LEU A 239     -22.244   9.051  10.714  1.00 10.00      A   
ATOM   2251  O   LEU A 239     -22.457   8.181   9.865  1.00 10.00      A   
ATOM   2252  N   ASN A 240     -23.194   9.814  11.232  1.00 10.00      A   
ATOM   2253  HN  ASN A 240     -22.951  10.477  11.908  1.00 10.00      A   
ATOM   2254  CA  ASN A 240     -24.590   9.702  10.836  1.00 10.00      A   
ATOM   2255  CB  ASN A 240     -25.299   8.613  11.657  1.00 10.00      A   
ATOM   2256  CG  ASN A 240     -25.197   8.813  13.162  1.00 10.00      A   
ATOM   2257  OD1 ASN A 240     -25.225   9.938  13.665  1.00 10.00      A   
ATOM   2258  ND2 ASN A 240     -25.075   7.715  13.892  1.00 10.00      A   
ATOM   2259 HD21 ASN A 240     -25.056   6.850  13.430  1.00 10.00      A   
ATOM   2260 HD22 ASN A 240     -25.011   7.810  14.866  1.00 10.00      A   
ATOM   2261  C   ASN A 240     -25.284  11.046  11.014  1.00 10.00      A   
ATOM   2262  O   ASN A 240     -24.682  11.993  11.531  1.00 10.00      A   
ATOM   2263  N   LYS A 241     -26.547  11.135  10.612  1.00 10.00      A   
ATOM   2264  HN  LYS A 241     -26.983  10.349  10.211  1.00 10.00      A   
ATOM   2265  CA  LYS A 241     -27.290  12.385  10.740  1.00 10.00      A   
ATOM   2266  CB  LYS A 241     -28.337  12.550   9.633  1.00 10.00      A   
ATOM   2267  CG  LYS A 241     -29.533  11.614   9.714  1.00 10.00      A   
ATOM   2268  CD  LYS A 241     -30.628  12.077   8.765  1.00 10.00      A   
ATOM   2269  CE  LYS A 241     -31.863  11.196   8.847  1.00 10.00      A   
ATOM   2270  NZ  LYS A 241     -33.008  11.794   8.112  1.00 10.00      A   
ATOM   2271  HZ1 LYS A 241     -33.258  12.713   8.527  1.00 10.00      A   
ATOM   2272  HZ2 LYS A 241     -33.839  11.168   8.164  1.00 10.00      A   
ATOM   2273  HZ3 LYS A 241     -32.761  11.937   7.114  1.00 10.00      A   
ATOM   2274  C   LYS A 241     -27.899  12.554  12.133  1.00 10.00      A   
ATOM   2275  O   LYS A 241     -28.741  13.427  12.357  1.00 10.00      A   
ATOM   2276  N   ASN A 242     -27.454  11.726  13.070  1.00 10.00      A   
ATOM   2277  HN  ASN A 242     -26.777  11.057  12.831  1.00 10.00      A   
ATOM   2278  CA  ASN A 242     -27.934  11.789  14.448  1.00 10.00      A   
ATOM   2279  CB  ASN A 242     -28.161  10.389  15.028  1.00 10.00      A   
ATOM   2280  CG  ASN A 242     -29.389   9.703  14.462  1.00 10.00      A   
ATOM   2281  OD1 ASN A 242     -30.335  10.358  14.017  1.00 10.00      A   
ATOM   2282  ND2 ASN A 242     -29.391   8.378  14.487  1.00 10.00      A   
ATOM   2283 HD21 ASN A 242     -28.610   7.920  14.870  1.00 10.00      A   
ATOM   2284 HD22 ASN A 242     -30.170   7.905  14.121  1.00 10.00      A   
ATOM   2285  C   ASN A 242     -26.945  12.559  15.314  1.00 10.00      A   
ATOM   2286  O   ASN A 242     -27.102  12.641  16.532  1.00 10.00      A   
ATOM   2287  N   ARG A 243     -25.917  13.108  14.664  1.00 10.00      A   
ATOM   2288  HN  ARG A 243     -25.849  12.971  13.698  1.00 10.00      A   
ATOM   2289  CA  ARG A 243     -24.881  13.900  15.331  1.00 10.00      A   
ATOM   2290  CB  ARG A 243     -25.473  15.114  16.058  1.00 10.00      A   
ATOM   2291  CG  ARG A 243     -26.075  16.154  15.130  1.00 10.00      A   
ATOM   2292  CD  ARG A 243     -26.672  17.318  15.900  1.00 10.00      A   
ATOM   2293  NE  ARG A 243     -25.659  18.093  16.618  1.00 10.00      A   
ATOM   2294  HE  ARG A 243     -24.832  17.623  16.876  1.00 10.00      A   
ATOM   2295  CZ  ARG A 243     -25.790  19.386  16.928  1.00 10.00      A   
ATOM   2296  NH1 ARG A 243     -26.894  20.041  16.591  1.00 10.00      A   
ATOM   2297 HH11 ARG A 243     -27.002  21.052  16.830  1.00 10.00      A   
ATOM   2298 HH12 ARG A 243     -27.660  19.549  16.082  1.00 10.00      A   
ATOM   2299  NH2 ARG A 243     -24.822  20.018  17.585  1.00 10.00      A   
ATOM   2300 HH21 ARG A 243     -24.925  21.029  17.828  1.00 10.00      A   
ATOM   2301 HH22 ARG A 243     -23.954  19.508  17.863  1.00 10.00      A   
ATOM   2302  C   ARG A 243     -24.020  13.071  16.278  1.00 10.00      A   
ATOM   2303  O   ARG A 243     -23.455  13.602  17.233  1.00 10.00      A   
ATOM   2304  N   GLU A 244     -23.908  11.779  16.012  1.00 10.00      A   
ATOM   2305  HN  GLU A 244     -24.370  11.403  15.231  1.00 10.00      A   
ATOM   2306  CA  GLU A 244     -23.101  10.904  16.853  1.00 10.00      A   
ATOM   2307  CB  GLU A 244     -23.974   9.936  17.657  1.00 10.00      A   
ATOM   2308  CG  GLU A 244     -25.009   9.190  16.835  1.00 10.00      A   
ATOM   2309  CD  GLU A 244     -25.766   8.163  17.650  1.00 10.00      A   
ATOM   2310  OE1 GLU A 244     -26.875   8.478  18.134  1.00 10.00      A   
ATOM   2311  OE2 GLU A 244     -25.260   7.030  17.802  1.00 10.00      A   
ATOM   2312  C   GLU A 244     -22.060  10.158  16.025  1.00 10.00      A   
ATOM   2313  O   GLU A 244     -22.273   9.873  14.846  1.00 10.00      A   
ATOM   2314  N   VAL A 245     -20.924   9.864  16.643  1.00 10.00      A   
ATOM   2315  HN  VAL A 245     -20.812  10.124  17.580  1.00 10.00      A   
ATOM   2316  CA  VAL A 245     -19.843   9.158  15.969  1.00 10.00      A   
ATOM   2317  CB  VAL A 245     -18.465   9.499  16.576  1.00 10.00      A   
ATOM   2318  CG1 VAL A 245     -17.349   8.889  15.744  1.00 10.00      A   
ATOM   2319  CG2 VAL A 245     -18.282  11.002  16.697  1.00 10.00      A   
ATOM   2320  C   VAL A 245     -20.062   7.654  16.052  1.00 10.00      A   
ATOM   2321  O   VAL A 245     -20.215   7.104  17.146  1.00 10.00      A   
ATOM   2322  N   VAL A 246     -20.071   6.994  14.900  1.00 10.00      A   
ATOM   2323  HN  VAL A 246     -19.929   7.488  14.062  1.00 10.00      A   
ATOM   2324  CA  VAL A 246     -20.276   5.552  14.850  1.00 10.00      A   
ATOM   2325  CB  VAL A 246     -20.799   5.091  13.470  1.00 10.00      A   
ATOM   2326  CG1 VAL A 246     -21.132   3.607  13.487  1.00 10.00      A   
ATOM   2327  CG2 VAL A 246     -22.011   5.909  13.051  1.00 10.00      A   
ATOM   2328  C   VAL A 246     -18.980   4.812  15.175  1.00 10.00      A   
ATOM   2329  O   VAL A 246     -18.943   3.979  16.078  1.00 10.00      A   
ATOM   2330  N   GLN A 247     -17.912   5.142  14.452  1.00 10.00      A   
ATOM   2331  HN  GLN A 247     -17.993   5.839  13.769  1.00 10.00      A   
ATOM   2332  CA  GLN A 247     -16.621   4.497  14.658  1.00 10.00      A   
ATOM   2333  CB  GLN A 247     -16.663   3.063  14.113  1.00 10.00      A   
ATOM   2334  CG  GLN A 247     -15.455   2.209  14.469  1.00 10.00      A   
ATOM   2335  CD  GLN A 247     -15.211   2.122  15.966  1.00 10.00      A   
ATOM   2336  OE1 GLN A 247     -16.134   2.235  16.772  1.00 10.00      A   
ATOM   2337  NE2 GLN A 247     -13.963   1.915  16.350  1.00 10.00      A   
ATOM   2338 HE21 GLN A 247     -13.273   1.829  15.657  1.00 10.00      A   
ATOM   2339 HE22 GLN A 247     -13.775   1.863  17.310  1.00 10.00      A   
ATOM   2340  C   GLN A 247     -15.497   5.284  13.983  1.00 10.00      A   
ATOM   2341  O   GLN A 247     -15.637   5.734  12.840  1.00 10.00      A   
ATOM   2342  N   VAL A 248     -14.394   5.460  14.702  1.00 10.00      A   
ATOM   2343  HN  VAL A 248     -14.357   5.095  15.612  1.00 10.00      A   
ATOM   2344  CA  VAL A 248     -13.231   6.171  14.182  1.00 10.00      A   
ATOM   2345  CB  VAL A 248     -12.760   7.279  15.152  1.00 10.00      A   
ATOM   2346  CG1 VAL A 248     -11.577   8.042  14.573  1.00 10.00      A   
ATOM   2347  CG2 VAL A 248     -13.898   8.230  15.480  1.00 10.00      A   
ATOM   2348  C   VAL A 248     -12.092   5.177  13.977  1.00 10.00      A   
ATOM   2349  O   VAL A 248     -11.834   4.340  14.842  1.00 10.00      A   
ATOM   2350  N   SER A 249     -11.425   5.253  12.835  1.00 10.00      A   
ATOM   2351  HN  SER A 249     -11.677   5.932  12.171  1.00 10.00      A   
ATOM   2352  CA  SER A 249     -10.331   4.341  12.542  1.00 10.00      A   
ATOM   2353  CB  SER A 249     -10.801   3.260  11.568  1.00 10.00      A   
ATOM   2354  OG  SER A 249     -12.075   2.762  11.950  1.00 10.00      A   
ATOM   2355  HG  SER A 249     -12.761   3.342  11.601  1.00 10.00      A   
ATOM   2356  C   SER A 249      -9.103   5.065  11.991  1.00 10.00      A   
ATOM   2357  O   SER A 249      -9.196   5.836  11.032  1.00 10.00      A   
ATOM   2358  N   LYS A 250      -7.962   4.822  12.624  1.00 10.00      A   
ATOM   2359  HN  LYS A 250      -7.973   4.217  13.399  1.00 10.00      A   
ATOM   2360  CA  LYS A 250      -6.695   5.414  12.217  1.00 10.00      A   
ATOM   2361  CB  LYS A 250      -6.628   6.898  12.591  1.00 10.00      A   
ATOM   2362  CG  LYS A 250      -5.513   7.656  11.884  1.00 10.00      A   
ATOM   2363  CD  LYS A 250      -5.212   8.982  12.565  1.00 10.00      A   
ATOM   2364  CE  LYS A 250      -4.495   8.781  13.892  1.00 10.00      A   
ATOM   2365  NZ  LYS A 250      -3.223   8.020  13.740  1.00 10.00      A   
ATOM   2366  HZ1 LYS A 250      -2.614   8.469  13.028  1.00 10.00      A   
ATOM   2367  HZ2 LYS A 250      -3.419   7.043  13.448  1.00 10.00      A   
ATOM   2368  HZ3 LYS A 250      -2.711   8.001  14.649  1.00 10.00      A   
ATOM   2369  C   LYS A 250      -5.548   4.662  12.883  1.00 10.00      A   
ATOM   2370  O   LYS A 250      -4.897   5.175  13.798  1.00 10.00      A   
ATOM   2371  N   ALA A 251      -5.315   3.442  12.431  1.00 10.00      A   
ATOM   2372  HN  ALA A 251      -5.860   3.093  11.690  1.00 10.00      A   
ATOM   2373  CA  ALA A 251      -4.266   2.603  12.991  1.00 10.00      A   
ATOM   2374  CB  ALA A 251      -4.540   1.144  12.672  1.00 10.00      A   
ATOM   2375  C   ALA A 251      -2.882   3.016  12.496  1.00 10.00      A   
ATOM   2376  O   ALA A 251      -2.482   2.677  11.381  1.00 10.00      A   
ATOM   2377  N   GLY A 252      -2.163   3.760  13.330  1.00 10.00      A   
ATOM   2378  HN  GLY A 252      -2.546   4.018  14.194  1.00 10.00      A   
ATOM   2379  CA  GLY A 252      -0.831   4.204  12.977  1.00 10.00      A   
ATOM   2380  C   GLY A 252      -0.848   5.317  11.955  1.00 10.00      A   
ATOM   2381  O   GLY A 252      -1.723   6.190  11.986  1.00 10.00      A   
ATOM   2382  N   GLY A 253       0.115   5.279  11.046  1.00 10.00      A   
ATOM   2383  HN  GLY A 253       0.772   4.553  11.077  1.00 10.00      A   
ATOM   2384  CA  GLY A 253       0.209   6.285  10.010  1.00 10.00      A   
ATOM   2385  C   GLY A 253       0.929   7.532  10.480  1.00 10.00      A   
ATOM   2386  O   GLY A 253       1.578   7.526  11.530  1.00 10.00      A   
ATOM   2387  N   LEU A 254       0.816   8.596   9.698  1.00 10.00      A   
ATOM   2388  HN  LEU A 254       0.293   8.524   8.874  1.00 10.00      A   
ATOM   2389  CA  LEU A 254       1.445   9.870  10.021  1.00 10.00      A   
ATOM   2390  CB  LEU A 254       1.235  10.854   8.864  1.00 10.00      A   
ATOM   2391  CG  LEU A 254       1.760  12.279   9.062  1.00 10.00      A   
ATOM   2392  CD1 LEU A 254       3.280  12.312   9.006  1.00 10.00      A   
ATOM   2393  CD2 LEU A 254       1.166  13.216   8.023  1.00 10.00      A   
ATOM   2394  C   LEU A 254       0.859  10.444  11.309  1.00 10.00      A   
ATOM   2395  O   LEU A 254      -0.359  10.603  11.425  1.00 10.00      A   
ATOM   2396  N   PRO A 255       1.718  10.737  12.300  1.00 10.00      A   
ATOM   2397  CA  PRO A 255       1.288  11.303  13.584  1.00 10.00      A   
ATOM   2398  CB  PRO A 255       2.592  11.424  14.385  1.00 10.00      A   
ATOM   2399  CG  PRO A 255       3.545  10.502  13.705  1.00 10.00      A   
ATOM   2400  CD  PRO A 255       3.174  10.534  12.253  1.00 10.00      A   
ATOM   2401  C   PRO A 255       0.655  12.676  13.396  1.00 10.00      A   
ATOM   2402  O   PRO A 255       1.350  13.675  13.207  1.00 10.00      A   
ATOM   2403  N   MET A 256      -0.666  12.712  13.424  1.00 10.00      A   
ATOM   2404  HN  MET A 256      -1.162  11.879  13.575  1.00 10.00      A   
ATOM   2405  CA  MET A 256      -1.399  13.951  13.243  1.00 10.00      A   
ATOM   2406  CB  MET A 256      -2.624  13.724  12.353  1.00 10.00      A   
ATOM   2407  CG  MET A 256      -2.289  13.398  10.909  1.00 10.00      A   
ATOM   2408  SD  MET A 256      -1.578  14.796  10.022  1.00 10.00      A   
ATOM   2409  CE  MET A 256      -2.948  15.948  10.045  1.00 10.00      A   
ATOM   2410  C   MET A 256      -1.838  14.518  14.581  1.00 10.00      A   
ATOM   2411  O   MET A 256      -2.068  13.772  15.535  1.00 10.00      A   
ATOM   2412  N   ASP A 257      -1.948  15.837  14.640  1.00 10.00      A   
ATOM   2413  HN  ASP A 257      -1.734  16.367  13.845  1.00 10.00      A   
ATOM   2414  CA  ASP A 257      -2.370  16.523  15.851  1.00 10.00      A   
ATOM   2415  CB  ASP A 257      -2.195  18.036  15.692  1.00 10.00      A   
ATOM   2416  CG  ASP A 257      -3.181  18.838  16.513  1.00 10.00      A   
ATOM   2417  OD1 ASP A 257      -3.049  18.870  17.756  1.00 10.00      A   
ATOM   2418  OD2 ASP A 257      -4.094  19.444  15.914  1.00 10.00      A   
ATOM   2419  C   ASP A 257      -3.812  16.163  16.215  1.00 10.00      A   
ATOM   2420  O   ASP A 257      -4.688  16.098  15.346  1.00 10.00      A   
ATOM   2421  N   ALA A 258      -4.042  15.932  17.504  1.00 10.00      A   
ATOM   2422  HN  ALA A 258      -3.298  16.022  18.139  1.00 10.00      A   
ATOM   2423  CA  ALA A 258      -5.355  15.550  18.015  1.00 10.00      A   
ATOM   2424  CB  ALA A 258      -5.291  15.298  19.514  1.00 10.00      A   
ATOM   2425  C   ALA A 258      -6.441  16.572  17.684  1.00 10.00      A   
ATOM   2426  O   ALA A 258      -7.569  16.196  17.355  1.00 10.00      A   
ATOM   2427  N   LEU A 259      -6.102  17.855  17.759  1.00 10.00      A   
ATOM   2428  HN  LEU A 259      -5.182  18.099  18.010  1.00 10.00      A   
ATOM   2429  CA  LEU A 259      -7.066  18.912  17.470  1.00 10.00      A   
ATOM   2430  CB  LEU A 259      -6.503  20.288  17.828  1.00 10.00      A   
ATOM   2431  CG  LEU A 259      -6.322  20.577  19.319  1.00 10.00      A   
ATOM   2432  CD1 LEU A 259      -5.652  21.926  19.517  1.00 10.00      A   
ATOM   2433  CD2 LEU A 259      -7.663  20.535  20.038  1.00 10.00      A   
ATOM   2434  C   LEU A 259      -7.500  18.875  16.007  1.00 10.00      A   
ATOM   2435  O   LEU A 259      -8.687  18.977  15.702  1.00 10.00      A   
ATOM   2436  N   THR A 260      -6.532  18.714  15.112  1.00 10.00      A   
ATOM   2437  HN  THR A 260      -5.600  18.645  15.425  1.00 10.00      A   
ATOM   2438  CA  THR A 260      -6.806  18.651  13.681  1.00 10.00      A   
ATOM   2439  CB  THR A 260      -5.499  18.514  12.870  1.00 10.00      A   
ATOM   2440  OG1 THR A 260      -4.566  19.510  13.309  1.00 10.00      A   
ATOM   2441  HG1 THR A 260      -4.396  19.396  14.261  1.00 10.00      A   
ATOM   2442  CG2 THR A 260      -5.761  18.710  11.384  1.00 10.00      A   
ATOM   2443  C   THR A 260      -7.743  17.484  13.368  1.00 10.00      A   
ATOM   2444  O   THR A 260      -8.630  17.591  12.517  1.00 10.00      A   
ATOM   2445  N   LEU A 261      -7.553  16.377  14.079  1.00 10.00      A   
ATOM   2446  HN  LEU A 261      -6.822  16.350  14.737  1.00 10.00      A   
ATOM   2447  CA  LEU A 261      -8.393  15.197  13.897  1.00 10.00      A   
ATOM   2448  CB  LEU A 261      -7.887  14.035  14.756  1.00 10.00      A   
ATOM   2449  CG  LEU A 261      -6.487  13.504  14.432  1.00 10.00      A   
ATOM   2450  CD1 LEU A 261      -6.031  12.517  15.494  1.00 10.00      A   
ATOM   2451  CD2 LEU A 261      -6.465  12.853  13.059  1.00 10.00      A   
ATOM   2452  C   LEU A 261      -9.840  15.521  14.258  1.00 10.00      A   
ATOM   2453  O   LEU A 261     -10.776  15.075  13.593  1.00 10.00      A   
ATOM   2454  N   MET A 262     -10.015  16.314  15.311  1.00 10.00      A   
ATOM   2455  HN  MET A 262      -9.224  16.642  15.798  1.00 10.00      A   
ATOM   2456  CA  MET A 262     -11.343  16.716  15.759  1.00 10.00      A   
ATOM   2457  CB  MET A 262     -11.275  17.348  17.151  1.00 10.00      A   
ATOM   2458  CG  MET A 262     -10.924  16.369  18.261  1.00 10.00      A   
ATOM   2459  SD  MET A 262     -10.777  17.162  19.874  1.00 10.00      A   
ATOM   2460  CE  MET A 262     -12.474  17.646  20.175  1.00 10.00      A   
ATOM   2461  C   MET A 262     -11.962  17.696  14.767  1.00 10.00      A   
ATOM   2462  O   MET A 262     -13.174  17.693  14.543  1.00 10.00      A   
ATOM   2463  N   LYS A 263     -11.114  18.529  14.171  1.00 10.00      A   
ATOM   2464  HN  LYS A 263     -10.161  18.488  14.407  1.00 10.00      A   
ATOM   2465  CA  LYS A 263     -11.559  19.507  13.187  1.00 10.00      A   
ATOM   2466  CB  LYS A 263     -10.403  20.431  12.784  1.00 10.00      A   
ATOM   2467  CG  LYS A 263      -9.887  21.317  13.906  1.00 10.00      A   
ATOM   2468  CD  LYS A 263      -8.773  22.231  13.422  1.00 10.00      A   
ATOM   2469  CE  LYS A 263      -8.218  23.079  14.555  1.00 10.00      A   
ATOM   2470  NZ  LYS A 263      -7.234  24.081  14.067  1.00 10.00      A   
ATOM   2471  HZ1 LYS A 263      -7.666  24.687  13.341  1.00 10.00      A   
ATOM   2472  HZ2 LYS A 263      -6.411  23.603  13.652  1.00 10.00      A   
ATOM   2473  HZ3 LYS A 263      -6.909  24.679  14.854  1.00 10.00      A   
ATOM   2474  C   LYS A 263     -12.114  18.799  11.955  1.00 10.00      A   
ATOM   2475  O   LYS A 263     -13.198  19.130  11.471  1.00 10.00      A   
ATOM   2476  N   CYS A 264     -11.376  17.802  11.478  1.00 10.00      A   
ATOM   2477  HN  CYS A 264     -10.528  17.581  11.923  1.00 10.00      A   
ATOM   2478  CA  CYS A 264     -11.777  17.033  10.305  1.00 10.00      A   
ATOM   2479  CB  CYS A 264     -10.678  16.045   9.913  1.00 10.00      A   
ATOM   2480  SG  CYS A 264      -9.136  16.834   9.386  1.00 10.00      A   
ATOM   2481  HG  CYS A 264      -9.451  17.985   8.805  1.00 10.00      A   
ATOM   2482  C   CYS A 264     -13.107  16.315  10.529  1.00 10.00      A   
ATOM   2483  O   CYS A 264     -13.896  16.148   9.598  1.00 10.00      A   
ATOM   2484  N   CYS A 265     -13.366  15.912  11.769  1.00 10.00      A   
ATOM   2485  HN  CYS A 265     -12.699  16.070  12.470  1.00 10.00      A   
ATOM   2486  CA  CYS A 265     -14.613  15.231  12.107  1.00 10.00      A   
ATOM   2487  CB  CYS A 265     -14.586  14.739  13.556  1.00 10.00      A   
ATOM   2488  SG  CYS A 265     -13.295  13.524  13.909  1.00 10.00      A   
ATOM   2489  HG  CYS A 265     -12.115  14.080  13.647  1.00 10.00      A   
ATOM   2490  C   CYS A 265     -15.802  16.166  11.899  1.00 10.00      A   
ATOM   2491  O   CYS A 265     -16.909  15.726  11.589  1.00 10.00      A   
ATOM   2492  N   HIS A 266     -15.555  17.461  12.055  1.00 10.00      A   
ATOM   2493  HN  HIS A 266     -14.645  17.748  12.275  1.00 10.00      A   
ATOM   2494  CA  HIS A 266     -16.595  18.467  11.891  1.00 10.00      A   
ATOM   2495  CB  HIS A 266     -16.203  19.774  12.585  1.00 10.00      A   
ATOM   2496  CG  HIS A 266     -16.130  19.671  14.078  1.00 10.00      A   
ATOM   2497  ND1 HIS A 266     -16.951  18.849  14.824  1.00 10.00      A   
ATOM   2498  HD1 HIS A 266     -17.656  18.262  14.466  1.00 10.00      A   
ATOM   2499  CD2 HIS A 266     -15.318  20.289  14.967  1.00 10.00      A   
ATOM   2500  CE1 HIS A 266     -16.646  18.965  16.103  1.00 10.00      A   
ATOM   2501  NE2 HIS A 266     -15.660  19.832  16.215  1.00 10.00      A   
ATOM   2502  HE2 HIS A 266     -15.241  20.107  17.058  1.00 10.00      A   
ATOM   2503  C   HIS A 266     -16.872  18.715  10.417  1.00 10.00      A   
ATOM   2504  O   HIS A 266     -18.022  18.875  10.012  1.00 10.00      A   
ATOM   2505  N   GLU A 267     -15.810  18.725   9.620  1.00 10.00      A   
ATOM   2506  HN  GLU A 267     -14.921  18.585  10.008  1.00 10.00      A   
ATOM   2507  CA  GLU A 267     -15.925  18.945   8.182  1.00 10.00      A   
ATOM   2508  CB  GLU A 267     -14.536  19.103   7.562  1.00 10.00      A   
ATOM   2509  CG  GLU A 267     -13.633  20.060   8.320  1.00 10.00      A   
ATOM   2510  CD  GLU A 267     -12.221  20.096   7.777  1.00 10.00      A   
ATOM   2511  OE1 GLU A 267     -11.665  19.018   7.475  1.00 10.00      A   
ATOM   2512  OE2 GLU A 267     -11.657  21.207   7.657  1.00 10.00      A   
ATOM   2513  C   GLU A 267     -16.664  17.786   7.524  1.00 10.00      A   
ATOM   2514  O   GLU A 267     -17.508  17.991   6.653  1.00 10.00      A   
ATOM   2515  N   ALA A 268     -16.346  16.571   7.965  1.00 10.00      A   
ATOM   2516  HN  ALA A 268     -15.654  16.482   8.659  1.00 10.00      A   
ATOM   2517  CA  ALA A 268     -16.978  15.366   7.436  1.00 10.00      A   
ATOM   2518  CB  ALA A 268     -16.331  14.130   8.036  1.00 10.00      A   
ATOM   2519  C   ALA A 268     -18.474  15.359   7.726  1.00 10.00      A   
ATOM   2520  O   ALA A 268     -19.276  14.926   6.897  1.00 10.00      A   
ATOM   2521  N   TYR A 269     -18.839  15.853   8.905  1.00 10.00      A   
ATOM   2522  HN  TYR A 269     -18.147  16.194   9.507  1.00 10.00      A   
ATOM   2523  CA  TYR A 269     -20.232  15.908   9.327  1.00 10.00      A   
ATOM   2524  CB  TYR A 269     -20.335  16.531  10.725  1.00 10.00      A   
ATOM   2525  CG  TYR A 269     -21.750  16.841  11.161  1.00 10.00      A   
ATOM   2526  CD1 TYR A 269     -22.576  15.849  11.673  1.00 10.00      A   
ATOM   2527  CD2 TYR A 269     -22.262  18.126  11.049  1.00 10.00      A   
ATOM   2528  CE1 TYR A 269     -23.874  16.130  12.058  1.00 10.00      A   
ATOM   2529  CE2 TYR A 269     -23.554  18.417  11.435  1.00 10.00      A   
ATOM   2530  CZ  TYR A 269     -24.356  17.416  11.938  1.00 10.00      A   
ATOM   2531  OH  TYR A 269     -25.651  17.700  12.304  1.00 10.00      A   
ATOM   2532  HH  TYR A 269     -26.223  17.638  11.521  1.00 10.00      A   
ATOM   2533  C   TYR A 269     -21.086  16.687   8.329  1.00 10.00      A   
ATOM   2534  O   TYR A 269     -22.194  16.268   7.986  1.00 10.00      A   
ATOM   2535  N   SER A 270     -20.556  17.809   7.859  1.00 10.00      A   
ATOM   2536  HN  SER A 270     -19.664  18.080   8.162  1.00 10.00      A   
ATOM   2537  CA  SER A 270     -21.261  18.652   6.907  1.00 10.00      A   
ATOM   2538  CB  SER A 270     -20.443  19.911   6.628  1.00 10.00      A   
ATOM   2539  OG  SER A 270     -19.701  20.293   7.776  1.00 10.00      A   
ATOM   2540  HG  SER A 270     -18.857  20.673   7.499  1.00 10.00      A   
ATOM   2541  C   SER A 270     -21.533  17.909   5.601  1.00 10.00      A   
ATOM   2542  O   SER A 270     -22.602  18.044   5.010  1.00 10.00      A   
ATOM   2543  N   ILE A 271     -20.572  17.111   5.167  1.00 10.00      A   
ATOM   2544  HN  ILE A 271     -19.746  17.019   5.695  1.00 10.00      A   
ATOM   2545  CA  ILE A 271     -20.714  16.360   3.927  1.00 10.00      A   
ATOM   2546  CB  ILE A 271     -19.356  15.862   3.403  1.00 10.00      A   
ATOM   2547  CG1 ILE A 271     -18.377  17.033   3.255  1.00 10.00      A   
ATOM   2548  CG2 ILE A 271     -19.531  15.142   2.074  1.00 10.00      A   
ATOM   2549  CD1 ILE A 271     -17.009  16.631   2.748  1.00 10.00      A   
ATOM   2550  C   ILE A 271     -21.659  15.174   4.095  1.00 10.00      A   
ATOM   2551  O   ILE A 271     -22.489  14.902   3.227  1.00 10.00      A   
ATOM   2552  N   ILE A 272     -21.536  14.475   5.216  1.00 10.00      A   
ATOM   2553  HN  ILE A 272     -20.854  14.741   5.875  1.00 10.00      A   
ATOM   2554  CA  ILE A 272     -22.375  13.314   5.489  1.00 10.00      A   
ATOM   2555  CB  ILE A 272     -21.946  12.572   6.775  1.00 10.00      A   
ATOM   2556  CG1 ILE A 272     -20.547  11.979   6.566  1.00 10.00      A   
ATOM   2557  CG2 ILE A 272     -22.940  11.473   7.129  1.00 10.00      A   
ATOM   2558  CD1 ILE A 272     -19.994  11.231   7.758  1.00 10.00      A   
ATOM   2559  C   ILE A 272     -23.862  13.673   5.502  1.00 10.00      A   
ATOM   2560  O   ILE A 272     -24.702  12.897   5.030  1.00 10.00      A   
ATOM   2561  N   GLU A 273     -24.186  14.855   6.014  1.00 10.00      A   
ATOM   2562  HN  GLU A 273     -23.483  15.427   6.392  1.00 10.00      A   
ATOM   2563  CA  GLU A 273     -25.572  15.307   6.042  1.00 10.00      A   
ATOM   2564  CB  GLU A 273     -25.723  16.608   6.833  1.00 10.00      A   
ATOM   2565  CG  GLU A 273     -25.596  16.436   8.338  1.00 10.00      A   
ATOM   2566  CD  GLU A 273     -26.282  17.542   9.112  1.00 10.00      A   
ATOM   2567  OE1 GLU A 273     -26.042  18.730   8.801  1.00 10.00      A   
ATOM   2568  OE2 GLU A 273     -27.059  17.231  10.046  1.00 10.00      A   
ATOM   2569  C   GLU A 273     -26.094  15.480   4.618  1.00 10.00      A   
ATOM   2570  O   GLU A 273     -27.253  15.175   4.330  1.00 10.00      A   
ATOM   2571  N   LYS A 274     -25.219  15.940   3.725  1.00 10.00      A   
ATOM   2572  HN  LYS A 274     -24.305  16.145   4.015  1.00 10.00      A   
ATOM   2573  CA  LYS A 274     -25.577  16.135   2.325  1.00 10.00      A   
ATOM   2574  CB  LYS A 274     -24.453  16.864   1.579  1.00 10.00      A   
ATOM   2575  CG  LYS A 274     -24.046  18.204   2.167  1.00 10.00      A   
ATOM   2576  CD  LYS A 274     -22.787  18.723   1.489  1.00 10.00      A   
ATOM   2577  CE  LYS A 274     -22.358  20.068   2.045  1.00 10.00      A   
ATOM   2578  NZ  LYS A 274     -21.134  20.583   1.370  1.00 10.00      A   
ATOM   2579  HZ1 LYS A 274     -20.928  21.551   1.692  1.00 10.00      A   
ATOM   2580  HZ2 LYS A 274     -21.266  20.595   0.338  1.00 10.00      A   
ATOM   2581  HZ3 LYS A 274     -20.318  19.979   1.593  1.00 10.00      A   
ATOM   2582  C   LYS A 274     -25.804  14.779   1.668  1.00 10.00      A   
ATOM   2583  O   LYS A 274     -26.779  14.582   0.941  1.00 10.00      A   
ATOM   2584  N   ILE A 275     -24.885  13.856   1.940  1.00 10.00      A   
ATOM   2585  HN  ILE A 275     -24.130  14.099   2.520  1.00 10.00      A   
ATOM   2586  CA  ILE A 275     -24.953  12.501   1.403  1.00 10.00      A   
ATOM   2587  CB  ILE A 275     -23.751  11.651   1.879  1.00 10.00      A   
ATOM   2588  CG1 ILE A 275     -22.434  12.274   1.404  1.00 10.00      A   
ATOM   2589  CG2 ILE A 275     -23.866  10.215   1.389  1.00 10.00      A   
ATOM   2590  CD1 ILE A 275     -21.196  11.605   1.969  1.00 10.00      A   
ATOM   2591  C   ILE A 275     -26.252  11.830   1.833  1.00 10.00      A   
ATOM   2592  O   ILE A 275     -26.980  11.281   1.012  1.00 10.00      A   
ATOM   2593  N   THR A 276     -26.550  11.909   3.124  1.00 10.00      A   
ATOM   2594  HN  THR A 276     -25.931  12.377   3.728  1.00 10.00      A   
ATOM   2595  CA  THR A 276     -27.764  11.316   3.670  1.00 10.00      A   
ATOM   2596  CB  THR A 276     -27.875  11.588   5.182  1.00 10.00      A   
ATOM   2597  OG1 THR A 276     -26.684  11.130   5.838  1.00 10.00      A   
ATOM   2598  HG1 THR A 276     -25.958  11.741   5.655  1.00 10.00      A   
ATOM   2599  CG2 THR A 276     -29.083  10.874   5.771  1.00 10.00      A   
ATOM   2600  C   THR A 276     -29.009  11.861   2.965  1.00 10.00      A   
ATOM   2601  O   THR A 276     -29.892  11.102   2.554  1.00 10.00      A   
ATOM   2602  N   ASP A 277     -29.056  13.177   2.808  1.00 10.00      A   
ATOM   2603  HN  ASP A 277     -28.311  13.724   3.138  1.00 10.00      A   
ATOM   2604  CA  ASP A 277     -30.188  13.834   2.161  1.00 10.00      A   
ATOM   2605  CB  ASP A 277     -30.077  15.352   2.324  1.00 10.00      A   
ATOM   2606  CG  ASP A 277     -31.389  16.079   2.094  1.00 10.00      A   
ATOM   2607  OD1 ASP A 277     -32.428  15.642   2.644  1.00 10.00      A   
ATOM   2608  OD2 ASP A 277     -31.390  17.104   1.380  1.00 10.00      A   
ATOM   2609  C   ASP A 277     -30.280  13.461   0.680  1.00 10.00      A   
ATOM   2610  O   ASP A 277     -31.374  13.345   0.126  1.00 10.00      A   
ATOM   2611  N   GLN A 278     -29.126  13.258   0.050  1.00 10.00      A   
ATOM   2612  HN  GLN A 278     -28.287  13.351   0.552  1.00 10.00      A   
ATOM   2613  CA  GLN A 278     -29.066  12.901  -1.364  1.00 10.00      A   
ATOM   2614  CB  GLN A 278     -27.655  13.135  -1.919  1.00 10.00      A   
ATOM   2615  CG  GLN A 278     -27.546  13.029  -3.434  1.00 10.00      A   
ATOM   2616  CD  GLN A 278     -26.131  13.250  -3.946  1.00 10.00      A   
ATOM   2617  OE1 GLN A 278     -25.150  12.990  -3.246  1.00 10.00      A   
ATOM   2618  NE2 GLN A 278     -26.015  13.720  -5.177  1.00 10.00      A   
ATOM   2619 HE21 GLN A 278     -26.835  13.896  -5.684  1.00 10.00      A   
ATOM   2620 HE22 GLN A 278     -25.108  13.874  -5.539  1.00 10.00      A   
ATOM   2621  C   GLN A 278     -29.496  11.451  -1.581  1.00 10.00      A   
ATOM   2622  O   GLN A 278     -30.267  11.156  -2.497  1.00 10.00      A   
ATOM   2623  N   ILE A 279     -29.000  10.553  -0.730  1.00 10.00      A   
ATOM   2624  HN  ILE A 279     -28.377  10.852  -0.027  1.00 10.00      A   
ATOM   2625  CA  ILE A 279     -29.336   9.134  -0.823  1.00 10.00      A   
ATOM   2626  CB  ILE A 279     -28.606   8.294   0.255  1.00 10.00      A   
ATOM   2627  CG1 ILE A 279     -27.094   8.315   0.026  1.00 10.00      A   
ATOM   2628  CG2 ILE A 279     -29.121   6.859   0.269  1.00 10.00      A   
ATOM   2629  CD1 ILE A 279     -26.302   7.623   1.115  1.00 10.00      A   
ATOM   2630  C   ILE A 279     -30.840   8.925  -0.682  1.00 10.00      A   
ATOM   2631  O   ILE A 279     -31.455   8.217  -1.482  1.00 10.00      A   
ATOM   2632  N   LEU A 280     -31.425   9.551   0.330  1.00 10.00      A   
ATOM   2633  HN  LEU A 280     -30.876  10.104   0.933  1.00 10.00      A   
ATOM   2634  CA  LEU A 280     -32.857   9.434   0.577  1.00 10.00      A   
ATOM   2635  CB  LEU A 280     -33.237  10.115   1.893  1.00 10.00      A   
ATOM   2636  CG  LEU A 280     -32.675   9.470   3.163  1.00 10.00      A   
ATOM   2637  CD1 LEU A 280     -32.929  10.356   4.373  1.00 10.00      A   
ATOM   2638  CD2 LEU A 280     -33.274   8.087   3.373  1.00 10.00      A   
ATOM   2639  C   LEU A 280     -33.673  10.009  -0.580  1.00 10.00      A   
ATOM   2640  O   LEU A 280     -34.713   9.461  -0.948  1.00 10.00      A   
ATOM   2641  N   GLN A 281     -33.182  11.098  -1.163  1.00 10.00      A   
ATOM   2642  HN  GLN A 281     -32.342  11.481  -0.832  1.00 10.00      A   
ATOM   2643  CA  GLN A 281     -33.864  11.743  -2.279  1.00 10.00      A   
ATOM   2644  CB  GLN A 281     -33.190  13.074  -2.624  1.00 10.00      A   
ATOM   2645  CG  GLN A 281     -33.942  13.911  -3.649  1.00 10.00      A   
ATOM   2646  CD  GLN A 281     -35.355  14.248  -3.211  1.00 10.00      A   
ATOM   2647  OE1 GLN A 281     -35.641  14.359  -2.018  1.00 10.00      A   
ATOM   2648  NE2 GLN A 281     -36.247  14.416  -4.176  1.00 10.00      A   
ATOM   2649 HE21 GLN A 281     -35.947  14.315  -5.106  1.00 10.00      A   
ATOM   2650 HE22 GLN A 281     -37.169  14.638  -3.927  1.00 10.00      A   
ATOM   2651  C   GLN A 281     -33.892  10.830  -3.501  1.00 10.00      A   
ATOM   2652  O   GLN A 281     -34.946  10.620  -4.105  1.00 10.00      A   
ATOM   2653  N   LEU A 282     -32.737  10.272  -3.847  1.00 10.00      A   
ATOM   2654  HN  LEU A 282     -31.931  10.466  -3.317  1.00 10.00      A   
ATOM   2655  CA  LEU A 282     -32.641   9.381  -4.997  1.00 10.00      A   
ATOM   2656  CB  LEU A 282     -31.186   9.011  -5.293  1.00 10.00      A   
ATOM   2657  CG  LEU A 282     -30.287  10.140  -5.800  1.00 10.00      A   
ATOM   2658  CD1 LEU A 282     -28.907   9.604  -6.152  1.00 10.00      A   
ATOM   2659  CD2 LEU A 282     -30.913  10.829  -7.002  1.00 10.00      A   
ATOM   2660  C   LEU A 282     -33.482   8.128  -4.790  1.00 10.00      A   
ATOM   2661  O   LEU A 282     -34.032   7.576  -5.742  1.00 10.00      A   
ATOM   2662  N   LEU A 283     -33.581   7.688  -3.542  1.00 10.00      A   
ATOM   2663  HN  LEU A 283     -33.104   8.164  -2.828  1.00 10.00      A   
ATOM   2664  CA  LEU A 283     -34.371   6.513  -3.209  1.00 10.00      A   
ATOM   2665  CB  LEU A 283     -34.029   6.013  -1.805  1.00 10.00      A   
ATOM   2666  CG  LEU A 283     -33.022   4.865  -1.733  1.00 10.00      A   
ATOM   2667  CD1 LEU A 283     -32.365   4.820  -0.366  1.00 10.00      A   
ATOM   2668  CD2 LEU A 283     -33.701   3.540  -2.045  1.00 10.00      A   
ATOM   2669  C   LEU A 283     -35.859   6.823  -3.313  1.00 10.00      A   
ATOM   2670  O   LEU A 283     -36.631   6.030  -3.855  1.00 10.00      A   
ATOM   2671  N   LYS A 284     -36.253   7.984  -2.800  1.00 10.00      A   
ATOM   2672  HN  LYS A 284     -35.589   8.568  -2.371  1.00 10.00      A   
ATOM   2673  CA  LYS A 284     -37.644   8.407  -2.850  1.00 10.00      A   
ATOM   2674  CB  LYS A 284     -37.818   9.753  -2.142  1.00 10.00      A   
ATOM   2675  CG  LYS A 284     -39.254  10.247  -2.094  1.00 10.00      A   
ATOM   2676  CD  LYS A 284     -39.326  11.716  -1.709  1.00 10.00      A   
ATOM   2677  CE  LYS A 284     -40.764  12.206  -1.688  1.00 10.00      A   
ATOM   2678  NZ  LYS A 284     -40.855  13.659  -1.402  1.00 10.00      A   
ATOM   2679  HZ1 LYS A 284     -41.851  13.959  -1.390  1.00 10.00      A   
ATOM   2680  HZ2 LYS A 284     -40.353  14.199  -2.133  1.00 10.00      A   
ATOM   2681  HZ3 LYS A 284     -40.431  13.871  -0.477  1.00 10.00      A   
ATOM   2682  C   LYS A 284     -38.100   8.516  -4.298  1.00 10.00      A   
ATOM   2683  O   LYS A 284     -39.161   8.011  -4.665  1.00 10.00      A   
ATOM   2684  N   GLU A 285     -37.278   9.165  -5.119  1.00 10.00      A   
ATOM   2685  HN  GLU A 285     -36.446   9.546  -4.761  1.00 10.00      A   
ATOM   2686  CA  GLU A 285     -37.586   9.333  -6.532  1.00 10.00      A   
ATOM   2687  CB  GLU A 285     -36.571  10.243  -7.220  1.00 10.00      A   
ATOM   2688  CG  GLU A 285     -36.803  11.723  -6.965  1.00 10.00      A   
ATOM   2689  CD  GLU A 285     -36.535  12.568  -8.193  1.00 10.00      A   
ATOM   2690  OE1 GLU A 285     -37.405  12.615  -9.091  1.00 10.00      A   
ATOM   2691  OE2 GLU A 285     -35.449  13.191  -8.273  1.00 10.00      A   
ATOM   2692  C   GLU A 285     -37.658   7.987  -7.238  1.00 10.00      A   
ATOM   2693  O   GLU A 285     -38.532   7.768  -8.072  1.00 10.00      A   
ATOM   2694  N   ASP A 286     -36.746   7.085  -6.889  1.00 10.00      A   
ATOM   2695  HN  ASP A 286     -36.069   7.321  -6.217  1.00 10.00      A   
ATOM   2696  CA  ASP A 286     -36.722   5.753  -7.485  1.00 10.00      A   
ATOM   2697  CB  ASP A 286     -35.548   4.936  -6.946  1.00 10.00      A   
ATOM   2698  CG  ASP A 286     -35.515   3.531  -7.513  1.00 10.00      A   
ATOM   2699  OD1 ASP A 286     -35.046   3.360  -8.659  1.00 10.00      A   
ATOM   2700  OD2 ASP A 286     -35.960   2.593  -6.819  1.00 10.00      A   
ATOM   2701  C   ASP A 286     -38.035   5.027  -7.208  1.00 10.00      A   
ATOM   2702  O   ASP A 286     -38.660   4.477  -8.118  1.00 10.00      A   
ATOM   2703  N   SER A 287     -38.458   5.054  -5.947  1.00 10.00      A   
ATOM   2704  HN  SER A 287     -37.914   5.513  -5.269  1.00 10.00      A   
ATOM   2705  CA  SER A 287     -39.702   4.415  -5.545  1.00 10.00      A   
ATOM   2706  CB  SER A 287     -39.853   4.460  -4.022  1.00 10.00      A   
ATOM   2707  OG  SER A 287     -38.715   3.903  -3.383  1.00 10.00      A   
ATOM   2708  HG  SER A 287     -38.080   3.617  -4.054  1.00 10.00      A   
ATOM   2709  C   SER A 287     -40.895   5.087  -6.226  1.00 10.00      A   
ATOM   2710  O   SER A 287     -41.838   4.419  -6.655  1.00 10.00      A   
ATOM   2711  N   GLU A 288     -40.835   6.411  -6.340  1.00 10.00      A   
ATOM   2712  HN  GLU A 288     -40.054   6.889  -5.981  1.00 10.00      A   
ATOM   2713  CA  GLU A 288     -41.900   7.171  -6.978  1.00 10.00      A   
ATOM   2714  CB  GLU A 288     -41.657   8.675  -6.833  1.00 10.00      A   
ATOM   2715  CG  GLU A 288     -42.817   9.530  -7.316  1.00 10.00      A   
ATOM   2716  CD  GLU A 288     -42.500  11.010  -7.322  1.00 10.00      A   
ATOM   2717  OE1 GLU A 288     -41.917  11.492  -8.322  1.00 10.00      A   
ATOM   2718  OE2 GLU A 288     -42.853  11.703  -6.343  1.00 10.00      A   
ATOM   2719  C   GLU A 288     -42.008   6.796  -8.450  1.00 10.00      A   
ATOM   2720  O   GLU A 288     -43.100   6.532  -8.950  1.00 10.00      A   
ATOM   2721  N   LYS A 289     -40.868   6.765  -9.138  1.00 10.00      A   
ATOM   2722  HN  LYS A 289     -40.025   6.999  -8.681  1.00 10.00      A   
ATOM   2723  CA  LYS A 289     -40.835   6.409 -10.553  1.00 10.00      A   
ATOM   2724  CB  LYS A 289     -39.411   6.526 -11.104  1.00 10.00      A   
ATOM   2725  CG  LYS A 289     -38.867   7.946 -11.123  1.00 10.00      A   
ATOM   2726  CD  LYS A 289     -37.388   7.965 -11.477  1.00 10.00      A   
ATOM   2727  CE  LYS A 289     -36.776   9.333 -11.219  1.00 10.00      A   
ATOM   2728  NZ  LYS A 289     -35.340   9.383 -11.607  1.00 10.00      A   
ATOM   2729  HZ1 LYS A 289     -34.904  10.264 -11.267  1.00 10.00      A   
ATOM   2730  HZ2 LYS A 289     -35.246   9.346 -12.643  1.00 10.00      A   
ATOM   2731  HZ3 LYS A 289     -34.827   8.575 -11.198  1.00 10.00      A   
ATOM   2732  C   LYS A 289     -41.360   4.994 -10.759  1.00 10.00      A   
ATOM   2733  O   LYS A 289     -42.142   4.740 -11.675  1.00 10.00      A   
ATOM   2734  N   ARG A 290     -40.937   4.083  -9.890  1.00 10.00      A   
ATOM   2735  HN  ARG A 290     -40.311   4.353  -9.180  1.00 10.00      A   
ATOM   2736  CA  ARG A 290     -41.367   2.694  -9.962  1.00 10.00      A   
ATOM   2737  CB  ARG A 290     -40.682   1.868  -8.867  1.00 10.00      A   
ATOM   2738  CG  ARG A 290     -40.712   0.366  -9.104  1.00 10.00      A   
ATOM   2739  CD  ARG A 290     -39.649  -0.051 -10.105  1.00 10.00      A   
ATOM   2740  NE  ARG A 290     -39.776  -1.451 -10.509  1.00 10.00      A   
ATOM   2741  HE  ARG A 290     -40.588  -1.705 -11.002  1.00 10.00      A   
ATOM   2742  CZ  ARG A 290     -38.865  -2.391 -10.245  1.00 10.00      A   
ATOM   2743  NH1 ARG A 290     -37.753  -2.082  -9.584  1.00 10.00      A   
ATOM   2744 HH11 ARG A 290     -37.042  -2.822  -9.381  1.00 10.00      A   
ATOM   2745 HH12 ARG A 290     -37.586  -1.102  -9.262  1.00 10.00      A   
ATOM   2746  NH2 ARG A 290     -39.068  -3.640 -10.646  1.00 10.00      A   
ATOM   2747 HH21 ARG A 290     -38.358  -4.380 -10.448  1.00 10.00      A   
ATOM   2748 HH22 ARG A 290     -39.943  -3.892 -11.159  1.00 10.00      A   
ATOM   2749  C   ARG A 290     -42.882   2.606  -9.811  1.00 10.00      A   
ATOM   2750  O   ARG A 290     -43.554   1.907 -10.570  1.00 10.00      A   
ATOM   2751  N   ASN A 291     -43.410   3.337  -8.832  1.00 10.00      A   
ATOM   2752  HN  ASN A 291     -42.812   3.871  -8.259  1.00 10.00      A   
ATOM   2753  CA  ASN A 291     -44.847   3.359  -8.571  1.00 10.00      A   
ATOM   2754  CB  ASN A 291     -45.147   4.144  -7.288  1.00 10.00      A   
ATOM   2755  CG  ASN A 291     -46.261   3.526  -6.464  1.00 10.00      A   
ATOM   2756  OD1 ASN A 291     -47.129   2.827  -6.990  1.00 10.00      A   
ATOM   2757  ND2 ASN A 291     -46.246   3.785  -5.164  1.00 10.00      A   
ATOM   2758 HD21 ASN A 291     -45.526   4.354  -4.816  1.00 10.00      A   
ATOM   2759 HD22 ASN A 291     -46.951   3.396  -4.603  1.00 10.00      A   
ATOM   2760  C   ASN A 291     -45.603   3.971  -9.749  1.00 10.00      A   
ATOM   2761  O   ASN A 291     -46.680   3.505 -10.121  1.00 10.00      A   
ATOM   2762  N   LYS A 292     -45.023   5.017 -10.336  1.00 10.00      A   
ATOM   2763  HN  LYS A 292     -44.167   5.346  -9.981  1.00 10.00      A   
ATOM   2764  CA  LYS A 292     -45.622   5.696 -11.481  1.00 10.00      A   
ATOM   2765  CB  LYS A 292     -44.812   6.939 -11.852  1.00 10.00      A   
ATOM   2766  CG  LYS A 292     -45.086   8.141 -10.968  1.00 10.00      A   
ATOM   2767  CD  LYS A 292     -44.043   9.223 -11.179  1.00 10.00      A   
ATOM   2768  CE  LYS A 292     -44.447  10.517 -10.497  1.00 10.00      A   
ATOM   2769  NZ  LYS A 292     -43.387  11.553 -10.600  1.00 10.00      A   
ATOM   2770  HZ1 LYS A 292     -42.745  11.501  -9.773  1.00 10.00      A   
ATOM   2771  HZ2 LYS A 292     -43.816  12.498 -10.633  1.00 10.00      A   
ATOM   2772  HZ3 LYS A 292     -42.832  11.412 -11.465  1.00 10.00      A   
ATOM   2773  C   LYS A 292     -45.727   4.763 -12.681  1.00 10.00      A   
ATOM   2774  O   LYS A 292     -46.782   4.663 -13.310  1.00 10.00      A   
ATOM   2775  N   TYR A 293     -44.631   4.078 -12.994  1.00 10.00      A   
ATOM   2776  HN  TYR A 293     -43.816   4.203 -12.459  1.00 10.00      A   
ATOM   2777  CA  TYR A 293     -44.611   3.148 -14.115  1.00 10.00      A   
ATOM   2778  CB  TYR A 293     -43.195   2.620 -14.369  1.00 10.00      A   
ATOM   2779  CG  TYR A 293     -42.261   3.656 -14.951  1.00 10.00      A   
ATOM   2780  CD1 TYR A 293     -42.634   4.414 -16.054  1.00 10.00      A   
ATOM   2781  CD2 TYR A 293     -41.006   3.880 -14.400  1.00 10.00      A   
ATOM   2782  CE1 TYR A 293     -41.787   5.367 -16.589  1.00 10.00      A   
ATOM   2783  CE2 TYR A 293     -40.152   4.831 -14.927  1.00 10.00      A   
ATOM   2784  CZ  TYR A 293     -40.546   5.573 -16.022  1.00 10.00      A   
ATOM   2785  OH  TYR A 293     -39.694   6.522 -16.550  1.00 10.00      A   
ATOM   2786  HH  TYR A 293     -40.171   7.354 -16.679  1.00 10.00      A   
ATOM   2787  C   TYR A 293     -45.580   1.998 -13.873  1.00 10.00      A   
ATOM   2788  O   TYR A 293     -46.260   1.542 -14.792  1.00 10.00      A   
ATOM   2789  N   ALA A 294     -45.652   1.547 -12.625  1.00 10.00      A   
ATOM   2790  HN  ALA A 294     -45.078   1.952 -11.936  1.00 10.00      A   
ATOM   2791  CA  ALA A 294     -46.551   0.461 -12.256  1.00 10.00      A   
ATOM   2792  CB  ALA A 294     -46.303   0.019 -10.824  1.00 10.00      A   
ATOM   2793  C   ALA A 294     -48.003   0.882 -12.445  1.00 10.00      A   
ATOM   2794  O   ALA A 294     -48.824   0.109 -12.937  1.00 10.00      A   
ATOM   2795  N   ALA A 295     -48.307   2.118 -12.065  1.00 10.00      A   
ATOM   2796  HN  ALA A 295     -47.604   2.685 -11.680  1.00 10.00      A   
ATOM   2797  CA  ALA A 295     -49.654   2.654 -12.199  1.00 10.00      A   
ATOM   2798  CB  ALA A 295     -49.731   4.050 -11.599  1.00 10.00      A   
ATOM   2799  C   ALA A 295     -50.072   2.663 -13.666  1.00 10.00      A   
ATOM   2800  O   ALA A 295     -51.197   2.296 -14.005  1.00 10.00      A   
ATOM   2801  N   MET A 296     -49.145   3.056 -14.533  1.00 10.00      A   
ATOM   2802  HN  MET A 296     -48.265   3.334 -14.196  1.00 10.00      A   
ATOM   2803  CA  MET A 296     -49.405   3.093 -15.969  1.00 10.00      A   
ATOM   2804  CB  MET A 296     -48.238   3.746 -16.714  1.00 10.00      A   
ATOM   2805  CG  MET A 296     -48.152   5.253 -16.543  1.00 10.00      A   
ATOM   2806  SD  MET A 296     -49.563   6.112 -17.264  1.00 10.00      A   
ATOM   2807  CE  MET A 296     -49.370   5.682 -18.993  1.00 10.00      A   
ATOM   2808  C   MET A 296     -49.635   1.683 -16.501  1.00 10.00      A   
ATOM   2809  O   MET A 296     -50.489   1.457 -17.359  1.00 10.00      A   
ATOM   2810  N   LEU A 297     -48.876   0.732 -15.963  1.00 10.00      A   
ATOM   2811  HN  LEU A 297     -48.221   0.980 -15.276  1.00 10.00      A   
ATOM   2812  CA  LEU A 297     -48.985  -0.664 -16.366  1.00 10.00      A   
ATOM   2813  CB  LEU A 297     -47.941  -1.528 -15.655  1.00 10.00      A   
ATOM   2814  CG  LEU A 297     -46.489  -1.347 -16.096  1.00 10.00      A   
ATOM   2815  CD1 LEU A 297     -45.578  -2.282 -15.316  1.00 10.00      A   
ATOM   2816  CD2 LEU A 297     -46.345  -1.586 -17.590  1.00 10.00      A   
ATOM   2817  C   LEU A 297     -50.381  -1.208 -16.091  1.00 10.00      A   
ATOM   2818  O   LEU A 297     -50.949  -1.908 -16.920  1.00 10.00      A   
ATOM   2819  N   THR A 298     -50.932  -0.872 -14.930  1.00 10.00      A   
ATOM   2820  HN  THR A 298     -50.425  -0.311 -14.303  1.00 10.00      A   
ATOM   2821  CA  THR A 298     -52.264  -1.333 -14.552  1.00 10.00      A   
ATOM   2822  CB  THR A 298     -52.582  -0.991 -13.087  1.00 10.00      A   
ATOM   2823  OG1 THR A 298     -51.657   0.003 -12.618  1.00 10.00      A   
ATOM   2824  HG1 THR A 298     -51.806   0.835 -13.090  1.00 10.00      A   
ATOM   2825  CG2 THR A 298     -52.458  -2.233 -12.219  1.00 10.00      A   
ATOM   2826  C   THR A 298     -53.350  -0.757 -15.460  1.00 10.00      A   
ATOM   2827  O   THR A 298     -54.414  -1.353 -15.626  1.00 10.00      A   
ATOM   2828  N   SER A 299     -53.080   0.403 -16.044  1.00 10.00      A   
ATOM   2829  HN  SER A 299     -52.221   0.845 -15.866  1.00 10.00      A   
ATOM   2830  CA  SER A 299     -54.033   1.041 -16.940  1.00 10.00      A   
ATOM   2831  CB  SER A 299     -53.735   2.538 -17.051  1.00 10.00      A   
ATOM   2832  OG  SER A 299     -53.541   3.104 -15.765  1.00 10.00      A   
ATOM   2833  HG  SER A 299     -54.159   2.697 -15.145  1.00 10.00      A   
ATOM   2834  C   SER A 299     -53.984   0.386 -18.318  1.00 10.00      A   
ATOM   2835  O   SER A 299     -54.983   0.342 -19.038  1.00 10.00      A   
ATOM   2836  N   GLU A 300     -52.816  -0.136 -18.672  1.00 10.00      A   
ATOM   2837  HN  GLU A 300     -52.059  -0.076 -18.051  1.00 10.00      A   
ATOM   2838  CA  GLU A 300     -52.630  -0.789 -19.959  1.00 10.00      A   
ATOM   2839  CB  GLU A 300     -51.192  -0.607 -20.452  1.00 10.00      A   
ATOM   2840  CG  GLU A 300     -50.774   0.845 -20.636  1.00 10.00      A   
ATOM   2841  CD  GLU A 300     -49.360   0.985 -21.161  1.00 10.00      A   
ATOM   2842  OE1 GLU A 300     -48.850   0.024 -21.776  1.00 10.00      A   
ATOM   2843  OE2 GLU A 300     -48.750   2.061 -20.973  1.00 10.00      A   
ATOM   2844  C   GLU A 300     -52.972  -2.276 -19.878  1.00 10.00      A   
ATOM   2845  O   GLU A 300     -53.499  -2.852 -20.825  1.00 10.00      A   
ATOM   2846  N   ASN A 301     -52.666  -2.890 -18.744  1.00 10.00      A   
ATOM   2847  HN  ASN A 301     -52.255  -2.373 -18.017  1.00 10.00      A   
ATOM   2848  CB  ASN A 301     -51.740  -4.974 -17.843  1.00 10.00      A   
ATOM   2849  CG  ASN A 301     -51.847  -6.484 -17.811  1.00 10.00      A   
ATOM   2850  OD1 ASN A 301     -51.426  -7.170 -18.742  1.00 10.00      A   
ATOM   2851  ND2 ASN A 301     -52.403  -7.011 -16.737  1.00 10.00      A   
ATOM   2852 HD21 ASN A 301     -52.711  -6.402 -16.031  1.00 10.00      A   
ATOM   2853 HD22 ASN A 301     -52.482  -7.985 -16.686  1.00 10.00      A   
ATOM   2854  CA  ASN A 301     -52.929  -4.307 -18.538  1.00 10.00      A   
ATOM   2855  C   ASN A 301     -54.204  -4.513 -17.728  1.00 10.00      A   
ATOM   2856  O   ASN A 301     -55.295  -4.490 -18.337  1.00 10.00      A   
ATOM   2857  OXT ASN A 301     -54.117  -4.700 -16.493  1.00 10.00      A   
ATOM   2858  CB  MET B   1      29.185 -29.460  -2.184  1.00 10.00      B   
ATOM   2859  CG  MET B   1      30.073 -29.841  -1.010  1.00 10.00      B   
ATOM   2860  SD  MET B   1      30.664 -31.541  -1.104  1.00 10.00      B   
ATOM   2861  CE  MET B   1      29.214 -32.432  -0.547  1.00 10.00      B   
ATOM   2862  C   MET B   1      30.065 -27.123  -2.020  1.00 10.00      B   
ATOM   2863  O   MET B   1      30.911 -27.005  -2.910  1.00 10.00      B   
ATOM   2864  N   MET B   1      28.176 -27.639  -3.525  1.00 10.00      B   
ATOM   2865  HT1 MET B   1      27.350 -28.248  -3.682  1.00 10.00      B   
ATOM   2866  HT2 MET B   1      28.846 -27.774  -4.306  1.00 10.00      B   
ATOM   2867  HT3 MET B   1      27.865 -26.649  -3.522  1.00 10.00      B   
ATOM   2868  CA  MET B   1      28.822 -27.974  -2.236  1.00 10.00      B   
ATOM   2869  N   SER B   2      30.168 -26.530  -0.839  1.00 10.00      B   
ATOM   2870  HN  SER B   2      29.459 -26.663  -0.173  1.00 10.00      B   
ATOM   2871  CA  SER B   2      31.306 -25.694  -0.490  1.00 10.00      B   
ATOM   2872  CB  SER B   2      31.009 -24.234  -0.838  1.00 10.00      B   
ATOM   2873  OG  SER B   2      30.659 -24.100  -2.205  1.00 10.00      B   
ATOM   2874  HG  SER B   2      31.289 -24.598  -2.741  1.00 10.00      B   
ATOM   2875  C   SER B   2      31.611 -25.829   0.996  1.00 10.00      B   
ATOM   2876  O   SER B   2      30.822 -26.414   1.741  1.00 10.00      B   
ATOM   2877  N   THR B   3      32.752 -25.304   1.422  1.00 10.00      B   
ATOM   2878  HN  THR B   3      33.355 -24.874   0.780  1.00 10.00      B   
ATOM   2879  CA  THR B   3      33.145 -25.366   2.821  1.00 10.00      B   
ATOM   2880  CB  THR B   3      34.626 -24.982   2.982  1.00 10.00      B   
ATOM   2881  OG1 THR B   3      35.276 -25.070   1.705  1.00 10.00      B   
ATOM   2882  HG1 THR B   3      35.796 -24.270   1.560  1.00 10.00      B   
ATOM   2883  CG2 THR B   3      35.316 -25.919   3.961  1.00 10.00      B   
ATOM   2884  C   THR B   3      32.284 -24.430   3.668  1.00 10.00      B   
ATOM   2885  O   THR B   3      32.473 -23.212   3.655  1.00 10.00      B   
ATOM   2886  N   PHE B   4      31.333 -25.007   4.393  1.00 10.00      B   
ATOM   2887  HN  PHE B   4      31.236 -25.983   4.365  1.00 10.00      B   
ATOM   2888  CA  PHE B   4      30.440 -24.231   5.240  1.00 10.00      B   
ATOM   2889  CB  PHE B   4      29.022 -24.812   5.212  1.00 10.00      B   
ATOM   2890  CG  PHE B   4      28.244 -24.450   3.978  1.00 10.00      B   
ATOM   2891  CD1 PHE B   4      28.122 -25.346   2.931  1.00 10.00      B   
ATOM   2892  CD2 PHE B   4      27.636 -23.212   3.866  1.00 10.00      B   
ATOM   2893  CE1 PHE B   4      27.410 -25.014   1.794  1.00 10.00      B   
ATOM   2894  CE2 PHE B   4      26.922 -22.874   2.733  1.00 10.00      B   
ATOM   2895  CZ  PHE B   4      26.808 -23.776   1.695  1.00 10.00      B   
ATOM   2896  C   PHE B   4      30.955 -24.157   6.671  1.00 10.00      B   
ATOM   2897  O   PHE B   4      31.360 -25.166   7.254  1.00 10.00      B   
ATOM   2898  N   ILE B   5      30.944 -22.957   7.224  1.00 10.00      B   
ATOM   2899  HN  ILE B   5      30.611 -22.194   6.700  1.00 10.00      B   
ATOM   2900  CA  ILE B   5      31.397 -22.730   8.582  1.00 10.00      B   
ATOM   2901  CB  ILE B   5      32.527 -21.672   8.623  1.00 10.00      B   
ATOM   2902  CG1 ILE B   5      33.301 -21.744   9.940  1.00 10.00      B   
ATOM   2903  CG2 ILE B   5      31.992 -20.268   8.377  1.00 10.00      B   
ATOM   2904  CD1 ILE B   5      34.284 -22.893  10.006  1.00 10.00      B   
ATOM   2905  C   ILE B   5      30.213 -22.286   9.440  1.00 10.00      B   
ATOM   2906  O   ILE B   5      29.271 -21.669   8.931  1.00 10.00      B   
ATOM   2907  N   PHE B   6      30.241 -22.624  10.723  1.00 10.00      B   
ATOM   2908  HN  PHE B   6      31.012 -23.129  11.075  1.00 10.00      B   
ATOM   2909  CA  PHE B   6      29.158 -22.263  11.626  1.00 10.00      B   
ATOM   2910  CB  PHE B   6      28.476 -23.522  12.170  1.00 10.00      B   
ATOM   2911  CG  PHE B   6      27.527 -24.165  11.199  1.00 10.00      B   
ATOM   2912  CD1 PHE B   6      28.000 -24.969  10.176  1.00 10.00      B   
ATOM   2913  CD2 PHE B   6      26.162 -23.962  11.307  1.00 10.00      B   
ATOM   2914  CE1 PHE B   6      27.131 -25.558   9.280  1.00 10.00      B   
ATOM   2915  CE2 PHE B   6      25.287 -24.548  10.414  1.00 10.00      B   
ATOM   2916  CZ  PHE B   6      25.772 -25.348   9.399  1.00 10.00      B   
ATOM   2917  C   PHE B   6      29.661 -21.397  12.776  1.00 10.00      B   
ATOM   2918  O   PHE B   6      30.837 -21.456  13.137  1.00 10.00      B   
ATOM   2919  N   PRO B   7      28.777 -20.565  13.352  1.00 10.00      B   
ATOM   2920  CA  PRO B   7      29.129 -19.693  14.475  1.00 10.00      B   
ATOM   2921  CB  PRO B   7      27.814 -18.978  14.810  1.00 10.00      B   
ATOM   2922  CG  PRO B   7      26.991 -19.093  13.574  1.00 10.00      B   
ATOM   2923  CD  PRO B   7      27.372 -20.401  12.945  1.00 10.00      B   
ATOM   2924  C   PRO B   7      29.602 -20.506  15.674  1.00 10.00      B   
ATOM   2925  O   PRO B   7      28.866 -21.341  16.202  1.00 10.00      B   
ATOM   2926  N   GLY B   8      30.832 -20.265  16.093  1.00 10.00      B   
ATOM   2927  HN  GLY B   8      31.372 -19.579  15.636  1.00 10.00      B   
ATOM   2928  CA  GLY B   8      31.381 -20.992  17.218  1.00 10.00      B   
ATOM   2929  C   GLY B   8      32.323 -22.094  16.780  1.00 10.00      B   
ATOM   2930  O   GLY B   8      32.745 -22.920  17.591  1.00 10.00      B   
ATOM   2931  N   ASP B   9      32.633 -22.127  15.491  1.00 10.00      B   
ATOM   2932  HN  ASP B   9      32.235 -21.467  14.883  1.00 10.00      B   
ATOM   2933  CA  ASP B   9      33.545 -23.127  14.952  1.00 10.00      B   
ATOM   2934  CB  ASP B   9      33.310 -23.321  13.451  1.00 10.00      B   
ATOM   2935  CG  ASP B   9      32.453 -24.530  13.132  1.00 10.00      B   
ATOM   2936  OD1 ASP B   9      32.253 -25.379  14.026  1.00 10.00      B   
ATOM   2937  OD2 ASP B   9      31.980 -24.650  11.976  1.00 10.00      B   
ATOM   2938  C   ASP B   9      34.984 -22.691  15.191  1.00 10.00      B   
ATOM   2939  O   ASP B   9      35.240 -21.523  15.491  1.00 10.00      B   
ATOM   2940  N   SER B  10      35.918 -23.623  15.067  1.00 10.00      B   
ATOM   2941  HN  SER B  10      35.656 -24.541  14.841  1.00 10.00      B   
ATOM   2942  CA  SER B  10      37.328 -23.320  15.263  1.00 10.00      B   
ATOM   2943  CB  SER B  10      38.101 -24.586  15.656  1.00 10.00      B   
ATOM   2944  OG  SER B  10      37.570 -25.171  16.838  1.00 10.00      B   
ATOM   2945  HG  SER B  10      38.297 -25.483  17.389  1.00 10.00      B   
ATOM   2946  C   SER B  10      37.920 -22.697  14.002  1.00 10.00      B   
ATOM   2947  O   SER B  10      37.493 -23.009  12.886  1.00 10.00      B   
ATOM   2948  N   PHE B  11      38.890 -21.810  14.186  1.00 10.00      B   
ATOM   2949  HN  PHE B  11      39.183 -21.610  15.102  1.00 10.00      B   
ATOM   2950  CA  PHE B  11      39.539 -21.136  13.072  1.00 10.00      B   
ATOM   2951  CB  PHE B  11      40.220 -19.850  13.549  1.00 10.00      B   
ATOM   2952  CG  PHE B  11      40.144 -18.714  12.565  1.00 10.00      B   
ATOM   2953  CD1 PHE B  11      38.918 -18.213  12.159  1.00 10.00      B   
ATOM   2954  CD2 PHE B  11      41.296 -18.138  12.056  1.00 10.00      B   
ATOM   2955  CE1 PHE B  11      38.842 -17.163  11.264  1.00 10.00      B   
ATOM   2956  CE2 PHE B  11      41.227 -17.088  11.160  1.00 10.00      B   
ATOM   2957  CZ  PHE B  11      39.998 -16.600  10.765  1.00 10.00      B   
ATOM   2958  C   PHE B  11      40.554 -22.060  12.407  1.00 10.00      B   
ATOM   2959  O   PHE B  11      41.527 -22.477  13.033  1.00 10.00      B   
ATOM   2960  N   PRO B  12      40.331 -22.395  11.125  1.00 10.00      B   
ATOM   2961  CA  PRO B  12      41.215 -23.284  10.361  1.00 10.00      B   
ATOM   2962  CB  PRO B  12      40.411 -23.596   9.087  1.00 10.00      B   
ATOM   2963  CG  PRO B  12      39.036 -23.068   9.336  1.00 10.00      B   
ATOM   2964  CD  PRO B  12      39.189 -21.949  10.320  1.00 10.00      B   
ATOM   2965  C   PRO B  12      42.535 -22.614   9.989  1.00 10.00      B   
ATOM   2966  O   PRO B  12      43.515 -23.288   9.670  1.00 10.00      B   
ATOM   2967  N   VAL B  13      42.557 -21.290  10.027  1.00 10.00      B   
ATOM   2968  HN  VAL B  13      41.751 -20.809  10.300  1.00 10.00      B   
ATOM   2969  CA  VAL B  13      43.757 -20.536   9.687  1.00 10.00      B   
ATOM   2970  CB  VAL B  13      43.416 -19.145   9.110  1.00 10.00      B   
ATOM   2971  CG1 VAL B  13      44.627 -18.544   8.411  1.00 10.00      B   
ATOM   2972  CG2 VAL B  13      42.238 -19.235   8.150  1.00 10.00      B   
ATOM   2973  C   VAL B  13      44.660 -20.379  10.910  1.00 10.00      B   
ATOM   2974  O   VAL B  13      44.182 -20.166  12.026  1.00 10.00      B   
ATOM   2975  N   ASP B  14      45.961 -20.485  10.688  1.00 10.00      B   
ATOM   2976  HN  ASP B  14      46.275 -20.639   9.773  1.00 10.00      B   
ATOM   2977  CA  ASP B  14      46.944 -20.372  11.760  1.00 10.00      B   
ATOM   2978  CB  ASP B  14      48.306 -20.876  11.278  1.00 10.00      B   
ATOM   2979  CG  ASP B  14      48.480 -22.369  11.459  1.00 10.00      B   
ATOM   2980  OD1 ASP B  14      47.510 -23.122  11.221  1.00 10.00      B   
ATOM   2981  OD2 ASP B  14      49.591 -22.797  11.836  1.00 10.00      B   
ATOM   2982  C   ASP B  14      47.066 -18.937  12.262  1.00 10.00      B   
ATOM   2983  O   ASP B  14      47.031 -17.990  11.475  1.00 10.00      B   
ATOM   2984  N   PRO B  15      47.203 -18.757  13.587  1.00 10.00      B   
ATOM   2985  CA  PRO B  15      47.335 -17.433  14.207  1.00 10.00      B   
ATOM   2986  CB  PRO B  15      47.128 -17.704  15.708  1.00 10.00      B   
ATOM   2987  CG  PRO B  15      46.706 -19.134  15.818  1.00 10.00      B   
ATOM   2988  CD  PRO B  15      47.228 -19.827  14.594  1.00 10.00      B   
ATOM   2989  C   PRO B  15      48.722 -16.840  13.976  1.00 10.00      B   
ATOM   2990  O   PRO B  15      48.935 -15.638  14.146  1.00 10.00      B   
ATOM   2991  N   THR B  16      49.656 -17.692  13.572  1.00 10.00      B   
ATOM   2992  HN  THR B  16      49.416 -18.633  13.437  1.00 10.00      B   
ATOM   2993  CA  THR B  16      51.025 -17.278  13.313  1.00 10.00      B   
ATOM   2994  CB  THR B  16      51.968 -18.494  13.349  1.00 10.00      B   
ATOM   2995  OG1 THR B  16      51.239 -19.675  12.971  1.00 10.00      B   
ATOM   2996  HG1 THR B  16      51.279 -20.322  13.690  1.00 10.00      B   
ATOM   2997  CG2 THR B  16      52.540 -18.683  14.744  1.00 10.00      B   
ATOM   2998  C   THR B  16      51.139 -16.591  11.954  1.00 10.00      B   
ATOM   2999  O   THR B  16      52.155 -15.974  11.638  1.00 10.00      B   
ATOM   3000  N   THR B  17      50.088 -16.699  11.159  1.00 10.00      B   
ATOM   3001  HN  THR B  17      49.303 -17.197  11.469  1.00 10.00      B   
ATOM   3002  CA  THR B  17      50.059 -16.095   9.840  1.00 10.00      B   
ATOM   3003  CB  THR B  17      49.460 -17.086   8.826  1.00 10.00      B   
ATOM   3004  OG1 THR B  17      49.908 -18.413   9.148  1.00 10.00      B   
ATOM   3005  HG1 THR B  17      50.770 -18.363   9.583  1.00 10.00      B   
ATOM   3006  CG2 THR B  17      49.892 -16.739   7.409  1.00 10.00      B   
ATOM   3007  C   THR B  17      49.210 -14.822   9.862  1.00 10.00      B   
ATOM   3008  O   THR B  17      48.090 -14.834  10.376  1.00 10.00      B   
ATOM   3009  N   PRO B  18      49.746 -13.705   9.341  1.00 10.00      B   
ATOM   3010  CA  PRO B  18      49.026 -12.425   9.289  1.00 10.00      B   
ATOM   3011  CB  PRO B  18      50.025 -11.462   8.637  1.00 10.00      B   
ATOM   3012  CG  PRO B  18      51.036 -12.336   7.974  1.00 10.00      B   
ATOM   3013  CD  PRO B  18      51.102 -13.595   8.785  1.00 10.00      B   
ATOM   3014  C   PRO B  18      47.751 -12.528   8.452  1.00 10.00      B   
ATOM   3015  O   PRO B  18      47.797 -12.599   7.218  1.00 10.00      B   
ATOM   3016  N   VAL B  19      46.616 -12.539   9.133  1.00 10.00      B   
ATOM   3017  HN  VAL B  19      46.647 -12.462  10.111  1.00 10.00      B   
ATOM   3018  CA  VAL B  19      45.326 -12.660   8.475  1.00 10.00      B   
ATOM   3019  CB  VAL B  19      44.535 -13.872   9.026  1.00 10.00      B   
ATOM   3020  CG1 VAL B  19      43.146 -13.958   8.410  1.00 10.00      B   
ATOM   3021  CG2 VAL B  19      45.304 -15.158   8.781  1.00 10.00      B   
ATOM   3022  C   VAL B  19      44.494 -11.392   8.640  1.00 10.00      B   
ATOM   3023  O   VAL B  19      44.377 -10.847   9.740  1.00 10.00      B   
ATOM   3024  N   LYS B  20      43.932 -10.926   7.538  1.00 10.00      B   
ATOM   3025  HN  LYS B  20      44.069 -11.410   6.691  1.00 10.00      B   
ATOM   3026  CA  LYS B  20      43.093  -9.742   7.547  1.00 10.00      B   
ATOM   3027  CB  LYS B  20      43.241  -8.977   6.232  1.00 10.00      B   
ATOM   3028  CG  LYS B  20      42.489  -7.661   6.187  1.00 10.00      B   
ATOM   3029  CD  LYS B  20      42.873  -6.861   4.955  1.00 10.00      B   
ATOM   3030  CE  LYS B  20      42.084  -5.564   4.865  1.00 10.00      B   
ATOM   3031  NZ  LYS B  20      42.694  -4.618   3.894  1.00 10.00      B   
ATOM   3032  HZ1 LYS B  20      43.031  -5.130   3.054  1.00 10.00      B   
ATOM   3033  HZ2 LYS B  20      43.499  -4.126   4.333  1.00 10.00      B   
ATOM   3034  HZ3 LYS B  20      41.993  -3.910   3.596  1.00 10.00      B   
ATOM   3035  C   LYS B  20      41.648 -10.176   7.759  1.00 10.00      B   
ATOM   3036  O   LYS B  20      41.068 -10.861   6.913  1.00 10.00      B   
ATOM   3037  N   LEU B  21      41.086  -9.801   8.898  1.00 10.00      B   
ATOM   3038  HN  LEU B  21      41.601  -9.254   9.527  1.00 10.00      B   
ATOM   3039  CA  LEU B  21      39.722 -10.175   9.238  1.00 10.00      B   
ATOM   3040  CB  LEU B  21      39.473  -9.988  10.737  1.00 10.00      B   
ATOM   3041  CG  LEU B  21      40.593 -10.450  11.674  1.00 10.00      B   
ATOM   3042  CD1 LEU B  21      40.211 -10.202  13.122  1.00 10.00      B   
ATOM   3043  CD2 LEU B  21      40.924 -11.917  11.450  1.00 10.00      B   
ATOM   3044  C   LEU B  21      38.709  -9.368   8.442  1.00 10.00      B   
ATOM   3045  O   LEU B  21      38.949  -8.207   8.107  1.00 10.00      B   
ATOM   3046  N   GLY B  22      37.582  -9.992   8.140  1.00 10.00      B   
ATOM   3047  HN  GLY B  22      37.464 -10.923   8.416  1.00 10.00      B   
ATOM   3048  CA  GLY B  22      36.534  -9.329   7.397  1.00 10.00      B   
ATOM   3049  C   GLY B  22      35.157  -9.727   7.894  1.00 10.00      B   
ATOM   3050  O   GLY B  22      35.014 -10.141   9.047  1.00 10.00      B   
ATOM   3051  N   PRO B  23      34.128  -9.620   7.040  1.00 10.00      B   
ATOM   3052  CA  PRO B  23      32.747  -9.971   7.401  1.00 10.00      B   
ATOM   3053  CB  PRO B  23      31.981  -9.795   6.087  1.00 10.00      B   
ATOM   3054  CG  PRO B  23      32.805  -8.845   5.292  1.00 10.00      B   
ATOM   3055  CD  PRO B  23      34.231  -9.138   5.653  1.00 10.00      B   
ATOM   3056  C   PRO B  23      32.618 -11.415   7.879  1.00 10.00      B   
ATOM   3057  O   PRO B  23      33.170 -12.333   7.270  1.00 10.00      B   
ATOM   3058  N   GLY B  24      31.896 -11.608   8.976  1.00 10.00      B   
ATOM   3059  HN  GLY B  24      31.488 -10.833   9.426  1.00 10.00      B   
ATOM   3060  CA  GLY B  24      31.695 -12.939   9.519  1.00 10.00      B   
ATOM   3061  C   GLY B  24      32.754 -13.329  10.532  1.00 10.00      B   
ATOM   3062  O   GLY B  24      32.520 -14.185  11.395  1.00 10.00      B   
ATOM   3063  N   ILE B  25      33.917 -12.701  10.432  1.00 10.00      B   
ATOM   3064  HN  ILE B  25      34.033 -12.019   9.737  1.00 10.00      B   
ATOM   3065  CA  ILE B  25      35.022 -12.984  11.333  1.00 10.00      B   
ATOM   3066  CB  ILE B  25      36.383 -12.790  10.630  1.00 10.00      B   
ATOM   3067  CG1 ILE B  25      36.418 -13.531   9.287  1.00 10.00      B   
ATOM   3068  CG2 ILE B  25      37.520 -13.256  11.525  1.00 10.00      B   
ATOM   3069  CD1 ILE B  25      36.305 -15.036   9.403  1.00 10.00      B   
ATOM   3070  C   ILE B  25      34.952 -12.073  12.555  1.00 10.00      B   
ATOM   3071  O   ILE B  25      34.877 -10.848  12.424  1.00 10.00      B   
ATOM   3072  N   TYR B  26      34.975 -12.673  13.740  1.00 10.00      B   
ATOM   3073  HN  TYR B  26      35.048 -13.649  13.785  1.00 10.00      B   
ATOM   3074  CA  TYR B  26      34.903 -11.917  14.978  1.00 10.00      B   
ATOM   3075  CB  TYR B  26      33.600 -12.245  15.724  1.00 10.00      B   
ATOM   3076  CG  TYR B  26      33.542 -11.747  17.154  1.00 10.00      B   
ATOM   3077  CD1 TYR B  26      33.467 -10.389  17.439  1.00 10.00      B   
ATOM   3078  CD2 TYR B  26      33.559 -12.639  18.220  1.00 10.00      B   
ATOM   3079  CE1 TYR B  26      33.413  -9.935  18.742  1.00 10.00      B   
ATOM   3080  CE2 TYR B  26      33.505 -12.194  19.526  1.00 10.00      B   
ATOM   3081  CZ  TYR B  26      33.434 -10.842  19.782  1.00 10.00      B   
ATOM   3082  OH  TYR B  26      33.383 -10.395  21.085  1.00 10.00      B   
ATOM   3083  HH  TYR B  26      33.988 -10.926  21.634  1.00 10.00      B   
ATOM   3084  C   TYR B  26      36.110 -12.184  15.871  1.00 10.00      B   
ATOM   3085  O   TYR B  26      36.382 -13.325  16.251  1.00 10.00      B   
ATOM   3086  N   CYS B  27      36.843 -11.126  16.180  1.00 10.00      B   
ATOM   3087  HN  CYS B  27      36.603 -10.250  15.807  1.00 10.00      B   
ATOM   3088  CA  CYS B  27      37.996 -11.225  17.055  1.00 10.00      B   
ATOM   3089  CB  CYS B  27      39.171 -10.422  16.498  1.00 10.00      B   
ATOM   3090  SG  CYS B  27      40.699 -10.586  17.450  1.00 10.00      B   
ATOM   3091  HG  CYS B  27      40.370 -10.902  18.696  1.00 10.00      B   
ATOM   3092  C   CYS B  27      37.606 -10.707  18.431  1.00 10.00      B   
ATOM   3093  O   CYS B  27      37.506  -9.496  18.642  1.00 10.00      B   
ATOM   3094  N   ASP B  28      37.359 -11.628  19.351  1.00 10.00      B   
ATOM   3095  HN  ASP B  28      37.460 -12.577  19.116  1.00 10.00      B   
ATOM   3096  CA  ASP B  28      36.953 -11.266  20.706  1.00 10.00      B   
ATOM   3097  CB  ASP B  28      36.593 -12.505  21.519  1.00 10.00      B   
ATOM   3098  CG  ASP B  28      36.015 -12.153  22.872  1.00 10.00      B   
ATOM   3099  OD1 ASP B  28      34.840 -11.733  22.929  1.00 10.00      B   
ATOM   3100  OD2 ASP B  28      36.727 -12.299  23.885  1.00 10.00      B   
ATOM   3101  C   ASP B  28      38.029 -10.457  21.421  1.00 10.00      B   
ATOM   3102  O   ASP B  28      39.170 -10.897  21.541  1.00 10.00      B   
ATOM   3103  N   PRO B  29      37.673  -9.258  21.902  1.00 10.00      B   
ATOM   3104  CA  PRO B  29      38.607  -8.363  22.593  1.00 10.00      B   
ATOM   3105  CB  PRO B  29      37.826  -7.045  22.723  1.00 10.00      B   
ATOM   3106  CG  PRO B  29      36.636  -7.194  21.837  1.00 10.00      B   
ATOM   3107  CD  PRO B  29      36.334  -8.661  21.793  1.00 10.00      B   
ATOM   3108  C   PRO B  29      39.014  -8.863  23.977  1.00 10.00      B   
ATOM   3109  O   PRO B  29      40.053  -8.467  24.505  1.00 10.00      B   
ATOM   3110  N   ASN B  30      38.215  -9.748  24.546  1.00 10.00      B   
ATOM   3111  HN  ASN B  30      37.429 -10.063  24.057  1.00 10.00      B   
ATOM   3112  CA  ASN B  30      38.488 -10.274  25.878  1.00 10.00      B   
ATOM   3113  CB  ASN B  30      37.190 -10.689  26.581  1.00 10.00      B   
ATOM   3114  CG  ASN B  30      36.082  -9.669  26.417  1.00 10.00      B   
ATOM   3115  OD1 ASN B  30      36.008  -8.688  27.158  1.00 10.00      B   
ATOM   3116  ND2 ASN B  30      35.211  -9.893  25.444  1.00 10.00      B   
ATOM   3117 HD21 ASN B  30      35.328 -10.697  24.888  1.00 10.00      B   
ATOM   3118 HD22 ASN B  30      34.480  -9.248  25.320  1.00 10.00      B   
ATOM   3119  C   ASN B  30      39.453 -11.448  25.830  1.00 10.00      B   
ATOM   3120  O   ASN B  30      40.540 -11.396  26.402  1.00 10.00      B   
ATOM   3121  N   THR B  31      39.057 -12.500  25.131  1.00 10.00      B   
ATOM   3122  HN  THR B  31      38.180 -12.472  24.677  1.00 10.00      B   
ATOM   3123  CA  THR B  31      39.875 -13.698  25.018  1.00 10.00      B   
ATOM   3124  CB  THR B  31      39.031 -14.905  24.561  1.00 10.00      B   
ATOM   3125  OG1 THR B  31      38.237 -14.531  23.425  1.00 10.00      B   
ATOM   3126  HG1 THR B  31      37.523 -13.941  23.713  1.00 10.00      B   
ATOM   3127  CG2 THR B  31      38.116 -15.375  25.681  1.00 10.00      B   
ATOM   3128  C   THR B  31      41.027 -13.499  24.040  1.00 10.00      B   
ATOM   3129  O   THR B  31      42.049 -14.175  24.134  1.00 10.00      B   
ATOM   3130  N   GLN B  32      40.849 -12.558  23.111  1.00 10.00      B   
ATOM   3131  HN  GLN B  32      40.012 -12.049  23.113  1.00 10.00      B   
ATOM   3132  CA  GLN B  32      41.849 -12.259  22.084  1.00 10.00      B   
ATOM   3133  CB  GLN B  32      43.219 -11.927  22.688  1.00 10.00      B   
ATOM   3134  CG  GLN B  32      43.272 -10.586  23.399  1.00 10.00      B   
ATOM   3135  CD  GLN B  32      43.159  -9.412  22.445  1.00 10.00      B   
ATOM   3136  OE1 GLN B  32      44.164  -8.885  21.968  1.00 10.00      B   
ATOM   3137  NE2 GLN B  32      41.936  -8.998  22.154  1.00 10.00      B   
ATOM   3138 HE21 GLN B  32      41.180  -9.468  22.562  1.00 10.00      B   
ATOM   3139 HE22 GLN B  32      41.835  -8.231  21.546  1.00 10.00      B   
ATOM   3140  C   GLN B  32      41.947 -13.402  21.079  1.00 10.00      B   
ATOM   3141  O   GLN B  32      42.954 -13.565  20.390  1.00 10.00      B   
ATOM   3142  N   GLU B  33      40.880 -14.184  21.000  1.00 10.00      B   
ATOM   3143  HN  GLU B  33      40.105 -13.990  21.568  1.00 10.00      B   
ATOM   3144  CA  GLU B  33      40.819 -15.316  20.090  1.00 10.00      B   
ATOM   3145  CB  GLU B  33      40.346 -16.569  20.831  1.00 10.00      B   
ATOM   3146  CG  GLU B  33      41.365 -17.143  21.801  1.00 10.00      B   
ATOM   3147  CD  GLU B  33      40.817 -18.306  22.605  1.00 10.00      B   
ATOM   3148  OE1 GLU B  33      39.948 -19.042  22.090  1.00 10.00      B   
ATOM   3149  OE2 GLU B  33      41.251 -18.493  23.761  1.00 10.00      B   
ATOM   3150  C   GLU B  33      39.885 -15.013  18.925  1.00 10.00      B   
ATOM   3151  O   GLU B  33      38.792 -14.465  19.116  1.00 10.00      B   
ATOM   3152  N   ILE B  34      40.323 -15.360  17.724  1.00 10.00      B   
ATOM   3153  HN  ILE B  34      41.198 -15.796  17.644  1.00 10.00      B   
ATOM   3154  CA  ILE B  34      39.535 -15.138  16.521  1.00 10.00      B   
ATOM   3155  CB  ILE B  34      40.441 -14.984  15.283  1.00 10.00      B   
ATOM   3156  CG1 ILE B  34      41.546 -13.961  15.556  1.00 10.00      B   
ATOM   3157  CG2 ILE B  34      39.621 -14.571  14.071  1.00 10.00      B   
ATOM   3158  CD1 ILE B  34      42.650 -13.963  14.523  1.00 10.00      B   
ATOM   3159  C   ILE B  34      38.584 -16.311  16.311  1.00 10.00      B   
ATOM   3160  O   ILE B  34      39.020 -17.455  16.172  1.00 10.00      B   
ATOM   3161  N   ARG B  35      37.289 -16.025  16.290  1.00 10.00      B   
ATOM   3162  HN  ARG B  35      37.000 -15.087  16.385  1.00 10.00      B   
ATOM   3163  CA  ARG B  35      36.283 -17.064  16.118  1.00 10.00      B   
ATOM   3164  CB  ARG B  35      35.698 -17.444  17.481  1.00 10.00      B   
ATOM   3165  CG  ARG B  35      34.728 -18.611  17.445  1.00 10.00      B   
ATOM   3166  CD  ARG B  35      34.192 -18.926  18.830  1.00 10.00      B   
ATOM   3167  NE  ARG B  35      35.266 -19.151  19.797  1.00 10.00      B   
ATOM   3168  HE  ARG B  35      36.191 -19.141  19.454  1.00 10.00      B   
ATOM   3169  CZ  ARG B  35      35.067 -19.365  21.096  1.00 10.00      B   
ATOM   3170  NH1 ARG B  35      33.836 -19.391  21.594  1.00 10.00      B   
ATOM   3171 HH11 ARG B  35      33.687 -19.564  22.612  1.00 10.00      B   
ATOM   3172 HH12 ARG B  35      33.013 -19.241  20.969  1.00 10.00      B   
ATOM   3173  NH2 ARG B  35      36.103 -19.548  21.901  1.00 10.00      B   
ATOM   3174 HH21 ARG B  35      37.074 -19.523  21.520  1.00 10.00      B   
ATOM   3175 HH22 ARG B  35      35.953 -19.716  22.920  1.00 10.00      B   
ATOM   3176  C   ARG B  35      35.169 -16.606  15.180  1.00 10.00      B   
ATOM   3177  O   ARG B  35      34.635 -15.507  15.328  1.00 10.00      B   
ATOM   3178  N   PRO B  36      34.817 -17.436  14.185  1.00 10.00      B   
ATOM   3179  CA  PRO B  36      33.747 -17.116  13.236  1.00 10.00      B   
ATOM   3180  CB  PRO B  36      33.841 -18.240  12.199  1.00 10.00      B   
ATOM   3181  CG  PRO B  36      34.480 -19.371  12.927  1.00 10.00      B   
ATOM   3182  CD  PRO B  36      35.436 -18.744  13.902  1.00 10.00      B   
ATOM   3183  C   PRO B  36      32.378 -17.135  13.918  1.00 10.00      B   
ATOM   3184  O   PRO B  36      32.050 -18.074  14.653  1.00 10.00      B   
ATOM   3185  N   VAL B  37      31.590 -16.095  13.685  1.00 10.00      B   
ATOM   3186  HN  VAL B  37      31.907 -15.369  13.101  1.00 10.00      B   
ATOM   3187  CA  VAL B  37      30.266 -15.998  14.289  1.00 10.00      B   
ATOM   3188  CB  VAL B  37      30.150 -14.792  15.244  1.00 10.00      B   
ATOM   3189  CG1 VAL B  37      31.071 -14.967  16.442  1.00 10.00      B   
ATOM   3190  CG2 VAL B  37      30.446 -13.487  14.519  1.00 10.00      B   
ATOM   3191  C   VAL B  37      29.173 -15.914  13.233  1.00 10.00      B   
ATOM   3192  O   VAL B  37      28.045 -15.513  13.522  1.00 10.00      B   
ATOM   3193  N   ASN B  38      29.504 -16.306  12.014  1.00 10.00      B   
ATOM   3194  HN  ASN B  38      30.411 -16.638  11.844  1.00 10.00      B   
ATOM   3195  CA  ASN B  38      28.542 -16.270  10.923  1.00 10.00      B   
ATOM   3196  CB  ASN B  38      28.838 -15.116   9.967  1.00 10.00      B   
ATOM   3197  CG  ASN B  38      27.914 -13.933  10.170  1.00 10.00      B   
ATOM   3198  OD1 ASN B  38      26.790 -13.914   9.670  1.00 10.00      B   
ATOM   3199  ND2 ASN B  38      28.382 -12.934  10.901  1.00 10.00      B   
ATOM   3200 HD21 ASN B  38      29.289 -13.009  11.266  1.00 10.00      B   
ATOM   3201 HD22 ASN B  38      27.805 -12.154  11.045  1.00 10.00      B   
ATOM   3202  C   ASN B  38      28.530 -17.580  10.158  1.00 10.00      B   
ATOM   3203  O   ASN B  38      29.569 -18.217   9.986  1.00 10.00      B   
ATOM   3204  N   THR B  39      27.351 -17.979   9.716  1.00 10.00      B   
ATOM   3205  HN  THR B  39      26.560 -17.434   9.908  1.00 10.00      B   
ATOM   3206  CA  THR B  39      27.187 -19.204   8.955  1.00 10.00      B   
ATOM   3207  CB  THR B  39      25.788 -19.799   9.197  1.00 10.00      B   
ATOM   3208  OG1 THR B  39      25.388 -19.545  10.552  1.00 10.00      B   
ATOM   3209  HG1 THR B  39      24.434 -19.648  10.626  1.00 10.00      B   
ATOM   3210  CG2 THR B  39      25.792 -21.297   8.943  1.00 10.00      B   
ATOM   3211  C   THR B  39      27.329 -18.903   7.469  1.00 10.00      B   
ATOM   3212  O   THR B  39      26.735 -17.947   6.970  1.00 10.00      B   
ATOM   3213  N   GLY B  40      28.115 -19.702   6.769  1.00 10.00      B   
ATOM   3214  HN  GLY B  40      28.580 -20.442   7.219  1.00 10.00      B   
ATOM   3215  CA  GLY B  40      28.298 -19.486   5.350  1.00 10.00      B   
ATOM   3216  C   GLY B  40      29.556 -20.136   4.826  1.00 10.00      B   
ATOM   3217  O   GLY B  40      30.117 -21.021   5.472  1.00 10.00      B   
ATOM   3218  N   VAL B  41      30.006 -19.690   3.664  1.00 10.00      B   
ATOM   3219  HN  VAL B  41      29.521 -18.965   3.212  1.00 10.00      B   
ATOM   3220  CA  VAL B  41      31.204 -20.237   3.046  1.00 10.00      B   
ATOM   3221  CB  VAL B  41      31.079 -20.277   1.508  1.00 10.00      B   
ATOM   3222  CG1 VAL B  41      32.274 -20.984   0.888  1.00 10.00      B   
ATOM   3223  CG2 VAL B  41      29.779 -20.949   1.090  1.00 10.00      B   
ATOM   3224  C   VAL B  41      32.431 -19.420   3.432  1.00 10.00      B   
ATOM   3225  O   VAL B  41      32.446 -18.199   3.276  1.00 10.00      B   
ATOM   3226  N   LEU B  42      33.448 -20.093   3.946  1.00 10.00      B   
ATOM   3227  HN  LEU B  42      33.374 -21.068   4.046  1.00 10.00      B   
ATOM   3228  CA  LEU B  42      34.675 -19.425   4.348  1.00 10.00      B   
ATOM   3229  CB  LEU B  42      35.407 -20.244   5.413  1.00 10.00      B   
ATOM   3230  CG  LEU B  42      36.719 -19.650   5.936  1.00 10.00      B   
ATOM   3231  CD1 LEU B  42      36.461 -18.366   6.709  1.00 10.00      B   
ATOM   3232  CD2 LEU B  42      37.467 -20.661   6.794  1.00 10.00      B   
ATOM   3233  C   LEU B  42      35.582 -19.210   3.139  1.00 10.00      B   
ATOM   3234  O   LEU B  42      35.950 -20.164   2.453  1.00 10.00      B   
ATOM   3235  N   HIS B  43      35.928 -17.959   2.872  1.00 10.00      B   
ATOM   3236  HN  HIS B  43      35.599 -17.232   3.451  1.00 10.00      B   
ATOM   3237  CA  HIS B  43      36.793 -17.636   1.747  1.00 10.00      B   
ATOM   3238  CB  HIS B  43      36.056 -16.773   0.716  1.00 10.00      B   
ATOM   3239  CG  HIS B  43      36.841 -16.496  -0.535  1.00 10.00      B   
ATOM   3240  ND1 HIS B  43      36.634 -15.386  -1.326  1.00 10.00      B   
ATOM   3241  HD1 HIS B  43      35.956 -14.683  -1.171  1.00 10.00      B   
ATOM   3242  CD2 HIS B  43      37.840 -17.191  -1.130  1.00 10.00      B   
ATOM   3243  CE1 HIS B  43      37.471 -15.411  -2.346  1.00 10.00      B   
ATOM   3244  NE2 HIS B  43      38.210 -16.495  -2.249  1.00 10.00      B   
ATOM   3245  HE2 HIS B  43      38.912 -16.762  -2.887  1.00 10.00      B   
ATOM   3246  C   HIS B  43      38.060 -16.937   2.226  1.00 10.00      B   
ATOM   3247  O   HIS B  43      38.020 -15.791   2.677  1.00 10.00      B   
ATOM   3248  N   VAL B  44      39.176 -17.643   2.141  1.00 10.00      B   
ATOM   3249  HN  VAL B  44      39.138 -18.559   1.788  1.00 10.00      B   
ATOM   3250  CA  VAL B  44      40.460 -17.103   2.552  1.00 10.00      B   
ATOM   3251  CB  VAL B  44      41.185 -18.047   3.538  1.00 10.00      B   
ATOM   3252  CG1 VAL B  44      42.434 -17.384   4.101  1.00 10.00      B   
ATOM   3253  CG2 VAL B  44      40.255 -18.476   4.663  1.00 10.00      B   
ATOM   3254  C   VAL B  44      41.341 -16.889   1.326  1.00 10.00      B   
ATOM   3255  O   VAL B  44      41.604 -17.826   0.571  1.00 10.00      B   
ATOM   3256  N   SER B  45      41.771 -15.656   1.122  1.00 10.00      B   
ATOM   3257  HN  SER B  45      41.513 -14.948   1.754  1.00 10.00      B   
ATOM   3258  CA  SER B  45      42.618 -15.318  -0.005  1.00 10.00      B   
ATOM   3259  CB  SER B  45      42.867 -13.811  -0.052  1.00 10.00      B   
ATOM   3260  OG  SER B  45      41.732 -13.123  -0.553  1.00 10.00      B   
ATOM   3261  HG  SER B  45      40.936 -13.627  -0.343  1.00 10.00      B   
ATOM   3262  C   SER B  45      43.941 -16.065   0.063  1.00 10.00      B   
ATOM   3263  O   SER B  45      44.453 -16.345   1.150  1.00 10.00      B   
ATOM   3264  N   ALA B  46      44.473 -16.398  -1.100  1.00 10.00      B   
ATOM   3265  HN  ALA B  46      44.001 -16.157  -1.925  1.00 10.00      B   
ATOM   3266  CA  ALA B  46      45.733 -17.109  -1.192  1.00 10.00      B   
ATOM   3267  CB  ALA B  46      45.986 -17.522  -2.632  1.00 10.00      B   
ATOM   3268  C   ALA B  46      46.874 -16.240  -0.675  1.00 10.00      B   
ATOM   3269  O   ALA B  46      46.746 -15.015  -0.583  1.00 10.00      B   
ATOM   3270  N   LYS B  47      47.986 -16.876  -0.345  1.00 10.00      B   
ATOM   3271  HN  LYS B  47      48.034 -17.850  -0.465  1.00 10.00      B   
ATOM   3272  CA  LYS B  47      49.147 -16.166   0.166  1.00 10.00      B   
ATOM   3273  CB  LYS B  47      50.157 -17.147   0.761  1.00 10.00      B   
ATOM   3274  CG  LYS B  47      49.613 -17.968   1.915  1.00 10.00      B   
ATOM   3275  CD  LYS B  47      50.719 -18.744   2.599  1.00 10.00      B   
ATOM   3276  CE  LYS B  47      50.245 -19.311   3.923  1.00 10.00      B   
ATOM   3277  NZ  LYS B  47      51.385 -19.713   4.781  1.00 10.00      B   
ATOM   3278  HZ1 LYS B  47      51.036 -20.123   5.670  1.00 10.00      B   
ATOM   3279  HZ2 LYS B  47      51.975 -18.888   5.003  1.00 10.00      B   
ATOM   3280  HZ3 LYS B  47      51.968 -20.422   4.293  1.00 10.00      B   
ATOM   3281  C   LYS B  47      49.805 -15.355  -0.941  1.00 10.00      B   
ATOM   3282  O   LYS B  47      49.578 -15.604  -2.126  1.00 10.00      B   
ATOM   3283  N   GLY B  48      50.613 -14.384  -0.554  1.00 10.00      B   
ATOM   3284  HN  GLY B  48      50.765 -14.235   0.403  1.00 10.00      B   
ATOM   3285  CA  GLY B  48      51.289 -13.558  -1.530  1.00 10.00      B   
ATOM   3286  C   GLY B  48      50.650 -12.195  -1.680  1.00 10.00      B   
ATOM   3287  O   GLY B  48      51.257 -11.285  -2.236  1.00 10.00      B   
ATOM   3288  N   LYS B  49      49.426 -12.048  -1.186  1.00 10.00      B   
ATOM   3289  HN  LYS B  49      48.987 -12.814  -0.761  1.00 10.00      B   
ATOM   3290  CA  LYS B  49      48.714 -10.777  -1.273  1.00 10.00      B   
ATOM   3291  CB  LYS B  49      47.206 -10.982  -1.084  1.00 10.00      B   
ATOM   3292  CG  LYS B  49      46.533 -11.772  -2.197  1.00 10.00      B   
ATOM   3293  CD  LYS B  49      45.017 -11.715  -2.073  1.00 10.00      B   
ATOM   3294  CE  LYS B  49      44.340 -12.450  -3.218  1.00 10.00      B   
ATOM   3295  NZ  LYS B  49      42.859 -12.309  -3.179  1.00 10.00      B   
ATOM   3296  HZ1 LYS B  49      42.475 -12.727  -2.304  1.00 10.00      B   
ATOM   3297  HZ2 LYS B  49      42.437 -12.795  -3.995  1.00 10.00      B   
ATOM   3298  HZ3 LYS B  49      42.592 -11.305  -3.217  1.00 10.00      B   
ATOM   3299  C   LYS B  49      49.248  -9.782  -0.244  1.00 10.00      B   
ATOM   3300  O   LYS B  49      48.671  -9.617   0.834  1.00 10.00      B   
ATOM   3301  N   SER B  50      50.379  -9.158  -0.570  1.00 10.00      B   
ATOM   3302  HN  SER B  50      50.806  -9.371  -1.431  1.00 10.00      B   
ATOM   3303  CA  SER B  50      51.021  -8.180   0.307  1.00 10.00      B   
ATOM   3304  CB  SER B  50      50.097  -6.987   0.572  1.00 10.00      B   
ATOM   3305  OG  SER B  50      49.653  -6.401  -0.643  1.00 10.00      B   
ATOM   3306  HG  SER B  50      50.225  -6.686  -1.366  1.00 10.00      B   
ATOM   3307  C   SER B  50      51.476  -8.818   1.624  1.00 10.00      B   
ATOM   3308  O   SER B  50      51.830  -8.123   2.575  1.00 10.00      B   
ATOM   3309  N   GLY B  51      51.469 -10.144   1.668  1.00 10.00      B   
ATOM   3310  HN  GLY B  51      51.197 -10.645   0.874  1.00 10.00      B   
ATOM   3311  CA  GLY B  51      51.874 -10.853   2.865  1.00 10.00      B   
ATOM   3312  C   GLY B  51      50.765 -10.936   3.895  1.00 10.00      B   
ATOM   3313  O   GLY B  51      51.013 -11.280   5.046  1.00 10.00      B   
ATOM   3314  N   VAL B  52      49.542 -10.614   3.485  1.00 10.00      B   
ATOM   3315  HN  VAL B  52      49.404 -10.344   2.551  1.00 10.00      B   
ATOM   3316  CA  VAL B  52      48.394 -10.654   4.387  1.00 10.00      B   
ATOM   3317  CB  VAL B  52      47.874  -9.234   4.720  1.00 10.00      B   
ATOM   3318  CG1 VAL B  52      46.862  -9.284   5.852  1.00 10.00      B   
ATOM   3319  CG2 VAL B  52      49.017  -8.290   5.064  1.00 10.00      B   
ATOM   3320  C   VAL B  52      47.253 -11.454   3.760  1.00 10.00      B   
ATOM   3321  O   VAL B  52      46.757 -11.103   2.686  1.00 10.00      B   
ATOM   3322  N   GLN B  53      46.837 -12.524   4.428  1.00 10.00      B   
ATOM   3323  HN  GLN B  53      47.261 -12.750   5.286  1.00 10.00      B   
ATOM   3324  CA  GLN B  53      45.753 -13.359   3.925  1.00 10.00      B   
ATOM   3325  CB  GLN B  53      45.881 -14.793   4.443  1.00 10.00      B   
ATOM   3326  CG  GLN B  53      46.927 -15.629   3.726  1.00 10.00      B   
ATOM   3327  CD  GLN B  53      46.743 -17.115   3.960  1.00 10.00      B   
ATOM   3328  OE1 GLN B  53      47.289 -17.681   4.905  1.00 10.00      B   
ATOM   3329  NE2 GLN B  53      45.961 -17.754   3.102  1.00 10.00      B   
ATOM   3330 HE21 GLN B  53      45.546 -17.234   2.374  1.00 10.00      B   
ATOM   3331 HE22 GLN B  53      45.826 -18.718   3.222  1.00 10.00      B   
ATOM   3332  C   GLN B  53      44.399 -12.785   4.324  1.00 10.00      B   
ATOM   3333  O   GLN B  53      44.070 -12.723   5.505  1.00 10.00      B   
ATOM   3334  N   THR B  54      43.631 -12.341   3.341  1.00 10.00      B   
ATOM   3335  HN  THR B  54      43.960 -12.383   2.421  1.00 10.00      B   
ATOM   3336  CA  THR B  54      42.312 -11.784   3.592  1.00 10.00      B   
ATOM   3337  CB  THR B  54      41.868 -10.910   2.402  1.00 10.00      B   
ATOM   3338  OG1 THR B  54      43.030 -10.341   1.772  1.00 10.00      B   
ATOM   3339  HG1 THR B  54      43.523  -9.823   2.416  1.00 10.00      B   
ATOM   3340  CG2 THR B  54      40.950  -9.789   2.871  1.00 10.00      B   
ATOM   3341  C   THR B  54      41.301 -12.913   3.796  1.00 10.00      B   
ATOM   3342  O   THR B  54      41.089 -13.732   2.901  1.00 10.00      B   
ATOM   3343  N   ALA B  55      40.689 -12.966   4.972  1.00 10.00      B   
ATOM   3344  HN  ALA B  55      40.886 -12.282   5.654  1.00 10.00      B   
ATOM   3345  CA  ALA B  55      39.722 -14.012   5.274  1.00 10.00      B   
ATOM   3346  CB  ALA B  55      40.259 -14.947   6.346  1.00 10.00      B   
ATOM   3347  C   ALA B  55      38.377 -13.438   5.696  1.00 10.00      B   
ATOM   3348  O   ALA B  55      38.304 -12.535   6.531  1.00 10.00      B   
ATOM   3349  N   TYR B  56      37.317 -13.971   5.113  1.00 10.00      B   
ATOM   3350  HN  TYR B  56      37.444 -14.686   4.454  1.00 10.00      B   
ATOM   3351  CA  TYR B  56      35.966 -13.535   5.422  1.00 10.00      B   
ATOM   3352  CB  TYR B  56      35.585 -12.295   4.599  1.00 10.00      B   
ATOM   3353  CG  TYR B  56      35.384 -12.564   3.125  1.00 10.00      B   
ATOM   3354  CD1 TYR B  56      34.113 -12.786   2.607  1.00 10.00      B   
ATOM   3355  CD2 TYR B  56      36.461 -12.603   2.253  1.00 10.00      B   
ATOM   3356  CE1 TYR B  56      33.923 -13.041   1.266  1.00 10.00      B   
ATOM   3357  CE2 TYR B  56      36.280 -12.853   0.908  1.00 10.00      B   
ATOM   3358  CZ  TYR B  56      35.011 -13.073   0.420  1.00 10.00      B   
ATOM   3359  OH  TYR B  56      34.830 -13.333  -0.920  1.00 10.00      B   
ATOM   3360  HH  TYR B  56      34.156 -12.737  -1.274  1.00 10.00      B   
ATOM   3361  C   TYR B  56      34.980 -14.668   5.171  1.00 10.00      B   
ATOM   3362  O   TYR B  56      35.331 -15.683   4.560  1.00 10.00      B   
ATOM   3363  N   ILE B  57      33.755 -14.497   5.640  1.00 10.00      B   
ATOM   3364  HN  ILE B  57      33.532 -13.665   6.116  1.00 10.00      B   
ATOM   3365  CA  ILE B  57      32.724 -15.505   5.463  1.00 10.00      B   
ATOM   3366  CB  ILE B  57      32.120 -15.938   6.819  1.00 10.00      B   
ATOM   3367  CG1 ILE B  57      33.214 -16.468   7.753  1.00 10.00      B   
ATOM   3368  CG2 ILE B  57      31.040 -16.992   6.614  1.00 10.00      B   
ATOM   3369  CD1 ILE B  57      32.736 -16.741   9.164  1.00 10.00      B   
ATOM   3370  C   ILE B  57      31.609 -14.973   4.566  1.00 10.00      B   
ATOM   3371  O   ILE B  57      31.181 -13.826   4.707  1.00 10.00      B   
ATOM   3372  N   ASP B  58      31.170 -15.797   3.625  1.00 10.00      B   
ATOM   3373  HN  ASP B  58      31.586 -16.685   3.531  1.00 10.00      B   
ATOM   3374  CA  ASP B  58      30.089 -15.423   2.726  1.00 10.00      B   
ATOM   3375  CB  ASP B  58      30.298 -16.031   1.340  1.00 10.00      B   
ATOM   3376  CG  ASP B  58      29.252 -15.572   0.348  1.00 10.00      B   
ATOM   3377  OD1 ASP B  58      29.209 -14.364   0.042  1.00 10.00      B   
ATOM   3378  OD2 ASP B  58      28.474 -16.417  -0.144  1.00 10.00      B   
ATOM   3379  C   ASP B  58      28.764 -15.892   3.308  1.00 10.00      B   
ATOM   3380  O   ASP B  58      28.424 -17.076   3.234  1.00 10.00      B   
ATOM   3381  N   TYR B  59      28.031 -14.965   3.898  1.00 10.00      B   
ATOM   3382  HN  TYR B  59      28.347 -14.038   3.902  1.00 10.00      B   
ATOM   3383  CA  TYR B  59      26.758 -15.281   4.525  1.00 10.00      B   
ATOM   3384  CB  TYR B  59      26.803 -14.946   6.023  1.00 10.00      B   
ATOM   3385  CG  TYR B  59      27.149 -13.505   6.332  1.00 10.00      B   
ATOM   3386  CD1 TYR B  59      26.155 -12.583   6.633  1.00 10.00      B   
ATOM   3387  CD2 TYR B  59      28.467 -13.067   6.321  1.00 10.00      B   
ATOM   3388  CE1 TYR B  59      26.465 -11.266   6.909  1.00 10.00      B   
ATOM   3389  CE2 TYR B  59      28.785 -11.754   6.597  1.00 10.00      B   
ATOM   3390  CZ  TYR B  59      27.782 -10.857   6.891  1.00 10.00      B   
ATOM   3391  OH  TYR B  59      28.097  -9.543   7.158  1.00 10.00      B   
ATOM   3392  HH  TYR B  59      28.488  -9.144   6.369  1.00 10.00      B   
ATOM   3393  C   TYR B  59      25.610 -14.545   3.849  1.00 10.00      B   
ATOM   3394  O   TYR B  59      25.803 -13.487   3.247  1.00 10.00      B   
ATOM   3395  N   SER B  60      24.419 -15.115   3.944  1.00 10.00      B   
ATOM   3396  HN  SER B  60      24.329 -15.965   4.432  1.00 10.00      B   
ATOM   3397  CA  SER B  60      23.235 -14.515   3.359  1.00 10.00      B   
ATOM   3398  CB  SER B  60      22.265 -15.619   2.936  1.00 10.00      B   
ATOM   3399  OG  SER B  60      22.973 -16.773   2.494  1.00 10.00      B   
ATOM   3400  HG  SER B  60      23.924 -16.598   2.522  1.00 10.00      B   
ATOM   3401  C   SER B  60      22.571 -13.589   4.378  1.00 10.00      B   
ATOM   3402  O   SER B  60      22.230 -14.012   5.486  1.00 10.00      B   
ATOM   3403  N   SER B  61      22.395 -12.327   4.015  1.00 10.00      B   
ATOM   3404  HN  SER B  61      22.679 -12.034   3.122  1.00 10.00      B   
ATOM   3405  CA  SER B  61      21.785 -11.363   4.917  1.00 10.00      B   
ATOM   3406  CB  SER B  61      22.873 -10.587   5.660  1.00 10.00      B   
ATOM   3407  OG  SER B  61      24.036 -10.449   4.860  1.00 10.00      B   
ATOM   3408  HG  SER B  61      23.802 -10.553   3.932  1.00 10.00      B   
ATOM   3409  C   SER B  61      20.863 -10.403   4.173  1.00 10.00      B   
ATOM   3410  O   SER B  61      21.022 -10.179   2.971  1.00 10.00      B   
ATOM   3411  N   LYS B  62      19.902  -9.844   4.896  1.00 10.00      B   
ATOM   3412  HN  LYS B  62      19.826 -10.072   5.846  1.00 10.00      B   
ATOM   3413  CA  LYS B  62      18.955  -8.903   4.318  1.00 10.00      B   
ATOM   3414  CB  LYS B  62      17.521  -9.434   4.443  1.00 10.00      B   
ATOM   3415  CG  LYS B  62      17.018  -9.544   5.876  1.00 10.00      B   
ATOM   3416  CD  LYS B  62      15.523  -9.813   5.922  1.00 10.00      B   
ATOM   3417  CE  LYS B  62      15.029  -9.916   7.356  1.00 10.00      B   
ATOM   3418  NZ  LYS B  62      13.573 -10.186   7.426  1.00 10.00      B   
ATOM   3419  HZ1 LYS B  62      13.337 -11.039   6.879  1.00 10.00      B   
ATOM   3420  HZ2 LYS B  62      13.036  -9.381   7.043  1.00 10.00      B   
ATOM   3421  HZ3 LYS B  62      13.290 -10.337   8.415  1.00 10.00      B   
ATOM   3422  C   LYS B  62      19.070  -7.539   4.994  1.00 10.00      B   
ATOM   3423  O   LYS B  62      18.386  -6.588   4.617  1.00 10.00      B   
ATOM   3424  N   ARG B  63      19.929  -7.456   6.003  1.00 10.00      B   
ATOM   3425  HN  ARG B  63      20.441  -8.250   6.261  1.00 10.00      B   
ATOM   3426  CA  ARG B  63      20.140  -6.216   6.737  1.00 10.00      B   
ATOM   3427  CB  ARG B  63      19.850  -6.421   8.224  1.00 10.00      B   
ATOM   3428  CG  ARG B  63      18.377  -6.609   8.546  1.00 10.00      B   
ATOM   3429  CD  ARG B  63      18.181  -7.606   9.675  1.00 10.00      B   
ATOM   3430  NE  ARG B  63      19.015  -7.299  10.834  1.00 10.00      B   
ATOM   3431  HE  ARG B  63      19.158  -6.347  11.049  1.00 10.00      B   
ATOM   3432  CZ  ARG B  63      19.576  -8.223  11.614  1.00 10.00      B   
ATOM   3433  NH1 ARG B  63      19.388  -9.514  11.367  1.00 10.00      B   
ATOM   3434 HH11 ARG B  63      19.829 -10.237  11.978  1.00 10.00      B   
ATOM   3435 HH12 ARG B  63      18.794  -9.810  10.562  1.00 10.00      B   
ATOM   3436  NH2 ARG B  63      20.332  -7.849  12.634  1.00 10.00      B   
ATOM   3437 HH21 ARG B  63      20.488  -6.835  12.824  1.00 10.00      B   
ATOM   3438 HH22 ARG B  63      20.776  -8.562  13.253  1.00 10.00      B   
ATOM   3439  C   ARG B  63      21.563  -5.716   6.541  1.00 10.00      B   
ATOM   3440  O   ARG B  63      22.514  -6.304   7.058  1.00 10.00      B   
ATOM   3441  N   TYR B  64      21.700  -4.637   5.787  1.00 10.00      B   
ATOM   3442  HN  TYR B  64      20.898  -4.218   5.405  1.00 10.00      B   
ATOM   3443  CA  TYR B  64      23.000  -4.055   5.500  1.00 10.00      B   
ATOM   3444  CB  TYR B  64      22.924  -3.201   4.229  1.00 10.00      B   
ATOM   3445  CG  TYR B  64      24.176  -2.405   3.940  1.00 10.00      B   
ATOM   3446  CD1 TYR B  64      25.333  -3.032   3.501  1.00 10.00      B   
ATOM   3447  CD2 TYR B  64      24.203  -1.027   4.120  1.00 10.00      B   
ATOM   3448  CE1 TYR B  64      26.481  -2.310   3.249  1.00 10.00      B   
ATOM   3449  CE2 TYR B  64      25.346  -0.297   3.868  1.00 10.00      B   
ATOM   3450  CZ  TYR B  64      26.483  -0.945   3.435  1.00 10.00      B   
ATOM   3451  OH  TYR B  64      27.628  -0.225   3.188  1.00 10.00      B   
ATOM   3452  HH  TYR B  64      28.050  -0.564   2.380  1.00 10.00      B   
ATOM   3453  C   TYR B  64      23.519  -3.214   6.659  1.00 10.00      B   
ATOM   3454  O   TYR B  64      22.776  -2.438   7.266  1.00 10.00      B   
ATOM   3455  N   ILE B  65      24.797  -3.381   6.957  1.00 10.00      B   
ATOM   3456  HN  ILE B  65      25.322  -4.039   6.451  1.00 10.00      B   
ATOM   3457  CA  ILE B  65      25.451  -2.622   8.006  1.00 10.00      B   
ATOM   3458  CB  ILE B  65      26.254  -3.543   8.950  1.00 10.00      B   
ATOM   3459  CG1 ILE B  65      25.321  -4.561   9.616  1.00 10.00      B   
ATOM   3460  CG2 ILE B  65      26.988  -2.722  10.002  1.00 10.00      B   
ATOM   3461  CD1 ILE B  65      26.035  -5.572  10.489  1.00 10.00      B   
ATOM   3462  C   ILE B  65      26.387  -1.607   7.353  1.00 10.00      B   
ATOM   3463  O   ILE B  65      27.240  -1.985   6.549  1.00 10.00      B   
ATOM   3464  N   PRO B  66      26.211  -0.307   7.663  1.00 10.00      B   
ATOM   3465  CA  PRO B  66      27.023   0.781   7.096  1.00 10.00      B   
ATOM   3466  CB  PRO B  66      26.762   1.938   8.057  1.00 10.00      B   
ATOM   3467  CG  PRO B  66      25.371   1.703   8.537  1.00 10.00      B   
ATOM   3468  CD  PRO B  66      25.193   0.207   8.602  1.00 10.00      B   
ATOM   3469  C   PRO B  66      28.516   0.461   7.036  1.00 10.00      B   
ATOM   3470  O   PRO B  66      29.187   0.348   8.065  1.00 10.00      B   
ATOM   3471  N   SER B  67      29.024   0.309   5.821  1.00 10.00      B   
ATOM   3472  HN  SER B  67      28.437   0.407   5.038  1.00 10.00      B   
ATOM   3473  CA  SER B  67      30.426   0.004   5.607  1.00 10.00      B   
ATOM   3474  CB  SER B  67      30.554  -1.280   4.785  1.00 10.00      B   
ATOM   3475  OG  SER B  67      29.747  -2.311   5.341  1.00 10.00      B   
ATOM   3476  HG  SER B  67      28.933  -1.921   5.699  1.00 10.00      B   
ATOM   3477  C   SER B  67      31.120   1.174   4.910  1.00 10.00      B   
ATOM   3478  O   SER B  67      30.515   1.858   4.084  1.00 10.00      B   
ATOM   3479  N   VAL B  68      32.381   1.409   5.255  1.00 10.00      B   
ATOM   3480  HN  VAL B  68      32.810   0.827   5.920  1.00 10.00      B   
ATOM   3481  CA  VAL B  68      33.148   2.506   4.670  1.00 10.00      B   
ATOM   3482  CB  VAL B  68      34.483   2.745   5.408  1.00 10.00      B   
ATOM   3483  CG1 VAL B  68      34.233   3.402   6.752  1.00 10.00      B   
ATOM   3484  CG2 VAL B  68      35.246   1.440   5.585  1.00 10.00      B   
ATOM   3485  C   VAL B  68      33.419   2.297   3.183  1.00 10.00      B   
ATOM   3486  O   VAL B  68      33.739   1.187   2.751  1.00 10.00      B   
ATOM   3487  N   ASN B  69      33.285   3.382   2.418  1.00 10.00      B   
ATOM   3488  HN  ASN B  69      33.015   4.224   2.842  1.00 10.00      B   
ATOM   3489  CA  ASN B  69      33.508   3.371   0.970  1.00 10.00      B   
ATOM   3490  CB  ASN B  69      34.993   3.187   0.628  1.00 10.00      B   
ATOM   3491  CG  ASN B  69      35.306   3.473  -0.832  1.00 10.00      B   
ATOM   3492  OD1 ASN B  69      34.625   4.269  -1.488  1.00 10.00      B   
ATOM   3493  ND2 ASN B  69      36.350   2.838  -1.347  1.00 10.00      B   
ATOM   3494 HD21 ASN B  69      36.858   2.229  -0.764  1.00 10.00      B   
ATOM   3495 HD22 ASN B  69      36.573   2.998  -2.286  1.00 10.00      B   
ATOM   3496  C   ASN B  69      32.639   2.325   0.280  1.00 10.00      B   
ATOM   3497  O   ASN B  69      33.139   1.364  -0.309  1.00 10.00      B   
ATOM   3498  N   ASP B  70      31.332   2.519   0.364  1.00 10.00      B   
ATOM   3499  HN  ASP B  70      30.995   3.305   0.840  1.00 10.00      B   
ATOM   3500  CA  ASP B  70      30.382   1.594  -0.234  1.00 10.00      B   
ATOM   3501  CB  ASP B  70      29.674   0.793   0.857  1.00 10.00      B   
ATOM   3502  CG  ASP B  70      29.676  -0.694   0.579  1.00 10.00      B   
ATOM   3503  OD1 ASP B  70      30.675  -1.197   0.014  1.00 10.00      B   
ATOM   3504  OD2 ASP B  70      28.686  -1.367   0.933  1.00 10.00      B   
ATOM   3505  C   ASP B  70      29.360   2.334  -1.088  1.00 10.00      B   
ATOM   3506  O   ASP B  70      29.188   3.550  -0.953  1.00 10.00      B   
ATOM   3507  N   PHE B  71      28.692   1.598  -1.967  1.00 10.00      B   
ATOM   3508  HN  PHE B  71      28.875   0.635  -2.017  1.00 10.00      B   
ATOM   3509  CA  PHE B  71      27.685   2.170  -2.856  1.00 10.00      B   
ATOM   3510  CB  PHE B  71      27.831   1.581  -4.264  1.00 10.00      B   
ATOM   3511  CG  PHE B  71      29.173   1.822  -4.898  1.00 10.00      B   
ATOM   3512  CD1 PHE B  71      30.233   0.961  -4.662  1.00 10.00      B   
ATOM   3513  CD2 PHE B  71      29.373   2.910  -5.733  1.00 10.00      B   
ATOM   3514  CE1 PHE B  71      31.466   1.179  -5.245  1.00 10.00      B   
ATOM   3515  CE2 PHE B  71      30.604   3.135  -6.320  1.00 10.00      B   
ATOM   3516  CZ  PHE B  71      31.651   2.269  -6.076  1.00 10.00      B   
ATOM   3517  C   PHE B  71      26.285   1.892  -2.322  1.00 10.00      B   
ATOM   3518  O   PHE B  71      25.848   0.744  -2.295  1.00 10.00      B   
ATOM   3519  N   VAL B  72      25.580   2.936  -1.900  1.00 10.00      B   
ATOM   3520  HN  VAL B  72      25.964   3.836  -1.962  1.00 10.00      B   
ATOM   3521  CA  VAL B  72      24.236   2.771  -1.356  1.00 10.00      B   
ATOM   3522  CB  VAL B  72      24.222   2.861   0.188  1.00 10.00      B   
ATOM   3523  CG1 VAL B  72      24.940   1.671   0.809  1.00 10.00      B   
ATOM   3524  CG2 VAL B  72      24.840   4.168   0.666  1.00 10.00      B   
ATOM   3525  C   VAL B  72      23.255   3.795  -1.920  1.00 10.00      B   
ATOM   3526  O   VAL B  72      23.634   4.923  -2.253  1.00 10.00      B   
ATOM   3527  N   ILE B  73      21.997   3.386  -2.033  1.00 10.00      B   
ATOM   3528  HN  ILE B  73      21.767   2.466  -1.767  1.00 10.00      B   
ATOM   3529  CA  ILE B  73      20.938   4.256  -2.528  1.00 10.00      B   
ATOM   3530  CB  ILE B  73      20.184   3.625  -3.721  1.00 10.00      B   
ATOM   3531  CG1 ILE B  73      21.168   3.126  -4.784  1.00 10.00      B   
ATOM   3532  CG2 ILE B  73      19.217   4.637  -4.324  1.00 10.00      B   
ATOM   3533  CD1 ILE B  73      20.514   2.339  -5.899  1.00 10.00      B   
ATOM   3534  C   ILE B  73      19.946   4.500  -1.398  1.00 10.00      B   
ATOM   3535  O   ILE B  73      19.194   3.599  -1.018  1.00 10.00      B   
ATOM   3536  N   GLY B  74      19.965   5.702  -0.843  1.00 10.00      B   
ATOM   3537  HN  GLY B  74      20.583   6.381  -1.183  1.00 10.00      B   
ATOM   3538  CA  GLY B  74      19.072   6.021   0.251  1.00 10.00      B   
ATOM   3539  C   GLY B  74      18.027   7.049  -0.120  1.00 10.00      B   
ATOM   3540  O   GLY B  74      18.165   7.765  -1.118  1.00 10.00      B   
ATOM   3541  N   VAL B  75      16.983   7.121   0.690  1.00 10.00      B   
ATOM   3542  HN  VAL B  75      16.938   6.518   1.462  1.00 10.00      B   
ATOM   3543  CA  VAL B  75      15.899   8.061   0.468  1.00 10.00      B   
ATOM   3544  CB  VAL B  75      14.544   7.334   0.266  1.00 10.00      B   
ATOM   3545  CG1 VAL B  75      14.291   6.313   1.367  1.00 10.00      B   
ATOM   3546  CG2 VAL B  75      13.388   8.321   0.160  1.00 10.00      B   
ATOM   3547  C   VAL B  75      15.810   9.063   1.621  1.00 10.00      B   
ATOM   3548  O   VAL B  75      15.752   8.681   2.795  1.00 10.00      B   
ATOM   3549  N   ILE B  76      15.833  10.344   1.283  1.00 10.00      B   
ATOM   3550  HN  ILE B  76      15.906  10.586   0.336  1.00 10.00      B   
ATOM   3551  CA  ILE B  76      15.751  11.398   2.284  1.00 10.00      B   
ATOM   3552  CB  ILE B  76      16.357  12.723   1.766  1.00 10.00      B   
ATOM   3553  CG1 ILE B  76      17.783  12.497   1.252  1.00 10.00      B   
ATOM   3554  CG2 ILE B  76      16.347  13.777   2.866  1.00 10.00      B   
ATOM   3555  CD1 ILE B  76      18.422  13.729   0.646  1.00 10.00      B   
ATOM   3556  C   ILE B  76      14.296  11.630   2.677  1.00 10.00      B   
ATOM   3557  O   ILE B  76      13.458  11.929   1.824  1.00 10.00      B   
ATOM   3558  N   ILE B  77      13.996  11.472   3.962  1.00 10.00      B   
ATOM   3559  HN  ILE B  77      14.708  11.220   4.593  1.00 10.00      B   
ATOM   3560  CA  ILE B  77      12.634  11.661   4.457  1.00 10.00      B   
ATOM   3561  CB  ILE B  77      12.005  10.336   4.944  1.00 10.00      B   
ATOM   3562  CG1 ILE B  77      12.813   9.746   6.106  1.00 10.00      B   
ATOM   3563  CG2 ILE B  77      11.892   9.339   3.800  1.00 10.00      B   
ATOM   3564  CD1 ILE B  77      12.078   8.677   6.885  1.00 10.00      B   
ATOM   3565  C   ILE B  77      12.586  12.683   5.591  1.00 10.00      B   
ATOM   3566  O   ILE B  77      11.559  12.846   6.253  1.00 10.00      B   
ATOM   3567  N   GLY B  78      13.690  13.378   5.810  1.00 10.00      B   
ATOM   3568  HN  GLY B  78      14.477  13.234   5.242  1.00 10.00      B   
ATOM   3569  CA  GLY B  78      13.737  14.364   6.869  1.00 10.00      B   
ATOM   3570  C   GLY B  78      14.673  15.504   6.546  1.00 10.00      B   
ATOM   3571  O   GLY B  78      15.710  15.300   5.916  1.00 10.00      B   
ATOM   3572  N   THR B  79      14.311  16.699   6.982  1.00 10.00      B   
ATOM   3573  HN  THR B  79      13.477  16.793   7.496  1.00 10.00      B   
ATOM   3574  CA  THR B  79      15.120  17.879   6.740  1.00 10.00      B   
ATOM   3575  CB  THR B  79      14.423  18.846   5.756  1.00 10.00      B   
ATOM   3576  OG1 THR B  79      13.837  18.102   4.677  1.00 10.00      B   
ATOM   3577  HG1 THR B  79      13.027  17.684   4.982  1.00 10.00      B   
ATOM   3578  CG2 THR B  79      15.421  19.844   5.186  1.00 10.00      B   
ATOM   3579  C   THR B  79      15.396  18.599   8.058  1.00 10.00      B   
ATOM   3580  O   THR B  79      14.490  19.155   8.681  1.00 10.00      B   
ATOM   3581  N   PHE B  80      16.646  18.562   8.494  1.00 10.00      B   
ATOM   3582  HN  PHE B  80      17.327  18.093   7.964  1.00 10.00      B   
ATOM   3583  CA  PHE B  80      17.038  19.215   9.728  1.00 10.00      B   
ATOM   3584  CB  PHE B  80      18.127  18.398  10.429  1.00 10.00      B   
ATOM   3585  CG  PHE B  80      17.905  18.219  11.901  1.00 10.00      B   
ATOM   3586  CD1 PHE B  80      16.936  17.346  12.362  1.00 10.00      B   
ATOM   3587  CD2 PHE B  80      18.667  18.917  12.821  1.00 10.00      B   
ATOM   3588  CE1 PHE B  80      16.730  17.174  13.715  1.00 10.00      B   
ATOM   3589  CE2 PHE B  80      18.467  18.750  14.176  1.00 10.00      B   
ATOM   3590  CZ  PHE B  80      17.497  17.876  14.623  1.00 10.00      B   
ATOM   3591  C   PHE B  80      17.550  20.616   9.416  1.00 10.00      B   
ATOM   3592  O   PHE B  80      17.351  21.122   8.310  1.00 10.00      B   
ATOM   3593  N   SER B  81      18.209  21.235  10.379  1.00 10.00      B   
ATOM   3594  HN  SER B  81      18.329  20.787  11.243  1.00 10.00      B   
ATOM   3595  CA  SER B  81      18.746  22.572  10.197  1.00 10.00      B   
ATOM   3596  CB  SER B  81      19.181  23.135  11.547  1.00 10.00      B   
ATOM   3597  OG  SER B  81      18.297  22.693  12.562  1.00 10.00      B   
ATOM   3598  HG  SER B  81      17.401  22.637  12.199  1.00 10.00      B   
ATOM   3599  C   SER B  81      19.911  22.570   9.209  1.00 10.00      B   
ATOM   3600  O   SER B  81      19.996  23.440   8.339  1.00 10.00      B   
ATOM   3601  N   ASP B  82      20.803  21.592   9.342  1.00 10.00      B   
ATOM   3602  HN  ASP B  82      20.691  20.938  10.063  1.00 10.00      B   
ATOM   3603  CA  ASP B  82      21.964  21.486   8.458  1.00 10.00      B   
ATOM   3604  CB  ASP B  82      23.239  21.958   9.178  1.00 10.00      B   
ATOM   3605  CG  ASP B  82      23.687  21.016  10.283  1.00 10.00      B   
ATOM   3606  OD1 ASP B  82      24.577  20.173  10.036  1.00 10.00      B   
ATOM   3607  OD2 ASP B  82      23.157  21.123  11.409  1.00 10.00      B   
ATOM   3608  C   ASP B  82      22.165  20.060   7.950  1.00 10.00      B   
ATOM   3609  O   ASP B  82      23.018  19.811   7.097  1.00 10.00      B   
ATOM   3610  N   SER B  83      21.382  19.127   8.464  1.00 10.00      B   
ATOM   3611  HN  SER B  83      20.705  19.373   9.125  1.00 10.00      B   
ATOM   3612  CA  SER B  83      21.513  17.735   8.068  1.00 10.00      B   
ATOM   3613  CB  SER B  83      21.839  16.894   9.300  1.00 10.00      B   
ATOM   3614  OG  SER B  83      21.307  17.495  10.471  1.00 10.00      B   
ATOM   3615  HG  SER B  83      21.085  16.807  11.113  1.00 10.00      B   
ATOM   3616  C   SER B  83      20.259  17.207   7.377  1.00 10.00      B   
ATOM   3617  O   SER B  83      19.159  17.723   7.574  1.00 10.00      B   
ATOM   3618  N   TYR B  84      20.439  16.188   6.550  1.00 10.00      B   
ATOM   3619  HN  TYR B  84      21.349  15.849   6.404  1.00 10.00      B   
ATOM   3620  CA  TYR B  84      19.331  15.566   5.840  1.00 10.00      B   
ATOM   3621  CB  TYR B  84      19.579  15.582   4.328  1.00 10.00      B   
ATOM   3622  CG  TYR B  84      19.383  16.944   3.699  1.00 10.00      B   
ATOM   3623  CD1 TYR B  84      20.399  17.891   3.715  1.00 10.00      B   
ATOM   3624  CD2 TYR B  84      18.178  17.286   3.099  1.00 10.00      B   
ATOM   3625  CE1 TYR B  84      20.220  19.140   3.154  1.00 10.00      B   
ATOM   3626  CE2 TYR B  84      17.991  18.533   2.531  1.00 10.00      B   
ATOM   3627  CZ  TYR B  84      19.015  19.456   2.564  1.00 10.00      B   
ATOM   3628  OH  TYR B  84      18.833  20.702   2.007  1.00 10.00      B   
ATOM   3629  HH  TYR B  84      17.887  20.886   1.934  1.00 10.00      B   
ATOM   3630  C   TYR B  84      19.130  14.139   6.338  1.00 10.00      B   
ATOM   3631  O   TYR B  84      20.064  13.340   6.336  1.00 10.00      B   
ATOM   3632  N   LYS B  85      17.917  13.828   6.769  1.00 10.00      B   
ATOM   3633  HN  LYS B  85      17.204  14.506   6.721  1.00 10.00      B   
ATOM   3634  CA  LYS B  85      17.601  12.504   7.290  1.00 10.00      B   
ATOM   3635  CB  LYS B  85      16.329  12.563   8.140  1.00 10.00      B   
ATOM   3636  CG  LYS B  85      16.061  11.326   8.979  1.00 10.00      B   
ATOM   3637  CD  LYS B  85      14.747  11.460   9.735  1.00 10.00      B   
ATOM   3638  CE  LYS B  85      14.636  10.436  10.849  1.00 10.00      B   
ATOM   3639  NZ  LYS B  85      13.460  10.691  11.723  1.00 10.00      B   
ATOM   3640  HZ1 LYS B  85      13.506  11.659  12.124  1.00 10.00      B   
ATOM   3641  HZ2 LYS B  85      13.445  10.006  12.506  1.00 10.00      B   
ATOM   3642  HZ3 LYS B  85      12.582  10.595  11.181  1.00 10.00      B   
ATOM   3643  C   LYS B  85      17.442  11.491   6.158  1.00 10.00      B   
ATOM   3644  O   LYS B  85      16.381  11.398   5.534  1.00 10.00      B   
ATOM   3645  N   VAL B  86      18.507  10.751   5.892  1.00 10.00      B   
ATOM   3646  HN  VAL B  86      19.327  10.885   6.425  1.00 10.00      B   
ATOM   3647  CA  VAL B  86      18.513   9.747   4.840  1.00 10.00      B   
ATOM   3648  CB  VAL B  86      19.867   9.733   4.095  1.00 10.00      B   
ATOM   3649  CG1 VAL B  86      19.871   8.698   2.979  1.00 10.00      B   
ATOM   3650  CG2 VAL B  86      20.197  11.112   3.546  1.00 10.00      B   
ATOM   3651  C   VAL B  86      18.253   8.360   5.421  1.00 10.00      B   
ATOM   3652  O   VAL B  86      18.819   7.991   6.453  1.00 10.00      B   
ATOM   3653  N   SER B  87      17.384   7.608   4.767  1.00 10.00      B   
ATOM   3654  HN  SER B  87      16.942   7.971   3.967  1.00 10.00      B   
ATOM   3655  CA  SER B  87      17.061   6.262   5.201  1.00 10.00      B   
ATOM   3656  CB  SER B  87      15.549   6.053   5.187  1.00 10.00      B   
ATOM   3657  OG  SER B  87      14.887   7.159   5.771  1.00 10.00      B   
ATOM   3658  HG  SER B  87      14.988   7.928   5.199  1.00 10.00      B   
ATOM   3659  C   SER B  87      17.743   5.241   4.299  1.00 10.00      B   
ATOM   3660  O   SER B  87      17.439   5.152   3.105  1.00 10.00      B   
ATOM   3661  N   LEU B  88      18.674   4.490   4.869  1.00 10.00      B   
ATOM   3662  HN  LEU B  88      18.872   4.617   5.821  1.00 10.00      B   
ATOM   3663  CA  LEU B  88      19.400   3.474   4.124  1.00 10.00      B   
ATOM   3664  CB  LEU B  88      20.752   3.184   4.784  1.00 10.00      B   
ATOM   3665  CG  LEU B  88      21.721   4.367   4.903  1.00 10.00      B   
ATOM   3666  CD1 LEU B  88      23.020   3.928   5.561  1.00 10.00      B   
ATOM   3667  CD2 LEU B  88      21.996   4.987   3.541  1.00 10.00      B   
ATOM   3668  C   LEU B  88      18.571   2.201   4.033  1.00 10.00      B   
ATOM   3669  O   LEU B  88      18.603   1.492   3.023  1.00 10.00      B   
ATOM   3670  N   GLN B  89      17.826   1.931   5.094  1.00 10.00      B   
ATOM   3671  HN  GLN B  89      17.857   2.542   5.863  1.00 10.00      B   
ATOM   3672  CA  GLN B  89      16.963   0.762   5.165  1.00 10.00      B   
ATOM   3673  CB  GLN B  89      17.768  -0.487   5.547  1.00 10.00      B   
ATOM   3674  CG  GLN B  89      16.939  -1.760   5.632  1.00 10.00      B   
ATOM   3675  CD  GLN B  89      17.783  -3.009   5.777  1.00 10.00      B   
ATOM   3676  OE1 GLN B  89      18.888  -2.974   6.329  1.00 10.00      B   
ATOM   3677  NE2 GLN B  89      17.262  -4.126   5.287  1.00 10.00      B   
ATOM   3678 HE21 GLN B  89      16.374  -4.078   4.868  1.00 10.00      B   
ATOM   3679 HE22 GLN B  89      17.782  -4.957   5.361  1.00 10.00      B   
ATOM   3680  C   GLN B  89      15.854   1.011   6.180  1.00 10.00      B   
ATOM   3681  O   GLN B  89      16.057   1.734   7.159  1.00 10.00      B   
ATOM   3682  N   ASN B  90      14.684   0.437   5.937  1.00 10.00      B   
ATOM   3683  HN  ASN B  90      14.580  -0.116   5.134  1.00 10.00      B   
ATOM   3684  CA  ASN B  90      13.551   0.601   6.837  1.00 10.00      B   
ATOM   3685  CB  ASN B  90      12.254   0.110   6.187  1.00 10.00      B   
ATOM   3686  CG  ASN B  90      11.636   1.135   5.254  1.00 10.00      B   
ATOM   3687  OD1 ASN B  90      11.829   2.339   5.414  1.00 10.00      B   
ATOM   3688  ND2 ASN B  90      10.890   0.666   4.267  1.00 10.00      B   
ATOM   3689 HD21 ASN B  90      10.778  -0.308   4.190  1.00 10.00      B   
ATOM   3690 HD22 ASN B  90      10.476   1.310   3.649  1.00 10.00      B   
ATOM   3691  C   ASN B  90      13.792  -0.131   8.150  1.00 10.00      B   
ATOM   3692  O   ASN B  90      14.447  -1.176   8.174  1.00 10.00      B   
ATOM   3693  N   PHE B  91      13.270   0.441   9.236  1.00 10.00      B   
ATOM   3694  HN  PHE B  91      12.782   1.286   9.133  1.00 10.00      B   
ATOM   3695  CA  PHE B  91      13.408  -0.131  10.578  1.00 10.00      B   
ATOM   3696  CB  PHE B  91      12.818  -1.546  10.658  1.00 10.00      B   
ATOM   3697  CG  PHE B  91      11.349  -1.619  10.342  1.00 10.00      B   
ATOM   3698  CD1 PHE B  91      10.910  -2.111   9.122  1.00 10.00      B   
ATOM   3699  CD2 PHE B  91      10.409  -1.193  11.266  1.00 10.00      B   
ATOM   3700  CE1 PHE B  91       9.561  -2.177   8.829  1.00 10.00      B   
ATOM   3701  CE2 PHE B  91       9.059  -1.256  10.981  1.00 10.00      B   
ATOM   3702  CZ  PHE B  91       8.633  -1.748   9.761  1.00 10.00      B   
ATOM   3703  C   PHE B  91      14.865  -0.123  11.035  1.00 10.00      B   
ATOM   3704  O   PHE B  91      15.268  -0.907  11.892  1.00 10.00      B   
ATOM   3705  N   SER B  92      15.649   0.775  10.461  1.00 10.00      B   
ATOM   3706  HN  SER B  92      15.268   1.385   9.791  1.00 10.00      B   
ATOM   3707  CA  SER B  92      17.056   0.897  10.807  1.00 10.00      B   
ATOM   3708  CB  SER B  92      17.925   0.387   9.655  1.00 10.00      B   
ATOM   3709  OG  SER B  92      17.433  -0.851   9.161  1.00 10.00      B   
ATOM   3710  HG  SER B  92      16.468  -0.842   9.187  1.00 10.00      B   
ATOM   3711  C   SER B  92      17.389   2.353  11.127  1.00 10.00      B   
ATOM   3712  O   SER B  92      16.603   3.253  10.820  1.00 10.00      B   
ATOM   3713  N   SER B  93      18.539   2.581  11.750  1.00 10.00      B   
ATOM   3714  HN  SER B  93      19.125   1.825  11.974  1.00 10.00      B   
ATOM   3715  CA  SER B  93      18.961   3.930  12.106  1.00 10.00      B   
ATOM   3716  CB  SER B  93      20.240   3.884  12.947  1.00 10.00      B   
ATOM   3717  OG  SER B  93      20.066   3.078  14.101  1.00 10.00      B   
ATOM   3718  HG  SER B  93      20.837   3.172  14.673  1.00 10.00      B   
ATOM   3719  C   SER B  93      19.186   4.790  10.864  1.00 10.00      B   
ATOM   3720  O   SER B  93      19.831   4.358   9.905  1.00 10.00      B   
ATOM   3721  N   SER B  94      18.632   5.992  10.882  1.00 10.00      B   
ATOM   3722  HN  SER B  94      18.098   6.259  11.662  1.00 10.00      B   
ATOM   3723  CA  SER B  94      18.781   6.926   9.778  1.00 10.00      B   
ATOM   3724  CB  SER B  94      17.656   7.960   9.830  1.00 10.00      B   
ATOM   3725  OG  SER B  94      17.225   8.172  11.167  1.00 10.00      B   
ATOM   3726  HG  SER B  94      17.932   8.592  11.671  1.00 10.00      B   
ATOM   3727  C   SER B  94      20.137   7.624   9.852  1.00 10.00      B   
ATOM   3728  O   SER B  94      20.776   7.644  10.908  1.00 10.00      B   
ATOM   3729  N   VAL B  95      20.582   8.173   8.733  1.00 10.00      B   
ATOM   3730  HN  VAL B  95      20.040   8.105   7.914  1.00 10.00      B   
ATOM   3731  CA  VAL B  95      21.854   8.880   8.684  1.00 10.00      B   
ATOM   3732  CB  VAL B  95      22.874   8.186   7.755  1.00 10.00      B   
ATOM   3733  CG1 VAL B  95      23.284   6.841   8.333  1.00 10.00      B   
ATOM   3734  CG2 VAL B  95      22.314   8.018   6.348  1.00 10.00      B   
ATOM   3735  C   VAL B  95      21.639  10.324   8.242  1.00 10.00      B   
ATOM   3736  O   VAL B  95      20.863  10.591   7.323  1.00 10.00      B   
ATOM   3737  N   SER B  96      22.301  11.254   8.906  1.00 10.00      B   
ATOM   3738  HN  SER B  96      22.895  10.993   9.650  1.00 10.00      B   
ATOM   3739  CA  SER B  96      22.158  12.659   8.569  1.00 10.00      B   
ATOM   3740  CB  SER B  96      22.196  13.513   9.832  1.00 10.00      B   
ATOM   3741  OG  SER B  96      21.568  12.839  10.907  1.00 10.00      B   
ATOM   3742  HG  SER B  96      22.193  12.190  11.281  1.00 10.00      B   
ATOM   3743  C   SER B  96      23.218  13.112   7.565  1.00 10.00      B   
ATOM   3744  O   SER B  96      24.393  13.270   7.905  1.00 10.00      B   
ATOM   3745  N   LEU B  97      22.786  13.299   6.326  1.00 10.00      B   
ATOM   3746  HN  LEU B  97      21.837  13.134   6.128  1.00 10.00      B   
ATOM   3747  CA  LEU B  97      23.660  13.741   5.249  1.00 10.00      B   
ATOM   3748  CB  LEU B  97      22.946  13.554   3.905  1.00 10.00      B   
ATOM   3749  CG  LEU B  97      23.601  14.181   2.672  1.00 10.00      B   
ATOM   3750  CD1 LEU B  97      24.918  13.497   2.348  1.00 10.00      B   
ATOM   3751  CD2 LEU B  97      22.656  14.114   1.483  1.00 10.00      B   
ATOM   3752  C   LEU B  97      24.039  15.203   5.449  1.00 10.00      B   
ATOM   3753  O   LEU B  97      23.182  16.036   5.750  1.00 10.00      B   
ATOM   3754  N   SER B  98      25.323  15.502   5.306  1.00 10.00      B   
ATOM   3755  HN  SER B  98      25.961  14.786   5.089  1.00 10.00      B   
ATOM   3756  CA  SER B  98      25.813  16.862   5.470  1.00 10.00      B   
ATOM   3757  CB  SER B  98      27.326  16.860   5.722  1.00 10.00      B   
ATOM   3758  OG  SER B  98      27.782  18.144   6.116  1.00 10.00      B   
ATOM   3759  HG  SER B  98      27.273  18.441   6.888  1.00 10.00      B   
ATOM   3760  C   SER B  98      25.474  17.725   4.254  1.00 10.00      B   
ATOM   3761  O   SER B  98      25.545  17.269   3.111  1.00 10.00      B   
ATOM   3762  N   TYR B  99      25.131  18.983   4.510  1.00 10.00      B   
ATOM   3763  HN  TYR B  99      25.116  19.291   5.441  1.00 10.00      B   
ATOM   3764  CA  TYR B  99      24.777  19.924   3.449  1.00 10.00      B   
ATOM   3765  CB  TYR B  99      24.011  21.126   4.020  1.00 10.00      B   
ATOM   3766  CG  TYR B  99      24.851  22.059   4.873  1.00 10.00      B   
ATOM   3767  CD1 TYR B  99      25.067  23.379   4.494  1.00 10.00      B   
ATOM   3768  CD2 TYR B  99      25.430  21.620   6.055  1.00 10.00      B   
ATOM   3769  CE1 TYR B  99      25.834  24.228   5.268  1.00 10.00      B   
ATOM   3770  CE2 TYR B  99      26.195  22.459   6.834  1.00 10.00      B   
ATOM   3771  CZ  TYR B  99      26.396  23.761   6.438  1.00 10.00      B   
ATOM   3772  OH  TYR B  99      27.162  24.599   7.213  1.00 10.00      B   
ATOM   3773  HH  TYR B  99      27.892  24.097   7.602  1.00 10.00      B   
ATOM   3774  C   TYR B  99      26.016  20.397   2.687  1.00 10.00      B   
ATOM   3775  O   TYR B  99      25.926  21.236   1.791  1.00 10.00      B   
ATOM   3776  N   MET B 100      27.175  19.862   3.055  1.00 10.00      B   
ATOM   3777  HN  MET B 100      27.190  19.210   3.790  1.00 10.00      B   
ATOM   3778  CA  MET B 100      28.426  20.224   2.400  1.00 10.00      B   
ATOM   3779  CB  MET B 100      29.446  20.737   3.417  1.00 10.00      B   
ATOM   3780  CG  MET B 100      29.102  22.099   4.000  1.00 10.00      B   
ATOM   3781  SD  MET B 100      30.352  22.710   5.147  1.00 10.00      B   
ATOM   3782  CE  MET B 100      31.775  22.825   4.061  1.00 10.00      B   
ATOM   3783  C   MET B 100      28.993  19.042   1.623  1.00 10.00      B   
ATOM   3784  O   MET B 100      30.115  19.088   1.124  1.00 10.00      B   
ATOM   3785  N   ALA B 101      28.202  17.985   1.513  1.00 10.00      B   
ATOM   3786  HN  ALA B 101      27.308  18.012   1.916  1.00 10.00      B   
ATOM   3787  CA  ALA B 101      28.617  16.788   0.795  1.00 10.00      B   
ATOM   3788  CB  ALA B 101      28.103  15.547   1.511  1.00 10.00      B   
ATOM   3789  C   ALA B 101      28.105  16.830  -0.642  1.00 10.00      B   
ATOM   3790  O   ALA B 101      27.753  15.802  -1.224  1.00 10.00      B   
ATOM   3791  N   PHE B 102      28.086  18.028  -1.214  1.00 10.00      B   
ATOM   3792  HN  PHE B 102      28.417  18.802  -0.711  1.00 10.00      B   
ATOM   3793  CA  PHE B 102      27.606  18.226  -2.574  1.00 10.00      B   
ATOM   3794  CB  PHE B 102      26.289  19.011  -2.553  1.00 10.00      B   
ATOM   3795  CG  PHE B 102      25.221  18.375  -1.711  1.00 10.00      B   
ATOM   3796  CD1 PHE B 102      24.968  18.829  -0.426  1.00 10.00      B   
ATOM   3797  CD2 PHE B 102      24.478  17.314  -2.201  1.00 10.00      B   
ATOM   3798  CE1 PHE B 102      23.995  18.238   0.354  1.00 10.00      B   
ATOM   3799  CE2 PHE B 102      23.503  16.719  -1.426  1.00 10.00      B   
ATOM   3800  CZ  PHE B 102      23.261  17.182  -0.146  1.00 10.00      B   
ATOM   3801  C   PHE B 102      28.642  18.973  -3.409  1.00 10.00      B   
ATOM   3802  O   PHE B 102      29.449  19.733  -2.870  1.00 10.00      B   
ATOM   3803  N   PRO B 103      28.639  18.759  -4.733  1.00 10.00      B   
ATOM   3804  CA  PRO B 103      29.576  19.423  -5.646  1.00 10.00      B   
ATOM   3805  CB  PRO B 103      29.285  18.765  -7.004  1.00 10.00      B   
ATOM   3806  CG  PRO B 103      28.497  17.538  -6.693  1.00 10.00      B   
ATOM   3807  CD  PRO B 103      27.726  17.856  -5.449  1.00 10.00      B   
ATOM   3808  C   PRO B 103      29.295  20.922  -5.729  1.00 10.00      B   
ATOM   3809  O   PRO B 103      28.177  21.328  -6.049  1.00 10.00      B   
ATOM   3810  N   ASN B 104      30.312  21.731  -5.434  1.00 10.00      B   
ATOM   3811  HN  ASN B 104      31.175  21.335  -5.183  1.00 10.00      B   
ATOM   3812  CA  ASN B 104      30.191  23.191  -5.467  1.00 10.00      B   
ATOM   3813  CB  ASN B 104      29.931  23.703  -6.891  1.00 10.00      B   
ATOM   3814  CG  ASN B 104      30.373  25.142  -7.083  1.00 10.00      B   
ATOM   3815  OD1 ASN B 104      31.417  25.556  -6.575  1.00 10.00      B   
ATOM   3816  ND2 ASN B 104      29.584  25.916  -7.813  1.00 10.00      B   
ATOM   3817 HD21 ASN B 104      28.764  25.525  -8.189  1.00 10.00      B   
ATOM   3818 HD22 ASN B 104      29.846  26.852  -7.945  1.00 10.00      B   
ATOM   3819  C   ASN B 104      29.107  23.672  -4.504  1.00 10.00      B   
ATOM   3820  O   ASN B 104      28.312  24.561  -4.823  1.00 10.00      B   
ATOM   3821  N   ALA B 105      29.086  23.073  -3.320  1.00 10.00      B   
ATOM   3822  HN  ALA B 105      29.749  22.379  -3.126  1.00 10.00      B   
ATOM   3823  CA  ALA B 105      28.109  23.420  -2.301  1.00 10.00      B   
ATOM   3824  CB  ALA B 105      28.106  22.379  -1.193  1.00 10.00      B   
ATOM   3825  C   ALA B 105      28.369  24.812  -1.734  1.00 10.00      B   
ATOM   3826  O   ALA B 105      29.426  25.406  -1.966  1.00 10.00      B   
ATOM   3827  N   SER B 106      27.397  25.329  -1.003  1.00 10.00      B   
ATOM   3828  HN  SER B 106      26.575  24.809  -0.862  1.00 10.00      B   
ATOM   3829  CA  SER B 106      27.501  26.643  -0.405  1.00 10.00      B   
ATOM   3830  CB  SER B 106      27.099  27.708  -1.430  1.00 10.00      B   
ATOM   3831  OG  SER B 106      27.012  28.996  -0.842  1.00 10.00      B   
ATOM   3832  HG  SER B 106      26.915  29.658  -1.541  1.00 10.00      B   
ATOM   3833  C   SER B 106      26.592  26.733   0.806  1.00 10.00      B   
ATOM   3834  O   SER B 106      25.507  26.152   0.819  1.00 10.00      B   
ATOM   3835  N   LYS B 107      27.033  27.458   1.821  1.00 10.00      B   
ATOM   3836  HN  LYS B 107      27.912  27.884   1.760  1.00 10.00      B   
ATOM   3837  CA  LYS B 107      26.242  27.633   3.026  1.00 10.00      B   
ATOM   3838  CB  LYS B 107      27.132  28.000   4.212  1.00 10.00      B   
ATOM   3839  CG  LYS B 107      28.158  26.935   4.563  1.00 10.00      B   
ATOM   3840  CD  LYS B 107      28.850  27.235   5.883  1.00 10.00      B   
ATOM   3841  CE  LYS B 107      29.888  26.171   6.208  1.00 10.00      B   
ATOM   3842  NZ  LYS B 107      30.441  26.312   7.583  1.00 10.00      B   
ATOM   3843  HZ1 LYS B 107      31.167  25.585   7.750  1.00 10.00      B   
ATOM   3844  HZ2 LYS B 107      29.689  26.196   8.290  1.00 10.00      B   
ATOM   3845  HZ3 LYS B 107      30.874  27.250   7.706  1.00 10.00      B   
ATOM   3846  C   LYS B 107      25.182  28.705   2.800  1.00 10.00      B   
ATOM   3847  O   LYS B 107      24.374  29.000   3.683  1.00 10.00      B   
ATOM   3848  N   LYS B 108      25.209  29.294   1.608  1.00 10.00      B   
ATOM   3849  HN  LYS B 108      25.902  29.029   0.965  1.00 10.00      B   
ATOM   3850  CA  LYS B 108      24.256  30.325   1.227  1.00 10.00      B   
ATOM   3851  CB  LYS B 108      24.982  31.521   0.612  1.00 10.00      B   
ATOM   3852  CG  LYS B 108      25.658  32.434   1.618  1.00 10.00      B   
ATOM   3853  CD  LYS B 108      26.082  33.738   0.961  1.00 10.00      B   
ATOM   3854  CE  LYS B 108      26.436  34.800   1.990  1.00 10.00      B   
ATOM   3855  NZ  LYS B 108      26.566  36.144   1.370  1.00 10.00      B   
ATOM   3856  HZ1 LYS B 108      25.895  36.242   0.582  1.00 10.00      B   
ATOM   3857  HZ2 LYS B 108      27.529  36.285   1.011  1.00 10.00      B   
ATOM   3858  HZ3 LYS B 108      26.360  36.883   2.073  1.00 10.00      B   
ATOM   3859  C   LYS B 108      23.239  29.777   0.230  1.00 10.00      B   
ATOM   3860  O   LYS B 108      22.333  30.491  -0.206  1.00 10.00      B   
ATOM   3861  N   ASN B 109      23.402  28.511  -0.133  1.00 10.00      B   
ATOM   3862  HN  ASN B 109      24.137  27.993   0.258  1.00 10.00      B   
ATOM   3863  CA  ASN B 109      22.499  27.863  -1.077  1.00 10.00      B   
ATOM   3864  CB  ASN B 109      23.072  27.861  -2.498  1.00 10.00      B   
ATOM   3865  CG  ASN B 109      22.118  27.238  -3.508  1.00 10.00      B   
ATOM   3866  OD1 ASN B 109      20.898  27.356  -3.379  1.00 10.00      B   
ATOM   3867  ND2 ASN B 109      22.666  26.567  -4.514  1.00 10.00      B   
ATOM   3868 HD21 ASN B 109      23.646  26.506  -4.554  1.00 10.00      B   
ATOM   3869 HD22 ASN B 109      22.071  26.164  -5.183  1.00 10.00      B   
ATOM   3870  C   ASN B 109      22.196  26.440  -0.640  1.00 10.00      B   
ATOM   3871  O   ASN B 109      23.052  25.555  -0.724  1.00 10.00      B   
ATOM   3872  N   ARG B 110      20.980  26.229  -0.170  1.00 10.00      B   
ATOM   3873  HN  ARG B 110      20.346  26.979  -0.132  1.00 10.00      B   
ATOM   3874  CA  ARG B 110      20.554  24.916   0.283  1.00 10.00      B   
ATOM   3875  CB  ARG B 110      19.307  25.043   1.160  1.00 10.00      B   
ATOM   3876  CG  ARG B 110      19.496  25.951   2.366  1.00 10.00      B   
ATOM   3877  CD  ARG B 110      18.205  26.114   3.151  1.00 10.00      B   
ATOM   3878  NE  ARG B 110      17.776  24.859   3.763  1.00 10.00      B   
ATOM   3879  HE  ARG B 110      18.456  24.343   4.251  1.00 10.00      B   
ATOM   3880  CZ  ARG B 110      16.536  24.380   3.694  1.00 10.00      B   
ATOM   3881  NH1 ARG B 110      15.595  25.046   3.035  1.00 10.00      B   
ATOM   3882 HH11 ARG B 110      15.821  25.949   2.566  1.00 10.00      B   
ATOM   3883 HH12 ARG B 110      14.623  24.665   2.984  1.00 10.00      B   
ATOM   3884  NH2 ARG B 110      16.237  23.229   4.277  1.00 10.00      B   
ATOM   3885 HH21 ARG B 110      15.263  22.854   4.222  1.00 10.00      B   
ATOM   3886 HH22 ARG B 110      16.968  22.694   4.791  1.00 10.00      B   
ATOM   3887  C   ARG B 110      20.277  24.005  -0.909  1.00 10.00      B   
ATOM   3888  O   ARG B 110      19.798  24.468  -1.946  1.00 10.00      B   
ATOM   3889  N   PRO B 111      20.600  22.709  -0.784  1.00 10.00      B   
ATOM   3890  CA  PRO B 111      20.382  21.726  -1.851  1.00 10.00      B   
ATOM   3891  CB  PRO B 111      20.780  20.397  -1.201  1.00 10.00      B   
ATOM   3892  CG  PRO B 111      21.708  20.777  -0.105  1.00 10.00      B   
ATOM   3893  CD  PRO B 111      21.220  22.100   0.404  1.00 10.00      B   
ATOM   3894  C   PRO B 111      18.922  21.673  -2.290  1.00 10.00      B   
ATOM   3895  O   PRO B 111      18.010  21.898  -1.490  1.00 10.00      B   
ATOM   3896  N   THR B 112      18.703  21.357  -3.556  1.00 10.00      B   
ATOM   3897  HN  THR B 112      19.469  21.169  -4.145  1.00 10.00      B   
ATOM   3898  CA  THR B 112      17.357  21.281  -4.106  1.00 10.00      B   
ATOM   3899  CB  THR B 112      17.380  21.513  -5.628  1.00 10.00      B   
ATOM   3900  OG1 THR B 112      18.736  21.714  -6.049  1.00 10.00      B   
ATOM   3901  HG1 THR B 112      18.994  22.628  -5.864  1.00 10.00      B   
ATOM   3902  CG2 THR B 112      16.561  22.739  -5.994  1.00 10.00      B   
ATOM   3903  C   THR B 112      16.711  19.929  -3.811  1.00 10.00      B   
ATOM   3904  O   THR B 112      15.582  19.669  -4.230  1.00 10.00      B   
ATOM   3905  N   LEU B 113      17.429  19.078  -3.079  1.00 10.00      B   
ATOM   3906  HN  LEU B 113      18.316  19.350  -2.767  1.00 10.00      B   
ATOM   3907  CA  LEU B 113      16.929  17.751  -2.727  1.00 10.00      B   
ATOM   3908  CB  LEU B 113      17.961  16.988  -1.897  1.00 10.00      B   
ATOM   3909  CG  LEU B 113      19.338  16.798  -2.533  1.00 10.00      B   
ATOM   3910  CD1 LEU B 113      20.206  15.904  -1.665  1.00 10.00      B   
ATOM   3911  CD2 LEU B 113      19.215  16.225  -3.936  1.00 10.00      B   
ATOM   3912  C   LEU B 113      15.616  17.847  -1.960  1.00 10.00      B   
ATOM   3913  O   LEU B 113      15.493  18.631  -1.017  1.00 10.00      B   
ATOM   3914  N   GLN B 114      14.641  17.051  -2.374  1.00 10.00      B   
ATOM   3915  HN  GLN B 114      14.814  16.435  -3.117  1.00 10.00      B   
ATOM   3916  CA  GLN B 114      13.331  17.044  -1.741  1.00 10.00      B   
ATOM   3917  CB  GLN B 114      12.220  17.189  -2.790  1.00 10.00      B   
ATOM   3918  CG  GLN B 114      12.282  18.465  -3.622  1.00 10.00      B   
ATOM   3919  CD  GLN B 114      12.222  19.726  -2.781  1.00 10.00      B   
ATOM   3920  OE1 GLN B 114      11.145  20.171  -2.380  1.00 10.00      B   
ATOM   3921  NE2 GLN B 114      13.374  20.330  -2.537  1.00 10.00      B   
ATOM   3922 HE21 GLN B 114      14.194  19.935  -2.913  1.00 10.00      B   
ATOM   3923 HE22 GLN B 114      13.366  21.144  -1.991  1.00 10.00      B   
ATOM   3924  C   GLN B 114      13.129  15.755  -0.951  1.00 10.00      B   
ATOM   3925  O   GLN B 114      13.879  14.792  -1.110  1.00 10.00      B   
ATOM   3926  N   VAL B 115      12.109  15.744  -0.107  1.00 10.00      B   
ATOM   3927  HN  VAL B 115      11.546  16.541  -0.035  1.00 10.00      B   
ATOM   3928  CA  VAL B 115      11.799  14.580   0.713  1.00 10.00      B   
ATOM   3929  CB  VAL B 115      11.016  14.983   1.982  1.00 10.00      B   
ATOM   3930  CG1 VAL B 115      10.415  13.769   2.678  1.00 10.00      B   
ATOM   3931  CG2 VAL B 115      11.927  15.744   2.933  1.00 10.00      B   
ATOM   3932  C   VAL B 115      11.012  13.543  -0.084  1.00 10.00      B   
ATOM   3933  O   VAL B 115      10.025  13.873  -0.748  1.00 10.00      B   
ATOM   3934  N   GLY B 116      11.461  12.295  -0.015  1.00 10.00      B   
ATOM   3935  HN  GLY B 116      12.252  12.098   0.542  1.00 10.00      B   
ATOM   3936  CA  GLY B 116      10.801  11.222  -0.733  1.00 10.00      B   
ATOM   3937  C   GLY B 116      11.475  10.930  -2.057  1.00 10.00      B   
ATOM   3938  O   GLY B 116      10.952  10.173  -2.875  1.00 10.00      B   
ATOM   3939  N   ASP B 117      12.640  11.529  -2.260  1.00 10.00      B   
ATOM   3940  HN  ASP B 117      13.006  12.110  -1.561  1.00 10.00      B   
ATOM   3941  CA  ASP B 117      13.393  11.342  -3.495  1.00 10.00      B   
ATOM   3942  CB  ASP B 117      13.940  12.680  -3.984  1.00 10.00      B   
ATOM   3943  CG  ASP B 117      13.919  12.808  -5.493  1.00 10.00      B   
ATOM   3944  OD1 ASP B 117      14.517  11.955  -6.176  1.00 10.00      B   
ATOM   3945  OD2 ASP B 117      13.311  13.774  -6.002  1.00 10.00      B   
ATOM   3946  C   ASP B 117      14.534  10.350  -3.290  1.00 10.00      B   
ATOM   3947  O   ASP B 117      14.901  10.042  -2.152  1.00 10.00      B   
ATOM   3948  N   LEU B 118      15.107   9.876  -4.388  1.00 10.00      B   
ATOM   3949  HN  LEU B 118      14.811  10.215  -5.267  1.00 10.00      B   
ATOM   3950  CA  LEU B 118      16.193   8.907  -4.332  1.00 10.00      B   
ATOM   3951  CB  LEU B 118      15.951   7.773  -5.332  1.00 10.00      B   
ATOM   3952  CG  LEU B 118      14.723   6.896  -5.081  1.00 10.00      B   
ATOM   3953  CD1 LEU B 118      14.520   5.924  -6.231  1.00 10.00      B   
ATOM   3954  CD2 LEU B 118      14.848   6.156  -3.757  1.00 10.00      B   
ATOM   3955  C   LEU B 118      17.537   9.566  -4.615  1.00 10.00      B   
ATOM   3956  O   LEU B 118      17.719  10.218  -5.646  1.00 10.00      B   
ATOM   3957  N   VAL B 119      18.481   9.394  -3.701  1.00 10.00      B   
ATOM   3958  HN  VAL B 119      18.287   8.860  -2.900  1.00 10.00      B   
ATOM   3959  CA  VAL B 119      19.804   9.979  -3.858  1.00 10.00      B   
ATOM   3960  CB  VAL B 119      20.067  11.093  -2.818  1.00 10.00      B   
ATOM   3961  CG1 VAL B 119      21.458  11.685  -2.992  1.00 10.00      B   
ATOM   3962  CG2 VAL B 119      19.010  12.185  -2.921  1.00 10.00      B   
ATOM   3963  C   VAL B 119      20.895   8.913  -3.767  1.00 10.00      B   
ATOM   3964  O   VAL B 119      20.964   8.148  -2.801  1.00 10.00      B   
ATOM   3965  N   TYR B 120      21.730   8.858  -4.790  1.00 10.00      B   
ATOM   3966  HN  TYR B 120      21.609   9.492  -5.537  1.00 10.00      B   
ATOM   3967  CA  TYR B 120      22.834   7.916  -4.843  1.00 10.00      B   
ATOM   3968  CB  TYR B 120      23.142   7.581  -6.308  1.00 10.00      B   
ATOM   3969  CG  TYR B 120      24.021   6.366  -6.522  1.00 10.00      B   
ATOM   3970  CD1 TYR B 120      23.953   5.265  -5.676  1.00 10.00      B   
ATOM   3971  CD2 TYR B 120      24.911   6.317  -7.588  1.00 10.00      B   
ATOM   3972  CE1 TYR B 120      24.746   4.152  -5.886  1.00 10.00      B   
ATOM   3973  CE2 TYR B 120      25.709   5.209  -7.804  1.00 10.00      B   
ATOM   3974  CZ  TYR B 120      25.622   4.130  -6.952  1.00 10.00      B   
ATOM   3975  OH  TYR B 120      26.412   3.022  -7.168  1.00 10.00      B   
ATOM   3976  HH  TYR B 120      27.330   3.298  -7.267  1.00 10.00      B   
ATOM   3977  C   TYR B 120      24.042   8.574  -4.186  1.00 10.00      B   
ATOM   3978  O   TYR B 120      24.465   9.651  -4.603  1.00 10.00      B   
ATOM   3979  N   ALA B 121      24.587   7.944  -3.157  1.00 10.00      B   
ATOM   3980  HN  ALA B 121      24.234   7.071  -2.878  1.00 10.00      B   
ATOM   3981  CA  ALA B 121      25.721   8.517  -2.450  1.00 10.00      B   
ATOM   3982  CB  ALA B 121      25.254   9.219  -1.182  1.00 10.00      B   
ATOM   3983  C   ALA B 121      26.781   7.479  -2.117  1.00 10.00      B   
ATOM   3984  O   ALA B 121      26.565   6.274  -2.258  1.00 10.00      B   
ATOM   3985  N   ARG B 122      27.927   7.968  -1.669  1.00 10.00      B   
ATOM   3986  HN  ARG B 122      28.023   8.946  -1.578  1.00 10.00      B   
ATOM   3987  CA  ARG B 122      29.046   7.118  -1.302  1.00 10.00      B   
ATOM   3988  CB  ARG B 122      30.292   7.528  -2.095  1.00 10.00      B   
ATOM   3989  CG  ARG B 122      31.490   6.612  -1.888  1.00 10.00      B   
ATOM   3990  CD  ARG B 122      32.787   7.284  -2.313  1.00 10.00      B   
ATOM   3991  NE  ARG B 122      33.221   8.305  -1.358  1.00 10.00      B   
ATOM   3992  HE  ARG B 122      32.723   9.151  -1.344  1.00 10.00      B   
ATOM   3993  CZ  ARG B 122      34.245   8.150  -0.516  1.00 10.00      B   
ATOM   3994  NH1 ARG B 122      34.932   7.012  -0.504  1.00 10.00      B   
ATOM   3995 HH11 ARG B 122      34.675   6.234  -1.148  1.00 10.00      B   
ATOM   3996 HH12 ARG B 122      35.737   6.892   0.154  1.00 10.00      B   
ATOM   3997  NH2 ARG B 122      34.571   9.124   0.324  1.00 10.00      B   
ATOM   3998 HH21 ARG B 122      34.026  10.026   0.337  1.00 10.00      B   
ATOM   3999 HH22 ARG B 122      35.373   9.000   0.985  1.00 10.00      B   
ATOM   4000  C   ARG B 122      29.329   7.248   0.188  1.00 10.00      B   
ATOM   4001  O   ARG B 122      29.490   8.356   0.696  1.00 10.00      B   
ATOM   4002  N   VAL B 123      29.375   6.121   0.886  1.00 10.00      B   
ATOM   4003  HN  VAL B 123      29.221   5.267   0.431  1.00 10.00      B   
ATOM   4004  CA  VAL B 123      29.653   6.131   2.316  1.00 10.00      B   
ATOM   4005  CB  VAL B 123      29.404   4.756   2.969  1.00 10.00      B   
ATOM   4006  CG1 VAL B 123      29.391   4.885   4.486  1.00 10.00      B   
ATOM   4007  CG2 VAL B 123      28.103   4.145   2.471  1.00 10.00      B   
ATOM   4008  C   VAL B 123      31.102   6.538   2.552  1.00 10.00      B   
ATOM   4009  O   VAL B 123      32.020   5.915   2.022  1.00 10.00      B   
ATOM   4010  N   CYS B 124      31.305   7.581   3.338  1.00 10.00      B   
ATOM   4011  HN  CYS B 124      30.536   8.031   3.751  1.00 10.00      B   
ATOM   4012  CA  CYS B 124      32.646   8.068   3.615  1.00 10.00      B   
ATOM   4013  CB  CYS B 124      32.659   9.599   3.599  1.00 10.00      B   
ATOM   4014  SG  CYS B 124      34.300  10.341   3.440  1.00 10.00      B   
ATOM   4015  HG  CYS B 124      34.288  11.103   2.354  1.00 10.00      B   
ATOM   4016  C   CYS B 124      33.151   7.551   4.957  1.00 10.00      B   
ATOM   4017  O   CYS B 124      34.231   6.963   5.044  1.00 10.00      B   
ATOM   4018  N   THR B 125      32.360   7.761   5.996  1.00 10.00      B   
ATOM   4019  HN  THR B 125      31.497   8.211   5.859  1.00 10.00      B   
ATOM   4020  CA  THR B 125      32.727   7.332   7.337  1.00 10.00      B   
ATOM   4021  CB  THR B 125      33.043   8.556   8.220  1.00 10.00      B   
ATOM   4022  OG1 THR B 125      33.651   9.566   7.401  1.00 10.00      B   
ATOM   4023  HG1 THR B 125      34.168   9.140   6.706  1.00 10.00      B   
ATOM   4024  CG2 THR B 125      34.006   8.181   9.336  1.00 10.00      B   
ATOM   4025  C   THR B 125      31.596   6.522   7.965  1.00 10.00      B   
ATOM   4026  O   THR B 125      30.422   6.861   7.810  1.00 10.00      B   
ATOM   4027  N   ALA B 126      31.951   5.446   8.655  1.00 10.00      B   
ATOM   4028  HN  ALA B 126      32.905   5.228   8.749  1.00 10.00      B   
ATOM   4029  CA  ALA B 126      30.968   4.589   9.296  1.00 10.00      B   
ATOM   4030  CB  ALA B 126      30.264   3.721   8.262  1.00 10.00      B   
ATOM   4031  C   ALA B 126      31.622   3.724  10.365  1.00 10.00      B   
ATOM   4032  O   ALA B 126      32.495   2.907  10.070  1.00 10.00      B   
ATOM   4033  N   GLU B 127      31.206   3.917  11.605  1.00 10.00      B   
ATOM   4034  HN  GLU B 127      30.510   4.587  11.777  1.00 10.00      B   
ATOM   4035  CA  GLU B 127      31.746   3.151  12.717  1.00 10.00      B   
ATOM   4036  CB  GLU B 127      32.118   4.075  13.877  1.00 10.00      B   
ATOM   4037  CG  GLU B 127      33.499   4.696  13.745  1.00 10.00      B   
ATOM   4038  CD  GLU B 127      33.833   5.616  14.898  1.00 10.00      B   
ATOM   4039  OE1 GLU B 127      33.255   6.717  14.967  1.00 10.00      B   
ATOM   4040  OE2 GLU B 127      34.679   5.248  15.742  1.00 10.00      B   
ATOM   4041  C   GLU B 127      30.754   2.085  13.167  1.00 10.00      B   
ATOM   4042  O   GLU B 127      29.876   1.682  12.397  1.00 10.00      B   
ATOM   4043  N   LYS B 128      30.894   1.624  14.404  1.00 10.00      B   
ATOM   4044  HN  LYS B 128      31.609   1.984  14.973  1.00 10.00      B   
ATOM   4045  CA  LYS B 128      30.010   0.602  14.941  1.00 10.00      B   
ATOM   4046  CB  LYS B 128      30.750  -0.277  15.955  1.00 10.00      B   
ATOM   4047  CG  LYS B 128      31.940  -1.032  15.386  1.00 10.00      B   
ATOM   4048  CD  LYS B 128      32.723  -1.726  16.489  1.00 10.00      B   
ATOM   4049  CE  LYS B 128      33.875  -2.541  15.922  1.00 10.00      B   
ATOM   4050  NZ  LYS B 128      34.751  -3.081  16.997  1.00 10.00      B   
ATOM   4051  HZ1 LYS B 128      35.239  -2.301  17.486  1.00 10.00      B   
ATOM   4052  HZ2 LYS B 128      35.464  -3.721  16.592  1.00 10.00      B   
ATOM   4053  HZ3 LYS B 128      34.183  -3.608  17.691  1.00 10.00      B   
ATOM   4054  C   LYS B 128      28.781   1.225  15.594  1.00 10.00      B   
ATOM   4055  O   LYS B 128      27.685   1.188  15.039  1.00 10.00      B   
ATOM   4056  N   GLU B 129      28.975   1.820  16.764  1.00 10.00      B   
ATOM   4057  HN  GLU B 129      29.881   1.857  17.140  1.00 10.00      B   
ATOM   4058  CA  GLU B 129      27.877   2.426  17.504  1.00 10.00      B   
ATOM   4059  CB  GLU B 129      28.003   2.096  18.989  1.00 10.00      B   
ATOM   4060  CG  GLU B 129      28.049   0.606  19.276  1.00 10.00      B   
ATOM   4061  CD  GLU B 129      26.715  -0.074  19.053  1.00 10.00      B   
ATOM   4062  OE1 GLU B 129      25.956  -0.224  20.035  1.00 10.00      B   
ATOM   4063  OE2 GLU B 129      26.421  -0.469  17.903  1.00 10.00      B   
ATOM   4064  C   GLU B 129      27.817   3.932  17.296  1.00 10.00      B   
ATOM   4065  O   GLU B 129      27.837   4.705  18.256  1.00 10.00      B   
ATOM   4066  N   LEU B 130      27.741   4.338  16.041  1.00 10.00      B   
ATOM   4067  HN  LEU B 130      27.725   3.667  15.323  1.00 10.00      B   
ATOM   4068  CA  LEU B 130      27.668   5.747  15.692  1.00 10.00      B   
ATOM   4069  CB  LEU B 130      29.071   6.360  15.616  1.00 10.00      B   
ATOM   4070  CG  LEU B 130      29.143   7.889  15.675  1.00 10.00      B   
ATOM   4071  CD1 LEU B 130      28.612   8.402  17.004  1.00 10.00      B   
ATOM   4072  CD2 LEU B 130      30.561   8.376  15.436  1.00 10.00      B   
ATOM   4073  C   LEU B 130      26.946   5.909  14.362  1.00 10.00      B   
ATOM   4074  O   LEU B 130      26.707   4.928  13.658  1.00 10.00      B   
ATOM   4075  N   GLU B 131      26.596   7.139  14.024  1.00 10.00      B   
ATOM   4076  HN  GLU B 131      26.815   7.880  14.624  1.00 10.00      B   
ATOM   4077  CA  GLU B 131      25.904   7.420  12.775  1.00 10.00      B   
ATOM   4078  CB  GLU B 131      25.253   8.799  12.841  1.00 10.00      B   
ATOM   4079  CG  GLU B 131      23.964   8.918  12.050  1.00 10.00      B   
ATOM   4080  CD  GLU B 131      23.252  10.222  12.322  1.00 10.00      B   
ATOM   4081  OE1 GLU B 131      23.456  11.182  11.551  1.00 10.00      B   
ATOM   4082  OE2 GLU B 131      22.496  10.294  13.316  1.00 10.00      B   
ATOM   4083  C   GLU B 131      26.883   7.368  11.611  1.00 10.00      B   
ATOM   4084  O   GLU B 131      28.077   7.606  11.790  1.00 10.00      B   
ATOM   4085  N   ALA B 132      26.386   7.029  10.432  1.00 10.00      B   
ATOM   4086  HN  ALA B 132      25.431   6.819  10.357  1.00 10.00      B   
ATOM   4087  CA  ALA B 132      27.227   6.952   9.246  1.00 10.00      B   
ATOM   4088  CB  ALA B 132      26.825   5.766   8.381  1.00 10.00      B   
ATOM   4089  C   ALA B 132      27.167   8.247   8.440  1.00 10.00      B   
ATOM   4090  O   ALA B 132      26.140   8.927   8.410  1.00 10.00      B   
ATOM   4091  N   GLU B 133      28.274   8.575   7.789  1.00 10.00      B   
ATOM   4092  HN  GLU B 133      29.060   7.987   7.856  1.00 10.00      B   
ATOM   4093  CA  GLU B 133      28.365   9.778   6.978  1.00 10.00      B   
ATOM   4094  CB  GLU B 133      29.514  10.654   7.466  1.00 10.00      B   
ATOM   4095  CG  GLU B 133      29.320  11.171   8.878  1.00 10.00      B   
ATOM   4096  CD  GLU B 133      30.517  10.915   9.764  1.00 10.00      B   
ATOM   4097  OE1 GLU B 133      31.390  11.801   9.854  1.00 10.00      B   
ATOM   4098  OE2 GLU B 133      30.583   9.837  10.392  1.00 10.00      B   
ATOM   4099  C   GLU B 133      28.561   9.422   5.511  1.00 10.00      B   
ATOM   4100  O   GLU B 133      29.403   8.586   5.172  1.00 10.00      B   
ATOM   4101  N   ILE B 134      27.786  10.058   4.645  1.00 10.00      B   
ATOM   4102  HN  ILE B 134      27.153  10.732   4.974  1.00 10.00      B   
ATOM   4103  CA  ILE B 134      27.862   9.796   3.213  1.00 10.00      B   
ATOM   4104  CB  ILE B 134      26.572   9.130   2.682  1.00 10.00      B   
ATOM   4105  CG1 ILE B 134      25.332   9.906   3.149  1.00 10.00      B   
ATOM   4106  CG2 ILE B 134      26.498   7.676   3.129  1.00 10.00      B   
ATOM   4107  CD1 ILE B 134      24.027   9.410   2.557  1.00 10.00      B   
ATOM   4108  C   ILE B 134      28.130  11.077   2.427  1.00 10.00      B   
ATOM   4109  O   ILE B 134      27.876  12.177   2.911  1.00 10.00      B   
ATOM   4110  N   GLU B 135      28.665  10.919   1.222  1.00 10.00      B   
ATOM   4111  HN  GLU B 135      28.869  10.009   0.908  1.00 10.00      B   
ATOM   4112  CA  GLU B 135      28.967  12.045   0.348  1.00 10.00      B   
ATOM   4113  CB  GLU B 135      30.481  12.200   0.185  1.00 10.00      B   
ATOM   4114  CG  GLU B 135      31.249  12.232   1.495  1.00 10.00      B   
ATOM   4115  CD  GLU B 135      32.736  12.420   1.296  1.00 10.00      B   
ATOM   4116  OE1 GLU B 135      33.382  11.527   0.703  1.00 10.00      B   
ATOM   4117  OE2 GLU B 135      33.270  13.455   1.744  1.00 10.00      B   
ATOM   4118  C   GLU B 135      28.332  11.818  -1.017  1.00 10.00      B   
ATOM   4119  O   GLU B 135      28.237  10.679  -1.475  1.00 10.00      B   
ATOM   4120  N   CYS B 136      27.899  12.888  -1.662  1.00 10.00      B   
ATOM   4121  HN  CYS B 136      27.990  13.773  -1.245  1.00 10.00      B   
ATOM   4122  CA  CYS B 136      27.275  12.786  -2.974  1.00 10.00      B   
ATOM   4123  CB  CYS B 136      25.992  13.622  -3.018  1.00 10.00      B   
ATOM   4124  SG  CYS B 136      24.816  13.248  -1.693  1.00 10.00      B   
ATOM   4125  HG  CYS B 136      24.524  11.956  -1.751  1.00 10.00      B   
ATOM   4126  C   CYS B 136      28.243  13.226  -4.074  1.00 10.00      B   
ATOM   4127  O   CYS B 136      27.831  13.564  -5.185  1.00 10.00      B   
ATOM   4128  N   PHE B 137      29.532  13.205  -3.759  1.00 10.00      B   
ATOM   4129  HN  PHE B 137      29.799  12.906  -2.866  1.00 10.00      B   
ATOM   4130  CA  PHE B 137      30.564  13.603  -4.706  1.00 10.00      B   
ATOM   4131  CB  PHE B 137      30.560  15.131  -4.896  1.00 10.00      B   
ATOM   4132  CG  PHE B 137      31.216  15.921  -3.791  1.00 10.00      B   
ATOM   4133  CD1 PHE B 137      32.183  16.865  -4.088  1.00 10.00      B   
ATOM   4134  CD2 PHE B 137      30.873  15.723  -2.462  1.00 10.00      B   
ATOM   4135  CE1 PHE B 137      32.794  17.595  -3.089  1.00 10.00      B   
ATOM   4136  CE2 PHE B 137      31.482  16.450  -1.457  1.00 10.00      B   
ATOM   4137  CZ  PHE B 137      32.445  17.386  -1.772  1.00 10.00      B   
ATOM   4138  C   PHE B 137      31.931  13.128  -4.225  1.00 10.00      B   
ATOM   4139  O   PHE B 137      32.041  12.530  -3.153  1.00 10.00      B   
ATOM   4140  N   ASP B 138      32.959  13.389  -5.018  1.00 10.00      B   
ATOM   4141  HN  ASP B 138      32.805  13.864  -5.863  1.00 10.00      B   
ATOM   4142  CA  ASP B 138      34.317  13.004  -4.657  1.00 10.00      B   
ATOM   4143  CB  ASP B 138      35.149  12.707  -5.905  1.00 10.00      B   
ATOM   4144  CG  ASP B 138      36.555  12.258  -5.567  1.00 10.00      B   
ATOM   4145  OD1 ASP B 138      36.731  11.092  -5.157  1.00 10.00      B   
ATOM   4146  OD2 ASP B 138      37.491  13.069  -5.704  1.00 10.00      B   
ATOM   4147  C   ASP B 138      34.957  14.126  -3.854  1.00 10.00      B   
ATOM   4148  O   ASP B 138      35.142  15.226  -4.363  1.00 10.00      B   
ATOM   4149  N   SER B 139      35.278  13.842  -2.601  1.00 10.00      B   
ATOM   4150  HN  SER B 139      35.110  12.936  -2.262  1.00 10.00      B   
ATOM   4151  CA  SER B 139      35.866  14.824  -1.697  1.00 10.00      B   
ATOM   4152  CB  SER B 139      35.975  14.216  -0.297  1.00 10.00      B   
ATOM   4153  OG  SER B 139      35.574  12.850  -0.313  1.00 10.00      B   
ATOM   4154  HG  SER B 139      34.723  12.755   0.147  1.00 10.00      B   
ATOM   4155  C   SER B 139      37.227  15.346  -2.167  1.00 10.00      B   
ATOM   4156  O   SER B 139      37.543  16.522  -1.985  1.00 10.00      B   
ATOM   4157  N   THR B 140      38.022  14.483  -2.777  1.00 10.00      B   
ATOM   4158  HN  THR B 140      37.714  13.565  -2.921  1.00 10.00      B   
ATOM   4159  CA  THR B 140      39.346  14.867  -3.244  1.00 10.00      B   
ATOM   4160  CB  THR B 140      40.170  13.628  -3.642  1.00 10.00      B   
ATOM   4161  OG1 THR B 140      39.927  12.568  -2.705  1.00 10.00      B   
ATOM   4162  HG1 THR B 140      40.001  12.912  -1.801  1.00 10.00      B   
ATOM   4163  CG2 THR B 140      41.656  13.954  -3.653  1.00 10.00      B   
ATOM   4164  C   THR B 140      39.284  15.838  -4.427  1.00 10.00      B   
ATOM   4165  O   THR B 140      39.900  16.907  -4.401  1.00 10.00      B   
ATOM   4166  N   THR B 141      38.531  15.470  -5.453  1.00 10.00      B   
ATOM   4167  HN  THR B 141      38.045  14.610  -5.408  1.00 10.00      B   
ATOM   4168  CA  THR B 141      38.408  16.288  -6.652  1.00 10.00      B   
ATOM   4169  CB  THR B 141      37.987  15.423  -7.857  1.00 10.00      B   
ATOM   4170  OG1 THR B 141      38.674  14.163  -7.794  1.00 10.00      B   
ATOM   4171  HG1 THR B 141      38.254  13.607  -7.111  1.00 10.00      B   
ATOM   4172  CG2 THR B 141      38.331  16.119  -9.164  1.00 10.00      B   
ATOM   4173  C   THR B 141      37.410  17.434  -6.472  1.00 10.00      B   
ATOM   4174  O   THR B 141      37.517  18.472  -7.130  1.00 10.00      B   
ATOM   4175  N   GLY B 142      36.446  17.246  -5.580  1.00 10.00      B   
ATOM   4176  HN  GLY B 142      36.412  16.402  -5.075  1.00 10.00      B   
ATOM   4177  CA  GLY B 142      35.441  18.267  -5.347  1.00 10.00      B   
ATOM   4178  C   GLY B 142      34.477  18.363  -6.512  1.00 10.00      B   
ATOM   4179  O   GLY B 142      33.980  19.442  -6.838  1.00 10.00      B   
ATOM   4180  N   ARG B 143      34.213  17.226  -7.137  1.00 10.00      B   
ATOM   4181  HN  ARG B 143      34.621  16.398  -6.807  1.00 10.00      B   
ATOM   4182  CA  ARG B 143      33.326  17.166  -8.287  1.00 10.00      B   
ATOM   4183  CB  ARG B 143      34.165  17.175  -9.571  1.00 10.00      B   
ATOM   4184  CG  ARG B 143      33.429  17.644 -10.817  1.00 10.00      B   
ATOM   4185  CD  ARG B 143      33.251  16.513 -11.818  1.00 10.00      B   
ATOM   4186  NE  ARG B 143      34.463  15.706 -11.968  1.00 10.00      B   
ATOM   4187  HE  ARG B 143      34.658  15.052 -11.255  1.00 10.00      B   
ATOM   4188  CZ  ARG B 143      35.304  15.800 -13.000  1.00 10.00      B   
ATOM   4189  NH1 ARG B 143      35.074  16.669 -13.980  1.00 10.00      B   
ATOM   4190 HH11 ARG B 143      35.735  16.738 -14.786  1.00 10.00      B   
ATOM   4191 HH12 ARG B 143      34.236  17.287 -13.949  1.00 10.00      B   
ATOM   4192  NH2 ARG B 143      36.376  15.021 -13.051  1.00 10.00      B   
ATOM   4193 HH21 ARG B 143      36.564  14.337 -12.285  1.00 10.00      B   
ATOM   4194 HH22 ARG B 143      37.036  15.090 -13.856  1.00 10.00      B   
ATOM   4195  C   ARG B 143      32.475  15.902  -8.223  1.00 10.00      B   
ATOM   4196  O   ARG B 143      32.805  14.965  -7.489  1.00 10.00      B   
ATOM   4197  N   ASP B 144      31.377  15.888  -8.971  1.00 10.00      B   
ATOM   4198  HN  ASP B 144      31.156  16.680  -9.508  1.00 10.00      B   
ATOM   4199  CA  ASP B 144      30.486  14.731  -9.010  1.00 10.00      B   
ATOM   4200  CB  ASP B 144      29.176  15.080  -9.725  1.00 10.00      B   
ATOM   4201  CG  ASP B 144      28.322  13.862 -10.028  1.00 10.00      B   
ATOM   4202  OD1 ASP B 144      27.789  13.768 -11.158  1.00 10.00      B   
ATOM   4203  OD2 ASP B 144      28.189  12.987  -9.145  1.00 10.00      B   
ATOM   4204  C   ASP B 144      31.165  13.548  -9.696  1.00 10.00      B   
ATOM   4205  O   ASP B 144      31.861  13.718 -10.698  1.00 10.00      B   
ATOM   4206  N   ALA B 145      30.958  12.358  -9.153  1.00 10.00      B   
ATOM   4207  HN  ALA B 145      30.376  12.290  -8.368  1.00 10.00      B   
ATOM   4208  CA  ALA B 145      31.553  11.150  -9.704  1.00 10.00      B   
ATOM   4209  CB  ALA B 145      32.460  10.489  -8.676  1.00 10.00      B   
ATOM   4210  C   ALA B 145      30.476  10.178 -10.176  1.00 10.00      B   
ATOM   4211  O   ALA B 145      30.724   8.980 -10.324  1.00 10.00      B   
ATOM   4212  N   GLY B 146      29.283  10.701 -10.417  1.00 10.00      B   
ATOM   4213  HN  GLY B 146      29.138  11.663 -10.272  1.00 10.00      B   
ATOM   4214  CA  GLY B 146      28.189   9.869 -10.869  1.00 10.00      B   
ATOM   4215  C   GLY B 146      27.215   9.581  -9.754  1.00 10.00      B   
ATOM   4216  O   GLY B 146      26.563   8.539  -9.739  1.00 10.00      B   
ATOM   4217  N   PHE B 147      27.110  10.516  -8.826  1.00 10.00      B   
ATOM   4218  HN  PHE B 147      27.633  11.351  -8.923  1.00 10.00      B   
ATOM   4219  CA  PHE B 147      26.219  10.374  -7.688  1.00 10.00      B   
ATOM   4220  CB  PHE B 147      27.022  10.386  -6.380  1.00 10.00      B   
ATOM   4221  CG  PHE B 147      28.064   9.306  -6.280  1.00 10.00      B   
ATOM   4222  CD1 PHE B 147      29.410   9.615  -6.365  1.00 10.00      B   
ATOM   4223  CD2 PHE B 147      27.698   7.983  -6.101  1.00 10.00      B   
ATOM   4224  CE1 PHE B 147      30.373   8.628  -6.274  1.00 10.00      B   
ATOM   4225  CE2 PHE B 147      28.654   6.989  -6.009  1.00 10.00      B   
ATOM   4226  CZ  PHE B 147      29.994   7.311  -6.097  1.00 10.00      B   
ATOM   4227  C   PHE B 147      25.215  11.519  -7.693  1.00 10.00      B   
ATOM   4228  O   PHE B 147      25.153  12.287  -8.650  1.00 10.00      B   
ATOM   4229  N   GLY B 148      24.427  11.631  -6.637  1.00 10.00      B   
ATOM   4230  HN  GLY B 148      24.497  10.976  -5.906  1.00 10.00      B   
ATOM   4231  CA  GLY B 148      23.458  12.701  -6.559  1.00 10.00      B   
ATOM   4232  C   GLY B 148      22.029  12.208  -6.641  1.00 10.00      B   
ATOM   4233  O   GLY B 148      21.744  11.046  -6.346  1.00 10.00      B   
ATOM   4234  N   ILE B 149      21.135  13.093  -7.051  1.00 10.00      B   
ATOM   4235  HN  ILE B 149      21.439  13.989  -7.304  1.00 10.00      B   
ATOM   4236  CA  ILE B 149      19.718  12.773  -7.159  1.00 10.00      B   
ATOM   4237  CB  ILE B 149      18.860  14.063  -7.172  1.00 10.00      B   
ATOM   4238  CG1 ILE B 149      17.369  13.740  -7.310  1.00 10.00      B   
ATOM   4239  CG2 ILE B 149      19.320  15.017  -8.268  1.00 10.00      B   
ATOM   4240  CD1 ILE B 149      16.468  14.954  -7.240  1.00 10.00      B   
ATOM   4241  C   ILE B 149      19.423  11.933  -8.403  1.00 10.00      B   
ATOM   4242  O   ILE B 149      19.967  12.183  -9.481  1.00 10.00      B   
ATOM   4243  N   LEU B 150      18.578  10.925  -8.237  1.00 10.00      B   
ATOM   4244  HN  LEU B 150      18.194  10.761  -7.343  1.00 10.00      B   
ATOM   4245  CA  LEU B 150      18.192  10.060  -9.340  1.00 10.00      B   
ATOM   4246  CB  LEU B 150      17.987   8.624  -8.850  1.00 10.00      B   
ATOM   4247  CG  LEU B 150      19.222   7.934  -8.262  1.00 10.00      B   
ATOM   4248  CD1 LEU B 150      18.836   6.622  -7.598  1.00 10.00      B   
ATOM   4249  CD2 LEU B 150      20.271   7.701  -9.338  1.00 10.00      B   
ATOM   4250  C   LEU B 150      16.917  10.603  -9.973  1.00 10.00      B   
ATOM   4251  O   LEU B 150      15.899  10.760  -9.300  1.00 10.00      B   
ATOM   4252  N   GLU B 151      16.979  10.905 -11.257  1.00 10.00      B   
ATOM   4253  HN  GLU B 151      17.816  10.750 -11.743  1.00 10.00      B   
ATOM   4254  CA  GLU B 151      15.837  11.464 -11.966  1.00 10.00      B   
ATOM   4255  CB  GLU B 151      16.294  12.217 -13.215  1.00 10.00      B   
ATOM   4256  CG  GLU B 151      15.314  13.267 -13.710  1.00 10.00      B   
ATOM   4257  CD  GLU B 151      15.941  14.212 -14.714  1.00 10.00      B   
ATOM   4258  OE1 GLU B 151      16.213  13.779 -15.856  1.00 10.00      B   
ATOM   4259  OE2 GLU B 151      16.181  15.387 -14.367  1.00 10.00      B   
ATOM   4260  C   GLU B 151      14.781  10.412 -12.310  1.00 10.00      B   
ATOM   4261  O   GLU B 151      14.826   9.792 -13.377  1.00 10.00      B   
ATOM   4262  N   ASP B 152      13.842  10.219 -11.383  1.00 10.00      B   
ATOM   4263  HN  ASP B 152      13.911  10.719 -10.540  1.00 10.00      B   
ATOM   4264  CA  ASP B 152      12.730   9.275 -11.549  1.00 10.00      B   
ATOM   4265  CB  ASP B 152      11.861   9.634 -12.764  1.00 10.00      B   
ATOM   4266  CG  ASP B 152      11.362  11.063 -12.746  1.00 10.00      B   
ATOM   4267  OD1 ASP B 152      10.786  11.486 -11.721  1.00 10.00      B   
ATOM   4268  OD2 ASP B 152      11.537  11.768 -13.760  1.00 10.00      B   
ATOM   4269  C   ASP B 152      13.198   7.825 -11.635  1.00 10.00      B   
ATOM   4270  O   ASP B 152      14.317   7.498 -11.245  1.00 10.00      B   
ATOM   4271  N   GLY B 153      12.325   6.961 -12.143  1.00 10.00      B   
ATOM   4272  HN  GLY B 153      11.449   7.282 -12.432  1.00 10.00      B   
ATOM   4273  CA  GLY B 153      12.652   5.554 -12.281  1.00 10.00      B   
ATOM   4274  C   GLY B 153      11.964   4.692 -11.242  1.00 10.00      B   
ATOM   4275  O   GLY B 153      11.121   5.177 -10.485  1.00 10.00      B   
ATOM   4276  N   MET B 154      12.322   3.415 -11.198  1.00 10.00      B   
ATOM   4277  HN  MET B 154      13.008   3.082 -11.824  1.00 10.00      B   
ATOM   4278  CA  MET B 154      11.734   2.488 -10.240  1.00 10.00      B   
ATOM   4279  CB  MET B 154      10.846   1.464 -10.958  1.00 10.00      B   
ATOM   4280  CG  MET B 154      10.166   0.468 -10.027  1.00 10.00      B   
ATOM   4281  SD  MET B 154       9.559  -1.001 -10.880  1.00 10.00      B   
ATOM   4282  CE  MET B 154       8.187  -0.315 -11.806  1.00 10.00      B   
ATOM   4283  C   MET B 154      12.829   1.765  -9.467  1.00 10.00      B   
ATOM   4284  O   MET B 154      13.836   1.352 -10.044  1.00 10.00      B   
ATOM   4285  N   ILE B 155      12.632   1.611  -8.167  1.00 10.00      B   
ATOM   4286  HN  ILE B 155      11.807   1.956  -7.760  1.00 10.00      B   
ATOM   4287  CA  ILE B 155      13.604   0.926  -7.328  1.00 10.00      B   
ATOM   4288  CB  ILE B 155      13.995   1.773  -6.092  1.00 10.00      B   
ATOM   4289  CG1 ILE B 155      15.225   1.188  -5.395  1.00 10.00      B   
ATOM   4290  CG2 ILE B 155      12.829   1.916  -5.119  1.00 10.00      B   
ATOM   4291  CD1 ILE B 155      15.947   2.177  -4.506  1.00 10.00      B   
ATOM   4292  C   ILE B 155      13.067  -0.446  -6.910  1.00 10.00      B   
ATOM   4293  O   ILE B 155      11.884  -0.596  -6.597  1.00 10.00      B   
ATOM   4294  N   ILE B 156      13.930  -1.449  -6.933  1.00 10.00      B   
ATOM   4295  HN  ILE B 156      14.863  -1.276  -7.196  1.00 10.00      B   
ATOM   4296  CA  ILE B 156      13.537  -2.804  -6.574  1.00 10.00      B   
ATOM   4297  CB  ILE B 156      13.730  -3.774  -7.762  1.00 10.00      B   
ATOM   4298  CG1 ILE B 156      13.272  -3.135  -9.075  1.00 10.00      B   
ATOM   4299  CG2 ILE B 156      12.987  -5.080  -7.515  1.00 10.00      B   
ATOM   4300  CD1 ILE B 156      13.735  -3.883 -10.306  1.00 10.00      B   
ATOM   4301  C   ILE B 156      14.380  -3.314  -5.414  1.00 10.00      B   
ATOM   4302  O   ILE B 156      15.598  -3.124  -5.395  1.00 10.00      B   
ATOM   4303  N   ASP B 157      13.731  -3.943  -4.444  1.00 10.00      B   
ATOM   4304  HN  ASP B 157      12.756  -4.028  -4.499  1.00 10.00      B   
ATOM   4305  CA  ASP B 157      14.430  -4.506  -3.296  1.00 10.00      B   
ATOM   4306  CB  ASP B 157      13.454  -4.808  -2.154  1.00 10.00      B   
ATOM   4307  CG  ASP B 157      13.359  -3.694  -1.129  1.00 10.00      B   
ATOM   4308  OD1 ASP B 157      13.953  -3.826  -0.033  1.00 10.00      B   
ATOM   4309  OD2 ASP B 157      12.677  -2.687  -1.404  1.00 10.00      B   
ATOM   4310  C   ASP B 157      15.131  -5.789  -3.719  1.00 10.00      B   
ATOM   4311  O   ASP B 157      14.636  -6.514  -4.588  1.00 10.00      B   
ATOM   4312  N   VAL B 158      16.276  -6.067  -3.119  1.00 10.00      B   
ATOM   4313  HN  VAL B 158      16.622  -5.453  -2.431  1.00 10.00      B   
ATOM   4314  CA  VAL B 158      17.038  -7.259  -3.453  1.00 10.00      B   
ATOM   4315  CB  VAL B 158      17.936  -7.004  -4.691  1.00 10.00      B   
ATOM   4316  CG1 VAL B 158      19.156  -6.165  -4.331  1.00 10.00      B   
ATOM   4317  CG2 VAL B 158      18.338  -8.304  -5.367  1.00 10.00      B   
ATOM   4318  C   VAL B 158      17.889  -7.703  -2.262  1.00 10.00      B   
ATOM   4319  O   VAL B 158      18.029  -6.971  -1.281  1.00 10.00      B   
ATOM   4320  N   ASN B 159      18.430  -8.910  -2.337  1.00 10.00      B   
ATOM   4321  HN  ASN B 159      18.267  -9.457  -3.132  1.00 10.00      B   
ATOM   4322  CA  ASN B 159      19.274  -9.438  -1.270  1.00 10.00      B   
ATOM   4323  CB  ASN B 159      19.361 -10.965  -1.364  1.00 10.00      B   
ATOM   4324  CG  ASN B 159      20.178 -11.589  -0.245  1.00 10.00      B   
ATOM   4325  OD1 ASN B 159      21.400 -11.716  -0.347  1.00 10.00      B   
ATOM   4326  ND2 ASN B 159      19.510 -11.995   0.824  1.00 10.00      B   
ATOM   4327 HD21 ASN B 159      18.534 -11.873   0.840  1.00 10.00      B   
ATOM   4328 HD22 ASN B 159      20.016 -12.401   1.562  1.00 10.00      B   
ATOM   4329  C   ASN B 159      20.666  -8.821  -1.363  1.00 10.00      B   
ATOM   4330  O   ASN B 159      21.127  -8.493  -2.458  1.00 10.00      B   
ATOM   4331  N   LEU B 160      21.328  -8.674  -0.221  1.00 10.00      B   
ATOM   4332  HN  LEU B 160      20.912  -8.981   0.613  1.00 10.00      B   
ATOM   4333  CA  LEU B 160      22.660  -8.076  -0.169  1.00 10.00      B   
ATOM   4334  CB  LEU B 160      23.200  -8.086   1.262  1.00 10.00      B   
ATOM   4335  CG  LEU B 160      22.476  -7.188   2.266  1.00 10.00      B   
ATOM   4336  CD1 LEU B 160      23.170  -7.236   3.616  1.00 10.00      B   
ATOM   4337  CD2 LEU B 160      22.405  -5.759   1.749  1.00 10.00      B   
ATOM   4338  C   LEU B 160      23.648  -8.776  -1.096  1.00 10.00      B   
ATOM   4339  O   LEU B 160      24.252  -8.146  -1.967  1.00 10.00      B   
ATOM   4340  N   ASN B 161      23.790 -10.083  -0.921  1.00 10.00      B   
ATOM   4341  HN  ASN B 161      23.248 -10.535  -0.236  1.00 10.00      B   
ATOM   4342  CA  ASN B 161      24.722 -10.869  -1.727  1.00 10.00      B   
ATOM   4343  CB  ASN B 161      24.782 -12.321  -1.250  1.00 10.00      B   
ATOM   4344  CG  ASN B 161      26.096 -12.646  -0.564  1.00 10.00      B   
ATOM   4345  OD1 ASN B 161      26.725 -11.775   0.041  1.00 10.00      B   
ATOM   4346  ND2 ASN B 161      26.518 -13.897  -0.650  1.00 10.00      B   
ATOM   4347 HD21 ASN B 161      25.965 -14.539  -1.145  1.00 10.00      B   
ATOM   4348 HD22 ASN B 161      27.371 -14.134  -0.213  1.00 10.00      B   
ATOM   4349  C   ASN B 161      24.392 -10.800  -3.210  1.00 10.00      B   
ATOM   4350  O   ASN B 161      25.292 -10.765  -4.051  1.00 10.00      B   
ATOM   4351  N   PHE B 162      23.103 -10.769  -3.524  1.00 10.00      B   
ATOM   4352  HN  PHE B 162      22.436 -10.796  -2.807  1.00 10.00      B   
ATOM   4353  CA  PHE B 162      22.659 -10.692  -4.911  1.00 10.00      B   
ATOM   4354  CB  PHE B 162      21.141 -10.857  -5.011  1.00 10.00      B   
ATOM   4355  CG  PHE B 162      20.678 -12.288  -4.983  1.00 10.00      B   
ATOM   4356  CD1 PHE B 162      20.659 -13.002  -3.795  1.00 10.00      B   
ATOM   4357  CD2 PHE B 162      20.262 -12.916  -6.145  1.00 10.00      B   
ATOM   4358  CE1 PHE B 162      20.233 -14.315  -3.767  1.00 10.00      B   
ATOM   4359  CE2 PHE B 162      19.836 -14.229  -6.124  1.00 10.00      B   
ATOM   4360  CZ  PHE B 162      19.821 -14.930  -4.933  1.00 10.00      B   
ATOM   4361  C   PHE B 162      23.098  -9.378  -5.549  1.00 10.00      B   
ATOM   4362  O   PHE B 162      23.524  -9.349  -6.701  1.00 10.00      B   
ATOM   4363  N   ALA B 163      22.991  -8.294  -4.791  1.00 10.00      B   
ATOM   4364  HN  ALA B 163      22.628  -8.379  -3.880  1.00 10.00      B   
ATOM   4365  CA  ALA B 163      23.389  -6.981  -5.278  1.00 10.00      B   
ATOM   4366  CB  ALA B 163      22.847  -5.893  -4.366  1.00 10.00      B   
ATOM   4367  C   ALA B 163      24.907  -6.885  -5.371  1.00 10.00      B   
ATOM   4368  O   ALA B 163      25.448  -6.310  -6.316  1.00 10.00      B   
ATOM   4369  N   ARG B 164      25.588  -7.459  -4.387  1.00 10.00      B   
ATOM   4370  HN  ARG B 164      25.093  -7.901  -3.660  1.00 10.00      B   
ATOM   4371  CA  ARG B 164      27.045  -7.446  -4.350  1.00 10.00      B   
ATOM   4372  CB  ARG B 164      27.562  -8.085  -3.061  1.00 10.00      B   
ATOM   4373  CG  ARG B 164      27.761  -7.106  -1.921  1.00 10.00      B   
ATOM   4374  CD  ARG B 164      26.978  -7.527  -0.692  1.00 10.00      B   
ATOM   4375  NE  ARG B 164      27.512  -8.739  -0.075  1.00 10.00      B   
ATOM   4376  HE  ARG B 164      27.564  -9.549  -0.634  1.00 10.00      B   
ATOM   4377  CZ  ARG B 164      27.932  -8.800   1.187  1.00 10.00      B   
ATOM   4378  NH1 ARG B 164      27.885  -7.721   1.961  1.00 10.00      B   
ATOM   4379 HH11 ARG B 164      28.218  -7.773   2.948  1.00 10.00      B   
ATOM   4380 HH12 ARG B 164      27.519  -6.818   1.584  1.00 10.00      B   
ATOM   4381  NH2 ARG B 164      28.391  -9.943   1.681  1.00 10.00      B   
ATOM   4382 HH21 ARG B 164      28.425 -10.800   1.084  1.00 10.00      B   
ATOM   4383 HH22 ARG B 164      28.722  -9.991   2.670  1.00 10.00      B   
ATOM   4384  C   ARG B 164      27.640  -8.158  -5.554  1.00 10.00      B   
ATOM   4385  O   ARG B 164      28.536  -7.632  -6.211  1.00 10.00      B   
ATOM   4386  N   GLN B 165      27.121  -9.341  -5.857  1.00 10.00      B   
ATOM   4387  HN  GLN B 165      26.387  -9.700  -5.308  1.00 10.00      B   
ATOM   4388  CA  GLN B 165      27.618 -10.130  -6.980  1.00 10.00      B   
ATOM   4389  CB  GLN B 165      27.147 -11.581  -6.880  1.00 10.00      B   
ATOM   4390  CG  GLN B 165      27.777 -12.348  -5.729  1.00 10.00      B   
ATOM   4391  CD  GLN B 165      27.550 -13.843  -5.823  1.00 10.00      B   
ATOM   4392  OE1 GLN B 165      26.525 -14.302  -6.329  1.00 10.00      B   
ATOM   4393  NE2 GLN B 165      28.509 -14.615  -5.337  1.00 10.00      B   
ATOM   4394 HE21 GLN B 165      29.300 -14.183  -4.948  1.00 10.00      B   
ATOM   4395 HE22 GLN B 165      28.393 -15.589  -5.389  1.00 10.00      B   
ATOM   4396  C   GLN B 165      27.233  -9.528  -8.325  1.00 10.00      B   
ATOM   4397  O   GLN B 165      27.729  -9.947  -9.365  1.00 10.00      B   
ATOM   4398  N   LEU B 166      26.352  -8.543  -8.303  1.00 10.00      B   
ATOM   4399  HN  LEU B 166      25.976  -8.256  -7.444  1.00 10.00      B   
ATOM   4400  CA  LEU B 166      25.919  -7.886  -9.527  1.00 10.00      B   
ATOM   4401  CB  LEU B 166      24.460  -7.433  -9.396  1.00 10.00      B   
ATOM   4402  CG  LEU B 166      23.788  -6.929 -10.675  1.00 10.00      B   
ATOM   4403  CD1 LEU B 166      23.683  -8.048 -11.701  1.00 10.00      B   
ATOM   4404  CD2 LEU B 166      22.417  -6.351 -10.367  1.00 10.00      B   
ATOM   4405  C   LEU B 166      26.819  -6.690  -9.834  1.00 10.00      B   
ATOM   4406  O   LEU B 166      26.941  -6.261 -10.982  1.00 10.00      B   
ATOM   4407  N   LEU B 167      27.460  -6.165  -8.796  1.00 10.00      B   
ATOM   4408  HN  LEU B 167      27.336  -6.561  -7.908  1.00 10.00      B   
ATOM   4409  CA  LEU B 167      28.339  -5.010  -8.945  1.00 10.00      B   
ATOM   4410  CB  LEU B 167      28.026  -3.963  -7.870  1.00 10.00      B   
ATOM   4411  CG  LEU B 167      28.781  -2.634  -7.980  1.00 10.00      B   
ATOM   4412  CD1 LEU B 167      28.421  -1.914  -9.273  1.00 10.00      B   
ATOM   4413  CD2 LEU B 167      28.491  -1.754  -6.775  1.00 10.00      B   
ATOM   4414  C   LEU B 167      29.817  -5.400  -8.896  1.00 10.00      B   
ATOM   4415  O   LEU B 167      30.630  -4.887  -9.668  1.00 10.00      B   
ATOM   4416  N   PHE B 168      30.160  -6.314  -8.002  1.00 10.00      B   
ATOM   4417  HN  PHE B 168      29.469  -6.710  -7.425  1.00 10.00      B   
ATOM   4418  CA  PHE B 168      31.544  -6.748  -7.849  1.00 10.00      B   
ATOM   4419  CB  PHE B 168      31.825  -7.198  -6.414  1.00 10.00      B   
ATOM   4420  CG  PHE B 168      31.746  -6.091  -5.404  1.00 10.00      B   
ATOM   4421  CD1 PHE B 168      30.924  -6.203  -4.296  1.00 10.00      B   
ATOM   4422  CD2 PHE B 168      32.494  -4.936  -5.566  1.00 10.00      B   
ATOM   4423  CE1 PHE B 168      30.848  -5.186  -3.368  1.00 10.00      B   
ATOM   4424  CE2 PHE B 168      32.423  -3.914  -4.642  1.00 10.00      B   
ATOM   4425  CZ  PHE B 168      31.599  -4.039  -3.541  1.00 10.00      B   
ATOM   4426  C   PHE B 168      31.921  -7.854  -8.826  1.00 10.00      B   
ATOM   4427  O   PHE B 168      33.102  -8.132  -9.025  1.00 10.00      B   
ATOM   4428  N   ASN B 169      30.927  -8.485  -9.436  1.00 10.00      B   
ATOM   4429  HN  ASN B 169      30.001  -8.218  -9.258  1.00 10.00      B   
ATOM   4430  CA  ASN B 169      31.184  -9.562 -10.382  1.00 10.00      B   
ATOM   4431  CB  ASN B 169      30.601 -10.880  -9.864  1.00 10.00      B   
ATOM   4432  CG  ASN B 169      31.272 -12.102 -10.461  1.00 10.00      B   
ATOM   4433  OD1 ASN B 169      31.691 -12.093 -11.617  1.00 10.00      B   
ATOM   4434  ND2 ASN B 169      31.384 -13.163  -9.673  1.00 10.00      B   
ATOM   4435 HD21 ASN B 169      31.033 -13.103  -8.759  1.00 10.00      B   
ATOM   4436 HD22 ASN B 169      31.818 -13.968 -10.033  1.00 10.00      B   
ATOM   4437  C   ASN B 169      30.616  -9.221 -11.757  1.00 10.00      B   
ATOM   4438  O   ASN B 169      29.433  -8.910 -11.891  1.00 10.00      B   
ATOM   4439  N   ASN B 170      31.471  -9.276 -12.773  1.00 10.00      B   
ATOM   4440  HN  ASN B 170      32.404  -9.533 -12.599  1.00 10.00      B   
ATOM   4441  CA  ASN B 170      31.067  -8.966 -14.141  1.00 10.00      B   
ATOM   4442  CB  ASN B 170      32.182  -8.212 -14.872  1.00 10.00      B   
ATOM   4443  CG  ASN B 170      32.162  -6.718 -14.615  1.00 10.00      B   
ATOM   4444  OD1 ASN B 170      31.477  -5.968 -15.305  1.00 10.00      B   
ATOM   4445  ND2 ASN B 170      32.919  -6.272 -13.623  1.00 10.00      B   
ATOM   4446 HD21 ASN B 170      33.445  -6.925 -13.109  1.00 10.00      B   
ATOM   4447 HD22 ASN B 170      32.929  -5.309 -13.448  1.00 10.00      B   
ATOM   4448  C   ASN B 170      30.711 -10.231 -14.916  1.00 10.00      B   
ATOM   4449  O   ASN B 170      30.312 -10.168 -16.080  1.00 10.00      B   
ATOM   4450  N   ASP B 171      30.851 -11.380 -14.263  1.00 10.00      B   
ATOM   4451  HN  ASP B 171      31.168 -11.367 -13.331  1.00 10.00      B   
ATOM   4452  CA  ASP B 171      30.547 -12.664 -14.891  1.00 10.00      B   
ATOM   4453  CB  ASP B 171      31.321 -13.803 -14.219  1.00 10.00      B   
ATOM   4454  CG  ASP B 171      32.670 -14.062 -14.857  1.00 10.00      B   
ATOM   4455  OD1 ASP B 171      32.804 -15.062 -15.592  1.00 10.00      B   
ATOM   4456  OD2 ASP B 171      33.611 -13.273 -14.622  1.00 10.00      B   
ATOM   4457  C   ASP B 171      29.055 -12.956 -14.850  1.00 10.00      B   
ATOM   4458  O   ASP B 171      28.595 -13.964 -15.385  1.00 10.00      B   
ATOM   4459  N   PHE B 172      28.305 -12.067 -14.210  1.00 10.00      B   
ATOM   4460  HN  PHE B 172      28.736 -11.282 -13.811  1.00 10.00      B   
ATOM   4461  CA  PHE B 172      26.862 -12.213 -14.102  1.00 10.00      B   
ATOM   4462  CB  PHE B 172      26.324 -11.364 -12.947  1.00 10.00      B   
ATOM   4463  CG  PHE B 172      25.756 -12.171 -11.813  1.00 10.00      B   
ATOM   4464  CD1 PHE B 172      26.586 -12.913 -10.986  1.00 10.00      B   
ATOM   4465  CD2 PHE B 172      24.390 -12.191 -11.576  1.00 10.00      B   
ATOM   4466  CE1 PHE B 172      26.064 -13.658  -9.943  1.00 10.00      B   
ATOM   4467  CE2 PHE B 172      23.863 -12.933 -10.536  1.00 10.00      B   
ATOM   4468  CZ  PHE B 172      24.700 -13.668  -9.719  1.00 10.00      B   
ATOM   4469  C   PHE B 172      26.193 -11.806 -15.413  1.00 10.00      B   
ATOM   4470  O   PHE B 172      26.254 -10.645 -15.817  1.00 10.00      B   
ATOM   4471  N   PRO B 173      25.536 -12.756 -16.093  1.00 10.00      B   
ATOM   4472  CA  PRO B 173      24.871 -12.498 -17.372  1.00 10.00      B   
ATOM   4473  CB  PRO B 173      24.700 -13.900 -17.956  1.00 10.00      B   
ATOM   4474  CG  PRO B 173      24.564 -14.784 -16.765  1.00 10.00      B   
ATOM   4475  CD  PRO B 173      25.394 -14.163 -15.672  1.00 10.00      B   
ATOM   4476  C   PRO B 173      23.514 -11.814 -17.214  1.00 10.00      B   
ATOM   4477  O   PRO B 173      22.801 -11.608 -18.194  1.00 10.00      B   
ATOM   4478  N   LEU B 174      23.167 -11.454 -15.982  1.00 10.00      B   
ATOM   4479  HN  LEU B 174      23.785 -11.634 -15.244  1.00 10.00      B   
ATOM   4480  CA  LEU B 174      21.895 -10.795 -15.705  1.00 10.00      B   
ATOM   4481  CB  LEU B 174      21.710 -10.582 -14.201  1.00 10.00      B   
ATOM   4482  CG  LEU B 174      20.356 -10.012 -13.761  1.00 10.00      B   
ATOM   4483  CD1 LEU B 174      19.221 -10.920 -14.206  1.00 10.00      B   
ATOM   4484  CD2 LEU B 174      20.327  -9.816 -12.255  1.00 10.00      B   
ATOM   4485  C   LEU B 174      21.794  -9.465 -16.447  1.00 10.00      B   
ATOM   4486  O   LEU B 174      20.850  -9.235 -17.202  1.00 10.00      B   
ATOM   4487  N   LEU B 175      22.781  -8.600 -16.245  1.00 10.00      B   
ATOM   4488  HN  LEU B 175      23.510  -8.839 -15.635  1.00 10.00      B   
ATOM   4489  CA  LEU B 175      22.798  -7.298 -16.904  1.00 10.00      B   
ATOM   4490  CB  LEU B 175      23.919  -6.421 -16.335  1.00 10.00      B   
ATOM   4491  CG  LEU B 175      23.788  -6.016 -14.865  1.00 10.00      B   
ATOM   4492  CD1 LEU B 175      25.038  -5.286 -14.401  1.00 10.00      B   
ATOM   4493  CD2 LEU B 175      22.556  -5.147 -14.663  1.00 10.00      B   
ATOM   4494  C   LEU B 175      22.975  -7.458 -18.410  1.00 10.00      B   
ATOM   4495  O   LEU B 175      22.473  -6.654 -19.197  1.00 10.00      B   
ATOM   4496  N   LYS B 176      23.671  -8.522 -18.799  1.00 10.00      B   
ATOM   4497  HN  LYS B 176      24.010  -9.138 -18.121  1.00 10.00      B   
ATOM   4498  CA  LYS B 176      23.936  -8.804 -20.200  1.00 10.00      B   
ATOM   4499  CB  LYS B 176      24.917  -9.973 -20.328  1.00 10.00      B   
ATOM   4500  CG  LYS B 176      25.262 -10.342 -21.761  1.00 10.00      B   
ATOM   4501  CD  LYS B 176      26.265 -11.480 -21.813  1.00 10.00      B   
ATOM   4502  CE  LYS B 176      26.565 -11.884 -23.245  1.00 10.00      B   
ATOM   4503  NZ  LYS B 176      27.650 -12.896 -23.315  1.00 10.00      B   
ATOM   4504  HZ1 LYS B 176      27.410 -13.719 -22.728  1.00 10.00      B   
ATOM   4505  HZ2 LYS B 176      28.542 -12.486 -22.970  1.00 10.00      B   
ATOM   4506  HZ3 LYS B 176      27.781 -13.211 -24.299  1.00 10.00      B   
ATOM   4507  C   LYS B 176      22.650  -9.096 -20.971  1.00 10.00      B   
ATOM   4508  O   LYS B 176      22.368  -8.453 -21.984  1.00 10.00      B   
ATOM   4509  N   VAL B 177      21.861 -10.048 -20.479  1.00 10.00      B   
ATOM   4510  HN  VAL B 177      22.119 -10.508 -19.650  1.00 10.00      B   
ATOM   4511  CA  VAL B 177      20.614 -10.416 -21.144  1.00 10.00      B   
ATOM   4512  CB  VAL B 177      19.976 -11.705 -20.571  1.00 10.00      B   
ATOM   4513  CG1 VAL B 177      20.897 -12.896 -20.787  1.00 10.00      B   
ATOM   4514  CG2 VAL B 177      19.626 -11.552 -19.099  1.00 10.00      B   
ATOM   4515  C   VAL B 177      19.606  -9.268 -21.144  1.00 10.00      B   
ATOM   4516  O   VAL B 177      18.907  -9.049 -22.133  1.00 10.00      B   
ATOM   4517  N   LEU B 178      19.552  -8.524 -20.045  1.00 10.00      B   
ATOM   4518  HN  LEU B 178      20.139  -8.742 -19.288  1.00 10.00      B   
ATOM   4519  CA  LEU B 178      18.633  -7.398 -19.933  1.00 10.00      B   
ATOM   4520  CB  LEU B 178      18.684  -6.793 -18.527  1.00 10.00      B   
ATOM   4521  CG  LEU B 178      18.140  -7.665 -17.390  1.00 10.00      B   
ATOM   4522  CD1 LEU B 178      18.365  -6.988 -16.048  1.00 10.00      B   
ATOM   4523  CD2 LEU B 178      16.663  -7.959 -17.599  1.00 10.00      B   
ATOM   4524  C   LEU B 178      18.945  -6.331 -20.981  1.00 10.00      B   
ATOM   4525  O   LEU B 178      18.056  -5.872 -21.704  1.00 10.00      B   
ATOM   4526  N   ALA B 179      20.218  -5.961 -21.076  1.00 10.00      B   
ATOM   4527  HN  ALA B 179      20.881  -6.379 -20.482  1.00 10.00      B   
ATOM   4528  CA  ALA B 179      20.659  -4.948 -22.031  1.00 10.00      B   
ATOM   4529  CB  ALA B 179      22.091  -4.526 -21.735  1.00 10.00      B   
ATOM   4530  C   ALA B 179      20.525  -5.444 -23.469  1.00 10.00      B   
ATOM   4531  O   ALA B 179      20.392  -4.652 -24.403  1.00 10.00      B   
ATOM   4532  N   ALA B 180      20.559  -6.762 -23.643  1.00 10.00      B   
ATOM   4533  HN  ALA B 180      20.683  -7.344 -22.863  1.00 10.00      B   
ATOM   4534  CA  ALA B 180      20.429  -7.366 -24.965  1.00 10.00      B   
ATOM   4535  CB  ALA B 180      20.912  -8.808 -24.944  1.00 10.00      B   
ATOM   4536  C   ALA B 180      18.986  -7.292 -25.453  1.00 10.00      B   
ATOM   4537  O   ALA B 180      18.713  -7.378 -26.652  1.00 10.00      B   
ATOM   4538  N   HIS B 181      18.063  -7.135 -24.517  1.00 10.00      B   
ATOM   4539  HN  HIS B 181      18.337  -7.083 -23.576  1.00 10.00      B   
ATOM   4540  CA  HIS B 181      16.652  -7.037 -24.851  1.00 10.00      B   
ATOM   4541  CB  HIS B 181      15.782  -7.653 -23.753  1.00 10.00      B   
ATOM   4542  CG  HIS B 181      15.625  -9.139 -23.858  1.00 10.00      B   
ATOM   4543  ND1 HIS B 181      14.471  -9.743 -24.307  1.00 10.00      B   
ATOM   4544  HD1 HIS B 181      13.661  -9.278 -24.611  1.00 10.00      B   
ATOM   4545  CD2 HIS B 181      16.484 -10.146 -23.570  1.00 10.00      B   
ATOM   4546  CE1 HIS B 181      14.626 -11.053 -24.288  1.00 10.00      B   
ATOM   4547  NE2 HIS B 181      15.838 -11.323 -23.848  1.00 10.00      B   
ATOM   4548  HE2 HIS B 181      16.219 -12.224 -23.749  1.00 10.00      B   
ATOM   4549  C   HIS B 181      16.256  -5.584 -25.095  1.00 10.00      B   
ATOM   4550  O   HIS B 181      15.542  -5.277 -26.049  1.00 10.00      B   
ATOM   4551  N   THR B 182      16.737  -4.694 -24.236  1.00 10.00      B   
ATOM   4552  HN  THR B 182      17.313  -4.997 -23.499  1.00 10.00      B   
ATOM   4553  CA  THR B 182      16.435  -3.275 -24.356  1.00 10.00      B   
ATOM   4554  CB  THR B 182      15.002  -2.963 -23.853  1.00 10.00      B   
ATOM   4555  OG1 THR B 182      14.536  -1.722 -24.404  1.00 10.00      B   
ATOM   4556  HG1 THR B 182      15.127  -1.007 -24.142  1.00 10.00      B   
ATOM   4557  CG2 THR B 182      14.943  -2.902 -22.333  1.00 10.00      B   
ATOM   4558  C   THR B 182      17.464  -2.447 -23.585  1.00 10.00      B   
ATOM   4559  O   THR B 182      18.138  -2.961 -22.694  1.00 10.00      B   
ATOM   4560  N   LYS B 183      17.595  -1.176 -23.941  1.00 10.00      B   
ATOM   4561  HN  LYS B 183      17.044  -0.819 -24.671  1.00 10.00      B   
ATOM   4562  CA  LYS B 183      18.537  -0.295 -23.266  1.00 10.00      B   
ATOM   4563  CB  LYS B 183      18.963   0.849 -24.187  1.00 10.00      B   
ATOM   4564  CG  LYS B 183      19.340   0.429 -25.596  1.00 10.00      B   
ATOM   4565  CD  LYS B 183      19.587   1.646 -26.467  1.00 10.00      B   
ATOM   4566  CE  LYS B 183      19.636   1.277 -27.936  1.00 10.00      B   
ATOM   4567  NZ  LYS B 183      19.712   2.481 -28.803  1.00 10.00      B   
ATOM   4568  HZ1 LYS B 183      20.572   3.020 -28.587  1.00 10.00      B   
ATOM   4569  HZ2 LYS B 183      18.888   3.096 -28.644  1.00 10.00      B   
ATOM   4570  HZ3 LYS B 183      19.736   2.203 -29.803  1.00 10.00      B   
ATOM   4571  C   LYS B 183      17.893   0.294 -22.023  1.00 10.00      B   
ATOM   4572  O   LYS B 183      16.694   0.587 -22.021  1.00 10.00      B   
ATOM   4573  N   PHE B 184      18.684   0.485 -20.979  1.00 10.00      B   
ATOM   4574  HN  PHE B 184      19.634   0.238 -21.044  1.00 10.00      B   
ATOM   4575  CA  PHE B 184      18.179   1.045 -19.731  1.00 10.00      B   
ATOM   4576  CB  PHE B 184      17.354  -0.003 -18.968  1.00 10.00      B   
ATOM   4577  CG  PHE B 184      18.148  -1.191 -18.497  1.00 10.00      B   
ATOM   4578  CD1 PHE B 184      18.617  -1.260 -17.194  1.00 10.00      B   
ATOM   4579  CD2 PHE B 184      18.430  -2.239 -19.359  1.00 10.00      B   
ATOM   4580  CE1 PHE B 184      19.351  -2.347 -16.760  1.00 10.00      B   
ATOM   4581  CE2 PHE B 184      19.163  -3.329 -18.933  1.00 10.00      B   
ATOM   4582  CZ  PHE B 184      19.625  -3.383 -17.632  1.00 10.00      B   
ATOM   4583  C   PHE B 184      19.321   1.537 -18.848  1.00 10.00      B   
ATOM   4584  O   PHE B 184      20.494   1.306 -19.146  1.00 10.00      B   
ATOM   4585  N   GLU B 185      18.969   2.239 -17.782  1.00 10.00      B   
ATOM   4586  HN  GLU B 185      18.014   2.428 -17.629  1.00 10.00      B   
ATOM   4587  CA  GLU B 185      19.945   2.737 -16.823  1.00 10.00      B   
ATOM   4588  CB  GLU B 185      19.768   4.236 -16.580  1.00 10.00      B   
ATOM   4589  CG  GLU B 185      20.330   5.109 -17.689  1.00 10.00      B   
ATOM   4590  CD  GLU B 185      20.265   6.584 -17.360  1.00 10.00      B   
ATOM   4591  OE1 GLU B 185      19.226   7.216 -17.648  1.00 10.00      B   
ATOM   4592  OE2 GLU B 185      21.257   7.123 -16.823  1.00 10.00      B   
ATOM   4593  C   GLU B 185      19.769   1.966 -15.528  1.00 10.00      B   
ATOM   4594  O   GLU B 185      18.644   1.607 -15.169  1.00 10.00      B   
ATOM   4595  N   VAL B 186      20.860   1.704 -14.829  1.00 10.00      B   
ATOM   4596  HN  VAL B 186      21.728   2.041 -15.136  1.00 10.00      B   
ATOM   4597  CA  VAL B 186      20.784   0.937 -13.599  1.00 10.00      B   
ATOM   4598  CB  VAL B 186      20.952  -0.580 -13.876  1.00 10.00      B   
ATOM   4599  CG1 VAL B 186      22.270  -0.871 -14.583  1.00 10.00      B   
ATOM   4600  CG2 VAL B 186      20.823  -1.399 -12.600  1.00 10.00      B   
ATOM   4601  C   VAL B 186      21.792   1.395 -12.546  1.00 10.00      B   
ATOM   4602  O   VAL B 186      22.948   1.691 -12.849  1.00 10.00      B   
ATOM   4603  N   ALA B 187      21.326   1.482 -11.311  1.00 10.00      B   
ATOM   4604  HN  ALA B 187      20.374   1.284 -11.148  1.00 10.00      B   
ATOM   4605  CA  ALA B 187      22.167   1.854 -10.185  1.00 10.00      B   
ATOM   4606  CB  ALA B 187      21.710   3.171  -9.575  1.00 10.00      B   
ATOM   4607  C   ALA B 187      22.100   0.730  -9.162  1.00 10.00      B   
ATOM   4608  O   ALA B 187      21.030   0.429  -8.635  1.00 10.00      B   
ATOM   4609  N   ILE B 188      23.230   0.099  -8.903  1.00 10.00      B   
ATOM   4610  HN  ILE B 188      24.060   0.400  -9.336  1.00 10.00      B   
ATOM   4611  CA  ILE B 188      23.276  -1.020  -7.973  1.00 10.00      B   
ATOM   4612  CB  ILE B 188      24.243  -2.123  -8.455  1.00 10.00      B   
ATOM   4613  CG1 ILE B 188      23.959  -2.475  -9.920  1.00 10.00      B   
ATOM   4614  CG2 ILE B 188      24.114  -3.364  -7.579  1.00 10.00      B   
ATOM   4615  CD1 ILE B 188      25.048  -3.290 -10.582  1.00 10.00      B   
ATOM   4616  C   ILE B 188      23.660  -0.582  -6.566  1.00 10.00      B   
ATOM   4617  O   ILE B 188      24.806  -0.215  -6.308  1.00 10.00      B   
ATOM   4618  N   GLY B 189      22.689  -0.622  -5.665  1.00 10.00      B   
ATOM   4619  HN  GLY B 189      21.790  -0.914  -5.935  1.00 10.00      B   
ATOM   4620  CA  GLY B 189      22.936  -0.254  -4.292  1.00 10.00      B   
ATOM   4621  C   GLY B 189      23.228  -1.477  -3.450  1.00 10.00      B   
ATOM   4622  O   GLY B 189      22.410  -2.400  -3.377  1.00 10.00      B   
ATOM   4623  N   LEU B 190      24.378  -1.479  -2.793  1.00 10.00      B   
ATOM   4624  HN  LEU B 190      24.972  -0.694  -2.866  1.00 10.00      B   
ATOM   4625  CA  LEU B 190      24.795  -2.602  -1.957  1.00 10.00      B   
ATOM   4626  CB  LEU B 190      26.301  -2.538  -1.693  1.00 10.00      B   
ATOM   4627  CG  LEU B 190      27.197  -2.475  -2.933  1.00 10.00      B   
ATOM   4628  CD1 LEU B 190      28.638  -2.213  -2.535  1.00 10.00      B   
ATOM   4629  CD2 LEU B 190      27.085  -3.758  -3.744  1.00 10.00      B   
ATOM   4630  C   LEU B 190      24.021  -2.638  -0.642  1.00 10.00      B   
ATOM   4631  O   LEU B 190      24.339  -3.415   0.259  1.00 10.00      B   
ATOM   4632  N   ASN B 191      23.005  -1.791  -0.542  1.00 10.00      B   
ATOM   4633  HN  ASN B 191      22.814  -1.191  -1.293  1.00 10.00      B   
ATOM   4634  CA  ASN B 191      22.162  -1.724   0.642  1.00 10.00      B   
ATOM   4635  CB  ASN B 191      21.708  -0.284   0.903  1.00 10.00      B   
ATOM   4636  CG  ASN B 191      20.777   0.247  -0.172  1.00 10.00      B   
ATOM   4637  OD1 ASN B 191      21.220   0.633  -1.254  1.00 10.00      B   
ATOM   4638  ND2 ASN B 191      19.484   0.284   0.119  1.00 10.00      B   
ATOM   4639 HD21 ASN B 191      19.195  -0.033   1.004  1.00 10.00      B   
ATOM   4640 HD22 ASN B 191      18.868   0.629  -0.560  1.00 10.00      B   
ATOM   4641  C   ASN B 191      20.949  -2.630   0.469  1.00 10.00      B   
ATOM   4642  O   ASN B 191      20.081  -2.700   1.338  1.00 10.00      B   
ATOM   4643  N   GLY B 192      20.885  -3.309  -0.671  1.00 10.00      B   
ATOM   4644  HN  GLY B 192      21.591  -3.192  -1.341  1.00 10.00      B   
ATOM   4645  CA  GLY B 192      19.783  -4.212  -0.934  1.00 10.00      B   
ATOM   4646  C   GLY B 192      18.694  -3.588  -1.780  1.00 10.00      B   
ATOM   4647  O   GLY B 192      17.522  -3.938  -1.645  1.00 10.00      B   
ATOM   4648  N   LYS B 193      19.076  -2.669  -2.659  1.00 10.00      B   
ATOM   4649  HN  LYS B 193      20.028  -2.443  -2.734  1.00 10.00      B   
ATOM   4650  CA  LYS B 193      18.117  -1.999  -3.531  1.00 10.00      B   
ATOM   4651  CB  LYS B 193      17.547  -0.743  -2.863  1.00 10.00      B   
ATOM   4652  CG  LYS B 193      16.390  -1.017  -1.913  1.00 10.00      B   
ATOM   4653  CD  LYS B 193      15.763   0.268  -1.404  1.00 10.00      B   
ATOM   4654  CE  LYS B 193      14.560  -0.021  -0.521  1.00 10.00      B   
ATOM   4655  NZ  LYS B 193      13.862   1.225  -0.117  1.00 10.00      B   
ATOM   4656  HZ1 LYS B 193      14.541   1.901   0.289  1.00 10.00      B   
ATOM   4657  HZ2 LYS B 193      13.135   1.013   0.594  1.00 10.00      B   
ATOM   4658  HZ3 LYS B 193      13.406   1.663  -0.940  1.00 10.00      B   
ATOM   4659  C   LYS B 193      18.752  -1.647  -4.872  1.00 10.00      B   
ATOM   4660  O   LYS B 193      19.878  -1.154  -4.926  1.00 10.00      B   
ATOM   4661  N   ILE B 194      18.030  -1.910  -5.950  1.00 10.00      B   
ATOM   4662  HN  ILE B 194      17.135  -2.311  -5.843  1.00 10.00      B   
ATOM   4663  CA  ILE B 194      18.525  -1.623  -7.290  1.00 10.00      B   
ATOM   4664  CB  ILE B 194      18.618  -2.910  -8.142  1.00 10.00      B   
ATOM   4665  CG1 ILE B 194      19.430  -3.983  -7.411  1.00 10.00      B   
ATOM   4666  CG2 ILE B 194      19.234  -2.611  -9.502  1.00 10.00      B   
ATOM   4667  CD1 ILE B 194      19.396  -5.342  -8.080  1.00 10.00      B   
ATOM   4668  C   ILE B 194      17.611  -0.623  -7.996  1.00 10.00      B   
ATOM   4669  O   ILE B 194      16.391  -0.773  -7.977  1.00 10.00      B   
ATOM   4670  N   TRP B 195      18.204   0.399  -8.599  1.00 10.00      B   
ATOM   4671  HN  TRP B 195      19.185   0.469  -8.564  1.00 10.00      B   
ATOM   4672  CA  TRP B 195      17.448   1.418  -9.320  1.00 10.00      B   
ATOM   4673  CB  TRP B 195      18.037   2.805  -9.030  1.00 10.00      B   
ATOM   4674  CG  TRP B 195      17.436   3.921  -9.830  1.00 10.00      B   
ATOM   4675  CD1 TRP B 195      16.276   4.583  -9.564  1.00 10.00      B   
ATOM   4676  CD2 TRP B 195      17.975   4.516 -11.017  1.00 10.00      B   
ATOM   4677  NE1 TRP B 195      16.055   5.549 -10.514  1.00 10.00      B   
ATOM   4678  HE1 TRP B 195      15.282   6.162 -10.540  1.00 10.00      B   
ATOM   4679  CE2 TRP B 195      17.084   5.527 -11.418  1.00 10.00      B   
ATOM   4680  CE3 TRP B 195      19.124   4.289 -11.781  1.00 10.00      B   
ATOM   4681  CZ2 TRP B 195      17.307   6.314 -12.547  1.00 10.00      B   
ATOM   4682  CZ3 TRP B 195      19.344   5.068 -12.900  1.00 10.00      B   
ATOM   4683  CH2 TRP B 195      18.439   6.068 -13.274  1.00 10.00      B   
ATOM   4684  C   TRP B 195      17.485   1.123 -10.817  1.00 10.00      B   
ATOM   4685  O   TRP B 195      18.561   1.016 -11.408  1.00 10.00      B   
ATOM   4686  N   VAL B 196      16.314   0.969 -11.422  1.00 10.00      B   
ATOM   4687  HN  VAL B 196      15.485   1.060 -10.899  1.00 10.00      B   
ATOM   4688  CA  VAL B 196      16.225   0.677 -12.846  1.00 10.00      B   
ATOM   4689  CB  VAL B 196      15.739  -0.769 -13.097  1.00 10.00      B   
ATOM   4690  CG1 VAL B 196      15.783  -1.110 -14.579  1.00 10.00      B   
ATOM   4691  CG2 VAL B 196      16.561  -1.769 -12.298  1.00 10.00      B   
ATOM   4692  C   VAL B 196      15.270   1.649 -13.533  1.00 10.00      B   
ATOM   4693  O   VAL B 196      14.194   1.947 -13.011  1.00 10.00      B   
ATOM   4694  N   LYS B 197      15.676   2.153 -14.694  1.00 10.00      B   
ATOM   4695  HN  LYS B 197      16.557   1.896 -15.045  1.00 10.00      B   
ATOM   4696  CA  LYS B 197      14.851   3.081 -15.458  1.00 10.00      B   
ATOM   4697  CB  LYS B 197      15.113   4.524 -15.018  1.00 10.00      B   
ATOM   4698  CG  LYS B 197      14.150   5.534 -15.617  1.00 10.00      B   
ATOM   4699  CD  LYS B 197      14.569   6.956 -15.299  1.00 10.00      B   
ATOM   4700  CE  LYS B 197      13.709   7.961 -16.046  1.00 10.00      B   
ATOM   4701  NZ  LYS B 197      14.283   9.329 -15.979  1.00 10.00      B   
ATOM   4702  HZ1 LYS B 197      15.188   9.365 -16.492  1.00 10.00      B   
ATOM   4703  HZ2 LYS B 197      14.451   9.600 -14.986  1.00 10.00      B   
ATOM   4704  HZ3 LYS B 197      13.627  10.013 -16.408  1.00 10.00      B   
ATOM   4705  C   LYS B 197      15.125   2.937 -16.951  1.00 10.00      B   
ATOM   4706  O   LYS B 197      16.273   2.763 -17.364  1.00 10.00      B   
ATOM   4707  N   CYS B 198      14.070   3.004 -17.756  1.00 10.00      B   
ATOM   4708  HN  CYS B 198      13.179   3.140 -17.368  1.00 10.00      B   
ATOM   4709  CA  CYS B 198      14.201   2.882 -19.200  1.00 10.00      B   
ATOM   4710  CB  CYS B 198      13.647   1.531 -19.661  1.00 10.00      B   
ATOM   4711  SG  CYS B 198      13.711   0.230 -18.406  1.00 10.00      B   
ATOM   4712  HG  CYS B 198      12.691   0.420 -17.578  1.00 10.00      B   
ATOM   4713  C   CYS B 198      13.451   4.015 -19.896  1.00 10.00      B   
ATOM   4714  O   CYS B 198      12.874   4.879 -19.235  1.00 10.00      B   
ATOM   4715  N   GLU B 199      13.469   4.013 -21.225  1.00 10.00      B   
ATOM   4716  HN  GLU B 199      13.969   3.311 -21.697  1.00 10.00      B   
ATOM   4717  CA  GLU B 199      12.774   5.035 -22.002  1.00 10.00      B   
ATOM   4718  CB  GLU B 199      13.184   4.958 -23.473  1.00 10.00      B   
ATOM   4719  CG  GLU B 199      14.649   5.256 -23.741  1.00 10.00      B   
ATOM   4720  CD  GLU B 199      15.227   4.337 -24.796  1.00 10.00      B   
ATOM   4721  OE1 GLU B 199      15.329   4.755 -25.972  1.00 10.00      B   
ATOM   4722  OE2 GLU B 199      15.570   3.186 -24.452  1.00 10.00      B   
ATOM   4723  C   GLU B 199      11.266   4.850 -21.889  1.00 10.00      B   
ATOM   4724  O   GLU B 199      10.514   5.819 -21.793  1.00 10.00      B   
ATOM   4725  N   GLU B 200      10.840   3.593 -21.896  1.00 10.00      B   
ATOM   4726  HN  GLU B 200      11.498   2.872 -21.959  1.00 10.00      B   
ATOM   4727  CA  GLU B 200       9.428   3.253 -21.794  1.00 10.00      B   
ATOM   4728  CB  GLU B 200       9.028   2.319 -22.935  1.00 10.00      B   
ATOM   4729  CG  GLU B 200       9.296   2.878 -24.316  1.00 10.00      B   
ATOM   4730  CD  GLU B 200       9.147   1.834 -25.398  1.00 10.00      B   
ATOM   4731  OE1 GLU B 200      10.167   1.202 -25.762  1.00 10.00      B   
ATOM   4732  OE2 GLU B 200       8.017   1.646 -25.896  1.00 10.00      B   
ATOM   4733  C   GLU B 200       9.152   2.568 -20.464  1.00 10.00      B   
ATOM   4734  O   GLU B 200       9.956   1.754 -20.004  1.00 10.00      B   
ATOM   4735  N   LEU B 201       8.010   2.882 -19.865  1.00 10.00      B   
ATOM   4736  HN  LEU B 201       7.407   3.526 -20.298  1.00 10.00      B   
ATOM   4737  CA  LEU B 201       7.623   2.299 -18.584  1.00 10.00      B   
ATOM   4738  CB  LEU B 201       6.341   2.955 -18.066  1.00 10.00      B   
ATOM   4739  CG  LEU B 201       6.293   4.485 -18.109  1.00 10.00      B   
ATOM   4740  CD1 LEU B 201       4.929   4.984 -17.662  1.00 10.00      B   
ATOM   4741  CD2 LEU B 201       7.398   5.089 -17.255  1.00 10.00      B   
ATOM   4742  C   LEU B 201       7.416   0.794 -18.715  1.00 10.00      B   
ATOM   4743  O   LEU B 201       7.676   0.032 -17.782  1.00 10.00      B   
ATOM   4744  N   SER B 202       6.955   0.375 -19.887  1.00 10.00      B   
ATOM   4745  HN  SER B 202       6.767   1.034 -20.590  1.00 10.00      B   
ATOM   4746  CA  SER B 202       6.708  -1.032 -20.166  1.00 10.00      B   
ATOM   4747  CB  SER B 202       6.083  -1.161 -21.553  1.00 10.00      B   
ATOM   4748  OG  SER B 202       6.051   0.104 -22.196  1.00 10.00      B   
ATOM   4749  HG  SER B 202       5.753  -0.011 -23.108  1.00 10.00      B   
ATOM   4750  C   SER B 202       8.000  -1.841 -20.097  1.00 10.00      B   
ATOM   4751  O   SER B 202       7.988  -3.029 -19.770  1.00 10.00      B   
ATOM   4752  N   ASN B 203       9.118  -1.189 -20.401  1.00 10.00      B   
ATOM   4753  HN  ASN B 203       9.068  -0.239 -20.643  1.00 10.00      B   
ATOM   4754  CA  ASN B 203      10.414  -1.850 -20.372  1.00 10.00      B   
ATOM   4755  CB  ASN B 203      11.453  -1.087 -21.198  1.00 10.00      B   
ATOM   4756  CG  ASN B 203      11.091  -1.013 -22.671  1.00 10.00      B   
ATOM   4757  OD1 ASN B 203      10.361  -1.859 -23.188  1.00 10.00      B   
ATOM   4758  ND2 ASN B 203      11.603  -0.004 -23.361  1.00 10.00      B   
ATOM   4759 HD21 ASN B 203      12.185   0.630 -22.895  1.00 10.00      B   
ATOM   4760 HD22 ASN B 203      11.372   0.069 -24.315  1.00 10.00      B   
ATOM   4761  C   ASN B 203      10.884  -2.032 -18.935  1.00 10.00      B   
ATOM   4762  O   ASN B 203      11.510  -3.041 -18.599  1.00 10.00      B   
ATOM   4763  N   THR B 204      10.568  -1.062 -18.084  1.00 10.00      B   
ATOM   4764  HN  THR B 204      10.076  -0.275 -18.406  1.00 10.00      B   
ATOM   4765  CA  THR B 204      10.942  -1.132 -16.682  1.00 10.00      B   
ATOM   4766  CB  THR B 204      10.632   0.189 -15.954  1.00 10.00      B   
ATOM   4767  OG1 THR B 204      10.598   1.267 -16.899  1.00 10.00      B   
ATOM   4768  HG1 THR B 204      10.036   1.978 -16.541  1.00 10.00      B   
ATOM   4769  CG2 THR B 204      11.697   0.481 -14.910  1.00 10.00      B   
ATOM   4770  C   THR B 204      10.183  -2.271 -16.005  1.00 10.00      B   
ATOM   4771  O   THR B 204      10.753  -3.031 -15.224  1.00 10.00      B   
ATOM   4772  N   LEU B 205       8.901  -2.395 -16.341  1.00 10.00      B   
ATOM   4773  HN  LEU B 205       8.513  -1.754 -16.977  1.00 10.00      B   
ATOM   4774  CA  LEU B 205       8.053  -3.441 -15.786  1.00 10.00      B   
ATOM   4775  CB  LEU B 205       6.626  -3.306 -16.324  1.00 10.00      B   
ATOM   4776  CG  LEU B 205       5.911  -1.987 -16.014  1.00 10.00      B   
ATOM   4777  CD1 LEU B 205       4.645  -1.858 -16.847  1.00 10.00      B   
ATOM   4778  CD2 LEU B 205       5.592  -1.879 -14.530  1.00 10.00      B   
ATOM   4779  C   LEU B 205       8.608  -4.820 -16.125  1.00 10.00      B   
ATOM   4780  O   LEU B 205       8.610  -5.727 -15.289  1.00 10.00      B   
ATOM   4781  N   ALA B 206       9.094  -4.964 -17.353  1.00 10.00      B   
ATOM   4782  HN  ALA B 206       9.067  -4.200 -17.965  1.00 10.00      B   
ATOM   4783  CA  ALA B 206       9.662  -6.224 -17.814  1.00 10.00      B   
ATOM   4784  CB  ALA B 206       9.987  -6.142 -19.299  1.00 10.00      B   
ATOM   4785  C   ALA B 206      10.912  -6.571 -17.015  1.00 10.00      B   
ATOM   4786  O   ALA B 206      11.037  -7.677 -16.488  1.00 10.00      B   
ATOM   4787  N   CYS B 207      11.826  -5.613 -16.915  1.00 10.00      B   
ATOM   4788  HN  CYS B 207      11.663  -4.750 -17.353  1.00 10.00      B   
ATOM   4789  CA  CYS B 207      13.067  -5.811 -16.177  1.00 10.00      B   
ATOM   4790  CB  CYS B 207      13.988  -4.603 -16.346  1.00 10.00      B   
ATOM   4791  SG  CYS B 207      14.284  -4.137 -18.069  1.00 10.00      B   
ATOM   4792  HG  CYS B 207      13.214  -3.481 -18.500  1.00 10.00      B   
ATOM   4793  C   CYS B 207      12.787  -6.069 -14.697  1.00 10.00      B   
ATOM   4794  O   CYS B 207      13.392  -6.953 -14.089  1.00 10.00      B   
ATOM   4795  N   TYR B 208      11.852  -5.309 -14.136  1.00 10.00      B   
ATOM   4796  HN  TYR B 208      11.404  -4.621 -14.684  1.00 10.00      B   
ATOM   4797  CA  TYR B 208      11.470  -5.446 -12.731  1.00 10.00      B   
ATOM   4798  CB  TYR B 208      10.310  -4.490 -12.409  1.00 10.00      B   
ATOM   4799  CG  TYR B 208       9.469  -4.867 -11.204  1.00 10.00      B   
ATOM   4800  CD1 TYR B 208       9.926  -4.650  -9.909  1.00 10.00      B   
ATOM   4801  CD2 TYR B 208       8.212  -5.436 -11.366  1.00 10.00      B   
ATOM   4802  CE1 TYR B 208       9.156  -4.992  -8.813  1.00 10.00      B   
ATOM   4803  CE2 TYR B 208       7.436  -5.781 -10.277  1.00 10.00      B   
ATOM   4804  CZ  TYR B 208       7.912  -5.557  -9.003  1.00 10.00      B   
ATOM   4805  OH  TYR B 208       7.141  -5.901  -7.917  1.00 10.00      B   
ATOM   4806  HH  TYR B 208       6.704  -5.103  -7.565  1.00 10.00      B   
ATOM   4807  C   TYR B 208      11.094  -6.887 -12.392  1.00 10.00      B   
ATOM   4808  O   TYR B 208      11.638  -7.480 -11.459  1.00 10.00      B   
ATOM   4809  N   ARG B 209      10.184  -7.453 -13.173  1.00 10.00      B   
ATOM   4810  HN  ARG B 209       9.813  -6.941 -13.926  1.00 10.00      B   
ATOM   4811  CA  ARG B 209       9.732  -8.818 -12.945  1.00 10.00      B   
ATOM   4812  CB  ARG B 209       8.515  -9.141 -13.809  1.00 10.00      B   
ATOM   4813  CG  ARG B 209       7.311  -8.249 -13.558  1.00 10.00      B   
ATOM   4814  CD  ARG B 209       6.050  -8.850 -14.156  1.00 10.00      B   
ATOM   4815  NE  ARG B 209       5.634 -10.059 -13.444  1.00 10.00      B   
ATOM   4816  HE  ARG B 209       5.962 -10.171 -12.522  1.00 10.00      B   
ATOM   4817  CZ  ARG B 209       4.832 -10.994 -13.957  1.00 10.00      B   
ATOM   4818  NH1 ARG B 209       4.353 -10.865 -15.186  1.00 10.00      B   
ATOM   4819 HH11 ARG B 209       3.726 -11.597 -15.586  1.00 10.00      B   
ATOM   4820 HH12 ARG B 209       4.597 -10.030 -15.759  1.00 10.00      B   
ATOM   4821  NH2 ARG B 209       4.523 -12.067 -13.241  1.00 10.00      B   
ATOM   4822 HH21 ARG B 209       4.908 -12.180 -12.274  1.00 10.00      B   
ATOM   4823 HH22 ARG B 209       3.898 -12.803 -13.635  1.00 10.00      B   
ATOM   4824  C   ARG B 209      10.851  -9.826 -13.199  1.00 10.00      B   
ATOM   4825  O   ARG B 209      10.997 -10.800 -12.461  1.00 10.00      B   
ATOM   4826  N   THR B 210      11.650  -9.575 -14.232  1.00 10.00      B   
ATOM   4827  HN  THR B 210      11.495  -8.770 -14.772  1.00 10.00      B   
ATOM   4828  CA  THR B 210      12.753 -10.463 -14.581  1.00 10.00      B   
ATOM   4829  CB  THR B 210      13.457 -10.010 -15.879  1.00 10.00      B   
ATOM   4830  OG1 THR B 210      12.482  -9.847 -16.919  1.00 10.00      B   
ATOM   4831  HG1 THR B 210      11.972  -9.041 -16.758  1.00 10.00      B   
ATOM   4832  CG2 THR B 210      14.490 -11.039 -16.320  1.00 10.00      B   
ATOM   4833  C   THR B 210      13.771 -10.552 -13.443  1.00 10.00      B   
ATOM   4834  O   THR B 210      14.148 -11.648 -13.024  1.00 10.00      B   
ATOM   4835  N   ILE B 211      14.189  -9.396 -12.934  1.00 10.00      B   
ATOM   4836  HN  ILE B 211      13.829  -8.555 -13.298  1.00 10.00      B   
ATOM   4837  CA  ILE B 211      15.161  -9.342 -11.844  1.00 10.00      B   
ATOM   4838  CB  ILE B 211      15.553  -7.883 -11.503  1.00 10.00      B   
ATOM   4839  CG1 ILE B 211      16.200  -7.210 -12.719  1.00 10.00      B   
ATOM   4840  CG2 ILE B 211      16.492  -7.835 -10.301  1.00 10.00      B   
ATOM   4841  CD1 ILE B 211      16.333  -5.707 -12.591  1.00 10.00      B   
ATOM   4842  C   ILE B 211      14.610 -10.033 -10.601  1.00 10.00      B   
ATOM   4843  O   ILE B 211      15.317 -10.790  -9.932  1.00 10.00      B   
ATOM   4844  N   MET B 212      13.334  -9.786 -10.316  1.00 10.00      B   
ATOM   4845  HN  MET B 212      12.825  -9.179 -10.896  1.00 10.00      B   
ATOM   4846  CA  MET B 212      12.672 -10.379  -9.160  1.00 10.00      B   
ATOM   4847  CB  MET B 212      11.220  -9.900  -9.064  1.00 10.00      B   
ATOM   4848  CG  MET B 212      10.486 -10.379  -7.819  1.00 10.00      B   
ATOM   4849  SD  MET B 212       8.698 -10.160  -7.929  1.00 10.00      B   
ATOM   4850  CE  MET B 212       8.313 -11.261  -9.293  1.00 10.00      B   
ATOM   4851  C   MET B 212      12.714 -11.904  -9.217  1.00 10.00      B   
ATOM   4852  O   MET B 212      13.135 -12.556  -8.260  1.00 10.00      B   
ATOM   4853  N   GLU B 213      12.304 -12.463 -10.354  1.00 10.00      B   
ATOM   4854  HN  GLU B 213      12.002 -11.884 -11.092  1.00 10.00      B   
ATOM   4855  CA  GLU B 213      12.281 -13.914 -10.535  1.00 10.00      B   
ATOM   4856  CB  GLU B 213      11.657 -14.292 -11.879  1.00 10.00      B   
ATOM   4857  CG  GLU B 213      10.192 -13.916 -12.011  1.00 10.00      B   
ATOM   4858  CD  GLU B 213       9.390 -14.952 -12.768  1.00 10.00      B   
ATOM   4859  OE1 GLU B 213       9.125 -14.748 -13.972  1.00 10.00      B   
ATOM   4860  OE2 GLU B 213       9.005 -15.972 -12.155  1.00 10.00      B   
ATOM   4861  C   GLU B 213      13.671 -14.531 -10.410  1.00 10.00      B   
ATOM   4862  O   GLU B 213      13.828 -15.616  -9.846  1.00 10.00      B   
ATOM   4863  N   CYS B 214      14.675 -13.832 -10.922  1.00 10.00      B   
ATOM   4864  HN  CYS B 214      14.484 -12.969 -11.349  1.00 10.00      B   
ATOM   4865  CA  CYS B 214      16.049 -14.313 -10.866  1.00 10.00      B   
ATOM   4866  CB  CYS B 214      16.965 -13.414 -11.695  1.00 10.00      B   
ATOM   4867  SG  CYS B 214      16.523 -13.335 -13.447  1.00 10.00      B   
ATOM   4868  HG  CYS B 214      15.392 -12.649 -13.547  1.00 10.00      B   
ATOM   4869  C   CYS B 214      16.548 -14.409  -9.423  1.00 10.00      B   
ATOM   4870  O   CYS B 214      17.362 -15.273  -9.094  1.00 10.00      B   
ATOM   4871  N   CYS B 215      16.044 -13.532  -8.564  1.00 10.00      B   
ATOM   4872  HN  CYS B 215      15.391 -12.869  -8.879  1.00 10.00      B   
ATOM   4873  CA  CYS B 215      16.437 -13.528  -7.162  1.00 10.00      B   
ATOM   4874  CB  CYS B 215      16.227 -12.142  -6.553  1.00 10.00      B   
ATOM   4875  SG  CYS B 215      16.986 -10.795  -7.488  1.00 10.00      B   
ATOM   4876  HG  CYS B 215      16.392 -10.738  -8.675  1.00 10.00      B   
ATOM   4877  C   CYS B 215      15.647 -14.570  -6.379  1.00 10.00      B   
ATOM   4878  O   CYS B 215      16.055 -14.994  -5.298  1.00 10.00      B   
ATOM   4879  N   GLN B 216      14.513 -14.979  -6.937  1.00 10.00      B   
ATOM   4880  HN  GLN B 216      14.245 -14.600  -7.801  1.00 10.00      B   
ATOM   4881  CA  GLN B 216      13.657 -15.967  -6.299  1.00 10.00      B   
ATOM   4882  CB  GLN B 216      12.203 -15.787  -6.744  1.00 10.00      B   
ATOM   4883  CG  GLN B 216      11.575 -14.471  -6.313  1.00 10.00      B   
ATOM   4884  CD  GLN B 216      10.237 -14.214  -6.981  1.00 10.00      B   
ATOM   4885  OE1 GLN B 216       9.993 -14.650  -8.107  1.00 10.00      B   
ATOM   4886  NE2 GLN B 216       9.361 -13.501  -6.291  1.00 10.00      B   
ATOM   4887 HE21 GLN B 216       9.624 -13.183  -5.400  1.00 10.00      B   
ATOM   4888 HE22 GLN B 216       8.485 -13.324  -6.696  1.00 10.00      B   
ATOM   4889  C   GLN B 216      14.125 -17.385  -6.611  1.00 10.00      B   
ATOM   4890  O   GLN B 216      14.306 -18.201  -5.708  1.00 10.00      B   
ATOM   4891  N   LYS B 217      14.330 -17.672  -7.891  1.00 10.00      B   
ATOM   4892  HN  LYS B 217      14.183 -16.976  -8.571  1.00 10.00      B   
ATOM   4893  CA  LYS B 217      14.761 -19.002  -8.307  1.00 10.00      B   
ATOM   4894  CB  LYS B 217      14.481 -19.238  -9.795  1.00 10.00      B   
ATOM   4895  CG  LYS B 217      14.469 -20.710 -10.184  1.00 10.00      B   
ATOM   4896  CD  LYS B 217      14.581 -20.903 -11.688  1.00 10.00      B   
ATOM   4897  CE  LYS B 217      14.614 -22.381 -12.047  1.00 10.00      B   
ATOM   4898  NZ  LYS B 217      15.062 -22.607 -13.444  1.00 10.00      B   
ATOM   4899  HZ1 LYS B 217      16.094 -22.448 -13.519  1.00 10.00      B   
ATOM   4900  HZ2 LYS B 217      14.571 -21.957 -14.089  1.00 10.00      B   
ATOM   4901  HZ3 LYS B 217      14.852 -23.582 -13.732  1.00 10.00      B   
ATOM   4902  C   LYS B 217      16.235 -19.244  -7.995  1.00 10.00      B   
ATOM   4903  O   LYS B 217      16.630 -20.370  -7.689  1.00 10.00      B   
ATOM   4904  N   ASN B 218      17.036 -18.183  -8.073  1.00 10.00      B   
ATOM   4905  HN  ASN B 218      16.653 -17.317  -8.323  1.00 10.00      B   
ATOM   4906  CA  ASN B 218      18.473 -18.266  -7.806  1.00 10.00      B   
ATOM   4907  CB  ASN B 218      18.755 -18.637  -6.343  1.00 10.00      B   
ATOM   4908  CG  ASN B 218      20.210 -18.432  -5.952  1.00 10.00      B   
ATOM   4909  OD1 ASN B 218      20.943 -17.674  -6.594  1.00 10.00      B   
ATOM   4910  ND2 ASN B 218      20.638 -19.101  -4.893  1.00 10.00      B   
ATOM   4911 HD21 ASN B 218      20.001 -19.682  -4.424  1.00 10.00      B   
ATOM   4912 HD22 ASN B 218      21.572 -18.984  -4.617  1.00 10.00      B   
ATOM   4913  C   ASN B 218      19.151 -19.235  -8.775  1.00 10.00      B   
ATOM   4914  O   ASN B 218      20.067 -19.979  -8.417  1.00 10.00      B   
ATOM   4915  N   ASP B 219      18.680 -19.224 -10.011  1.00 10.00      B   
ATOM   4916  HN  ASP B 219      17.946 -18.613 -10.237  1.00 10.00      B   
ATOM   4917  CA  ASP B 219      19.225 -20.082 -11.050  1.00 10.00      B   
ATOM   4918  CB  ASP B 219      18.143 -21.017 -11.598  1.00 10.00      B   
ATOM   4919  CG  ASP B 219      18.611 -21.870 -12.761  1.00 10.00      B   
ATOM   4920  OD1 ASP B 219      19.838 -22.042 -12.933  1.00 10.00      B   
ATOM   4921  OD2 ASP B 219      17.745 -22.376 -13.507  1.00 10.00      B   
ATOM   4922  C   ASP B 219      19.821 -19.229 -12.161  1.00 10.00      B   
ATOM   4923  O   ASP B 219      19.097 -18.552 -12.896  1.00 10.00      B   
ATOM   4924  N   THR B 220      21.140 -19.265 -12.274  1.00 10.00      B   
ATOM   4925  HN  THR B 220      21.656 -19.846 -11.671  1.00 10.00      B   
ATOM   4926  CA  THR B 220      21.852 -18.484 -13.272  1.00 10.00      B   
ATOM   4927  CB  THR B 220      23.356 -18.456 -12.949  1.00 10.00      B   
ATOM   4928  OG1 THR B 220      23.531 -18.574 -11.528  1.00 10.00      B   
ATOM   4929  HG1 THR B 220      22.817 -18.106 -11.073  1.00 10.00      B   
ATOM   4930  CG2 THR B 220      23.987 -17.155 -13.423  1.00 10.00      B   
ATOM   4931  C   THR B 220      21.644 -19.039 -14.682  1.00 10.00      B   
ATOM   4932  O   THR B 220      21.855 -18.338 -15.674  1.00 10.00      B   
ATOM   4933  N   ALA B 221      21.199 -20.287 -14.769  1.00 10.00      B   
ATOM   4934  HN  ALA B 221      21.008 -20.790 -13.944  1.00 10.00      B   
ATOM   4935  CA  ALA B 221      20.972 -20.929 -16.055  1.00 10.00      B   
ATOM   4936  CB  ALA B 221      21.313 -22.410 -15.977  1.00 10.00      B   
ATOM   4937  C   ALA B 221      19.532 -20.733 -16.517  1.00 10.00      B   
ATOM   4938  O   ALA B 221      19.077 -21.381 -17.463  1.00 10.00      B   
ATOM   4939  N   ALA B 222      18.816 -19.839 -15.849  1.00 10.00      B   
ATOM   4940  HN  ALA B 222      19.223 -19.370 -15.090  1.00 10.00      B   
ATOM   4941  CA  ALA B 222      17.428 -19.561 -16.196  1.00 10.00      B   
ATOM   4942  CB  ALA B 222      16.509 -19.948 -15.051  1.00 10.00      B   
ATOM   4943  C   ALA B 222      17.222 -18.094 -16.555  1.00 10.00      B   
ATOM   4944  O   ALA B 222      16.100 -17.672 -16.829  1.00 10.00      B   
ATOM   4945  N   PHE B 223      18.307 -17.328 -16.577  1.00 10.00      B   
ATOM   4946  HN  PHE B 223      19.182 -17.732 -16.399  1.00 10.00      B   
ATOM   4947  CA  PHE B 223      18.232 -15.901 -16.885  1.00 10.00      B   
ATOM   4948  CB  PHE B 223      19.606 -15.231 -16.740  1.00 10.00      B   
ATOM   4949  CG  PHE B 223      20.075 -15.063 -15.317  1.00 10.00      B   
ATOM   4950  CD1 PHE B 223      19.284 -15.462 -14.252  1.00 10.00      B   
ATOM   4951  CD2 PHE B 223      21.310 -14.498 -15.046  1.00 10.00      B   
ATOM   4952  CE1 PHE B 223      19.712 -15.302 -12.949  1.00 10.00      B   
ATOM   4953  CE2 PHE B 223      21.747 -14.336 -13.744  1.00 10.00      B   
ATOM   4954  CZ  PHE B 223      20.946 -14.739 -12.694  1.00 10.00      B   
ATOM   4955  C   PHE B 223      17.667 -15.659 -18.283  1.00 10.00      B   
ATOM   4956  O   PHE B 223      16.759 -14.847 -18.466  1.00 10.00      B   
ATOM   4957  N   LYS B 224      18.189 -16.387 -19.262  1.00 10.00      B   
ATOM   4958  HN  LYS B 224      18.894 -17.036 -19.052  1.00 10.00      B   
ATOM   4959  CA  LYS B 224      17.738 -16.241 -20.642  1.00 10.00      B   
ATOM   4960  CB  LYS B 224      18.664 -16.987 -21.605  1.00 10.00      B   
ATOM   4961  CG  LYS B 224      19.850 -16.166 -22.088  1.00 10.00      B   
ATOM   4962  CD  LYS B 224      20.654 -16.912 -23.143  1.00 10.00      B   
ATOM   4963  CE  LYS B 224      21.643 -17.878 -22.511  1.00 10.00      B   
ATOM   4964  NZ  LYS B 224      22.380 -18.674 -23.529  1.00 10.00      B   
ATOM   4965  HZ1 LYS B 224      22.829 -18.046 -24.223  1.00 10.00      B   
ATOM   4966  HZ2 LYS B 224      21.728 -19.312 -24.030  1.00 10.00      B   
ATOM   4967  HZ3 LYS B 224      23.116 -19.246 -23.067  1.00 10.00      B   
ATOM   4968  C   LYS B 224      16.294 -16.707 -20.820  1.00 10.00      B   
ATOM   4969  O   LYS B 224      15.577 -16.216 -21.693  1.00 10.00      B   
ATOM   4970  N   ASP B 225      15.877 -17.654 -19.991  1.00 10.00      B   
ATOM   4971  HN  ASP B 225      16.496 -18.004 -19.316  1.00 10.00      B   
ATOM   4972  CA  ASP B 225      14.519 -18.186 -20.058  1.00 10.00      B   
ATOM   4973  CB  ASP B 225      14.427 -19.525 -19.327  1.00 10.00      B   
ATOM   4974  CG  ASP B 225      13.326 -20.416 -19.865  1.00 10.00      B   
ATOM   4975  OD1 ASP B 225      12.144 -20.010 -19.834  1.00 10.00      B   
ATOM   4976  OD2 ASP B 225      13.640 -21.534 -20.328  1.00 10.00      B   
ATOM   4977  C   ASP B 225      13.525 -17.204 -19.454  1.00 10.00      B   
ATOM   4978  O   ASP B 225      12.535 -16.834 -20.092  1.00 10.00      B   
ATOM   4979  N   ILE B 226      13.811 -16.772 -18.227  1.00 10.00      B   
ATOM   4980  HN  ILE B 226      14.630 -17.097 -17.787  1.00 10.00      B   
ATOM   4981  CA  ILE B 226      12.950 -15.833 -17.512  1.00 10.00      B   
ATOM   4982  CB  ILE B 226      13.493 -15.519 -16.097  1.00 10.00      B   
ATOM   4983  CG1 ILE B 226      13.507 -16.791 -15.240  1.00 10.00      B   
ATOM   4984  CG2 ILE B 226      12.664 -14.430 -15.426  1.00 10.00      B   
ATOM   4985  CD1 ILE B 226      14.192 -16.626 -13.898  1.00 10.00      B   
ATOM   4986  C   ILE B 226      12.771 -14.537 -18.301  1.00 10.00      B   
ATOM   4987  O   ILE B 226      11.651 -14.041 -18.449  1.00 10.00      B   
ATOM   4988  N   ALA B 227      13.875 -14.010 -18.819  1.00 10.00      B   
ATOM   4989  HN  ALA B 227      14.733 -14.466 -18.673  1.00 10.00      B   
ATOM   4990  CA  ALA B 227      13.851 -12.773 -19.592  1.00 10.00      B   
ATOM   4991  CB  ALA B 227      15.260 -12.384 -20.018  1.00 10.00      B   
ATOM   4992  C   ALA B 227      12.938 -12.903 -20.808  1.00 10.00      B   
ATOM   4993  O   ALA B 227      12.154 -12.000 -21.107  1.00 10.00      B   
ATOM   4994  N   LYS B 228      13.022 -14.048 -21.479  1.00 10.00      B   
ATOM   4995  HN  LYS B 228      13.648 -14.736 -21.164  1.00 10.00      B   
ATOM   4996  CA  LYS B 228      12.214 -14.318 -22.665  1.00 10.00      B   
ATOM   4997  CB  LYS B 228      12.669 -15.635 -23.308  1.00 10.00      B   
ATOM   4998  CG  LYS B 228      11.817 -16.107 -24.477  1.00 10.00      B   
ATOM   4999  CD  LYS B 228      12.007 -17.595 -24.722  1.00 10.00      B   
ATOM   5000  CE  LYS B 228      11.038 -18.114 -25.770  1.00 10.00      B   
ATOM   5001  NZ  LYS B 228      11.067 -19.597 -25.863  1.00 10.00      B   
ATOM   5002  HZ1 LYS B 228      10.684 -19.907 -26.780  1.00 10.00      B   
ATOM   5003  HZ2 LYS B 228      10.494 -20.018 -25.102  1.00 10.00      B   
ATOM   5004  HZ3 LYS B 228      12.041 -19.941 -25.776  1.00 10.00      B   
ATOM   5005  C   LYS B 228      10.724 -14.390 -22.318  1.00 10.00      B   
ATOM   5006  O   LYS B 228       9.871 -13.901 -23.066  1.00 10.00      B   
ATOM   5007  N   ARG B 229      10.419 -15.000 -21.180  1.00 10.00      B   
ATOM   5008  HN  ARG B 229      11.144 -15.356 -20.621  1.00 10.00      B   
ATOM   5009  CA  ARG B 229       9.036 -15.151 -20.733  1.00 10.00      B   
ATOM   5010  CB  ARG B 229       8.953 -16.151 -19.578  1.00 10.00      B   
ATOM   5011  CG  ARG B 229       9.365 -17.566 -19.948  1.00 10.00      B   
ATOM   5012  CD  ARG B 229       9.744 -18.375 -18.717  1.00 10.00      B   
ATOM   5013  NE  ARG B 229       8.694 -19.309 -18.319  1.00 10.00      B   
ATOM   5014  HE  ARG B 229       7.855 -18.923 -17.979  1.00 10.00      B   
ATOM   5015  CZ  ARG B 229       8.816 -20.634 -18.376  1.00 10.00      B   
ATOM   5016  NH1 ARG B 229       9.940 -21.190 -18.812  1.00 10.00      B   
ATOM   5017 HH11 ARG B 229      10.026 -22.229 -18.853  1.00 10.00      B   
ATOM   5018 HH12 ARG B 229      10.747 -20.588 -19.119  1.00 10.00      B   
ATOM   5019  NH2 ARG B 229       7.813 -21.406 -17.986  1.00 10.00      B   
ATOM   5020 HH21 ARG B 229       6.929 -20.980 -17.633  1.00 10.00      B   
ATOM   5021 HH22 ARG B 229       7.902 -22.445 -18.028  1.00 10.00      B   
ATOM   5022  C   ARG B 229       8.441 -13.815 -20.303  1.00 10.00      B   
ATOM   5023  O   ARG B 229       7.321 -13.469 -20.684  1.00 10.00      B   
ATOM   5024  N   GLN B 230       9.207 -13.062 -19.524  1.00 10.00      B   
ATOM   5025  HN  GLN B 230      10.102 -13.386 -19.279  1.00 10.00      B   
ATOM   5026  CA  GLN B 230       8.762 -11.772 -19.020  1.00 10.00      B   
ATOM   5027  CB  GLN B 230       9.726 -11.243 -17.955  1.00 10.00      B   
ATOM   5028  CG  GLN B 230       9.595 -11.912 -16.593  1.00 10.00      B   
ATOM   5029  CD  GLN B 230       8.206 -11.768 -16.001  1.00 10.00      B   
ATOM   5030  OE1 GLN B 230       7.454 -10.867 -16.365  1.00 10.00      B   
ATOM   5031  NE2 GLN B 230       7.862 -12.642 -15.066  1.00 10.00      B   
ATOM   5032 HE21 GLN B 230       8.520 -13.336 -14.805  1.00 10.00      B   
ATOM   5033 HE22 GLN B 230       6.973 -12.564 -14.664  1.00 10.00      B   
ATOM   5034  C   GLN B 230       8.575 -10.737 -20.127  1.00 10.00      B   
ATOM   5035  O   GLN B 230       7.550 -10.058 -20.181  1.00 10.00      B   
ATOM   5036  N   PHE B 231       9.554 -10.628 -21.019  1.00 10.00      B   
ATOM   5037  HN  PHE B 231      10.338 -11.212 -20.948  1.00 10.00      B   
ATOM   5038  CA  PHE B 231       9.481  -9.654 -22.104  1.00 10.00      B   
ATOM   5039  CB  PHE B 231      10.794  -9.599 -22.887  1.00 10.00      B   
ATOM   5040  CG  PHE B 231      11.287  -8.203 -23.146  1.00 10.00      B   
ATOM   5041  CD1 PHE B 231      12.104  -7.561 -22.230  1.00 10.00      B   
ATOM   5042  CD2 PHE B 231      10.932  -7.532 -24.305  1.00 10.00      B   
ATOM   5043  CE1 PHE B 231      12.559  -6.276 -22.463  1.00 10.00      B   
ATOM   5044  CE2 PHE B 231      11.383  -6.247 -24.546  1.00 10.00      B   
ATOM   5045  CZ  PHE B 231      12.197  -5.620 -23.623  1.00 10.00      B   
ATOM   5046  C   PHE B 231       8.304  -9.930 -23.035  1.00 10.00      B   
ATOM   5047  O   PHE B 231       7.649  -9.003 -23.513  1.00 10.00      B   
ATOM   5048  N   LYS B 232       8.018 -11.208 -23.268  1.00 10.00      B   
ATOM   5049  HN  LYS B 232       8.563 -11.905 -22.849  1.00 10.00      B   
ATOM   5050  CA  LYS B 232       6.912 -11.590 -24.138  1.00 10.00      B   
ATOM   5051  CB  LYS B 232       6.983 -13.078 -24.495  1.00 10.00      B   
ATOM   5052  CG  LYS B 232       5.948 -13.513 -25.523  1.00 10.00      B   
ATOM   5053  CD  LYS B 232       6.176 -14.943 -25.975  1.00 10.00      B   
ATOM   5054  CE  LYS B 232       5.137 -15.364 -27.000  1.00 10.00      B   
ATOM   5055  NZ  LYS B 232       5.478 -16.663 -27.633  1.00 10.00      B   
ATOM   5056  HZ1 LYS B 232       6.378 -16.585 -28.148  1.00 10.00      B   
ATOM   5057  HZ2 LYS B 232       4.734 -16.941 -28.301  1.00 10.00      B   
ATOM   5058  HZ3 LYS B 232       5.569 -17.403 -26.907  1.00 10.00      B   
ATOM   5059  C   LYS B 232       5.572 -11.263 -23.487  1.00 10.00      B   
ATOM   5060  O   LYS B 232       4.588 -10.973 -24.169  1.00 10.00      B   
ATOM   5061  N   GLU B 233       5.549 -11.284 -22.161  1.00 10.00      B   
ATOM   5062  HN  GLU B 233       6.372 -11.496 -21.673  1.00 10.00      B   
ATOM   5063  CA  GLU B 233       4.337 -10.992 -21.416  1.00 10.00      B   
ATOM   5064  CB  GLU B 233       4.537 -11.296 -19.932  1.00 10.00      B   
ATOM   5065  CG  GLU B 233       3.251 -11.640 -19.202  1.00 10.00      B   
ATOM   5066  CD  GLU B 233       2.720 -13.006 -19.583  1.00 10.00      B   
ATOM   5067  OE1 GLU B 233       2.595 -13.870 -18.687  1.00 10.00      B   
ATOM   5068  OE2 GLU B 233       2.436 -13.234 -20.780  1.00 10.00      B   
ATOM   5069  C   GLU B 233       3.926  -9.536 -21.602  1.00 10.00      B   
ATOM   5070  O   GLU B 233       2.739  -9.208 -21.612  1.00 10.00      B   
ATOM   5071  N   ILE B 234       4.915  -8.670 -21.761  1.00 10.00      B   
ATOM   5072  HN  ILE B 234       5.842  -8.996 -21.743  1.00 10.00      B   
ATOM   5073  CA  ILE B 234       4.662  -7.247 -21.953  1.00 10.00      B   
ATOM   5074  CB  ILE B 234       5.924  -6.404 -21.666  1.00 10.00      B   
ATOM   5075  CG1 ILE B 234       6.606  -6.867 -20.372  1.00 10.00      B   
ATOM   5076  CG2 ILE B 234       5.581  -4.923 -21.589  1.00 10.00      B   
ATOM   5077  CD1 ILE B 234       5.768  -6.690 -19.122  1.00 10.00      B   
ATOM   5078  C   ILE B 234       4.176  -6.970 -23.376  1.00 10.00      B   
ATOM   5079  O   ILE B 234       3.501  -5.972 -23.632  1.00 10.00      B   
ATOM   5080  N   LEU B 235       4.514  -7.867 -24.294  1.00 10.00      B   
ATOM   5081  HN  LEU B 235       5.051  -8.644 -24.026  1.00 10.00      B   
ATOM   5082  CA  LEU B 235       4.117  -7.728 -25.695  1.00 10.00      B   
ATOM   5083  CB  LEU B 235       4.870  -8.729 -26.575  1.00 10.00      B   
ATOM   5084  CG  LEU B 235       6.387  -8.547 -26.663  1.00 10.00      B   
ATOM   5085  CD1 LEU B 235       7.017  -9.658 -27.491  1.00 10.00      B   
ATOM   5086  CD2 LEU B 235       6.728  -7.185 -27.244  1.00 10.00      B   
ATOM   5087  C   LEU B 235       2.610  -7.902 -25.872  1.00 10.00      B   
ATOM   5088  O   LEU B 235       2.005  -7.294 -26.759  1.00 10.00      B   
ATOM   5089  N   THR B 236       2.013  -8.739 -25.037  1.00 10.00      B   
ATOM   5090  HN  THR B 236       2.550  -9.211 -24.366  1.00 10.00      B   
ATOM   5091  CB  THR B 236       0.178 -10.165 -24.189  1.00 10.00      B   
ATOM   5092  OG1 THR B 236       1.322 -10.602 -23.439  1.00 10.00      B   
ATOM   5093  HG1 THR B 236       1.586  -9.902 -22.823  1.00 10.00      B   
ATOM   5094  CG2 THR B 236      -0.345 -11.322 -25.024  1.00 10.00      B   
ATOM   5095  CA  THR B 236       0.580  -8.987 -25.097  1.00 10.00      B   
ATOM   5096  C   THR B 236      -0.208  -7.741 -24.695  1.00 10.00      B   
ATOM   5097  O   THR B 236      -1.087  -7.311 -25.474  1.00 10.00      B   
ATOM   5098  OXT THR B 236       0.067  -7.190 -23.609  1.00 10.00      B   
END
