# Supplementary material for: Large-scale discovery of protein interactions at residue resolution using co-evolution calculated from genomic sequences
Source: Nat Commun. 2021 Mar 2;12:1396. doi: 10.1038/s41467-021-21636-z (PMC7925567; doi:10.1038/s41467-021-21636-z)
Supplement: Supplementary file 12 — Supplementary Data 10 [file 41467_2021_21636_MOESM12_ESM.zip › supplementary/allpdb0007_RRP45_RRP40/models/haddock_top10_haddock_92w.pdb]

REMARK FILENAME="haddock_92w.pdb0"
REMARK ===============================================================
REMARK HADDOCK run for haddock
REMARK initial structure: haddock_92.pdb
REMARK final NOE weights: unambig 50 amb: 50
REMARK ===============================================================
REMARK            total,bonds,angles,improper,dihe,vdw,elec,air,cdih,coup,rdcs,vean,dani,xpcs,rg
REMARK energies: 224.002, 0, 0, 0, 0, -48.231, -176.061, 448.294, 0, 0, 0, 0, 0, 0, 0
REMARK ===============================================================
REMARK            bonds,angles,impropers,dihe,air,cdih,coup,rdcs,vean,dani,xpcs
REMARK rms-dev.: 0,0,0,0,19.4317,0,0, 0, 0, 0, 0
REMARK ===============================================================
REMARK               air,cdih,coup,rdcs,vean,dani,xpcs
REMARK               >0.3,>5,>1,>0,>5,>0.2,>0.2
REMARK violations.: 3, 0, 0, 0, 0, 0, 0
REMARK ===============================================================
REMARK                        CVpartition#,violations,rms
REMARK AIRs cross-validation: 2, 0, NaN
REMARK ===============================================================
REMARK NCS energy: 0
REMARK ===============================================================
REMARK Symmetry energy: 0
REMARK ===============================================================
REMARK Desolvation energy: 10.9045
REMARK Internal energy free molecules: 112088
REMARK Internal energy complex: -20236.3
REMARK Binding energy: -132537
REMARK ===============================================================
REMARK buried surface area: 1438.47
REMARK ===============================================================
REMARK water - chain1: 0 0 0
REMARK water - chain2: 0 0 0
REMARK water - chain3: 0 0 0
REMARK water - chain4: 0 0 0
REMARK water - chain5: 0 0 0
REMARK water - chain6: 0 0 0
REMARK ===============================================================
REMARK water - water: 0 0 0
REMARK ===============================================================
REMARK DATE:27-Jul-2020  06:19:31       created by user: he47
REMARK VERSION:1.3
ATOM      1  CB  ALA A   2     -10.609 -10.214 -20.860  1.00 10.00      A   
ATOM      2  C   ALA A   2      -8.479 -10.854 -21.997  1.00 10.00      A   
ATOM      3  O   ALA A   2      -7.827 -11.898 -21.988  1.00 10.00      A   
ATOM      4  N   ALA A   2     -10.479 -12.287 -22.175  1.00 10.00      A   
ATOM      5  HT1 ALA A   2      -9.974 -12.785 -22.934  1.00 10.00      A   
ATOM      6  HT2 ALA A   2     -11.496 -12.307 -22.384  1.00 10.00      A   
ATOM      7  HT3 ALA A   2     -10.311 -12.785 -21.278  1.00 10.00      A   
ATOM      8  CA  ALA A   2     -10.000 -10.891 -22.078  1.00 10.00      A   
ATOM      9  N   LYS A   3      -7.919  -9.649 -21.948  1.00 10.00      A   
ATOM     10  HN  LYS A   3      -8.492  -8.854 -21.971  1.00 10.00      A   
ATOM     11  CA  LYS A   3      -6.476  -9.477 -21.857  1.00 10.00      A   
ATOM     12  CB  LYS A   3      -6.082  -8.097 -22.389  1.00 10.00      A   
ATOM     13  CG  LYS A   3      -4.586  -7.893 -22.569  1.00 10.00      A   
ATOM     14  CD  LYS A   3      -4.264  -6.434 -22.845  1.00 10.00      A   
ATOM     15  CE  LYS A   3      -2.817  -6.253 -23.262  1.00 10.00      A   
ATOM     16  NZ  LYS A   3      -2.461  -4.819 -23.421  1.00 10.00      A   
ATOM     17  HZ1 LYS A   3      -2.478  -4.342 -22.498  1.00 10.00      A   
ATOM     18  HZ2 LYS A   3      -3.139  -4.348 -24.054  1.00 10.00      A   
ATOM     19  HZ3 LYS A   3      -1.507  -4.732 -23.825  1.00 10.00      A   
ATOM     20  C   LYS A   3      -6.027  -9.615 -20.408  1.00 10.00      A   
ATOM     21  O   LYS A   3      -6.324  -8.756 -19.577  1.00 10.00      A   
ATOM     22  N   ASP A   4      -5.324 -10.694 -20.111  1.00 10.00      A   
ATOM     23  HN  ASP A   4      -5.123 -11.342 -20.818  1.00 10.00      A   
ATOM     24  CA  ASP A   4      -4.843 -10.945 -18.756  1.00 10.00      A   
ATOM     25  CB  ASP A   4      -4.634 -12.441 -18.522  1.00 10.00      A   
ATOM     26  CG  ASP A   4      -5.928 -13.181 -18.263  1.00 10.00      A   
ATOM     27  OD1 ASP A   4      -6.379 -13.217 -17.098  1.00 10.00      A   
ATOM     28  OD2 ASP A   4      -6.497 -13.746 -19.223  1.00 10.00      A   
ATOM     29  C   ASP A   4      -3.549 -10.193 -18.472  1.00 10.00      A   
ATOM     30  O   ASP A   4      -2.753  -9.933 -19.382  1.00 10.00      A   
ATOM     31  N   ILE A   5      -3.346  -9.852 -17.207  1.00 10.00      A   
ATOM     32  HN  ILE A   5      -4.022 -10.094 -16.535  1.00 10.00      A   
ATOM     33  CA  ILE A   5      -2.154  -9.135 -16.777  1.00 10.00      A   
ATOM     34  CB  ILE A   5      -2.409  -8.363 -15.463  1.00 10.00      A   
ATOM     35  CG1 ILE A   5      -3.528  -7.334 -15.669  1.00 10.00      A   
ATOM     36  CG2 ILE A   5      -1.138  -7.677 -14.979  1.00 10.00      A   
ATOM     37  CD1 ILE A   5      -4.018  -6.691 -14.391  1.00 10.00      A   
ATOM     38  C   ILE A   5      -0.988 -10.106 -16.598  1.00 10.00      A   
ATOM     39  O   ILE A   5      -1.001 -10.962 -15.709  1.00 10.00      A   
ATOM     40  N   GLU A   6       0.008  -9.969 -17.463  1.00 10.00      A   
ATOM     41  HN  GLU A   6      -0.045  -9.263 -18.140  1.00 10.00      A   
ATOM     42  CA  GLU A   6       1.180 -10.830 -17.438  1.00 10.00      A   
ATOM     43  CB  GLU A   6       1.844 -10.850 -18.817  1.00 10.00      A   
ATOM     44  CG  GLU A   6       3.254 -11.417 -18.830  1.00 10.00      A   
ATOM     45  CD  GLU A   6       3.757 -11.667 -20.229  1.00 10.00      A   
ATOM     46  OE1 GLU A   6       3.914 -10.690 -20.996  1.00 10.00      A   
ATOM     47  OE2 GLU A   6       3.991 -12.842 -20.574  1.00 10.00      A   
ATOM     48  C   GLU A   6       2.183 -10.401 -16.376  1.00 10.00      A   
ATOM     49  O   GLU A   6       2.604  -9.244 -16.335  1.00 10.00      A   
ATOM     50  N   ILE A   7       2.565 -11.347 -15.531  1.00 10.00      A   
ATOM     51  HN  ILE A   7       2.190 -12.248 -15.629  1.00 10.00      A   
ATOM     52  CA  ILE A   7       3.531 -11.090 -14.470  1.00 10.00      A   
ATOM     53  CB  ILE A   7       3.301 -12.028 -13.265  1.00 10.00      A   
ATOM     54  CG1 ILE A   7       1.850 -11.941 -12.784  1.00 10.00      A   
ATOM     55  CG2 ILE A   7       4.256 -11.695 -12.128  1.00 10.00      A   
ATOM     56  CD1 ILE A   7       1.505 -12.947 -11.706  1.00 10.00      A   
ATOM     57  C   ILE A   7       4.950 -11.285 -15.003  1.00 10.00      A   
ATOM     58  O   ILE A   7       5.197 -12.196 -15.796  1.00 10.00      A   
ATOM     59  N   SER A   8       5.876 -10.436 -14.577  1.00 10.00      A   
ATOM     60  HN  SER A   8       5.621  -9.720 -13.944  1.00 10.00      A   
ATOM     61  CA  SER A   8       7.256 -10.522 -15.039  1.00 10.00      A   
ATOM     62  CB  SER A   8       7.882  -9.134 -15.084  1.00 10.00      A   
ATOM     63  OG  SER A   8       7.645  -8.443 -13.874  1.00 10.00      A   
ATOM     64  HG  SER A   8       8.332  -7.770 -13.753  1.00 10.00      A   
ATOM     65  C   SER A   8       8.116 -11.488 -14.216  1.00 10.00      A   
ATOM     66  O   SER A   8       7.856 -12.694 -14.187  1.00 10.00      A   
ATOM     67  N   ALA A   9       9.136 -10.956 -13.541  1.00 10.00      A   
ATOM     68  HN  ALA A   9       9.268  -9.979 -13.559  1.00 10.00      A   
ATOM     69  CA  ALA A   9      10.046 -11.777 -12.757  1.00 10.00      A   
ATOM     70  CB  ALA A   9      11.475 -11.619 -13.264  1.00 10.00      A   
ATOM     71  C   ALA A   9       9.968 -11.458 -11.268  1.00 10.00      A   
ATOM     72  O   ALA A   9       9.401 -12.226 -10.492  1.00 10.00      A   
ATOM     73  N   SER A  10      10.516 -10.316 -10.872  1.00 10.00      A   
ATOM     74  HN  SER A  10      10.915  -9.712 -11.539  1.00 10.00      A   
ATOM     75  CA  SER A  10      10.521  -9.926  -9.471  1.00 10.00      A   
ATOM     76  CB  SER A  10      11.570  -8.842  -9.224  1.00 10.00      A   
ATOM     77  OG  SER A  10      12.627  -8.937 -10.168  1.00 10.00      A   
ATOM     78  HG  SER A  10      13.448  -9.171  -9.716  1.00 10.00      A   
ATOM     79  C   SER A  10       9.144  -9.456  -9.019  1.00 10.00      A   
ATOM     80  O   SER A  10       8.868  -9.379  -7.823  1.00 10.00      A   
ATOM     81  N   GLU A  11       8.282  -9.167  -9.990  1.00 10.00      A   
ATOM     82  HN  GLU A  11       8.578  -9.253 -10.921  1.00 10.00      A   
ATOM     83  CA  GLU A  11       6.923  -8.706  -9.725  1.00 10.00      A   
ATOM     84  CB  GLU A  11       6.157  -8.573 -11.045  1.00 10.00      A   
ATOM     85  CG  GLU A  11       4.752  -8.005 -10.917  1.00 10.00      A   
ATOM     86  CD  GLU A  11       4.116  -7.719 -12.265  1.00 10.00      A   
ATOM     87  OE1 GLU A  11       4.303  -8.526 -13.197  1.00 10.00      A   
ATOM     88  OE2 GLU A  11       3.422  -6.683 -12.399  1.00 10.00      A   
ATOM     89  C   GLU A  11       6.175  -9.637  -8.762  1.00 10.00      A   
ATOM     90  O   GLU A  11       5.416  -9.176  -7.913  1.00 10.00      A   
ATOM     91  N   SER A  12       6.413 -10.940  -8.878  1.00 10.00      A   
ATOM     92  HN  SER A  12       7.052 -11.258  -9.550  1.00 10.00      A   
ATOM     93  CA  SER A  12       5.742 -11.909  -8.019  1.00 10.00      A   
ATOM     94  CB  SER A  12       5.160 -13.042  -8.863  1.00 10.00      A   
ATOM     95  OG  SER A  12       6.021 -13.361  -9.945  1.00 10.00      A   
ATOM     96  HG  SER A  12       5.744 -12.875 -10.729  1.00 10.00      A   
ATOM     97  C   SER A  12       6.669 -12.470  -6.942  1.00 10.00      A   
ATOM     98  O   SER A  12       6.317 -13.423  -6.245  1.00 10.00      A   
ATOM     99  N   LYS A  13       7.845 -11.875  -6.790  1.00 10.00      A   
ATOM    100  HN  LYS A  13       8.070 -11.101  -7.352  1.00 10.00      A   
ATOM    101  CA  LYS A  13       8.802 -12.345  -5.794  1.00 10.00      A   
ATOM    102  CB  LYS A  13      10.086 -12.848  -6.463  1.00 10.00      A   
ATOM    103  CG  LYS A  13       9.987 -14.267  -7.008  1.00 10.00      A   
ATOM    104  CD  LYS A  13       9.933 -15.288  -5.879  1.00 10.00      A   
ATOM    105  CE  LYS A  13       9.732 -16.704  -6.405  1.00 10.00      A   
ATOM    106  NZ  LYS A  13      10.836 -17.129  -7.309  1.00 10.00      A   
ATOM    107  HZ1 LYS A  13      11.749 -16.740  -6.976  1.00 10.00      A   
ATOM    108  HZ2 LYS A  13      10.664 -16.787  -8.272  1.00 10.00      A   
ATOM    109  HZ3 LYS A  13      10.905 -18.166  -7.330  1.00 10.00      A   
ATOM    110  C   LYS A  13       9.115 -11.268  -4.759  1.00 10.00      A   
ATOM    111  O   LYS A  13       9.200 -11.551  -3.563  1.00 10.00      A   
ATOM    112  N   PHE A  14       9.263 -10.032  -5.225  1.00 10.00      A   
ATOM    113  HN  PHE A  14       9.161  -9.867  -6.190  1.00 10.00      A   
ATOM    114  CA  PHE A  14       9.577  -8.910  -4.347  1.00 10.00      A   
ATOM    115  CB  PHE A  14       9.811  -7.631  -5.160  1.00 10.00      A   
ATOM    116  CG  PHE A  14      10.099  -6.419  -4.318  1.00 10.00      A   
ATOM    117  CD1 PHE A  14      11.320  -6.278  -3.677  1.00 10.00      A   
ATOM    118  CD2 PHE A  14       9.147  -5.425  -4.162  1.00 10.00      A   
ATOM    119  CE1 PHE A  14      11.583  -5.170  -2.896  1.00 10.00      A   
ATOM    120  CE2 PHE A  14       9.406  -4.315  -3.384  1.00 10.00      A   
ATOM    121  CZ  PHE A  14      10.625  -4.188  -2.750  1.00 10.00      A   
ATOM    122  C   PHE A  14       8.493  -8.684  -3.298  1.00 10.00      A   
ATOM    123  O   PHE A  14       8.797  -8.426  -2.137  1.00 10.00      A   
ATOM    124  N   ILE A  15       7.232  -8.786  -3.709  1.00 10.00      A   
ATOM    125  HN  ILE A  15       7.051  -8.998  -4.648  1.00 10.00      A   
ATOM    126  CA  ILE A  15       6.112  -8.583  -2.792  1.00 10.00      A   
ATOM    127  CB  ILE A  15       4.751  -8.612  -3.522  1.00 10.00      A   
ATOM    128  CG1 ILE A  15       4.680  -7.453  -4.524  1.00 10.00      A   
ATOM    129  CG2 ILE A  15       3.599  -8.533  -2.528  1.00 10.00      A   
ATOM    130  CD1 ILE A  15       3.358  -7.336  -5.256  1.00 10.00      A   
ATOM    131  C   ILE A  15       6.143  -9.597  -1.648  1.00 10.00      A   
ATOM    132  O   ILE A  15       5.996  -9.230  -0.481  1.00 10.00      A   
ATOM    133  N   LEU A  16       6.359 -10.863  -1.987  1.00 10.00      A   
ATOM    134  HN  LEU A  16       6.467 -11.093  -2.934  1.00 10.00      A   
ATOM    135  CA  LEU A  16       6.430 -11.922  -0.987  1.00 10.00      A   
ATOM    136  CB  LEU A  16       6.616 -13.284  -1.661  1.00 10.00      A   
ATOM    137  CG  LEU A  16       5.340 -14.054  -2.006  1.00 10.00      A   
ATOM    138  CD1 LEU A  16       5.674 -15.295  -2.821  1.00 10.00      A   
ATOM    139  CD2 LEU A  16       4.583 -14.428  -0.740  1.00 10.00      A   
ATOM    140  C   LEU A  16       7.584 -11.674  -0.026  1.00 10.00      A   
ATOM    141  O   LEU A  16       7.437 -11.815   1.188  1.00 10.00      A   
ATOM    142  N   GLU A  17       8.726 -11.288  -0.583  1.00 10.00      A   
ATOM    143  HN  GLU A  17       8.770 -11.185  -1.558  1.00 10.00      A   
ATOM    144  CA  GLU A  17       9.918 -11.021   0.212  1.00 10.00      A   
ATOM    145  CB  GLU A  17      11.138 -10.820  -0.688  1.00 10.00      A   
ATOM    146  CG  GLU A  17      12.445 -11.238  -0.037  1.00 10.00      A   
ATOM    147  CD  GLU A  17      12.352 -12.614   0.589  1.00 10.00      A   
ATOM    148  OE1 GLU A  17      12.575 -13.611  -0.125  1.00 10.00      A   
ATOM    149  OE2 GLU A  17      12.046 -12.707   1.798  1.00 10.00      A   
ATOM    150  C   GLU A  17       9.720  -9.810   1.116  1.00 10.00      A   
ATOM    151  O   GLU A  17      10.116  -9.822   2.282  1.00 10.00      A   
ATOM    152  N   ALA A  18       9.100  -8.769   0.573  1.00 10.00      A   
ATOM    153  HN  ALA A  18       8.814  -8.818  -0.368  1.00 10.00      A   
ATOM    154  CA  ALA A  18       8.842  -7.554   1.329  1.00 10.00      A   
ATOM    155  CB  ALA A  18       8.203  -6.498   0.438  1.00 10.00      A   
ATOM    156  C   ALA A  18       7.958  -7.854   2.534  1.00 10.00      A   
ATOM    157  O   ALA A  18       8.231  -7.407   3.649  1.00 10.00      A   
ATOM    158  N   LEU A  19       6.911  -8.640   2.313  1.00 10.00      A   
ATOM    159  HN  LEU A  19       6.752  -8.983   1.406  1.00 10.00      A   
ATOM    160  CA  LEU A  19       5.990  -9.005   3.382  1.00 10.00      A   
ATOM    161  CB  LEU A  19       4.792  -9.775   2.825  1.00 10.00      A   
ATOM    162  CG  LEU A  19       3.842  -8.982   1.925  1.00 10.00      A   
ATOM    163  CD1 LEU A  19       2.761  -9.888   1.362  1.00 10.00      A   
ATOM    164  CD2 LEU A  19       3.224  -7.819   2.686  1.00 10.00      A   
ATOM    165  C   LEU A  19       6.694  -9.819   4.464  1.00 10.00      A   
ATOM    166  O   LEU A  19       6.352  -9.724   5.644  1.00 10.00      A   
ATOM    167  N   ARG A  20       7.691 -10.599   4.058  1.00 10.00      A   
ATOM    168  HN  ARG A  20       7.919 -10.621   3.102  1.00 10.00      A   
ATOM    169  CA  ARG A  20       8.454 -11.428   4.990  1.00 10.00      A   
ATOM    170  CB  ARG A  20       9.397 -12.374   4.243  1.00 10.00      A   
ATOM    171  CG  ARG A  20       8.737 -13.654   3.759  1.00 10.00      A   
ATOM    172  CD  ARG A  20       9.693 -14.836   3.835  1.00 10.00      A   
ATOM    173  NE  ARG A  20      10.688 -14.829   2.760  1.00 10.00      A   
ATOM    174  HE  ARG A  20      10.996 -13.943   2.425  1.00 10.00      A   
ATOM    175  CZ  ARG A  20      11.210 -15.931   2.221  1.00 10.00      A   
ATOM    176  NH1 ARG A  20      10.841 -17.131   2.653  1.00 10.00      A   
ATOM    177 HH11 ARG A  20      10.141 -17.221   3.421  1.00 10.00      A   
ATOM    178 HH12 ARG A  20      11.254 -17.991   2.227  1.00 10.00      A   
ATOM    179  NH2 ARG A  20      12.091 -15.833   1.234  1.00 10.00      A   
ATOM    180 HH21 ARG A  20      12.376 -14.882   0.871  1.00 10.00      A   
ATOM    181 HH22 ARG A  20      12.507 -16.694   0.812  1.00 10.00      A   
ATOM    182  C   ARG A  20       9.248 -10.577   5.972  1.00 10.00      A   
ATOM    183  O   ARG A  20       9.553 -11.013   7.082  1.00 10.00      A   
ATOM    184  N   GLN A  21       9.576  -9.362   5.563  1.00 10.00      A   
ATOM    185  HN  GLN A  21       9.307  -9.070   4.667  1.00 10.00      A   
ATOM    186  CA  GLN A  21      10.333  -8.455   6.410  1.00 10.00      A   
ATOM    187  CB  GLN A  21      11.612  -7.978   5.715  1.00 10.00      A   
ATOM    188  CG  GLN A  21      11.417  -7.494   4.289  1.00 10.00      A   
ATOM    189  CD  GLN A  21      12.734  -7.217   3.595  1.00 10.00      A   
ATOM    190  OE1 GLN A  21      13.236  -6.095   3.611  1.00 10.00      A   
ATOM    191  NE2 GLN A  21      13.307  -8.242   2.989  1.00 10.00      A   
ATOM    192 HE21 GLN A  21      12.852  -9.115   3.022  1.00 10.00      A   
ATOM    193 HE22 GLN A  21      14.167  -8.093   2.531  1.00 10.00      A   
ATOM    194  C   GLN A  21       9.482  -7.279   6.884  1.00 10.00      A   
ATOM    195  O   GLN A  21      10.005  -6.201   7.168  1.00 10.00      A   
ATOM    196  N   ASN A  22       8.167  -7.502   6.960  1.00 10.00      A   
ATOM    197  HN  ASN A  22       7.822  -8.381   6.690  1.00 10.00      A   
ATOM    198  CA  ASN A  22       7.220  -6.479   7.424  1.00 10.00      A   
ATOM    199  CB  ASN A  22       7.429  -6.182   8.913  1.00 10.00      A   
ATOM    200  CG  ASN A  22       6.371  -6.806   9.801  1.00 10.00      A   
ATOM    201  OD1 ASN A  22       5.789  -7.842   9.469  1.00 10.00      A   
ATOM    202  ND2 ASN A  22       6.117  -6.182  10.938  1.00 10.00      A   
ATOM    203 HD21 ASN A  22       6.618  -5.362  11.139  1.00 10.00      A   
ATOM    204 HD22 ASN A  22       5.444  -6.567  11.541  1.00 10.00      A   
ATOM    205  C   ASN A  22       7.309  -5.188   6.609  1.00 10.00      A   
ATOM    206  O   ASN A  22       7.323  -4.087   7.162  1.00 10.00      A   
ATOM    207  N   TYR A  23       7.356  -5.328   5.296  1.00 10.00      A   
ATOM    208  HN  TYR A  23       7.323  -6.231   4.908  1.00 10.00      A   
ATOM    209  CA  TYR A  23       7.448  -4.184   4.403  1.00 10.00      A   
ATOM    210  CB  TYR A  23       8.836  -4.171   3.749  1.00 10.00      A   
ATOM    211  CG  TYR A  23       9.155  -2.937   2.935  1.00 10.00      A   
ATOM    212  CD1 TYR A  23       9.369  -1.711   3.551  1.00 10.00      A   
ATOM    213  CD2 TYR A  23       9.258  -3.001   1.550  1.00 10.00      A   
ATOM    214  CE1 TYR A  23       9.677  -0.585   2.813  1.00 10.00      A   
ATOM    215  CE2 TYR A  23       9.563  -1.879   0.803  1.00 10.00      A   
ATOM    216  CZ  TYR A  23       9.772  -0.674   1.441  1.00 10.00      A   
ATOM    217  OH  TYR A  23      10.081   0.446   0.705  1.00 10.00      A   
ATOM    218  HH  TYR A  23       9.384   0.604   0.053  1.00 10.00      A   
ATOM    219  C   TYR A  23       6.365  -4.288   3.333  1.00 10.00      A   
ATOM    220  O   TYR A  23       5.932  -5.389   2.994  1.00 10.00      A   
ATOM    221  N   ARG A  24       5.912  -3.147   2.827  1.00 10.00      A   
ATOM    222  HN  ARG A  24       6.273  -2.295   3.160  1.00 10.00      A   
ATOM    223  CA  ARG A  24       4.889  -3.126   1.790  1.00 10.00      A   
ATOM    224  CB  ARG A  24       3.559  -2.617   2.343  1.00 10.00      A   
ATOM    225  CG  ARG A  24       2.710  -3.691   3.001  1.00 10.00      A   
ATOM    226  CD  ARG A  24       1.316  -3.738   2.399  1.00 10.00      A   
ATOM    227  NE  ARG A  24       0.281  -3.429   3.386  1.00 10.00      A   
ATOM    228  HE  ARG A  24       0.580  -3.046   4.242  1.00 10.00      A   
ATOM    229  CZ  ARG A  24      -1.025  -3.617   3.187  1.00 10.00      A   
ATOM    230  NH1 ARG A  24      -1.467  -4.103   2.030  1.00 10.00      A   
ATOM    231 HH11 ARG A  24      -2.495  -4.249   1.880  1.00 10.00      A   
ATOM    232 HH12 ARG A  24      -0.794  -4.338   1.260  1.00 10.00      A   
ATOM    233  NH2 ARG A  24      -1.892  -3.319   4.150  1.00 10.00      A   
ATOM    234 HH21 ARG A  24      -2.920  -3.470   4.003  1.00 10.00      A   
ATOM    235 HH22 ARG A  24      -1.553  -2.934   5.063  1.00 10.00      A   
ATOM    236  C   ARG A  24       5.332  -2.273   0.608  1.00 10.00      A   
ATOM    237  O   ARG A  24       6.163  -1.374   0.757  1.00 10.00      A   
ATOM    238  N   LEU A  25       4.763  -2.550  -0.555  1.00 10.00      A   
ATOM    239  HN  LEU A  25       4.094  -3.268  -0.597  1.00 10.00      A   
ATOM    240  CA  LEU A  25       5.104  -1.827  -1.774  1.00 10.00      A   
ATOM    241  CB  LEU A  25       4.547  -2.561  -2.997  1.00 10.00      A   
ATOM    242  CG  LEU A  25       5.048  -2.080  -4.363  1.00 10.00      A   
ATOM    243  CD1 LEU A  25       6.551  -2.285  -4.486  1.00 10.00      A   
ATOM    244  CD2 LEU A  25       4.317  -2.804  -5.483  1.00 10.00      A   
ATOM    245  C   LEU A  25       4.590  -0.389  -1.743  1.00 10.00      A   
ATOM    246  O   LEU A  25       5.190   0.509  -2.337  1.00 10.00      A   
ATOM    247  N   ASP A  26       3.482  -0.172  -1.052  1.00 10.00      A   
ATOM    248  HN  ASP A  26       3.044  -0.926  -0.599  1.00 10.00      A   
ATOM    249  CA  ASP A  26       2.896   1.162  -0.959  1.00 10.00      A   
ATOM    250  CB  ASP A  26       1.367   1.102  -0.961  1.00 10.00      A   
ATOM    251  CG  ASP A  26       0.805   0.662  -2.298  1.00 10.00      A   
ATOM    252  OD1 ASP A  26       0.330  -0.488  -2.401  1.00 10.00      A   
ATOM    253  OD2 ASP A  26       0.849   1.463  -3.258  1.00 10.00      A   
ATOM    254  C   ASP A  26       3.412   1.926   0.255  1.00 10.00      A   
ATOM    255  O   ASP A  26       3.631   3.136   0.192  1.00 10.00      A   
ATOM    256  N   GLY A  27       3.604   1.222   1.362  1.00 10.00      A   
ATOM    257  HN  GLY A  27       3.407   0.264   1.366  1.00 10.00      A   
ATOM    258  CA  GLY A  27       4.108   1.866   2.560  1.00 10.00      A   
ATOM    259  C   GLY A  27       3.280   1.573   3.796  1.00 10.00      A   
ATOM    260  O   GLY A  27       3.824   1.479   4.897  1.00 10.00      A   
ATOM    261  N   ARG A  28       1.970   1.432   3.625  1.00 10.00      A   
ATOM    262  HN  ARG A  28       1.590   1.523   2.725  1.00 10.00      A   
ATOM    263  CA  ARG A  28       1.083   1.155   4.753  1.00 10.00      A   
ATOM    264  CB  ARG A  28      -0.394   1.293   4.353  1.00 10.00      A   
ATOM    265  CG  ARG A  28      -1.004   0.066   3.695  1.00 10.00      A   
ATOM    266  CD  ARG A  28      -2.299   0.409   2.974  1.00 10.00      A   
ATOM    267  NE  ARG A  28      -2.052   0.908   1.622  1.00 10.00      A   
ATOM    268  HE  ARG A  28      -1.771   1.845   1.530  1.00 10.00      A   
ATOM    269  CZ  ARG A  28      -2.190   0.168   0.523  1.00 10.00      A   
ATOM    270  NH1 ARG A  28      -2.581  -1.093   0.607  1.00 10.00      A   
ATOM    271 HH11 ARG A  28      -2.793  -1.516   1.535  1.00 10.00      A   
ATOM    272 HH12 ARG A  28      -2.684  -1.671  -0.261  1.00 10.00      A   
ATOM    273  NH2 ARG A  28      -1.958   0.699  -0.668  1.00 10.00      A   
ATOM    274 HH21 ARG A  28      -2.060   0.117  -1.529  1.00 10.00      A   
ATOM    275 HH22 ARG A  28      -1.671   1.698  -0.749  1.00 10.00      A   
ATOM    276  C   ARG A  28       1.374  -0.214   5.366  1.00 10.00      A   
ATOM    277  O   ARG A  28       1.724  -1.158   4.659  1.00 10.00      A   
ATOM    278  N   SER A  29       1.239  -0.306   6.682  1.00 10.00      A   
ATOM    279  HN  SER A  29       0.961   0.486   7.190  1.00 10.00      A   
ATOM    280  CA  SER A  29       1.495  -1.542   7.407  1.00 10.00      A   
ATOM    281  CB  SER A  29       1.391  -1.274   8.908  1.00 10.00      A   
ATOM    282  OG  SER A  29       1.837   0.039   9.214  1.00 10.00      A   
ATOM    283  HG  SER A  29       2.507  -0.005   9.907  1.00 10.00      A   
ATOM    284  C   SER A  29       0.531  -2.656   6.990  1.00 10.00      A   
ATOM    285  O   SER A  29      -0.503  -2.398   6.368  1.00 10.00      A   
ATOM    286  N   PHE A  30       0.874  -3.893   7.339  1.00 10.00      A   
ATOM    287  HN  PHE A  30       1.713  -4.033   7.830  1.00 10.00      A   
ATOM    288  CA  PHE A  30       0.052  -5.050   6.996  1.00 10.00      A   
ATOM    289  CB  PHE A  30       0.783  -6.361   7.319  1.00 10.00      A   
ATOM    290  CG  PHE A  30       0.926  -6.662   8.787  1.00 10.00      A   
ATOM    291  CD1 PHE A  30       0.054  -7.537   9.413  1.00 10.00      A   
ATOM    292  CD2 PHE A  30       1.934  -6.079   9.537  1.00 10.00      A   
ATOM    293  CE1 PHE A  30       0.183  -7.825  10.758  1.00 10.00      A   
ATOM    294  CE2 PHE A  30       2.068  -6.361  10.884  1.00 10.00      A   
ATOM    295  CZ  PHE A  30       1.191  -7.236  11.496  1.00 10.00      A   
ATOM    296  C   PHE A  30      -1.316  -5.010   7.674  1.00 10.00      A   
ATOM    297  O   PHE A  30      -2.287  -5.555   7.157  1.00 10.00      A   
ATOM    298  N   ASP A  31      -1.386  -4.367   8.829  1.00 10.00      A   
ATOM    299  HN  ASP A  31      -0.576  -3.958   9.202  1.00 10.00      A   
ATOM    300  CA  ASP A  31      -2.635  -4.260   9.572  1.00 10.00      A   
ATOM    301  CB  ASP A  31      -2.422  -4.632  11.044  1.00 10.00      A   
ATOM    302  CG  ASP A  31      -1.600  -3.608  11.803  1.00 10.00      A   
ATOM    303  OD1 ASP A  31      -0.528  -3.202  11.299  1.00 10.00      A   
ATOM    304  OD2 ASP A  31      -2.019  -3.210  12.914  1.00 10.00      A   
ATOM    305  C   ASP A  31      -3.203  -2.852   9.459  1.00 10.00      A   
ATOM    306  O   ASP A  31      -4.143  -2.483  10.163  1.00 10.00      A   
ATOM    307  N   GLN A  32      -2.634  -2.077   8.550  1.00 10.00      A   
ATOM    308  HN  GLN A  32      -1.916  -2.445   7.993  1.00 10.00      A   
ATOM    309  CA  GLN A  32      -3.065  -0.706   8.334  1.00 10.00      A   
ATOM    310  CB  GLN A  32      -1.859   0.195   8.066  1.00 10.00      A   
ATOM    311  CG  GLN A  32      -2.193   1.673   7.959  1.00 10.00      A   
ATOM    312  CD  GLN A  32      -2.573   2.288   9.292  1.00 10.00      A   
ATOM    313  OE1 GLN A  32      -2.094   1.867  10.349  1.00 10.00      A   
ATOM    314  NE2 GLN A  32      -3.432   3.293   9.253  1.00 10.00      A   
ATOM    315 HE21 GLN A  32      -3.771   3.579   8.379  1.00 10.00      A   
ATOM    316 HE22 GLN A  32      -3.689   3.718  10.101  1.00 10.00      A   
ATOM    317  C   GLN A  32      -4.044  -0.630   7.171  1.00 10.00      A   
ATOM    318  O   GLN A  32      -3.741  -1.079   6.065  1.00 10.00      A   
ATOM    319  N   PHE A  33      -5.216  -0.068   7.432  1.00 10.00      A   
ATOM    320  HN  PHE A  33      -5.393   0.265   8.339  1.00 10.00      A   
ATOM    321  CA  PHE A  33      -6.243   0.075   6.410  1.00 10.00      A   
ATOM    322  CB  PHE A  33      -7.630  -0.002   7.056  1.00 10.00      A   
ATOM    323  CG  PHE A  33      -8.714  -0.502   6.142  1.00 10.00      A   
ATOM    324  CD1 PHE A  33      -8.844  -1.857   5.882  1.00 10.00      A   
ATOM    325  CD2 PHE A  33      -9.606   0.379   5.547  1.00 10.00      A   
ATOM    326  CE1 PHE A  33      -9.840  -2.325   5.047  1.00 10.00      A   
ATOM    327  CE2 PHE A  33     -10.605  -0.082   4.710  1.00 10.00      A   
ATOM    328  CZ  PHE A  33     -10.721  -1.437   4.460  1.00 10.00      A   
ATOM    329  C   PHE A  33      -6.072   1.411   5.694  1.00 10.00      A   
ATOM    330  O   PHE A  33      -5.496   2.347   6.254  1.00 10.00      A   
ATOM    331  N   ARG A  34      -6.559   1.491   4.461  1.00 10.00      A   
ATOM    332  HN  ARG A  34      -6.986   0.691   4.060  1.00 10.00      A   
ATOM    333  CA  ARG A  34      -6.465   2.710   3.664  1.00 10.00      A   
ATOM    334  CB  ARG A  34      -7.029   2.469   2.261  1.00 10.00      A   
ATOM    335  CG  ARG A  34      -6.074   2.818   1.135  1.00 10.00      A   
ATOM    336  CD  ARG A  34      -5.498   1.567   0.498  1.00 10.00      A   
ATOM    337  NE  ARG A  34      -6.118   1.265  -0.793  1.00 10.00      A   
ATOM    338  HE  ARG A  34      -6.408   2.025  -1.346  1.00 10.00      A   
ATOM    339  CZ  ARG A  34      -6.314   0.031  -1.246  1.00 10.00      A   
ATOM    340  NH1 ARG A  34      -5.952  -1.014  -0.520  1.00 10.00      A   
ATOM    341 HH11 ARG A  34      -6.105  -1.982  -0.879  1.00 10.00      A   
ATOM    342 HH12 ARG A  34      -5.512  -0.876   0.431  1.00 10.00      A   
ATOM    343  NH2 ARG A  34      -6.875  -0.156  -2.431  1.00 10.00      A   
ATOM    344 HH21 ARG A  34      -7.027  -1.124  -2.793  1.00 10.00      A   
ATOM    345 HH22 ARG A  34      -7.164   0.659  -3.012  1.00 10.00      A   
ATOM    346  C   ARG A  34      -7.220   3.866   4.311  1.00 10.00      A   
ATOM    347  O   ARG A  34      -8.101   3.664   5.148  1.00 10.00      A   
ATOM    348  N   ASP A  35      -6.867   5.079   3.919  1.00 10.00      A   
ATOM    349  HN  ASP A  35      -6.150   5.179   3.258  1.00 10.00      A   
ATOM    350  CA  ASP A  35      -7.523   6.268   4.441  1.00 10.00      A   
ATOM    351  CB  ASP A  35      -6.575   7.468   4.412  1.00 10.00      A   
ATOM    352  CG  ASP A  35      -7.162   8.700   5.068  1.00 10.00      A   
ATOM    353  OD1 ASP A  35      -7.021   9.805   4.498  1.00 10.00      A   
ATOM    354  OD2 ASP A  35      -7.762   8.575   6.154  1.00 10.00      A   
ATOM    355  C   ASP A  35      -8.776   6.548   3.620  1.00 10.00      A   
ATOM    356  O   ASP A  35      -8.717   7.189   2.569  1.00 10.00      A   
ATOM    357  N   VAL A  36      -9.896   6.031   4.093  1.00 10.00      A   
ATOM    358  HN  VAL A  36      -9.868   5.534   4.940  1.00 10.00      A   
ATOM    359  CA  VAL A  36     -11.173   6.177   3.408  1.00 10.00      A   
ATOM    360  CB  VAL A  36     -12.289   5.384   4.127  1.00 10.00      A   
ATOM    361  CG1 VAL A  36     -13.596   5.457   3.349  1.00 10.00      A   
ATOM    362  CG2 VAL A  36     -11.875   3.934   4.342  1.00 10.00      A   
ATOM    363  C   VAL A  36     -11.595   7.639   3.278  1.00 10.00      A   
ATOM    364  O   VAL A  36     -11.634   8.377   4.264  1.00 10.00      A   
ATOM    365  N   GLU A  37     -11.876   8.051   2.049  1.00 10.00      A   
ATOM    366  HN  GLU A  37     -11.771   7.422   1.301  1.00 10.00      A   
ATOM    367  CA  GLU A  37     -12.330   9.405   1.773  1.00 10.00      A   
ATOM    368  CB  GLU A  37     -11.521  10.034   0.632  1.00 10.00      A   
ATOM    369  CG  GLU A  37     -11.838  11.505   0.380  1.00 10.00      A   
ATOM    370  CD  GLU A  37     -11.078  12.080  -0.802  1.00 10.00      A   
ATOM    371  OE1 GLU A  37      -9.908  12.488  -0.629  1.00 10.00      A   
ATOM    372  OE2 GLU A  37     -11.645  12.125  -1.915  1.00 10.00      A   
ATOM    373  C   GLU A  37     -13.806   9.356   1.399  1.00 10.00      A   
ATOM    374  O   GLU A  37     -14.187   8.647   0.467  1.00 10.00      A   
ATOM    375  N   ILE A  38     -14.631  10.086   2.135  1.00 10.00      A   
ATOM    376  HN  ILE A  38     -14.264  10.630   2.863  1.00 10.00      A   
ATOM    377  CA  ILE A  38     -16.067  10.109   1.884  1.00 10.00      A   
ATOM    378  CB  ILE A  38     -16.872   9.661   3.126  1.00 10.00      A   
ATOM    379  CG1 ILE A  38     -16.449   8.252   3.556  1.00 10.00      A   
ATOM    380  CG2 ILE A  38     -18.369   9.708   2.849  1.00 10.00      A   
ATOM    381  CD1 ILE A  38     -17.104   7.774   4.834  1.00 10.00      A   
ATOM    382  C   ILE A  38     -16.523  11.501   1.458  1.00 10.00      A   
ATOM    383  O   ILE A  38     -16.453  12.456   2.235  1.00 10.00      A   
ATOM    384  N   THR A  39     -16.980  11.610   0.221  1.00 10.00      A   
ATOM    385  HN  THR A  39     -17.008  10.808  -0.353  1.00 10.00      A   
ATOM    386  CA  THR A  39     -17.450  12.878  -0.313  1.00 10.00      A   
ATOM    387  CB  THR A  39     -16.653  13.264  -1.573  1.00 10.00      A   
ATOM    388  OG1 THR A  39     -15.502  12.414  -1.675  1.00 10.00      A   
ATOM    389  HG1 THR A  39     -15.332  12.008  -0.818  1.00 10.00      A   
ATOM    390  CG2 THR A  39     -16.195  14.713  -1.493  1.00 10.00      A   
ATOM    391  C   THR A  39     -18.933  12.794  -0.668  1.00 10.00      A   
ATOM    392  O   THR A  39     -19.336  11.975  -1.495  1.00 10.00      A   
ATOM    393  N   PHE A  40     -19.743  13.619  -0.024  1.00 10.00      A   
ATOM    394  HN  PHE A  40     -19.368  14.228   0.650  1.00 10.00      A   
ATOM    395  CA  PHE A  40     -21.177  13.644  -0.283  1.00 10.00      A   
ATOM    396  CB  PHE A  40     -21.955  13.942   1.002  1.00 10.00      A   
ATOM    397  CG  PHE A  40     -21.897  12.845   2.028  1.00 10.00      A   
ATOM    398  CD1 PHE A  40     -21.340  13.075   3.277  1.00 10.00      A   
ATOM    399  CD2 PHE A  40     -22.402  11.586   1.744  1.00 10.00      A   
ATOM    400  CE1 PHE A  40     -21.289  12.070   4.223  1.00 10.00      A   
ATOM    401  CE2 PHE A  40     -22.353  10.577   2.686  1.00 10.00      A   
ATOM    402  CZ  PHE A  40     -21.796  10.819   3.927  1.00 10.00      A   
ATOM    403  C   PHE A  40     -21.512  14.692  -1.337  1.00 10.00      A   
ATOM    404  O   PHE A  40     -20.796  15.688  -1.484  1.00 10.00      A   
ATOM    405  N   GLY A  41     -22.598  14.469  -2.063  1.00 10.00      A   
ATOM    406  HN  GLY A  41     -23.128  13.658  -1.903  1.00 10.00      A   
ATOM    407  CA  GLY A  41     -23.010  15.406  -3.087  1.00 10.00      A   
ATOM    408  C   GLY A  41     -24.206  16.234  -2.654  1.00 10.00      A   
ATOM    409  O   GLY A  41     -24.597  16.209  -1.486  1.00 10.00      A   
ATOM    410  N   LYS A  42     -24.787  16.967  -3.598  1.00 10.00      A   
ATOM    411  HN  LYS A  42     -24.425  16.938  -4.508  1.00 10.00      A   
ATOM    412  CA  LYS A  42     -25.945  17.811  -3.322  1.00 10.00      A   
ATOM    413  CB  LYS A  42     -26.204  18.764  -4.491  1.00 10.00      A   
ATOM    414  CG  LYS A  42     -25.299  19.979  -4.540  1.00 10.00      A   
ATOM    415  CD  LYS A  42     -25.725  20.915  -5.658  1.00 10.00      A   
ATOM    416  CE  LYS A  42     -25.023  22.256  -5.562  1.00 10.00      A   
ATOM    417  NZ  LYS A  42     -25.533  23.228  -6.569  1.00 10.00      A   
ATOM    418  HZ1 LYS A  42     -25.056  24.144  -6.445  1.00 10.00      A   
ATOM    419  HZ2 LYS A  42     -26.556  23.368  -6.450  1.00 10.00      A   
ATOM    420  HZ3 LYS A  42     -25.350  22.882  -7.533  1.00 10.00      A   
ATOM    421  C   LYS A  42     -27.189  16.968  -3.092  1.00 10.00      A   
ATOM    422  O   LYS A  42     -27.971  17.225  -2.174  1.00 10.00      A   
ATOM    423  N   GLU A  43     -27.357  15.959  -3.929  1.00 10.00      A   
ATOM    424  HN  GLU A  43     -26.680  15.792  -4.614  1.00 10.00      A   
ATOM    425  CA  GLU A  43     -28.511  15.078  -3.848  1.00 10.00      A   
ATOM    426  CB  GLU A  43     -28.770  14.421  -5.204  1.00 10.00      A   
ATOM    427  CG  GLU A  43     -28.850  15.405  -6.359  1.00 10.00      A   
ATOM    428  CD  GLU A  43     -29.026  14.720  -7.693  1.00 10.00      A   
ATOM    429  OE1 GLU A  43     -28.023  14.224  -8.246  1.00 10.00      A   
ATOM    430  OE2 GLU A  43     -30.169  14.676  -8.197  1.00 10.00      A   
ATOM    431  C   GLU A  43     -28.316  14.012  -2.779  1.00 10.00      A   
ATOM    432  O   GLU A  43     -27.196  13.554  -2.537  1.00 10.00      A   
ATOM    433  N   PHE A  44     -29.408  13.618  -2.142  1.00 10.00      A   
ATOM    434  HN  PHE A  44     -30.275  14.014  -2.381  1.00 10.00      A   
ATOM    435  CA  PHE A  44     -29.355  12.600  -1.109  1.00 10.00      A   
ATOM    436  CB  PHE A  44     -30.607  12.645  -0.230  1.00 10.00      A   
ATOM    437  CG  PHE A  44     -30.730  13.898   0.586  1.00 10.00      A   
ATOM    438  CD1 PHE A  44     -31.743  14.809   0.335  1.00 10.00      A   
ATOM    439  CD2 PHE A  44     -29.830  14.168   1.604  1.00 10.00      A   
ATOM    440  CE1 PHE A  44     -31.856  15.966   1.083  1.00 10.00      A   
ATOM    441  CE2 PHE A  44     -29.936  15.323   2.358  1.00 10.00      A   
ATOM    442  CZ  PHE A  44     -30.951  16.224   2.096  1.00 10.00      A   
ATOM    443  C   PHE A  44     -29.200  11.224  -1.739  1.00 10.00      A   
ATOM    444  O   PHE A  44     -29.836  10.921  -2.748  1.00 10.00      A   
ATOM    445  N   GLY A  45     -28.347  10.401  -1.149  1.00 10.00      A   
ATOM    446  HN  GLY A  45     -27.875  10.695  -0.344  1.00 10.00      A   
ATOM    447  CA  GLY A  45     -28.121   9.071  -1.672  1.00 10.00      A   
ATOM    448  C   GLY A  45     -26.899   9.001  -2.566  1.00 10.00      A   
ATOM    449  O   GLY A  45     -26.522   7.925  -3.021  1.00 10.00      A   
ATOM    450  N   ASP A  46     -26.296  10.153  -2.834  1.00 10.00      A   
ATOM    451  HN  ASP A  46     -26.659  10.980  -2.459  1.00 10.00      A   
ATOM    452  CA  ASP A  46     -25.101  10.217  -3.673  1.00 10.00      A   
ATOM    453  CB  ASP A  46     -25.166  11.406  -4.632  1.00 10.00      A   
ATOM    454  CG  ASP A  46     -24.036  11.406  -5.645  1.00 10.00      A   
ATOM    455  OD1 ASP A  46     -24.258  10.947  -6.789  1.00 10.00      A   
ATOM    456  OD2 ASP A  46     -22.927  11.883  -5.317  1.00 10.00      A   
ATOM    457  C   ASP A  46     -23.858  10.323  -2.803  1.00 10.00      A   
ATOM    458  O   ASP A  46     -23.674  11.311  -2.081  1.00 10.00      A   
ATOM    459  N   VAL A  47     -23.015   9.305  -2.859  1.00 10.00      A   
ATOM    460  HN  VAL A  47     -23.214   8.546  -3.452  1.00 10.00      A   
ATOM    461  CA  VAL A  47     -21.800   9.286  -2.064  1.00 10.00      A   
ATOM    462  CB  VAL A  47     -21.962   8.407  -0.799  1.00 10.00      A   
ATOM    463  CG1 VAL A  47     -22.309   6.974  -1.167  1.00 10.00      A   
ATOM    464  CG2 VAL A  47     -20.719   8.461   0.079  1.00 10.00      A   
ATOM    465  C   VAL A  47     -20.595   8.827  -2.885  1.00 10.00      A   
ATOM    466  O   VAL A  47     -20.683   7.884  -3.679  1.00 10.00      A   
ATOM    467  N   SER A  48     -19.480   9.516  -2.706  1.00 10.00      A   
ATOM    468  HN  SER A  48     -19.481  10.274  -2.079  1.00 10.00      A   
ATOM    469  CA  SER A  48     -18.251   9.185  -3.399  1.00 10.00      A   
ATOM    470  CB  SER A  48     -17.718  10.426  -4.116  1.00 10.00      A   
ATOM    471  OG  SER A  48     -18.791  11.233  -4.590  1.00 10.00      A   
ATOM    472  HG  SER A  48     -19.467  11.296  -3.902  1.00 10.00      A   
ATOM    473  C   SER A  48     -17.233   8.676  -2.385  1.00 10.00      A   
ATOM    474  O   SER A  48     -16.944   9.357  -1.397  1.00 10.00      A   
ATOM    475  N   VAL A  49     -16.714   7.477  -2.612  1.00 10.00      A   
ATOM    476  HN  VAL A  49     -16.979   6.979  -3.417  1.00 10.00      A   
ATOM    477  CA  VAL A  49     -15.743   6.882  -1.701  1.00 10.00      A   
ATOM    478  CB  VAL A  49     -16.296   5.599  -1.041  1.00 10.00      A   
ATOM    479  CG1 VAL A  49     -15.288   5.009  -0.064  1.00 10.00      A   
ATOM    480  CG2 VAL A  49     -17.614   5.881  -0.339  1.00 10.00      A   
ATOM    481  C   VAL A  49     -14.443   6.563  -2.429  1.00 10.00      A   
ATOM    482  O   VAL A  49     -14.456   6.034  -3.542  1.00 10.00      A   
ATOM    483  N   LYS A  50     -13.325   6.895  -1.805  1.00 10.00      A   
ATOM    484  HN  LYS A  50     -13.377   7.324  -0.922  1.00 10.00      A   
ATOM    485  CA  LYS A  50     -12.022   6.647  -2.398  1.00 10.00      A   
ATOM    486  CB  LYS A  50     -11.410   7.962  -2.887  1.00 10.00      A   
ATOM    487  CG  LYS A  50     -10.136   7.804  -3.701  1.00 10.00      A   
ATOM    488  CD  LYS A  50      -9.566   9.158  -4.079  1.00 10.00      A   
ATOM    489  CE  LYS A  50      -9.116   9.930  -2.849  1.00 10.00      A   
ATOM    490  NZ  LYS A  50      -9.083  11.393  -3.097  1.00 10.00      A   
ATOM    491  HZ1 LYS A  50     -10.001  11.717  -3.465  1.00 10.00      A   
ATOM    492  HZ2 LYS A  50      -8.344  11.625  -3.789  1.00 10.00      A   
ATOM    493  HZ3 LYS A  50      -8.883  11.902  -2.209  1.00 10.00      A   
ATOM    494  C   LYS A  50     -11.091   5.960  -1.406  1.00 10.00      A   
ATOM    495  O   LYS A  50     -11.096   6.277  -0.213  1.00 10.00      A   
ATOM    496  N   MET A  51     -10.307   5.011  -1.906  1.00 10.00      A   
ATOM    497  HN  MET A  51     -10.367   4.806  -2.868  1.00 10.00      A   
ATOM    498  CA  MET A  51      -9.353   4.270  -1.084  1.00 10.00      A   
ATOM    499  CB  MET A  51      -9.869   2.858  -0.785  1.00 10.00      A   
ATOM    500  CG  MET A  51     -11.100   2.809   0.102  1.00 10.00      A   
ATOM    501  SD  MET A  51     -10.884   1.734   1.534  1.00 10.00      A   
ATOM    502  CE  MET A  51     -10.552   0.159   0.745  1.00 10.00      A   
ATOM    503  C   MET A  51      -8.009   4.181  -1.801  1.00 10.00      A   
ATOM    504  O   MET A  51      -7.688   3.165  -2.423  1.00 10.00      A   
ATOM    505  N   GLY A  52      -7.227   5.245  -1.715  1.00 10.00      A   
ATOM    506  HN  GLY A  52      -7.530   6.027  -1.202  1.00 10.00      A   
ATOM    507  CA  GLY A  52      -5.942   5.274  -2.382  1.00 10.00      A   
ATOM    508  C   GLY A  52      -6.136   5.506  -3.862  1.00 10.00      A   
ATOM    509  O   GLY A  52      -6.364   6.635  -4.296  1.00 10.00      A   
ATOM    510  N   ASN A  53      -6.067   4.440  -4.639  1.00 10.00      A   
ATOM    511  HN  ASN A  53      -5.860   3.567  -4.241  1.00 10.00      A   
ATOM    512  CA  ASN A  53      -6.277   4.540  -6.075  1.00 10.00      A   
ATOM    513  CB  ASN A  53      -5.239   3.730  -6.853  1.00 10.00      A   
ATOM    514  CG  ASN A  53      -3.821   4.224  -6.654  1.00 10.00      A   
ATOM    515  OD1 ASN A  53      -3.501   5.376  -6.950  1.00 10.00      A   
ATOM    516  ND2 ASN A  53      -2.966   3.354  -6.142  1.00 10.00      A   
ATOM    517 HD21 ASN A  53      -3.304   2.448  -5.918  1.00 10.00      A   
ATOM    518 HD22 ASN A  53      -2.037   3.632  -6.016  1.00 10.00      A   
ATOM    519  C   ASN A  53      -7.683   4.070  -6.423  1.00 10.00      A   
ATOM    520  O   ASN A  53      -8.247   4.467  -7.445  1.00 10.00      A   
ATOM    521  N   THR A  54      -8.248   3.238  -5.550  1.00 10.00      A   
ATOM    522  HN  THR A  54      -7.749   2.978  -4.750  1.00 10.00      A   
ATOM    523  CA  THR A  54      -9.590   2.703  -5.739  1.00 10.00      A   
ATOM    524  CB  THR A  54      -9.908   1.635  -4.670  1.00 10.00      A   
ATOM    525  OG1 THR A  54      -8.726   0.875  -4.376  1.00 10.00      A   
ATOM    526  HG1 THR A  54      -8.980   0.001  -4.048  1.00 10.00      A   
ATOM    527  CG2 THR A  54     -11.000   0.692  -5.156  1.00 10.00      A   
ATOM    528  C   THR A  54     -10.630   3.818  -5.648  1.00 10.00      A   
ATOM    529  O   THR A  54     -10.643   4.586  -4.685  1.00 10.00      A   
ATOM    530  N   LYS A  55     -11.489   3.905  -6.654  1.00 10.00      A   
ATOM    531  HN  LYS A  55     -11.432   3.252  -7.391  1.00 10.00      A   
ATOM    532  CA  LYS A  55     -12.531   4.924  -6.694  1.00 10.00      A   
ATOM    533  CB  LYS A  55     -12.244   5.935  -7.812  1.00 10.00      A   
ATOM    534  CG  LYS A  55     -10.841   6.522  -7.799  1.00 10.00      A   
ATOM    535  CD  LYS A  55     -10.534   7.224  -9.112  1.00 10.00      A   
ATOM    536  CE  LYS A  55      -9.094   7.705  -9.171  1.00 10.00      A   
ATOM    537  NZ  LYS A  55      -8.126   6.578  -9.225  1.00 10.00      A   
ATOM    538  HZ1 LYS A  55      -8.261   5.947  -8.407  1.00 10.00      A   
ATOM    539  HZ2 LYS A  55      -7.152   6.940  -9.210  1.00 10.00      A   
ATOM    540  HZ3 LYS A  55      -8.263   6.023 -10.100  1.00 10.00      A   
ATOM    541  C   LYS A  55     -13.885   4.270  -6.944  1.00 10.00      A   
ATOM    542  O   LYS A  55     -14.080   3.611  -7.968  1.00 10.00      A   
ATOM    543  N   VAL A  56     -14.815   4.435  -6.011  1.00 10.00      A   
ATOM    544  HN  VAL A  56     -14.608   4.968  -5.208  1.00 10.00      A   
ATOM    545  CA  VAL A  56     -16.146   3.852  -6.151  1.00 10.00      A   
ATOM    546  CB  VAL A  56     -16.397   2.705  -5.146  1.00 10.00      A   
ATOM    547  CG1 VAL A  56     -15.496   1.518  -5.448  1.00 10.00      A   
ATOM    548  CG2 VAL A  56     -16.200   3.178  -3.714  1.00 10.00      A   
ATOM    549  C   VAL A  56     -17.236   4.912  -6.008  1.00 10.00      A   
ATOM    550  O   VAL A  56     -17.067   5.907  -5.298  1.00 10.00      A   
ATOM    551  N   HIS A  57     -18.345   4.701  -6.699  1.00 10.00      A   
ATOM    552  HN  HIS A  57     -18.419   3.889  -7.252  1.00 10.00      A   
ATOM    553  CA  HIS A  57     -19.469   5.628  -6.656  1.00 10.00      A   
ATOM    554  CB  HIS A  57     -19.577   6.406  -7.970  1.00 10.00      A   
ATOM    555  CG  HIS A  57     -18.677   7.599  -8.048  1.00 10.00      A   
ATOM    556  ND1 HIS A  57     -19.080   8.869  -7.696  1.00 10.00      A   
ATOM    557  HD1 HIS A  57     -19.977   9.119  -7.372  1.00 10.00      A   
ATOM    558  CD2 HIS A  57     -17.386   7.712  -8.442  1.00 10.00      A   
ATOM    559  CE1 HIS A  57     -18.078   9.710  -7.870  1.00 10.00      A   
ATOM    560  NE2 HIS A  57     -17.041   9.033  -8.320  1.00 10.00      A   
ATOM    561  HE2 HIS A  57     -16.155   9.417  -8.527  1.00 10.00      A   
ATOM    562  C   HIS A  57     -20.765   4.876  -6.395  1.00 10.00      A   
ATOM    563  O   HIS A  57     -21.044   3.862  -7.037  1.00 10.00      A   
ATOM    564  N   CYS A  58     -21.552   5.366  -5.456  1.00 10.00      A   
ATOM    565  HN  CYS A  58     -21.288   6.182  -4.980  1.00 10.00      A   
ATOM    566  CA  CYS A  58     -22.811   4.732  -5.123  1.00 10.00      A   
ATOM    567  CB  CYS A  58     -22.719   4.037  -3.762  1.00 10.00      A   
ATOM    568  SG  CYS A  58     -24.155   3.022  -3.337  1.00 10.00      A   
ATOM    569  HG  CYS A  58     -23.746   2.059  -2.525  1.00 10.00      A   
ATOM    570  C   CYS A  58     -23.936   5.754  -5.115  1.00 10.00      A   
ATOM    571  O   CYS A  58     -23.807   6.827  -4.525  1.00 10.00      A   
ATOM    572  N   ARG A  59     -25.023   5.430  -5.792  1.00 10.00      A   
ATOM    573  HN  ARG A  59     -25.054   4.570  -6.268  1.00 10.00      A   
ATOM    574  CA  ARG A  59     -26.175   6.311  -5.847  1.00 10.00      A   
ATOM    575  CB  ARG A  59     -26.333   6.956  -7.227  1.00 10.00      A   
ATOM    576  CG  ARG A  59     -27.644   7.713  -7.405  1.00 10.00      A   
ATOM    577  CD  ARG A  59     -27.566   8.715  -8.544  1.00 10.00      A   
ATOM    578  NE  ARG A  59     -26.781   9.892  -8.177  1.00 10.00      A   
ATOM    579  HE  ARG A  59     -25.857   9.740  -7.868  1.00 10.00      A   
ATOM    580  CZ  ARG A  59     -27.234  11.141  -8.234  1.00 10.00      A   
ATOM    581  NH1 ARG A  59     -28.469  11.397  -8.653  1.00 10.00      A   
ATOM    582 HH11 ARG A  59     -29.101  10.621  -8.940  1.00 10.00      A   
ATOM    583 HH12 ARG A  59     -28.813  12.386  -8.691  1.00 10.00      A   
ATOM    584  NH2 ARG A  59     -26.450  12.141  -7.872  1.00 10.00      A   
ATOM    585 HH21 ARG A  59     -25.473  11.950  -7.534  1.00 10.00      A   
ATOM    586 HH22 ARG A  59     -26.806  13.128  -7.917  1.00 10.00      A   
ATOM    587  C   ARG A  59     -27.437   5.557  -5.453  1.00 10.00      A   
ATOM    588  O   ARG A  59     -27.856   4.616  -6.131  1.00 10.00      A   
ATOM    589  N   ILE A  60     -28.025   5.963  -4.345  1.00 10.00      A   
ATOM    590  HN  ILE A  60     -27.622   6.706  -3.835  1.00 10.00      A   
ATOM    591  CA  ILE A  60     -29.241   5.340  -3.852  1.00 10.00      A   
ATOM    592  CB  ILE A  60     -29.362   5.476  -2.316  1.00 10.00      A   
ATOM    593  CG1 ILE A  60     -28.050   5.087  -1.624  1.00 10.00      A   
ATOM    594  CG2 ILE A  60     -30.513   4.634  -1.788  1.00 10.00      A   
ATOM    595  CD1 ILE A  60     -27.631   3.649  -1.847  1.00 10.00      A   
ATOM    596  C   ILE A  60     -30.462   5.979  -4.512  1.00 10.00      A   
ATOM    597  O   ILE A  60     -30.635   7.199  -4.473  1.00 10.00      A   
ATOM    598  N   SER A  61     -31.290   5.157  -5.137  1.00 10.00      A   
ATOM    599  HN  SER A  61     -31.087   4.192  -5.154  1.00 10.00      A   
ATOM    600  CA  SER A  61     -32.495   5.634  -5.797  1.00 10.00      A   
ATOM    601  CB  SER A  61     -32.358   5.457  -7.310  1.00 10.00      A   
ATOM    602  OG  SER A  61     -30.994   5.544  -7.703  1.00 10.00      A   
ATOM    603  HG  SER A  61     -30.440   5.586  -6.915  1.00 10.00      A   
ATOM    604  C   SER A  61     -33.700   4.853  -5.287  1.00 10.00      A   
ATOM    605  O   SER A  61     -33.548   3.755  -4.752  1.00 10.00      A   
ATOM    606  N   CYS A  62     -34.889   5.415  -5.438  1.00 10.00      A   
ATOM    607  HN  CYS A  62     -34.958   6.299  -5.862  1.00 10.00      A   
ATOM    608  CA  CYS A  62     -36.098   4.748  -4.989  1.00 10.00      A   
ATOM    609  CB  CYS A  62     -36.324   4.988  -3.491  1.00 10.00      A   
ATOM    610  SG  CYS A  62     -36.649   6.712  -3.047  1.00 10.00      A   
ATOM    611  HG  CYS A  62     -35.972   7.487  -3.887  1.00 10.00      A   
ATOM    612  C   CYS A  62     -37.304   5.211  -5.793  1.00 10.00      A   
ATOM    613  O   CYS A  62     -37.307   6.313  -6.341  1.00 10.00      A   
ATOM    614  N   GLN A  63     -38.312   4.358  -5.877  1.00 10.00      A   
ATOM    615  HN  GLN A  63     -38.231   3.482  -5.443  1.00 10.00      A   
ATOM    616  CA  GLN A  63     -39.535   4.673  -6.601  1.00 10.00      A   
ATOM    617  CB  GLN A  63     -39.377   4.385  -8.097  1.00 10.00      A   
ATOM    618  CG  GLN A  63     -39.029   2.942  -8.431  1.00 10.00      A   
ATOM    619  CD  GLN A  63     -39.456   2.551  -9.832  1.00 10.00      A   
ATOM    620  OE1 GLN A  63     -39.556   3.396 -10.724  1.00 10.00      A   
ATOM    621  NE2 GLN A  63     -39.707   1.267 -10.037  1.00 10.00      A   
ATOM    622 HE21 GLN A  63     -39.604   0.647  -9.281  1.00 10.00      A   
ATOM    623 HE22 GLN A  63     -39.989   0.985 -10.934  1.00 10.00      A   
ATOM    624  C   GLN A  63     -40.699   3.871  -6.028  1.00 10.00      A   
ATOM    625  O   GLN A  63     -40.485   2.862  -5.353  1.00 10.00      A   
ATOM    626  N   ILE A  64     -41.918   4.323  -6.283  1.00 10.00      A   
ATOM    627  HN  ILE A  64     -42.027   5.137  -6.822  1.00 10.00      A   
ATOM    628  CA  ILE A  64     -43.103   3.635  -5.794  1.00 10.00      A   
ATOM    629  CB  ILE A  64     -44.355   4.540  -5.849  1.00 10.00      A   
ATOM    630  CG1 ILE A  64     -44.096   5.846  -5.089  1.00 10.00      A   
ATOM    631  CG2 ILE A  64     -45.565   3.816  -5.273  1.00 10.00      A   
ATOM    632  CD1 ILE A  64     -45.186   6.885  -5.253  1.00 10.00      A   
ATOM    633  C   ILE A  64     -43.345   2.372  -6.613  1.00 10.00      A   
ATOM    634  O   ILE A  64     -43.527   2.433  -7.830  1.00 10.00      A   
ATOM    635  N   ALA A  65     -43.327   1.233  -5.944  1.00 10.00      A   
ATOM    636  HN  ALA A  65     -43.187   1.254  -4.970  1.00 10.00      A   
ATOM    637  CA  ALA A  65     -43.534  -0.046  -6.604  1.00 10.00      A   
ATOM    638  CB  ALA A  65     -42.205  -0.758  -6.805  1.00 10.00      A   
ATOM    639  C   ALA A  65     -44.487  -0.915  -5.797  1.00 10.00      A   
ATOM    640  O   ALA A  65     -44.844  -0.573  -4.670  1.00 10.00      A   
ATOM    641  N   GLN A  66     -44.894  -2.033  -6.374  1.00 10.00      A   
ATOM    642  HN  GLN A  66     -44.568  -2.254  -7.271  1.00 10.00      A   
ATOM    643  CA  GLN A  66     -45.803  -2.950  -5.707  1.00 10.00      A   
ATOM    644  CB  GLN A  66     -46.758  -3.581  -6.723  1.00 10.00      A   
ATOM    645  CG  GLN A  66     -47.799  -4.505  -6.117  1.00 10.00      A   
ATOM    646  CD  GLN A  66     -49.086  -4.515  -6.909  1.00 10.00      A   
ATOM    647  OE1 GLN A  66     -49.254  -5.306  -7.837  1.00 10.00      A   
ATOM    648  NE2 GLN A  66     -50.004  -3.629  -6.550  1.00 10.00      A   
ATOM    649 HE21 GLN A  66     -49.798  -3.023  -5.803  1.00 10.00      A   
ATOM    650 HE22 GLN A  66     -50.850  -3.615  -7.044  1.00 10.00      A   
ATOM    651  C   GLN A  66     -45.020  -4.031  -4.972  1.00 10.00      A   
ATOM    652  O   GLN A  66     -44.096  -4.627  -5.531  1.00 10.00      A   
ATOM    653  N   PRO A  67     -45.365  -4.279  -3.700  1.00 10.00      A   
ATOM    654  CA  PRO A  67     -44.696  -5.297  -2.889  1.00 10.00      A   
ATOM    655  CB  PRO A  67     -45.228  -5.030  -1.477  1.00 10.00      A   
ATOM    656  CG  PRO A  67     -46.555  -4.388  -1.690  1.00 10.00      A   
ATOM    657  CD  PRO A  67     -46.433  -3.588  -2.955  1.00 10.00      A   
ATOM    658  C   PRO A  67     -45.079  -6.703  -3.343  1.00 10.00      A   
ATOM    659  O   PRO A  67     -46.100  -6.894  -4.013  1.00 10.00      A   
ATOM    660  N   TYR A  68     -44.267  -7.684  -2.976  1.00 10.00      A   
ATOM    661  HN  TYR A  68     -43.475  -7.472  -2.439  1.00 10.00      A   
ATOM    662  CA  TYR A  68     -44.520  -9.068  -3.350  1.00 10.00      A   
ATOM    663  CB  TYR A  68     -43.255  -9.911  -3.197  1.00 10.00      A   
ATOM    664  CG  TYR A  68     -42.183  -9.568  -4.207  1.00 10.00      A   
ATOM    665  CD1 TYR A  68     -40.876  -9.317  -3.810  1.00 10.00      A   
ATOM    666  CD2 TYR A  68     -42.483  -9.494  -5.559  1.00 10.00      A   
ATOM    667  CE1 TYR A  68     -39.898  -9.005  -4.734  1.00 10.00      A   
ATOM    668  CE2 TYR A  68     -41.512  -9.183  -6.490  1.00 10.00      A   
ATOM    669  CZ  TYR A  68     -40.222  -8.940  -6.074  1.00 10.00      A   
ATOM    670  OH  TYR A  68     -39.251  -8.635  -7.001  1.00 10.00      A   
ATOM    671  HH  TYR A  68     -38.623  -9.366  -7.052  1.00 10.00      A   
ATOM    672  C   TYR A  68     -45.670  -9.658  -2.544  1.00 10.00      A   
ATOM    673  O   TYR A  68     -46.140  -9.052  -1.581  1.00 10.00      A   
ATOM    674  N   GLU A  69     -46.119 -10.839  -2.940  1.00 10.00      A   
ATOM    675  HN  GLU A  69     -45.694 -11.279  -3.707  1.00 10.00      A   
ATOM    676  CA  GLU A  69     -47.228 -11.501  -2.269  1.00 10.00      A   
ATOM    677  CB  GLU A  69     -47.873 -12.527  -3.199  1.00 10.00      A   
ATOM    678  CG  GLU A  69     -48.349 -11.943  -4.517  1.00 10.00      A   
ATOM    679  CD  GLU A  69     -48.946 -12.984  -5.430  1.00 10.00      A   
ATOM    680  OE1 GLU A  69     -48.176 -13.697  -6.102  1.00 10.00      A   
ATOM    681  OE2 GLU A  69     -50.189 -13.094  -5.476  1.00 10.00      A   
ATOM    682  C   GLU A  69     -46.790 -12.165  -0.971  1.00 10.00      A   
ATOM    683  O   GLU A  69     -47.577 -12.288  -0.035  1.00 10.00      A   
ATOM    684  N   ASP A  70     -45.536 -12.590  -0.917  1.00 10.00      A   
ATOM    685  HN  ASP A  70     -44.952 -12.465  -1.695  1.00 10.00      A   
ATOM    686  CA  ASP A  70     -45.008 -13.241   0.278  1.00 10.00      A   
ATOM    687  CB  ASP A  70     -43.858 -14.203  -0.054  1.00 10.00      A   
ATOM    688  CG  ASP A  70     -42.595 -13.510  -0.528  1.00 10.00      A   
ATOM    689  OD1 ASP A  70     -42.680 -12.688  -1.466  1.00 10.00      A   
ATOM    690  OD2 ASP A  70     -41.508 -13.804   0.018  1.00 10.00      A   
ATOM    691  C   ASP A  70     -44.593 -12.216   1.328  1.00 10.00      A   
ATOM    692  O   ASP A  70     -44.600 -12.502   2.521  1.00 10.00      A   
ATOM    693  N   ARG A  71     -44.232 -11.021   0.878  1.00 10.00      A   
ATOM    694  HN  ARG A  71     -44.225 -10.859  -0.088  1.00 10.00      A   
ATOM    695  CA  ARG A  71     -43.837  -9.947   1.786  1.00 10.00      A   
ATOM    696  CB  ARG A  71     -42.316  -9.742   1.765  1.00 10.00      A   
ATOM    697  CG  ARG A  71     -41.512 -10.993   2.085  1.00 10.00      A   
ATOM    698  CD  ARG A  71     -40.033 -10.684   2.261  1.00 10.00      A   
ATOM    699  NE  ARG A  71     -39.737 -10.150   3.589  1.00 10.00      A   
ATOM    700  HE  ARG A  71     -39.707  -9.164   3.685  1.00 10.00      A   
ATOM    701  CZ  ARG A  71     -39.492 -10.902   4.660  1.00 10.00      A   
ATOM    702  NH1 ARG A  71     -39.497 -12.225   4.570  1.00 10.00      A   
ATOM    703 HH11 ARG A  71     -39.308 -12.810   5.416  1.00 10.00      A   
ATOM    704 HH12 ARG A  71     -39.689 -12.689   3.656  1.00 10.00      A   
ATOM    705  NH2 ARG A  71     -39.266 -10.330   5.832  1.00 10.00      A   
ATOM    706 HH21 ARG A  71     -39.282  -9.281   5.922  1.00 10.00      A   
ATOM    707 HH22 ARG A  71     -39.073 -10.917   6.671  1.00 10.00      A   
ATOM    708  C   ARG A  71     -44.556  -8.650   1.416  1.00 10.00      A   
ATOM    709  O   ARG A  71     -43.958  -7.742   0.838  1.00 10.00      A   
ATOM    710  N   PRO A  72     -45.858  -8.551   1.739  1.00 10.00      A   
ATOM    711  CA  PRO A  72     -46.674  -7.377   1.425  1.00 10.00      A   
ATOM    712  CB  PRO A  72     -48.118  -7.903   1.520  1.00 10.00      A   
ATOM    713  CG  PRO A  72     -48.014  -9.360   1.843  1.00 10.00      A   
ATOM    714  CD  PRO A  72     -46.649  -9.577   2.425  1.00 10.00      A   
ATOM    715  C   PRO A  72     -46.482  -6.222   2.407  1.00 10.00      A   
ATOM    716  O   PRO A  72     -46.865  -5.085   2.122  1.00 10.00      A   
ATOM    717  N   PHE A  73     -45.885  -6.511   3.555  1.00 10.00      A   
ATOM    718  HN  PHE A  73     -45.570  -7.429   3.717  1.00 10.00      A   
ATOM    719  CA  PHE A  73     -45.666  -5.492   4.578  1.00 10.00      A   
ATOM    720  CB  PHE A  73     -45.840  -6.079   5.985  1.00 10.00      A   
ATOM    721  CG  PHE A  73     -47.271  -6.289   6.393  1.00 10.00      A   
ATOM    722  CD1 PHE A  73     -47.975  -7.399   5.955  1.00 10.00      A   
ATOM    723  CD2 PHE A  73     -47.914  -5.374   7.212  1.00 10.00      A   
ATOM    724  CE1 PHE A  73     -49.292  -7.591   6.325  1.00 10.00      A   
ATOM    725  CE2 PHE A  73     -49.231  -5.561   7.586  1.00 10.00      A   
ATOM    726  CZ  PHE A  73     -49.922  -6.672   7.142  1.00 10.00      A   
ATOM    727  C   PHE A  73     -44.293  -4.851   4.446  1.00 10.00      A   
ATOM    728  O   PHE A  73     -43.925  -3.988   5.242  1.00 10.00      A   
ATOM    729  N   GLU A  74     -43.539  -5.277   3.445  1.00 10.00      A   
ATOM    730  HN  GLU A  74     -43.889  -5.962   2.840  1.00 10.00      A   
ATOM    731  CA  GLU A  74     -42.208  -4.744   3.216  1.00 10.00      A   
ATOM    732  CB  GLU A  74     -41.156  -5.821   3.469  1.00 10.00      A   
ATOM    733  CG  GLU A  74     -40.987  -6.215   4.926  1.00 10.00      A   
ATOM    734  CD  GLU A  74     -39.881  -7.229   5.113  1.00 10.00      A   
ATOM    735  OE1 GLU A  74     -39.194  -7.559   4.118  1.00 10.00      A   
ATOM    736  OE2 GLU A  74     -39.693  -7.713   6.250  1.00 10.00      A   
ATOM    737  C   GLU A  74     -42.069  -4.221   1.794  1.00 10.00      A   
ATOM    738  O   GLU A  74     -42.856  -4.573   0.912  1.00 10.00      A   
ATOM    739  N   GLY A  75     -41.061  -3.386   1.582  1.00 10.00      A   
ATOM    740  HN  GLY A  75     -40.469  -3.150   2.329  1.00 10.00      A   
ATOM    741  CA  GLY A  75     -40.819  -2.831   0.267  1.00 10.00      A   
ATOM    742  C   GLY A  75     -39.754  -3.603  -0.482  1.00 10.00      A   
ATOM    743  O   GLY A  75     -39.611  -4.817  -0.298  1.00 10.00      A   
ATOM    744  N   LEU A  76     -38.999  -2.905  -1.316  1.00 10.00      A   
ATOM    745  HN  LEU A  76     -39.150  -1.936  -1.406  1.00 10.00      A   
ATOM    746  CA  LEU A  76     -37.942  -3.533  -2.094  1.00 10.00      A   
ATOM    747  CB  LEU A  76     -38.279  -3.520  -3.589  1.00 10.00      A   
ATOM    748  CG  LEU A  76     -39.195  -4.639  -4.093  1.00 10.00      A   
ATOM    749  CD1 LEU A  76     -40.659  -4.263  -3.918  1.00 10.00      A   
ATOM    750  CD2 LEU A  76     -38.892  -4.963  -5.547  1.00 10.00      A   
ATOM    751  C   LEU A  76     -36.612  -2.830  -1.857  1.00 10.00      A   
ATOM    752  O   LEU A  76     -36.572  -1.616  -1.656  1.00 10.00      A   
ATOM    753  N   PHE A  77     -35.533  -3.599  -1.884  1.00 10.00      A   
ATOM    754  HN  PHE A  77     -35.640  -4.559  -2.057  1.00 10.00      A   
ATOM    755  CA  PHE A  77     -34.193  -3.070  -1.675  1.00 10.00      A   
ATOM    756  CB  PHE A  77     -33.877  -2.970  -0.178  1.00 10.00      A   
ATOM    757  CG  PHE A  77     -32.475  -2.514   0.124  1.00 10.00      A   
ATOM    758  CD1 PHE A  77     -31.987  -1.334  -0.410  1.00 10.00      A   
ATOM    759  CD2 PHE A  77     -31.648  -3.266   0.944  1.00 10.00      A   
ATOM    760  CE1 PHE A  77     -30.702  -0.910  -0.136  1.00 10.00      A   
ATOM    761  CE2 PHE A  77     -30.361  -2.849   1.224  1.00 10.00      A   
ATOM    762  CZ  PHE A  77     -29.887  -1.669   0.683  1.00 10.00      A   
ATOM    763  C   PHE A  77     -33.169  -3.959  -2.377  1.00 10.00      A   
ATOM    764  O   PHE A  77     -32.834  -5.043  -1.890  1.00 10.00      A   
ATOM    765  N   VAL A  78     -32.683  -3.503  -3.521  1.00 10.00      A   
ATOM    766  HN  VAL A  78     -32.982  -2.625  -3.855  1.00 10.00      A   
ATOM    767  CA  VAL A  78     -31.710  -4.265  -4.293  1.00 10.00      A   
ATOM    768  CB  VAL A  78     -32.256  -4.659  -5.684  1.00 10.00      A   
ATOM    769  CG1 VAL A  78     -33.377  -5.682  -5.550  1.00 10.00      A   
ATOM    770  CG2 VAL A  78     -32.743  -3.432  -6.440  1.00 10.00      A   
ATOM    771  C   VAL A  78     -30.392  -3.511  -4.450  1.00 10.00      A   
ATOM    772  O   VAL A  78     -30.354  -2.279  -4.408  1.00 10.00      A   
ATOM    773  N   ILE A  79     -29.314  -4.264  -4.630  1.00 10.00      A   
ATOM    774  HN  ILE A  79     -29.419  -5.239  -4.674  1.00 10.00      A   
ATOM    775  CA  ILE A  79     -27.979  -3.697  -4.800  1.00 10.00      A   
ATOM    776  CB  ILE A  79     -27.104  -3.906  -3.541  1.00 10.00      A   
ATOM    777  CG1 ILE A  79     -27.789  -3.330  -2.298  1.00 10.00      A   
ATOM    778  CG2 ILE A  79     -25.732  -3.274  -3.730  1.00 10.00      A   
ATOM    779  CD1 ILE A  79     -27.063  -3.631  -1.006  1.00 10.00      A   
ATOM    780  C   ILE A  79     -27.307  -4.375  -5.991  1.00 10.00      A   
ATOM    781  O   ILE A  79     -26.948  -5.551  -5.922  1.00 10.00      A   
ATOM    782  N   SER A  80     -27.142  -3.637  -7.077  1.00 10.00      A   
ATOM    783  HN  SER A  80     -27.412  -2.695  -7.066  1.00 10.00      A   
ATOM    784  CA  SER A  80     -26.545  -4.188  -8.281  1.00 10.00      A   
ATOM    785  CB  SER A  80     -27.501  -4.015  -9.463  1.00 10.00      A   
ATOM    786  OG  SER A  80     -28.795  -4.501  -9.138  1.00 10.00      A   
ATOM    787  HG  SER A  80     -28.739  -5.044  -8.342  1.00 10.00      A   
ATOM    788  C   SER A  80     -25.191  -3.564  -8.599  1.00 10.00      A   
ATOM    789  O   SER A  80     -25.043  -2.340  -8.630  1.00 10.00      A   
ATOM    790  N   THR A  81     -24.206  -4.423  -8.818  1.00 10.00      A   
ATOM    791  HN  THR A  81     -24.389  -5.382  -8.746  1.00 10.00      A   
ATOM    792  CA  THR A  81     -22.863  -3.994  -9.157  1.00 10.00      A   
ATOM    793  CB  THR A  81     -21.819  -4.722  -8.293  1.00 10.00      A   
ATOM    794  OG1 THR A  81     -22.273  -6.053  -8.000  1.00 10.00      A   
ATOM    795  HG1 THR A  81     -21.710  -6.694  -8.474  1.00 10.00      A   
ATOM    796  CG2 THR A  81     -21.579  -3.967  -6.995  1.00 10.00      A   
ATOM    797  C   THR A  81     -22.595  -4.298 -10.624  1.00 10.00      A   
ATOM    798  O   THR A  81     -22.731  -5.441 -11.065  1.00 10.00      A   
ATOM    799  N   GLU A  82     -22.236  -3.280 -11.382  1.00 10.00      A   
ATOM    800  HN  GLU A  82     -22.143  -2.390 -10.979  1.00 10.00      A   
ATOM    801  CA  GLU A  82     -21.968  -3.459 -12.799  1.00 10.00      A   
ATOM    802  CB  GLU A  82     -22.981  -2.679 -13.639  1.00 10.00      A   
ATOM    803  CG  GLU A  82     -23.130  -3.193 -15.061  1.00 10.00      A   
ATOM    804  CD  GLU A  82     -24.035  -2.322 -15.907  1.00 10.00      A   
ATOM    805  OE1 GLU A  82     -23.510  -1.527 -16.718  1.00 10.00      A   
ATOM    806  OE2 GLU A  82     -25.275  -2.430 -15.771  1.00 10.00      A   
ATOM    807  C   GLU A  82     -20.549  -3.023 -13.133  1.00 10.00      A   
ATOM    808  O   GLU A  82     -20.263  -1.829 -13.222  1.00 10.00      A   
ATOM    809  N   ILE A  83     -19.662  -3.994 -13.291  1.00 10.00      A   
ATOM    810  HN  ILE A  83     -19.950  -4.925 -13.182  1.00 10.00      A   
ATOM    811  CA  ILE A  83     -18.269  -3.717 -13.616  1.00 10.00      A   
ATOM    812  CB  ILE A  83     -17.369  -4.952 -13.421  1.00 10.00      A   
ATOM    813  CG1 ILE A  83     -17.951  -6.175 -14.134  1.00 10.00      A   
ATOM    814  CG2 ILE A  83     -17.168  -5.227 -11.940  1.00 10.00      A   
ATOM    815  CD1 ILE A  83     -17.002  -7.352 -14.194  1.00 10.00      A   
ATOM    816  C   ILE A  83     -18.117  -3.193 -15.040  1.00 10.00      A   
ATOM    817  O   ILE A  83     -18.882  -3.559 -15.935  1.00 10.00      A   
ATOM    818  N   SER A  84     -17.126  -2.340 -15.238  1.00 10.00      A   
ATOM    819  HN  SER A  84     -16.542  -2.104 -14.484  1.00 10.00      A   
ATOM    820  CA  SER A  84     -16.865  -1.750 -16.538  1.00 10.00      A   
ATOM    821  CB  SER A  84     -17.475  -0.345 -16.595  1.00 10.00      A   
ATOM    822  OG  SER A  84     -17.593   0.214 -15.295  1.00 10.00      A   
ATOM    823  HG  SER A  84     -18.236   0.931 -15.318  1.00 10.00      A   
ATOM    824  C   SER A  84     -15.362  -1.690 -16.803  1.00 10.00      A   
ATOM    825  O   SER A  84     -14.563  -1.741 -15.865  1.00 10.00      A   
ATOM    826  N   PRO A  85     -14.951  -1.568 -18.081  1.00 10.00      A   
ATOM    827  CA  PRO A  85     -13.533  -1.505 -18.460  1.00 10.00      A   
ATOM    828  CB  PRO A  85     -13.558  -1.524 -19.995  1.00 10.00      A   
ATOM    829  CG  PRO A  85     -14.927  -1.992 -20.356  1.00 10.00      A   
ATOM    830  CD  PRO A  85     -15.826  -1.506 -19.260  1.00 10.00      A   
ATOM    831  C   PRO A  85     -12.851  -0.231 -17.964  1.00 10.00      A   
ATOM    832  O   PRO A  85     -11.637  -0.075 -18.092  1.00 10.00      A   
ATOM    833  N   MET A  86     -13.637   0.676 -17.398  1.00 10.00      A   
ATOM    834  HN  MET A  86     -14.596   0.490 -17.319  1.00 10.00      A   
ATOM    835  CA  MET A  86     -13.112   1.932 -16.879  1.00 10.00      A   
ATOM    836  CB  MET A  86     -14.255   2.869 -16.482  1.00 10.00      A   
ATOM    837  CG  MET A  86     -14.805   3.701 -17.630  1.00 10.00      A   
ATOM    838  SD  MET A  86     -13.631   4.938 -18.217  1.00 10.00      A   
ATOM    839  CE  MET A  86     -13.494   5.988 -16.769  1.00 10.00      A   
ATOM    840  C   MET A  86     -12.204   1.683 -15.682  1.00 10.00      A   
ATOM    841  O   MET A  86     -11.239   2.414 -15.455  1.00 10.00      A   
ATOM    842  N   ALA A  87     -12.507   0.630 -14.933  1.00 10.00      A   
ATOM    843  HN  ALA A  87     -13.274   0.067 -15.182  1.00 10.00      A   
ATOM    844  CA  ALA A  87     -11.726   0.283 -13.754  1.00 10.00      A   
ATOM    845  CB  ALA A  87     -12.613  -0.388 -12.717  1.00 10.00      A   
ATOM    846  C   ALA A  87     -10.546  -0.615 -14.118  1.00 10.00      A   
ATOM    847  O   ALA A  87      -9.677  -0.885 -13.288  1.00 10.00      A   
ATOM    848  N   GLY A  88     -10.518  -1.064 -15.364  1.00 10.00      A   
ATOM    849  HN  GLY A  88     -11.231  -0.806 -15.985  1.00 10.00      A   
ATOM    850  CA  GLY A  88      -9.450  -1.926 -15.818  1.00 10.00      A   
ATOM    851  C   GLY A  88      -9.854  -2.754 -17.020  1.00 10.00      A   
ATOM    852  O   GLY A  88     -11.037  -3.018 -17.226  1.00 10.00      A   
ATOM    853  N   SER A  89      -8.872  -3.171 -17.806  1.00 10.00      A   
ATOM    854  HN  SER A  89      -7.946  -2.940 -17.576  1.00 10.00      A   
ATOM    855  CA  SER A  89      -9.123  -3.968 -19.000  1.00 10.00      A   
ATOM    856  CB  SER A  89      -7.925  -3.879 -19.944  1.00 10.00      A   
ATOM    857  OG  SER A  89      -6.761  -3.485 -19.236  1.00 10.00      A   
ATOM    858  HG  SER A  89      -6.293  -4.274 -18.926  1.00 10.00      A   
ATOM    859  C   SER A  89      -9.413  -5.425 -18.650  1.00 10.00      A   
ATOM    860  O   SER A  89      -9.891  -6.194 -19.488  1.00 10.00      A   
ATOM    861  N   GLN A  90      -9.114  -5.800 -17.414  1.00 10.00      A   
ATOM    862  HN  GLN A  90      -8.713  -5.145 -16.799  1.00 10.00      A   
ATOM    863  CA  GLN A  90      -9.347  -7.162 -16.949  1.00 10.00      A   
ATOM    864  CB  GLN A  90      -8.531  -7.430 -15.680  1.00 10.00      A   
ATOM    865  CG  GLN A  90      -8.540  -8.880 -15.220  1.00 10.00      A   
ATOM    866  CD  GLN A  90      -7.572  -9.753 -15.996  1.00 10.00      A   
ATOM    867  OE1 GLN A  90      -6.513  -9.302 -16.425  1.00 10.00      A   
ATOM    868  NE2 GLN A  90      -7.930 -11.009 -16.189  1.00 10.00      A   
ATOM    869 HE21 GLN A  90      -8.795 -11.306 -15.831  1.00 10.00      A   
ATOM    870 HE22 GLN A  90      -7.312 -11.598 -16.676  1.00 10.00      A   
ATOM    871  C   GLN A  90     -10.831  -7.379 -16.668  1.00 10.00      A   
ATOM    872  O   GLN A  90     -11.322  -8.508 -16.688  1.00 10.00      A   
ATOM    873  N   PHE A  91     -11.539  -6.286 -16.424  1.00 10.00      A   
ATOM    874  HN  PHE A  91     -11.095  -5.414 -16.454  1.00 10.00      A   
ATOM    875  CA  PHE A  91     -12.962  -6.344 -16.125  1.00 10.00      A   
ATOM    876  CB  PHE A  91     -13.369  -5.177 -15.220  1.00 10.00      A   
ATOM    877  CG  PHE A  91     -12.735  -5.208 -13.858  1.00 10.00      A   
ATOM    878  CD1 PHE A  91     -11.549  -4.533 -13.615  1.00 10.00      A   
ATOM    879  CD2 PHE A  91     -13.325  -5.912 -12.822  1.00 10.00      A   
ATOM    880  CE1 PHE A  91     -10.964  -4.559 -12.364  1.00 10.00      A   
ATOM    881  CE2 PHE A  91     -12.746  -5.943 -11.567  1.00 10.00      A   
ATOM    882  CZ  PHE A  91     -11.563  -5.265 -11.337  1.00 10.00      A   
ATOM    883  C   PHE A  91     -13.799  -6.322 -17.396  1.00 10.00      A   
ATOM    884  O   PHE A  91     -13.736  -5.369 -18.177  1.00 10.00      A   
ATOM    885  N   GLU A  92     -14.567  -7.382 -17.605  1.00 10.00      A   
ATOM    886  HN  GLU A  92     -14.550  -8.121 -16.956  1.00 10.00      A   
ATOM    887  CA  GLU A  92     -15.436  -7.480 -18.767  1.00 10.00      A   
ATOM    888  CB  GLU A  92     -15.711  -8.947 -19.103  1.00 10.00      A   
ATOM    889  CG  GLU A  92     -14.464  -9.759 -19.412  1.00 10.00      A   
ATOM    890  CD  GLU A  92     -14.668 -11.241 -19.195  1.00 10.00      A   
ATOM    891  OE1 GLU A  92     -14.446 -11.712 -18.060  1.00 10.00      A   
ATOM    892  OE2 GLU A  92     -15.045 -11.946 -20.156  1.00 10.00      A   
ATOM    893  C   GLU A  92     -16.746  -6.761 -18.478  1.00 10.00      A   
ATOM    894  O   GLU A  92     -17.475  -7.132 -17.556  1.00 10.00      A   
ATOM    895  N   ASN A  93     -17.036  -5.733 -19.262  1.00 10.00      A   
ATOM    896  HN  ASN A  93     -16.421  -5.498 -19.989  1.00 10.00      A   
ATOM    897  CA  ASN A  93     -18.254  -4.953 -19.083  1.00 10.00      A   
ATOM    898  CB  ASN A  93     -18.288  -3.770 -20.051  1.00 10.00      A   
ATOM    899  CG  ASN A  93     -19.532  -2.907 -19.895  1.00 10.00      A   
ATOM    900  OD1 ASN A  93     -20.110  -2.804 -18.810  1.00 10.00      A   
ATOM    901  ND2 ASN A  93     -19.944  -2.274 -20.980  1.00 10.00      A   
ATOM    902 HD21 ASN A  93     -19.429  -2.394 -21.807  1.00 10.00      A   
ATOM    903 HD22 ASN A  93     -20.745  -1.714 -20.917  1.00 10.00      A   
ATOM    904  C   ASN A  93     -19.497  -5.812 -19.264  1.00 10.00      A   
ATOM    905  O   ASN A  93     -19.739  -6.356 -20.342  1.00 10.00      A   
ATOM    906  N   GLY A  94     -20.261  -5.950 -18.190  1.00 10.00      A   
ATOM    907  HN  GLY A  94     -19.992  -5.512 -17.353  1.00 10.00      A   
ATOM    908  CA  GLY A  94     -21.483  -6.727 -18.240  1.00 10.00      A   
ATOM    909  C   GLY A  94     -21.331  -8.145 -17.723  1.00 10.00      A   
ATOM    910  O   GLY A  94     -22.327  -8.816 -17.462  1.00 10.00      A   
ATOM    911  N   ASN A  95     -20.100  -8.609 -17.558  1.00 10.00      A   
ATOM    912  HN  ASN A  95     -19.332  -8.028 -17.749  1.00 10.00      A   
ATOM    913  CA  ASN A  95     -19.872  -9.969 -17.080  1.00 10.00      A   
ATOM    914  CB  ASN A  95     -18.509 -10.517 -17.515  1.00 10.00      A   
ATOM    915  CG  ASN A  95     -18.290 -11.948 -17.047  1.00 10.00      A   
ATOM    916  OD1 ASN A  95     -19.244 -12.674 -16.765  1.00 10.00      A   
ATOM    917  ND2 ASN A  95     -17.039 -12.367 -16.963  1.00 10.00      A   
ATOM    918 HD21 ASN A  95     -16.317 -11.744 -17.205  1.00 10.00      A   
ATOM    919 HD22 ASN A  95     -16.881 -13.286 -16.657  1.00 10.00      A   
ATOM    920  C   ASN A  95     -20.050 -10.080 -15.571  1.00 10.00      A   
ATOM    921  O   ASN A  95     -19.110  -9.870 -14.802  1.00 10.00      A   
ATOM    922  N   ILE A  96     -21.267 -10.409 -15.158  1.00 10.00      A   
ATOM    923  HN  ILE A  96     -21.976 -10.546 -15.827  1.00 10.00      A   
ATOM    924  CA  ILE A  96     -21.586 -10.561 -13.744  1.00 10.00      A   
ATOM    925  CB  ILE A  96     -22.980  -9.992 -13.409  1.00 10.00      A   
ATOM    926  CG1 ILE A  96     -24.059 -10.664 -14.266  1.00 10.00      A   
ATOM    927  CG2 ILE A  96     -22.996  -8.482 -13.609  1.00 10.00      A   
ATOM    928  CD1 ILE A  96     -25.475 -10.302 -13.869  1.00 10.00      A   
ATOM    929  C   ILE A  96     -21.518 -12.028 -13.334  1.00 10.00      A   
ATOM    930  O   ILE A  96     -21.879 -12.396 -12.214  1.00 10.00      A   
ATOM    931  N   THR A  97     -21.046 -12.860 -14.251  1.00 10.00      A   
ATOM    932  HN  THR A  97     -20.779 -12.505 -15.126  1.00 10.00      A   
ATOM    933  CA  THR A  97     -20.922 -14.290 -14.004  1.00 10.00      A   
ATOM    934  CB  THR A  97     -21.273 -15.095 -15.266  1.00 10.00      A   
ATOM    935  OG1 THR A  97     -21.404 -14.197 -16.382  1.00 10.00      A   
ATOM    936  HG1 THR A  97     -20.524 -13.886 -16.652  1.00 10.00      A   
ATOM    937  CG2 THR A  97     -22.581 -15.846 -15.071  1.00 10.00      A   
ATOM    938  C   THR A  97     -19.511 -14.651 -13.544  1.00 10.00      A   
ATOM    939  O   THR A  97     -19.222 -15.809 -13.226  1.00 10.00      A   
ATOM    940  N   GLY A  98     -18.633 -13.655 -13.526  1.00 10.00      A   
ATOM    941  HN  GLY A  98     -18.916 -12.763 -13.811  1.00 10.00      A   
ATOM    942  CA  GLY A  98     -17.271 -13.874 -13.095  1.00 10.00      A   
ATOM    943  C   GLY A  98     -17.217 -14.220 -11.623  1.00 10.00      A   
ATOM    944  O   GLY A  98     -17.948 -13.636 -10.824  1.00 10.00      A   
ATOM    945  N   GLU A  99     -16.364 -15.168 -11.269  1.00 10.00      A   
ATOM    946  HN  GLU A  99     -15.808 -15.589 -11.960  1.00 10.00      A   
ATOM    947  CA  GLU A  99     -16.228 -15.613  -9.886  1.00 10.00      A   
ATOM    948  CB  GLU A  99     -15.115 -16.651  -9.778  1.00 10.00      A   
ATOM    949  CG  GLU A  99     -15.069 -17.380  -8.450  1.00 10.00      A   
ATOM    950  CD  GLU A  99     -14.450 -18.750  -8.579  1.00 10.00      A   
ATOM    951  OE1 GLU A  99     -13.391 -18.868  -9.232  1.00 10.00      A   
ATOM    952  OE2 GLU A  99     -15.020 -19.720  -8.031  1.00 10.00      A   
ATOM    953  C   GLU A  99     -15.974 -14.448  -8.930  1.00 10.00      A   
ATOM    954  O   GLU A  99     -16.526 -14.408  -7.828  1.00 10.00      A   
ATOM    955  N   ASP A 100     -15.157 -13.497  -9.367  1.00 10.00      A   
ATOM    956  HN  ASP A 100     -14.761 -13.582 -10.260  1.00 10.00      A   
ATOM    957  CA  ASP A 100     -14.831 -12.328  -8.559  1.00 10.00      A   
ATOM    958  CB  ASP A 100     -13.771 -11.469  -9.256  1.00 10.00      A   
ATOM    959  CG  ASP A 100     -12.360 -11.993  -9.095  1.00 10.00      A   
ATOM    960  OD1 ASP A 100     -12.182 -13.219  -8.941  1.00 10.00      A   
ATOM    961  OD2 ASP A 100     -11.414 -11.178  -9.142  1.00 10.00      A   
ATOM    962  C   ASP A 100     -16.078 -11.488  -8.316  1.00 10.00      A   
ATOM    963  O   ASP A 100     -16.332 -11.036  -7.196  1.00 10.00      A   
ATOM    964  N   GLU A 101     -16.855 -11.301  -9.376  1.00 10.00      A   
ATOM    965  HN  GLU A 101     -16.591 -11.703 -10.232  1.00 10.00      A   
ATOM    966  CA  GLU A 101     -18.085 -10.518  -9.312  1.00 10.00      A   
ATOM    967  CB  GLU A 101     -18.612 -10.242 -10.726  1.00 10.00      A   
ATOM    968  CG  GLU A 101     -19.802  -9.293 -10.788  1.00 10.00      A   
ATOM    969  CD  GLU A 101     -19.629  -8.067  -9.911  1.00 10.00      A   
ATOM    970  OE1 GLU A 101     -18.522  -7.481  -9.906  1.00 10.00      A   
ATOM    971  OE2 GLU A 101     -20.601  -7.686  -9.221  1.00 10.00      A   
ATOM    972  C   GLU A 101     -19.144 -11.222  -8.468  1.00 10.00      A   
ATOM    973  O   GLU A 101     -19.796 -10.600  -7.626  1.00 10.00      A   
ATOM    974  N   VAL A 102     -19.309 -12.520  -8.693  1.00 10.00      A   
ATOM    975  HN  VAL A 102     -18.763 -12.960  -9.386  1.00 10.00      A   
ATOM    976  CA  VAL A 102     -20.282 -13.306  -7.946  1.00 10.00      A   
ATOM    977  CB  VAL A 102     -20.325 -14.772  -8.428  1.00 10.00      A   
ATOM    978  CG1 VAL A 102     -21.307 -15.586  -7.598  1.00 10.00      A   
ATOM    979  CG2 VAL A 102     -20.703 -14.835  -9.899  1.00 10.00      A   
ATOM    980  C   VAL A 102     -19.967 -13.257  -6.452  1.00 10.00      A   
ATOM    981  O   VAL A 102     -20.863 -13.104  -5.621  1.00 10.00      A   
ATOM    982  N   LEU A 103     -18.685 -13.362  -6.119  1.00 10.00      A   
ATOM    983  HN  LEU A 103     -18.010 -13.483  -6.826  1.00 10.00      A   
ATOM    984  CA  LEU A 103     -18.257 -13.318  -4.731  1.00 10.00      A   
ATOM    985  CB  LEU A 103     -16.770 -13.655  -4.610  1.00 10.00      A   
ATOM    986  CG  LEU A 103     -16.224 -13.785  -3.187  1.00 10.00      A   
ATOM    987  CD1 LEU A 103     -16.997 -14.836  -2.404  1.00 10.00      A   
ATOM    988  CD2 LEU A 103     -14.741 -14.116  -3.211  1.00 10.00      A   
ATOM    989  C   LEU A 103     -18.549 -11.950  -4.122  1.00 10.00      A   
ATOM    990  O   LEU A 103     -19.087 -11.859  -3.019  1.00 10.00      A   
ATOM    991  N   CYS A 104     -18.216 -10.892  -4.856  1.00 10.00      A   
ATOM    992  HN  CYS A 104     -17.805 -11.030  -5.738  1.00 10.00      A   
ATOM    993  CA  CYS A 104     -18.452  -9.532  -4.386  1.00 10.00      A   
ATOM    994  CB  CYS A 104     -17.914  -8.511  -5.392  1.00 10.00      A   
ATOM    995  SG  CYS A 104     -17.755  -6.831  -4.740  1.00 10.00      A   
ATOM    996  HG  CYS A 104     -18.184  -5.993  -5.674  1.00 10.00      A   
ATOM    997  C   CYS A 104     -19.942  -9.308  -4.141  1.00 10.00      A   
ATOM    998  O   CYS A 104     -20.340  -8.758  -3.111  1.00 10.00      A   
ATOM    999  N   SER A 105     -20.762  -9.769  -5.083  1.00 10.00      A   
ATOM   1000  HN  SER A 105     -20.381 -10.203  -5.879  1.00 10.00      A   
ATOM   1001  CA  SER A 105     -22.206  -9.640  -4.970  1.00 10.00      A   
ATOM   1002  CB  SER A 105     -22.895 -10.131  -6.247  1.00 10.00      A   
ATOM   1003  OG  SER A 105     -22.562  -9.313  -7.358  1.00 10.00      A   
ATOM   1004  HG  SER A 105     -21.600  -9.217  -7.416  1.00 10.00      A   
ATOM   1005  C   SER A 105     -22.725 -10.405  -3.752  1.00 10.00      A   
ATOM   1006  O   SER A 105     -23.625  -9.940  -3.055  1.00 10.00      A   
ATOM   1007  N   ARG A 106     -22.135 -11.571  -3.492  1.00 10.00      A   
ATOM   1008  HN  ARG A 106     -21.413 -11.882  -4.082  1.00 10.00      A   
ATOM   1009  CA  ARG A 106     -22.529 -12.395  -2.352  1.00 10.00      A   
ATOM   1010  CB  ARG A 106     -21.771 -13.725  -2.358  1.00 10.00      A   
ATOM   1011  CG  ARG A 106     -22.364 -14.797  -3.254  1.00 10.00      A   
ATOM   1012  CD  ARG A 106     -21.488 -16.039  -3.248  1.00 10.00      A   
ATOM   1013  NE  ARG A 106     -22.083 -17.140  -3.997  1.00 10.00      A   
ATOM   1014  HE  ARG A 106     -23.061 -17.250  -3.934  1.00 10.00      A   
ATOM   1015  CZ  ARG A 106     -21.385 -17.988  -4.748  1.00 10.00      A   
ATOM   1016  NH1 ARG A 106     -20.071 -17.858  -4.851  1.00 10.00      A   
ATOM   1017 HH11 ARG A 106     -19.523 -18.520  -5.440  1.00 10.00      A   
ATOM   1018 HH12 ARG A 106     -19.576 -17.094  -4.347  1.00 10.00      A   
ATOM   1019  NH2 ARG A 106     -22.002 -18.971  -5.390  1.00 10.00      A   
ATOM   1020 HH21 ARG A 106     -21.456 -19.635  -5.983  1.00 10.00      A   
ATOM   1021 HH22 ARG A 106     -23.035 -19.085  -5.306  1.00 10.00      A   
ATOM   1022  C   ARG A 106     -22.248 -11.668  -1.041  1.00 10.00      A   
ATOM   1023  O   ARG A 106     -23.065 -11.690  -0.117  1.00 10.00      A   
ATOM   1024  N   ILE A 107     -21.089 -11.019  -0.971  1.00 10.00      A   
ATOM   1025  HN  ILE A 107     -20.485 -11.032  -1.748  1.00 10.00      A   
ATOM   1026  CA  ILE A 107     -20.690 -10.291   0.227  1.00 10.00      A   
ATOM   1027  CB  ILE A 107     -19.252  -9.737   0.130  1.00 10.00      A   
ATOM   1028  CG1 ILE A 107     -18.252 -10.839  -0.243  1.00 10.00      A   
ATOM   1029  CG2 ILE A 107     -18.851  -9.064   1.436  1.00 10.00      A   
ATOM   1030  CD1 ILE A 107     -18.200 -11.997   0.728  1.00 10.00      A   
ATOM   1031  C   ILE A 107     -21.648  -9.141   0.518  1.00 10.00      A   
ATOM   1032  O   ILE A 107     -22.248  -9.085   1.590  1.00 10.00      A   
ATOM   1033  N   ILE A 108     -21.802  -8.238  -0.448  1.00 10.00      A   
ATOM   1034  HN  ILE A 108     -21.307  -8.347  -1.290  1.00 10.00      A   
ATOM   1035  CA  ILE A 108     -22.682  -7.084  -0.285  1.00 10.00      A   
ATOM   1036  CB  ILE A 108     -22.607  -6.104  -1.478  1.00 10.00      A   
ATOM   1037  CG1 ILE A 108     -22.967  -6.804  -2.792  1.00 10.00      A   
ATOM   1038  CG2 ILE A 108     -21.226  -5.474  -1.558  1.00 10.00      A   
ATOM   1039  CD1 ILE A 108     -23.070  -5.873  -3.982  1.00 10.00      A   
ATOM   1040  C   ILE A 108     -24.130  -7.499  -0.033  1.00 10.00      A   
ATOM   1041  O   ILE A 108     -24.868  -6.801   0.660  1.00 10.00      A   
ATOM   1042  N   GLU A 109     -24.531  -8.642  -0.588  1.00 10.00      A   
ATOM   1043  HN  GLU A 109     -23.899  -9.158  -1.136  1.00 10.00      A   
ATOM   1044  CA  GLU A 109     -25.887  -9.138  -0.408  1.00 10.00      A   
ATOM   1045  CB  GLU A 109     -26.183 -10.308  -1.349  1.00 10.00      A   
ATOM   1046  CG  GLU A 109     -27.611 -10.824  -1.245  1.00 10.00      A   
ATOM   1047  CD  GLU A 109     -27.728 -12.296  -1.577  1.00 10.00      A   
ATOM   1048  OE1 GLU A 109     -27.991 -12.628  -2.753  1.00 10.00      A   
ATOM   1049  OE2 GLU A 109     -27.569 -13.126  -0.661  1.00 10.00      A   
ATOM   1050  C   GLU A 109     -26.120  -9.571   1.033  1.00 10.00      A   
ATOM   1051  O   GLU A 109     -27.012  -9.067   1.703  1.00 10.00      A   
ATOM   1052  N   LYS A 110     -25.302 -10.491   1.514  1.00 10.00      A   
ATOM   1053  HN  LYS A 110     -24.585 -10.842   0.941  1.00 10.00      A   
ATOM   1054  CA  LYS A 110     -25.447 -10.999   2.871  1.00 10.00      A   
ATOM   1055  CB  LYS A 110     -24.581 -12.240   3.087  1.00 10.00      A   
ATOM   1056  CG  LYS A 110     -24.993 -13.428   2.235  1.00 10.00      A   
ATOM   1057  CD  LYS A 110     -24.262 -14.690   2.659  1.00 10.00      A   
ATOM   1058  CE  LYS A 110     -24.590 -15.854   1.740  1.00 10.00      A   
ATOM   1059  NZ  LYS A 110     -23.945 -17.115   2.191  1.00 10.00      A   
ATOM   1060  HZ1 LYS A 110     -24.112 -17.870   1.497  1.00 10.00      A   
ATOM   1061  HZ2 LYS A 110     -24.335 -17.413   3.107  1.00 10.00      A   
ATOM   1062  HZ3 LYS A 110     -22.918 -16.977   2.293  1.00 10.00      A   
ATOM   1063  C   LYS A 110     -25.155  -9.942   3.932  1.00 10.00      A   
ATOM   1064  O   LYS A 110     -25.880  -9.832   4.921  1.00 10.00      A   
ATOM   1065  N   SER A 111     -24.113  -9.156   3.713  1.00 10.00      A   
ATOM   1066  HN  SER A 111     -23.590  -9.270   2.887  1.00 10.00      A   
ATOM   1067  CA  SER A 111     -23.718  -8.130   4.667  1.00 10.00      A   
ATOM   1068  CB  SER A 111     -22.391  -7.492   4.254  1.00 10.00      A   
ATOM   1069  OG  SER A 111     -21.400  -8.485   4.041  1.00 10.00      A   
ATOM   1070  HG  SER A 111     -21.487  -8.830   3.141  1.00 10.00      A   
ATOM   1071  C   SER A 111     -24.787  -7.058   4.874  1.00 10.00      A   
ATOM   1072  O   SER A 111     -25.029  -6.638   6.004  1.00 10.00      A   
ATOM   1073  N   VAL A 112     -25.441  -6.632   3.800  1.00 10.00      A   
ATOM   1074  HN  VAL A 112     -25.242  -7.027   2.923  1.00 10.00      A   
ATOM   1075  CA  VAL A 112     -26.449  -5.580   3.903  1.00 10.00      A   
ATOM   1076  CB  VAL A 112     -26.204  -4.456   2.868  1.00 10.00      A   
ATOM   1077  CG1 VAL A 112     -27.160  -3.293   3.091  1.00 10.00      A   
ATOM   1078  CG2 VAL A 112     -24.762  -3.978   2.921  1.00 10.00      A   
ATOM   1079  C   VAL A 112     -27.884  -6.102   3.764  1.00 10.00      A   
ATOM   1080  O   VAL A 112     -28.677  -6.018   4.706  1.00 10.00      A   
ATOM   1081  N   ARG A 113     -28.197  -6.657   2.597  1.00 10.00      A   
ATOM   1082  HN  ARG A 113     -27.497  -6.749   1.917  1.00 10.00      A   
ATOM   1083  CA  ARG A 113     -29.543  -7.157   2.298  1.00 10.00      A   
ATOM   1084  CB  ARG A 113     -29.638  -7.583   0.827  1.00 10.00      A   
ATOM   1085  CG  ARG A 113     -29.713  -6.428  -0.160  1.00 10.00      A   
ATOM   1086  CD  ARG A 113     -29.139  -6.809  -1.519  1.00 10.00      A   
ATOM   1087  NE  ARG A 113     -29.854  -7.924  -2.144  1.00 10.00      A   
ATOM   1088  HE  ARG A 113     -30.708  -8.202  -1.733  1.00 10.00      A   
ATOM   1089  CZ  ARG A 113     -29.420  -8.572  -3.232  1.00 10.00      A   
ATOM   1090  NH1 ARG A 113     -28.274  -8.216  -3.806  1.00 10.00      A   
ATOM   1091 HH11 ARG A 113     -27.716  -7.429  -3.421  1.00 10.00      A   
ATOM   1092 HH12 ARG A 113     -27.935  -8.722  -4.655  1.00 10.00      A   
ATOM   1093  NH2 ARG A 113     -30.124  -9.581  -3.734  1.00 10.00      A   
ATOM   1094 HH21 ARG A 113     -31.022  -9.865  -3.287  1.00 10.00      A   
ATOM   1095 HH22 ARG A 113     -29.786 -10.094  -4.578  1.00 10.00      A   
ATOM   1096  C   ARG A 113     -29.989  -8.305   3.204  1.00 10.00      A   
ATOM   1097  O   ARG A 113     -30.999  -8.197   3.900  1.00 10.00      A   
ATOM   1098  N   ARG A 114     -29.228  -9.393   3.198  1.00 10.00      A   
ATOM   1099  HN  ARG A 114     -28.409  -9.397   2.649  1.00 10.00      A   
ATOM   1100  CA  ARG A 114     -29.563 -10.580   3.987  1.00 10.00      A   
ATOM   1101  CB  ARG A 114     -28.579 -11.724   3.722  1.00 10.00      A   
ATOM   1102  CG  ARG A 114     -29.244 -13.056   3.407  1.00 10.00      A   
ATOM   1103  CD  ARG A 114     -29.537 -13.198   1.921  1.00 10.00      A   
ATOM   1104  NE  ARG A 114     -30.479 -14.283   1.658  1.00 10.00      A   
ATOM   1105  HE  ARG A 114     -31.108 -14.516   2.377  1.00 10.00      A   
ATOM   1106  CZ  ARG A 114     -30.524 -14.975   0.520  1.00 10.00      A   
ATOM   1107  NH1 ARG A 114     -29.673 -14.715  -0.466  1.00 10.00      A   
ATOM   1108 HH11 ARG A 114     -29.717 -15.259  -1.354  1.00 10.00      A   
ATOM   1109 HH12 ARG A 114     -28.943 -13.961  -0.359  1.00 10.00      A   
ATOM   1110  NH2 ARG A 114     -31.430 -15.931   0.368  1.00 10.00      A   
ATOM   1111 HH21 ARG A 114     -31.474 -16.476  -0.520  1.00 10.00      A   
ATOM   1112 HH22 ARG A 114     -32.102 -16.143   1.137  1.00 10.00      A   
ATOM   1113  C   ARG A 114     -29.663 -10.296   5.484  1.00 10.00      A   
ATOM   1114  O   ARG A 114     -30.592 -10.758   6.148  1.00 10.00      A   
ATOM   1115  N   SER A 115     -28.717  -9.532   6.013  1.00 10.00      A   
ATOM   1116  HN  SER A 115     -28.001  -9.185   5.440  1.00 10.00      A   
ATOM   1117  CA  SER A 115     -28.716  -9.209   7.436  1.00 10.00      A   
ATOM   1118  CB  SER A 115     -27.352  -8.665   7.874  1.00 10.00      A   
ATOM   1119  OG  SER A 115     -27.149  -7.330   7.433  1.00 10.00      A   
ATOM   1120  HG  SER A 115     -26.366  -7.294   6.860  1.00 10.00      A   
ATOM   1121  C   SER A 115     -29.832  -8.228   7.789  1.00 10.00      A   
ATOM   1122  O   SER A 115     -30.303  -8.188   8.929  1.00 10.00      A   
ATOM   1123  N   GLY A 116     -30.261  -7.447   6.804  1.00 10.00      A   
ATOM   1124  HN  GLY A 116     -29.856  -7.530   5.915  1.00 10.00      A   
ATOM   1125  CA  GLY A 116     -31.314  -6.479   7.029  1.00 10.00      A   
ATOM   1126  C   GLY A 116     -30.787  -5.201   7.643  1.00 10.00      A   
ATOM   1127  O   GLY A 116     -31.258  -4.767   8.692  1.00 10.00      A   
ATOM   1128  N   ALA A 117     -29.791  -4.607   6.997  1.00 10.00      A   
ATOM   1129  HN  ALA A 117     -29.451  -5.014   6.170  1.00 10.00      A   
ATOM   1130  CA  ALA A 117     -29.193  -3.366   7.481  1.00 10.00      A   
ATOM   1131  CB  ALA A 117     -27.943  -3.035   6.683  1.00 10.00      A   
ATOM   1132  C   ALA A 117     -30.192  -2.216   7.409  1.00 10.00      A   
ATOM   1133  O   ALA A 117     -30.240  -1.361   8.297  1.00 10.00      A   
ATOM   1134  N   LEU A 118     -30.986  -2.207   6.352  1.00 10.00      A   
ATOM   1135  HN  LEU A 118     -30.902  -2.925   5.687  1.00 10.00      A   
ATOM   1136  CA  LEU A 118     -31.992  -1.176   6.155  1.00 10.00      A   
ATOM   1137  CB  LEU A 118     -32.028  -0.747   4.684  1.00 10.00      A   
ATOM   1138  CG  LEU A 118     -33.056   0.326   4.310  1.00 10.00      A   
ATOM   1139  CD1 LEU A 118     -32.714   1.655   4.965  1.00 10.00      A   
ATOM   1140  CD2 LEU A 118     -33.148   0.478   2.800  1.00 10.00      A   
ATOM   1141  C   LEU A 118     -33.359  -1.696   6.578  1.00 10.00      A   
ATOM   1142  O   LEU A 118     -33.702  -2.849   6.301  1.00 10.00      A   
ATOM   1143  N   ASP A 119     -34.126  -0.852   7.257  1.00 10.00      A   
ATOM   1144  HN  ASP A 119     -33.786   0.048   7.459  1.00 10.00      A   
ATOM   1145  CA  ASP A 119     -35.462  -1.224   7.713  1.00 10.00      A   
ATOM   1146  CB  ASP A 119     -36.012  -0.182   8.688  1.00 10.00      A   
ATOM   1147  CG  ASP A 119     -37.352  -0.573   9.272  1.00 10.00      A   
ATOM   1148  OD1 ASP A 119     -38.382  -0.033   8.819  1.00 10.00      A   
ATOM   1149  OD2 ASP A 119     -37.382  -1.416  10.194  1.00 10.00      A   
ATOM   1150  C   ASP A 119     -36.402  -1.398   6.526  1.00 10.00      A   
ATOM   1151  O   ASP A 119     -36.942  -0.429   5.992  1.00 10.00      A   
ATOM   1152  N   VAL A 120     -36.573  -2.643   6.111  1.00 10.00      A   
ATOM   1153  HN  VAL A 120     -36.095  -3.364   6.574  1.00 10.00      A   
ATOM   1154  CA  VAL A 120     -37.426  -2.976   4.976  1.00 10.00      A   
ATOM   1155  CB  VAL A 120     -37.191  -4.419   4.484  1.00 10.00      A   
ATOM   1156  CG1 VAL A 120     -35.996  -4.473   3.544  1.00 10.00      A   
ATOM   1157  CG2 VAL A 120     -36.985  -5.362   5.663  1.00 10.00      A   
ATOM   1158  C   VAL A 120     -38.909  -2.775   5.272  1.00 10.00      A   
ATOM   1159  O   VAL A 120     -39.713  -2.616   4.351  1.00 10.00      A   
ATOM   1160  N   GLU A 121     -39.273  -2.777   6.548  1.00 10.00      A   
ATOM   1161  HN  GLU A 121     -38.590  -2.904   7.242  1.00 10.00      A   
ATOM   1162  CA  GLU A 121     -40.666  -2.595   6.944  1.00 10.00      A   
ATOM   1163  CB  GLU A 121     -40.844  -2.909   8.424  1.00 10.00      A   
ATOM   1164  CG  GLU A 121     -40.704  -4.377   8.769  1.00 10.00      A   
ATOM   1165  CD  GLU A 121     -40.893  -4.627  10.247  1.00 10.00      A   
ATOM   1166  OE1 GLU A 121     -42.052  -4.772  10.684  1.00 10.00      A   
ATOM   1167  OE2 GLU A 121     -39.881  -4.655  10.983  1.00 10.00      A   
ATOM   1168  C   GLU A 121     -41.143  -1.176   6.655  1.00 10.00      A   
ATOM   1169  O   GLU A 121     -42.280  -0.961   6.235  1.00 10.00      A   
ATOM   1170  N   GLY A 122     -40.261  -0.211   6.872  1.00 10.00      A   
ATOM   1171  HN  GLY A 122     -39.370  -0.442   7.221  1.00 10.00      A   
ATOM   1172  CA  GLY A 122     -40.596   1.178   6.631  1.00 10.00      A   
ATOM   1173  C   GLY A 122     -40.577   1.535   5.160  1.00 10.00      A   
ATOM   1174  O   GLY A 122     -40.828   2.679   4.787  1.00 10.00      A   
ATOM   1175  N   LEU A 123     -40.288   0.553   4.318  1.00 10.00      A   
ATOM   1176  HN  LEU A 123     -40.103  -0.343   4.678  1.00 10.00      A   
ATOM   1177  CA  LEU A 123     -40.237   0.767   2.877  1.00 10.00      A   
ATOM   1178  CB  LEU A 123     -39.149  -0.106   2.237  1.00 10.00      A   
ATOM   1179  CG  LEU A 123     -37.713   0.116   2.719  1.00 10.00      A   
ATOM   1180  CD1 LEU A 123     -36.771  -0.864   2.040  1.00 10.00      A   
ATOM   1181  CD2 LEU A 123     -37.275   1.543   2.446  1.00 10.00      A   
ATOM   1182  C   LEU A 123     -41.588   0.468   2.230  1.00 10.00      A   
ATOM   1183  O   LEU A 123     -41.660   0.155   1.045  1.00 10.00      A   
ATOM   1184  N   CYS A 124     -42.656   0.561   3.007  1.00 10.00      A   
ATOM   1185  HN  CYS A 124     -42.548   0.814   3.947  1.00 10.00      A   
ATOM   1186  CA  CYS A 124     -43.988   0.298   2.490  1.00 10.00      A   
ATOM   1187  CB  CYS A 124     -44.545  -1.006   3.073  1.00 10.00      A   
ATOM   1188  SG  CYS A 124     -45.807  -1.807   2.051  1.00 10.00      A   
ATOM   1189  HG  CYS A 124     -45.420  -3.056   1.832  1.00 10.00      A   
ATOM   1190  C   CYS A 124     -44.930   1.463   2.782  1.00 10.00      A   
ATOM   1191  O   CYS A 124     -44.767   2.174   3.775  1.00 10.00      A   
ATOM   1192  N   ILE A 125     -45.900   1.664   1.899  1.00 10.00      A   
ATOM   1193  HN  ILE A 125     -45.970   1.067   1.121  1.00 10.00      A   
ATOM   1194  CA  ILE A 125     -46.878   2.734   2.059  1.00 10.00      A   
ATOM   1195  CB  ILE A 125     -47.044   3.552   0.758  1.00 10.00      A   
ATOM   1196  CG1 ILE A 125     -45.677   3.961   0.203  1.00 10.00      A   
ATOM   1197  CG2 ILE A 125     -47.909   4.781   1.007  1.00 10.00      A   
ATOM   1198  CD1 ILE A 125     -45.719   4.450  -1.228  1.00 10.00      A   
ATOM   1199  C   ILE A 125     -48.219   2.120   2.430  1.00 10.00      A   
ATOM   1200  O   ILE A 125     -48.831   2.474   3.437  1.00 10.00      A   
ATOM   1201  N   VAL A 126     -48.664   1.191   1.600  1.00 10.00      A   
ATOM   1202  HN  VAL A 126     -48.125   0.962   0.810  1.00 10.00      A   
ATOM   1203  CA  VAL A 126     -49.914   0.485   1.823  1.00 10.00      A   
ATOM   1204  CB  VAL A 126     -50.998   0.861   0.785  1.00 10.00      A   
ATOM   1205  CG1 VAL A 126     -52.349   0.287   1.189  1.00 10.00      A   
ATOM   1206  CG2 VAL A 126     -51.093   2.370   0.604  1.00 10.00      A   
ATOM   1207  C   VAL A 126     -49.626  -1.006   1.727  1.00 10.00      A   
ATOM   1208  O   VAL A 126     -49.237  -1.497   0.663  1.00 10.00      A   
ATOM   1209  N   ALA A 127     -49.792  -1.706   2.841  1.00 10.00      A   
ATOM   1210  HN  ALA A 127     -50.113  -1.246   3.644  1.00 10.00      A   
ATOM   1211  CA  ALA A 127     -49.522  -3.140   2.907  1.00 10.00      A   
ATOM   1212  CB  ALA A 127     -49.839  -3.682   4.292  1.00 10.00      A   
ATOM   1213  C   ALA A 127     -50.273  -3.930   1.840  1.00 10.00      A   
ATOM   1214  O   ALA A 127     -51.500  -4.008   1.860  1.00 10.00      A   
ATOM   1215  N   GLY A 128     -49.522  -4.508   0.909  1.00 10.00      A   
ATOM   1216  HN  GLY A 128     -48.548  -4.396   0.945  1.00 10.00      A   
ATOM   1217  CA  GLY A 128     -50.119  -5.302  -0.149  1.00 10.00      A   
ATOM   1218  C   GLY A 128     -50.636  -4.476  -1.308  1.00 10.00      A   
ATOM   1219  O   GLY A 128     -51.332  -4.997  -2.183  1.00 10.00      A   
ATOM   1220  N   SER A 129     -50.302  -3.192  -1.324  1.00 10.00      A   
ATOM   1221  HN  SER A 129     -49.760  -2.826  -0.591  1.00 10.00      A   
ATOM   1222  CA  SER A 129     -50.743  -2.312  -2.394  1.00 10.00      A   
ATOM   1223  CB  SER A 129     -51.823  -1.346  -1.891  1.00 10.00      A   
ATOM   1224  OG  SER A 129     -52.293  -0.497  -2.927  1.00 10.00      A   
ATOM   1225  HG  SER A 129     -52.414   0.396  -2.580  1.00 10.00      A   
ATOM   1226  C   SER A 129     -49.574  -1.552  -3.020  1.00 10.00      A   
ATOM   1227  O   SER A 129     -49.218  -1.792  -4.175  1.00 10.00      A   
ATOM   1228  N   LYS A 130     -48.963  -0.653  -2.253  1.00 10.00      A   
ATOM   1229  HN  LYS A 130     -49.256  -0.535  -1.324  1.00 10.00      A   
ATOM   1230  CA  LYS A 130     -47.850   0.149  -2.752  1.00 10.00      A   
ATOM   1231  CB  LYS A 130     -48.331   1.560  -3.116  1.00 10.00      A   
ATOM   1232  CG  LYS A 130     -49.370   1.621  -4.228  1.00 10.00      A   
ATOM   1233  CD  LYS A 130     -48.734   1.464  -5.602  1.00 10.00      A   
ATOM   1234  CE  LYS A 130     -49.689   1.898  -6.706  1.00 10.00      A   
ATOM   1235  NZ  LYS A 130     -49.064   1.829  -8.056  1.00 10.00      A   
ATOM   1236  HZ1 LYS A 130     -49.629   2.369  -8.741  1.00 10.00      A   
ATOM   1237  HZ2 LYS A 130     -49.010   0.844  -8.377  1.00 10.00      A   
ATOM   1238  HZ3 LYS A 130     -48.101   2.225  -8.031  1.00 10.00      A   
ATOM   1239  C   LYS A 130     -46.735   0.248  -1.717  1.00 10.00      A   
ATOM   1240  O   LYS A 130     -46.996   0.350  -0.517  1.00 10.00      A   
ATOM   1241  N   CYS A 131     -45.499   0.229  -2.191  1.00 10.00      A   
ATOM   1242  HN  CYS A 131     -45.361   0.154  -3.163  1.00 10.00      A   
ATOM   1243  CA  CYS A 131     -44.332   0.319  -1.327  1.00 10.00      A   
ATOM   1244  CB  CYS A 131     -43.843  -1.085  -0.962  1.00 10.00      A   
ATOM   1245  SG  CYS A 131     -43.268  -2.059  -2.371  1.00 10.00      A   
ATOM   1246  HG  CYS A 131     -43.927  -1.647  -3.448  1.00 10.00      A   
ATOM   1247  C   CYS A 131     -43.216   1.094  -2.030  1.00 10.00      A   
ATOM   1248  O   CYS A 131     -43.419   1.645  -3.114  1.00 10.00      A   
ATOM   1249  N   TRP A 132     -42.044   1.125  -1.416  1.00 10.00      A   
ATOM   1250  HN  TRP A 132     -41.939   0.653  -0.558  1.00 10.00      A   
ATOM   1251  CA  TRP A 132     -40.901   1.821  -1.976  1.00 10.00      A   
ATOM   1252  CB  TRP A 132     -40.297   2.775  -0.946  1.00 10.00      A   
ATOM   1253  CG  TRP A 132     -40.981   4.106  -0.873  1.00 10.00      A   
ATOM   1254  CD1 TRP A 132     -41.883   4.515   0.066  1.00 10.00      A   
ATOM   1255  CD2 TRP A 132     -40.815   5.203  -1.776  1.00 10.00      A   
ATOM   1256  NE1 TRP A 132     -42.284   5.802  -0.195  1.00 10.00      A   
ATOM   1257  HE1 TRP A 132     -42.926   6.319   0.339  1.00 10.00      A   
ATOM   1258  CE2 TRP A 132     -41.644   6.246  -1.322  1.00 10.00      A   
ATOM   1259  CE3 TRP A 132     -40.044   5.408  -2.924  1.00 10.00      A   
ATOM   1260  CZ2 TRP A 132     -41.725   7.473  -1.977  1.00 10.00      A   
ATOM   1261  CZ3 TRP A 132     -40.127   6.626  -3.573  1.00 10.00      A   
ATOM   1262  CH2 TRP A 132     -40.960   7.643  -3.098  1.00 10.00      A   
ATOM   1263  C   TRP A 132     -39.840   0.836  -2.445  1.00 10.00      A   
ATOM   1264  O   TRP A 132     -39.430  -0.058  -1.703  1.00 10.00      A   
ATOM   1265  N   ALA A 133     -39.416   0.993  -3.685  1.00 10.00      A   
ATOM   1266  HN  ALA A 133     -39.808   1.707  -4.239  1.00 10.00      A   
ATOM   1267  CA  ALA A 133     -38.392   0.137  -4.256  1.00 10.00      A   
ATOM   1268  CB  ALA A 133     -38.791  -0.295  -5.655  1.00 10.00      A   
ATOM   1269  C   ALA A 133     -37.061   0.874  -4.285  1.00 10.00      A   
ATOM   1270  O   ALA A 133     -36.841   1.747  -5.129  1.00 10.00      A   
ATOM   1271  N   VAL A 134     -36.189   0.532  -3.352  1.00 10.00      A   
ATOM   1272  HN  VAL A 134     -36.427  -0.177  -2.712  1.00 10.00      A   
ATOM   1273  CA  VAL A 134     -34.885   1.164  -3.249  1.00 10.00      A   
ATOM   1274  CB  VAL A 134     -34.454   1.315  -1.773  1.00 10.00      A   
ATOM   1275  CG1 VAL A 134     -33.147   2.087  -1.662  1.00 10.00      A   
ATOM   1276  CG2 VAL A 134     -35.547   1.994  -0.962  1.00 10.00      A   
ATOM   1277  C   VAL A 134     -33.827   0.368  -4.004  1.00 10.00      A   
ATOM   1278  O   VAL A 134     -33.759  -0.858  -3.898  1.00 10.00      A   
ATOM   1279  N   ARG A 135     -33.013   1.069  -4.778  1.00 10.00      A   
ATOM   1280  HN  ARG A 135     -33.128   2.046  -4.833  1.00 10.00      A   
ATOM   1281  CA  ARG A 135     -31.948   0.439  -5.539  1.00 10.00      A   
ATOM   1282  CB  ARG A 135     -32.272   0.407  -7.036  1.00 10.00      A   
ATOM   1283  CG  ARG A 135     -31.159  -0.193  -7.884  1.00 10.00      A   
ATOM   1284  CD  ARG A 135     -31.422  -0.030  -9.371  1.00 10.00      A   
ATOM   1285  NE  ARG A 135     -30.173   0.103 -10.122  1.00 10.00      A   
ATOM   1286  HE  ARG A 135     -29.692   0.966 -10.045  1.00 10.00      A   
ATOM   1287  CZ  ARG A 135     -29.647  -0.846 -10.896  1.00 10.00      A   
ATOM   1288  NH1 ARG A 135     -30.264  -2.010 -11.047  1.00 10.00      A   
ATOM   1289 HH11 ARG A 135     -29.848  -2.747 -11.658  1.00 10.00      A   
ATOM   1290 HH12 ARG A 135     -31.166  -2.199 -10.557  1.00 10.00      A   
ATOM   1291  NH2 ARG A 135     -28.483  -0.635 -11.503  1.00 10.00      A   
ATOM   1292 HH21 ARG A 135     -27.972   0.273 -11.365  1.00 10.00      A   
ATOM   1293 HH22 ARG A 135     -28.066  -1.372 -12.117  1.00 10.00      A   
ATOM   1294  C   ARG A 135     -30.630   1.165  -5.307  1.00 10.00      A   
ATOM   1295  O   ARG A 135     -30.552   2.388  -5.447  1.00 10.00      A   
ATOM   1296  N   ALA A 136     -29.610   0.413  -4.925  1.00 10.00      A   
ATOM   1297  HN  ALA A 136     -29.749  -0.551  -4.794  1.00 10.00      A   
ATOM   1298  CA  ALA A 136     -28.291   0.974  -4.694  1.00 10.00      A   
ATOM   1299  CB  ALA A 136     -27.641   0.330  -3.479  1.00 10.00      A   
ATOM   1300  C   ALA A 136     -27.426   0.769  -5.928  1.00 10.00      A   
ATOM   1301  O   ALA A 136     -27.002  -0.352  -6.217  1.00 10.00      A   
ATOM   1302  N   ASP A 137     -27.188   1.845  -6.664  1.00 10.00      A   
ATOM   1303  HN  ASP A 137     -27.569   2.709  -6.389  1.00 10.00      A   
ATOM   1304  CA  ASP A 137     -26.377   1.779  -7.874  1.00 10.00      A   
ATOM   1305  CB  ASP A 137     -26.823   2.827  -8.895  1.00 10.00      A   
ATOM   1306  CG  ASP A 137     -27.538   2.222 -10.082  1.00 10.00      A   
ATOM   1307  OD1 ASP A 137     -26.871   1.594 -10.937  1.00 10.00      A   
ATOM   1308  OD2 ASP A 137     -28.774   2.376 -10.176  1.00 10.00      A   
ATOM   1309  C   ASP A 137     -24.902   1.960  -7.558  1.00 10.00      A   
ATOM   1310  O   ASP A 137     -24.406   3.085  -7.469  1.00 10.00      A   
ATOM   1311  N   VAL A 138     -24.207   0.849  -7.381  1.00 10.00      A   
ATOM   1312  HN  VAL A 138     -24.663  -0.017  -7.462  1.00 10.00      A   
ATOM   1313  CA  VAL A 138     -22.782   0.876  -7.075  1.00 10.00      A   
ATOM   1314  CB  VAL A 138     -22.387  -0.178  -6.015  1.00 10.00      A   
ATOM   1315  CG1 VAL A 138     -21.824   0.498  -4.775  1.00 10.00      A   
ATOM   1316  CG2 VAL A 138     -23.569  -1.067  -5.652  1.00 10.00      A   
ATOM   1317  C   VAL A 138     -21.964   0.650  -8.341  1.00 10.00      A   
ATOM   1318  O   VAL A 138     -22.075  -0.393  -8.991  1.00 10.00      A   
ATOM   1319  N   HIS A 139     -21.160   1.639  -8.702  1.00 10.00      A   
ATOM   1320  HN  HIS A 139     -21.114   2.452  -8.143  1.00 10.00      A   
ATOM   1321  CA  HIS A 139     -20.329   1.552  -9.895  1.00 10.00      A   
ATOM   1322  CB  HIS A 139     -20.840   2.499 -10.990  1.00 10.00      A   
ATOM   1323  CG  HIS A 139     -22.210   2.165 -11.502  1.00 10.00      A   
ATOM   1324  ND1 HIS A 139     -22.441   1.615 -12.746  1.00 10.00      A   
ATOM   1325  HD1 HIS A 139     -21.753   1.395 -13.416  1.00 10.00      A   
ATOM   1326  CD2 HIS A 139     -23.427   2.300 -10.925  1.00 10.00      A   
ATOM   1327  CE1 HIS A 139     -23.739   1.428 -12.909  1.00 10.00      A   
ATOM   1328  NE2 HIS A 139     -24.356   1.834 -11.817  1.00 10.00      A   
ATOM   1329  HE2 HIS A 139     -25.334   1.797 -11.664  1.00 10.00      A   
ATOM   1330  C   HIS A 139     -18.876   1.859  -9.556  1.00 10.00      A   
ATOM   1331  O   HIS A 139     -18.590   2.738  -8.739  1.00 10.00      A   
ATOM   1332  N   PHE A 140     -17.964   1.131 -10.181  1.00 10.00      A   
ATOM   1333  HN  PHE A 140     -18.252   0.458 -10.836  1.00 10.00      A   
ATOM   1334  CA  PHE A 140     -16.542   1.315  -9.939  1.00 10.00      A   
ATOM   1335  CB  PHE A 140     -15.809  -0.030  -9.987  1.00 10.00      A   
ATOM   1336  CG  PHE A 140     -16.361  -1.079  -9.061  1.00 10.00      A   
ATOM   1337  CD1 PHE A 140     -17.388  -1.914  -9.471  1.00 10.00      A   
ATOM   1338  CD2 PHE A 140     -15.847  -1.232  -7.785  1.00 10.00      A   
ATOM   1339  CE1 PHE A 140     -17.894  -2.880  -8.625  1.00 10.00      A   
ATOM   1340  CE2 PHE A 140     -16.348  -2.197  -6.933  1.00 10.00      A   
ATOM   1341  CZ  PHE A 140     -17.373  -3.022  -7.354  1.00 10.00      A   
ATOM   1342  C   PHE A 140     -15.939   2.258 -10.970  1.00 10.00      A   
ATOM   1343  O   PHE A 140     -16.184   2.122 -12.171  1.00 10.00      A   
ATOM   1344  N   LEU A 141     -15.166   3.224 -10.500  1.00 10.00      A   
ATOM   1345  HN  LEU A 141     -15.027   3.297  -9.528  1.00 10.00      A   
ATOM   1346  CA  LEU A 141     -14.515   4.178 -11.384  1.00 10.00      A   
ATOM   1347  CB  LEU A 141     -14.604   5.596 -10.807  1.00 10.00      A   
ATOM   1348  CG  LEU A 141     -13.907   6.704 -11.605  1.00 10.00      A   
ATOM   1349  CD1 LEU A 141     -14.533   6.860 -12.983  1.00 10.00      A   
ATOM   1350  CD2 LEU A 141     -13.952   8.017 -10.842  1.00 10.00      A   
ATOM   1351  C   LEU A 141     -13.060   3.776 -11.588  1.00 10.00      A   
ATOM   1352  O   LEU A 141     -12.470   4.030 -12.638  1.00 10.00      A   
ATOM   1353  N   ASP A 142     -12.493   3.137 -10.572  1.00 10.00      A   
ATOM   1354  HN  ASP A 142     -13.025   2.960  -9.765  1.00 10.00      A   
ATOM   1355  CA  ASP A 142     -11.109   2.684 -10.611  1.00 10.00      A   
ATOM   1356  CB  ASP A 142     -10.166   3.845 -10.296  1.00 10.00      A   
ATOM   1357  CG  ASP A 142      -8.814   3.710 -10.966  1.00 10.00      A   
ATOM   1358  OD1 ASP A 142      -8.425   2.577 -11.320  1.00 10.00      A   
ATOM   1359  OD2 ASP A 142      -8.137   4.748 -11.147  1.00 10.00      A   
ATOM   1360  C   ASP A 142     -10.913   1.580  -9.583  1.00 10.00      A   
ATOM   1361  O   ASP A 142     -11.362   1.710  -8.443  1.00 10.00      A   
ATOM   1362  N   CYS A 143     -10.251   0.505  -9.977  1.00 10.00      A   
ATOM   1363  HN  CYS A 143      -9.892   0.466 -10.889  1.00 10.00      A   
ATOM   1364  CA  CYS A 143     -10.026  -0.613  -9.077  1.00 10.00      A   
ATOM   1365  CB  CYS A 143     -10.595  -1.905  -9.668  1.00 10.00      A   
ATOM   1366  SG  CYS A 143     -12.401  -2.005  -9.651  1.00 10.00      A   
ATOM   1367  HG  CYS A 143     -12.738  -3.287  -9.615  1.00 10.00      A   
ATOM   1368  C   CYS A 143      -8.551  -0.785  -8.735  1.00 10.00      A   
ATOM   1369  O   CYS A 143      -7.704  -0.914  -9.619  1.00 10.00      A   
ATOM   1370  N   ASP A 144      -8.260  -0.778  -7.443  1.00 10.00      A   
ATOM   1371  HN  ASP A 144      -8.985  -0.651  -6.797  1.00 10.00      A   
ATOM   1372  CA  ASP A 144      -6.900  -0.950  -6.942  1.00 10.00      A   
ATOM   1373  CB  ASP A 144      -6.262   0.409  -6.631  1.00 10.00      A   
ATOM   1374  CG  ASP A 144      -4.809   0.308  -6.194  1.00 10.00      A   
ATOM   1375  OD1 ASP A 144      -4.102  -0.614  -6.659  1.00 10.00      A   
ATOM   1376  OD2 ASP A 144      -4.368   1.154  -5.385  1.00 10.00      A   
ATOM   1377  C   ASP A 144      -6.954  -1.817  -5.688  1.00 10.00      A   
ATOM   1378  O   ASP A 144      -6.219  -1.615  -4.723  1.00 10.00      A   
ATOM   1379  N   GLY A 145      -7.840  -2.795  -5.711  1.00 10.00      A   
ATOM   1380  HN  GLY A 145      -8.383  -2.936  -6.514  1.00 10.00      A   
ATOM   1381  CA  GLY A 145      -7.998  -3.672  -4.573  1.00 10.00      A   
ATOM   1382  C   GLY A 145      -8.910  -3.073  -3.524  1.00 10.00      A   
ATOM   1383  O   GLY A 145      -9.146  -1.859  -3.519  1.00 10.00      A   
ATOM   1384  N   GLY A 146      -9.432  -3.916  -2.644  1.00 10.00      A   
ATOM   1385  HN  GLY A 146      -9.199  -4.875  -2.698  1.00 10.00      A   
ATOM   1386  CA  GLY A 146     -10.324  -3.445  -1.601  1.00 10.00      A   
ATOM   1387  C   GLY A 146     -11.638  -2.940  -2.164  1.00 10.00      A   
ATOM   1388  O   GLY A 146     -12.267  -2.045  -1.597  1.00 10.00      A   
ATOM   1389  N   PHE A 147     -12.051  -3.518  -3.287  1.00 10.00      A   
ATOM   1390  HN  PHE A 147     -11.503  -4.227  -3.685  1.00 10.00      A   
ATOM   1391  CA  PHE A 147     -13.291  -3.124  -3.940  1.00 10.00      A   
ATOM   1392  CB  PHE A 147     -13.371  -3.658  -5.379  1.00 10.00      A   
ATOM   1393  CG  PHE A 147     -13.239  -5.151  -5.519  1.00 10.00      A   
ATOM   1394  CD1 PHE A 147     -14.356  -5.943  -5.737  1.00 10.00      A   
ATOM   1395  CD2 PHE A 147     -11.999  -5.763  -5.441  1.00 10.00      A   
ATOM   1396  CE1 PHE A 147     -14.238  -7.314  -5.874  1.00 10.00      A   
ATOM   1397  CE2 PHE A 147     -11.874  -7.133  -5.576  1.00 10.00      A   
ATOM   1398  CZ  PHE A 147     -12.995  -7.910  -5.792  1.00 10.00      A   
ATOM   1399  C   PHE A 147     -14.513  -3.530  -3.122  1.00 10.00      A   
ATOM   1400  O   PHE A 147     -15.533  -2.843  -3.136  1.00 10.00      A   
ATOM   1401  N   ILE A 148     -14.401  -4.637  -2.398  1.00 10.00      A   
ATOM   1402  HN  ILE A 148     -13.558  -5.142  -2.419  1.00 10.00      A   
ATOM   1403  CA  ILE A 148     -15.500  -5.115  -1.567  1.00 10.00      A   
ATOM   1404  CB  ILE A 148     -15.260  -6.562  -1.082  1.00 10.00      A   
ATOM   1405  CG1 ILE A 148     -15.070  -7.508  -2.273  1.00 10.00      A   
ATOM   1406  CG2 ILE A 148     -16.411  -7.032  -0.204  1.00 10.00      A   
ATOM   1407  CD1 ILE A 148     -14.643  -8.909  -1.883  1.00 10.00      A   
ATOM   1408  C   ILE A 148     -15.672  -4.201  -0.357  1.00 10.00      A   
ATOM   1409  O   ILE A 148     -16.781  -3.754  -0.054  1.00 10.00      A   
ATOM   1410  N   ASP A 149     -14.557  -3.913   0.309  1.00 10.00      A   
ATOM   1411  HN  ASP A 149     -13.707  -4.298   0.002  1.00 10.00      A   
ATOM   1412  CA  ASP A 149     -14.544  -3.054   1.488  1.00 10.00      A   
ATOM   1413  CB  ASP A 149     -13.107  -2.870   1.999  1.00 10.00      A   
ATOM   1414  CG  ASP A 149     -12.281  -4.143   1.967  1.00 10.00      A   
ATOM   1415  OD1 ASP A 149     -12.002  -4.651   0.854  1.00 10.00      A   
ATOM   1416  OD2 ASP A 149     -11.892  -4.638   3.044  1.00 10.00      A   
ATOM   1417  C   ASP A 149     -15.135  -1.690   1.157  1.00 10.00      A   
ATOM   1418  O   ASP A 149     -16.004  -1.183   1.870  1.00 10.00      A   
ATOM   1419  N   ALA A 150     -14.670  -1.113   0.054  1.00 10.00      A   
ATOM   1420  HN  ALA A 150     -13.987  -1.579  -0.474  1.00 10.00      A   
ATOM   1421  CA  ALA A 150     -15.140   0.194  -0.387  1.00 10.00      A   
ATOM   1422  CB  ALA A 150     -14.355   0.658  -1.604  1.00 10.00      A   
ATOM   1423  C   ALA A 150     -16.635   0.181  -0.689  1.00 10.00      A   
ATOM   1424  O   ALA A 150     -17.365   1.087  -0.285  1.00 10.00      A   
ATOM   1425  N   SER A 151     -17.093  -0.855  -1.386  1.00 10.00      A   
ATOM   1426  HN  SER A 151     -16.468  -1.557  -1.666  1.00 10.00      A   
ATOM   1427  CA  SER A 151     -18.502  -0.972  -1.745  1.00 10.00      A   
ATOM   1428  CB  SER A 151     -18.732  -2.162  -2.676  1.00 10.00      A   
ATOM   1429  OG  SER A 151     -17.981  -2.010  -3.870  1.00 10.00      A   
ATOM   1430  HG  SER A 151     -17.080  -2.328  -3.722  1.00 10.00      A   
ATOM   1431  C   SER A 151     -19.401  -1.062  -0.515  1.00 10.00      A   
ATOM   1432  O   SER A 151     -20.464  -0.437  -0.475  1.00 10.00      A   
ATOM   1433  N   CYS A 152     -18.970  -1.826   0.486  1.00 10.00      A   
ATOM   1434  HN  CYS A 152     -18.112  -2.298   0.397  1.00 10.00      A   
ATOM   1435  CA  CYS A 152     -19.743  -1.982   1.713  1.00 10.00      A   
ATOM   1436  C   CYS A 152     -19.968  -0.635   2.393  1.00 10.00      A   
ATOM   1437  O   CYS A 152     -21.071  -0.334   2.851  1.00 10.00      A   
ATOM   1438  CB  CYS A 152     -19.056  -2.954   2.676  1.00 10.00      A   
ATOM   1439  SG  CYS A 152     -19.190  -4.711   2.208  1.00 10.00      A   
ATOM   1440  N   ILE A 153     -18.925   0.184   2.437  1.00 10.00      A   
ATOM   1441  HN  ILE A 153     -18.070  -0.101   2.040  1.00 10.00      A   
ATOM   1442  CA  ILE A 153     -19.021   1.498   3.056  1.00 10.00      A   
ATOM   1443  CB  ILE A 153     -17.624   2.097   3.337  1.00 10.00      A   
ATOM   1444  CG1 ILE A 153     -16.860   1.203   4.320  1.00 10.00      A   
ATOM   1445  CG2 ILE A 153     -17.733   3.522   3.871  1.00 10.00      A   
ATOM   1446  CD1 ILE A 153     -15.447   1.663   4.615  1.00 10.00      A   
ATOM   1447  C   ILE A 153     -19.834   2.450   2.180  1.00 10.00      A   
ATOM   1448  O   ILE A 153     -20.660   3.212   2.681  1.00 10.00      A   
ATOM   1449  N   ALA A 154     -19.603   2.389   0.872  1.00 10.00      A   
ATOM   1450  HN  ALA A 154     -18.929   1.756   0.535  1.00 10.00      A   
ATOM   1451  CA  ALA A 154     -20.306   3.245  -0.080  1.00 10.00      A   
ATOM   1452  CB  ALA A 154     -19.841   2.955  -1.498  1.00 10.00      A   
ATOM   1453  C   ALA A 154     -21.821   3.087   0.027  1.00 10.00      A   
ATOM   1454  O   ALA A 154     -22.548   4.075   0.102  1.00 10.00      A   
ATOM   1455  N   VAL A 155     -22.290   1.844   0.045  1.00 10.00      A   
ATOM   1456  HN  VAL A 155     -21.661   1.091  -0.004  1.00 10.00      A   
ATOM   1457  CA  VAL A 155     -23.720   1.572   0.139  1.00 10.00      A   
ATOM   1458  CB  VAL A 155     -24.032   0.065  -0.018  1.00 10.00      A   
ATOM   1459  CG1 VAL A 155     -25.524  -0.197   0.130  1.00 10.00      A   
ATOM   1460  CG2 VAL A 155     -23.541  -0.446  -1.364  1.00 10.00      A   
ATOM   1461  C   VAL A 155     -24.296   2.082   1.461  1.00 10.00      A   
ATOM   1462  O   VAL A 155     -25.312   2.780   1.476  1.00 10.00      A   
ATOM   1463  N   MET A 156     -23.626   1.751   2.560  1.00 10.00      A   
ATOM   1464  HN  MET A 156     -22.803   1.221   2.477  1.00 10.00      A   
ATOM   1465  CA  MET A 156     -24.076   2.159   3.887  1.00 10.00      A   
ATOM   1466  CB  MET A 156     -23.212   1.530   4.982  1.00 10.00      A   
ATOM   1467  CG  MET A 156     -23.541   0.074   5.268  1.00 10.00      A   
ATOM   1468  SD  MET A 156     -25.287  -0.191   5.651  1.00 10.00      A   
ATOM   1469  CE  MET A 156     -25.494   0.878   7.073  1.00 10.00      A   
ATOM   1470  C   MET A 156     -24.115   3.677   4.042  1.00 10.00      A   
ATOM   1471  O   MET A 156     -25.106   4.233   4.519  1.00 10.00      A   
ATOM   1472  N   ALA A 157     -23.045   4.343   3.625  1.00 10.00      A   
ATOM   1473  HN  ALA A 157     -22.286   3.843   3.247  1.00 10.00      A   
ATOM   1474  CA  ALA A 157     -22.959   5.797   3.721  1.00 10.00      A   
ATOM   1475  CB  ALA A 157     -21.590   6.280   3.265  1.00 10.00      A   
ATOM   1476  C   ALA A 157     -24.063   6.462   2.905  1.00 10.00      A   
ATOM   1477  O   ALA A 157     -24.646   7.466   3.325  1.00 10.00      A   
ATOM   1478  N   GLY A 158     -24.349   5.892   1.741  1.00 10.00      A   
ATOM   1479  HN  GLY A 158     -23.847   5.096   1.457  1.00 10.00      A   
ATOM   1480  CA  GLY A 158     -25.387   6.430   0.888  1.00 10.00      A   
ATOM   1481  C   GLY A 158     -26.762   6.272   1.505  1.00 10.00      A   
ATOM   1482  O   GLY A 158     -27.583   7.186   1.445  1.00 10.00      A   
ATOM   1483  N   LEU A 159     -27.002   5.113   2.109  1.00 10.00      A   
ATOM   1484  HN  LEU A 159     -26.295   4.426   2.123  1.00 10.00      A   
ATOM   1485  CA  LEU A 159     -28.283   4.825   2.746  1.00 10.00      A   
ATOM   1486  CB  LEU A 159     -28.351   3.358   3.181  1.00 10.00      A   
ATOM   1487  CG  LEU A 159     -28.391   2.314   2.064  1.00 10.00      A   
ATOM   1488  CD1 LEU A 159     -28.269   0.914   2.643  1.00 10.00      A   
ATOM   1489  CD2 LEU A 159     -29.669   2.448   1.252  1.00 10.00      A   
ATOM   1490  C   LEU A 159     -28.514   5.723   3.956  1.00 10.00      A   
ATOM   1491  O   LEU A 159     -29.618   6.219   4.171  1.00 10.00      A   
ATOM   1492  N   MET A 160     -27.461   5.933   4.738  1.00 10.00      A   
ATOM   1493  HN  MET A 160     -26.602   5.510   4.505  1.00 10.00      A   
ATOM   1494  CA  MET A 160     -27.547   6.763   5.936  1.00 10.00      A   
ATOM   1495  CB  MET A 160     -26.316   6.577   6.825  1.00 10.00      A   
ATOM   1496  CG  MET A 160     -26.163   5.172   7.384  1.00 10.00      A   
ATOM   1497  SD  MET A 160     -24.972   5.087   8.735  1.00 10.00      A   
ATOM   1498  CE  MET A 160     -25.923   5.818  10.066  1.00 10.00      A   
ATOM   1499  C   MET A 160     -27.740   8.237   5.598  1.00 10.00      A   
ATOM   1500  O   MET A 160     -28.140   9.033   6.449  1.00 10.00      A   
ATOM   1501  N   HIS A 161     -27.455   8.600   4.357  1.00 10.00      A   
ATOM   1502  HN  HIS A 161     -27.139   7.924   3.721  1.00 10.00      A   
ATOM   1503  CA  HIS A 161     -27.605   9.980   3.916  1.00 10.00      A   
ATOM   1504  CB  HIS A 161     -26.258  10.578   3.498  1.00 10.00      A   
ATOM   1505  CG  HIS A 161     -26.241  12.080   3.499  1.00 10.00      A   
ATOM   1506  ND1 HIS A 161     -26.848  12.837   4.478  1.00 10.00      A   
ATOM   1507  HD1 HIS A 161     -27.326  12.485   5.266  1.00 10.00      A   
ATOM   1508  CD2 HIS A 161     -25.697  12.966   2.629  1.00 10.00      A   
ATOM   1509  CE1 HIS A 161     -26.681  14.116   4.212  1.00 10.00      A   
ATOM   1510  NE2 HIS A 161     -25.985  14.224   3.098  1.00 10.00      A   
ATOM   1511  HE2 HIS A 161     -25.695  15.070   2.693  1.00 10.00      A   
ATOM   1512  C   HIS A 161     -28.620  10.083   2.783  1.00 10.00      A   
ATOM   1513  O   HIS A 161     -28.525  10.959   1.920  1.00 10.00      A   
ATOM   1514  N   PHE A 162     -29.586   9.177   2.786  1.00 10.00      A   
ATOM   1515  HN  PHE A 162     -29.602   8.495   3.490  1.00 10.00      A   
ATOM   1516  CA  PHE A 162     -30.627   9.171   1.772  1.00 10.00      A   
ATOM   1517  CB  PHE A 162     -30.722   7.808   1.082  1.00 10.00      A   
ATOM   1518  CG  PHE A 162     -31.714   7.774  -0.047  1.00 10.00      A   
ATOM   1519  CD1 PHE A 162     -31.537   8.568  -1.166  1.00 10.00      A   
ATOM   1520  CD2 PHE A 162     -32.824   6.952   0.014  1.00 10.00      A   
ATOM   1521  CE1 PHE A 162     -32.446   8.544  -2.202  1.00 10.00      A   
ATOM   1522  CE2 PHE A 162     -33.739   6.920  -1.020  1.00 10.00      A   
ATOM   1523  CZ  PHE A 162     -33.549   7.719  -2.130  1.00 10.00      A   
ATOM   1524  C   PHE A 162     -31.966   9.540   2.391  1.00 10.00      A   
ATOM   1525  O   PHE A 162     -32.288   9.112   3.502  1.00 10.00      A   
ATOM   1526  N   LYS A 163     -32.740  10.336   1.671  1.00 10.00      A   
ATOM   1527  HN  LYS A 163     -32.434  10.631   0.790  1.00 10.00      A   
ATOM   1528  CA  LYS A 163     -34.043  10.769   2.147  1.00 10.00      A   
ATOM   1529  CB  LYS A 163     -34.011  12.243   2.559  1.00 10.00      A   
ATOM   1530  CG  LYS A 163     -33.096  12.539   3.736  1.00 10.00      A   
ATOM   1531  CD  LYS A 163     -33.268  13.964   4.231  1.00 10.00      A   
ATOM   1532  CE  LYS A 163     -32.309  14.266   5.369  1.00 10.00      A   
ATOM   1533  NZ  LYS A 163     -32.514  15.630   5.917  1.00 10.00      A   
ATOM   1534  HZ1 LYS A 163     -32.517  16.329   5.149  1.00 10.00      A   
ATOM   1535  HZ2 LYS A 163     -31.752  15.870   6.581  1.00 10.00      A   
ATOM   1536  HZ3 LYS A 163     -33.423  15.682   6.419  1.00 10.00      A   
ATOM   1537  C   LYS A 163     -35.114  10.542   1.088  1.00 10.00      A   
ATOM   1538  O   LYS A 163     -34.896  10.793  -0.099  1.00 10.00      A   
ATOM   1539  N   LYS A 164     -36.264  10.064   1.533  1.00 10.00      A   
ATOM   1540  HN  LYS A 164     -36.365   9.895   2.498  1.00 10.00      A   
ATOM   1541  CA  LYS A 164     -37.392   9.798   0.651  1.00 10.00      A   
ATOM   1542  CB  LYS A 164     -38.086   8.491   1.068  1.00 10.00      A   
ATOM   1543  CG  LYS A 164     -38.542   8.474   2.523  1.00 10.00      A   
ATOM   1544  CD  LYS A 164     -39.555   7.375   2.794  1.00 10.00      A   
ATOM   1545  CE  LYS A 164     -39.904   7.304   4.275  1.00 10.00      A   
ATOM   1546  NZ  LYS A 164     -40.899   6.236   4.575  1.00 10.00      A   
ATOM   1547  HZ1 LYS A 164     -41.816   6.459   4.133  1.00 10.00      A   
ATOM   1548  HZ2 LYS A 164     -41.037   6.153   5.602  1.00 10.00      A   
ATOM   1549  HZ3 LYS A 164     -40.565   5.322   4.209  1.00 10.00      A   
ATOM   1550  C   LYS A 164     -38.393  10.944   0.737  1.00 10.00      A   
ATOM   1551  O   LYS A 164     -38.480  11.613   1.771  1.00 10.00      A   
ATOM   1552  N   PRO A 165     -39.139  11.204  -0.347  1.00 10.00      A   
ATOM   1553  CA  PRO A 165     -40.152  12.266  -0.368  1.00 10.00      A   
ATOM   1554  CB  PRO A 165     -40.747  12.172  -1.779  1.00 10.00      A   
ATOM   1555  CG  PRO A 165     -39.710  11.467  -2.580  1.00 10.00      A   
ATOM   1556  CD  PRO A 165     -39.046  10.506  -1.638  1.00 10.00      A   
ATOM   1557  C   PRO A 165     -41.233  12.003   0.672  1.00 10.00      A   
ATOM   1558  O   PRO A 165     -41.593  10.851   0.923  1.00 10.00      A   
ATOM   1559  N   ASP A 166     -41.743  13.066   1.277  1.00 10.00      A   
ATOM   1560  HN  ASP A 166     -41.434  13.958   1.017  1.00 10.00      A   
ATOM   1561  CA  ASP A 166     -42.773  12.939   2.302  1.00 10.00      A   
ATOM   1562  CB  ASP A 166     -43.001  14.276   3.006  1.00 10.00      A   
ATOM   1563  CG  ASP A 166     -44.119  14.212   4.026  1.00 10.00      A   
ATOM   1564  OD1 ASP A 166     -43.898  13.668   5.127  1.00 10.00      A   
ATOM   1565  OD2 ASP A 166     -45.227  14.707   3.735  1.00 10.00      A   
ATOM   1566  C   ASP A 166     -44.078  12.440   1.699  1.00 10.00      A   
ATOM   1567  O   ASP A 166     -44.498  12.909   0.643  1.00 10.00      A   
ATOM   1568  N   ILE A 167     -44.711  11.485   2.364  1.00 10.00      A   
ATOM   1569  HN  ILE A 167     -44.327  11.147   3.202  1.00 10.00      A   
ATOM   1570  CA  ILE A 167     -45.964  10.925   1.880  1.00 10.00      A   
ATOM   1571  CB  ILE A 167     -45.764   9.502   1.301  1.00 10.00      A   
ATOM   1572  CG1 ILE A 167     -44.986   9.563  -0.018  1.00 10.00      A   
ATOM   1573  CG2 ILE A 167     -47.097   8.792   1.104  1.00 10.00      A   
ATOM   1574  CD1 ILE A 167     -44.822   8.219  -0.692  1.00 10.00      A   
ATOM   1575  C   ILE A 167     -47.022  10.899   2.984  1.00 10.00      A   
ATOM   1576  O   ILE A 167     -46.740  10.530   4.127  1.00 10.00      A   
ATOM   1577  N   THR A 168     -48.229  11.320   2.640  1.00 10.00      A   
ATOM   1578  HN  THR A 168     -48.381  11.634   1.724  1.00 10.00      A   
ATOM   1579  CA  THR A 168     -49.336  11.331   3.580  1.00 10.00      A   
ATOM   1580  CB  THR A 168     -50.066  12.686   3.561  1.00 10.00      A   
ATOM   1581  OG1 THR A 168     -49.095  13.739   3.596  1.00 10.00      A   
ATOM   1582  HG1 THR A 168     -48.468  13.570   4.312  1.00 10.00      A   
ATOM   1583  CG2 THR A 168     -50.988  12.817   4.765  1.00 10.00      A   
ATOM   1584  C   THR A 168     -50.320  10.218   3.235  1.00 10.00      A   
ATOM   1585  O   THR A 168     -50.912  10.213   2.152  1.00 10.00      A   
ATOM   1586  N   VAL A 169     -50.470   9.269   4.148  1.00 10.00      A   
ATOM   1587  HN  VAL A 169     -49.966   9.335   4.989  1.00 10.00      A   
ATOM   1588  CA  VAL A 169     -51.370   8.142   3.947  1.00 10.00      A   
ATOM   1589  CB  VAL A 169     -51.155   7.039   5.008  1.00 10.00      A   
ATOM   1590  CG1 VAL A 169     -51.995   5.813   4.683  1.00 10.00      A   
ATOM   1591  CG2 VAL A 169     -49.682   6.663   5.099  1.00 10.00      A   
ATOM   1592  C   VAL A 169     -52.827   8.597   3.969  1.00 10.00      A   
ATOM   1593  O   VAL A 169     -53.302   9.150   4.959  1.00 10.00      A   
ATOM   1594  N   HIS A 170     -53.520   8.377   2.862  1.00 10.00      A   
ATOM   1595  HN  HIS A 170     -53.077   7.935   2.104  1.00 10.00      A   
ATOM   1596  CA  HIS A 170     -54.922   8.754   2.740  1.00 10.00      A   
ATOM   1597  CB  HIS A 170     -55.070  10.044   1.929  1.00 10.00      A   
ATOM   1598  CG  HIS A 170     -55.381  11.252   2.756  1.00 10.00      A   
ATOM   1599  ND1 HIS A 170     -56.597  11.904   2.714  1.00 10.00      A   
ATOM   1600  HD1 HIS A 170     -57.372  11.643   2.168  1.00 10.00      A   
ATOM   1601  CD2 HIS A 170     -54.623  11.935   3.647  1.00 10.00      A   
ATOM   1602  CE1 HIS A 170     -56.570  12.932   3.538  1.00 10.00      A   
ATOM   1603  NE2 HIS A 170     -55.387  12.971   4.116  1.00 10.00      A   
ATOM   1604  HE2 HIS A 170     -55.100  13.639   4.777  1.00 10.00      A   
ATOM   1605  C   HIS A 170     -55.704   7.625   2.083  1.00 10.00      A   
ATOM   1606  O   HIS A 170     -56.167   7.745   0.945  1.00 10.00      A   
ATOM   1607  N   GLY A 171     -55.826   6.520   2.801  1.00 10.00      A   
ATOM   1608  HN  GLY A 171     -55.432   6.487   3.701  1.00 10.00      A   
ATOM   1609  CA  GLY A 171     -56.529   5.368   2.284  1.00 10.00      A   
ATOM   1610  C   GLY A 171     -55.682   4.632   1.269  1.00 10.00      A   
ATOM   1611  O   GLY A 171     -54.864   3.780   1.623  1.00 10.00      A   
ATOM   1612  N   GLU A 172     -55.868   4.970   0.006  1.00 10.00      A   
ATOM   1613  HN  GLU A 172     -56.544   5.651  -0.210  1.00 10.00      A   
ATOM   1614  CA  GLU A 172     -55.108   4.361  -1.072  1.00 10.00      A   
ATOM   1615  CB  GLU A 172     -55.996   3.469  -1.933  1.00 10.00      A   
ATOM   1616  CG  GLU A 172     -55.556   2.016  -1.955  1.00 10.00      A   
ATOM   1617  CD  GLU A 172     -56.081   1.271  -3.159  1.00 10.00      A   
ATOM   1618  OE1 GLU A 172     -55.419   1.301  -4.218  1.00 10.00      A   
ATOM   1619  OE2 GLU A 172     -57.158   0.646  -3.053  1.00 10.00      A   
ATOM   1620  C   GLU A 172     -54.454   5.438  -1.925  1.00 10.00      A   
ATOM   1621  O   GLU A 172     -53.567   5.156  -2.732  1.00 10.00      A   
ATOM   1622  N   GLN A 173     -54.899   6.674  -1.731  1.00 10.00      A   
ATOM   1623  HN  GLN A 173     -55.610   6.825  -1.073  1.00 10.00      A   
ATOM   1624  CA  GLN A 173     -54.370   7.812  -2.463  1.00 10.00      A   
ATOM   1625  CB  GLN A 173     -55.315   9.008  -2.305  1.00 10.00      A   
ATOM   1626  CG  GLN A 173     -55.223  10.045  -3.413  1.00 10.00      A   
ATOM   1627  CD  GLN A 173     -55.511   9.468  -4.786  1.00 10.00      A   
ATOM   1628  OE1 GLN A 173     -56.228   8.476  -4.924  1.00 10.00      A   
ATOM   1629  NE2 GLN A 173     -54.964  10.095  -5.811  1.00 10.00      A   
ATOM   1630 HE21 GLN A 173     -54.411  10.887  -5.627  1.00 10.00      A   
ATOM   1631 HE22 GLN A 173     -55.136   9.750  -6.712  1.00 10.00      A   
ATOM   1632  C   GLN A 173     -52.989   8.162  -1.927  1.00 10.00      A   
ATOM   1633  O   GLN A 173     -52.836   8.476  -0.746  1.00 10.00      A   
ATOM   1634  N   ILE A 174     -51.987   8.083  -2.788  1.00 10.00      A   
ATOM   1635  HN  ILE A 174     -52.173   7.826  -3.714  1.00 10.00      A   
ATOM   1636  CA  ILE A 174     -50.619   8.379  -2.396  1.00 10.00      A   
ATOM   1637  CB  ILE A 174     -49.600   7.561  -3.218  1.00 10.00      A   
ATOM   1638  CG1 ILE A 174     -50.001   6.085  -3.251  1.00 10.00      A   
ATOM   1639  CG2 ILE A 174     -48.202   7.719  -2.637  1.00 10.00      A   
ATOM   1640  CD1 ILE A 174     -49.201   5.259  -4.234  1.00 10.00      A   
ATOM   1641  C   ILE A 174     -50.321   9.862  -2.556  1.00 10.00      A   
ATOM   1642  O   ILE A 174     -50.168  10.359  -3.673  1.00 10.00      A   
ATOM   1643  N   ILE A 175     -50.253  10.568  -1.439  1.00 10.00      A   
ATOM   1644  HN  ILE A 175     -50.389  10.116  -0.581  1.00 10.00      A   
ATOM   1645  CA  ILE A 175     -49.973  11.996  -1.455  1.00 10.00      A   
ATOM   1646  CB  ILE A 175     -50.723  12.745  -0.327  1.00 10.00      A   
ATOM   1647  CG1 ILE A 175     -52.197  12.320  -0.277  1.00 10.00      A   
ATOM   1648  CG2 ILE A 175     -50.604  14.254  -0.513  1.00 10.00      A   
ATOM   1649  CD1 ILE A 175     -52.970  12.612  -1.547  1.00 10.00      A   
ATOM   1650  C   ILE A 175     -48.475  12.231  -1.317  1.00 10.00      A   
ATOM   1651  O   ILE A 175     -47.939  12.246  -0.208  1.00 10.00      A   
ATOM   1652  N   VAL A 176     -47.803  12.382  -2.450  1.00 10.00      A   
ATOM   1653  HN  VAL A 176     -48.288  12.339  -3.301  1.00 10.00      A   
ATOM   1654  CA  VAL A 176     -46.365  12.614  -2.467  1.00 10.00      A   
ATOM   1655  CB  VAL A 176     -45.720  12.063  -3.759  1.00 10.00      A   
ATOM   1656  CG1 VAL A 176     -44.215  12.297  -3.761  1.00 10.00      A   
ATOM   1657  CG2 VAL A 176     -46.029  10.585  -3.921  1.00 10.00      A   
ATOM   1658  C   VAL A 176     -46.062  14.103  -2.354  1.00 10.00      A   
ATOM   1659  O   VAL A 176     -46.609  14.917  -3.098  1.00 10.00      A   
ATOM   1660  N   HIS A 177     -45.202  14.453  -1.414  1.00 10.00      A   
ATOM   1661  HN  HIS A 177     -44.805  13.755  -0.842  1.00 10.00      A   
ATOM   1662  CA  HIS A 177     -44.819  15.836  -1.200  1.00 10.00      A   
ATOM   1663  CB  HIS A 177     -44.915  16.199   0.286  1.00 10.00      A   
ATOM   1664  CG  HIS A 177     -46.290  16.104   0.877  1.00 10.00      A   
ATOM   1665  ND1 HIS A 177     -47.072  17.208   1.140  1.00 10.00      A   
ATOM   1666  HD1 HIS A 177     -46.827  18.151   0.948  1.00 10.00      A   
ATOM   1667  CD2 HIS A 177     -47.010  15.033   1.284  1.00 10.00      A   
ATOM   1668  CE1 HIS A 177     -48.210  16.820   1.683  1.00 10.00      A   
ATOM   1669  NE2 HIS A 177     -48.194  15.507   1.782  1.00 10.00      A   
ATOM   1670  HE2 HIS A 177     -48.906  14.958   2.185  1.00 10.00      A   
ATOM   1671  C   HIS A 177     -43.389  16.056  -1.674  1.00 10.00      A   
ATOM   1672  O   HIS A 177     -42.453  15.473  -1.123  1.00 10.00      A   
ATOM   1673  N   PRO A 178     -43.205  16.879  -2.718  1.00 10.00      A   
ATOM   1674  CA  PRO A 178     -41.876  17.181  -3.260  1.00 10.00      A   
ATOM   1675  CB  PRO A 178     -42.162  18.130  -4.430  1.00 10.00      A   
ATOM   1676  CG  PRO A 178     -43.535  18.653  -4.180  1.00 10.00      A   
ATOM   1677  CD  PRO A 178     -44.273  17.563  -3.461  1.00 10.00      A   
ATOM   1678  C   PRO A 178     -40.997  17.872  -2.225  1.00 10.00      A   
ATOM   1679  O   PRO A 178     -41.497  18.558  -1.330  1.00 10.00      A   
ATOM   1680  N   VAL A 179     -39.687  17.706  -2.367  1.00 10.00      A   
ATOM   1681  HN  VAL A 179     -39.358  17.166  -3.116  1.00 10.00      A   
ATOM   1682  CA  VAL A 179     -38.722  18.292  -1.439  1.00 10.00      A   
ATOM   1683  CB  VAL A 179     -37.281  17.814  -1.730  1.00 10.00      A   
ATOM   1684  CG1 VAL A 179     -37.187  16.299  -1.619  1.00 10.00      A   
ATOM   1685  CG2 VAL A 179     -36.814  18.282  -3.101  1.00 10.00      A   
ATOM   1686  C   VAL A 179     -38.767  19.820  -1.442  1.00 10.00      A   
ATOM   1687  O   VAL A 179     -38.231  20.467  -0.546  1.00 10.00      A   
ATOM   1688  N   ASN A 180     -39.413  20.390  -2.449  1.00 10.00      A   
ATOM   1689  HN  ASN A 180     -39.820  19.824  -3.136  1.00 10.00      A   
ATOM   1690  CA  ASN A 180     -39.522  21.840  -2.560  1.00 10.00      A   
ATOM   1691  CB  ASN A 180     -39.646  22.259  -4.027  1.00 10.00      A   
ATOM   1692  CG  ASN A 180     -38.340  22.147  -4.788  1.00 10.00      A   
ATOM   1693  OD1 ASN A 180     -37.260  22.374  -4.241  1.00 10.00      A   
ATOM   1694  ND2 ASN A 180     -38.432  21.792  -6.059  1.00 10.00      A   
ATOM   1695 HD21 ASN A 180     -39.326  21.625  -6.430  1.00 10.00      A   
ATOM   1696 HD22 ASN A 180     -37.605  21.703  -6.576  1.00 10.00      A   
ATOM   1697  C   ASN A 180     -40.718  22.370  -1.781  1.00 10.00      A   
ATOM   1698  O   ASN A 180     -40.813  23.570  -1.517  1.00 10.00      A   
ATOM   1699  N   GLU A 181     -41.628  21.478  -1.405  1.00 10.00      A   
ATOM   1700  HN  GLU A 181     -41.485  20.530  -1.609  1.00 10.00      A   
ATOM   1701  CA  GLU A 181     -42.824  21.882  -0.679  1.00 10.00      A   
ATOM   1702  CB  GLU A 181     -44.092  21.487  -1.454  1.00 10.00      A   
ATOM   1703  CG  GLU A 181     -44.782  20.214  -0.987  1.00 10.00      A   
ATOM   1704  CD  GLU A 181     -45.981  20.498  -0.105  1.00 10.00      A   
ATOM   1705  OE1 GLU A 181     -46.597  21.571  -0.259  1.00 10.00      A   
ATOM   1706  OE2 GLU A 181     -46.315  19.651   0.746  1.00 10.00      A   
ATOM   1707  C   GLU A 181     -42.837  21.352   0.756  1.00 10.00      A   
ATOM   1708  O   GLU A 181     -43.469  21.942   1.634  1.00 10.00      A   
ATOM   1709  N   ARG A 182     -42.133  20.249   0.990  1.00 10.00      A   
ATOM   1710  HN  ARG A 182     -41.641  19.825   0.252  1.00 10.00      A   
ATOM   1711  CA  ARG A 182     -42.066  19.650   2.318  1.00 10.00      A   
ATOM   1712  CB  ARG A 182     -43.178  18.615   2.514  1.00 10.00      A   
ATOM   1713  CG  ARG A 182     -44.231  19.026   3.533  1.00 10.00      A   
ATOM   1714  CD  ARG A 182     -45.092  17.847   3.954  1.00 10.00      A   
ATOM   1715  NE  ARG A 182     -46.141  18.234   4.901  1.00 10.00      A   
ATOM   1716  HE  ARG A 182     -46.208  19.193   5.133  1.00 10.00      A   
ATOM   1717  CZ  ARG A 182     -46.986  17.376   5.476  1.00 10.00      A   
ATOM   1718  NH1 ARG A 182     -46.914  16.077   5.209  1.00 10.00      A   
ATOM   1719 HH11 ARG A 182     -47.579  15.411   5.662  1.00 10.00      A   
ATOM   1720 HH12 ARG A 182     -46.186  15.708   4.544  1.00 10.00      A   
ATOM   1721  NH2 ARG A 182     -47.912  17.820   6.315  1.00 10.00      A   
ATOM   1722 HH21 ARG A 182     -48.576  17.152   6.767  1.00 10.00      A   
ATOM   1723 HH22 ARG A 182     -47.981  18.840   6.528  1.00 10.00      A   
ATOM   1724  C   ARG A 182     -40.704  19.010   2.559  1.00 10.00      A   
ATOM   1725  O   ARG A 182     -39.923  18.821   1.626  1.00 10.00      A   
ATOM   1726  N   GLU A 183     -40.437  18.672   3.812  1.00 10.00      A   
ATOM   1727  HN  GLU A 183     -41.115  18.832   4.503  1.00 10.00      A   
ATOM   1728  CA  GLU A 183     -39.172  18.059   4.195  1.00 10.00      A   
ATOM   1729  CB  GLU A 183     -38.870  18.357   5.667  1.00 10.00      A   
ATOM   1730  CG  GLU A 183     -38.232  19.714   5.916  1.00 10.00      A   
ATOM   1731  CD  GLU A 183     -36.766  19.741   5.545  1.00 10.00      A   
ATOM   1732  OE1 GLU A 183     -36.036  18.798   5.922  1.00 10.00      A   
ATOM   1733  OE2 GLU A 183     -36.329  20.712   4.887  1.00 10.00      A   
ATOM   1734  C   GLU A 183     -39.201  16.550   3.970  1.00 10.00      A   
ATOM   1735  O   GLU A 183     -40.197  15.891   4.271  1.00 10.00      A   
ATOM   1736  N   PRO A 184     -38.108  15.990   3.432  1.00 10.00      A   
ATOM   1737  CA  PRO A 184     -37.992  14.556   3.170  1.00 10.00      A   
ATOM   1738  CB  PRO A 184     -36.801  14.451   2.201  1.00 10.00      A   
ATOM   1739  CG  PRO A 184     -36.378  15.857   1.907  1.00 10.00      A   
ATOM   1740  CD  PRO A 184     -36.898  16.710   3.028  1.00 10.00      A   
ATOM   1741  C   PRO A 184     -37.691  13.776   4.448  1.00 10.00      A   
ATOM   1742  O   PRO A 184     -37.269  14.348   5.452  1.00 10.00      A   
ATOM   1743  N   VAL A 185     -37.897  12.470   4.399  1.00 10.00      A   
ATOM   1744  HN  VAL A 185     -38.216  12.071   3.558  1.00 10.00      A   
ATOM   1745  CA  VAL A 185     -37.657  11.603   5.549  1.00 10.00      A   
ATOM   1746  CB  VAL A 185     -38.904  10.743   5.866  1.00 10.00      A   
ATOM   1747  CG1 VAL A 185     -38.741  10.013   7.190  1.00 10.00      A   
ATOM   1748  CG2 VAL A 185     -40.167  11.595   5.871  1.00 10.00      A   
ATOM   1749  C   VAL A 185     -36.467  10.680   5.276  1.00 10.00      A   
ATOM   1750  O   VAL A 185     -36.431   9.994   4.255  1.00 10.00      A   
ATOM   1751  N   PRO A 186     -35.466  10.667   6.173  1.00 10.00      A   
ATOM   1752  CA  PRO A 186     -34.276   9.821   6.019  1.00 10.00      A   
ATOM   1753  CB  PRO A 186     -33.340  10.326   7.125  1.00 10.00      A   
ATOM   1754  CG  PRO A 186     -34.246  10.901   8.155  1.00 10.00      A   
ATOM   1755  CD  PRO A 186     -35.415  11.478   7.405  1.00 10.00      A   
ATOM   1756  C   PRO A 186     -34.593   8.339   6.227  1.00 10.00      A   
ATOM   1757  O   PRO A 186     -35.544   7.989   6.932  1.00 10.00      A   
ATOM   1758  N   LEU A 187     -33.796   7.474   5.611  1.00 10.00      A   
ATOM   1759  HN  LEU A 187     -33.056   7.815   5.060  1.00 10.00      A   
ATOM   1760  CA  LEU A 187     -33.991   6.031   5.731  1.00 10.00      A   
ATOM   1761  CB  LEU A 187     -33.171   5.282   4.679  1.00 10.00      A   
ATOM   1762  CG  LEU A 187     -33.658   5.383   3.233  1.00 10.00      A   
ATOM   1763  CD1 LEU A 187     -32.853   4.454   2.341  1.00 10.00      A   
ATOM   1764  CD2 LEU A 187     -35.144   5.066   3.139  1.00 10.00      A   
ATOM   1765  C   LEU A 187     -33.618   5.535   7.126  1.00 10.00      A   
ATOM   1766  O   LEU A 187     -32.704   6.066   7.758  1.00 10.00      A   
ATOM   1767  N   GLY A 188     -34.321   4.512   7.597  1.00 10.00      A   
ATOM   1768  HN  GLY A 188     -35.031   4.120   7.047  1.00 10.00      A   
ATOM   1769  CA  GLY A 188     -34.050   3.967   8.912  1.00 10.00      A   
ATOM   1770  C   GLY A 188     -33.037   2.840   8.877  1.00 10.00      A   
ATOM   1771  O   GLY A 188     -33.314   1.756   8.358  1.00 10.00      A   
ATOM   1772  N   ILE A 189     -31.856   3.105   9.413  1.00 10.00      A   
ATOM   1773  HN  ILE A 189     -31.693   3.998   9.792  1.00 10.00      A   
ATOM   1774  CA  ILE A 189     -30.792   2.113   9.458  1.00 10.00      A   
ATOM   1775  CB  ILE A 189     -29.402   2.779   9.350  1.00 10.00      A   
ATOM   1776  CG1 ILE A 189     -29.273   3.534   8.023  1.00 10.00      A   
ATOM   1777  CG2 ILE A 189     -28.282   1.754   9.503  1.00 10.00      A   
ATOM   1778  CD1 ILE A 189     -29.415   2.657   6.797  1.00 10.00      A   
ATOM   1779  C   ILE A 189     -30.876   1.315  10.755  1.00 10.00      A   
ATOM   1780  O   ILE A 189     -30.916   1.890  11.843  1.00 10.00      A   
ATOM   1781  N   LEU A 190     -30.926  -0.004  10.632  1.00 10.00      A   
ATOM   1782  HN  LEU A 190     -30.911  -0.405   9.731  1.00 10.00      A   
ATOM   1783  CA  LEU A 190     -31.003  -0.874  11.799  1.00 10.00      A   
ATOM   1784  CB  LEU A 190     -31.690  -2.198  11.450  1.00 10.00      A   
ATOM   1785  CG  LEU A 190     -33.200  -2.133  11.203  1.00 10.00      A   
ATOM   1786  CD1 LEU A 190     -33.723  -3.472  10.706  1.00 10.00      A   
ATOM   1787  CD2 LEU A 190     -33.932  -1.708  12.466  1.00 10.00      A   
ATOM   1788  C   LEU A 190     -29.621  -1.134  12.382  1.00 10.00      A   
ATOM   1789  O   LEU A 190     -29.406  -0.985  13.582  1.00 10.00      A   
ATOM   1790  N   HIS A 191     -28.682  -1.511  11.524  1.00 10.00      A   
ATOM   1791  HN  HIS A 191     -28.908  -1.588  10.572  1.00 10.00      A   
ATOM   1792  CA  HIS A 191     -27.320  -1.793  11.956  1.00 10.00      A   
ATOM   1793  CB  HIS A 191     -27.158  -3.261  12.389  1.00 10.00      A   
ATOM   1794  CG  HIS A 191     -27.512  -4.278  11.340  1.00 10.00      A   
ATOM   1795  ND1 HIS A 191     -28.705  -4.970  11.333  1.00 10.00      A   
ATOM   1796  HD1 HIS A 191     -29.426  -4.881  11.995  1.00 10.00      A   
ATOM   1797  CD2 HIS A 191     -26.816  -4.729  10.267  1.00 10.00      A   
ATOM   1798  CE1 HIS A 191     -28.728  -5.796  10.307  1.00 10.00      A   
ATOM   1799  NE2 HIS A 191     -27.596  -5.669   9.644  1.00 10.00      A   
ATOM   1800  HE2 HIS A 191     -27.355  -6.171   8.827  1.00 10.00      A   
ATOM   1801  C   HIS A 191     -26.324  -1.439  10.863  1.00 10.00      A   
ATOM   1802  O   HIS A 191     -26.640  -1.534   9.679  1.00 10.00      A   
ATOM   1803  N   ILE A 192     -25.129  -1.035  11.265  1.00 10.00      A   
ATOM   1804  HN  ILE A 192     -24.940  -0.987  12.228  1.00 10.00      A   
ATOM   1805  CA  ILE A 192     -24.085  -0.663  10.318  1.00 10.00      A   
ATOM   1806  CB  ILE A 192     -23.397   0.657  10.731  1.00 10.00      A   
ATOM   1807  CG1 ILE A 192     -24.444   1.725  11.066  1.00 10.00      A   
ATOM   1808  CG2 ILE A 192     -22.473   1.147   9.624  1.00 10.00      A   
ATOM   1809  CD1 ILE A 192     -23.877   2.930  11.783  1.00 10.00      A   
ATOM   1810  C   ILE A 192     -23.034  -1.768  10.220  1.00 10.00      A   
ATOM   1811  O   ILE A 192     -22.197  -1.918  11.111  1.00 10.00      A   
ATOM   1812  N   PRO A 193     -23.086  -2.574   9.150  1.00 10.00      A   
ATOM   1813  CA  PRO A 193     -22.145  -3.662   8.931  1.00 10.00      A   
ATOM   1814  CB  PRO A 193     -23.002  -4.682   8.181  1.00 10.00      A   
ATOM   1815  CG  PRO A 193     -24.021  -3.871   7.437  1.00 10.00      A   
ATOM   1816  CD  PRO A 193     -24.073  -2.499   8.065  1.00 10.00      A   
ATOM   1817  C   PRO A 193     -20.953  -3.234   8.071  1.00 10.00      A   
ATOM   1818  O   PRO A 193     -21.119  -2.648   7.000  1.00 10.00      A   
ATOM   1819  N   ILE A 194     -19.753  -3.524   8.547  1.00 10.00      A   
ATOM   1820  HN  ILE A 194     -19.679  -3.990   9.411  1.00 10.00      A   
ATOM   1821  CA  ILE A 194     -18.537  -3.179   7.822  1.00 10.00      A   
ATOM   1822  CB  ILE A 194     -17.592  -2.305   8.679  1.00 10.00      A   
ATOM   1823  CG1 ILE A 194     -18.314  -1.042   9.169  1.00 10.00      A   
ATOM   1824  CG2 ILE A 194     -16.329  -1.938   7.907  1.00 10.00      A   
ATOM   1825  CD1 ILE A 194     -18.751  -0.101   8.063  1.00 10.00      A   
ATOM   1826  C   ILE A 194     -17.812  -4.453   7.395  1.00 10.00      A   
ATOM   1827  O   ILE A 194     -17.560  -5.335   8.216  1.00 10.00      A   
ATOM   1828  N   CYS A 195     -17.503  -4.558   6.112  1.00 10.00      A   
ATOM   1829  HN  CYS A 195     -17.745  -3.834   5.501  1.00 10.00      A   
ATOM   1830  CA  CYS A 195     -16.813  -5.727   5.583  1.00 10.00      A   
ATOM   1831  C   CYS A 195     -15.320  -5.461   5.458  1.00 10.00      A   
ATOM   1832  O   CYS A 195     -14.912  -4.476   4.844  1.00 10.00      A   
ATOM   1833  CB  CYS A 195     -17.380  -6.098   4.211  1.00 10.00      A   
ATOM   1834  SG  CYS A 195     -19.144  -5.689   3.988  1.00 10.00      A   
ATOM   1835  N   VAL A 196     -14.512  -6.324   6.062  1.00 10.00      A   
ATOM   1836  HN  VAL A 196     -14.900  -7.076   6.567  1.00 10.00      A   
ATOM   1837  CA  VAL A 196     -13.065  -6.185   6.002  1.00 10.00      A   
ATOM   1838  CB  VAL A 196     -12.443  -6.074   7.412  1.00 10.00      A   
ATOM   1839  CG1 VAL A 196     -10.924  -6.030   7.330  1.00 10.00      A   
ATOM   1840  CG2 VAL A 196     -12.965  -4.838   8.125  1.00 10.00      A   
ATOM   1841  C   VAL A 196     -12.448  -7.368   5.261  1.00 10.00      A   
ATOM   1842  O   VAL A 196     -12.610  -8.524   5.664  1.00 10.00      A   
ATOM   1843  N   THR A 197     -11.769  -7.072   4.165  1.00 10.00      A   
ATOM   1844  HN  THR A 197     -11.712  -6.127   3.872  1.00 10.00      A   
ATOM   1845  CA  THR A 197     -11.125  -8.099   3.365  1.00 10.00      A   
ATOM   1846  CB  THR A 197     -11.076  -7.699   1.877  1.00 10.00      A   
ATOM   1847  OG1 THR A 197     -12.377  -7.271   1.456  1.00 10.00      A   
ATOM   1848  HG1 THR A 197     -12.449  -6.309   1.575  1.00 10.00      A   
ATOM   1849  CG2 THR A 197     -10.639  -8.874   1.016  1.00 10.00      A   
ATOM   1850  C   THR A 197      -9.711  -8.400   3.865  1.00 10.00      A   
ATOM   1851  O   THR A 197      -8.902  -7.493   4.082  1.00 10.00      A   
ATOM   1852  N   PHE A 198      -9.432  -9.681   4.051  1.00 10.00      A   
ATOM   1853  HN  PHE A 198     -10.133 -10.349   3.870  1.00 10.00      A   
ATOM   1854  CA  PHE A 198      -8.134 -10.146   4.507  1.00 10.00      A   
ATOM   1855  CB  PHE A 198      -8.321 -11.037   5.737  1.00 10.00      A   
ATOM   1856  CG  PHE A 198      -7.525 -10.623   6.941  1.00 10.00      A   
ATOM   1857  CD1 PHE A 198      -8.085  -9.811   7.913  1.00 10.00      A   
ATOM   1858  CD2 PHE A 198      -6.223 -11.058   7.108  1.00 10.00      A   
ATOM   1859  CE1 PHE A 198      -7.360  -9.441   9.029  1.00 10.00      A   
ATOM   1860  CE2 PHE A 198      -5.491 -10.690   8.221  1.00 10.00      A   
ATOM   1861  CZ  PHE A 198      -6.060  -9.881   9.184  1.00 10.00      A   
ATOM   1862  C   PHE A 198      -7.481 -10.960   3.394  1.00 10.00      A   
ATOM   1863  O   PHE A 198      -8.142 -11.780   2.754  1.00 10.00      A   
ATOM   1864  N   SER A 199      -6.202 -10.736   3.153  1.00 10.00      A   
ATOM   1865  HN  SER A 199      -5.716 -10.069   3.690  1.00 10.00      A   
ATOM   1866  CA  SER A 199      -5.495 -11.463   2.111  1.00 10.00      A   
ATOM   1867  CB  SER A 199      -4.985 -10.500   1.042  1.00 10.00      A   
ATOM   1868  OG  SER A 199      -6.063  -9.739   0.515  1.00 10.00      A   
ATOM   1869  HG  SER A 199      -6.463  -9.223   1.231  1.00 10.00      A   
ATOM   1870  C   SER A 199      -4.366 -12.302   2.697  1.00 10.00      A   
ATOM   1871  O   SER A 199      -3.680 -11.872   3.629  1.00 10.00      A   
ATOM   1872  N   PHE A 200      -4.190 -13.502   2.159  1.00 10.00      A   
ATOM   1873  HN  PHE A 200      -4.772 -13.785   1.420  1.00 10.00      A   
ATOM   1874  CA  PHE A 200      -3.159 -14.411   2.636  1.00 10.00      A   
ATOM   1875  CB  PHE A 200      -3.780 -15.753   3.031  1.00 10.00      A   
ATOM   1876  CG  PHE A 200      -5.002 -15.624   3.895  1.00 10.00      A   
ATOM   1877  CD1 PHE A 200      -6.216 -16.140   3.475  1.00 10.00      A   
ATOM   1878  CD2 PHE A 200      -4.941 -14.986   5.123  1.00 10.00      A   
ATOM   1879  CE1 PHE A 200      -7.345 -16.024   4.261  1.00 10.00      A   
ATOM   1880  CE2 PHE A 200      -6.065 -14.866   5.915  1.00 10.00      A   
ATOM   1881  CZ  PHE A 200      -7.269 -15.387   5.484  1.00 10.00      A   
ATOM   1882  C   PHE A 200      -2.078 -14.623   1.583  1.00 10.00      A   
ATOM   1883  O   PHE A 200      -2.372 -14.721   0.388  1.00 10.00      A   
ATOM   1884  N   PHE A 201      -0.832 -14.670   2.036  1.00 10.00      A   
ATOM   1885  HN  PHE A 201      -0.676 -14.568   3.001  1.00 10.00      A   
ATOM   1886  CA  PHE A 201       0.312 -14.867   1.160  1.00 10.00      A   
ATOM   1887  CB  PHE A 201       1.109 -13.564   1.027  1.00 10.00      A   
ATOM   1888  CG  PHE A 201       0.426 -12.494   0.223  1.00 10.00      A   
ATOM   1889  CD1 PHE A 201      -0.557 -11.701   0.791  1.00 10.00      A   
ATOM   1890  CD2 PHE A 201       0.771 -12.280  -1.101  1.00 10.00      A   
ATOM   1891  CE1 PHE A 201      -1.184 -10.716   0.054  1.00 10.00      A   
ATOM   1892  CE2 PHE A 201       0.148 -11.297  -1.843  1.00 10.00      A   
ATOM   1893  CZ  PHE A 201      -0.831 -10.515  -1.265  1.00 10.00      A   
ATOM   1894  C   PHE A 201       1.221 -15.953   1.721  1.00 10.00      A   
ATOM   1895  O   PHE A 201       1.667 -15.868   2.865  1.00 10.00      A   
ATOM   1896  N   ASN A 202       1.491 -16.971   0.925  1.00 10.00      A   
ATOM   1897  HN  ASN A 202       1.098 -16.993   0.017  1.00 10.00      A   
ATOM   1898  CA  ASN A 202       2.355 -18.064   1.354  1.00 10.00      A   
ATOM   1899  CB  ASN A 202       1.704 -19.417   1.050  1.00 10.00      A   
ATOM   1900  CG  ASN A 202       2.568 -20.602   1.444  1.00 10.00      A   
ATOM   1901  OD1 ASN A 202       3.374 -20.525   2.373  1.00 10.00      A   
ATOM   1902  ND2 ASN A 202       2.402 -21.709   0.738  1.00 10.00      A   
ATOM   1903 HD21 ASN A 202       1.742 -21.698   0.012  1.00 10.00      A   
ATOM   1904 HD22 ASN A 202       2.945 -22.497   0.969  1.00 10.00      A   
ATOM   1905  C   ASN A 202       3.721 -17.962   0.681  1.00 10.00      A   
ATOM   1906  O   ASN A 202       3.838 -18.102  -0.539  1.00 10.00      A   
ATOM   1907  N   PRO A 203       4.772 -17.700   1.471  1.00 10.00      A   
ATOM   1908  CA  PRO A 203       6.137 -17.572   0.957  1.00 10.00      A   
ATOM   1909  CB  PRO A 203       6.880 -16.887   2.107  1.00 10.00      A   
ATOM   1910  CG  PRO A 203       6.140 -17.296   3.336  1.00 10.00      A   
ATOM   1911  CD  PRO A 203       4.704 -17.490   2.931  1.00 10.00      A   
ATOM   1912  C   PRO A 203       6.779 -18.923   0.624  1.00 10.00      A   
ATOM   1913  O   PRO A 203       7.730 -18.991  -0.158  1.00 10.00      A   
ATOM   1914  N   GLN A 204       6.256 -19.994   1.210  1.00 10.00      A   
ATOM   1915  HN  GLN A 204       5.483 -19.884   1.806  1.00 10.00      A   
ATOM   1916  CA  GLN A 204       6.784 -21.332   0.969  1.00 10.00      A   
ATOM   1917  CB  GLN A 204       6.927 -22.110   2.279  1.00 10.00      A   
ATOM   1918  CG  GLN A 204       8.233 -21.864   3.015  1.00 10.00      A   
ATOM   1919  CD  GLN A 204       8.096 -20.841   4.119  1.00 10.00      A   
ATOM   1920  OE1 GLN A 204       8.251 -19.643   3.894  1.00 10.00      A   
ATOM   1921  NE2 GLN A 204       7.818 -21.306   5.326  1.00 10.00      A   
ATOM   1922 HE21 GLN A 204       7.720 -22.277   5.438  1.00 10.00      A   
ATOM   1923 HE22 GLN A 204       7.721 -20.666   6.060  1.00 10.00      A   
ATOM   1924  C   GLN A 204       5.892 -22.096   0.000  1.00 10.00      A   
ATOM   1925  O   GLN A 204       5.077 -21.502  -0.702  1.00 10.00      A   
ATOM   1926  N   ASP A 205       6.050 -23.411  -0.035  1.00 10.00      A   
ATOM   1927  HN  ASP A 205       6.710 -23.829   0.554  1.00 10.00      A   
ATOM   1928  CA  ASP A 205       5.253 -24.253  -0.916  1.00 10.00      A   
ATOM   1929  CB  ASP A 205       6.057 -25.467  -1.405  1.00 10.00      A   
ATOM   1930  CG  ASP A 205       6.674 -26.280  -0.283  1.00 10.00      A   
ATOM   1931  OD1 ASP A 205       5.929 -26.735   0.605  1.00 10.00      A   
ATOM   1932  OD2 ASP A 205       7.913 -26.466  -0.292  1.00 10.00      A   
ATOM   1933  C   ASP A 205       3.964 -24.691  -0.226  1.00 10.00      A   
ATOM   1934  O   ASP A 205       3.660 -24.242   0.884  1.00 10.00      A   
ATOM   1935  N   THR A 206       3.209 -25.565  -0.880  1.00 10.00      A   
ATOM   1936  HN  THR A 206       3.507 -25.895  -1.755  1.00 10.00      A   
ATOM   1937  CA  THR A 206       1.948 -26.047  -0.332  1.00 10.00      A   
ATOM   1938  CB  THR A 206       1.087 -26.691  -1.435  1.00 10.00      A   
ATOM   1939  OG1 THR A 206       1.409 -26.085  -2.698  1.00 10.00      A   
ATOM   1940  HG1 THR A 206       1.657 -25.159  -2.556  1.00 10.00      A   
ATOM   1941  CG2 THR A 206      -0.392 -26.485  -1.142  1.00 10.00      A   
ATOM   1942  C   THR A 206       2.174 -27.063   0.787  1.00 10.00      A   
ATOM   1943  O   THR A 206       1.358 -27.190   1.703  1.00 10.00      A   
ATOM   1944  N   GLU A 207       3.303 -27.755   0.730  1.00 10.00      A   
ATOM   1945  HN  GLU A 207       3.951 -27.558   0.019  1.00 10.00      A   
ATOM   1946  CA  GLU A 207       3.631 -28.773   1.721  1.00 10.00      A   
ATOM   1947  CB  GLU A 207       4.810 -29.621   1.247  1.00 10.00      A   
ATOM   1948  CG  GLU A 207       4.740 -29.985  -0.225  1.00 10.00      A   
ATOM   1949  CD  GLU A 207       5.029 -31.443  -0.486  1.00 10.00      A   
ATOM   1950  OE1 GLU A 207       4.676 -32.289   0.367  1.00 10.00      A   
ATOM   1951  OE2 GLU A 207       5.594 -31.753  -1.558  1.00 10.00      A   
ATOM   1952  C   GLU A 207       3.931 -28.141   3.072  1.00 10.00      A   
ATOM   1953  O   GLU A 207       3.558 -28.677   4.116  1.00 10.00      A   
ATOM   1954  N   GLU A 208       4.586 -26.985   3.040  1.00 10.00      A   
ATOM   1955  HN  GLU A 208       4.873 -26.627   2.166  1.00 10.00      A   
ATOM   1956  CA  GLU A 208       4.932 -26.251   4.253  1.00 10.00      A   
ATOM   1957  CB  GLU A 208       5.894 -25.104   3.930  1.00 10.00      A   
ATOM   1958  CG  GLU A 208       7.234 -25.551   3.365  1.00 10.00      A   
ATOM   1959  CD  GLU A 208       8.051 -26.355   4.352  1.00 10.00      A   
ATOM   1960  OE1 GLU A 208       8.549 -25.769   5.338  1.00 10.00      A   
ATOM   1961  OE2 GLU A 208       8.215 -27.577   4.143  1.00 10.00      A   
ATOM   1962  C   GLU A 208       3.687 -25.706   4.953  1.00 10.00      A   
ATOM   1963  O   GLU A 208       3.762 -25.210   6.077  1.00 10.00      A   
ATOM   1964  N   ASN A 209       2.547 -25.797   4.281  1.00 10.00      A   
ATOM   1965  HN  ASN A 209       2.554 -26.195   3.386  1.00 10.00      A   
ATOM   1966  CA  ASN A 209       1.285 -25.324   4.838  1.00 10.00      A   
ATOM   1967  CB  ASN A 209       0.504 -24.522   3.784  1.00 10.00      A   
ATOM   1968  CG  ASN A 209      -0.996 -24.486   4.033  1.00 10.00      A   
ATOM   1969  OD1 ASN A 209      -1.743 -25.314   3.508  1.00 10.00      A   
ATOM   1970  ND2 ASN A 209      -1.451 -23.532   4.830  1.00 10.00      A   
ATOM   1971 HD21 ASN A 209      -0.806 -22.902   5.229  1.00 10.00      A   
ATOM   1972 HD22 ASN A 209      -2.419 -23.483   4.991  1.00 10.00      A   
ATOM   1973  C   ASN A 209       0.454 -26.494   5.354  1.00 10.00      A   
ATOM   1974  O   ASN A 209      -0.039 -26.472   6.481  1.00 10.00      A   
ATOM   1975  N   ILE A 210       0.320 -27.527   4.527  1.00 10.00      A   
ATOM   1976  HN  ILE A 210       0.747 -27.488   3.642  1.00 10.00      A   
ATOM   1977  CA  ILE A 210      -0.456 -28.709   4.889  1.00 10.00      A   
ATOM   1978  CB  ILE A 210      -0.740 -29.596   3.654  1.00 10.00      A   
ATOM   1979  CG1 ILE A 210      -1.403 -28.772   2.545  1.00 10.00      A   
ATOM   1980  CG2 ILE A 210      -1.615 -30.786   4.029  1.00 10.00      A   
ATOM   1981  CD1 ILE A 210      -1.529 -29.504   1.226  1.00 10.00      A   
ATOM   1982  C   ILE A 210       0.252 -29.543   5.957  1.00 10.00      A   
ATOM   1983  O   ILE A 210      -0.328 -29.865   6.995  1.00 10.00      A   
ATOM   1984  N   LYS A 211       1.510 -29.884   5.705  1.00 10.00      A   
ATOM   1985  HN  LYS A 211       1.937 -29.577   4.874  1.00 10.00      A   
ATOM   1986  CA  LYS A 211       2.283 -30.695   6.638  1.00 10.00      A   
ATOM   1987  CB  LYS A 211       3.003 -31.821   5.889  1.00 10.00      A   
ATOM   1988  CG  LYS A 211       2.065 -32.769   5.157  1.00 10.00      A   
ATOM   1989  CD  LYS A 211       2.826 -33.893   4.473  1.00 10.00      A   
ATOM   1990  CE  LYS A 211       1.894 -34.758   3.639  1.00 10.00      A   
ATOM   1991  NZ  LYS A 211       2.616 -35.865   2.958  1.00 10.00      A   
ATOM   1992  HZ1 LYS A 211       1.949 -36.446   2.411  1.00 10.00      A   
ATOM   1993  HZ2 LYS A 211       3.089 -36.468   3.660  1.00 10.00      A   
ATOM   1994  HZ3 LYS A 211       3.335 -35.483   2.313  1.00 10.00      A   
ATOM   1995  C   LYS A 211       3.284 -29.842   7.404  1.00 10.00      A   
ATOM   1996  O   LYS A 211       4.143 -30.358   8.120  1.00 10.00      A   
ATOM   1997  N   GLY A 212       3.161 -28.531   7.253  1.00 10.00      A   
ATOM   1998  HN  GLY A 212       2.450 -28.179   6.680  1.00 10.00      A   
ATOM   1999  CA  GLY A 212       4.057 -27.622   7.931  1.00 10.00      A   
ATOM   2000  C   GLY A 212       3.637 -27.376   9.362  1.00 10.00      A   
ATOM   2001  O   GLY A 212       2.462 -27.115   9.637  1.00 10.00      A   
ATOM   2002  N   GLU A 213       4.594 -27.469  10.271  1.00 10.00      A   
ATOM   2003  HN  GLU A 213       5.505 -27.692   9.982  1.00 10.00      A   
ATOM   2004  CA  GLU A 213       4.335 -27.258  11.684  1.00 10.00      A   
ATOM   2005  CB  GLU A 213       5.449 -27.889  12.525  1.00 10.00      A   
ATOM   2006  CG  GLU A 213       5.387 -27.549  14.005  1.00 10.00      A   
ATOM   2007  CD  GLU A 213       6.603 -28.028  14.763  1.00 10.00      A   
ATOM   2008  OE1 GLU A 213       7.739 -27.745  14.322  1.00 10.00      A   
ATOM   2009  OE2 GLU A 213       6.432 -28.694  15.804  1.00 10.00      A   
ATOM   2010  C   GLU A 213       4.208 -25.772  12.007  1.00 10.00      A   
ATOM   2011  O   GLU A 213       3.169 -25.315  12.483  1.00 10.00      A   
ATOM   2012  N   THR A 214       5.260 -25.021  11.730  1.00 10.00      A   
ATOM   2013  HN  THR A 214       6.047 -25.431  11.319  1.00 10.00      A   
ATOM   2014  CA  THR A 214       5.273 -23.596  12.011  1.00 10.00      A   
ATOM   2015  CB  THR A 214       6.719 -23.096  12.174  1.00 10.00      A   
ATOM   2016  OG1 THR A 214       7.434 -24.022  13.006  1.00 10.00      A   
ATOM   2017  HG1 THR A 214       6.921 -24.190  13.810  1.00 10.00      A   
ATOM   2018  CG2 THR A 214       6.742 -21.719  12.821  1.00 10.00      A   
ATOM   2019  C   THR A 214       4.566 -22.803  10.915  1.00 10.00      A   
ATOM   2020  O   THR A 214       4.958 -22.851   9.747  1.00 10.00      A   
ATOM   2021  N   ASN A 215       3.511 -22.090  11.297  1.00 10.00      A   
ATOM   2022  HN  ASN A 215       3.234 -22.115  12.239  1.00 10.00      A   
ATOM   2023  CA  ASN A 215       2.747 -21.277  10.353  1.00 10.00      A   
ATOM   2024  CB  ASN A 215       1.541 -20.635  11.041  1.00 10.00      A   
ATOM   2025  CG  ASN A 215       0.299 -21.501  10.980  1.00 10.00      A   
ATOM   2026  OD1 ASN A 215       0.378 -22.729  10.938  1.00 10.00      A   
ATOM   2027  ND2 ASN A 215      -0.861 -20.867  10.992  1.00 10.00      A   
ATOM   2028 HD21 ASN A 215      -0.851 -19.885  11.042  1.00 10.00      A   
ATOM   2029 HD22 ASN A 215      -1.683 -21.400  10.952  1.00 10.00      A   
ATOM   2030  C   ASN A 215       3.628 -20.203   9.729  1.00 10.00      A   
ATOM   2031  O   ASN A 215       4.472 -19.607  10.406  1.00 10.00      A   
ATOM   2032  N   SER A 216       3.444 -19.967   8.439  1.00 10.00      A   
ATOM   2033  HN  SER A 216       2.742 -20.466   7.952  1.00 10.00      A   
ATOM   2034  CA  SER A 216       4.237 -18.978   7.721  1.00 10.00      A   
ATOM   2035  CB  SER A 216       5.325 -19.683   6.912  1.00 10.00      A   
ATOM   2036  OG  SER A 216       5.847 -20.786   7.634  1.00 10.00      A   
ATOM   2037  HG  SER A 216       5.154 -21.154   8.196  1.00 10.00      A   
ATOM   2038  C   SER A 216       3.361 -18.141   6.796  1.00 10.00      A   
ATOM   2039  O   SER A 216       3.830 -17.190   6.171  1.00 10.00      A   
ATOM   2040  N   GLU A 217       2.091 -18.507   6.712  1.00 10.00      A   
ATOM   2041  HN  GLU A 217       1.780 -19.285   7.234  1.00 10.00      A   
ATOM   2042  CA  GLU A 217       1.138 -17.810   5.866  1.00 10.00      A   
ATOM   2043  CB  GLU A 217      -0.179 -18.585   5.795  1.00 10.00      A   
ATOM   2044  CG  GLU A 217      -0.012 -20.056   5.434  1.00 10.00      A   
ATOM   2045  CD  GLU A 217       0.096 -20.951   6.653  1.00 10.00      A   
ATOM   2046  OE1 GLU A 217       1.078 -20.816   7.417  1.00 10.00      A   
ATOM   2047  OE2 GLU A 217      -0.806 -21.789   6.852  1.00 10.00      A   
ATOM   2048  C   GLU A 217       0.907 -16.381   6.354  1.00 10.00      A   
ATOM   2049  O   GLU A 217       0.328 -16.155   7.420  1.00 10.00      A   
ATOM   2050  N   ILE A 218       1.371 -15.425   5.564  1.00 10.00      A   
ATOM   2051  HN  ILE A 218       1.808 -15.679   4.722  1.00 10.00      A   
ATOM   2052  CA  ILE A 218       1.243 -14.013   5.888  1.00 10.00      A   
ATOM   2053  CB  ILE A 218       2.171 -13.165   4.989  1.00 10.00      A   
ATOM   2054  CG1 ILE A 218       3.598 -13.721   5.033  1.00 10.00      A   
ATOM   2055  CG2 ILE A 218       2.151 -11.702   5.412  1.00 10.00      A   
ATOM   2056  CD1 ILE A 218       4.480 -13.249   3.897  1.00 10.00      A   
ATOM   2057  C   ILE A 218      -0.197 -13.555   5.699  1.00 10.00      A   
ATOM   2058  O   ILE A 218      -0.801 -13.798   4.657  1.00 10.00      A   
ATOM   2059  N   SER A 219      -0.742 -12.912   6.714  1.00 10.00      A   
ATOM   2060  HN  SER A 219      -0.210 -12.757   7.524  1.00 10.00      A   
ATOM   2061  CA  SER A 219      -2.108 -12.418   6.664  1.00 10.00      A   
ATOM   2062  CB  SER A 219      -2.906 -13.018   7.822  1.00 10.00      A   
ATOM   2063  OG  SER A 219      -2.588 -14.392   7.982  1.00 10.00      A   
ATOM   2064  HG  SER A 219      -1.967 -14.656   7.295  1.00 10.00      A   
ATOM   2065  C   SER A 219      -2.108 -10.895   6.743  1.00 10.00      A   
ATOM   2066  O   SER A 219      -1.686 -10.319   7.747  1.00 10.00      A   
ATOM   2067  N   ILE A 220      -2.563 -10.245   5.683  1.00 10.00      A   
ATOM   2068  HN  ILE A 220      -2.907 -10.752   4.915  1.00 10.00      A   
ATOM   2069  CA  ILE A 220      -2.585  -8.790   5.645  1.00 10.00      A   
ATOM   2070  CB  ILE A 220      -1.674  -8.217   4.533  1.00 10.00      A   
ATOM   2071  CG1 ILE A 220      -2.208  -8.580   3.143  1.00 10.00      A   
ATOM   2072  CG2 ILE A 220      -0.242  -8.704   4.703  1.00 10.00      A   
ATOM   2073  CD1 ILE A 220      -1.628  -7.738   2.027  1.00 10.00      A   
ATOM   2074  C   ILE A 220      -3.995  -8.245   5.472  1.00 10.00      A   
ATOM   2075  O   ILE A 220      -4.878  -8.917   4.932  1.00 10.00      A   
ATOM   2076  N   ILE A 221      -4.194  -7.028   5.949  1.00 10.00      A   
ATOM   2077  HN  ILE A 221      -3.444  -6.558   6.381  1.00 10.00      A   
ATOM   2078  CA  ILE A 221      -5.471  -6.345   5.846  1.00 10.00      A   
ATOM   2079  CB  ILE A 221      -5.884  -5.725   7.200  1.00 10.00      A   
ATOM   2080  CG1 ILE A 221      -5.442  -6.616   8.367  1.00 10.00      A   
ATOM   2081  CG2 ILE A 221      -7.388  -5.496   7.243  1.00 10.00      A   
ATOM   2082  CD1 ILE A 221      -5.745  -6.044   9.738  1.00 10.00      A   
ATOM   2083  C   ILE A 221      -5.317  -5.224   4.830  1.00 10.00      A   
ATOM   2084  O   ILE A 221      -4.213  -4.709   4.658  1.00 10.00      A   
ATOM   2085  N   ASP A 222      -6.409  -4.859   4.158  1.00 10.00      A   
ATOM   2086  HN  ASP A 222      -7.254  -5.315   4.338  1.00 10.00      A   
ATOM   2087  CA  ASP A 222      -6.378  -3.797   3.148  1.00 10.00      A   
ATOM   2088  CB  ASP A 222      -5.911  -2.469   3.752  1.00 10.00      A   
ATOM   2089  CG  ASP A 222      -6.032  -1.312   2.788  1.00 10.00      A   
ATOM   2090  OD1 ASP A 222      -5.089  -1.088   1.998  1.00 10.00      A   
ATOM   2091  OD2 ASP A 222      -7.066  -0.616   2.823  1.00 10.00      A   
ATOM   2092  C   ASP A 222      -5.486  -4.211   1.981  1.00 10.00      A   
ATOM   2093  O   ASP A 222      -4.269  -4.005   1.999  1.00 10.00      A   
ATOM   2094  N   ALA A 223      -6.093  -4.817   0.976  1.00 10.00      A   
ATOM   2095  HN  ALA A 223      -7.069  -4.928   1.000  1.00 10.00      A   
ATOM   2096  CA  ALA A 223      -5.349  -5.295  -0.176  1.00 10.00      A   
ATOM   2097  CB  ALA A 223      -5.883  -6.641  -0.636  1.00 10.00      A   
ATOM   2098  C   ALA A 223      -5.352  -4.297  -1.323  1.00 10.00      A   
ATOM   2099  O   ALA A 223      -6.332  -3.589  -1.555  1.00 10.00      A   
ATOM   2100  N   THR A 224      -4.227  -4.232  -2.014  1.00 10.00      A   
ATOM   2101  HN  THR A 224      -3.466  -4.793  -1.734  1.00 10.00      A   
ATOM   2102  CA  THR A 224      -4.063  -3.355  -3.161  1.00 10.00      A   
ATOM   2103  CB  THR A 224      -2.754  -2.552  -3.038  1.00 10.00      A   
ATOM   2104  OG1 THR A 224      -2.340  -2.527  -1.664  1.00 10.00      A   
ATOM   2105  HG1 THR A 224      -2.199  -3.441  -1.356  1.00 10.00      A   
ATOM   2106  CG2 THR A 224      -2.951  -1.126  -3.524  1.00 10.00      A   
ATOM   2107  C   THR A 224      -4.013  -4.216  -4.422  1.00 10.00      A   
ATOM   2108  O   THR A 224      -3.764  -5.418  -4.328  1.00 10.00      A   
ATOM   2109  N   LEU A 225      -4.226  -3.610  -5.589  1.00 10.00      A   
ATOM   2110  HN  LEU A 225      -4.394  -2.640  -5.600  1.00 10.00      A   
ATOM   2111  CA  LEU A 225      -4.226  -4.347  -6.858  1.00 10.00      A   
ATOM   2112  CB  LEU A 225      -4.417  -3.393  -8.041  1.00 10.00      A   
ATOM   2113  CG  LEU A 225      -4.750  -4.038  -9.389  1.00 10.00      A   
ATOM   2114  CD1 LEU A 225      -6.040  -4.841  -9.301  1.00 10.00      A   
ATOM   2115  CD2 LEU A 225      -4.852  -2.980 -10.475  1.00 10.00      A   
ATOM   2116  C   LEU A 225      -2.955  -5.176  -7.038  1.00 10.00      A   
ATOM   2117  O   LEU A 225      -3.005  -6.316  -7.502  1.00 10.00      A   
ATOM   2118  N   LYS A 226      -1.825  -4.600  -6.646  1.00 10.00      A   
ATOM   2119  HN  LYS A 226      -1.859  -3.693  -6.286  1.00 10.00      A   
ATOM   2120  CA  LYS A 226      -0.536  -5.271  -6.751  1.00 10.00      A   
ATOM   2121  CB  LYS A 226       0.593  -4.338  -6.290  1.00 10.00      A   
ATOM   2122  CG  LYS A 226       0.949  -3.235  -7.278  1.00 10.00      A   
ATOM   2123  CD  LYS A 226       0.240  -1.927  -6.957  1.00 10.00      A   
ATOM   2124  CE  LYS A 226       0.850  -1.235  -5.745  1.00 10.00      A   
ATOM   2125  NZ  LYS A 226       0.269   0.118  -5.530  1.00 10.00      A   
ATOM   2126  HZ1 LYS A 226       0.665   0.790  -6.219  1.00 10.00      A   
ATOM   2127  HZ2 LYS A 226       0.484   0.461  -4.566  1.00 10.00      A   
ATOM   2128  HZ3 LYS A 226      -0.763   0.089  -5.652  1.00 10.00      A   
ATOM   2129  C   LYS A 226      -0.507  -6.565  -5.936  1.00 10.00      A   
ATOM   2130  O   LYS A 226       0.032  -7.578  -6.377  1.00 10.00      A   
ATOM   2131  N   GLU A 227      -1.115  -6.527  -4.758  1.00 10.00      A   
ATOM   2132  HN  GLU A 227      -1.571  -5.706  -4.484  1.00 10.00      A   
ATOM   2133  CA  GLU A 227      -1.139  -7.680  -3.868  1.00 10.00      A   
ATOM   2134  CB  GLU A 227      -1.258  -7.222  -2.416  1.00 10.00      A   
ATOM   2135  CG  GLU A 227      -0.156  -6.280  -1.969  1.00 10.00      A   
ATOM   2136  CD  GLU A 227      -0.665  -5.194  -1.046  1.00 10.00      A   
ATOM   2137  OE1 GLU A 227      -1.896  -5.035  -0.934  1.00 10.00      A   
ATOM   2138  OE2 GLU A 227       0.165  -4.478  -0.443  1.00 10.00      A   
ATOM   2139  C   GLU A 227      -2.278  -8.638  -4.199  1.00 10.00      A   
ATOM   2140  O   GLU A 227      -2.132  -9.851  -4.068  1.00 10.00      A   
ATOM   2141  N   GLU A 228      -3.417  -8.100  -4.618  1.00 10.00      A   
ATOM   2142  HN  GLU A 228      -3.485  -7.120  -4.704  1.00 10.00      A   
ATOM   2143  CA  GLU A 228      -4.579  -8.929  -4.944  1.00 10.00      A   
ATOM   2144  CB  GLU A 228      -5.798  -8.074  -5.292  1.00 10.00      A   
ATOM   2145  CG  GLU A 228      -6.356  -7.287  -4.118  1.00 10.00      A   
ATOM   2146  CD  GLU A 228      -7.819  -6.933  -4.289  1.00 10.00      A   
ATOM   2147  OE1 GLU A 228      -8.342  -7.075  -5.413  1.00 10.00      A   
ATOM   2148  OE2 GLU A 228      -8.456  -6.519  -3.293  1.00 10.00      A   
ATOM   2149  C   GLU A 228      -4.287  -9.924  -6.063  1.00 10.00      A   
ATOM   2150  O   GLU A 228      -4.822 -11.032  -6.074  1.00 10.00      A   
ATOM   2151  N   LEU A 229      -3.418  -9.539  -6.986  1.00 10.00      A   
ATOM   2152  HN  LEU A 229      -3.006  -8.650  -6.916  1.00 10.00      A   
ATOM   2153  CA  LEU A 229      -3.066 -10.405  -8.107  1.00 10.00      A   
ATOM   2154  CB  LEU A 229      -2.574  -9.577  -9.297  1.00 10.00      A   
ATOM   2155  CG  LEU A 229      -3.611  -8.666  -9.957  1.00 10.00      A   
ATOM   2156  CD1 LEU A 229      -2.969  -7.841 -11.061  1.00 10.00      A   
ATOM   2157  CD2 LEU A 229      -4.771  -9.485 -10.508  1.00 10.00      A   
ATOM   2158  C   LEU A 229      -2.027 -11.459  -7.722  1.00 10.00      A   
ATOM   2159  O   LEU A 229      -1.587 -12.242  -8.562  1.00 10.00      A   
ATOM   2160  N   LEU A 230      -1.642 -11.486  -6.454  1.00 10.00      A   
ATOM   2161  HN  LEU A 230      -2.025 -10.842  -5.820  1.00 10.00      A   
ATOM   2162  CA  LEU A 230      -0.650 -12.449  -5.986  1.00 10.00      A   
ATOM   2163  CB  LEU A 230       0.706 -11.763  -5.799  1.00 10.00      A   
ATOM   2164  CG  LEU A 230       1.393 -11.271  -7.075  1.00 10.00      A   
ATOM   2165  CD1 LEU A 230       2.650 -10.491  -6.740  1.00 10.00      A   
ATOM   2166  CD2 LEU A 230       1.717 -12.439  -7.991  1.00 10.00      A   
ATOM   2167  C   LEU A 230      -1.080 -13.114  -4.684  1.00 10.00      A   
ATOM   2168  O   LEU A 230      -0.266 -13.730  -3.995  1.00 10.00      A   
ATOM   2169  N   ARG A 231      -2.360 -13.005  -4.358  1.00 10.00      A   
ATOM   2170  HN  ARG A 231      -2.970 -12.535  -4.963  1.00 10.00      A   
ATOM   2171  CA  ARG A 231      -2.879 -13.585  -3.123  1.00 10.00      A   
ATOM   2172  CB  ARG A 231      -4.192 -12.912  -2.700  1.00 10.00      A   
ATOM   2173  CG  ARG A 231      -5.446 -13.474  -3.358  1.00 10.00      A   
ATOM   2174  CD  ARG A 231      -6.408 -12.370  -3.770  1.00 10.00      A   
ATOM   2175  NE  ARG A 231      -6.663 -11.414  -2.692  1.00 10.00      A   
ATOM   2176  HE  ARG A 231      -6.095 -11.474  -1.893  1.00 10.00      A   
ATOM   2177  CZ  ARG A 231      -7.599 -10.471  -2.743  1.00 10.00      A   
ATOM   2178  NH1 ARG A 231      -8.369 -10.347  -3.820  1.00 10.00      A   
ATOM   2179 HH11 ARG A 231      -9.102  -9.601  -3.858  1.00 10.00      A   
ATOM   2180 HH12 ARG A 231      -8.248 -10.989  -4.632  1.00 10.00      A   
ATOM   2181  NH2 ARG A 231      -7.758  -9.638  -1.722  1.00 10.00      A   
ATOM   2182 HH21 ARG A 231      -7.146  -9.719  -0.873  1.00 10.00      A   
ATOM   2183 HH22 ARG A 231      -8.493  -8.898  -1.762  1.00 10.00      A   
ATOM   2184  C   ARG A 231      -3.055 -15.096  -3.235  1.00 10.00      A   
ATOM   2185  O   ARG A 231      -3.424 -15.612  -4.294  1.00 10.00      A   
ATOM   2186  N   ASP A 232      -2.769 -15.797  -2.142  1.00 10.00      A   
ATOM   2187  HN  ASP A 232      -2.445 -15.322  -1.342  1.00 10.00      A   
ATOM   2188  CA  ASP A 232      -2.912 -17.249  -2.094  1.00 10.00      A   
ATOM   2189  CB  ASP A 232      -1.829 -17.884  -1.214  1.00 10.00      A   
ATOM   2190  CG  ASP A 232      -0.452 -17.845  -1.845  1.00 10.00      A   
ATOM   2191  OD1 ASP A 232      -0.160 -18.702  -2.707  1.00 10.00      A   
ATOM   2192  OD2 ASP A 232       0.347 -16.955  -1.486  1.00 10.00      A   
ATOM   2193  C   ASP A 232      -4.285 -17.601  -1.544  1.00 10.00      A   
ATOM   2194  O   ASP A 232      -4.792 -18.705  -1.743  1.00 10.00      A   
ATOM   2195  N   GLY A 233      -4.875 -16.647  -0.842  1.00 10.00      A   
ATOM   2196  HN  GLY A 233      -4.408 -15.794  -0.710  1.00 10.00      A   
ATOM   2197  CA  GLY A 233      -6.185 -16.839  -0.265  1.00 10.00      A   
ATOM   2198  C   GLY A 233      -6.835 -15.514   0.055  1.00 10.00      A   
ATOM   2199  O   GLY A 233      -6.148 -14.496   0.178  1.00 10.00      A   
ATOM   2200  N   VAL A 234      -8.150 -15.517   0.194  1.00 10.00      A   
ATOM   2201  HN  VAL A 234      -8.643 -16.359   0.098  1.00 10.00      A   
ATOM   2202  CA  VAL A 234      -8.886 -14.301   0.496  1.00 10.00      A   
ATOM   2203  CB  VAL A 234      -9.475 -13.655  -0.784  1.00 10.00      A   
ATOM   2204  CG1 VAL A 234     -10.420 -14.608  -1.506  1.00 10.00      A   
ATOM   2205  CG2 VAL A 234     -10.167 -12.335  -0.470  1.00 10.00      A   
ATOM   2206  C   VAL A 234      -9.992 -14.572   1.514  1.00 10.00      A   
ATOM   2207  O   VAL A 234     -10.680 -15.591   1.446  1.00 10.00      A   
ATOM   2208  N   LEU A 235     -10.127 -13.672   2.472  1.00 10.00      A   
ATOM   2209  HN  LEU A 235      -9.516 -12.900   2.489  1.00 10.00      A   
ATOM   2210  CA  LEU A 235     -11.142 -13.788   3.507  1.00 10.00      A   
ATOM   2211  CB  LEU A 235     -10.485 -14.117   4.852  1.00 10.00      A   
ATOM   2212  CG  LEU A 235     -11.410 -14.210   6.069  1.00 10.00      A   
ATOM   2213  CD1 LEU A 235     -12.296 -15.442   5.985  1.00 10.00      A   
ATOM   2214  CD2 LEU A 235     -10.594 -14.218   7.354  1.00 10.00      A   
ATOM   2215  C   LEU A 235     -11.928 -12.485   3.612  1.00 10.00      A   
ATOM   2216  O   LEU A 235     -11.371 -11.404   3.454  1.00 10.00      A   
ATOM   2217  N   THR A 236     -13.222 -12.590   3.848  1.00 10.00      A   
ATOM   2218  HN  THR A 236     -13.626 -13.482   3.935  1.00 10.00      A   
ATOM   2219  CA  THR A 236     -14.065 -11.415   3.978  1.00 10.00      A   
ATOM   2220  CB  THR A 236     -14.910 -11.187   2.712  1.00 10.00      A   
ATOM   2221  OG1 THR A 236     -14.126 -11.508   1.551  1.00 10.00      A   
ATOM   2222  HG1 THR A 236     -13.262 -11.086   1.623  1.00 10.00      A   
ATOM   2223  CG2 THR A 236     -15.345  -9.733   2.630  1.00 10.00      A   
ATOM   2224  C   THR A 236     -14.975 -11.553   5.192  1.00 10.00      A   
ATOM   2225  O   THR A 236     -15.902 -12.367   5.197  1.00 10.00      A   
ATOM   2226  N   VAL A 237     -14.694 -10.774   6.224  1.00 10.00      A   
ATOM   2227  HN  VAL A 237     -13.942 -10.144   6.160  1.00 10.00      A   
ATOM   2228  CA  VAL A 237     -15.481 -10.816   7.446  1.00 10.00      A   
ATOM   2229  CB  VAL A 237     -14.596 -11.077   8.688  1.00 10.00      A   
ATOM   2230  CG1 VAL A 237     -15.437 -11.151   9.955  1.00 10.00      A   
ATOM   2231  CG2 VAL A 237     -13.789 -12.353   8.515  1.00 10.00      A   
ATOM   2232  C   VAL A 237     -16.256  -9.520   7.639  1.00 10.00      A   
ATOM   2233  O   VAL A 237     -15.678  -8.431   7.622  1.00 10.00      A   
ATOM   2234  N   THR A 238     -17.562  -9.641   7.794  1.00 10.00      A   
ATOM   2235  HN  THR A 238     -17.970 -10.535   7.755  1.00 10.00      A   
ATOM   2236  CA  THR A 238     -18.415  -8.491   8.011  1.00 10.00      A   
ATOM   2237  CB  THR A 238     -19.695  -8.585   7.161  1.00 10.00      A   
ATOM   2238  OG1 THR A 238     -19.354  -8.934   5.811  1.00 10.00      A   
ATOM   2239  HG1 THR A 238     -20.047  -8.612   5.209  1.00 10.00      A   
ATOM   2240  CG2 THR A 238     -20.436  -7.260   7.169  1.00 10.00      A   
ATOM   2241  C   THR A 238     -18.805  -8.419   9.481  1.00 10.00      A   
ATOM   2242  O   THR A 238     -19.400  -9.358  10.019  1.00 10.00      A   
ATOM   2243  N   LEU A 239     -18.454  -7.320  10.131  1.00 10.00      A   
ATOM   2244  HN  LEU A 239     -17.980  -6.606   9.645  1.00 10.00      A   
ATOM   2245  CA  LEU A 239     -18.768  -7.131  11.541  1.00 10.00      A   
ATOM   2246  CB  LEU A 239     -17.505  -7.269  12.401  1.00 10.00      A   
ATOM   2247  CG  LEU A 239     -16.731  -8.585  12.291  1.00 10.00      A   
ATOM   2248  CD1 LEU A 239     -15.372  -8.455  12.960  1.00 10.00      A   
ATOM   2249  CD2 LEU A 239     -17.522  -9.724  12.914  1.00 10.00      A   
ATOM   2250  C   LEU A 239     -19.394  -5.759  11.759  1.00 10.00      A   
ATOM   2251  O   LEU A 239     -19.666  -5.034  10.803  1.00 10.00      A   
ATOM   2252  N   ASN A 240     -19.624  -5.416  13.018  1.00 10.00      A   
ATOM   2253  HN  ASN A 240     -19.390  -6.043  13.734  1.00 10.00      A   
ATOM   2254  CA  ASN A 240     -20.208  -4.128  13.375  1.00 10.00      A   
ATOM   2255  CB  ASN A 240     -21.746  -4.189  13.366  1.00 10.00      A   
ATOM   2256  CG  ASN A 240     -22.329  -5.219  14.319  1.00 10.00      A   
ATOM   2257  OD1 ASN A 240     -21.765  -5.507  15.375  1.00 10.00      A   
ATOM   2258  ND2 ASN A 240     -23.470  -5.784  13.952  1.00 10.00      A   
ATOM   2259 HD21 ASN A 240     -23.868  -5.513  13.099  1.00 10.00      A   
ATOM   2260 HD22 ASN A 240     -23.874  -6.452  14.554  1.00 10.00      A   
ATOM   2261  C   ASN A 240     -19.686  -3.679  14.735  1.00 10.00      A   
ATOM   2262  O   ASN A 240     -18.987  -4.436  15.414  1.00 10.00      A   
ATOM   2263  N   LYS A 241     -20.039  -2.468  15.146  1.00 10.00      A   
ATOM   2264  HN  LYS A 241     -20.613  -1.914  14.574  1.00 10.00      A   
ATOM   2265  CA  LYS A 241     -19.581  -1.940  16.431  1.00 10.00      A   
ATOM   2266  CB  LYS A 241     -19.527  -0.408  16.411  1.00 10.00      A   
ATOM   2267  CG  LYS A 241     -20.862   0.271  16.144  1.00 10.00      A   
ATOM   2268  CD  LYS A 241     -21.272   1.155  17.312  1.00 10.00      A   
ATOM   2269  CE  LYS A 241     -22.441   2.053  16.940  1.00 10.00      A   
ATOM   2270  NZ  LYS A 241     -23.059   2.696  18.133  1.00 10.00      A   
ATOM   2271  HZ1 LYS A 241     -22.351   3.252  18.653  1.00 10.00      A   
ATOM   2272  HZ2 LYS A 241     -23.447   1.973  18.768  1.00 10.00      A   
ATOM   2273  HZ3 LYS A 241     -23.830   3.326  17.841  1.00 10.00      A   
ATOM   2274  C   LYS A 241     -20.435  -2.439  17.599  1.00 10.00      A   
ATOM   2275  O   LYS A 241     -20.371  -1.897  18.704  1.00 10.00      A   
ATOM   2276  N   ASN A 242     -21.221  -3.478  17.353  1.00 10.00      A   
ATOM   2277  HN  ASN A 242     -21.217  -3.878  16.457  1.00 10.00      A   
ATOM   2278  CA  ASN A 242     -22.083  -4.051  18.380  1.00 10.00      A   
ATOM   2279  CB  ASN A 242     -23.473  -4.368  17.813  1.00 10.00      A   
ATOM   2280  CG  ASN A 242     -24.117  -3.192  17.098  1.00 10.00      A   
ATOM   2281  OD1 ASN A 242     -23.849  -2.033  17.409  1.00 10.00      A   
ATOM   2282  ND2 ASN A 242     -24.976  -3.482  16.132  1.00 10.00      A   
ATOM   2283 HD21 ASN A 242     -25.149  -4.427  15.932  1.00 10.00      A   
ATOM   2284 HD22 ASN A 242     -25.406  -2.739  15.656  1.00 10.00      A   
ATOM   2285  C   ASN A 242     -21.443  -5.316  18.939  1.00 10.00      A   
ATOM   2286  O   ASN A 242     -22.038  -6.025  19.757  1.00 10.00      A   
ATOM   2287  N   ARG A 243     -20.219  -5.579  18.480  1.00 10.00      A   
ATOM   2288  HN  ARG A 243     -19.820  -4.959  17.834  1.00 10.00      A   
ATOM   2289  CA  ARG A 243     -19.442  -6.742  18.897  1.00 10.00      A   
ATOM   2290  CB  ARG A 243     -19.057  -6.674  20.379  1.00 10.00      A   
ATOM   2291  CG  ARG A 243     -17.861  -7.540  20.743  1.00 10.00      A   
ATOM   2292  CD  ARG A 243     -16.889  -6.801  21.651  1.00 10.00      A   
ATOM   2293  NE  ARG A 243     -17.458  -6.536  22.970  1.00 10.00      A   
ATOM   2294  HE  ARG A 243     -17.926  -7.279  23.411  1.00 10.00      A   
ATOM   2295  CZ  ARG A 243     -17.376  -5.364  23.599  1.00 10.00      A   
ATOM   2296  NH1 ARG A 243     -16.752  -4.339  23.032  1.00 10.00      A   
ATOM   2297 HH11 ARG A 243     -16.690  -3.422  23.527  1.00 10.00      A   
ATOM   2298 HH12 ARG A 243     -16.319  -4.442  22.083  1.00 10.00      A   
ATOM   2299  NH2 ARG A 243     -17.912  -5.222  24.799  1.00 10.00      A   
ATOM   2300 HH21 ARG A 243     -17.851  -4.305  25.293  1.00 10.00      A   
ATOM   2301 HH22 ARG A 243     -18.397  -6.023  25.256  1.00 10.00      A   
ATOM   2302  C   ARG A 243     -20.144  -8.052  18.557  1.00 10.00      A   
ATOM   2303  O   ARG A 243     -20.343  -8.912  19.417  1.00 10.00      A   
ATOM   2304  N   GLU A 244     -20.528  -8.191  17.298  1.00 10.00      A   
ATOM   2305  HN  GLU A 244     -20.369  -7.460  16.664  1.00 10.00      A   
ATOM   2306  CA  GLU A 244     -21.192  -9.396  16.828  1.00 10.00      A   
ATOM   2307  CB  GLU A 244     -22.713  -9.277  16.944  1.00 10.00      A   
ATOM   2308  CG  GLU A 244     -23.266  -7.928  16.528  1.00 10.00      A   
ATOM   2309  CD  GLU A 244     -24.776  -7.890  16.535  1.00 10.00      A   
ATOM   2310  OE1 GLU A 244     -25.379  -8.268  17.562  1.00 10.00      A   
ATOM   2311  OE2 GLU A 244     -25.368  -7.471  15.515  1.00 10.00      A   
ATOM   2312  C   GLU A 244     -20.777  -9.721  15.398  1.00 10.00      A   
ATOM   2313  O   GLU A 244     -20.382  -8.832  14.636  1.00 10.00      A   
ATOM   2314  N   VAL A 245     -20.864 -10.994  15.042  1.00 10.00      A   
ATOM   2315  HN  VAL A 245     -21.200 -11.651  15.692  1.00 10.00      A   
ATOM   2316  CA  VAL A 245     -20.487 -11.447  13.711  1.00 10.00      A   
ATOM   2317  CB  VAL A 245     -19.924 -12.883  13.741  1.00 10.00      A   
ATOM   2318  CG1 VAL A 245     -19.435 -13.302  12.362  1.00 10.00      A   
ATOM   2319  CG2 VAL A 245     -18.802 -12.995  14.762  1.00 10.00      A   
ATOM   2320  C   VAL A 245     -21.676 -11.395  12.765  1.00 10.00      A   
ATOM   2321  O   VAL A 245     -22.707 -12.025  13.012  1.00 10.00      A   
ATOM   2322  N   VAL A 246     -21.533 -10.637  11.688  1.00 10.00      A   
ATOM   2323  HN  VAL A 246     -20.691 -10.150  11.552  1.00 10.00      A   
ATOM   2324  CA  VAL A 246     -22.594 -10.514  10.701  1.00 10.00      A   
ATOM   2325  CB  VAL A 246     -22.523  -9.173   9.935  1.00 10.00      A   
ATOM   2326  CG1 VAL A 246     -23.684  -9.043   8.960  1.00 10.00      A   
ATOM   2327  CG2 VAL A 246     -22.505  -8.000  10.903  1.00 10.00      A   
ATOM   2328  C   VAL A 246     -22.523 -11.675   9.713  1.00 10.00      A   
ATOM   2329  O   VAL A 246     -23.473 -12.451   9.586  1.00 10.00      A   
ATOM   2330  N   GLN A 247     -21.386 -11.797   9.032  1.00 10.00      A   
ATOM   2331  HN  GLN A 247     -20.662 -11.154   9.189  1.00 10.00      A   
ATOM   2332  CA  GLN A 247     -21.184 -12.862   8.059  1.00 10.00      A   
ATOM   2333  CB  GLN A 247     -22.009 -12.603   6.793  1.00 10.00      A   
ATOM   2334  CG  GLN A 247     -22.144 -13.814   5.879  1.00 10.00      A   
ATOM   2335  CD  GLN A 247     -22.779 -15.008   6.568  1.00 10.00      A   
ATOM   2336  OE1 GLN A 247     -23.596 -14.859   7.473  1.00 10.00      A   
ATOM   2337  NE2 GLN A 247     -22.410 -16.204   6.145  1.00 10.00      A   
ATOM   2338 HE21 GLN A 247     -21.754 -16.259   5.415  1.00 10.00      A   
ATOM   2339 HE22 GLN A 247     -22.811 -16.989   6.576  1.00 10.00      A   
ATOM   2340  C   GLN A 247     -19.706 -13.005   7.702  1.00 10.00      A   
ATOM   2341  O   GLN A 247     -18.998 -12.011   7.525  1.00 10.00      A   
ATOM   2342  N   VAL A 248     -19.247 -14.245   7.618  1.00 10.00      A   
ATOM   2343  HN  VAL A 248     -19.858 -14.993   7.789  1.00 10.00      A   
ATOM   2344  CA  VAL A 248     -17.864 -14.536   7.271  1.00 10.00      A   
ATOM   2345  CB  VAL A 248     -17.154 -15.324   8.395  1.00 10.00      A   
ATOM   2346  CG1 VAL A 248     -15.725 -15.667   8.001  1.00 10.00      A   
ATOM   2347  CG2 VAL A 248     -17.175 -14.544   9.700  1.00 10.00      A   
ATOM   2348  C   VAL A 248     -17.837 -15.362   5.991  1.00 10.00      A   
ATOM   2349  O   VAL A 248     -18.553 -16.356   5.879  1.00 10.00      A   
ATOM   2350  N   SER A 249     -17.027 -14.950   5.029  1.00 10.00      A   
ATOM   2351  HN  SER A 249     -16.478 -14.145   5.170  1.00 10.00      A   
ATOM   2352  CA  SER A 249     -16.935 -15.661   3.764  1.00 10.00      A   
ATOM   2353  CB  SER A 249     -17.689 -14.896   2.670  1.00 10.00      A   
ATOM   2354  OG  SER A 249     -17.831 -15.672   1.490  1.00 10.00      A   
ATOM   2355  HG  SER A 249     -17.069 -15.525   0.917  1.00 10.00      A   
ATOM   2356  C   SER A 249     -15.485 -15.882   3.350  1.00 10.00      A   
ATOM   2357  O   SER A 249     -14.636 -15.000   3.508  1.00 10.00      A   
ATOM   2358  N   LYS A 250     -15.217 -17.067   2.827  1.00 10.00      A   
ATOM   2359  HN  LYS A 250     -15.945 -17.722   2.741  1.00 10.00      A   
ATOM   2360  CA  LYS A 250     -13.890 -17.435   2.359  1.00 10.00      A   
ATOM   2361  CB  LYS A 250     -13.050 -18.031   3.495  1.00 10.00      A   
ATOM   2362  CG  LYS A 250     -11.606 -18.325   3.105  1.00 10.00      A   
ATOM   2363  CD  LYS A 250     -10.969 -19.360   4.022  1.00 10.00      A   
ATOM   2364  CE  LYS A 250     -11.695 -20.699   3.962  1.00 10.00      A   
ATOM   2365  NZ  LYS A 250     -11.858 -21.197   2.570  1.00 10.00      A   
ATOM   2366  HZ1 LYS A 250     -11.057 -20.895   1.980  1.00 10.00      A   
ATOM   2367  HZ2 LYS A 250     -12.740 -20.826   2.156  1.00 10.00      A   
ATOM   2368  HZ3 LYS A 250     -11.903 -22.236   2.567  1.00 10.00      A   
ATOM   2369  C   LYS A 250     -14.035 -18.450   1.233  1.00 10.00      A   
ATOM   2370  O   LYS A 250     -13.929 -19.656   1.454  1.00 10.00      A   
ATOM   2371  N   ALA A 251     -14.306 -17.959   0.034  1.00 10.00      A   
ATOM   2372  HN  ALA A 251     -14.388 -16.987  -0.078  1.00 10.00      A   
ATOM   2373  CA  ALA A 251     -14.491 -18.826  -1.120  1.00 10.00      A   
ATOM   2374  CB  ALA A 251     -15.233 -18.098  -2.229  1.00 10.00      A   
ATOM   2375  C   ALA A 251     -13.174 -19.404  -1.631  1.00 10.00      A   
ATOM   2376  O   ALA A 251     -12.492 -18.795  -2.455  1.00 10.00      A   
ATOM   2377  N   GLY A 252     -12.819 -20.577  -1.128  1.00 10.00      A   
ATOM   2378  HN  GLY A 252     -13.388 -21.000  -0.449  1.00 10.00      A   
ATOM   2379  CA  GLY A 252     -11.600 -21.232  -1.553  1.00 10.00      A   
ATOM   2380  C   GLY A 252     -10.361 -20.656  -0.899  1.00 10.00      A   
ATOM   2381  O   GLY A 252     -10.378 -20.304   0.287  1.00 10.00      A   
ATOM   2382  N   GLY A 253      -9.288 -20.559  -1.674  1.00 10.00      A   
ATOM   2383  HN  GLY A 253      -9.342 -20.854  -2.610  1.00 10.00      A   
ATOM   2384  CA  GLY A 253      -8.040 -20.034  -1.164  1.00 10.00      A   
ATOM   2385  C   GLY A 253      -7.228 -21.101  -0.463  1.00 10.00      A   
ATOM   2386  O   GLY A 253      -7.713 -22.212  -0.247  1.00 10.00      A   
ATOM   2387  N   LEU A 254      -5.988 -20.783  -0.129  1.00 10.00      A   
ATOM   2388  HN  LEU A 254      -5.639 -19.897  -0.362  1.00 10.00      A   
ATOM   2389  CA  LEU A 254      -5.127 -21.727   0.563  1.00 10.00      A   
ATOM   2390  CB  LEU A 254      -3.695 -21.191   0.640  1.00 10.00      A   
ATOM   2391  CG  LEU A 254      -2.611 -22.217   0.982  1.00 10.00      A   
ATOM   2392  CD1 LEU A 254      -2.391 -23.180  -0.174  1.00 10.00      A   
ATOM   2393  CD2 LEU A 254      -1.313 -21.524   1.360  1.00 10.00      A   
ATOM   2394  C   LEU A 254      -5.668 -21.996   1.964  1.00 10.00      A   
ATOM   2395  O   LEU A 254      -6.023 -21.062   2.686  1.00 10.00      A   
ATOM   2396  N   PRO A 255      -5.772 -23.279   2.348  1.00 10.00      A   
ATOM   2397  CA  PRO A 255      -6.276 -23.676   3.668  1.00 10.00      A   
ATOM   2398  CB  PRO A 255      -6.094 -25.196   3.681  1.00 10.00      A   
ATOM   2399  CG  PRO A 255      -6.074 -25.585   2.244  1.00 10.00      A   
ATOM   2400  CD  PRO A 255      -5.420 -24.445   1.519  1.00 10.00      A   
ATOM   2401  C   PRO A 255      -5.482 -23.029   4.804  1.00 10.00      A   
ATOM   2402  O   PRO A 255      -4.313 -23.351   5.029  1.00 10.00      A   
ATOM   2403  N   MET A 256      -6.130 -22.115   5.512  1.00 10.00      A   
ATOM   2404  HN  MET A 256      -7.061 -21.916   5.287  1.00 10.00      A   
ATOM   2405  CA  MET A 256      -5.498 -21.401   6.615  1.00 10.00      A   
ATOM   2406  CB  MET A 256      -6.001 -19.955   6.673  1.00 10.00      A   
ATOM   2407  CG  MET A 256      -5.604 -19.105   5.475  1.00 10.00      A   
ATOM   2408  SD  MET A 256      -3.830 -18.790   5.393  1.00 10.00      A   
ATOM   2409  CE  MET A 256      -3.581 -17.862   6.906  1.00 10.00      A   
ATOM   2410  C   MET A 256      -5.762 -22.098   7.943  1.00 10.00      A   
ATOM   2411  O   MET A 256      -6.584 -23.010   8.023  1.00 10.00      A   
ATOM   2412  N   ASP A 257      -5.065 -21.653   8.978  1.00 10.00      A   
ATOM   2413  HN  ASP A 257      -4.432 -20.916   8.842  1.00 10.00      A   
ATOM   2414  CA  ASP A 257      -5.207 -22.217  10.315  1.00 10.00      A   
ATOM   2415  CB  ASP A 257      -3.908 -22.017  11.105  1.00 10.00      A   
ATOM   2416  CG  ASP A 257      -4.098 -22.023  12.606  1.00 10.00      A   
ATOM   2417  OD1 ASP A 257      -4.253 -23.117  13.192  1.00 10.00      A   
ATOM   2418  OD2 ASP A 257      -4.078 -20.929  13.205  1.00 10.00      A   
ATOM   2419  C   ASP A 257      -6.396 -21.597  11.047  1.00 10.00      A   
ATOM   2420  O   ASP A 257      -6.656 -20.402  10.920  1.00 10.00      A   
ATOM   2421  N   ALA A 258      -7.106 -22.423  11.813  1.00 10.00      A   
ATOM   2422  HN  ALA A 258      -6.827 -23.361  11.873  1.00 10.00      A   
ATOM   2423  CA  ALA A 258      -8.287 -21.992  12.562  1.00 10.00      A   
ATOM   2424  CB  ALA A 258      -8.882 -23.170  13.319  1.00 10.00      A   
ATOM   2425  C   ALA A 258      -8.011 -20.825  13.515  1.00 10.00      A   
ATOM   2426  O   ALA A 258      -8.777 -19.860  13.557  1.00 10.00      A   
ATOM   2427  N   LEU A 259      -6.927 -20.917  14.280  1.00 10.00      A   
ATOM   2428  HN  LEU A 259      -6.352 -21.708  14.205  1.00 10.00      A   
ATOM   2429  CA  LEU A 259      -6.569 -19.863  15.226  1.00 10.00      A   
ATOM   2430  CB  LEU A 259      -5.352 -20.271  16.061  1.00 10.00      A   
ATOM   2431  CG  LEU A 259      -5.532 -21.483  16.977  1.00 10.00      A   
ATOM   2432  CD1 LEU A 259      -4.212 -21.851  17.636  1.00 10.00      A   
ATOM   2433  CD2 LEU A 259      -6.601 -21.214  18.026  1.00 10.00      A   
ATOM   2434  C   LEU A 259      -6.284 -18.557  14.495  1.00 10.00      A   
ATOM   2435  O   LEU A 259      -6.725 -17.487  14.917  1.00 10.00      A   
ATOM   2436  N   THR A 260      -5.558 -18.659  13.390  1.00 10.00      A   
ATOM   2437  HN  THR A 260      -5.237 -19.547  13.114  1.00 10.00      A   
ATOM   2438  CA  THR A 260      -5.215 -17.499  12.582  1.00 10.00      A   
ATOM   2439  CB  THR A 260      -4.312 -17.888  11.393  1.00 10.00      A   
ATOM   2440  OG1 THR A 260      -3.262 -18.753  11.857  1.00 10.00      A   
ATOM   2441  HG1 THR A 260      -3.646 -19.498  12.347  1.00 10.00      A   
ATOM   2442  CG2 THR A 260      -3.688 -16.647  10.773  1.00 10.00      A   
ATOM   2443  C   THR A 260      -6.478 -16.801  12.075  1.00 10.00      A   
ATOM   2444  O   THR A 260      -6.572 -15.574  12.093  1.00 10.00      A   
ATOM   2445  N   LEU A 261      -7.458 -17.593  11.646  1.00 10.00      A   
ATOM   2446  HN  LEU A 261      -7.325 -18.568  11.653  1.00 10.00      A   
ATOM   2447  CA  LEU A 261      -8.720 -17.053  11.153  1.00 10.00      A   
ATOM   2448  CB  LEU A 261      -9.625 -18.179  10.650  1.00 10.00      A   
ATOM   2449  CG  LEU A 261      -9.201 -18.857   9.345  1.00 10.00      A   
ATOM   2450  CD1 LEU A 261      -9.992 -20.137   9.127  1.00 10.00      A   
ATOM   2451  CD2 LEU A 261      -9.384 -17.913   8.167  1.00 10.00      A   
ATOM   2452  C   LEU A 261      -9.427 -16.262  12.249  1.00 10.00      A   
ATOM   2453  O   LEU A 261     -10.040 -15.224  11.989  1.00 10.00      A   
ATOM   2454  N   MET A 262      -9.321 -16.754  13.481  1.00 10.00      A   
ATOM   2455  HN  MET A 262      -8.813 -17.584  13.623  1.00 10.00      A   
ATOM   2456  CA  MET A 262      -9.934 -16.089  14.624  1.00 10.00      A   
ATOM   2457  CB  MET A 262      -9.850 -16.964  15.878  1.00 10.00      A   
ATOM   2458  CG  MET A 262     -10.640 -18.259  15.796  1.00 10.00      A   
ATOM   2459  SD  MET A 262     -10.604 -19.197  17.337  1.00 10.00      A   
ATOM   2460  CE  MET A 262     -11.495 -18.090  18.429  1.00 10.00      A   
ATOM   2461  C   MET A 262      -9.251 -14.752  14.876  1.00 10.00      A   
ATOM   2462  O   MET A 262      -9.900 -13.760  15.217  1.00 10.00      A   
ATOM   2463  N   LYS A 263      -7.934 -14.729  14.690  1.00 10.00      A   
ATOM   2464  HN  LYS A 263      -7.476 -15.554  14.419  1.00 10.00      A   
ATOM   2465  CA  LYS A 263      -7.153 -13.515  14.883  1.00 10.00      A   
ATOM   2466  CB  LYS A 263      -5.654 -13.820  14.845  1.00 10.00      A   
ATOM   2467  CG  LYS A 263      -5.182 -14.729  15.965  1.00 10.00      A   
ATOM   2468  CD  LYS A 263      -3.676 -14.906  15.934  1.00 10.00      A   
ATOM   2469  CE  LYS A 263      -3.211 -15.804  17.065  1.00 10.00      A   
ATOM   2470  NZ  LYS A 263      -1.732 -15.868  17.150  1.00 10.00      A   
ATOM   2471  HZ1 LYS A 263      -1.344 -16.349  16.313  1.00 10.00      A   
ATOM   2472  HZ2 LYS A 263      -1.446 -16.392  17.998  1.00 10.00      A   
ATOM   2473  HZ3 LYS A 263      -1.334 -14.908  17.199  1.00 10.00      A   
ATOM   2474  C   LYS A 263      -7.516 -12.475  13.828  1.00 10.00      A   
ATOM   2475  O   LYS A 263      -7.583 -11.279  14.117  1.00 10.00      A   
ATOM   2476  N   CYS A 264      -7.769 -12.941  12.607  1.00 10.00      A   
ATOM   2477  HN  CYS A 264      -7.676 -13.905  12.435  1.00 10.00      A   
ATOM   2478  CA  CYS A 264      -8.148 -12.054  11.509  1.00 10.00      A   
ATOM   2479  CB  CYS A 264      -8.318 -12.847  10.211  1.00 10.00      A   
ATOM   2480  SG  CYS A 264      -6.839 -13.747   9.689  1.00 10.00      A   
ATOM   2481  HG  CYS A 264      -5.899 -13.551  10.609  1.00 10.00      A   
ATOM   2482  C   CYS A 264      -9.439 -11.310  11.844  1.00 10.00      A   
ATOM   2483  O   CYS A 264      -9.619 -10.144  11.478  1.00 10.00      A   
ATOM   2484  N   CYS A 265     -10.325 -11.986  12.563  1.00 10.00      A   
ATOM   2485  HN  CYS A 265     -10.120 -12.907  12.831  1.00 10.00      A   
ATOM   2486  CA  CYS A 265     -11.590 -11.396  12.963  1.00 10.00      A   
ATOM   2487  CB  CYS A 265     -12.572 -12.490  13.383  1.00 10.00      A   
ATOM   2488  SG  CYS A 265     -12.735 -13.834  12.186  1.00 10.00      A   
ATOM   2489  HG  CYS A 265     -11.535 -14.383  12.019  1.00 10.00      A   
ATOM   2490  C   CYS A 265     -11.374 -10.410  14.108  1.00 10.00      A   
ATOM   2491  O   CYS A 265     -12.146  -9.470  14.288  1.00 10.00      A   
ATOM   2492  N   HIS A 266     -10.307 -10.625  14.870  1.00 10.00      A   
ATOM   2493  HN  HIS A 266      -9.717 -11.383  14.663  1.00 10.00      A   
ATOM   2494  CA  HIS A 266      -9.980  -9.756  15.994  1.00 10.00      A   
ATOM   2495  CB  HIS A 266      -8.984 -10.433  16.936  1.00 10.00      A   
ATOM   2496  CG  HIS A 266      -9.624 -11.149  18.084  1.00 10.00      A   
ATOM   2497  ND1 HIS A 266      -9.437 -10.780  19.398  1.00 10.00      A   
ATOM   2498  HD1 HIS A 266      -8.875 -10.034  19.712  1.00 10.00      A   
ATOM   2499  CD2 HIS A 266     -10.454 -12.220  18.113  1.00 10.00      A   
ATOM   2500  CE1 HIS A 266     -10.121 -11.587  20.183  1.00 10.00      A   
ATOM   2501  NE2 HIS A 266     -10.745 -12.468  19.430  1.00 10.00      A   
ATOM   2502  HE2 HIS A 266     -11.317 -13.195  19.762  1.00 10.00      A   
ATOM   2503  C   HIS A 266      -9.404  -8.441  15.495  1.00 10.00      A   
ATOM   2504  O   HIS A 266      -9.827  -7.367  15.920  1.00 10.00      A   
ATOM   2505  N   GLU A 267      -8.443  -8.535  14.583  1.00 10.00      A   
ATOM   2506  HN  GLU A 267      -8.142  -9.427  14.294  1.00 10.00      A   
ATOM   2507  CA  GLU A 267      -7.809  -7.352  14.011  1.00 10.00      A   
ATOM   2508  CB  GLU A 267      -6.672  -7.748  13.068  1.00 10.00      A   
ATOM   2509  CG  GLU A 267      -5.339  -7.974  13.766  1.00 10.00      A   
ATOM   2510  CD  GLU A 267      -4.827  -9.390  13.617  1.00 10.00      A   
ATOM   2511  OE1 GLU A 267      -4.792  -9.897  12.477  1.00 10.00      A   
ATOM   2512  OE2 GLU A 267      -4.444  -9.999  14.641  1.00 10.00      A   
ATOM   2513  C   GLU A 267      -8.831  -6.485  13.282  1.00 10.00      A   
ATOM   2514  O   GLU A 267      -8.790  -5.257  13.366  1.00 10.00      A   
ATOM   2515  N   ALA A 268      -9.756  -7.134  12.581  1.00 10.00      A   
ATOM   2516  HN  ALA A 268      -9.733  -8.114  12.553  1.00 10.00      A   
ATOM   2517  CA  ALA A 268     -10.798  -6.428  11.843  1.00 10.00      A   
ATOM   2518  CB  ALA A 268     -11.622  -7.407  11.020  1.00 10.00      A   
ATOM   2519  C   ALA A 268     -11.698  -5.642  12.792  1.00 10.00      A   
ATOM   2520  O   ALA A 268     -12.087  -4.512  12.498  1.00 10.00      A   
ATOM   2521  N   TYR A 269     -11.998  -6.242  13.940  1.00 10.00      A   
ATOM   2522  HN  TYR A 269     -11.634  -7.134  14.118  1.00 10.00      A   
ATOM   2523  CA  TYR A 269     -12.851  -5.619  14.947  1.00 10.00      A   
ATOM   2524  CB  TYR A 269     -13.001  -6.557  16.154  1.00 10.00      A   
ATOM   2525  CG  TYR A 269     -13.581  -5.904  17.390  1.00 10.00      A   
ATOM   2526  CD1 TYR A 269     -14.953  -5.832  17.582  1.00 10.00      A   
ATOM   2527  CD2 TYR A 269     -12.755  -5.349  18.360  1.00 10.00      A   
ATOM   2528  CE1 TYR A 269     -15.485  -5.222  18.703  1.00 10.00      A   
ATOM   2529  CE2 TYR A 269     -13.278  -4.742  19.484  1.00 10.00      A   
ATOM   2530  CZ  TYR A 269     -14.643  -4.681  19.651  1.00 10.00      A   
ATOM   2531  OH  TYR A 269     -15.166  -4.060  20.763  1.00 10.00      A   
ATOM   2532  HH  TYR A 269     -14.971  -3.108  20.713  1.00 10.00      A   
ATOM   2533  C   TYR A 269     -12.295  -4.264  15.389  1.00 10.00      A   
ATOM   2534  O   TYR A 269     -13.041  -3.289  15.526  1.00 10.00      A   
ATOM   2535  N   SER A 270     -10.984  -4.213  15.604  1.00 10.00      A   
ATOM   2536  HN  SER A 270     -10.446  -5.024  15.468  1.00 10.00      A   
ATOM   2537  CA  SER A 270     -10.319  -2.993  16.038  1.00 10.00      A   
ATOM   2538  CB  SER A 270      -8.838  -3.273  16.292  1.00 10.00      A   
ATOM   2539  OG  SER A 270      -8.614  -4.662  16.469  1.00 10.00      A   
ATOM   2540  HG  SER A 270      -7.935  -4.954  15.843  1.00 10.00      A   
ATOM   2541  C   SER A 270     -10.470  -1.879  15.005  1.00 10.00      A   
ATOM   2542  O   SER A 270     -10.658  -0.712  15.358  1.00 10.00      A   
ATOM   2543  N   ILE A 271     -10.402  -2.248  13.732  1.00 10.00      A   
ATOM   2544  HN  ILE A 271     -10.276  -3.198  13.516  1.00 10.00      A   
ATOM   2545  CA  ILE A 271     -10.525  -1.283  12.650  1.00 10.00      A   
ATOM   2546  CB  ILE A 271      -9.992  -1.849  11.315  1.00 10.00      A   
ATOM   2547  CG1 ILE A 271      -8.608  -2.474  11.521  1.00 10.00      A   
ATOM   2548  CG2 ILE A 271      -9.926  -0.752  10.260  1.00 10.00      A   
ATOM   2549  CD1 ILE A 271      -8.063  -3.178  10.297  1.00 10.00      A   
ATOM   2550  C   ILE A 271     -11.977  -0.842  12.479  1.00 10.00      A   
ATOM   2551  O   ILE A 271     -12.262   0.353  12.391  1.00 10.00      A   
ATOM   2552  N   ILE A 272     -12.887  -1.811  12.456  1.00 10.00      A   
ATOM   2553  HN  ILE A 272     -12.590  -2.745  12.547  1.00 10.00      A   
ATOM   2554  CA  ILE A 272     -14.314  -1.534  12.293  1.00 10.00      A   
ATOM   2555  CB  ILE A 272     -15.147  -2.833  12.251  1.00 10.00      A   
ATOM   2556  CG1 ILE A 272     -14.780  -3.640  11.006  1.00 10.00      A   
ATOM   2557  CG2 ILE A 272     -16.642  -2.533  12.272  1.00 10.00      A   
ATOM   2558  CD1 ILE A 272     -15.376  -5.027  10.975  1.00 10.00      A   
ATOM   2559  C   ILE A 272     -14.833  -0.605  13.390  1.00 10.00      A   
ATOM   2560  O   ILE A 272     -15.630   0.298  13.124  1.00 10.00      A   
ATOM   2561  N   GLU A 273     -14.359  -0.815  14.615  1.00 10.00      A   
ATOM   2562  HN  GLU A 273     -13.722  -1.549  14.762  1.00 10.00      A   
ATOM   2563  CA  GLU A 273     -14.764   0.013  15.748  1.00 10.00      A   
ATOM   2564  CB  GLU A 273     -14.058  -0.456  17.025  1.00 10.00      A   
ATOM   2565  CG  GLU A 273     -14.700   0.033  18.315  1.00 10.00      A   
ATOM   2566  CD  GLU A 273     -15.128  -1.100  19.227  1.00 10.00      A   
ATOM   2567  OE1 GLU A 273     -16.229  -1.655  19.020  1.00 10.00      A   
ATOM   2568  OE2 GLU A 273     -14.367  -1.438  20.162  1.00 10.00      A   
ATOM   2569  C   GLU A 273     -14.441   1.482  15.473  1.00 10.00      A   
ATOM   2570  O   GLU A 273     -15.221   2.379  15.802  1.00 10.00      A   
ATOM   2571  N   LYS A 274     -13.301   1.713  14.834  1.00 10.00      A   
ATOM   2572  HN  LYS A 274     -12.744   0.954  14.565  1.00 10.00      A   
ATOM   2573  CA  LYS A 274     -12.868   3.063  14.507  1.00 10.00      A   
ATOM   2574  CB  LYS A 274     -11.359   3.099  14.262  1.00 10.00      A   
ATOM   2575  CG  LYS A 274     -10.518   2.649  15.444  1.00 10.00      A   
ATOM   2576  CD  LYS A 274      -9.039   2.688  15.103  1.00 10.00      A   
ATOM   2577  CE  LYS A 274      -8.190   2.125  16.232  1.00 10.00      A   
ATOM   2578  NZ  LYS A 274      -6.747   2.083  15.872  1.00 10.00      A   
ATOM   2579  HZ1 LYS A 274      -6.193   1.687  16.656  1.00 10.00      A   
ATOM   2580  HZ2 LYS A 274      -6.400   3.040  15.670  1.00 10.00      A   
ATOM   2581  HZ3 LYS A 274      -6.602   1.492  15.027  1.00 10.00      A   
ATOM   2582  C   LYS A 274     -13.600   3.590  13.280  1.00 10.00      A   
ATOM   2583  O   LYS A 274     -14.073   4.727  13.274  1.00 10.00      A   
ATOM   2584  N   ILE A 275     -13.698   2.755  12.249  1.00 10.00      A   
ATOM   2585  HN  ILE A 275     -13.303   1.858  12.326  1.00 10.00      A   
ATOM   2586  CA  ILE A 275     -14.367   3.133  11.003  1.00 10.00      A   
ATOM   2587  CB  ILE A 275     -14.388   1.974   9.978  1.00 10.00      A   
ATOM   2588  CG1 ILE A 275     -12.966   1.621   9.539  1.00 10.00      A   
ATOM   2589  CG2 ILE A 275     -15.241   2.332   8.767  1.00 10.00      A   
ATOM   2590  CD1 ILE A 275     -12.899   0.468   8.560  1.00 10.00      A   
ATOM   2591  C   ILE A 275     -15.793   3.610  11.258  1.00 10.00      A   
ATOM   2592  O   ILE A 275     -16.172   4.699  10.831  1.00 10.00      A   
ATOM   2593  N   THR A 276     -16.569   2.801  11.969  1.00 10.00      A   
ATOM   2594  HN  THR A 276     -16.204   1.946  12.288  1.00 10.00      A   
ATOM   2595  CA  THR A 276     -17.954   3.140  12.275  1.00 10.00      A   
ATOM   2596  CB  THR A 276     -18.625   2.041  13.120  1.00 10.00      A   
ATOM   2597  OG1 THR A 276     -18.242   0.753  12.622  1.00 10.00      A   
ATOM   2598  HG1 THR A 276     -17.389   0.502  12.999  1.00 10.00      A   
ATOM   2599  CG2 THR A 276     -20.140   2.170  13.060  1.00 10.00      A   
ATOM   2600  C   THR A 276     -18.052   4.479  13.009  1.00 10.00      A   
ATOM   2601  O   THR A 276     -18.922   5.297  12.711  1.00 10.00      A   
ATOM   2602  N   ASP A 277     -17.134   4.709  13.944  1.00 10.00      A   
ATOM   2603  HN  ASP A 277     -16.444   4.032  14.110  1.00 10.00      A   
ATOM   2604  CA  ASP A 277     -17.118   5.947  14.721  1.00 10.00      A   
ATOM   2605  CB  ASP A 277     -16.144   5.828  15.895  1.00 10.00      A   
ATOM   2606  CG  ASP A 277     -16.114   7.068  16.765  1.00 10.00      A   
ATOM   2607  OD1 ASP A 277     -17.194   7.571  17.137  1.00 10.00      A   
ATOM   2608  OD2 ASP A 277     -15.008   7.538  17.093  1.00 10.00      A   
ATOM   2609  C   ASP A 277     -16.746   7.137  13.842  1.00 10.00      A   
ATOM   2610  O   ASP A 277     -17.316   8.223  13.966  1.00 10.00      A   
ATOM   2611  N   GLN A 278     -15.799   6.922  12.942  1.00 10.00      A   
ATOM   2612  HN  GLN A 278     -15.377   6.034  12.892  1.00 10.00      A   
ATOM   2613  CA  GLN A 278     -15.357   7.971  12.038  1.00 10.00      A   
ATOM   2614  CB  GLN A 278     -14.064   7.572  11.328  1.00 10.00      A   
ATOM   2615  CG  GLN A 278     -13.278   8.754  10.785  1.00 10.00      A   
ATOM   2616  CD  GLN A 278     -11.846   8.399  10.436  1.00 10.00      A   
ATOM   2617  OE1 GLN A 278     -11.543   7.259  10.078  1.00 10.00      A   
ATOM   2618  NE2 GLN A 278     -10.955   9.374  10.538  1.00 10.00      A   
ATOM   2619 HE21 GLN A 278     -11.266  10.256  10.829  1.00 10.00      A   
ATOM   2620 HE22 GLN A 278     -10.019   9.174  10.316  1.00 10.00      A   
ATOM   2621  C   GLN A 278     -16.450   8.322  11.031  1.00 10.00      A   
ATOM   2622  O   GLN A 278     -16.668   9.496  10.727  1.00 10.00      A   
ATOM   2623  N   ILE A 279     -17.141   7.299  10.529  1.00 10.00      A   
ATOM   2624  HN  ILE A 279     -16.909   6.383  10.803  1.00 10.00      A   
ATOM   2625  CA  ILE A 279     -18.224   7.502   9.572  1.00 10.00      A   
ATOM   2626  CB  ILE A 279     -18.819   6.163   9.077  1.00 10.00      A   
ATOM   2627  CG1 ILE A 279     -17.793   5.403   8.233  1.00 10.00      A   
ATOM   2628  CG2 ILE A 279     -20.095   6.394   8.275  1.00 10.00      A   
ATOM   2629  CD1 ILE A 279     -18.275   4.045   7.766  1.00 10.00      A   
ATOM   2630  C   ILE A 279     -19.322   8.352  10.204  1.00 10.00      A   
ATOM   2631  O   ILE A 279     -19.813   9.303   9.595  1.00 10.00      A   
ATOM   2632  N   LEU A 280     -19.683   8.014  11.439  1.00 10.00      A   
ATOM   2633  HN  LEU A 280     -19.246   7.247  11.874  1.00 10.00      A   
ATOM   2634  CA  LEU A 280     -20.710   8.751  12.165  1.00 10.00      A   
ATOM   2635  CB  LEU A 280     -21.015   8.078  13.506  1.00 10.00      A   
ATOM   2636  CG  LEU A 280     -21.663   6.692  13.441  1.00 10.00      A   
ATOM   2637  CD1 LEU A 280     -21.855   6.121  14.839  1.00 10.00      A   
ATOM   2638  CD2 LEU A 280     -22.987   6.751  12.698  1.00 10.00      A   
ATOM   2639  C   LEU A 280     -20.268  10.193  12.391  1.00 10.00      A   
ATOM   2640  O   LEU A 280     -21.080  11.120  12.355  1.00 10.00      A   
ATOM   2641  N   GLN A 281     -18.971  10.375  12.614  1.00 10.00      A   
ATOM   2642  HN  GLN A 281     -18.377   9.593  12.640  1.00 10.00      A   
ATOM   2643  CA  GLN A 281     -18.405  11.699  12.829  1.00 10.00      A   
ATOM   2644  CB  GLN A 281     -16.920  11.587  13.200  1.00 10.00      A   
ATOM   2645  CG  GLN A 281     -16.162  12.906  13.217  1.00 10.00      A   
ATOM   2646  CD  GLN A 281     -16.692  13.885  14.245  1.00 10.00      A   
ATOM   2647  OE1 GLN A 281     -17.212  13.492  15.291  1.00 10.00      A   
ATOM   2648  NE2 GLN A 281     -16.565  15.170  13.953  1.00 10.00      A   
ATOM   2649 HE21 GLN A 281     -16.140  15.413  13.092  1.00 10.00      A   
ATOM   2650 HE22 GLN A 281     -16.890  15.830  14.599  1.00 10.00      A   
ATOM   2651  C   GLN A 281     -18.584  12.560  11.583  1.00 10.00      A   
ATOM   2652  O   GLN A 281     -19.060  13.691  11.666  1.00 10.00      A   
ATOM   2653  N   LEU A 282     -18.227  12.003  10.429  1.00 10.00      A   
ATOM   2654  HN  LEU A 282     -17.873  11.085  10.430  1.00 10.00      A   
ATOM   2655  CA  LEU A 282     -18.345  12.717   9.165  1.00 10.00      A   
ATOM   2656  CB  LEU A 282     -17.699  11.922   8.029  1.00 10.00      A   
ATOM   2657  CG  LEU A 282     -16.218  11.573   8.202  1.00 10.00      A   
ATOM   2658  CD1 LEU A 282     -15.684  10.862   6.968  1.00 10.00      A   
ATOM   2659  CD2 LEU A 282     -15.398  12.820   8.508  1.00 10.00      A   
ATOM   2660  C   LEU A 282     -19.805  13.014   8.841  1.00 10.00      A   
ATOM   2661  O   LEU A 282     -20.134  14.085   8.325  1.00 10.00      A   
ATOM   2662  N   LEU A 283     -20.676  12.061   9.154  1.00 10.00      A   
ATOM   2663  HN  LEU A 283     -20.346  11.224   9.551  1.00 10.00      A   
ATOM   2664  CA  LEU A 283     -22.104  12.219   8.917  1.00 10.00      A   
ATOM   2665  CB  LEU A 283     -22.852  10.930   9.269  1.00 10.00      A   
ATOM   2666  CG  LEU A 283     -22.820   9.818   8.221  1.00 10.00      A   
ATOM   2667  CD1 LEU A 283     -23.307   8.508   8.821  1.00 10.00      A   
ATOM   2668  CD2 LEU A 283     -23.662  10.198   7.012  1.00 10.00      A   
ATOM   2669  C   LEU A 283     -22.639  13.374   9.751  1.00 10.00      A   
ATOM   2670  O   LEU A 283     -23.455  14.169   9.282  1.00 10.00      A   
ATOM   2671  N   LYS A 284     -22.165  13.457  10.989  1.00 10.00      A   
ATOM   2672  HN  LYS A 284     -21.523  12.779  11.299  1.00 10.00      A   
ATOM   2673  CA  LYS A 284     -22.569  14.510  11.908  1.00 10.00      A   
ATOM   2674  CB  LYS A 284     -22.026  14.217  13.313  1.00 10.00      A   
ATOM   2675  CG  LYS A 284     -22.334  15.292  14.346  1.00 10.00      A   
ATOM   2676  CD  LYS A 284     -21.517  15.100  15.614  1.00 10.00      A   
ATOM   2677  CE  LYS A 284     -20.024  15.135  15.327  1.00 10.00      A   
ATOM   2678  NZ  LYS A 284     -19.217  15.179  16.575  1.00 10.00      A   
ATOM   2679  HZ1 LYS A 284     -18.266  14.790  16.403  1.00 10.00      A   
ATOM   2680  HZ2 LYS A 284     -19.675  14.624  17.324  1.00 10.00      A   
ATOM   2681  HZ3 LYS A 284     -19.119  16.164  16.903  1.00 10.00      A   
ATOM   2682  C   LYS A 284     -22.070  15.870  11.423  1.00 10.00      A   
ATOM   2683  O   LYS A 284     -22.805  16.859  11.461  1.00 10.00      A   
ATOM   2684  N   GLU A 285     -20.820  15.908  10.964  1.00 10.00      A   
ATOM   2685  HN  GLU A 285     -20.285  15.083  10.962  1.00 10.00      A   
ATOM   2686  CA  GLU A 285     -20.216  17.140  10.468  1.00 10.00      A   
ATOM   2687  CB  GLU A 285     -18.764  16.900  10.048  1.00 10.00      A   
ATOM   2688  CG  GLU A 285     -17.805  16.675  11.203  1.00 10.00      A   
ATOM   2689  CD  GLU A 285     -16.374  16.491  10.742  1.00 10.00      A   
ATOM   2690  OE1 GLU A 285     -16.077  16.778   9.562  1.00 10.00      A   
ATOM   2691  OE2 GLU A 285     -15.531  16.068  11.565  1.00 10.00      A   
ATOM   2692  C   GLU A 285     -20.999  17.702   9.290  1.00 10.00      A   
ATOM   2693  O   GLU A 285     -21.233  18.909   9.207  1.00 10.00      A   
ATOM   2694  N   ASP A 286     -21.405  16.820   8.382  1.00 10.00      A   
ATOM   2695  HN  ASP A 286     -21.177  15.870   8.501  1.00 10.00      A   
ATOM   2696  CA  ASP A 286     -22.166  17.228   7.207  1.00 10.00      A   
ATOM   2697  CB  ASP A 286     -22.430  16.041   6.279  1.00 10.00      A   
ATOM   2698  CG  ASP A 286     -23.314  16.411   5.104  1.00 10.00      A   
ATOM   2699  OD1 ASP A 286     -22.848  17.155   4.215  1.00 10.00      A   
ATOM   2700  OD2 ASP A 286     -24.475  15.955   5.065  1.00 10.00      A   
ATOM   2701  C   ASP A 286     -23.480  17.888   7.610  1.00 10.00      A   
ATOM   2702  O   ASP A 286     -23.881  18.897   7.031  1.00 10.00      A   
ATOM   2703  N   SER A 287     -24.132  17.327   8.624  1.00 10.00      A   
ATOM   2704  HN  SER A 287     -23.754  16.531   9.053  1.00 10.00      A   
ATOM   2705  CA  SER A 287     -25.393  17.863   9.114  1.00 10.00      A   
ATOM   2706  CB  SER A 287     -25.990  16.932  10.167  1.00 10.00      A   
ATOM   2707  OG  SER A 287     -25.867  15.577   9.769  1.00 10.00      A   
ATOM   2708  HG  SER A 287     -25.869  15.528   8.806  1.00 10.00      A   
ATOM   2709  C   SER A 287     -25.192  19.259   9.697  1.00 10.00      A   
ATOM   2710  O   SER A 287     -26.001  20.156   9.469  1.00 10.00      A   
ATOM   2711  N   GLU A 288     -24.102  19.439  10.440  1.00 10.00      A   
ATOM   2712  HN  GLU A 288     -23.490  18.685  10.589  1.00 10.00      A   
ATOM   2713  CA  GLU A 288     -23.798  20.733  11.038  1.00 10.00      A   
ATOM   2714  CB  GLU A 288     -22.582  20.645  11.962  1.00 10.00      A   
ATOM   2715  CG  GLU A 288     -22.778  19.752  13.178  1.00 10.00      A   
ATOM   2716  CD  GLU A 288     -21.615  19.846  14.146  1.00 10.00      A   
ATOM   2717  OE1 GLU A 288     -20.482  20.122  13.695  1.00 10.00      A   
ATOM   2718  OE2 GLU A 288     -21.825  19.652  15.365  1.00 10.00      A   
ATOM   2719  C   GLU A 288     -23.549  21.768   9.949  1.00 10.00      A   
ATOM   2720  O   GLU A 288     -24.089  22.871   9.990  1.00 10.00      A   
ATOM   2721  N   LYS A 289     -22.743  21.389   8.963  1.00 10.00      A   
ATOM   2722  HN  LYS A 289     -22.350  20.486   8.987  1.00 10.00      A   
ATOM   2723  CA  LYS A 289     -22.418  22.272   7.851  1.00 10.00      A   
ATOM   2724  CB  LYS A 289     -21.399  21.611   6.921  1.00 10.00      A   
ATOM   2725  CG  LYS A 289     -19.977  21.627   7.450  1.00 10.00      A   
ATOM   2726  CD  LYS A 289     -19.019  20.993   6.457  1.00 10.00      A   
ATOM   2727  CE  LYS A 289     -17.574  21.284   6.827  1.00 10.00      A   
ATOM   2728  NZ  LYS A 289     -16.612  20.584   5.936  1.00 10.00      A   
ATOM   2729  HZ1 LYS A 289     -16.793  20.836   4.945  1.00 10.00      A   
ATOM   2730  HZ2 LYS A 289     -16.705  19.552   6.042  1.00 10.00      A   
ATOM   2731  HZ3 LYS A 289     -15.637  20.856   6.180  1.00 10.00      A   
ATOM   2732  C   LYS A 289     -23.665  22.651   7.068  1.00 10.00      A   
ATOM   2733  O   LYS A 289     -23.911  23.828   6.811  1.00 10.00      A   
ATOM   2734  N   ARG A 290     -24.459  21.649   6.708  1.00 10.00      A   
ATOM   2735  HN  ARG A 290     -24.212  20.727   6.958  1.00 10.00      A   
ATOM   2736  CA  ARG A 290     -25.683  21.876   5.948  1.00 10.00      A   
ATOM   2737  CB  ARG A 290     -26.323  20.554   5.512  1.00 10.00      A   
ATOM   2738  CG  ARG A 290     -25.758  20.005   4.207  1.00 10.00      A   
ATOM   2739  CD  ARG A 290     -26.164  18.558   3.979  1.00 10.00      A   
ATOM   2740  NE  ARG A 290     -26.469  18.296   2.572  1.00 10.00      A   
ATOM   2741  HE  ARG A 290     -27.386  18.495   2.270  1.00 10.00      A   
ATOM   2742  CZ  ARG A 290     -25.599  17.811   1.687  1.00 10.00      A   
ATOM   2743  NH1 ARG A 290     -24.354  17.518   2.046  1.00 10.00      A   
ATOM   2744 HH11 ARG A 290     -23.679  17.150   1.341  1.00 10.00      A   
ATOM   2745 HH12 ARG A 290     -24.035  17.650   3.042  1.00 10.00      A   
ATOM   2746  NH2 ARG A 290     -25.984  17.601   0.434  1.00 10.00      A   
ATOM   2747 HH21 ARG A 290     -25.308  17.217  -0.272  1.00 10.00      A   
ATOM   2748 HH22 ARG A 290     -26.968  17.816   0.144  1.00 10.00      A   
ATOM   2749  C   ARG A 290     -26.668  22.756   6.715  1.00 10.00      A   
ATOM   2750  O   ARG A 290     -27.421  23.529   6.117  1.00 10.00      A   
ATOM   2751  N   ASN A 291     -26.647  22.648   8.040  1.00 10.00      A   
ATOM   2752  HN  ASN A 291     -26.038  22.002   8.458  1.00 10.00      A   
ATOM   2753  CA  ASN A 291     -27.519  23.455   8.885  1.00 10.00      A   
ATOM   2754  CB  ASN A 291     -27.546  22.924  10.320  1.00 10.00      A   
ATOM   2755  CG  ASN A 291     -28.746  22.042  10.594  1.00 10.00      A   
ATOM   2756  OD1 ASN A 291     -29.814  22.524  10.979  1.00 10.00      A   
ATOM   2757  ND2 ASN A 291     -28.579  20.742  10.406  1.00 10.00      A   
ATOM   2758 HD21 ASN A 291     -27.696  20.427  10.102  1.00 10.00      A   
ATOM   2759 HD22 ASN A 291     -29.337  20.145  10.576  1.00 10.00      A   
ATOM   2760  C   ASN A 291     -27.051  24.902   8.880  1.00 10.00      A   
ATOM   2761  O   ASN A 291     -27.862  25.830   8.871  1.00 10.00      A   
ATOM   2762  N   LYS A 292     -25.735  25.084   8.881  1.00 10.00      A   
ATOM   2763  HN  LYS A 292     -25.145  24.301   8.905  1.00 10.00      A   
ATOM   2764  CA  LYS A 292     -25.144  26.414   8.862  1.00 10.00      A   
ATOM   2765  CB  LYS A 292     -23.627  26.344   9.044  1.00 10.00      A   
ATOM   2766  CG  LYS A 292     -23.193  25.864  10.418  1.00 10.00      A   
ATOM   2767  CD  LYS A 292     -21.681  25.901  10.567  1.00 10.00      A   
ATOM   2768  CE  LYS A 292     -21.241  25.209  11.846  1.00 10.00      A   
ATOM   2769  NZ  LYS A 292     -19.792  25.402  12.127  1.00 10.00      A   
ATOM   2770  HZ1 LYS A 292     -19.233  25.234  11.267  1.00 10.00      A   
ATOM   2771  HZ2 LYS A 292     -19.484  24.734  12.859  1.00 10.00      A   
ATOM   2772  HZ3 LYS A 292     -19.612  26.370  12.463  1.00 10.00      A   
ATOM   2773  C   LYS A 292     -25.494  27.135   7.568  1.00 10.00      A   
ATOM   2774  O   LYS A 292     -25.772  28.333   7.575  1.00 10.00      A   
ATOM   2775  N   TYR A 293     -25.488  26.401   6.458  1.00 10.00      A   
ATOM   2776  HN  TYR A 293     -25.241  25.450   6.511  1.00 10.00      A   
ATOM   2777  CA  TYR A 293     -25.825  26.985   5.165  1.00 10.00      A   
ATOM   2778  CB  TYR A 293     -25.698  25.958   4.037  1.00 10.00      A   
ATOM   2779  CG  TYR A 293     -24.358  25.263   3.962  1.00 10.00      A   
ATOM   2780  CD1 TYR A 293     -23.170  25.951   4.193  1.00 10.00      A   
ATOM   2781  CD2 TYR A 293     -24.284  23.914   3.654  1.00 10.00      A   
ATOM   2782  CE1 TYR A 293     -21.950  25.306   4.119  1.00 10.00      A   
ATOM   2783  CE2 TYR A 293     -23.070  23.263   3.578  1.00 10.00      A   
ATOM   2784  CZ  TYR A 293     -21.906  23.961   3.811  1.00 10.00      A   
ATOM   2785  OH  TYR A 293     -20.695  23.310   3.742  1.00 10.00      A   
ATOM   2786  HH  TYR A 293     -20.806  22.473   3.272  1.00 10.00      A   
ATOM   2787  C   TYR A 293     -27.244  27.537   5.199  1.00 10.00      A   
ATOM   2788  O   TYR A 293     -27.492  28.667   4.780  1.00 10.00      A   
ATOM   2789  N   ALA A 294     -28.168  26.738   5.730  1.00 10.00      A   
ATOM   2790  HN  ALA A 294     -27.899  25.856   6.062  1.00 10.00      A   
ATOM   2791  CA  ALA A 294     -29.567  27.138   5.834  1.00 10.00      A   
ATOM   2792  CB  ALA A 294     -30.408  25.993   6.377  1.00 10.00      A   
ATOM   2793  C   ALA A 294     -29.710  28.376   6.716  1.00 10.00      A   
ATOM   2794  O   ALA A 294     -30.494  29.281   6.417  1.00 10.00      A   
ATOM   2795  N   ALA A 295     -28.937  28.418   7.796  1.00 10.00      A   
ATOM   2796  HN  ALA A 295     -28.332  27.668   7.980  1.00 10.00      A   
ATOM   2797  CA  ALA A 295     -28.964  29.547   8.714  1.00 10.00      A   
ATOM   2798  CB  ALA A 295     -28.137  29.244   9.954  1.00 10.00      A   
ATOM   2799  C   ALA A 295     -28.444  30.802   8.021  1.00 10.00      A   
ATOM   2800  O   ALA A 295     -29.034  31.877   8.135  1.00 10.00      A   
ATOM   2801  N   MET A 296     -27.345  30.652   7.289  1.00 10.00      A   
ATOM   2802  HN  MET A 296     -26.917  29.765   7.241  1.00 10.00      A   
ATOM   2803  CA  MET A 296     -26.749  31.768   6.563  1.00 10.00      A   
ATOM   2804  CB  MET A 296     -25.425  31.360   5.908  1.00 10.00      A   
ATOM   2805  CG  MET A 296     -24.310  31.027   6.888  1.00 10.00      A   
ATOM   2806  SD  MET A 296     -24.040  32.318   8.123  1.00 10.00      A   
ATOM   2807  CE  MET A 296     -23.499  33.677   7.085  1.00 10.00      A   
ATOM   2808  C   MET A 296     -27.712  32.299   5.508  1.00 10.00      A   
ATOM   2809  O   MET A 296     -27.914  33.506   5.395  1.00 10.00      A   
ATOM   2810  N   LEU A 297     -28.324  31.388   4.757  1.00 10.00      A   
ATOM   2811  HN  LEU A 297     -28.127  30.435   4.908  1.00 10.00      A   
ATOM   2812  CA  LEU A 297     -29.273  31.761   3.711  1.00 10.00      A   
ATOM   2813  CB  LEU A 297     -29.736  30.529   2.936  1.00 10.00      A   
ATOM   2814  CG  LEU A 297     -28.660  29.805   2.124  1.00 10.00      A   
ATOM   2815  CD1 LEU A 297     -29.230  28.557   1.473  1.00 10.00      A   
ATOM   2816  CD2 LEU A 297     -28.063  30.728   1.073  1.00 10.00      A   
ATOM   2817  C   LEU A 297     -30.468  32.498   4.298  1.00 10.00      A   
ATOM   2818  O   LEU A 297     -30.987  33.435   3.697  1.00 10.00      A   
ATOM   2819  N   THR A 298     -30.904  32.066   5.472  1.00 10.00      A   
ATOM   2820  HN  THR A 298     -30.469  31.292   5.890  1.00 10.00      A   
ATOM   2821  CA  THR A 298     -32.024  32.703   6.146  1.00 10.00      A   
ATOM   2822  CB  THR A 298     -32.531  31.841   7.323  1.00 10.00      A   
ATOM   2823  OG1 THR A 298     -32.871  30.534   6.838  1.00 10.00      A   
ATOM   2824  HG1 THR A 298     -32.065  30.013   6.719  1.00 10.00      A   
ATOM   2825  CG2 THR A 298     -33.758  32.465   7.973  1.00 10.00      A   
ATOM   2826  C   THR A 298     -31.618  34.093   6.643  1.00 10.00      A   
ATOM   2827  O   THR A 298     -32.418  35.029   6.628  1.00 10.00      A   
ATOM   2828  N   SER A 299     -30.358  34.233   7.043  1.00 10.00      A   
ATOM   2829  HN  SER A 299     -29.752  33.460   7.001  1.00 10.00      A   
ATOM   2830  CA  SER A 299     -29.850  35.505   7.538  1.00 10.00      A   
ATOM   2831  CB  SER A 299     -28.564  35.277   8.330  1.00 10.00      A   
ATOM   2832  OG  SER A 299     -28.735  34.232   9.279  1.00 10.00      A   
ATOM   2833  HG  SER A 299     -28.850  33.390   8.815  1.00 10.00      A   
ATOM   2834  C   SER A 299     -29.602  36.488   6.390  1.00 10.00      A   
ATOM   2835  O   SER A 299     -29.667  37.706   6.570  1.00 10.00      A   
ATOM   2836  N   GLU A 300     -29.328  35.950   5.208  1.00 10.00      A   
ATOM   2837  HN  GLU A 300     -29.287  34.973   5.126  1.00 10.00      A   
ATOM   2838  CA  GLU A 300     -29.070  36.770   4.031  1.00 10.00      A   
ATOM   2839  CB  GLU A 300     -27.975  36.145   3.162  1.00 10.00      A   
ATOM   2840  CG  GLU A 300     -26.622  36.051   3.849  1.00 10.00      A   
ATOM   2841  CD  GLU A 300     -25.539  35.498   2.947  1.00 10.00      A   
ATOM   2842  OE1 GLU A 300     -25.866  34.976   1.858  1.00 10.00      A   
ATOM   2843  OE2 GLU A 300     -24.349  35.583   3.323  1.00 10.00      A   
ATOM   2844  C   GLU A 300     -30.338  36.977   3.211  1.00 10.00      A   
ATOM   2845  O   GLU A 300     -30.278  37.371   2.048  1.00 10.00      A   
ATOM   2846  N   ASN A 301     -31.483  36.705   3.818  1.00 10.00      A   
ATOM   2847  HN  ASN A 301     -31.471  36.389   4.744  1.00 10.00      A   
ATOM   2848  CB  ASN A 301     -33.578  35.581   3.175  1.00 10.00      A   
ATOM   2849  CG  ASN A 301     -34.858  35.681   2.368  1.00 10.00      A   
ATOM   2850  OD1 ASN A 301     -34.953  36.455   1.410  1.00 10.00      A   
ATOM   2851  ND2 ASN A 301     -35.848  34.891   2.738  1.00 10.00      A   
ATOM   2852 HD21 ASN A 301     -35.702  34.290   3.503  1.00 10.00      A   
ATOM   2853 HD22 ASN A 301     -36.688  34.933   2.235  1.00 10.00      A   
ATOM   2854  CA  ASN A 301     -32.759  36.872   3.140  1.00 10.00      A   
ATOM   2855  C   ASN A 301     -33.547  38.018   3.755  1.00 10.00      A   
ATOM   2856  O   ASN A 301     -33.405  39.161   3.271  1.00 10.00      A   
ATOM   2857  OXT ASN A 301     -34.297  37.785   4.725  1.00 10.00      A   
ATOM   2858  CB  MET B   1      38.470   7.342  21.620  1.00 10.00      B   
ATOM   2859  CG  MET B   1      38.423   8.831  21.935  1.00 10.00      B   
ATOM   2860  SD  MET B   1      39.465   9.281  23.336  1.00 10.00      B   
ATOM   2861  CE  MET B   1      38.641   8.407  24.666  1.00 10.00      B   
ATOM   2862  C   MET B   1      37.809   7.569  19.206  1.00 10.00      B   
ATOM   2863  O   MET B   1      38.881   7.364  18.637  1.00 10.00      B   
ATOM   2864  N   MET B   1      37.511   5.416  20.384  1.00 10.00      B   
ATOM   2865  HT1 MET B   1      37.291   4.960  21.291  1.00 10.00      B   
ATOM   2866  HT2 MET B   1      38.452   5.106  20.074  1.00 10.00      B   
ATOM   2867  HT3 MET B   1      36.811   5.112  19.677  1.00 10.00      B   
ATOM   2868  CA  MET B   1      37.485   6.891  20.533  1.00 10.00      B   
ATOM   2869  N   SER B   2      36.877   8.371  18.713  1.00 10.00      B   
ATOM   2870  HN  SER B   2      36.042   8.501  19.212  1.00 10.00      B   
ATOM   2871  CA  SER B   2      37.058   9.074  17.454  1.00 10.00      B   
ATOM   2872  CB  SER B   2      36.109   8.491  16.402  1.00 10.00      B   
ATOM   2873  OG  SER B   2      36.158   7.072  16.396  1.00 10.00      B   
ATOM   2874  HG  SER B   2      37.039   6.787  16.120  1.00 10.00      B   
ATOM   2875  C   SER B   2      36.778  10.564  17.636  1.00 10.00      B   
ATOM   2876  O   SER B   2      36.199  10.975  18.644  1.00 10.00      B   
ATOM   2877  N   THR B   3      37.193  11.368  16.668  1.00 10.00      B   
ATOM   2878  HN  THR B   3      37.665  10.986  15.895  1.00 10.00      B   
ATOM   2879  CA  THR B   3      36.971  12.803  16.720  1.00 10.00      B   
ATOM   2880  CB  THR B   3      38.013  13.552  15.868  1.00 10.00      B   
ATOM   2881  OG1 THR B   3      39.323  13.071  16.205  1.00 10.00      B   
ATOM   2882  HG1 THR B   3      39.375  12.942  17.164  1.00 10.00      B   
ATOM   2883  CG2 THR B   3      37.948  15.049  16.134  1.00 10.00      B   
ATOM   2884  C   THR B   3      35.567  13.134  16.223  1.00 10.00      B   
ATOM   2885  O   THR B   3      35.284  13.061  15.024  1.00 10.00      B   
ATOM   2886  N   PHE B   4      34.689  13.472  17.153  1.00 10.00      B   
ATOM   2887  HN  PHE B   4      34.975  13.507  18.089  1.00 10.00      B   
ATOM   2888  CA  PHE B   4      33.316  13.802  16.818  1.00 10.00      B   
ATOM   2889  CB  PHE B   4      32.347  13.182  17.827  1.00 10.00      B   
ATOM   2890  CG  PHE B   4      32.193  11.693  17.691  1.00 10.00      B   
ATOM   2891  CD1 PHE B   4      32.944  10.829  18.470  1.00 10.00      B   
ATOM   2892  CD2 PHE B   4      31.294  11.157  16.782  1.00 10.00      B   
ATOM   2893  CE1 PHE B   4      32.803   9.459  18.346  1.00 10.00      B   
ATOM   2894  CE2 PHE B   4      31.147   9.789  16.652  1.00 10.00      B   
ATOM   2895  CZ  PHE B   4      31.903   8.938  17.435  1.00 10.00      B   
ATOM   2896  C   PHE B   4      33.113  15.308  16.744  1.00 10.00      B   
ATOM   2897  O   PHE B   4      33.438  16.038  17.683  1.00 10.00      B   
ATOM   2898  N   ILE B   5      32.596  15.768  15.617  1.00 10.00      B   
ATOM   2899  HN  ILE B   5      32.379  15.134  14.898  1.00 10.00      B   
ATOM   2900  CA  ILE B   5      32.334  17.184  15.411  1.00 10.00      B   
ATOM   2901  CB  ILE B   5      32.723  17.623  13.976  1.00 10.00      B   
ATOM   2902  CG1 ILE B   5      32.564  19.134  13.783  1.00 10.00      B   
ATOM   2903  CG2 ILE B   5      31.937  16.852  12.925  1.00 10.00      B   
ATOM   2904  CD1 ILE B   5      33.592  19.960  14.525  1.00 10.00      B   
ATOM   2905  C   ILE B   5      30.857  17.479  15.676  1.00 10.00      B   
ATOM   2906  O   ILE B   5      29.995  16.634  15.421  1.00 10.00      B   
ATOM   2907  N   PHE B   6      30.573  18.658  16.212  1.00 10.00      B   
ATOM   2908  HN  PHE B   6      31.300  19.285  16.403  1.00 10.00      B   
ATOM   2909  CA  PHE B   6      29.205  19.049  16.519  1.00 10.00      B   
ATOM   2910  CB  PHE B   6      29.121  19.597  17.949  1.00 10.00      B   
ATOM   2911  CG  PHE B   6      29.784  18.721  18.981  1.00 10.00      B   
ATOM   2912  CD1 PHE B   6      30.900  19.166  19.673  1.00 10.00      B   
ATOM   2913  CD2 PHE B   6      29.292  17.454  19.257  1.00 10.00      B   
ATOM   2914  CE1 PHE B   6      31.514  18.364  20.618  1.00 10.00      B   
ATOM   2915  CE2 PHE B   6      29.901  16.649  20.200  1.00 10.00      B   
ATOM   2916  CZ  PHE B   6      31.013  17.104  20.881  1.00 10.00      B   
ATOM   2917  C   PHE B   6      28.692  20.085  15.519  1.00 10.00      B   
ATOM   2918  O   PHE B   6      29.467  20.882  14.986  1.00 10.00      B   
ATOM   2919  N   PRO B   7      27.377  20.080  15.240  1.00 10.00      B   
ATOM   2920  CA  PRO B   7      26.759  21.020  14.298  1.00 10.00      B   
ATOM   2921  CB  PRO B   7      25.280  20.606  14.285  1.00 10.00      B   
ATOM   2922  CG  PRO B   7      25.265  19.217  14.824  1.00 10.00      B   
ATOM   2923  CD  PRO B   7      26.390  19.154  15.813  1.00 10.00      B   
ATOM   2924  C   PRO B   7      26.894  22.467  14.765  1.00 10.00      B   
ATOM   2925  O   PRO B   7      26.570  22.801  15.909  1.00 10.00      B   
ATOM   2926  N   GLY B   8      27.394  23.318  13.882  1.00 10.00      B   
ATOM   2927  HN  GLY B   8      27.654  22.987  12.992  1.00 10.00      B   
ATOM   2928  CA  GLY B   8      27.558  24.719  14.205  1.00 10.00      B   
ATOM   2929  C   GLY B   8      28.891  25.025  14.857  1.00 10.00      B   
ATOM   2930  O   GLY B   8      29.174  26.180  15.189  1.00 10.00      B   
ATOM   2931  N   ASP B   9      29.714  24.000  15.045  1.00 10.00      B   
ATOM   2932  HN  ASP B   9      29.439  23.100  14.762  1.00 10.00      B   
ATOM   2933  CA  ASP B   9      31.019  24.186  15.667  1.00 10.00      B   
ATOM   2934  CB  ASP B   9      31.581  22.866  16.194  1.00 10.00      B   
ATOM   2935  CG  ASP B   9      32.356  23.044  17.485  1.00 10.00      B   
ATOM   2936  OD1 ASP B   9      31.718  23.164  18.553  1.00 10.00      B   
ATOM   2937  OD2 ASP B   9      33.604  23.072  17.439  1.00 10.00      B   
ATOM   2938  C   ASP B   9      31.992  24.843  14.697  1.00 10.00      B   
ATOM   2939  O   ASP B   9      31.813  24.760  13.481  1.00 10.00      B   
ATOM   2940  N   SER B  10      33.012  25.496  15.238  1.00 10.00      B   
ATOM   2941  HN  SER B  10      33.114  25.499  16.212  1.00 10.00      B   
ATOM   2942  CA  SER B  10      34.000  26.187  14.425  1.00 10.00      B   
ATOM   2943  CB  SER B  10      34.943  26.979  15.326  1.00 10.00      B   
ATOM   2944  OG  SER B  10      34.206  27.779  16.237  1.00 10.00      B   
ATOM   2945  HG  SER B  10      33.283  27.500  16.232  1.00 10.00      B   
ATOM   2946  C   SER B  10      34.787  25.217  13.552  1.00 10.00      B   
ATOM   2947  O   SER B  10      35.156  24.125  13.994  1.00 10.00      B   
ATOM   2948  N   PHE B  11      35.038  25.622  12.313  1.00 10.00      B   
ATOM   2949  HN  PHE B  11      34.712  26.502  12.020  1.00 10.00      B   
ATOM   2950  CA  PHE B  11      35.784  24.798  11.374  1.00 10.00      B   
ATOM   2951  CB  PHE B  11      35.475  25.227   9.936  1.00 10.00      B   
ATOM   2952  CG  PHE B  11      35.404  24.095   8.951  1.00 10.00      B   
ATOM   2953  CD1 PHE B  11      34.823  22.889   9.301  1.00 10.00      B   
ATOM   2954  CD2 PHE B  11      35.915  24.240   7.672  1.00 10.00      B   
ATOM   2955  CE1 PHE B  11      34.754  21.849   8.397  1.00 10.00      B   
ATOM   2956  CE2 PHE B  11      35.849  23.203   6.760  1.00 10.00      B   
ATOM   2957  CZ  PHE B  11      35.268  22.005   7.124  1.00 10.00      B   
ATOM   2958  C   PHE B  11      37.282  24.913  11.648  1.00 10.00      B   
ATOM   2959  O   PHE B  11      37.841  26.011  11.629  1.00 10.00      B   
ATOM   2960  N   PRO B  12      37.947  23.779  11.925  1.00 10.00      B   
ATOM   2961  CA  PRO B  12      39.388  23.741  12.213  1.00 10.00      B   
ATOM   2962  CB  PRO B  12      39.635  22.294  12.668  1.00 10.00      B   
ATOM   2963  CG  PRO B  12      38.282  21.718  12.924  1.00 10.00      B   
ATOM   2964  CD  PRO B  12      37.346  22.439  12.001  1.00 10.00      B   
ATOM   2965  C   PRO B  12      40.232  24.053  10.980  1.00 10.00      B   
ATOM   2966  O   PRO B  12      41.424  24.355  11.083  1.00 10.00      B   
ATOM   2967  N   VAL B  13      39.607  23.977   9.816  1.00 10.00      B   
ATOM   2968  HN  VAL B  13      38.661  23.736   9.801  1.00 10.00      B   
ATOM   2969  CA  VAL B  13      40.284  24.248   8.561  1.00 10.00      B   
ATOM   2970  CB  VAL B  13      39.535  23.597   7.378  1.00 10.00      B   
ATOM   2971  CG1 VAL B  13      40.260  23.859   6.068  1.00 10.00      B   
ATOM   2972  CG2 VAL B  13      39.370  22.103   7.606  1.00 10.00      B   
ATOM   2973  C   VAL B  13      40.390  25.752   8.329  1.00 10.00      B   
ATOM   2974  O   VAL B  13      39.447  26.498   8.594  1.00 10.00      B   
ATOM   2975  N   ASP B  14      41.547  26.189   7.849  1.00 10.00      B   
ATOM   2976  HN  ASP B  14      42.261  25.543   7.660  1.00 10.00      B   
ATOM   2977  CA  ASP B  14      41.778  27.601   7.571  1.00 10.00      B   
ATOM   2978  CB  ASP B  14      43.280  27.916   7.611  1.00 10.00      B   
ATOM   2979  CG  ASP B  14      43.650  28.947   8.664  1.00 10.00      B   
ATOM   2980  OD1 ASP B  14      42.740  29.607   9.213  1.00 10.00      B   
ATOM   2981  OD2 ASP B  14      44.859  29.099   8.958  1.00 10.00      B   
ATOM   2982  C   ASP B  14      41.206  27.947   6.199  1.00 10.00      B   
ATOM   2983  O   ASP B  14      41.493  27.257   5.217  1.00 10.00      B   
ATOM   2984  N   PRO B  15      40.392  29.015   6.112  1.00 10.00      B   
ATOM   2985  CA  PRO B  15      39.760  29.450   4.851  1.00 10.00      B   
ATOM   2986  CB  PRO B  15      39.009  30.724   5.248  1.00 10.00      B   
ATOM   2987  CG  PRO B  15      38.798  30.596   6.716  1.00 10.00      B   
ATOM   2988  CD  PRO B  15      40.008  29.881   7.240  1.00 10.00      B   
ATOM   2989  C   PRO B  15      40.775  29.757   3.750  1.00 10.00      B   
ATOM   2990  O   PRO B  15      40.433  29.809   2.566  1.00 10.00      B   
ATOM   2991  N   THR B  16      42.027  29.937   4.146  1.00 10.00      B   
ATOM   2992  HN  THR B  16      42.238  29.874   5.102  1.00 10.00      B   
ATOM   2993  CA  THR B  16      43.103  30.233   3.216  1.00 10.00      B   
ATOM   2994  CB  THR B  16      44.301  30.828   3.976  1.00 10.00      B   
ATOM   2995  OG1 THR B  16      44.146  30.554   5.377  1.00 10.00      B   
ATOM   2996  HG1 THR B  16      44.832  31.018   5.871  1.00 10.00      B   
ATOM   2997  CG2 THR B  16      44.371  32.334   3.765  1.00 10.00      B   
ATOM   2998  C   THR B  16      43.552  28.975   2.465  1.00 10.00      B   
ATOM   2999  O   THR B  16      44.493  29.017   1.669  1.00 10.00      B   
ATOM   3000  N   THR B  17      42.874  27.862   2.722  1.00 10.00      B   
ATOM   3001  HN  THR B  17      42.133  27.894   3.365  1.00 10.00      B   
ATOM   3002  CA  THR B  17      43.190  26.598   2.076  1.00 10.00      B   
ATOM   3003  CB  THR B  17      43.513  25.513   3.126  1.00 10.00      B   
ATOM   3004  OG1 THR B  17      44.133  26.116   4.275  1.00 10.00      B   
ATOM   3005  HG1 THR B  17      43.503  26.716   4.694  1.00 10.00      B   
ATOM   3006  CG2 THR B  17      44.447  24.462   2.543  1.00 10.00      B   
ATOM   3007  C   THR B  17      42.006  26.123   1.232  1.00 10.00      B   
ATOM   3008  O   THR B  17      40.877  26.059   1.725  1.00 10.00      B   
ATOM   3009  N   PRO B  18      42.242  25.814  -0.057  1.00 10.00      B   
ATOM   3010  CA  PRO B  18      41.193  25.321  -0.959  1.00 10.00      B   
ATOM   3011  CB  PRO B  18      41.890  25.242  -2.321  1.00 10.00      B   
ATOM   3012  CG  PRO B  18      43.344  25.157  -2.003  1.00 10.00      B   
ATOM   3013  CD  PRO B  18      43.544  25.935  -0.735  1.00 10.00      B   
ATOM   3014  C   PRO B  18      40.715  23.938  -0.525  1.00 10.00      B   
ATOM   3015  O   PRO B  18      41.421  22.935  -0.688  1.00 10.00      B   
ATOM   3016  N   VAL B  19      39.519  23.889   0.038  1.00 10.00      B   
ATOM   3017  HN  VAL B  19      38.993  24.717   0.120  1.00 10.00      B   
ATOM   3018  CA  VAL B  19      38.961  22.638   0.527  1.00 10.00      B   
ATOM   3019  CB  VAL B  19      38.840  22.644   2.068  1.00 10.00      B   
ATOM   3020  CG1 VAL B  19      38.285  21.323   2.587  1.00 10.00      B   
ATOM   3021  CG2 VAL B  19      40.191  22.936   2.700  1.00 10.00      B   
ATOM   3022  C   VAL B  19      37.602  22.336  -0.095  1.00 10.00      B   
ATOM   3023  O   VAL B  19      36.743  23.212  -0.217  1.00 10.00      B   
ATOM   3024  N   LYS B  20      37.435  21.088  -0.500  1.00 10.00      B   
ATOM   3025  HN  LYS B  20      38.180  20.452  -0.392  1.00 10.00      B   
ATOM   3026  CA  LYS B  20      36.199  20.612  -1.089  1.00 10.00      B   
ATOM   3027  CB  LYS B  20      36.522  19.518  -2.112  1.00 10.00      B   
ATOM   3028  CG  LYS B  20      35.320  18.950  -2.848  1.00 10.00      B   
ATOM   3029  CD  LYS B  20      35.717  17.732  -3.664  1.00 10.00      B   
ATOM   3030  CE  LYS B  20      34.601  17.300  -4.599  1.00 10.00      B   
ATOM   3031  NZ  LYS B  20      34.983  16.113  -5.406  1.00 10.00      B   
ATOM   3032  HZ1 LYS B  20      35.095  15.281  -4.792  1.00 10.00      B   
ATOM   3033  HZ2 LYS B  20      35.880  16.288  -5.899  1.00 10.00      B   
ATOM   3034  HZ3 LYS B  20      34.248  15.912  -6.113  1.00 10.00      B   
ATOM   3035  C   LYS B  20      35.322  20.042   0.020  1.00 10.00      B   
ATOM   3036  O   LYS B  20      35.680  19.046   0.655  1.00 10.00      B   
ATOM   3037  N   LEU B  21      34.193  20.684   0.269  1.00 10.00      B   
ATOM   3038  HN  LEU B  21      33.962  21.472  -0.266  1.00 10.00      B   
ATOM   3039  CA  LEU B  21      33.285  20.244   1.317  1.00 10.00      B   
ATOM   3040  CB  LEU B  21      32.504  21.428   1.898  1.00 10.00      B   
ATOM   3041  CG  LEU B  21      31.682  22.257   0.906  1.00 10.00      B   
ATOM   3042  CD1 LEU B  21      30.276  22.480   1.438  1.00 10.00      B   
ATOM   3043  CD2 LEU B  21      32.363  23.588   0.623  1.00 10.00      B   
ATOM   3044  C   LEU B  21      32.328  19.168   0.819  1.00 10.00      B   
ATOM   3045  O   LEU B  21      31.734  19.298  -0.253  1.00 10.00      B   
ATOM   3046  N   GLY B  22      32.192  18.107   1.600  1.00 10.00      B   
ATOM   3047  HN  GLY B  22      32.709  18.053   2.435  1.00 10.00      B   
ATOM   3048  CA  GLY B  22      31.303  17.026   1.237  1.00 10.00      B   
ATOM   3049  C   GLY B  22      30.161  16.873   2.225  1.00 10.00      B   
ATOM   3050  O   GLY B  22      29.785  17.844   2.888  1.00 10.00      B   
ATOM   3051  N   PRO B  23      29.600  15.657   2.352  1.00 10.00      B   
ATOM   3052  CA  PRO B  23      28.482  15.378   3.268  1.00 10.00      B   
ATOM   3053  CB  PRO B  23      28.306  13.858   3.169  1.00 10.00      B   
ATOM   3054  CG  PRO B  23      28.883  13.495   1.845  1.00 10.00      B   
ATOM   3055  CD  PRO B  23      30.016  14.451   1.611  1.00 10.00      B   
ATOM   3056  C   PRO B  23      28.802  15.772   4.706  1.00 10.00      B   
ATOM   3057  O   PRO B  23      29.857  15.420   5.238  1.00 10.00      B   
ATOM   3058  N   GLY B  24      27.894  16.516   5.327  1.00 10.00      B   
ATOM   3059  HN  GLY B  24      27.079  16.784   4.847  1.00 10.00      B   
ATOM   3060  CA  GLY B  24      28.094  16.941   6.697  1.00 10.00      B   
ATOM   3061  C   GLY B  24      28.472  18.403   6.788  1.00 10.00      B   
ATOM   3062  O   GLY B  24      28.073  19.102   7.726  1.00 10.00      B   
ATOM   3063  N   ILE B  25      29.239  18.864   5.813  1.00 10.00      B   
ATOM   3064  HN  ILE B  25      29.514  18.255   5.091  1.00 10.00      B   
ATOM   3065  CA  ILE B  25      29.675  20.252   5.773  1.00 10.00      B   
ATOM   3066  CB  ILE B  25      31.087  20.389   5.158  1.00 10.00      B   
ATOM   3067  CG1 ILE B  25      32.019  19.283   5.670  1.00 10.00      B   
ATOM   3068  CG2 ILE B  25      31.672  21.765   5.456  1.00 10.00      B   
ATOM   3069  CD1 ILE B  25      32.339  19.374   7.147  1.00 10.00      B   
ATOM   3070  C   ILE B  25      28.690  21.075   4.950  1.00 10.00      B   
ATOM   3071  O   ILE B  25      28.269  20.650   3.873  1.00 10.00      B   
ATOM   3072  N   TYR B  26      28.313  22.237   5.460  1.00 10.00      B   
ATOM   3073  HN  TYR B  26      28.677  22.527   6.327  1.00 10.00      B   
ATOM   3074  CA  TYR B  26      27.375  23.101   4.766  1.00 10.00      B   
ATOM   3075  CB  TYR B  26      26.059  23.192   5.551  1.00 10.00      B   
ATOM   3076  CG  TYR B  26      25.205  24.407   5.247  1.00 10.00      B   
ATOM   3077  CD1 TYR B  26      24.564  24.551   4.023  1.00 10.00      B   
ATOM   3078  CD2 TYR B  26      25.036  25.408   6.196  1.00 10.00      B   
ATOM   3079  CE1 TYR B  26      23.783  25.661   3.755  1.00 10.00      B   
ATOM   3080  CE2 TYR B  26      24.257  26.518   5.936  1.00 10.00      B   
ATOM   3081  CZ  TYR B  26      23.634  26.641   4.716  1.00 10.00      B   
ATOM   3082  OH  TYR B  26      22.858  27.748   4.454  1.00 10.00      B   
ATOM   3083  HH  TYR B  26      23.258  28.530   4.875  1.00 10.00      B   
ATOM   3084  C   TYR B  26      27.969  24.484   4.527  1.00 10.00      B   
ATOM   3085  O   TYR B  26      28.403  25.162   5.465  1.00 10.00      B   
ATOM   3086  N   CYS B  27      28.003  24.887   3.266  1.00 10.00      B   
ATOM   3087  HN  CYS B  27      27.662  24.290   2.563  1.00 10.00      B   
ATOM   3088  CA  CYS B  27      28.518  26.192   2.894  1.00 10.00      B   
ATOM   3089  CB  CYS B  27      29.289  26.113   1.572  1.00 10.00      B   
ATOM   3090  SG  CYS B  27      30.268  27.585   1.186  1.00 10.00      B   
ATOM   3091  HG  CYS B  27      30.148  27.830  -0.113  1.00 10.00      B   
ATOM   3092  C   CYS B  27      27.354  27.164   2.774  1.00 10.00      B   
ATOM   3093  O   CYS B  27      26.535  27.058   1.858  1.00 10.00      B   
ATOM   3094  N   ASP B  28      27.268  28.086   3.716  1.00 10.00      B   
ATOM   3095  HN  ASP B  28      27.952  28.120   4.417  1.00 10.00      B   
ATOM   3096  CA  ASP B  28      26.193  29.062   3.727  1.00 10.00      B   
ATOM   3097  CB  ASP B  28      26.085  29.721   5.098  1.00 10.00      B   
ATOM   3098  CG  ASP B  28      24.807  30.509   5.255  1.00 10.00      B   
ATOM   3099  OD1 ASP B  28      23.796  29.927   5.694  1.00 10.00      B   
ATOM   3100  OD2 ASP B  28      24.814  31.717   4.949  1.00 10.00      B   
ATOM   3101  C   ASP B  28      26.399  30.108   2.637  1.00 10.00      B   
ATOM   3102  O   ASP B  28      27.424  30.789   2.604  1.00 10.00      B   
ATOM   3103  N   PRO B  29      25.423  30.248   1.730  1.00 10.00      B   
ATOM   3104  CA  PRO B  29      25.500  31.194   0.614  1.00 10.00      B   
ATOM   3105  CB  PRO B  29      24.518  30.592  -0.388  1.00 10.00      B   
ATOM   3106  CG  PRO B  29      23.470  29.955   0.460  1.00 10.00      B   
ATOM   3107  CD  PRO B  29      24.162  29.476   1.710  1.00 10.00      B   
ATOM   3108  C   PRO B  29      25.065  32.613   0.979  1.00 10.00      B   
ATOM   3109  O   PRO B  29      24.957  33.478   0.107  1.00 10.00      B   
ATOM   3110  N   ASN B  30      24.812  32.858   2.257  1.00 10.00      B   
ATOM   3111  HN  ASN B  30      24.908  32.135   2.917  1.00 10.00      B   
ATOM   3112  CA  ASN B  30      24.390  34.181   2.698  1.00 10.00      B   
ATOM   3113  CB  ASN B  30      23.028  34.114   3.395  1.00 10.00      B   
ATOM   3114  CG  ASN B  30      22.123  35.267   3.008  1.00 10.00      B   
ATOM   3115  OD1 ASN B  30      22.255  35.843   1.926  1.00 10.00      B   
ATOM   3116  ND2 ASN B  30      21.190  35.605   3.878  1.00 10.00      B   
ATOM   3117 HD21 ASN B  30      21.131  35.102   4.718  1.00 10.00      B   
ATOM   3118 HD22 ASN B  30      20.590  36.345   3.647  1.00 10.00      B   
ATOM   3119  C   ASN B  30      25.433  34.817   3.611  1.00 10.00      B   
ATOM   3120  O   ASN B  30      25.828  35.964   3.414  1.00 10.00      B   
ATOM   3121  N   THR B  31      25.881  34.059   4.603  1.00 10.00      B   
ATOM   3122  HN  THR B  31      25.515  33.149   4.711  1.00 10.00      B   
ATOM   3123  CA  THR B  31      26.886  34.535   5.547  1.00 10.00      B   
ATOM   3124  CB  THR B  31      26.676  33.924   6.951  1.00 10.00      B   
ATOM   3125  OG1 THR B  31      26.553  32.498   6.849  1.00 10.00      B   
ATOM   3126  HG1 THR B  31      25.815  32.280   6.255  1.00 10.00      B   
ATOM   3127  CG2 THR B  31      25.417  34.483   7.594  1.00 10.00      B   
ATOM   3128  C   THR B  31      28.291  34.204   5.046  1.00 10.00      B   
ATOM   3129  O   THR B  31      29.282  34.736   5.547  1.00 10.00      B   
ATOM   3130  N   GLN B  32      28.350  33.319   4.044  1.00 10.00      B   
ATOM   3131  HN  GLN B  32      27.512  32.943   3.705  1.00 10.00      B   
ATOM   3132  CA  GLN B  32      29.608  32.882   3.428  1.00 10.00      B   
ATOM   3133  CB  GLN B  32      30.416  34.062   2.871  1.00 10.00      B   
ATOM   3134  CG  GLN B  32      29.660  34.930   1.876  1.00 10.00      B   
ATOM   3135  CD  GLN B  32      29.085  34.148   0.712  1.00 10.00      B   
ATOM   3136  OE1 GLN B  32      29.613  33.109   0.318  1.00 10.00      B   
ATOM   3137  NE2 GLN B  32      27.998  34.648   0.150  1.00 10.00      B   
ATOM   3138 HE21 GLN B  32      27.631  35.483   0.512  1.00 10.00      B   
ATOM   3139 HE22 GLN B  32      27.605  34.168  -0.609  1.00 10.00      B   
ATOM   3140  C   GLN B  32      30.460  32.043   4.376  1.00 10.00      B   
ATOM   3141  O   GLN B  32      31.644  31.825   4.130  1.00 10.00      B   
ATOM   3142  N   GLU B  33      29.852  31.557   5.448  1.00 10.00      B   
ATOM   3143  HN  GLU B  33      28.901  31.742   5.583  1.00 10.00      B   
ATOM   3144  CA  GLU B  33      30.569  30.750   6.424  1.00 10.00      B   
ATOM   3145  CB  GLU B  33      30.072  31.048   7.837  1.00 10.00      B   
ATOM   3146  CG  GLU B  33      30.424  32.435   8.347  1.00 10.00      B   
ATOM   3147  CD  GLU B  33      29.976  32.651   9.776  1.00 10.00      B   
ATOM   3148  OE1 GLU B  33      29.738  33.813  10.162  1.00 10.00      B   
ATOM   3149  OE2 GLU B  33      29.851  31.653  10.522  1.00 10.00      B   
ATOM   3150  C   GLU B  33      30.425  29.264   6.131  1.00 10.00      B   
ATOM   3151  O   GLU B  33      29.350  28.792   5.742  1.00 10.00      B   
ATOM   3152  N   ILE B  34      31.512  28.533   6.309  1.00 10.00      B   
ATOM   3153  HN  ILE B  34      32.345  28.974   6.593  1.00 10.00      B   
ATOM   3154  CA  ILE B  34      31.519  27.096   6.085  1.00 10.00      B   
ATOM   3155  CB  ILE B  34      32.691  26.673   5.172  1.00 10.00      B   
ATOM   3156  CG1 ILE B  34      32.756  27.574   3.933  1.00 10.00      B   
ATOM   3157  CG2 ILE B  34      32.542  25.216   4.760  1.00 10.00      B   
ATOM   3158  CD1 ILE B  34      33.976  27.343   3.063  1.00 10.00      B   
ATOM   3159  C   ILE B  34      31.627  26.367   7.422  1.00 10.00      B   
ATOM   3160  O   ILE B  34      32.667  26.409   8.080  1.00 10.00      B   
ATOM   3161  N   ARG B  35      30.547  25.713   7.829  1.00 10.00      B   
ATOM   3162  HN  ARG B  35      29.747  25.706   7.263  1.00 10.00      B   
ATOM   3163  CA  ARG B  35      30.528  24.991   9.095  1.00 10.00      B   
ATOM   3164  CB  ARG B  35      29.914  25.857  10.204  1.00 10.00      B   
ATOM   3165  CG  ARG B  35      30.929  26.702  10.960  1.00 10.00      B   
ATOM   3166  CD  ARG B  35      30.336  27.281  12.233  1.00 10.00      B   
ATOM   3167  NE  ARG B  35      29.890  28.662  12.060  1.00 10.00      B   
ATOM   3168  HE  ARG B  35      30.176  29.128  11.242  1.00 10.00      B   
ATOM   3169  CZ  ARG B  35      29.140  29.319  12.941  1.00 10.00      B   
ATOM   3170  NH1 ARG B  35      28.746  28.724  14.061  1.00 10.00      B   
ATOM   3171 HH11 ARG B  35      28.156  29.244  14.752  1.00 10.00      B   
ATOM   3172 HH12 ARG B  35      29.022  27.735  14.262  1.00 10.00      B   
ATOM   3173  NH2 ARG B  35      28.787  30.575  12.698  1.00 10.00      B   
ATOM   3174 HH21 ARG B  35      29.101  31.052  11.813  1.00 10.00      B   
ATOM   3175 HH22 ARG B  35      28.202  31.098  13.384  1.00 10.00      B   
ATOM   3176  C   ARG B  35      29.767  23.674   8.969  1.00 10.00      B   
ATOM   3177  O   ARG B  35      28.918  23.522   8.086  1.00 10.00      B   
ATOM   3178  N   PRO B  36      30.087  22.698   9.835  1.00 10.00      B   
ATOM   3179  CA  PRO B  36      29.427  21.391   9.836  1.00 10.00      B   
ATOM   3180  CB  PRO B  36      30.327  20.548  10.743  1.00 10.00      B   
ATOM   3181  CG  PRO B  36      30.953  21.530  11.668  1.00 10.00      B   
ATOM   3182  CD  PRO B  36      31.135  22.789  10.871  1.00 10.00      B   
ATOM   3183  C   PRO B  36      28.014  21.465  10.420  1.00 10.00      B   
ATOM   3184  O   PRO B  36      27.778  22.144  11.420  1.00 10.00      B   
ATOM   3185  N   VAL B  37      27.079  20.762   9.793  1.00 10.00      B   
ATOM   3186  HN  VAL B  37      27.325  20.241   8.996  1.00 10.00      B   
ATOM   3187  CA  VAL B  37      25.691  20.751  10.257  1.00 10.00      B   
ATOM   3188  CB  VAL B  37      24.708  21.286   9.190  1.00 10.00      B   
ATOM   3189  CG1 VAL B  37      24.902  22.780   8.975  1.00 10.00      B   
ATOM   3190  CG2 VAL B  37      24.866  20.529   7.881  1.00 10.00      B   
ATOM   3191  C   VAL B  37      25.263  19.352  10.695  1.00 10.00      B   
ATOM   3192  O   VAL B  37      24.087  19.105  10.978  1.00 10.00      B   
ATOM   3193  N   ASN B  38      26.220  18.438  10.752  1.00 10.00      B   
ATOM   3194  HN  ASN B  38      27.140  18.691  10.530  1.00 10.00      B   
ATOM   3195  CA  ASN B  38      25.940  17.067  11.156  1.00 10.00      B   
ATOM   3196  CB  ASN B  38      25.948  16.125   9.949  1.00 10.00      B   
ATOM   3197  CG  ASN B  38      24.555  15.827   9.422  1.00 10.00      B   
ATOM   3198  OD1 ASN B  38      23.855  14.949   9.930  1.00 10.00      B   
ATOM   3199  ND2 ASN B  38      24.147  16.549   8.391  1.00 10.00      B   
ATOM   3200 HD21 ASN B  38      24.754  17.225   8.029  1.00 10.00      B   
ATOM   3201 HD22 ASN B  38      23.250  16.380   8.032  1.00 10.00      B   
ATOM   3202  C   ASN B  38      26.943  16.589  12.194  1.00 10.00      B   
ATOM   3203  O   ASN B  38      28.135  16.885  12.102  1.00 10.00      B   
ATOM   3204  N   THR B  39      26.446  15.865  13.181  1.00 10.00      B   
ATOM   3205  HN  THR B  39      25.483  15.686  13.205  1.00 10.00      B   
ATOM   3206  CA  THR B  39      27.275  15.328  14.243  1.00 10.00      B   
ATOM   3207  CB  THR B  39      26.433  15.163  15.521  1.00 10.00      B   
ATOM   3208  OG1 THR B  39      25.208  15.899  15.380  1.00 10.00      B   
ATOM   3209  HG1 THR B  39      24.536  15.505  15.944  1.00 10.00      B   
ATOM   3210  CG2 THR B  39      27.188  15.685  16.731  1.00 10.00      B   
ATOM   3211  C   THR B  39      27.816  13.960  13.835  1.00 10.00      B   
ATOM   3212  O   THR B  39      27.046  13.063  13.487  1.00 10.00      B   
ATOM   3213  N   GLY B  40      29.131  13.803  13.860  1.00 10.00      B   
ATOM   3214  HN  GLY B  40      29.704  14.552  14.131  1.00 10.00      B   
ATOM   3215  CA  GLY B  40      29.721  12.534  13.485  1.00 10.00      B   
ATOM   3216  C   GLY B  40      31.233  12.580  13.447  1.00 10.00      B   
ATOM   3217  O   GLY B  40      31.848  13.492  14.005  1.00 10.00      B   
ATOM   3218  N   VAL B  41      31.829  11.601  12.781  1.00 10.00      B   
ATOM   3219  HN  VAL B  41      31.273  10.920  12.339  1.00 10.00      B   
ATOM   3220  CA  VAL B  41      33.281  11.513  12.669  1.00 10.00      B   
ATOM   3221  CB  VAL B  41      33.748  10.048  12.510  1.00 10.00      B   
ATOM   3222  CG1 VAL B  41      35.268   9.961  12.463  1.00 10.00      B   
ATOM   3223  CG2 VAL B  41      33.198   9.185  13.634  1.00 10.00      B   
ATOM   3224  C   VAL B  41      33.777  12.332  11.481  1.00 10.00      B   
ATOM   3225  O   VAL B  41      33.411  12.066  10.334  1.00 10.00      B   
ATOM   3226  N   LEU B  42      34.610  13.321  11.761  1.00 10.00      B   
ATOM   3227  HN  LEU B  42      34.873  13.473  12.693  1.00 10.00      B   
ATOM   3228  CA  LEU B  42      35.153  14.183  10.723  1.00 10.00      B   
ATOM   3229  CB  LEU B  42      35.493  15.560  11.305  1.00 10.00      B   
ATOM   3230  CG  LEU B  42      36.072  16.591  10.330  1.00 10.00      B   
ATOM   3231  CD1 LEU B  42      35.029  17.013   9.307  1.00 10.00      B   
ATOM   3232  CD2 LEU B  42      36.607  17.799  11.084  1.00 10.00      B   
ATOM   3233  C   LEU B  42      36.392  13.560  10.088  1.00 10.00      B   
ATOM   3234  O   LEU B  42      37.330  13.171  10.784  1.00 10.00      B   
ATOM   3235  N   HIS B  43      36.386  13.463   8.766  1.00 10.00      B   
ATOM   3236  HN  HIS B  43      35.606  13.794   8.264  1.00 10.00      B   
ATOM   3237  CA  HIS B  43      37.512  12.897   8.033  1.00 10.00      B   
ATOM   3238  CB  HIS B  43      37.131  11.567   7.368  1.00 10.00      B   
ATOM   3239  CG  HIS B  43      38.296  10.813   6.791  1.00 10.00      B   
ATOM   3240  ND1 HIS B  43      38.220  10.064   5.632  1.00 10.00      B   
ATOM   3241  HD1 HIS B  43      37.412   9.932   5.080  1.00 10.00      B   
ATOM   3242  CD2 HIS B  43      39.575  10.698   7.223  1.00 10.00      B   
ATOM   3243  CE1 HIS B  43      39.401   9.528   5.380  1.00 10.00      B   
ATOM   3244  NE2 HIS B  43      40.237   9.897   6.329  1.00 10.00      B   
ATOM   3245  HE2 HIS B  43      41.186   9.645   6.381  1.00 10.00      B   
ATOM   3246  C   HIS B  43      38.007  13.892   6.992  1.00 10.00      B   
ATOM   3247  O   HIS B  43      37.294  14.218   6.042  1.00 10.00      B   
ATOM   3248  N   VAL B  44      39.218  14.390   7.194  1.00 10.00      B   
ATOM   3249  HN  VAL B  44      39.727  14.110   7.988  1.00 10.00      B   
ATOM   3250  CA  VAL B  44      39.815  15.351   6.279  1.00 10.00      B   
ATOM   3251  CB  VAL B  44      40.227  16.643   7.022  1.00 10.00      B   
ATOM   3252  CG1 VAL B  44      40.776  17.676   6.051  1.00 10.00      B   
ATOM   3253  CG2 VAL B  44      39.054  17.215   7.805  1.00 10.00      B   
ATOM   3254  C   VAL B  44      41.046  14.754   5.601  1.00 10.00      B   
ATOM   3255  O   VAL B  44      41.896  14.152   6.259  1.00 10.00      B   
ATOM   3256  N   SER B  45      41.123  14.898   4.286  1.00 10.00      B   
ATOM   3257  HN  SER B  45      40.394  15.354   3.808  1.00 10.00      B   
ATOM   3258  CA  SER B  45      42.259  14.391   3.533  1.00 10.00      B   
ATOM   3259  CB  SER B  45      41.905  14.269   2.051  1.00 10.00      B   
ATOM   3260  OG  SER B  45      40.980  13.218   1.831  1.00 10.00      B   
ATOM   3261  HG  SER B  45      40.489  13.046   2.646  1.00 10.00      B   
ATOM   3262  C   SER B  45      43.463  15.309   3.707  1.00 10.00      B   
ATOM   3263  O   SER B  45      43.314  16.521   3.885  1.00 10.00      B   
ATOM   3264  N   ALA B  46      44.651  14.731   3.648  1.00 10.00      B   
ATOM   3265  HN  ALA B  46      44.705  13.765   3.481  1.00 10.00      B   
ATOM   3266  CA  ALA B  46      45.876  15.495   3.797  1.00 10.00      B   
ATOM   3267  CB  ALA B  46      47.029  14.579   4.174  1.00 10.00      B   
ATOM   3268  C   ALA B  46      46.193  16.240   2.509  1.00 10.00      B   
ATOM   3269  O   ALA B  46      45.581  15.989   1.468  1.00 10.00      B   
ATOM   3270  N   LYS B  47      47.142  17.159   2.589  1.00 10.00      B   
ATOM   3271  HN  LYS B  47      47.587  17.310   3.450  1.00 10.00      B   
ATOM   3272  CA  LYS B  47      47.548  17.943   1.435  1.00 10.00      B   
ATOM   3273  CB  LYS B  47      48.386  19.141   1.875  1.00 10.00      B   
ATOM   3274  CG  LYS B  47      47.654  20.099   2.800  1.00 10.00      B   
ATOM   3275  CD  LYS B  47      48.575  21.195   3.300  1.00 10.00      B   
ATOM   3276  CE  LYS B  47      47.845  22.145   4.236  1.00 10.00      B   
ATOM   3277  NZ  LYS B  47      48.761  23.154   4.836  1.00 10.00      B   
ATOM   3278  HZ1 LYS B  47      49.124  23.795   4.102  1.00 10.00      B   
ATOM   3279  HZ2 LYS B  47      49.565  22.686   5.293  1.00 10.00      B   
ATOM   3280  HZ3 LYS B  47      48.256  23.718   5.550  1.00 10.00      B   
ATOM   3281  C   LYS B  47      48.336  17.083   0.456  1.00 10.00      B   
ATOM   3282  O   LYS B  47      48.964  16.096   0.849  1.00 10.00      B   
ATOM   3283  N   GLY B  48      48.292  17.451  -0.815  1.00 10.00      B   
ATOM   3284  HN  GLY B  48      47.770  18.245  -1.068  1.00 10.00      B   
ATOM   3285  CA  GLY B  48      49.004  16.701  -1.830  1.00 10.00      B   
ATOM   3286  C   GLY B  48      48.064  16.070  -2.834  1.00 10.00      B   
ATOM   3287  O   GLY B  48      48.488  15.604  -3.892  1.00 10.00      B   
ATOM   3288  N   LYS B  49      46.779  16.060  -2.507  1.00 10.00      B   
ATOM   3289  HN  LYS B  49      46.501  16.458  -1.653  1.00 10.00      B   
ATOM   3290  CA  LYS B  49      45.771  15.486  -3.387  1.00 10.00      B   
ATOM   3291  CB  LYS B  49      44.565  14.978  -2.588  1.00 10.00      B   
ATOM   3292  CG  LYS B  49      44.818  13.683  -1.828  1.00 10.00      B   
ATOM   3293  CD  LYS B  49      43.549  13.169  -1.163  1.00 10.00      B   
ATOM   3294  CE  LYS B  49      43.763  11.792  -0.550  1.00 10.00      B   
ATOM   3295  NZ  LYS B  49      42.553  11.303   0.168  1.00 10.00      B   
ATOM   3296  HZ1 LYS B  49      41.730  11.313  -0.467  1.00 10.00      B   
ATOM   3297  HZ2 LYS B  49      42.349  11.910   0.989  1.00 10.00      B   
ATOM   3298  HZ3 LYS B  49      42.705  10.330   0.501  1.00 10.00      B   
ATOM   3299  C   LYS B  49      45.332  16.504  -4.435  1.00 10.00      B   
ATOM   3300  O   LYS B  49      44.246  17.082  -4.344  1.00 10.00      B   
ATOM   3301  N   SER B  50      46.210  16.745  -5.405  1.00 10.00      B   
ATOM   3302  HN  SER B  50      47.074  16.273  -5.385  1.00 10.00      B   
ATOM   3303  CA  SER B  50      45.949  17.691  -6.495  1.00 10.00      B   
ATOM   3304  CB  SER B  50      44.694  17.302  -7.283  1.00 10.00      B   
ATOM   3305  OG  SER B  50      44.722  15.926  -7.639  1.00 10.00      B   
ATOM   3306  HG  SER B  50      43.840  15.654  -7.926  1.00 10.00      B   
ATOM   3307  C   SER B  50      45.862  19.137  -5.997  1.00 10.00      B   
ATOM   3308  O   SER B  50      45.447  20.035  -6.730  1.00 10.00      B   
ATOM   3309  N   GLY B  51      46.254  19.352  -4.745  1.00 10.00      B   
ATOM   3310  HN  GLY B  51      46.569  18.597  -4.208  1.00 10.00      B   
ATOM   3311  CA  GLY B  51      46.224  20.683  -4.169  1.00 10.00      B   
ATOM   3312  C   GLY B  51      44.877  21.035  -3.568  1.00 10.00      B   
ATOM   3313  O   GLY B  51      44.691  22.138  -3.051  1.00 10.00      B   
ATOM   3314  N   VAL B  52      43.933  20.104  -3.639  1.00 10.00      B   
ATOM   3315  HN  VAL B  52      44.141  19.244  -4.059  1.00 10.00      B   
ATOM   3316  CA  VAL B  52      42.597  20.324  -3.100  1.00 10.00      B   
ATOM   3317  CB  VAL B  52      41.510  20.205  -4.192  1.00 10.00      B   
ATOM   3318  CG1 VAL B  52      40.153  20.630  -3.648  1.00 10.00      B   
ATOM   3319  CG2 VAL B  52      41.878  21.021  -5.416  1.00 10.00      B   
ATOM   3320  C   VAL B  52      42.301  19.302  -2.011  1.00 10.00      B   
ATOM   3321  O   VAL B  52      42.351  18.094  -2.250  1.00 10.00      B   
ATOM   3322  N   GLN B  53      42.006  19.783  -0.817  1.00 10.00      B   
ATOM   3323  HN  GLN B  53      41.981  20.756  -0.685  1.00 10.00      B   
ATOM   3324  CA  GLN B  53      41.699  18.903   0.300  1.00 10.00      B   
ATOM   3325  CB  GLN B  53      42.118  19.544   1.620  1.00 10.00      B   
ATOM   3326  CG  GLN B  53      43.613  19.506   1.877  1.00 10.00      B   
ATOM   3327  CD  GLN B  53      43.979  20.054   3.240  1.00 10.00      B   
ATOM   3328  OE1 GLN B  53      44.261  21.241   3.392  1.00 10.00      B   
ATOM   3329  NE2 GLN B  53      43.978  19.193   4.242  1.00 10.00      B   
ATOM   3330 HE21 GLN B  53      43.744  18.255   4.049  1.00 10.00      B   
ATOM   3331 HE22 GLN B  53      44.199  19.523   5.137  1.00 10.00      B   
ATOM   3332  C   GLN B  53      40.212  18.584   0.322  1.00 10.00      B   
ATOM   3333  O   GLN B  53      39.400  19.378  -0.136  1.00 10.00      B   
ATOM   3334  N   THR B  54      39.861  17.420   0.836  1.00 10.00      B   
ATOM   3335  HN  THR B  54      40.553  16.820   1.178  1.00 10.00      B   
ATOM   3336  CA  THR B  54      38.468  17.012   0.913  1.00 10.00      B   
ATOM   3337  CB  THR B  54      38.222  15.749   0.067  1.00 10.00      B   
ATOM   3338  OG1 THR B  54      38.896  15.900  -1.189  1.00 10.00      B   
ATOM   3339  HG1 THR B  54      39.383  16.730  -1.186  1.00 10.00      B   
ATOM   3340  CG2 THR B  54      36.736  15.558  -0.195  1.00 10.00      B   
ATOM   3341  C   THR B  54      38.087  16.745   2.363  1.00 10.00      B   
ATOM   3342  O   THR B  54      38.776  15.999   3.065  1.00 10.00      B   
ATOM   3343  N   ALA B  55      37.006  17.369   2.811  1.00 10.00      B   
ATOM   3344  HN  ALA B  55      36.502  17.955   2.202  1.00 10.00      B   
ATOM   3345  CA  ALA B  55      36.541  17.205   4.181  1.00 10.00      B   
ATOM   3346  CB  ALA B  55      36.796  18.475   4.980  1.00 10.00      B   
ATOM   3347  C   ALA B  55      35.060  16.841   4.222  1.00 10.00      B   
ATOM   3348  O   ALA B  55      34.235  17.477   3.561  1.00 10.00      B   
ATOM   3349  N   TYR B  56      34.731  15.812   4.992  1.00 10.00      B   
ATOM   3350  HN  TYR B  56      35.433  15.338   5.488  1.00 10.00      B   
ATOM   3351  CA  TYR B  56      33.354  15.366   5.131  1.00 10.00      B   
ATOM   3352  CB  TYR B  56      32.971  14.385   4.015  1.00 10.00      B   
ATOM   3353  CG  TYR B  56      33.761  13.094   4.016  1.00 10.00      B   
ATOM   3354  CD1 TYR B  56      33.334  11.995   4.751  1.00 10.00      B   
ATOM   3355  CD2 TYR B  56      34.934  12.977   3.283  1.00 10.00      B   
ATOM   3356  CE1 TYR B  56      34.055  10.819   4.759  1.00 10.00      B   
ATOM   3357  CE2 TYR B  56      35.659  11.803   3.283  1.00 10.00      B   
ATOM   3358  CZ  TYR B  56      35.216  10.729   4.023  1.00 10.00      B   
ATOM   3359  OH  TYR B  56      35.946   9.563   4.032  1.00 10.00      B   
ATOM   3360  HH  TYR B  56      35.353   8.811   4.170  1.00 10.00      B   
ATOM   3361  C   TYR B  56      33.147  14.730   6.501  1.00 10.00      B   
ATOM   3362  O   TYR B  56      34.115  14.431   7.211  1.00 10.00      B   
ATOM   3363  N   ILE B  57      31.893  14.521   6.868  1.00 10.00      B   
ATOM   3364  HN  ILE B  57      31.165  14.770   6.256  1.00 10.00      B   
ATOM   3365  CA  ILE B  57      31.560  13.928   8.152  1.00 10.00      B   
ATOM   3366  CB  ILE B  57      30.680  14.885   8.982  1.00 10.00      B   
ATOM   3367  CG1 ILE B  57      31.326  16.267   9.068  1.00 10.00      B   
ATOM   3368  CG2 ILE B  57      30.438  14.323  10.376  1.00 10.00      B   
ATOM   3369  CD1 ILE B  57      30.415  17.325   9.647  1.00 10.00      B   
ATOM   3370  C   ILE B  57      30.800  12.622   7.961  1.00 10.00      B   
ATOM   3371  O   ILE B  57      29.914  12.530   7.112  1.00 10.00      B   
ATOM   3372  N   ASP B  58      31.167  11.615   8.741  1.00 10.00      B   
ATOM   3373  HN  ASP B  58      31.907  11.748   9.375  1.00 10.00      B   
ATOM   3374  CA  ASP B  58      30.504  10.317   8.689  1.00 10.00      B   
ATOM   3375  CB  ASP B  58      31.532   9.185   8.767  1.00 10.00      B   
ATOM   3376  CG  ASP B  58      30.916   7.805   8.645  1.00 10.00      B   
ATOM   3377  OD1 ASP B  58      30.557   7.402   7.518  1.00 10.00      B   
ATOM   3378  OD2 ASP B  58      30.815   7.105   9.673  1.00 10.00      B   
ATOM   3379  C   ASP B  58      29.517  10.220   9.844  1.00 10.00      B   
ATOM   3380  O   ASP B  58      29.910  10.266  11.011  1.00 10.00      B   
ATOM   3381  N   TYR B  59      28.242  10.098   9.515  1.00 10.00      B   
ATOM   3382  HN  TYR B  59      27.998  10.032   8.567  1.00 10.00      B   
ATOM   3383  CA  TYR B  59      27.192  10.036  10.520  1.00 10.00      B   
ATOM   3384  CB  TYR B  59      26.434  11.372  10.556  1.00 10.00      B   
ATOM   3385  CG  TYR B  59      26.028  11.891   9.191  1.00 10.00      B   
ATOM   3386  CD1 TYR B  59      24.789  11.580   8.646  1.00 10.00      B   
ATOM   3387  CD2 TYR B  59      26.890  12.685   8.443  1.00 10.00      B   
ATOM   3388  CE1 TYR B  59      24.423  12.043   7.396  1.00 10.00      B   
ATOM   3389  CE2 TYR B  59      26.530  13.154   7.196  1.00 10.00      B   
ATOM   3390  CZ  TYR B  59      25.296  12.829   6.677  1.00 10.00      B   
ATOM   3391  OH  TYR B  59      24.938  13.287   5.428  1.00 10.00      B   
ATOM   3392  HH  TYR B  59      25.539  12.917   4.770  1.00 10.00      B   
ATOM   3393  C   TYR B  59      26.226   8.888  10.244  1.00 10.00      B   
ATOM   3394  O   TYR B  59      26.064   8.462   9.098  1.00 10.00      B   
ATOM   3395  N   SER B  60      25.588   8.389  11.296  1.00 10.00      B   
ATOM   3396  HN  SER B  60      25.763   8.768  12.185  1.00 10.00      B   
ATOM   3397  CA  SER B  60      24.635   7.293  11.171  1.00 10.00      B   
ATOM   3398  CB  SER B  60      24.289   6.746  12.557  1.00 10.00      B   
ATOM   3399  OG  SER B  60      25.450   6.654  13.370  1.00 10.00      B   
ATOM   3400  HG  SER B  60      26.238   6.639  12.805  1.00 10.00      B   
ATOM   3401  C   SER B  60      23.368   7.759  10.456  1.00 10.00      B   
ATOM   3402  O   SER B  60      22.540   8.468  11.032  1.00 10.00      B   
ATOM   3403  N   SER B  61      23.228   7.369   9.198  1.00 10.00      B   
ATOM   3404  HN  SER B  61      23.919   6.807   8.789  1.00 10.00      B   
ATOM   3405  CA  SER B  61      22.070   7.751   8.406  1.00 10.00      B   
ATOM   3406  CB  SER B  61      22.483   8.782   7.353  1.00 10.00      B   
ATOM   3407  OG  SER B  61      23.835   8.594   6.960  1.00 10.00      B   
ATOM   3408  HG  SER B  61      24.415   8.798   7.703  1.00 10.00      B   
ATOM   3409  C   SER B  61      21.439   6.535   7.736  1.00 10.00      B   
ATOM   3410  O   SER B  61      22.144   5.631   7.274  1.00 10.00      B   
ATOM   3411  N   LYS B  62      20.112   6.502   7.709  1.00 10.00      B   
ATOM   3412  HN  LYS B  62      19.604   7.229   8.132  1.00 10.00      B   
ATOM   3413  CA  LYS B  62      19.394   5.404   7.083  1.00 10.00      B   
ATOM   3414  CB  LYS B  62      18.456   4.715   8.076  1.00 10.00      B   
ATOM   3415  CG  LYS B  62      17.348   5.593   8.631  1.00 10.00      B   
ATOM   3416  CD  LYS B  62      16.371   4.773   9.455  1.00 10.00      B   
ATOM   3417  CE  LYS B  62      15.315   5.650  10.104  1.00 10.00      B   
ATOM   3418  NZ  LYS B  62      14.423   4.868  11.002  1.00 10.00      B   
ATOM   3419  HZ1 LYS B  62      14.029   4.052  10.492  1.00 10.00      B   
ATOM   3420  HZ2 LYS B  62      13.638   5.465  11.335  1.00 10.00      B   
ATOM   3421  HZ3 LYS B  62      14.956   4.523  11.826  1.00 10.00      B   
ATOM   3422  C   LYS B  62      18.619   5.880   5.861  1.00 10.00      B   
ATOM   3423  O   LYS B  62      18.351   5.108   4.944  1.00 10.00      B   
ATOM   3424  N   ARG B  63      18.254   7.151   5.855  1.00 10.00      B   
ATOM   3425  HN  ARG B  63      18.489   7.723   6.616  1.00 10.00      B   
ATOM   3426  CA  ARG B  63      17.513   7.717   4.739  1.00 10.00      B   
ATOM   3427  CB  ARG B  63      16.646   8.886   5.199  1.00 10.00      B   
ATOM   3428  CG  ARG B  63      15.236   8.853   4.638  1.00 10.00      B   
ATOM   3429  CD  ARG B  63      14.213   9.267   5.680  1.00 10.00      B   
ATOM   3430  NE  ARG B  63      14.403  10.648   6.115  1.00 10.00      B   
ATOM   3431  HE  ARG B  63      15.130  11.156   5.688  1.00 10.00      B   
ATOM   3432  CZ  ARG B  63      13.646  11.254   7.027  1.00 10.00      B   
ATOM   3433  NH1 ARG B  63      12.638  10.604   7.601  1.00 10.00      B   
ATOM   3434 HH11 ARG B  63      12.042  11.081   8.318  1.00 10.00      B   
ATOM   3435 HH12 ARG B  63      12.433   9.615   7.340  1.00 10.00      B   
ATOM   3436  NH2 ARG B  63      13.903  12.509   7.372  1.00 10.00      B   
ATOM   3437 HH21 ARG B  63      14.701  13.021   6.934  1.00 10.00      B   
ATOM   3438 HH22 ARG B  63      13.309  12.989   8.083  1.00 10.00      B   
ATOM   3439  C   ARG B  63      18.471   8.146   3.638  1.00 10.00      B   
ATOM   3440  O   ARG B  63      19.322   9.014   3.846  1.00 10.00      B   
ATOM   3441  N   TYR B  64      18.319   7.536   2.470  1.00 10.00      B   
ATOM   3442  HN  TYR B  64      17.586   6.888   2.366  1.00 10.00      B   
ATOM   3443  CA  TYR B  64      19.179   7.808   1.331  1.00 10.00      B   
ATOM   3444  CB  TYR B  64      18.860   6.860   0.169  1.00 10.00      B   
ATOM   3445  CG  TYR B  64      19.665   7.159  -1.074  1.00 10.00      B   
ATOM   3446  CD1 TYR B  64      21.040   6.982  -1.086  1.00 10.00      B   
ATOM   3447  CD2 TYR B  64      19.054   7.642  -2.224  1.00 10.00      B   
ATOM   3448  CE1 TYR B  64      21.786   7.280  -2.206  1.00 10.00      B   
ATOM   3449  CE2 TYR B  64      19.795   7.937  -3.353  1.00 10.00      B   
ATOM   3450  CZ  TYR B  64      21.160   7.757  -3.337  1.00 10.00      B   
ATOM   3451  OH  TYR B  64      21.904   8.064  -4.453  1.00 10.00      B   
ATOM   3452  HH  TYR B  64      22.767   7.623  -4.391  1.00 10.00      B   
ATOM   3453  C   TYR B  64      19.108   9.259   0.860  1.00 10.00      B   
ATOM   3454  O   TYR B  64      18.029   9.851   0.767  1.00 10.00      B   
ATOM   3455  N   ILE B  65      20.274   9.820   0.575  1.00 10.00      B   
ATOM   3456  HN  ILE B  65      21.096   9.296   0.700  1.00 10.00      B   
ATOM   3457  CA  ILE B  65      20.380  11.182   0.080  1.00 10.00      B   
ATOM   3458  CB  ILE B  65      21.380  12.012   0.912  1.00 10.00      B   
ATOM   3459  CG1 ILE B  65      21.081  11.866   2.406  1.00 10.00      B   
ATOM   3460  CG2 ILE B  65      21.331  13.479   0.499  1.00 10.00      B   
ATOM   3461  CD1 ILE B  65      22.169  12.409   3.306  1.00 10.00      B   
ATOM   3462  C   ILE B  65      20.851  11.130  -1.370  1.00 10.00      B   
ATOM   3463  O   ILE B  65      21.958  10.665  -1.644  1.00 10.00      B   
ATOM   3464  N   PRO B  66      20.002  11.578  -2.310  1.00 10.00      B   
ATOM   3465  CA  PRO B  66      20.312  11.571  -3.748  1.00 10.00      B   
ATOM   3466  CB  PRO B  66      19.254  12.505  -4.335  1.00 10.00      B   
ATOM   3467  CG  PRO B  66      18.090  12.363  -3.417  1.00 10.00      B   
ATOM   3468  CD  PRO B  66      18.659  12.129  -2.044  1.00 10.00      B   
ATOM   3469  C   PRO B  66      21.714  12.088  -4.070  1.00 10.00      B   
ATOM   3470  O   PRO B  66      22.033  13.252  -3.828  1.00 10.00      B   
ATOM   3471  N   SER B  67      22.550  11.206  -4.603  1.00 10.00      B   
ATOM   3472  HN  SER B  67      22.241  10.284  -4.755  1.00 10.00      B   
ATOM   3473  CA  SER B  67      23.913  11.560  -4.971  1.00 10.00      B   
ATOM   3474  CB  SER B  67      24.909  10.857  -4.047  1.00 10.00      B   
ATOM   3475  OG  SER B  67      24.579  11.073  -2.685  1.00 10.00      B   
ATOM   3476  HG  SER B  67      23.616  11.122  -2.595  1.00 10.00      B   
ATOM   3477  C   SER B  67      24.181  11.167  -6.418  1.00 10.00      B   
ATOM   3478  O   SER B  67      23.669  10.157  -6.896  1.00 10.00      B   
ATOM   3479  N   VAL B  68      24.969  11.972  -7.117  1.00 10.00      B   
ATOM   3480  HN  VAL B  68      25.337  12.776  -6.692  1.00 10.00      B   
ATOM   3481  CA  VAL B  68      25.295  11.689  -8.508  1.00 10.00      B   
ATOM   3482  CB  VAL B  68      25.817  12.938  -9.252  1.00 10.00      B   
ATOM   3483  CG1 VAL B  68      24.710  13.969  -9.404  1.00 10.00      B   
ATOM   3484  CG2 VAL B  68      27.018  13.543  -8.538  1.00 10.00      B   
ATOM   3485  C   VAL B  68      26.312  10.557  -8.624  1.00 10.00      B   
ATOM   3486  O   VAL B  68      27.199  10.416  -7.777  1.00 10.00      B   
ATOM   3487  N   ASN B  69      26.162   9.748  -9.670  1.00 10.00      B   
ATOM   3488  HN  ASN B  69      25.418   9.913 -10.290  1.00 10.00      B   
ATOM   3489  CA  ASN B  69      27.056   8.616  -9.925  1.00 10.00      B   
ATOM   3490  CB  ASN B  69      28.497   9.080 -10.182  1.00 10.00      B   
ATOM   3491  CG  ASN B  69      29.340   8.024 -10.877  1.00 10.00      B   
ATOM   3492  OD1 ASN B  69      28.835   7.232 -11.673  1.00 10.00      B   
ATOM   3493  ND2 ASN B  69      30.632   8.008 -10.590  1.00 10.00      B   
ATOM   3494 HD21 ASN B  69      30.977   8.673  -9.957  1.00 10.00      B   
ATOM   3495 HD22 ASN B  69      31.192   7.326 -11.020  1.00 10.00      B   
ATOM   3496  C   ASN B  69      27.002   7.614  -8.776  1.00 10.00      B   
ATOM   3497  O   ASN B  69      27.992   6.960  -8.448  1.00 10.00      B   
ATOM   3498  N   ASP B  70      25.832   7.501  -8.169  1.00 10.00      B   
ATOM   3499  HN  ASP B  70      25.080   8.048  -8.479  1.00 10.00      B   
ATOM   3500  CA  ASP B  70      25.631   6.588  -7.054  1.00 10.00      B   
ATOM   3501  CB  ASP B  70      24.744   7.241  -5.990  1.00 10.00      B   
ATOM   3502  CG  ASP B  70      25.280   7.077  -4.580  1.00 10.00      B   
ATOM   3503  OD1 ASP B  70      26.519   7.016  -4.409  1.00 10.00      B   
ATOM   3504  OD2 ASP B  70      24.465   7.031  -3.637  1.00 10.00      B   
ATOM   3505  C   ASP B  70      24.998   5.289  -7.536  1.00 10.00      B   
ATOM   3506  O   ASP B  70      24.098   5.303  -8.382  1.00 10.00      B   
ATOM   3507  N   PHE B  71      25.483   4.172  -7.014  1.00 10.00      B   
ATOM   3508  HN  PHE B  71      26.205   4.230  -6.354  1.00 10.00      B   
ATOM   3509  CA  PHE B  71      24.965   2.860  -7.381  1.00 10.00      B   
ATOM   3510  CB  PHE B  71      26.105   1.838  -7.444  1.00 10.00      B   
ATOM   3511  CG  PHE B  71      27.325   2.326  -8.176  1.00 10.00      B   
ATOM   3512  CD1 PHE B  71      28.464   2.701  -7.480  1.00 10.00      B   
ATOM   3513  CD2 PHE B  71      27.333   2.409  -9.557  1.00 10.00      B   
ATOM   3514  CE1 PHE B  71      29.588   3.149  -8.150  1.00 10.00      B   
ATOM   3515  CE2 PHE B  71      28.451   2.856 -10.235  1.00 10.00      B   
ATOM   3516  CZ  PHE B  71      29.582   3.227  -9.530  1.00 10.00      B   
ATOM   3517  C   PHE B  71      23.932   2.426  -6.352  1.00 10.00      B   
ATOM   3518  O   PHE B  71      24.278   2.116  -5.213  1.00 10.00      B   
ATOM   3519  N   VAL B  72      22.668   2.407  -6.746  1.00 10.00      B   
ATOM   3520  HN  VAL B  72      22.449   2.631  -7.678  1.00 10.00      B   
ATOM   3521  CA  VAL B  72      21.596   2.043  -5.828  1.00 10.00      B   
ATOM   3522  CB  VAL B  72      20.770   3.284  -5.423  1.00 10.00      B   
ATOM   3523  CG1 VAL B  72      21.612   4.244  -4.594  1.00 10.00      B   
ATOM   3524  CG2 VAL B  72      20.222   3.990  -6.655  1.00 10.00      B   
ATOM   3525  C   VAL B  72      20.661   0.996  -6.427  1.00 10.00      B   
ATOM   3526  O   VAL B  72      20.659   0.769  -7.636  1.00 10.00      B   
ATOM   3527  N   ILE B  73      19.866   0.368  -5.567  1.00 10.00      B   
ATOM   3528  HN  ILE B  73      19.920   0.595  -4.612  1.00 10.00      B   
ATOM   3529  CA  ILE B  73      18.913  -0.647  -5.996  1.00 10.00      B   
ATOM   3530  CB  ILE B  73      19.137  -1.986  -5.255  1.00 10.00      B   
ATOM   3531  CG1 ILE B  73      20.582  -2.464  -5.418  1.00 10.00      B   
ATOM   3532  CG2 ILE B  73      18.162  -3.045  -5.757  1.00 10.00      B   
ATOM   3533  CD1 ILE B  73      20.926  -3.668  -4.567  1.00 10.00      B   
ATOM   3534  C   ILE B  73      17.489  -0.170  -5.722  1.00 10.00      B   
ATOM   3535  O   ILE B  73      17.092  -0.003  -4.564  1.00 10.00      B   
ATOM   3536  N   GLY B  74      16.722   0.037  -6.778  1.00 10.00      B   
ATOM   3537  HN  GLY B  74      17.075  -0.145  -7.680  1.00 10.00      B   
ATOM   3538  CA  GLY B  74      15.362   0.500  -6.619  1.00 10.00      B   
ATOM   3539  C   GLY B  74      14.351  -0.496  -7.142  1.00 10.00      B   
ATOM   3540  O   GLY B  74      14.715  -1.547  -7.669  1.00 10.00      B   
ATOM   3541  N   VAL B  75      13.080  -0.174  -6.987  1.00 10.00      B   
ATOM   3542  HN  VAL B  75      12.852   0.672  -6.546  1.00 10.00      B   
ATOM   3543  CA  VAL B  75      12.010  -1.040  -7.454  1.00 10.00      B   
ATOM   3544  CB  VAL B  75      11.427  -1.896  -6.300  1.00 10.00      B   
ATOM   3545  CG1 VAL B  75      10.787  -1.025  -5.228  1.00 10.00      B   
ATOM   3546  CG2 VAL B  75      10.444  -2.935  -6.822  1.00 10.00      B   
ATOM   3547  C   VAL B  75      10.910  -0.205  -8.106  1.00 10.00      B   
ATOM   3548  O   VAL B  75      10.640   0.922  -7.675  1.00 10.00      B   
ATOM   3549  N   ILE B  76      10.307  -0.742  -9.159  1.00 10.00      B   
ATOM   3550  HN  ILE B  76      10.583  -1.632  -9.466  1.00 10.00      B   
ATOM   3551  CA  ILE B  76       9.236  -0.047  -9.863  1.00 10.00      B   
ATOM   3552  CB  ILE B  76       9.087  -0.557 -11.311  1.00 10.00      B   
ATOM   3553  CG1 ILE B  76      10.421  -0.443 -12.055  1.00 10.00      B   
ATOM   3554  CG2 ILE B  76       7.997   0.214 -12.044  1.00 10.00      B   
ATOM   3555  CD1 ILE B  76      10.449  -1.161 -13.388  1.00 10.00      B   
ATOM   3556  C   ILE B  76       7.919  -0.235  -9.118  1.00 10.00      B   
ATOM   3557  O   ILE B  76       7.458  -1.359  -8.938  1.00 10.00      B   
ATOM   3558  N   ILE B  77       7.322   0.865  -8.682  1.00 10.00      B   
ATOM   3559  HN  ILE B  77       7.732   1.739  -8.866  1.00 10.00      B   
ATOM   3560  CA  ILE B  77       6.064   0.808  -7.946  1.00 10.00      B   
ATOM   3561  CB  ILE B  77       6.079   1.711  -6.695  1.00 10.00      B   
ATOM   3562  CG1 ILE B  77       6.309   3.175  -7.084  1.00 10.00      B   
ATOM   3563  CG2 ILE B  77       7.141   1.242  -5.711  1.00 10.00      B   
ATOM   3564  CD1 ILE B  77       6.053   4.155  -5.961  1.00 10.00      B   
ATOM   3565  C   ILE B  77       4.878   1.179  -8.830  1.00 10.00      B   
ATOM   3566  O   ILE B  77       3.726   1.077  -8.410  1.00 10.00      B   
ATOM   3567  N   GLY B  78       5.160   1.601 -10.055  1.00 10.00      B   
ATOM   3568  HN  GLY B  78       6.095   1.664 -10.342  1.00 10.00      B   
ATOM   3569  CA  GLY B  78       4.099   1.972 -10.968  1.00 10.00      B   
ATOM   3570  C   GLY B  78       4.621   2.336 -12.340  1.00 10.00      B   
ATOM   3571  O   GLY B  78       5.767   2.766 -12.480  1.00 10.00      B   
ATOM   3572  N   THR B  79       3.793   2.156 -13.353  1.00 10.00      B   
ATOM   3573  HN  THR B  79       2.895   1.798 -13.184  1.00 10.00      B   
ATOM   3574  CA  THR B  79       4.181   2.472 -14.716  1.00 10.00      B   
ATOM   3575  CB  THR B  79       4.050   1.236 -15.626  1.00 10.00      B   
ATOM   3576  OG1 THR B  79       4.667   0.106 -14.993  1.00 10.00      B   
ATOM   3577  HG1 THR B  79       4.566  -0.669 -15.556  1.00 10.00      B   
ATOM   3578  CG2 THR B  79       4.717   1.489 -16.970  1.00 10.00      B   
ATOM   3579  C   THR B  79       3.310   3.590 -15.274  1.00 10.00      B   
ATOM   3580  O   THR B  79       2.080   3.516 -15.220  1.00 10.00      B   
ATOM   3581  N   PHE B  80       3.945   4.631 -15.796  1.00 10.00      B   
ATOM   3582  HN  PHE B  80       4.928   4.644 -15.805  1.00 10.00      B   
ATOM   3583  CA  PHE B  80       3.219   5.749 -16.367  1.00 10.00      B   
ATOM   3584  CB  PHE B  80       3.898   7.079 -16.008  1.00 10.00      B   
ATOM   3585  CG  PHE B  80       2.942   8.226 -15.830  1.00 10.00      B   
ATOM   3586  CD1 PHE B  80       1.822   8.097 -15.027  1.00 10.00      B   
ATOM   3587  CD2 PHE B  80       3.165   9.433 -16.469  1.00 10.00      B   
ATOM   3588  CE1 PHE B  80       0.941   9.149 -14.864  1.00 10.00      B   
ATOM   3589  CE2 PHE B  80       2.288  10.490 -16.310  1.00 10.00      B   
ATOM   3590  CZ  PHE B  80       1.174  10.348 -15.508  1.00 10.00      B   
ATOM   3591  C   PHE B  80       3.101   5.575 -17.880  1.00 10.00      B   
ATOM   3592  O   PHE B  80       3.256   4.468 -18.396  1.00 10.00      B   
ATOM   3593  N   SER B  81       2.831   6.658 -18.586  1.00 10.00      B   
ATOM   3594  HN  SER B  81       2.715   7.515 -18.125  1.00 10.00      B   
ATOM   3595  CA  SER B  81       2.679   6.608 -20.029  1.00 10.00      B   
ATOM   3596  CB  SER B  81       1.999   7.883 -20.511  1.00 10.00      B   
ATOM   3597  OG  SER B  81       1.004   8.291 -19.585  1.00 10.00      B   
ATOM   3598  HG  SER B  81       0.274   8.700 -20.067  1.00 10.00      B   
ATOM   3599  C   SER B  81       4.010   6.394 -20.755  1.00 10.00      B   
ATOM   3600  O   SER B  81       4.139   5.477 -21.573  1.00 10.00      B   
ATOM   3601  N   ASP B  82       4.998   7.232 -20.457  1.00 10.00      B   
ATOM   3602  HN  ASP B  82       4.847   7.942 -19.799  1.00 10.00      B   
ATOM   3603  CA  ASP B  82       6.305   7.127 -21.108  1.00 10.00      B   
ATOM   3604  CB  ASP B  82       6.563   8.339 -22.016  1.00 10.00      B   
ATOM   3605  CG  ASP B  82       6.815   9.629 -21.253  1.00 10.00      B   
ATOM   3606  OD1 ASP B  82       7.923  10.196 -21.375  1.00 10.00      B   
ATOM   3607  OD2 ASP B  82       5.899  10.093 -20.537  1.00 10.00      B   
ATOM   3608  C   ASP B  82       7.444   6.961 -20.105  1.00 10.00      B   
ATOM   3609  O   ASP B  82       8.609   6.848 -20.487  1.00 10.00      B   
ATOM   3610  N   SER B  83       7.112   6.922 -18.828  1.00 10.00      B   
ATOM   3611  HN  SER B  83       6.174   7.002 -18.571  1.00 10.00      B   
ATOM   3612  CA  SER B  83       8.124   6.776 -17.795  1.00 10.00      B   
ATOM   3613  CB  SER B  83       8.408   8.137 -17.159  1.00 10.00      B   
ATOM   3614  OG  SER B  83       7.299   9.007 -17.316  1.00 10.00      B   
ATOM   3615  HG  SER B  83       7.597   9.833 -17.708  1.00 10.00      B   
ATOM   3616  C   SER B  83       7.703   5.768 -16.728  1.00 10.00      B   
ATOM   3617  O   SER B  83       6.519   5.476 -16.562  1.00 10.00      B   
ATOM   3618  N   TYR B  84       8.684   5.215 -16.035  1.00 10.00      B   
ATOM   3619  HN  TYR B  84       9.612   5.450 -16.254  1.00 10.00      B   
ATOM   3620  CA  TYR B  84       8.430   4.261 -14.967  1.00 10.00      B   
ATOM   3621  CB  TYR B  84       9.375   3.062 -15.084  1.00 10.00      B   
ATOM   3622  CG  TYR B  84       8.988   2.057 -16.146  1.00 10.00      B   
ATOM   3623  CD1 TYR B  84       9.207   2.316 -17.493  1.00 10.00      B   
ATOM   3624  CD2 TYR B  84       8.410   0.844 -15.798  1.00 10.00      B   
ATOM   3625  CE1 TYR B  84       8.864   1.392 -18.462  1.00 10.00      B   
ATOM   3626  CE2 TYR B  84       8.063  -0.085 -16.760  1.00 10.00      B   
ATOM   3627  CZ  TYR B  84       8.290   0.194 -18.090  1.00 10.00      B   
ATOM   3628  OH  TYR B  84       7.949  -0.731 -19.050  1.00 10.00      B   
ATOM   3629  HH  TYR B  84       7.144  -1.188 -18.783  1.00 10.00      B   
ATOM   3630  C   TYR B  84       8.640   4.942 -13.622  1.00 10.00      B   
ATOM   3631  O   TYR B  84       9.535   5.776 -13.481  1.00 10.00      B   
ATOM   3632  N   LYS B  85       7.810   4.604 -12.647  1.00 10.00      B   
ATOM   3633  HN  LYS B  85       7.104   3.940 -12.822  1.00 10.00      B   
ATOM   3634  CA  LYS B  85       7.918   5.183 -11.317  1.00 10.00      B   
ATOM   3635  CB  LYS B  85       6.531   5.479 -10.733  1.00 10.00      B   
ATOM   3636  CG  LYS B  85       6.557   6.158  -9.373  1.00 10.00      B   
ATOM   3637  CD  LYS B  85       5.190   6.714  -9.007  1.00 10.00      B   
ATOM   3638  CE  LYS B  85       5.099   8.200  -9.314  1.00 10.00      B   
ATOM   3639  NZ  LYS B  85       3.755   8.753  -9.002  1.00 10.00      B   
ATOM   3640  HZ1 LYS B  85       3.778   9.791  -9.035  1.00 10.00      B   
ATOM   3641  HZ2 LYS B  85       3.451   8.455  -8.054  1.00 10.00      B   
ATOM   3642  HZ3 LYS B  85       3.062   8.415  -9.700  1.00 10.00      B   
ATOM   3643  C   LYS B  85       8.713   4.258 -10.404  1.00 10.00      B   
ATOM   3644  O   LYS B  85       8.197   3.259  -9.896  1.00 10.00      B   
ATOM   3645  N   VAL B  86       9.978   4.591 -10.217  1.00 10.00      B   
ATOM   3646  HN  VAL B  86      10.328   5.405 -10.648  1.00 10.00      B   
ATOM   3647  CA  VAL B  86      10.867   3.802  -9.386  1.00 10.00      B   
ATOM   3648  CB  VAL B  86      12.240   3.611 -10.076  1.00 10.00      B   
ATOM   3649  CG1 VAL B  86      13.112   2.623  -9.316  1.00 10.00      B   
ATOM   3650  CG2 VAL B  86      12.064   3.169 -11.521  1.00 10.00      B   
ATOM   3651  C   VAL B  86      11.074   4.485  -8.038  1.00 10.00      B   
ATOM   3652  O   VAL B  86      11.022   5.708  -7.935  1.00 10.00      B   
ATOM   3653  N   SER B  87      11.259   3.686  -7.004  1.00 10.00      B   
ATOM   3654  HN  SER B  87      11.224   2.713  -7.141  1.00 10.00      B   
ATOM   3655  CA  SER B  87      11.503   4.200  -5.669  1.00 10.00      B   
ATOM   3656  CB  SER B  87      10.259   4.050  -4.796  1.00 10.00      B   
ATOM   3657  OG  SER B  87       9.212   4.871  -5.285  1.00 10.00      B   
ATOM   3658  HG  SER B  87       9.383   5.078  -6.212  1.00 10.00      B   
ATOM   3659  C   SER B  87      12.697   3.483  -5.050  1.00 10.00      B   
ATOM   3660  O   SER B  87      12.770   2.251  -5.070  1.00 10.00      B   
ATOM   3661  N   LEU B  88      13.644   4.257  -4.540  1.00 10.00      B   
ATOM   3662  HN  LEU B  88      13.540   5.234  -4.580  1.00 10.00      B   
ATOM   3663  CA  LEU B  88      14.842   3.700  -3.930  1.00 10.00      B   
ATOM   3664  CB  LEU B  88      16.034   4.637  -4.138  1.00 10.00      B   
ATOM   3665  CG  LEU B  88      16.270   5.133  -5.568  1.00 10.00      B   
ATOM   3666  CD1 LEU B  88      17.449   6.089  -5.612  1.00 10.00      B   
ATOM   3667  CD2 LEU B  88      16.483   3.968  -6.524  1.00 10.00      B   
ATOM   3668  C   LEU B  88      14.631   3.443  -2.443  1.00 10.00      B   
ATOM   3669  O   LEU B  88      15.336   2.631  -1.837  1.00 10.00      B   
ATOM   3670  N   GLN B  89      13.658   4.135  -1.864  1.00 10.00      B   
ATOM   3671  HN  GLN B  89      13.135   4.765  -2.402  1.00 10.00      B   
ATOM   3672  CA  GLN B  89      13.346   3.987  -0.450  1.00 10.00      B   
ATOM   3673  CB  GLN B  89      14.261   4.882   0.394  1.00 10.00      B   
ATOM   3674  CG  GLN B  89      14.382   4.453   1.847  1.00 10.00      B   
ATOM   3675  CD  GLN B  89      15.559   5.098   2.552  1.00 10.00      B   
ATOM   3676  OE1 GLN B  89      15.934   6.231   2.258  1.00 10.00      B   
ATOM   3677  NE2 GLN B  89      16.150   4.379   3.491  1.00 10.00      B   
ATOM   3678 HE21 GLN B  89      15.796   3.483   3.679  1.00 10.00      B   
ATOM   3679 HE22 GLN B  89      16.930   4.763   3.953  1.00 10.00      B   
ATOM   3680  C   GLN B  89      11.879   4.320  -0.190  1.00 10.00      B   
ATOM   3681  O   GLN B  89      11.228   4.978  -1.008  1.00 10.00      B   
ATOM   3682  N   ASN B  90      11.363   3.853   0.941  1.00 10.00      B   
ATOM   3683  HN  ASN B  90      11.938   3.330   1.545  1.00 10.00      B   
ATOM   3684  CA  ASN B  90       9.974   4.091   1.322  1.00 10.00      B   
ATOM   3685  CB  ASN B  90       9.556   3.169   2.479  1.00 10.00      B   
ATOM   3686  CG  ASN B  90      10.346   3.401   3.758  1.00 10.00      B   
ATOM   3687  OD1 ASN B  90      11.534   3.718   3.725  1.00 10.00      B   
ATOM   3688  ND2 ASN B  90       9.693   3.244   4.899  1.00 10.00      B   
ATOM   3689 HD21 ASN B  90       8.744   2.989   4.862  1.00 10.00      B   
ATOM   3690 HD22 ASN B  90      10.185   3.384   5.735  1.00 10.00      B   
ATOM   3691  C   ASN B  90       9.749   5.547   1.712  1.00 10.00      B   
ATOM   3692  O   ASN B  90      10.623   6.176   2.313  1.00 10.00      B   
ATOM   3693  N   PHE B  91       8.575   6.072   1.357  1.00 10.00      B   
ATOM   3694  HN  PHE B  91       7.931   5.508   0.877  1.00 10.00      B   
ATOM   3695  CA  PHE B  91       8.211   7.460   1.658  1.00 10.00      B   
ATOM   3696  CB  PHE B  91       7.889   7.628   3.147  1.00 10.00      B   
ATOM   3697  CG  PHE B  91       6.729   6.799   3.625  1.00 10.00      B   
ATOM   3698  CD1 PHE B  91       6.927   5.519   4.117  1.00 10.00      B   
ATOM   3699  CD2 PHE B  91       5.439   7.300   3.584  1.00 10.00      B   
ATOM   3700  CE1 PHE B  91       5.863   4.757   4.558  1.00 10.00      B   
ATOM   3701  CE2 PHE B  91       4.369   6.541   4.024  1.00 10.00      B   
ATOM   3702  CZ  PHE B  91       4.582   5.267   4.512  1.00 10.00      B   
ATOM   3703  C   PHE B  91       9.315   8.430   1.234  1.00 10.00      B   
ATOM   3704  O   PHE B  91       9.691   9.333   1.985  1.00 10.00      B   
ATOM   3705  N   SER B  92       9.838   8.231   0.031  1.00 10.00      B   
ATOM   3706  HN  SER B  92       9.492   7.500  -0.527  1.00 10.00      B   
ATOM   3707  CA  SER B  92      10.904   9.072  -0.491  1.00 10.00      B   
ATOM   3708  CB  SER B  92      12.187   8.249  -0.625  1.00 10.00      B   
ATOM   3709  OG  SER B  92      12.460   7.548   0.579  1.00 10.00      B   
ATOM   3710  HG  SER B  92      11.647   7.142   0.909  1.00 10.00      B   
ATOM   3711  C   SER B  92      10.514   9.665  -1.841  1.00 10.00      B   
ATOM   3712  O   SER B  92       9.446   9.354  -2.376  1.00 10.00      B   
ATOM   3713  N   SER B  93      11.380  10.517  -2.380  1.00 10.00      B   
ATOM   3714  HN  SER B  93      12.209  10.724  -1.898  1.00 10.00      B   
ATOM   3715  CA  SER B  93      11.141  11.155  -3.666  1.00 10.00      B   
ATOM   3716  CB  SER B  93      12.252  12.170  -3.935  1.00 10.00      B   
ATOM   3717  OG  SER B  93      12.616  12.837  -2.735  1.00 10.00      B   
ATOM   3718  HG  SER B  93      11.822  13.008  -2.213  1.00 10.00      B   
ATOM   3719  C   SER B  93      11.086  10.112  -4.785  1.00 10.00      B   
ATOM   3720  O   SER B  93      11.831   9.129  -4.766  1.00 10.00      B   
ATOM   3721  N   SER B  94      10.196  10.322  -5.744  1.00 10.00      B   
ATOM   3722  HN  SER B  94       9.623  11.119  -5.707  1.00 10.00      B   
ATOM   3723  CA  SER B  94      10.038   9.402  -6.855  1.00 10.00      B   
ATOM   3724  CB  SER B  94       8.690   9.643  -7.537  1.00 10.00      B   
ATOM   3725  OG  SER B  94       8.307  11.007  -7.436  1.00 10.00      B   
ATOM   3726  HG  SER B  94       8.591  11.480  -8.239  1.00 10.00      B   
ATOM   3727  C   SER B  94      11.180   9.521  -7.866  1.00 10.00      B   
ATOM   3728  O   SER B  94      11.776  10.587  -8.031  1.00 10.00      B   
ATOM   3729  N   VAL B  95      11.493   8.411  -8.514  1.00 10.00      B   
ATOM   3730  HN  VAL B  95      11.005   7.586  -8.305  1.00 10.00      B   
ATOM   3731  CA  VAL B  95      12.538   8.365  -9.523  1.00 10.00      B   
ATOM   3732  CB  VAL B  95      13.633   7.336  -9.155  1.00 10.00      B   
ATOM   3733  CG1 VAL B  95      14.765   7.360 -10.172  1.00 10.00      B   
ATOM   3734  CG2 VAL B  95      14.168   7.593  -7.754  1.00 10.00      B   
ATOM   3735  C   VAL B  95      11.911   7.965 -10.853  1.00 10.00      B   
ATOM   3736  O   VAL B  95      11.248   6.931 -10.946  1.00 10.00      B   
ATOM   3737  N   SER B  96      12.105   8.782 -11.874  1.00 10.00      B   
ATOM   3738  HN  SER B  96      12.656   9.586 -11.753  1.00 10.00      B   
ATOM   3739  CA  SER B  96      11.537   8.498 -13.181  1.00 10.00      B   
ATOM   3740  CB  SER B  96      10.972   9.760 -13.830  1.00 10.00      B   
ATOM   3741  OG  SER B  96       9.690  10.060 -13.302  1.00 10.00      B   
ATOM   3742  HG  SER B  96       9.737  10.876 -12.775  1.00 10.00      B   
ATOM   3743  C   SER B  96      12.530   7.798 -14.097  1.00 10.00      B   
ATOM   3744  O   SER B  96      13.640   8.281 -14.329  1.00 10.00      B   
ATOM   3745  N   LEU B  97      12.125   6.642 -14.594  1.00 10.00      B   
ATOM   3746  HN  LEU B  97      11.236   6.304 -14.347  1.00 10.00      B   
ATOM   3747  CA  LEU B  97      12.952   5.856 -15.489  1.00 10.00      B   
ATOM   3748  CB  LEU B  97      13.014   4.409 -14.992  1.00 10.00      B   
ATOM   3749  CG  LEU B  97      13.892   3.443 -15.791  1.00 10.00      B   
ATOM   3750  CD1 LEU B  97      15.334   3.923 -15.820  1.00 10.00      B   
ATOM   3751  CD2 LEU B  97      13.805   2.041 -15.204  1.00 10.00      B   
ATOM   3752  C   LEU B  97      12.381   5.909 -16.900  1.00 10.00      B   
ATOM   3753  O   LEU B  97      11.273   5.428 -17.149  1.00 10.00      B   
ATOM   3754  N   SER B  98      13.119   6.529 -17.808  1.00 10.00      B   
ATOM   3755  HN  SER B  98      13.978   6.923 -17.538  1.00 10.00      B   
ATOM   3756  CA  SER B  98      12.691   6.643 -19.191  1.00 10.00      B   
ATOM   3757  CB  SER B  98      13.270   7.909 -19.830  1.00 10.00      B   
ATOM   3758  OG  SER B  98      12.799   8.071 -21.158  1.00 10.00      B   
ATOM   3759  HG  SER B  98      12.497   8.980 -21.282  1.00 10.00      B   
ATOM   3760  C   SER B  98      13.112   5.412 -19.988  1.00 10.00      B   
ATOM   3761  O   SER B  98      14.020   4.680 -19.589  1.00 10.00      B   
ATOM   3762  N   TYR B  99      12.458   5.198 -21.125  1.00 10.00      B   
ATOM   3763  HN  TYR B  99      11.758   5.831 -21.397  1.00 10.00      B   
ATOM   3764  CA  TYR B  99      12.756   4.057 -21.984  1.00 10.00      B   
ATOM   3765  CB  TYR B  99      11.636   3.830 -23.008  1.00 10.00      B   
ATOM   3766  CG  TYR B  99      11.241   5.066 -23.791  1.00 10.00      B   
ATOM   3767  CD1 TYR B  99      11.846   5.371 -25.004  1.00 10.00      B   
ATOM   3768  CD2 TYR B  99      10.261   5.928 -23.315  1.00 10.00      B   
ATOM   3769  CE1 TYR B  99      11.488   6.497 -25.717  1.00 10.00      B   
ATOM   3770  CE2 TYR B  99       9.896   7.056 -24.023  1.00 10.00      B   
ATOM   3771  CZ  TYR B  99      10.513   7.337 -25.223  1.00 10.00      B   
ATOM   3772  OH  TYR B  99      10.151   8.462 -25.931  1.00 10.00      B   
ATOM   3773  HH  TYR B  99      10.054   9.207 -25.321  1.00 10.00      B   
ATOM   3774  C   TYR B  99      14.101   4.231 -22.681  1.00 10.00      B   
ATOM   3775  O   TYR B  99      14.709   3.264 -23.133  1.00 10.00      B   
ATOM   3776  N   MET B 100      14.579   5.469 -22.737  1.00 10.00      B   
ATOM   3777  HN  MET B 100      14.063   6.200 -22.334  1.00 10.00      B   
ATOM   3778  CA  MET B 100      15.855   5.764 -23.380  1.00 10.00      B   
ATOM   3779  CB  MET B 100      15.911   7.222 -23.838  1.00 10.00      B   
ATOM   3780  CG  MET B 100      15.105   7.502 -25.097  1.00 10.00      B   
ATOM   3781  SD  MET B 100      14.971   9.263 -25.465  1.00 10.00      B   
ATOM   3782  CE  MET B 100      16.681   9.674 -25.811  1.00 10.00      B   
ATOM   3783  C   MET B 100      17.025   5.447 -22.455  1.00 10.00      B   
ATOM   3784  O   MET B 100      18.186   5.656 -22.807  1.00 10.00      B   
ATOM   3785  N   ALA B 101      16.710   4.934 -21.272  1.00 10.00      B   
ATOM   3786  HN  ALA B 101      15.764   4.793 -21.050  1.00 10.00      B   
ATOM   3787  CA  ALA B 101      17.726   4.575 -20.295  1.00 10.00      B   
ATOM   3788  CB  ALA B 101      17.307   5.017 -18.902  1.00 10.00      B   
ATOM   3789  C   ALA B 101      17.998   3.074 -20.331  1.00 10.00      B   
ATOM   3790  O   ALA B 101      18.586   2.510 -19.403  1.00 10.00      B   
ATOM   3791  N   PHE B 102      17.559   2.435 -21.406  1.00 10.00      B   
ATOM   3792  HN  PHE B 102      17.091   2.943 -22.102  1.00 10.00      B   
ATOM   3793  CA  PHE B 102      17.751   1.006 -21.587  1.00 10.00      B   
ATOM   3794  CB  PHE B 102      16.404   0.299 -21.775  1.00 10.00      B   
ATOM   3795  CG  PHE B 102      15.477   0.421 -20.597  1.00 10.00      B   
ATOM   3796  CD1 PHE B 102      14.256   1.065 -20.726  1.00 10.00      B   
ATOM   3797  CD2 PHE B 102      15.822  -0.105 -19.365  1.00 10.00      B   
ATOM   3798  CE1 PHE B 102      13.399   1.181 -19.648  1.00 10.00      B   
ATOM   3799  CE2 PHE B 102      14.972   0.008 -18.284  1.00 10.00      B   
ATOM   3800  CZ  PHE B 102      13.758   0.652 -18.426  1.00 10.00      B   
ATOM   3801  C   PHE B 102      18.642   0.743 -22.796  1.00 10.00      B   
ATOM   3802  O   PHE B 102      18.571   1.467 -23.795  1.00 10.00      B   
ATOM   3803  N   PRO B 103      19.499  -0.288 -22.717  1.00 10.00      B   
ATOM   3804  CA  PRO B 103      20.400  -0.649 -23.812  1.00 10.00      B   
ATOM   3805  CB  PRO B 103      21.343  -1.676 -23.178  1.00 10.00      B   
ATOM   3806  CG  PRO B 103      20.567  -2.264 -22.048  1.00 10.00      B   
ATOM   3807  CD  PRO B 103      19.655  -1.178 -21.549  1.00 10.00      B   
ATOM   3808  C   PRO B 103      19.648  -1.273 -24.987  1.00 10.00      B   
ATOM   3809  O   PRO B 103      18.874  -2.219 -24.812  1.00 10.00      B   
ATOM   3810  N   ASN B 104      19.883  -0.731 -26.179  1.00 10.00      B   
ATOM   3811  HN  ASN B 104      20.512   0.020 -26.238  1.00 10.00      B   
ATOM   3812  CA  ASN B 104      19.244  -1.214 -27.405  1.00 10.00      B   
ATOM   3813  CB  ASN B 104      19.674  -2.656 -27.717  1.00 10.00      B   
ATOM   3814  CG  ASN B 104      19.385  -3.071 -29.149  1.00 10.00      B   
ATOM   3815  OD1 ASN B 104      19.374  -2.242 -30.062  1.00 10.00      B   
ATOM   3816  ND2 ASN B 104      19.161  -4.362 -29.357  1.00 10.00      B   
ATOM   3817 HD21 ASN B 104      19.194  -4.968 -28.582  1.00 10.00      B   
ATOM   3818 HD22 ASN B 104      18.975  -4.662 -30.272  1.00 10.00      B   
ATOM   3819  C   ASN B 104      17.721  -1.099 -27.325  1.00 10.00      B   
ATOM   3820  O   ASN B 104      16.989  -2.033 -27.658  1.00 10.00      B   
ATOM   3821  N   ALA B 105      17.248   0.053 -26.875  1.00 10.00      B   
ATOM   3822  HN  ALA B 105      17.873   0.764 -26.629  1.00 10.00      B   
ATOM   3823  CA  ALA B 105      15.818   0.293 -26.749  1.00 10.00      B   
ATOM   3824  CB  ALA B 105      15.513   0.996 -25.438  1.00 10.00      B   
ATOM   3825  C   ALA B 105      15.301   1.108 -27.928  1.00 10.00      B   
ATOM   3826  O   ALA B 105      16.077   1.767 -28.625  1.00 10.00      B   
ATOM   3827  N   SER B 106      13.995   1.070 -28.137  1.00 10.00      B   
ATOM   3828  HN  SER B 106      13.427   0.545 -27.530  1.00 10.00      B   
ATOM   3829  CA  SER B 106      13.373   1.789 -29.232  1.00 10.00      B   
ATOM   3830  CB  SER B 106      13.082   0.815 -30.381  1.00 10.00      B   
ATOM   3831  OG  SER B 106      12.406   1.453 -31.452  1.00 10.00      B   
ATOM   3832  HG  SER B 106      13.046   1.938 -31.989  1.00 10.00      B   
ATOM   3833  C   SER B 106      12.084   2.468 -28.770  1.00 10.00      B   
ATOM   3834  O   SER B 106      11.550   2.160 -27.702  1.00 10.00      B   
ATOM   3835  N   LYS B 107      11.591   3.396 -29.582  1.00 10.00      B   
ATOM   3836  HN  LYS B 107      12.071   3.604 -30.412  1.00 10.00      B   
ATOM   3837  CA  LYS B 107      10.362   4.114 -29.277  1.00 10.00      B   
ATOM   3838  CB  LYS B 107      10.379   5.496 -29.935  1.00 10.00      B   
ATOM   3839  CG  LYS B 107      11.234   6.528 -29.220  1.00 10.00      B   
ATOM   3840  CD  LYS B 107      11.117   7.886 -29.892  1.00 10.00      B   
ATOM   3841  CE  LYS B 107      11.564   9.008 -28.970  1.00 10.00      B   
ATOM   3842  NZ  LYS B 107      11.339  10.341 -29.586  1.00 10.00      B   
ATOM   3843  HZ1 LYS B 107      11.976  10.476 -30.399  1.00 10.00      B   
ATOM   3844  HZ2 LYS B 107      11.514  11.093 -28.893  1.00 10.00      B   
ATOM   3845  HZ3 LYS B 107      10.356  10.418 -29.916  1.00 10.00      B   
ATOM   3846  C   LYS B 107       9.157   3.333 -29.788  1.00 10.00      B   
ATOM   3847  O   LYS B 107       8.021   3.584 -29.385  1.00 10.00      B   
ATOM   3848  N   LYS B 108       9.418   2.378 -30.670  1.00 10.00      B   
ATOM   3849  HN  LYS B 108      10.351   2.212 -30.932  1.00 10.00      B   
ATOM   3850  CA  LYS B 108       8.358   1.571 -31.259  1.00 10.00      B   
ATOM   3851  CB  LYS B 108       8.783   1.040 -32.630  1.00 10.00      B   
ATOM   3852  CG  LYS B 108       8.997   2.117 -33.680  1.00 10.00      B   
ATOM   3853  CD  LYS B 108       9.273   1.499 -35.040  1.00 10.00      B   
ATOM   3854  CE  LYS B 108       9.522   2.558 -36.099  1.00 10.00      B   
ATOM   3855  NZ  LYS B 108       9.746   1.950 -37.438  1.00 10.00      B   
ATOM   3856  HZ1 LYS B 108       9.909   2.693 -38.145  1.00 10.00      B   
ATOM   3857  HZ2 LYS B 108       8.913   1.395 -37.726  1.00 10.00      B   
ATOM   3858  HZ3 LYS B 108      10.575   1.323 -37.415  1.00 10.00      B   
ATOM   3859  C   LYS B 108       7.949   0.413 -30.357  1.00 10.00      B   
ATOM   3860  O   LYS B 108       6.861  -0.144 -30.509  1.00 10.00      B   
ATOM   3861  N   ASN B 109       8.810   0.059 -29.414  1.00 10.00      B   
ATOM   3862  HN  ASN B 109       9.646   0.559 -29.314  1.00 10.00      B   
ATOM   3863  CA  ASN B 109       8.526  -1.049 -28.510  1.00 10.00      B   
ATOM   3864  CB  ASN B 109       9.470  -2.223 -28.791  1.00 10.00      B   
ATOM   3865  CG  ASN B 109       9.066  -3.491 -28.062  1.00 10.00      B   
ATOM   3866  OD1 ASN B 109       7.897  -3.683 -27.727  1.00 10.00      B   
ATOM   3867  ND2 ASN B 109      10.031  -4.363 -27.813  1.00 10.00      B   
ATOM   3868 HD21 ASN B 109      10.943  -4.143 -28.103  1.00 10.00      B   
ATOM   3869 HD22 ASN B 109       9.795  -5.201 -27.357  1.00 10.00      B   
ATOM   3870  C   ASN B 109       8.630  -0.620 -27.051  1.00 10.00      B   
ATOM   3871  O   ASN B 109       9.360   0.315 -26.721  1.00 10.00      B   
ATOM   3872  N   ARG B 110       7.897  -1.304 -26.186  1.00 10.00      B   
ATOM   3873  HN  ARG B 110       7.347  -2.050 -26.513  1.00 10.00      B   
ATOM   3874  CA  ARG B 110       7.899  -1.002 -24.761  1.00 10.00      B   
ATOM   3875  CB  ARG B 110       6.468  -1.009 -24.216  1.00 10.00      B   
ATOM   3876  CG  ARG B 110       5.938   0.369 -23.858  1.00 10.00      B   
ATOM   3877  CD  ARG B 110       4.599   0.277 -23.147  1.00 10.00      B   
ATOM   3878  NE  ARG B 110       4.215   1.552 -22.540  1.00 10.00      B   
ATOM   3879  HE  ARG B 110       4.415   2.370 -23.050  1.00 10.00      B   
ATOM   3880  CZ  ARG B 110       3.609   1.667 -21.360  1.00 10.00      B   
ATOM   3881  NH1 ARG B 110       3.305   0.584 -20.657  1.00 10.00      B   
ATOM   3882 HH11 ARG B 110       3.541  -0.367 -21.024  1.00 10.00      B   
ATOM   3883 HH12 ARG B 110       2.830   0.676 -19.737  1.00 10.00      B   
ATOM   3884  NH2 ARG B 110       3.321   2.872 -20.877  1.00 10.00      B   
ATOM   3885 HH21 ARG B 110       2.844   2.970 -19.951  1.00 10.00      B   
ATOM   3886 HH22 ARG B 110       3.573   3.730 -21.418  1.00 10.00      B   
ATOM   3887  C   ARG B 110       8.751  -2.017 -23.998  1.00 10.00      B   
ATOM   3888  O   ARG B 110       8.868  -3.171 -24.417  1.00 10.00      B   
ATOM   3889  N   PRO B 111       9.374  -1.594 -22.882  1.00 10.00      B   
ATOM   3890  CA  PRO B 111      10.213  -2.472 -22.051  1.00 10.00      B   
ATOM   3891  CB  PRO B 111      10.721  -1.540 -20.941  1.00 10.00      B   
ATOM   3892  CG  PRO B 111      10.551  -0.166 -21.490  1.00 10.00      B   
ATOM   3893  CD  PRO B 111       9.324  -0.225 -22.347  1.00 10.00      B   
ATOM   3894  C   PRO B 111       9.410  -3.622 -21.443  1.00 10.00      B   
ATOM   3895  O   PRO B 111       8.188  -3.533 -21.299  1.00 10.00      B   
ATOM   3896  N   THR B 112      10.097  -4.690 -21.072  1.00 10.00      B   
ATOM   3897  HN  THR B 112      11.073  -4.701 -21.193  1.00 10.00      B   
ATOM   3898  CA  THR B 112       9.448  -5.860 -20.494  1.00 10.00      B   
ATOM   3899  CB  THR B 112      10.185  -7.140 -20.908  1.00 10.00      B   
ATOM   3900  OG1 THR B 112      11.385  -6.786 -21.613  1.00 10.00      B   
ATOM   3901  HG1 THR B 112      11.286  -7.013 -22.546  1.00 10.00      B   
ATOM   3902  CG2 THR B 112       9.301  -7.974 -21.816  1.00 10.00      B   
ATOM   3903  C   THR B 112       9.376  -5.784 -18.969  1.00 10.00      B   
ATOM   3904  O   THR B 112       8.994  -6.750 -18.305  1.00 10.00      B   
ATOM   3905  N   LEU B 113       9.734  -4.635 -18.419  1.00 10.00      B   
ATOM   3906  HN  LEU B 113      10.021  -3.899 -18.996  1.00 10.00      B   
ATOM   3907  CA  LEU B 113       9.705  -4.439 -16.976  1.00 10.00      B   
ATOM   3908  CB  LEU B 113      10.650  -3.310 -16.571  1.00 10.00      B   
ATOM   3909  CG  LEU B 113      12.134  -3.534 -16.857  1.00 10.00      B   
ATOM   3910  CD1 LEU B 113      12.938  -2.316 -16.439  1.00 10.00      B   
ATOM   3911  CD2 LEU B 113      12.638  -4.777 -16.139  1.00 10.00      B   
ATOM   3912  C   LEU B 113       8.291  -4.130 -16.503  1.00 10.00      B   
ATOM   3913  O   LEU B 113       7.544  -3.413 -17.176  1.00 10.00      B   
ATOM   3914  N   GLN B 114       7.926  -4.677 -15.352  1.00 10.00      B   
ATOM   3915  HN  GLN B 114       8.570  -5.241 -14.859  1.00 10.00      B   
ATOM   3916  CA  GLN B 114       6.599  -4.460 -14.791  1.00 10.00      B   
ATOM   3917  CB  GLN B 114       5.812  -5.772 -14.725  1.00 10.00      B   
ATOM   3918  CG  GLN B 114       5.858  -6.611 -15.992  1.00 10.00      B   
ATOM   3919  CD  GLN B 114       5.251  -5.923 -17.196  1.00 10.00      B   
ATOM   3920  OE1 GLN B 114       4.312  -5.136 -17.080  1.00 10.00      B   
ATOM   3921  NE2 GLN B 114       5.778  -6.226 -18.369  1.00 10.00      B   
ATOM   3922 HE21 GLN B 114       6.521  -6.872 -18.390  1.00 10.00      B   
ATOM   3923 HE22 GLN B 114       5.410  -5.797 -19.169  1.00 10.00      B   
ATOM   3924  C   GLN B 114       6.694  -3.837 -13.399  1.00 10.00      B   
ATOM   3925  O   GLN B 114       7.778  -3.461 -12.949  1.00 10.00      B   
ATOM   3926  N   VAL B 115       5.561  -3.743 -12.718  1.00 10.00      B   
ATOM   3927  HN  VAL B 115       4.735  -4.090 -13.116  1.00 10.00      B   
ATOM   3928  CA  VAL B 115       5.515  -3.158 -11.385  1.00 10.00      B   
ATOM   3929  CB  VAL B 115       4.109  -2.605 -11.069  1.00 10.00      B   
ATOM   3930  CG1 VAL B 115       4.047  -2.029  -9.663  1.00 10.00      B   
ATOM   3931  CG2 VAL B 115       3.705  -1.559 -12.095  1.00 10.00      B   
ATOM   3932  C   VAL B 115       5.909  -4.184 -10.327  1.00 10.00      B   
ATOM   3933  O   VAL B 115       5.103  -5.026  -9.934  1.00 10.00      B   
ATOM   3934  N   GLY B 116       7.148  -4.106  -9.870  1.00 10.00      B   
ATOM   3935  HN  GLY B 116       7.742  -3.402 -10.208  1.00 10.00      B   
ATOM   3936  CA  GLY B 116       7.620  -5.034  -8.865  1.00 10.00      B   
ATOM   3937  C   GLY B 116       9.002  -5.565  -9.175  1.00 10.00      B   
ATOM   3938  O   GLY B 116       9.649  -6.165  -8.317  1.00 10.00      B   
ATOM   3939  N   ASP B 117       9.457  -5.347 -10.403  1.00 10.00      B   
ATOM   3940  HN  ASP B 117       8.894  -4.866 -11.045  1.00 10.00      B   
ATOM   3941  CA  ASP B 117      10.776  -5.809 -10.820  1.00 10.00      B   
ATOM   3942  CB  ASP B 117      10.932  -5.742 -12.343  1.00 10.00      B   
ATOM   3943  CG  ASP B 117      10.211  -6.860 -13.073  1.00 10.00      B   
ATOM   3944  OD1 ASP B 117      10.255  -8.022 -12.607  1.00 10.00      B   
ATOM   3945  OD2 ASP B 117       9.600  -6.585 -14.131  1.00 10.00      B   
ATOM   3946  C   ASP B 117      11.875  -4.993 -10.151  1.00 10.00      B   
ATOM   3947  O   ASP B 117      11.771  -3.765 -10.040  1.00 10.00      B   
ATOM   3948  N   LEU B 118      12.916  -5.681  -9.696  1.00 10.00      B   
ATOM   3949  HN  LEU B 118      12.931  -6.652  -9.820  1.00 10.00      B   
ATOM   3950  CA  LEU B 118      14.044  -5.033  -9.039  1.00 10.00      B   
ATOM   3951  CB  LEU B 118      14.808  -6.038  -8.172  1.00 10.00      B   
ATOM   3952  CG  LEU B 118      14.128  -6.453  -6.864  1.00 10.00      B   
ATOM   3953  CD1 LEU B 118      14.881  -7.602  -6.211  1.00 10.00      B   
ATOM   3954  CD2 LEU B 118      14.031  -5.267  -5.916  1.00 10.00      B   
ATOM   3955  C   LEU B 118      14.973  -4.420 -10.078  1.00 10.00      B   
ATOM   3956  O   LEU B 118      15.396  -5.095 -11.019  1.00 10.00      B   
ATOM   3957  N   VAL B 119      15.290  -3.148  -9.906  1.00 10.00      B   
ATOM   3958  HN  VAL B 119      14.951  -2.668  -9.118  1.00 10.00      B   
ATOM   3959  CA  VAL B 119      16.146  -2.447 -10.847  1.00 10.00      B   
ATOM   3960  CB  VAL B 119      15.418  -1.239 -11.483  1.00 10.00      B   
ATOM   3961  CG1 VAL B 119      16.279  -0.591 -12.559  1.00 10.00      B   
ATOM   3962  CG2 VAL B 119      14.071  -1.654 -12.055  1.00 10.00      B   
ATOM   3963  C   VAL B 119      17.428  -1.955 -10.188  1.00 10.00      B   
ATOM   3964  O   VAL B 119      17.394  -1.225  -9.197  1.00 10.00      B   
ATOM   3965  N   TYR B 120      18.555  -2.378 -10.734  1.00 10.00      B   
ATOM   3966  HN  TYR B 120      18.512  -2.994 -11.501  1.00 10.00      B   
ATOM   3967  CA  TYR B 120      19.857  -1.956 -10.243  1.00 10.00      B   
ATOM   3968  CB  TYR B 120      20.777  -3.167 -10.033  1.00 10.00      B   
ATOM   3969  CG  TYR B 120      22.196  -2.821  -9.621  1.00 10.00      B   
ATOM   3970  CD1 TYR B 120      22.458  -2.129  -8.443  1.00 10.00      B   
ATOM   3971  CD2 TYR B 120      23.274  -3.190 -10.414  1.00 10.00      B   
ATOM   3972  CE1 TYR B 120      23.754  -1.818  -8.071  1.00 10.00      B   
ATOM   3973  CE2 TYR B 120      24.570  -2.884 -10.052  1.00 10.00      B   
ATOM   3974  CZ  TYR B 120      24.806  -2.197  -8.880  1.00 10.00      B   
ATOM   3975  OH  TYR B 120      26.100  -1.893  -8.516  1.00 10.00      B   
ATOM   3976  HH  TYR B 120      26.597  -1.616  -9.297  1.00 10.00      B   
ATOM   3977  C   TYR B 120      20.447  -0.996 -11.268  1.00 10.00      B   
ATOM   3978  O   TYR B 120      21.070  -1.418 -12.241  1.00 10.00      B   
ATOM   3979  N   ALA B 121      20.213   0.290 -11.066  1.00 10.00      B   
ATOM   3980  HN  ALA B 121      19.713   0.567 -10.270  1.00 10.00      B   
ATOM   3981  CA  ALA B 121      20.690   1.302 -11.993  1.00 10.00      B   
ATOM   3982  CB  ALA B 121      19.506   1.976 -12.669  1.00 10.00      B   
ATOM   3983  C   ALA B 121      21.577   2.334 -11.306  1.00 10.00      B   
ATOM   3984  O   ALA B 121      21.674   2.371 -10.077  1.00 10.00      B   
ATOM   3985  N   ARG B 122      22.208   3.178 -12.112  1.00 10.00      B   
ATOM   3986  HN  ARG B 122      22.060   3.107 -13.082  1.00 10.00      B   
ATOM   3987  CA  ARG B 122      23.096   4.214 -11.611  1.00 10.00      B   
ATOM   3988  CB  ARG B 122      24.383   4.243 -12.442  1.00 10.00      B   
ATOM   3989  CG  ARG B 122      25.404   5.271 -11.976  1.00 10.00      B   
ATOM   3990  CD  ARG B 122      26.507   5.479 -13.007  1.00 10.00      B   
ATOM   3991  NE  ARG B 122      26.031   6.193 -14.195  1.00 10.00      B   
ATOM   3992  HE  ARG B 122      25.249   5.820 -14.659  1.00 10.00      B   
ATOM   3993  CZ  ARG B 122      26.599   7.300 -14.684  1.00 10.00      B   
ATOM   3994  NH1 ARG B 122      27.668   7.824 -14.091  1.00 10.00      B   
ATOM   3995 HH11 ARG B 122      28.073   7.374 -13.235  1.00 10.00      B   
ATOM   3996 HH12 ARG B 122      28.115   8.687 -14.478  1.00 10.00      B   
ATOM   3997  NH2 ARG B 122      26.100   7.879 -15.772  1.00 10.00      B   
ATOM   3998 HH21 ARG B 122      25.264   7.473 -16.252  1.00 10.00      B   
ATOM   3999 HH22 ARG B 122      26.542   8.745 -16.158  1.00 10.00      B   
ATOM   4000  C   ARG B 122      22.411   5.573 -11.690  1.00 10.00      B   
ATOM   4001  O   ARG B 122      21.790   5.901 -12.702  1.00 10.00      B   
ATOM   4002  N   VAL B 123      22.514   6.351 -10.620  1.00 10.00      B   
ATOM   4003  HN  VAL B 123      23.010   6.024  -9.836  1.00 10.00      B   
ATOM   4004  CA  VAL B 123      21.915   7.681 -10.576  1.00 10.00      B   
ATOM   4005  CB  VAL B 123      21.896   8.259  -9.144  1.00 10.00      B   
ATOM   4006  CG1 VAL B 123      21.150   9.585  -9.108  1.00 10.00      B   
ATOM   4007  CG2 VAL B 123      21.279   7.268  -8.168  1.00 10.00      B   
ATOM   4008  C   VAL B 123      22.686   8.631 -11.488  1.00 10.00      B   
ATOM   4009  O   VAL B 123      23.878   8.875 -11.278  1.00 10.00      B   
ATOM   4010  N   CYS B 124      22.009   9.158 -12.495  1.00 10.00      B   
ATOM   4011  HN  CYS B 124      21.061   8.934 -12.602  1.00 10.00      B   
ATOM   4012  CA  CYS B 124      22.638  10.071 -13.438  1.00 10.00      B   
ATOM   4013  CB  CYS B 124      22.210   9.737 -14.872  1.00 10.00      B   
ATOM   4014  SG  CYS B 124      23.457  10.092 -16.134  1.00 10.00      B   
ATOM   4015  HG  CYS B 124      23.671   8.970 -16.819  1.00 10.00      B   
ATOM   4016  C   CYS B 124      22.291  11.518 -13.100  1.00 10.00      B   
ATOM   4017  O   CYS B 124      23.175  12.367 -12.967  1.00 10.00      B   
ATOM   4018  N   THR B 125      21.002  11.791 -12.946  1.00 10.00      B   
ATOM   4019  HN  THR B 125      20.345  11.072 -13.036  1.00 10.00      B   
ATOM   4020  CA  THR B 125      20.544  13.133 -12.631  1.00 10.00      B   
ATOM   4021  CB  THR B 125      19.494  13.617 -13.650  1.00 10.00      B   
ATOM   4022  OG1 THR B 125      19.793  13.060 -14.940  1.00 10.00      B   
ATOM   4023  HG1 THR B 125      19.083  12.467 -15.202  1.00 10.00      B   
ATOM   4024  CG2 THR B 125      19.511  15.135 -13.749  1.00 10.00      B   
ATOM   4025  C   THR B 125      19.957  13.181 -11.225  1.00 10.00      B   
ATOM   4026  O   THR B 125      18.997  12.469 -10.921  1.00 10.00      B   
ATOM   4027  N   ALA B 126      20.549  14.006 -10.369  1.00 10.00      B   
ATOM   4028  HN  ALA B 126      21.317  14.541 -10.671  1.00 10.00      B   
ATOM   4029  CA  ALA B 126      20.086  14.141  -8.996  1.00 10.00      B   
ATOM   4030  CB  ALA B 126      21.006  13.396  -8.039  1.00 10.00      B   
ATOM   4031  C   ALA B 126      19.961  15.607  -8.595  1.00 10.00      B   
ATOM   4032  O   ALA B 126      20.805  16.142  -7.873  1.00 10.00      B   
ATOM   4033  N   GLU B 127      18.920  16.259  -9.084  1.00 10.00      B   
ATOM   4034  HN  GLU B 127      18.295  15.789  -9.679  1.00 10.00      B   
ATOM   4035  CA  GLU B 127      18.679  17.656  -8.760  1.00 10.00      B   
ATOM   4036  CB  GLU B 127      17.929  18.351  -9.902  1.00 10.00      B   
ATOM   4037  CG  GLU B 127      17.741  19.851  -9.721  1.00 10.00      B   
ATOM   4038  CD  GLU B 127      19.044  20.586  -9.483  1.00 10.00      B   
ATOM   4039  OE1 GLU B 127      19.558  21.218 -10.429  1.00 10.00      B   
ATOM   4040  OE2 GLU B 127      19.560  20.532  -8.344  1.00 10.00      B   
ATOM   4041  C   GLU B 127      17.895  17.754  -7.451  1.00 10.00      B   
ATOM   4042  O   GLU B 127      17.134  16.848  -7.112  1.00 10.00      B   
ATOM   4043  N   LYS B 128      18.087  18.842  -6.718  1.00 10.00      B   
ATOM   4044  HN  LYS B 128      18.702  19.542  -7.046  1.00 10.00      B   
ATOM   4045  CA  LYS B 128      17.405  19.030  -5.444  1.00 10.00      B   
ATOM   4046  CB  LYS B 128      18.076  20.134  -4.623  1.00 10.00      B   
ATOM   4047  CG  LYS B 128      19.569  19.951  -4.399  1.00 10.00      B   
ATOM   4048  CD  LYS B 128      20.065  20.894  -3.313  1.00 10.00      B   
ATOM   4049  CE  LYS B 128      21.583  20.960  -3.265  1.00 10.00      B   
ATOM   4050  NZ  LYS B 128      22.136  21.909  -4.268  1.00 10.00      B   
ATOM   4051  HZ1 LYS B 128      21.929  21.578  -5.232  1.00 10.00      B   
ATOM   4052  HZ2 LYS B 128      23.167  21.988  -4.157  1.00 10.00      B   
ATOM   4053  HZ3 LYS B 128      21.716  22.851  -4.140  1.00 10.00      B   
ATOM   4054  C   LYS B 128      15.929  19.367  -5.637  1.00 10.00      B   
ATOM   4055  O   LYS B 128      15.069  18.861  -4.916  1.00 10.00      B   
ATOM   4056  N   GLU B 129      15.642  20.210  -6.620  1.00 10.00      B   
ATOM   4057  HN  GLU B 129      16.368  20.561  -7.179  1.00 10.00      B   
ATOM   4058  CA  GLU B 129      14.269  20.635  -6.885  1.00 10.00      B   
ATOM   4059  CB  GLU B 129      14.219  22.151  -7.065  1.00 10.00      B   
ATOM   4060  CG  GLU B 129      14.767  22.939  -5.888  1.00 10.00      B   
ATOM   4061  CD  GLU B 129      14.031  22.651  -4.596  1.00 10.00      B   
ATOM   4062  OE1 GLU B 129      12.813  22.354  -4.648  1.00 10.00      B   
ATOM   4063  OE2 GLU B 129      14.660  22.729  -3.522  1.00 10.00      B   
ATOM   4064  C   GLU B 129      13.676  19.952  -8.112  1.00 10.00      B   
ATOM   4065  O   GLU B 129      12.764  20.484  -8.749  1.00 10.00      B   
ATOM   4066  N   LEU B 130      14.176  18.771  -8.433  1.00 10.00      B   
ATOM   4067  HN  LEU B 130      14.874  18.375  -7.871  1.00 10.00      B   
ATOM   4068  CA  LEU B 130      13.694  18.036  -9.594  1.00 10.00      B   
ATOM   4069  CB  LEU B 130      14.548  18.372 -10.822  1.00 10.00      B   
ATOM   4070  CG  LEU B 130      14.005  17.921 -12.180  1.00 10.00      B   
ATOM   4071  CD1 LEU B 130      12.742  18.692 -12.530  1.00 10.00      B   
ATOM   4072  CD2 LEU B 130      15.057  18.090 -13.265  1.00 10.00      B   
ATOM   4073  C   LEU B 130      13.719  16.536  -9.335  1.00 10.00      B   
ATOM   4074  O   LEU B 130      14.444  16.060  -8.459  1.00 10.00      B   
ATOM   4075  N   GLU B 131      12.906  15.804 -10.087  1.00 10.00      B   
ATOM   4076  HN  GLU B 131      12.329  16.256 -10.738  1.00 10.00      B   
ATOM   4077  CA  GLU B 131      12.831  14.355  -9.967  1.00 10.00      B   
ATOM   4078  CB  GLU B 131      11.693  13.822 -10.838  1.00 10.00      B   
ATOM   4079  CG  GLU B 131      11.162  12.468 -10.406  1.00 10.00      B   
ATOM   4080  CD  GLU B 131       9.675  12.322 -10.648  1.00 10.00      B   
ATOM   4081  OE1 GLU B 131       9.276  12.162 -11.822  1.00 10.00      B   
ATOM   4082  OE2 GLU B 131       8.900  12.370  -9.667  1.00 10.00      B   
ATOM   4083  C   GLU B 131      14.159  13.718 -10.370  1.00 10.00      B   
ATOM   4084  O   GLU B 131      14.863  14.230 -11.243  1.00 10.00      B   
ATOM   4085  N   ALA B 132      14.497  12.603  -9.738  1.00 10.00      B   
ATOM   4086  HN  ALA B 132      13.882  12.221  -9.077  1.00 10.00      B   
ATOM   4087  CA  ALA B 132      15.753  11.921 -10.023  1.00 10.00      B   
ATOM   4088  CB  ALA B 132      16.239  11.176  -8.788  1.00 10.00      B   
ATOM   4089  C   ALA B 132      15.628  10.977 -11.217  1.00 10.00      B   
ATOM   4090  O   ALA B 132      14.548  10.448 -11.491  1.00 10.00      B   
ATOM   4091  N   GLU B 133      16.737  10.775 -11.925  1.00 10.00      B   
ATOM   4092  HN  GLU B 133      17.566  11.233 -11.653  1.00 10.00      B   
ATOM   4093  CA  GLU B 133      16.766   9.892 -13.089  1.00 10.00      B   
ATOM   4094  CB  GLU B 133      16.860  10.693 -14.393  1.00 10.00      B   
ATOM   4095  CG  GLU B 133      15.594  11.451 -14.764  1.00 10.00      B   
ATOM   4096  CD  GLU B 133      15.618  11.966 -16.190  1.00 10.00      B   
ATOM   4097  OE1 GLU B 133      16.110  13.096 -16.412  1.00 10.00      B   
ATOM   4098  OE2 GLU B 133      15.137  11.246 -17.096  1.00 10.00      B   
ATOM   4099  C   GLU B 133      17.934   8.913 -12.993  1.00 10.00      B   
ATOM   4100  O   GLU B 133      19.057   9.300 -12.654  1.00 10.00      B   
ATOM   4101  N   ILE B 134      17.667   7.648 -13.295  1.00 10.00      B   
ATOM   4102  HN  ILE B 134      16.758   7.409 -13.579  1.00 10.00      B   
ATOM   4103  CA  ILE B 134      18.687   6.605 -13.235  1.00 10.00      B   
ATOM   4104  CB  ILE B 134      18.325   5.517 -12.200  1.00 10.00      B   
ATOM   4105  CG1 ILE B 134      16.878   5.049 -12.395  1.00 10.00      B   
ATOM   4106  CG2 ILE B 134      18.546   6.027 -10.784  1.00 10.00      B   
ATOM   4107  CD1 ILE B 134      16.461   3.919 -11.479  1.00 10.00      B   
ATOM   4108  C   ILE B 134      18.890   5.949 -14.600  1.00 10.00      B   
ATOM   4109  O   ILE B 134      17.978   5.924 -15.425  1.00 10.00      B   
ATOM   4110  N   GLU B 135      20.090   5.431 -14.834  1.00 10.00      B   
ATOM   4111  HN  GLU B 135      20.780   5.491 -14.134  1.00 10.00      B   
ATOM   4112  CA  GLU B 135      20.414   4.772 -16.094  1.00 10.00      B   
ATOM   4113  CB  GLU B 135      21.627   5.429 -16.750  1.00 10.00      B   
ATOM   4114  CG  GLU B 135      21.397   6.854 -17.211  1.00 10.00      B   
ATOM   4115  CD  GLU B 135      22.548   7.376 -18.040  1.00 10.00      B   
ATOM   4116  OE1 GLU B 135      23.676   7.486 -17.501  1.00 10.00      B   
ATOM   4117  OE2 GLU B 135      22.335   7.676 -19.233  1.00 10.00      B   
ATOM   4118  C   GLU B 135      20.712   3.297 -15.867  1.00 10.00      B   
ATOM   4119  O   GLU B 135      21.420   2.941 -14.924  1.00 10.00      B   
ATOM   4120  N   CYS B 136      20.186   2.448 -16.738  1.00 10.00      B   
ATOM   4121  HN  CYS B 136      19.638   2.794 -17.476  1.00 10.00      B   
ATOM   4122  CA  CYS B 136      20.396   1.009 -16.631  1.00 10.00      B   
ATOM   4123  CB  CYS B 136      19.089   0.268 -16.905  1.00 10.00      B   
ATOM   4124  SG  CYS B 136      17.682   0.846 -15.929  1.00 10.00      B   
ATOM   4125  HG  CYS B 136      16.901   1.559 -16.729  1.00 10.00      B   
ATOM   4126  C   CYS B 136      21.469   0.541 -17.612  1.00 10.00      B   
ATOM   4127  O   CYS B 136      21.597  -0.652 -17.889  1.00 10.00      B   
ATOM   4128  N   PHE B 137      22.233   1.488 -18.134  1.00 10.00      B   
ATOM   4129  HN  PHE B 137      22.089   2.419 -17.867  1.00 10.00      B   
ATOM   4130  CA  PHE B 137      23.292   1.184 -19.085  1.00 10.00      B   
ATOM   4131  CB  PHE B 137      22.716   1.031 -20.503  1.00 10.00      B   
ATOM   4132  CG  PHE B 137      22.400   2.327 -21.209  1.00 10.00      B   
ATOM   4133  CD1 PHE B 137      22.981   2.619 -22.432  1.00 10.00      B   
ATOM   4134  CD2 PHE B 137      21.526   3.249 -20.658  1.00 10.00      B   
ATOM   4135  CE1 PHE B 137      22.699   3.803 -23.089  1.00 10.00      B   
ATOM   4136  CE2 PHE B 137      21.240   4.434 -21.309  1.00 10.00      B   
ATOM   4137  CZ  PHE B 137      21.828   4.712 -22.526  1.00 10.00      B   
ATOM   4138  C   PHE B 137      24.353   2.279 -19.054  1.00 10.00      B   
ATOM   4139  O   PHE B 137      24.154   3.321 -18.423  1.00 10.00      B   
ATOM   4140  N   ASP B 138      25.471   2.041 -19.728  1.00 10.00      B   
ATOM   4141  HN  ASP B 138      25.565   1.190 -20.211  1.00 10.00      B   
ATOM   4142  CA  ASP B 138      26.557   3.011 -19.789  1.00 10.00      B   
ATOM   4143  CB  ASP B 138      27.889   2.307 -20.057  1.00 10.00      B   
ATOM   4144  CG  ASP B 138      28.989   3.257 -20.497  1.00 10.00      B   
ATOM   4145  OD1 ASP B 138      29.331   4.192 -19.733  1.00 10.00      B   
ATOM   4146  OD2 ASP B 138      29.527   3.064 -21.606  1.00 10.00      B   
ATOM   4147  C   ASP B 138      26.272   4.045 -20.870  1.00 10.00      B   
ATOM   4148  O   ASP B 138      26.164   3.711 -22.045  1.00 10.00      B   
ATOM   4149  N   SER B 139      26.158   5.296 -20.462  1.00 10.00      B   
ATOM   4150  HN  SER B 139      26.274   5.499 -19.510  1.00 10.00      B   
ATOM   4151  CA  SER B 139      25.856   6.391 -21.374  1.00 10.00      B   
ATOM   4152  CB  SER B 139      25.578   7.643 -20.547  1.00 10.00      B   
ATOM   4153  OG  SER B 139      25.754   7.365 -19.164  1.00 10.00      B   
ATOM   4154  HG  SER B 139      24.911   7.502 -18.697  1.00 10.00      B   
ATOM   4155  C   SER B 139      26.984   6.667 -22.367  1.00 10.00      B   
ATOM   4156  O   SER B 139      26.755   7.250 -23.428  1.00 10.00      B   
ATOM   4157  N   THR B 140      28.190   6.249 -22.029  1.00 10.00      B   
ATOM   4158  HN  THR B 140      28.315   5.778 -21.178  1.00 10.00      B   
ATOM   4159  CA  THR B 140      29.341   6.482 -22.887  1.00 10.00      B   
ATOM   4160  CB  THR B 140      30.651   6.295 -22.104  1.00 10.00      B   
ATOM   4161  OG1 THR B 140      30.380   6.462 -20.705  1.00 10.00      B   
ATOM   4162  HG1 THR B 140      30.181   5.597 -20.313  1.00 10.00      B   
ATOM   4163  CG2 THR B 140      31.678   7.329 -22.535  1.00 10.00      B   
ATOM   4164  C   THR B 140      29.348   5.591 -24.133  1.00 10.00      B   
ATOM   4165  O   THR B 140      29.308   6.087 -25.259  1.00 10.00      B   
ATOM   4166  N   THR B 141      29.386   4.282 -23.929  1.00 10.00      B   
ATOM   4167  HN  THR B 141      29.389   3.936 -23.005  1.00 10.00      B   
ATOM   4168  CA  THR B 141      29.429   3.334 -25.035  1.00 10.00      B   
ATOM   4169  CB  THR B 141      30.275   2.103 -24.660  1.00 10.00      B   
ATOM   4170  OG1 THR B 141      31.227   2.478 -23.651  1.00 10.00      B   
ATOM   4171  HG1 THR B 141      30.750   2.685 -22.829  1.00 10.00      B   
ATOM   4172  CG2 THR B 141      31.008   1.554 -25.875  1.00 10.00      B   
ATOM   4173  C   THR B 141      28.032   2.884 -25.458  1.00 10.00      B   
ATOM   4174  O   THR B 141      27.814   2.521 -26.612  1.00 10.00      B   
ATOM   4175  N   GLY B 142      27.087   2.906 -24.526  1.00 10.00      B   
ATOM   4176  HN  GLY B 142      27.303   3.211 -23.617  1.00 10.00      B   
ATOM   4177  CA  GLY B 142      25.734   2.493 -24.845  1.00 10.00      B   
ATOM   4178  C   GLY B 142      25.518   1.005 -24.640  1.00 10.00      B   
ATOM   4179  O   GLY B 142      24.617   0.414 -25.236  1.00 10.00      B   
ATOM   4180  N   ARG B 143      26.344   0.396 -23.797  1.00 10.00      B   
ATOM   4181  HN  ARG B 143      27.041   0.918 -23.347  1.00 10.00      B   
ATOM   4182  CA  ARG B 143      26.235  -1.032 -23.518  1.00 10.00      B   
ATOM   4183  CB  ARG B 143      27.534  -1.757 -23.878  1.00 10.00      B   
ATOM   4184  CG  ARG B 143      27.993  -1.549 -25.309  1.00 10.00      B   
ATOM   4185  CD  ARG B 143      29.260  -2.336 -25.600  1.00 10.00      B   
ATOM   4186  NE  ARG B 143      30.296  -2.102 -24.592  1.00 10.00      B   
ATOM   4187  HE  ARG B 143      30.026  -1.630 -23.773  1.00 10.00      B   
ATOM   4188  CZ  ARG B 143      31.564  -2.501 -24.716  1.00 10.00      B   
ATOM   4189  NH1 ARG B 143      31.958  -3.160 -25.798  1.00 10.00      B   
ATOM   4190 HH11 ARG B 143      32.950  -3.473 -25.894  1.00 10.00      B   
ATOM   4191 HH12 ARG B 143      31.279  -3.371 -26.564  1.00 10.00      B   
ATOM   4192  NH2 ARG B 143      32.440  -2.247 -23.752  1.00 10.00      B   
ATOM   4193 HH21 ARG B 143      32.146  -1.733 -22.892  1.00 10.00      B   
ATOM   4194 HH22 ARG B 143      33.430  -2.559 -23.849  1.00 10.00      B   
ATOM   4195  C   ARG B 143      25.899  -1.274 -22.051  1.00 10.00      B   
ATOM   4196  O   ARG B 143      25.610  -0.331 -21.306  1.00 10.00      B   
ATOM   4197  N   ASP B 144      25.943  -2.537 -21.644  1.00 10.00      B   
ATOM   4198  HN  ASP B 144      26.197  -3.236 -22.282  1.00 10.00      B   
ATOM   4199  CA  ASP B 144      25.643  -2.915 -20.272  1.00 10.00      B   
ATOM   4200  CB  ASP B 144      25.216  -4.383 -20.218  1.00 10.00      B   
ATOM   4201  CG  ASP B 144      24.465  -4.730 -18.950  1.00 10.00      B   
ATOM   4202  OD1 ASP B 144      25.108  -4.860 -17.885  1.00 10.00      B   
ATOM   4203  OD2 ASP B 144      23.225  -4.885 -19.020  1.00 10.00      B   
ATOM   4204  C   ASP B 144      26.867  -2.700 -19.390  1.00 10.00      B   
ATOM   4205  O   ASP B 144      28.001  -2.789 -19.860  1.00 10.00      B   
ATOM   4206  N   ALA B 145      26.636  -2.421 -18.116  1.00 10.00      B   
ATOM   4207  HN  ALA B 145      25.711  -2.381 -17.798  1.00 10.00      B   
ATOM   4208  CA  ALA B 145      27.723  -2.189 -17.175  1.00 10.00      B   
ATOM   4209  CB  ALA B 145      27.978  -0.697 -17.022  1.00 10.00      B   
ATOM   4210  C   ALA B 145      27.413  -2.819 -15.819  1.00 10.00      B   
ATOM   4211  O   ALA B 145      27.889  -2.355 -14.780  1.00 10.00      B   
ATOM   4212  N   GLY B 146      26.610  -3.876 -15.833  1.00 10.00      B   
ATOM   4213  HN  GLY B 146      26.259  -4.209 -16.694  1.00 10.00      B   
ATOM   4214  CA  GLY B 146      26.249  -4.551 -14.601  1.00 10.00      B   
ATOM   4215  C   GLY B 146      24.905  -4.096 -14.077  1.00 10.00      B   
ATOM   4216  O   GLY B 146      24.378  -4.651 -13.113  1.00 10.00      B   
ATOM   4217  N   PHE B 147      24.353  -3.079 -14.719  1.00 10.00      B   
ATOM   4218  HN  PHE B 147      24.821  -2.691 -15.484  1.00 10.00      B   
ATOM   4219  CA  PHE B 147      23.062  -2.536 -14.333  1.00 10.00      B   
ATOM   4220  CB  PHE B 147      23.009  -1.040 -14.648  1.00 10.00      B   
ATOM   4221  CG  PHE B 147      24.144  -0.252 -14.059  1.00 10.00      B   
ATOM   4222  CD1 PHE B 147      25.039   0.416 -14.878  1.00 10.00      B   
ATOM   4223  CD2 PHE B 147      24.317  -0.183 -12.686  1.00 10.00      B   
ATOM   4224  CE1 PHE B 147      26.086   1.140 -14.340  1.00 10.00      B   
ATOM   4225  CE2 PHE B 147      25.362   0.539 -12.141  1.00 10.00      B   
ATOM   4226  CZ  PHE B 147      26.248   1.201 -12.969  1.00 10.00      B   
ATOM   4227  C   PHE B 147      21.958  -3.261 -15.084  1.00 10.00      B   
ATOM   4228  O   PHE B 147      22.124  -3.600 -16.254  1.00 10.00      B   
ATOM   4229  N   GLY B 148      20.842  -3.508 -14.419  1.00 10.00      B   
ATOM   4230  HN  GLY B 148      20.760  -3.218 -13.484  1.00 10.00      B   
ATOM   4231  CA  GLY B 148      19.744  -4.197 -15.064  1.00 10.00      B   
ATOM   4232  C   GLY B 148      18.701  -4.691 -14.083  1.00 10.00      B   
ATOM   4233  O   GLY B 148      18.587  -4.172 -12.968  1.00 10.00      B   
ATOM   4234  N   ILE B 149      17.949  -5.701 -14.498  1.00 10.00      B   
ATOM   4235  HN  ILE B 149      18.113  -6.081 -15.387  1.00 10.00      B   
ATOM   4236  CA  ILE B 149      16.899  -6.271 -13.665  1.00 10.00      B   
ATOM   4237  CB  ILE B 149      15.695  -6.761 -14.509  1.00 10.00      B   
ATOM   4238  CG1 ILE B 149      14.654  -7.474 -13.630  1.00 10.00      B   
ATOM   4239  CG2 ILE B 149      16.157  -7.655 -15.653  1.00 10.00      B   
ATOM   4240  CD1 ILE B 149      13.454  -8.001 -14.388  1.00 10.00      B   
ATOM   4241  C   ILE B 149      17.434  -7.412 -12.803  1.00 10.00      B   
ATOM   4242  O   ILE B 149      18.144  -8.299 -13.286  1.00 10.00      B   
ATOM   4243  N   LEU B 150      17.094  -7.375 -11.524  1.00 10.00      B   
ATOM   4244  HN  LEU B 150      16.531  -6.636 -11.200  1.00 10.00      B   
ATOM   4245  CA  LEU B 150      17.522  -8.399 -10.591  1.00 10.00      B   
ATOM   4246  CB  LEU B 150      17.820  -7.787  -9.220  1.00 10.00      B   
ATOM   4247  CG  LEU B 150      18.896  -6.697  -9.185  1.00 10.00      B   
ATOM   4248  CD1 LEU B 150      18.989  -6.085  -7.797  1.00 10.00      B   
ATOM   4249  CD2 LEU B 150      20.245  -7.250  -9.621  1.00 10.00      B   
ATOM   4250  C   LEU B 150      16.457  -9.480 -10.475  1.00 10.00      B   
ATOM   4251  O   LEU B 150      15.434  -9.297  -9.812  1.00 10.00      B   
ATOM   4252  N   GLU B 151      16.698 -10.594 -11.144  1.00 10.00      B   
ATOM   4253  HN  GLU B 151      17.537 -10.671 -11.650  1.00 10.00      B   
ATOM   4254  CA  GLU B 151      15.772 -11.715 -11.139  1.00 10.00      B   
ATOM   4255  CB  GLU B 151      16.092 -12.646 -12.309  1.00 10.00      B   
ATOM   4256  CG  GLU B 151      15.256 -13.913 -12.358  1.00 10.00      B   
ATOM   4257  CD  GLU B 151      16.092 -15.136 -12.667  1.00 10.00      B   
ATOM   4258  OE1 GLU B 151      16.251 -15.991 -11.771  1.00 10.00      B   
ATOM   4259  OE2 GLU B 151      16.602 -15.242 -13.803  1.00 10.00      B   
ATOM   4260  C   GLU B 151      15.857 -12.479  -9.822  1.00 10.00      B   
ATOM   4261  O   GLU B 151      16.912 -13.015  -9.482  1.00 10.00      B   
ATOM   4262  N   ASP B 152      14.739 -12.520  -9.091  1.00 10.00      B   
ATOM   4263  HN  ASP B 152      13.946 -12.055  -9.423  1.00 10.00      B   
ATOM   4264  CA  ASP B 152      14.660 -13.218  -7.801  1.00 10.00      B   
ATOM   4265  CB  ASP B 152      14.968 -14.715  -7.962  1.00 10.00      B   
ATOM   4266  CG  ASP B 152      14.299 -15.587  -6.914  1.00 10.00      B   
ATOM   4267  OD1 ASP B 152      14.824 -15.685  -5.787  1.00 10.00      B   
ATOM   4268  OD2 ASP B 152      13.254 -16.193  -7.218  1.00 10.00      B   
ATOM   4269  C   ASP B 152      15.604 -12.570  -6.790  1.00 10.00      B   
ATOM   4270  O   ASP B 152      16.001 -11.415  -6.959  1.00 10.00      B   
ATOM   4271  N   GLY B 153      15.938 -13.296  -5.736  1.00 10.00      B   
ATOM   4272  HN  GLY B 153      15.554 -14.202  -5.629  1.00 10.00      B   
ATOM   4273  CA  GLY B 153      16.842 -12.775  -4.734  1.00 10.00      B   
ATOM   4274  C   GLY B 153      16.130 -12.125  -3.567  1.00 10.00      B   
ATOM   4275  O   GLY B 153      15.031 -11.587  -3.716  1.00 10.00      B   
ATOM   4276  N   MET B 154      16.765 -12.174  -2.407  1.00 10.00      B   
ATOM   4277  HN  MET B 154      17.647 -12.608  -2.364  1.00 10.00      B   
ATOM   4278  CA  MET B 154      16.209 -11.584  -1.199  1.00 10.00      B   
ATOM   4279  CB  MET B 154      16.432 -12.504   0.003  1.00 10.00      B   
ATOM   4280  CG  MET B 154      15.757 -13.860  -0.119  1.00 10.00      B   
ATOM   4281  SD  MET B 154      16.028 -14.915   1.321  1.00 10.00      B   
ATOM   4282  CE  MET B 154      15.122 -14.022   2.583  1.00 10.00      B   
ATOM   4283  C   MET B 154      16.854 -10.231  -0.945  1.00 10.00      B   
ATOM   4284  O   MET B 154      18.080 -10.105  -0.976  1.00 10.00      B   
ATOM   4285  N   ILE B 155      16.033  -9.223  -0.703  1.00 10.00      B   
ATOM   4286  HN  ILE B 155      15.069  -9.385  -0.678  1.00 10.00      B   
ATOM   4287  CA  ILE B 155      16.535  -7.883  -0.454  1.00 10.00      B   
ATOM   4288  CB  ILE B 155      15.636  -6.797  -1.098  1.00 10.00      B   
ATOM   4289  CG1 ILE B 155      16.256  -5.404  -0.959  1.00 10.00      B   
ATOM   4290  CG2 ILE B 155      14.220  -6.830  -0.538  1.00 10.00      B   
ATOM   4291  CD1 ILE B 155      17.475  -5.195  -1.831  1.00 10.00      B   
ATOM   4292  C   ILE B 155      16.703  -7.637   1.044  1.00 10.00      B   
ATOM   4293  O   ILE B 155      15.770  -7.809   1.826  1.00 10.00      B   
ATOM   4294  N   ILE B 156      17.908  -7.262   1.438  1.00 10.00      B   
ATOM   4295  HN  ILE B 156      18.623  -7.164   0.767  1.00 10.00      B   
ATOM   4296  CA  ILE B 156      18.207  -6.998   2.838  1.00 10.00      B   
ATOM   4297  CB  ILE B 156      19.558  -7.621   3.250  1.00 10.00      B   
ATOM   4298  CG1 ILE B 156      19.642  -9.073   2.773  1.00 10.00      B   
ATOM   4299  CG2 ILE B 156      19.749  -7.537   4.761  1.00 10.00      B   
ATOM   4300  CD1 ILE B 156      20.963  -9.745   3.073  1.00 10.00      B   
ATOM   4301  C   ILE B 156      18.249  -5.499   3.111  1.00 10.00      B   
ATOM   4302  O   ILE B 156      18.881  -4.744   2.371  1.00 10.00      B   
ATOM   4303  N   ASP B 157      17.569  -5.078   4.170  1.00 10.00      B   
ATOM   4304  HN  ASP B 157      17.085  -5.734   4.715  1.00 10.00      B   
ATOM   4305  CA  ASP B 157      17.532  -3.669   4.556  1.00 10.00      B   
ATOM   4306  CB  ASP B 157      16.189  -3.341   5.212  1.00 10.00      B   
ATOM   4307  CG  ASP B 157      16.066  -1.886   5.613  1.00 10.00      B   
ATOM   4308  OD1 ASP B 157      15.965  -1.026   4.716  1.00 10.00      B   
ATOM   4309  OD2 ASP B 157      16.048  -1.599   6.829  1.00 10.00      B   
ATOM   4310  C   ASP B 157      18.672  -3.367   5.521  1.00 10.00      B   
ATOM   4311  O   ASP B 157      18.797  -4.015   6.562  1.00 10.00      B   
ATOM   4312  N   VAL B 158      19.502  -2.392   5.184  1.00 10.00      B   
ATOM   4313  HN  VAL B 158      19.347  -1.890   4.351  1.00 10.00      B   
ATOM   4314  CA  VAL B 158      20.637  -2.043   6.030  1.00 10.00      B   
ATOM   4315  CB  VAL B 158      21.897  -2.838   5.607  1.00 10.00      B   
ATOM   4316  CG1 VAL B 158      22.576  -2.218   4.392  1.00 10.00      B   
ATOM   4317  CG2 VAL B 158      22.868  -3.011   6.764  1.00 10.00      B   
ATOM   4318  C   VAL B 158      20.919  -0.537   6.001  1.00 10.00      B   
ATOM   4319  O   VAL B 158      20.404   0.181   5.145  1.00 10.00      B   
ATOM   4320  N   ASN B 159      21.721  -0.066   6.956  1.00 10.00      B   
ATOM   4321  HN  ASN B 159      22.078  -0.687   7.625  1.00 10.00      B   
ATOM   4322  CA  ASN B 159      22.079   1.348   7.043  1.00 10.00      B   
ATOM   4323  CB  ASN B 159      22.811   1.629   8.359  1.00 10.00      B   
ATOM   4324  CG  ASN B 159      21.960   2.362   9.378  1.00 10.00      B   
ATOM   4325  OD1 ASN B 159      21.061   3.121   9.028  1.00 10.00      B   
ATOM   4326  ND2 ASN B 159      22.249   2.147  10.650  1.00 10.00      B   
ATOM   4327 HD21 ASN B 159      22.984   1.536  10.863  1.00 10.00      B   
ATOM   4328 HD22 ASN B 159      21.719   2.616  11.332  1.00 10.00      B   
ATOM   4329  C   ASN B 159      22.972   1.751   5.876  1.00 10.00      B   
ATOM   4330  O   ASN B 159      23.694   0.917   5.323  1.00 10.00      B   
ATOM   4331  N   LEU B 160      22.940   3.032   5.522  1.00 10.00      B   
ATOM   4332  HN  LEU B 160      22.358   3.652   6.016  1.00 10.00      B   
ATOM   4333  CA  LEU B 160      23.747   3.548   4.418  1.00 10.00      B   
ATOM   4334  CB  LEU B 160      23.494   5.045   4.225  1.00 10.00      B   
ATOM   4335  CG  LEU B 160      22.049   5.471   3.975  1.00 10.00      B   
ATOM   4336  CD1 LEU B 160      21.949   6.986   3.953  1.00 10.00      B   
ATOM   4337  CD2 LEU B 160      21.537   4.888   2.672  1.00 10.00      B   
ATOM   4338  C   LEU B 160      25.231   3.322   4.684  1.00 10.00      B   
ATOM   4339  O   LEU B 160      25.988   2.938   3.790  1.00 10.00      B   
ATOM   4340  N   ASN B 161      25.636   3.558   5.924  1.00 10.00      B   
ATOM   4341  HN  ASN B 161      24.982   3.869   6.584  1.00 10.00      B   
ATOM   4342  CA  ASN B 161      27.031   3.389   6.327  1.00 10.00      B   
ATOM   4343  CB  ASN B 161      27.236   3.820   7.780  1.00 10.00      B   
ATOM   4344  CG  ASN B 161      27.034   5.308   7.977  1.00 10.00      B   
ATOM   4345  OD1 ASN B 161      27.239   6.102   7.061  1.00 10.00      B   
ATOM   4346  ND2 ASN B 161      26.622   5.696   9.169  1.00 10.00      B   
ATOM   4347 HD21 ASN B 161      26.469   5.008   9.856  1.00 10.00      B   
ATOM   4348 HD22 ASN B 161      26.492   6.657   9.322  1.00 10.00      B   
ATOM   4349  C   ASN B 161      27.505   1.953   6.131  1.00 10.00      B   
ATOM   4350  O   ASN B 161      28.634   1.718   5.699  1.00 10.00      B   
ATOM   4351  N   PHE B 162      26.637   0.996   6.445  1.00 10.00      B   
ATOM   4352  HN  PHE B 162      25.755   1.245   6.786  1.00 10.00      B   
ATOM   4353  CA  PHE B 162      26.967  -0.415   6.294  1.00 10.00      B   
ATOM   4354  CB  PHE B 162      25.918  -1.294   6.976  1.00 10.00      B   
ATOM   4355  CG  PHE B 162      26.097  -1.418   8.462  1.00 10.00      B   
ATOM   4356  CD1 PHE B 162      25.244  -0.764   9.334  1.00 10.00      B   
ATOM   4357  CD2 PHE B 162      27.124  -2.187   8.986  1.00 10.00      B   
ATOM   4358  CE1 PHE B 162      25.408  -0.875  10.699  1.00 10.00      B   
ATOM   4359  CE2 PHE B 162      27.294  -2.303  10.351  1.00 10.00      B   
ATOM   4360  CZ  PHE B 162      26.435  -1.645  11.209  1.00 10.00      B   
ATOM   4361  C   PHE B 162      27.085  -0.786   4.822  1.00 10.00      B   
ATOM   4362  O   PHE B 162      27.960  -1.562   4.437  1.00 10.00      B   
ATOM   4363  N   ALA B 163      26.205  -0.219   4.007  1.00 10.00      B   
ATOM   4364  HN  ALA B 163      25.531   0.389   4.380  1.00 10.00      B   
ATOM   4365  CA  ALA B 163      26.211  -0.476   2.576  1.00 10.00      B   
ATOM   4366  CB  ALA B 163      24.989   0.154   1.922  1.00 10.00      B   
ATOM   4367  C   ALA B 163      27.493   0.066   1.952  1.00 10.00      B   
ATOM   4368  O   ALA B 163      28.156  -0.618   1.173  1.00 10.00      B   
ATOM   4369  N   ARG B 164      27.852   1.292   2.320  1.00 10.00      B   
ATOM   4370  HN  ARG B 164      27.286   1.790   2.953  1.00 10.00      B   
ATOM   4371  CA  ARG B 164      29.063   1.916   1.800  1.00 10.00      B   
ATOM   4372  CB  ARG B 164      29.123   3.405   2.151  1.00 10.00      B   
ATOM   4373  CG  ARG B 164      28.188   4.264   1.313  1.00 10.00      B   
ATOM   4374  CD  ARG B 164      28.633   5.717   1.281  1.00 10.00      B   
ATOM   4375  NE  ARG B 164      28.406   6.391   2.555  1.00 10.00      B   
ATOM   4376  HE  ARG B 164      29.026   6.180   3.293  1.00 10.00      B   
ATOM   4377  CZ  ARG B 164      27.424   7.268   2.773  1.00 10.00      B   
ATOM   4378  NH1 ARG B 164      26.573   7.583   1.799  1.00 10.00      B   
ATOM   4379 HH11 ARG B 164      25.807   8.271   1.976  1.00 10.00      B   
ATOM   4380 HH12 ARG B 164      26.667   7.146   0.856  1.00 10.00      B   
ATOM   4381  NH2 ARG B 164      27.292   7.828   3.969  1.00 10.00      B   
ATOM   4382 HH21 ARG B 164      27.956   7.582   4.740  1.00 10.00      B   
ATOM   4383 HH22 ARG B 164      26.528   8.518   4.148  1.00 10.00      B   
ATOM   4384  C   ARG B 164      30.309   1.188   2.293  1.00 10.00      B   
ATOM   4385  O   ARG B 164      31.314   1.113   1.587  1.00 10.00      B   
ATOM   4386  N   GLN B 165      30.239   0.640   3.502  1.00 10.00      B   
ATOM   4387  HN  GLN B 165      29.415   0.735   4.030  1.00 10.00      B   
ATOM   4388  CA  GLN B 165      31.365  -0.093   4.062  1.00 10.00      B   
ATOM   4389  CB  GLN B 165      31.175  -0.341   5.561  1.00 10.00      B   
ATOM   4390  CG  GLN B 165      31.911   0.642   6.459  1.00 10.00      B   
ATOM   4391  CD  GLN B 165      31.865   0.241   7.922  1.00 10.00      B   
ATOM   4392  OE1 GLN B 165      30.915  -0.402   8.373  1.00 10.00      B   
ATOM   4393  NE2 GLN B 165      32.890   0.613   8.675  1.00 10.00      B   
ATOM   4394 HE21 GLN B 165      33.618   1.121   8.255  1.00 10.00      B   
ATOM   4395 HE22 GLN B 165      32.880   0.365   9.625  1.00 10.00      B   
ATOM   4396  C   GLN B 165      31.556  -1.419   3.334  1.00 10.00      B   
ATOM   4397  O   GLN B 165      32.676  -1.843   3.083  1.00 10.00      B   
ATOM   4398  N   LEU B 166      30.456  -2.058   2.978  1.00 10.00      B   
ATOM   4399  HN  LEU B 166      29.582  -1.668   3.191  1.00 10.00      B   
ATOM   4400  CA  LEU B 166      30.514  -3.336   2.284  1.00 10.00      B   
ATOM   4401  CB  LEU B 166      29.140  -4.015   2.302  1.00 10.00      B   
ATOM   4402  CG  LEU B 166      29.049  -5.394   1.643  1.00 10.00      B   
ATOM   4403  CD1 LEU B 166      29.970  -6.384   2.337  1.00 10.00      B   
ATOM   4404  CD2 LEU B 166      27.616  -5.896   1.652  1.00 10.00      B   
ATOM   4405  C   LEU B 166      31.021  -3.182   0.848  1.00 10.00      B   
ATOM   4406  O   LEU B 166      31.667  -4.081   0.310  1.00 10.00      B   
ATOM   4407  N   LEU B 167      30.742  -2.040   0.236  1.00 10.00      B   
ATOM   4408  HN  LEU B 167      30.234  -1.351   0.711  1.00 10.00      B   
ATOM   4409  CA  LEU B 167      31.163  -1.801  -1.138  1.00 10.00      B   
ATOM   4410  CB  LEU B 167      30.169  -0.887  -1.864  1.00 10.00      B   
ATOM   4411  CG  LEU B 167      30.387  -0.716  -3.373  1.00 10.00      B   
ATOM   4412  CD1 LEU B 167      30.107  -2.015  -4.112  1.00 10.00      B   
ATOM   4413  CD2 LEU B 167      29.530   0.414  -3.923  1.00 10.00      B   
ATOM   4414  C   LEU B 167      32.576  -1.226  -1.231  1.00 10.00      B   
ATOM   4415  O   LEU B 167      33.382  -1.677  -2.046  1.00 10.00      B   
ATOM   4416  N   PHE B 168      32.878  -0.239  -0.397  1.00 10.00      B   
ATOM   4417  HN  PHE B 168      32.208   0.068   0.252  1.00 10.00      B   
ATOM   4418  CA  PHE B 168      34.188   0.403  -0.429  1.00 10.00      B   
ATOM   4419  CB  PHE B 168      34.101   1.865   0.018  1.00 10.00      B   
ATOM   4420  CG  PHE B 168      33.246   2.723  -0.873  1.00 10.00      B   
ATOM   4421  CD1 PHE B 168      32.179   3.436  -0.354  1.00 10.00      B   
ATOM   4422  CD2 PHE B 168      33.507   2.815  -2.231  1.00 10.00      B   
ATOM   4423  CE1 PHE B 168      31.388   4.224  -1.169  1.00 10.00      B   
ATOM   4424  CE2 PHE B 168      32.721   3.601  -3.053  1.00 10.00      B   
ATOM   4425  CZ  PHE B 168      31.659   4.306  -2.521  1.00 10.00      B   
ATOM   4426  C   PHE B 168      35.254  -0.349   0.362  1.00 10.00      B   
ATOM   4427  O   PHE B 168      36.400  -0.442  -0.072  1.00 10.00      B   
ATOM   4428  N   ASN B 169      34.892  -0.889   1.516  1.00 10.00      B   
ATOM   4429  HN  ASN B 169      33.962  -0.819   1.814  1.00 10.00      B   
ATOM   4430  CA  ASN B 169      35.857  -1.611   2.340  1.00 10.00      B   
ATOM   4431  CB  ASN B 169      35.468  -1.599   3.821  1.00 10.00      B   
ATOM   4432  CG  ASN B 169      35.931  -0.354   4.546  1.00 10.00      B   
ATOM   4433  OD1 ASN B 169      36.095   0.710   3.949  1.00 10.00      B   
ATOM   4434  ND2 ASN B 169      36.137  -0.474   5.847  1.00 10.00      B   
ATOM   4435 HD21 ASN B 169      35.979  -1.352   6.265  1.00 10.00      B   
ATOM   4436 HD22 ASN B 169      36.444   0.312   6.341  1.00 10.00      B   
ATOM   4437  C   ASN B 169      36.045  -3.038   1.852  1.00 10.00      B   
ATOM   4438  O   ASN B 169      35.266  -3.931   2.182  1.00 10.00      B   
ATOM   4439  N   ASN B 170      37.088  -3.246   1.064  1.00 10.00      B   
ATOM   4440  HN  ASN B 170      37.670  -2.488   0.837  1.00 10.00      B   
ATOM   4441  CA  ASN B 170      37.395  -4.566   0.526  1.00 10.00      B   
ATOM   4442  CB  ASN B 170      38.374  -4.453  -0.647  1.00 10.00      B   
ATOM   4443  CG  ASN B 170      37.681  -4.203  -1.972  1.00 10.00      B   
ATOM   4444  OD1 ASN B 170      36.558  -3.702  -2.021  1.00 10.00      B   
ATOM   4445  ND2 ASN B 170      38.348  -4.544  -3.062  1.00 10.00      B   
ATOM   4446 HD21 ASN B 170      39.245  -4.935  -2.958  1.00 10.00      B   
ATOM   4447 HD22 ASN B 170      37.919  -4.399  -3.932  1.00 10.00      B   
ATOM   4448  C   ASN B 170      37.980  -5.460   1.612  1.00 10.00      B   
ATOM   4449  O   ASN B 170      38.092  -6.676   1.445  1.00 10.00      B   
ATOM   4450  N   ASP B 171      38.351  -4.840   2.726  1.00 10.00      B   
ATOM   4451  HN  ASP B 171      38.248  -3.866   2.782  1.00 10.00      B   
ATOM   4452  CA  ASP B 171      38.918  -5.557   3.861  1.00 10.00      B   
ATOM   4453  CB  ASP B 171      39.775  -4.627   4.720  1.00 10.00      B   
ATOM   4454  CG  ASP B 171      41.055  -4.208   4.031  1.00 10.00      B   
ATOM   4455  OD1 ASP B 171      41.910  -5.082   3.769  1.00 10.00      B   
ATOM   4456  OD2 ASP B 171      41.212  -3.003   3.746  1.00 10.00      B   
ATOM   4457  C   ASP B 171      37.821  -6.177   4.713  1.00 10.00      B   
ATOM   4458  O   ASP B 171      38.099  -6.966   5.616  1.00 10.00      B   
ATOM   4459  N   PHE B 172      36.579  -5.811   4.424  1.00 10.00      B   
ATOM   4460  HN  PHE B 172      36.427  -5.179   3.689  1.00 10.00      B   
ATOM   4461  CA  PHE B 172      35.432  -6.335   5.157  1.00 10.00      B   
ATOM   4462  CB  PHE B 172      34.183  -5.504   4.839  1.00 10.00      B   
ATOM   4463  CG  PHE B 172      33.176  -5.446   5.951  1.00 10.00      B   
ATOM   4464  CD1 PHE B 172      33.585  -5.404   7.275  1.00 10.00      B   
ATOM   4465  CD2 PHE B 172      31.820  -5.429   5.673  1.00 10.00      B   
ATOM   4466  CE1 PHE B 172      32.661  -5.347   8.299  1.00 10.00      B   
ATOM   4467  CE2 PHE B 172      30.891  -5.372   6.692  1.00 10.00      B   
ATOM   4468  CZ  PHE B 172      31.312  -5.331   8.007  1.00 10.00      B   
ATOM   4469  C   PHE B 172      35.212  -7.797   4.780  1.00 10.00      B   
ATOM   4470  O   PHE B 172      34.852  -8.100   3.645  1.00 10.00      B   
ATOM   4471  N   PRO B 173      35.407  -8.724   5.731  1.00 10.00      B   
ATOM   4472  CA  PRO B 173      35.270 -10.160   5.477  1.00 10.00      B   
ATOM   4473  CB  PRO B 173      36.118 -10.769   6.592  1.00 10.00      B   
ATOM   4474  CG  PRO B 173      35.965  -9.820   7.732  1.00 10.00      B   
ATOM   4475  CD  PRO B 173      35.779  -8.449   7.133  1.00 10.00      B   
ATOM   4476  C   PRO B 173      33.832 -10.669   5.568  1.00 10.00      B   
ATOM   4477  O   PRO B 173      33.604 -11.848   5.847  1.00 10.00      B   
ATOM   4478  N   LEU B 174      32.868  -9.793   5.311  1.00 10.00      B   
ATOM   4479  HN  LEU B 174      33.108  -8.875   5.071  1.00 10.00      B   
ATOM   4480  CA  LEU B 174      31.461 -10.175   5.370  1.00 10.00      B   
ATOM   4481  CB  LEU B 174      30.552  -8.944   5.303  1.00 10.00      B   
ATOM   4482  CG  LEU B 174      29.046  -9.212   5.413  1.00 10.00      B   
ATOM   4483  CD1 LEU B 174      28.707  -9.884   6.737  1.00 10.00      B   
ATOM   4484  CD2 LEU B 174      28.248  -7.927   5.239  1.00 10.00      B   
ATOM   4485  C   LEU B 174      31.121 -11.147   4.248  1.00 10.00      B   
ATOM   4486  O   LEU B 174      30.522 -12.193   4.479  1.00 10.00      B   
ATOM   4487  N   LEU B 175      31.529 -10.807   3.035  1.00 10.00      B   
ATOM   4488  HN  LEU B 175      32.025  -9.972   2.910  1.00 10.00      B   
ATOM   4489  CA  LEU B 175      31.266 -11.658   1.883  1.00 10.00      B   
ATOM   4490  CB  LEU B 175      31.456 -10.882   0.577  1.00 10.00      B   
ATOM   4491  CG  LEU B 175      30.515  -9.698   0.348  1.00 10.00      B   
ATOM   4492  CD1 LEU B 175      30.939  -8.912  -0.882  1.00 10.00      B   
ATOM   4493  CD2 LEU B 175      29.077 -10.171   0.211  1.00 10.00      B   
ATOM   4494  C   LEU B 175      32.181 -12.873   1.905  1.00 10.00      B   
ATOM   4495  O   LEU B 175      31.801 -13.951   1.462  1.00 10.00      B   
ATOM   4496  N   LYS B 176      33.386 -12.683   2.437  1.00 10.00      B   
ATOM   4497  HN  LYS B 176      33.618 -11.790   2.767  1.00 10.00      B   
ATOM   4498  CA  LYS B 176      34.379 -13.751   2.525  1.00 10.00      B   
ATOM   4499  CB  LYS B 176      35.659 -13.262   3.207  1.00 10.00      B   
ATOM   4500  CG  LYS B 176      36.480 -12.286   2.381  1.00 10.00      B   
ATOM   4501  CD  LYS B 176      37.864 -12.094   2.979  1.00 10.00      B   
ATOM   4502  CE  LYS B 176      38.710 -13.352   2.834  1.00 10.00      B   
ATOM   4503  NZ  LYS B 176      40.038 -13.214   3.489  1.00 10.00      B   
ATOM   4504  HZ1 LYS B 176      40.621 -14.055   3.299  1.00 10.00      B   
ATOM   4505  HZ2 LYS B 176      39.924 -13.118   4.516  1.00 10.00      B   
ATOM   4506  HZ3 LYS B 176      40.534 -12.375   3.127  1.00 10.00      B   
ATOM   4507  C   LYS B 176      33.844 -14.986   3.247  1.00 10.00      B   
ATOM   4508  O   LYS B 176      33.916 -16.093   2.720  1.00 10.00      B   
ATOM   4509  N   VAL B 177      33.301 -14.793   4.445  1.00 10.00      B   
ATOM   4510  HN  VAL B 177      33.256 -13.884   4.811  1.00 10.00      B   
ATOM   4511  CA  VAL B 177      32.774 -15.909   5.232  1.00 10.00      B   
ATOM   4512  CB  VAL B 177      32.397 -15.510   6.678  1.00 10.00      B   
ATOM   4513  CG1 VAL B 177      33.636 -15.112   7.466  1.00 10.00      B   
ATOM   4514  CG2 VAL B 177      31.366 -14.391   6.695  1.00 10.00      B   
ATOM   4515  C   VAL B 177      31.593 -16.594   4.545  1.00 10.00      B   
ATOM   4516  O   VAL B 177      31.448 -17.817   4.609  1.00 10.00      B   
ATOM   4517  N   LEU B 178      30.766 -15.805   3.871  1.00 10.00      B   
ATOM   4518  HN  LEU B 178      30.944 -14.840   3.843  1.00 10.00      B   
ATOM   4519  CA  LEU B 178      29.603 -16.332   3.175  1.00 10.00      B   
ATOM   4520  CB  LEU B 178      28.635 -15.199   2.827  1.00 10.00      B   
ATOM   4521  CG  LEU B 178      28.100 -14.389   4.010  1.00 10.00      B   
ATOM   4522  CD1 LEU B 178      27.449 -13.102   3.530  1.00 10.00      B   
ATOM   4523  CD2 LEU B 178      27.118 -15.214   4.827  1.00 10.00      B   
ATOM   4524  C   LEU B 178      30.020 -17.090   1.917  1.00 10.00      B   
ATOM   4525  O   LEU B 178      29.522 -18.185   1.644  1.00 10.00      B   
ATOM   4526  N   ALA B 179      30.954 -16.512   1.168  1.00 10.00      B   
ATOM   4527  HN  ALA B 179      31.324 -15.644   1.450  1.00 10.00      B   
ATOM   4528  CA  ALA B 179      31.446 -17.125  -0.060  1.00 10.00      B   
ATOM   4529  CB  ALA B 179      32.312 -16.146  -0.840  1.00 10.00      B   
ATOM   4530  C   ALA B 179      32.227 -18.394   0.246  1.00 10.00      B   
ATOM   4531  O   ALA B 179      32.292 -19.307  -0.573  1.00 10.00      B   
ATOM   4532  N   ALA B 180      32.816 -18.450   1.433  1.00 10.00      B   
ATOM   4533  HN  ALA B 180      32.742 -17.682   2.043  1.00 10.00      B   
ATOM   4534  CA  ALA B 180      33.585 -19.612   1.847  1.00 10.00      B   
ATOM   4535  CB  ALA B 180      34.567 -19.238   2.947  1.00 10.00      B   
ATOM   4536  C   ALA B 180      32.667 -20.738   2.312  1.00 10.00      B   
ATOM   4537  O   ALA B 180      33.128 -21.804   2.721  1.00 10.00      B   
ATOM   4538  N   HIS B 181      31.366 -20.499   2.252  1.00 10.00      B   
ATOM   4539  HN  HIS B 181      31.052 -19.631   1.920  1.00 10.00      B   
ATOM   4540  CA  HIS B 181      30.395 -21.496   2.671  1.00 10.00      B   
ATOM   4541  CB  HIS B 181      29.599 -21.016   3.886  1.00 10.00      B   
ATOM   4542  CG  HIS B 181      30.207 -21.398   5.199  1.00 10.00      B   
ATOM   4543  ND1 HIS B 181      29.983 -22.616   5.806  1.00 10.00      B   
ATOM   4544  HD1 HIS B 181      29.421 -23.339   5.450  1.00 10.00      B   
ATOM   4545  CD2 HIS B 181      31.042 -20.717   6.022  1.00 10.00      B   
ATOM   4546  CE1 HIS B 181      30.651 -22.667   6.943  1.00 10.00      B   
ATOM   4547  NE2 HIS B 181      31.301 -21.529   7.095  1.00 10.00      B   
ATOM   4548  HE2 HIS B 181      31.878 -21.302   7.860  1.00 10.00      B   
ATOM   4549  C   HIS B 181      29.455 -21.890   1.537  1.00 10.00      B   
ATOM   4550  O   HIS B 181      28.961 -23.016   1.501  1.00 10.00      B   
ATOM   4551  N   THR B 182      29.208 -20.971   0.612  1.00 10.00      B   
ATOM   4552  HN  THR B 182      29.626 -20.085   0.681  1.00 10.00      B   
ATOM   4553  CA  THR B 182      28.321 -21.247  -0.510  1.00 10.00      B   
ATOM   4554  CB  THR B 182      26.831 -21.153  -0.085  1.00 10.00      B   
ATOM   4555  OG1 THR B 182      25.985 -21.735  -1.091  1.00 10.00      B   
ATOM   4556  HG1 THR B 182      25.260 -22.209  -0.668  1.00 10.00      B   
ATOM   4557  CG2 THR B 182      26.416 -19.705   0.149  1.00 10.00      B   
ATOM   4558  C   THR B 182      28.590 -20.290  -1.672  1.00 10.00      B   
ATOM   4559  O   THR B 182      29.424 -19.385  -1.572  1.00 10.00      B   
ATOM   4560  N   LYS B 183      27.883 -20.508  -2.771  1.00 10.00      B   
ATOM   4561  HN  LYS B 183      27.236 -21.249  -2.775  1.00 10.00      B   
ATOM   4562  CA  LYS B 183      28.005 -19.676  -3.958  1.00 10.00      B   
ATOM   4563  CB  LYS B 183      28.188 -20.545  -5.202  1.00 10.00      B   
ATOM   4564  CG  LYS B 183      29.332 -21.541  -5.114  1.00 10.00      B   
ATOM   4565  CD  LYS B 183      29.260 -22.538  -6.253  1.00 10.00      B   
ATOM   4566  CE  LYS B 183      30.319 -23.616  -6.128  1.00 10.00      B   
ATOM   4567  NZ  LYS B 183      30.121 -24.682  -7.143  1.00 10.00      B   
ATOM   4568  HZ1 LYS B 183      30.159 -24.274  -8.102  1.00 10.00      B   
ATOM   4569  HZ2 LYS B 183      29.195 -25.137  -7.009  1.00 10.00      B   
ATOM   4570  HZ3 LYS B 183      30.865 -25.403  -7.059  1.00 10.00      B   
ATOM   4571  C   LYS B 183      26.738 -18.845  -4.101  1.00 10.00      B   
ATOM   4572  O   LYS B 183      25.629 -19.382  -4.038  1.00 10.00      B   
ATOM   4573  N   PHE B 184      26.895 -17.545  -4.296  1.00 10.00      B   
ATOM   4574  HN  PHE B 184      27.798 -17.173  -4.368  1.00 10.00      B   
ATOM   4575  CA  PHE B 184      25.747 -16.660  -4.419  1.00 10.00      B   
ATOM   4576  CB  PHE B 184      25.239 -16.271  -3.022  1.00 10.00      B   
ATOM   4577  CG  PHE B 184      26.251 -15.522  -2.195  1.00 10.00      B   
ATOM   4578  CD1 PHE B 184      26.288 -14.135  -2.201  1.00 10.00      B   
ATOM   4579  CD2 PHE B 184      27.176 -16.207  -1.425  1.00 10.00      B   
ATOM   4580  CE1 PHE B 184      27.227 -13.448  -1.455  1.00 10.00      B   
ATOM   4581  CE2 PHE B 184      28.115 -15.526  -0.676  1.00 10.00      B   
ATOM   4582  CZ  PHE B 184      28.142 -14.145  -0.692  1.00 10.00      B   
ATOM   4583  C   PHE B 184      26.093 -15.395  -5.192  1.00 10.00      B   
ATOM   4584  O   PHE B 184      27.265 -15.055  -5.368  1.00 10.00      B   
ATOM   4585  N   GLU B 185      25.060 -14.712  -5.652  1.00 10.00      B   
ATOM   4586  HN  GLU B 185      24.152 -15.060  -5.495  1.00 10.00      B   
ATOM   4587  CA  GLU B 185      25.215 -13.458  -6.366  1.00 10.00      B   
ATOM   4588  CB  GLU B 185      24.267 -13.392  -7.565  1.00 10.00      B   
ATOM   4589  CG  GLU B 185      24.456 -14.507  -8.576  1.00 10.00      B   
ATOM   4590  CD  GLU B 185      23.979 -14.107  -9.953  1.00 10.00      B   
ATOM   4591  OE1 GLU B 185      22.772 -14.259 -10.240  1.00 10.00      B   
ATOM   4592  OE2 GLU B 185      24.810 -13.632 -10.757  1.00 10.00      B   
ATOM   4593  C   GLU B 185      24.885 -12.337  -5.397  1.00 10.00      B   
ATOM   4594  O   GLU B 185      23.989 -12.488  -4.561  1.00 10.00      B   
ATOM   4595  N   VAL B 186      25.596 -11.226  -5.491  1.00 10.00      B   
ATOM   4596  HN  VAL B 186      26.288 -11.146  -6.184  1.00 10.00      B   
ATOM   4597  CA  VAL B 186      25.358 -10.119  -4.582  1.00 10.00      B   
ATOM   4598  CB  VAL B 186      26.370 -10.122  -3.407  1.00 10.00      B   
ATOM   4599  CG1 VAL B 186      27.789  -9.844  -3.888  1.00 10.00      B   
ATOM   4600  CG2 VAL B 186      25.958  -9.140  -2.321  1.00 10.00      B   
ATOM   4601  C   VAL B 186      25.374  -8.768  -5.294  1.00 10.00      B   
ATOM   4602  O   VAL B 186      26.125  -8.556  -6.248  1.00 10.00      B   
ATOM   4603  N   ALA B 187      24.508  -7.877  -4.839  1.00 10.00      B   
ATOM   4604  HN  ALA B 187      23.898  -8.138  -4.110  1.00 10.00      B   
ATOM   4605  CA  ALA B 187      24.419  -6.530  -5.375  1.00 10.00      B   
ATOM   4606  CB  ALA B 187      23.203  -6.384  -6.276  1.00 10.00      B   
ATOM   4607  C   ALA B 187      24.343  -5.560  -4.206  1.00 10.00      B   
ATOM   4608  O   ALA B 187      23.420  -5.632  -3.392  1.00 10.00      B   
ATOM   4609  N   ILE B 188      25.322  -4.682  -4.105  1.00 10.00      B   
ATOM   4610  HN  ILE B 188      26.026  -4.665  -4.788  1.00 10.00      B   
ATOM   4611  CA  ILE B 188      25.368  -3.724  -3.011  1.00 10.00      B   
ATOM   4612  CB  ILE B 188      26.796  -3.590  -2.440  1.00 10.00      B   
ATOM   4613  CG1 ILE B 188      27.388  -4.978  -2.170  1.00 10.00      B   
ATOM   4614  CG2 ILE B 188      26.783  -2.761  -1.162  1.00 10.00      B   
ATOM   4615  CD1 ILE B 188      28.892  -4.984  -2.006  1.00 10.00      B   
ATOM   4616  C   ILE B 188      24.866  -2.355  -3.454  1.00 10.00      B   
ATOM   4617  O   ILE B 188      25.486  -1.695  -4.289  1.00 10.00      B   
ATOM   4618  N   GLY B 189      23.734  -1.946  -2.901  1.00 10.00      B   
ATOM   4619  HN  GLY B 189      23.275  -2.525  -2.253  1.00 10.00      B   
ATOM   4620  CA  GLY B 189      23.172  -0.656  -3.229  1.00 10.00      B   
ATOM   4621  C   GLY B 189      23.492   0.353  -2.151  1.00 10.00      B   
ATOM   4622  O   GLY B 189      23.255   0.100  -0.967  1.00 10.00      B   
ATOM   4623  N   LEU B 190      24.013   1.502  -2.552  1.00 10.00      B   
ATOM   4624  HN  LEU B 190      24.167   1.649  -3.515  1.00 10.00      B   
ATOM   4625  CA  LEU B 190      24.381   2.552  -1.608  1.00 10.00      B   
ATOM   4626  CB  LEU B 190      25.314   3.571  -2.263  1.00 10.00      B   
ATOM   4627  CG  LEU B 190      26.646   3.015  -2.777  1.00 10.00      B   
ATOM   4628  CD1 LEU B 190      27.492   4.116  -3.393  1.00 10.00      B   
ATOM   4629  CD2 LEU B 190      27.406   2.303  -1.666  1.00 10.00      B   
ATOM   4630  C   LEU B 190      23.163   3.232  -0.985  1.00 10.00      B   
ATOM   4631  O   LEU B 190      23.300   4.166  -0.195  1.00 10.00      B   
ATOM   4632  N   ASN B 191      21.977   2.752  -1.337  1.00 10.00      B   
ATOM   4633  HN  ASN B 191      21.935   2.007  -1.971  1.00 10.00      B   
ATOM   4634  CA  ASN B 191      20.739   3.294  -0.799  1.00 10.00      B   
ATOM   4635  CB  ASN B 191      19.606   3.266  -1.834  1.00 10.00      B   
ATOM   4636  CG  ASN B 191      19.279   1.876  -2.350  1.00 10.00      B   
ATOM   4637  OD1 ASN B 191      20.168   1.105  -2.720  1.00 10.00      B   
ATOM   4638  ND2 ASN B 191      17.997   1.549  -2.387  1.00 10.00      B   
ATOM   4639 HD21 ASN B 191      17.338   2.210  -2.081  1.00 10.00      B   
ATOM   4640 HD22 ASN B 191      17.755   0.660  -2.725  1.00 10.00      B   
ATOM   4641  C   ASN B 191      20.331   2.541   0.462  1.00 10.00      B   
ATOM   4642  O   ASN B 191      19.251   2.764   1.009  1.00 10.00      B   
ATOM   4643  N   GLY B 192      21.201   1.641   0.909  1.00 10.00      B   
ATOM   4644  HN  GLY B 192      22.033   1.492   0.412  1.00 10.00      B   
ATOM   4645  CA  GLY B 192      20.936   0.879   2.114  1.00 10.00      B   
ATOM   4646  C   GLY B 192      20.178  -0.403   1.848  1.00 10.00      B   
ATOM   4647  O   GLY B 192      19.289  -0.776   2.616  1.00 10.00      B   
ATOM   4648  N   LYS B 193      20.533  -1.085   0.769  1.00 10.00      B   
ATOM   4649  HN  LYS B 193      21.264  -0.750   0.205  1.00 10.00      B   
ATOM   4650  CA  LYS B 193      19.874  -2.331   0.406  1.00 10.00      B   
ATOM   4651  CB  LYS B 193      18.684  -2.067  -0.520  1.00 10.00      B   
ATOM   4652  CG  LYS B 193      17.398  -1.735   0.220  1.00 10.00      B   
ATOM   4653  CD  LYS B 193      16.411  -0.998  -0.666  1.00 10.00      B   
ATOM   4654  CE  LYS B 193      15.203  -0.542   0.136  1.00 10.00      B   
ATOM   4655  NZ  LYS B 193      14.355   0.410  -0.625  1.00 10.00      B   
ATOM   4656  HZ1 LYS B 193      14.895   1.271  -0.847  1.00 10.00      B   
ATOM   4657  HZ2 LYS B 193      13.523   0.675  -0.065  1.00 10.00      B   
ATOM   4658  HZ3 LYS B 193      14.034  -0.024  -1.514  1.00 10.00      B   
ATOM   4659  C   LYS B 193      20.858  -3.307  -0.232  1.00 10.00      B   
ATOM   4660  O   LYS B 193      21.637  -2.936  -1.112  1.00 10.00      B   
ATOM   4661  N   ILE B 194      20.829  -4.548   0.232  1.00 10.00      B   
ATOM   4662  HN  ILE B 194      20.188  -4.778   0.939  1.00 10.00      B   
ATOM   4663  CA  ILE B 194      21.719  -5.582  -0.283  1.00 10.00      B   
ATOM   4664  CB  ILE B 194      22.598  -6.183   0.838  1.00 10.00      B   
ATOM   4665  CG1 ILE B 194      23.268  -5.071   1.654  1.00 10.00      B   
ATOM   4666  CG2 ILE B 194      23.648  -7.122   0.253  1.00 10.00      B   
ATOM   4667  CD1 ILE B 194      23.911  -5.552   2.938  1.00 10.00      B   
ATOM   4668  C   ILE B 194      20.913  -6.702  -0.933  1.00 10.00      B   
ATOM   4669  O   ILE B 194      19.980  -7.238  -0.332  1.00 10.00      B   
ATOM   4670  N   TRP B 195      21.264  -7.035  -2.164  1.00 10.00      B   
ATOM   4671  HN  TRP B 195      22.010  -6.557  -2.592  1.00 10.00      B   
ATOM   4672  CA  TRP B 195      20.586  -8.094  -2.899  1.00 10.00      B   
ATOM   4673  CB  TRP B 195      20.359  -7.661  -4.351  1.00 10.00      B   
ATOM   4674  CG  TRP B 195      19.716  -8.700  -5.217  1.00 10.00      B   
ATOM   4675  CD1 TRP B 195      18.399  -9.056  -5.230  1.00 10.00      B   
ATOM   4676  CD2 TRP B 195      20.360  -9.510  -6.210  1.00 10.00      B   
ATOM   4677  NE1 TRP B 195      18.185 -10.035  -6.166  1.00 10.00      B   
ATOM   4678  HE1 TRP B 195      17.315 -10.456  -6.366  1.00 10.00      B   
ATOM   4679  CE2 TRP B 195      19.370 -10.332  -6.781  1.00 10.00      B   
ATOM   4680  CE3 TRP B 195      21.674  -9.621  -6.671  1.00 10.00      B   
ATOM   4681  CZ2 TRP B 195      19.652 -11.249  -7.790  1.00 10.00      B   
ATOM   4682  CZ3 TRP B 195      21.952 -10.532  -7.672  1.00 10.00      B   
ATOM   4683  CH2 TRP B 195      20.945 -11.334  -8.221  1.00 10.00      B   
ATOM   4684  C   TRP B 195      21.418  -9.371  -2.852  1.00 10.00      B   
ATOM   4685  O   TRP B 195      22.566  -9.386  -3.302  1.00 10.00      B   
ATOM   4686  N   VAL B 196      20.846 -10.431  -2.291  1.00 10.00      B   
ATOM   4687  HN  VAL B 196      19.929 -10.355  -1.945  1.00 10.00      B   
ATOM   4688  CA  VAL B 196      21.540 -11.710  -2.179  1.00 10.00      B   
ATOM   4689  CB  VAL B 196      21.853 -12.059  -0.706  1.00 10.00      B   
ATOM   4690  CG1 VAL B 196      22.588 -13.388  -0.605  1.00 10.00      B   
ATOM   4691  CG2 VAL B 196      22.670 -10.954  -0.057  1.00 10.00      B   
ATOM   4692  C   VAL B 196      20.705 -12.828  -2.800  1.00 10.00      B   
ATOM   4693  O   VAL B 196      19.502 -12.929  -2.553  1.00 10.00      B   
ATOM   4694  N   LYS B 197      21.348 -13.656  -3.612  1.00 10.00      B   
ATOM   4695  HN  LYS B 197      22.305 -13.510  -3.782  1.00 10.00      B   
ATOM   4696  CA  LYS B 197      20.676 -14.767  -4.270  1.00 10.00      B   
ATOM   4697  CB  LYS B 197      20.204 -14.324  -5.655  1.00 10.00      B   
ATOM   4698  CG  LYS B 197      19.476 -15.392  -6.449  1.00 10.00      B   
ATOM   4699  CD  LYS B 197      19.198 -14.904  -7.857  1.00 10.00      B   
ATOM   4700  CE  LYS B 197      18.393 -15.910  -8.657  1.00 10.00      B   
ATOM   4701  NZ  LYS B 197      18.134 -15.411 -10.031  1.00 10.00      B   
ATOM   4702  HZ1 LYS B 197      19.026 -15.352 -10.564  1.00 10.00      B   
ATOM   4703  HZ2 LYS B 197      17.706 -14.461  -9.990  1.00 10.00      B   
ATOM   4704  HZ3 LYS B 197      17.481 -16.050 -10.538  1.00 10.00      B   
ATOM   4705  C   LYS B 197      21.624 -15.952  -4.404  1.00 10.00      B   
ATOM   4706  O   LYS B 197      22.662 -15.850  -5.057  1.00 10.00      B   
ATOM   4707  N   CYS B 198      21.273 -17.071  -3.785  1.00 10.00      B   
ATOM   4708  HN  CYS B 198      20.434 -17.096  -3.279  1.00 10.00      B   
ATOM   4709  CA  CYS B 198      22.103 -18.268  -3.843  1.00 10.00      B   
ATOM   4710  CB  CYS B 198      22.379 -18.793  -2.433  1.00 10.00      B   
ATOM   4711  SG  CYS B 198      22.331 -17.525  -1.147  1.00 10.00      B   
ATOM   4712  HG  CYS B 198      21.059 -17.352  -0.804  1.00 10.00      B   
ATOM   4713  C   CYS B 198      21.431 -19.353  -4.678  1.00 10.00      B   
ATOM   4714  O   CYS B 198      20.376 -19.126  -5.272  1.00 10.00      B   
ATOM   4715  N   GLU B 199      22.044 -20.529  -4.715  1.00 10.00      B   
ATOM   4716  HN  GLU B 199      22.887 -20.643  -4.228  1.00 10.00      B   
ATOM   4717  CA  GLU B 199      21.508 -21.654  -5.475  1.00 10.00      B   
ATOM   4718  CB  GLU B 199      22.603 -22.694  -5.728  1.00 10.00      B   
ATOM   4719  CG  GLU B 199      23.894 -22.108  -6.283  1.00 10.00      B   
ATOM   4720  CD  GLU B 199      24.921 -23.166  -6.627  1.00 10.00      B   
ATOM   4721  OE1 GLU B 199      25.257 -23.984  -5.747  1.00 10.00      B   
ATOM   4722  OE2 GLU B 199      25.404 -23.180  -7.782  1.00 10.00      B   
ATOM   4723  C   GLU B 199      20.324 -22.295  -4.752  1.00 10.00      B   
ATOM   4724  O   GLU B 199      19.412 -22.830  -5.384  1.00 10.00      B   
ATOM   4725  N   GLU B 200      20.341 -22.228  -3.426  1.00 10.00      B   
ATOM   4726  HN  GLU B 200      21.084 -21.773  -2.982  1.00 10.00      B   
ATOM   4727  CA  GLU B 200      19.274 -22.800  -2.615  1.00 10.00      B   
ATOM   4728  CB  GLU B 200      19.818 -23.895  -1.701  1.00 10.00      B   
ATOM   4729  CG  GLU B 200      19.951 -25.251  -2.365  1.00 10.00      B   
ATOM   4730  CD  GLU B 200      20.481 -26.303  -1.417  1.00 10.00      B   
ATOM   4731  OE1 GLU B 200      21.700 -26.576  -1.450  1.00 10.00      B   
ATOM   4732  OE2 GLU B 200      19.684 -26.864  -0.639  1.00 10.00      B   
ATOM   4733  C   GLU B 200      18.595 -21.729  -1.775  1.00 10.00      B   
ATOM   4734  O   GLU B 200      19.251 -20.811  -1.279  1.00 10.00      B   
ATOM   4735  N   LEU B 201      17.287 -21.868  -1.599  1.00 10.00      B   
ATOM   4736  HN  LEU B 201      16.833 -22.643  -1.998  1.00 10.00      B   
ATOM   4737  CA  LEU B 201      16.506 -20.919  -0.817  1.00 10.00      B   
ATOM   4738  CB  LEU B 201      15.008 -21.206  -0.962  1.00 10.00      B   
ATOM   4739  CG  LEU B 201      14.475 -21.329  -2.393  1.00 10.00      B   
ATOM   4740  CD1 LEU B 201      13.032 -21.809  -2.384  1.00 10.00      B   
ATOM   4741  CD2 LEU B 201      14.603 -20.008  -3.139  1.00 10.00      B   
ATOM   4742  C   LEU B 201      16.911 -20.983   0.649  1.00 10.00      B   
ATOM   4743  O   LEU B 201      17.059 -19.953   1.308  1.00 10.00      B   
ATOM   4744  N   SER B 202      17.105 -22.202   1.146  1.00 10.00      B   
ATOM   4745  HN  SER B 202      16.960 -22.986   0.568  1.00 10.00      B   
ATOM   4746  CA  SER B 202      17.501 -22.418   2.531  1.00 10.00      B   
ATOM   4747  CB  SER B 202      17.582 -23.921   2.815  1.00 10.00      B   
ATOM   4748  OG  SER B 202      16.920 -24.660   1.801  1.00 10.00      B   
ATOM   4749  HG  SER B 202      17.113 -25.599   1.912  1.00 10.00      B   
ATOM   4750  C   SER B 202      18.848 -21.760   2.821  1.00 10.00      B   
ATOM   4751  O   SER B 202      19.081 -21.250   3.918  1.00 10.00      B   
ATOM   4752  N   ASN B 203      19.725 -21.761   1.823  1.00 10.00      B   
ATOM   4753  HN  ASN B 203      19.473 -22.169   0.970  1.00 10.00      B   
ATOM   4754  CA  ASN B 203      21.048 -21.171   1.970  1.00 10.00      B   
ATOM   4755  CB  ASN B 203      21.973 -21.600   0.826  1.00 10.00      B   
ATOM   4756  CG  ASN B 203      23.373 -21.927   1.314  1.00 10.00      B   
ATOM   4757  OD1 ASN B 203      23.891 -21.280   2.222  1.00 10.00      B   
ATOM   4758  ND2 ASN B 203      23.989 -22.942   0.721  1.00 10.00      B   
ATOM   4759 HD21 ASN B 203      23.517 -23.420   0.003  1.00 10.00      B   
ATOM   4760 HD22 ASN B 203      24.887 -23.189   1.036  1.00 10.00      B   
ATOM   4761  C   ASN B 203      20.963 -19.651   2.062  1.00 10.00      B   
ATOM   4762  O   ASN B 203      21.693 -19.026   2.834  1.00 10.00      B   
ATOM   4763  N   THR B 204      20.060 -19.057   1.285  1.00 10.00      B   
ATOM   4764  HN  THR B 204      19.510 -19.603   0.684  1.00 10.00      B   
ATOM   4765  CA  THR B 204      19.876 -17.613   1.298  1.00 10.00      B   
ATOM   4766  CB  THR B 204      18.957 -17.145   0.155  1.00 10.00      B   
ATOM   4767  OG1 THR B 204      19.256 -17.897  -1.027  1.00 10.00      B   
ATOM   4768  HG1 THR B 204      18.429 -18.151  -1.457  1.00 10.00      B   
ATOM   4769  CG2 THR B 204      19.179 -15.667  -0.133  1.00 10.00      B   
ATOM   4770  C   THR B 204      19.303 -17.162   2.639  1.00 10.00      B   
ATOM   4771  O   THR B 204      19.669 -16.104   3.155  1.00 10.00      B   
ATOM   4772  N   LEU B 205      18.415 -17.981   3.203  1.00 10.00      B   
ATOM   4773  HN  LEU B 205      18.154 -18.802   2.731  1.00 10.00      B   
ATOM   4774  CA  LEU B 205      17.807 -17.684   4.495  1.00 10.00      B   
ATOM   4775  CB  LEU B 205      16.783 -18.759   4.868  1.00 10.00      B   
ATOM   4776  CG  LEU B 205      15.537 -18.839   3.984  1.00 10.00      B   
ATOM   4777  CD1 LEU B 205      14.746 -20.103   4.285  1.00 10.00      B   
ATOM   4778  CD2 LEU B 205      14.666 -17.604   4.167  1.00 10.00      B   
ATOM   4779  C   LEU B 205      18.888 -17.586   5.567  1.00 10.00      B   
ATOM   4780  O   LEU B 205      18.852 -16.703   6.428  1.00 10.00      B   
ATOM   4781  N   ALA B 206      19.857 -18.498   5.495  1.00 10.00      B   
ATOM   4782  HN  ALA B 206      19.813 -19.183   4.792  1.00 10.00      B   
ATOM   4783  CA  ALA B 206      20.974 -18.517   6.434  1.00 10.00      B   
ATOM   4784  CB  ALA B 206      21.836 -19.752   6.212  1.00 10.00      B   
ATOM   4785  C   ALA B 206      21.808 -17.253   6.274  1.00 10.00      B   
ATOM   4786  O   ALA B 206      22.177 -16.606   7.256  1.00 10.00      B   
ATOM   4787  N   CYS B 207      22.087 -16.898   5.024  1.00 10.00      B   
ATOM   4788  HN  CYS B 207      21.764 -17.458   4.286  1.00 10.00      B   
ATOM   4789  CA  CYS B 207      22.862 -15.702   4.721  1.00 10.00      B   
ATOM   4790  CB  CYS B 207      23.053 -15.560   3.210  1.00 10.00      B   
ATOM   4791  SG  CYS B 207      23.845 -16.978   2.423  1.00 10.00      B   
ATOM   4792  HG  CYS B 207      22.988 -17.992   2.451  1.00 10.00      B   
ATOM   4793  C   CYS B 207      22.157 -14.469   5.270  1.00 10.00      B   
ATOM   4794  O   CYS B 207      22.780 -13.618   5.904  1.00 10.00      B   
ATOM   4795  N   TYR B 208      20.848 -14.397   5.031  1.00 10.00      B   
ATOM   4796  HN  TYR B 208      20.417 -15.117   4.515  1.00 10.00      B   
ATOM   4797  CA  TYR B 208      20.028 -13.286   5.500  1.00 10.00      B   
ATOM   4798  CB  TYR B 208      18.562 -13.547   5.137  1.00 10.00      B   
ATOM   4799  CG  TYR B 208      17.660 -12.333   5.213  1.00 10.00      B   
ATOM   4800  CD1 TYR B 208      17.399 -11.567   4.084  1.00 10.00      B   
ATOM   4801  CD2 TYR B 208      17.056 -11.961   6.409  1.00 10.00      B   
ATOM   4802  CE1 TYR B 208      16.568 -10.465   4.144  1.00 10.00      B   
ATOM   4803  CE2 TYR B 208      16.225 -10.859   6.477  1.00 10.00      B   
ATOM   4804  CZ  TYR B 208      15.983 -10.116   5.340  1.00 10.00      B   
ATOM   4805  OH  TYR B 208      15.151  -9.022   5.400  1.00 10.00      B   
ATOM   4806  HH  TYR B 208      14.469  -9.106   4.720  1.00 10.00      B   
ATOM   4807  C   TYR B 208      20.169 -13.127   7.008  1.00 10.00      B   
ATOM   4808  O   TYR B 208      20.455 -12.038   7.503  1.00 10.00      B   
ATOM   4809  N   ARG B 209      19.995 -14.230   7.727  1.00 10.00      B   
ATOM   4810  HN  ARG B 209      19.788 -15.072   7.262  1.00 10.00      B   
ATOM   4811  CA  ARG B 209      20.100 -14.228   9.182  1.00 10.00      B   
ATOM   4812  CB  ARG B 209      19.796 -15.615   9.745  1.00 10.00      B   
ATOM   4813  CG  ARG B 209      18.363 -16.082   9.555  1.00 10.00      B   
ATOM   4814  CD  ARG B 209      18.171 -17.481  10.123  1.00 10.00      B   
ATOM   4815  NE  ARG B 209      16.810 -17.989   9.932  1.00 10.00      B   
ATOM   4816  HE  ARG B 209      16.368 -17.785   9.080  1.00 10.00      B   
ATOM   4817  CZ  ARG B 209      16.149 -18.709  10.841  1.00 10.00      B   
ATOM   4818  NH1 ARG B 209      16.717 -19.004  12.002  1.00 10.00      B   
ATOM   4819 HH11 ARG B 209      16.198 -19.567  12.710  1.00 10.00      B   
ATOM   4820 HH12 ARG B 209      17.683 -18.672  12.216  1.00 10.00      B   
ATOM   4821  NH2 ARG B 209      14.916 -19.133  10.588  1.00 10.00      B   
ATOM   4822 HH21 ARG B 209      14.458 -18.908   9.677  1.00 10.00      B   
ATOM   4823 HH22 ARG B 209      14.399 -19.696  11.299  1.00 10.00      B   
ATOM   4824  C   ARG B 209      21.486 -13.784   9.640  1.00 10.00      B   
ATOM   4825  O   ARG B 209      21.611 -12.934  10.522  1.00 10.00      B   
ATOM   4826  N   THR B 210      22.516 -14.364   9.032  1.00 10.00      B   
ATOM   4827  HN  THR B 210      22.340 -15.034   8.336  1.00 10.00      B   
ATOM   4828  CA  THR B 210      23.898 -14.045   9.370  1.00 10.00      B   
ATOM   4829  CB  THR B 210      24.884 -14.861   8.510  1.00 10.00      B   
ATOM   4830  OG1 THR B 210      24.508 -16.245   8.540  1.00 10.00      B   
ATOM   4831  HG1 THR B 210      23.661 -16.360   8.090  1.00 10.00      B   
ATOM   4832  CG2 THR B 210      26.305 -14.718   9.037  1.00 10.00      B   
ATOM   4833  C   THR B 210      24.194 -12.553   9.208  1.00 10.00      B   
ATOM   4834  O   THR B 210      24.628 -11.893  10.155  1.00 10.00      B   
ATOM   4835  N   ILE B 211      23.937 -12.025   8.013  1.00 10.00      B   
ATOM   4836  HN  ILE B 211      23.559 -12.599   7.308  1.00 10.00      B   
ATOM   4837  CA  ILE B 211      24.189 -10.617   7.721  1.00 10.00      B   
ATOM   4838  CB  ILE B 211      23.863 -10.279   6.251  1.00 10.00      B   
ATOM   4839  CG1 ILE B 211      24.703 -11.151   5.314  1.00 10.00      B   
ATOM   4840  CG2 ILE B 211      24.118  -8.805   5.967  1.00 10.00      B   
ATOM   4841  CD1 ILE B 211      24.235 -11.139   3.876  1.00 10.00      B   
ATOM   4842  C   ILE B 211      23.380  -9.715   8.647  1.00 10.00      B   
ATOM   4843  O   ILE B 211      23.885  -8.706   9.145  1.00 10.00      B   
ATOM   4844  N   MET B 212      22.133 -10.098   8.883  1.00 10.00      B   
ATOM   4845  HN  MET B 212      21.798 -10.919   8.459  1.00 10.00      B   
ATOM   4846  CA  MET B 212      21.239  -9.337   9.747  1.00 10.00      B   
ATOM   4847  CB  MET B 212      19.887 -10.047   9.851  1.00 10.00      B   
ATOM   4848  CG  MET B 212      18.841  -9.304  10.661  1.00 10.00      B   
ATOM   4849  SD  MET B 212      17.342 -10.280  10.903  1.00 10.00      B   
ATOM   4850  CE  MET B 212      17.957 -11.606  11.939  1.00 10.00      B   
ATOM   4851  C   MET B 212      21.841  -9.146  11.137  1.00 10.00      B   
ATOM   4852  O   MET B 212      22.006  -8.017  11.599  1.00 10.00      B   
ATOM   4853  N   GLU B 213      22.197 -10.253  11.783  1.00 10.00      B   
ATOM   4854  HN  GLU B 213      22.070 -11.126  11.345  1.00 10.00      B   
ATOM   4855  CA  GLU B 213      22.770 -10.210  13.125  1.00 10.00      B   
ATOM   4856  CB  GLU B 213      22.952 -11.620  13.688  1.00 10.00      B   
ATOM   4857  CG  GLU B 213      21.667 -12.430  13.750  1.00 10.00      B   
ATOM   4858  CD  GLU B 213      21.739 -13.567  14.749  1.00 10.00      B   
ATOM   4859  OE1 GLU B 213      22.642 -14.421  14.628  1.00 10.00      B   
ATOM   4860  OE2 GLU B 213      20.890 -13.612  15.664  1.00 10.00      B   
ATOM   4861  C   GLU B 213      24.091  -9.445  13.162  1.00 10.00      B   
ATOM   4862  O   GLU B 213      24.374  -8.729  14.125  1.00 10.00      B   
ATOM   4863  N   CYS B 214      24.888  -9.584  12.106  1.00 10.00      B   
ATOM   4864  HN  CYS B 214      24.605 -10.162  11.364  1.00 10.00      B   
ATOM   4865  CA  CYS B 214      26.176  -8.905  12.025  1.00 10.00      B   
ATOM   4866  CB  CYS B 214      26.938  -9.336  10.769  1.00 10.00      B   
ATOM   4867  SG  CYS B 214      27.377 -11.088  10.728  1.00 10.00      B   
ATOM   4868  HG  CYS B 214      26.249 -11.782  10.649  1.00 10.00      B   
ATOM   4869  C   CYS B 214      26.013  -7.386  12.052  1.00 10.00      B   
ATOM   4870  O   CYS B 214      26.748  -6.689  12.753  1.00 10.00      B   
ATOM   4871  N   CYS B 215      25.037  -6.880  11.305  1.00 10.00      B   
ATOM   4872  HN  CYS B 215      24.471  -7.488  10.780  1.00 10.00      B   
ATOM   4873  CA  CYS B 215      24.783  -5.447  11.244  1.00 10.00      B   
ATOM   4874  CB  CYS B 215      23.871  -5.120  10.062  1.00 10.00      B   
ATOM   4875  SG  CYS B 215      24.411  -5.852   8.500  1.00 10.00      B   
ATOM   4876  HG  CYS B 215      24.148  -7.152   8.551  1.00 10.00      B   
ATOM   4877  C   CYS B 215      24.169  -4.939  12.543  1.00 10.00      B   
ATOM   4878  O   CYS B 215      24.294  -3.762  12.884  1.00 10.00      B   
ATOM   4879  N   GLN B 216      23.507  -5.837  13.265  1.00 10.00      B   
ATOM   4880  HN  GLN B 216      23.443  -6.760  12.937  1.00 10.00      B   
ATOM   4881  CA  GLN B 216      22.878  -5.487  14.531  1.00 10.00      B   
ATOM   4882  CB  GLN B 216      21.846  -6.545  14.934  1.00 10.00      B   
ATOM   4883  CG  GLN B 216      20.630  -6.605  14.024  1.00 10.00      B   
ATOM   4884  CD  GLN B 216      19.748  -7.809  14.297  1.00 10.00      B   
ATOM   4885  OE1 GLN B 216      20.223  -8.863  14.723  1.00 10.00      B   
ATOM   4886  NE2 GLN B 216      18.457  -7.658  14.059  1.00 10.00      B   
ATOM   4887 HE21 GLN B 216      18.147  -6.785  13.729  1.00 10.00      B   
ATOM   4888 HE22 GLN B 216      17.862  -8.424  14.210  1.00 10.00      B   
ATOM   4889  C   GLN B 216      23.923  -5.329  15.628  1.00 10.00      B   
ATOM   4890  O   GLN B 216      23.892  -4.368  16.395  1.00 10.00      B   
ATOM   4891  N   LYS B 217      24.848  -6.277  15.695  1.00 10.00      B   
ATOM   4892  HN  LYS B 217      24.815  -7.025  15.057  1.00 10.00      B   
ATOM   4893  CA  LYS B 217      25.902  -6.243  16.700  1.00 10.00      B   
ATOM   4894  CB  LYS B 217      26.516  -7.632  16.890  1.00 10.00      B   
ATOM   4895  CG  LYS B 217      27.345  -7.770  18.156  1.00 10.00      B   
ATOM   4896  CD  LYS B 217      28.204  -9.023  18.128  1.00 10.00      B   
ATOM   4897  CE  LYS B 217      29.000  -9.167  19.416  1.00 10.00      B   
ATOM   4898  NZ  LYS B 217      30.123 -10.132  19.278  1.00 10.00      B   
ATOM   4899  HZ1 LYS B 217      30.807  -9.792  18.564  1.00 10.00      B   
ATOM   4900  HZ2 LYS B 217      29.764 -11.060  18.983  1.00 10.00      B   
ATOM   4901  HZ3 LYS B 217      30.615 -10.240  20.187  1.00 10.00      B   
ATOM   4902  C   LYS B 217      26.991  -5.238  16.328  1.00 10.00      B   
ATOM   4903  O   LYS B 217      27.557  -4.579  17.201  1.00 10.00      B   
ATOM   4904  N   ASN B 218      27.272  -5.127  15.030  1.00 10.00      B   
ATOM   4905  HN  ASN B 218      26.773  -5.680  14.389  1.00 10.00      B   
ATOM   4906  CA  ASN B 218      28.299  -4.212  14.520  1.00 10.00      B   
ATOM   4907  CB  ASN B 218      27.962  -2.744  14.832  1.00 10.00      B   
ATOM   4908  CG  ASN B 218      28.842  -1.760  14.078  1.00 10.00      B   
ATOM   4909  OD1 ASN B 218      29.406  -2.082  13.031  1.00 10.00      B   
ATOM   4910  ND2 ASN B 218      28.956  -0.549  14.603  1.00 10.00      B   
ATOM   4911 HD21 ASN B 218      28.476  -0.356  15.438  1.00 10.00      B   
ATOM   4912 HD22 ASN B 218      29.513   0.109  14.132  1.00 10.00      B   
ATOM   4913  C   ASN B 218      29.681  -4.599  15.046  1.00 10.00      B   
ATOM   4914  O   ASN B 218      30.487  -3.751  15.436  1.00 10.00      B   
ATOM   4915  N   ASP B 219      29.943  -5.897  15.050  1.00 10.00      B   
ATOM   4916  HN  ASP B 219      29.262  -6.521  14.726  1.00 10.00      B   
ATOM   4917  CA  ASP B 219      31.215  -6.427  15.514  1.00 10.00      B   
ATOM   4918  CB  ASP B 219      31.047  -7.140  16.853  1.00 10.00      B   
ATOM   4919  CG  ASP B 219      32.229  -8.019  17.200  1.00 10.00      B   
ATOM   4920  OD1 ASP B 219      33.382  -7.559  17.053  1.00 10.00      B   
ATOM   4921  OD2 ASP B 219      32.008  -9.179  17.615  1.00 10.00      B   
ATOM   4922  C   ASP B 219      31.791  -7.378  14.476  1.00 10.00      B   
ATOM   4923  O   ASP B 219      31.167  -8.376  14.123  1.00 10.00      B   
ATOM   4924  N   THR B 220      32.983  -7.067  14.000  1.00 10.00      B   
ATOM   4925  HN  THR B 220      33.443  -6.272  14.349  1.00 10.00      B   
ATOM   4926  CA  THR B 220      33.637  -7.872  12.983  1.00 10.00      B   
ATOM   4927  CB  THR B 220      34.450  -6.973  12.035  1.00 10.00      B   
ATOM   4928  OG1 THR B 220      33.817  -5.686  11.955  1.00 10.00      B   
ATOM   4929  HG1 THR B 220      32.885  -5.771  12.194  1.00 10.00      B   
ATOM   4930  CG2 THR B 220      34.522  -7.578  10.641  1.00 10.00      B   
ATOM   4931  C   THR B 220      34.552  -8.936  13.593  1.00 10.00      B   
ATOM   4932  O   THR B 220      35.202  -9.698  12.875  1.00 10.00      B   
ATOM   4933  N   ALA B 221      34.593  -9.004  14.916  1.00 10.00      B   
ATOM   4934  HN  ALA B 221      34.046  -8.382  15.454  1.00 10.00      B   
ATOM   4935  CA  ALA B 221      35.441  -9.976  15.593  1.00 10.00      B   
ATOM   4936  CB  ALA B 221      35.956  -9.424  16.914  1.00 10.00      B   
ATOM   4937  C   ALA B 221      34.725 -11.307  15.806  1.00 10.00      B   
ATOM   4938  O   ALA B 221      35.358 -12.310  16.140  1.00 10.00      B   
ATOM   4939  N   ALA B 222      33.414 -11.322  15.608  1.00 10.00      B   
ATOM   4940  HN  ALA B 222      32.959 -10.496  15.340  1.00 10.00      B   
ATOM   4941  CA  ALA B 222      32.635 -12.543  15.793  1.00 10.00      B   
ATOM   4942  CB  ALA B 222      31.659 -12.383  16.949  1.00 10.00      B   
ATOM   4943  C   ALA B 222      31.896 -12.942  14.520  1.00 10.00      B   
ATOM   4944  O   ALA B 222      30.921 -13.690  14.572  1.00 10.00      B   
ATOM   4945  N   PHE B 223      32.385 -12.466  13.378  1.00 10.00      B   
ATOM   4946  HN  PHE B 223      33.192 -11.911  13.402  1.00 10.00      B   
ATOM   4947  CA  PHE B 223      31.762 -12.765  12.089  1.00 10.00      B   
ATOM   4948  CB  PHE B 223      32.500 -12.049  10.953  1.00 10.00      B   
ATOM   4949  CG  PHE B 223      31.882 -10.744  10.538  1.00 10.00      B   
ATOM   4950  CD1 PHE B 223      31.064 -10.038  11.405  1.00 10.00      B   
ATOM   4951  CD2 PHE B 223      32.122 -10.220   9.278  1.00 10.00      B   
ATOM   4952  CE1 PHE B 223      30.497  -8.839  11.025  1.00 10.00      B   
ATOM   4953  CE2 PHE B 223      31.558  -9.021   8.892  1.00 10.00      B   
ATOM   4954  CZ  PHE B 223      30.745  -8.328   9.768  1.00 10.00      B   
ATOM   4955  C   PHE B 223      31.729 -14.266  11.817  1.00 10.00      B   
ATOM   4956  O   PHE B 223      30.685 -14.825  11.474  1.00 10.00      B   
ATOM   4957  N   LYS B 224      32.877 -14.917  11.984  1.00 10.00      B   
ATOM   4958  HN  LYS B 224      33.675 -14.416  12.266  1.00 10.00      B   
ATOM   4959  CA  LYS B 224      32.984 -16.353  11.752  1.00 10.00      B   
ATOM   4960  CB  LYS B 224      34.442 -16.813  11.822  1.00 10.00      B   
ATOM   4961  CG  LYS B 224      35.341 -16.213  10.753  1.00 10.00      B   
ATOM   4962  CD  LYS B 224      36.540 -17.108  10.482  1.00 10.00      B   
ATOM   4963  CE  LYS B 224      37.602 -16.396   9.658  1.00 10.00      B   
ATOM   4964  NZ  LYS B 224      38.298 -15.342  10.442  1.00 10.00      B   
ATOM   4965  HZ1 LYS B 224      38.632 -15.727  11.348  1.00 10.00      B   
ATOM   4966  HZ2 LYS B 224      37.652 -14.555  10.631  1.00 10.00      B   
ATOM   4967  HZ3 LYS B 224      39.117 -14.982   9.911  1.00 10.00      B   
ATOM   4968  C   LYS B 224      32.139 -17.141  12.747  1.00 10.00      B   
ATOM   4969  O   LYS B 224      31.607 -18.199  12.417  1.00 10.00      B   
ATOM   4970  N   ASP B 225      32.009 -16.613  13.958  1.00 10.00      B   
ATOM   4971  HN  ASP B 225      32.441 -15.758  14.155  1.00 10.00      B   
ATOM   4972  CA  ASP B 225      31.224 -17.272  14.998  1.00 10.00      B   
ATOM   4973  CB  ASP B 225      31.464 -16.627  16.365  1.00 10.00      B   
ATOM   4974  CG  ASP B 225      32.533 -17.341  17.168  1.00 10.00      B   
ATOM   4975  OD1 ASP B 225      32.368 -18.549  17.450  1.00 10.00      B   
ATOM   4976  OD2 ASP B 225      33.543 -16.699  17.525  1.00 10.00      B   
ATOM   4977  C   ASP B 225      29.741 -17.248  14.657  1.00 10.00      B   
ATOM   4978  O   ASP B 225      29.058 -18.272  14.748  1.00 10.00      B   
ATOM   4979  N   ILE B 226      29.250 -16.079  14.256  1.00 10.00      B   
ATOM   4980  HN  ILE B 226      29.846 -15.299  14.213  1.00 10.00      B   
ATOM   4981  CA  ILE B 226      27.849 -15.923  13.887  1.00 10.00      B   
ATOM   4982  CB  ILE B 226      27.504 -14.452  13.548  1.00 10.00      B   
ATOM   4983  CG1 ILE B 226      27.769 -13.549  14.761  1.00 10.00      B   
ATOM   4984  CG2 ILE B 226      26.051 -14.333  13.103  1.00 10.00      B   
ATOM   4985  CD1 ILE B 226      27.623 -12.067  14.478  1.00 10.00      B   
ATOM   4986  C   ILE B 226      27.516 -16.818  12.695  1.00 10.00      B   
ATOM   4987  O   ILE B 226      26.538 -17.563  12.721  1.00 10.00      B   
ATOM   4988  N   ALA B 227      28.359 -16.761  11.669  1.00 10.00      B   
ATOM   4989  HN  ALA B 227      29.131 -16.156  11.722  1.00 10.00      B   
ATOM   4990  CA  ALA B 227      28.161 -17.564  10.464  1.00 10.00      B   
ATOM   4991  CB  ALA B 227      29.249 -17.266   9.445  1.00 10.00      B   
ATOM   4992  C   ALA B 227      28.133 -19.055  10.786  1.00 10.00      B   
ATOM   4993  O   ALA B 227      27.316 -19.803  10.249  1.00 10.00      B   
ATOM   4994  N   LYS B 228      29.025 -19.479  11.673  1.00 10.00      B   
ATOM   4995  HN  LYS B 228      29.647 -18.833  12.077  1.00 10.00      B   
ATOM   4996  CA  LYS B 228      29.103 -20.878  12.062  1.00 10.00      B   
ATOM   4997  CB  LYS B 228      30.295 -21.112  12.990  1.00 10.00      B   
ATOM   4998  CG  LYS B 228      30.441 -22.554  13.447  1.00 10.00      B   
ATOM   4999  CD  LYS B 228      31.470 -22.689  14.555  1.00 10.00      B   
ATOM   5000  CE  LYS B 228      31.474 -24.098  15.125  1.00 10.00      B   
ATOM   5001  NZ  LYS B 228      32.407 -24.237  16.272  1.00 10.00      B   
ATOM   5002  HZ1 LYS B 228      32.343 -25.195  16.670  1.00 10.00      B   
ATOM   5003  HZ2 LYS B 228      32.165 -23.553  17.016  1.00 10.00      B   
ATOM   5004  HZ3 LYS B 228      33.384 -24.066  15.963  1.00 10.00      B   
ATOM   5005  C   LYS B 228      27.820 -21.337  12.746  1.00 10.00      B   
ATOM   5006  O   LYS B 228      27.226 -22.343  12.358  1.00 10.00      B   
ATOM   5007  N   ARG B 229      27.388 -20.582  13.749  1.00 10.00      B   
ATOM   5008  HN  ARG B 229      27.886 -19.766  13.986  1.00 10.00      B   
ATOM   5009  CA  ARG B 229      26.187 -20.928  14.501  1.00 10.00      B   
ATOM   5010  CB  ARG B 229      26.084 -20.106  15.784  1.00 10.00      B   
ATOM   5011  CG  ARG B 229      27.271 -20.284  16.717  1.00 10.00      B   
ATOM   5012  CD  ARG B 229      26.829 -20.414  18.163  1.00 10.00      B   
ATOM   5013  NE  ARG B 229      26.120 -19.227  18.625  1.00 10.00      B   
ATOM   5014  HE  ARG B 229      25.752 -18.628  17.937  1.00 10.00      B   
ATOM   5015  CZ  ARG B 229      25.953 -18.905  19.902  1.00 10.00      B   
ATOM   5016  NH1 ARG B 229      26.451 -19.682  20.857  1.00 10.00      B   
ATOM   5017 HH11 ARG B 229      26.319 -19.428  21.860  1.00 10.00      B   
ATOM   5018 HH12 ARG B 229      26.977 -20.550  20.612  1.00 10.00      B   
ATOM   5019  NH2 ARG B 229      25.284 -17.803  20.222  1.00 10.00      B   
ATOM   5020 HH21 ARG B 229      24.887 -17.192  19.469  1.00 10.00      B   
ATOM   5021 HH22 ARG B 229      25.147 -17.541  21.221  1.00 10.00      B   
ATOM   5022  C   ARG B 229      24.918 -20.801  13.662  1.00 10.00      B   
ATOM   5023  O   ARG B 229      23.975 -21.575  13.837  1.00 10.00      B   
ATOM   5024  N   GLN B 230      24.896 -19.831  12.756  1.00 10.00      B   
ATOM   5025  HN  GLN B 230      25.673 -19.232  12.670  1.00 10.00      B   
ATOM   5026  CA  GLN B 230      23.743 -19.623  11.889  1.00 10.00      B   
ATOM   5027  CB  GLN B 230      23.897 -18.337  11.074  1.00 10.00      B   
ATOM   5028  CG  GLN B 230      23.347 -17.087  11.745  1.00 10.00      B   
ATOM   5029  CD  GLN B 230      21.878 -17.208  12.107  1.00 10.00      B   
ATOM   5030  OE1 GLN B 230      21.139 -18.000  11.521  1.00 10.00      B   
ATOM   5031  NE2 GLN B 230      21.437 -16.405  13.060  1.00 10.00      B   
ATOM   5032 HE21 GLN B 230      22.076 -15.777  13.476  1.00 10.00      B   
ATOM   5033 HE22 GLN B 230      20.489 -16.459  13.308  1.00 10.00      B   
ATOM   5034  C   GLN B 230      23.551 -20.810  10.953  1.00 10.00      B   
ATOM   5035  O   GLN B 230      22.490 -21.437  10.943  1.00 10.00      B   
ATOM   5036  N   PHE B 231      24.593 -21.130  10.187  1.00 10.00      B   
ATOM   5037  HN  PHE B 231      25.419 -20.598  10.253  1.00 10.00      B   
ATOM   5038  CA  PHE B 231      24.541 -22.241   9.240  1.00 10.00      B   
ATOM   5039  CB  PHE B 231      25.844 -22.332   8.440  1.00 10.00      B   
ATOM   5040  CG  PHE B 231      25.756 -23.229   7.237  1.00 10.00      B   
ATOM   5041  CD1 PHE B 231      24.858 -22.956   6.219  1.00 10.00      B   
ATOM   5042  CD2 PHE B 231      26.569 -24.342   7.123  1.00 10.00      B   
ATOM   5043  CE1 PHE B 231      24.771 -23.778   5.111  1.00 10.00      B   
ATOM   5044  CE2 PHE B 231      26.488 -25.169   6.018  1.00 10.00      B   
ATOM   5045  CZ  PHE B 231      25.588 -24.887   5.011  1.00 10.00      B   
ATOM   5046  C   PHE B 231      24.258 -23.563   9.952  1.00 10.00      B   
ATOM   5047  O   PHE B 231      23.475 -24.386   9.469  1.00 10.00      B   
ATOM   5048  N   LYS B 232      24.889 -23.754  11.108  1.00 10.00      B   
ATOM   5049  HN  LYS B 232      25.501 -23.058  11.437  1.00 10.00      B   
ATOM   5050  CA  LYS B 232      24.700 -24.968  11.896  1.00 10.00      B   
ATOM   5051  CB  LYS B 232      25.577 -24.929  13.151  1.00 10.00      B   
ATOM   5052  CG  LYS B 232      25.525 -26.192  13.996  1.00 10.00      B   
ATOM   5053  CD  LYS B 232      26.477 -26.101  15.175  1.00 10.00      B   
ATOM   5054  CE  LYS B 232      26.483 -27.388  15.980  1.00 10.00      B   
ATOM   5055  NZ  LYS B 232      27.604 -27.421  16.953  1.00 10.00      B   
ATOM   5056  HZ1 LYS B 232      28.513 -27.315  16.458  1.00 10.00      B   
ATOM   5057  HZ2 LYS B 232      27.607 -28.325  17.465  1.00 10.00      B   
ATOM   5058  HZ3 LYS B 232      27.504 -26.648  17.641  1.00 10.00      B   
ATOM   5059  C   LYS B 232      23.231 -25.119  12.285  1.00 10.00      B   
ATOM   5060  O   LYS B 232      22.653 -26.202  12.175  1.00 10.00      B   
ATOM   5061  N   GLU B 233      22.627 -24.013  12.704  1.00 10.00      B   
ATOM   5062  HN  GLU B 233      23.141 -23.177  12.745  1.00 10.00      B   
ATOM   5063  CA  GLU B 233      21.230 -23.998  13.107  1.00 10.00      B   
ATOM   5064  CB  GLU B 233      20.849 -22.603  13.608  1.00 10.00      B   
ATOM   5065  CG  GLU B 233      19.580 -22.555  14.440  1.00 10.00      B   
ATOM   5066  CD  GLU B 233      19.706 -23.289  15.759  1.00 10.00      B   
ATOM   5067  OE1 GLU B 233      20.827 -23.717  16.113  1.00 10.00      B   
ATOM   5068  OE2 GLU B 233      18.681 -23.435  16.457  1.00 10.00      B   
ATOM   5069  C   GLU B 233      20.323 -24.404  11.947  1.00 10.00      B   
ATOM   5070  O   GLU B 233      19.392 -25.185  12.125  1.00 10.00      B   
ATOM   5071  N   ILE B 234      20.615 -23.881  10.761  1.00 10.00      B   
ATOM   5072  HN  ILE B 234      21.383 -23.271  10.686  1.00 10.00      B   
ATOM   5073  CA  ILE B 234      19.826 -24.181   9.565  1.00 10.00      B   
ATOM   5074  CB  ILE B 234      20.299 -23.349   8.350  1.00 10.00      B   
ATOM   5075  CG1 ILE B 234      20.263 -21.851   8.673  1.00 10.00      B   
ATOM   5076  CG2 ILE B 234      19.462 -23.654   7.113  1.00 10.00      B   
ATOM   5077  CD1 ILE B 234      18.886 -21.316   9.009  1.00 10.00      B   
ATOM   5078  C   ILE B 234      19.887 -25.671   9.225  1.00 10.00      B   
ATOM   5079  O   ILE B 234      18.912 -26.254   8.750  1.00 10.00      B   
ATOM   5080  N   LEU B 235      21.026 -26.290   9.499  1.00 10.00      B   
ATOM   5081  HN  LEU B 235      21.765 -25.777   9.895  1.00 10.00      B   
ATOM   5082  CA  LEU B 235      21.216 -27.711   9.220  1.00 10.00      B   
ATOM   5083  CB  LEU B 235      22.708 -28.047   9.144  1.00 10.00      B   
ATOM   5084  CG  LEU B 235      23.508 -27.378   8.025  1.00 10.00      B   
ATOM   5085  CD1 LEU B 235      24.973 -27.770   8.117  1.00 10.00      B   
ATOM   5086  CD2 LEU B 235      22.944 -27.748   6.664  1.00 10.00      B   
ATOM   5087  C   LEU B 235      20.545 -28.590  10.278  1.00 10.00      B   
ATOM   5088  O   LEU B 235      20.690 -29.814  10.262  1.00 10.00      B   
ATOM   5089  N   THR B 236      19.807 -27.973  11.191  1.00 10.00      B   
ATOM   5090  HN  THR B 236      19.698 -26.999  11.147  1.00 10.00      B   
ATOM   5091  CB  THR B 236      19.601 -28.238  13.634  1.00 10.00      B   
ATOM   5092  OG1 THR B 236      20.971 -27.813  13.557  1.00 10.00      B   
ATOM   5093  HG1 THR B 236      21.131 -27.403  12.698  1.00 10.00      B   
ATOM   5094  CG2 THR B 236      19.498 -29.378  14.630  1.00 10.00      B   
ATOM   5095  CA  THR B 236      19.136 -28.709  12.245  1.00 10.00      B   
ATOM   5096  C   THR B 236      17.615 -28.575  12.130  1.00 10.00      B   
ATOM   5097  O   THR B 236      16.933 -29.619  12.037  1.00 10.00      B   
ATOM   5098  OXT THR B 236      17.112 -27.429  12.112  1.00 10.00      B   
END
