# Supplementary material for: Large-scale discovery of protein interactions at residue resolution using co-evolution calculated from genomic sequences
Source: Nat Commun. 2021 Mar 2;12:1396. doi: 10.1038/s41467-021-21636-z (PMC7925567; doi:10.1038/s41467-021-21636-z)
Supplement: Supplementary file 12 — Supplementary Data 10 [file 41467_2021_21636_MOESM12_ESM.zip › supplementary/allpdb0007_RRP45_RRP40/models/haddock_rmsd.disp]

1 2 0.968186
1 3 1.21646
1 4 35.387
1 5 1.02606
1 6 35.7016
1 7 1.62917
1 8 1.29968
1 9 0.98527
1 10 35.0593
1 11 2.06718
1 12 1.13976
1 13 34.9587
1 14 0.77965
1 15 1.79347
1 16 35.6469
1 17 1.71168
1 18 1.49767
1 19 1.70688
1 20 1.20564
1 21 1.76223
1 22 1.28696
1 23 0.697237
1 24 35.8882
1 25 34.8893
1 26 1.01397
1 27 35.509
1 28 16.2465
1 29 2.0107
1 30 1.62315
1 31 1.18938
1 32 1.01567
1 33 1.24947
1 34 0.855624
1 35 1.52051
1 36 1.49851
1 37 1.3507
1 38 0.926646
1 39 1.32979
1 40 36.9749
1 41 1.07398
1 42 35.4937
1 43 35.9032
1 44 1.54525
1 45 0.911134
1 46 0.709598
1 47 0.817162
1 48 1.41699
1 49 2.24479
1 50 20.1928
1 51 1.17129
1 52 36.6756
1 53 35.6694
1 54 20.3656
1 55 20.7125
1 56 0.592794
1 57 2.30542
1 58 1.11007
1 59 35.5419
1 60 2.21825
1 61 1.94362
1 62 1.74964
1 63 1.62718
1 64 35.2694
1 65 1.38494
1 66 1.88226
1 67 1.0895
1 68 1.90372
1 69 1.76489
1 70 21.1823
1 71 2.12393
1 72 1.89293
1 73 1.5638
1 74 1.34475
1 75 1.65082
1 76 0.994467
1 77 1.08314
1 78 1.15136
1 79 1.62088
1 80 1.92348
1 81 1.6726
1 82 2.21642
1 83 1.77244
1 84 20.3855
1 85 35.795
1 86 1.30993
1 87 17.6055
1 88 2.13633
1 89 1.49122
1 90 0.894017
1 91 1.24209
1 92 1.66696
1 93 2.39052
1 94 1.36528
1 95 1.23873
1 96 1.11509
1 97 2.13122
1 98 1.29907
1 99 1.71182
1 100 27.8433
2 3 1.09466
2 4 35.628
2 5 1.05078
2 6 35.9284
2 7 1.22246
2 8 1.06728
2 9 0.822618
2 10 35.3136
2 11 1.58413
2 12 1.03117
2 13 35.186
2 14 0.878063
2 15 1.2672
2 16 35.8603
2 17 1.7915
2 18 1.24288
2 19 1.32754
2 20 1.2619
2 21 1.4783
2 22 0.870501
2 23 0.96202
2 24 36.1102
2 25 35.1266
2 26 0.961263
2 27 35.712
2 28 16.1449
2 29 1.82496
2 30 1.25152
2 31 1.15521
2 32 0.49031
2 33 1.11908
2 34 1.26158
2 35 1.36098
2 36 1.2109
2 37 0.982497
2 38 1.20716
2 39 1.25086
2 40 37.2155
2 41 1.43964
2 42 35.7334
2 43 36.1368
2 44 1.15869
2 45 1.11942
2 46 0.809093
2 47 0.765791
2 48 1.22344
2 49 1.62356
2 50 19.8632
2 51 1.13459
2 52 36.9081
2 53 35.9124
2 54 20.0453
2 55 20.3953
2 56 0.899516
2 57 1.97044
2 58 1.03341
2 59 35.7951
2 60 1.87695
2 61 1.54781
2 62 1.71926
2 63 1.42836
2 64 35.503
2 65 1.36207
2 66 2.11046
2 67 0.867394
2 68 1.51815
2 69 1.80931
2 70 20.853
2 71 2.15106
2 72 1.47931
2 73 1.02138
2 74 1.27831
2 75 1.37091
2 76 1.02734
2 77 1.13242
2 78 0.962851
2 79 1.62189
2 80 1.47466
2 81 1.16444
2 82 2.04588
2 83 1.41627
2 84 20.0687
2 85 36.0173
2 86 1.02968
2 87 17.5284
2 88 1.7831
2 89 1.13446
2 90 1.16349
2 91 1.22457
2 92 1.37655
2 93 1.89428
2 94 1.06565
2 95 0.999124
2 96 0.903172
2 97 1.86308
2 98 1.06975
2 99 1.5852
2 100 27.8243
3 4 35.1706
3 5 1.38752
3 6 35.4813
3 7 1.67842
3 8 1.34543
3 9 1.07442
3 10 34.8685
3 11 1.47296
3 12 0.821667
3 13 34.7437
3 14 1.14415
3 15 1.1959
3 16 35.4156
3 17 2.48899
3 18 1.67883
3 19 1.36118
3 20 1.02984
3 21 1.05771
3 22 0.976149
3 23 1.28309
3 24 35.6696
3 25 34.6941
3 26 1.0106
3 27 35.2628
3 28 16.2432
3 29 1.5205
3 30 1.10041
3 31 1.38098
3 32 1.04181
3 33 0.85339
3 34 1.6183
3 35 1.94378
3 36 1.48687
3 37 1.27807
3 38 1.68275
3 39 0.918089
3 40 36.7578
3 41 1.78725
3 42 35.2786
3 43 35.6553
3 44 1.58485
3 45 1.31682
3 46 1.11186
3 47 1.03006
3 48 0.81597
3 49 1.69239
3 50 19.7263
3 51 1.59839
3 52 36.4496
3 53 35.4754
3 54 19.9576
3 55 20.3176
3 56 1.38699
3 57 1.37295
3 58 1.3467
3 59 35.3362
3 60 1.91159
3 61 1.13485
3 62 1.59007
3 63 1.56491
3 64 35.0532
3 65 1.01414
3 66 2.5674
3 67 0.957924
3 68 1.25631
3 69 1.75171
3 70 20.7418
3 71 1.92255
3 72 1.25496
3 73 1.49095
3 74 1.18444
3 75 1.13368
3 76 1.19383
3 77 1.71249
3 78 0.992027
3 79 1.67753
3 80 1.26811
3 81 0.959104
3 82 1.98406
3 83 1.1231
3 84 19.9793
3 85 35.5648
3 86 0.685337
3 87 17.6114
3 88 1.51516
3 89 1.08192
3 90 1.55554
3 91 1.18841
3 92 1.12931
3 93 1.78447
3 94 1.10404
3 95 1.06894
3 96 1.37908
3 97 1.27843
3 98 1.10754
3 99 0.942135
3 100 27.6011
4 5 35.7275
4 6 2.03022
4 7 35.4702
4 8 35.2924
4 9 35.3734
4 10 1.35582
4 11 34.9637
4 12 34.9851
4 13 1.38359
4 14 35.3949
4 15 35.1537
4 16 1.93112
4 17 35.7472
4 18 35.2982
4 19 35.332
4 20 34.9433
4 21 34.7999
4 22 35.2909
4 23 35.4272
4 24 2.59038
4 25 1.76418
4 26 35.0649
4 27 2.46976
4 28 30.9377
4 29 34.5602
4 30 34.9433
4 31 35.0903
4 32 35.511
4 33 35.2383
4 34 35.3234
4 35 35.4874
4 36 35.1025
4 37 35.6215
4 38 35.5542
4 39 35.0679
4 40 3.39199
4 41 35.1724
4 42 1.53798
4 43 1.40611
4 44 35.2714
4 45 35.2554
4 46 35.5248
4 47 35.254
4 48 34.9684
4 49 35.2133
4 50 28.4627
4 51 35.7468
4 52 2.74097
4 53 2.00121
4 54 28.361
4 55 28.6819
4 56 35.5056
4 57 34.7807
4 58 35.6179
4 59 1.04396
4 60 35.035
4 61 34.9917
4 62 35.5552
4 63 35.3747
4 64 1.4148
4 65 35.2335
4 66 36.2858
4 67 35.269
4 68 35.1071
4 69 34.6299
4 70 28.5065
4 71 34.8268
4 72 35.1248
4 73 35.3456
4 74 34.957
4 75 35.2124
4 76 35.539
4 77 35.86
4 78 35.1629
4 79 35.2991
4 80 34.9379
4 81 35.1599
4 82 35.83
4 83 35.0092
4 84 28.7043
4 85 1.77405
4 86 35.1101
4 87 30.6523
4 88 34.7429
4 89 35.0566
4 90 35.5649
4 91 35.2752
4 92 35.1823
4 93 35.2566
4 94 35.3682
4 95 35.0205
4 96 35.6133
4 97 34.7781
4 98 35.3666
4 99 34.8877
4 100 26.4826
5 6 36.0749
5 7 1.649
5 8 1.5791
5 9 0.944811
5 10 35.4059
5 11 2.207
5 12 1.5191
5 13 35.3007
5 14 0.898425
5 15 1.68519
5 16 36.0071
5 17 1.66669
5 18 1.80539
5 19 1.45832
5 20 1.62592
5 21 1.87152
5 22 1.48552
5 23 1.30762
5 24 36.2678
5 25 35.2314
5 26 1.60147
5 27 35.8706
5 28 16.5064
5 29 2.20567
5 30 1.95648
5 31 1.61988
5 32 1.15054
5 33 1.67602
5 34 1.27898
5 35 1.74218
5 36 1.66726
5 37 1.21303
5 38 0.956593
5 39 1.38348
5 40 37.3688
5 41 1.81444
5 42 35.8555
5 43 36.2454
5 44 1.62387
5 45 0.944601
5 46 0.832825
5 47 0.934251
5 48 1.58323
5 49 2.28692
5 50 20.6229
5 51 0.869841
5 52 37.0571
5 53 36.041
5 54 20.797
5 55 21.1664
5 56 0.986649
5 57 2.45093
5 58 0.895813
5 59 35.8902
5 60 2.19809
5 61 1.93348
5 62 1.26833
5 63 1.42319
5 64 35.6123
5 65 1.28967
5 66 1.86204
5 67 1.301
5 68 1.63384
5 69 2.18825
5 70 21.6193
5 71 2.05261
5 72 1.814
5 73 1.61445
5 74 1.9209
5 75 1.41891
5 76 0.847551
5 77 1.03045
5 78 1.22143
5 79 1.2229
5 80 1.92287
5 81 1.71778
5 82 1.53403
5 83 1.7745
5 84 20.8425
5 85 36.1589
5 86 1.50185
5 87 17.8998
5 88 2.36567
5 89 1.48807
5 90 0.857388
5 91 0.962645
5 92 1.50186
5 93 2.13406
5 94 1.09498
5 95 1.44144
5 96 0.673745
5 97 2.24739
5 98 0.917153
5 99 1.81173
5 100 28.4542
6 7 35.7573
6 8 35.5774
6 9 35.6916
6 10 2.36348
6 11 35.2341
6 12 35.2866
6 13 1.79053
6 14 35.7239
6 15 35.4596
6 16 0.986997
6 17 36.0649
6 18 35.5674
6 19 35.6539
6 20 35.2536
6 21 35.1047
6 22 35.577
6 23 35.731
6 24 1.02184
6 25 2.16158
6 26 35.3515
6 27 1.34095
6 28 31.0533
6 29 34.8696
6 30 35.2149
6 31 35.3901
6 32 35.8082
6 33 35.5222
6 34 35.6407
6 35 35.758
6 36 35.3913
6 37 35.9203
6 38 35.8884
6 39 35.3982
6 40 2.26712
6 41 35.4595
6 42 1.12099
6 43 2.08773
6 44 35.5563
6 45 35.5944
6 46 35.846
6 47 35.5739
6 48 35.2811
6 49 35.4869
6 50 27.895
6 51 36.0768
6 52 1.83175
6 53 1.54476
6 54 27.7729
6 55 28.0578
6 56 35.8232
6 57 35.0725
6 58 35.9524
6 59 2.12516
6 60 35.341
6 61 35.3015
6 62 35.9318
6 63 35.7097
6 64 1.82148
6 65 35.5773
6 66 36.598
6 67 35.577
6 68 35.449
6 69 34.936
6 70 27.8679
6 71 35.191
6 72 35.442
6 73 35.6399
6 74 35.2317
6 75 35.5486
6 76 35.8796
6 77 36.1742
6 78 35.4813
6 79 35.6683
6 80 35.2418
6 81 35.4577
6 82 36.216
6 83 35.3217
6 84 28.086
6 85 0.881322
6 86 35.4093
6 87 30.7112
6 88 35.018
6 89 35.3722
6 90 35.9043
6 91 35.6202
6 92 35.5166
6 93 35.5827
6 94 35.7047
6 95 35.3329
6 96 35.9435
6 97 35.0889
6 98 35.7052
6 99 35.2112
6 100 25.6571
7 8 0.856489
7 9 1.01095
7 10 35.1596
7 11 1.25518
7 12 1.55441
7 13 34.9994
7 14 1.68233
7 15 1.36615
7 16 35.6784
7 17 1.70632
7 18 0.763017
7 19 1.21113
7 20 1.77585
7 21 1.6587
7 22 1.08354
7 23 1.77169
7 24 35.9432
7 25 34.9408
7 26 1.49704
7 27 35.5189
7 28 15.9617
7 29 2.114
7 30 1.363
7 31 1.58412
7 32 1.18326
7 33 1.50933
7 34 1.84435
7 35 1.0966
7 36 0.784779
7 37 0.888004
7 38 2.02398
7 39 1.94995
7 40 37.0437
7 41 2.10716
7 42 35.5674
7 43 35.9622
7 44 0.609279
7 45 1.86302
7 46 1.51212
7 47 1.29629
7 48 1.83181
7 49 1.44843
7 50 19.4947
7 51 1.33796
7 52 36.7485
7 53 35.7629
7 54 19.6619
7 55 20.0188
7 56 1.7394
7 57 2.2081
7 58 1.65597
7 59 35.6462
7 60 1.51494
7 61 1.85625
7 62 2.33965
7 63 1.57671
7 64 35.3129
7 65 2.10172
7 66 2.43428
7 67 1.34439
7 68 1.88772
7 69 2.34717
7 70 20.4511
7 71 2.63855
7 72 1.57228
7 73 1.26725
7 74 1.62667
7 75 1.62439
7 76 1.92947
7 77 1.69857
7 78 1.36615
7 79 2.04764
7 80 1.56518
7 81 1.56157
7 82 2.53691
7 83 1.52644
7 84 19.6849
7 85 35.855
7 86 1.36959
7 87 17.268
7 88 1.60509
7 89 1.43352
7 90 1.89269
7 91 1.91133
7 92 1.7331
7 93 1.94109
7 94 1.69147
7 95 1.47896
7 96 1.64433
7 97 2.17588
7 98 1.54435
7 99 2.0922
7 100 27.6803
8 9 0.845779
8 10 34.9844
8 11 1.15947
8 12 1.0871
8 13 34.8331
8 14 1.48382
8 15 1.28988
8 16 35.5106
8 17 1.7261
8 18 0.76718
8 19 1.21729
8 20 1.41702
8 21 1.39133
8 22 0.936309
8 23 1.48594
8 24 35.7642
8 25 34.7786
8 26 1.04569
8 27 35.3564
8 28 15.8107
8 29 1.80918
8 30 1.02684
8 31 1.21448
8 32 1.03437
8 33 1.14375
8 34 1.57804
8 35 1.10548
8 36 0.598186
8 37 0.890051
8 38 1.85224
8 39 1.64321
8 40 36.8404
8 41 1.73022
8 42 35.3912
8 43 35.7819
8 44 0.67947
8 45 1.5893
8 46 1.30507
8 47 1.10614
8 48 1.50106
8 49 1.48556
8 50 19.4825
8 51 1.4349
8 52 36.5546
8 53 35.5867
8 54 19.6608
8 55 19.9992
8 56 1.46788
8 57 1.93964
8 58 1.46209
8 59 35.4643
8 60 1.43564
8 61 1.61612
8 62 2.24334
8 63 1.46578
8 64 35.1472
8 65 1.84263
8 66 2.46804
8 67 1.06927
8 68 1.782
8 69 1.95943
8 70 20.4472
8 71 2.35404
8 72 1.44722
8 73 1.20815
8 74 1.21993
8 75 1.552
8 76 1.70975
8 77 1.68493
8 78 1.08842
8 79 1.98189
8 80 1.45401
8 81 1.37978
8 82 2.56128
8 83 1.38722
8 84 19.674
8 85 35.6796
8 86 1.07183
8 87 17.1007
8 88 1.4033
8 89 1.24634
8 90 1.78539
8 91 1.73861
8 92 1.5227
8 93 1.92612
8 94 1.54142
8 95 1.15899
8 96 1.63695
8 97 1.91222
8 98 1.47983
8 99 1.79086
8 100 27.3778
9 10 35.0632
9 11 1.47858
9 12 1.0109
9 13 34.9316
9 14 0.945204
9 15 1.18168
9 16 35.6203
9 17 1.64779
9 18 1.15538
9 19 0.979921
9 20 1.19732
9 21 1.27485
9 22 0.937008
9 23 1.26178
9 24 35.8798
9 25 34.8724
9 26 1.0743
9 27 35.476
9 28 16.08
9 29 1.72479
9 30 1.28206
9 31 1.13554
9 32 0.825626
9 33 1.18186
9 34 1.24095
9 35 1.36273
9 36 0.934621
9 37 0.792993
9 38 1.395
9 39 1.21133
9 40 36.9702
9 41 1.66875
9 42 35.4879
9 43 35.8713
9 44 0.945985
9 45 1.07963
9 46 0.832535
9 47 0.641092
9 48 1.24162
9 49 1.65448
9 50 19.9479
9 51 0.959296
9 52 36.6707
9 53 35.6794
9 54 20.13
9 55 20.4891
9 56 1.10268
9 57 1.93175
9 58 0.932564
9 59 35.5396
9 60 1.54634
9 61 1.47554
9 62 1.5856
9 63 1.09046
9 64 35.2412
9 65 1.33232
9 66 2.21501
9 67 0.831325
9 68 1.3995
9 69 1.84817
9 70 20.9309
9 71 1.9612
9 72 1.30204
9 73 1.15183
9 74 1.34773
9 75 1.11191
9 76 1.12744
9 77 1.33239
9 78 0.777159
9 79 1.37474
9 80 1.38054
9 81 1.31846
9 82 1.92262
9 83 1.2295
9 84 20.1611
9 85 35.78
9 86 0.942575
9 87 17.4233
9 88 1.62452
9 89 1.01581
9 90 1.26875
9 91 1.14825
9 92 1.19569
9 93 1.75347
9 94 1.05823
9 95 0.982967
9 96 1.10557
9 97 1.77854
9 98 0.907402
9 99 1.49436
9 100 27.8228
10 11 34.6816
10 12 34.687
10 13 1.63792
10 14 35.079
10 15 34.8731
10 16 2.45681
10 17 35.4013
10 18 34.9808
10 19 35.0435
10 20 34.6452
10 21 34.5199
10 22 34.9875
10 23 35.0997
10 24 2.9204
10 25 1.26793
10 26 34.7579
10 27 3.01944
10 28 30.9025
10 29 34.2897
10 30 34.6513
10 31 34.7895
10 32 35.1992
10 33 34.9338
10 34 34.9891
10 35 35.1501
10 36 34.8003
10 37 35.3053
10 38 35.2155
10 39 34.7722
10 40 3.81383
10 41 34.837
10 42 1.53577
10 43 2.44554
10 44 34.9611
10 45 34.9368
10 46 35.2036
10 47 34.9415
10 48 34.676
10 49 34.9428
10 50 28.5303
10 51 35.4195
10 52 3.2532
10 53 1.90487
10 54 28.4022
10 55 28.7274
10 56 35.1775
10 57 34.5191
10 58 35.3086
10 59 1.25494
10 60 34.7642
10 61 34.7195
10 62 35.2586
10 63 35.0837
10 64 1.57953
10 65 34.9367
10 66 35.9148
10 67 34.9702
10 68 34.8315
10 69 34.3381
10 70 28.5763
10 71 34.5512
10 72 34.852
10 73 35.0495
10 74 34.6556
10 75 34.926
10 76 35.2268
10 77 35.5162
10 78 34.862
10 79 34.9997
10 80 34.6609
10 81 34.8722
10 82 35.5347
10 83 34.7316
10 84 28.7336
10 85 2.33012
10 86 34.8131
10 87 30.6329
10 88 34.4721
10 89 34.7687
10 90 35.2328
10 91 34.9667
10 92 34.9032
10 93 34.9967
10 94 35.0721
10 95 34.7256
10 96 35.286
10 97 34.5137
10 98 35.0626
10 99 34.607
10 100 26.7048
11 12 1.36327
11 13 34.5007
11 14 2.00998
11 15 0.972122
11 16 35.1557
11 17 2.65917
11 18 1.38079
11 19 1.31387
11 20 1.66942
11 21 1.13472
11 22 1.05984
11 23 2.11427
11 24 35.4164
11 25 34.4623
11 26 1.42178
11 27 34.9841
11 28 15.6012
11 29 1.54552
11 30 0.805745
11 31 1.68622
11 32 1.50073
11 33 1.38988
11 34 2.37375
11 35 1.88417
11 36 1.07437
11 37 1.44699
11 38 2.55521
11 39 1.7989
11 40 36.5029
11 41 2.41956
11 42 35.0599
11 43 35.4316
11 44 1.14095
11 45 2.1596
11 46 1.97112
11 47 1.64523
11 48 1.50698
11 49 0.847536
11 50 18.737
11 51 2.15337
11 52 36.2114
11 53 35.2665
11 54 18.9563
11 55 19.3053
11 56 2.21786
11 57 1.32009
11 58 2.00059
11 59 35.1488
11 60 1.32588
11 61 1.21984
11 62 2.52537
11 63 1.77406
11 64 34.8162
11 65 2.01851
11 66 3.29319
11 67 1.42765
11 68 1.57651
11 69 2.1086
11 70 19.7201
11 71 2.45345
11 72 1.15071
11 73 1.40528
11 74 1.47086
11 75 1.56518
11 76 2.17144
11 77 2.43717
11 78 1.41267
11 79 2.33671
11 80 0.977456
11 81 1.04647
11 82 2.77793
11 83 1.13874
11 84 18.971
11 85 35.3278
11 86 1.15206
11 87 16.9017
11 88 0.798687
11 89 1.21152
11 90 2.45208
11 91 2.08587
11 92 1.48442
11 93 1.51881
11 94 1.73769
11 95 1.40059
11 96 2.12719
11 97 1.47296
11 98 1.74649
11 99 1.66049
11 100 26.9311
12 13 34.5544
12 14 1.07319
12 15 1.11913
12 16 35.2219
12 17 2.27945
12 18 1.41576
12 19 1.27094
12 20 0.798174
12 21 0.916573
12 22 0.90705
12 23 1.20706
12 24 35.4656
12 25 34.5056
12 26 0.658117
12 27 35.0712
12 28 15.7721
12 29 1.20076
12 30 0.809108
12 31 0.949872
12 32 0.995974
12 33 0.919067
12 34 1.42692
12 35 1.79638
12 36 1.19368
12 37 1.38149
12 38 1.64959
12 39 0.848822
12 40 36.5512
12 41 1.47536
12 42 35.0928
12 43 35.4731
12 44 1.37156
12 45 1.19501
12 46 1.19024
12 47 0.914223
12 48 0.694881
12 49 1.51124
12 50 19.4379
12 51 1.64493
12 52 36.2494
12 53 35.2769
12 54 19.6444
12 55 20.0014
12 56 1.2711
12 57 1.38548
12 58 1.26572
12 59 35.1496
12 60 1.61761
12 61 1.11599
12 62 1.77535
12 63 1.36961
12 64 34.8671
12 65 1.1704
12 66 2.71474
12 67 0.725055
12 68 1.32775
12 69 1.33296
12 70 20.4459
12 71 1.74937
12 72 1.20767
12 73 1.18802
12 74 0.908133
12 75 1.18219
12 76 1.30035
12 77 1.79306
12 78 0.797393
12 79 1.67693
12 80 1.19241
12 81 1.0546
12 82 2.22309
12 83 1.03366
12 84 19.6681
12 85 35.3703
12 86 0.742297
12 87 17.1211
12 88 1.27603
12 89 0.947859
12 90 1.54605
12 91 1.25297
12 92 1.10831
12 93 1.72177
12 94 1.11842
12 95 0.769209
12 96 1.51061
12 97 1.23882
12 98 1.2079
12 99 1.03792
12 100 27.1874
13 14 34.9736
13 15 34.7133
13 16 1.59888
13 17 35.2857
13 18 34.825
13 19 34.8916
13 20 34.5236
13 21 34.3691
13 22 34.8407
13 23 34.997
13 24 2.46124
13 25 0.998271
13 26 34.6268
13 27 1.93
13 28 30.544
13 29 34.1454
13 30 34.4912
13 31 34.6605
13 32 35.0634
13 33 34.795
13 34 34.8965
13 35 35.0102
13 36 34.6417
13 37 35.1609
13 38 35.1351
13 39 34.6585
13 40 3.51031
13 41 34.742
13 42 1.52273
13 43 1.99131
13 44 34.8041
13 45 34.8407
13 46 35.0958
13 47 34.8222
13 48 34.5487
13 49 34.7565
13 50 27.7604
13 51 35.3019
13 52 3.01541
13 53 2.21113
13 54 27.6343
13 55 27.9512
13 56 35.0812
13 57 34.3539
13 58 35.1968
13 59 1.92626
13 60 34.5863
13 61 34.5677
13 62 35.1573
13 63 34.9471
13 64 0.955658
13 65 34.8322
13 66 35.8297
13 67 34.8359
13 68 34.6906
13 69 34.2233
13 70 27.7609
13 71 34.441
13 72 34.6924
13 73 34.9007
13 74 34.5168
13 75 34.7878
13 76 35.1279
13 77 35.417
13 78 34.7319
13 79 34.8924
13 80 34.5025
13 81 34.7221
13 82 35.4268
13 83 34.5773
13 84 27.9701
13 85 1.88098
13 86 34.6742
13 87 30.2333
13 88 34.2931
13 89 34.6258
13 90 35.1427
13 91 34.8608
13 92 34.7631
13 93 34.8275
13 94 34.9507
13 95 34.5919
13 96 35.1788
13 97 34.3603
13 98 34.9386
13 99 34.4759
13 100 26.0847
14 15 1.5233
14 16 35.6576
14 17 1.89792
14 18 1.6688
14 19 1.47034
14 20 1.04527
14 21 1.52685
14 22 1.28179
14 23 0.913445
14 24 35.9062
14 25 34.9137
14 26 1.09119
14 27 35.5237
14 28 16.2067
14 29 1.77911
14 30 1.56826
14 31 1.07616
14 32 0.91354
14 33 1.35858
14 34 0.890045
14 35 1.78818
14 36 1.58414
14 37 1.39725
14 38 0.952149
14 39 0.969203
14 40 37.0124
14 41 1.28067
14 42 35.5136
14 43 35.9076
14 44 1.58979
14 45 0.655352
14 46 0.719508
14 47 0.659374
14 48 1.13071
14 49 2.02647
14 50 20.1468
14 51 1.10019
14 52 36.7038
14 53 35.6875
14 54 20.3264
14 55 20.6926
14 56 0.682345
14 57 2.08302
14 58 0.773711
14 59 35.5542
14 60 2.06649
14 61 1.68615
14 62 1.26078
14 63 1.30447
14 64 35.2857
14 65 1.09128
14 66 2.14205
14 67 0.938785
14 68 1.49208
14 69 1.59038
14 70 21.1553
14 71 1.74263
14 72 1.64792
14 73 1.26875
14 74 1.39845
14 75 1.24445
14 76 0.72604
14 77 1.19557
14 78 0.972754
14 79 1.2392
14 80 1.66702
14 81 1.49395
14 82 1.72497
14 83 1.50022
14 84 20.3622
14 85 35.8047
14 86 1.20285
14 87 17.6038
14 88 2.01576
14 89 1.23253
14 90 0.813673
14 91 0.807917
14 92 1.36352
14 93 2.01896
14 94 0.941967
14 95 1.03546
14 96 0.923547
14 97 1.86279
14 98 0.92748
14 99 1.44171
14 100 27.9244
15 16 35.3776
15 17 2.49903
15 18 1.58784
15 19 0.864206
15 20 1.38519
15 21 0.872862
15 22 1.02054
15 23 1.88612
15 24 35.6442
15 25 34.6731
15 26 1.3347
15 27 35.2191
15 28 15.6003
15 29 1.17617
15 30 1.0012
15 31 1.43875
15 32 1.22723
15 33 1.43765
15 34 2.06374
15 35 2.00181
15 36 1.19777
15 37 1.37755
15 38 2.07653
15 39 1.19353
15 40 36.7416
15 41 2.27433
15 42 35.2754
15 43 35.633
15 44 1.27727
15 45 1.60072
15 46 1.62283
15 47 1.22457
15 48 1.05848
15 49 0.910968
15 50 19.245
15 51 1.83098
15 52 36.4362
15 53 35.4692
15 54 19.4545
15 55 19.8199
15 56 1.8565
15 57 1.1986
15 58 1.44892
15 59 35.3344
15 60 1.15147
15 61 0.769883
15 62 1.80086
15 63 1.24859
15 64 35.0281
15 65 1.40921
15 66 3.13537
15 67 0.982114
15 68 0.844985
15 69 1.75083
15 70 20.248
15 71 1.81122
15 72 0.589658
15 73 1.07396
15 74 1.57813
15 75 1.01147
15 76 1.58236
15 77 2.14691
15 78 0.885338
15 79 1.65107
15 80 0.562678
15 81 0.817651
15 82 2.01534
15 83 0.767317
15 84 19.5008
15 85 35.5422
15 86 0.984312
15 87 16.9742
15 88 1.06571
15 89 0.666547
15 90 1.98135
15 91 1.40986
15 92 0.761899
15 93 0.884267
15 94 1.04436
15 95 0.972541
15 96 1.65387
15 97 1.20375
15 98 1.12803
15 99 1.25972
15 100 27.3001
16 17 35.9935
16 18 35.5
16 19 35.5687
16 20 35.1843
16 21 35.0267
16 22 35.5102
16 23 35.6772
16 24 1.19253
16 25 2.12248
16 26 35.2923
16 27 1.03215
16 28 30.8751
16 29 34.789
16 30 35.145
16 31 35.3214
16 32 35.7424
16 33 35.4665
16 34 35.5794
16 35 35.6949
16 36 35.319
16 37 35.8526
16 38 35.8293
16 39 35.3277
16 40 2.68535
16 41 35.4113
16 42 1.49125
16 43 2.05293
16 44 35.4833
16 45 35.5251
16 46 35.7856
16 47 35.5043
16 48 35.2128
16 49 35.4033
16 50 27.7444
16 51 36.002
16 52 2.1482
16 53 1.69133
16 54 27.6124
16 55 27.9091
16 56 35.7658
16 57 34.9996
16 58 35.8812
16 59 2.185
16 60 35.2513
16 61 35.2264
16 62 35.8509
16 63 35.6245
16 64 1.68721
16 65 35.5077
16 66 36.5507
16 67 35.5039
16 68 35.3649
16 69 34.8649
16 70 27.7176
16 71 35.1063
16 72 35.3577
16 73 35.5587
16 74 35.1685
16 75 35.466
16 76 35.8151
16 77 36.1142
16 78 35.4057
16 79 35.5832
16 80 35.1625
16 81 35.3853
16 82 36.1303
16 83 35.2393
16 84 27.9491
16 85 0.918025
16 86 35.3391
16 87 30.5286
16 88 34.9384
16 89 35.2955
16 90 35.8416
16 91 35.547
16 92 35.4355
16 93 35.4906
16 94 35.6257
16 95 35.2574
16 96 35.8737
16 97 35.0136
16 98 35.6291
16 99 35.1418
16 100 25.6656
17 18 1.68808
17 19 2.16939
17 20 2.36746
17 21 2.6767
17 22 2.17885
17 23 1.95862
17 24 36.2521
17 25 35.199
17 26 2.16402
17 27 35.868
17 28 16.0295
17 29 2.94794
17 30 2.50574
17 31 1.98187
17 32 1.89856
17 33 2.44063
17 34 1.5844
17 35 1.3805
17 36 1.75233
17 37 1.74163
17 38 1.69279
17 39 2.53317
17 40 37.3437
17 41 1.99854
17 42 35.8545
17 43 36.2791
17 44 1.61251
17 45 1.87003
17 46 1.74862
17 47 1.72766
17 48 2.62578
17 49 2.83232
17 50 20.5535
17 51 1.43677
17 52 37.0505
17 53 36.0262
17 54 20.6555
17 55 20.9945
17 56 1.63011
17 57 3.4129
17 58 1.78923
17 59 35.8979
17 60 2.43735
17 61 2.92143
17 62 2.62054
17 63 2.03761
17 64 35.5952
17 65 2.61095
17 66 2.02645
17 67 2.0898
17 68 2.7488
17 69 2.73705
17 70 21.4796
17 71 2.91978
17 72 2.65566
17 73 2.08165
17 74 2.4152
17 75 2.46077
17 76 2.08339
17 77 1.59663
17 78 2.03478
17 79 2.21178
17 80 2.71272
17 81 2.64299
17 82 2.84947
17 83 2.63763
17 84 20.6714
17 85 36.1633
17 86 2.34939
17 87 17.3396
17 88 2.86236
17 89 2.29951
17 90 1.73654
17 91 2.23111
17 92 2.54054
17 93 2.97584
17 94 2.24989
17 95 2.13046
17 96 1.84685
17 97 3.25759
17 98 2.15378
17 99 2.98532
17 100 28.2348
18 19 1.53454
18 20 1.68753
18 21 1.71057
18 22 1.08883
18 23 1.55152
18 24 35.7493
18 25 34.7646
18 26 1.28354
18 27 35.3426
18 28 15.9096
18 29 2.14814
18 30 1.26568
18 31 1.45105
18 32 1.14162
18 33 1.34349
18 34 1.70343
18 35 0.886027
18 36 0.827267
18 37 1.04623
18 38 1.99177
18 39 1.97175
18 40 36.8463
18 41 1.79095
18 42 35.3853
18 43 35.7948
18 44 0.768257
18 45 1.85413
18 46 1.51702
18 47 1.3225
18 48 1.84081
18 49 1.64214
18 50 19.3539
18 51 1.463
18 52 36.5592
18 53 35.5716
18 54 19.5172
18 55 19.8597
18 56 1.62326
18 57 2.24325
18 58 1.77312
18 59 35.4671
18 60 1.70896
18 61 1.98511
18 62 2.52055
18 63 1.81302
18 64 35.1422
18 65 2.20459
18 66 2.35792
18 67 1.37053
18 68 2.11571
18 69 2.21793
18 70 20.3048
18 71 2.72996
18 72 1.79881
18 73 1.32172
18 74 1.35101
18 75 1.81413
18 76 2.00331
18 77 1.65776
18 78 1.4632
18 79 2.25339
18 80 1.75273
18 81 1.66465
18 82 2.78539
18 83 1.67264
18 84 19.526
18 85 35.6709
18 86 1.39895
18 87 17.1948
18 88 1.61131
18 89 1.58932
18 90 1.89828
18 91 2.01848
18 92 1.91907
18 93 2.24856
18 94 1.86153
18 95 1.4951
18 96 1.72721
18 97 2.23856
18 98 1.71668
18 99 2.13038
18 100 27.4278
19 20 1.42956
19 21 1.03392
19 22 1.22702
19 23 1.93291
19 24 35.8405
19 25 34.8453
19 26 1.52295
19 27 35.4206
19 28 15.7514
19 29 1.44143
19 30 1.31391
19 31 1.43114
19 32 1.33189
19 33 1.60686
19 34 1.87189
19 35 1.85246
19 36 1.12072
19 37 1.23442
19 38 2.00025
19 39 1.30458
19 40 36.9355
19 41 2.28783
19 42 35.4613
19 43 35.8164
19 44 1.18681
19 45 1.48787
19 46 1.55138
19 47 1.11719
19 48 1.29138
19 49 1.29151
19 50 19.6516
19 51 1.49966
19 52 36.6337
19 53 35.6568
19 54 19.847
19 55 20.2119
19 56 1.80659
19 57 1.66174
19 58 1.25233
19 59 35.5078
19 60 1.05139
19 61 1.18223
19 62 1.57682
19 63 0.821608
19 64 35.199
19 65 1.48087
19 66 2.93711
19 67 0.96003
19 68 1.02794
19 69 1.92679
19 70 20.6455
19 71 1.74266
19 72 0.838606
19 73 1.12485
19 74 1.66622
19 75 0.838748
19 76 1.5994
19 77 2.03769
19 78 0.885802
19 79 1.29178
19 80 1.02207
19 81 1.25681
19 82 1.82507
19 83 0.839887
19 84 19.8954
19 85 35.7384
19 86 1.0677
19 87 17.1009
19 88 1.31801
19 89 0.911869
19 90 1.81699
19 91 1.35318
19 92 0.884272
19 93 1.10727
19 94 0.996931
19 95 1.07749
19 96 1.60212
19 97 1.48448
19 98 0.97418
19 99 1.43056
19 100 27.6495
20 21 1.04354
20 22 1.25527
20 23 1.28737
20 24 35.4256
20 25 34.478
20 26 0.870111
20 27 35.0429
20 28 15.6861
20 29 1.1995
20 30 1.17339
20 31 0.746654
20 32 1.26853
20 33 1.2634
20 34 1.27576
20 35 1.98431
20 36 1.47787
20 37 1.67148
20 38 1.64769
20 39 0.939646
20 40 36.521
20 41 1.39126
20 42 35.0553
20 43 35.4369
20 44 1.61957
20 45 1.0976
20 46 1.28785
20 47 0.952365
20 48 0.811328
20 49 1.74839
20 50 19.5068
20 51 1.70579
20 52 36.2173
20 53 35.2274
20 54 19.705
20 55 20.0627
20 56 1.30002
20 57 1.58218
20 58 1.2131
20 59 35.1011
20 60 1.72999
20 61 1.38248
20 62 1.66314
20 63 1.27307
20 64 34.8322
20 65 1.17387
20 66 2.81857
20 67 0.838397
20 68 1.43739
20 69 1.04674
20 70 20.5234
20 71 1.53524
20 72 1.39065
20 73 1.25136
20 74 0.962786
20 75 1.24696
20 76 1.28524
20 77 1.90501
20 78 0.965537
20 79 1.52421
20 80 1.37483
20 81 1.33265
20 82 2.17593
20 83 1.15044
20 84 19.7333
20 85 35.331
20 86 0.88644
20 87 17.0683
20 88 1.42995
20 89 1.09048
20 90 1.58341
20 91 1.16411
20 92 1.22384
20 93 1.84464
20 94 1.132
20 95 0.787812
20 96 1.66139
20 97 1.32327
20 98 1.29272
20 99 1.08961
20 100 27.1799
21 22 1.18945
21 23 1.86608
21 24 35.2867
21 25 34.3315
21 26 1.22477
21 27 34.8748
21 28 15.5964
21 29 0.944043
21 30 0.926672
21 31 1.27624
21 32 1.39775
21 33 1.30352
21 34 1.93499
21 35 2.15753
21 36 1.34933
21 37 1.57589
21 38 2.21024
21 39 1.04334
21 40 36.3781
21 41 2.14501
21 42 34.9178
21 43 35.2734
21 44 1.51659
21 45 1.60338
21 46 1.66307
21 47 1.2881
21 48 0.878975
21 49 1.20549
21 50 19.1371
21 51 1.94527
21 52 36.0778
21 53 35.1109
21 54 19.3568
21 55 19.7243
21 56 1.89066
21 57 1.00726
21 58 1.53838
21 59 34.9725
21 60 1.26089
21 61 0.867241
21 62 1.78015
21 63 1.27392
21 64 34.6756
21 65 1.38857
21 66 3.23216
21 67 0.964255
21 68 1.02444
21 69 1.51481
21 70 20.1565
21 71 1.64534
21 72 0.826152
21 73 1.22547
21 74 1.20563
21 75 0.920225
21 76 1.68696
21 77 2.30865
21 78 1.00566
21 79 1.67027
21 80 0.827788
21 81 1.04814
21 82 2.15238
21 83 0.641277
21 84 19.4029
21 85 35.1851
21 86 0.74458
21 87 16.9474
21 88 0.885892
21 89 0.885279
21 90 2.07233
21 91 1.44814
21 92 0.92959
21 93 1.27662
21 94 1.20295
21 95 0.953754
21 96 1.88518
21 97 0.808707
21 98 1.29055
21 99 0.916052
21 100 27.053
22 23 1.28773
22 24 35.7604
22 25 34.7905
22 26 0.873507
22 27 35.3475
22 28 16.0319
22 29 1.60743
22 30 0.830127
22 31 1.31212
22 32 0.712349
22 33 0.865361
22 34 1.7071
22 35 1.42169
22 36 0.959382
22 37 1.03376
22 38 1.75501
22 39 1.30042
22 40 36.8578
22 41 1.71791
22 42 35.3892
22 43 35.784
22 44 1.00365
22 45 1.52049
22 46 1.21455
22 47 1.05017
22 48 1.13866
22 49 1.24514
22 50 19.3686
22 51 1.50641
22 52 36.558
22 53 35.581
22 54 19.5685
22 55 19.923
22 56 1.3997
22 57 1.5516
22 58 1.46859
22 59 35.4668
22 60 1.69383
22 61 1.26006
22 62 2.03893
22 63 1.57547
22 64 35.1599
22 65 1.47691
22 66 2.48098
22 67 0.958126
22 68 1.47718
22 69 1.84211
22 70 20.3585
22 71 2.26866
22 72 1.27042
22 73 1.12493
22 74 1.11375
22 75 1.34429
22 76 1.45677
22 77 1.59925
22 78 1.0087
22 79 1.91333
22 80 1.16245
22 81 0.936086
22 82 2.34286
22 83 1.18364
22 84 19.5873
22 85 35.6693
22 86 0.878126
22 87 17.3839
22 88 1.31353
22 89 1.01595
22 90 1.65578
22 91 1.54257
22 92 1.31042
22 93 1.71804
22 94 1.2895
22 95 1.06259
22 96 1.35563
22 97 1.54954
22 98 1.22991
22 99 1.42282
22 100 27.45
23 24 35.9112
23 25 34.9316
23 26 0.986273
23 27 35.5341
23 28 16.409
23 29 2.12061
23 30 1.60304
23 31 1.33224
23 32 0.958873
23 33 1.16874
23 34 1.01673
23 35 1.61621
23 36 1.67632
23 37 1.4898
23 38 1.06836
23 39 1.42562
23 40 37.0122
23 41 0.927327
23 42 35.525
23 43 35.9447
23 44 1.70444
23 45 1.15069
23 46 0.916368
23 47 1.06394
23 48 1.42955
23 49 2.23261
23 50 20.0247
23 51 1.35006
23 52 36.7086
23 53 35.6982
23 54 20.2102
23 55 20.5568
23 56 0.715947
23 57 2.29988
23 58 1.39486
23 59 35.5859
23 60 2.44467
23 61 2.01976
23 62 1.96601
23 63 1.90504
23 64 35.315
23 65 1.51359
23 66 1.859
23 67 1.23283
23 68 2.03488
23 69 1.81194
23 70 21.0199
23 71 2.35255
23 72 2.04927
23 73 1.57812
23 74 1.26875
23 75 1.79264
23 76 1.18125
23 77 1.07525
23 78 1.38304
23 79 1.93778
23 80 1.98701
23 81 1.62543
23 82 2.37782
23 83 1.8752
23 84 20.2183
23 85 35.8219
23 86 1.38159
23 87 17.7784
23 88 2.194
23 89 1.6211
23 90 1.03984
23 91 1.43677
23 92 1.85245
23 93 2.52569
23 94 1.5203
23 95 1.3344
23 96 1.17533
23 97 2.16703
23 98 1.48568
23 99 1.76087
23 100 27.818
24 25 2.79608
24 26 35.5298
24 27 1.57607
24 28 31.0497
24 29 35.0417
24 30 35.3937
24 31 35.5588
24 32 35.9934
24 33 35.7102
24 34 35.8218
24 35 35.9433
24 36 35.5746
24 37 36.1154
24 38 36.0752
24 39 35.5808
24 40 2.24046
24 41 35.6306
24 42 1.72509
24 43 2.64586
24 44 35.742
24 45 35.7762
24 46 36.0356
24 47 35.7592
24 48 35.4623
24 49 35.6622
24 50 27.7984
24 51 36.2673
24 52 1.79668
24 53 1.51526
24 54 27.6603
24 55 27.9365
24 56 36.006
24 57 35.254
24 58 36.1373
24 59 2.54281
24 60 35.5201
24 61 35.4865
24 62 36.1197
24 63 35.8879
24 64 2.48405
24 65 35.7632
24 66 36.8
24 67 35.7558
24 68 35.6371
24 69 35.0965
24 70 27.7605
24 71 35.3667
24 72 35.6268
24 73 35.8123
24 74 35.4025
24 75 35.734
24 76 36.0647
24 77 36.3696
24 78 35.6674
24 79 35.8513
24 80 35.4235
24 81 35.6388
24 82 36.4134
24 83 35.5029
24 84 27.9741
24 85 1.02053
24 86 35.5896
24 87 30.6928
24 88 35.1913
24 89 35.5557
24 90 36.0922
24 91 35.8049
24 92 35.7021
24 93 35.765
24 94 35.8868
24 95 35.5092
24 96 36.1322
24 97 35.267
24 98 35.895
24 99 35.3947
24 100 25.3481
25 26 34.5755
25 27 2.51211
25 28 30.6166
25 29 34.1119
25 30 34.4508
25 31 34.6102
25 32 35.0097
25 33 34.7466
25 34 34.822
25 35 34.9345
25 36 34.5863
25 37 35.0987
25 38 35.0563
25 39 34.6114
25 40 3.76841
25 41 34.6715
25 42 1.654
25 43 2.61102
25 44 34.7458
25 45 34.7761
25 46 35.03
25 47 34.7612
25 48 34.5048
25 49 34.7283
25 50 28.0058
25 51 35.2309
25 52 3.30945
25 53 2.21907
25 54 27.8583
25 55 28.1763
25 56 35.0095
25 57 34.3345
25 58 35.137
25 59 1.98769
25 60 34.5518
25 61 34.536
25 62 35.1079
25 63 34.8993
25 64 1.17512
25 65 34.7803
25 66 35.7356
25 67 34.7874
25 68 34.6541
25 69 34.1782
25 70 28.0061
25 71 34.3995
25 72 34.6588
25 73 34.8549
25 74 34.4687
25 75 34.7452
25 76 35.0668
25 77 35.3367
25 78 34.6809
25 79 34.8363
25 80 34.4659
25 81 34.6826
25 82 35.3774
25 83 34.5428
25 84 28.1918
25 85 2.34428
25 86 34.6273
25 87 30.3064
25 88 34.2636
25 89 34.5811
25 90 35.0691
25 91 34.8034
25 92 34.7254
25 93 34.8015
25 94 34.9021
25 95 34.5454
25 96 35.1078
25 97 34.3361
25 98 34.8842
25 99 34.4397
25 100 26.3589
26 27 35.1408
26 28 15.8142
26 29 1.42569
26 30 0.865362
26 31 0.90615
26 32 0.889709
26 33 0.839174
26 34 1.34376
26 35 1.60228
26 36 1.18533
26 37 1.42249
26 38 1.57539
26 39 1.15597
26 40 36.6194
26 41 1.19376
26 42 35.1626
26 43 35.5614
26 44 1.30044
26 45 1.28011
26 46 1.14677
26 47 0.938663
26 48 0.973943
26 49 1.58799
26 50 19.3782
26 51 1.65475
26 52 36.3219
26 53 35.342
26 54 19.5814
26 55 19.9193
26 56 1.13179
26 57 1.61025
26 58 1.36045
26 59 35.2302
26 60 1.81597
26 61 1.40565
26 62 2.02208
26 63 1.57129
26 64 34.9441
26 65 1.39058
26 66 2.55986
26 67 0.843406
26 68 1.59902
26 69 1.35269
26 70 20.3755
26 71 2.01336
26 72 1.48078
26 73 1.17971
26 74 0.767609
26 75 1.48074
26 76 1.33607
26 77 1.649
26 78 0.943555
26 79 1.86599
26 80 1.3657
26 81 1.14111
26 82 2.46836
26 83 1.31398
26 84 19.5875
26 85 35.442
26 86 0.92816
26 87 17.1682
26 88 1.40763
26 89 1.08134
26 90 1.50771
26 91 1.45382
26 92 1.41204
26 93 1.98061
26 94 1.33522
26 95 0.84947
26 96 1.50139
26 97 1.53462
26 98 1.39779
26 99 1.32653
26 100 27.1766
27 28 30.7832
27 29 34.6417
27 30 34.982
27 31 35.1856
27 32 35.5892
27 33 35.3065
27 34 35.4569
27 35 35.5437
27 36 35.1624
27 37 35.6975
27 38 35.7012
27 39 35.1886
27 40 2.90703
27 41 35.2764
27 42 2.02069
27 43 2.43934
27 44 35.3282
27 45 35.3997
27 46 35.6468
27 47 35.366
27 48 35.0635
27 49 35.2314
27 50 27.2881
27 51 35.865
27 52 2.39622
27 53 2.39265
27 54 27.1705
27 55 27.4621
27 56 35.6313
27 57 34.8339
27 58 35.7505
27 59 2.91757
27 60 35.1009
27 61 35.0675
27 62 35.7247
27 63 35.4918
27 64 2.19603
27 65 35.3698
27 66 36.4118
27 67 35.359
27 68 35.2167
27 69 34.7299
27 70 27.2482
27 71 34.9869
27 72 35.2012
27 73 35.4104
27 74 35.017
27 75 35.3198
27 76 35.6808
27 77 35.9756
27 78 35.262
27 79 35.4592
27 80 35.003
27 81 35.2213
27 82 36.0032
27 83 35.0858
27 84 27.5061
27 85 1.49788
27 86 35.1851
27 87 30.4363
27 88 34.7745
27 89 35.1449
27 90 35.7088
27 91 35.4166
27 92 35.2879
27 93 35.332
27 94 35.4867
27 95 35.1141
27 96 35.7345
27 97 34.8523
27 98 35.4864
27 99 34.9902
27 100 25.38
28 29 15.0263
28 30 15.6126
28 31 15.4599
28 32 16.2216
28 33 16.3609
28 34 16.105
28 35 16.0941
28 36 15.6108
28 37 16.4028
28 38 16.2815
28 39 15.8993
28 40 31.9092
28 41 15.9843
28 42 31.1559
28 43 31.3421
28 44 15.7078
28 45 15.9584
28 46 16.3837
28 47 15.9293
28 48 15.8433
28 49 15.5047
28 50 16.5213
28 51 16.5937
28 52 31.7249
28 53 31.0431
28 54 16.1543
28 55 16.2742
28 56 16.2367
28 57 15.693
28 58 15.9688
28 59 31.085
28 60 15.0263
28 61 15.6257
28 62 16.3742
28 63 15.5706
28 64 30.8722
28 65 16.1324
28 66 17.6138
28 67 15.7765
28 68 15.7712
28 69 14.9997
28 70 17.0692
28 71 15.2354
28 72 15.507
28 73 15.6088
28 74 15.8613
28 75 16.0171
28 76 16.1929
28 77 16.7919
28 78 15.6914
28 79 15.8321
28 80 15.5322
28 81 15.9329
28 82 16.6643
28 83 15.7116
28 84 16.4828
28 85 31.1047
28 86 15.9569
28 87 2.2953
28 88 15.2814
28 89 15.5594
28 90 16.4199
28 91 16.092
28 92 15.6657
28 93 15.3991
28 94 15.9083
28 95 15.5295
28 96 16.5516
28 97 15.6332
28 98 16.162
28 99 16.0102
28 100 17.5748
29 30 1.2642
29 31 1.35309
29 32 1.81489
29 33 1.81439
29 34 2.16513
29 35 2.5493
29 36 1.70178
29 37 2.18152
29 38 2.31512
29 39 1.19375
29 40 36.1282
29 41 2.20975
29 42 34.6874
29 43 35.039
29 44 1.90492
29 45 1.70913
29 46 2.02926
29 47 1.54999
29 48 1.03396
29 49 1.47951
29 50 18.9097
29 51 2.4278
29 52 35.824
29 53 34.8658
29 54 19.1298
29 55 19.4904
29 56 2.10108
29 57 1.16205
29 58 1.76035
29 59 34.732
29 60 1.42802
29 61 0.936611
29 62 1.99476
29 63 1.44688
29 64 34.4537
29 65 1.45674
29 66 3.70715
29 67 1.25632
29 68 1.19497
29 69 1.04765
29 70 19.944
29 71 1.26011
29 72 1.0756
29 73 1.48536
29 74 1.55763
29 75 1.39375
29 76 1.83268
29 77 2.68731
29 78 1.17598
29 79 1.72133
29 80 1.0206
29 81 1.31398
29 82 2.45194
29 83 1.06249
29 84 19.173
29 85 34.9442
29 86 1.31772
29 87 16.404
29 88 1.1132
29 89 0.98228
29 90 2.25392
29 91 1.63325
29 92 1.06371
29 93 1.30767
29 94 1.35164
29 95 1.00706
29 96 2.2226
29 97 0.968997
29 98 1.62056
29 99 1.14485
29 100 26.5864
30 31 1.19824
30 32 1.14574
30 33 0.962166
30 34 1.88754
30 35 1.75437
30 36 1.06606
30 37 1.40956
30 38 2.13735
30 39 1.39927
30 40 36.4847
30 41 1.84508
30 42 35.0386
30 43 35.422
30 44 1.21057
30 45 1.75082
30 46 1.61498
30 47 1.28783
30 48 1.05359
30 49 0.992217
30 50 18.8925
30 51 1.93037
30 52 36.1878
30 53 35.2296
30 54 19.1101
30 55 19.4526
30 56 1.74714
30 57 1.17826
30 58 1.70265
30 59 35.1172
30 60 1.4622
30 61 1.07991
30 62 2.24978
30 63 1.61095
30 64 34.8104
30 65 1.67401
30 66 3.00792
30 67 1.02082
30 68 1.46295
30 69 1.61125
30 70 19.8872
30 71 2.14928
30 72 1.16201
30 73 1.10299
30 74 0.910454
30 75 1.39457
30 76 1.81867
30 77 2.10797
30 78 1.09805
30 79 2.08292
30 80 1.03729
30 81 0.885041
30 82 2.59564
30 83 0.994112
30 84 19.1193
30 85 35.3067
30 86 0.789986
30 87 16.944
30 88 0.815581
30 89 1.05296
30 90 2.03371
30 91 1.72557
30 92 1.33033
30 93 1.62197
30 94 1.45672
30 95 0.992245
30 96 1.8521
30 97 1.22903
30 98 1.53792
30 99 1.29523
30 100 26.908
31 32 1.22295
31 33 1.42936
31 34 1.09263
31 35 1.70088
31 36 1.27185
31 37 1.60447
31 38 1.56169
31 39 1.26827
31 40 36.6537
31 41 1.23986
31 42 35.2007
31 43 35.591
31 44 1.37177
31 45 1.13315
31 46 1.26002
31 47 0.897086
31 48 1.17885
31 49 1.70255
31 50 19.4921
31 51 1.63237
31 52 36.3597
31 53 35.366
31 54 19.6623
31 55 20.005
31 56 1.18869
31 57 1.88988
31 58 1.12295
31 59 35.2471
31 60 1.56584
31 61 1.57117
31 62 1.86218
31 63 1.17024
31 64 34.9719
31 65 1.51276
31 66 2.75753
31 67 0.878343
31 68 1.63745
31 69 1.05593
31 70 20.4904
31 71 1.65024
31 72 1.50713
31 73 1.0013
31 74 1.00581
31 75 1.41914
31 76 1.38541
31 77 1.82209
31 78 0.978285
31 79 1.55238
31 80 1.51626
31 81 1.49361
31 82 2.34188
31 83 1.32582
31 84 19.6932
31 85 35.4744
31 86 1.10334
31 87 16.8237
31 88 1.4928
31 89 1.14764
31 90 1.56395
31 91 1.31402
31 92 1.39959
31 93 1.90909
31 94 1.24848
31 95 0.759667
31 96 1.67959
31 97 1.6865
31 98 1.42733
31 99 1.52476
31 100 27.1276
32 33 0.936299
32 34 1.34383
32 35 1.37455
32 36 1.17091
32 37 0.941239
32 38 1.3662
32 39 1.24962
32 40 37.1008
32 41 1.46901
32 42 35.6145
32 43 36.0149
32 44 1.13842
32 45 1.222
32 46 0.888218
32 47 0.864317
32 48 1.19805
32 49 1.53364
32 50 19.7399
32 51 1.12361
32 52 36.7953
32 53 35.7987
32 54 19.9264
32 55 20.2812
32 56 0.988284
32 57 1.8517
32 58 1.17955
32 59 35.6813
32 60 1.88519
32 61 1.50681
32 62 1.77858
32 63 1.51151
32 64 35.3834
32 65 1.43718
32 66 2.09404
32 67 0.876036
32 68 1.51745
32 69 1.85
32 70 20.7278
32 71 2.22517
32 72 1.47761
32 73 0.991516
32 74 1.16547
32 75 1.32296
32 76 1.17216
32 77 1.15524
32 78 1.01491
32 79 1.71715
32 80 1.42881
32 81 1.13141
32 82 2.08133
32 83 1.35455
32 84 19.9472
32 85 35.8981
32 86 0.981893
32 87 17.5952
32 88 1.7032
32 89 1.13698
32 90 1.2665
32 91 1.31478
32 92 1.39272
32 93 1.89312
32 94 1.18006
32 95 1.05394
32 96 0.957497
32 97 1.80412
32 98 1.06711
32 99 1.51852
32 100 27.7903
33 34 1.67585
33 35 1.69099
33 36 1.35646
33 37 1.19875
33 38 1.8907
33 39 1.37606
33 40 36.7971
33 41 1.64636
33 42 35.3311
33 43 35.7258
33 44 1.45988
33 45 1.66068
33 46 1.2781
33 47 1.26072
33 48 1.16143
33 49 1.62159
33 50 19.4961
33 51 1.6462
33 52 36.5017
33 53 35.5302
33 54 19.7222
33 55 20.0673
33 56 1.45166
33 57 1.54586
33 58 1.67675
33 59 35.4114
33 60 2.04357
33 61 1.47196
33 62 2.11691
33 63 1.86003
33 64 35.1102
33 65 1.53845
33 66 2.40116
33 67 1.11506
33 68 1.71118
33 69 1.96199
33 70 20.4972
33 71 2.42006
33 72 1.56174
33 73 1.47433
33 74 0.899619
33 75 1.5092
33 76 1.60289
33 77 1.67689
33 78 1.26856
33 79 2.14175
33 80 1.51513
33 81 1.14784
33 82 2.47456
33 83 1.35382
33 84 19.7276
33 85 35.6188
33 86 0.895816
33 87 17.6957
33 88 1.50915
33 89 1.37719
33 90 1.73806
33 91 1.64076
33 92 1.58062
33 93 2.10213
33 94 1.54077
33 95 1.29343
33 96 1.57457
33 97 1.55584
33 98 1.48284
33 99 1.29851
33 100 27.4989
34 35 1.68408
34 36 1.72937
34 37 1.64674
34 38 1.00401
34 39 1.57798
34 40 36.9241
34 41 0.97785
34 42 35.4297
34 43 35.8465
34 44 1.74434
34 45 0.973249
34 46 0.959353
34 47 1.01741
34 48 1.65813
34 49 2.45837
34 50 20.2722
34 51 1.20886
34 52 36.6187
34 53 35.5923
34 54 20.4281
34 55 20.7747
34 56 0.70652
34 57 2.59761
34 58 1.16661
34 59 35.4666
34 60 2.30565
34 61 2.24738
34 62 1.79874
34 63 1.59348
34 64 35.2019
34 65 1.67202
34 66 2.01534
34 67 1.33744
34 68 2.11272
34 69 1.73308
34 70 21.2575
34 71 2.0755
34 72 2.16704
34 73 1.57345
34 74 1.49196
34 75 1.76744
34 76 1.2617
34 77 1.27731
34 78 1.39541
34 79 1.60682
34 80 2.18333
34 81 2.02507
34 82 2.23483
34 83 1.96912
34 84 20.4476
34 85 35.7286
34 86 1.56221
34 87 17.4781
34 88 2.33513
34 89 1.73622
34 90 1.01147
34 91 1.34289
34 92 1.92088
34 93 2.57563
34 94 1.52791
34 95 1.37378
34 96 1.39313
34 97 2.36769
34 98 1.55239
34 99 1.97006
34 100 27.8574
35 36 1.16085
35 37 1.17237
35 38 1.82214
35 39 2.25842
35 40 37.0389
35 41 1.76023
35 42 35.5677
35 43 36.0025
35 44 1.03622
35 45 1.92576
35 46 1.55469
35 47 1.50319
35 48 2.18565
35 49 2.13049
35 50 19.7183
35 51 1.45865
35 52 36.7522
35 53 35.7509
35 54 19.8528
35 55 20.1825
35 56 1.57963
35 57 2.74873
35 58 1.8541
35 59 35.6492
35 60 2.15649
35 61 2.3848
35 62 2.68702
35 63 2.05066
35 64 35.3274
35 65 2.38633
35 66 2.00795
35 67 1.71397
35 68 2.45539
35 69 2.48183
35 70 20.6489
35 71 2.99034
35 72 2.24532
35 73 1.65145
35 74 1.72954
35 75 2.19545
35 76 2.04376
35 77 1.47853
35 78 1.73651
35 79 2.36224
35 80 2.16881
35 81 2.00416
35 82 2.93795
35 83 2.14708
35 84 19.8564
35 85 35.869
35 86 1.74023
35 87 17.3833
35 88 2.1722
35 89 1.96218
35 90 1.83157
35 91 2.14288
35 92 2.27175
35 93 2.62854
35 94 2.0629
35 95 1.79548
35 96 1.67112
35 97 2.6882
35 98 1.92122
35 99 2.51065
35 100 27.7078
36 37 1.0469
36 38 1.94238
36 39 1.68788
36 40 36.6586
36 41 1.89591
36 42 35.2045
36 43 35.5929
36 44 0.502787
36 45 1.64754
36 46 1.50401
36 47 1.14732
36 48 1.54093
36 49 1.40159
36 50 19.3308
36 51 1.5613
36 52 36.3671
36 53 35.3969
36 54 19.506
36 55 19.8478
36 56 1.63118
36 57 1.94026
36 58 1.54985
36 59 35.2756
36 60 1.23573
36 61 1.56884
36 62 2.3058
36 63 1.40011
36 64 34.9523
36 65 1.87476
36 66 2.67902
36 67 1.16081
36 68 1.70831
36 69 1.95488
36 70 20.2917
36 71 2.30716
36 72 1.3711
36 73 1.21516
36 74 1.35514
36 75 1.55396
36 76 1.7931
36 77 1.8615
36 78 1.10463
36 79 1.93886
36 80 1.33103
36 81 1.37229
36 82 2.60441
36 83 1.32586
36 84 19.5225
36 85 35.4876
36 86 1.19142
36 87 16.905
36 88 1.30317
36 89 1.17279
36 90 1.86563
36 91 1.76269
36 92 1.51072
36 93 1.80127
36 94 1.54609
36 95 1.16695
36 96 1.6837
36 97 1.91092
36 98 1.50769
36 99 1.84077
36 100 27.2614
37 38 1.75218
37 39 1.69021
37 40 37.2068
37 41 1.98631
37 42 35.723
37 43 36.1161
37 44 0.961418
37 45 1.61773
37 46 1.15717
37 47 1.13219
37 48 1.63384
37 49 1.69079
37 50 19.9456
37 51 1.03253
37 52 36.91
37 53 35.9243
37 54 20.135
37 55 20.4844
37 56 1.46166
37 57 2.12814
37 58 1.41844
37 59 35.7926
37 60 1.78249
37 61 1.76431
37 62 1.99735
37 63 1.57724
37 64 35.4731
37 65 1.78615
37 66 2.0499
37 67 1.24772
37 68 1.75484
37 69 2.38095
37 70 20.911
37 71 2.54197
37 72 1.59435
37 73 1.39816
37 74 1.54932
37 75 1.44938
37 76 1.58972
37 77 1.38213
37 78 1.2841
37 79 1.90315
37 80 1.62093
37 81 1.42938
37 82 2.20086
37 83 1.50917
37 84 20.1557
37 85 36.0201
37 86 1.12862
37 87 17.7193
37 88 1.80186
37 89 1.45046
37 90 1.6342
37 91 1.5905
37 92 1.59656
37 93 1.99995
37 94 1.4717
37 95 1.45535
37 96 1.2835
37 97 2.06645
37 98 1.28313
37 99 1.83326
37 100 28.0347
38 39 1.58053
38 40 37.178
38 41 1.29222
38 42 35.6708
38 43 36.0882
38 44 1.91774
38 45 0.867668
38 46 0.991321
38 47 1.11903
38 48 1.74953
38 49 2.62199
38 50 20.5506
38 51 1.36178
38 52 36.8653
38 53 35.8342
38 54 20.7073
38 55 21.0607
38 56 0.701955
38 57 2.74375
38 58 1.17941
38 59 35.7061
38 60 2.58718
38 61 2.24328
38 62 1.70084
38 63 1.81945
38 64 35.4479
38 65 1.49591
38 66 1.90042
38 67 1.54367
38 68 2.05538
38 69 1.95915
38 70 21.5411
38 71 2.15861
38 72 2.23664
38 73 1.81768
38 74 1.95711
38 75 1.94466
38 76 0.906556
38 77 1.06307
38 78 1.44996
38 79 1.53763
38 80 2.23352
38 81 1.98036
38 82 2.08424
38 83 2.18058
38 84 20.7399
38 85 35.9743
38 86 1.8103
38 87 17.691
38 88 2.6349
38 89 1.76697
38 90 0.631488
38 91 1.22935
38 92 1.9216
38 93 2.57728
38 94 1.43341
38 95 1.53902
38 96 0.938115
38 97 2.54805
38 98 1.42775
38 99 2.09098
38 100 28.1675
39 40 36.6769
39 41 1.79912
39 42 35.1949
39 43 35.5588
39 44 1.81157
39 45 0.992281
39 46 1.27121
39 47 1.00704
39 48 0.657885
39 49 1.79668
39 50 19.7865
39 51 1.72665
39 52 36.3658
39 53 35.3772
39 54 19.9992
39 55 20.3726
39 56 1.39316
39 57 1.46177
39 58 1.09419
39 59 35.2333
39 60 1.83865
39 61 1.08755
39 62 1.18584
39 63 1.28698
39 64 34.9665
39 65 0.687359
39 66 2.86034
39 67 0.85162
39 68 0.999939
39 69 1.34939
39 70 20.8166
39 71 1.31144
39 72 1.17958
39 73 1.39875
39 74 1.43922
39 75 0.993227
39 76 0.987304
39 77 1.91653
39 78 0.888766
39 79 1.23427
39 80 1.22286
39 81 1.21842
39 82 1.71097
39 83 1.11041
39 84 20.0456
39 85 35.4725
39 86 1.0597
39 87 17.3006
39 88 1.6626
39 89 0.943794
39 90 1.44169
39 91 0.87607
39 92 0.845161
39 93 1.5553
39 94 0.809089
39 95 0.927732
39 96 1.41215
39 97 1.20509
39 98 0.926447
39 99 0.869065
39 100 27.5092
40 41 36.7301
40 42 2.74139
40 43 2.9232
40 44 36.8333
40 45 36.8769
40 46 37.1319
40 47 36.8543
40 48 36.5595
40 49 36.7702
40 50 28.9748
40 51 37.3815
40 52 1.12397
40 53 2.88886
40 54 28.8626
40 55 29.0949
40 56 37.1058
40 57 36.3423
40 58 37.2319
40 59 3.23578
40 60 36.5974
40 61 36.5719
40 62 37.2322
40 63 36.9845
40 64 3.2999
40 65 36.8546
40 66 37.9131
40 67 36.851
40 68 36.7386
40 69 36.1903
40 70 28.9172
40 71 36.4546
40 72 36.7135
40 73 36.9339
40 74 36.4977
40 75 36.8419
40 76 37.161
40 77 37.4846
40 78 36.7558
40 79 36.9609
40 80 36.5179
40 81 36.7394
40 82 37.539
40 83 36.6027
40 84 29.1482
40 85 2.49545
40 86 36.6864
40 87 31.4549
40 88 36.2787
40 89 36.6484
40 90 37.201
40 91 36.9139
40 92 36.7899
40 93 36.8619
40 94 36.9916
40 95 36.605
40 96 37.2533
40 97 36.3577
40 98 37.0021
40 99 36.4904
40 100 25.6943
41 42 35.2606
41 43 35.6959
41 44 1.92654
41 45 1.40182
41 46 1.35564
41 47 1.40184
41 48 1.74384
41 49 2.51191
41 50 19.8283
41 51 1.79701
41 52 36.4295
41 53 35.4144
41 54 19.9911
41 55 20.3199
41 56 0.961079
41 57 2.61614
41 58 1.67706
41 59 35.3169
41 60 2.62832
41 61 2.35646
41 62 2.37308
41 63 2.1059
41 64 35.0565
41 65 1.93217
41 66 2.26197
41 67 1.57892
41 68 2.44392
41 69 1.61207
41 70 20.8152
41 71 2.41529
41 72 2.42673
41 73 1.74622
41 74 1.38131
41 75 2.20799
41 76 1.59911
41 77 1.57281
41 78 1.67862
41 79 2.18938
41 80 2.31542
41 81 2.06118
41 82 2.87005
41 83 2.22146
41 84 19.983
41 85 35.5529
41 86 1.75811
41 87 17.3487
41 88 2.38401
41 89 1.93389
41 90 1.42182
41 91 1.81855
41 92 2.22855
41 93 2.85112
41 94 1.89144
41 95 1.53664
41 96 1.73341
41 97 2.45892
41 98 1.97183
41 99 2.11781
41 100 27.3847
42 43 1.93762
42 44 35.3712
42 45 35.3801
42 46 35.6375
42 47 35.3733
42 48 35.0864
42 49 35.3224
42 50 28.2324
42 51 35.8616
42 52 2.22056
42 53 1.37856
42 54 28.1177
42 55 28.4202
42 56 35.6145
42 57 34.8957
42 58 35.746
42 59 1.4872
42 60 35.1642
42 61 35.1166
42 62 35.7095
42 63 35.5098
42 64 1.405
42 65 35.3665
42 66 36.3721
42 67 35.3843
42 68 35.2508
42 69 34.7478
42 70 28.241
42 71 34.9855
42 72 35.2576
42 73 35.4585
42 74 35.0451
42 75 35.3481
42 76 35.6673
42 77 35.9623
42 78 35.2829
42 79 35.4523
42 80 35.0582
42 81 35.2693
42 82 35.9938
42 83 35.1328
42 84 28.4353
42 85 1.25148
42 86 35.2161
42 87 30.8455
42 88 34.8475
42 89 35.1816
42 90 35.6862
42 91 35.4077
42 92 35.3201
42 93 35.4004
42 94 35.5005
42 95 35.1406
42 96 35.7292
42 97 34.9048
42 98 35.4997
42 99 35.0129
42 100 26.1762
43 44 35.7674
43 45 35.7703
43 46 36.0378
43 47 35.7633
43 48 35.4551
43 49 35.6856
43 50 28.6081
43 51 36.2592
43 52 2.47778
43 53 2.686
43 54 28.5316
43 55 28.844
43 56 36.0285
43 57 35.2363
43 58 36.1232
43 59 1.82085
43 60 35.5057
43 61 35.4652
43 62 36.057
43 63 35.863
43 64 1.75335
43 65 35.7306
43 66 36.8321
43 67 35.7611
43 68 35.593
43 69 35.1274
43 70 28.6405
43 71 35.3188
43 72 35.6018
43 73 35.8451
43 74 35.4472
43 75 35.6973
43 76 36.0539
43 77 36.3956
43 78 35.6554
43 79 35.8112
43 80 35.4118
43 81 35.6418
43 82 36.3338
43 83 35.4839
43 84 28.8681
43 85 1.89897
43 86 35.5923
43 87 31.013
43 88 35.2065
43 89 35.545
43 90 36.0932
43 91 35.782
43 92 35.664
43 93 35.7241
43 94 35.8669
43 95 35.518
43 96 36.136
43 97 35.2461
43 98 35.8707
43 99 35.3669
43 100 26.4375
44 45 1.70789
44 46 1.46828
44 47 1.197
44 48 1.69965
44 49 1.43139
44 50 19.4057
44 51 1.45734
44 52 36.5426
44 53 35.5631
44 54 19.5695
44 55 19.9117
44 56 1.61645
44 57 2.11193
44 58 1.52745
44 59 35.4456
44 60 1.38428
44 61 1.71225
44 62 2.32865
44 63 1.45761
44 64 35.1182
44 65 1.99866
44 66 2.55702
44 67 1.2798
44 68 1.79184
44 69 2.11016
44 70 20.3626
44 71 2.44111
44 72 1.49469
44 73 1.17495
44 74 1.49628
44 75 1.62259
44 76 1.80181
44 77 1.73733
44 78 1.20791
44 79 1.96248
44 80 1.44234
44 81 1.43416
44 82 2.5877
44 83 1.47848
44 84 19.5886
44 85 35.6561
44 86 1.28457
44 87 17.0089
44 88 1.4861
44 89 1.26437
44 90 1.83723
44 91 1.83251
44 92 1.63736
44 93 1.87454
44 94 1.5956
44 95 1.30026
44 96 1.59801
44 97 2.08623
44 98 1.51877
44 99 2.00708
44 100 27.4331
45 46 0.992898
45 47 0.755619
45 48 1.21606
45 49 2.21023
45 50 20.2197
45 51 1.31554
45 52 36.5651
45 53 35.5498
45 54 20.3886
45 55 20.7569
45 56 0.871113
45 57 2.21106
45 58 0.77407
45 59 35.4084
45 60 2.02889
45 61 1.72306
45 62 1.24916
45 63 1.22714
45 64 35.1484
45 65 1.05785
45 66 2.36454
45 67 1.02381
45 68 1.49491
45 69 1.45873
45 70 21.2297
45 71 1.47665
45 72 1.67756
45 73 1.42422
45 74 1.62782
45 75 1.37428
45 76 0.722478
45 77 1.43323
45 78 0.955296
45 79 1.01672
45 80 1.70696
45 81 1.60624
45 82 1.74344
45 83 1.59495
45 84 20.4362
45 85 35.6721
45 86 1.36639
45 87 17.3506
45 88 2.11698
45 89 1.24969
45 90 0.88007
45 91 0.715671
45 92 1.32013
45 93 2.02541
45 94 0.925765
45 95 1.00966
45 96 1.0639
45 97 1.95992
45 98 0.983601
45 99 1.53382
45 100 27.8221
46 47 0.761306
46 48 1.37445
46 49 2.11223
46 50 20.2552
46 51 1.00005
46 52 36.8273
46 53 35.8197
46 54 20.4397
46 55 20.7913
46 56 0.687336
46 57 2.21379
46 58 0.965518
46 59 35.6873
46 60 2.14937
46 61 1.82004
46 62 1.52809
46 63 1.53786
46 64 35.4082
46 65 1.27314
46 66 1.87835
46 67 1.07905
46 68 1.71935
46 69 1.89921
46 70 21.2493
46 71 2.11231
46 72 1.77305
46 73 1.46663
46 74 1.42101
46 75 1.42334
46 76 0.861244
46 77 0.965434
46 78 1.11221
46 79 1.52919
46 80 1.80441
46 81 1.55074
46 82 1.90282
46 83 1.6634
46 84 20.4662
46 85 35.937
46 86 1.20483
46 87 17.7599
46 88 2.1024
46 89 1.38023
46 90 0.930191
46 91 1.13161
46 92 1.53844
46 93 2.21724
46 94 1.22256
46 95 1.22756
46 96 0.901183
46 97 2.05801
46 98 1.13516
46 99 1.65746
46 100 28.0516
47 48 1.05621
47 49 1.75889
47 50 19.9071
47 51 1.10402
47 52 36.55
47 53 35.5513
47 54 20.0878
47 55 20.4425
47 56 0.880609
47 57 1.90393
47 58 0.793564
47 59 35.4161
47 60 1.64848
47 61 1.46244
47 62 1.42227
47 63 1.09528
47 64 35.1344
47 65 1.1007
47 66 2.30522
47 67 0.661915
47 68 1.32435
47 69 1.5057
47 70 20.9021
47 71 1.69463
47 72 1.34881
47 73 1.10063
47 74 1.25738
47 75 1.093
47 76 0.905842
47 77 1.32219
47 78 0.645425
47 79 1.18793
47 80 1.36357
47 81 1.26211
47 82 1.8646
47 83 1.22245
47 84 20.1177
47 85 35.6602
47 86 0.966619
47 87 17.297
47 88 1.66072
47 89 0.917215
47 90 1.03577
47 91 0.869405
47 92 1.1237
47 93 1.78538
47 94 0.84027
47 95 0.738385
47 96 1.02786
47 97 1.72156
47 98 0.846571
47 99 1.3953
47 100 27.6854
48 49 1.52283
48 50 19.4607
48 51 1.81197
48 52 36.2463
48 53 35.2721
48 54 19.6933
48 55 20.0555
48 56 1.50518
48 57 1.15399
48 58 1.32851
48 59 35.1347
48 60 1.73971
48 61 0.868885
48 62 1.51998
48 63 1.34042
48 64 34.8597
48 65 0.876801
48 66 2.97004
48 67 0.837529
48 68 0.994505
48 69 1.2917
48 70 20.4924
48 71 1.487
48 72 1.08974
48 73 1.27934
48 74 1.20165
48 75 0.989462
48 76 1.24505
48 77 2.00017
48 78 0.850223
48 79 1.51738
48 80 1.04789
48 81 0.927499
48 82 1.97412
48 83 0.870608
48 84 19.7241
48 85 35.3586
48 86 0.822915
48 87 17.2303
48 88 1.33364
48 89 0.851907
48 90 1.65097
48 91 1.0633
48 92 0.884481
48 93 1.50101
48 94 0.91087
48 95 0.784646
48 96 1.54899
48 97 0.936075
48 98 1.09747
48 99 0.619184
48 100 27.2846
49 50 18.6815
49 51 2.21837
49 52 36.4708
49 53 35.5156
49 54 18.8965
49 55 19.2497
49 56 2.29955
49 57 1.29981
49 58 2.02145
49 59 35.406
49 60 1.31537
49 61 1.17854
49 62 2.43083
49 63 1.6909
49 64 35.0762
49 65 2.05555
49 66 3.4542
49 67 1.40184
49 68 1.48909
49 69 2.02845
49 70 19.6816
49 71 2.36935
49 72 1.09629
49 73 1.12816
49 74 1.62469
49 75 1.51887
49 76 2.2106
49 77 2.5362
49 78 1.48411
49 79 2.25386
49 80 0.950754
49 81 1.15041
49 82 2.64448
49 83 1.11375
49 84 18.9273
49 85 35.5746
49 86 1.29862
49 87 16.8534
49 88 0.936721
49 89 1.23611
49 90 2.49822
49 91 2.07269
49 92 1.44052
49 93 1.203
49 94 1.66341
49 95 1.41849
49 96 2.18984
49 97 1.3944
49 98 1.74369
49 99 1.67218
49 100 26.998
50 51 20.4662
50 52 28.7996
50 53 28.3215
50 54 1.39003
50 55 1.65713
50 56 20.2607
50 57 18.7853
50 58 20.2955
50 59 28.7971
50 60 19.1376
50 61 19.1765
50 62 20.6203
50 63 19.918
50 64 28.1716
50 65 20.0865
50 66 21.2225
50 67 19.6131
50 68 19.6006
50 69 19.153
50 70 1.45016
50 71 19.8818
50 72 19.2964
50 73 19.2961
50 74 19.1771
50 75 19.7535
50 76 20.3717
50 77 20.5479
50 78 19.6721
50 79 20.3374
50 80 19.0408
50 81 19.2268
50 82 20.8478
50 83 19.2581
50 84 1.53949
50 85 28.0317
50 86 19.4306
50 87 16.7014
50 88 18.6043
50 89 19.3915
50 90 20.5353
50 91 20.2034
50 92 19.6473
50 93 19.258
50 94 19.9247
50 95 19.4401
50 96 20.3357
50 97 19.0074
50 98 20.0321
50 99 19.4655
50 100 15.261
51 52 37.0725
51 53 36.0463
51 54 20.6291
51 55 20.9999
51 56 1.16065
51 57 2.59876
51 58 1.20976
51 59 35.905
51 60 2.16479
51 61 2.19701
51 62 1.65244
51 63 1.52024
51 64 35.6098
51 65 1.79465
51 66 1.64523
51 67 1.37579
51 68 1.94592
51 69 2.3909
51 70 21.4416
51 71 2.41686
51 72 1.96864
51 73 1.50986
51 74 1.81339
51 75 1.50797
51 76 1.40562
51 77 0.969638
51 78 1.45388
51 79 1.57445
51 80 2.06362
51 81 1.91389
51 82 1.85226
51 83 1.82204
51 84 20.6608
51 85 36.1615
51 86 1.52899
51 87 17.9542
51 88 2.32489
51 89 1.70445
51 90 1.12792
51 91 1.40854
51 92 1.81438
51 93 2.3299
51 94 1.47674
51 95 1.59852
51 96 1.05451
51 97 2.41556
51 98 1.20522
51 99 2.05173
51 100 28.4889
52 53 2.29665
52 54 28.6948
52 55 28.947
52 56 36.8006
52 57 36.0398
52 58 36.9281
52 59 2.69923
52 60 36.31
52 61 36.2673
52 62 36.9095
52 63 36.679
52 64 2.91294
52 65 36.5365
52 66 37.6063
52 67 36.5485
52 68 36.4244
52 69 35.8876
52 70 28.7696
52 71 36.1425
52 72 36.4091
52 73 36.6294
52 74 36.2009
52 75 36.5291
52 76 36.8492
52 77 37.1724
52 78 36.4511
52 79 36.6419
52 80 36.2168
52 81 36.4322
52 82 37.2121
52 83 36.2968
52 84 29.0014
52 85 1.87301
52 86 36.3844
52 87 31.3247
52 88 35.9861
52 89 36.3424
52 90 36.8857
52 91 36.5973
52 92 36.4817
52 93 36.5557
52 94 36.6793
52 95 36.301
52 96 36.9352
52 97 36.0508
52 98 36.691
52 99 36.1791
52 100 25.7908
53 54 28.1707
53 55 28.4672
53 56 35.7811
53 57 35.0997
53 58 35.9213
53 59 1.64779
53 60 35.3561
53 61 35.3165
53 62 35.8898
53 63 35.6924
53 64 2.23054
53 65 35.5507
53 66 36.5535
53 67 35.5667
53 68 35.4467
53 69 34.9003
53 70 28.3247
53 71 35.1527
53 72 35.455
53 73 35.6303
53 74 35.2249
53 75 35.5416
53 76 35.8419
53 77 36.1391
53 78 35.4677
53 79 35.6241
53 80 35.2558
53 81 35.4675
53 82 36.1828
53 83 35.3286
53 84 28.4951
53 85 1.34952
53 86 35.4083
53 87 30.7361
53 88 35.0435
53 89 35.3692
53 90 35.8564
53 91 35.5857
53 92 35.5128
53 93 35.5963
53 94 35.6828
53 95 35.3177
53 96 35.9115
53 97 35.0999
53 98 35.6869
53 99 35.2079
53 100 25.9769
54 55 1.01145
54 56 20.4284
54 57 19.0515
54 58 20.4688
54 59 28.6744
54 60 19.3159
54 61 19.4146
54 62 20.8246
54 63 20.0983
54 64 28.0436
54 65 20.3147
54 66 21.3644
54 67 19.8102
54 68 19.8223
54 69 19.3391
54 70 1.37988
54 71 20.0818
54 72 19.5163
54 73 19.47
54 74 19.385
54 75 19.9731
54 76 20.5592
54 77 20.704
54 78 19.8638
54 79 20.5106
54 80 19.2562
54 81 19.4554
54 82 21.046
54 83 19.4847
54 84 1.14825
54 85 27.9109
54 86 19.6476
54 87 16.2928
54 88 18.8286
54 89 19.599
54 90 20.7028
54 91 20.3988
54 92 19.861
54 93 19.4714
54 94 20.1242
54 95 19.6322
54 96 20.5134
54 97 19.2609
54 98 20.2239
54 99 19.7134
54 100 15.1198
55 56 20.7753
55 57 19.4161
55 58 20.8306
55 59 28.9932
55 60 19.6727
55 61 19.7752
55 62 21.2184
55 63 20.4599
55 64 28.3583
55 65 20.6795
55 66 21.713
55 67 20.1698
55 68 20.2037
55 69 19.6899
55 70 1.19235
55 71 20.4541
55 72 19.8851
55 73 19.8295
55 74 19.7275
55 75 20.357
55 76 20.9168
55 77 21.0556
55 78 20.2223
55 79 20.8978
55 80 19.6262
55 81 19.8151
55 82 21.4572
55 83 19.8518
55 84 0.965341
55 85 28.2093
55 86 20.0047
55 87 16.3351
55 88 19.1809
55 89 19.9599
55 90 21.0686
55 91 20.7738
55 92 20.2332
55 93 19.8536
55 94 20.4964
55 95 19.9869
55 96 20.8903
55 97 19.6333
55 98 20.6057
55 99 20.0879
55 100 14.6544
56 57 2.43476
56 58 1.03957
56 59 35.6618
56 60 2.33423
56 61 2.04339
56 62 1.73295
56 63 1.6641
56 64 35.3945
56 65 1.43828
56 66 1.83104
56 67 1.21466
56 68 1.93756
56 69 1.76843
56 70 21.251
56 71 2.13047
56 72 2.02799
56 73 1.50046
56 74 1.47431
56 75 1.73303
56 76 0.909142
56 77 0.93553
56 78 1.25356
56 79 1.61957
56 80 2.02085
56 81 1.74529
56 82 2.14744
56 83 1.90363
56 84 20.4495
56 85 35.9113
56 86 1.46004
56 87 17.6204
56 88 2.29347
56 89 1.55573
56 90 0.755978
56 91 1.22606
56 92 1.76587
56 93 2.44188
56 94 1.36363
56 95 1.29145
56 96 0.986352
56 97 2.27239
56 98 1.35815
56 99 1.84615
56 100 27.9426
57 58 2.15251
57 59 34.9663
57 60 1.79652
57 61 0.825808
57 62 2.23044
57 63 1.95065
57 64 34.6678
57 65 1.66772
57 66 3.75229
57 67 1.53549
57 68 1.28124
57 69 1.86512
57 70 19.8271
57 71 2.02668
57 72 1.16723
57 73 1.75516
57 74 1.63457
57 75 1.46934
57 76 2.16782
57 77 2.83185
57 78 1.56576
57 79 2.28558
57 80 1.07007
57 81 1.14173
57 82 2.5318
57 83 1.03155
57 84 19.0911
57 85 35.1525
57 86 1.30258
57 87 17.0587
57 88 1.05322
57 89 1.33681
57 90 2.61343
57 91 1.96677
57 92 1.29296
57 93 1.42045
57 94 1.66645
57 95 1.51204
57 96 2.38267
57 97 0.674894
57 98 1.80227
57 99 1.00838
57 100 26.8293
58 59 35.7758
58 60 1.78845
58 61 1.65662
58 62 1.15615
58 63 0.943478
58 64 35.504
58 65 1.18656
58 66 2.41358
58 67 0.990343
58 68 1.38736
58 69 1.67841
58 70 21.2974
58 71 1.5481
58 72 1.50551
58 73 1.27369
58 74 1.67079
58 75 1.22166
58 76 0.797646
58 77 1.48349
58 78 0.95027
58 79 0.987452
58 80 1.63799
58 81 1.58526
58 82 1.56822
58 83 1.475
58 84 20.5146
58 85 36.0318
58 86 1.30733
58 87 17.3635
58 88 2.01659
58 89 1.2191
58 90 1.11361
58 91 0.836652
58 92 1.21685
58 93 1.80914
58 94 0.871947
58 95 1.09236
58 96 1.13444
58 97 1.92634
58 98 0.924748
58 99 1.60962
58 100 27.9782
59 60 35.2138
59 61 35.1771
59 62 35.718
59 63 35.5365
59 64 1.65708
59 65 35.3985
59 66 36.4365
59 67 35.433
59 68 35.291
59 69 34.7844
59 70 28.8431
59 71 34.9843
59 72 35.3074
59 73 35.5188
59 74 35.1177
59 75 35.3859
59 76 35.699
59 77 36.0197
59 78 35.3293
59 79 35.4609
59 80 35.1206
59 81 35.3417
59 82 35.9994
59 83 35.1876
59 84 29.0102
59 85 1.87802
59 86 35.279
59 87 30.7909
59 88 34.9212
59 89 35.2309
59 90 35.7203
59 91 35.4315
59 92 35.3576
59 93 35.4447
59 94 35.5379
59 95 35.1887
59 96 35.7773
59 97 34.9592
59 98 35.5357
59 99 35.0594
59 100 26.5571
60 61 1.48888
60 62 2.27934
60 63 1.19024
60 64 34.8943
60 65 2.09179
60 66 3.58295
60 67 1.42483
60 68 1.53094
60 69 1.96599
60 70 20.1165
60 71 1.9359
60 72 1.06477
60 73 1.41886
60 74 1.89921
60 75 1.47788
60 76 2.20161
60 77 2.67155
60 78 1.38217
60 79 1.88369
60 80 1.24934
60 81 1.70849
60 82 2.51711
60 83 1.21968
60 84 19.3683
60 85 35.4255
60 86 1.51737
60 87 16.3399
60 88 1.13866
60 89 1.28459
60 90 2.47946
60 91 1.96509
60 92 1.32944
60 93 1.24202
60 94 1.65215
60 95 1.39666
60 96 2.34225
60 97 1.71057
60 98 1.75116
60 99 1.91359
60 100 26.9745
61 62 1.82413
61 63 1.45642
61 64 34.8811
61 65 1.26417
61 66 3.4127
61 67 1.16708
61 68 0.836858
61 69 1.63734
61 70 20.2045
61 71 1.66577
61 72 0.752823
61 73 1.42082
61 74 1.57546
61 75 1.14375
61 76 1.6713
61 77 2.44084
61 78 1.0851
61 79 1.74633
61 80 0.711563
61 81 0.812945
61 82 2.15876
61 83 0.805669
61 84 19.4646
61 85 35.383
61 86 1.07539
61 87 16.9987
61 88 1.07381
61 89 0.8593
61 90 2.14935
61 91 1.49853
61 92 0.816651
61 93 1.03673
61 94 1.17175
61 95 1.10319
61 96 1.90698
61 97 0.819719
61 98 1.33425
61 99 0.936697
61 100 27.1065
62 63 1.39136
62 64 35.4622
62 65 1.14051
62 66 2.83502
62 67 1.50809
62 68 1.31419
62 69 2.08915
62 70 21.6582
62 71 1.44038
62 72 1.72508
62 73 1.87791
62 74 2.21897
62 75 1.15422
62 76 1.1963
62 77 2.0057
62 78 1.47646
62 79 0.873522
62 80 1.93627
62 81 1.93075
62 82 0.84201
62 83 1.65218
62 84 20.8937
62 85 35.9954
62 86 1.70769
62 87 17.8275
62 88 2.42058
62 89 1.60995
62 90 1.52033
62 91 0.897825
62 92 1.32725
62 93 1.89765
62 94 1.06309
62 95 1.62198
62 96 1.49931
62 97 1.92276
62 98 1.02661
62 99 1.52227
62 100 28.396
63 64 35.2502
63 65 1.44658
63 66 2.99951
63 67 1.04973
63 68 1.19317
63 69 1.65578
63 70 20.9167
63 71 1.33333
63 72 1.17038
63 73 1.15273
63 74 1.75588
63 75 0.995936
63 76 1.4315
63 77 2.07299
63 78 0.935264
63 79 0.981672
63 80 1.36803
63 81 1.59476
63 82 1.73358
63 83 1.13554
63 84 20.1481
63 85 35.7841
63 86 1.30875
63 87 16.9407
63 88 1.62717
63 89 1.07057
63 90 1.68785
63 91 1.17322
63 92 1.00297
63 93 1.3344
63 94 0.943851
63 95 1.03216
63 96 1.67998
63 97 1.66937
63 98 1.10272
63 99 1.54561
63 100 27.6613
64 65 35.1379
64 66 36.1454
64 67 35.1492
64 68 35.0032
64 69 34.5335
64 70 28.1738
64 71 34.7392
64 72 35.0055
64 73 35.2169
64 74 34.8291
64 75 35.0965
64 76 35.4409
64 77 35.7324
64 78 35.0418
64 79 35.196
64 80 34.8134
64 81 35.0417
64 82 35.735
64 83 34.8855
64 84 28.3768
64 85 1.90821
64 86 34.9849
64 87 30.5374
64 88 34.6059
64 89 34.9379
64 90 35.4562
64 91 35.1707
64 92 35.073
64 93 35.1398
64 94 35.2601
64 95 34.9057
64 96 35.4964
64 97 34.6743
64 98 35.2521
64 99 34.7852
64 100 26.3759
65 66 2.82403
65 67 1.131
65 68 1.10485
65 69 1.57952
65 70 21.1219
65 71 1.41622
65 72 1.41466
65 73 1.69267
65 74 1.71721
65 75 1.20388
65 76 0.865313
65 77 1.89386
65 78 1.04123
65 79 1.26418
65 80 1.45239
65 81 1.31512
65 82 1.62206
65 83 1.35241
65 84 20.3564
65 85 35.6503
65 86 1.26371
65 87 17.5452
65 88 1.9414
65 89 1.13427
65 90 1.39075
65 91 0.816698
65 92 1.01561
65 93 1.73145
65 94 0.8311
65 95 1.14869
65 96 1.38179
65 97 1.43014
65 98 1.03729
65 99 1.00133
65 100 27.7713
66 67 2.62032
66 68 3.26953
66 69 3.48225
66 70 22.1689
66 71 3.73195
66 72 3.33014
66 73 2.79172
66 74 2.71267
66 75 2.92518
66 76 2.31224
66 77 1.18804
66 78 2.71684
66 79 2.88239
66 80 3.34808
66 81 2.98493
66 82 2.95999
66 83 3.18472
66 84 21.3683
66 85 36.7034
66 86 2.69656
66 87 18.9736
66 88 3.57485
66 89 3.01291
66 90 1.83601
66 91 2.55821
66 92 3.15794
66 93 3.73355
66 94 2.7547
66 95 2.84358
66 96 1.82608
66 97 3.62966
66 98 2.48794
66 99 3.17506
66 100 29.2344
67 68 1.18373
67 69 1.35884
67 70 20.6157
67 71 1.62939
67 72 1.03187
67 73 0.900485
67 74 1.07752
67 75 0.966767
67 76 1.141
67 77 1.67679
67 78 0.646147
67 79 1.32542
67 80 1.08777
67 81 1.08325
67 82 1.95961
67 83 0.921224
67 84 19.8359
67 85 35.6597
67 86 0.740979
67 87 17.1498
67 88 1.33976
67 89 0.765592
67 90 1.41484
67 91 1.06369
67 92 0.896289
67 93 1.50842
67 94 0.864762
67 95 0.614083
67 96 1.36818
67 97 1.35038
67 98 0.947075
67 99 1.15216
67 100 27.4444
68 69 1.77041
68 70 20.6309
68 71 1.38484
68 72 0.809153
68 73 1.41043
68 74 1.84995
68 75 0.821032
68 76 1.45437
68 77 2.27358
68 78 1.00801
68 79 1.28349
68 80 0.929277
68 81 1.08319
68 82 1.54785
68 83 0.856399
68 84 19.8886
68 85 35.5206
68 86 1.22425
68 87 17.1838
68 88 1.49188
68 89 0.852893
68 90 1.9148
68 91 1.13634
68 92 0.624434
68 93 0.935568
68 94 0.838803
68 95 1.11813
68 96 1.64762
68 97 1.13868
68 98 0.976537
68 99 1.03422
68 100 27.5678
69 70 20.1776
69 71 1.365
69 72 1.75271
69 73 1.55641
69 74 1.50471
69 75 1.80944
69 76 1.69764
69 77 2.49909
69 78 1.38802
69 79 1.7975
69 80 1.6539
69 81 1.75265
69 82 2.64899
69 83 1.65062
69 84 19.3696
69 85 35.0084
69 86 1.59188
69 87 16.4029
69 88 1.73086
69 89 1.40129
69 90 2.02401
69 91 1.62647
69 92 1.557
69 93 2.01676
69 94 1.53138
69 95 1.09403
69 96 2.19923
69 97 1.62868
69 98 1.83399
69 99 1.57811
69 100 26.5886
70 71 20.923
70 72 20.3103
70 73 20.2917
70 74 20.1812
70 75 20.7802
70 76 21.3836
70 77 21.5189
70 78 20.6721
70 79 21.3539
70 80 20.0545
70 81 20.243
70 82 21.8836
70 83 20.2758
70 84 1.36741
70 85 28.0257
70 86 20.4373
70 87 17.1161
70 88 19.6077
70 89 20.3988
70 90 21.5346
70 91 21.2238
70 92 20.6696
70 93 20.2819
70 94 20.9474
70 95 20.447
70 96 21.3314
70 97 20.0543
70 98 21.0423
70 99 20.5102
70 100 15.1026
71 72 1.63656
71 73 1.93649
71 74 2.21734
71 75 1.51833
71 76 1.69095
71 77 2.75644
71 78 1.47815
71 79 1.20112
71 80 1.78544
71 81 2.01395
71 82 1.93342
71 83 1.64155
71 84 20.1437
71 85 35.2488
71 86 1.88664
71 87 16.6581
71 88 2.10139
71 89 1.49172
71 90 2.11935
71 91 1.38325
71 92 1.28372
71 93 1.71922
71 94 1.32426
71 95 1.43162
71 96 2.25401
71 97 1.70945
71 98 1.62869
71 99 1.56067
71 100 27.2586
72 73 1.285
72 74 1.64243
72 75 0.950773
72 76 1.66698
72 77 2.35477
72 78 0.954904
72 79 1.57666
72 80 0.707933
72 81 1.05971
72 82 2.01938
72 83 0.689352
72 84 19.5625
72 85 35.5209
72 86 1.07626
72 87 16.8807
72 88 1.05195
72 89 0.724082
72 90 2.10437
72 91 1.48015
72 92 0.654396
72 93 0.816952
72 94 1.0821
72 95 1.03724
72 96 1.87251
72 97 1.05758
72 98 1.18296
72 99 1.18388
72 100 27.2494
73 74 1.30428
73 75 1.24054
73 76 1.57356
73 77 1.81595
73 78 1.03772
73 79 1.60613
73 80 1.22124
73 81 1.24868
73 82 2.15627
73 83 1.13096
73 84 19.5042
73 85 35.7239
73 86 1.10704
73 87 16.9933
73 88 1.38788
73 89 1.04256
73 90 1.71507
73 91 1.44296
73 92 1.28954
73 93 1.48856
73 94 1.14921
73 95 0.902522
73 96 1.53365
73 97 1.64905
73 98 1.24542
73 99 1.58499
73 100 27.3859
74 75 1.57546
74 76 1.7385
74 77 1.92347
74 78 1.32821
74 79 2.1091
74 80 1.57599
74 81 1.35109
74 82 2.69136
74 83 1.34838
74 84 19.3879
74 85 35.3205
74 86 0.941307
74 87 17.1942
74 88 1.33982
74 89 1.39074
74 90 1.8784
74 91 1.73146
74 92 1.67341
74 93 2.18322
74 94 1.63271
74 95 1.12116
74 96 1.85285
74 97 1.54709
74 98 1.67047
74 99 1.41194
74 100 27.0241
75 76 1.42713
75 77 1.99763
75 78 0.96708
75 79 1.20086
75 80 1.13922
75 81 1.2599
75 82 1.45666
75 83 0.729464
75 84 20.0255
75 85 35.6221
75 86 0.999186
75 87 17.4
75 88 1.45433
75 89 0.951743
75 90 1.73503
75 91 1.08271
75 92 0.765174
75 93 1.23987
75 94 0.866323
75 95 1.05052
75 96 1.54012
75 97 1.20452
75 98 0.818624
75 99 1.01823
75 100 27.7671
76 77 1.35981
76 78 1.08275
76 79 1.20382
76 80 1.72223
76 81 1.52854
76 82 1.63536
76 83 1.68565
76 84 20.598
76 85 35.9573
76 86 1.39225
76 87 17.6188
76 88 2.22398
76 89 1.28614
76 90 0.91764
76 91 0.802367
76 92 1.33037
76 93 2.01941
76 94 0.955912
76 95 1.1984
76 96 0.935034
76 97 1.94834
76 98 1.01578
76 99 1.52467
76 100 28.0259
77 78 1.71535
77 79 1.97583
77 80 2.36806
77 81 2.02435
77 82 2.19156
77 83 2.24518
77 84 20.7277
77 85 36.2691
77 86 1.8014
77 87 18.1695
77 88 2.66364
77 89 1.99173
77 90 0.96379
77 91 1.61744
77 92 2.17425
77 93 2.75298
77 94 1.75614
77 95 1.8227
77 96 0.885994
77 97 2.70526
77 98 1.54867
77 99 2.2703
77 100 28.5251
78 79 1.21177
78 80 1.0206
78 81 1.04881
78 82 1.87629
78 83 0.946791
78 84 19.898
78 85 35.5643
78 86 0.87966
78 87 17.0645
78 88 1.36694
78 89 0.578522
78 90 1.37381
78 91 0.978667
78 92 0.780469
78 93 1.38137
78 94 0.698367
78 95 0.526672
78 96 1.30005
78 97 1.38566
78 98 0.850461
78 99 1.15877
78 100 27.4562
79 80 1.75462
79 81 1.87252
79 82 1.32172
79 83 1.56337
79 84 20.5785
79 85 35.735
79 86 1.63657
79 87 17.2608
79 88 2.20238
79 89 1.3751
79 90 1.39435
79 91 0.873856
79 92 1.23109
79 93 1.72377
79 94 0.952378
79 95 1.33718
79 96 1.47138
79 97 1.95576
79 98 0.998092
79 99 1.64523
79 100 28.0275
80 81 0.810711
80 82 2.22118
80 83 0.81034
80 84 19.3024
80 85 35.3234
80 86 1.04592
80 87 16.8934
80 88 0.96981
80 89 0.700063
80 90 2.12423
80 91 1.55778
80 92 0.878299
80 93 0.934878
80 94 1.17683
80 95 1.01795
80 96 1.86807
80 97 1.09022
80 98 1.29733
80 99 1.21523
80 100 27.089
81 82 2.22294
81 83 0.977066
81 84 19.4844
81 85 35.5415
81 86 0.865836
81 87 17.3115
81 88 1.23252
81 89 0.885044
81 90 1.89066
81 91 1.46554
81 92 1.1148
81 93 1.41631
81 94 1.15909
81 95 1.03749
81 96 1.56215
81 97 1.21674
81 98 1.27547
81 99 1.1204
81 100 27.3261
82 83 1.9867
82 84 21.1408
82 85 36.2784
82 86 2.08629
82 87 18.1279
82 88 2.75089
82 89 1.99104
82 90 1.87743
82 91 1.31492
82 92 1.69004
82 93 2.0445
82 94 1.46548
82 95 2.06865
82 96 1.69128
82 97 2.30398
82 98 1.34666
82 99 1.95564
82 100 28.834
83 84 19.5238
83 85 35.401
83 86 0.855508
83 87 17.0736
83 88 0.928658
83 89 0.823588
83 90 2.01227
83 91 1.37307
83 92 0.780188
83 93 1.1095
83 94 1.05567
83 95 0.939246
83 96 1.8072
83 97 0.910206
83 98 1.13655
83 99 0.903645
83 100 27.284
84 85 28.2432
84 86 19.6751
84 87 16.5851
84 88 18.8518
84 89 19.6347
84 90 20.7361
84 91 20.4518
84 92 19.9138
84 93 19.5434
84 94 20.1727
84 95 19.664
84 96 20.5536
84 97 19.3099
84 98 20.278
84 99 19.7564
84 100 15.0932
85 86 35.4952
85 87 30.7818
85 88 35.1046
85 89 35.4525
85 90 35.9857
85 91 35.6925
85 92 35.591
85 93 35.6546
85 94 35.78
85 95 35.4139
85 96 36.0269
85 97 35.1619
85 98 35.7832
85 99 35.2842
85 100 25.7995
86 87 17.3128
86 88 1.15073
86 89 0.952046
86 90 1.68552
86 91 1.24854
86 92 1.07296
86 93 1.57876
86 94 1.0792
86 95 0.859714
86 96 1.49323
86 97 1.14947
86 98 1.11594
86 99 0.985072
86 100 27.3842
87 88 16.5969
87 89 16.9353
87 90 17.8249
87 91 17.5096
87 92 17.0619
87 93 16.7964
87 94 17.3188
87 95 16.9086
87 96 17.9516
87 97 17.0204
87 98 17.5612
87 99 17.4042
87 100 16.6248
88 89 1.17774
88 90 2.51857
88 91 2.02333
88 92 1.36019
88 93 1.40923
88 94 1.69118
88 95 1.26426
88 96 2.34534
88 97 1.10284
88 98 1.78836
88 99 1.42686
88 100 26.6186
89 90 1.67844
89 91 1.19404
89 92 0.670554
89 93 1.14198
89 94 0.811973
89 95 0.618074
89 96 1.50206
89 97 1.23587
89 98 0.972818
89 99 1.14302
89 100 27.281
90 91 1.14761
90 92 1.8258
90 93 2.45138
90 94 1.35143
90 95 1.51838
90 96 0.852745
90 97 2.40155
90 98 1.25731
90 99 1.94505
90 100 28.2803
91 92 1.09938
91 93 1.75385
91 94 0.692212
91 95 1.07316
91 96 1.09065
91 97 1.68953
91 98 0.748873
91 99 1.24684
91 100 27.9505
92 93 0.937126
92 94 0.72167
92 95 0.879471
92 96 1.63927
92 97 1.10518
92 98 0.918616
92 99 1.00695
92 100 27.4713
93 94 1.31619
93 95 1.46084
93 96 2.19936
93 97 1.32929
93 98 1.48959
93 99 1.56074
93 100 27.3196
94 95 0.813368
94 96 1.19729
94 97 1.43803
94 98 0.636427
94 99 1.12614
94 100 27.7761
95 96 1.46281
95 97 1.31904
95 98 1.04279
95 99 1.14051
95 100 27.2161
96 97 2.24914
96 98 0.976027
96 99 1.81777
96 100 28.3524
97 98 1.59716
97 99 0.737172
97 100 26.9331
98 99 1.23787
98 100 28.0001
99 100 27.3456
