# Supplementary material for: Large-scale discovery of protein interactions at residue resolution using co-evolution calculated from genomic sequences
Source: Nat Commun. 2021 Mar 2;12:1396. doi: 10.1038/s41467-021-21636-z (PMC7925567; doi:10.1038/s41467-021-21636-z)
Supplement: Supplementary file 12 — Supplementary Data 10 [file 41467_2021_21636_MOESM12_ESM.zip › supplementary/allpdb0037_H2B1J_H4/H2B1J_HUMAN_3WTP_H.pdb]

ATOM      1  N   SER H  33     -41.634  18.744  -9.631  1.00                 N  
ATOM      2  CA  SER H  33     -40.577  18.829 -10.630  1.00                 C  
ATOM      3  C   SER H  33     -40.106  20.280 -10.770  1.00                 C  
ATOM      4  O   SER H  33     -40.887  21.207 -10.522  1.00                 O  
ATOM      5  CB  SER H  33     -41.066  18.287 -11.975  1.00                 C  
ATOM      6  OG  SER H  33     -41.382  16.908 -11.884  1.00                 O  
ATOM      7  N   ARG H  34     -38.845  20.490 -11.174  1.00                 N  
ATOM      8  CA  ARG H  34     -38.279  21.843 -11.203  1.00                 C  
ATOM      9  C   ARG H  34     -37.377  22.051 -12.422  1.00                 C  
ATOM     10  O   ARG H  34     -36.223  21.606 -12.433  1.00                 O  
ATOM     11  CB  ARG H  34     -37.491  22.122  -9.921  1.00                 C  
ATOM     12  CD  ARG H  34     -36.240  23.769  -8.500  1.00                 C  
ATOM     13  NE  ARG H  34     -35.666  25.110  -8.411  1.00                 N  
ATOM     14  CG  ARG H  34     -36.917  23.527  -9.839  1.00                 C  
ATOM     15  CZ  ARG H  34     -34.997  25.568  -7.358  1.00                 C  
ATOM     16  NH1 ARG H  34     -34.511  26.801  -7.367  1.00                 N  
ATOM     17  NH2 ARG H  34     -34.816  24.791  -6.299  1.00                 N  
ATOM     18  N   LYS H  35     -37.904  22.733 -13.441  1.00                 N  
ATOM     19  CA  LYS H  35     -37.182  23.053 -14.672  1.00                 C  
ATOM     20  C   LYS H  35     -36.876  24.546 -14.679  1.00                 C  
ATOM     21  O   LYS H  35     -37.799  25.365 -14.650  1.00                 O  
ATOM     22  CB  LYS H  35     -38.003  22.644 -15.897  1.00                 C  
ATOM     23  CD  LYS H  35     -38.171  22.457 -18.394  1.00                 C  
ATOM     24  CE  LYS H  35     -37.485  22.732 -19.722  1.00                 C  
ATOM     25  CG  LYS H  35     -37.306  22.896 -17.224  1.00                 C  
ATOM     26  NZ  LYS H  35     -38.331  22.328 -20.878  1.00                 N  
ATOM     27  N   GLU H  36     -35.599  24.908 -14.707  1.00                 N  
ATOM     28  CA  GLU H  36     -35.298  26.326 -14.827  1.00                 C  
ATOM     29  C   GLU H  36     -35.139  26.728 -16.295  1.00                 C  
ATOM     30  O   GLU H  36     -34.944  25.893 -17.179  1.00                 O  
ATOM     31  CB  GLU H  36     -34.030  26.673 -14.044  1.00                 C  
ATOM     32  CD  GLU H  36     -35.126  27.359 -11.875  1.00                 C  
ATOM     33  CG  GLU H  36     -34.138  26.428 -12.548  1.00                 C  
ATOM     34  OE1 GLU H  36     -35.307  28.492 -12.370  1.00                 O  
ATOM     35  OE2 GLU H  36     -35.720  26.957 -10.852  1.00                 O  
ATOM     36  N   SER H  37     -35.157  28.036 -16.535  1.00                 N  
ATOM     37  CA  SER H  37     -35.342  28.589 -17.871  1.00                 C  
ATOM     38  C   SER H  37     -35.067  30.086 -17.830  1.00                 C  
ATOM     39  O   SER H  37     -34.992  30.687 -16.756  1.00                 O  
ATOM     40  CB  SER H  37     -36.756  28.299 -18.380  1.00                 C  
ATOM     41  OG  SER H  37     -37.725  29.002 -17.622  1.00                 O  
ATOM     42  N   TYR H  38     -34.881  30.674 -19.015  1.00                 N  
ATOM     43  CA  TYR H  38     -34.604  32.100 -19.163  1.00                 C  
ATOM     44  C   TYR H  38     -35.859  32.931 -19.402  1.00                 C  
ATOM     45  O   TYR H  38     -35.742  34.119 -19.722  1.00                 O  
ATOM     46  CB  TYR H  38     -33.622  32.339 -20.312  1.00                 C  
ATOM     47  CG  TYR H  38     -32.235  31.793 -20.056  1.00                 C  
ATOM     48  OH  TYR H  38     -28.425  30.280 -19.362  1.00                 O  
ATOM     49  CZ  TYR H  38     -29.686  30.782 -19.590  1.00                 C  
ATOM     50  CD1 TYR H  38     -31.822  30.601 -20.636  1.00                 C  
ATOM     51  CE1 TYR H  38     -30.556  30.095 -20.408  1.00                 C  
ATOM     52  CD2 TYR H  38     -31.344  32.473 -19.235  1.00                 C  
ATOM     53  CE2 TYR H  38     -30.075  31.982 -18.995  1.00                 C  
ATOM     54  N   SER H  39     -37.047  32.344 -19.244  1.00                 N  
ATOM     55  CA  SER H  39     -38.266  32.970 -19.753  1.00                 C  
ATOM     56  C   SER H  39     -38.516  34.316 -19.086  1.00                 C  
ATOM     57  O   SER H  39     -38.914  35.285 -19.748  1.00                 O  
ATOM     58  CB  SER H  39     -39.470  32.050 -19.541  1.00                 C  
ATOM     59  OG  SER H  39     -39.357  30.874 -20.324  1.00                 O  
ATOM     60  N   ILE H  40     -38.274  34.385 -17.772  1.00                 N  
ATOM     61  CA  ILE H  40     -38.492  35.601 -16.995  1.00                 C  
ATOM     62  C   ILE H  40     -37.674  36.761 -17.565  1.00                 C  
ATOM     63  O   ILE H  40     -38.167  37.889 -17.697  1.00                 O  
ATOM     64  CB  ILE H  40     -38.147  35.391 -15.509  1.00                 C  
ATOM     65  CD1 ILE H  40     -38.728  33.950 -13.488  1.00                 C  
ATOM     66  CG1 ILE H  40     -39.147  34.433 -14.859  1.00                 C  
ATOM     67  CG2 ILE H  40     -38.085  36.726 -14.782  1.00                 C  
ATOM     68  N   TYR H  41     -36.435  36.488 -17.968  1.00                 N  
ATOM     69  CA  TYR H  41     -35.542  37.543 -18.429  1.00                 C  
ATOM     70  C   TYR H  41     -35.774  37.905 -19.893  1.00                 C  
ATOM     71  O   TYR H  41     -35.630  39.073 -20.274  1.00                 O  
ATOM     72  CB  TYR H  41     -34.081  37.132 -18.234  1.00                 C  
ATOM     73  CG  TYR H  41     -33.086  38.184 -18.667  1.00                 C  
ATOM     74  OH  TYR H  41     -30.350  41.087 -19.842  1.00                 O  
ATOM     75  CZ  TYR H  41     -31.255  40.126 -19.455  1.00                 C  
ATOM     76  CD1 TYR H  41     -32.817  39.284 -17.861  1.00                 C  
ATOM     77  CE1 TYR H  41     -31.909  40.250 -18.248  1.00                 C  
ATOM     78  CD2 TYR H  41     -32.417  38.075 -19.879  1.00                 C  
ATOM     79  CE2 TYR H  41     -31.505  39.032 -20.283  1.00                 C  
ATOM     80  N   VAL H  42     -36.100  36.923 -20.735  1.00                 N  
ATOM     81  CA  VAL H  42     -36.477  37.249 -22.106  1.00                 C  
ATOM     82  C   VAL H  42     -37.747  38.086 -22.100  1.00                 C  
ATOM     83  O   VAL H  42     -37.893  39.022 -22.888  1.00                 O  
ATOM     84  CB  VAL H  42     -36.669  35.979 -22.956  1.00                 C  
ATOM     85  CG1 VAL H  42     -37.263  36.330 -24.311  1.00                 C  
ATOM     86  CG2 VAL H  42     -35.347  35.246 -23.123  1.00                 C  
ATOM     87  N   TYR H  43     -38.673  37.782 -21.194  1.00                 N  
ATOM     88  CA  TYR H  43     -39.884  38.592 -21.095  1.00                 C  
ATOM     89  C   TYR H  43     -39.575  39.998 -20.590  1.00                 C  
ATOM     90  O   TYR H  43     -40.163  40.973 -21.072  1.00                 O  
ATOM     91  CB  TYR H  43     -40.904  37.920 -20.174  1.00                 C  
ATOM     92  CG  TYR H  43     -42.208  38.675 -20.050  1.00                 C  
ATOM     93  OH  TYR H  43     -45.799  40.746 -19.724  1.00                 O  
ATOM     94  CZ  TYR H  43     -44.611  40.061 -19.830  1.00                 C  
ATOM     95  CD1 TYR H  43     -43.160  38.621 -21.060  1.00                 C  
ATOM     96  CE1 TYR H  43     -44.355  39.308 -20.955  1.00                 C  
ATOM     97  CD2 TYR H  43     -42.483  39.440 -18.923  1.00                 C  
ATOM     98  CE2 TYR H  43     -43.673  40.133 -18.801  1.00                 C  
ATOM     99  N   LYS H  44     -38.669  40.126 -19.613  1.00                 N  
ATOM    100  CA  LYS H  44     -38.279  41.455 -19.141  1.00                 C  
ATOM    101  C   LYS H  44     -37.646  42.281 -20.260  1.00                 C  
ATOM    102  O   LYS H  44     -38.023  43.441 -20.486  1.00                 O  
ATOM    103  CB  LYS H  44     -37.308  41.342 -17.964  1.00                 C  
ATOM    104  CD  LYS H  44     -35.940  42.493 -16.202  1.00                 C  
ATOM    105  CE  LYS H  44     -35.467  43.831 -15.657  1.00                 C  
ATOM    106  CG  LYS H  44     -36.862  42.680 -17.397  1.00                 C  
ATOM    107  NZ  LYS H  44     -34.563  43.664 -14.485  1.00                 N  
ATOM    108  N   VAL H  45     -36.680  41.693 -20.974  1.00                 N  
ATOM    109  CA  VAL H  45     -36.020  42.393 -22.073  1.00                 C  
ATOM    110  C   VAL H  45     -37.022  42.762 -23.155  1.00                 C  
ATOM    111  O   VAL H  45     -36.993  43.875 -23.695  1.00                 O  
ATOM    112  CB  VAL H  45     -34.881  41.550 -22.676  1.00                 C  
ATOM    113  CG1 VAL H  45     -34.351  42.201 -23.944  1.00                 C  
ATOM    114  CG2 VAL H  45     -33.763  41.362 -21.662  1.00                 C  
ATOM    115  N   LEU H  46     -37.926  41.840 -23.484  1.00                 N  
ATOM    116  CA  LEU H  46     -38.942  42.138 -24.483  1.00                 C  
ATOM    117  C   LEU H  46     -39.771  43.327 -24.042  1.00                 C  
ATOM    118  O   LEU H  46     -39.975  44.277 -24.807  1.00                 O  
ATOM    119  CB  LEU H  46     -39.833  40.917 -24.722  1.00                 C  
ATOM    120  CG  LEU H  46     -40.979  41.099 -25.719  1.00                 C  
ATOM    121  CD1 LEU H  46     -40.441  41.440 -27.100  1.00                 C  
ATOM    122  CD2 LEU H  46     -41.841  39.848 -25.781  1.00                 C  
ATOM    123  N   LYS H  47     -40.227  43.305 -22.788  1.00                 N  
ATOM    124  CA  LYS H  47     -41.027  44.409 -22.277  1.00                 C  
ATOM    125  C   LYS H  47     -40.274  45.727 -22.332  1.00                 C  
ATOM    126  O   LYS H  47     -40.901  46.786 -22.455  1.00                 O  
ATOM    127  CB  LYS H  47     -41.470  44.129 -20.840  1.00                 C  
ATOM    128  CD  LYS H  47     -43.787  43.324 -21.372  1.00                 C  
ATOM    129  CE  LYS H  47     -44.535  44.398 -20.598  1.00                 C  
ATOM    130  CG  LYS H  47     -42.463  42.985 -20.708  1.00                 C  
ATOM    131  NZ  LYS H  47     -45.846  44.723 -21.225  1.00                 N  
ATOM    132  N   GLN H  48     -38.942  45.703 -22.240  1.00                 N  
ATOM    133  CA  GLN H  48     -38.253  46.984 -22.333  1.00                 C  
ATOM    134  C   GLN H  48     -37.940  47.406 -23.767  1.00                 C  
ATOM    135  O   GLN H  48     -37.792  48.604 -24.017  1.00                 O  
ATOM    136  CB  GLN H  48     -36.948  46.950 -21.535  1.00                 C  
ATOM    137  CD  GLN H  48     -37.947  47.838 -19.391  1.00                 C  
ATOM    138  CG  GLN H  48     -37.139  46.732 -20.042  1.00                 C  
ATOM    139  OE1 GLN H  48     -37.557  49.005 -19.422  1.00                 O  
ATOM    140  NE2 GLN H  48     -39.078  47.472 -18.799  1.00                 N  
ATOM    141  N   VAL H  49     -37.790  46.485 -24.717  1.00                 N  
ATOM    142  CA  VAL H  49     -37.542  46.930 -26.093  1.00                 C  
ATOM    143  C   VAL H  49     -38.855  47.149 -26.859  1.00                 C  
ATOM    144  O   VAL H  49     -38.886  47.978 -27.782  1.00                 O  
ATOM    145  CB  VAL H  49     -36.659  45.928 -26.860  1.00                 C  
ATOM    146  CG1 VAL H  49     -35.315  45.764 -26.168  1.00                 C  
ATOM    147  CG2 VAL H  49     -37.364  44.586 -26.987  1.00                 C  
ATOM    148  N   HIS H  50     -39.898  46.415 -26.516  1.00                 N  
ATOM    149  CA  HIS H  50     -41.232  46.566 -27.122  1.00                 C  
ATOM    150  C   HIS H  50     -42.271  46.286 -26.042  1.00                 C  
ATOM    151  O   HIS H  50     -42.743  45.150 -25.894  1.00                 O  
ATOM    152  CB  HIS H  50     -41.387  45.624 -28.318  1.00                 C  
ATOM    153  CG  HIS H  50     -40.399  45.872 -29.414  1.00                 C  
ATOM    154  ND1 HIS H  50     -40.510  46.930 -30.291  1.00                 N  
ATOM    155  CE1 HIS H  50     -39.482  46.890 -31.158  1.00                 C  
ATOM    156  CD2 HIS H  50     -39.183  45.223 -29.884  1.00                 C  
ATOM    157  NE2 HIS H  50     -38.682  45.869 -30.919  1.00                 N  
ATOM    158  N   PRO H  51     -42.671  47.312 -25.281  1.00                 N  
ATOM    159  CA  PRO H  51     -43.637  47.070 -24.195  1.00                 C  
ATOM    160  C   PRO H  51     -44.990  46.631 -24.715  1.00                 C  
ATOM    161  O   PRO H  51     -45.753  45.995 -23.977  1.00                 O  
ATOM    162  CB  PRO H  51     -43.736  48.419 -23.480  1.00                 C  
ATOM    163  CD  PRO H  51     -42.306  48.757 -25.370  1.00                 C  
ATOM    164  CG  PRO H  51     -43.352  49.420 -24.518  1.00                 C  
ATOM    165  N   ASP H  52     -45.292  46.937 -25.976  1.00                 N  
ATOM    166  CA  ASP H  52     -46.567  46.605 -26.593  1.00                 C  
ATOM    167  C   ASP H  52     -46.655  45.170 -27.093  1.00                 C  
ATOM    168  O   ASP H  52     -47.768  44.644 -27.219  1.00                 O  
ATOM    169  CB  ASP H  52     -46.857  47.547 -27.763  1.00                 C  
ATOM    170  CG  ASP H  52     -47.128  48.969 -27.313  1.00                 C  
ATOM    171  OD1 ASP H  52     -47.403  49.170 -26.111  1.00                 O  
ATOM    172  OD2 ASP H  52     -47.064  49.883 -28.162  1.00                 O  
ATOM    173  N   THR H  53     -45.526  44.508 -27.328  1.00                 N  
ATOM    174  CA  THR H  53     -45.498  43.240 -28.042  1.00                 C  
ATOM    175  C   THR H  53     -45.392  42.080 -27.063  1.00                 C  
ATOM    176  O   THR H  53     -44.788  42.197 -25.993  1.00                 O  
ATOM    177  CB  THR H  53     -44.330  43.182 -29.045  1.00                 C  
ATOM    178  OG1 THR H  53     -43.087  43.305 -28.342  1.00                 O  
ATOM    179  CG2 THR H  53     -44.435  44.319 -30.050  1.00                 C  
ATOM    180  N   GLY H  54     -46.007  40.954 -27.433  1.00                 N  
ATOM    181  CA  GLY H  54     -45.935  39.738 -26.668  1.00                 C  
ATOM    182  C   GLY H  54     -45.148  38.665 -27.400  1.00                 C  
ATOM    183  O   GLY H  54     -44.510  38.916 -28.423  1.00                 O  
ATOM    184  N   ILE H  55     -45.216  37.447 -26.866  1.00                 N  
ATOM    185  CA  ILE H  55     -44.404  36.367 -27.422  1.00                 C  
ATOM    186  C   ILE H  55     -45.094  35.022 -27.227  1.00                 C  
ATOM    187  O   ILE H  55     -45.530  34.673 -26.124  1.00                 O  
ATOM    188  CB  ILE H  55     -42.998  36.337 -26.794  1.00                 C  
ATOM    189  CD1 ILE H  55     -40.655  35.401 -27.158  1.00                 C  
ATOM    190  CG1 ILE H  55     -42.128  35.285 -27.485  1.00                 C  
ATOM    191  CG2 ILE H  55     -43.089  36.102 -25.294  1.00                 C  
ATOM    192  N   SER H  56     -45.182  34.272 -28.322  1.00                 N  
ATOM    193  CA  SER H  56     -45.728  32.929 -28.296  1.00                 C  
ATOM    194  C   SER H  56     -44.910  32.037 -27.376  1.00                 C  
ATOM    195  O   SER H  56     -43.710  32.238 -27.177  1.00                 O  
ATOM    196  CB  SER H  56     -45.771  32.341 -29.708  1.00                 C  
ATOM    197  OG  SER H  56     -46.228  30.999 -29.688  1.00                 O  
ATOM    198  N   SER H  57     -45.587  31.057 -26.781  1.00                 N  
ATOM    199  CA  SER H  57     -44.893  30.104 -25.929  1.00                 C  
ATOM    200  C   SER H  57     -43.803  29.365 -26.709  1.00                 C  
ATOM    201  O   SER H  57     -42.706  29.125 -26.185  1.00                 O  
ATOM    202  CB  SER H  57     -45.882  29.103 -25.328  1.00                 C  
ATOM    203  OG  SER H  57     -46.778  29.744 -24.436  1.00                 O  
ATOM    204  N   LYS H  58     -44.064  29.051 -27.989  1.00                 N  
ATOM    205  CA  LYS H  58     -43.034  28.443 -28.835  1.00                 C  
ATOM    206  C   LYS H  58     -41.909  29.424 -29.158  1.00                 C  
ATOM    207  O   LYS H  58     -40.733  29.048 -29.132  1.00                 O  
ATOM    208  CB  LYS H  58     -43.648  27.919 -30.135  1.00                 C  
ATOM    209  CD  LYS H  58     -45.126  26.244 -31.279  1.00                 C  
ATOM    210  CE  LYS H  58     -46.016  25.025 -31.098  1.00                 C  
ATOM    211  CG  LYS H  58     -44.541  26.702 -29.953  1.00                 C  
ATOM    212  NZ  LYS H  58     -46.631  24.590 -32.382  1.00                 N  
ATOM    213  N   ALA H  59     -42.244  30.668 -29.514  1.00                 N  
ATOM    214  CA  ALA H  59     -41.196  31.658 -29.738  1.00                 C  
ATOM    215  C   ALA H  59     -40.360  31.847 -28.481  1.00                 C  
ATOM    216  O   ALA H  59     -39.173  32.197 -28.558  1.00                 O  
ATOM    217  CB  ALA H  59     -41.803  32.982 -30.175  1.00                 C  
ATOM    218  N   MET H  60     -40.975  31.671 -27.313  1.00                 N  
ATOM    219  CA  MET H  60     -40.200  31.701 -26.083  1.00                 C  
ATOM    220  C   MET H  60     -39.271  30.501 -26.022  1.00                 C  
ATOM    221  O   MET H  60     -38.127  30.618 -25.573  1.00                 O  
ATOM    222  CB  MET H  60     -41.127  31.727 -24.866  1.00                 C  
ATOM    223  SD  MET H  60     -43.070  32.970 -23.331  1.00                 S  
ATOM    224  CE  MET H  60     -41.945  33.020 -21.938  1.00                 C  
ATOM    225  CG  MET H  60     -41.908  33.022 -24.709  1.00                 C  
ATOM    226  N   GLY H  61     -39.743  29.345 -26.494  1.00                 N  
ATOM    227  CA  GLY H  61     -38.874  28.183 -26.575  1.00                 C  
ATOM    228  C   GLY H  61     -37.682  28.414 -27.483  1.00                 C  
ATOM    229  O   GLY H  61     -36.554  28.016 -27.158  1.00                 O  
ATOM    230  N   ILE H  62     -37.912  29.073 -28.626  1.00                 N  
ATOM    231  CA  ILE H  62     -36.822  29.448 -29.524  1.00                 C  
ATOM    232  C   ILE H  62     -35.846  30.383 -28.827  1.00                 C  
ATOM    233  O   ILE H  62     -34.626  30.204 -28.918  1.00                 O  
ATOM    234  CB  ILE H  62     -37.352  30.104 -30.812  1.00                 C  
ATOM    235  CD1 ILE H  62     -38.896  29.690 -32.798  1.00                 C  
ATOM    236  CG1 ILE H  62     -38.105  29.079 -31.662  1.00                 C  
ATOM    237  CG2 ILE H  62     -36.216  30.756 -31.585  1.00                 C  
ATOM    238  N   MET H  63     -36.355  31.381 -28.105  1.00                 N  
ATOM    239  CA  MET H  63     -35.450  32.311 -27.435  1.00                 C  
ATOM    240  C   MET H  63     -34.596  31.590 -26.408  1.00                 C  
ATOM    241  O   MET H  63     -33.377  31.773 -26.360  1.00                 O  
ATOM    242  CB  MET H  63     -36.239  33.439 -26.768  1.00                 C  
ATOM    243  SD  MET H  63     -35.693  35.316 -28.731  1.00                 S  
ATOM    244  CE  MET H  63     -34.946  36.354 -27.478  1.00                 C  
ATOM    245  CG  MET H  63     -36.894  34.401 -27.745  1.00                 C  
ATOM    246  N   ASN H  64     -35.227  30.758 -25.582  1.00                 N  
ATOM    247  CA  ASN H  64     -34.501  30.008 -24.565  1.00                 C  
ATOM    248  C   ASN H  64     -33.417  29.130 -25.187  1.00                 C  
ATOM    249  O   ASN H  64     -32.304  29.022 -24.649  1.00                 O  
ATOM    250  CB  ASN H  64     -35.466  29.159 -23.735  1.00                 C  
ATOM    251  CG  ASN H  64     -36.298  29.990 -22.778  1.00                 C  
ATOM    252  OD1 ASN H  64     -35.943  31.124 -22.456  1.00                 O  
ATOM    253  ND2 ASN H  64     -37.410  29.427 -22.321  1.00                 N  
ATOM    254  N   SER H  65     -33.733  28.478 -26.312  1.00                 N  
ATOM    255  CA  SER H  65     -32.705  27.759 -27.058  1.00                 C  
ATOM    256  C   SER H  65     -31.564  28.684 -27.475  1.00                 C  
ATOM    257  O   SER H  65     -30.389  28.350 -27.300  1.00                 O  
ATOM    258  CB  SER H  65     -33.309  27.090 -28.294  1.00                 C  
ATOM    259  OG  SER H  65     -32.317  26.407 -29.041  1.00                 O  
ATOM    260  N   PHE H  66     -31.892  29.855 -28.022  1.00                 N  
ATOM    261  CA  PHE H  66     -30.854  30.771 -28.480  1.00                 C  
ATOM    262  C   PHE H  66     -29.921  31.155 -27.342  1.00                 C  
ATOM    263  O   PHE H  66     -28.693  31.183 -27.505  1.00                 O  
ATOM    264  CB  PHE H  66     -31.479  32.026 -29.093  1.00                 C  
ATOM    265  CG  PHE H  66     -32.070  31.805 -30.456  1.00                 C  
ATOM    266  CZ  PHE H  66     -33.167  31.402 -32.978  1.00                 C  
ATOM    267  CD1 PHE H  66     -31.866  30.613 -31.130  1.00                 C  
ATOM    268  CE1 PHE H  66     -32.410  30.410 -32.384  1.00                 C  
ATOM    269  CD2 PHE H  66     -32.831  32.788 -31.064  1.00                 C  
ATOM    270  CE2 PHE H  66     -33.375  32.584 -32.318  1.00                 C  
ATOM    271  N   VAL H  67     -30.484  31.432 -26.171  1.00                 N  
ATOM    272  CA  VAL H  67     -29.654  31.821 -25.040  1.00                 C  
ATOM    273  C   VAL H  67     -28.768  30.659 -24.611  1.00                 C  
ATOM    274  O   VAL H  67     -27.564  30.830 -24.396  1.00                 O  
ATOM    275  CB  VAL H  67     -30.508  32.306 -23.854  1.00                 C  
ATOM    276  CG1 VAL H  67     -29.637  32.530 -22.627  1.00                 C  
ATOM    277  CG2 VAL H  67     -31.256  33.578 -24.220  1.00                 C  
ATOM    278  N   ASN H  68     -29.343  29.454 -24.487  1.00                 N  
ATOM    279  CA  ASN H  68     -28.526  28.310 -24.080  1.00                 C  
ATOM    280  C   ASN H  68     -27.385  28.071 -25.059  1.00                 C  
ATOM    281  O   ASN H  68     -26.246  27.819 -24.649  1.00                 O  
ATOM    282  CB  ASN H  68     -29.391  27.055 -23.946  1.00                 C  
ATOM    283  CG  ASN H  68     -30.275  27.085 -22.715  1.00                 C  
ATOM    284  OD1 ASN H  68     -30.019  27.836 -21.773  1.00                 O  
ATOM    285  ND2 ASN H  68     -31.320  26.267 -22.718  1.00                 N  
ATOM    286  N   ASP H  69     -27.675  28.198 -26.354  1.00                 N  
ATOM    287  CA  ASP H  69     -26.690  27.972 -27.405  1.00                 C  
ATOM    288  C   ASP H  69     -25.540  28.966 -27.295  1.00                 C  
ATOM    289  O   ASP H  69     -24.368  28.574 -27.224  1.00                 O  
ATOM    290  CB  ASP H  69     -27.345  28.073 -28.784  1.00                 C  
ATOM    291  CG  ASP H  69     -28.251  26.895 -29.086  1.00                 C  
ATOM    292  OD1 ASP H  69     -28.169  25.881 -28.361  1.00                 O  
ATOM    293  OD2 ASP H  69     -29.043  26.986 -30.047  1.00                 O  
ATOM    294  N   ILE H  70     -25.860  30.263 -27.279  1.00                 N  
ATOM    295  CA  ILE H  70     -24.802  31.266 -27.242  1.00                 C  
ATOM    296  C   ILE H  70     -24.007  31.157 -25.951  1.00                 C  
ATOM    297  O   ILE H  70     -22.773  31.278 -25.951  1.00                 O  
ATOM    298  CB  ILE H  70     -25.368  32.690 -27.397  1.00                 C  
ATOM    299  CD1 ILE H  70     -26.750  34.150 -28.964  1.00                 C  
ATOM    300  CG1 ILE H  70     -25.926  32.891 -28.808  1.00                 C  
ATOM    301  CG2 ILE H  70     -24.308  33.725 -27.054  1.00                 C  
ATOM    302  N   PHE H  71     -24.690  30.888 -24.837  1.00                 N  
ATOM    303  CA  PHE H  71     -23.980  30.602 -23.594  1.00                 C  
ATOM    304  C   PHE H  71     -22.949  29.495 -23.797  1.00                 C  
ATOM    305  O   PHE H  71     -21.781  29.653 -23.429  1.00                 O  
ATOM    306  CB  PHE H  71     -24.966  30.209 -22.492  1.00                 C  
ATOM    307  CG  PHE H  71     -24.308  29.841 -21.193  1.00                 C  
ATOM    308  CZ  PHE H  71     -23.091  29.152 -18.791  1.00                 C  
ATOM    309  CD1 PHE H  71     -23.871  30.821 -20.319  1.00                 C  
ATOM    310  CE1 PHE H  71     -23.265  30.482 -19.124  1.00                 C  
ATOM    311  CD2 PHE H  71     -24.126  28.514 -20.845  1.00                 C  
ATOM    312  CE2 PHE H  71     -23.520  28.175 -19.650  1.00                 C  
ATOM    313  N   GLU H  72     -23.349  28.376 -24.413  1.00                 N  
ATOM    314  CA  GLU H  72     -22.394  27.280 -24.524  1.00                 C  
ATOM    315  C   GLU H  72     -21.283  27.574 -25.530  1.00                 C  
ATOM    316  O   GLU H  72     -20.149  27.134 -25.323  1.00                 O  
ATOM    317  CB  GLU H  72     -23.107  25.986 -24.920  1.00                 C  
ATOM    318  CD  GLU H  72     -24.726  24.156 -24.278  1.00                 C  
ATOM    319  CG  GLU H  72     -24.021  25.425 -23.842  1.00                 C  
ATOM    320  OE1 GLU H  72     -24.635  23.807 -25.474  1.00                 O  
ATOM    321  OE2 GLU H  72     -25.370  23.511 -23.424  1.00                 O  
ATOM    322  N   ARG H  73     -21.540  28.386 -26.559  1.00                 N  
ATOM    323  CA  ARG H  73     -20.450  28.775 -27.451  1.00                 C  
ATOM    324  C   ARG H  73     -19.432  29.654 -26.737  1.00                 C  
ATOM    325  O   ARG H  73     -18.218  29.405 -26.794  1.00                 O  
ATOM    326  CB  ARG H  73     -20.997  29.505 -28.679  1.00                 C  
ATOM    327  CD  ARG H  73     -22.341  29.414 -30.797  1.00                 C  
ATOM    328  NE  ARG H  73     -23.072  28.568 -31.738  1.00                 N  
ATOM    329  CG  ARG H  73     -21.765  28.613 -29.641  1.00                 C  
ATOM    330  CZ  ARG H  73     -23.797  29.031 -32.751  1.00                 C  
ATOM    331  NH1 ARG H  73     -24.428  28.187 -33.556  1.00                 N  
ATOM    332  NH2 ARG H  73     -23.889  30.338 -32.958  1.00                 N  
ATOM    333  N   ILE H  74     -19.912  30.686 -26.048  1.00                 N  
ATOM    334  CA  ILE H  74     -19.005  31.641 -25.419  1.00                 C  
ATOM    335  C   ILE H  74     -18.238  30.979 -24.278  1.00                 C  
ATOM    336  O   ILE H  74     -17.024  31.140 -24.163  1.00                 O  
ATOM    337  CB  ILE H  74     -19.760  32.880 -24.903  1.00                 C  
ATOM    338  CD1 ILE H  74     -21.310  34.757 -25.658  1.00                 C  
ATOM    339  CG1 ILE H  74     -20.327  33.685 -26.074  1.00                 C  
ATOM    340  CG2 ILE H  74     -18.855  33.725 -24.019  1.00                 C  
ATOM    341  N   ALA H  75     -18.929  30.232 -23.415  1.00                 N  
ATOM    342  CA  ALA H  75     -18.249  29.546 -22.315  1.00                 C  
ATOM    343  C   ALA H  75     -17.276  28.484 -22.828  1.00                 C  
ATOM    344  O   ALA H  75     -16.165  28.350 -22.297  1.00                 O  
ATOM    345  CB  ALA H  75     -19.265  28.907 -21.380  1.00                 C  
ATOM    346  N   GLY H  76     -17.682  27.712 -23.848  1.00                 N  
ATOM    347  CA  GLY H  76     -16.769  26.746 -24.449  1.00                 C  
ATOM    348  C   GLY H  76     -15.492  27.384 -24.965  1.00                 C  
ATOM    349  O   GLY H  76     -14.385  26.880 -24.728  1.00                 O  
ATOM    350  N   GLU H  77     -15.629  28.505 -25.688  1.00                 N  
ATOM    351  CA  GLU H  77     -14.466  29.198 -26.225  1.00                 C  
ATOM    352  C   GLU H  77     -13.615  29.780 -25.110  1.00                 C  
ATOM    353  O   GLU H  77     -12.378  29.754 -25.186  1.00                 O  
ATOM    354  CB  GLU H  77     -14.899  30.305 -27.189  1.00                 C  
ATOM    355  CD  GLU H  77     -14.529  28.983 -29.309  1.00                 C  
ATOM    356  CG  GLU H  77     -15.508  29.796 -28.485  1.00                 C  
ATOM    357  OE1 GLU H  77     -13.307  29.167 -29.131  1.00                 O  
ATOM    358  OE2 GLU H  77     -14.984  28.162 -30.133  1.00                 O  
ATOM    359  N   ALA H  78     -14.261  30.312 -24.068  1.00                 N  
ATOM    360  CA  ALA H  78     -13.529  30.849 -22.931  1.00                 C  
ATOM    361  C   ALA H  78     -12.730  29.761 -22.225  1.00                 C  
ATOM    362  O   ALA H  78     -11.608  29.996 -21.754  1.00                 O  
ATOM    363  CB  ALA H  78     -14.484  31.514 -21.952  1.00                 C  
ATOM    364  N   SER H  79     -13.296  28.564 -22.139  1.00                 N  
ATOM    365  CA  SER H  79     -12.596  27.452 -21.517  1.00                 C  
ATOM    366  C   SER H  79     -11.379  27.065 -22.346  1.00                 C  
ATOM    367  O   SER H  79     -10.270  26.897 -21.811  1.00                 O  
ATOM    368  CB  SER H  79     -13.534  26.255 -21.349  1.00                 C  
ATOM    369  OG  SER H  79     -14.572  26.545 -20.430  1.00                 O  
ATOM    370  N   ARG H  80     -11.553  26.965 -23.669  1.00                 N  
ATOM    371  CA  ARG H  80     -10.392  26.670 -24.504  1.00                 C  
ATOM    372  C   ARG H  80      -9.328  27.761 -24.375  1.00                 C  
ATOM    373  O   ARG H  80      -8.126  27.469 -24.364  1.00                 O  
ATOM    374  CB  ARG H  80     -10.810  26.515 -25.968  1.00                 C  
ATOM    375  CD  ARG H  80     -10.147  26.049 -28.343  1.00                 C  
ATOM    376  NE  ARG H  80     -10.634  27.330 -28.852  1.00                 N  
ATOM    377  CG  ARG H  80      -9.669  26.154 -26.904  1.00                 C  
ATOM    378  CZ  ARG H  80      -9.847  28.310 -29.284  1.00                 C  
ATOM    379  NH1 ARG H  80     -10.379  29.440 -29.729  1.00                 N  
ATOM    380  NH2 ARG H  80      -8.530  28.158 -29.269  1.00                 N  
ATOM    381  N   LEU H  81      -9.751  29.022 -24.250  1.00                 N  
ATOM    382  CA  LEU H  81      -8.786  30.110 -24.122  1.00                 C  
ATOM    383  C   LEU H  81      -7.973  29.974 -22.848  1.00                 C  
ATOM    384  O   LEU H  81      -6.741  30.063 -22.871  1.00                 O  
ATOM    385  CB  LEU H  81      -9.498  31.464 -24.148  1.00                 C  
ATOM    386  CG  LEU H  81      -8.612  32.699 -23.977  1.00                 C  
ATOM    387  CD1 LEU H  81      -7.597  32.793 -25.106  1.00                 C  
ATOM    388  CD2 LEU H  81      -9.457  33.963 -23.919  1.00                 C  
ATOM    389  N   ALA H  82      -8.648  29.754 -21.719  1.00                 N  
ATOM    390  CA  ALA H  82      -7.926  29.634 -20.455  1.00                 C  
ATOM    391  C   ALA H  82      -6.997  28.430 -20.468  1.00                 C  
ATOM    392  O   ALA H  82      -5.883  28.497 -19.946  1.00                 O  
ATOM    393  CB  ALA H  82      -8.903  29.529 -19.294  1.00                 C  
ATOM    394  N   HIS H  83      -7.434  27.324 -21.077  1.00                 N  
ATOM    395  CA  HIS H  83      -6.613  26.115 -21.127  1.00                 C  
ATOM    396  C   HIS H  83      -5.376  26.293 -22.001  1.00                 C  
ATOM    397  O   HIS H  83      -4.270  25.927 -21.585  1.00                 O  
ATOM    398  CB  HIS H  83      -7.434  24.931 -21.641  1.00                 C  
ATOM    399  CG  HIS H  83      -6.673  23.642 -21.686  1.00                 C  
ATOM    400  ND1 HIS H  83      -6.316  22.949 -20.550  1.00                 N  
ATOM    401  CE1 HIS H  83      -5.646  21.839 -20.907  1.00                 C  
ATOM    402  CD2 HIS H  83      -6.127  22.795 -22.736  1.00                 C  
ATOM    403  NE2 HIS H  83      -5.529  21.740 -22.218  1.00                 N  
ATOM    404  N   TYR H  84      -5.541  26.815 -23.229  1.00                 N  
ATOM    405  CA  TYR H  84      -4.384  27.056 -24.097  1.00                 C  
ATOM    406  C   TYR H  84      -3.300  27.847 -23.368  1.00                 C  
ATOM    407  O   TYR H  84      -2.111  27.539 -23.491  1.00                 O  
ATOM    408  CB  TYR H  84      -4.811  27.799 -25.365  1.00                 C  
ATOM    409  CG  TYR H  84      -3.669  28.111 -26.305  1.00                 C  
ATOM    410  OH  TYR H  84      -0.529  28.954 -28.898  1.00                 O  
ATOM    411  CZ  TYR H  84      -1.568  28.677 -28.039  1.00                 C  
ATOM    412  CD1 TYR H  84      -3.154  27.134 -27.148  1.00                 C  
ATOM    413  CE1 TYR H  84      -2.110  27.410 -28.011  1.00                 C  
ATOM    414  CD2 TYR H  84      -3.110  29.382 -26.348  1.00                 C  
ATOM    415  CE2 TYR H  84      -2.066  29.676 -27.205  1.00                 C  
ATOM    416  N   ASN H  85      -3.691  28.832 -22.561  1.00                 N  
ATOM    417  CA  ASN H  85      -2.740  29.652 -21.821  1.00                 C  
ATOM    418  C   ASN H  85      -2.487  29.164 -20.398  1.00                 C  
ATOM    419  O   ASN H  85      -2.079  29.967 -19.551  1.00                 O  
ATOM    420  CB  ASN H  85      -3.208  31.108 -21.778  1.00                 C  
ATOM    421  CG  ASN H  85      -3.125  31.787 -23.131  1.00                 C  
ATOM    422  OD1 ASN H  85      -2.034  32.028 -23.649  1.00                 O  
ATOM    423  ND2 ASN H  85      -4.280  32.098 -23.707  1.00                 N  
ATOM    424  N   LYS H  86      -2.732  27.886 -20.109  1.00                 N  
ATOM    425  CA  LYS H  86      -2.368  27.305 -18.821  1.00                 C  
ATOM    426  C   LYS H  86      -2.994  28.071 -17.653  1.00                 C  
ATOM    427  O   LYS H  86      -2.389  28.214 -16.589  1.00                 O  
ATOM    428  CB  LYS H  86      -0.847  27.272 -18.659  1.00                 C  
ATOM    429  CD  LYS H  86       1.368  26.402 -19.456  1.00                 C  
ATOM    430  CE  LYS H  86       2.092  25.611 -20.534  1.00                 C  
ATOM    431  CG  LYS H  86      -0.128  26.455 -19.720  1.00                 C  
ATOM    432  NZ  LYS H  86       3.566  25.604 -20.323  1.00                 N  
ATOM    433  N   ARG H  87      -4.202  28.588 -17.851  1.00                 N  
ATOM    434  CA  ARG H  87      -4.944  29.309 -16.826  1.00                 C  
ATOM    435  C   ARG H  87      -6.098  28.460 -16.316  1.00                 C  
ATOM    436  O   ARG H  87      -6.698  27.681 -17.065  1.00                 O  
ATOM    437  CB  ARG H  87      -5.459  30.641 -17.375  1.00                 C  
ATOM    438  CD  ARG H  87      -4.943  32.925 -18.278  1.00                 C  
ATOM    439  NE  ARG H  87      -5.656  33.660 -17.236  1.00                 N  
ATOM    440  CG  ARG H  87      -4.362  31.620 -17.758  1.00                 C  
ATOM    441  CZ  ARG H  87      -5.075  34.493 -16.378  1.00                 C  
ATOM    442  NH1 ARG H  87      -5.805  35.118 -15.464  1.00                 N  
ATOM    443  NH2 ARG H  87      -3.767  34.699 -16.437  1.00                 N  
ATOM    444  N   SER H  88      -6.381  28.582 -15.025  1.00                 N  
ATOM    445  CA  SER H  88      -7.453  27.824 -14.415  1.00                 C  
ATOM    446  C   SER H  88      -8.694  28.659 -14.128  1.00                 C  
ATOM    447  O   SER H  88      -9.717  28.096 -13.730  1.00                 O  
ATOM    448  CB  SER H  88      -6.978  27.178 -13.112  1.00                 C  
ATOM    449  OG  SER H  88      -6.657  28.161 -12.143  1.00                 O  
ATOM    450  N   THR H  89      -8.641  29.969 -14.330  1.00                 N  
ATOM    451  CA  THR H  89      -9.780  30.838 -14.089  1.00                 C  
ATOM    452  C   THR H  89     -10.336  31.364 -15.406  1.00                 C  
ATOM    453  O   THR H  89      -9.582  31.770 -16.295  1.00                 O  
ATOM    454  CB  THR H  89      -9.406  32.019 -13.174  1.00                 C  
ATOM    455  OG1 THR H  89      -8.962  31.521 -11.905  1.00                 O  
ATOM    456  CG2 THR H  89     -10.609  32.921 -12.949  1.00                 C  
ATOM    457  N   ILE H  90     -11.655  31.348 -15.537  1.00                 N  
ATOM    458  CA  ILE H  90     -12.325  32.063 -16.615  1.00                 C  
ATOM    459  C   ILE H  90     -12.723  33.434 -16.079  1.00                 C  
ATOM    460  O   ILE H  90     -13.593  33.545 -15.209  1.00                 O  
ATOM    461  CB  ILE H  90     -13.542  31.279 -17.141  1.00                 C  
ATOM    462  CD1 ILE H  90     -14.255  28.994 -18.017  1.00                 C  
ATOM    463  CG1 ILE H  90     -13.104  29.918 -17.687  1.00                 C  
ATOM    464  CG2 ILE H  90     -14.289  32.094 -18.185  1.00                 C  
ATOM    465  N   THR H  91     -12.071  34.478 -16.578  1.00                 N  
ATOM    466  CA  THR H  91     -12.363  35.847 -16.171  1.00                 C  
ATOM    467  C   THR H  91     -13.112  36.555 -17.289  1.00                 C  
ATOM    468  O   THR H  91     -13.250  36.034 -18.398  1.00                 O  
ATOM    469  CB  THR H  91     -11.077  36.617 -15.816  1.00                 C  
ATOM    470  OG1 THR H  91     -10.259  36.751 -16.985  1.00                 O  
ATOM    471  CG2 THR H  91     -10.287  35.871 -14.752  1.00                 C  
ATOM    472  N   SER H  92     -13.612  37.756 -16.985  1.00                 N  
ATOM    473  CA  SER H  92     -14.283  38.552 -18.011  1.00                 C  
ATOM    474  C   SER H  92     -13.387  38.811 -19.217  1.00                 C  
ATOM    475  O   SER H  92     -13.893  39.098 -20.299  1.00                 O  
ATOM    476  CB  SER H  92     -14.755  39.886 -17.430  1.00                 C  
ATOM    477  OG  SER H  92     -13.655  40.710 -17.084  1.00                 O  
ATOM    478  N   ARG H  93     -12.070  38.706 -19.058  1.00                 N  
ATOM    479  CA  ARG H  93     -11.170  38.858 -20.188  1.00                 C  
ATOM    480  C   ARG H  93     -11.324  37.688 -21.162  1.00                 C  
ATOM    481  O   ARG H  93     -11.441  37.887 -22.384  1.00                 O  
ATOM    482  CB  ARG H  93      -9.721  38.963 -19.708  1.00                 C  
ATOM    483  CD  ARG H  93      -7.291  39.214 -20.284  1.00                 C  
ATOM    484  NE  ARG H  93      -6.895  37.959 -19.648  1.00                 N  
ATOM    485  CG  ARG H  93      -8.709  39.154 -20.827  1.00                 C  
ATOM    486  CZ  ARG H  93      -6.510  36.874 -20.311  1.00                 C  
ATOM    487  NH1 ARG H  93      -6.168  35.778 -19.648  1.00                 N  
ATOM    488  NH2 ARG H  93      -6.467  36.887 -21.636  1.00                 N  
ATOM    489  N   GLU H  94     -11.369  36.457 -20.637  1.00                 N  
ATOM    490  CA  GLU H  94     -11.661  35.301 -21.484  1.00                 C  
ATOM    491  C   GLU H  94     -13.053  35.398 -22.110  1.00                 C  
ATOM    492  O   GLU H  94     -13.257  34.953 -23.250  1.00                 O  
ATOM    493  CB  GLU H  94     -11.543  34.004 -20.680  1.00                 C  
ATOM    494  CD  GLU H  94      -9.755  34.429 -18.948  1.00                 C  
ATOM    495  CG  GLU H  94     -10.131  33.688 -20.216  1.00                 C  
ATOM    496  OE1 GLU H  94      -9.935  35.665 -18.907  1.00                 O  
ATOM    497  OE2 GLU H  94      -9.281  33.775 -17.996  1.00                 O  
ATOM    498  N   ILE H  95     -14.020  35.980 -21.393  1.00                 N  
ATOM    499  CA  ILE H  95     -15.338  36.199 -21.985  1.00                 C  
ATOM    500  C   ILE H  95     -15.240  37.175 -23.147  1.00                 C  
ATOM    501  O   ILE H  95     -15.879  36.991 -24.194  1.00                 O  
ATOM    502  CB  ILE H  95     -16.347  36.712 -20.941  1.00                 C  
ATOM    503  CD1 ILE H  95     -17.410  36.116 -18.702  1.00                 C  
ATOM    504  CG1 ILE H  95     -16.655  35.619 -19.915  1.00                 C  
ATOM    505  CG2 ILE H  95     -17.608  37.219 -21.624  1.00                 C  
ATOM    506  N   GLN H  96     -14.435  38.232 -22.984  1.00                 N  
ATOM    507  CA  GLN H  96     -14.328  39.245 -24.027  1.00                 C  
ATOM    508  C   GLN H  96     -13.681  38.671 -25.275  1.00                 C  
ATOM    509  O   GLN H  96     -14.194  38.838 -26.385  1.00                 O  
ATOM    510  CB  GLN H  96     -13.530  40.449 -23.524  1.00                 C  
ATOM    511  CD  GLN H  96     -13.387  42.394 -21.918  1.00                 C  
ATOM    512  CG  GLN H  96     -14.245  41.269 -22.463  1.00                 C  
ATOM    513  OE1 GLN H  96     -12.158  42.318 -21.945  1.00                 O  
ATOM    514  NE2 GLN H  96     -14.032  43.442 -21.422  1.00                 N  
ATOM    515  N   THR H  97     -12.571  37.955 -25.111  1.00                 N  
ATOM    516  CA  THR H  97     -11.930  37.387 -26.288  1.00                 C  
ATOM    517  C   THR H  97     -12.851  36.380 -26.964  1.00                 C  
ATOM    518  O   THR H  97     -12.944  36.352 -28.196  1.00                 O  
ATOM    519  CB  THR H  97     -10.593  36.710 -25.932  1.00                 C  
ATOM    520  OG1 THR H  97      -9.690  37.684 -25.393  1.00                 O  
ATOM    521  CG2 THR H  97      -9.962  36.093 -27.170  1.00                 C  
ATOM    522  N   ALA H  98     -13.580  35.579 -26.176  1.00                 N  
ATOM    523  CA  ALA H  98     -14.513  34.633 -26.774  1.00                 C  
ATOM    524  C   ALA H  98     -15.570  35.354 -27.601  1.00                 C  
ATOM    525  O   ALA H  98     -15.849  34.972 -28.749  1.00                 O  
ATOM    526  CB  ALA H  98     -15.177  33.789 -25.696  1.00                 C  
ATOM    527  N   VAL H  99     -16.133  36.434 -27.054  1.00                 N  
ATOM    528  CA  VAL H  99     -17.127  37.198 -27.803  1.00                 C  
ATOM    529  C   VAL H  99     -16.518  37.725 -29.099  1.00                 C  
ATOM    530  O   VAL H  99     -17.165  37.702 -30.154  1.00                 O  
ATOM    531  CB  VAL H  99     -17.692  38.361 -26.967  1.00                 C  
ATOM    532  CG1 VAL H  99     -18.561  39.264 -27.829  1.00                 C  
ATOM    533  CG2 VAL H  99     -18.483  37.830 -25.781  1.00                 C  
ATOM    534  N   ARG H 100     -15.261  38.178 -29.049  1.00                 N  
ATOM    535  CA  ARG H 100     -14.602  38.683 -30.252  1.00                 C  
ATOM    536  C   ARG H 100     -14.416  37.583 -31.287  1.00                 C  
ATOM    537  O   ARG H 100     -14.512  37.834 -32.494  1.00                 O  
ATOM    538  CB  ARG H 100     -13.248  39.303 -29.901  1.00                 C  
ATOM    539  CD  ARG H 100     -11.999  41.329 -29.105  1.00                 C  
ATOM    540  NE  ARG H 100     -11.003  40.556 -28.366  1.00                 N  
ATOM    541  CG  ARG H 100     -13.345  40.623 -29.155  1.00                 C  
ATOM    542  CZ  ARG H 100     -10.820  40.636 -27.052  1.00                 C  
ATOM    543  NH1 ARG H 100      -9.889  39.895 -26.467  1.00                 N  
ATOM    544  NH2 ARG H 100     -11.567  41.457 -26.327  1.00                 N  
ATOM    545  N   LEU H 101     -14.115  36.364 -30.839  1.00                 N  
ATOM    546  CA  LEU H 101     -13.902  35.268 -31.779  1.00                 C  
ATOM    547  C   LEU H 101     -15.203  34.775 -32.392  1.00                 C  
ATOM    548  O   LEU H 101     -15.195  34.256 -33.510  1.00                 O  
ATOM    549  CB  LEU H 101     -13.189  34.103 -31.091  1.00                 C  
ATOM    550  CG  LEU H 101     -11.740  34.350 -30.666  1.00                 C  
ATOM    551  CD1 LEU H 101     -11.206  33.173 -29.864  1.00                 C  
ATOM    552  CD2 LEU H 101     -10.860  34.606 -31.880  1.00                 C  
ATOM    553  N   LEU H 102     -16.315  34.901 -31.674  1.00                 N  
ATOM    554  CA  LEU H 102     -17.566  34.249 -32.047  1.00                 C  
ATOM    555  C   LEU H 102     -18.569  35.180 -32.699  1.00                 C  
ATOM    556  O   LEU H 102     -19.372  34.729 -33.524  1.00                 O  
ATOM    557  CB  LEU H 102     -18.220  33.605 -30.823  1.00                 C  
ATOM    558  CG  LEU H 102     -17.428  32.489 -30.139  1.00                 C  
ATOM    559  CD1 LEU H 102     -18.150  32.005 -28.891  1.00                 C  
ATOM    560  CD2 LEU H 102     -17.192  31.332 -31.097  1.00                 C  
ATOM    561  N   LEU H 103     -18.568  36.415 -32.341  1.00                 N  
ATOM    562  CA  LEU H 103     -19.658  37.143 -32.979  1.00                 C  
ATOM    563  C   LEU H 103     -19.171  37.803 -34.266  1.00                 C  
ATOM    564  O   LEU H 103     -18.014  38.224 -34.350  1.00                 O  
ATOM    565  CB  LEU H 103     -20.234  38.190 -32.024  1.00                 C  
ATOM    566  CG  LEU H 103     -20.838  37.660 -30.721  1.00                 C  
ATOM    567  CD1 LEU H 103     -21.286  38.809 -29.830  1.00                 C  
ATOM    568  CD2 LEU H 103     -22.004  36.728 -31.009  1.00                 C  
ATOM    569  N   PRO H 104     -20.014  37.878 -35.292  1.00                 N  
ATOM    570  CA  PRO H 104     -19.651  38.670 -36.465  1.00                 C  
ATOM    571  C   PRO H 104     -19.465  40.114 -36.048  1.00                 C  
ATOM    572  O   PRO H 104     -20.135  40.594 -35.134  1.00                 O  
ATOM    573  CB  PRO H 104     -20.835  38.486 -37.417  1.00                 C  
ATOM    574  CD  PRO H 104     -21.306  37.140 -35.495  1.00                 C  
ATOM    575  CG  PRO H 104     -21.462  37.202 -36.988  1.00                 C  
ATOM    576  N   GLY H 105     -18.519  40.791 -36.711  1.00                 N  
ATOM    577  CA  GLY H 105     -18.111  42.135 -36.336  1.00                 C  
ATOM    578  C   GLY H 105     -19.325  43.023 -36.208  1.00                 C  
ATOM    579  O   GLY H 105     -20.325  42.732 -36.864  1.00                 O  
ATOM    580  N   GLU H 106     -19.259  44.079 -35.387  1.00                 N  
ATOM    581  CA  GLU H 106     -20.377  44.983 -35.101  1.00                 C  
ATOM    582  C   GLU H 106     -21.243  44.427 -33.984  1.00                 C  
ATOM    583  O   GLU H 106     -21.335  45.036 -32.913  1.00                 O  
ATOM    584  CB  GLU H 106     -21.216  45.213 -36.360  1.00                 C  
ATOM    585  CD  GLU H 106     -21.343  46.160 -38.698  1.00                 C  
ATOM    586  CG  GLU H 106     -20.493  45.979 -37.456  1.00                 C  
ATOM    587  OE1 GLU H 106     -22.471  45.623 -38.730  1.00                 O  
ATOM    588  OE2 GLU H 106     -20.883  46.839 -39.639  1.00                 O  
ATOM    589  N   LEU H 107     -21.879  43.277 -34.224  1.00                 N  
ATOM    590  CA  LEU H 107     -22.486  42.524 -33.136  1.00                 C  
ATOM    591  C   LEU H 107     -21.468  42.305 -32.026  1.00                 C  
ATOM    592  O   LEU H 107     -21.775  42.439 -30.833  1.00                 O  
ATOM    593  CB  LEU H 107     -23.027  41.187 -33.646  1.00                 C  
ATOM    594  CG  LEU H 107     -23.698  40.286 -32.607  1.00                 C  
ATOM    595  CD1 LEU H 107     -24.910  40.976 -32.001  1.00                 C  
ATOM    596  CD2 LEU H 107     -24.100  38.957 -33.228  1.00                 C  
ATOM    597  N   ALA H 108     -20.232  42.001 -32.410  1.00                 N  
ATOM    598  CA  ALA H 108     -19.171  41.836 -31.428  1.00                 C  
ATOM    599  C   ALA H 108     -18.842  43.157 -30.746  1.00                 C  
ATOM    600  O   ALA H 108     -18.602  43.189 -29.538  1.00                 O  
ATOM    601  CB  ALA H 108     -17.925  41.263 -32.085  1.00                 C  
ATOM    602  N   LYS H 109     -18.804  44.252 -31.512  1.00                 N  
ATOM    603  CA  LYS H 109     -18.514  45.574 -30.955  1.00                 C  
ATOM    604  C   LYS H 109     -19.504  45.932 -29.857  1.00                 C  
ATOM    605  O   LYS H 109     -19.114  46.314 -28.751  1.00                 O  
ATOM    606  CB  LYS H 109     -18.541  46.637 -32.055  1.00                 C  
ATOM    607  CD  LYS H 109     -18.228  49.037 -32.717  1.00                 C  
ATOM    608  CE  LYS H 109     -17.953  50.449 -32.225  1.00                 C  
ATOM    609  CG  LYS H 109     -18.232  48.043 -31.568  1.00                 C  
ATOM    610  NZ  LYS H 109     -17.946  51.435 -33.341  1.00                 N  
ATOM    611  N   HIS H 110     -20.797  45.849 -30.161  1.00                 N  
ATOM    612  CA  HIS H 110     -21.810  46.198 -29.173  1.00                 C  
ATOM    613  C   HIS H 110     -21.829  45.219 -28.007  1.00                 C  
ATOM    614  O   HIS H 110     -22.080  45.618 -26.867  1.00                 O  
ATOM    615  CB  HIS H 110     -23.195  46.252 -29.821  1.00                 C  
ATOM    616  CG  HIS H 110     -24.282  46.688 -28.889  1.00                 C  
ATOM    617  ND1 HIS H 110     -24.386  47.979 -28.420  1.00                 N  
ATOM    618  CE1 HIS H 110     -25.455  48.065 -27.607  1.00                 C  
ATOM    619  CD2 HIS H 110     -25.420  46.045 -28.248  1.00                 C  
ATOM    620  NE2 HIS H 110     -26.079  46.908 -27.500  1.00                 N  
ATOM    621  N   ALA H 111     -21.583  43.931 -28.263  1.00                 N  
ATOM    622  CA  ALA H 111     -21.489  42.992 -27.150  1.00                 C  
ATOM    623  C   ALA H 111     -20.338  43.361 -26.221  1.00                 C  
ATOM    624  O   ALA H 111     -20.499  43.394 -24.997  1.00                 O  
ATOM    625  CB  ALA H 111     -21.313  41.573 -27.667  1.00                 C  
ATOM    626  N   VAL H 112     -19.170  43.657 -26.791  1.00                 N  
ATOM    627  CA  VAL H 112     -18.011  44.049 -25.993  1.00                 C  
ATOM    628  C   VAL H 112     -18.317  45.312 -25.204  1.00                 C  
ATOM    629  O   VAL H 112     -17.952  45.434 -24.029  1.00                 O  
ATOM    630  CB  VAL H 112     -16.765  44.260 -26.873  1.00                 C  
ATOM    631  CG1 VAL H 112     -15.634  44.868 -26.058  1.00                 C  
ATOM    632  CG2 VAL H 112     -16.327  42.945 -27.500  1.00                 C  
ATOM    633  N   SER H 113     -19.002  46.266 -25.831  1.00                 N  
ATOM    634  CA  SER H 113     -19.387  47.485 -25.127  1.00                 C  
ATOM    635  C   SER H 113     -20.325  47.186 -23.960  1.00                 C  
ATOM    636  O   SER H 113     -20.146  47.713 -22.859  1.00                 O  
ATOM    637  CB  SER H 113     -20.052  48.472 -26.089  1.00                 C  
ATOM    638  OG  SER H 113     -20.452  49.651 -25.413  1.00                 O  
ATOM    639  N   GLU H 114     -21.340  46.347 -24.182  1.00                 N  
ATOM    640  CA  GLU H 114     -22.327  46.098 -23.133  1.00                 C  
ATOM    641  C   GLU H 114     -21.723  45.300 -21.984  1.00                 C  
ATOM    642  O   GLU H 114     -22.046  45.544 -20.815  1.00                 O  
ATOM    643  CB  GLU H 114     -23.540  45.359 -23.703  1.00                 C  
ATOM    644  CD  GLU H 114     -25.004  47.400 -23.971  1.00                 C  
ATOM    645  CG  GLU H 114     -24.386  46.193 -24.650  1.00                 C  
ATOM    646  OE1 GLU H 114     -25.645  47.222 -22.914  1.00                 O  
ATOM    647  OE2 GLU H 114     -24.846  48.522 -24.495  1.00                 O  
ATOM    648  N   GLY H 115     -20.829  44.358 -22.294  1.00                 N  
ATOM    649  CA  GLY H 115     -20.202  43.579 -21.242  1.00                 C  
ATOM    650  C   GLY H 115     -19.240  44.409 -20.419  1.00                 C  
ATOM    651  O   GLY H 115     -19.272  44.379 -19.185  1.00                 O  
ATOM    652  N   THR H 116     -18.381  45.173 -21.094  1.00                 N  
ATOM    653  CA  THR H 116     -17.464  46.066 -20.387  1.00                 C  
ATOM    654  C   THR H 116     -18.233  47.067 -19.533  1.00                 C  
ATOM    655  O   THR H 116     -17.913  47.280 -18.353  1.00                 O  
ATOM    656  CB  THR H 116     -16.546  46.822 -21.365  1.00                 C  
ATOM    657  OG1 THR H 116     -15.735  45.885 -22.085  1.00                 O  
ATOM    658  CG2 THR H 116     -15.633  47.776 -20.610  1.00                 C  
ATOM    659  N   LYS H 117     -19.264  47.680 -20.119  1.00                 N  
ATOM    660  CA  LYS H 117     -20.126  48.613 -19.394  1.00                 C  
ATOM    661  C   LYS H 117     -20.753  47.963 -18.161  1.00                 C  
ATOM    662  O   LYS H 117     -20.722  48.531 -17.061  1.00                 O  
ATOM    663  CB  LYS H 117     -21.227  49.149 -20.312  1.00                 C  
ATOM    664  CD  LYS H 117     -23.181  50.691 -20.628  1.00                 C  
ATOM    665  CE  LYS H 117     -24.229  49.651 -20.989  1.00                 C  
ATOM    666  CG  LYS H 117     -22.169  50.135 -19.640  1.00                 C  
ATOM    667  NZ  LYS H 117     -25.304  50.220 -21.848  1.00                 N  
ATOM    668  N   ALA H 118     -21.300  46.752 -18.317  1.00                 N  
ATOM    669  CA  ALA H 118     -21.926  46.080 -17.183  1.00                 C  
ATOM    670  C   ALA H 118     -20.912  45.766 -16.092  1.00                 C  
ATOM    671  O   ALA H 118     -21.226  45.863 -14.904  1.00                 O  
ATOM    672  CB  ALA H 118     -22.612  44.801 -17.637  1.00                 C  
ATOM    673  N   VAL H 119     -19.687  45.401 -16.467  1.00                 N  
ATOM    674  CA  VAL H 119     -18.706  45.059 -15.444  1.00                 C  
ATOM    675  C   VAL H 119     -18.297  46.301 -14.671  1.00                 C  
ATOM    676  O   VAL H 119     -18.352  46.325 -13.435  1.00                 O  
ATOM    677  CB  VAL H 119     -17.466  44.380 -16.055  1.00                 C  
ATOM    678  CG1 VAL H 119     -16.384  44.201 -15.002  1.00                 C  
ATOM    679  CG2 VAL H 119     -17.842  43.041 -16.672  1.00                 C  
ATOM    680  N   THR H 120     -17.899  47.359 -15.379  1.00                 N  
ATOM    681  CA  THR H 120     -17.483  48.560 -14.665  1.00                 C  
ATOM    682  C   THR H 120     -18.613  49.098 -13.803  1.00                 C  
ATOM    683  O   THR H 120     -18.368  49.576 -12.693  1.00                 O  
ATOM    684  CB  THR H 120     -17.010  49.658 -15.635  1.00                 C  
ATOM    685  OG1 THR H 120     -15.870  49.193 -16.369  1.00                 O  
ATOM    686  CG2 THR H 120     -16.617  50.912 -14.870  1.00                 C  
ATOM    687  N   LYS H 121     -19.860  49.009 -14.274  1.00                 N  
ATOM    688  CA  LYS H 121     -20.972  49.402 -13.411  1.00                 C  
ATOM    689  C   LYS H 121     -21.066  48.507 -12.180  1.00                 C  
ATOM    690  O   LYS H 121     -21.284  48.995 -11.066  1.00                 O  
ATOM    691  CB  LYS H 121     -22.291  49.363 -14.185  1.00                 C  
ATOM    692  CD  LYS H 121     -23.753  50.349 -15.971  1.00                 C  
ATOM    693  CE  LYS H 121     -23.887  51.437 -17.024  1.00                 C  
ATOM    694  CG  LYS H 121     -22.431  50.459 -15.228  1.00                 C  
ATOM    695  NZ  LYS H 121     -25.158  51.315 -17.790  1.00                 N  
ATOM    696  N   TYR H 122     -20.884  47.197 -12.356  1.00                 N  
ATOM    697  CA  TYR H 122     -21.022  46.266 -11.238  1.00                 C  
ATOM    698  C   TYR H 122     -19.948  46.498 -10.184  1.00                 C  
ATOM    699  O   TYR H 122     -20.209  46.356  -8.984  1.00                 O  
ATOM    700  CB  TYR H 122     -20.961  44.820 -11.734  1.00                 C  
ATOM    701  CG  TYR H 122     -21.139  43.790 -10.642  1.00                 C  
ATOM    702  OH  TYR H 122     -21.647  40.959  -7.639  1.00                 O  
ATOM    703  CZ  TYR H 122     -21.477  41.895  -8.633  1.00                 C  
ATOM    704  CD1 TYR H 122     -22.399  43.507 -10.130  1.00                 C  
ATOM    705  CE1 TYR H 122     -22.572  42.567  -9.132  1.00                 C  
ATOM    706  CD2 TYR H 122     -20.047  43.103 -10.127  1.00                 C  
ATOM    707  CE2 TYR H 122     -20.201  42.159  -9.129  1.00                 C  
ATOM    708  N   THR H 123     -18.733  46.832 -10.613  1.00                 N  
ATOM    709  CA  THR H 123     -17.618  46.954  -9.689  1.00                 C  
ATOM    710  C   THR H 123     -17.665  48.244  -8.876  1.00                 C  
ATOM    711  O   THR H 123     -16.996  48.334  -7.843  1.00                 O  
ATOM    712  CB  THR H 123     -16.266  46.889 -10.424  1.00                 C  
ATOM    713  OG1 THR H 123     -16.178  47.966 -11.365  1.00                 O  
ATOM    714  CG2 THR H 123     -16.132  45.574 -11.176  1.00                 C  
ATOM    715  N   SER H 124     -18.545  49.180  -9.219  1.00                 N  
ATOM    716  CA  SER H 124     -18.699  50.428  -8.475  1.00                 C  
ATOM    717  C   SER H 124     -20.174  50.606  -8.146  1.00                 C  
ATOM    718  O   SER H 124     -20.991  50.798  -9.052  1.00                 O  
ATOM    719  CB  SER H 124     -18.156  51.606  -9.286  1.00                 C  
ATOM    720  OG  SER H 124     -18.346  52.830  -8.599  1.00                 O  
ATOM    721  N   ALA H 125     -20.506  50.558  -6.857  1.00                 N  
ATOM    722  CA  ALA H 125     -21.883  50.470  -6.373  1.00                 C  
ATOM    723  C   ALA H 125     -22.518  49.181  -6.879  1.00                 C  
ATOM    724  O   ALA H 125     -21.874  48.130  -6.883  1.00                 O  
ATOM    725  CB  ALA H 125     -22.681  51.684  -6.822  1.00                 C  
TER
