# Supplementary material for: Large-scale discovery of protein interactions at residue resolution using co-evolution calculated from genomic sequences
Source: Nat Commun. 2021 Mar 2;12:1396. doi: 10.1038/s41467-021-21636-z (PMC7925567; doi:10.1038/s41467-021-21636-z)
Supplement: Supplementary file 12 — Supplementary Data 10 [file 41467_2021_21636_MOESM12_ESM.zip › supplementary/allpdb0037_H2B1J_H4/H4_HUMAN_3WTP_F.pdb]

ATOM      1  N   HIS F  19       9.817  49.800 -39.397  1.00                 N  
ATOM      2  CA  HIS F  19      11.238  49.762 -39.727  1.00                 C  
ATOM      3  C   HIS F  19      11.514  48.776 -40.869  1.00                 C  
ATOM      4  O   HIS F  19      12.626  48.258 -41.019  1.00                 O  
ATOM      5  CB  HIS F  19      12.064  49.384 -38.496  1.00                 C  
ATOM      6  CG  HIS F  19      12.043  50.419 -37.414  1.00                 C  
ATOM      7  ND1 HIS F  19      12.673  51.638 -37.538  1.00                 N  
ATOM      8  CE1 HIS F  19      12.479  52.347 -36.411  1.00                 C  
ATOM      9  CD2 HIS F  19      11.466  50.516 -36.081  1.00                 C  
ATOM     10  NE2 HIS F  19      11.756  51.680 -35.533  1.00                 N  
ATOM     11  N   ARG F  20      10.481  48.510 -41.668  1.00                 N  
ATOM     12  CA  ARG F  20      10.625  47.789 -42.925  1.00                 C  
ATOM     13  C   ARG F  20       9.727  48.453 -43.952  1.00                 C  
ATOM     14  O   ARG F  20       8.703  49.049 -43.603  1.00                 O  
ATOM     15  CB  ARG F  20      10.276  46.311 -42.738  1.00                 C  
ATOM     16  CD  ARG F  20      12.587  45.396 -42.389  1.00                 C  
ATOM     17  NE  ARG F  20      13.460  44.598 -41.530  1.00                 N  
ATOM     18  CG  ARG F  20      11.202  45.570 -41.787  1.00                 C  
ATOM     19  CZ  ARG F  20      14.177  45.094 -40.528  1.00                 C  
ATOM     20  NH1 ARG F  20      14.943  44.292 -39.801  1.00                 N  
ATOM     21  NH2 ARG F  20      14.127  46.391 -40.254  1.00                 N  
ATOM     22  N   LYS F  21      10.126  48.351 -45.219  1.00                 N  
ATOM     23  CA  LYS F  21       9.347  48.926 -46.306  1.00                 C  
ATOM     24  C   LYS F  21       7.895  48.470 -46.219  1.00                 C  
ATOM     25  O   LYS F  21       7.620  47.273 -46.085  1.00                 O  
ATOM     26  CB  LYS F  21       9.948  48.540 -47.659  1.00                 C  
ATOM     27  CD  LYS F  21       9.923  48.784 -50.157  1.00                 C  
ATOM     28  CE  LYS F  21       9.215  49.404 -51.350  1.00                 C  
ATOM     29  CG  LYS F  21       9.233  49.150 -48.853  1.00                 C  
ATOM     30  NZ  LYS F  21       9.864  49.030 -52.637  1.00                 N  
ATOM     31  N   VAL F  22       6.974  49.443 -46.257  1.00                 N  
ATOM     32  CA  VAL F  22       5.526  49.225 -46.237  1.00                 C  
ATOM     33  C   VAL F  22       5.161  48.043 -47.116  1.00                 C  
ATOM     34  O   VAL F  22       5.697  47.900 -48.218  1.00                 O  
ATOM     35  CB  VAL F  22       4.760  50.482 -46.689  1.00                 C  
ATOM     36  CG1 VAL F  22       5.040  50.779 -48.154  1.00                 C  
ATOM     37  CG2 VAL F  22       3.267  50.309 -46.453  1.00                 C  
ATOM     38  N   LEU F  23       4.246  47.203 -46.652  1.00                 N  
ATOM     39  CA  LEU F  23       3.728  46.099 -47.451  1.00                 C  
ATOM     40  C   LEU F  23       2.406  46.538 -48.065  1.00                 C  
ATOM     41  O   LEU F  23       1.432  46.791 -47.340  1.00                 O  
ATOM     42  CB  LEU F  23       3.562  44.846 -46.589  1.00                 C  
ATOM     43  CG  LEU F  23       4.831  44.307 -45.925  1.00                 C  
ATOM     44  CD1 LEU F  23       4.508  43.115 -45.037  1.00                 C  
ATOM     45  CD2 LEU F  23       5.864  43.921 -46.973  1.00                 C  
ATOM     46  N   ARG F  24       2.376  46.632 -49.398  1.00                 N  
ATOM     47  CA  ARG F  24       1.197  47.059 -50.142  1.00                 C  
ATOM     48  C   ARG F  24       0.902  46.085 -51.267  1.00                 C  
ATOM     49  O   ARG F  24       1.812  45.534 -51.881  1.00                 O  
ATOM     50  CB  ARG F  24       1.395  48.472 -50.695  1.00                 C  
ATOM     51  CD  ARG F  24       1.693  50.922 -50.242  1.00                 C  
ATOM     52  NE  ARG F  24       1.857  51.960 -49.227  1.00                 N  
ATOM     53  CG  ARG F  24       1.558  49.540 -49.625  1.00                 C  
ATOM     54  CZ  ARG F  24       1.951  53.259 -49.494  1.00                 C  
ATOM     55  NH1 ARG F  24       2.099  54.130 -48.506  1.00                 N  
ATOM     56  NH2 ARG F  24       1.897  53.682 -50.750  1.00                 N  
ATOM     57  N   ASP F  25      -0.383  45.903 -51.543  1.00                 N  
ATOM     58  CA  ASP F  25      -0.863  45.269 -52.769  1.00                 C  
ATOM     59  C   ASP F  25      -0.289  43.871 -52.983  1.00                 C  
ATOM     60  O   ASP F  25      -0.245  43.382 -54.111  1.00                 O  
ATOM     61  CB  ASP F  25      -0.532  46.136 -53.986  1.00                 C  
ATOM     62  CG  ASP F  25      -1.258  47.467 -53.968  1.00                 C  
ATOM     63  OD1 ASP F  25      -2.362  47.533 -53.388  1.00                 O  
ATOM     64  OD2 ASP F  25      -0.722  48.443 -54.533  1.00                 O  
ATOM     65  N   ASN F  26       0.122  43.195 -51.910  1.00                 N  
ATOM     66  CA  ASN F  26       0.811  41.917 -52.029  1.00                 C  
ATOM     67  C   ASN F  26      -0.081  40.778 -52.518  1.00                 C  
ATOM     68  O   ASN F  26       0.451  39.742 -52.938  1.00                 O  
ATOM     69  CB  ASN F  26       1.441  41.521 -50.692  1.00                 C  
ATOM     70  CG  ASN F  26       2.649  42.369 -50.344  1.00                 C  
ATOM     71  OD1 ASN F  26       3.268  42.974 -51.219  1.00                 O  
ATOM     72  ND2 ASN F  26       2.987  42.416 -49.060  1.00                 N  
ATOM     73  N   ILE F  27      -1.408  40.934 -52.493  1.00                 N  
ATOM     74  CA  ILE F  27      -2.263  39.936 -53.107  1.00                 C  
ATOM     75  C   ILE F  27      -2.012  39.817 -54.600  1.00                 C  
ATOM     76  O   ILE F  27      -2.435  38.837 -55.219  1.00                 O  
ATOM     77  CB  ILE F  27      -3.752  40.240 -52.861  1.00                 C  
ATOM     78  CD1 ILE F  27      -5.632  41.831 -53.520  1.00                 C  
ATOM     79  CG1 ILE F  27      -4.143  41.563 -53.523  1.00                 C  
ATOM     80  CG2 ILE F  27      -4.057  40.241 -51.371  1.00                 C  
ATOM     81  N   GLN F  28      -1.316  40.781 -55.197  1.00                 N  
ATOM     82  CA  GLN F  28      -0.910  40.652 -56.588  1.00                 C  
ATOM     83  C   GLN F  28       0.346  39.819 -56.773  1.00                 C  
ATOM     84  O   GLN F  28       0.643  39.409 -57.896  1.00                 O  
ATOM     85  CB  GLN F  28      -0.685  42.031 -57.211  1.00                 C  
ATOM     86  CD  GLN F  28      -1.680  44.242 -57.921  1.00                 C  
ATOM     87  CG  GLN F  28      -1.946  42.872 -57.329  1.00                 C  
ATOM     88  OE1 GLN F  28      -0.579  44.779 -57.797  1.00                 O  
ATOM     89  NE2 GLN F  28      -2.689  44.813 -58.567  1.00                 N  
ATOM     90  N   GLY F  29       1.086  39.559 -55.702  1.00                 N  
ATOM     91  CA  GLY F  29       2.154  38.586 -55.765  1.00                 C  
ATOM     92  C   GLY F  29       1.670  37.167 -55.926  1.00                 C  
ATOM     93  O   GLY F  29       2.461  36.291 -56.270  1.00                 O  
ATOM     94  N   ILE F  30       0.393  36.914 -55.673  1.00                 N  
ATOM     95  CA  ILE F  30      -0.169  35.595 -55.948  1.00                 C  
ATOM     96  C   ILE F  30      -0.395  35.513 -57.450  1.00                 C  
ATOM     97  O   ILE F  30      -1.435  35.949 -57.967  1.00                 O  
ATOM     98  CB  ILE F  30      -1.466  35.357 -55.153  1.00                 C  
ATOM     99  CD1 ILE F  30      -2.449  35.446 -52.802  1.00                 C  
ATOM    100  CG1 ILE F  30      -1.196  35.453 -53.650  1.00                 C  
ATOM    101  CG2 ILE F  30      -2.087  34.022 -55.533  1.00                 C  
ATOM    102  N   THR F  31       0.591  34.961 -58.155  1.00                 N  
ATOM    103  CA  THR F  31       0.700  35.135 -59.594  1.00                 C  
ATOM    104  C   THR F  31      -0.336  34.308 -60.347  1.00                 C  
ATOM    105  O   THR F  31      -0.960  33.385 -59.815  1.00                 O  
ATOM    106  CB  THR F  31       2.104  34.761 -60.103  1.00                 C  
ATOM    107  OG1 THR F  31       2.368  33.381 -59.817  1.00                 O  
ATOM    108  CG2 THR F  31       3.163  35.610 -59.418  1.00                 C  
ATOM    109  N   LYS F  32      -0.504  34.669 -61.618  1.00                 N  
ATOM    110  CA  LYS F  32      -1.345  33.886 -62.520  1.00                 C  
ATOM    111  C   LYS F  32      -0.882  32.436 -62.637  1.00                 C  
ATOM    112  O   LYS F  32      -1.730  31.534 -62.505  1.00                 O  
ATOM    113  CB  LYS F  32      -1.376  34.522 -63.911  1.00                 C  
ATOM    114  CD  LYS F  32      -2.126  36.412 -65.382  1.00                 C  
ATOM    115  CE  LYS F  32      -2.878  37.732 -65.444  1.00                 C  
ATOM    116  CG  LYS F  32      -2.153  35.827 -63.980  1.00                 C  
ATOM    117  NZ  LYS F  32      -2.824  38.339 -66.803  1.00                 N  
ATOM    118  N   PRO F  33       0.406  32.125 -62.867  1.00                 N  
ATOM    119  CA  PRO F  33       0.809  30.708 -62.914  1.00                 C  
ATOM    120  C   PRO F  33       0.614  29.928 -61.615  1.00                 C  
ATOM    121  O   PRO F  33       0.322  28.726 -61.676  1.00                 O  
ATOM    122  CB  PRO F  33       2.297  30.758 -63.265  1.00                 C  
ATOM    123  CD  PRO F  33       1.533  33.022 -63.123  1.00                 C  
ATOM    124  CG  PRO F  33       2.724  32.137 -62.887  1.00                 C  
ATOM    125  N   ALA F  34       0.753  30.553 -60.444  1.00                 N  
ATOM    126  CA  ALA F  34       0.516  29.822 -59.199  1.00                 C  
ATOM    127  C   ALA F  34      -0.958  29.465 -59.043  1.00                 C  
ATOM    128  O   ALA F  34      -1.301  28.384 -58.546  1.00                 O  
ATOM    129  CB  ALA F  34       0.985  30.641 -58.006  1.00                 C  
ATOM    130  N   ILE F  35      -1.841  30.387 -59.405  1.00                 N  
ATOM    131  CA  ILE F  35      -3.262  30.108 -59.317  1.00                 C  
ATOM    132  C   ILE F  35      -3.641  29.016 -60.306  1.00                 C  
ATOM    133  O   ILE F  35      -4.410  28.100 -59.975  1.00                 O  
ATOM    134  CB  ILE F  35      -4.102  31.374 -59.566  1.00                 C  
ATOM    135  CD1 ILE F  35      -4.472  33.751 -58.721  1.00                 C  
ATOM    136  CG1 ILE F  35      -3.899  32.381 -58.432  1.00                 C  
ATOM    137  CG2 ILE F  35      -5.569  31.013 -59.748  1.00                 C  
ATOM    138  N   ARG F  36      -3.103  29.080 -61.528  1.00                 N  
ATOM    139  CA  ARG F  36      -3.298  27.982 -62.476  1.00                 C  
ATOM    140  C   ARG F  36      -2.828  26.639 -61.897  1.00                 C  
ATOM    141  O   ARG F  36      -3.539  25.640 -61.998  1.00                 O  
ATOM    142  CB  ARG F  36      -2.559  28.267 -63.785  1.00                 C  
ATOM    143  CD  ARG F  36      -2.603  29.391 -66.029  1.00                 C  
ATOM    144  NE  ARG F  36      -1.172  29.685 -66.021  1.00                 N  
ATOM    145  CG  ARG F  36      -3.187  29.367 -64.626  1.00                 C  
ATOM    146  CZ  ARG F  36      -0.662  30.912 -66.053  1.00                 C  
ATOM    147  NH1 ARG F  36       0.653  31.084 -66.043  1.00                 N  
ATOM    148  NH2 ARG F  36      -1.467  31.964 -66.094  1.00                 N  
ATOM    149  N   ARG F  37      -1.637  26.596 -61.282  1.00                 N  
ATOM    150  CA  ARG F  37      -1.131  25.359 -60.668  1.00                 C  
ATOM    151  C   ARG F  37      -2.111  24.812 -59.634  1.00                 C  
ATOM    152  O   ARG F  37      -2.417  23.608 -59.613  1.00                 O  
ATOM    153  CB  ARG F  37       0.233  25.602 -60.018  1.00                 C  
ATOM    154  CD  ARG F  37       2.144  24.700 -58.664  1.00                 C  
ATOM    155  NE  ARG F  37       1.927  25.611 -57.542  1.00                 N  
ATOM    156  CG  ARG F  37       0.847  24.365 -59.384  1.00                 C  
ATOM    157  CZ  ARG F  37       1.441  25.240 -56.362  1.00                 C  
ATOM    158  NH1 ARG F  37       1.278  26.139 -55.400  1.00                 N  
ATOM    159  NH2 ARG F  37       1.119  23.972 -56.146  1.00                 N  
ATOM    160  N   LEU F  38      -2.596  25.687 -58.750  1.00                 N  
ATOM    161  CA  LEU F  38      -3.627  25.296 -57.791  1.00                 C  
ATOM    162  C   LEU F  38      -4.856  24.716 -58.490  1.00                 C  
ATOM    163  O   LEU F  38      -5.407  23.701 -58.057  1.00                 O  
ATOM    164  CB  LEU F  38      -4.037  26.491 -56.928  1.00                 C  
ATOM    165  CG  LEU F  38      -2.992  27.000 -55.934  1.00                 C  
ATOM    166  CD1 LEU F  38      -3.458  28.291 -55.278  1.00                 C  
ATOM    167  CD2 LEU F  38      -2.697  25.946 -54.878  1.00                 C  
ATOM    168  N   ALA F  39      -5.316  25.350 -59.565  1.00                 N  
ATOM    169  CA  ALA F  39      -6.494  24.817 -60.245  1.00                 C  
ATOM    170  C   ALA F  39      -6.198  23.476 -60.915  1.00                 C  
ATOM    171  O   ALA F  39      -7.102  22.648 -61.057  1.00                 O  
ATOM    172  CB  ALA F  39      -7.004  25.810 -61.278  1.00                 C  
ATOM    173  N   ARG F  40      -4.943  23.243 -61.321  1.00                 N  
ATOM    174  CA  ARG F  40      -4.551  21.949 -61.871  1.00                 C  
ATOM    175  C   ARG F  40      -4.628  20.859 -60.817  1.00                 C  
ATOM    176  O   ARG F  40      -5.183  19.783 -61.071  1.00                 O  
ATOM    177  CB  ARG F  40      -3.137  22.019 -62.450  1.00                 C  
ATOM    178  CD  ARG F  40      -1.234  20.849 -63.594  1.00                 C  
ATOM    179  NE  ARG F  40      -0.279  21.111 -62.520  1.00                 N  
ATOM    180  CG  ARG F  40      -2.656  20.719 -63.073  1.00                 C  
ATOM    181  CZ  ARG F  40       0.194  20.181 -61.697  1.00                 C  
ATOM    182  NH1 ARG F  40       1.060  20.513 -60.749  1.00                 N  
ATOM    183  NH2 ARG F  40      -0.200  18.922 -61.823  1.00                 N  
ATOM    184  N   ARG F  41      -4.096  21.124 -59.616  1.00                 N  
ATOM    185  CA  ARG F  41      -4.221  20.132 -58.549  1.00                 C  
ATOM    186  C   ARG F  41      -5.686  19.850 -58.228  1.00                 C  
ATOM    187  O   ARG F  41      -6.022  18.755 -57.754  1.00                 O  
ATOM    188  CB  ARG F  41      -3.489  20.603 -57.291  1.00                 C  
ATOM    189  CD  ARG F  41      -1.314  21.073 -56.131  1.00                 C  
ATOM    190  NE  ARG F  41       0.138  21.173 -56.266  1.00                 N  
ATOM    191  CG  ARG F  41      -1.975  20.610 -57.419  1.00                 C  
ATOM    192  CZ  ARG F  41       0.974  20.152 -56.109  1.00                 C  
ATOM    193  NH1 ARG F  41       2.279  20.336 -56.251  1.00                 N  
ATOM    194  NH2 ARG F  41       0.503  18.949 -55.809  1.00                 N  
ATOM    195  N   GLY F  42      -6.560  20.836 -58.450  1.00                 N  
ATOM    196  CA  GLY F  42      -8.000  20.701 -58.412  1.00                 C  
ATOM    197  C   GLY F  42      -8.627  20.073 -59.639  1.00                 C  
ATOM    198  O   GLY F  42      -9.861  20.000 -59.713  1.00                 O  
ATOM    199  N   GLY F  43      -7.817  19.625 -60.603  1.00                 N  
ATOM    200  CA  GLY F  43      -8.337  18.971 -61.791  1.00                 C  
ATOM    201  C   GLY F  43      -9.018  19.862 -62.815  1.00                 C  
ATOM    202  O   GLY F  43      -9.905  19.394 -63.529  1.00                 O  
ATOM    203  N   VAL F  44      -8.659  21.141 -62.882  1.00                 N  
ATOM    204  CA  VAL F  44      -9.253  22.081 -63.830  1.00                 C  
ATOM    205  C   VAL F  44      -8.431  22.095 -65.114  1.00                 C  
ATOM    206  O   VAL F  44      -7.211  22.290 -65.085  1.00                 O  
ATOM    207  CB  VAL F  44      -9.353  23.497 -63.233  1.00                 C  
ATOM    208  CG1 VAL F  44      -9.898  24.473 -64.265  1.00                 C  
ATOM    209  CG2 VAL F  44     -10.227  23.490 -61.988  1.00                 C  
ATOM    210  N   LYS F  45      -9.104  21.886 -66.249  1.00                 N  
ATOM    211  CA  LYS F  45      -8.435  21.839 -67.539  1.00                 C  
ATOM    212  C   LYS F  45      -8.410  23.192 -68.239  1.00                 C  
ATOM    213  O   LYS F  45      -7.439  23.502 -68.936  1.00                 O  
ATOM    214  CB  LYS F  45      -9.106  20.812 -68.453  1.00                 C  
ATOM    215  CD  LYS F  45      -9.600  18.405 -68.966  1.00                 C  
ATOM    216  CE  LYS F  45      -9.404  16.963 -68.528  1.00                 C  
ATOM    217  CG  LYS F  45      -8.925  19.371 -68.006  1.00                 C  
ATOM    218  NZ  LYS F  45     -10.087  16.007 -69.442  1.00                 N  
ATOM    219  N   ARG F  46      -9.446  24.009 -68.077  1.00                 N  
ATOM    220  CA  ARG F  46      -9.516  25.280 -68.779  1.00                 C  
ATOM    221  C   ARG F  46      -9.984  26.368 -67.822  1.00                 C  
ATOM    222  O   ARG F  46     -10.863  26.148 -66.986  1.00                 O  
ATOM    223  CB  ARG F  46     -10.452  25.175 -69.985  1.00                 C  
ATOM    224  CD  ARG F  46      -8.749  24.752 -71.779  1.00                 C  
ATOM    225  NE  ARG F  46      -8.331  23.881 -72.876  1.00                 N  
ATOM    226  CG  ARG F  46      -9.974  24.212 -71.059  1.00                 C  
ATOM    227  CZ  ARG F  46      -7.537  22.825 -72.731  1.00                 C  
ATOM    228  NH1 ARG F  46      -7.210  22.092 -73.786  1.00                 N  
ATOM    229  NH2 ARG F  46      -7.072  22.506 -71.531  1.00                 N  
ATOM    230  N   ILE F  47      -9.427  27.559 -67.992  1.00                 N  
ATOM    231  CA  ILE F  47      -9.494  28.606 -66.982  1.00                 C  
ATOM    232  C   ILE F  47      -9.905  29.920 -67.641  1.00                 C  
ATOM    233  O   ILE F  47      -9.203  30.425 -68.526  1.00                 O  
ATOM    234  CB  ILE F  47      -8.153  28.762 -66.241  1.00                 C  
ATOM    235  CD1 ILE F  47      -6.369  27.453 -64.976  1.00                 C  
ATOM    236  CG1 ILE F  47      -7.765  27.448 -65.559  1.00                 C  
ATOM    237  CG2 ILE F  47      -8.222  29.915 -65.251  1.00                 C  
ATOM    238  N   SER F  48     -11.047  30.460 -67.222  1.00                 N  
ATOM    239  CA  SER F  48     -11.481  31.759 -67.708  1.00                 C  
ATOM    240  C   SER F  48     -10.513  32.828 -67.241  1.00                 C  
ATOM    241  O   SER F  48      -9.956  32.754 -66.144  1.00                 O  
ATOM    242  CB  SER F  48     -12.902  32.063 -67.228  1.00                 C  
ATOM    243  OG  SER F  48     -12.941  32.226 -65.821  1.00                 O  
ATOM    244  N   GLY F  49     -10.328  33.844 -68.085  1.00                 N  
ATOM    245  CA  GLY F  49      -9.327  34.860 -67.827  1.00                 C  
ATOM    246  C   GLY F  49      -9.607  35.706 -66.611  1.00                 C  
ATOM    247  O   GLY F  49      -8.691  36.355 -66.110  1.00                 O  
ATOM    248  N   LEU F  50     -10.846  35.709 -66.123  1.00                 N  
ATOM    249  CA  LEU F  50     -11.201  36.447 -64.916  1.00                 C  
ATOM    250  C   LEU F  50     -11.154  35.635 -63.613  1.00                 C  
ATOM    251  O   LEU F  50     -11.540  36.178 -62.567  1.00                 O  
ATOM    252  CB  LEU F  50     -12.604  37.042 -65.045  1.00                 C  
ATOM    253  CG  LEU F  50     -12.803  38.076 -66.156  1.00                 C  
ATOM    254  CD1 LEU F  50     -14.259  38.507 -66.235  1.00                 C  
ATOM    255  CD2 LEU F  50     -11.905  39.283 -65.933  1.00                 C  
ATOM    256  N   ILE F  51     -10.749  34.360 -63.613  1.00                 N  
ATOM    257  CA  ILE F  51     -10.722  33.679 -62.311  1.00                 C  
ATOM    258  C   ILE F  51      -9.488  34.063 -61.498  1.00                 C  
ATOM    259  O   ILE F  51      -9.445  33.774 -60.301  1.00                 O  
ATOM    260  CB  ILE F  51     -10.775  32.148 -62.473  1.00                 C  
ATOM    261  CD1 ILE F  51     -11.569  30.026 -61.307  1.00                 C  
ATOM    262  CG1 ILE F  51     -11.207  31.488 -61.163  1.00                 C  
ATOM    263  CG2 ILE F  51      -9.435  31.618 -62.961  1.00                 C  
ATOM    264  N   TYR F  52      -8.467  34.675 -62.094  1.00                 N  
ATOM    265  CA  TYR F  52      -7.317  35.068 -61.278  1.00                 C  
ATOM    266  C   TYR F  52      -7.687  36.163 -60.280  1.00                 C  
ATOM    267  O   TYR F  52      -7.363  36.063 -59.093  1.00                 O  
ATOM    268  CB  TYR F  52      -6.166  35.542 -62.167  1.00                 C  
ATOM    269  CG  TYR F  52      -5.488  34.431 -62.936  1.00                 C  
ATOM    270  OH  TYR F  52      -3.629  31.380 -65.065  1.00                 O  
ATOM    271  CZ  TYR F  52      -4.244  32.389 -64.359  1.00                 C  
ATOM    272  CD1 TYR F  52      -5.646  34.318 -64.311  1.00                 C  
ATOM    273  CE1 TYR F  52      -5.030  33.305 -65.022  1.00                 C  
ATOM    274  CD2 TYR F  52      -4.691  33.498 -62.284  1.00                 C  
ATOM    275  CE2 TYR F  52      -4.067  32.479 -62.979  1.00                 C  
ATOM    276  N   GLU F  53      -8.418  37.185 -60.719  1.00                 N  
ATOM    277  CA  GLU F  53      -8.849  38.198 -59.766  1.00                 C  
ATOM    278  C   GLU F  53      -9.810  37.609 -58.745  1.00                 C  
ATOM    279  O   GLU F  53      -9.687  37.880 -57.547  1.00                 O  
ATOM    280  CB  GLU F  53      -9.506  39.373 -60.493  1.00                 C  
ATOM    281  CD  GLU F  53      -9.239  41.323 -62.076  1.00                 C  
ATOM    282  CG  GLU F  53      -8.543  40.206 -61.323  1.00                 C  
ATOM    283  OE1 GLU F  53     -10.487  41.332 -62.105  1.00                 O  
ATOM    284  OE2 GLU F  53      -8.535  42.189 -62.637  1.00                 O  
ATOM    285  N   GLU F  54     -10.752  36.779 -59.199  1.00                 N  
ATOM    286  CA  GLU F  54     -11.730  36.188 -58.288  1.00                 C  
ATOM    287  C   GLU F  54     -11.049  35.347 -57.225  1.00                 C  
ATOM    288  O   GLU F  54     -11.411  35.410 -56.040  1.00                 O  
ATOM    289  CB  GLU F  54     -12.739  35.338 -59.063  1.00                 C  
ATOM    290  CD  GLU F  54     -14.629  35.267 -60.737  1.00                 C  
ATOM    291  CG  GLU F  54     -13.697  36.144 -59.925  1.00                 C  
ATOM    292  OE1 GLU F  54     -14.407  34.038 -60.773  1.00                 O  
ATOM    293  OE2 GLU F  54     -15.583  35.808 -61.336  1.00                 O  
ATOM    294  N   THR F  55     -10.064  34.547 -57.644  1.00                 N  
ATOM    295  CA  THR F  55      -9.287  33.747 -56.713  1.00                 C  
ATOM    296  C   THR F  55      -8.556  34.629 -55.728  1.00                 C  
ATOM    297  O   THR F  55      -8.527  34.327 -54.536  1.00                 O  
ATOM    298  CB  THR F  55      -8.276  32.848 -57.449  1.00                 C  
ATOM    299  OG1 THR F  55      -8.977  31.933 -58.301  1.00                 O  
ATOM    300  CG2 THR F  55      -7.450  32.049 -56.452  1.00                 C  
ATOM    301  N   ARG F  56      -7.979  35.741 -56.199  1.00                 N  
ATOM    302  CA  ARG F  56      -7.265  36.626 -55.280  1.00                 C  
ATOM    303  C   ARG F  56      -8.210  37.202 -54.226  1.00                 C  
ATOM    304  O   ARG F  56      -7.850  37.289 -53.044  1.00                 O  
ATOM    305  CB  ARG F  56      -6.582  37.759 -56.049  1.00                 C  
ATOM    306  CD  ARG F  56      -4.803  38.473 -57.669  1.00                 C  
ATOM    307  NE  ARG F  56      -3.650  38.064 -58.468  1.00                 N  
ATOM    308  CG  ARG F  56      -5.390  37.314 -56.881  1.00                 C  
ATOM    309  CZ  ARG F  56      -3.059  38.834 -59.375  1.00                 C  
ATOM    310  NH1 ARG F  56      -2.015  38.377 -60.054  1.00                 N  
ATOM    311  NH2 ARG F  56      -3.513  40.059 -59.603  1.00                 N  
ATOM    312  N   GLY F  57      -9.428  37.572 -54.626  1.00                 N  
ATOM    313  CA  GLY F  57     -10.390  38.060 -53.657  1.00                 C  
ATOM    314  C   GLY F  57     -10.821  37.003 -52.657  1.00                 C  
ATOM    315  O   GLY F  57     -10.940  37.280 -51.449  1.00                 O  
ATOM    316  N   VAL F  58     -11.049  35.773 -53.133  1.00                 N  
ATOM    317  CA  VAL F  58     -11.446  34.699 -52.226  1.00                 C  
ATOM    318  C   VAL F  58     -10.314  34.378 -51.258  1.00                 C  
ATOM    319  O   VAL F  58     -10.525  34.256 -50.044  1.00                 O  
ATOM    320  CB  VAL F  58     -11.861  33.433 -52.998  1.00                 C  
ATOM    321  CG1 VAL F  58     -12.091  32.275 -52.038  1.00                 C  
ATOM    322  CG2 VAL F  58     -13.108  33.699 -53.827  1.00                 C  
ATOM    323  N   LEU F  59      -9.095  34.256 -51.778  1.00                 N  
ATOM    324  CA  LEU F  59      -7.942  34.021 -50.917  1.00                 C  
ATOM    325  C   LEU F  59      -7.780  35.133 -49.892  1.00                 C  
ATOM    326  O   LEU F  59      -7.373  34.882 -48.754  1.00                 O  
ATOM    327  CB  LEU F  59      -6.667  33.892 -51.753  1.00                 C  
ATOM    328  CG  LEU F  59      -6.551  32.639 -52.623  1.00                 C  
ATOM    329  CD1 LEU F  59      -5.333  32.725 -53.530  1.00                 C  
ATOM    330  CD2 LEU F  59      -6.481  31.389 -51.760  1.00                 C  
ATOM    331  N   LYS F  60      -8.093  36.370 -50.273  1.00                 N  
ATOM    332  CA  LYS F  60      -7.923  37.464 -49.324  1.00                 C  
ATOM    333  C   LYS F  60      -8.944  37.375 -48.201  1.00                 C  
ATOM    334  O   LYS F  60      -8.602  37.576 -47.031  1.00                 O  
ATOM    335  CB  LYS F  60      -8.039  38.813 -50.036  1.00                 C  
ATOM    336  CD  LYS F  60      -7.828  41.312 -49.922  1.00                 C  
ATOM    337  CE  LYS F  60      -7.599  42.512 -49.018  1.00                 C  
ATOM    338  CG  LYS F  60      -7.810  40.014 -49.131  1.00                 C  
ATOM    339  NZ  LYS F  60      -7.614  43.792 -49.779  1.00                 N  
ATOM    340  N   VAL F  61     -10.194  37.045 -48.522  1.00                 N  
ATOM    341  CA  VAL F  61     -11.164  36.906 -47.436  1.00                 C  
ATOM    342  C   VAL F  61     -10.797  35.739 -46.526  1.00                 C  
ATOM    343  O   VAL F  61     -10.912  35.833 -45.296  1.00                 O  
ATOM    344  CB  VAL F  61     -12.594  36.720 -47.977  1.00                 C  
ATOM    345  CG1 VAL F  61     -13.555  36.401 -46.842  1.00                 C  
ATOM    346  CG2 VAL F  61     -13.045  37.962 -48.729  1.00                 C  
ATOM    347  N   PHE F  62     -10.346  34.626 -47.108  1.00                 N  
ATOM    348  CA  PHE F  62      -9.924  33.482 -46.301  1.00                 C  
ATOM    349  C   PHE F  62      -8.816  33.867 -45.331  1.00                 C  
ATOM    350  O   PHE F  62      -8.919  33.631 -44.122  1.00                 O  
ATOM    351  CB  PHE F  62      -9.456  32.336 -47.200  1.00                 C  
ATOM    352  CG  PHE F  62      -8.951  31.140 -46.444  1.00                 C  
ATOM    353  CZ  PHE F  62      -8.010  28.929 -45.046  1.00                 C  
ATOM    354  CD1 PHE F  62      -9.834  30.233 -45.885  1.00                 C  
ATOM    355  CE1 PHE F  62      -9.369  29.133 -45.189  1.00                 C  
ATOM    356  CD2 PHE F  62      -7.593  30.922 -46.292  1.00                 C  
ATOM    357  CE2 PHE F  62      -7.129  29.822 -45.596  1.00                 C  
ATOM    358  N   LEU F  63      -7.736  34.454 -45.845  1.00                 N  
ATOM    359  CA  LEU F  63      -6.623  34.824 -44.976  1.00                 C  
ATOM    360  C   LEU F  63      -7.037  35.866 -43.948  1.00                 C  
ATOM    361  O   LEU F  63      -6.631  35.791 -42.787  1.00                 O  
ATOM    362  CB  LEU F  63      -5.449  35.350 -45.804  1.00                 C  
ATOM    363  CG  LEU F  63      -4.719  34.325 -46.673  1.00                 C  
ATOM    364  CD1 LEU F  63      -3.701  35.010 -47.573  1.00                 C  
ATOM    365  CD2 LEU F  63      -4.038  33.274 -45.809  1.00                 C  
ATOM    366  N   GLU F  64      -7.852  36.842 -44.352  1.00                 N  
ATOM    367  CA  GLU F  64      -8.393  37.792 -43.385  1.00                 C  
ATOM    368  C   GLU F  64      -9.080  37.074 -42.233  1.00                 C  
ATOM    369  O   GLU F  64      -8.800  37.367 -41.073  1.00                 O  
ATOM    370  CB  GLU F  64      -9.374  38.749 -44.065  1.00                 C  
ATOM    371  CD  GLU F  64     -10.890  40.758 -43.856  1.00                 C  
ATOM    372  CG  GLU F  64      -9.952  39.807 -43.139  1.00                 C  
ATOM    373  OE1 GLU F  64     -11.103  40.578 -45.073  1.00                 O  
ATOM    374  OE2 GLU F  64     -11.412  41.684 -43.200  1.00                 O  
ATOM    375  N   ASN F  65      -9.973  36.118 -42.525  1.00                 N  
ATOM    376  CA  ASN F  65     -10.698  35.438 -41.445  1.00                 C  
ATOM    377  C   ASN F  65      -9.759  34.649 -40.522  1.00                 C  
ATOM    378  O   ASN F  65      -9.820  34.780 -39.280  1.00                 O  
ATOM    379  CB  ASN F  65     -11.769  34.509 -42.021  1.00                 C  
ATOM    380  CG  ASN F  65     -12.955  35.266 -42.584  1.00                 C  
ATOM    381  OD1 ASN F  65     -13.163  36.437 -42.268  1.00                 O  
ATOM    382  ND2 ASN F  65     -13.738  34.597 -43.422  1.00                 N  
ATOM    383  N   VAL F  66      -8.877  33.821 -41.104  1.00                 N  
ATOM    384  CA  VAL F  66      -8.022  32.983 -40.262  1.00                 C  
ATOM    385  C   VAL F  66      -7.056  33.848 -39.463  1.00                 C  
ATOM    386  O   VAL F  66      -6.861  33.647 -38.258  1.00                 O  
ATOM    387  CB  VAL F  66      -7.244  31.950 -41.099  1.00                 C  
ATOM    388  CG1 VAL F  66      -6.230  31.219 -40.233  1.00                 C  
ATOM    389  CG2 VAL F  66      -8.201  30.965 -41.753  1.00                 C  
ATOM    390  N   ILE F  67      -6.407  34.799 -40.137  1.00                 N  
ATOM    391  CA  ILE F  67      -5.403  35.627 -39.488  1.00                 C  
ATOM    392  C   ILE F  67      -6.048  36.493 -38.414  1.00                 C  
ATOM    393  O   ILE F  67      -5.482  36.675 -37.334  1.00                 O  
ATOM    394  CB  ILE F  67      -4.653  36.507 -40.506  1.00                 C  
ATOM    395  CD1 ILE F  67      -3.246  36.388 -42.628  1.00                 C  
ATOM    396  CG1 ILE F  67      -3.805  35.639 -41.437  1.00                 C  
ATOM    397  CG2 ILE F  67      -3.816  37.555 -39.789  1.00                 C  
ATOM    398  N   ARG F  68      -7.237  37.038 -38.686  1.00                 N  
ATOM    399  CA  ARG F  68      -7.978  37.766 -37.660  1.00                 C  
ATOM    400  C   ARG F  68      -8.090  36.944 -36.380  1.00                 C  
ATOM    401  O   ARG F  68      -7.665  37.390 -35.300  1.00                 O  
ATOM    402  CB  ARG F  68      -9.371  38.140 -38.169  1.00                 C  
ATOM    403  CD  ARG F  68     -11.546  39.330 -37.773  1.00                 C  
ATOM    404  NE  ARG F  68     -11.455  40.141 -38.984  1.00                 N  
ATOM    405  CG  ARG F  68     -10.175  38.998 -37.205  1.00                 C  
ATOM    406  CZ  ARG F  68     -11.304  41.462 -38.989  1.00                 C  
ATOM    407  NH1 ARG F  68     -11.231  42.116 -40.140  1.00                 N  
ATOM    408  NH2 ARG F  68     -11.226  42.124 -37.844  1.00                 N  
ATOM    409  N   ASP F  69      -8.641  35.722 -36.485  1.00                 N  
ATOM    410  CA  ASP F  69      -8.799  34.918 -35.274  1.00                 C  
ATOM    411  C   ASP F  69      -7.458  34.599 -34.620  1.00                 C  
ATOM    412  O   ASP F  69      -7.316  34.706 -33.395  1.00                 O  
ATOM    413  CB  ASP F  69      -9.539  33.616 -35.588  1.00                 C  
ATOM    414  CG  ASP F  69     -11.009  33.839 -35.883  1.00                 C  
ATOM    415  OD1 ASP F  69     -11.516  34.940 -35.581  1.00                 O  
ATOM    416  OD2 ASP F  69     -11.655  32.912 -36.416  1.00                 O  
ATOM    417  N   ALA F  70      -6.461  34.211 -35.419  1.00                 N  
ATOM    418  CA  ALA F  70      -5.175  33.829 -34.845  1.00                 C  
ATOM    419  C   ALA F  70      -4.546  34.997 -34.105  1.00                 C  
ATOM    420  O   ALA F  70      -4.022  34.835 -33.000  1.00                 O  
ATOM    421  CB  ALA F  70      -4.237  33.327 -35.932  1.00                 C  
ATOM    422  N   VAL F  71      -4.585  36.181 -34.705  1.00                 N  
ATOM    423  CA  VAL F  71      -4.090  37.378 -34.039  1.00                 C  
ATOM    424  C   VAL F  71      -4.864  37.633 -32.752  1.00                 C  
ATOM    425  O   VAL F  71      -4.288  38.071 -31.755  1.00                 O  
ATOM    426  CB  VAL F  71      -4.173  38.611 -34.959  1.00                 C  
ATOM    427  CG1 VAL F  71      -3.853  39.878 -34.181  1.00                 C  
ATOM    428  CG2 VAL F  71      -3.231  38.456 -36.142  1.00                 C  
ATOM    429  N   THR F  72      -6.173  37.363 -32.739  1.00                 N  
ATOM    430  CA  THR F  72      -6.905  37.495 -31.480  1.00                 C  
ATOM    431  C   THR F  72      -6.334  36.568 -30.410  1.00                 C  
ATOM    432  O   THR F  72      -6.197  36.964 -29.247  1.00                 O  
ATOM    433  CB  THR F  72      -8.405  37.197 -31.665  1.00                 C  
ATOM    434  OG1 THR F  72      -8.973  38.143 -32.580  1.00                 O  
ATOM    435  CG2 THR F  72      -9.137  37.305 -30.336  1.00                 C  
ATOM    436  N   TYR F  73      -5.999  35.324 -30.777  1.00                 N  
ATOM    437  CA  TYR F  73      -5.358  34.436 -29.809  1.00                 C  
ATOM    438  C   TYR F  73      -3.999  34.985 -29.376  1.00                 C  
ATOM    439  O   TYR F  73      -3.628  34.893 -28.198  1.00                 O  
ATOM    440  CB  TYR F  73      -5.196  33.032 -30.395  1.00                 C  
ATOM    441  CG  TYR F  73      -6.490  32.257 -30.497  1.00                 C  
ATOM    442  OH  TYR F  73     -10.048  30.125 -30.792  1.00                 O  
ATOM    443  CZ  TYR F  73      -8.871  30.831 -30.693  1.00                 C  
ATOM    444  CD1 TYR F  73      -6.966  31.826 -31.728  1.00                 C  
ATOM    445  CE1 TYR F  73      -8.148  31.117 -31.831  1.00                 C  
ATOM    446  CD2 TYR F  73      -7.232  31.959 -29.361  1.00                 C  
ATOM    447  CE2 TYR F  73      -8.416  31.252 -29.444  1.00                 C  
ATOM    448  N   THR F  74      -3.265  35.599 -30.304  1.00                 N  
ATOM    449  CA  THR F  74      -1.988  36.220 -29.962  1.00                 C  
ATOM    450  C   THR F  74      -2.179  37.327 -28.935  1.00                 C  
ATOM    451  O   THR F  74      -1.484  37.371 -27.916  1.00                 O  
ATOM    452  CB  THR F  74      -1.287  36.791 -31.208  1.00                 C  
ATOM    453  OG1 THR F  74      -0.995  35.730 -32.125  1.00                 O  
ATOM    454  CG2 THR F  74       0.018  37.471 -30.821  1.00                 C  
ATOM    455  N   GLU F  75      -3.103  38.247 -29.210  1.00                 N  
ATOM    456  CA  GLU F  75      -3.364  39.363 -28.316  1.00                 C  
ATOM    457  C   GLU F  75      -3.794  38.877 -26.939  1.00                 C  
ATOM    458  O   GLU F  75      -3.314  39.374 -25.914  1.00                 O  
ATOM    459  CB  GLU F  75      -4.436  40.282 -28.905  1.00                 C  
ATOM    460  CD  GLU F  75      -5.085  41.912 -30.722  1.00                 C  
ATOM    461  CG  GLU F  75      -3.976  41.072 -30.120  1.00                 C  
ATOM    462  OE1 GLU F  75      -6.252  41.736 -30.314  1.00                 O  
ATOM    463  OE2 GLU F  75      -4.787  42.747 -31.603  1.00                 O  
ATOM    464  N   HIS F  76      -4.664  37.877 -26.893  1.00                 N  
ATOM    465  CA  HIS F  76      -5.145  37.423 -25.601  1.00                 C  
ATOM    466  C   HIS F  76      -4.038  36.792 -24.763  1.00                 C  
ATOM    467  O   HIS F  76      -4.081  36.870 -23.530  1.00                 O  
ATOM    468  CB  HIS F  76      -6.287  36.420 -25.777  1.00                 C  
ATOM    469  CG  HIS F  76      -7.554  37.031 -26.289  1.00                 C  
ATOM    470  ND1 HIS F  76      -8.338  37.869 -25.526  1.00                 N  
ATOM    471  CE1 HIS F  76      -9.402  38.255 -26.253  1.00                 C  
ATOM    472  CD2 HIS F  76      -8.297  36.984 -27.540  1.00                 C  
ATOM    473  NE2 HIS F  76      -9.384  37.728 -27.462  1.00                 N  
ATOM    474  N   ALA F  77      -3.076  36.122 -25.393  1.00                 N  
ATOM    475  CA  ALA F  77      -1.914  35.596 -24.680  1.00                 C  
ATOM    476  C   ALA F  77      -0.872  36.675 -24.382  1.00                 C  
ATOM    477  O   ALA F  77       0.242  36.349 -23.950  1.00                 O  
ATOM    478  CB  ALA F  77      -1.266  34.475 -25.477  1.00                 C  
ATOM    479  N   LYS F  78      -1.209  37.937 -24.657  1.00                 N  
ATOM    480  CA  LYS F  78      -0.328  39.086 -24.429  1.00                 C  
ATOM    481  C   LYS F  78       1.025  38.915 -25.118  1.00                 C  
ATOM    482  O   LYS F  78       2.064  39.305 -24.590  1.00                 O  
ATOM    483  CB  LYS F  78      -0.116  39.310 -22.930  1.00                 C  
ATOM    484  CD  LYS F  78      -1.100  39.899 -20.698  1.00                 C  
ATOM    485  CE  LYS F  78      -2.375  40.208 -19.930  1.00                 C  
ATOM    486  CG  LYS F  78      -1.392  39.616 -22.162  1.00                 C  
ATOM    487  NZ  LYS F  78      -2.109  40.450 -18.485  1.00                 N  
ATOM    488  N   ARG F  79       1.003  38.376 -26.331  1.00                 N  
ATOM    489  CA  ARG F  79       2.201  38.139 -27.120  1.00                 C  
ATOM    490  C   ARG F  79       2.299  39.123 -28.279  1.00                 C  
ATOM    491  O   ARG F  79       1.316  39.728 -28.708  1.00                 O  
ATOM    492  CB  ARG F  79       2.220  36.703 -27.647  1.00                 C  
ATOM    493  CD  ARG F  79       2.430  34.249 -27.163  1.00                 C  
ATOM    494  NE  ARG F  79       1.087  33.843 -27.570  1.00                 N  
ATOM    495  CG  ARG F  79       2.448  35.651 -26.575  1.00                 C  
ATOM    496  CZ  ARG F  79       0.678  33.774 -28.833  1.00                 C  
ATOM    497  NH1 ARG F  79      -0.562  33.395 -29.109  1.00                 N  
ATOM    498  NH2 ARG F  79       1.511  34.085 -29.817  1.00                 N  
ATOM    499  N   LYS F  80       3.518  39.275 -28.789  1.00                 N  
ATOM    500  CA  LYS F  80       3.738  40.023 -30.015  1.00                 C  
ATOM    501  C   LYS F  80       4.162  39.112 -31.162  1.00                 C  
ATOM    502  O   LYS F  80       4.523  39.601 -32.238  1.00                 O  
ATOM    503  CB  LYS F  80       4.794  41.108 -29.798  1.00                 C  
ATOM    504  CD  LYS F  80       3.207  42.927 -29.112  1.00                 C  
ATOM    505  CE  LYS F  80       2.913  44.013 -28.090  1.00                 C  
ATOM    506  CG  LYS F  80       4.434  42.119 -28.722  1.00                 C  
ATOM    507  NZ  LYS F  80       1.657  44.748 -28.406  1.00                 N  
ATOM    508  N   THR F  81       4.048  37.798 -30.978  1.00                 N  
ATOM    509  CA  THR F  81       4.447  36.820 -31.976  1.00                 C  
ATOM    510  C   THR F  81       3.295  35.861 -32.215  1.00                 C  
ATOM    511  O   THR F  81       2.829  35.212 -31.275  1.00                 O  
ATOM    512  CB  THR F  81       5.709  36.052 -31.541  1.00                 C  
ATOM    513  OG1 THR F  81       6.785  36.974 -31.332  1.00                 O  
ATOM    514  CG2 THR F  81       6.123  35.056 -32.613  1.00                 C  
ATOM    515  N   VAL F  82       2.842  35.779 -33.465  1.00                 N  
ATOM    516  CA  VAL F  82       1.880  34.759 -33.872  1.00                 C  
ATOM    517  C   VAL F  82       2.601  33.410 -33.948  1.00                 C  
ATOM    518  O   VAL F  82       3.597  33.261 -34.653  1.00                 O  
ATOM    519  CB  VAL F  82       1.218  35.112 -35.217  1.00                 C  
ATOM    520  CG1 VAL F  82       0.294  33.991 -35.666  1.00                 C  
ATOM    521  CG2 VAL F  82       0.457  36.424 -35.108  1.00                 C  
ATOM    522  N   THR F  83       2.122  32.448 -33.166  1.00                 N  
ATOM    523  CA  THR F  83       2.662  31.094 -33.200  1.00                 C  
ATOM    524  C   THR F  83       1.876  30.195 -34.150  1.00                 C  
ATOM    525  O   THR F  83       0.792  30.534 -34.621  1.00                 O  
ATOM    526  CB  THR F  83       2.673  30.455 -31.799  1.00                 C  
ATOM    527  OG1 THR F  83       1.328  30.304 -31.329  1.00                 O  
ATOM    528  CG2 THR F  83       3.434  31.335 -30.818  1.00                 C  
ATOM    529  N   ALA F  84       2.441  29.020 -34.418  1.00                 N  
ATOM    530  CA  ALA F  84       1.717  28.034 -35.201  1.00                 C  
ATOM    531  C   ALA F  84       0.453  27.598 -34.481  1.00                 C  
ATOM    532  O   ALA F  84      -0.557  27.326 -35.129  1.00                 O  
ATOM    533  CB  ALA F  84       2.603  26.831 -35.489  1.00                 C  
ATOM    534  N   MET F  85       0.488  27.520 -33.146  1.00                 N  
ATOM    535  CA  MET F  85      -0.704  27.134 -32.396  1.00                 C  
ATOM    536  C   MET F  85      -1.824  28.156 -32.561  1.00                 C  
ATOM    537  O   MET F  85      -2.994  27.781 -32.673  1.00                 O  
ATOM    538  CB  MET F  85      -0.371  26.962 -30.913  1.00                 C  
ATOM    539  SD  MET F  85       1.007  25.683 -28.878  1.00                 S  
ATOM    540  CE  MET F  85      -0.555  25.299 -28.090  1.00                 C  
ATOM    541  CG  MET F  85       0.506  25.759 -30.608  1.00                 C  
ATOM    542  N   ASP F  86      -1.489  29.450 -32.556  1.00                 N  
ATOM    543  CA  ASP F  86      -2.495  30.474 -32.817  1.00                 C  
ATOM    544  C   ASP F  86      -3.220  30.191 -34.121  1.00                 C  
ATOM    545  O   ASP F  86      -4.456  30.271 -34.194  1.00                 O  
ATOM    546  CB  ASP F  86      -1.850  31.861 -32.857  1.00                 C  
ATOM    547  CG  ASP F  86      -1.409  32.338 -31.487  1.00                 C  
ATOM    548  OD1 ASP F  86      -1.834  31.731 -30.482  1.00                 O  
ATOM    549  OD2 ASP F  86      -0.639  33.319 -31.419  1.00                 O  
ATOM    550  N   VAL F  87      -2.458  29.869 -35.170  1.00                 N  
ATOM    551  CA  VAL F  87      -3.061  29.602 -36.472  1.00                 C  
ATOM    552  C   VAL F  87      -3.842  28.290 -36.443  1.00                 C  
ATOM    553  O   VAL F  87      -4.925  28.188 -37.019  1.00                 O  
ATOM    554  CB  VAL F  87      -2.000  29.561 -37.588  1.00                 C  
ATOM    555  CG1 VAL F  87      -2.624  29.108 -38.899  1.00                 C  
ATOM    556  CG2 VAL F  87      -1.343  30.923 -37.748  1.00                 C  
ATOM    557  N   VAL F  88      -3.333  27.282 -35.737  1.00                 N  
ATOM    558  CA  VAL F  88      -4.021  25.997 -35.683  1.00                 C  
ATOM    559  C   VAL F  88      -5.361  26.158 -34.991  1.00                 C  
ATOM    560  O   VAL F  88      -6.378  25.609 -35.438  1.00                 O  
ATOM    561  CB  VAL F  88      -3.171  24.931 -34.967  1.00                 C  
ATOM    562  CG1 VAL F  88      -3.985  23.668 -34.735  1.00                 C  
ATOM    563  CG2 VAL F  88      -1.917  24.621 -35.772  1.00                 C  
ATOM    564  N   TYR F  89      -5.385  26.924 -33.897  1.00                 N  
ATOM    565  CA  TYR F  89      -6.638  27.217 -33.212  1.00                 C  
ATOM    566  C   TYR F  89      -7.590  27.995 -34.109  1.00                 C  
ATOM    567  O   TYR F  89      -8.778  27.651 -34.219  1.00                 O  
ATOM    568  CB  TYR F  89      -6.374  28.001 -31.925  1.00                 C  
ATOM    569  CG  TYR F  89      -5.773  27.171 -30.814  1.00                 C  
ATOM    570  OH  TYR F  89      -4.111  24.900 -27.753  1.00                 O  
ATOM    571  CZ  TYR F  89      -4.661  25.650 -28.766  1.00                 C  
ATOM    572  CD1 TYR F  89      -4.906  27.740 -29.890  1.00                 C  
ATOM    573  CE1 TYR F  89      -4.351  26.988 -28.871  1.00                 C  
ATOM    574  CD2 TYR F  89      -6.074  25.820 -30.692  1.00                 C  
ATOM    575  CE2 TYR F  89      -5.529  25.053 -29.680  1.00                 C  
ATOM    576  N   ALA F  90      -7.083  29.037 -34.779  1.00                 N  
ATOM    577  CA  ALA F  90      -7.928  29.784 -35.709  1.00                 C  
ATOM    578  C   ALA F  90      -8.574  28.852 -36.742  1.00                 C  
ATOM    579  O   ALA F  90      -9.806  28.859 -36.938  1.00                 O  
ATOM    580  CB  ALA F  90      -7.118  30.862 -36.412  1.00                 C  
ATOM    581  N   LEU F  91      -7.761  27.968 -37.334  1.00                 N  
ATOM    582  CA  LEU F  91      -8.268  27.035 -38.332  1.00                 C  
ATOM    583  C   LEU F  91      -9.300  26.096 -37.736  1.00                 C  
ATOM    584  O   LEU F  91     -10.364  25.884 -38.328  1.00                 O  
ATOM    585  CB  LEU F  91      -7.120  26.229 -38.944  1.00                 C  
ATOM    586  CG  LEU F  91      -6.150  27.003 -39.838  1.00                 C  
ATOM    587  CD1 LEU F  91      -4.966  26.131 -40.229  1.00                 C  
ATOM    588  CD2 LEU F  91      -6.859  27.520 -41.081  1.00                 C  
ATOM    589  N   LYS F  92      -9.034  25.566 -36.540  1.00                 N  
ATOM    590  CA  LYS F  92      -9.969  24.616 -35.945  1.00                 C  
ATOM    591  C   LYS F  92     -11.316  25.273 -35.681  1.00                 C  
ATOM    592  O   LYS F  92     -12.367  24.682 -35.962  1.00                 O  
ATOM    593  CB  LYS F  92      -9.397  24.043 -34.647  1.00                 C  
ATOM    594  CD  LYS F  92      -7.698  22.579 -33.521  1.00                 C  
ATOM    595  CE  LYS F  92      -6.518  21.642 -33.723  1.00                 C  
ATOM    596  CG  LYS F  92      -8.227  23.094 -34.849  1.00                 C  
ATOM    597  NZ  LYS F  92      -5.961  21.163 -32.427  1.00                 N  
ATOM    598  N   ARG F  93     -11.317  26.514 -35.187  1.00                 N  
ATOM    599  CA  ARG F  93     -12.618  27.054 -34.839  1.00                 C  
ATOM    600  C   ARG F  93     -13.357  27.562 -36.067  1.00                 C  
ATOM    601  O   ARG F  93     -14.562  27.828 -35.985  1.00                 O  
ATOM    602  CB  ARG F  93     -12.474  28.182 -33.815  1.00                 C  
ATOM    603  CD  ARG F  93     -11.829  28.896 -31.497  1.00                 C  
ATOM    604  NE  ARG F  93     -13.117  29.495 -31.155  1.00                 N  
ATOM    605  CG  ARG F  93     -11.982  27.723 -32.452  1.00                 C  
ATOM    606  CZ  ARG F  93     -13.259  30.680 -30.571  1.00                 C  
ATOM    607  NH1 ARG F  93     -14.470  31.145 -30.297  1.00                 N  
ATOM    608  NH2 ARG F  93     -12.188  31.398 -30.261  1.00                 N  
ATOM    609  N   GLN F  94     -12.687  27.666 -37.213  1.00                 N  
ATOM    610  CA  GLN F  94     -13.417  27.907 -38.453  1.00                 C  
ATOM    611  C   GLN F  94     -13.720  26.617 -39.236  1.00                 C  
ATOM    612  O   GLN F  94     -13.983  26.678 -40.445  1.00                 O  
ATOM    613  CB  GLN F  94     -12.638  28.866 -39.356  1.00                 C  
ATOM    614  CD  GLN F  94     -11.673  31.176 -39.689  1.00                 C  
ATOM    615  CG  GLN F  94     -12.457  30.258 -38.772  1.00                 C  
ATOM    616  OE1 GLN F  94     -11.888  31.189 -40.901  1.00                 O  
ATOM    617  NE2 GLN F  94     -10.761  31.949 -39.112  1.00                 N  
ATOM    618  N   GLY F  95     -13.729  25.466 -38.559  1.00                 N  
ATOM    619  CA  GLY F  95     -14.035  24.196 -39.190  1.00                 C  
ATOM    620  C   GLY F  95     -13.016  23.730 -40.210  1.00                 C  
ATOM    621  O   GLY F  95     -13.382  23.075 -41.195  1.00                 O  
ATOM    622  N   ARG F  96     -11.742  24.065 -40.020  1.00                 N  
ATOM    623  CA  ARG F  96     -10.732  23.742 -41.004  1.00                 C  
ATOM    624  C   ARG F  96      -9.474  23.208 -40.315  1.00                 C  
ATOM    625  O   ARG F  96      -8.373  23.712 -40.504  1.00                 O  
ATOM    626  CB  ARG F  96     -10.399  24.970 -41.853  1.00                 C  
ATOM    627  CD  ARG F  96     -11.834  24.402 -43.832  1.00                 C  
ATOM    628  NE  ARG F  96     -10.656  24.100 -44.641  1.00                 N  
ATOM    629  CG  ARG F  96     -11.535  25.429 -42.753  1.00                 C  
ATOM    630  CZ  ARG F  96     -10.263  24.819 -45.688  1.00                 C  
ATOM    631  NH1 ARG F  96      -9.178  24.467 -46.364  1.00                 N  
ATOM    632  NH2 ARG F  96     -10.956  25.887 -46.056  1.00                 N  
ATOM    633  N   THR F  97      -9.647  22.147 -39.525  1.00                 N  
ATOM    634  CA  THR F  97      -8.561  21.530 -38.756  1.00                 C  
ATOM    635  C   THR F  97      -7.365  21.137 -39.623  1.00                 C  
ATOM    636  O   THR F  97      -7.498  20.382 -40.586  1.00                 O  
ATOM    637  CB  THR F  97      -9.045  20.278 -38.001  1.00                 C  
ATOM    638  OG1 THR F  97     -10.105  20.636 -37.106  1.00                 O  
ATOM    639  CG2 THR F  97      -7.909  19.673 -37.191  1.00                 C  
ATOM    640  N   LEU F  98      -6.195  21.627 -39.236  1.00                 N  
ATOM    641  CA  LEU F  98      -4.920  21.366 -39.881  1.00                 C  
ATOM    642  C   LEU F  98      -4.106  20.404 -39.024  1.00                 C  
ATOM    643  O   LEU F  98      -4.022  20.584 -37.808  1.00                 O  
ATOM    644  CB  LEU F  98      -4.159  22.673 -40.112  1.00                 C  
ATOM    645  CG  LEU F  98      -2.767  22.546 -40.735  1.00                 C  
ATOM    646  CD1 LEU F  98      -2.861  22.007 -42.154  1.00                 C  
ATOM    647  CD2 LEU F  98      -2.049  23.887 -40.724  1.00                 C  
ATOM    648  N   TYR F  99      -3.525  19.380 -39.647  1.00                 N  
ATOM    649  CA  TYR F  99      -2.629  18.460 -38.962  1.00                 C  
ATOM    650  C   TYR F  99      -1.181  18.770 -39.321  1.00                 C  
ATOM    651  O   TYR F  99      -0.873  19.129 -40.462  1.00                 O  
ATOM    652  CB  TYR F  99      -2.973  17.012 -39.318  1.00                 C  
ATOM    653  CG  TYR F  99      -4.306  16.548 -38.776  1.00                 C  
ATOM    654  OH  TYR F  99      -7.980  15.278 -37.301  1.00                 O  
ATOM    655  CZ  TYR F  99      -6.764  15.698 -37.788  1.00                 C  
ATOM    656  CD1 TYR F  99      -5.473  16.731 -39.507  1.00                 C  
ATOM    657  CE1 TYR F  99      -6.696  16.310 -39.020  1.00                 C  
ATOM    658  CD2 TYR F  99      -4.393  15.929 -37.536  1.00                 C  
ATOM    659  CE2 TYR F  99      -5.608  15.502 -37.033  1.00                 C  
ATOM    660  N   GLY F 100      -0.291  18.614 -38.346  1.00                 N  
ATOM    661  CA  GLY F 100       1.130  18.657 -38.601  1.00                 C  
ATOM    662  C   GLY F 100       1.844  19.877 -38.080  1.00                 C  
ATOM    663  O   GLY F 100       3.032  20.045 -38.373  1.00                 O  
ATOM    664  N   PHE F 101       1.191  20.698 -37.254  1.00                 N  
ATOM    665  CA  PHE F 101       1.808  21.939 -36.806  1.00                 C  
ATOM    666  C   PHE F 101       1.671  22.174 -35.309  1.00                 C  
ATOM    667  O   PHE F 101       1.809  23.312 -34.865  1.00                 O  
ATOM    668  CB  PHE F 101       1.210  23.134 -37.551  1.00                 C  
ATOM    669  CG  PHE F 101       1.463  23.113 -39.032  1.00                 C  
ATOM    670  CZ  PHE F 101       1.936  23.079 -41.771  1.00                 C  
ATOM    671  CD1 PHE F 101       0.612  22.431 -39.884  1.00                 C  
ATOM    672  CE1 PHE F 101       0.845  22.412 -41.246  1.00                 C  
ATOM    673  CD2 PHE F 101       2.551  23.775 -39.572  1.00                 C  
ATOM    674  CE2 PHE F 101       2.783  23.756 -40.934  1.00                 C  
ATOM    675  N   GLY F 102       1.444  21.131 -34.513  1.00                 N  
ATOM    676  CA  GLY F 102       1.344  21.294 -33.077  1.00                 C  
ATOM    677  C   GLY F 102       2.471  20.639 -32.310  1.00                 C  
ATOM    678  O   GLY F 102       2.424  20.605 -31.074  1.00                 O  
ATOM    679  N   GLY F 103       3.490  20.124 -32.997  1.00                 N  
ATOM    680  CA  GLY F 103       4.599  19.457 -32.347  1.00                 C  
ATOM    681  C   GLY F 103       5.385  18.622 -33.346  1.00                 C  
ATOM    682  O   GLY F 103       5.063  17.449 -33.589  1.00                 O  
TER
