# Supplementary material for: Large-scale discovery of protein interactions at residue resolution using co-evolution calculated from genomic sequences
Source: Nat Commun. 2021 Mar 2;12:1396. doi: 10.1038/s41467-021-21636-z (PMC7925567; doi:10.1038/s41467-021-21636-z)
Supplement: Supplementary file 12 — Supplementary Data 10 [file 41467_2021_21636_MOESM12_ESM.zip › supplementary/allpdb0037_H2B1J_H4/allpdb0037_H2B1J_HUMAN_H4_HUMAN_inter_ecs_evaluated.csv]

X	Unnamed..0.1	A_i	A_j	cn	dist	dist_intra	dist_multimer	fn	i	j	segmentwise_precision	probability	segment_i	segment_j	precision	evcomplex_raw	X_e_i	X_e_j	intra_enrich_max	intra_enrich_min	Z_score	inter_relative_rank_longrange	asa_i	asa_j	asa_max	asa_min	conservation_i	conservation_j	conservation_max	conservation_min	f_hydrophilicity	enrichment_5	enrichment_10	evcomplex_normed	residue_prediction_strucaware	residue_prediction_strucfree	A_i_state	A_j_state	model_na_dista
2	61	S	R	0.040962	28.6019970106984	NA	NA	0	88	4	0	1.26727098351019	A_1	B_1	0.432432432432433	1.26727098351019	4.08577478697728	2.83216338848454	4.08577478697728	2.83216338848454	4.95731254298327	0.160714285714286	0.862782544346677	0.868679245283019	0.868679245283019	0.862782544346677	0.691	0.894	0.894	0.691	-5.3494	1.09075123830562	1.09075123830562	0.441879257798554	0.224325581186063	0.0841053329439491	found	missing	NA
1	49	K	E	0.042116	6.31782391334232	NA	NA	0	109	54	0	1.30297311511926	A_1	B_1	0.419354838709677	1.30297311511926	2.18320591235206	2.85341065507661	2.85341065507661	2.18320591235206	5.08865609034135	0.133928571428571	0.721229322933494	0.587080128438538	0.721229322933494	0.587080128438538	0.96	0.959	0.96	0.959	-7.3549	2.15883877069996	2.15883877069996	0.454328080207116	0.185069294205575	0.104046975482954	found	found	20.5953
6	88	P	R	0.03878	7.54735642460325	NA	NA	0	51	93	0	1.19976487331003	A_1	B_1	0.352941176470588	1.19976487331003	0	2.05276296292693	2.05276296292693	0	4.70896625153151	0.223214285714286	0.599764305036175	0.644532924060037	0.644532924060037	0.599764305036175	0.925	0.936	0.936	0.925	-6.0262	1.03610791642892	3.03129219195739	0.418340843157754	0.181994914839787	0.108392696002154	found	found	3.5275
9	128	V	R	0.035731	10.2521565536232	NA	NA	0	45	93	0.0909090909090909	1.10543575781951	A_1	B_1	0.363636363636364	1.10543575781951	0.794764539323521	2.05276296292693	2.05276296292693	0.794764539323521	4.3619415757128	0.339285714285714	0.458810506210261	0.644532924060037	0.644532924060037	0.458810506210261	0.928	0.936	0.936	0.928	-0.3273	0.959752513861535	2.9445189975015	0.38544963039891	0.139848424953507	0.096366451485867	found	found	5.1267
10	135	S	L	0.035288	12.7458629366552	NA	NA	0	37	98	0.0833333333333333	1.09173034681187	A_1	B_1	0.349397590361446	1.09173034681187	1.02214444843661	0	1.02214444843661	0	4.31152113248955	0.366071428571429	0.353524198629174	0.36879239106348	0.36879239106348	0.353524198629174	0.73	0.896	0.896	0.73	2.9197	0.948658567211041	1.90841108107258	0.380670749699609	0.138711664505651	0.117781497441088	found	found	14.9732
13	140	E	G	0.035151	20.2548231046336	NA	NA	0	72	10	0.0666666666666667	1.08749187884788	A_1	B_1	0.344827586206897	1.08749187884788	2.52663030170777	2.05482580434364	2.52663030170777	2.05482580434364	4.29592835433699	0.383928571428571	0.478712656472687	0.733317629751828	0.733317629751828	0.478712656472687	0.903	0.92	0.92	0.903	-3.8844	0.945227707863146	2.01847405066381	0.379192856571383	0.12973037828631	0.0872913444175264	found	missing	NA
8	108	G	K	0.037182	7.04977524464433	NA	NA	0	105	32	0.1	1.15032639297095	A_1	B_1	0.354838709677419	1.15032639297095	0	1.781764539098	1.781764539098	0	4.52708844505126	0.272321428571428	0.671906875392487	0.315173731492769	0.671906875392487	0.315173731492769	0.963	0.962	0.963	0.962	-4.2627	0.996089571626469	0.996089571626469	0.401102352508809	0.121940446238988	0.104837206316499	found	found	38.3226
11	137	Y	G	0.035213	10.1574950652215	NA	NA	0	38	49	0.0769230769230769	1.0894100176345	A_1	B_1	0.345238095238095	1.0894100176345	1.4381106529778	1.87117397993064	1.87117397993064	1.4381106529778	4.30298494007027	0.370535714285714	0.273923712053958	0.653217619254072	0.653217619254072	0.273923712053958	0.867	0.746	0.867	0.746	-0.6714	0.946780359538836	0.946780359538836	0.379861684118463	0.109760133632245	0.103255817527446	found	found	17.7192
12	138	E	V	0.035198	6.9400753598214	NA	NA	0	72	87	0.0714285714285714	1.08894595179903	A_1	B_1	0.341176470588235	1.08894595179903	2.52663030170777	1.90273545360624	2.52663030170777	1.90273545360624	4.30127770158641	0.375	0.478712656472687	0.328946098155866	0.478712656472687	0.328946098155866	0.903	0.926	0.926	0.903	0.729	0.946404718004395	0.946404718004395	0.379699871002234	0.104491065875051	0.0870891485923409	found	found	29.8965
5	86	V	G	0.038903	5.98501704258225	NA	NA	0	112	57	0	1.20357021316091	A_1	B_1	0.36	1.20357021316091	1.87535167889681	0	1.87535167889681	0	4.72296560709914	0.21875	0.13034259039481	0.429654868314997	0.429654868314997	0.13034259039481	0.807	0.733	0.807	0.733	3.6797	2.15883877069996	2.15883877069996	0.419667710710833	0.103740563328956	0.124913897591963	found	found	14.0648
18	161	I	I	0.03434	7.15722746599547	NA	NA	0	90	67	0.05	1.06240138600996	A_1	B_1	0.320388349514563	1.06240138600996	3.22934409873255	1.60630514202563	3.22934409873255	1.60630514202563	4.20362366030978	0.455357142857143	0.392977910049772	0.423169321464976	0.423169321464976	0.392977910049772	0.844	0.911	0.911	0.844	8.8834	0.924918022234365	3.20839465406188	0.370444160753927	0.0981123922917296	0.0743865306727351	found	found	26.0037
7	89	A	V	0.038753	1.82578448892524	NA	NA	0	59	87	0.111111111111111	1.19892955480618	A_1	B_1	0.365384615384615	1.19892955480618	3.74764808041525	1.90273545360624	3.74764808041525	1.90273545360624	4.70589322226057	0.227678571428571	0.321688088049452	0.328946098155866	0.328946098155866	0.321688088049452	0.817	0.926	0.926	0.817	5.6208	1.03543176166693	2.07153967809586	0.418049579548542	0.0980778446084459	0.0800445514663231	found	found	23.9173
19	164	G	H	0.03417	9.37199333119694	NA	NA	0	105	76	0.0476190476190476	1.05714197320793	A_1	B_1	0.314285714285714	1.05714197320793	0	6.07005821447199	6.07005821447199	0	4.18427495749273	0.464285714285714	0.671906875392487	0.689851005930844	0.689851005930844	0.671906875392487	0.963	0.954	0.963	0.954	-3.5245	1.85679793424037	1.85679793424037	0.368610278769996	0.0919252304179836	0.041076353040809	found	found	29.1667
15	150	G	R	0.034788	9.37362352561698	NA	NA	0	105	79	0.0588235294117647	1.07626148562943	A_1	B_1	0.336842105263158	1.07626148562943	0	3.86514596248146	3.86514596248146	0	4.25461318302765	0.419642857142857	0.671906875392487	0.390695983626016	0.671906875392487	0.390695983626016	0.963	0.969	0.969	0.963	-4.858	1.85679793424037	1.85679793424037	0.375276979158637	0.0896249847652812	0.0640806801767585	found	found	37.2212
14	142	G	Y	0.035022	9.06331197741753	NA	NA	0	105	89	0.0625	1.08350091266281	A_1	B_1	0.340909090909091	1.08350091266281	0	4.59430146496074	4.59430146496074	0	4.28124610337582	0.388392857142857	0.671906875392487	0.376331330572193	0.671906875392487	0.376331330572193	0.963	0.93	0.963	0.93	-1.7171	0.941997190666953	0.941997190666953	0.377801263771812	0.079647838556007	0.0567955923042884	found	found	31.9377
3	69	A	R	0.040263	35.5657072754079	NA	NA	0	78	4	0	1.24564551557714	A_1	B_1	0.4	1.24564551557714	2.5593413907037	2.83216338848454	2.83216338848454	2.5593413907037	4.87775522963553	0.174107142857143	0.0090481016233895	0.868679245283019	0.868679245283019	0.0090481016233895	0.905	0.894	0.905	0.894	-2.5535	1.07324634280067	2.01847405066381	0.434338766582276	0.0784775545072917	0.1021855008397	found	missing	NA
16	155	K	H	0.034527	9.88672245994596	NA	NA	0	44	76	0.0555555555555556	1.06818674009219	A_1	B_1	0.326530612244898	1.06818674009219	2.05620167564208	6.07005821447199	6.07005821447199	2.05620167564208	4.22490723340853	0.433035714285714	0.528666462185891	0.689851005930844	0.689851005930844	0.528666462185891	0.885	0.954	0.954	0.885	-7.0905	0.929601020030397	0.929601020030397	0.37246143093625	0.0767681460723106	0.0421186568896884	found	found	13.788
17	158	L	R	0.03438	38.9317151047831	NA	NA	0	103	4	0.0526315789473684	1.06363889490456	A_1	B_1	0.326732673267327	1.06363889490456	3.36503765642689	2.83216338848454	3.36503765642689	2.83216338848454	4.20817629626673	0.446428571428571	0.247799997624607	0.868679245283019	0.868679245283019	0.247799997624607	0.976	0.894	0.976	0.894	-0.3777	0.925919732992875	0.925919732992875	0.370875662397204	0.0763645402659851	0.0687512489106136	found	missing	NA
0	29	A	R	0.046462	7.22987199056802	NA	NA	0	82	68	0	1.43742845651703	A_1	B_1	0.45	1.43742845651703	4.93943049852055	0	4.93943049852055	0	5.58329998706424	0.0848214285714286	0.0322047213559039	0.45575401343285	0.45575401343285	0.0322047213559039	0.79	0.886	0.886	0.79	-2.5966	1.22848646760068	2.15340448983505	0.501210733749241	0.073946309515112	0.0882586957894444	found	found	28.188
4	76	A	V	0.039534	10.329126487753	NA	NA	0	98	66	0	1.22309191597315	A_1	B_1	0.363636363636364	1.22309191597315	6.58193640510444	3.24231520045182	6.58193640510444	3.24231520045182	4.79478343932007	0.191964285714286	0.0627867419022004	0.196096343428995	0.196096343428995	0.0627867419022004	0.781	0.927	0.927	0.781	5.052	1.05499016422683	1.9799081864612	0.426474649133539	0.0434323008972527	0.0483212574421081	found	found	25.528
