# Supplementary material for: Large-scale discovery of protein interactions at residue resolution using co-evolution calculated from genomic sequences
Source: Nat Commun. 2021 Mar 2;12:1396. doi: 10.1038/s41467-021-21636-z (PMC7925567; doi:10.1038/s41467-021-21636-z)
Supplement: Supplementary file 12 — Supplementary Data 10 [file 41467_2021_21636_MOESM12_ESM.zip › supplementary/allpdb0037_H2B1J_H4/3WTP_H_F.pdb]

ATOM   5219  N   SER H  32     -41.634  18.744  -9.631  1.00 66.19           N  
ATOM   5220  CA  SER H  32     -40.577  18.829 -10.630  1.00 71.30           C  
ATOM   5221  C   SER H  32     -40.106  20.280 -10.770  1.00 67.93           C  
ATOM   5222  O   SER H  32     -40.887  21.207 -10.522  1.00 65.60           O  
ATOM   5223  CB  SER H  32     -41.072  18.290 -11.972  1.00 75.51           C  
ATOM   5224  OG  SER H  32     -41.170  16.874 -11.948  1.00 79.45           O  
ATOM   5225  N   ARG H  33     -38.845  20.490 -11.174  1.00 65.84           N  
ATOM   5226  CA  ARG H  33     -38.279  21.843 -11.203  1.00 62.64           C  
ATOM   5227  C   ARG H  33     -37.377  22.051 -12.422  1.00 60.86           C  
ATOM   5228  O   ARG H  33     -36.223  21.606 -12.433  1.00 59.61           O  
ATOM   5229  CB  ARG H  33     -37.519  22.116  -9.911  1.00 62.25           C  
ATOM   5230  CG  ARG H  33     -37.419  23.583  -9.570  1.00 60.84           C  
ATOM   5231  CD  ARG H  33     -38.780  24.095  -9.138  1.00 59.71           C  
ATOM   5232  NE  ARG H  33     -39.236  23.410  -7.929  1.00 65.18           N  
ATOM   5233  CZ  ARG H  33     -40.362  23.690  -7.276  1.00 72.59           C  
ATOM   5234  NH1 ARG H  33     -41.172  24.650  -7.716  1.00 67.08           N1+
ATOM   5235  NH2 ARG H  33     -40.683  23.003  -6.181  1.00 69.70           N  
ATOM   5236  N   LYS H  34     -37.904  22.733 -13.441  1.00 56.91           N  
ATOM   5237  CA  LYS H  34     -37.182  23.053 -14.672  1.00 53.26           C  
ATOM   5238  C   LYS H  34     -36.876  24.546 -14.679  1.00 47.40           C  
ATOM   5239  O   LYS H  34     -37.799  25.365 -14.650  1.00 47.06           O  
ATOM   5240  CB  LYS H  34     -37.993  22.670 -15.916  1.00 51.78           C  
ATOM   5241  CG  LYS H  34     -37.907  21.201 -16.347  1.00 57.37           C  
ATOM   5242  CD  LYS H  34     -37.376  20.284 -15.238  1.00 62.57           C  
ATOM   5243  CE  LYS H  34     -37.695  18.819 -15.491  1.00 67.62           C  
ATOM   5244  NZ  LYS H  34     -37.275  17.972 -14.339  1.00 75.34           N1+
ATOM   5245  N   GLU H  35     -35.599  24.908 -14.707  1.00 44.62           N  
ATOM   5246  CA  GLU H  35     -35.298  26.326 -14.827  1.00 42.28           C  
ATOM   5247  C   GLU H  35     -35.139  26.728 -16.295  1.00 40.07           C  
ATOM   5248  O   GLU H  35     -34.944  25.893 -17.179  1.00 42.43           O  
ATOM   5249  CB  GLU H  35     -34.067  26.699 -14.001  1.00 40.43           C  
ATOM   5250  CG  GLU H  35     -32.746  26.310 -14.587  1.00 42.76           C  
ATOM   5251  CD  GLU H  35     -31.621  26.526 -13.595  1.00 45.76           C  
ATOM   5252  OE1 GLU H  35     -31.941  26.781 -12.405  1.00 43.12           O  
ATOM   5253  OE2 GLU H  35     -30.436  26.430 -14.006  1.00 43.29           O1+
ATOM   5254  N   SER H  36     -35.157  28.036 -16.535  1.00 38.81           N  
ATOM   5255  CA  SER H  36     -35.342  28.589 -17.871  1.00 38.23           C  
ATOM   5256  C   SER H  36     -35.067  30.086 -17.830  1.00 37.36           C  
ATOM   5257  O   SER H  36     -34.992  30.687 -16.756  1.00 37.32           O  
ATOM   5258  CB  SER H  36     -36.764  28.303 -18.375  1.00 37.44           C  
ATOM   5259  OG  SER H  36     -37.211  29.249 -19.320  1.00 35.70           O  
ATOM   5260  N   TYR H  37     -34.881  30.674 -19.015  1.00 36.19           N  
ATOM   5261  CA  TYR H  37     -34.604  32.100 -19.163  1.00 35.04           C  
ATOM   5262  C   TYR H  37     -35.859  32.931 -19.402  1.00 36.16           C  
ATOM   5263  O   TYR H  37     -35.742  34.119 -19.722  1.00 37.05           O  
ATOM   5264  CB  TYR H  37     -33.630  32.343 -20.329  1.00 33.44           C  
ATOM   5265  CG  TYR H  37     -32.201  31.942 -20.062  1.00 31.60           C  
ATOM   5266  CD1 TYR H  37     -31.418  32.659 -19.178  1.00 30.70           C  
ATOM   5267  CD2 TYR H  37     -31.631  30.852 -20.710  1.00 30.16           C  
ATOM   5268  CE1 TYR H  37     -30.111  32.295 -18.929  1.00 29.82           C  
ATOM   5269  CE2 TYR H  37     -30.328  30.482 -20.470  1.00 28.20           C  
ATOM   5270  CZ  TYR H  37     -29.568  31.216 -19.579  1.00 28.84           C  
ATOM   5271  OH  TYR H  37     -28.260  30.868 -19.325  1.00 28.49           O  
ATOM   5272  N   SER H  38     -37.047  32.344 -19.244  1.00 37.12           N  
ATOM   5273  CA  SER H  38     -38.266  32.970 -19.753  1.00 37.66           C  
ATOM   5274  C   SER H  38     -38.516  34.316 -19.086  1.00 38.42           C  
ATOM   5275  O   SER H  38     -38.914  35.285 -19.748  1.00 36.21           O  
ATOM   5276  CB  SER H  38     -39.452  32.030 -19.539  1.00 40.35           C  
ATOM   5277  OG  SER H  38     -39.384  30.914 -20.418  1.00 43.51           O  
ATOM   5278  N   ILE H  39     -38.274  34.385 -17.772  1.00 38.56           N  
ATOM   5279  CA  ILE H  39     -38.492  35.601 -16.995  1.00 37.35           C  
ATOM   5280  C   ILE H  39     -37.674  36.761 -17.565  1.00 37.47           C  
ATOM   5281  O   ILE H  39     -38.167  37.889 -17.697  1.00 38.89           O  
ATOM   5282  CB  ILE H  39     -38.134  35.308 -15.520  1.00 40.18           C  
ATOM   5283  CG1 ILE H  39     -39.368  34.878 -14.721  1.00 40.96           C  
ATOM   5284  CG2 ILE H  39     -37.441  36.493 -14.839  1.00 41.09           C  
ATOM   5285  CD1 ILE H  39     -40.357  36.013 -14.446  1.00 42.61           C  
ATOM   5286  N   TYR H  40     -36.435  36.488 -17.968  1.00 36.34           N  
ATOM   5287  CA  TYR H  40     -35.542  37.543 -18.429  1.00 36.63           C  
ATOM   5288  C   TYR H  40     -35.774  37.905 -19.893  1.00 37.78           C  
ATOM   5289  O   TYR H  40     -35.630  39.073 -20.274  1.00 38.73           O  
ATOM   5290  CB  TYR H  40     -34.099  37.108 -18.200  1.00 35.49           C  
ATOM   5291  CG  TYR H  40     -33.946  36.303 -16.928  1.00 35.90           C  
ATOM   5292  CD1 TYR H  40     -33.875  36.924 -15.696  1.00 34.91           C  
ATOM   5293  CD2 TYR H  40     -33.913  34.915 -16.964  1.00 35.61           C  
ATOM   5294  CE1 TYR H  40     -33.746  36.193 -14.543  1.00 36.01           C  
ATOM   5295  CE2 TYR H  40     -33.787  34.178 -15.816  1.00 35.49           C  
ATOM   5296  CZ  TYR H  40     -33.704  34.820 -14.605  1.00 36.55           C  
ATOM   5297  OH  TYR H  40     -33.571  34.080 -13.445  1.00 38.69           O  
ATOM   5298  N   VAL H  41     -36.100  36.923 -20.735  1.00 36.01           N  
ATOM   5299  CA  VAL H  41     -36.477  37.249 -22.106  1.00 36.69           C  
ATOM   5300  C   VAL H  41     -37.747  38.086 -22.100  1.00 36.83           C  
ATOM   5301  O   VAL H  41     -37.893  39.022 -22.888  1.00 37.78           O  
ATOM   5302  CB  VAL H  41     -36.628  35.967 -22.953  1.00 37.30           C  
ATOM   5303  CG1 VAL H  41     -37.036  36.303 -24.386  1.00 31.53           C  
ATOM   5304  CG2 VAL H  41     -35.324  35.196 -22.968  1.00 35.46           C  
ATOM   5305  N   TYR H  42     -38.673  37.782 -21.194  1.00 39.29           N  
ATOM   5306  CA  TYR H  42     -39.884  38.592 -21.095  1.00 42.27           C  
ATOM   5307  C   TYR H  42     -39.575  39.998 -20.590  1.00 42.66           C  
ATOM   5308  O   TYR H  42     -40.163  40.973 -21.072  1.00 44.26           O  
ATOM   5309  CB  TYR H  42     -40.907  37.921 -20.183  1.00 42.63           C  
ATOM   5310  CG  TYR H  42     -42.328  38.264 -20.550  1.00 48.19           C  
ATOM   5311  CD1 TYR H  42     -43.072  37.440 -21.384  1.00 48.82           C  
ATOM   5312  CD2 TYR H  42     -42.927  39.425 -20.067  1.00 51.49           C  
ATOM   5313  CE1 TYR H  42     -44.379  37.760 -21.724  1.00 54.15           C  
ATOM   5314  CE2 TYR H  42     -44.235  39.753 -20.398  1.00 51.92           C  
ATOM   5315  CZ  TYR H  42     -44.955  38.918 -21.230  1.00 55.50           C  
ATOM   5316  OH  TYR H  42     -46.253  39.238 -21.565  1.00 58.86           O  
ATOM   5317  N   LYS H  43     -38.669  40.126 -19.613  1.00 40.40           N  
ATOM   5318  CA  LYS H  43     -38.279  41.455 -19.141  1.00 40.86           C  
ATOM   5319  C   LYS H  43     -37.646  42.281 -20.260  1.00 41.99           C  
ATOM   5320  O   LYS H  43     -38.023  43.441 -20.486  1.00 43.83           O  
ATOM   5321  CB  LYS H  43     -37.333  41.321 -17.947  1.00 41.49           C  
ATOM   5322  CG  LYS H  43     -38.042  40.838 -16.688  1.00 41.82           C  
ATOM   5323  CD  LYS H  43     -37.111  40.699 -15.503  1.00 40.31           C  
ATOM   5324  CE  LYS H  43     -37.897  40.316 -14.266  1.00 42.10           C  
ATOM   5325  NZ  LYS H  43     -37.055  39.615 -13.250  1.00 46.91           N1+
ATOM   5326  N   VAL H  44     -36.680  41.693 -20.974  1.00 41.56           N  
ATOM   5327  CA  VAL H  44     -36.020  42.393 -22.073  1.00 41.15           C  
ATOM   5328  C   VAL H  44     -37.022  42.762 -23.155  1.00 43.64           C  
ATOM   5329  O   VAL H  44     -36.993  43.875 -23.695  1.00 46.32           O  
ATOM   5330  CB  VAL H  44     -34.879  41.530 -22.639  1.00 38.36           C  
ATOM   5331  CG1 VAL H  44     -34.320  42.135 -23.915  1.00 36.55           C  
ATOM   5332  CG2 VAL H  44     -33.811  41.331 -21.588  1.00 38.04           C  
ATOM   5333  N   LEU H  45     -37.926  41.840 -23.484  1.00 42.91           N  
ATOM   5334  CA  LEU H  45     -38.942  42.138 -24.483  1.00 43.60           C  
ATOM   5335  C   LEU H  45     -39.771  43.327 -24.042  1.00 46.77           C  
ATOM   5336  O   LEU H  45     -39.975  44.277 -24.807  1.00 48.28           O  
ATOM   5337  CB  LEU H  45     -39.835  40.918 -24.727  1.00 41.56           C  
ATOM   5338  CG  LEU H  45     -41.066  41.181 -25.598  1.00 43.62           C  
ATOM   5339  CD1 LEU H  45     -40.671  41.801 -26.928  1.00 43.38           C  
ATOM   5340  CD2 LEU H  45     -41.863  39.899 -25.816  1.00 45.57           C  
ATOM   5341  N   LYS H  46     -40.227  43.305 -22.788  1.00 46.98           N  
ATOM   5342  CA  LYS H  46     -41.027  44.409 -22.277  1.00 48.58           C  
ATOM   5343  C   LYS H  46     -40.274  45.727 -22.332  1.00 49.32           C  
ATOM   5344  O   LYS H  46     -40.901  46.786 -22.455  1.00 52.13           O  
ATOM   5345  CB  LYS H  46     -41.500  44.107 -20.857  1.00 45.47           C  
ATOM   5346  CG  LYS H  46     -42.672  43.152 -20.835  1.00 48.93           C  
ATOM   5347  CD  LYS H  46     -43.678  43.552 -21.926  1.00 54.44           C  
ATOM   5348  CE  LYS H  46     -44.986  42.773 -21.850  1.00 56.22           C  
ATOM   5349  NZ  LYS H  46     -46.041  43.384 -22.708  1.00 56.74           N1+
ATOM   5350  N   GLN H  47     -38.942  45.703 -22.240  1.00 47.17           N  
ATOM   5351  CA  GLN H  47     -38.253  46.984 -22.333  1.00 47.56           C  
ATOM   5352  C   GLN H  47     -37.940  47.406 -23.767  1.00 47.49           C  
ATOM   5353  O   GLN H  47     -37.792  48.604 -24.017  1.00 49.44           O  
ATOM   5354  CB  GLN H  47     -37.022  47.022 -21.412  1.00 46.64           C  
ATOM   5355  CG  GLN H  47     -35.745  46.343 -21.793  1.00 45.92           C  
ATOM   5356  CD  GLN H  47     -34.739  46.451 -20.637  1.00 50.33           C  
ATOM   5357  OE1 GLN H  47     -35.134  46.622 -19.478  1.00 50.02           O  
ATOM   5358  NE2 GLN H  47     -33.446  46.381 -20.949  1.00 49.95           N  
ATOM   5359  N   VAL H  48     -37.790  46.485 -24.717  1.00 48.69           N  
ATOM   5360  CA  VAL H  48     -37.542  46.930 -26.093  1.00 49.44           C  
ATOM   5361  C   VAL H  48     -38.855  47.149 -26.859  1.00 50.35           C  
ATOM   5362  O   VAL H  48     -38.886  47.978 -27.782  1.00 49.41           O  
ATOM   5363  CB  VAL H  48     -36.639  45.938 -26.847  1.00 48.97           C  
ATOM   5364  CG1 VAL H  48     -35.369  45.703 -26.058  1.00 45.66           C  
ATOM   5365  CG2 VAL H  48     -37.365  44.619 -27.094  1.00 46.50           C  
ATOM   5366  N   HIS H  49     -39.898  46.415 -26.516  1.00 50.53           N  
ATOM   5367  CA  HIS H  49     -41.232  46.566 -27.122  1.00 53.82           C  
ATOM   5368  C   HIS H  49     -42.271  46.286 -26.042  1.00 55.66           C  
ATOM   5369  O   HIS H  49     -42.743  45.150 -25.894  1.00 54.25           O  
ATOM   5370  CB  HIS H  49     -41.456  45.633 -28.314  1.00 51.58           C  
ATOM   5371  CG  HIS H  49     -40.798  46.074 -29.580  1.00 48.88           C  
ATOM   5372  ND1 HIS H  49     -40.174  45.193 -30.437  1.00 48.57           N  
ATOM   5373  CD2 HIS H  49     -40.702  47.292 -30.161  1.00 52.79           C  
ATOM   5374  CE1 HIS H  49     -39.697  45.851 -31.477  1.00 49.63           C  
ATOM   5375  NE2 HIS H  49     -40.005  47.129 -31.335  1.00 53.96           N  
ATOM   5376  N   PRO H  50     -42.671  47.312 -25.281  1.00 56.59           N  
ATOM   5377  CA  PRO H  50     -43.637  47.070 -24.195  1.00 55.46           C  
ATOM   5378  C   PRO H  50     -44.990  46.631 -24.715  1.00 57.38           C  
ATOM   5379  O   PRO H  50     -45.753  45.995 -23.977  1.00 57.06           O  
ATOM   5380  CB  PRO H  50     -43.707  48.425 -23.481  1.00 53.09           C  
ATOM   5381  CG  PRO H  50     -43.353  49.410 -24.545  1.00 56.14           C  
ATOM   5382  CD  PRO H  50     -42.366  48.741 -25.451  1.00 53.85           C  
ATOM   5383  N   ASP H  51     -45.292  46.937 -25.976  1.00 57.34           N  
ATOM   5384  CA  ASP H  51     -46.567  46.605 -26.593  1.00 58.65           C  
ATOM   5385  C   ASP H  51     -46.655  45.170 -27.093  1.00 60.00           C  
ATOM   5386  O   ASP H  51     -47.768  44.644 -27.219  1.00 62.70           O  
ATOM   5387  CB  ASP H  51     -46.785  47.531 -27.783  1.00 61.45           C  
ATOM   5388  CG  ASP H  51     -45.651  47.420 -28.808  1.00 63.54           C  
ATOM   5389  OD1 ASP H  51     -44.477  47.644 -28.423  1.00 58.72           O  
ATOM   5390  OD2 ASP H  51     -45.921  47.061 -29.976  1.00 66.56           O1+
ATOM   5391  N   THR H  52     -45.526  44.508 -27.328  1.00 58.34           N  
ATOM   5392  CA  THR H  52     -45.498  43.240 -28.042  1.00 56.78           C  
ATOM   5393  C   THR H  52     -45.392  42.080 -27.063  1.00 55.02           C  
ATOM   5394  O   THR H  52     -44.788  42.197 -25.993  1.00 55.05           O  
ATOM   5395  CB  THR H  52     -44.335  43.201 -29.041  1.00 56.14           C  
ATOM   5396  OG1 THR H  52     -44.408  44.339 -29.911  1.00 57.79           O  
ATOM   5397  CG2 THR H  52     -44.407  41.962 -29.900  1.00 55.52           C  
ATOM   5398  N   GLY H  53     -46.007  40.954 -27.433  1.00 54.54           N  
ATOM   5399  CA  GLY H  53     -45.935  39.738 -26.668  1.00 55.45           C  
ATOM   5400  C   GLY H  53     -45.148  38.665 -27.400  1.00 54.25           C  
ATOM   5401  O   GLY H  53     -44.510  38.916 -28.423  1.00 54.69           O  
ATOM   5402  N   ILE H  54     -45.216  37.447 -26.866  1.00 51.74           N  
ATOM   5403  CA  ILE H  54     -44.404  36.367 -27.422  1.00 49.63           C  
ATOM   5404  C   ILE H  54     -45.094  35.022 -27.227  1.00 49.16           C  
ATOM   5405  O   ILE H  54     -45.530  34.673 -26.124  1.00 49.32           O  
ATOM   5406  CB  ILE H  54     -42.982  36.346 -26.827  1.00 48.56           C  
ATOM   5407  CG1 ILE H  54     -42.168  35.231 -27.494  1.00 43.64           C  
ATOM   5408  CG2 ILE H  54     -43.027  36.168 -25.318  1.00 47.54           C  
ATOM   5409  CD1 ILE H  54     -40.736  35.160 -27.061  1.00 41.98           C  
ATOM   5410  N   SER H  55     -45.182  34.272 -28.322  1.00 47.88           N  
ATOM   5411  CA  SER H  55     -45.728  32.929 -28.296  1.00 46.23           C  
ATOM   5412  C   SER H  55     -44.910  32.037 -27.376  1.00 46.06           C  
ATOM   5413  O   SER H  55     -43.710  32.238 -27.177  1.00 43.81           O  
ATOM   5414  CB  SER H  55     -45.736  32.346 -29.709  1.00 45.97           C  
ATOM   5415  OG  SER H  55     -45.649  30.929 -29.693  1.00 45.66           O  
ATOM   5416  N   SER H  56     -45.587  31.057 -26.781  1.00 46.79           N  
ATOM   5417  CA  SER H  56     -44.893  30.104 -25.929  1.00 43.35           C  
ATOM   5418  C   SER H  56     -43.803  29.365 -26.709  1.00 43.04           C  
ATOM   5419  O   SER H  56     -42.706  29.125 -26.185  1.00 41.65           O  
ATOM   5420  CB  SER H  56     -45.920  29.143 -25.337  1.00 40.40           C  
ATOM   5421  OG  SER H  56     -45.372  27.876 -25.061  1.00 40.62           O  
ATOM   5422  N   LYS H  57     -44.064  29.051 -27.989  1.00 44.45           N  
ATOM   5423  CA  LYS H  57     -43.034  28.443 -28.835  1.00 43.72           C  
ATOM   5424  C   LYS H  57     -41.909  29.424 -29.158  1.00 41.13           C  
ATOM   5425  O   LYS H  57     -40.733  29.048 -29.132  1.00 38.29           O  
ATOM   5426  CB  LYS H  57     -43.629  27.886 -30.132  1.00 43.21           C  
ATOM   5427  CG  LYS H  57     -44.371  26.555 -30.033  1.00 44.51           C  
ATOM   5428  CD  LYS H  57     -44.514  25.967 -31.457  1.00 49.31           C  
ATOM   5429  CE  LYS H  57     -45.276  24.631 -31.535  1.00 57.05           C  
ATOM   5430  NZ  LYS H  57     -46.300  24.404 -30.470  1.00 58.80           N1+
ATOM   5431  N   ALA H  58     -42.244  30.668 -29.514  1.00 41.35           N  
ATOM   5432  CA  ALA H  58     -41.196  31.658 -29.738  1.00 39.59           C  
ATOM   5433  C   ALA H  58     -40.360  31.847 -28.481  1.00 37.54           C  
ATOM   5434  O   ALA H  58     -39.173  32.197 -28.558  1.00 35.48           O  
ATOM   5435  CB  ALA H  58     -41.793  32.986 -30.194  1.00 40.71           C  
ATOM   5436  N   MET H  59     -40.975  31.671 -27.313  1.00 39.22           N  
ATOM   5437  CA  MET H  59     -40.200  31.701 -26.083  1.00 37.56           C  
ATOM   5438  C   MET H  59     -39.271  30.501 -26.022  1.00 34.27           C  
ATOM   5439  O   MET H  59     -38.127  30.618 -25.573  1.00 32.55           O  
ATOM   5440  CB  MET H  59     -41.126  31.754 -24.869  1.00 37.68           C  
ATOM   5441  CG  MET H  59     -40.380  31.890 -23.558  1.00 39.23           C  
ATOM   5442  SD  MET H  59     -39.364  33.391 -23.510  1.00 40.11           S  
ATOM   5443  CE  MET H  59     -40.594  34.660 -23.305  1.00 40.47           C  
ATOM   5444  N   GLY H  60     -39.743  29.345 -26.494  1.00 35.54           N  
ATOM   5445  CA  GLY H  60     -38.874  28.183 -26.575  1.00 32.99           C  
ATOM   5446  C   GLY H  60     -37.682  28.414 -27.483  1.00 32.65           C  
ATOM   5447  O   GLY H  60     -36.554  28.016 -27.158  1.00 32.69           O  
ATOM   5448  N   ILE H  61     -37.912  29.073 -28.626  1.00 31.19           N  
ATOM   5449  CA  ILE H  61     -36.822  29.448 -29.524  1.00 30.92           C  
ATOM   5450  C   ILE H  61     -35.846  30.383 -28.827  1.00 30.80           C  
ATOM   5451  O   ILE H  61     -34.626  30.204 -28.918  1.00 30.78           O  
ATOM   5452  CB  ILE H  61     -37.360  30.080 -30.822  1.00 31.07           C  
ATOM   5453  CG1 ILE H  61     -37.774  29.016 -31.839  1.00 30.93           C  
ATOM   5454  CG2 ILE H  61     -36.240  30.756 -31.552  1.00 29.67           C  
ATOM   5455  CD1 ILE H  61     -38.794  28.039 -31.400  1.00 34.05           C  
ATOM   5456  N   MET H  62     -36.355  31.381 -28.105  1.00 30.75           N  
ATOM   5457  CA  MET H  62     -35.450  32.311 -27.435  1.00 30.22           C  
ATOM   5458  C   MET H  62     -34.596  31.590 -26.408  1.00 28.72           C  
ATOM   5459  O   MET H  62     -33.377  31.773 -26.360  1.00 28.50           O  
ATOM   5460  CB  MET H  62     -36.241  33.449 -26.790  1.00 32.00           C  
ATOM   5461  CG  MET H  62     -36.844  34.385 -27.813  1.00 32.55           C  
ATOM   5462  SD  MET H  62     -35.575  34.960 -28.960  1.00 30.50           S  
ATOM   5463  CE  MET H  62     -34.563  35.980 -27.879  1.00 29.20           C  
ATOM   5464  N   ASN H  63     -35.227  30.758 -25.582  1.00 29.98           N  
ATOM   5465  CA  ASN H  63     -34.501  30.008 -24.565  1.00 30.30           C  
ATOM   5466  C   ASN H  63     -33.417  29.130 -25.187  1.00 28.74           C  
ATOM   5467  O   ASN H  63     -32.304  29.022 -24.649  1.00 25.96           O  
ATOM   5468  CB  ASN H  63     -35.488  29.169 -23.756  1.00 31.77           C  
ATOM   5469  CG  ASN H  63     -35.006  28.921 -22.357  1.00 36.42           C  
ATOM   5470  OD1 ASN H  63     -35.111  29.799 -21.495  1.00 37.89           O  
ATOM   5471  ND2 ASN H  63     -34.442  27.736 -22.118  1.00 36.03           N  
ATOM   5472  N   SER H  64     -33.733  28.478 -26.312  1.00 29.22           N  
ATOM   5473  CA  SER H  64     -32.705  27.759 -27.058  1.00 29.05           C  
ATOM   5474  C   SER H  64     -31.564  28.684 -27.475  1.00 27.42           C  
ATOM   5475  O   SER H  64     -30.389  28.350 -27.300  1.00 26.55           O  
ATOM   5476  CB  SER H  64     -33.317  27.058 -28.264  1.00 30.25           C  
ATOM   5477  OG  SER H  64     -33.888  25.828 -27.872  1.00 31.97           O  
ATOM   5478  N   PHE H  65     -31.892  29.855 -28.022  1.00 26.37           N  
ATOM   5479  CA  PHE H  65     -30.854  30.771 -28.480  1.00 25.80           C  
ATOM   5480  C   PHE H  65     -29.921  31.155 -27.342  1.00 25.77           C  
ATOM   5481  O   PHE H  65     -28.693  31.183 -27.505  1.00 25.08           O  
ATOM   5482  CB  PHE H  65     -31.499  32.014 -29.088  1.00 26.40           C  
ATOM   5483  CG  PHE H  65     -30.545  33.153 -29.290  1.00 26.89           C  
ATOM   5484  CD1 PHE H  65     -29.663  33.153 -30.354  1.00 26.00           C  
ATOM   5485  CD2 PHE H  65     -30.515  34.216 -28.396  1.00 27.99           C  
ATOM   5486  CE1 PHE H  65     -28.789  34.191 -30.543  1.00 26.60           C  
ATOM   5487  CE2 PHE H  65     -29.634  35.264 -28.574  1.00 27.52           C  
ATOM   5488  CZ  PHE H  65     -28.766  35.249 -29.648  1.00 27.87           C  
ATOM   5489  N   VAL H  66     -30.484  31.432 -26.171  1.00 26.81           N  
ATOM   5490  CA  VAL H  66     -29.654  31.821 -25.040  1.00 25.61           C  
ATOM   5491  C   VAL H  66     -28.768  30.659 -24.611  1.00 25.37           C  
ATOM   5492  O   VAL H  66     -27.564  30.830 -24.396  1.00 24.64           O  
ATOM   5493  CB  VAL H  66     -30.522  32.318 -23.873  1.00 25.87           C  
ATOM   5494  CG1 VAL H  66     -29.605  32.828 -22.789  1.00 26.52           C  
ATOM   5495  CG2 VAL H  66     -31.465  33.433 -24.330  1.00 25.55           C  
ATOM   5496  N   ASN H  67     -29.343  29.454 -24.487  1.00 26.71           N  
ATOM   5497  CA  ASN H  67     -28.526  28.310 -24.080  1.00 26.60           C  
ATOM   5498  C   ASN H  67     -27.385  28.071 -25.059  1.00 24.92           C  
ATOM   5499  O   ASN H  67     -26.246  27.819 -24.649  1.00 23.27           O  
ATOM   5500  CB  ASN H  67     -29.386  27.046 -23.944  1.00 26.08           C  
ATOM   5501  CG  ASN H  67     -30.047  26.926 -22.582  1.00 27.78           C  
ATOM   5502  OD1 ASN H  67     -29.367  26.728 -21.583  1.00 30.87           O  
ATOM   5503  ND2 ASN H  67     -31.372  27.017 -22.538  1.00 29.30           N  
ATOM   5504  N   ASP H  68     -27.675  28.198 -26.354  1.00 24.98           N  
ATOM   5505  CA  ASP H  68     -26.690  27.972 -27.405  1.00 24.45           C  
ATOM   5506  C   ASP H  68     -25.540  28.966 -27.295  1.00 23.89           C  
ATOM   5507  O   ASP H  68     -24.368  28.574 -27.224  1.00 21.90           O  
ATOM   5508  CB  ASP H  68     -27.379  28.084 -28.770  1.00 23.45           C  
ATOM   5509  CG  ASP H  68     -26.471  27.760 -29.923  1.00 24.03           C  
ATOM   5510  OD1 ASP H  68     -25.405  27.152 -29.724  1.00 26.31           O  
ATOM   5511  OD2 ASP H  68     -26.830  28.102 -31.057  1.00 27.36           O1+
ATOM   5512  N   ILE H  69     -25.860  30.263 -27.279  1.00 23.65           N  
ATOM   5513  CA  ILE H  69     -24.802  31.266 -27.242  1.00 22.77           C  
ATOM   5514  C   ILE H  69     -24.007  31.157 -25.951  1.00 22.33           C  
ATOM   5515  O   ILE H  69     -22.773  31.278 -25.951  1.00 21.38           O  
ATOM   5516  CB  ILE H  69     -25.390  32.670 -27.427  1.00 22.88           C  
ATOM   5517  CG1 ILE H  69     -26.117  32.735 -28.771  1.00 22.11           C  
ATOM   5518  CG2 ILE H  69     -24.284  33.700 -27.324  1.00 22.59           C  
ATOM   5519  CD1 ILE H  69     -25.287  32.182 -29.917  1.00 23.05           C  
ATOM   5520  N   PHE H  70     -24.690  30.888 -24.837  1.00 22.99           N  
ATOM   5521  CA  PHE H  70     -23.980  30.602 -23.594  1.00 22.58           C  
ATOM   5522  C   PHE H  70     -22.949  29.495 -23.797  1.00 21.56           C  
ATOM   5523  O   PHE H  70     -21.781  29.653 -23.429  1.00 20.77           O  
ATOM   5524  CB  PHE H  70     -24.969  30.256 -22.479  1.00 22.09           C  
ATOM   5525  CG  PHE H  70     -24.321  29.985 -21.150  1.00 21.69           C  
ATOM   5526  CD1 PHE H  70     -23.710  28.773 -20.886  1.00 21.86           C  
ATOM   5527  CD2 PHE H  70     -24.292  30.961 -20.173  1.00 23.39           C  
ATOM   5528  CE1 PHE H  70     -23.107  28.533 -19.671  1.00 22.51           C  
ATOM   5529  CE2 PHE H  70     -23.682  30.727 -18.953  1.00 24.11           C  
ATOM   5530  CZ  PHE H  70     -23.091  29.509 -18.705  1.00 23.44           C  
ATOM   5531  N   GLU H  71     -23.349  28.376 -24.413  1.00 21.80           N  
ATOM   5532  CA  GLU H  71     -22.394  27.280 -24.524  1.00 20.84           C  
ATOM   5533  C   GLU H  71     -21.283  27.574 -25.530  1.00 19.93           C  
ATOM   5534  O   GLU H  71     -20.149  27.134 -25.323  1.00 20.11           O  
ATOM   5535  CB  GLU H  71     -23.103  25.948 -24.859  1.00 23.05           C  
ATOM   5536  CG  GLU H  71     -24.265  25.543 -23.902  1.00 26.00           C  
ATOM   5537  CD  GLU H  71     -25.118  24.322 -24.354  1.00 31.38           C  
ATOM   5538  OE1 GLU H  71     -25.453  24.180 -25.561  1.00 28.99           O  
ATOM   5539  OE2 GLU H  71     -25.437  23.478 -23.475  1.00 33.18           O1+
ATOM   5540  N   ARG H  72     -21.540  28.386 -26.559  1.00 21.04           N  
ATOM   5541  CA  ARG H  72     -20.450  28.775 -27.451  1.00 20.27           C  
ATOM   5542  C   ARG H  72     -19.432  29.654 -26.737  1.00 21.01           C  
ATOM   5543  O   ARG H  72     -18.218  29.405 -26.794  1.00 20.69           O  
ATOM   5544  CB  ARG H  72     -20.966  29.504 -28.691  1.00 21.66           C  
ATOM   5545  CG  ARG H  72     -21.771  28.674 -29.663  1.00 21.39           C  
ATOM   5546  CD  ARG H  72     -22.103  29.507 -30.885  1.00 20.20           C  
ATOM   5547  NE  ARG H  72     -23.389  29.164 -31.462  1.00 22.30           N  
ATOM   5548  CZ  ARG H  72     -23.810  29.564 -32.657  1.00 21.81           C  
ATOM   5549  NH1 ARG H  72     -23.020  30.284 -33.435  1.00 19.72           N1+
ATOM   5550  NH2 ARG H  72     -25.021  29.217 -33.080  1.00 24.84           N  
ATOM   5551  N   ILE H  73     -19.912  30.686 -26.048  1.00 22.00           N  
ATOM   5552  CA  ILE H  73     -19.005  31.641 -25.419  1.00 20.74           C  
ATOM   5553  C   ILE H  73     -18.238  30.979 -24.278  1.00 19.63           C  
ATOM   5554  O   ILE H  73     -17.024  31.140 -24.163  1.00 20.39           O  
ATOM   5555  CB  ILE H  73     -19.788  32.887 -24.966  1.00 19.04           C  
ATOM   5556  CG1 ILE H  73     -20.366  33.602 -26.188  1.00 18.20           C  
ATOM   5557  CG2 ILE H  73     -18.910  33.810 -24.177  1.00 20.76           C  
ATOM   5558  CD1 ILE H  73     -21.229  34.785 -25.875  1.00 18.02           C  
ATOM   5559  N   ALA H  74     -18.929  30.232 -23.415  1.00 21.14           N  
ATOM   5560  CA  ALA H  74     -18.249  29.546 -22.315  1.00 20.74           C  
ATOM   5561  C   ALA H  74     -17.276  28.484 -22.828  1.00 21.41           C  
ATOM   5562  O   ALA H  74     -16.165  28.350 -22.297  1.00 19.64           O  
ATOM   5563  CB  ALA H  74     -19.267  28.917 -21.366  1.00 20.13           C  
ATOM   5564  N   GLY H  75     -17.682  27.712 -23.848  1.00 19.97           N  
ATOM   5565  CA  GLY H  75     -16.769  26.746 -24.449  1.00 19.04           C  
ATOM   5566  C   GLY H  75     -15.492  27.384 -24.965  1.00 20.70           C  
ATOM   5567  O   GLY H  75     -14.385  26.880 -24.728  1.00 21.32           O  
ATOM   5568  N   GLU H  76     -15.629  28.505 -25.688  1.00 20.05           N  
ATOM   5569  CA  GLU H  76     -14.466  29.198 -26.225  1.00 19.93           C  
ATOM   5570  C   GLU H  76     -13.615  29.780 -25.110  1.00 22.12           C  
ATOM   5571  O   GLU H  76     -12.378  29.754 -25.186  1.00 23.17           O  
ATOM   5572  CB  GLU H  76     -14.905  30.307 -27.180  1.00 21.87           C  
ATOM   5573  CG  GLU H  76     -13.773  30.902 -27.982  1.00 21.89           C  
ATOM   5574  CD  GLU H  76     -13.001  29.825 -28.751  1.00 23.40           C  
ATOM   5575  OE1 GLU H  76     -13.673  28.981 -29.394  1.00 23.88           O  
ATOM   5576  OE2 GLU H  76     -11.741  29.820 -28.718  1.00 21.05           O1+
ATOM   5577  N   ALA H  77     -14.261  30.312 -24.068  1.00 20.26           N  
ATOM   5578  CA  ALA H  77     -13.529  30.849 -22.931  1.00 21.63           C  
ATOM   5579  C   ALA H  77     -12.730  29.761 -22.225  1.00 22.83           C  
ATOM   5580  O   ALA H  77     -11.608  29.996 -21.754  1.00 23.69           O  
ATOM   5581  CB  ALA H  77     -14.506  31.513 -21.967  1.00 22.71           C  
ATOM   5582  N   SER H  78     -13.296  28.564 -22.139  1.00 22.56           N  
ATOM   5583  CA  SER H  78     -12.596  27.452 -21.517  1.00 23.36           C  
ATOM   5584  C   SER H  78     -11.379  27.065 -22.346  1.00 25.22           C  
ATOM   5585  O   SER H  78     -10.270  26.897 -21.811  1.00 24.86           O  
ATOM   5586  CB  SER H  78     -13.565  26.277 -21.351  1.00 22.61           C  
ATOM   5587  OG  SER H  78     -12.986  25.214 -20.645  1.00 22.18           O  
ATOM   5588  N   ARG H  79     -11.553  26.965 -23.669  1.00 24.73           N  
ATOM   5589  CA  ARG H  79     -10.392  26.670 -24.504  1.00 25.77           C  
ATOM   5590  C   ARG H  79      -9.328  27.761 -24.375  1.00 25.27           C  
ATOM   5591  O   ARG H  79      -8.126  27.469 -24.364  1.00 24.48           O  
ATOM   5592  CB  ARG H  79     -10.814  26.489 -25.961  1.00 24.35           C  
ATOM   5593  CG  ARG H  79     -11.223  25.086 -26.318  1.00 23.59           C  
ATOM   5594  CD  ARG H  79     -11.871  25.025 -27.686  1.00 22.34           C  
ATOM   5595  NE  ARG H  79     -13.302  24.770 -27.605  1.00 23.32           N  
ATOM   5596  CZ  ARG H  79     -14.238  25.656 -27.929  1.00 23.37           C  
ATOM   5597  NH1 ARG H  79     -13.902  26.868 -28.354  1.00 23.43           N1+
ATOM   5598  NH2 ARG H  79     -15.512  25.332 -27.824  1.00 23.67           N  
ATOM   5599  N   LEU H  80      -9.751  29.022 -24.250  1.00 25.03           N  
ATOM   5600  CA  LEU H  80      -8.786  30.110 -24.122  1.00 24.30           C  
ATOM   5601  C   LEU H  80      -7.973  29.974 -22.848  1.00 23.99           C  
ATOM   5602  O   LEU H  80      -6.741  30.063 -22.871  1.00 23.87           O  
ATOM   5603  CB  LEU H  80      -9.500  31.455 -24.147  1.00 23.97           C  
ATOM   5604  CG  LEU H  80      -9.806  32.061 -25.504  1.00 23.93           C  
ATOM   5605  CD1 LEU H  80     -10.874  33.151 -25.362  1.00 22.63           C  
ATOM   5606  CD2 LEU H  80      -8.508  32.609 -26.075  1.00 23.37           C  
ATOM   5607  N   ALA H  81      -8.648  29.754 -21.719  1.00 25.53           N  
ATOM   5608  CA  ALA H  81      -7.926  29.634 -20.455  1.00 25.76           C  
ATOM   5609  C   ALA H  81      -6.997  28.430 -20.468  1.00 25.58           C  
ATOM   5610  O   ALA H  81      -5.883  28.497 -19.946  1.00 26.53           O  
ATOM   5611  CB  ALA H  81      -8.913  29.558 -19.287  1.00 25.21           C  
ATOM   5612  N   HIS H  82      -7.434  27.324 -21.077  1.00 26.74           N  
ATOM   5613  CA  HIS H  82      -6.613  26.115 -21.127  1.00 26.14           C  
ATOM   5614  C   HIS H  82      -5.376  26.293 -22.001  1.00 27.45           C  
ATOM   5615  O   HIS H  82      -4.270  25.927 -21.585  1.00 28.77           O  
ATOM   5616  CB  HIS H  82      -7.452  24.929 -21.585  1.00 25.76           C  
ATOM   5617  CG  HIS H  82      -8.259  24.339 -20.477  1.00 30.71           C  
ATOM   5618  ND1 HIS H  82      -9.502  23.764 -20.668  1.00 31.11           N  
ATOM   5619  CD2 HIS H  82      -8.010  24.264 -19.147  1.00 30.60           C  
ATOM   5620  CE1 HIS H  82      -9.973  23.349 -19.506  1.00 31.39           C  
ATOM   5621  NE2 HIS H  82      -9.082  23.633 -18.569  1.00 33.16           N  
ATOM   5622  N   TYR H  83      -5.541  26.815 -23.229  1.00 26.06           N  
ATOM   5623  CA  TYR H  83      -4.384  27.056 -24.097  1.00 26.69           C  
ATOM   5624  C   TYR H  83      -3.300  27.847 -23.368  1.00 26.06           C  
ATOM   5625  O   TYR H  83      -2.111  27.539 -23.491  1.00 26.38           O  
ATOM   5626  CB  TYR H  83      -4.791  27.806 -25.385  1.00 27.51           C  
ATOM   5627  CG  TYR H  83      -5.779  27.109 -26.336  1.00 28.26           C  
ATOM   5628  CD1 TYR H  83      -6.005  25.726 -26.282  1.00 27.82           C  
ATOM   5629  CD2 TYR H  83      -6.492  27.848 -27.285  1.00 26.69           C  
ATOM   5630  CE1 TYR H  83      -6.905  25.106 -27.144  1.00 26.08           C  
ATOM   5631  CE2 TYR H  83      -7.399  27.241 -28.148  1.00 25.93           C  
ATOM   5632  CZ  TYR H  83      -7.605  25.869 -28.078  1.00 28.98           C  
ATOM   5633  OH  TYR H  83      -8.514  25.264 -28.955  1.00 30.63           O  
ATOM   5634  N   ASN H  84      -3.691  28.832 -22.561  1.00 25.79           N  
ATOM   5635  CA  ASN H  84      -2.740  29.652 -21.821  1.00 27.18           C  
ATOM   5636  C   ASN H  84      -2.487  29.164 -20.398  1.00 29.76           C  
ATOM   5637  O   ASN H  84      -2.079  29.967 -19.551  1.00 30.29           O  
ATOM   5638  CB  ASN H  84      -3.201  31.105 -21.756  1.00 28.11           C  
ATOM   5639  CG  ASN H  84      -3.305  31.742 -23.100  1.00 26.39           C  
ATOM   5640  OD1 ASN H  84      -2.296  32.128 -23.693  1.00 26.04           O  
ATOM   5641  ND2 ASN H  84      -4.525  31.904 -23.578  1.00 26.33           N  
ATOM   5642  N   LYS H  85      -2.732  27.886 -20.109  1.00 28.92           N  
ATOM   5643  CA  LYS H  85      -2.368  27.305 -18.821  1.00 29.76           C  
ATOM   5644  C   LYS H  85      -2.994  28.071 -17.653  1.00 31.10           C  
ATOM   5645  O   LYS H  85      -2.389  28.214 -16.589  1.00 34.02           O  
ATOM   5646  CB  LYS H  85      -0.845  27.219 -18.683  1.00 29.40           C  
ATOM   5647  CG  LYS H  85      -0.208  26.351 -19.781  1.00 32.43           C  
ATOM   5648  CD  LYS H  85       1.306  26.199 -19.626  1.00 35.43           C  
ATOM   5649  CE  LYS H  85       1.906  25.415 -20.793  1.00 39.80           C  
ATOM   5650  NZ  LYS H  85       3.256  24.826 -20.510  1.00 40.71           N1+
ATOM   5651  N   ARG H  86      -4.202  28.588 -17.851  1.00 30.21           N  
ATOM   5652  CA  ARG H  86      -4.944  29.309 -16.826  1.00 30.64           C  
ATOM   5653  C   ARG H  86      -6.098  28.460 -16.316  1.00 31.72           C  
ATOM   5654  O   ARG H  86      -6.698  27.681 -17.065  1.00 30.42           O  
ATOM   5655  CB  ARG H  86      -5.488  30.638 -17.351  1.00 31.67           C  
ATOM   5656  CG  ARG H  86      -4.760  31.864 -16.831  1.00 35.65           C  
ATOM   5657  CD  ARG H  86      -3.309  31.852 -17.236  1.00 38.97           C  
ATOM   5658  NE  ARG H  86      -2.588  33.043 -16.789  1.00 43.91           N  
ATOM   5659  CZ  ARG H  86      -1.360  33.364 -17.197  1.00 45.75           C  
ATOM   5660  NH1 ARG H  86      -0.718  32.579 -18.062  1.00 39.28           N1+
ATOM   5661  NH2 ARG H  86      -0.776  34.472 -16.747  1.00 47.60           N  
ATOM   5662  N   SER H  87      -6.381  28.582 -15.025  1.00 32.61           N  
ATOM   5663  CA  SER H  87      -7.453  27.824 -14.415  1.00 32.21           C  
ATOM   5664  C   SER H  87      -8.694  28.659 -14.128  1.00 30.11           C  
ATOM   5665  O   SER H  87      -9.717  28.096 -13.730  1.00 29.28           O  
ATOM   5666  CB  SER H  87      -6.941  27.161 -13.128  1.00 33.10           C  
ATOM   5667  OG  SER H  87      -6.476  28.136 -12.215  1.00 35.67           O  
ATOM   5668  N   THR H  88      -8.641  29.969 -14.330  1.00 28.19           N  
ATOM   5669  CA  THR H  88      -9.780  30.838 -14.089  1.00 28.53           C  
ATOM   5670  C   THR H  88     -10.336  31.364 -15.406  1.00 27.04           C  
ATOM   5671  O   THR H  88      -9.582  31.770 -16.295  1.00 28.29           O  
ATOM   5672  CB  THR H  88      -9.393  32.008 -13.185  1.00 29.60           C  
ATOM   5673  OG1 THR H  88      -8.893  31.507 -11.946  1.00 33.17           O  
ATOM   5674  CG2 THR H  88     -10.581  32.919 -12.923  1.00 27.45           C  
ATOM   5675  N   ILE H  89     -11.655  31.348 -15.537  1.00 25.66           N  
ATOM   5676  CA  ILE H  89     -12.325  32.063 -16.615  1.00 25.73           C  
ATOM   5677  C   ILE H  89     -12.723  33.434 -16.079  1.00 25.69           C  
ATOM   5678  O   ILE H  89     -13.593  33.545 -15.209  1.00 26.73           O  
ATOM   5679  CB  ILE H  89     -13.535  31.287 -17.145  1.00 23.21           C  
ATOM   5680  CG1 ILE H  89     -13.041  30.183 -18.085  1.00 22.90           C  
ATOM   5681  CG2 ILE H  89     -14.485  32.235 -17.853  1.00 22.23           C  
ATOM   5682  CD1 ILE H  89     -14.096  29.311 -18.674  1.00 21.25           C  
ATOM   5683  N   THR H  90     -12.071  34.478 -16.578  1.00 24.90           N  
ATOM   5684  CA  THR H  90     -12.363  35.847 -16.171  1.00 25.89           C  
ATOM   5685  C   THR H  90     -13.112  36.555 -17.289  1.00 25.18           C  
ATOM   5686  O   THR H  90     -13.250  36.034 -18.398  1.00 25.84           O  
ATOM   5687  CB  THR H  90     -11.089  36.628 -15.832  1.00 24.44           C  
ATOM   5688  OG1 THR H  90     -10.463  37.053 -17.040  1.00 25.50           O  
ATOM   5689  CG2 THR H  90     -10.135  35.796 -15.020  1.00 23.84           C  
ATOM   5690  N   SER H  91     -13.612  37.756 -16.985  1.00 24.94           N  
ATOM   5691  CA  SER H  91     -14.283  38.552 -18.011  1.00 25.89           C  
ATOM   5692  C   SER H  91     -13.387  38.811 -19.217  1.00 26.20           C  
ATOM   5693  O   SER H  91     -13.893  39.098 -20.299  1.00 26.56           O  
ATOM   5694  CB  SER H  91     -14.742  39.889 -17.432  1.00 25.61           C  
ATOM   5695  OG  SER H  91     -13.612  40.658 -17.057  1.00 26.78           O  
ATOM   5696  N   ARG H  92     -12.070  38.706 -19.058  1.00 25.73           N  
ATOM   5697  CA  ARG H  92     -11.170  38.858 -20.188  1.00 25.50           C  
ATOM   5698  C   ARG H  92     -11.324  37.688 -21.162  1.00 27.09           C  
ATOM   5699  O   ARG H  92     -11.441  37.887 -22.384  1.00 26.87           O  
ATOM   5700  CB  ARG H  92      -9.734  38.989 -19.671  1.00 26.05           C  
ATOM   5701  CG  ARG H  92      -8.753  39.362 -20.735  1.00 28.62           C  
ATOM   5702  CD  ARG H  92      -7.380  39.689 -20.188  1.00 29.31           C  
ATOM   5703  NE  ARG H  92      -6.593  40.342 -21.233  1.00 30.61           N  
ATOM   5704  CZ  ARG H  92      -5.789  39.698 -22.073  1.00 30.68           C  
ATOM   5705  NH1 ARG H  92      -5.652  38.385 -21.980  1.00 30.36           N1+
ATOM   5706  NH2 ARG H  92      -5.116  40.367 -23.004  1.00 31.98           N  
ATOM   5707  N   GLU H  93     -11.369  36.457 -20.637  1.00 26.00           N  
ATOM   5708  CA  GLU H  93     -11.661  35.301 -21.484  1.00 25.95           C  
ATOM   5709  C   GLU H  93     -13.053  35.398 -22.110  1.00 24.71           C  
ATOM   5710  O   GLU H  93     -13.257  34.953 -23.250  1.00 24.71           O  
ATOM   5711  CB  GLU H  93     -11.524  34.000 -20.683  1.00 25.09           C  
ATOM   5712  CG  GLU H  93     -10.078  33.623 -20.344  1.00 26.06           C  
ATOM   5713  CD  GLU H  93      -9.430  34.621 -19.390  1.00 27.45           C  
ATOM   5714  OE1 GLU H  93     -10.086  35.000 -18.406  1.00 26.70           O  
ATOM   5715  OE2 GLU H  93      -8.284  35.054 -19.636  1.00 29.17           O1+
ATOM   5716  N   ILE H  94     -14.020  35.980 -21.393  1.00 24.14           N  
ATOM   5717  CA  ILE H  94     -15.338  36.199 -21.985  1.00 24.66           C  
ATOM   5718  C   ILE H  94     -15.240  37.175 -23.147  1.00 24.76           C  
ATOM   5719  O   ILE H  94     -15.879  36.991 -24.194  1.00 23.49           O  
ATOM   5720  CB  ILE H  94     -16.336  36.686 -20.918  1.00 25.40           C  
ATOM   5721  CG1 ILE H  94     -16.379  35.707 -19.740  1.00 23.83           C  
ATOM   5722  CG2 ILE H  94     -17.724  36.902 -21.535  1.00 23.38           C  
ATOM   5723  CD1 ILE H  94     -16.825  34.324 -20.123  1.00 22.94           C  
ATOM   5724  N   GLN H  95     -14.435  38.232 -22.984  1.00 25.79           N  
ATOM   5725  CA  GLN H  95     -14.328  39.245 -24.027  1.00 24.85           C  
ATOM   5726  C   GLN H  95     -13.681  38.671 -25.275  1.00 23.56           C  
ATOM   5727  O   GLN H  95     -14.194  38.838 -26.385  1.00 23.02           O  
ATOM   5728  CB  GLN H  95     -13.540  40.449 -23.527  1.00 25.11           C  
ATOM   5729  CG  GLN H  95     -13.371  41.568 -24.566  1.00 25.62           C  
ATOM   5730  CD  GLN H  95     -13.098  42.909 -23.909  1.00 25.36           C  
ATOM   5731  OE1 GLN H  95     -13.996  43.519 -23.326  1.00 26.95           O  
ATOM   5732  NE2 GLN H  95     -11.851  43.356 -23.969  1.00 22.72           N  
ATOM   5733  N   THR H  96     -12.571  37.955 -25.111  1.00 23.25           N  
ATOM   5734  CA  THR H  96     -11.930  37.387 -26.288  1.00 23.37           C  
ATOM   5735  C   THR H  96     -12.851  36.380 -26.964  1.00 23.31           C  
ATOM   5736  O   THR H  96     -12.944  36.352 -28.196  1.00 22.80           O  
ATOM   5737  CB  THR H  96     -10.592  36.747 -25.908  1.00 23.13           C  
ATOM   5738  OG1 THR H  96      -9.751  37.734 -25.316  1.00 24.39           O  
ATOM   5739  CG2 THR H  96      -9.887  36.200 -27.129  1.00 22.39           C  
ATOM   5740  N   ALA H  97     -13.580  35.579 -26.176  1.00 21.75           N  
ATOM   5741  CA  ALA H  97     -14.513  34.633 -26.774  1.00 21.38           C  
ATOM   5742  C   ALA H  97     -15.570  35.354 -27.601  1.00 22.82           C  
ATOM   5743  O   ALA H  97     -15.849  34.972 -28.749  1.00 22.34           O  
ATOM   5744  CB  ALA H  97     -15.161  33.777 -25.692  1.00 21.39           C  
ATOM   5745  N   VAL H  98     -16.133  36.434 -27.054  1.00 23.43           N  
ATOM   5746  CA  VAL H  98     -17.127  37.198 -27.803  1.00 23.59           C  
ATOM   5747  C   VAL H  98     -16.518  37.725 -29.099  1.00 22.54           C  
ATOM   5748  O   VAL H  98     -17.165  37.702 -30.154  1.00 24.35           O  
ATOM   5749  CB  VAL H  98     -17.711  38.339 -26.943  1.00 24.26           C  
ATOM   5750  CG1 VAL H  98     -18.485  39.301 -27.830  1.00 25.89           C  
ATOM   5751  CG2 VAL H  98     -18.666  37.794 -25.893  1.00 21.73           C  
ATOM   5752  N   ARG H  99     -15.261  38.178 -29.049  1.00 21.42           N  
ATOM   5753  CA  ARG H  99     -14.602  38.683 -30.252  1.00 22.96           C  
ATOM   5754  C   ARG H  99     -14.416  37.583 -31.287  1.00 24.40           C  
ATOM   5755  O   ARG H  99     -14.512  37.834 -32.494  1.00 24.35           O  
ATOM   5756  CB  ARG H  99     -13.241  39.301 -29.913  1.00 25.22           C  
ATOM   5757  CG  ARG H  99     -13.296  40.567 -29.053  1.00 28.11           C  
ATOM   5758  CD  ARG H  99     -12.258  41.610 -29.442  1.00 31.77           C  
ATOM   5759  NE  ARG H  99     -12.794  42.530 -30.448  1.00 44.33           N  
ATOM   5760  CZ  ARG H  99     -13.340  43.718 -30.180  1.00 45.50           C  
ATOM   5761  NH1 ARG H  99     -13.412  44.159 -28.928  1.00 43.51           N1+
ATOM   5762  NH2 ARG H  99     -13.808  44.476 -31.168  1.00 42.72           N  
ATOM   5763  N   LEU H 100     -14.115  36.364 -30.839  1.00 25.07           N  
ATOM   5764  CA  LEU H 100     -13.902  35.268 -31.779  1.00 24.17           C  
ATOM   5765  C   LEU H 100     -15.203  34.775 -32.392  1.00 24.64           C  
ATOM   5766  O   LEU H 100     -15.195  34.256 -33.510  1.00 26.22           O  
ATOM   5767  CB  LEU H 100     -13.195  34.104 -31.092  1.00 23.32           C  
ATOM   5768  CG  LEU H 100     -11.710  34.211 -30.759  1.00 22.50           C  
ATOM   5769  CD1 LEU H 100     -11.349  33.139 -29.752  1.00 20.88           C  
ATOM   5770  CD2 LEU H 100     -10.844  34.095 -32.013  1.00 21.34           C  
ATOM   5771  N   LEU H 101     -16.315  34.901 -31.674  1.00 25.76           N  
ATOM   5772  CA  LEU H 101     -17.566  34.249 -32.047  1.00 25.36           C  
ATOM   5773  C   LEU H 101     -18.569  35.180 -32.699  1.00 26.07           C  
ATOM   5774  O   LEU H 101     -19.372  34.729 -33.524  1.00 26.66           O  
ATOM   5775  CB  LEU H 101     -18.218  33.624 -30.809  1.00 24.13           C  
ATOM   5776  CG  LEU H 101     -17.624  32.291 -30.364  1.00 24.26           C  
ATOM   5777  CD1 LEU H 101     -17.799  32.131 -28.881  1.00 22.70           C  
ATOM   5778  CD2 LEU H 101     -18.273  31.131 -31.090  1.00 24.89           C  
ATOM   5779  N   LEU H 102     -18.568  36.415 -32.341  1.00 26.81           N  
ATOM   5780  CA  LEU H 102     -19.658  37.143 -32.979  1.00 28.39           C  
ATOM   5781  C   LEU H 102     -19.171  37.803 -34.266  1.00 28.30           C  
ATOM   5782  O   LEU H 102     -18.014  38.224 -34.350  1.00 28.91           O  
ATOM   5783  CB  LEU H 102     -20.237  38.197 -32.030  1.00 27.99           C  
ATOM   5784  CG  LEU H 102     -20.774  37.618 -30.719  1.00 27.57           C  
ATOM   5785  CD1 LEU H 102     -21.573  38.619 -29.910  1.00 27.72           C  
ATOM   5786  CD2 LEU H 102     -21.619  36.411 -31.016  1.00 25.61           C  
ATOM   5787  N   PRO H 103     -20.014  37.878 -35.292  1.00 29.05           N  
ATOM   5788  CA  PRO H 103     -19.651  38.670 -36.465  1.00 30.78           C  
ATOM   5789  C   PRO H 103     -19.465  40.114 -36.048  1.00 30.22           C  
ATOM   5790  O   PRO H 103     -20.135  40.594 -35.134  1.00 30.48           O  
ATOM   5791  CB  PRO H 103     -20.852  38.494 -37.403  1.00 32.06           C  
ATOM   5792  CG  PRO H 103     -21.977  38.190 -36.495  1.00 31.53           C  
ATOM   5793  CD  PRO H 103     -21.393  37.371 -35.384  1.00 29.62           C  
ATOM   5794  N   GLY H 104     -18.519  40.791 -36.711  1.00 30.68           N  
ATOM   5795  CA  GLY H 104     -18.111  42.135 -36.336  1.00 31.32           C  
ATOM   5796  C   GLY H 104     -19.325  43.023 -36.208  1.00 34.63           C  
ATOM   5797  O   GLY H 104     -20.325  42.732 -36.864  1.00 36.77           O  
ATOM   5798  N   GLU H 105     -19.259  44.079 -35.387  1.00 34.01           N  
ATOM   5799  CA  GLU H 105     -20.377  44.983 -35.101  1.00 34.82           C  
ATOM   5800  C   GLU H 105     -21.243  44.427 -33.984  1.00 35.60           C  
ATOM   5801  O   GLU H 105     -21.335  45.036 -32.913  1.00 36.46           O  
ATOM   5802  CB  GLU H 105     -21.233  45.265 -36.343  1.00 33.85           C  
ATOM   5803  CG  GLU H 105     -21.900  46.615 -36.387  1.00 36.83           C  
ATOM   5804  CD  GLU H 105     -20.937  47.769 -36.374  1.00 38.44           C  
ATOM   5805  OE1 GLU H 105     -19.781  47.595 -36.821  1.00 35.52           O  
ATOM   5806  OE2 GLU H 105     -21.352  48.857 -35.909  1.00 42.73           O  
ATOM   5807  N   LEU H 106     -21.879  43.277 -34.224  1.00 33.89           N  
ATOM   5808  CA  LEU H 106     -22.486  42.524 -33.136  1.00 31.49           C  
ATOM   5809  C   LEU H 106     -21.468  42.305 -32.026  1.00 32.52           C  
ATOM   5810  O   LEU H 106     -21.775  42.439 -30.833  1.00 32.56           O  
ATOM   5811  CB  LEU H 106     -23.008  41.197 -33.680  1.00 31.32           C  
ATOM   5812  CG  LEU H 106     -24.421  40.739 -33.323  1.00 32.28           C  
ATOM   5813  CD1 LEU H 106     -25.423  41.882 -33.472  1.00 32.08           C  
ATOM   5814  CD2 LEU H 106     -24.821  39.559 -34.194  1.00 31.02           C  
ATOM   5815  N   ALA H 107     -20.232  42.001 -32.410  1.00 32.51           N  
ATOM   5816  CA  ALA H 107     -19.171  41.836 -31.428  1.00 32.47           C  
ATOM   5817  C   ALA H 107     -18.842  43.157 -30.746  1.00 33.66           C  
ATOM   5818  O   ALA H 107     -18.602  43.189 -29.538  1.00 32.86           O  
ATOM   5819  CB  ALA H 107     -17.933  41.245 -32.099  1.00 30.68           C  
ATOM   5820  N   LYS H 108     -18.804  44.252 -31.512  1.00 36.20           N  
ATOM   5821  CA  LYS H 108     -18.514  45.574 -30.955  1.00 34.79           C  
ATOM   5822  C   LYS H 108     -19.504  45.932 -29.857  1.00 33.77           C  
ATOM   5823  O   LYS H 108     -19.114  46.314 -28.751  1.00 35.87           O  
ATOM   5824  CB  LYS H 108     -18.554  46.631 -32.064  1.00 36.83           C  
ATOM   5825  CG  LYS H 108     -17.404  46.581 -33.081  1.00 37.28           C  
ATOM   5826  CD  LYS H 108     -16.039  46.723 -32.439  1.00 40.84           C  
ATOM   5827  CE  LYS H 108     -14.933  46.534 -33.482  1.00 48.72           C  
ATOM   5828  NZ  LYS H 108     -13.574  46.402 -32.879  1.00 43.92           N1+
ATOM   5829  N   HIS H 109     -20.797  45.849 -30.161  1.00 35.00           N  
ATOM   5830  CA  HIS H 109     -21.810  46.198 -29.173  1.00 35.19           C  
ATOM   5831  C   HIS H 109     -21.829  45.219 -28.007  1.00 35.33           C  
ATOM   5832  O   HIS H 109     -22.080  45.618 -26.867  1.00 35.29           O  
ATOM   5833  CB  HIS H 109     -23.186  46.264 -29.820  1.00 35.43           C  
ATOM   5834  CG  HIS H 109     -23.340  47.365 -30.820  1.00 39.01           C  
ATOM   5835  ND1 HIS H 109     -22.906  47.258 -32.124  1.00 40.71           N  
ATOM   5836  CD2 HIS H 109     -23.905  48.591 -30.711  1.00 40.21           C  
ATOM   5837  CE1 HIS H 109     -23.192  48.373 -32.774  1.00 42.07           C  
ATOM   5838  NE2 HIS H 109     -23.801  49.196 -31.940  1.00 43.82           N  
ATOM   5839  N   ALA H 110     -21.583  43.931 -28.263  1.00 35.23           N  
ATOM   5840  CA  ALA H 110     -21.489  42.992 -27.150  1.00 32.95           C  
ATOM   5841  C   ALA H 110     -20.338  43.361 -26.221  1.00 32.47           C  
ATOM   5842  O   ALA H 110     -20.499  43.394 -24.997  1.00 32.29           O  
ATOM   5843  CB  ALA H 110     -21.331  41.567 -27.673  1.00 31.40           C  
ATOM   5844  N   VAL H 111     -19.170  43.657 -26.791  1.00 33.54           N  
ATOM   5845  CA  VAL H 111     -18.011  44.049 -25.993  1.00 32.26           C  
ATOM   5846  C   VAL H 111     -18.317  45.312 -25.204  1.00 32.91           C  
ATOM   5847  O   VAL H 111     -17.952  45.434 -24.029  1.00 34.06           O  
ATOM   5848  CB  VAL H 111     -16.781  44.229 -26.902  1.00 31.46           C  
ATOM   5849  CG1 VAL H 111     -15.656  44.927 -26.163  1.00 30.45           C  
ATOM   5850  CG2 VAL H 111     -16.315  42.883 -27.412  1.00 32.35           C  
ATOM   5851  N   SER H 112     -19.002  46.266 -25.831  1.00 33.74           N  
ATOM   5852  CA  SER H 112     -19.387  47.485 -25.127  1.00 37.05           C  
ATOM   5853  C   SER H 112     -20.325  47.186 -23.960  1.00 35.51           C  
ATOM   5854  O   SER H 112     -20.146  47.713 -22.859  1.00 37.09           O  
ATOM   5855  CB  SER H 112     -20.021  48.479 -26.098  1.00 41.16           C  
ATOM   5856  OG  SER H 112     -20.171  49.742 -25.475  1.00 53.87           O  
ATOM   5857  N   GLU H 113     -21.340  46.347 -24.182  1.00 35.57           N  
ATOM   5858  CA  GLU H 113     -22.327  46.098 -23.133  1.00 35.42           C  
ATOM   5859  C   GLU H 113     -21.723  45.300 -21.984  1.00 35.72           C  
ATOM   5860  O   GLU H 113     -22.046  45.544 -20.815  1.00 36.07           O  
ATOM   5861  CB  GLU H 113     -23.535  45.350 -23.698  1.00 32.44           C  
ATOM   5862  CG  GLU H 113     -24.324  46.082 -24.768  1.00 34.03           C  
ATOM   5863  CD  GLU H 113     -24.990  47.354 -24.280  1.00 37.10           C  
ATOM   5864  OE1 GLU H 113     -25.174  47.516 -23.060  1.00 39.38           O  
ATOM   5865  OE2 GLU H 113     -25.333  48.202 -25.127  1.00 39.37           O1+
ATOM   5866  N   GLY H 114     -20.829  44.358 -22.294  1.00 33.63           N  
ATOM   5867  CA  GLY H 114     -20.202  43.579 -21.242  1.00 31.56           C  
ATOM   5868  C   GLY H 114     -19.240  44.409 -20.419  1.00 33.18           C  
ATOM   5869  O   GLY H 114     -19.272  44.379 -19.185  1.00 33.89           O  
ATOM   5870  N   THR H 115     -18.381  45.173 -21.094  1.00 34.62           N  
ATOM   5871  CA  THR H 115     -17.464  46.066 -20.387  1.00 35.63           C  
ATOM   5872  C   THR H 115     -18.233  47.067 -19.533  1.00 37.18           C  
ATOM   5873  O   THR H 115     -17.913  47.280 -18.353  1.00 38.67           O  
ATOM   5874  CB  THR H 115     -16.558  46.774 -21.395  1.00 35.12           C  
ATOM   5875  OG1 THR H 115     -15.834  45.791 -22.151  1.00 31.74           O  
ATOM   5876  CG2 THR H 115     -15.565  47.658 -20.685  1.00 36.75           C  
ATOM   5877  N   LYS H 116     -19.264  47.680 -20.119  1.00 37.01           N  
ATOM   5878  CA  LYS H 116     -20.126  48.613 -19.394  1.00 40.33           C  
ATOM   5879  C   LYS H 116     -20.753  47.963 -18.161  1.00 39.49           C  
ATOM   5880  O   LYS H 116     -20.722  48.531 -17.061  1.00 41.44           O  
ATOM   5881  CB  LYS H 116     -21.210  49.134 -20.346  1.00 39.89           C  
ATOM   5882  CG  LYS H 116     -22.409  49.784 -19.695  1.00 39.21           C  
ATOM   5883  CD  LYS H 116     -23.442  50.154 -20.757  1.00 45.54           C  
ATOM   5884  CE  LYS H 116     -22.775  50.760 -22.001  1.00 54.08           C  
ATOM   5885  NZ  LYS H 116     -23.701  50.913 -23.166  1.00 57.77           N1+
ATOM   5886  N   ALA H 117     -21.300  46.752 -18.317  1.00 37.87           N  
ATOM   5887  CA  ALA H 117     -21.926  46.080 -17.183  1.00 37.42           C  
ATOM   5888  C   ALA H 117     -20.912  45.766 -16.092  1.00 37.95           C  
ATOM   5889  O   ALA H 117     -21.226  45.863 -14.904  1.00 39.14           O  
ATOM   5890  CB  ALA H 117     -22.627  44.800 -17.638  1.00 33.59           C  
ATOM   5891  N   VAL H 118     -19.687  45.401 -16.467  1.00 37.02           N  
ATOM   5892  CA  VAL H 118     -18.706  45.059 -15.444  1.00 38.28           C  
ATOM   5893  C   VAL H 118     -18.297  46.301 -14.671  1.00 40.97           C  
ATOM   5894  O   VAL H 118     -18.352  46.325 -13.435  1.00 42.25           O  
ATOM   5895  CB  VAL H 118     -17.492  44.346 -16.060  1.00 37.33           C  
ATOM   5896  CG1 VAL H 118     -16.311  44.380 -15.101  1.00 36.47           C  
ATOM   5897  CG2 VAL H 118     -17.864  42.925 -16.402  1.00 35.08           C  
ATOM   5898  N   THR H 119     -17.899  47.359 -15.379  1.00 41.26           N  
ATOM   5899  CA  THR H 119     -17.483  48.560 -14.665  1.00 41.62           C  
ATOM   5900  C   THR H 119     -18.613  49.098 -13.803  1.00 41.59           C  
ATOM   5901  O   THR H 119     -18.368  49.576 -12.693  1.00 47.38           O  
ATOM   5902  CB  THR H 119     -16.963  49.622 -15.631  1.00 41.67           C  
ATOM   5903  OG1 THR H 119     -17.956  49.890 -16.623  1.00 42.58           O  
ATOM   5904  CG2 THR H 119     -15.701  49.122 -16.321  1.00 41.54           C  
ATOM   5905  N   LYS H 120     -19.860  49.009 -14.274  1.00 41.35           N  
ATOM   5906  CA  LYS H 120     -20.972  49.402 -13.411  1.00 43.80           C  
ATOM   5907  C   LYS H 120     -21.066  48.507 -12.180  1.00 45.99           C  
ATOM   5908  O   LYS H 120     -21.284  48.995 -11.066  1.00 50.13           O  
ATOM   5909  CB  LYS H 120     -22.300  49.379 -14.166  1.00 41.49           C  
ATOM   5910  CG  LYS H 120     -23.468  49.677 -13.236  1.00 42.30           C  
ATOM   5911  CD  LYS H 120     -24.831  49.621 -13.906  1.00 43.82           C  
ATOM   5912  CE  LYS H 120     -25.142  50.895 -14.680  1.00 45.00           C  
ATOM   5913  NZ  LYS H 120     -26.615  51.103 -14.819  1.00 47.40           N1+
ATOM   5914  N   TYR H 121     -20.884  47.197 -12.356  1.00 44.83           N  
ATOM   5915  CA  TYR H 121     -21.022  46.266 -11.238  1.00 44.38           C  
ATOM   5916  C   TYR H 121     -19.948  46.498 -10.184  1.00 45.90           C  
ATOM   5917  O   TYR H 121     -20.209  46.356  -8.984  1.00 45.47           O  
ATOM   5918  CB  TYR H 121     -20.969  44.827 -11.753  1.00 40.66           C  
ATOM   5919  CG  TYR H 121     -20.792  43.753 -10.694  1.00 39.91           C  
ATOM   5920  CD1 TYR H 121     -21.882  43.226 -10.001  1.00 41.14           C  
ATOM   5921  CD2 TYR H 121     -19.527  43.253 -10.404  1.00 37.65           C  
ATOM   5922  CE1 TYR H 121     -21.711  42.226  -9.047  1.00 39.29           C  
ATOM   5923  CE2 TYR H 121     -19.344  42.271  -9.460  1.00 38.32           C  
ATOM   5924  CZ  TYR H 121     -20.434  41.757  -8.782  1.00 39.94           C  
ATOM   5925  OH  TYR H 121     -20.227  40.776  -7.838  1.00 39.08           O  
ATOM   5926  N   THR H 122     -18.733  46.832 -10.613  1.00 44.66           N  
ATOM   5927  CA  THR H 122     -17.618  46.954  -9.689  1.00 45.97           C  
ATOM   5928  C   THR H 122     -17.665  48.244  -8.876  1.00 50.95           C  
ATOM   5929  O   THR H 122     -16.996  48.334  -7.843  1.00 52.40           O  
ATOM   5930  CB  THR H 122     -16.315  46.846 -10.500  1.00 45.00           C  
ATOM   5931  OG1 THR H 122     -16.186  45.511 -11.002  1.00 44.70           O  
ATOM   5932  CG2 THR H 122     -15.088  47.163  -9.686  1.00 45.03           C  
ATOM   5933  N   SER H 123     -18.545  49.180  -9.219  1.00 53.54           N  
ATOM   5934  CA  SER H 123     -18.699  50.428  -8.475  1.00 58.97           C  
ATOM   5935  C   SER H 123     -20.174  50.606  -8.146  1.00 58.72           C  
ATOM   5936  O   SER H 123     -20.991  50.798  -9.052  1.00 58.07           O  
ATOM   5937  CB  SER H 123     -18.159  51.615  -9.278  1.00 68.84           C  
ATOM   5938  OG  SER H 123     -17.715  52.658  -8.421  1.00 78.99           O  
ATOM   5939  N   ALA H 124     -20.506  50.558  -6.857  1.00 59.07           N  
ATOM   5940  CA  ALA H 124     -21.883  50.470  -6.373  1.00 63.29           C  
ATOM   5941  C   ALA H 124     -22.518  49.181  -6.879  1.00 58.56           C  
ATOM   5942  O   ALA H 124     -21.874  48.130  -6.883  1.00 55.53           O  
ATOM   5943  CB  ALA H 124     -22.716  51.700  -6.787  1.00 57.58           C  
ATOM   3741  N   HIS F  18       9.817  49.800 -39.397  1.00 58.40           N  
ATOM   3742  CA  HIS F  18      11.238  49.762 -39.727  1.00 62.42           C  
ATOM   3743  C   HIS F  18      11.514  48.776 -40.869  1.00 62.11           C  
ATOM   3744  O   HIS F  18      12.626  48.258 -41.019  1.00 61.36           O  
ATOM   3745  CB  HIS F  18      12.064  49.403 -38.488  1.00 65.87           C  
ATOM   3746  CG  HIS F  18      13.540  49.553 -38.683  1.00 70.24           C  
ATOM   3747  ND1 HIS F  18      14.306  48.597 -39.320  1.00 70.48           N  
ATOM   3748  CD2 HIS F  18      14.392  50.549 -38.339  1.00 75.36           C  
ATOM   3749  CE1 HIS F  18      15.565  48.996 -39.355  1.00 72.81           C  
ATOM   3750  NE2 HIS F  18      15.645  50.177 -38.766  1.00 76.08           N  
ATOM   3751  N   ARG F  19      10.481  48.510 -41.668  1.00 57.02           N  
ATOM   3752  CA  ARG F  19      10.625  47.789 -42.925  1.00 51.06           C  
ATOM   3753  C   ARG F  19       9.727  48.453 -43.952  1.00 46.49           C  
ATOM   3754  O   ARG F  19       8.703  49.049 -43.603  1.00 46.20           O  
ATOM   3755  CB  ARG F  19      10.254  46.302 -42.807  1.00 51.98           C  
ATOM   3756  CG  ARG F  19       8.832  46.068 -42.302  1.00 55.15           C  
ATOM   3757  CD  ARG F  19       8.149  44.881 -42.986  1.00 47.40           C  
ATOM   3758  NE  ARG F  19       6.724  44.827 -42.648  1.00 43.85           N  
ATOM   3759  CZ  ARG F  19       6.164  43.930 -41.838  1.00 42.81           C  
ATOM   3760  NH1 ARG F  19       6.899  42.975 -41.275  1.00 45.92           N1+
ATOM   3761  NH2 ARG F  19       4.858  43.982 -41.597  1.00 36.66           N  
ATOM   3762  N   LYS F  20      10.126  48.351 -45.219  1.00 41.31           N  
ATOM   3763  CA  LYS F  20       9.347  48.926 -46.306  1.00 38.25           C  
ATOM   3764  C   LYS F  20       7.895  48.470 -46.219  1.00 37.77           C  
ATOM   3765  O   LYS F  20       7.620  47.273 -46.085  1.00 37.85           O  
ATOM   3766  CB  LYS F  20       9.960  48.523 -47.650  1.00 35.06           C  
ATOM   3767  CG  LYS F  20       9.140  48.932 -48.873  1.00 34.85           C  
ATOM   3768  CD  LYS F  20      10.021  49.067 -50.125  1.00 34.98           C  
ATOM   3769  CE  LYS F  20       9.969  47.842 -51.032  1.00 34.07           C  
ATOM   3770  NZ  LYS F  20       8.862  47.921 -52.043  1.00 34.09           N1+
ATOM   3771  N   VAL F  21       6.974  49.443 -46.257  1.00 34.93           N  
ATOM   3772  CA  VAL F  21       5.526  49.225 -46.237  1.00 33.42           C  
ATOM   3773  C   VAL F  21       5.161  48.043 -47.116  1.00 30.41           C  
ATOM   3774  O   VAL F  21       5.697  47.900 -48.218  1.00 32.14           O  
ATOM   3775  CB  VAL F  21       4.765  50.470 -46.733  1.00 30.97           C  
ATOM   3776  CG1 VAL F  21       3.337  50.450 -46.260  1.00 28.53           C  
ATOM   3777  CG2 VAL F  21       5.447  51.705 -46.288  1.00 31.41           C  
ATOM   3778  N   LEU F  22       4.246  47.203 -46.652  1.00 29.19           N  
ATOM   3779  CA  LEU F  22       3.728  46.099 -47.451  1.00 27.80           C  
ATOM   3780  C   LEU F  22       2.406  46.538 -48.065  1.00 28.13           C  
ATOM   3781  O   LEU F  22       1.432  46.791 -47.340  1.00 27.53           O  
ATOM   3782  CB  LEU F  22       3.548  44.832 -46.613  1.00 25.15           C  
ATOM   3783  CG  LEU F  22       4.816  44.319 -45.927  1.00 27.00           C  
ATOM   3784  CD1 LEU F  22       4.470  43.318 -44.852  1.00 28.79           C  
ATOM   3785  CD2 LEU F  22       5.770  43.708 -46.899  1.00 24.82           C  
ATOM   3786  N   ARG F  23       2.376  46.632 -49.398  1.00 27.40           N  
ATOM   3787  CA  ARG F  23       1.197  47.059 -50.142  1.00 26.24           C  
ATOM   3788  C   ARG F  23       0.902  46.085 -51.267  1.00 24.31           C  
ATOM   3789  O   ARG F  23       1.812  45.534 -51.881  1.00 25.13           O  
ATOM   3790  CB  ARG F  23       1.371  48.450 -50.759  1.00 24.86           C  
ATOM   3791  CG  ARG F  23       1.260  49.596 -49.797  1.00 27.09           C  
ATOM   3792  CD  ARG F  23       2.176  50.744 -50.202  1.00 25.72           C  
ATOM   3793  NE  ARG F  23       1.839  51.312 -51.499  1.00 24.43           N  
ATOM   3794  CZ  ARG F  23       2.735  51.574 -52.436  1.00 24.83           C  
ATOM   3795  NH1 ARG F  23       4.017  51.316 -52.206  1.00 25.12           N1+
ATOM   3796  NH2 ARG F  23       2.355  52.093 -53.590  1.00 24.27           N  
ATOM   3797  N   ASP F  24      -0.383  45.903 -51.543  1.00 25.01           N  
ATOM   3798  CA  ASP F  24      -0.863  45.269 -52.769  1.00 24.08           C  
ATOM   3799  C   ASP F  24      -0.289  43.871 -52.983  1.00 23.47           C  
ATOM   3800  O   ASP F  24      -0.245  43.382 -54.111  1.00 22.37           O  
ATOM   3801  CB  ASP F  24      -0.566  46.150 -53.986  1.00 25.03           C  
ATOM   3802  CG  ASP F  24      -1.461  45.828 -55.166  1.00 26.87           C  
ATOM   3803  OD1 ASP F  24      -2.652  45.497 -54.916  1.00 24.06           O  
ATOM   3804  OD2 ASP F  24      -0.965  45.878 -56.327  1.00 25.40           O1+
ATOM   3805  N   ASN F  25       0.122  43.195 -51.910  1.00 24.35           N  
ATOM   3806  CA  ASN F  25       0.811  41.917 -52.029  1.00 22.06           C  
ATOM   3807  C   ASN F  25      -0.081  40.778 -52.518  1.00 23.80           C  
ATOM   3808  O   ASN F  25       0.451  39.742 -52.938  1.00 23.16           O  
ATOM   3809  CB  ASN F  25       1.461  41.565 -50.712  1.00 22.26           C  
ATOM   3810  CG  ASN F  25       2.765  42.274 -50.536  1.00 24.11           C  
ATOM   3811  OD1 ASN F  25       3.770  41.886 -51.128  1.00 25.23           O  
ATOM   3812  ND2 ASN F  25       2.762  43.340 -49.744  1.00 24.56           N  
ATOM   3813  N   ILE F  26      -1.408  40.934 -52.493  1.00 22.57           N  
ATOM   3814  CA  ILE F  26      -2.263  39.936 -53.107  1.00 22.57           C  
ATOM   3815  C   ILE F  26      -2.012  39.817 -54.600  1.00 24.61           C  
ATOM   3816  O   ILE F  26      -2.435  38.837 -55.219  1.00 25.10           O  
ATOM   3817  CB  ILE F  26      -3.749  40.280 -52.863  1.00 24.36           C  
ATOM   3818  CG1 ILE F  26      -4.649  39.066 -53.135  1.00 22.17           C  
ATOM   3819  CG2 ILE F  26      -4.168  41.473 -53.721  1.00 23.56           C  
ATOM   3820  CD1 ILE F  26      -4.146  37.813 -52.517  1.00 19.86           C  
ATOM   3821  N   GLN F  27      -1.316  40.781 -55.197  1.00 25.19           N  
ATOM   3822  CA  GLN F  27      -0.910  40.652 -56.588  1.00 25.00           C  
ATOM   3823  C   GLN F  27       0.346  39.819 -56.773  1.00 24.15           C  
ATOM   3824  O   GLN F  27       0.643  39.409 -57.896  1.00 25.39           O  
ATOM   3825  CB  GLN F  27      -0.768  42.037 -57.190  1.00 23.83           C  
ATOM   3826  CG  GLN F  27      -2.112  42.671 -57.241  1.00 24.36           C  
ATOM   3827  CD  GLN F  27      -2.982  41.968 -58.282  1.00 27.47           C  
ATOM   3828  OE1 GLN F  27      -2.459  41.370 -59.230  1.00 28.03           O  
ATOM   3829  NE2 GLN F  27      -4.301  41.995 -58.087  1.00 28.20           N  
ATOM   3830  N   GLY F  28       1.086  39.559 -55.702  1.00 25.06           N  
ATOM   3831  CA  GLY F  28       2.154  38.586 -55.765  1.00 25.59           C  
ATOM   3832  C   GLY F  28       1.670  37.167 -55.926  1.00 24.45           C  
ATOM   3833  O   GLY F  28       2.461  36.291 -56.270  1.00 26.57           O  
ATOM   3834  N   ILE F  29       0.393  36.914 -55.673  1.00 24.90           N  
ATOM   3835  CA  ILE F  29      -0.169  35.595 -55.948  1.00 25.93           C  
ATOM   3836  C   ILE F  29      -0.395  35.513 -57.450  1.00 25.86           C  
ATOM   3837  O   ILE F  29      -1.435  35.949 -57.967  1.00 25.05           O  
ATOM   3838  CB  ILE F  29      -1.463  35.355 -55.146  1.00 25.20           C  
ATOM   3839  CG1 ILE F  29      -1.227  35.726 -53.674  1.00 23.98           C  
ATOM   3840  CG2 ILE F  29      -1.921  33.911 -55.277  1.00 23.34           C  
ATOM   3841  CD1 ILE F  29      -0.073  34.963 -53.016  1.00 21.83           C  
ATOM   3842  N   THR F  30       0.591  34.961 -58.155  1.00 25.98           N  
ATOM   3843  CA  THR F  30       0.700  35.135 -59.594  1.00 26.93           C  
ATOM   3844  C   THR F  30      -0.336  34.308 -60.347  1.00 26.86           C  
ATOM   3845  O   THR F  30      -0.960  33.385 -59.815  1.00 25.28           O  
ATOM   3846  CB  THR F  30       2.088  34.736 -60.081  1.00 27.78           C  
ATOM   3847  OG1 THR F  30       2.254  33.333 -59.895  1.00 26.32           O  
ATOM   3848  CG2 THR F  30       3.158  35.445 -59.291  1.00 30.34           C  
ATOM   3849  N   LYS F  31      -0.504  34.669 -61.618  1.00 27.90           N  
ATOM   3850  CA  LYS F  31      -1.345  33.886 -62.520  1.00 26.39           C  
ATOM   3851  C   LYS F  31      -0.882  32.436 -62.637  1.00 25.65           C  
ATOM   3852  O   LYS F  31      -1.730  31.534 -62.505  1.00 26.22           O  
ATOM   3853  CB  LYS F  31      -1.403  34.600 -63.877  1.00 26.82           C  
ATOM   3854  CG  LYS F  31      -2.225  33.895 -64.918  1.00 29.03           C  
ATOM   3855  CD  LYS F  31      -2.114  34.539 -66.288  1.00 28.43           C  
ATOM   3856  CE  LYS F  31      -2.782  33.642 -67.333  1.00 27.26           C  
ATOM   3857  NZ  LYS F  31      -2.735  34.254 -68.676  1.00 28.51           N1+
ATOM   3858  N   PRO F  32       0.406  32.125 -62.867  1.00 25.33           N  
ATOM   3859  CA  PRO F  32       0.809  30.708 -62.914  1.00 25.47           C  
ATOM   3860  C   PRO F  32       0.614  29.928 -61.615  1.00 25.58           C  
ATOM   3861  O   PRO F  32       0.322  28.726 -61.676  1.00 26.17           O  
ATOM   3862  CB  PRO F  32       2.291  30.777 -63.311  1.00 26.71           C  
ATOM   3863  CG  PRO F  32       2.698  32.183 -63.162  1.00 27.60           C  
ATOM   3864  CD  PRO F  32       1.493  33.003 -63.350  1.00 25.55           C  
ATOM   3865  N   ALA F  33       0.753  30.553 -60.444  1.00 24.62           N  
ATOM   3866  CA  ALA F  33       0.516  29.822 -59.199  1.00 24.54           C  
ATOM   3867  C   ALA F  33      -0.958  29.465 -59.043  1.00 23.57           C  
ATOM   3868  O   ALA F  33      -1.301  28.384 -58.546  1.00 22.90           O  
ATOM   3869  CB  ALA F  33       0.989  30.636 -57.997  1.00 23.12           C  
ATOM   3870  N   ILE F  34      -1.841  30.387 -59.405  1.00 23.49           N  
ATOM   3871  CA  ILE F  34      -3.262  30.108 -59.317  1.00 23.21           C  
ATOM   3872  C   ILE F  34      -3.641  29.016 -60.306  1.00 23.94           C  
ATOM   3873  O   ILE F  34      -4.410  28.100 -59.975  1.00 23.56           O  
ATOM   3874  CB  ILE F  34      -4.062  31.407 -59.521  1.00 23.62           C  
ATOM   3875  CG1 ILE F  34      -3.833  32.332 -58.322  1.00 22.82           C  
ATOM   3876  CG2 ILE F  34      -5.544  31.120 -59.688  1.00 23.66           C  
ATOM   3877  CD1 ILE F  34      -4.331  33.758 -58.535  1.00 23.20           C  
ATOM   3878  N   ARG F  35      -3.103  29.080 -61.528  1.00 24.26           N  
ATOM   3879  CA  ARG F  35      -3.298  27.982 -62.476  1.00 24.61           C  
ATOM   3880  C   ARG F  35      -2.828  26.639 -61.897  1.00 22.81           C  
ATOM   3881  O   ARG F  35      -3.539  25.640 -61.998  1.00 21.72           O  
ATOM   3882  CB  ARG F  35      -2.602  28.305 -63.803  1.00 25.65           C  
ATOM   3883  CG  ARG F  35      -2.925  27.344 -64.961  1.00 26.80           C  
ATOM   3884  CD  ARG F  35      -2.094  27.659 -66.195  1.00 25.87           C  
ATOM   3885  NE  ARG F  35      -0.758  28.060 -65.786  1.00 29.27           N  
ATOM   3886  CZ  ARG F  35       0.201  27.224 -65.382  1.00 30.70           C  
ATOM   3887  NH1 ARG F  35      -0.009  25.911 -65.360  1.00 30.51           N1+
ATOM   3888  NH2 ARG F  35       1.378  27.709 -65.001  1.00 28.92           N  
ATOM   3889  N   ARG F  36      -1.637  26.596 -61.282  1.00 23.74           N  
ATOM   3890  CA  ARG F  36      -1.131  25.359 -60.668  1.00 24.02           C  
ATOM   3891  C   ARG F  36      -2.111  24.812 -59.634  1.00 22.71           C  
ATOM   3892  O   ARG F  36      -2.417  23.608 -59.613  1.00 21.65           O  
ATOM   3893  CB  ARG F  36       0.232  25.612 -60.015  1.00 23.95           C  
ATOM   3894  CG  ARG F  36       1.387  25.654 -60.998  1.00 25.84           C  
ATOM   3895  CD  ARG F  36       2.756  25.649 -60.314  1.00 27.52           C  
ATOM   3896  NE  ARG F  36       2.966  26.779 -59.402  1.00 26.70           N  
ATOM   3897  CZ  ARG F  36       3.479  27.955 -59.757  1.00 27.45           C  
ATOM   3898  NH1 ARG F  36       3.836  28.189 -61.013  1.00 28.77           N1+
ATOM   3899  NH2 ARG F  36       3.624  28.906 -58.853  1.00 26.70           N  
ATOM   3900  N   LEU F  37      -2.596  25.687 -58.750  1.00 21.31           N  
ATOM   3901  CA  LEU F  37      -3.627  25.296 -57.791  1.00 21.49           C  
ATOM   3902  C   LEU F  37      -4.856  24.716 -58.490  1.00 19.09           C  
ATOM   3903  O   LEU F  37      -5.407  23.701 -58.057  1.00 19.80           O  
ATOM   3904  CB  LEU F  37      -3.995  26.492 -56.906  1.00 20.68           C  
ATOM   3905  CG  LEU F  37      -2.878  26.781 -55.903  1.00 18.95           C  
ATOM   3906  CD1 LEU F  37      -2.981  28.160 -55.301  1.00 17.61           C  
ATOM   3907  CD2 LEU F  37      -2.901  25.729 -54.841  1.00 17.54           C  
ATOM   3908  N   ALA F  38      -5.316  25.350 -59.565  1.00 19.63           N  
ATOM   3909  CA  ALA F  38      -6.494  24.817 -60.245  1.00 20.77           C  
ATOM   3910  C   ALA F  38      -6.198  23.476 -60.915  1.00 20.23           C  
ATOM   3911  O   ALA F  38      -7.102  22.648 -61.057  1.00 19.03           O  
ATOM   3912  CB  ALA F  38      -7.034  25.826 -61.259  1.00 19.90           C  
ATOM   3913  N   ARG F  39      -4.943  23.243 -61.321  1.00 22.03           N  
ATOM   3914  CA  ARG F  39      -4.551  21.949 -61.871  1.00 21.71           C  
ATOM   3915  C   ARG F  39      -4.628  20.859 -60.817  1.00 21.63           C  
ATOM   3916  O   ARG F  39      -5.183  19.783 -61.071  1.00 22.58           O  
ATOM   3917  CB  ARG F  39      -3.134  22.008 -62.444  1.00 23.26           C  
ATOM   3918  CG  ARG F  39      -2.983  22.941 -63.627  1.00 25.47           C  
ATOM   3919  CD  ARG F  39      -3.664  22.443 -64.874  1.00 23.98           C  
ATOM   3920  NE  ARG F  39      -3.256  23.258 -65.995  1.00 24.80           N  
ATOM   3921  CZ  ARG F  39      -4.056  24.105 -66.627  1.00 26.28           C  
ATOM   3922  NH1 ARG F  39      -5.319  24.237 -66.258  1.00 25.74           N1+
ATOM   3923  NH2 ARG F  39      -3.592  24.823 -67.633  1.00 27.92           N  
ATOM   3924  N   ARG F  40      -4.096  21.124 -59.616  1.00 20.06           N  
ATOM   3925  CA  ARG F  40      -4.221  20.132 -58.549  1.00 20.70           C  
ATOM   3926  C   ARG F  40      -5.686  19.850 -58.228  1.00 21.98           C  
ATOM   3927  O   ARG F  40      -6.022  18.755 -57.754  1.00 21.07           O  
ATOM   3928  CB  ARG F  40      -3.469  20.589 -57.307  1.00 20.72           C  
ATOM   3929  CG  ARG F  40      -3.407  19.553 -56.210  1.00 20.22           C  
ATOM   3930  CD  ARG F  40      -2.447  19.990 -55.138  1.00 19.42           C  
ATOM   3931  NE  ARG F  40      -1.087  19.679 -55.540  1.00 19.34           N  
ATOM   3932  CZ  ARG F  40      -0.004  20.142 -54.934  1.00 20.23           C  
ATOM   3933  NH1 ARG F  40      -0.115  20.936 -53.887  1.00 19.08           N1+
ATOM   3934  NH2 ARG F  40       1.193  19.808 -55.388  1.00 22.28           N  
ATOM   3935  N   GLY F  41      -6.560  20.836 -58.450  1.00 21.31           N  
ATOM   3936  CA  GLY F  41      -8.000  20.701 -58.412  1.00 21.21           C  
ATOM   3937  C   GLY F  41      -8.627  20.073 -59.639  1.00 23.10           C  
ATOM   3938  O   GLY F  41      -9.861  20.000 -59.713  1.00 23.77           O  
ATOM   3939  N   GLY F  42      -7.817  19.625 -60.603  1.00 21.13           N  
ATOM   3940  CA  GLY F  42      -8.337  18.971 -61.791  1.00 22.41           C  
ATOM   3941  C   GLY F  42      -9.018  19.862 -62.815  1.00 22.91           C  
ATOM   3942  O   GLY F  42      -9.905  19.394 -63.529  1.00 24.84           O  
ATOM   3943  N   VAL F  43      -8.659  21.141 -62.882  1.00 23.46           N  
ATOM   3944  CA  VAL F  43      -9.253  22.081 -63.830  1.00 22.33           C  
ATOM   3945  C   VAL F  43      -8.431  22.095 -65.114  1.00 23.90           C  
ATOM   3946  O   VAL F  43      -7.211  22.290 -65.085  1.00 22.65           O  
ATOM   3947  CB  VAL F  43      -9.350  23.488 -63.217  1.00 21.84           C  
ATOM   3948  CG1 VAL F  43      -9.903  24.469 -64.210  1.00 22.52           C  
ATOM   3949  CG2 VAL F  43     -10.184  23.451 -61.927  1.00 21.10           C  
ATOM   3950  N   LYS F  44      -9.104  21.886 -66.249  1.00 25.98           N  
ATOM   3951  CA  LYS F  44      -8.435  21.839 -67.539  1.00 26.50           C  
ATOM   3952  C   LYS F  44      -8.410  23.192 -68.239  1.00 27.21           C  
ATOM   3953  O   LYS F  44      -7.439  23.502 -68.936  1.00 29.20           O  
ATOM   3954  CB  LYS F  44      -9.090  20.777 -68.423  1.00 27.69           C  
ATOM   3955  CG  LYS F  44      -8.381  20.514 -69.744  1.00 30.30           C  
ATOM   3956  CD  LYS F  44      -9.292  19.757 -70.710  1.00 32.90           C  
ATOM   3957  CE  LYS F  44      -8.543  19.310 -71.962  1.00 33.93           C  
ATOM   3958  NZ  LYS F  44      -9.406  18.474 -72.854  1.00 34.22           N1+
ATOM   3959  N   ARG F  45      -9.446  24.009 -68.077  1.00 26.71           N  
ATOM   3960  CA  ARG F  45      -9.516  25.280 -68.779  1.00 27.43           C  
ATOM   3961  C   ARG F  45      -9.984  26.368 -67.822  1.00 26.89           C  
ATOM   3962  O   ARG F  45     -10.863  26.148 -66.986  1.00 26.62           O  
ATOM   3963  CB  ARG F  45     -10.456  25.192 -69.998  1.00 28.49           C  
ATOM   3964  CG  ARG F  45      -9.898  25.852 -71.254  1.00 29.69           C  
ATOM   3965  CD  ARG F  45     -10.879  25.805 -72.414  1.00 30.92           C  
ATOM   3966  NE  ARG F  45     -10.527  26.784 -73.439  1.00 34.59           N  
ATOM   3967  CZ  ARG F  45     -11.221  27.890 -73.701  1.00 35.98           C  
ATOM   3968  NH1 ARG F  45     -12.334  28.168 -73.032  1.00 35.15           N1+
ATOM   3969  NH2 ARG F  45     -10.805  28.717 -74.648  1.00 37.70           N  
ATOM   3970  N   ILE F  46      -9.427  27.559 -67.992  1.00 27.45           N  
ATOM   3971  CA  ILE F  46      -9.494  28.606 -66.982  1.00 27.65           C  
ATOM   3972  C   ILE F  46      -9.905  29.920 -67.641  1.00 27.21           C  
ATOM   3973  O   ILE F  46      -9.203  30.425 -68.526  1.00 27.03           O  
ATOM   3974  CB  ILE F  46      -8.145  28.732 -66.251  1.00 26.99           C  
ATOM   3975  CG1 ILE F  46      -7.918  27.495 -65.359  1.00 24.48           C  
ATOM   3976  CG2 ILE F  46      -8.112  29.952 -65.417  1.00 25.62           C  
ATOM   3977  CD1 ILE F  46      -6.511  27.357 -64.798  1.00 24.55           C  
ATOM   3978  N   SER F  47     -11.047  30.460 -67.222  1.00 27.13           N  
ATOM   3979  CA  SER F  47     -11.481  31.759 -67.708  1.00 25.63           C  
ATOM   3980  C   SER F  47     -10.513  32.828 -67.241  1.00 25.81           C  
ATOM   3981  O   SER F  47      -9.956  32.754 -66.144  1.00 24.62           O  
ATOM   3982  CB  SER F  47     -12.897  32.067 -67.230  1.00 27.55           C  
ATOM   3983  OG  SER F  47     -13.130  33.456 -67.076  1.00 28.64           O  
ATOM   3984  N   GLY F  48     -10.328  33.844 -68.085  1.00 27.60           N  
ATOM   3985  CA  GLY F  48      -9.327  34.860 -67.827  1.00 25.89           C  
ATOM   3986  C   GLY F  48      -9.607  35.706 -66.611  1.00 23.36           C  
ATOM   3987  O   GLY F  48      -8.691  36.355 -66.110  1.00 23.88           O  
ATOM   3988  N   LEU F  49     -10.846  35.709 -66.123  1.00 23.41           N  
ATOM   3989  CA  LEU F  49     -11.201  36.447 -64.916  1.00 24.71           C  
ATOM   3990  C   LEU F  49     -11.154  35.635 -63.613  1.00 24.09           C  
ATOM   3991  O   LEU F  49     -11.540  36.178 -62.567  1.00 25.14           O  
ATOM   3992  CB  LEU F  49     -12.607  37.053 -65.048  1.00 25.33           C  
ATOM   3993  CG  LEU F  49     -13.035  37.920 -66.228  1.00 24.19           C  
ATOM   3994  CD1 LEU F  49     -14.522  37.734 -66.511  1.00 23.24           C  
ATOM   3995  CD2 LEU F  49     -12.737  39.357 -65.935  1.00 22.03           C  
ATOM   3996  N   ILE F  50     -10.749  34.360 -63.613  1.00 22.97           N  
ATOM   3997  CA  ILE F  50     -10.722  33.679 -62.311  1.00 24.42           C  
ATOM   3998  C   ILE F  50      -9.488  34.063 -61.498  1.00 23.12           C  
ATOM   3999  O   ILE F  50      -9.445  33.774 -60.301  1.00 22.73           O  
ATOM   4000  CB  ILE F  50     -10.831  32.134 -62.343  1.00 22.41           C  
ATOM   4001  CG1 ILE F  50      -9.638  31.498 -63.016  1.00 25.18           C  
ATOM   4002  CG2 ILE F  50     -12.137  31.643 -62.970  1.00 22.69           C  
ATOM   4003  CD1 ILE F  50      -8.515  31.054 -62.063  1.00 25.91           C  
ATOM   4004  N   TYR F  51      -8.467  34.675 -62.094  1.00 23.71           N  
ATOM   4005  CA  TYR F  51      -7.317  35.068 -61.278  1.00 24.19           C  
ATOM   4006  C   TYR F  51      -7.687  36.163 -60.280  1.00 22.62           C  
ATOM   4007  O   TYR F  51      -7.363  36.063 -59.093  1.00 22.30           O  
ATOM   4008  CB  TYR F  51      -6.156  35.489 -62.173  1.00 23.40           C  
ATOM   4009  CG  TYR F  51      -5.873  34.430 -63.209  1.00 26.02           C  
ATOM   4010  CD1 TYR F  51      -5.376  33.188 -62.830  1.00 26.60           C  
ATOM   4011  CD2 TYR F  51      -6.135  34.647 -64.551  1.00 25.99           C  
ATOM   4012  CE1 TYR F  51      -5.131  32.208 -63.758  1.00 26.50           C  
ATOM   4013  CE2 TYR F  51      -5.895  33.669 -65.483  1.00 26.79           C  
ATOM   4014  CZ  TYR F  51      -5.390  32.453 -65.084  1.00 27.17           C  
ATOM   4015  OH  TYR F  51      -5.147  31.473 -66.018  1.00 29.82           O  
ATOM   4016  N   GLU F  52      -8.418  37.185 -60.719  1.00 23.09           N  
ATOM   4017  CA  GLU F  52      -8.849  38.198 -59.766  1.00 22.13           C  
ATOM   4018  C   GLU F  52      -9.810  37.609 -58.745  1.00 20.97           C  
ATOM   4019  O   GLU F  52      -9.687  37.880 -57.547  1.00 19.42           O  
ATOM   4020  CB  GLU F  52      -9.481  39.390 -60.485  1.00 21.51           C  
ATOM   4021  CG  GLU F  52      -8.470  40.376 -61.043  1.00 22.95           C  
ATOM   4022  CD  GLU F  52      -7.502  40.907 -59.978  1.00 28.37           C  
ATOM   4023  OE1 GLU F  52      -7.860  41.883 -59.282  1.00 31.99           O  
ATOM   4024  OE2 GLU F  52      -6.380  40.359 -59.831  1.00 27.85           O1+
ATOM   4025  N   GLU F  53     -10.752  36.779 -59.199  1.00 21.59           N  
ATOM   4026  CA  GLU F  53     -11.730  36.188 -58.288  1.00 22.18           C  
ATOM   4027  C   GLU F  53     -11.049  35.347 -57.225  1.00 21.67           C  
ATOM   4028  O   GLU F  53     -11.411  35.410 -56.040  1.00 21.71           O  
ATOM   4029  CB  GLU F  53     -12.722  35.329 -59.069  1.00 23.42           C  
ATOM   4030  CG  GLU F  53     -13.958  36.059 -59.485  1.00 25.87           C  
ATOM   4031  CD  GLU F  53     -15.011  36.073 -58.418  1.00 28.72           C  
ATOM   4032  OE1 GLU F  53     -15.153  35.052 -57.713  1.00 31.06           O  
ATOM   4033  OE2 GLU F  53     -15.700  37.104 -58.286  1.00 31.50           O1+
ATOM   4034  N   THR F  54     -10.064  34.547 -57.644  1.00 21.28           N  
ATOM   4035  CA  THR F  54      -9.287  33.747 -56.713  1.00 20.72           C  
ATOM   4036  C   THR F  54      -8.556  34.629 -55.728  1.00 20.53           C  
ATOM   4037  O   THR F  54      -8.527  34.327 -54.536  1.00 21.65           O  
ATOM   4038  CB  THR F  54      -8.285  32.873 -57.466  1.00 21.33           C  
ATOM   4039  OG1 THR F  54      -8.975  32.106 -58.456  1.00 21.83           O  
ATOM   4040  CG2 THR F  54      -7.551  31.939 -56.514  1.00 19.33           C  
ATOM   4041  N   ARG F  55      -7.979  35.741 -56.199  1.00 20.89           N  
ATOM   4042  CA  ARG F  55      -7.265  36.626 -55.280  1.00 20.54           C  
ATOM   4043  C   ARG F  55      -8.210  37.202 -54.226  1.00 20.69           C  
ATOM   4044  O   ARG F  55      -7.850  37.289 -53.044  1.00 21.46           O  
ATOM   4045  CB  ARG F  55      -6.550  37.736 -56.055  1.00 21.10           C  
ATOM   4046  CG  ARG F  55      -5.362  37.244 -56.869  1.00 21.53           C  
ATOM   4047  CD  ARG F  55      -4.583  38.374 -57.538  1.00 24.56           C  
ATOM   4048  NE  ARG F  55      -3.554  37.862 -58.451  1.00 25.20           N  
ATOM   4049  CZ  ARG F  55      -3.658  37.843 -59.778  1.00 24.56           C  
ATOM   4050  NH1 ARG F  55      -4.742  38.318 -60.374  1.00 23.46           N1+
ATOM   4051  NH2 ARG F  55      -2.671  37.349 -60.510  1.00 24.57           N  
ATOM   4052  N   GLY F  56      -9.428  37.572 -54.626  1.00 18.29           N  
ATOM   4053  CA  GLY F  56     -10.390  38.060 -53.657  1.00 18.10           C  
ATOM   4054  C   GLY F  56     -10.821  37.003 -52.657  1.00 21.67           C  
ATOM   4055  O   GLY F  56     -10.940  37.280 -51.449  1.00 22.79           O  
ATOM   4056  N   VAL F  57     -11.049  35.773 -53.133  1.00 21.68           N  
ATOM   4057  CA  VAL F  57     -11.446  34.699 -52.226  1.00 19.72           C  
ATOM   4058  C   VAL F  57     -10.314  34.378 -51.258  1.00 18.72           C  
ATOM   4059  O   VAL F  57     -10.525  34.256 -50.044  1.00 18.61           O  
ATOM   4060  CB  VAL F  57     -11.881  33.461 -53.024  1.00 20.57           C  
ATOM   4061  CG1 VAL F  57     -11.975  32.237 -52.116  1.00 20.72           C  
ATOM   4062  CG2 VAL F  57     -13.194  33.738 -53.746  1.00 21.92           C  
ATOM   4063  N   LEU F  58      -9.095  34.256 -51.778  1.00 18.43           N  
ATOM   4064  CA  LEU F  58      -7.942  34.021 -50.917  1.00 19.68           C  
ATOM   4065  C   LEU F  58      -7.780  35.133 -49.892  1.00 18.58           C  
ATOM   4066  O   LEU F  58      -7.373  34.882 -48.754  1.00 18.51           O  
ATOM   4067  CB  LEU F  58      -6.665  33.893 -51.751  1.00 19.62           C  
ATOM   4068  CG  LEU F  58      -5.410  33.683 -50.896  1.00 17.13           C  
ATOM   4069  CD1 LEU F  58      -5.536  32.437 -50.017  1.00 16.57           C  
ATOM   4070  CD2 LEU F  58      -4.155  33.676 -51.727  1.00 16.97           C  
ATOM   4071  N   LYS F  59      -8.093  36.370 -50.273  1.00 20.01           N  
ATOM   4072  CA  LYS F  59      -7.923  37.464 -49.324  1.00 21.00           C  
ATOM   4073  C   LYS F  59      -8.944  37.375 -48.201  1.00 19.99           C  
ATOM   4074  O   LYS F  59      -8.602  37.576 -47.031  1.00 19.72           O  
ATOM   4075  CB  LYS F  59      -8.000  38.820 -50.025  1.00 21.64           C  
ATOM   4076  CG  LYS F  59      -7.537  39.936 -49.113  1.00 24.60           C  
ATOM   4077  CD  LYS F  59      -7.244  41.246 -49.854  1.00 28.13           C  
ATOM   4078  CE  LYS F  59      -6.830  42.342 -48.852  1.00 29.65           C  
ATOM   4079  NZ  LYS F  59      -5.823  43.290 -49.433  1.00 32.20           N1+
ATOM   4080  N   VAL F  60     -10.194  37.045 -48.522  1.00 18.90           N  
ATOM   4081  CA  VAL F  60     -11.164  36.906 -47.436  1.00 18.95           C  
ATOM   4082  C   VAL F  60     -10.797  35.739 -46.526  1.00 18.25           C  
ATOM   4083  O   VAL F  60     -10.912  35.833 -45.296  1.00 19.60           O  
ATOM   4084  CB  VAL F  60     -12.588  36.772 -47.992  1.00 17.63           C  
ATOM   4085  CG1 VAL F  60     -13.531  36.478 -46.881  1.00 19.21           C  
ATOM   4086  CG2 VAL F  60     -12.987  38.046 -48.674  1.00 16.77           C  
ATOM   4087  N   PHE F  61     -10.346  34.626 -47.108  1.00 18.74           N  
ATOM   4088  CA  PHE F  61      -9.924  33.482 -46.301  1.00 17.24           C  
ATOM   4089  C   PHE F  61      -8.816  33.867 -45.331  1.00 18.19           C  
ATOM   4090  O   PHE F  61      -8.919  33.631 -44.122  1.00 17.37           O  
ATOM   4091  CB  PHE F  61      -9.476  32.340 -47.207  1.00 17.19           C  
ATOM   4092  CG  PHE F  61      -9.059  31.115 -46.456  1.00 18.85           C  
ATOM   4093  CD1 PHE F  61      -9.999  30.202 -46.018  1.00 17.78           C  
ATOM   4094  CD2 PHE F  61      -7.712  30.874 -46.180  1.00 19.21           C  
ATOM   4095  CE1 PHE F  61      -9.610  29.070 -45.322  1.00 18.62           C  
ATOM   4096  CE2 PHE F  61      -7.318  29.737 -45.476  1.00 18.21           C  
ATOM   4097  CZ  PHE F  61      -8.268  28.837 -45.051  1.00 17.80           C  
ATOM   4098  N   LEU F  62      -7.736  34.454 -45.845  1.00 18.52           N  
ATOM   4099  CA  LEU F  62      -6.623  34.824 -44.976  1.00 18.95           C  
ATOM   4100  C   LEU F  62      -7.037  35.866 -43.948  1.00 20.08           C  
ATOM   4101  O   LEU F  62      -6.631  35.791 -42.787  1.00 19.80           O  
ATOM   4102  CB  LEU F  62      -5.442  35.331 -45.802  1.00 20.00           C  
ATOM   4103  CG  LEU F  62      -4.536  34.237 -46.343  1.00 20.39           C  
ATOM   4104  CD1 LEU F  62      -3.468  34.841 -47.196  1.00 20.18           C  
ATOM   4105  CD2 LEU F  62      -3.912  33.476 -45.170  1.00 18.34           C  
ATOM   4106  N   GLU F  63      -7.852  36.842 -44.352  1.00 20.58           N  
ATOM   4107  CA  GLU F  63      -8.393  37.792 -43.385  1.00 19.52           C  
ATOM   4108  C   GLU F  63      -9.080  37.074 -42.233  1.00 18.86           C  
ATOM   4109  O   GLU F  63      -8.800  37.367 -41.073  1.00 19.77           O  
ATOM   4110  CB  GLU F  63      -9.335  38.781 -44.071  1.00 19.72           C  
ATOM   4111  CG  GLU F  63      -8.636  40.044 -44.491  1.00 18.80           C  
ATOM   4112  CD  GLU F  63      -9.324  40.739 -45.636  1.00 23.58           C  
ATOM   4113  OE1 GLU F  63     -10.530  40.483 -45.852  1.00 25.54           O  
ATOM   4114  OE2 GLU F  63      -8.642  41.504 -46.360  1.00 25.58           O1+
ATOM   4115  N   ASN F  64      -9.973  36.118 -42.525  1.00 19.49           N  
ATOM   4116  CA  ASN F  64     -10.698  35.438 -41.445  1.00 19.73           C  
ATOM   4117  C   ASN F  64      -9.759  34.649 -40.522  1.00 20.02           C  
ATOM   4118  O   ASN F  64      -9.820  34.780 -39.280  1.00 19.58           O  
ATOM   4119  CB  ASN F  64     -11.766  34.526 -42.029  1.00 19.56           C  
ATOM   4120  CG  ASN F  64     -12.877  35.292 -42.701  1.00 22.35           C  
ATOM   4121  OD1 ASN F  64     -13.239  36.395 -42.276  1.00 22.61           O  
ATOM   4122  ND2 ASN F  64     -13.433  34.711 -43.764  1.00 21.30           N  
ATOM   4123  N   VAL F  65      -8.877  33.821 -41.104  1.00 18.33           N  
ATOM   4124  CA  VAL F  65      -8.022  32.983 -40.262  1.00 18.45           C  
ATOM   4125  C   VAL F  65      -7.056  33.848 -39.463  1.00 19.66           C  
ATOM   4126  O   VAL F  65      -6.861  33.647 -38.258  1.00 18.82           O  
ATOM   4127  CB  VAL F  65      -7.254  31.947 -41.100  1.00 17.76           C  
ATOM   4128  CG1 VAL F  65      -6.454  31.040 -40.164  1.00 17.04           C  
ATOM   4129  CG2 VAL F  65      -8.196  31.122 -41.946  1.00 18.12           C  
ATOM   4130  N   ILE F  66      -6.407  34.799 -40.137  1.00 19.87           N  
ATOM   4131  CA  ILE F  66      -5.403  35.627 -39.488  1.00 19.22           C  
ATOM   4132  C   ILE F  66      -6.048  36.493 -38.414  1.00 19.94           C  
ATOM   4133  O   ILE F  66      -5.482  36.675 -37.334  1.00 20.15           O  
ATOM   4134  CB  ILE F  66      -4.648  36.459 -40.539  1.00 18.46           C  
ATOM   4135  CG1 ILE F  66      -3.832  35.542 -41.441  1.00 18.82           C  
ATOM   4136  CG2 ILE F  66      -3.778  37.509 -39.887  1.00 19.49           C  
ATOM   4137  CD1 ILE F  66      -3.100  36.274 -42.541  1.00 19.42           C  
ATOM   4138  N   ARG F  67      -7.237  37.038 -38.686  1.00 19.47           N  
ATOM   4139  CA  ARG F  67      -7.978  37.766 -37.660  1.00 20.06           C  
ATOM   4140  C   ARG F  67      -8.090  36.944 -36.380  1.00 20.77           C  
ATOM   4141  O   ARG F  67      -7.665  37.390 -35.300  1.00 20.90           O  
ATOM   4142  CB  ARG F  67      -9.372  38.136 -38.165  1.00 20.06           C  
ATOM   4143  CG  ARG F  67     -10.260  38.737 -37.109  1.00 21.28           C  
ATOM   4144  CD  ARG F  67     -11.725  38.908 -37.572  1.00 25.04           C  
ATOM   4145  NE  ARG F  67     -11.813  39.629 -38.842  1.00 31.81           N  
ATOM   4146  CZ  ARG F  67     -12.416  39.168 -39.938  1.00 28.44           C  
ATOM   4147  NH1 ARG F  67     -13.017  37.981 -39.911  1.00 25.77           N1+
ATOM   4148  NH2 ARG F  67     -12.421  39.900 -41.055  1.00 26.01           N  
ATOM   4149  N   ASP F  68      -8.641  35.722 -36.485  1.00 19.63           N  
ATOM   4150  CA  ASP F  68      -8.799  34.918 -35.274  1.00 19.20           C  
ATOM   4151  C   ASP F  68      -7.458  34.599 -34.620  1.00 19.12           C  
ATOM   4152  O   ASP F  68      -7.316  34.706 -33.395  1.00 17.86           O  
ATOM   4153  CB  ASP F  68      -9.557  33.634 -35.583  1.00 19.84           C  
ATOM   4154  CG  ASP F  68     -11.042  33.847 -35.651  1.00 21.41           C  
ATOM   4155  OD1 ASP F  68     -11.486  35.014 -35.583  1.00 19.78           O  
ATOM   4156  OD2 ASP F  68     -11.761  32.837 -35.786  1.00 23.05           O1+
ATOM   4157  N   ALA F  69      -6.461  34.211 -35.419  1.00 19.17           N  
ATOM   4158  CA  ALA F  69      -5.175  33.829 -34.845  1.00 19.20           C  
ATOM   4159  C   ALA F  69      -4.546  34.997 -34.105  1.00 20.02           C  
ATOM   4160  O   ALA F  69      -4.022  34.835 -33.000  1.00 21.00           O  
ATOM   4161  CB  ALA F  69      -4.234  33.305 -35.930  1.00 18.67           C  
ATOM   4162  N   VAL F  70      -4.585  36.181 -34.705  1.00 19.32           N  
ATOM   4163  CA  VAL F  70      -4.090  37.378 -34.039  1.00 20.85           C  
ATOM   4164  C   VAL F  70      -4.864  37.633 -32.752  1.00 21.44           C  
ATOM   4165  O   VAL F  70      -4.288  38.071 -31.755  1.00 22.15           O  
ATOM   4166  CB  VAL F  70      -4.143  38.585 -35.001  1.00 19.90           C  
ATOM   4167  CG1 VAL F  70      -4.006  39.897 -34.256  1.00 20.28           C  
ATOM   4168  CG2 VAL F  70      -3.058  38.455 -36.026  1.00 17.65           C  
ATOM   4169  N   THR F  71      -6.173  37.363 -32.739  1.00 20.56           N  
ATOM   4170  CA  THR F  71      -6.905  37.495 -31.480  1.00 20.54           C  
ATOM   4171  C   THR F  71      -6.334  36.568 -30.410  1.00 20.96           C  
ATOM   4172  O   THR F  71      -6.197  36.964 -29.247  1.00 22.47           O  
ATOM   4173  CB  THR F  71      -8.393  37.220 -31.686  1.00 20.83           C  
ATOM   4174  OG1 THR F  71      -8.903  38.082 -32.701  1.00 21.52           O  
ATOM   4175  CG2 THR F  71      -9.169  37.432 -30.407  1.00 19.01           C  
ATOM   4176  N   TYR F  72      -5.999  35.324 -30.777  1.00 20.84           N  
ATOM   4177  CA  TYR F  72      -5.358  34.436 -29.809  1.00 20.76           C  
ATOM   4178  C   TYR F  72      -3.999  34.985 -29.376  1.00 22.96           C  
ATOM   4179  O   TYR F  72      -3.628  34.893 -28.198  1.00 23.67           O  
ATOM   4180  CB  TYR F  72      -5.192  33.035 -30.383  1.00 19.38           C  
ATOM   4181  CG  TYR F  72      -6.459  32.213 -30.465  1.00 20.51           C  
ATOM   4182  CD1 TYR F  72      -7.095  31.754 -29.317  1.00 21.00           C  
ATOM   4183  CD2 TYR F  72      -6.989  31.836 -31.707  1.00 19.87           C  
ATOM   4184  CE1 TYR F  72      -8.249  30.974 -29.399  1.00 21.05           C  
ATOM   4185  CE2 TYR F  72      -8.128  31.059 -31.801  1.00 19.16           C  
ATOM   4186  CZ  TYR F  72      -8.756  30.625 -30.646  1.00 20.39           C  
ATOM   4187  OH  TYR F  72      -9.890  29.852 -30.729  1.00 19.87           O  
ATOM   4188  N   THR F  73      -3.265  35.599 -30.304  1.00 22.11           N  
ATOM   4189  CA  THR F  73      -1.988  36.220 -29.962  1.00 23.38           C  
ATOM   4190  C   THR F  73      -2.179  37.327 -28.935  1.00 23.94           C  
ATOM   4191  O   THR F  73      -1.484  37.371 -27.916  1.00 24.52           O  
ATOM   4192  CB  THR F  73      -1.316  36.784 -31.224  1.00 23.46           C  
ATOM   4193  OG1 THR F  73      -1.202  35.760 -32.224  1.00 22.13           O  
ATOM   4194  CG2 THR F  73       0.076  37.329 -30.900  1.00 24.66           C  
ATOM   4195  N   GLU F  74      -3.103  38.247 -29.210  1.00 23.13           N  
ATOM   4196  CA  GLU F  74      -3.364  39.363 -28.316  1.00 24.47           C  
ATOM   4197  C   GLU F  74      -3.794  38.877 -26.939  1.00 25.59           C  
ATOM   4198  O   GLU F  74      -3.314  39.374 -25.914  1.00 25.98           O  
ATOM   4199  CB  GLU F  74      -4.439  40.256 -28.934  1.00 24.38           C  
ATOM   4200  CG  GLU F  74      -3.975  41.093 -30.129  1.00 26.83           C  
ATOM   4201  CD  GLU F  74      -5.151  41.711 -30.895  1.00 29.45           C  
ATOM   4202  OE1 GLU F  74      -6.311  41.443 -30.506  1.00 28.43           O  
ATOM   4203  OE2 GLU F  74      -4.925  42.473 -31.867  1.00 29.72           O1+
ATOM   4204  N   HIS F  75      -4.664  37.877 -26.893  1.00 24.80           N  
ATOM   4205  CA  HIS F  75      -5.145  37.423 -25.601  1.00 25.75           C  
ATOM   4206  C   HIS F  75      -4.038  36.792 -24.763  1.00 26.63           C  
ATOM   4207  O   HIS F  75      -4.081  36.870 -23.530  1.00 27.86           O  
ATOM   4208  CB  HIS F  75      -6.291  36.446 -25.785  1.00 26.40           C  
ATOM   4209  CG  HIS F  75      -6.750  35.842 -24.505  1.00 25.37           C  
ATOM   4210  ND1 HIS F  75      -7.717  36.426 -23.719  1.00 26.50           N  
ATOM   4211  CD2 HIS F  75      -6.357  34.723 -23.855  1.00 25.49           C  
ATOM   4212  CE1 HIS F  75      -7.917  35.682 -22.648  1.00 28.30           C  
ATOM   4213  NE2 HIS F  75      -7.102  34.643 -22.705  1.00 28.31           N  
ATOM   4214  N   ALA F  76      -3.076  36.122 -25.393  1.00 25.56           N  
ATOM   4215  CA  ALA F  76      -1.914  35.596 -24.680  1.00 25.66           C  
ATOM   4216  C   ALA F  76      -0.872  36.675 -24.382  1.00 26.30           C  
ATOM   4217  O   ALA F  76       0.242  36.349 -23.950  1.00 25.54           O  
ATOM   4218  CB  ALA F  76      -1.271  34.456 -25.473  1.00 25.68           C  
ATOM   4219  N   LYS F  77      -1.209  37.937 -24.657  1.00 27.26           N  
ATOM   4220  CA  LYS F  77      -0.328  39.086 -24.429  1.00 29.49           C  
ATOM   4221  C   LYS F  77       1.025  38.915 -25.118  1.00 29.17           C  
ATOM   4222  O   LYS F  77       2.064  39.305 -24.590  1.00 33.16           O  
ATOM   4223  CB  LYS F  77      -0.156  39.366 -22.931  1.00 29.16           C  
ATOM   4224  CG  LYS F  77      -1.483  39.605 -22.177  1.00 32.26           C  
ATOM   4225  CD  LYS F  77      -1.255  40.238 -20.782  1.00 36.19           C  
ATOM   4226  CE  LYS F  77      -2.538  40.304 -19.943  1.00 38.44           C  
ATOM   4227  NZ  LYS F  77      -2.443  39.544 -18.644  1.00 39.99           N1+
ATOM   4228  N   ARG F  78       1.003  38.376 -26.331  1.00 27.37           N  
ATOM   4229  CA  ARG F  78       2.201  38.139 -27.120  1.00 30.34           C  
ATOM   4230  C   ARG F  78       2.299  39.123 -28.279  1.00 31.73           C  
ATOM   4231  O   ARG F  78       1.316  39.728 -28.708  1.00 29.95           O  
ATOM   4232  CB  ARG F  78       2.240  36.698 -27.669  1.00 30.18           C  
ATOM   4233  CG  ARG F  78       2.811  35.653 -26.714  1.00 29.96           C  
ATOM   4234  CD  ARG F  78       2.924  34.247 -27.321  1.00 27.70           C  
ATOM   4235  NE  ARG F  78       1.674  33.492 -27.281  1.00 27.15           N  
ATOM   4236  CZ  ARG F  78       0.839  33.337 -28.310  1.00 27.39           C  
ATOM   4237  NH1 ARG F  78       1.123  33.889 -29.486  1.00 25.18           N1+
ATOM   4238  NH2 ARG F  78      -0.287  32.632 -28.162  1.00 24.72           N  
ATOM   4239  N   LYS F  79       3.518  39.275 -28.789  1.00 33.55           N  
ATOM   4240  CA  LYS F  79       3.738  40.023 -30.015  1.00 35.51           C  
ATOM   4241  C   LYS F  79       4.162  39.112 -31.162  1.00 33.91           C  
ATOM   4242  O   LYS F  79       4.523  39.601 -32.238  1.00 33.69           O  
ATOM   4243  CB  LYS F  79       4.787  41.113 -29.772  1.00 40.02           C  
ATOM   4244  CG  LYS F  79       4.296  42.237 -28.871  1.00 41.55           C  
ATOM   4245  CD  LYS F  79       5.234  43.437 -28.856  1.00 48.47           C  
ATOM   4246  CE  LYS F  79       4.686  44.499 -27.916  1.00 50.13           C  
ATOM   4247  NZ  LYS F  79       5.283  45.840 -28.125  1.00 55.04           N1+
ATOM   4248  N   THR F  80       4.048  37.798 -30.978  1.00 32.83           N  
ATOM   4249  CA  THR F  80       4.447  36.820 -31.976  1.00 30.77           C  
ATOM   4250  C   THR F  80       3.295  35.861 -32.215  1.00 28.41           C  
ATOM   4251  O   THR F  80       2.829  35.212 -31.275  1.00 28.45           O  
ATOM   4252  CB  THR F  80       5.686  36.049 -31.517  1.00 33.41           C  
ATOM   4253  OG1 THR F  80       6.667  36.975 -31.029  1.00 38.78           O  
ATOM   4254  CG2 THR F  80       6.259  35.193 -32.663  1.00 29.95           C  
ATOM   4255  N   VAL F  81       2.842  35.779 -33.465  1.00 27.50           N  
ATOM   4256  CA  VAL F  81       1.880  34.759 -33.872  1.00 25.07           C  
ATOM   4257  C   VAL F  81       2.601  33.410 -33.948  1.00 24.34           C  
ATOM   4258  O   VAL F  81       3.597  33.261 -34.653  1.00 23.07           O  
ATOM   4259  CB  VAL F  81       1.239  35.116 -35.217  1.00 23.78           C  
ATOM   4260  CG1 VAL F  81       0.212  34.061 -35.627  1.00 22.66           C  
ATOM   4261  CG2 VAL F  81       0.642  36.501 -35.166  1.00 24.32           C  
ATOM   4262  N   THR F  82       2.122  32.448 -33.166  1.00 23.71           N  
ATOM   4263  CA  THR F  82       2.662  31.094 -33.200  1.00 24.41           C  
ATOM   4264  C   THR F  82       1.876  30.195 -34.150  1.00 22.12           C  
ATOM   4265  O   THR F  82       0.792  30.534 -34.621  1.00 21.81           O  
ATOM   4266  CB  THR F  82       2.657  30.478 -31.808  1.00 22.52           C  
ATOM   4267  OG1 THR F  82       1.299  30.307 -31.375  1.00 21.91           O  
ATOM   4268  CG2 THR F  82       3.395  31.375 -30.858  1.00 22.78           C  
ATOM   4269  N   ALA F  83       2.441  29.020 -34.418  1.00 20.94           N  
ATOM   4270  CA  ALA F  83       1.717  28.034 -35.201  1.00 20.22           C  
ATOM   4271  C   ALA F  83       0.453  27.598 -34.481  1.00 20.67           C  
ATOM   4272  O   ALA F  83      -0.557  27.326 -35.129  1.00 20.50           O  
ATOM   4273  CB  ALA F  83       2.599  26.824 -35.503  1.00 19.89           C  
ATOM   4274  N   MET F  84       0.488  27.520 -33.146  1.00 21.77           N  
ATOM   4275  CA  MET F  84      -0.704  27.134 -32.396  1.00 21.69           C  
ATOM   4276  C   MET F  84      -1.824  28.156 -32.561  1.00 21.80           C  
ATOM   4277  O   MET F  84      -2.994  27.781 -32.673  1.00 20.98           O  
ATOM   4278  CB  MET F  84      -0.376  26.945 -30.914  1.00 21.43           C  
ATOM   4279  CG  MET F  84       0.310  25.643 -30.592  1.00 22.57           C  
ATOM   4280  SD  MET F  84      -0.263  24.243 -31.568  1.00 35.14           S  
ATOM   4281  CE  MET F  84      -1.870  23.939 -30.842  1.00 25.53           C  
ATOM   4282  N   ASP F  85      -1.489  29.450 -32.556  1.00 21.48           N  
ATOM   4283  CA  ASP F  85      -2.495  30.474 -32.817  1.00 20.74           C  
ATOM   4284  C   ASP F  85      -3.220  30.191 -34.121  1.00 20.88           C  
ATOM   4285  O   ASP F  85      -4.456  30.271 -34.194  1.00 21.44           O  
ATOM   4286  CB  ASP F  85      -1.855  31.855 -32.878  1.00 21.05           C  
ATOM   4287  CG  ASP F  85      -1.219  32.262 -31.583  1.00 23.01           C  
ATOM   4288  OD1 ASP F  85      -1.668  31.802 -30.502  1.00 22.97           O  
ATOM   4289  OD2 ASP F  85      -0.253  33.057 -31.656  1.00 24.45           O1+
ATOM   4290  N   VAL F  86      -2.458  29.869 -35.170  1.00 19.86           N  
ATOM   4291  CA  VAL F  86      -3.061  29.602 -36.472  1.00 20.06           C  
ATOM   4292  C   VAL F  86      -3.842  28.290 -36.443  1.00 19.51           C  
ATOM   4293  O   VAL F  86      -4.925  28.188 -37.019  1.00 19.01           O  
ATOM   4294  CB  VAL F  86      -1.977  29.611 -37.572  1.00 20.47           C  
ATOM   4295  CG1 VAL F  86      -2.567  29.212 -38.933  1.00 19.45           C  
ATOM   4296  CG2 VAL F  86      -1.303  30.976 -37.652  1.00 18.10           C  
ATOM   4297  N   VAL F  87      -3.333  27.282 -35.737  1.00 20.20           N  
ATOM   4298  CA  VAL F  87      -4.021  25.997 -35.683  1.00 19.65           C  
ATOM   4299  C   VAL F  87      -5.361  26.158 -34.991  1.00 20.88           C  
ATOM   4300  O   VAL F  87      -6.378  25.609 -35.438  1.00 20.66           O  
ATOM   4301  CB  VAL F  87      -3.143  24.944 -34.974  1.00 20.51           C  
ATOM   4302  CG1 VAL F  87      -3.930  23.668 -34.719  1.00 17.71           C  
ATOM   4303  CG2 VAL F  87      -1.895  24.669 -35.786  1.00 20.42           C  
ATOM   4304  N   TYR F  88      -5.385  26.924 -33.897  1.00 20.92           N  
ATOM   4305  CA  TYR F  88      -6.638  27.217 -33.212  1.00 20.05           C  
ATOM   4306  C   TYR F  88      -7.590  27.995 -34.109  1.00 20.28           C  
ATOM   4307  O   TYR F  88      -8.778  27.651 -34.219  1.00 20.81           O  
ATOM   4308  CB  TYR F  88      -6.345  27.976 -31.930  1.00 20.83           C  
ATOM   4309  CG  TYR F  88      -5.608  27.115 -30.953  1.00 24.38           C  
ATOM   4310  CD1 TYR F  88      -5.878  25.759 -30.860  1.00 25.38           C  
ATOM   4311  CD2 TYR F  88      -4.606  27.638 -30.153  1.00 26.23           C  
ATOM   4312  CE1 TYR F  88      -5.201  24.960 -29.973  1.00 25.73           C  
ATOM   4313  CE2 TYR F  88      -3.913  26.845 -29.270  1.00 26.22           C  
ATOM   4314  CZ  TYR F  88      -4.224  25.510 -29.174  1.00 27.97           C  
ATOM   4315  OH  TYR F  88      -3.531  24.717 -28.272  1.00 33.94           O  
ATOM   4316  N   ALA F  89      -7.083  29.037 -34.779  1.00 19.84           N  
ATOM   4317  CA  ALA F  89      -7.928  29.784 -35.709  1.00 20.19           C  
ATOM   4318  C   ALA F  89      -8.574  28.852 -36.742  1.00 19.73           C  
ATOM   4319  O   ALA F  89      -9.806  28.859 -36.938  1.00 20.71           O  
ATOM   4320  CB  ALA F  89      -7.099  30.875 -36.383  1.00 17.78           C  
ATOM   4321  N   LEU F  90      -7.761  27.968 -37.334  1.00 19.05           N  
ATOM   4322  CA  LEU F  90      -8.268  27.035 -38.332  1.00 19.44           C  
ATOM   4323  C   LEU F  90      -9.300  26.096 -37.736  1.00 20.50           C  
ATOM   4324  O   LEU F  90     -10.364  25.884 -38.328  1.00 21.10           O  
ATOM   4325  CB  LEU F  90      -7.117  26.243 -38.937  1.00 19.27           C  
ATOM   4326  CG  LEU F  90      -6.248  27.095 -39.870  1.00 20.20           C  
ATOM   4327  CD1 LEU F  90      -4.888  26.438 -40.127  1.00 17.04           C  
ATOM   4328  CD2 LEU F  90      -7.012  27.450 -41.183  1.00 16.65           C  
ATOM   4329  N   LYS F  91      -9.034  25.566 -36.540  1.00 20.85           N  
ATOM   4330  CA  LYS F  91      -9.969  24.616 -35.945  1.00 22.00           C  
ATOM   4331  C   LYS F  91     -11.316  25.273 -35.681  1.00 22.90           C  
ATOM   4332  O   LYS F  91     -12.367  24.682 -35.962  1.00 21.66           O  
ATOM   4333  CB  LYS F  91      -9.390  24.023 -34.645  1.00 22.08           C  
ATOM   4334  CG  LYS F  91     -10.248  22.927 -34.009  1.00 22.56           C  
ATOM   4335  CD  LYS F  91      -9.451  21.707 -33.517  1.00 30.11           C  
ATOM   4336  CE  LYS F  91      -8.313  22.062 -32.540  1.00 35.06           C  
ATOM   4337  NZ  LYS F  91      -8.676  21.875 -31.094  1.00 38.09           N1+
ATOM   4338  N   ARG F  92     -11.317  26.514 -35.187  1.00 22.18           N  
ATOM   4339  CA  ARG F  92     -12.618  27.054 -34.839  1.00 22.66           C  
ATOM   4340  C   ARG F  92     -13.357  27.562 -36.067  1.00 22.67           C  
ATOM   4341  O   ARG F  92     -14.562  27.828 -35.985  1.00 24.73           O  
ATOM   4342  CB  ARG F  92     -12.507  28.139 -33.755  1.00 22.80           C  
ATOM   4343  CG  ARG F  92     -11.958  29.466 -34.206  1.00 23.78           C  
ATOM   4344  CD  ARG F  92     -12.166  30.558 -33.147  1.00 24.46           C  
ATOM   4345  NE  ARG F  92     -13.562  30.746 -32.779  1.00 24.73           N  
ATOM   4346  CZ  ARG F  92     -14.489  31.243 -33.596  1.00 27.64           C  
ATOM   4347  NH1 ARG F  92     -14.186  31.532 -34.863  1.00 26.17           N1+
ATOM   4348  NH2 ARG F  92     -15.743  31.387 -33.167  1.00 29.28           N  
ATOM   4349  N   GLN F  93     -12.687  27.666 -37.213  1.00 21.32           N  
ATOM   4350  CA  GLN F  93     -13.417  27.907 -38.453  1.00 23.01           C  
ATOM   4351  C   GLN F  93     -13.720  26.617 -39.236  1.00 23.03           C  
ATOM   4352  O   GLN F  93     -13.983  26.678 -40.445  1.00 20.90           O  
ATOM   4353  CB  GLN F  93     -12.641  28.910 -39.298  1.00 21.97           C  
ATOM   4354  CG  GLN F  93     -12.496  30.193 -38.529  1.00 23.54           C  
ATOM   4355  CD  GLN F  93     -11.597  31.167 -39.207  1.00 23.42           C  
ATOM   4356  OE1 GLN F  93     -11.450  31.126 -40.434  1.00 26.00           O  
ATOM   4357  NE2 GLN F  93     -10.967  32.053 -38.421  1.00 20.01           N  
ATOM   4358  N   GLY F  94     -13.729  25.466 -38.559  1.00 21.74           N  
ATOM   4359  CA  GLY F  94     -14.035  24.196 -39.190  1.00 20.54           C  
ATOM   4360  C   GLY F  94     -13.016  23.730 -40.210  1.00 22.37           C  
ATOM   4361  O   GLY F  94     -13.382  23.075 -41.195  1.00 23.35           O  
ATOM   4362  N   ARG F  95     -11.742  24.065 -40.020  1.00 20.29           N  
ATOM   4363  CA  ARG F  95     -10.732  23.742 -41.004  1.00 20.19           C  
ATOM   4364  C   ARG F  95      -9.474  23.208 -40.315  1.00 19.80           C  
ATOM   4365  O   ARG F  95      -8.373  23.712 -40.504  1.00 21.64           O  
ATOM   4366  CB  ARG F  95     -10.454  24.968 -41.879  1.00 21.61           C  
ATOM   4367  CG  ARG F  95     -11.683  25.427 -42.698  1.00 21.78           C  
ATOM   4368  CD  ARG F  95     -11.327  26.102 -44.014  1.00 22.75           C  
ATOM   4369  NE  ARG F  95     -10.563  25.190 -44.868  1.00 26.38           N  
ATOM   4370  CZ  ARG F  95     -11.098  24.423 -45.818  1.00 24.68           C  
ATOM   4371  NH1 ARG F  95     -12.410  24.474 -46.054  1.00 24.81           N1+
ATOM   4372  NH2 ARG F  95     -10.317  23.617 -46.535  1.00 21.19           N  
ATOM   4373  N   THR F  96      -9.647  22.147 -39.525  1.00 20.60           N  
ATOM   4374  CA  THR F  96      -8.561  21.530 -38.756  1.00 20.14           C  
ATOM   4375  C   THR F  96      -7.365  21.137 -39.623  1.00 18.02           C  
ATOM   4376  O   THR F  96      -7.498  20.382 -40.586  1.00 19.58           O  
ATOM   4377  CB  THR F  96      -9.076  20.282 -38.034  1.00 18.69           C  
ATOM   4378  OG1 THR F  96     -10.139  20.631 -37.148  1.00 19.60           O  
ATOM   4379  CG2 THR F  96      -7.967  19.648 -37.249  1.00 18.95           C  
ATOM   4380  N   LEU F  97      -6.195  21.627 -39.236  1.00 16.86           N  
ATOM   4381  CA  LEU F  97      -4.920  21.366 -39.881  1.00 18.48           C  
ATOM   4382  C   LEU F  97      -4.106  20.404 -39.024  1.00 20.10           C  
ATOM   4383  O   LEU F  97      -4.022  20.584 -37.808  1.00 21.13           O  
ATOM   4384  CB  LEU F  97      -4.151  22.677 -40.065  1.00 19.09           C  
ATOM   4385  CG  LEU F  97      -2.789  22.701 -40.753  1.00 19.49           C  
ATOM   4386  CD1 LEU F  97      -2.851  21.997 -42.071  1.00 20.31           C  
ATOM   4387  CD2 LEU F  97      -2.315  24.120 -40.948  1.00 19.01           C  
ATOM   4388  N   TYR F  98      -3.525  19.380 -39.647  1.00 19.35           N  
ATOM   4389  CA  TYR F  98      -2.629  18.460 -38.962  1.00 21.02           C  
ATOM   4390  C   TYR F  98      -1.181  18.770 -39.321  1.00 23.65           C  
ATOM   4391  O   TYR F  98      -0.873  19.129 -40.462  1.00 23.30           O  
ATOM   4392  CB  TYR F  98      -2.928  16.998 -39.324  1.00 21.23           C  
ATOM   4393  CG  TYR F  98      -4.134  16.373 -38.630  1.00 22.16           C  
ATOM   4394  CD1 TYR F  98      -4.821  17.037 -37.614  1.00 22.07           C  
ATOM   4395  CD2 TYR F  98      -4.591  15.119 -39.007  1.00 21.44           C  
ATOM   4396  CE1 TYR F  98      -5.911  16.458 -37.003  1.00 20.81           C  
ATOM   4397  CE2 TYR F  98      -5.683  14.541 -38.400  1.00 20.87           C  
ATOM   4398  CZ  TYR F  98      -6.335  15.208 -37.406  1.00 19.95           C  
ATOM   4399  OH  TYR F  98      -7.416  14.609 -36.815  1.00 20.10           O  
ATOM   4400  N   GLY F  99      -0.291  18.614 -38.346  1.00 23.44           N  
ATOM   4401  CA  GLY F  99       1.130  18.657 -38.601  1.00 22.34           C  
ATOM   4402  C   GLY F  99       1.844  19.877 -38.080  1.00 23.37           C  
ATOM   4403  O   GLY F  99       3.032  20.045 -38.373  1.00 22.18           O  
ATOM   4404  N   PHE F 100       1.191  20.698 -37.254  1.00 25.48           N  
ATOM   4405  CA  PHE F 100       1.808  21.939 -36.806  1.00 23.87           C  
ATOM   4406  C   PHE F 100       1.671  22.174 -35.309  1.00 26.19           C  
ATOM   4407  O   PHE F 100       1.809  23.312 -34.865  1.00 26.92           O  
ATOM   4408  CB  PHE F 100       1.219  23.129 -37.557  1.00 22.55           C  
ATOM   4409  CG  PHE F 100       1.732  23.277 -38.951  1.00 22.56           C  
ATOM   4410  CD1 PHE F 100       2.882  24.015 -39.206  1.00 22.78           C  
ATOM   4411  CD2 PHE F 100       1.080  22.685 -40.011  1.00 21.69           C  
ATOM   4412  CE1 PHE F 100       3.366  24.159 -40.488  1.00 19.43           C  
ATOM   4413  CE2 PHE F 100       1.563  22.832 -41.295  1.00 21.11           C  
ATOM   4414  CZ  PHE F 100       2.705  23.574 -41.527  1.00 20.15           C  
ATOM   4415  N   GLY F 101       1.444  21.131 -34.513  1.00 28.83           N  
ATOM   4416  CA  GLY F 101       1.344  21.294 -33.077  1.00 31.26           C  
ATOM   4417  C   GLY F 101       2.471  20.639 -32.310  1.00 40.50           C  
ATOM   4418  O   GLY F 101       2.424  20.605 -31.074  1.00 41.46           O  
ATOM   4419  N   GLY F 102       3.490  20.124 -32.997  1.00 38.53           N  
ATOM   4420  CA  GLY F 102       4.599  19.457 -32.347  1.00 44.10           C  
ATOM   4421  C   GLY F 102       5.385  18.622 -33.346  1.00 52.33           C  
ATOM   4422  O   GLY F 102       5.063  17.449 -33.589  1.00 43.76           O  
END   
