# Supplementary material for: Large-scale discovery of protein interactions at residue resolution using co-evolution calculated from genomic sequences
Source: Nat Commun. 2021 Mar 2;12:1396. doi: 10.1038/s41467-021-21636-z (PMC7925567; doi:10.1038/s41467-021-21636-z)
Supplement: Supplementary file 12 — Supplementary Data 10 [file 41467_2021_21636_MOESM12_ESM.zip › supplementary/allpdb0037_H2B1J_H4/models/rmsdclust3_top1_haddock_15w.pdb]

REMARK FILENAME="haddock_15w.pdb0"
REMARK ===============================================================
REMARK HADDOCK run for haddock
REMARK initial structure: haddock_15.pdb
REMARK final NOE weights: unambig 50 amb: 50
REMARK ===============================================================
REMARK            total,bonds,angles,improper,dihe,vdw,elec,air,cdih,coup,rdcs,vean,dani,xpcs,rg
REMARK energies: 81.9729, 0, 0, 0, 0, -44.6608, -133.874, 260.508, 0, 0, 0, 0, 0, 0, 0
REMARK ===============================================================
REMARK            bonds,angles,impropers,dihe,air,cdih,coup,rdcs,vean,dani,xpcs
REMARK rms-dev.: 0,0,0,0,8.55925,0,0, 0, 0, 0, 0
REMARK ===============================================================
REMARK               air,cdih,coup,rdcs,vean,dani,xpcs
REMARK               >0.3,>5,>1,>0,>5,>0.2,>0.2
REMARK violations.: 4, 0, 0, 0, 0, 0, 0
REMARK ===============================================================
REMARK                        CVpartition#,violations,rms
REMARK AIRs cross-validation: 1, 0, NaN
REMARK ===============================================================
REMARK NCS energy: 0
REMARK ===============================================================
REMARK Symmetry energy: 0
REMARK ===============================================================
REMARK Desolvation energy: -13.1169
REMARK Internal energy free molecules: 44605.8
REMARK Internal energy complex: -6163.71
REMARK Binding energy: -50961.1
REMARK ===============================================================
REMARK buried surface area: 1556.07
REMARK ===============================================================
REMARK water - chain1: 0 0 0
REMARK water - chain2: 0 0 0
REMARK water - chain3: 0 0 0
REMARK water - chain4: 0 0 0
REMARK water - chain5: 0 0 0
REMARK water - chain6: 0 0 0
REMARK ===============================================================
REMARK water - water: 0 0 0
REMARK ===============================================================
REMARK DATE:27-Jul-2020  04:00:22       created by user: he47
REMARK VERSION:1.3
ATOM      1  CB  SER    33       9.412  -2.404  17.876  1.00 10.00      A   
ATOM      2  OG  SER    33       9.411  -2.650  19.272  1.00 10.00      A   
ATOM      3  HG  SER    33       8.889  -1.964  19.715  1.00 10.00      A   
ATOM      4  C   SER    33       9.513  -3.436  15.595  1.00 10.00      A   
ATOM      5  O   SER    33      10.544  -3.171  14.972  1.00 10.00      A   
ATOM      6  N   SER    33      10.809  -4.396  17.464  1.00 10.00      A   
ATOM      7  HT1 SER    33      10.777  -5.388  17.158  1.00 10.00      A   
ATOM      8  HT2 SER    33      10.942  -4.364  18.493  1.00 10.00      A   
ATOM      9  HT3 SER    33      11.619  -3.932  17.006  1.00 10.00      A   
ATOM     10  CA  SER    33       9.556  -3.708  17.092  1.00 10.00      A   
ATOM     11  N   ARG    34       8.319  -3.506  15.025  1.00 10.00      A   
ATOM     12  HN  ARG    34       7.534  -3.714  15.581  1.00 10.00      A   
ATOM     13  CA  ARG    34       8.136  -3.275  13.599  1.00 10.00      A   
ATOM     14  CB  ARG    34       8.351  -4.575  12.819  1.00 10.00      A   
ATOM     15  CG  ARG    34       8.239  -4.425  11.310  1.00 10.00      A   
ATOM     16  CD  ARG    34       7.889  -5.747  10.651  1.00 10.00      A   
ATOM     17  NE  ARG    34       6.469  -6.076  10.802  1.00 10.00      A   
ATOM     18  HE  ARG    34       6.053  -5.902  11.679  1.00 10.00      A   
ATOM     19  CZ  ARG    34       5.719  -6.590   9.827  1.00 10.00      A   
ATOM     20  NH1 ARG    34       6.249  -6.829   8.636  1.00 10.00      A   
ATOM     21 HH11 ARG    34       7.252  -6.614   8.456  1.00 10.00      A   
ATOM     22 HH12 ARG    34       5.663  -7.233   7.868  1.00 10.00      A   
ATOM     23  NH2 ARG    34       4.436  -6.852  10.040  1.00 10.00      A   
ATOM     24 HH21 ARG    34       4.006  -6.657  10.972  1.00 10.00      A   
ATOM     25 HH22 ARG    34       3.850  -7.251   9.273  1.00 10.00      A   
ATOM     26  C   ARG    34       6.737  -2.743  13.319  1.00 10.00      A   
ATOM     27  O   ARG    34       5.751  -3.459  13.486  1.00 10.00      A   
ATOM     28  N   LYS    35       6.653  -1.491  12.897  1.00 10.00      A   
ATOM     29  HN  LYS    35       7.474  -0.964  12.780  1.00 10.00      A   
ATOM     30  CA  LYS    35       5.371  -0.882  12.584  1.00 10.00      A   
ATOM     31  CB  LYS    35       5.088   0.319  13.489  1.00 10.00      A   
ATOM     32  CG  LYS    35       3.713   0.930  13.280  1.00 10.00      A   
ATOM     33  CD  LYS    35       3.354   1.897  14.397  1.00 10.00      A   
ATOM     34  CE  LYS    35       2.011   2.553  14.137  1.00 10.00      A   
ATOM     35  NZ  LYS    35       1.600   3.435  15.258  1.00 10.00      A   
ATOM     36  HZ1 LYS    35       2.371   4.088  15.502  1.00 10.00      A   
ATOM     37  HZ2 LYS    35       1.361   2.869  16.095  1.00 10.00      A   
ATOM     38  HZ3 LYS    35       0.766   3.993  14.985  1.00 10.00      A   
ATOM     39  C   LYS    35       5.327  -0.481  11.116  1.00 10.00      A   
ATOM     40  O   LYS    35       6.165   0.294  10.651  1.00 10.00      A   
ATOM     41  N   GLU    36       4.355  -1.022  10.394  1.00 10.00      A   
ATOM     42  HN  GLU    36       3.717  -1.622  10.830  1.00 10.00      A   
ATOM     43  CA  GLU    36       4.200  -0.741   8.976  1.00 10.00      A   
ATOM     44  CB  GLU    36       3.227  -1.728   8.330  1.00 10.00      A   
ATOM     45  CG  GLU    36       3.841  -3.097   8.082  1.00 10.00      A   
ATOM     46  CD  GLU    36       5.171  -2.998   7.365  1.00 10.00      A   
ATOM     47  OE1 GLU    36       5.198  -2.504   6.218  1.00 10.00      A   
ATOM     48  OE2 GLU    36       6.202  -3.401   7.941  1.00 10.00      A   
ATOM     49  C   GLU    36       3.777   0.698   8.719  1.00 10.00      A   
ATOM     50  O   GLU    36       2.634   1.082   8.971  1.00 10.00      A   
ATOM     51  N   SER    37       4.719   1.483   8.227  1.00 10.00      A   
ATOM     52  HN  SER    37       5.610   1.108   8.077  1.00 10.00      A   
ATOM     53  CA  SER    37       4.493   2.882   7.915  1.00 10.00      A   
ATOM     54  CB  SER    37       5.775   3.667   8.214  1.00 10.00      A   
ATOM     55  OG  SER    37       6.790   2.804   8.707  1.00 10.00      A   
ATOM     56  HG  SER    37       6.545   2.490   9.587  1.00 10.00      A   
ATOM     57  C   SER    37       4.097   3.048   6.443  1.00 10.00      A   
ATOM     58  O   SER    37       4.642   2.371   5.565  1.00 10.00      A   
ATOM     59  N   TYR    38       3.159   3.953   6.181  1.00 10.00      A   
ATOM     60  HN  TYR    38       2.770   4.471   6.922  1.00 10.00      A   
ATOM     61  CA  TYR    38       2.689   4.204   4.817  1.00 10.00      A   
ATOM     62  CB  TYR    38       1.180   4.473   4.808  1.00 10.00      A   
ATOM     63  CG  TYR    38       0.329   3.238   4.982  1.00 10.00      A   
ATOM     64  CD1 TYR    38      -0.027   2.791   6.246  1.00 10.00      A   
ATOM     65  CD2 TYR    38      -0.120   2.517   3.881  1.00 10.00      A   
ATOM     66  CE1 TYR    38      -0.805   1.662   6.411  1.00 10.00      A   
ATOM     67  CE2 TYR    38      -0.898   1.388   4.036  1.00 10.00      A   
ATOM     68  CZ  TYR    38      -1.237   0.966   5.304  1.00 10.00      A   
ATOM     69  OH  TYR    38      -2.011  -0.160   5.466  1.00 10.00      A   
ATOM     70  HH  TYR    38      -2.784   0.059   6.002  1.00 10.00      A   
ATOM     71  C   TYR    38       3.420   5.387   4.193  1.00 10.00      A   
ATOM     72  O   TYR    38       3.094   5.823   3.086  1.00 10.00      A   
ATOM     73  N   SER    39       4.412   5.897   4.910  1.00 10.00      A   
ATOM     74  HN  SER    39       4.615   5.503   5.783  1.00 10.00      A   
ATOM     75  CA  SER    39       5.198   7.037   4.460  1.00 10.00      A   
ATOM     76  CB  SER    39       6.176   7.442   5.560  1.00 10.00      A   
ATOM     77  OG  SER    39       5.690   7.037   6.829  1.00 10.00      A   
ATOM     78  HG  SER    39       6.338   7.270   7.504  1.00 10.00      A   
ATOM     79  C   SER    39       5.954   6.740   3.167  1.00 10.00      A   
ATOM     80  O   SER    39       6.241   7.649   2.389  1.00 10.00      A   
ATOM     81  N   ILE    40       6.256   5.464   2.942  1.00 10.00      A   
ATOM     82  HN  ILE    40       5.979   4.792   3.596  1.00 10.00      A   
ATOM     83  CA  ILE    40       6.986   5.032   1.750  1.00 10.00      A   
ATOM     84  CB  ILE    40       7.232   3.501   1.758  1.00 10.00      A   
ATOM     85  CG1 ILE    40       8.205   3.103   2.879  1.00 10.00      A   
ATOM     86  CG2 ILE    40       7.759   3.025   0.409  1.00 10.00      A   
ATOM     87  CD1 ILE    40       7.577   2.992   4.250  1.00 10.00      A   
ATOM     88  C   ILE    40       6.233   5.428   0.482  1.00 10.00      A   
ATOM     89  O   ILE    40       6.799   6.040  -0.428  1.00 10.00      A   
ATOM     90  N   TYR    41       4.948   5.095   0.444  1.00 10.00      A   
ATOM     91  HN  TYR    41       4.560   4.618   1.211  1.00 10.00      A   
ATOM     92  CA  TYR    41       4.098   5.410  -0.697  1.00 10.00      A   
ATOM     93  CB  TYR    41       2.708   4.794  -0.493  1.00 10.00      A   
ATOM     94  CG  TYR    41       1.684   5.167  -1.543  1.00 10.00      A   
ATOM     95  CD1 TYR    41       1.727   4.616  -2.818  1.00 10.00      A   
ATOM     96  CD2 TYR    41       0.669   6.073  -1.257  1.00 10.00      A   
ATOM     97  CE1 TYR    41       0.788   4.956  -3.776  1.00 10.00      A   
ATOM     98  CE2 TYR    41      -0.274   6.416  -2.206  1.00 10.00      A   
ATOM     99  CZ  TYR    41      -0.208   5.858  -3.463  1.00 10.00      A   
ATOM    100  OH  TYR    41      -1.144   6.201  -4.412  1.00 10.00      A   
ATOM    101  HH  TYR    41      -1.565   5.398  -4.745  1.00 10.00      A   
ATOM    102  C   TYR    41       3.991   6.923  -0.892  1.00 10.00      A   
ATOM    103  O   TYR    41       4.161   7.431  -2.001  1.00 10.00      A   
ATOM    104  N   VAL    42       3.735   7.633   0.199  1.00 10.00      A   
ATOM    105  HN  VAL    42       3.646   7.168   1.059  1.00 10.00      A   
ATOM    106  CA  VAL    42       3.595   9.085   0.160  1.00 10.00      A   
ATOM    107  CB  VAL    42       3.168   9.645   1.531  1.00 10.00      A   
ATOM    108  CG1 VAL    42       2.829  11.124   1.432  1.00 10.00      A   
ATOM    109  CG2 VAL    42       1.991   8.862   2.094  1.00 10.00      A   
ATOM    110  C   VAL    42       4.893   9.757  -0.289  1.00 10.00      A   
ATOM    111  O   VAL    42       4.873  10.736  -1.040  1.00 10.00      A   
ATOM    112  N   TYR    43       6.022   9.227   0.170  1.00 10.00      A   
ATOM    113  HN  TYR    43       5.976   8.449   0.775  1.00 10.00      A   
ATOM    114  CA  TYR    43       7.328   9.772  -0.188  1.00 10.00      A   
ATOM    115  CB  TYR    43       8.442   9.097   0.616  1.00 10.00      A   
ATOM    116  CG  TYR    43       9.833   9.571   0.254  1.00 10.00      A   
ATOM    117  CD1 TYR    43      10.222  10.887   0.483  1.00 10.00      A   
ATOM    118  CD2 TYR    43      10.758   8.704  -0.311  1.00 10.00      A   
ATOM    119  CE1 TYR    43      11.490  11.324   0.154  1.00 10.00      A   
ATOM    120  CE2 TYR    43      12.028   9.133  -0.642  1.00 10.00      A   
ATOM    121  CZ  TYR    43      12.390  10.442  -0.406  1.00 10.00      A   
ATOM    122  OH  TYR    43      13.658  10.871  -0.733  1.00 10.00      A   
ATOM    123  HH  TYR    43      13.965  10.396  -1.520  1.00 10.00      A   
ATOM    124  C   TYR    43       7.590   9.629  -1.683  1.00 10.00      A   
ATOM    125  O   TYR    43       8.062  10.565  -2.333  1.00 10.00      A   
ATOM    126  N   LYS    44       7.270   8.459  -2.224  1.00 10.00      A   
ATOM    127  HN  LYS    44       6.891   7.752  -1.654  1.00 10.00      A   
ATOM    128  CA  LYS    44       7.470   8.200  -3.643  1.00 10.00      A   
ATOM    129  CB  LYS    44       7.102   6.758  -3.989  1.00 10.00      A   
ATOM    130  CG  LYS    44       7.450   6.353  -5.412  1.00 10.00      A   
ATOM    131  CD  LYS    44       8.950   6.403  -5.656  1.00 10.00      A   
ATOM    132  CE  LYS    44       9.305   5.868  -7.035  1.00 10.00      A   
ATOM    133  NZ  LYS    44      10.770   5.914  -7.291  1.00 10.00      A   
ATOM    134  HZ1 LYS    44      10.979   5.545  -8.240  1.00 10.00      A   
ATOM    135  HZ2 LYS    44      11.271   5.337  -6.589  1.00 10.00      A   
ATOM    136  HZ3 LYS    44      11.117   6.893  -7.230  1.00 10.00      A   
ATOM    137  C   LYS    44       6.656   9.175  -4.483  1.00 10.00      A   
ATOM    138  O   LYS    44       7.180   9.783  -5.416  1.00 10.00      A   
ATOM    139  N   VAL    45       5.382   9.333  -4.129  1.00 10.00      A   
ATOM    140  HN  VAL    45       5.030   8.814  -3.370  1.00 10.00      A   
ATOM    141  CA  VAL    45       4.491  10.243  -4.842  1.00 10.00      A   
ATOM    142  CB  VAL    45       3.060  10.210  -4.265  1.00 10.00      A   
ATOM    143  CG1 VAL    45       2.147  11.175  -5.010  1.00 10.00      A   
ATOM    144  CG2 VAL    45       2.496   8.800  -4.325  1.00 10.00      A   
ATOM    145  C   VAL    45       5.033  11.670  -4.789  1.00 10.00      A   
ATOM    146  O   VAL    45       5.005  12.396  -5.785  1.00 10.00      A   
ATOM    147  N   LEU    46       5.547  12.051  -3.626  1.00 10.00      A   
ATOM    148  HN  LEU    46       5.545  11.418  -2.874  1.00 10.00      A   
ATOM    149  CA  LEU    46       6.110  13.382  -3.434  1.00 10.00      A   
ATOM    150  CB  LEU    46       6.600  13.550  -1.993  1.00 10.00      A   
ATOM    151  CG  LEU    46       7.281  14.878  -1.651  1.00 10.00      A   
ATOM    152  CD1 LEU    46       6.269  16.012  -1.640  1.00 10.00      A   
ATOM    153  CD2 LEU    46       7.994  14.784  -0.312  1.00 10.00      A   
ATOM    154  C   LEU    46       7.255  13.626  -4.412  1.00 10.00      A   
ATOM    155  O   LEU    46       7.315  14.670  -5.056  1.00 10.00      A   
ATOM    156  N   LYS    47       8.140  12.642  -4.544  1.00 10.00      A   
ATOM    157  HN  LYS    47       8.020  11.818  -4.018  1.00 10.00      A   
ATOM    158  CA  LYS    47       9.286  12.751  -5.443  1.00 10.00      A   
ATOM    159  CB  LYS    47      10.320  11.661  -5.146  1.00 10.00      A   
ATOM    160  CG  LYS    47      10.797  11.630  -3.700  1.00 10.00      A   
ATOM    161  CD  LYS    47      11.553  12.896  -3.318  1.00 10.00      A   
ATOM    162  CE  LYS    47      13.040  12.777  -3.622  1.00 10.00      A   
ATOM    163  NZ  LYS    47      13.820  13.900  -3.032  1.00 10.00      A   
ATOM    164  HZ1 LYS    47      14.840  13.721  -3.133  1.00 10.00      A   
ATOM    165  HZ2 LYS    47      13.598  13.996  -2.023  1.00 10.00      A   
ATOM    166  HZ3 LYS    47      13.590  14.794  -3.513  1.00 10.00      A   
ATOM    167  C   LYS    47       8.862  12.699  -6.913  1.00 10.00      A   
ATOM    168  O   LYS    47       9.591  13.148  -7.794  1.00 10.00      A   
ATOM    169  N   GLN    48       7.686  12.143  -7.172  1.00 10.00      A   
ATOM    170  HN  GLN    48       7.155  11.775  -6.433  1.00 10.00      A   
ATOM    171  CA  GLN    48       7.177  12.052  -8.534  1.00 10.00      A   
ATOM    172  CB  GLN    48       6.029  11.039  -8.629  1.00 10.00      A   
ATOM    173  CG  GLN    48       6.413   9.596  -8.330  1.00 10.00      A   
ATOM    174  CD  GLN    48       7.589   9.106  -9.148  1.00 10.00      A   
ATOM    175  OE1 GLN    48       7.420   8.584 -10.249  1.00 10.00      A   
ATOM    176  NE2 GLN    48       8.787   9.253  -8.606  1.00 10.00      A   
ATOM    177 HE21 GLN    48       8.846   9.664  -7.718  1.00 10.00      A   
ATOM    178 HE22 GLN    48       9.569   8.947  -9.116  1.00 10.00      A   
ATOM    179  C   GLN    48       6.701  13.418  -9.024  1.00 10.00      A   
ATOM    180  O   GLN    48       6.938  13.795 -10.176  1.00 10.00      A   
ATOM    181  N   VAL    49       6.043  14.156  -8.140  1.00 10.00      A   
ATOM    182  HN  VAL    49       5.905  13.806  -7.233  1.00 10.00      A   
ATOM    183  CA  VAL    49       5.523  15.474  -8.483  1.00 10.00      A   
ATOM    184  CB  VAL    49       4.165  15.778  -7.807  1.00 10.00      A   
ATOM    185  CG1 VAL    49       3.073  14.885  -8.379  1.00 10.00      A   
ATOM    186  CG2 VAL    49       4.245  15.618  -6.295  1.00 10.00      A   
ATOM    187  C   VAL    49       6.528  16.591  -8.199  1.00 10.00      A   
ATOM    188  O   VAL    49       6.710  17.487  -9.022  1.00 10.00      A   
ATOM    189  N   HIS    50       7.178  16.539  -7.041  1.00 10.00      A   
ATOM    190  HN  HIS    50       7.006  15.790  -6.424  1.00 10.00      A   
ATOM    191  CA  HIS    50       8.157  17.555  -6.657  1.00 10.00      A   
ATOM    192  CB  HIS    50       7.495  18.674  -5.839  1.00 10.00      A   
ATOM    193  CG  HIS    50       6.542  19.530  -6.616  1.00 10.00      A   
ATOM    194  ND1 HIS    50       6.949  20.428  -7.582  1.00 10.00      A   
ATOM    195  HD1 HIS    50       7.883  20.607  -7.849  1.00 10.00      A   
ATOM    196  CD2 HIS    50       5.189  19.613  -6.572  1.00 10.00      A   
ATOM    197  CE1 HIS    50       5.888  21.024  -8.097  1.00 10.00      A   
ATOM    198  NE2 HIS    50       4.810  20.548  -7.500  1.00 10.00      A   
ATOM    199  HE2 HIS    50       3.885  20.825  -7.691  1.00 10.00      A   
ATOM    200  C   HIS    50       9.292  16.923  -5.857  1.00 10.00      A   
ATOM    201  O   HIS    50       9.289  16.956  -4.626  1.00 10.00      A   
ATOM    202  N   PRO    51      10.282  16.341  -6.546  1.00 10.00      A   
ATOM    203  CA  PRO    51      11.416  15.675  -5.894  1.00 10.00      A   
ATOM    204  CB  PRO    51      12.148  14.990  -7.048  1.00 10.00      A   
ATOM    205  CG  PRO    51      11.771  15.779  -8.256  1.00 10.00      A   
ATOM    206  CD  PRO    51      10.375  16.282  -8.015  1.00 10.00      A   
ATOM    207  C   PRO    51      12.350  16.637  -5.168  1.00 10.00      A   
ATOM    208  O   PRO    51      13.140  16.220  -4.322  1.00 10.00      A   
ATOM    209  N   ASP    52      12.253  17.920  -5.484  1.00 10.00      A   
ATOM    210  HN  ASP    52      11.589  18.202  -6.150  1.00 10.00      A   
ATOM    211  CA  ASP    52      13.107  18.918  -4.853  1.00 10.00      A   
ATOM    212  CB  ASP    52      13.345  20.106  -5.786  1.00 10.00      A   
ATOM    213  CG  ASP    52      14.815  20.419  -5.982  1.00 10.00      A   
ATOM    214  OD1 ASP    52      15.614  20.210  -5.040  1.00 10.00      A   
ATOM    215  OD2 ASP    52      15.184  20.873  -7.085  1.00 10.00      A   
ATOM    216  C   ASP    52      12.500  19.398  -3.543  1.00 10.00      A   
ATOM    217  O   ASP    52      13.105  20.187  -2.816  1.00 10.00      A   
ATOM    218  N   THR    53      11.302  18.916  -3.245  1.00 10.00      A   
ATOM    219  HN  THR    53      10.875  18.276  -3.855  1.00 10.00      A   
ATOM    220  CA  THR    53      10.610  19.296  -2.028  1.00 10.00      A   
ATOM    221  CB  THR    53       9.140  19.651  -2.329  1.00 10.00      A   
ATOM    222  OG1 THR    53       9.069  20.378  -3.567  1.00 10.00      A   
ATOM    223  HG1 THR    53       9.840  20.164  -4.110  1.00 10.00      A   
ATOM    224  CG2 THR    53       8.555  20.509  -1.216  1.00 10.00      A   
ATOM    225  C   THR    53      10.669  18.158  -1.008  1.00 10.00      A   
ATOM    226  O   THR    53      10.477  16.993  -1.358  1.00 10.00      A   
ATOM    227  N   GLY    54      10.960  18.495   0.242  1.00 10.00      A   
ATOM    228  HN  GLY    54      11.134  19.434   0.460  1.00 10.00      A   
ATOM    229  CA  GLY    54      11.033  17.493   1.284  1.00 10.00      A   
ATOM    230  C   GLY    54       9.881  17.601   2.260  1.00 10.00      A   
ATOM    231  O   GLY    54       9.322  18.682   2.449  1.00 10.00      A   
ATOM    232  N   ILE    55       9.520  16.489   2.881  1.00 10.00      A   
ATOM    233  HN  ILE    55      10.008  15.655   2.696  1.00 10.00      A   
ATOM    234  CA  ILE    55       8.426  16.472   3.837  1.00 10.00      A   
ATOM    235  CB  ILE    55       7.443  15.310   3.552  1.00 10.00      A   
ATOM    236  CG1 ILE    55       6.161  15.463   4.375  1.00 10.00      A   
ATOM    237  CG2 ILE    55       8.100  13.958   3.802  1.00 10.00      A   
ATOM    238  CD1 ILE    55       5.046  14.531   3.956  1.00 10.00      A   
ATOM    239  C   ILE    55       8.952  16.391   5.272  1.00 10.00      A   
ATOM    240  O   ILE    55       9.993  15.780   5.531  1.00 10.00      A   
ATOM    241  N   SER    56       8.253  17.039   6.195  1.00 10.00      A   
ATOM    242  HN  SER    56       7.452  17.535   5.929  1.00 10.00      A   
ATOM    243  CA  SER    56       8.650  17.035   7.595  1.00 10.00      A   
ATOM    244  CB  SER    56       8.086  18.274   8.288  1.00 10.00      A   
ATOM    245  OG  SER    56       8.097  19.383   7.402  1.00 10.00      A   
ATOM    246  HG  SER    56       8.997  19.526   7.082  1.00 10.00      A   
ATOM    247  C   SER    56       8.148  15.773   8.289  1.00 10.00      A   
ATOM    248  O   SER    56       7.213  15.127   7.811  1.00 10.00      A   
ATOM    249  N   SER    57       8.769  15.429   9.412  1.00 10.00      A   
ATOM    250  HN  SER    57       9.514  15.983   9.735  1.00 10.00      A   
ATOM    251  CA  SER    57       8.385  14.246  10.171  1.00 10.00      A   
ATOM    252  CB  SER    57       9.333  14.046  11.353  1.00 10.00      A   
ATOM    253  OG  SER    57      10.679  13.981  10.915  1.00 10.00      A   
ATOM    254  HG  SER    57      11.111  13.227  11.336  1.00 10.00      A   
ATOM    255  C   SER    57       6.934  14.332  10.651  1.00 10.00      A   
ATOM    256  O   SER    57       6.206  13.338  10.644  1.00 10.00      A   
ATOM    257  N   LYS    58       6.515  15.528  11.055  1.00 10.00      A   
ATOM    258  HN  LYS    58       7.139  16.286  11.040  1.00 10.00      A   
ATOM    259  CA  LYS    58       5.153  15.735  11.528  1.00 10.00      A   
ATOM    260  CB  LYS    58       5.002  17.107  12.180  1.00 10.00      A   
ATOM    261  CG  LYS    58       5.775  17.264  13.478  1.00 10.00      A   
ATOM    262  CD  LYS    58       5.549  18.636  14.087  1.00 10.00      A   
ATOM    263  CE  LYS    58       6.348  18.810  15.365  1.00 10.00      A   
ATOM    264  NZ  LYS    58       6.106  20.139  15.981  1.00 10.00      A   
ATOM    265  HZ1 LYS    58       5.085  20.298  16.092  1.00 10.00      A   
ATOM    266  HZ2 LYS    58       6.495  20.890  15.379  1.00 10.00      A   
ATOM    267  HZ3 LYS    58       6.558  20.191  16.916  1.00 10.00      A   
ATOM    268  C   LYS    58       4.156  15.578  10.388  1.00 10.00      A   
ATOM    269  O   LYS    58       3.191  14.822  10.503  1.00 10.00      A   
ATOM    270  N   ALA    59       4.397  16.293   9.290  1.00 10.00      A   
ATOM    271  HN  ALA    59       5.171  16.894   9.273  1.00 10.00      A   
ATOM    272  CA  ALA    59       3.529  16.224   8.118  1.00 10.00      A   
ATOM    273  CB  ALA    59       4.051  17.136   7.018  1.00 10.00      A   
ATOM    274  C   ALA    59       3.417  14.788   7.620  1.00 10.00      A   
ATOM    275  O   ALA    59       2.355  14.351   7.173  1.00 10.00      A   
ATOM    276  N   MET    60       4.524  14.057   7.712  1.00 10.00      A   
ATOM    277  HN  MET    60       5.342  14.479   8.058  1.00 10.00      A   
ATOM    278  CA  MET    60       4.568  12.658   7.302  1.00 10.00      A   
ATOM    279  CB  MET    60       5.978  12.094   7.522  1.00 10.00      A   
ATOM    280  CG  MET    60       6.117  10.603   7.258  1.00 10.00      A   
ATOM    281  SD  MET    60       7.430   9.845   8.238  1.00 10.00      A   
ATOM    282  CE  MET    60       6.757  10.016   9.891  1.00 10.00      A   
ATOM    283  C   MET    60       3.553  11.847   8.105  1.00 10.00      A   
ATOM    284  O   MET    60       2.812  11.031   7.553  1.00 10.00      A   
ATOM    285  N   GLY    61       3.519  12.091   9.412  1.00 10.00      A   
ATOM    286  HN  GLY    61       4.134  12.756   9.793  1.00 10.00      A   
ATOM    287  CA  GLY    61       2.590  11.391  10.278  1.00 10.00      A   
ATOM    288  C   GLY    61       1.159  11.819  10.030  1.00 10.00      A   
ATOM    289  O   GLY    61       0.251  10.986  10.012  1.00 10.00      A   
ATOM    290  N   ILE    62       0.960  13.118   9.829  1.00 10.00      A   
ATOM    291  HN  ILE    62       1.729  13.731   9.868  1.00 10.00      A   
ATOM    292  CA  ILE    62      -0.368  13.660   9.566  1.00 10.00      A   
ATOM    293  CB  ILE    62      -0.347  15.200   9.451  1.00 10.00      A   
ATOM    294  CG1 ILE    62       0.179  15.819  10.749  1.00 10.00      A   
ATOM    295  CG2 ILE    62      -1.738  15.735   9.130  1.00 10.00      A   
ATOM    296  CD1 ILE    62       0.464  17.303  10.652  1.00 10.00      A   
ATOM    297  C   ILE    62      -0.944  13.052   8.289  1.00 10.00      A   
ATOM    298  O   ILE    62      -2.087  12.590   8.269  1.00 10.00      A   
ATOM    299  N   MET    63      -0.135  13.031   7.232  1.00 10.00      A   
ATOM    300  HN  MET    63       0.772  13.413   7.315  1.00 10.00      A   
ATOM    301  CA  MET    63      -0.555  12.464   5.957  1.00 10.00      A   
ATOM    302  CB  MET    63       0.513  12.687   4.882  1.00 10.00      A   
ATOM    303  CG  MET    63       0.497  14.084   4.276  1.00 10.00      A   
ATOM    304  SD  MET    63      -1.034  14.441   3.387  1.00 10.00      A   
ATOM    305  CE  MET    63      -0.912  13.276   2.030  1.00 10.00      A   
ATOM    306  C   MET    63      -0.857  10.980   6.111  1.00 10.00      A   
ATOM    307  O   MET    63      -1.816  10.467   5.534  1.00 10.00      A   
ATOM    308  N   ASN    64      -0.038  10.303   6.913  1.00 10.00      A   
ATOM    309  HN  ASN    64       0.707  10.778   7.341  1.00 10.00      A   
ATOM    310  CA  ASN    64      -0.212   8.876   7.176  1.00 10.00      A   
ATOM    311  CB  ASN    64       0.867   8.380   8.146  1.00 10.00      A   
ATOM    312  CG  ASN    64       1.980   7.601   7.475  1.00 10.00      A   
ATOM    313  OD1 ASN    64       1.934   6.373   7.385  1.00 10.00      A   
ATOM    314  ND2 ASN    64       2.996   8.307   7.010  1.00 10.00      A   
ATOM    315 HD21 ASN    64       2.971   9.285   7.119  1.00 10.00      A   
ATOM    316 HD22 ASN    64       3.743   7.826   6.591  1.00 10.00      A   
ATOM    317  C   ASN    64      -1.578   8.633   7.798  1.00 10.00      A   
ATOM    318  O   ASN    64      -2.279   7.682   7.446  1.00 10.00      A   
ATOM    319  N   SER    65      -1.955   9.517   8.716  1.00 10.00      A   
ATOM    320  HN  SER    65      -1.355  10.263   8.935  1.00 10.00      A   
ATOM    321  CA  SER    65      -3.234   9.413   9.396  1.00 10.00      A   
ATOM    322  CB  SER    65      -3.291  10.379  10.581  1.00 10.00      A   
ATOM    323  OG  SER    65      -2.121  10.281  11.377  1.00 10.00      A   
ATOM    324  HG  SER    65      -1.381  10.006  10.824  1.00 10.00      A   
ATOM    325  C   SER    65      -4.381   9.700   8.436  1.00 10.00      A   
ATOM    326  O   SER    65      -5.399   9.017   8.465  1.00 10.00      A   
ATOM    327  N   PHE    66      -4.207  10.710   7.588  1.00 10.00      A   
ATOM    328  HN  PHE    66      -3.368  11.225   7.620  1.00 10.00      A   
ATOM    329  CA  PHE    66      -5.232  11.085   6.620  1.00 10.00      A   
ATOM    330  CB  PHE    66      -4.808  12.319   5.824  1.00 10.00      A   
ATOM    331  CG  PHE    66      -4.986  13.622   6.550  1.00 10.00      A   
ATOM    332  CD1 PHE    66      -5.728  13.692   7.719  1.00 10.00      A   
ATOM    333  CD2 PHE    66      -4.406  14.779   6.060  1.00 10.00      A   
ATOM    334  CE1 PHE    66      -5.893  14.893   8.380  1.00 10.00      A   
ATOM    335  CE2 PHE    66      -4.567  15.982   6.715  1.00 10.00      A   
ATOM    336  CZ  PHE    66      -5.309  16.039   7.879  1.00 10.00      A   
ATOM    337  C   PHE    66      -5.556   9.937   5.669  1.00 10.00      A   
ATOM    338  O   PHE    66      -6.725   9.639   5.418  1.00 10.00      A   
ATOM    339  N   VAL    67      -4.517   9.297   5.144  1.00 10.00      A   
ATOM    340  HN  VAL    67      -3.607   9.594   5.374  1.00 10.00      A   
ATOM    341  CA  VAL    67      -4.689   8.177   4.224  1.00 10.00      A   
ATOM    342  CB  VAL    67      -3.330   7.674   3.688  1.00 10.00      A   
ATOM    343  CG1 VAL    67      -3.506   6.439   2.816  1.00 10.00      A   
ATOM    344  CG2 VAL    67      -2.629   8.774   2.908  1.00 10.00      A   
ATOM    345  C   VAL    67      -5.439   7.026   4.895  1.00 10.00      A   
ATOM    346  O   VAL    67      -6.413   6.500   4.347  1.00 10.00      A   
ATOM    347  N   ASN    68      -4.997   6.662   6.094  1.00 10.00      A   
ATOM    348  HN  ASN    68      -4.234   7.137   6.487  1.00 10.00      A   
ATOM    349  CA  ASN    68      -5.619   5.574   6.843  1.00 10.00      A   
ATOM    350  CB  ASN    68      -4.782   5.224   8.078  1.00 10.00      A   
ATOM    351  CG  ASN    68      -4.684   3.728   8.316  1.00 10.00      A   
ATOM    352  OD1 ASN    68      -5.542   2.957   7.890  1.00 10.00      A   
ATOM    353  ND2 ASN    68      -3.633   3.306   9.004  1.00 10.00      A   
ATOM    354 HD21 ASN    68      -2.986   3.973   9.318  1.00 10.00      A   
ATOM    355 HD22 ASN    68      -3.546   2.345   9.173  1.00 10.00      A   
ATOM    356  C   ASN    68      -7.040   5.940   7.260  1.00 10.00      A   
ATOM    357  O   ASN    68      -7.946   5.108   7.219  1.00 10.00      A   
ATOM    358  N   ASP    69      -7.225   7.199   7.639  1.00 10.00      A   
ATOM    359  HN  ASP    69      -6.454   7.812   7.638  1.00 10.00      A   
ATOM    360  CA  ASP    69      -8.525   7.707   8.069  1.00 10.00      A   
ATOM    361  CB  ASP    69      -8.421   9.190   8.421  1.00 10.00      A   
ATOM    362  CG  ASP    69      -9.047   9.520   9.755  1.00 10.00      A   
ATOM    363  OD1 ASP    69      -8.573   8.995  10.788  1.00 10.00      A   
ATOM    364  OD2 ASP    69     -10.002  10.319   9.787  1.00 10.00      A   
ATOM    365  C   ASP    69      -9.573   7.517   6.985  1.00 10.00      A   
ATOM    366  O   ASP    69     -10.668   7.012   7.248  1.00 10.00      A   
ATOM    367  N   ILE    70      -9.229   7.917   5.766  1.00 10.00      A   
ATOM    368  HN  ILE    70      -8.339   8.310   5.625  1.00 10.00      A   
ATOM    369  CA  ILE    70     -10.137   7.784   4.636  1.00 10.00      A   
ATOM    370  CB  ILE    70      -9.593   8.490   3.374  1.00 10.00      A   
ATOM    371  CG1 ILE    70      -9.329   9.970   3.660  1.00 10.00      A   
ATOM    372  CG2 ILE    70     -10.570   8.348   2.215  1.00 10.00      A   
ATOM    373  CD1 ILE    70      -8.639  10.698   2.528  1.00 10.00      A   
ATOM    374  C   ILE    70     -10.376   6.309   4.332  1.00 10.00      A   
ATOM    375  O   ILE    70     -11.504   5.893   4.067  1.00 10.00      A   
ATOM    376  N   PHE    71      -9.310   5.520   4.400  1.00 10.00      A   
ATOM    377  HN  PHE    71      -8.439   5.914   4.631  1.00 10.00      A   
ATOM    378  CA  PHE    71      -9.392   4.090   4.139  1.00 10.00      A   
ATOM    379  CB  PHE    71      -8.006   3.449   4.259  1.00 10.00      A   
ATOM    380  CG  PHE    71      -7.913   2.070   3.669  1.00 10.00      A   
ATOM    381  CD1 PHE    71      -7.744   1.899   2.306  1.00 10.00      A   
ATOM    382  CD2 PHE    71      -7.987   0.948   4.475  1.00 10.00      A   
ATOM    383  CE1 PHE    71      -7.653   0.635   1.758  1.00 10.00      A   
ATOM    384  CE2 PHE    71      -7.897  -0.321   3.933  1.00 10.00      A   
ATOM    385  CZ  PHE    71      -7.727  -0.477   2.572  1.00 10.00      A   
ATOM    386  C   PHE    71     -10.373   3.414   5.095  1.00 10.00      A   
ATOM    387  O   PHE    71     -11.198   2.603   4.676  1.00 10.00      A   
ATOM    388  N   GLU    72     -10.287   3.767   6.373  1.00 10.00      A   
ATOM    389  HN  GLU    72      -9.603   4.418   6.645  1.00 10.00      A   
ATOM    390  CA  GLU    72     -11.170   3.200   7.388  1.00 10.00      A   
ATOM    391  CB  GLU    72     -10.766   3.678   8.783  1.00 10.00      A   
ATOM    392  CG  GLU    72      -9.393   3.197   9.219  1.00 10.00      A   
ATOM    393  CD  GLU    72      -9.067   3.582  10.641  1.00 10.00      A   
ATOM    394  OE1 GLU    72      -8.343   4.584  10.846  1.00 10.00      A   
ATOM    395  OE2 GLU    72      -9.525   2.888  11.572  1.00 10.00      A   
ATOM    396  C   GLU    72     -12.630   3.541   7.105  1.00 10.00      A   
ATOM    397  O   GLU    72     -13.513   2.696   7.249  1.00 10.00      A   
ATOM    398  N   ARG    73     -12.875   4.776   6.683  1.00 10.00      A   
ATOM    399  HN  ARG    73     -12.124   5.401   6.577  1.00 10.00      A   
ATOM    400  CA  ARG    73     -14.231   5.221   6.371  1.00 10.00      A   
ATOM    401  CB  ARG    73     -14.287   6.739   6.170  1.00 10.00      A   
ATOM    402  CG  ARG    73     -14.373   7.528   7.467  1.00 10.00      A   
ATOM    403  CD  ARG    73     -14.612   9.013   7.216  1.00 10.00      A   
ATOM    404  NE  ARG    73     -13.437   9.686   6.657  1.00 10.00      A   
ATOM    405  HE  ARG    73     -13.448   9.881   5.692  1.00 10.00      A   
ATOM    406  CZ  ARG    73     -12.377  10.060   7.374  1.00 10.00      A   
ATOM    407  NH1 ARG    73     -12.337   9.827   8.681  1.00 10.00      A   
ATOM    408 HH11 ARG    73     -13.136   9.357   9.156  1.00 10.00      A   
ATOM    409 HH12 ARG    73     -11.497  10.120   9.244  1.00 10.00      A   
ATOM    410  NH2 ARG    73     -11.361  10.682   6.788  1.00 10.00      A   
ATOM    411 HH21 ARG    73     -11.391  10.883   5.764  1.00 10.00      A   
ATOM    412 HH22 ARG    73     -10.533  10.975   7.348  1.00 10.00      A   
ATOM    413  C   ARG    73     -14.763   4.495   5.138  1.00 10.00      A   
ATOM    414  O   ARG    73     -15.901   4.026   5.124  1.00 10.00      A   
ATOM    415  N   ILE    74     -13.922   4.391   4.116  1.00 10.00      A   
ATOM    416  HN  ILE    74     -13.022   4.780   4.197  1.00 10.00      A   
ATOM    417  CA  ILE    74     -14.293   3.721   2.874  1.00 10.00      A   
ATOM    418  CB  ILE    74     -13.206   3.897   1.787  1.00 10.00      A   
ATOM    419  CG1 ILE    74     -13.134   5.362   1.345  1.00 10.00      A   
ATOM    420  CG2 ILE    74     -13.467   2.992   0.589  1.00 10.00      A   
ATOM    421  CD1 ILE    74     -12.060   5.640   0.314  1.00 10.00      A   
ATOM    422  C   ILE    74     -14.560   2.237   3.118  1.00 10.00      A   
ATOM    423  O   ILE    74     -15.560   1.690   2.649  1.00 10.00      A   
ATOM    424  N   ALA    75     -13.672   1.596   3.874  1.00 10.00      A   
ATOM    425  HN  ALA    75     -12.897   2.091   4.225  1.00 10.00      A   
ATOM    426  CA  ALA    75     -13.816   0.178   4.194  1.00 10.00      A   
ATOM    427  CB  ALA    75     -12.602  -0.324   4.963  1.00 10.00      A   
ATOM    428  C   ALA    75     -15.093  -0.055   4.995  1.00 10.00      A   
ATOM    429  O   ALA    75     -15.774  -1.068   4.822  1.00 10.00      A   
ATOM    430  N   GLY    76     -15.413   0.897   5.864  1.00 10.00      A   
ATOM    431  HN  GLY    76     -14.822   1.677   5.963  1.00 10.00      A   
ATOM    432  CA  GLY    76     -16.614   0.795   6.668  1.00 10.00      A   
ATOM    433  C   GLY    76     -17.862   0.861   5.813  1.00 10.00      A   
ATOM    434  O   GLY    76     -18.759   0.027   5.946  1.00 10.00      A   
ATOM    435  N   GLU    77     -17.907   1.839   4.916  1.00 10.00      A   
ATOM    436  HN  GLU    77     -17.152   2.466   4.855  1.00 10.00      A   
ATOM    437  CA  GLU    77     -19.051   2.010   4.025  1.00 10.00      A   
ATOM    438  CB  GLU    77     -18.948   3.315   3.237  1.00 10.00      A   
ATOM    439  CG  GLU    77     -18.910   4.566   4.102  1.00 10.00      A   
ATOM    440  CD  GLU    77     -19.885   4.518   5.259  1.00 10.00      A   
ATOM    441  OE1 GLU    77     -21.105   4.645   5.025  1.00 10.00      A   
ATOM    442  OE2 GLU    77     -19.432   4.361   6.412  1.00 10.00      A   
ATOM    443  C   GLU    77     -19.182   0.826   3.073  1.00 10.00      A   
ATOM    444  O   GLU    77     -20.286   0.470   2.654  1.00 10.00      A   
ATOM    445  N   ALA    78     -18.048   0.226   2.725  1.00 10.00      A   
ATOM    446  HN  ALA    78     -17.197   0.578   3.068  1.00 10.00      A   
ATOM    447  CA  ALA    78     -18.037  -0.932   1.840  1.00 10.00      A   
ATOM    448  CB  ALA    78     -16.608  -1.349   1.525  1.00 10.00      A   
ATOM    449  C   ALA    78     -18.782  -2.079   2.503  1.00 10.00      A   
ATOM    450  O   ALA    78     -19.673  -2.686   1.909  1.00 10.00      A   
ATOM    451  N   SER    79     -18.421  -2.347   3.752  1.00 10.00      A   
ATOM    452  HN  SER    79     -17.703  -1.819   4.164  1.00 10.00      A   
ATOM    453  CA  SER    79     -19.050  -3.404   4.525  1.00 10.00      A   
ATOM    454  CB  SER    79     -18.301  -3.590   5.847  1.00 10.00      A   
ATOM    455  OG  SER    79     -16.894  -3.495   5.649  1.00 10.00      A   
ATOM    456  HG  SER    79     -16.616  -2.575   5.740  1.00 10.00      A   
ATOM    457  C   SER    79     -20.524  -3.074   4.773  1.00 10.00      A   
ATOM    458  O   SER    79     -21.382  -3.958   4.750  1.00 10.00      A   
ATOM    459  N   ARG    80     -20.804  -1.788   4.980  1.00 10.00      A   
ATOM    460  HN  ARG    80     -20.067  -1.139   4.978  1.00 10.00      A   
ATOM    461  CA  ARG    80     -22.163  -1.307   5.219  1.00 10.00      A   
ATOM    462  CB  ARG    80     -22.137   0.187   5.573  1.00 10.00      A   
ATOM    463  CG  ARG    80     -23.501   0.857   5.623  1.00 10.00      A   
ATOM    464  CD  ARG    80     -23.373   2.370   5.751  1.00 10.00      A   
ATOM    465  NE  ARG    80     -24.656   3.048   5.558  1.00 10.00      A   
ATOM    466  HE  ARG    80     -25.468   2.557   5.821  1.00 10.00      A   
ATOM    467  CZ  ARG    80     -24.784   4.276   5.059  1.00 10.00      A   
ATOM    468  NH1 ARG    80     -23.712   4.976   4.709  1.00 10.00      A   
ATOM    469 HH11 ARG    80     -22.748   4.569   4.825  1.00 10.00      A   
ATOM    470 HH12 ARG    80     -23.820   5.936   4.315  1.00 10.00      A   
ATOM    471  NH2 ARG    80     -25.989   4.814   4.915  1.00 10.00      A   
ATOM    472 HH21 ARG    80     -26.843   4.279   5.190  1.00 10.00      A   
ATOM    473 HH22 ARG    80     -26.087   5.775   4.522  1.00 10.00      A   
ATOM    474  C   ARG    80     -23.051  -1.549   3.999  1.00 10.00      A   
ATOM    475  O   ARG    80     -24.124  -2.141   4.109  1.00 10.00      A   
ATOM    476  N   LEU    81     -22.585  -1.107   2.835  1.00 10.00      A   
ATOM    477  HN  LEU    81     -21.710  -0.656   2.808  1.00 10.00      A   
ATOM    478  CA  LEU    81     -23.339  -1.273   1.598  1.00 10.00      A   
ATOM    479  CB  LEU    81     -22.648  -0.552   0.436  1.00 10.00      A   
ATOM    480  CG  LEU    81     -23.410  -0.527  -0.894  1.00 10.00      A   
ATOM    481  CD1 LEU    81     -24.687   0.284  -0.768  1.00 10.00      A   
ATOM    482  CD2 LEU    81     -22.533   0.010  -2.014  1.00 10.00      A   
ATOM    483  C   LEU    81     -23.527  -2.749   1.268  1.00 10.00      A   
ATOM    484  O   LEU    81     -24.622  -3.174   0.896  1.00 10.00      A   
ATOM    485  N   ALA    82     -22.461  -3.528   1.417  1.00 10.00      A   
ATOM    486  HN  ALA    82     -21.613  -3.131   1.709  1.00 10.00      A   
ATOM    487  CA  ALA    82     -22.511  -4.956   1.142  1.00 10.00      A   
ATOM    488  CB  ALA    82     -21.139  -5.581   1.329  1.00 10.00      A   
ATOM    489  C   ALA    82     -23.540  -5.643   2.034  1.00 10.00      A   
ATOM    490  O   ALA    82     -24.325  -6.470   1.568  1.00 10.00      A   
ATOM    491  N   HIS    83     -23.544  -5.274   3.309  1.00 10.00      A   
ATOM    492  HN  HIS    83     -22.900  -4.596   3.611  1.00 10.00      A   
ATOM    493  CA  HIS    83     -24.474  -5.845   4.276  1.00 10.00      A   
ATOM    494  CB  HIS    83     -24.151  -5.338   5.686  1.00 10.00      A   
ATOM    495  CG  HIS    83     -24.904  -6.020   6.790  1.00 10.00      A   
ATOM    496  ND1 HIS    83     -24.803  -7.373   7.058  1.00 10.00      A   
ATOM    497  HD1 HIS    83     -24.257  -8.024   6.557  1.00 10.00      A   
ATOM    498  CD2 HIS    83     -25.752  -5.519   7.720  1.00 10.00      A   
ATOM    499  CE1 HIS    83     -25.554  -7.667   8.103  1.00 10.00      A   
ATOM    500  NE2 HIS    83     -26.138  -6.562   8.522  1.00 10.00      A   
ATOM    501  HE2 HIS    83     -26.741  -6.496   9.295  1.00 10.00      A   
ATOM    502  C   HIS    83     -25.915  -5.510   3.902  1.00 10.00      A   
ATOM    503  O   HIS    83     -26.798  -6.364   3.969  1.00 10.00      A   
ATOM    504  N   TYR    84     -26.138  -4.272   3.480  1.00 10.00      A   
ATOM    505  HN  TYR    84     -25.386  -3.640   3.432  1.00 10.00      A   
ATOM    506  CA  TYR    84     -27.469  -3.818   3.092  1.00 10.00      A   
ATOM    507  CB  TYR    84     -27.486  -2.294   2.953  1.00 10.00      A   
ATOM    508  CG  TYR    84     -28.869  -1.691   2.870  1.00 10.00      A   
ATOM    509  CD1 TYR    84     -29.810  -1.918   3.868  1.00 10.00      A   
ATOM    510  CD2 TYR    84     -29.233  -0.891   1.798  1.00 10.00      A   
ATOM    511  CE1 TYR    84     -31.073  -1.362   3.801  1.00 10.00      A   
ATOM    512  CE2 TYR    84     -30.492  -0.331   1.721  1.00 10.00      A   
ATOM    513  CZ  TYR    84     -31.409  -0.569   2.723  1.00 10.00      A   
ATOM    514  OH  TYR    84     -32.668  -0.012   2.647  1.00 10.00      A   
ATOM    515  HH  TYR    84     -32.905   0.362   3.506  1.00 10.00      A   
ATOM    516  C   TYR    84     -27.916  -4.469   1.784  1.00 10.00      A   
ATOM    517  O   TYR    84     -29.108  -4.630   1.531  1.00 10.00      A   
ATOM    518  N   ASN    85     -26.951  -4.844   0.957  1.00 10.00      A   
ATOM    519  HN  ASN    85     -26.016  -4.685   1.215  1.00 10.00      A   
ATOM    520  CA  ASN    85     -27.238  -5.473  -0.329  1.00 10.00      A   
ATOM    521  CB  ASN    85     -26.213  -5.035  -1.381  1.00 10.00      A   
ATOM    522  CG  ASN    85     -26.674  -3.855  -2.216  1.00 10.00      A   
ATOM    523  OD1 ASN    85     -26.265  -3.698  -3.367  1.00 10.00      A   
ATOM    524  ND2 ASN    85     -27.523  -3.014  -1.645  1.00 10.00      A   
ATOM    525 HD21 ASN    85     -27.804  -3.191  -0.722  1.00 10.00      A   
ATOM    526 HD22 ASN    85     -27.843  -2.248  -2.171  1.00 10.00      A   
ATOM    527  C   ASN    85     -27.248  -6.992  -0.216  1.00 10.00      A   
ATOM    528  O   ASN    85     -27.389  -7.692  -1.217  1.00 10.00      A   
ATOM    529  N   LYS    86     -27.083  -7.489   1.009  1.00 10.00      A   
ATOM    530  HN  LYS    86     -26.954  -6.867   1.757  1.00 10.00      A   
ATOM    531  CA  LYS    86     -27.076  -8.930   1.282  1.00 10.00      A   
ATOM    532  CB  LYS    86     -28.429  -9.572   0.936  1.00 10.00      A   
ATOM    533  CG  LYS    86     -29.602  -9.028   1.737  1.00 10.00      A   
ATOM    534  CD  LYS    86     -30.929  -9.556   1.215  1.00 10.00      A   
ATOM    535  CE  LYS    86     -32.104  -8.925   1.942  1.00 10.00      A   
ATOM    536  NZ  LYS    86     -33.385  -9.176   1.233  1.00 10.00      A   
ATOM    537  HZ1 LYS    86     -33.365  -8.736   0.291  1.00 10.00      A   
ATOM    538  HZ2 LYS    86     -34.181  -8.773   1.771  1.00 10.00      A   
ATOM    539  HZ3 LYS    86     -33.539 -10.198   1.123  1.00 10.00      A   
ATOM    540  C   LYS    86     -25.937  -9.632   0.544  1.00 10.00      A   
ATOM    541  O   LYS    86     -26.047 -10.802   0.170  1.00 10.00      A   
ATOM    542  N   ARG    87     -24.836  -8.917   0.353  1.00 10.00      A   
ATOM    543  HN  ARG    87     -24.796  -7.997   0.703  1.00 10.00      A   
ATOM    544  CA  ARG    87     -23.680  -9.459  -0.338  1.00 10.00      A   
ATOM    545  CB  ARG    87     -23.283  -8.548  -1.503  1.00 10.00      A   
ATOM    546  CG  ARG    87     -24.266  -8.543  -2.664  1.00 10.00      A   
ATOM    547  CD  ARG    87     -23.855  -7.538  -3.730  1.00 10.00      A   
ATOM    548  NE  ARG    87     -22.587  -7.890  -4.371  1.00 10.00      A   
ATOM    549  HE  ARG    87     -22.485  -8.817  -4.682  1.00 10.00      A   
ATOM    550  CZ  ARG    87     -21.581  -7.034  -4.562  1.00 10.00      A   
ATOM    551  NH1 ARG    87     -21.698  -5.775  -4.161  1.00 10.00      A   
ATOM    552 HH11 ARG    87     -22.572  -5.452  -3.704  1.00 10.00      A   
ATOM    553 HH12 ARG    87     -20.908  -5.098  -4.299  1.00 10.00      A   
ATOM    554  NH2 ARG    87     -20.464  -7.439  -5.156  1.00 10.00      A   
ATOM    555 HH21 ARG    87     -20.367  -8.426  -5.477  1.00 10.00      A   
ATOM    556 HH22 ARG    87     -19.674  -6.767  -5.302  1.00 10.00      A   
ATOM    557  C   ARG    87     -22.505  -9.589   0.619  1.00 10.00      A   
ATOM    558  O   ARG    87     -22.287  -8.721   1.461  1.00 10.00      A   
ATOM    559  N   SER    88     -21.767 -10.677   0.498  1.00 10.00      A   
ATOM    560  HN  SER    88     -22.010 -11.354  -0.170  1.00 10.00      A   
ATOM    561  CA  SER    88     -20.606 -10.903   1.340  1.00 10.00      A   
ATOM    562  CB  SER    88     -20.534 -12.373   1.756  1.00 10.00      A   
ATOM    563  OG  SER    88     -21.317 -13.179   0.886  1.00 10.00      A   
ATOM    564  HG  SER    88     -22.087 -13.509   1.369  1.00 10.00      A   
ATOM    565  C   SER    88     -19.338 -10.496   0.597  1.00 10.00      A   
ATOM    566  O   SER    88     -18.294 -10.269   1.204  1.00 10.00      A   
ATOM    567  N   THR    89     -19.439 -10.410  -0.722  1.00 10.00      A   
ATOM    568  HN  THR    89     -20.299 -10.605  -1.150  1.00 10.00      A   
ATOM    569  CA  THR    89     -18.312 -10.033  -1.553  1.00 10.00      A   
ATOM    570  CB  THR    89     -18.343 -10.783  -2.897  1.00 10.00      A   
ATOM    571  OG1 THR    89     -18.418 -12.197  -2.660  1.00 10.00      A   
ATOM    572  HG1 THR    89     -18.121 -12.663  -3.451  1.00 10.00      A   
ATOM    573  CG2 THR    89     -17.099 -10.474  -3.718  1.00 10.00      A   
ATOM    574  C   THR    89     -18.317  -8.535  -1.824  1.00 10.00      A   
ATOM    575  O   THR    89     -19.250  -8.004  -2.427  1.00 10.00      A   
ATOM    576  N   ILE    90     -17.283  -7.859  -1.360  1.00 10.00      A   
ATOM    577  HN  ILE    90     -16.587  -8.336  -0.865  1.00 10.00      A   
ATOM    578  CA  ILE    90     -17.156  -6.428  -1.565  1.00 10.00      A   
ATOM    579  CB  ILE    90     -16.429  -5.758  -0.383  1.00 10.00      A   
ATOM    580  CG1 ILE    90     -17.193  -6.002   0.920  1.00 10.00      A   
ATOM    581  CG2 ILE    90     -16.266  -4.267  -0.633  1.00 10.00      A   
ATOM    582  CD1 ILE    90     -16.453  -5.544   2.159  1.00 10.00      A   
ATOM    583  C   ILE    90     -16.377  -6.164  -2.848  1.00 10.00      A   
ATOM    584  O   ILE    90     -15.273  -6.677  -3.025  1.00 10.00      A   
ATOM    585  N   THR    91     -16.955  -5.377  -3.743  1.00 10.00      A   
ATOM    586  HN  THR    91     -17.836  -4.982  -3.543  1.00 10.00      A   
ATOM    587  CA  THR    91     -16.303  -5.066  -5.006  1.00 10.00      A   
ATOM    588  CB  THR    91     -17.144  -5.546  -6.208  1.00 10.00      A   
ATOM    589  OG1 THR    91     -18.542  -5.530  -5.873  1.00 10.00      A   
ATOM    590  HG1 THR    91     -18.703  -4.868  -5.175  1.00 10.00      A   
ATOM    591  CG2 THR    91     -16.738  -6.957  -6.612  1.00 10.00      A   
ATOM    592  C   THR    91     -16.011  -3.569  -5.128  1.00 10.00      A   
ATOM    593  O   THR    91     -16.370  -2.787  -4.245  1.00 10.00      A   
ATOM    594  N   SER    92     -15.368  -3.173  -6.226  1.00 10.00      A   
ATOM    595  HN  SER    92     -15.114  -3.840  -6.897  1.00 10.00      A   
ATOM    596  CA  SER    92     -15.026  -1.770  -6.457  1.00 10.00      A   
ATOM    597  CB  SER    92     -14.195  -1.621  -7.735  1.00 10.00      A   
ATOM    598  OG  SER    92     -13.095  -2.520  -7.731  1.00 10.00      A   
ATOM    599  HG  SER    92     -12.302  -2.055  -7.426  1.00 10.00      A   
ATOM    600  C   SER    92     -16.275  -0.888  -6.512  1.00 10.00      A   
ATOM    601  O   SER    92     -16.216   0.305  -6.206  1.00 10.00      A   
ATOM    602  N   ARG    93     -17.406  -1.488  -6.887  1.00 10.00      A   
ATOM    603  HN  ARG    93     -17.381  -2.439  -7.130  1.00 10.00      A   
ATOM    604  CA  ARG    93     -18.675  -0.772  -6.967  1.00 10.00      A   
ATOM    605  CB  ARG    93     -19.788  -1.719  -7.422  1.00 10.00      A   
ATOM    606  CG  ARG    93     -21.095  -1.024  -7.765  1.00 10.00      A   
ATOM    607  CD  ARG    93     -22.268  -1.980  -7.651  1.00 10.00      A   
ATOM    608  NE  ARG    93     -22.548  -2.331  -6.260  1.00 10.00      A   
ATOM    609  HE  ARG    93     -21.782  -2.380  -5.640  1.00 10.00      A   
ATOM    610  CZ  ARG    93     -23.761  -2.587  -5.782  1.00 10.00      A   
ATOM    611  NH1 ARG    93     -24.822  -2.540  -6.576  1.00 10.00      A   
ATOM    612 HH11 ARG    93     -24.708  -2.301  -7.584  1.00 10.00      A   
ATOM    613 HH12 ARG    93     -25.776  -2.742  -6.200  1.00 10.00      A   
ATOM    614  NH2 ARG    93     -23.903  -2.889  -4.500  1.00 10.00      A   
ATOM    615 HH21 ARG    93     -23.055  -2.922  -3.879  1.00 10.00      A   
ATOM    616 HH22 ARG    93     -24.849  -3.093  -4.105  1.00 10.00      A   
ATOM    617  C   ARG    93     -19.037  -0.179  -5.610  1.00 10.00      A   
ATOM    618  O   ARG    93     -19.596   0.915  -5.528  1.00 10.00      A   
ATOM    619  N   GLU    94     -18.704  -0.910  -4.551  1.00 10.00      A   
ATOM    620  HN  GLU    94     -18.252  -1.770  -4.688  1.00 10.00      A   
ATOM    621  CA  GLU    94     -18.986  -0.469  -3.191  1.00 10.00      A   
ATOM    622  CB  GLU    94     -18.663  -1.585  -2.188  1.00 10.00      A   
ATOM    623  CG  GLU    94     -19.755  -2.636  -2.026  1.00 10.00      A   
ATOM    624  CD  GLU    94     -20.189  -3.252  -3.340  1.00 10.00      A   
ATOM    625  OE1 GLU    94     -21.306  -2.943  -3.806  1.00 10.00      A   
ATOM    626  OE2 GLU    94     -19.418  -4.054  -3.916  1.00 10.00      A   
ATOM    627  C   GLU    94     -18.171   0.777  -2.867  1.00 10.00      A   
ATOM    628  O   GLU    94     -18.673   1.726  -2.259  1.00 10.00      A   
ATOM    629  N   ILE    95     -16.916   0.766  -3.304  1.00 10.00      A   
ATOM    630  HN  ILE    95     -16.593  -0.018  -3.791  1.00 10.00      A   
ATOM    631  CA  ILE    95     -16.005   1.879  -3.081  1.00 10.00      A   
ATOM    632  CB  ILE    95     -14.577   1.534  -3.556  1.00 10.00      A   
ATOM    633  CG1 ILE    95     -14.104   0.225  -2.916  1.00 10.00      A   
ATOM    634  CG2 ILE    95     -13.614   2.664  -3.221  1.00 10.00      A   
ATOM    635  CD1 ILE    95     -12.817  -0.317  -3.504  1.00 10.00      A   
ATOM    636  C   ILE    95     -16.491   3.125  -3.814  1.00 10.00      A   
ATOM    637  O   ILE    95     -16.552   4.211  -3.239  1.00 10.00      A   
ATOM    638  N   GLN    96     -16.854   2.952  -5.082  1.00 10.00      A   
ATOM    639  HN  GLN    96     -16.786   2.054  -5.478  1.00 10.00      A   
ATOM    640  CA  GLN    96     -17.340   4.055  -5.906  1.00 10.00      A   
ATOM    641  CB  GLN    96     -17.645   3.570  -7.323  1.00 10.00      A   
ATOM    642  CG  GLN    96     -16.437   2.987  -8.037  1.00 10.00      A   
ATOM    643  CD  GLN    96     -16.812   2.135  -9.232  1.00 10.00      A   
ATOM    644  OE1 GLN    96     -17.882   1.533  -9.268  1.00 10.00      A   
ATOM    645  NE2 GLN    96     -15.925   2.068 -10.214  1.00 10.00      A   
ATOM    646 HE21 GLN    96     -15.082   2.565 -10.114  1.00 10.00      A   
ATOM    647 HE22 GLN    96     -16.145   1.524 -11.001  1.00 10.00      A   
ATOM    648  C   GLN    96     -18.574   4.699  -5.288  1.00 10.00      A   
ATOM    649  O   GLN    96     -18.695   5.925  -5.250  1.00 10.00      A   
ATOM    650  N   THR    97     -19.478   3.865  -4.787  1.00 10.00      A   
ATOM    651  HN  THR    97     -19.319   2.899  -4.838  1.00 10.00      A   
ATOM    652  CA  THR    97     -20.697   4.347  -4.161  1.00 10.00      A   
ATOM    653  CB  THR    97     -21.657   3.182  -3.852  1.00 10.00      A   
ATOM    654  OG1 THR    97     -21.847   2.393  -5.039  1.00 10.00      A   
ATOM    655  HG1 THR    97     -21.073   1.828  -5.177  1.00 10.00      A   
ATOM    656  CG2 THR    97     -23.004   3.701  -3.377  1.00 10.00      A   
ATOM    657  C   THR    97     -20.370   5.110  -2.879  1.00 10.00      A   
ATOM    658  O   THR    97     -20.969   6.148  -2.591  1.00 10.00      A   
ATOM    659  N   ALA    98     -19.394   4.604  -2.132  1.00 10.00      A   
ATOM    660  HN  ALA    98     -18.944   3.782  -2.427  1.00 10.00      A   
ATOM    661  CA  ALA    98     -18.977   5.231  -0.883  1.00 10.00      A   
ATOM    662  CB  ALA    98     -18.034   4.321  -0.112  1.00 10.00      A   
ATOM    663  C   ALA    98     -18.328   6.588  -1.131  1.00 10.00      A   
ATOM    664  O   ALA    98     -18.693   7.582  -0.507  1.00 10.00      A   
ATOM    665  N   VAL    99     -17.375   6.626  -2.054  1.00 10.00      A   
ATOM    666  HN  VAL    99     -17.138   5.797  -2.532  1.00 10.00      A   
ATOM    667  CA  VAL    99     -16.669   7.858  -2.383  1.00 10.00      A   
ATOM    668  CB  VAL    99     -15.574   7.610  -3.446  1.00 10.00      A   
ATOM    669  CG1 VAL    99     -14.906   8.910  -3.863  1.00 10.00      A   
ATOM    670  CG2 VAL    99     -14.539   6.632  -2.917  1.00 10.00      A   
ATOM    671  C   VAL    99     -17.634   8.934  -2.873  1.00 10.00      A   
ATOM    672  O   VAL    99     -17.528  10.099  -2.489  1.00 10.00      A   
ATOM    673  N   ARG   100     -18.605   8.526  -3.686  1.00 10.00      A   
ATOM    674  HN  ARG   100     -18.665   7.571  -3.914  1.00 10.00      A   
ATOM    675  CA  ARG   100     -19.587   9.456  -4.241  1.00 10.00      A   
ATOM    676  CB  ARG   100     -20.369   8.787  -5.376  1.00 10.00      A   
ATOM    677  CG  ARG   100     -21.089   9.753  -6.303  1.00 10.00      A   
ATOM    678  CD  ARG   100     -22.151   9.047  -7.129  1.00 10.00      A   
ATOM    679  NE  ARG   100     -21.577   8.190  -8.170  1.00 10.00      A   
ATOM    680  HE  ARG   100     -21.018   8.624  -8.854  1.00 10.00      A   
ATOM    681  CZ  ARG   100     -21.772   6.872  -8.243  1.00 10.00      A   
ATOM    682  NH1 ARG   100     -22.518   6.250  -7.335  1.00 10.00      A   
ATOM    683 HH11 ARG   100     -22.671   5.219  -7.400  1.00 10.00      A   
ATOM    684 HH12 ARG   100     -22.953   6.787  -6.551  1.00 10.00      A   
ATOM    685  NH2 ARG   100     -21.224   6.176  -9.235  1.00 10.00      A   
ATOM    686 HH21 ARG   100     -20.645   6.656  -9.956  1.00 10.00      A   
ATOM    687 HH22 ARG   100     -21.373   5.144  -9.297  1.00 10.00      A   
ATOM    688  C   ARG   100     -20.545   9.985  -3.166  1.00 10.00      A   
ATOM    689  O   ARG   100     -21.348  10.882  -3.424  1.00 10.00      A   
ATOM    690  N   LEU   101     -20.459   9.429  -1.965  1.00 10.00      A   
ATOM    691  HN  LEU   101     -19.799   8.720  -1.811  1.00 10.00      A   
ATOM    692  CA  LEU   101     -21.317   9.850  -0.867  1.00 10.00      A   
ATOM    693  CB  LEU   101     -22.063   8.651  -0.273  1.00 10.00      A   
ATOM    694  CG  LEU   101     -23.134   8.004  -1.154  1.00 10.00      A   
ATOM    695  CD1 LEU   101     -23.717   6.779  -0.466  1.00 10.00      A   
ATOM    696  CD2 LEU   101     -24.230   9.004  -1.497  1.00 10.00      A   
ATOM    697  C   LEU   101     -20.512  10.546   0.225  1.00 10.00      A   
ATOM    698  O   LEU   101     -20.932  11.572   0.760  1.00 10.00      A   
ATOM    699  N   LEU   102     -19.355   9.984   0.547  1.00 10.00      A   
ATOM    700  HN  LEU   102     -19.071   9.169   0.074  1.00 10.00      A   
ATOM    701  CA  LEU   102     -18.492  10.533   1.584  1.00 10.00      A   
ATOM    702  CB  LEU   102     -17.431   9.512   1.997  1.00 10.00      A   
ATOM    703  CG  LEU   102     -17.945   8.209   2.616  1.00 10.00      A   
ATOM    704  CD1 LEU   102     -16.785   7.270   2.910  1.00 10.00      A   
ATOM    705  CD2 LEU   102     -18.745   8.489   3.880  1.00 10.00      A   
ATOM    706  C   LEU   102     -17.827  11.830   1.143  1.00 10.00      A   
ATOM    707  O   LEU   102     -17.625  12.737   1.949  1.00 10.00      A   
ATOM    708  N   LEU   103     -17.476  11.914  -0.131  1.00 10.00      A   
ATOM    709  HN  LEU   103     -17.660  11.162  -0.736  1.00 10.00      A   
ATOM    710  CA  LEU   103     -16.833  13.109  -0.656  1.00 10.00      A   
ATOM    711  CB  LEU   103     -15.669  12.743  -1.582  1.00 10.00      A   
ATOM    712  CG  LEU   103     -14.521  11.948  -0.953  1.00 10.00      A   
ATOM    713  CD1 LEU   103     -13.400  11.750  -1.961  1.00 10.00      A   
ATOM    714  CD2 LEU   103     -14.004  12.649   0.292  1.00 10.00      A   
ATOM    715  C   LEU   103     -17.841  13.992  -1.384  1.00 10.00      A   
ATOM    716  O   LEU   103     -18.801  13.492  -1.975  1.00 10.00      A   
ATOM    717  N   PRO   104     -17.648  15.318  -1.326  1.00 10.00      A   
ATOM    718  CA  PRO   104     -18.533  16.287  -1.976  1.00 10.00      A   
ATOM    719  CB  PRO   104     -18.127  17.633  -1.348  1.00 10.00      A   
ATOM    720  CG  PRO   104     -17.191  17.295  -0.236  1.00 10.00      A   
ATOM    721  CD  PRO   104     -16.562  15.987  -0.607  1.00 10.00      A   
ATOM    722  C   PRO   104     -18.318  16.337  -3.488  1.00 10.00      A   
ATOM    723  O   PRO   104     -17.421  15.674  -4.021  1.00 10.00      A   
ATOM    724  N   GLY   105     -19.139  17.141  -4.167  1.00 10.00      A   
ATOM    725  HN  GLY   105     -19.826  17.640  -3.674  1.00 10.00      A   
ATOM    726  CA  GLY   105     -19.051  17.288  -5.611  1.00 10.00      A   
ATOM    727  C   GLY   105     -17.658  17.653  -6.090  1.00 10.00      A   
ATOM    728  O   GLY   105     -16.899  18.308  -5.366  1.00 10.00      A   
ATOM    729  N   GLU   106     -17.331  17.223  -7.310  1.00 10.00      A   
ATOM    730  HN  GLU   106     -17.998  16.717  -7.821  1.00 10.00      A   
ATOM    731  CA  GLU   106     -16.022  17.469  -7.922  1.00 10.00      A   
ATOM    732  CB  GLU   106     -15.620  18.946  -7.902  1.00 10.00      A   
ATOM    733  CG  GLU   106     -16.312  19.795  -8.954  1.00 10.00      A   
ATOM    734  CD  GLU   106     -15.778  21.208  -8.988  1.00 10.00      A   
ATOM    735  OE1 GLU   106     -16.297  22.063  -8.240  1.00 10.00      A   
ATOM    736  OE2 GLU   106     -14.838  21.477  -9.762  1.00 10.00      A   
ATOM    737  C   GLU   106     -14.941  16.597  -7.293  1.00 10.00      A   
ATOM    738  O   GLU   106     -14.275  15.832  -7.985  1.00 10.00      A   
ATOM    739  N   LEU   107     -14.785  16.708  -5.978  1.00 10.00      A   
ATOM    740  HN  LEU   107     -15.360  17.335  -5.482  1.00 10.00      A   
ATOM    741  CA  LEU   107     -13.798  15.925  -5.250  1.00 10.00      A   
ATOM    742  CB  LEU   107     -13.810  16.306  -3.765  1.00 10.00      A   
ATOM    743  CG  LEU   107     -12.758  15.633  -2.878  1.00 10.00      A   
ATOM    744  CD1 LEU   107     -11.354  15.966  -3.357  1.00 10.00      A   
ATOM    745  CD2 LEU   107     -12.941  16.048  -1.427  1.00 10.00      A   
ATOM    746  C   LEU   107     -14.088  14.438  -5.418  1.00 10.00      A   
ATOM    747  O   LEU   107     -13.188  13.649  -5.706  1.00 10.00      A   
ATOM    748  N   ALA   108     -15.355  14.068  -5.255  1.00 10.00      A   
ATOM    749  HN  ALA   108     -16.025  14.747  -5.021  1.00 10.00      A   
ATOM    750  CA  ALA   108     -15.776  12.682  -5.404  1.00 10.00      A   
ATOM    751  CB  ALA   108     -17.207  12.512  -4.924  1.00 10.00      A   
ATOM    752  C   ALA   108     -15.658  12.243  -6.857  1.00 10.00      A   
ATOM    753  O   ALA   108     -15.177  11.151  -7.147  1.00 10.00      A   
ATOM    754  N   LYS   109     -16.093  13.110  -7.763  1.00 10.00      A   
ATOM    755  HN  LYS   109     -16.462  13.966  -7.461  1.00 10.00      A   
ATOM    756  CA  LYS   109     -16.047  12.825  -9.192  1.00 10.00      A   
ATOM    757  CB  LYS   109     -16.585  14.015  -9.986  1.00 10.00      A   
ATOM    758  CG  LYS   109     -16.943  13.690 -11.427  1.00 10.00      A   
ATOM    759  CD  LYS   109     -17.352  14.936 -12.193  1.00 10.00      A   
ATOM    760  CE  LYS   109     -17.986  14.576 -13.529  1.00 10.00      A   
ATOM    761  NZ  LYS   109     -18.127  15.763 -14.412  1.00 10.00      A   
ATOM    762  HZ1 LYS   109     -18.528  16.560 -13.879  1.00 10.00      A   
ATOM    763  HZ2 LYS   109     -18.756  15.547 -15.209  1.00 10.00      A   
ATOM    764  HZ3 LYS   109     -17.199  16.046 -14.785  1.00 10.00      A   
ATOM    765  C   LYS   109     -14.627  12.501  -9.643  1.00 10.00      A   
ATOM    766  O   LYS   109     -14.384  11.468 -10.272  1.00 10.00      A   
ATOM    767  N   HIS   110     -13.695  13.383  -9.308  1.00 10.00      A   
ATOM    768  HN  HIS   110     -13.955  14.186  -8.802  1.00 10.00      A   
ATOM    769  CA  HIS   110     -12.302  13.199  -9.672  1.00 10.00      A   
ATOM    770  CB  HIS   110     -11.485  14.432  -9.279  1.00 10.00      A   
ATOM    771  CG  HIS   110     -10.115  14.480  -9.884  1.00 10.00      A   
ATOM    772  ND1 HIS   110      -9.879  14.892 -11.177  1.00 10.00      A   
ATOM    773  HD1 HIS   110     -10.566  15.178 -11.823  1.00 10.00      A   
ATOM    774  CD2 HIS   110      -8.904  14.170  -9.363  1.00 10.00      A   
ATOM    775  CE1 HIS   110      -8.582  14.835 -11.425  1.00 10.00      A   
ATOM    776  NE2 HIS   110      -7.972  14.399 -10.340  1.00 10.00      A   
ATOM    777  HE2 HIS   110      -7.002  14.265 -10.247  1.00 10.00      A   
ATOM    778  C   HIS   110     -11.733  11.946  -9.013  1.00 10.00      A   
ATOM    779  O   HIS   110     -10.958  11.215  -9.624  1.00 10.00      A   
ATOM    780  N   ALA   111     -12.146  11.693  -7.776  1.00 10.00      A   
ATOM    781  HN  ALA   111     -12.784  12.306  -7.350  1.00 10.00      A   
ATOM    782  CA  ALA   111     -11.680  10.527  -7.034  1.00 10.00      A   
ATOM    783  CB  ALA   111     -12.122  10.607  -5.582  1.00 10.00      A   
ATOM    784  C   ALA   111     -12.171   9.234  -7.678  1.00 10.00      A   
ATOM    785  O   ALA   111     -11.393   8.305  -7.888  1.00 10.00      A   
ATOM    786  N   VAL   112     -13.463   9.184  -7.994  1.00 10.00      A   
ATOM    787  HN  VAL   112     -14.037   9.959  -7.795  1.00 10.00      A   
ATOM    788  CA  VAL   112     -14.050   8.005  -8.626  1.00 10.00      A   
ATOM    789  CB  VAL   112     -15.587   8.121  -8.774  1.00 10.00      A   
ATOM    790  CG1 VAL   112     -16.155   6.915  -9.504  1.00 10.00      A   
ATOM    791  CG2 VAL   112     -16.247   8.261  -7.411  1.00 10.00      A   
ATOM    792  C   VAL   112     -13.404   7.766  -9.990  1.00 10.00      A   
ATOM    793  O   VAL   112     -13.086   6.630 -10.346  1.00 10.00      A   
ATOM    794  N   SER   113     -13.196   8.847 -10.739  1.00 10.00      A   
ATOM    795  HN  SER   113     -13.479   9.724 -10.401  1.00 10.00      A   
ATOM    796  CA  SER   113     -12.568   8.757 -12.052  1.00 10.00      A   
ATOM    797  CB  SER   113     -12.507  10.135 -12.718  1.00 10.00      A   
ATOM    798  OG  SER   113     -13.796  10.722 -12.791  1.00 10.00      A   
ATOM    799  HG  SER   113     -14.110  10.918 -11.898  1.00 10.00      A   
ATOM    800  C   SER   113     -11.164   8.163 -11.925  1.00 10.00      A   
ATOM    801  O   SER   113     -10.786   7.267 -12.686  1.00 10.00      A   
ATOM    802  N   GLU   114     -10.407   8.658 -10.944  1.00 10.00      A   
ATOM    803  HN  GLU   114     -10.772   9.373 -10.376  1.00 10.00      A   
ATOM    804  CA  GLU   114      -9.053   8.183 -10.687  1.00 10.00      A   
ATOM    805  CB  GLU   114      -8.400   9.026  -9.584  1.00 10.00      A   
ATOM    806  CG  GLU   114      -7.855  10.363 -10.052  1.00 10.00      A   
ATOM    807  CD  GLU   114      -6.789  10.210 -11.112  1.00 10.00      A   
ATOM    808  OE1 GLU   114      -5.832   9.439 -10.897  1.00 10.00      A   
ATOM    809  OE2 GLU   114      -6.902  10.861 -12.172  1.00 10.00      A   
ATOM    810  C   GLU   114      -9.067   6.714 -10.269  1.00 10.00      A   
ATOM    811  O   GLU   114      -8.326   5.895 -10.817  1.00 10.00      A   
ATOM    812  N   GLY   115      -9.928   6.394  -9.309  1.00 10.00      A   
ATOM    813  HN  GLY   115     -10.496   7.099  -8.923  1.00 10.00      A   
ATOM    814  CA  GLY   115     -10.041   5.035  -8.818  1.00 10.00      A   
ATOM    815  C   GLY   115     -10.394   4.049  -9.913  1.00 10.00      A   
ATOM    816  O   GLY   115      -9.746   3.011 -10.051  1.00 10.00      A   
ATOM    817  N   THR   116     -11.405   4.382 -10.706  1.00 10.00      A   
ATOM    818  HN  THR   116     -11.874   5.233 -10.554  1.00 10.00      A   
ATOM    819  CA  THR   116     -11.835   3.517 -11.794  1.00 10.00      A   
ATOM    820  CB  THR   116     -13.120   4.041 -12.462  1.00 10.00      A   
ATOM    821  OG1 THR   116     -14.117   4.282 -11.456  1.00 10.00      A   
ATOM    822  HG1 THR   116     -13.696   4.293 -10.584  1.00 10.00      A   
ATOM    823  CG2 THR   116     -13.652   3.018 -13.452  1.00 10.00      A   
ATOM    824  C   THR   116     -10.722   3.357 -12.831  1.00 10.00      A   
ATOM    825  O   THR   116     -10.499   2.261 -13.348  1.00 10.00      A   
ATOM    826  N   LYS   117     -10.012   4.448 -13.106  1.00 10.00      A   
ATOM    827  HN  LYS   117     -10.233   5.289 -12.651  1.00 10.00      A   
ATOM    828  CA  LYS   117      -8.913   4.430 -14.063  1.00 10.00      A   
ATOM    829  CB  LYS   117      -8.363   5.847 -14.260  1.00 10.00      A   
ATOM    830  CG  LYS   117      -7.181   5.948 -15.212  1.00 10.00      A   
ATOM    831  CD  LYS   117      -6.728   7.391 -15.384  1.00 10.00      A   
ATOM    832  CE  LYS   117      -6.520   8.075 -14.041  1.00 10.00      A   
ATOM    833  NZ  LYS   117      -5.898   9.418 -14.183  1.00 10.00      A   
ATOM    834  HZ1 LYS   117      -6.048   9.976 -13.311  1.00 10.00      A   
ATOM    835  HZ2 LYS   117      -6.318   9.930 -14.984  1.00 10.00      A   
ATOM    836  HZ3 LYS   117      -4.876   9.323 -14.346  1.00 10.00      A   
ATOM    837  C   LYS   117      -7.814   3.484 -13.582  1.00 10.00      A   
ATOM    838  O   LYS   117      -7.236   2.730 -14.369  1.00 10.00      A   
ATOM    839  N   ALA   118      -7.550   3.516 -12.279  1.00 10.00      A   
ATOM    840  HN  ALA   118      -8.046   4.143 -11.706  1.00 10.00      A   
ATOM    841  CA  ALA   118      -6.538   2.655 -11.680  1.00 10.00      A   
ATOM    842  CB  ALA   118      -6.312   3.028 -10.224  1.00 10.00      A   
ATOM    843  C   ALA   118      -6.941   1.189 -11.807  1.00 10.00      A   
ATOM    844  O   ALA   118      -6.104   0.331 -12.088  1.00 10.00      A   
ATOM    845  N   VAL   119      -8.228   0.914 -11.607  1.00 10.00      A   
ATOM    846  HN  VAL   119      -8.842   1.644 -11.370  1.00 10.00      A   
ATOM    847  CA  VAL   119      -8.749  -0.444 -11.717  1.00 10.00      A   
ATOM    848  CB  VAL   119     -10.247  -0.515 -11.331  1.00 10.00      A   
ATOM    849  CG1 VAL   119     -10.801  -1.917 -11.549  1.00 10.00      A   
ATOM    850  CG2 VAL   119     -10.451  -0.083  -9.887  1.00 10.00      A   
ATOM    851  C   VAL   119      -8.566  -0.957 -13.145  1.00 10.00      A   
ATOM    852  O   VAL   119      -8.087  -2.073 -13.359  1.00 10.00      A   
ATOM    853  N   THR   120      -8.927  -0.123 -14.116  1.00 10.00      A   
ATOM    854  HN  THR   120      -9.306   0.753 -13.877  1.00 10.00      A   
ATOM    855  CA  THR   120      -8.797  -0.471 -15.527  1.00 10.00      A   
ATOM    856  CB  THR   120      -9.347   0.662 -16.419  1.00 10.00      A   
ATOM    857  OG1 THR   120     -10.631   1.067 -15.927  1.00 10.00      A   
ATOM    858  HG1 THR   120     -10.734   2.020 -16.052  1.00 10.00      A   
ATOM    859  CG2 THR   120      -9.491   0.203 -17.862  1.00 10.00      A   
ATOM    860  C   THR   120      -7.334  -0.742 -15.886  1.00 10.00      A   
ATOM    861  O   THR   120      -7.025  -1.684 -16.621  1.00 10.00      A   
ATOM    862  N   LYS   121      -6.437   0.072 -15.340  1.00 10.00      A   
ATOM    863  HN  LYS   121      -6.747   0.798 -14.752  1.00 10.00      A   
ATOM    864  CA  LYS   121      -5.006  -0.076 -15.593  1.00 10.00      A   
ATOM    865  CB  LYS   121      -4.245   1.181 -15.162  1.00 10.00      A   
ATOM    866  CG  LYS   121      -4.359   2.356 -16.118  1.00 10.00      A   
ATOM    867  CD  LYS   121      -3.494   3.517 -15.655  1.00 10.00      A   
ATOM    868  CE  LYS   121      -3.487   4.644 -16.674  1.00 10.00      A   
ATOM    869  NZ  LYS   121      -2.496   5.695 -16.327  1.00 10.00      A   
ATOM    870  HZ1 LYS   121      -2.478   6.425 -17.065  1.00 10.00      A   
ATOM    871  HZ2 LYS   121      -1.544   5.281 -16.244  1.00 10.00      A   
ATOM    872  HZ3 LYS   121      -2.748   6.141 -15.423  1.00 10.00      A   
ATOM    873  C   LYS   121      -4.423  -1.291 -14.875  1.00 10.00      A   
ATOM    874  O   LYS   121      -3.262  -1.642 -15.082  1.00 10.00      A   
ATOM    875  N   TYR   122      -5.216  -1.924 -14.025  1.00 10.00      A   
ATOM    876  HN  TYR   122      -6.130  -1.598 -13.883  1.00 10.00      A   
ATOM    877  CA  TYR   122      -4.752  -3.091 -13.292  1.00 10.00      A   
ATOM    878  CB  TYR   122      -5.237  -3.059 -11.842  1.00 10.00      A   
ATOM    879  CG  TYR   122      -4.302  -3.757 -10.885  1.00 10.00      A   
ATOM    880  CD1 TYR   122      -3.077  -3.196 -10.552  1.00 10.00      A   
ATOM    881  CD2 TYR   122      -4.639  -4.980 -10.318  1.00 10.00      A   
ATOM    882  CE1 TYR   122      -2.216  -3.832  -9.683  1.00 10.00      A   
ATOM    883  CE2 TYR   122      -3.782  -5.623  -9.447  1.00 10.00      A   
ATOM    884  CZ  TYR   122      -2.572  -5.045  -9.133  1.00 10.00      A   
ATOM    885  OH  TYR   122      -1.711  -5.678  -8.265  1.00 10.00      A   
ATOM    886  HH  TYR   122      -1.403  -5.047  -7.603  1.00 10.00      A   
ATOM    887  C   TYR   122      -5.174  -4.385 -13.977  1.00 10.00      A   
ATOM    888  O   TYR   122      -4.564  -5.435 -13.776  1.00 10.00      A   
ATOM    889  N   THR   123      -6.212  -4.310 -14.799  1.00 10.00      A   
ATOM    890  HN  THR   123      -6.668  -3.451 -14.924  1.00 10.00      A   
ATOM    891  CA  THR   123      -6.700  -5.483 -15.509  1.00 10.00      A   
ATOM    892  CB  THR   123      -8.136  -5.274 -16.025  1.00 10.00      A   
ATOM    893  OG1 THR   123      -8.770  -4.230 -15.271  1.00 10.00      A   
ATOM    894  HG1 THR   123      -9.697  -4.168 -15.533  1.00 10.00      A   
ATOM    895  CG2 THR   123      -8.940  -6.556 -15.881  1.00 10.00      A   
ATOM    896  C   THR   123      -5.788  -5.830 -16.687  1.00 10.00      A   
ATOM    897  O   THR   123      -5.885  -6.913 -17.263  1.00 10.00      A   
ATOM    898  N   SER   124      -4.905  -4.906 -17.038  1.00 10.00      A   
ATOM    899  HN  SER   124      -4.868  -4.066 -16.536  1.00 10.00      A   
ATOM    900  CA  SER   124      -3.977  -5.108 -18.141  1.00 10.00      A   
ATOM    901  CB  SER   124      -4.357  -4.200 -19.311  1.00 10.00      A   
ATOM    902  OG  SER   124      -5.760  -3.992 -19.348  1.00 10.00      A   
ATOM    903  HG  SER   124      -6.192  -4.659 -18.801  1.00 10.00      A   
ATOM    904  C   SER   124      -2.544  -4.826 -17.697  1.00 10.00      A   
ATOM    905  O   SER   124      -2.322  -4.000 -16.811  1.00 10.00      A   
ATOM    906  N   ALA   125      -1.589  -5.534 -18.304  1.00 10.00      A   
ATOM    907  HN  ALA   125      -1.848  -6.187 -18.987  1.00 10.00      A   
ATOM    908  CB  ALA   125       0.349  -4.031 -18.478  1.00 10.00      A   
ATOM    909  CA  ALA   125      -0.169  -5.378 -17.992  1.00 10.00      A   
ATOM    910  C   ALA   125       0.113  -5.572 -16.504  1.00 10.00      A   
ATOM    911  O   ALA   125      -0.403  -6.554 -15.922  1.00 10.00      A   
ATOM    912  OXT ALA   125       0.858  -4.752 -15.923  1.00 10.00      A   
ATOM    913  CB  HIS    19      19.983 -21.204 -15.043  1.00 10.00      B   
ATOM    914  CG  HIS    19      20.521 -21.599 -16.384  1.00 10.00      B   
ATOM    915  ND1 HIS    19      20.256 -22.814 -16.977  1.00 10.00      B   
ATOM    916  HD1 HIS    19      19.698 -23.532 -16.594  1.00 10.00      B   
ATOM    917  CD2 HIS    19      21.311 -20.926 -17.254  1.00 10.00      B   
ATOM    918  CE1 HIS    19      20.857 -22.872 -18.150  1.00 10.00      B   
ATOM    919  NE2 HIS    19      21.504 -21.738 -18.339  1.00 10.00      B   
ATOM    920  HE2 HIS    19      22.040 -21.512 -19.136  1.00 10.00      B   
ATOM    921  C   HIS    19      17.763 -20.935 -13.902  1.00 10.00      B   
ATOM    922  O   HIS    19      18.173 -21.755 -13.081  1.00 10.00      B   
ATOM    923  N   HIS    19      18.733 -19.062 -15.197  1.00 10.00      B   
ATOM    924  HT1 HIS    19      17.792 -18.629 -15.297  1.00 10.00      B   
ATOM    925  HT2 HIS    19      19.311 -18.799 -16.017  1.00 10.00      B   
ATOM    926  HT3 HIS    19      19.182 -18.687 -14.337  1.00 10.00      B   
ATOM    927  CA  HIS    19      18.607 -20.536 -15.104  1.00 10.00      B   
ATOM    928  N   ARG    20      16.576 -20.349 -13.812  1.00 10.00      B   
ATOM    929  HN  ARG    20      16.300 -19.720 -14.514  1.00 10.00      B   
ATOM    930  CA  ARG    20      15.657 -20.625 -12.720  1.00 10.00      B   
ATOM    931  CB  ARG    20      15.593 -19.430 -11.761  1.00 10.00      B   
ATOM    932  CG  ARG    20      16.897 -19.127 -11.040  1.00 10.00      B   
ATOM    933  CD  ARG    20      17.235 -20.215 -10.039  1.00 10.00      B   
ATOM    934  NE  ARG    20      18.674 -20.449  -9.938  1.00 10.00      B   
ATOM    935  HE  ARG    20      19.268 -19.673 -10.062  1.00 10.00      B   
ATOM    936  CZ  ARG    20      19.214 -21.641  -9.694  1.00 10.00      B   
ATOM    937  NH1 ARG    20      18.438 -22.707  -9.532  1.00 10.00      B   
ATOM    938 HH11 ARG    20      17.401 -22.619  -9.598  1.00 10.00      B   
ATOM    939 HH12 ARG    20      18.864 -23.639  -9.342  1.00 10.00      B   
ATOM    940  NH2 ARG    20      20.530 -21.775  -9.617  1.00 10.00      B   
ATOM    941 HH21 ARG    20      21.150 -20.947  -9.750  1.00 10.00      B   
ATOM    942 HH22 ARG    20      20.951 -22.708  -9.420  1.00 10.00      B   
ATOM    943  C   ARG    20      14.270 -20.916 -13.276  1.00 10.00      B   
ATOM    944  O   ARG    20      14.083 -20.978 -14.494  1.00 10.00      B   
ATOM    945  N   LYS    21      13.307 -21.104 -12.388  1.00 10.00      B   
ATOM    946  HN  LYS    21      13.520 -21.050 -11.433  1.00 10.00      B   
ATOM    947  CA  LYS    21      11.941 -21.379 -12.796  1.00 10.00      B   
ATOM    948  CB  LYS    21      11.233 -22.265 -11.764  1.00 10.00      B   
ATOM    949  CG  LYS    21       9.821 -22.669 -12.165  1.00 10.00      B   
ATOM    950  CD  LYS    21       9.209 -23.646 -11.175  1.00 10.00      B   
ATOM    951  CE  LYS    21       7.780 -23.995 -11.563  1.00 10.00      B   
ATOM    952  NZ  LYS    21       7.256 -25.147 -10.783  1.00 10.00      B   
ATOM    953  HZ1 LYS    21       6.331 -25.441 -11.156  1.00 10.00      B   
ATOM    954  HZ2 LYS    21       7.144 -24.885  -9.785  1.00 10.00      B   
ATOM    955  HZ3 LYS    21       7.911 -25.952 -10.843  1.00 10.00      B   
ATOM    956  C   LYS    21      11.186 -20.071 -12.971  1.00 10.00      B   
ATOM    957  O   LYS    21      11.395 -19.121 -12.214  1.00 10.00      B   
ATOM    958  N   VAL    22      10.329 -20.017 -13.976  1.00 10.00      B   
ATOM    959  HN  VAL    22      10.217 -20.799 -14.555  1.00 10.00      B   
ATOM    960  CA  VAL    22       9.550 -18.819 -14.241  1.00 10.00      B   
ATOM    961  CB  VAL    22       8.873 -18.871 -15.630  1.00 10.00      B   
ATOM    962  CG1 VAL    22       8.090 -20.163 -15.814  1.00 10.00      B   
ATOM    963  CG2 VAL    22       7.986 -17.656 -15.856  1.00 10.00      B   
ATOM    964  C   VAL    22       8.514 -18.578 -13.140  1.00 10.00      B   
ATOM    965  O   VAL    22       7.617 -19.393 -12.915  1.00 10.00      B   
ATOM    966  N   LEU    23       8.667 -17.470 -12.439  1.00 10.00      B   
ATOM    967  HN  LEU    23       9.414 -16.872 -12.649  1.00 10.00      B   
ATOM    968  CA  LEU    23       7.750 -17.111 -11.371  1.00 10.00      B   
ATOM    969  CB  LEU    23       8.388 -16.081 -10.434  1.00 10.00      B   
ATOM    970  CG  LEU    23       9.709 -16.487  -9.776  1.00 10.00      B   
ATOM    971  CD1 LEU    23      10.260 -15.341  -8.946  1.00 10.00      B   
ATOM    972  CD2 LEU    23       9.522 -17.727  -8.915  1.00 10.00      B   
ATOM    973  C   LEU    23       6.468 -16.552 -11.969  1.00 10.00      B   
ATOM    974  O   LEU    23       6.461 -15.456 -12.536  1.00 10.00      B   
ATOM    975  N   ARG    24       5.391 -17.312 -11.855  1.00 10.00      B   
ATOM    976  HN  ARG    24       5.456 -18.167 -11.374  1.00 10.00      B   
ATOM    977  CA  ARG    24       4.111 -16.901 -12.405  1.00 10.00      B   
ATOM    978  CB  ARG    24       3.583 -17.945 -13.391  1.00 10.00      B   
ATOM    979  CG  ARG    24       4.500 -18.195 -14.576  1.00 10.00      B   
ATOM    980  CD  ARG    24       3.811 -19.028 -15.643  1.00 10.00      B   
ATOM    981  NE  ARG    24       2.691 -18.316 -16.258  1.00 10.00      B   
ATOM    982  HE  ARG    24       1.944 -18.056 -15.670  1.00 10.00      B   
ATOM    983  CZ  ARG    24       2.627 -18.005 -17.552  1.00 10.00      B   
ATOM    984  NH1 ARG    24       3.615 -18.343 -18.372  1.00 10.00      B   
ATOM    985 HH11 ARG    24       3.564 -18.098 -19.384  1.00 10.00      B   
ATOM    986 HH12 ARG    24       4.446 -18.855 -18.008  1.00 10.00      B   
ATOM    987  NH2 ARG    24       1.577 -17.349 -18.026  1.00 10.00      B   
ATOM    988 HH21 ARG    24       0.796 -17.075 -17.387  1.00 10.00      B   
ATOM    989 HH22 ARG    24       1.525 -17.098 -19.037  1.00 10.00      B   
ATOM    990  C   ARG    24       3.092 -16.643 -11.305  1.00 10.00      B   
ATOM    991  O   ARG    24       2.564 -17.581 -10.698  1.00 10.00      B   
ATOM    992  N   ASP    25       2.836 -15.361 -11.052  1.00 10.00      B   
ATOM    993  HN  ASP    25       3.308 -14.672 -11.569  1.00 10.00      B   
ATOM    994  CA  ASP    25       1.879 -14.939 -10.033  1.00 10.00      B   
ATOM    995  CB  ASP    25       0.442 -15.328 -10.411  1.00 10.00      B   
ATOM    996  CG  ASP    25      -0.139 -14.468 -11.517  1.00 10.00      B   
ATOM    997  OD1 ASP    25       0.002 -13.226 -11.452  1.00 10.00      B   
ATOM    998  OD2 ASP    25      -0.747 -15.027 -12.455  1.00 10.00      B   
ATOM    999  C   ASP    25       2.249 -15.488  -8.660  1.00 10.00      B   
ATOM   1000  O   ASP    25       1.419 -16.082  -7.970  1.00 10.00      B   
ATOM   1001  N   ASN    26       3.498 -15.269  -8.258  1.00 10.00      B   
ATOM   1002  HN  ASN    26       4.110 -14.775  -8.848  1.00 10.00      B   
ATOM   1003  CA  ASN    26       3.986 -15.750  -6.965  1.00 10.00      B   
ATOM   1004  CB  ASN    26       5.497 -15.548  -6.831  1.00 10.00      B   
ATOM   1005  CG  ASN    26       6.072 -16.289  -5.636  1.00 10.00      B   
ATOM   1006  OD1 ASN    26       5.617 -17.381  -5.288  1.00 10.00      B   
ATOM   1007  ND2 ASN    26       7.069 -15.702  -4.997  1.00 10.00      B   
ATOM   1008 HD21 ASN    26       7.385 -14.831  -5.324  1.00 10.00      B   
ATOM   1009 HD22 ASN    26       7.449 -16.157  -4.216  1.00 10.00      B   
ATOM   1010  C   ASN    26       3.250 -15.082  -5.804  1.00 10.00      B   
ATOM   1011  O   ASN    26       3.289 -15.555  -4.666  1.00 10.00      B   
ATOM   1012  N   ILE    27       2.558 -13.991  -6.108  1.00 10.00      B   
ATOM   1013  HN  ILE    27       2.569 -13.670  -7.032  1.00 10.00      B   
ATOM   1014  CA  ILE    27       1.789 -13.252  -5.112  1.00 10.00      B   
ATOM   1015  CB  ILE    27       1.250 -11.922  -5.681  1.00 10.00      B   
ATOM   1016  CG1 ILE    27       0.452 -12.164  -6.971  1.00 10.00      B   
ATOM   1017  CG2 ILE    27       2.395 -10.950  -5.929  1.00 10.00      B   
ATOM   1018  CD1 ILE    27      -0.292 -10.944  -7.474  1.00 10.00      B   
ATOM   1019  C   ILE    27       0.623 -14.093  -4.589  1.00 10.00      B   
ATOM   1020  O   ILE    27       0.053 -13.802  -3.539  1.00 10.00      B   
ATOM   1021  N   GLN    28       0.282 -15.145  -5.325  1.00 10.00      B   
ATOM   1022  HN  GLN    28       0.776 -15.330  -6.154  1.00 10.00      B   
ATOM   1023  CA  GLN    28      -0.806 -16.030  -4.932  1.00 10.00      B   
ATOM   1024  CB  GLN    28      -1.361 -16.780  -6.145  1.00 10.00      B   
ATOM   1025  CG  GLN    28      -1.821 -15.879  -7.281  1.00 10.00      B   
ATOM   1026  CD  GLN    28      -2.229 -16.661  -8.515  1.00 10.00      B   
ATOM   1027  OE1 GLN    28      -1.747 -17.770  -8.756  1.00 10.00      B   
ATOM   1028  NE2 GLN    28      -3.117 -16.089  -9.313  1.00 10.00      B   
ATOM   1029 HE21 GLN    28      -3.464 -15.204  -9.068  1.00 10.00      B   
ATOM   1030 HE22 GLN    28      -3.388 -16.573 -10.123  1.00 10.00      B   
ATOM   1031  C   GLN    28      -0.332 -17.022  -3.875  1.00 10.00      B   
ATOM   1032  O   GLN    28      -1.133 -17.757  -3.293  1.00 10.00      B   
ATOM   1033  N   GLY    29       0.976 -17.037  -3.629  1.00 10.00      B   
ATOM   1034  HN  GLY    29       1.566 -16.434  -4.132  1.00 10.00      B   
ATOM   1035  CA  GLY    29       1.541 -17.928  -2.637  1.00 10.00      B   
ATOM   1036  C   GLY    29       1.229 -17.464  -1.230  1.00 10.00      B   
ATOM   1037  O   GLY    29       1.323 -18.233  -0.269  1.00 10.00      B   
ATOM   1038  N   ILE    30       0.870 -16.194  -1.109  1.00 10.00      B   
ATOM   1039  HN  ILE    30       0.836 -15.630  -1.909  1.00 10.00      B   
ATOM   1040  CA  ILE    30       0.522 -15.617   0.176  1.00 10.00      B   
ATOM   1041  CB  ILE    30       0.634 -14.084   0.162  1.00 10.00      B   
ATOM   1042  CG1 ILE    30       1.940 -13.660  -0.516  1.00 10.00      B   
ATOM   1043  CG2 ILE    30       0.568 -13.536   1.581  1.00 10.00      B   
ATOM   1044  CD1 ILE    30       1.965 -12.215  -0.954  1.00 10.00      B   
ATOM   1045  C   ILE    30      -0.901 -16.016   0.541  1.00 10.00      B   
ATOM   1046  O   ILE    30      -1.875 -15.421   0.063  1.00 10.00      B   
ATOM   1047  N   THR    31      -1.014 -17.047   1.359  1.00 10.00      B   
ATOM   1048  HN  THR    31      -0.201 -17.485   1.688  1.00 10.00      B   
ATOM   1049  CA  THR    31      -2.298 -17.557   1.788  1.00 10.00      B   
ATOM   1050  CB  THR    31      -2.135 -18.983   2.337  1.00 10.00      B   
ATOM   1051  OG1 THR    31      -0.739 -19.234   2.564  1.00 10.00      B   
ATOM   1052  HG1 THR    31      -0.632 -20.105   2.967  1.00 10.00      B   
ATOM   1053  CG2 THR    31      -2.674 -20.001   1.345  1.00 10.00      B   
ATOM   1054  C   THR    31      -2.909 -16.670   2.869  1.00 10.00      B   
ATOM   1055  O   THR    31      -2.215 -15.867   3.495  1.00 10.00      B   
ATOM   1056  N   LYS    32      -4.212 -16.824   3.082  1.00 10.00      B   
ATOM   1057  HN  LYS    32      -4.710 -17.472   2.537  1.00 10.00      B   
ATOM   1058  CA  LYS    32      -4.933 -16.048   4.086  1.00 10.00      B   
ATOM   1059  CB  LYS    32      -6.415 -16.422   4.128  1.00 10.00      B   
ATOM   1060  CG  LYS    32      -7.139 -16.146   2.825  1.00 10.00      B   
ATOM   1061  CD  LYS    32      -8.566 -16.658   2.860  1.00 10.00      B   
ATOM   1062  CE  LYS    32      -9.156 -16.706   1.463  1.00 10.00      B   
ATOM   1063  NZ  LYS    32      -8.396 -17.622   0.570  1.00 10.00      B   
ATOM   1064  HZ1 LYS    32      -8.252 -18.542   1.036  1.00 10.00      B   
ATOM   1065  HZ2 LYS    32      -7.469 -17.214   0.340  1.00 10.00      B   
ATOM   1066  HZ3 LYS    32      -8.919 -17.777  -0.314  1.00 10.00      B   
ATOM   1067  C   LYS    32      -4.293 -16.111   5.478  1.00 10.00      B   
ATOM   1068  O   LYS    32      -4.108 -15.072   6.102  1.00 10.00      B   
ATOM   1069  N   PRO    33      -3.953 -17.316   6.002  1.00 10.00      B   
ATOM   1070  CA  PRO    33      -3.313 -17.447   7.322  1.00 10.00      B   
ATOM   1071  CB  PRO    33      -2.994 -18.949   7.434  1.00 10.00      B   
ATOM   1072  CG  PRO    33      -3.150 -19.491   6.054  1.00 10.00      B   
ATOM   1073  CD  PRO    33      -4.193 -18.638   5.397  1.00 10.00      B   
ATOM   1074  C   PRO    33      -2.026 -16.620   7.426  1.00 10.00      B   
ATOM   1075  O   PRO    33      -1.683 -16.123   8.498  1.00 10.00      B   
ATOM   1076  N   ALA    34      -1.338 -16.453   6.298  1.00 10.00      B   
ATOM   1077  HN  ALA    34      -1.678 -16.850   5.470  1.00 10.00      B   
ATOM   1078  CA  ALA    34      -0.095 -15.688   6.255  1.00 10.00      B   
ATOM   1079  CB  ALA    34       0.642 -15.938   4.946  1.00 10.00      B   
ATOM   1080  C   ALA    34      -0.368 -14.200   6.449  1.00 10.00      B   
ATOM   1081  O   ALA    34       0.500 -13.451   6.893  1.00 10.00      B   
ATOM   1082  N   ILE    35      -1.576 -13.782   6.107  1.00 10.00      B   
ATOM   1083  HN  ILE    35      -2.215 -14.427   5.732  1.00 10.00      B   
ATOM   1084  CA  ILE    35      -1.977 -12.393   6.259  1.00 10.00      B   
ATOM   1085  CB  ILE    35      -2.869 -11.938   5.083  1.00 10.00      B   
ATOM   1086  CG1 ILE    35      -2.258 -12.376   3.748  1.00 10.00      B   
ATOM   1087  CG2 ILE    35      -3.056 -10.428   5.111  1.00 10.00      B   
ATOM   1088  CD1 ILE    35      -3.174 -12.184   2.556  1.00 10.00      B   
ATOM   1089  C   ILE    35      -2.737 -12.220   7.571  1.00 10.00      B   
ATOM   1090  O   ILE    35      -2.628 -11.192   8.242  1.00 10.00      B   
ATOM   1091  N   ARG    36      -3.486 -13.251   7.940  1.00 10.00      B   
ATOM   1092  HN  ARG    36      -3.522 -14.043   7.357  1.00 10.00      B   
ATOM   1093  CA  ARG    36      -4.273 -13.249   9.168  1.00 10.00      B   
ATOM   1094  CB  ARG    36      -5.069 -14.552   9.277  1.00 10.00      B   
ATOM   1095  CG  ARG    36      -6.148 -14.548  10.346  1.00 10.00      B   
ATOM   1096  CD  ARG    36      -7.227 -15.578  10.041  1.00 10.00      B   
ATOM   1097  NE  ARG    36      -7.905 -15.300   8.773  1.00 10.00      B   
ATOM   1098  HE  ARG    36      -7.620 -14.500   8.278  1.00 10.00      B   
ATOM   1099  CZ  ARG    36      -8.869 -16.059   8.255  1.00 10.00      B   
ATOM   1100  NH1 ARG    36      -9.279 -17.156   8.879  1.00 10.00      B   
ATOM   1101 HH11 ARG    36      -8.855 -17.433   9.791  1.00 10.00      B   
ATOM   1102 HH12 ARG    36     -10.031 -17.749   8.458  1.00 10.00      B   
ATOM   1103  NH2 ARG    36      -9.424 -15.710   7.107  1.00 10.00      B   
ATOM   1104 HH21 ARG    36     -10.183 -16.296   6.691  1.00 10.00      B   
ATOM   1105 HH22 ARG    36      -9.109 -14.842   6.615  1.00 10.00      B   
ATOM   1106  C   ARG    36      -3.375 -13.068  10.388  1.00 10.00      B   
ATOM   1107  O   ARG    36      -3.733 -12.363  11.335  1.00 10.00      B   
ATOM   1108  N   ARG    37      -2.201 -13.693  10.352  1.00 10.00      B   
ATOM   1109  HN  ARG    37      -1.979 -14.250   9.575  1.00 10.00      B   
ATOM   1110  CA  ARG    37      -1.242 -13.590  11.447  1.00 10.00      B   
ATOM   1111  CB  ARG    37      -0.030 -14.497  11.198  1.00 10.00      B   
ATOM   1112  CG  ARG    37       0.703 -14.214   9.895  1.00 10.00      B   
ATOM   1113  CD  ARG    37       1.995 -15.008   9.783  1.00 10.00      B   
ATOM   1114  NE  ARG    37       3.022 -14.523  10.706  1.00 10.00      B   
ATOM   1115  HE  ARG    37       2.958 -14.816  11.644  1.00 10.00      B   
ATOM   1116  CZ  ARG    37       4.034 -13.733  10.350  1.00 10.00      B   
ATOM   1117  NH1 ARG    37       4.158 -13.332   9.088  1.00 10.00      B   
ATOM   1118 HH11 ARG    37       3.468 -13.638   8.369  1.00 10.00      B   
ATOM   1119 HH12 ARG    37       4.950 -12.711   8.809  1.00 10.00      B   
ATOM   1120  NH2 ARG    37       4.926 -13.337  11.255  1.00 10.00      B   
ATOM   1121 HH21 ARG    37       5.719 -12.714  10.976  1.00 10.00      B   
ATOM   1122 HH22 ARG    37       4.843 -13.649  12.249  1.00 10.00      B   
ATOM   1123  C   ARG    37      -0.786 -12.143  11.620  1.00 10.00      B   
ATOM   1124  O   ARG    37      -0.411 -11.721  12.716  1.00 10.00      B   
ATOM   1125  N   LEU    38      -0.830 -11.390  10.532  1.00 10.00      B   
ATOM   1126  HN  LEU    38      -1.154 -11.780   9.694  1.00 10.00      B   
ATOM   1127  CA  LEU    38      -0.425  -9.997  10.548  1.00 10.00      B   
ATOM   1128  CB  LEU    38       0.054  -9.577   9.161  1.00 10.00      B   
ATOM   1129  CG  LEU    38       1.153 -10.447   8.548  1.00 10.00      B   
ATOM   1130  CD1 LEU    38       1.331 -10.123   7.073  1.00 10.00      B   
ATOM   1131  CD2 LEU    38       2.463 -10.268   9.302  1.00 10.00      B   
ATOM   1132  C   LEU    38      -1.585  -9.119  10.993  1.00 10.00      B   
ATOM   1133  O   LEU    38      -1.397  -8.142  11.720  1.00 10.00      B   
ATOM   1134  N   ALA    39      -2.787  -9.481  10.558  1.00 10.00      B   
ATOM   1135  HN  ALA    39      -2.864 -10.265   9.969  1.00 10.00      B   
ATOM   1136  CA  ALA    39      -3.991  -8.737  10.908  1.00 10.00      B   
ATOM   1137  CB  ALA    39      -5.189  -9.261  10.130  1.00 10.00      B   
ATOM   1138  C   ALA    39      -4.254  -8.811  12.407  1.00 10.00      B   
ATOM   1139  O   ALA    39      -4.511  -7.794  13.053  1.00 10.00      B   
ATOM   1140  N   ARG    40      -4.175 -10.020  12.959  1.00 10.00      B   
ATOM   1141  HN  ARG    40      -3.967 -10.794  12.388  1.00 10.00      B   
ATOM   1142  CA  ARG    40      -4.399 -10.222  14.389  1.00 10.00      B   
ATOM   1143  CB  ARG    40      -4.475 -11.715  14.747  1.00 10.00      B   
ATOM   1144  CG  ARG    40      -3.128 -12.416  14.848  1.00 10.00      B   
ATOM   1145  CD  ARG    40      -3.013 -13.225  16.135  1.00 10.00      B   
ATOM   1146  NE  ARG    40      -3.356 -12.433  17.316  1.00 10.00      B   
ATOM   1147  HE  ARG    40      -4.313 -12.279  17.486  1.00 10.00      B   
ATOM   1148  CZ  ARG    40      -2.467 -11.931  18.173  1.00 10.00      B   
ATOM   1149  NH1 ARG    40      -1.167 -12.136  17.992  1.00 10.00      B   
ATOM   1150 HH11 ARG    40      -0.831 -12.693  17.178  1.00 10.00      B   
ATOM   1151 HH12 ARG    40      -0.472 -11.737  18.663  1.00 10.00      B   
ATOM   1152  NH2 ARG    40      -2.882 -11.208  19.207  1.00 10.00      B   
ATOM   1153 HH21 ARG    40      -3.904 -11.031  19.345  1.00 10.00      B   
ATOM   1154 HH22 ARG    40      -2.191 -10.814  19.884  1.00 10.00      B   
ATOM   1155  C   ARG    40      -3.318  -9.523  15.209  1.00 10.00      B   
ATOM   1156  O   ARG    40      -3.550  -9.116  16.346  1.00 10.00      B   
ATOM   1157  N   ARG    41      -2.137  -9.381  14.614  1.00 10.00      B   
ATOM   1158  HN  ARG    41      -2.015  -9.730  13.705  1.00 10.00      B   
ATOM   1159  CA  ARG    41      -1.018  -8.724  15.276  1.00 10.00      B   
ATOM   1160  CB  ARG    41       0.283  -9.001  14.517  1.00 10.00      B   
ATOM   1161  CG  ARG    41       1.535  -8.881  15.366  1.00 10.00      B   
ATOM   1162  CD  ARG    41       1.625 -10.025  16.364  1.00 10.00      B   
ATOM   1163  NE  ARG    41       2.901 -10.038  17.067  1.00 10.00      B   
ATOM   1164  HE  ARG    41       2.974  -9.474  17.873  1.00 10.00      B   
ATOM   1165  CZ  ARG    41       3.954 -10.759  16.683  1.00 10.00      B   
ATOM   1166  NH1 ARG    41       3.879 -11.515  15.597  1.00 10.00      B   
ATOM   1167 HH11 ARG    41       2.992 -11.553  15.047  1.00 10.00      B   
ATOM   1168 HH12 ARG    41       4.701 -12.079  15.289  1.00 10.00      B   
ATOM   1169  NH2 ARG    41       5.082 -10.718  17.383  1.00 10.00      B   
ATOM   1170 HH21 ARG    41       5.908 -11.283  17.084  1.00 10.00      B   
ATOM   1171 HH22 ARG    41       5.147 -10.122  18.238  1.00 10.00      B   
ATOM   1172  C   ARG    41      -1.265  -7.222  15.342  1.00 10.00      B   
ATOM   1173  O   ARG    41      -0.954  -6.572  16.339  1.00 10.00      B   
ATOM   1174  N   GLY    42      -1.829  -6.685  14.267  1.00 10.00      B   
ATOM   1175  HN  GLY    42      -2.041  -7.259  13.500  1.00 10.00      B   
ATOM   1176  CA  GLY    42      -2.125  -5.269  14.208  1.00 10.00      B   
ATOM   1177  C   GLY    42      -3.292  -4.907  15.106  1.00 10.00      B   
ATOM   1178  O   GLY    42      -3.314  -3.828  15.699  1.00 10.00      B   
ATOM   1179  N   GLY    43      -4.258  -5.811  15.206  1.00 10.00      B   
ATOM   1180  HN  GLY    43      -4.184  -6.651  14.703  1.00 10.00      B   
ATOM   1181  CA  GLY    43      -5.413  -5.571  16.049  1.00 10.00      B   
ATOM   1182  C   GLY    43      -6.728  -5.719  15.310  1.00 10.00      B   
ATOM   1183  O   GLY    43      -7.779  -5.333  15.820  1.00 10.00      B   
ATOM   1184  N   VAL    44      -6.671  -6.279  14.108  1.00 10.00      B   
ATOM   1185  HN  VAL    44      -5.803  -6.576  13.759  1.00 10.00      B   
ATOM   1186  CA  VAL    44      -7.872  -6.479  13.298  1.00 10.00      B   
ATOM   1187  CB  VAL    44      -7.528  -6.663  11.800  1.00 10.00      B   
ATOM   1188  CG1 VAL    44      -8.795  -6.752  10.962  1.00 10.00      B   
ATOM   1189  CG2 VAL    44      -6.647  -5.524  11.307  1.00 10.00      B   
ATOM   1190  C   VAL    44      -8.645  -7.694  13.801  1.00 10.00      B   
ATOM   1191  O   VAL    44      -8.104  -8.801  13.861  1.00 10.00      B   
ATOM   1192  N   LYS    45      -9.900  -7.479  14.178  1.00 10.00      B   
ATOM   1193  HN  LYS    45     -10.274  -6.573  14.104  1.00 10.00      B   
ATOM   1194  CA  LYS    45     -10.744  -8.552  14.691  1.00 10.00      B   
ATOM   1195  CB  LYS    45     -11.815  -7.988  15.627  1.00 10.00      B   
ATOM   1196  CG  LYS    45     -11.265  -7.235  16.824  1.00 10.00      B   
ATOM   1197  CD  LYS    45     -12.390  -6.713  17.695  1.00 10.00      B   
ATOM   1198  CE  LYS    45     -11.854  -5.936  18.881  1.00 10.00      B   
ATOM   1199  NZ  LYS    45     -12.940  -5.526  19.806  1.00 10.00      B   
ATOM   1200  HZ1 LYS    45     -13.711  -5.071  19.277  1.00 10.00      B   
ATOM   1201  HZ2 LYS    45     -12.574  -4.851  20.507  1.00 10.00      B   
ATOM   1202  HZ3 LYS    45     -13.316  -6.358  20.305  1.00 10.00      B   
ATOM   1203  C   LYS    45     -11.406  -9.324  13.557  1.00 10.00      B   
ATOM   1204  O   LYS    45     -11.004 -10.447  13.240  1.00 10.00      B   
ATOM   1205  N   ARG    46     -12.412  -8.713  12.945  1.00 10.00      B   
ATOM   1206  HN  ARG    46     -12.665  -7.808  13.228  1.00 10.00      B   
ATOM   1207  CA  ARG    46     -13.135  -9.335  11.846  1.00 10.00      B   
ATOM   1208  CB  ARG    46     -14.560  -8.781  11.767  1.00 10.00      B   
ATOM   1209  CG  ARG    46     -15.354  -8.882  13.060  1.00 10.00      B   
ATOM   1210  CD  ARG    46     -15.961 -10.265  13.239  1.00 10.00      B   
ATOM   1211  NE  ARG    46     -15.099 -11.158  14.013  1.00 10.00      B   
ATOM   1212  HE  ARG    46     -14.494 -10.743  14.666  1.00 10.00      B   
ATOM   1213  CZ  ARG    46     -15.105 -12.487  13.898  1.00 10.00      B   
ATOM   1214  NH1 ARG    46     -15.922 -13.083  13.035  1.00 10.00      B   
ATOM   1215 HH11 ARG    46     -16.571 -12.517  12.441  1.00 10.00      B   
ATOM   1216 HH12 ARG    46     -15.921 -14.124  12.947  1.00 10.00      B   
ATOM   1217  NH2 ARG    46     -14.290 -13.221  14.645  1.00 10.00      B   
ATOM   1218 HH21 ARG    46     -13.645 -12.764  15.325  1.00 10.00      B   
ATOM   1219 HH22 ARG    46     -14.296 -14.266  14.559  1.00 10.00      B   
ATOM   1220  C   ARG    46     -12.408  -9.057  10.543  1.00 10.00      B   
ATOM   1221  O   ARG    46     -11.988  -7.927  10.296  1.00 10.00      B   
ATOM   1222  N   ILE    47     -12.245 -10.081   9.720  1.00 10.00      B   
ATOM   1223  HN  ILE    47     -12.604 -10.960   9.967  1.00 10.00      B   
ATOM   1224  CA  ILE    47     -11.550  -9.927   8.450  1.00 10.00      B   
ATOM   1225  CB  ILE    47     -10.181 -10.650   8.442  1.00 10.00      B   
ATOM   1226  CG1 ILE    47      -9.623 -10.801   9.860  1.00 10.00      B   
ATOM   1227  CG2 ILE    47      -9.196  -9.897   7.562  1.00 10.00      B   
ATOM   1228  CD1 ILE    47      -8.393 -11.680   9.945  1.00 10.00      B   
ATOM   1229  C   ILE    47     -12.392 -10.463   7.300  1.00 10.00      B   
ATOM   1230  O   ILE    47     -12.940 -11.565   7.376  1.00 10.00      B   
ATOM   1231  N   SER    48     -12.500  -9.673   6.245  1.00 10.00      B   
ATOM   1232  HN  SER    48     -12.060  -8.798   6.254  1.00 10.00      B   
ATOM   1233  CA  SER    48     -13.257 -10.060   5.069  1.00 10.00      B   
ATOM   1234  CB  SER    48     -13.790  -8.803   4.379  1.00 10.00      B   
ATOM   1235  OG  SER    48     -13.108  -7.647   4.848  1.00 10.00      B   
ATOM   1236  HG  SER    48     -13.639  -6.862   4.654  1.00 10.00      B   
ATOM   1237  C   SER    48     -12.364 -10.849   4.116  1.00 10.00      B   
ATOM   1238  O   SER    48     -11.153 -10.628   4.063  1.00 10.00      B   
ATOM   1239  N   GLY    49     -12.954 -11.772   3.371  1.00 10.00      B   
ATOM   1240  HN  GLY    49     -13.923 -11.921   3.462  1.00 10.00      B   
ATOM   1241  CA  GLY    49     -12.181 -12.575   2.441  1.00 10.00      B   
ATOM   1242  C   GLY    49     -11.687 -11.783   1.243  1.00 10.00      B   
ATOM   1243  O   GLY    49     -10.760 -12.203   0.548  1.00 10.00      B   
ATOM   1244  N   LEU    50     -12.293 -10.629   1.010  1.00 10.00      B   
ATOM   1245  HN  LEU    50     -13.014 -10.340   1.608  1.00 10.00      B   
ATOM   1246  CA  LEU    50     -11.927  -9.787  -0.117  1.00 10.00      B   
ATOM   1247  CB  LEU    50     -13.170  -9.126  -0.726  1.00 10.00      B   
ATOM   1248  CG  LEU    50     -14.155 -10.048  -1.460  1.00 10.00      B   
ATOM   1249  CD1 LEU    50     -13.425 -11.016  -2.376  1.00 10.00      B   
ATOM   1250  CD2 LEU    50     -15.061 -10.788  -0.487  1.00 10.00      B   
ATOM   1251  C   LEU    50     -10.890  -8.734   0.261  1.00 10.00      B   
ATOM   1252  O   LEU    50     -10.178  -8.222  -0.605  1.00 10.00      B   
ATOM   1253  N   ILE    51     -10.781  -8.424   1.552  1.00 10.00      B   
ATOM   1254  HN  ILE    51     -11.355  -8.870   2.204  1.00 10.00      B   
ATOM   1255  CA  ILE    51      -9.820  -7.425   2.007  1.00 10.00      B   
ATOM   1256  CB  ILE    51      -9.996  -7.050   3.498  1.00 10.00      B   
ATOM   1257  CG1 ILE    51      -9.386  -5.674   3.782  1.00 10.00      B   
ATOM   1258  CG2 ILE    51      -9.385  -8.099   4.415  1.00 10.00      B   
ATOM   1259  CD1 ILE    51     -10.073  -4.534   3.062  1.00 10.00      B   
ATOM   1260  C   ILE    51      -8.389  -7.879   1.725  1.00 10.00      B   
ATOM   1261  O   ILE    51      -7.479  -7.058   1.579  1.00 10.00      B   
ATOM   1262  N   TYR    52      -8.203  -9.193   1.627  1.00 10.00      B   
ATOM   1263  HN  TYR    52      -8.968  -9.795   1.754  1.00 10.00      B   
ATOM   1264  CA  TYR    52      -6.895  -9.754   1.338  1.00 10.00      B   
ATOM   1265  CB  TYR    52      -6.927 -11.280   1.446  1.00 10.00      B   
ATOM   1266  CG  TYR    52      -7.296 -11.794   2.821  1.00 10.00      B   
ATOM   1267  CD1 TYR    52      -8.436 -12.563   3.013  1.00 10.00      B   
ATOM   1268  CD2 TYR    52      -6.505 -11.513   3.928  1.00 10.00      B   
ATOM   1269  CE1 TYR    52      -8.779 -13.033   4.266  1.00 10.00      B   
ATOM   1270  CE2 TYR    52      -6.838 -11.980   5.185  1.00 10.00      B   
ATOM   1271  CZ  TYR    52      -7.977 -12.741   5.348  1.00 10.00      B   
ATOM   1272  OH  TYR    52      -8.315 -13.208   6.598  1.00 10.00      B   
ATOM   1273  HH  TYR    52      -8.365 -12.464   7.210  1.00 10.00      B   
ATOM   1274  C   TYR    52      -6.459  -9.341  -0.061  1.00 10.00      B   
ATOM   1275  O   TYR    52      -5.294  -9.023  -0.292  1.00 10.00      B   
ATOM   1276  N   GLU    53      -7.420  -9.316  -0.981  1.00 10.00      B   
ATOM   1277  HN  GLU    53      -8.337  -9.550  -0.716  1.00 10.00      B   
ATOM   1278  CA  GLU    53      -7.163  -8.940  -2.365  1.00 10.00      B   
ATOM   1279  CB  GLU    53      -8.407  -9.215  -3.219  1.00 10.00      B   
ATOM   1280  CG  GLU    53      -8.930 -10.642  -3.135  1.00 10.00      B   
ATOM   1281  CD  GLU    53      -7.989 -11.646  -3.762  1.00 10.00      B   
ATOM   1282  OE1 GLU    53      -7.698 -11.521  -4.971  1.00 10.00      B   
ATOM   1283  OE2 GLU    53      -7.523 -12.559  -3.047  1.00 10.00      B   
ATOM   1284  C   GLU    53      -6.805  -7.459  -2.455  1.00 10.00      B   
ATOM   1285  O   GLU    53      -5.880  -7.070  -3.168  1.00 10.00      B   
ATOM   1286  N   GLU    54      -7.542  -6.638  -1.715  1.00 10.00      B   
ATOM   1287  HN  GLU    54      -8.260  -7.014  -1.159  1.00 10.00      B   
ATOM   1288  CA  GLU    54      -7.319  -5.198  -1.708  1.00 10.00      B   
ATOM   1289  CB  GLU    54      -8.488  -4.481  -1.025  1.00 10.00      B   
ATOM   1290  CG  GLU    54      -9.806  -4.612  -1.774  1.00 10.00      B   
ATOM   1291  CD  GLU    54     -11.020  -4.353  -0.900  1.00 10.00      B   
ATOM   1292  OE1 GLU    54     -11.825  -5.288  -0.705  1.00 10.00      B   
ATOM   1293  OE2 GLU    54     -11.175  -3.212  -0.406  1.00 10.00      B   
ATOM   1294  C   GLU    54      -5.989  -4.826  -1.052  1.00 10.00      B   
ATOM   1295  O   GLU    54      -5.241  -3.999  -1.575  1.00 10.00      B   
ATOM   1296  N   THR    55      -5.685  -5.452   0.079  1.00 10.00      B   
ATOM   1297  HN  THR    55      -6.313  -6.111   0.449  1.00 10.00      B   
ATOM   1298  CA  THR    55      -4.449  -5.173   0.799  1.00 10.00      B   
ATOM   1299  CB  THR    55      -4.493  -5.748   2.230  1.00 10.00      B   
ATOM   1300  OG1 THR    55      -5.735  -5.379   2.853  1.00 10.00      B   
ATOM   1301  HG1 THR    55      -6.418  -6.021   2.614  1.00 10.00      B   
ATOM   1302  CG2 THR    55      -3.338  -5.209   3.063  1.00 10.00      B   
ATOM   1303  C   THR    55      -3.221  -5.708   0.052  1.00 10.00      B   
ATOM   1304  O   THR    55      -2.151  -5.096   0.080  1.00 10.00      B   
ATOM   1305  N   ARG    56      -3.387  -6.835  -0.633  1.00 10.00      B   
ATOM   1306  HN  ARG    56      -4.267  -7.274  -0.627  1.00 10.00      B   
ATOM   1307  CA  ARG    56      -2.294  -7.448  -1.387  1.00 10.00      B   
ATOM   1308  CB  ARG    56      -2.757  -8.775  -1.993  1.00 10.00      B   
ATOM   1309  CG  ARG    56      -1.635  -9.670  -2.488  1.00 10.00      B   
ATOM   1310  CD  ARG    56      -2.178 -10.946  -3.113  1.00 10.00      B   
ATOM   1311  NE  ARG    56      -3.114 -10.662  -4.198  1.00 10.00      B   
ATOM   1312  HE  ARG    56      -2.784 -10.109  -4.944  1.00 10.00      B   
ATOM   1313  CZ  ARG    56      -4.373 -11.103  -4.229  1.00 10.00      B   
ATOM   1314  NH1 ARG    56      -4.847 -11.856  -3.236  1.00 10.00      B   
ATOM   1315 HH11 ARG    56      -5.839 -12.201  -3.262  1.00 10.00      B   
ATOM   1316 HH12 ARG    56      -4.234 -12.113  -2.428  1.00 10.00      B   
ATOM   1317  NH2 ARG    56      -5.159 -10.794  -5.254  1.00 10.00      B   
ATOM   1318 HH21 ARG    56      -4.796 -10.211  -6.041  1.00 10.00      B   
ATOM   1319 HH22 ARG    56      -6.159 -11.133  -5.276  1.00 10.00      B   
ATOM   1320  C   ARG    56      -1.791  -6.511  -2.485  1.00 10.00      B   
ATOM   1321  O   ARG    56      -0.602  -6.493  -2.807  1.00 10.00      B   
ATOM   1322  N   GLY    57      -2.705  -5.734  -3.053  1.00 10.00      B   
ATOM   1323  HN  GLY    57      -3.638  -5.796  -2.758  1.00 10.00      B   
ATOM   1324  CA  GLY    57      -2.341  -4.803  -4.101  1.00 10.00      B   
ATOM   1325  C   GLY    57      -1.473  -3.671  -3.585  1.00 10.00      B   
ATOM   1326  O   GLY    57      -0.541  -3.233  -4.264  1.00 10.00      B   
ATOM   1327  N   VAL    58      -1.769  -3.205  -2.378  1.00 10.00      B   
ATOM   1328  HN  VAL    58      -2.511  -3.608  -1.881  1.00 10.00      B   
ATOM   1329  CA  VAL    58      -1.014  -2.116  -1.769  1.00 10.00      B   
ATOM   1330  CB  VAL    58      -1.695  -1.600  -0.483  1.00 10.00      B   
ATOM   1331  CG1 VAL    58      -0.996  -0.349   0.031  1.00 10.00      B   
ATOM   1332  CG2 VAL    58      -3.170  -1.325  -0.734  1.00 10.00      B   
ATOM   1333  C   VAL    58       0.409  -2.559  -1.440  1.00 10.00      B   
ATOM   1334  O   VAL    58       1.376  -1.855  -1.740  1.00 10.00      B   
ATOM   1335  N   LEU    59       0.528  -3.741  -0.842  1.00 10.00      B   
ATOM   1336  HN  LEU    59      -0.281  -4.263  -0.654  1.00 10.00      B   
ATOM   1337  CA  LEU    59       1.827  -4.286  -0.461  1.00 10.00      B   
ATOM   1338  CB  LEU    59       1.659  -5.595   0.313  1.00 10.00      B   
ATOM   1339  CG  LEU    59       1.096  -5.466   1.729  1.00 10.00      B   
ATOM   1340  CD1 LEU    59       0.828  -6.841   2.324  1.00 10.00      B   
ATOM   1341  CD2 LEU    59       2.051  -4.676   2.613  1.00 10.00      B   
ATOM   1342  C   LEU    59       2.726  -4.496  -1.675  1.00 10.00      B   
ATOM   1343  O   LEU    59       3.942  -4.341  -1.587  1.00 10.00      B   
ATOM   1344  N   LYS    60       2.114  -4.836  -2.802  1.00 10.00      B   
ATOM   1345  HN  LYS    60       1.142  -4.940  -2.800  1.00 10.00      B   
ATOM   1346  CA  LYS    60       2.843  -5.062  -4.042  1.00 10.00      B   
ATOM   1347  CB  LYS    60       1.858  -5.444  -5.149  1.00 10.00      B   
ATOM   1348  CG  LYS    60       2.493  -5.744  -6.494  1.00 10.00      B   
ATOM   1349  CD  LYS    60       1.426  -5.972  -7.551  1.00 10.00      B   
ATOM   1350  CE  LYS    60       2.030  -6.149  -8.931  1.00 10.00      B   
ATOM   1351  NZ  LYS    60       1.003  -6.016 -10.001  1.00 10.00      B   
ATOM   1352  HZ1 LYS    60       0.754  -5.013 -10.138  1.00 10.00      B   
ATOM   1353  HZ2 LYS    60       0.142  -6.541  -9.741  1.00 10.00      B   
ATOM   1354  HZ3 LYS    60       1.368  -6.398 -10.897  1.00 10.00      B   
ATOM   1355  C   LYS    60       3.634  -3.817  -4.443  1.00 10.00      B   
ATOM   1356  O   LYS    60       4.837  -3.889  -4.695  1.00 10.00      B   
ATOM   1357  N   VAL    61       2.953  -2.674  -4.474  1.00 10.00      B   
ATOM   1358  HN  VAL    61       2.001  -2.679  -4.235  1.00 10.00      B   
ATOM   1359  CA  VAL    61       3.584  -1.411  -4.842  1.00 10.00      B   
ATOM   1360  CB  VAL    61       2.533  -0.301  -5.061  1.00 10.00      B   
ATOM   1361  CG1 VAL    61       3.189   0.980  -5.559  1.00 10.00      B   
ATOM   1362  CG2 VAL    61       1.452  -0.763  -6.027  1.00 10.00      B   
ATOM   1363  C   VAL    61       4.555  -0.967  -3.755  1.00 10.00      B   
ATOM   1364  O   VAL    61       5.659  -0.497  -4.044  1.00 10.00      B   
ATOM   1365  N   PHE    62       4.135  -1.130  -2.503  1.00 10.00      B   
ATOM   1366  HN  PHE    62       3.241  -1.511  -2.347  1.00 10.00      B   
ATOM   1367  CA  PHE    62       4.946  -0.753  -1.356  1.00 10.00      B   
ATOM   1368  CB  PHE    62       4.192  -1.053  -0.051  1.00 10.00      B   
ATOM   1369  CG  PHE    62       5.075  -1.195   1.158  1.00 10.00      B   
ATOM   1370  CD1 PHE    62       5.680  -0.086   1.727  1.00 10.00      B   
ATOM   1371  CD2 PHE    62       5.302  -2.440   1.724  1.00 10.00      B   
ATOM   1372  CE1 PHE    62       6.496  -0.215   2.835  1.00 10.00      B   
ATOM   1373  CE2 PHE    62       6.116  -2.577   2.831  1.00 10.00      B   
ATOM   1374  CZ  PHE    62       6.714  -1.463   3.387  1.00 10.00      B   
ATOM   1375  C   PHE    62       6.304  -1.454  -1.370  1.00 10.00      B   
ATOM   1376  O   PHE    62       7.347  -0.801  -1.273  1.00 10.00      B   
ATOM   1377  N   LEU    63       6.286  -2.776  -1.505  1.00 10.00      B   
ATOM   1378  HN  LEU    63       5.420  -3.236  -1.591  1.00 10.00      B   
ATOM   1379  CA  LEU    63       7.516  -3.563  -1.523  1.00 10.00      B   
ATOM   1380  CB  LEU    63       7.208  -5.055  -1.647  1.00 10.00      B   
ATOM   1381  CG  LEU    63       6.548  -5.709  -0.432  1.00 10.00      B   
ATOM   1382  CD1 LEU    63       6.254  -7.172  -0.708  1.00 10.00      B   
ATOM   1383  CD2 LEU    63       7.430  -5.567   0.800  1.00 10.00      B   
ATOM   1384  C   LEU    63       8.437  -3.128  -2.655  1.00 10.00      B   
ATOM   1385  O   LEU    63       9.646  -3.001  -2.467  1.00 10.00      B   
ATOM   1386  N   GLU    64       7.852  -2.890  -3.820  1.00 10.00      B   
ATOM   1387  HN  GLU    64       6.880  -2.998  -3.899  1.00 10.00      B   
ATOM   1388  CA  GLU    64       8.614  -2.471  -4.985  1.00 10.00      B   
ATOM   1389  CB  GLU    64       7.716  -2.416  -6.219  1.00 10.00      B   
ATOM   1390  CG  GLU    64       8.067  -3.446  -7.277  1.00 10.00      B   
ATOM   1391  CD  GLU    64       8.644  -2.814  -8.524  1.00 10.00      B   
ATOM   1392  OE1 GLU    64       7.865  -2.500  -9.449  1.00 10.00      B   
ATOM   1393  OE2 GLU    64       9.878  -2.617  -8.589  1.00 10.00      B   
ATOM   1394  C   GLU    64       9.292  -1.128  -4.751  1.00 10.00      B   
ATOM   1395  O   GLU    64      10.452  -0.941  -5.112  1.00 10.00      B   
ATOM   1396  N   ASN    65       8.572  -0.205  -4.125  1.00 10.00      B   
ATOM   1397  HN  ASN    65       7.654  -0.423  -3.849  1.00 10.00      B   
ATOM   1398  CA  ASN    65       9.108   1.124  -3.836  1.00 10.00      B   
ATOM   1399  CB  ASN    65       8.045   2.017  -3.188  1.00 10.00      B   
ATOM   1400  CG  ASN    65       7.183   2.735  -4.206  1.00 10.00      B   
ATOM   1401  OD1 ASN    65       7.619   3.007  -5.324  1.00 10.00      B   
ATOM   1402  ND2 ASN    65       5.955   3.050  -3.829  1.00 10.00      B   
ATOM   1403 HD21 ASN    65       5.673   2.806  -2.925  1.00 10.00      B   
ATOM   1404 HD22 ASN    65       5.377   3.518  -4.473  1.00 10.00      B   
ATOM   1405  C   ASN    65      10.338   1.036  -2.940  1.00 10.00      B   
ATOM   1406  O   ASN    65      11.315   1.764  -3.135  1.00 10.00      B   
ATOM   1407  N   VAL    66      10.283   0.136  -1.965  1.00 10.00      B   
ATOM   1408  HN  VAL    66       9.475  -0.411  -1.870  1.00 10.00      B   
ATOM   1409  CA  VAL    66      11.387  -0.058  -1.034  1.00 10.00      B   
ATOM   1410  CB  VAL    66      10.991  -0.976   0.149  1.00 10.00      B   
ATOM   1411  CG1 VAL    66      12.151  -1.135   1.122  1.00 10.00      B   
ATOM   1412  CG2 VAL    66       9.762  -0.439   0.868  1.00 10.00      B   
ATOM   1413  C   VAL    66      12.597  -0.656  -1.750  1.00 10.00      B   
ATOM   1414  O   VAL    66      13.702  -0.118  -1.674  1.00 10.00      B   
ATOM   1415  N   ILE    67      12.372  -1.755  -2.464  1.00 10.00      B   
ATOM   1416  HN  ILE    67      11.457  -2.118  -2.508  1.00 10.00      B   
ATOM   1417  CA  ILE    67      13.441  -2.437  -3.187  1.00 10.00      B   
ATOM   1418  CB  ILE    67      12.935  -3.740  -3.852  1.00 10.00      B   
ATOM   1419  CG1 ILE    67      12.349  -4.683  -2.797  1.00 10.00      B   
ATOM   1420  CG2 ILE    67      14.055  -4.431  -4.619  1.00 10.00      B   
ATOM   1421  CD1 ILE    67      11.613  -5.872  -3.380  1.00 10.00      B   
ATOM   1422  C   ILE    67      14.065  -1.532  -4.247  1.00 10.00      B   
ATOM   1423  O   ILE    67      15.286  -1.488  -4.396  1.00 10.00      B   
ATOM   1424  N   ARG    68      13.220  -0.797  -4.960  1.00 10.00      B   
ATOM   1425  HN  ARG    68      12.256  -0.862  -4.770  1.00 10.00      B   
ATOM   1426  CA  ARG    68      13.665   0.104  -6.017  1.00 10.00      B   
ATOM   1427  CB  ARG    68      12.466   0.862  -6.593  1.00 10.00      B   
ATOM   1428  CG  ARG    68      12.568   1.155  -8.077  1.00 10.00      B   
ATOM   1429  CD  ARG    68      12.272  -0.085  -8.903  1.00 10.00      B   
ATOM   1430  NE  ARG    68      12.241   0.211 -10.333  1.00 10.00      B   
ATOM   1431  HE  ARG    68      12.896   0.863 -10.670  1.00 10.00      B   
ATOM   1432  CZ  ARG    68      11.387  -0.344 -11.194  1.00 10.00      B   
ATOM   1433  NH1 ARG    68      10.489  -1.232 -10.783  1.00 10.00      B   
ATOM   1434 HH11 ARG    68       9.826  -1.659 -11.464  1.00 10.00      B   
ATOM   1435 HH12 ARG    68      10.437  -1.513  -9.769  1.00 10.00      B   
ATOM   1436  NH2 ARG    68      11.428  -0.008 -12.475  1.00 10.00      B   
ATOM   1437 HH21 ARG    68      12.126   0.689 -12.815  1.00 10.00      B   
ATOM   1438 HH22 ARG    68      10.763  -0.442 -13.152  1.00 10.00      B   
ATOM   1439  C   ARG    68      14.699   1.103  -5.513  1.00 10.00      B   
ATOM   1440  O   ARG    68      15.735   1.301  -6.144  1.00 10.00      B   
ATOM   1441  N   ASP    69      14.417   1.715  -4.371  1.00 10.00      B   
ATOM   1442  HN  ASP    69      13.584   1.491  -3.901  1.00 10.00      B   
ATOM   1443  CA  ASP    69      15.315   2.712  -3.794  1.00 10.00      B   
ATOM   1444  CB  ASP    69      14.597   3.507  -2.704  1.00 10.00      B   
ATOM   1445  CG  ASP    69      15.157   4.905  -2.528  1.00 10.00      B   
ATOM   1446  OD1 ASP    69      15.118   5.695  -3.498  1.00 10.00      B   
ATOM   1447  OD2 ASP    69      15.610   5.234  -1.413  1.00 10.00      B   
ATOM   1448  C   ASP    69      16.579   2.066  -3.233  1.00 10.00      B   
ATOM   1449  O   ASP    69      17.678   2.609  -3.367  1.00 10.00      B   
ATOM   1450  N   ALA    70      16.416   0.898  -2.621  1.00 10.00      B   
ATOM   1451  HN  ALA    70      15.514   0.518  -2.556  1.00 10.00      B   
ATOM   1452  CA  ALA    70      17.540   0.168  -2.039  1.00 10.00      B   
ATOM   1453  CB  ALA    70      17.044  -1.030  -1.244  1.00 10.00      B   
ATOM   1454  C   ALA    70      18.525  -0.271  -3.117  1.00 10.00      B   
ATOM   1455  O   ALA    70      19.738  -0.253  -2.904  1.00 10.00      B   
ATOM   1456  N   VAL    71      17.992  -0.660  -4.276  1.00 10.00      B   
ATOM   1457  HN  VAL    71      17.014  -0.659  -4.374  1.00 10.00      B   
ATOM   1458  CA  VAL    71      18.817  -1.098  -5.399  1.00 10.00      B   
ATOM   1459  CB  VAL    71      17.956  -1.629  -6.575  1.00 10.00      B   
ATOM   1460  CG1 VAL    71      18.776  -1.761  -7.852  1.00 10.00      B   
ATOM   1461  CG2 VAL    71      17.337  -2.971  -6.214  1.00 10.00      B   
ATOM   1462  C   VAL    71      19.725   0.038  -5.868  1.00 10.00      B   
ATOM   1463  O   VAL    71      20.901  -0.180  -6.172  1.00 10.00      B   
ATOM   1464  N   THR    72      19.181   1.254  -5.896  1.00 10.00      B   
ATOM   1465  HN  THR    72      18.239   1.363  -5.638  1.00 10.00      B   
ATOM   1466  CA  THR    72      19.939   2.429  -6.309  1.00 10.00      B   
ATOM   1467  CB  THR    72      19.074   3.700  -6.233  1.00 10.00      B   
ATOM   1468  OG1 THR    72      17.746   3.389  -6.669  1.00 10.00      B   
ATOM   1469  HG1 THR    72      17.121   3.976  -6.225  1.00 10.00      B   
ATOM   1470  CG2 THR    72      19.648   4.794  -7.122  1.00 10.00      B   
ATOM   1471  C   THR    72      21.180   2.606  -5.436  1.00 10.00      B   
ATOM   1472  O   THR    72      22.247   2.976  -5.926  1.00 10.00      B   
ATOM   1473  N   TYR    73      21.043   2.310  -4.146  1.00 10.00      B   
ATOM   1474  HN  TYR    73      20.168   1.999  -3.821  1.00 10.00      B   
ATOM   1475  CA  TYR    73      22.151   2.427  -3.206  1.00 10.00      B   
ATOM   1476  CB  TYR    73      21.677   2.145  -1.779  1.00 10.00      B   
ATOM   1477  CG  TYR    73      21.070   3.336  -1.074  1.00 10.00      B   
ATOM   1478  CD1 TYR    73      19.694   3.480  -0.967  1.00 10.00      B   
ATOM   1479  CD2 TYR    73      21.876   4.313  -0.504  1.00 10.00      B   
ATOM   1480  CE1 TYR    73      19.137   4.561  -0.309  1.00 10.00      B   
ATOM   1481  CE2 TYR    73      21.329   5.398   0.153  1.00 10.00      B   
ATOM   1482  CZ  TYR    73      19.960   5.518   0.248  1.00 10.00      B   
ATOM   1483  OH  TYR    73      19.409   6.590   0.914  1.00 10.00      B   
ATOM   1484  HH  TYR    73      18.731   6.270   1.527  1.00 10.00      B   
ATOM   1485  C   TYR    73      23.269   1.458  -3.573  1.00 10.00      B   
ATOM   1486  O   TYR    73      24.448   1.814  -3.561  1.00 10.00      B   
ATOM   1487  N   THR    74      22.885   0.237  -3.921  1.00 10.00      B   
ATOM   1488  HN  THR    74      21.928   0.024  -3.937  1.00 10.00      B   
ATOM   1489  CA  THR    74      23.842  -0.792  -4.289  1.00 10.00      B   
ATOM   1490  CB  THR    74      23.166  -2.173  -4.315  1.00 10.00      B   
ATOM   1491  OG1 THR    74      22.290  -2.283  -3.185  1.00 10.00      B   
ATOM   1492  HG1 THR    74      22.398  -1.512  -2.619  1.00 10.00      B   
ATOM   1493  CG2 THR    74      24.204  -3.280  -4.249  1.00 10.00      B   
ATOM   1494  C   THR    74      24.477  -0.500  -5.650  1.00 10.00      B   
ATOM   1495  O   THR    74      25.691  -0.643  -5.822  1.00 10.00      B   
ATOM   1496  N   GLU    75      23.657  -0.072  -6.608  1.00 10.00      B   
ATOM   1497  HN  GLU    75      22.698   0.027  -6.409  1.00 10.00      B   
ATOM   1498  CA  GLU    75      24.140   0.243  -7.948  1.00 10.00      B   
ATOM   1499  CB  GLU    75      22.979   0.437  -8.931  1.00 10.00      B   
ATOM   1500  CG  GLU    75      22.184  -0.830  -9.204  1.00 10.00      B   
ATOM   1501  CD  GLU    75      21.332  -0.739 -10.456  1.00 10.00      B   
ATOM   1502  OE1 GLU    75      20.529   0.213 -10.575  1.00 10.00      B   
ATOM   1503  OE2 GLU    75      21.454  -1.627 -11.328  1.00 10.00      B   
ATOM   1504  C   GLU    75      25.059   1.460  -7.943  1.00 10.00      B   
ATOM   1505  O   GLU    75      26.037   1.511  -8.688  1.00 10.00      B   
ATOM   1506  N   HIS    76      24.751   2.429  -7.087  1.00 10.00      B   
ATOM   1507  HN  HIS    76      23.957   2.328  -6.515  1.00 10.00      B   
ATOM   1508  CA  HIS    76      25.554   3.646  -6.980  1.00 10.00      B   
ATOM   1509  CB  HIS    76      24.832   4.698  -6.140  1.00 10.00      B   
ATOM   1510  CG  HIS    76      24.351   5.877  -6.924  1.00 10.00      B   
ATOM   1511  ND1 HIS    76      25.121   7.000  -7.148  1.00 10.00      B   
ATOM   1512  HD1 HIS    76      26.042   7.140  -6.834  1.00 10.00      B   
ATOM   1513  CD2 HIS    76      23.162   6.112  -7.526  1.00 10.00      B   
ATOM   1514  CE1 HIS    76      24.426   7.872  -7.855  1.00 10.00      B   
ATOM   1515  NE2 HIS    76      23.235   7.357  -8.096  1.00 10.00      B   
ATOM   1516  HE2 HIS    76      22.511   7.804  -8.594  1.00 10.00      B   
ATOM   1517  C   HIS    76      26.912   3.345  -6.362  1.00 10.00      B   
ATOM   1518  O   HIS    76      27.881   4.071  -6.575  1.00 10.00      B   
ATOM   1519  N   ALA    77      26.970   2.267  -5.593  1.00 10.00      B   
ATOM   1520  HN  ALA    77      26.157   1.738  -5.457  1.00 10.00      B   
ATOM   1521  CA  ALA    77      28.205   1.855  -4.940  1.00 10.00      B   
ATOM   1522  CB  ALA    77      27.901   1.263  -3.575  1.00 10.00      B   
ATOM   1523  C   ALA    77      28.966   0.854  -5.800  1.00 10.00      B   
ATOM   1524  O   ALA    77      30.045   0.392  -5.424  1.00 10.00      B   
ATOM   1525  N   LYS    78      28.387   0.534  -6.959  1.00 10.00      B   
ATOM   1526  HN  LYS    78      27.535   0.961  -7.190  1.00 10.00      B   
ATOM   1527  CA  LYS    78      28.975  -0.409  -7.906  1.00 10.00      B   
ATOM   1528  CB  LYS    78      30.304   0.120  -8.453  1.00 10.00      B   
ATOM   1529  CG  LYS    78      30.159   1.427  -9.216  1.00 10.00      B   
ATOM   1530  CD  LYS    78      31.502   2.068  -9.511  1.00 10.00      B   
ATOM   1531  CE  LYS    78      31.318   3.448 -10.119  1.00 10.00      B   
ATOM   1532  NZ  LYS    78      32.615   4.096 -10.431  1.00 10.00      B   
ATOM   1533  HZ1 LYS    78      32.452   5.033 -10.851  1.00 10.00      B   
ATOM   1534  HZ2 LYS    78      33.155   3.515 -11.103  1.00 10.00      B   
ATOM   1535  HZ3 LYS    78      33.174   4.212  -9.562  1.00 10.00      B   
ATOM   1536  C   LYS    78      29.128  -1.799  -7.292  1.00 10.00      B   
ATOM   1537  O   LYS    78      30.086  -2.524  -7.572  1.00 10.00      B   
ATOM   1538  N   ARG    79      28.163  -2.162  -6.460  1.00 10.00      B   
ATOM   1539  HN  ARG    79      27.424  -1.537  -6.288  1.00 10.00      B   
ATOM   1540  CA  ARG    79      28.163  -3.458  -5.796  1.00 10.00      B   
ATOM   1541  CB  ARG    79      27.872  -3.287  -4.305  1.00 10.00      B   
ATOM   1542  CG  ARG    79      28.992  -2.630  -3.515  1.00 10.00      B   
ATOM   1543  CD  ARG    79      28.468  -2.032  -2.218  1.00 10.00      B   
ATOM   1544  NE  ARG    79      27.504  -2.913  -1.560  1.00 10.00      B   
ATOM   1545  HE  ARG    79      27.747  -3.861  -1.477  1.00 10.00      B   
ATOM   1546  CZ  ARG    79      26.338  -2.512  -1.060  1.00 10.00      B   
ATOM   1547  NH1 ARG    79      25.972  -1.238  -1.120  1.00 10.00      B   
ATOM   1548 HH11 ARG    79      25.044  -0.942  -0.721  1.00 10.00      B   
ATOM   1549 HH12 ARG    79      26.599  -0.523  -1.550  1.00 10.00      B   
ATOM   1550  NH2 ARG    79      25.517  -3.398  -0.510  1.00 10.00      B   
ATOM   1551 HH21 ARG    79      25.780  -4.410  -0.474  1.00 10.00      B   
ATOM   1552 HH22 ARG    79      24.597  -3.085  -0.105  1.00 10.00      B   
ATOM   1553  C   ARG    79      27.122  -4.375  -6.429  1.00 10.00      B   
ATOM   1554  O   ARG    79      26.135  -3.903  -6.999  1.00 10.00      B   
ATOM   1555  N   LYS    80      27.345  -5.676  -6.336  1.00 10.00      B   
ATOM   1556  HN  LYS    80      28.156  -5.995  -5.880  1.00 10.00      B   
ATOM   1557  CA  LYS    80      26.424  -6.652  -6.905  1.00 10.00      B   
ATOM   1558  CB  LYS    80      27.142  -7.552  -7.916  1.00 10.00      B   
ATOM   1559  CG  LYS    80      27.509  -6.855  -9.219  1.00 10.00      B   
ATOM   1560  CD  LYS    80      26.270  -6.396  -9.977  1.00 10.00      B   
ATOM   1561  CE  LYS    80      26.641  -5.671 -11.262  1.00 10.00      B   
ATOM   1562  NZ  LYS    80      25.442  -5.297 -12.060  1.00 10.00      B   
ATOM   1563  HZ1 LYS    80      24.897  -4.552 -11.572  1.00 10.00      B   
ATOM   1564  HZ2 LYS    80      24.829  -6.126 -12.197  1.00 10.00      B   
ATOM   1565  HZ3 LYS    80      25.731  -4.943 -12.995  1.00 10.00      B   
ATOM   1566  C   LYS    80      25.751  -7.488  -5.821  1.00 10.00      B   
ATOM   1567  O   LYS    80      25.326  -8.617  -6.061  1.00 10.00      B   
ATOM   1568  N   THR    81      25.657  -6.931  -4.623  1.00 10.00      B   
ATOM   1569  HN  THR    81      26.014  -6.029  -4.486  1.00 10.00      B   
ATOM   1570  CA  THR    81      25.033  -7.621  -3.505  1.00 10.00      B   
ATOM   1571  CB  THR    81      26.037  -8.509  -2.745  1.00 10.00      B   
ATOM   1572  OG1 THR    81      26.799  -9.281  -3.682  1.00 10.00      B   
ATOM   1573  HG1 THR    81      26.378  -9.238  -4.552  1.00 10.00      B   
ATOM   1574  CG2 THR    81      25.306  -9.454  -1.809  1.00 10.00      B   
ATOM   1575  C   THR    81      24.406  -6.618  -2.541  1.00 10.00      B   
ATOM   1576  O   THR    81      25.111  -5.877  -1.854  1.00 10.00      B   
ATOM   1577  N   VAL    82      23.080  -6.590  -2.517  1.00 10.00      B   
ATOM   1578  HN  VAL    82      22.582  -7.207  -3.095  1.00 10.00      B   
ATOM   1579  CA  VAL    82      22.344  -5.682  -1.648  1.00 10.00      B   
ATOM   1580  CB  VAL    82      20.881  -5.507  -2.118  1.00 10.00      B   
ATOM   1581  CG1 VAL    82      20.222  -4.334  -1.401  1.00 10.00      B   
ATOM   1582  CG2 VAL    82      20.812  -5.323  -3.626  1.00 10.00      B   
ATOM   1583  C   VAL    82      22.334  -6.219  -0.222  1.00 10.00      B   
ATOM   1584  O   VAL    82      22.053  -7.398   0.001  1.00 10.00      B   
ATOM   1585  N   THR    83      22.637  -5.359   0.736  1.00 10.00      B   
ATOM   1586  HN  THR    83      22.836  -4.424   0.500  1.00 10.00      B   
ATOM   1587  CA  THR    83      22.657  -5.755   2.135  1.00 10.00      B   
ATOM   1588  CB  THR    83      23.963  -5.305   2.831  1.00 10.00      B   
ATOM   1589  OG1 THR    83      24.031  -3.869   2.882  1.00 10.00      B   
ATOM   1590  HG1 THR    83      23.813  -3.501   2.011  1.00 10.00      B   
ATOM   1591  CG2 THR    83      25.181  -5.842   2.096  1.00 10.00      B   
ATOM   1592  C   THR    83      21.468  -5.145   2.870  1.00 10.00      B   
ATOM   1593  O   THR    83      20.694  -4.378   2.288  1.00 10.00      B   
ATOM   1594  N   ALA    84      21.326  -5.475   4.148  1.00 10.00      B   
ATOM   1595  HN  ALA    84      21.967  -6.097   4.558  1.00 10.00      B   
ATOM   1596  CA  ALA    84      20.238  -4.939   4.953  1.00 10.00      B   
ATOM   1597  CB  ALA    84      20.122  -5.697   6.268  1.00 10.00      B   
ATOM   1598  C   ALA    84      20.462  -3.455   5.210  1.00 10.00      B   
ATOM   1599  O   ALA    84      19.510  -2.694   5.400  1.00 10.00      B   
ATOM   1600  N   MET    85      21.730  -3.051   5.185  1.00 10.00      B   
ATOM   1601  HN  MET    85      22.432  -3.712   5.001  1.00 10.00      B   
ATOM   1602  CA  MET    85      22.110  -1.663   5.415  1.00 10.00      B   
ATOM   1603  CB  MET    85      23.634  -1.526   5.450  1.00 10.00      B   
ATOM   1604  CG  MET    85      24.282  -1.976   6.749  1.00 10.00      B   
ATOM   1605  SD  MET    85      26.083  -2.056   6.637  1.00 10.00      B   
ATOM   1606  CE  MET    85      26.471  -0.403   6.059  1.00 10.00      B   
ATOM   1607  C   MET    85      21.548  -0.759   4.327  1.00 10.00      B   
ATOM   1608  O   MET    85      21.046   0.331   4.610  1.00 10.00      B   
ATOM   1609  N   ASP    86      21.634  -1.223   3.082  1.00 10.00      B   
ATOM   1610  HN  ASP    86      22.046  -2.103   2.928  1.00 10.00      B   
ATOM   1611  CA  ASP    86      21.138  -0.459   1.937  1.00 10.00      B   
ATOM   1612  CB  ASP    86      21.408  -1.206   0.626  1.00 10.00      B   
ATOM   1613  CG  ASP    86      22.870  -1.540   0.425  1.00 10.00      B   
ATOM   1614  OD1 ASP    86      23.644  -0.645   0.023  1.00 10.00      B   
ATOM   1615  OD2 ASP    86      23.257  -2.705   0.670  1.00 10.00      B   
ATOM   1616  C   ASP    86      19.649  -0.190   2.079  1.00 10.00      B   
ATOM   1617  O   ASP    86      19.171   0.910   1.795  1.00 10.00      B   
ATOM   1618  N   VAL    87      18.925  -1.204   2.540  1.00 10.00      B   
ATOM   1619  HN  VAL    87      19.377  -2.050   2.750  1.00 10.00      B   
ATOM   1620  CA  VAL    87      17.484  -1.099   2.737  1.00 10.00      B   
ATOM   1621  CB  VAL    87      16.869  -2.461   3.128  1.00 10.00      B   
ATOM   1622  CG1 VAL    87      15.351  -2.373   3.200  1.00 10.00      B   
ATOM   1623  CG2 VAL    87      17.295  -3.543   2.146  1.00 10.00      B   
ATOM   1624  C   VAL    87      17.163  -0.071   3.816  1.00 10.00      B   
ATOM   1625  O   VAL    87      16.226   0.715   3.679  1.00 10.00      B   
ATOM   1626  N   VAL    88      17.960  -0.068   4.882  1.00 10.00      B   
ATOM   1627  HN  VAL    88      18.705  -0.707   4.924  1.00 10.00      B   
ATOM   1628  CA  VAL    88      17.760   0.868   5.984  1.00 10.00      B   
ATOM   1629  CB  VAL    88      18.726   0.590   7.156  1.00 10.00      B   
ATOM   1630  CG1 VAL    88      18.545   1.621   8.261  1.00 10.00      B   
ATOM   1631  CG2 VAL    88      18.507  -0.809   7.705  1.00 10.00      B   
ATOM   1632  C   VAL    88      17.948   2.303   5.506  1.00 10.00      B   
ATOM   1633  O   VAL    88      17.159   3.187   5.837  1.00 10.00      B   
ATOM   1634  N   TYR    89      18.987   2.521   4.706  1.00 10.00      B   
ATOM   1635  HN  TYR    89      19.570   1.768   4.463  1.00 10.00      B   
ATOM   1636  CA  TYR    89      19.279   3.850   4.178  1.00 10.00      B   
ATOM   1637  CB  TYR    89      20.611   3.858   3.426  1.00 10.00      B   
ATOM   1638  CG  TYR    89      21.827   3.724   4.317  1.00 10.00      B   
ATOM   1639  CD1 TYR    89      22.947   3.023   3.892  1.00 10.00      B   
ATOM   1640  CD2 TYR    89      21.852   4.305   5.577  1.00 10.00      B   
ATOM   1641  CE1 TYR    89      24.061   2.905   4.701  1.00 10.00      B   
ATOM   1642  CE2 TYR    89      22.962   4.192   6.392  1.00 10.00      B   
ATOM   1643  CZ  TYR    89      24.065   3.491   5.949  1.00 10.00      B   
ATOM   1644  OH  TYR    89      25.174   3.377   6.754  1.00 10.00      B   
ATOM   1645  HH  TYR    89      24.905   3.072   7.630  1.00 10.00      B   
ATOM   1646  C   TYR    89      18.152   4.335   3.270  1.00 10.00      B   
ATOM   1647  O   TYR    89      17.894   5.536   3.163  1.00 10.00      B   
ATOM   1648  N   ALA    90      17.485   3.395   2.618  1.00 10.00      B   
ATOM   1649  HN  ALA    90      17.747   2.458   2.731  1.00 10.00      B   
ATOM   1650  CA  ALA    90      16.379   3.719   1.736  1.00 10.00      B   
ATOM   1651  CB  ALA    90      16.102   2.556   0.792  1.00 10.00      B   
ATOM   1652  C   ALA    90      15.142   4.056   2.561  1.00 10.00      B   
ATOM   1653  O   ALA    90      14.494   5.083   2.343  1.00 10.00      B   
ATOM   1654  N   LEU    91      14.847   3.199   3.537  1.00 10.00      B   
ATOM   1655  HN  LEU    91      15.427   2.413   3.669  1.00 10.00      B   
ATOM   1656  CA  LEU    91      13.691   3.380   4.410  1.00 10.00      B   
ATOM   1657  CB  LEU    91      13.558   2.208   5.385  1.00 10.00      B   
ATOM   1658  CG  LEU    91      13.075   0.885   4.787  1.00 10.00      B   
ATOM   1659  CD1 LEU    91      13.116  -0.218   5.832  1.00 10.00      B   
ATOM   1660  CD2 LEU    91      11.671   1.034   4.226  1.00 10.00      B   
ATOM   1661  C   LEU    91      13.749   4.698   5.172  1.00 10.00      B   
ATOM   1662  O   LEU    91      12.715   5.303   5.454  1.00 10.00      B   
ATOM   1663  N   LYS    92      14.961   5.144   5.495  1.00 10.00      B   
ATOM   1664  HN  LYS    92      15.749   4.607   5.250  1.00 10.00      B   
ATOM   1665  CA  LYS    92      15.147   6.400   6.216  1.00 10.00      B   
ATOM   1666  CB  LYS    92      16.628   6.651   6.513  1.00 10.00      B   
ATOM   1667  CG  LYS    92      17.187   5.800   7.640  1.00 10.00      B   
ATOM   1668  CD  LYS    92      18.644   6.131   7.918  1.00 10.00      B   
ATOM   1669  CE  LYS    92      19.196   5.268   9.038  1.00 10.00      B   
ATOM   1670  NZ  LYS    92      20.583   5.654   9.408  1.00 10.00      B   
ATOM   1671  HZ1 LYS    92      20.983   4.957  10.073  1.00 10.00      B   
ATOM   1672  HZ2 LYS    92      20.585   6.589   9.866  1.00 10.00      B   
ATOM   1673  HZ3 LYS    92      21.184   5.696   8.562  1.00 10.00      B   
ATOM   1674  C   LYS    92      14.548   7.574   5.447  1.00 10.00      B   
ATOM   1675  O   LYS    92      13.938   8.465   6.036  1.00 10.00      B   
ATOM   1676  N   ARG    93      14.705   7.563   4.128  1.00 10.00      B   
ATOM   1677  HN  ARG    93      15.186   6.817   3.707  1.00 10.00      B   
ATOM   1678  CA  ARG    93      14.159   8.627   3.293  1.00 10.00      B   
ATOM   1679  CB  ARG    93      14.892   8.710   1.953  1.00 10.00      B   
ATOM   1680  CG  ARG    93      16.379   8.989   2.075  1.00 10.00      B   
ATOM   1681  CD  ARG    93      16.996   9.322   0.725  1.00 10.00      B   
ATOM   1682  NE  ARG    93      16.846   8.236  -0.241  1.00 10.00      B   
ATOM   1683  HE  ARG    93      16.106   7.604  -0.101  1.00 10.00      B   
ATOM   1684  CZ  ARG    93      17.644   8.062  -1.294  1.00 10.00      B   
ATOM   1685  NH1 ARG    93      18.646   8.904  -1.526  1.00 10.00      B   
ATOM   1686 HH11 ARG    93      18.814   9.707  -0.886  1.00 10.00      B   
ATOM   1687 HH12 ARG    93      19.275   8.760  -2.349  1.00 10.00      B   
ATOM   1688  NH2 ARG    93      17.439   7.045  -2.114  1.00 10.00      B   
ATOM   1689 HH21 ARG    93      16.648   6.371  -1.936  1.00 10.00      B   
ATOM   1690 HH22 ARG    93      18.060   6.900  -2.939  1.00 10.00      B   
ATOM   1691  C   ARG    93      12.680   8.383   3.048  1.00 10.00      B   
ATOM   1692  O   ARG    93      11.909   9.318   2.838  1.00 10.00      B   
ATOM   1693  N   GLN    94      12.291   7.117   3.108  1.00 10.00      B   
ATOM   1694  HN  GLN    94      12.958   6.425   3.307  1.00 10.00      B   
ATOM   1695  CA  GLN    94      10.909   6.718   2.887  1.00 10.00      B   
ATOM   1696  CB  GLN    94      10.843   5.265   2.419  1.00 10.00      B   
ATOM   1697  CG  GLN    94      11.514   5.031   1.074  1.00 10.00      B   
ATOM   1698  CD  GLN    94      11.771   3.565   0.779  1.00 10.00      B   
ATOM   1699  OE1 GLN    94      11.025   2.685   1.203  1.00 10.00      B   
ATOM   1700  NE2 GLN    94      12.835   3.296   0.040  1.00 10.00      B   
ATOM   1701 HE21 GLN    94      13.390   4.047  -0.265  1.00 10.00      B   
ATOM   1702 HE22 GLN    94      13.030   2.358  -0.168  1.00 10.00      B   
ATOM   1703  C   GLN    94      10.035   6.951   4.121  1.00 10.00      B   
ATOM   1704  O   GLN    94       8.861   6.597   4.133  1.00 10.00      B   
ATOM   1705  N   GLY    95      10.620   7.533   5.163  1.00 10.00      B   
ATOM   1706  HN  GLY    95      11.573   7.751   5.116  1.00 10.00      B   
ATOM   1707  CA  GLY    95       9.866   7.839   6.365  1.00 10.00      B   
ATOM   1708  C   GLY    95       9.767   6.690   7.352  1.00 10.00      B   
ATOM   1709  O   GLY    95       8.918   6.709   8.245  1.00 10.00      B   
ATOM   1710  N   ARG    96      10.621   5.690   7.204  1.00 10.00      B   
ATOM   1711  HN  ARG    96      11.286   5.720   6.476  1.00 10.00      B   
ATOM   1712  CA  ARG    96      10.604   4.553   8.117  1.00 10.00      B   
ATOM   1713  CB  ARG    96      10.265   3.249   7.389  1.00 10.00      B   
ATOM   1714  CG  ARG    96      10.054   2.066   8.325  1.00 10.00      B   
ATOM   1715  CD  ARG    96       9.740   0.789   7.561  1.00 10.00      B   
ATOM   1716  NE  ARG    96       8.425   0.828   6.921  1.00 10.00      B   
ATOM   1717  HE  ARG    96       8.153   1.672   6.501  1.00 10.00      B   
ATOM   1718  CZ  ARG    96       7.586  -0.209   6.893  1.00 10.00      B   
ATOM   1719  NH1 ARG    96       7.924  -1.354   7.477  1.00 10.00      B   
ATOM   1720 HH11 ARG    96       8.845  -1.446   7.959  1.00 10.00      B   
ATOM   1721 HH12 ARG    96       7.261  -2.173   7.465  1.00 10.00      B   
ATOM   1722  NH2 ARG    96       6.412  -0.106   6.286  1.00 10.00      B   
ATOM   1723 HH21 ARG    96       5.759  -0.934   6.261  1.00 10.00      B   
ATOM   1724 HH22 ARG    96       6.130   0.786   5.825  1.00 10.00      B   
ATOM   1725  C   ARG    96      11.935   4.432   8.855  1.00 10.00      B   
ATOM   1726  O   ARG    96      12.945   4.013   8.284  1.00 10.00      B   
ATOM   1727  N   THR    97      11.936   4.812  10.122  1.00 10.00      B   
ATOM   1728  HN  THR    97      11.104   5.135  10.526  1.00 10.00      B   
ATOM   1729  CA  THR    97      13.138   4.751  10.937  1.00 10.00      B   
ATOM   1730  CB  THR    97      13.067   5.759  12.098  1.00 10.00      B   
ATOM   1731  OG1 THR    97      11.791   6.413  12.077  1.00 10.00      B   
ATOM   1732  HG1 THR    97      11.812   7.128  11.431  1.00 10.00      B   
ATOM   1733  CG2 THR    97      14.158   6.805  11.953  1.00 10.00      B   
ATOM   1734  C   THR    97      13.352   3.341  11.488  1.00 10.00      B   
ATOM   1735  O   THR    97      12.940   3.026  12.604  1.00 10.00      B   
ATOM   1736  N   LEU    98      13.984   2.495  10.689  1.00 10.00      B   
ATOM   1737  HN  LEU    98      14.287   2.803   9.809  1.00 10.00      B   
ATOM   1738  CA  LEU    98      14.248   1.119  11.084  1.00 10.00      B   
ATOM   1739  CB  LEU    98      14.209   0.207   9.852  1.00 10.00      B   
ATOM   1740  CG  LEU    98      14.501  -1.277  10.093  1.00 10.00      B   
ATOM   1741  CD1 LEU    98      13.389  -1.915  10.911  1.00 10.00      B   
ATOM   1742  CD2 LEU    98      14.684  -2.009   8.772  1.00 10.00      B   
ATOM   1743  C   LEU    98      15.595   1.005  11.794  1.00 10.00      B   
ATOM   1744  O   LEU    98      16.590   1.590  11.360  1.00 10.00      B   
ATOM   1745  N   TYR    99      15.620   0.258  12.891  1.00 10.00      B   
ATOM   1746  HN  TYR    99      14.794  -0.186  13.183  1.00 10.00      B   
ATOM   1747  CA  TYR    99      16.840   0.066  13.667  1.00 10.00      B   
ATOM   1748  CB  TYR    99      16.715   0.740  15.039  1.00 10.00      B   
ATOM   1749  CG  TYR    99      16.468   2.231  14.996  1.00 10.00      B   
ATOM   1750  CD1 TYR    99      15.183   2.739  15.120  1.00 10.00      B   
ATOM   1751  CD2 TYR    99      17.518   3.127  14.841  1.00 10.00      B   
ATOM   1752  CE1 TYR    99      14.948   4.099  15.089  1.00 10.00      B   
ATOM   1753  CE2 TYR    99      17.291   4.491  14.808  1.00 10.00      B   
ATOM   1754  CZ  TYR    99      16.004   4.972  14.934  1.00 10.00      B   
ATOM   1755  OH  TYR    99      15.772   6.329  14.907  1.00 10.00      B   
ATOM   1756  HH  TYR    99      16.403   6.749  14.308  1.00 10.00      B   
ATOM   1757  C   TYR    99      17.101  -1.420  13.874  1.00 10.00      B   
ATOM   1758  O   TYR    99      16.165  -2.223  13.901  1.00 10.00      B   
ATOM   1759  N   GLY   100      18.371  -1.782  14.015  1.00 10.00      B   
ATOM   1760  HN  GLY   100      19.076  -1.098  13.977  1.00 10.00      B   
ATOM   1761  CA  GLY   100      18.726  -3.172  14.233  1.00 10.00      B   
ATOM   1762  C   GLY   100      19.246  -3.861  12.989  1.00 10.00      B   
ATOM   1763  O   GLY   100      19.518  -5.061  13.006  1.00 10.00      B   
ATOM   1764  N   PHE   101      19.387  -3.109  11.908  1.00 10.00      B   
ATOM   1765  HN  PHE   101      19.157  -2.159  11.953  1.00 10.00      B   
ATOM   1766  CA  PHE   101      19.874  -3.670  10.654  1.00 10.00      B   
ATOM   1767  CB  PHE   101      18.734  -3.779   9.638  1.00 10.00      B   
ATOM   1768  CG  PHE   101      17.724  -4.847   9.950  1.00 10.00      B   
ATOM   1769  CD1 PHE   101      16.561  -4.540  10.631  1.00 10.00      B   
ATOM   1770  CD2 PHE   101      17.932  -6.155   9.550  1.00 10.00      B   
ATOM   1771  CE1 PHE   101      15.627  -5.519  10.916  1.00 10.00      B   
ATOM   1772  CE2 PHE   101      17.003  -7.139   9.832  1.00 10.00      B   
ATOM   1773  CZ  PHE   101      15.847  -6.819  10.512  1.00 10.00      B   
ATOM   1774  C   PHE   101      21.004  -2.828  10.072  1.00 10.00      B   
ATOM   1775  O   PHE   101      21.412  -3.026   8.925  1.00 10.00      B   
ATOM   1776  N   GLY   102      21.512  -1.895  10.866  1.00 10.00      B   
ATOM   1777  HN  GLY   102      21.161  -1.791  11.778  1.00 10.00      B   
ATOM   1778  CA  GLY   102      22.583  -1.037  10.402  1.00 10.00      B   
ATOM   1779  C   GLY   102      23.783  -1.073  11.322  1.00 10.00      B   
ATOM   1780  O   GLY   102      24.569  -0.124  11.364  1.00 10.00      B   
ATOM   1781  N   GLY   103      23.916  -2.163  12.065  1.00 10.00      B   
ATOM   1782  HN  GLY   103      23.250  -2.880  11.986  1.00 10.00      B   
ATOM   1783  CA  GLY   103      25.024  -2.315  12.984  1.00 10.00      B   
ATOM   1784  C   GLY   103      24.859  -3.547  13.848  1.00 10.00      B   
ATOM   1785  O   GLY   103      24.471  -3.409  15.026  1.00 10.00      B   
ATOM   1786  OXT GLY   103      25.090  -4.663  13.340  1.00 10.00      B   
END
