# Supplementary material for: Large-scale discovery of protein interactions at residue resolution using co-evolution calculated from genomic sequences
Source: Nat Commun. 2021 Mar 2;12:1396. doi: 10.1038/s41467-021-21636-z (PMC7925567; doi:10.1038/s41467-021-21636-z)
Supplement: Supplementary file 12 — Supplementary Data 10 [file 41467_2021_21636_MOESM12_ESM.zip › supplementary/allpdb0037_H2B1J_H4/models/rmsdclust2_top1_haddock_20w.pdb]

REMARK FILENAME="haddock_20w.pdb0"
REMARK ===============================================================
REMARK HADDOCK run for haddock
REMARK initial structure: haddock_20.pdb
REMARK final NOE weights: unambig 50 amb: 50
REMARK ===============================================================
REMARK            total,bonds,angles,improper,dihe,vdw,elec,air,cdih,coup,rdcs,vean,dani,xpcs,rg
REMARK energies: -107.445, 0, 0, 0, 0, -43.1343, -299.574, 235.264, 0, 0, 0, 0, 0, 0, 0
REMARK ===============================================================
REMARK            bonds,angles,impropers,dihe,air,cdih,coup,rdcs,vean,dani,xpcs
REMARK rms-dev.: 0,0,0,0,9.85425,0,0, 0, 0, 0, 0
REMARK ===============================================================
REMARK               air,cdih,coup,rdcs,vean,dani,xpcs
REMARK               >0.3,>5,>1,>0,>5,>0.2,>0.2
REMARK violations.: 3, 0, 0, 0, 0, 0, 0
REMARK ===============================================================
REMARK                        CVpartition#,violations,rms
REMARK AIRs cross-validation: 2, 0, NaN
REMARK ===============================================================
REMARK NCS energy: 0
REMARK ===============================================================
REMARK Symmetry energy: 0
REMARK ===============================================================
REMARK Desolvation energy: -7.33443
REMARK Internal energy free molecules: 44507.7
REMARK Internal energy complex: -6006.4
REMARK Binding energy: -50864.2
REMARK ===============================================================
REMARK buried surface area: 1481.99
REMARK ===============================================================
REMARK water - chain1: 0 0 0
REMARK water - chain2: 0 0 0
REMARK water - chain3: 0 0 0
REMARK water - chain4: 0 0 0
REMARK water - chain5: 0 0 0
REMARK water - chain6: 0 0 0
REMARK ===============================================================
REMARK water - water: 0 0 0
REMARK ===============================================================
REMARK DATE:27-Jul-2020  04:02:58       created by user: he47
REMARK VERSION:1.3
ATOM      1  CB  SER    33      -0.120  -5.750 -23.715  1.00 10.00      A   
ATOM      2  OG  SER    33      -0.549  -5.687 -25.066  1.00 10.00      A   
ATOM      3  HG  SER    33      -1.431  -6.073 -25.135  1.00 10.00      A   
ATOM      4  C   SER    33       0.954  -4.499 -21.822  1.00 10.00      A   
ATOM      5  O   SER    33       1.662  -5.433 -21.435  1.00 10.00      A   
ATOM      6  N   SER    33       1.594  -4.038 -24.170  1.00 10.00      A   
ATOM      7  HT1 SER    33       1.902  -3.066 -23.969  1.00 10.00      A   
ATOM      8  HT2 SER    33       1.289  -4.098 -25.162  1.00 10.00      A   
ATOM      9  HT3 SER    33       2.396  -4.680 -24.030  1.00 10.00      A   
ATOM     10  CA  SER    33       0.485  -4.418 -23.271  1.00 10.00      A   
ATOM     11  N   ARG    34       0.560  -3.512 -21.028  1.00 10.00      A   
ATOM     12  HN  ARG    34      -0.002  -2.794 -21.400  1.00 10.00      A   
ATOM     13  CA  ARG    34       0.922  -3.462 -19.622  1.00 10.00      A   
ATOM     14  CB  ARG    34       1.309  -2.035 -19.225  1.00 10.00      A   
ATOM     15  CG  ARG    34       1.589  -1.851 -17.742  1.00 10.00      A   
ATOM     16  CD  ARG    34       1.814  -0.388 -17.400  1.00 10.00      A   
ATOM     17  NE  ARG    34       1.397  -0.083 -16.037  1.00 10.00      A   
ATOM     18  HE  ARG    34       0.761  -0.715 -15.608  1.00 10.00      A   
ATOM     19  CZ  ARG    34       1.790   0.986 -15.351  1.00 10.00      A   
ATOM     20  NH1 ARG    34       2.616   1.873 -15.896  1.00 10.00      A   
ATOM     21 HH11 ARG    34       2.960   1.739 -16.870  1.00 10.00      A   
ATOM     22 HH12 ARG    34       2.925   2.708 -15.349  1.00 10.00      A   
ATOM     23  NH2 ARG    34       1.358   1.161 -14.111  1.00 10.00      A   
ATOM     24 HH21 ARG    34       0.713   0.459 -13.680  1.00 10.00      A   
ATOM     25 HH22 ARG    34       1.654   1.998 -13.560  1.00 10.00      A   
ATOM     26  C   ARG    34      -0.243  -3.950 -18.773  1.00 10.00      A   
ATOM     27  O   ARG    34      -1.391  -3.569 -19.004  1.00 10.00      A   
ATOM     28  N   LYS    35       0.051  -4.803 -17.811  1.00 10.00      A   
ATOM     29  HN  LYS    35       0.986  -5.075 -17.683  1.00 10.00      A   
ATOM     30  CA  LYS    35      -0.970  -5.345 -16.931  1.00 10.00      A   
ATOM     31  CB  LYS    35      -1.258  -6.805 -17.297  1.00 10.00      A   
ATOM     32  CG  LYS    35      -2.398  -7.438 -16.513  1.00 10.00      A   
ATOM     33  CD  LYS    35      -2.382  -8.952 -16.639  1.00 10.00      A   
ATOM     34  CE  LYS    35      -1.283  -9.570 -15.786  1.00 10.00      A   
ATOM     35  NZ  LYS    35      -1.186 -11.040 -15.984  1.00 10.00      A   
ATOM     36  HZ1 LYS    35      -0.742 -11.251 -16.900  1.00 10.00      A   
ATOM     37  HZ2 LYS    35      -2.134 -11.470 -15.965  1.00 10.00      A   
ATOM     38  HZ3 LYS    35      -0.612 -11.465 -15.226  1.00 10.00      A   
ATOM     39  C   LYS    35      -0.517  -5.261 -15.481  1.00 10.00      A   
ATOM     40  O   LYS    35       0.525  -5.813 -15.121  1.00 10.00      A   
ATOM     41  N   GLU    36      -1.292  -4.564 -14.658  1.00 10.00      A   
ATOM     42  HN  GLU    36      -2.099  -4.134 -15.008  1.00 10.00      A   
ATOM     43  CA  GLU    36      -0.970  -4.419 -13.244  1.00 10.00      A   
ATOM     44  CB  GLU    36      -1.950  -3.462 -12.559  1.00 10.00      A   
ATOM     45  CG  GLU    36      -2.177  -2.152 -13.298  1.00 10.00      A   
ATOM     46  CD  GLU    36      -0.885  -1.468 -13.703  1.00 10.00      A   
ATOM     47  OE1 GLU    36      -0.145  -0.993 -12.809  1.00 10.00      A   
ATOM     48  OE2 GLU    36      -0.606  -1.395 -14.916  1.00 10.00      A   
ATOM     49  C   GLU    36      -1.006  -5.785 -12.557  1.00 10.00      A   
ATOM     50  O   GLU    36      -2.011  -6.493 -12.617  1.00 10.00      A   
ATOM     51  N   SER    37       0.090  -6.152 -11.913  1.00 10.00      A   
ATOM     52  HN  SER    37       0.856  -5.538 -11.882  1.00 10.00      A   
ATOM     53  CA  SER    37       0.185  -7.440 -11.242  1.00 10.00      A   
ATOM     54  CB  SER    37       1.477  -8.140 -11.661  1.00 10.00      A   
ATOM     55  OG  SER    37       1.621  -8.100 -13.072  1.00 10.00      A   
ATOM     56  HG  SER    37       1.271  -7.266 -13.402  1.00 10.00      A   
ATOM     57  C   SER    37       0.130  -7.294  -9.726  1.00 10.00      A   
ATOM     58  O   SER    37       0.724  -6.377  -9.157  1.00 10.00      A   
ATOM     59  N   TYR    38      -0.599  -8.196  -9.080  1.00 10.00      A   
ATOM     60  HN  TYR    38      -1.068  -8.890  -9.597  1.00 10.00      A   
ATOM     61  CA  TYR    38      -0.728  -8.186  -7.628  1.00 10.00      A   
ATOM     62  CB  TYR    38      -2.072  -8.782  -7.204  1.00 10.00      A   
ATOM     63  CG  TYR    38      -3.224  -7.802  -7.202  1.00 10.00      A   
ATOM     64  CD1 TYR    38      -4.351  -8.024  -7.982  1.00 10.00      A   
ATOM     65  CD2 TYR    38      -3.189  -6.658  -6.413  1.00 10.00      A   
ATOM     66  CE1 TYR    38      -5.410  -7.137  -7.975  1.00 10.00      A   
ATOM     67  CE2 TYR    38      -4.242  -5.765  -6.401  1.00 10.00      A   
ATOM     68  CZ  TYR    38      -5.350  -6.011  -7.183  1.00 10.00      A   
ATOM     69  OH  TYR    38      -6.401  -5.126  -7.172  1.00 10.00      A   
ATOM     70  HH  TYR    38      -6.056  -4.227  -7.208  1.00 10.00      A   
ATOM     71  C   TYR    38       0.405  -8.967  -6.975  1.00 10.00      A   
ATOM     72  O   TYR    38       0.626  -8.867  -5.768  1.00 10.00      A   
ATOM     73  N   SER    39       1.131  -9.727  -7.789  1.00 10.00      A   
ATOM     74  HN  SER    39       0.909  -9.747  -8.745  1.00 10.00      A   
ATOM     75  CA  SER    39       2.242 -10.544  -7.313  1.00 10.00      A   
ATOM     76  CB  SER    39       2.855 -11.297  -8.489  1.00 10.00      A   
ATOM     77  OG  SER    39       2.024 -11.190  -9.636  1.00 10.00      A   
ATOM     78  HG  SER    39       2.576 -11.232 -10.431  1.00 10.00      A   
ATOM     79  C   SER    39       3.308  -9.711  -6.601  1.00 10.00      A   
ATOM     80  O   SER    39       3.953 -10.183  -5.661  1.00 10.00      A   
ATOM     81  N   ILE    40       3.466  -8.465  -7.038  1.00 10.00      A   
ATOM     82  HN  ILE    40       2.909  -8.149  -7.776  1.00 10.00      A   
ATOM     83  CA  ILE    40       4.444  -7.558  -6.445  1.00 10.00      A   
ATOM     84  CB  ILE    40       4.475  -6.199  -7.181  1.00 10.00      A   
ATOM     85  CG1 ILE    40       4.417  -6.411  -8.698  1.00 10.00      A   
ATOM     86  CG2 ILE    40       5.726  -5.417  -6.802  1.00 10.00      A   
ATOM     87  CD1 ILE    40       4.199  -5.140  -9.491  1.00 10.00      A   
ATOM     88  C   ILE    40       4.128  -7.326  -4.968  1.00 10.00      A   
ATOM     89  O   ILE    40       5.025  -7.150  -4.145  1.00 10.00      A   
ATOM     90  N   TYR    41       2.846  -7.328  -4.640  1.00 10.00      A   
ATOM     91  HN  TYR    41       2.172  -7.459  -5.343  1.00 10.00      A   
ATOM     92  CA  TYR    41       2.410  -7.136  -3.265  1.00 10.00      A   
ATOM     93  CB  TYR    41       0.976  -6.593  -3.228  1.00 10.00      A   
ATOM     94  CG  TYR    41       0.452  -6.316  -1.834  1.00 10.00      A   
ATOM     95  CD1 TYR    41       0.811  -5.161  -1.152  1.00 10.00      A   
ATOM     96  CD2 TYR    41      -0.408  -7.209  -1.206  1.00 10.00      A   
ATOM     97  CE1 TYR    41       0.331  -4.905   0.116  1.00 10.00      A   
ATOM     98  CE2 TYR    41      -0.892  -6.959   0.063  1.00 10.00      A   
ATOM     99  CZ  TYR    41      -0.520  -5.807   0.720  1.00 10.00      A   
ATOM    100  OH  TYR    41      -0.998  -5.553   1.986  1.00 10.00      A   
ATOM    101  HH  TYR    41      -0.492  -6.070   2.630  1.00 10.00      A   
ATOM    102  C   TYR    41       2.500  -8.449  -2.489  1.00 10.00      A   
ATOM    103  O   TYR    41       2.922  -8.474  -1.333  1.00 10.00      A   
ATOM    104  N   VAL    42       2.120  -9.540  -3.141  1.00 10.00      A   
ATOM    105  HN  VAL    42       1.814  -9.457  -4.070  1.00 10.00      A   
ATOM    106  CA  VAL    42       2.142 -10.859  -2.514  1.00 10.00      A   
ATOM    107  CB  VAL    42       1.499 -11.935  -3.412  1.00 10.00      A   
ATOM    108  CG1 VAL    42       1.417 -13.266  -2.679  1.00 10.00      A   
ATOM    109  CG2 VAL    42       0.118 -11.491  -3.864  1.00 10.00      A   
ATOM    110  C   VAL    42       3.558 -11.287  -2.129  1.00 10.00      A   
ATOM    111  O   VAL    42       3.818 -11.626  -0.973  1.00 10.00      A   
ATOM    112  N   TYR    43       4.472 -11.255  -3.092  1.00 10.00      A   
ATOM    113  HN  TYR    43       4.208 -10.968  -3.996  1.00 10.00      A   
ATOM    114  CA  TYR    43       5.858 -11.645  -2.842  1.00 10.00      A   
ATOM    115  CB  TYR    43       6.672 -11.654  -4.140  1.00 10.00      A   
ATOM    116  CG  TYR    43       7.660 -12.802  -4.237  1.00 10.00      A   
ATOM    117  CD1 TYR    43       8.397 -13.018  -5.396  1.00 10.00      A   
ATOM    118  CD2 TYR    43       7.850 -13.674  -3.171  1.00 10.00      A   
ATOM    119  CE1 TYR    43       9.293 -14.067  -5.487  1.00 10.00      A   
ATOM    120  CE2 TYR    43       8.744 -14.723  -3.254  1.00 10.00      A   
ATOM    121  CZ  TYR    43       9.460 -14.918  -4.413  1.00 10.00      A   
ATOM    122  OH  TYR    43      10.350 -15.963  -4.498  1.00 10.00      A   
ATOM    123  HH  TYR    43      11.187 -15.643  -4.858  1.00 10.00      A   
ATOM    124  C   TYR    43       6.509 -10.718  -1.821  1.00 10.00      A   
ATOM    125  O   TYR    43       7.375 -11.136  -1.053  1.00 10.00      A   
ATOM    126  N   LYS    44       6.073  -9.465  -1.822  1.00 10.00      A   
ATOM    127  HN  LYS    44       5.384  -9.205  -2.467  1.00 10.00      A   
ATOM    128  CA  LYS    44       6.589  -8.464  -0.899  1.00 10.00      A   
ATOM    129  CB  LYS    44       5.912  -7.120  -1.171  1.00 10.00      A   
ATOM    130  CG  LYS    44       6.383  -5.973  -0.294  1.00 10.00      A   
ATOM    131  CD  LYS    44       5.548  -4.722  -0.530  1.00 10.00      A   
ATOM    132  CE  LYS    44       5.974  -3.980  -1.790  1.00 10.00      A   
ATOM    133  NZ  LYS    44       5.454  -4.615  -3.032  1.00 10.00      A   
ATOM    134  HZ1 LYS    44       4.420  -4.722  -2.971  1.00 10.00      A   
ATOM    135  HZ2 LYS    44       5.882  -5.556  -3.170  1.00 10.00      A   
ATOM    136  HZ3 LYS    44       5.682  -4.023  -3.853  1.00 10.00      A   
ATOM    137  C   LYS    44       6.332  -8.890   0.541  1.00 10.00      A   
ATOM    138  O   LYS    44       7.225  -8.845   1.385  1.00 10.00      A   
ATOM    139  N   VAL    45       5.104  -9.314   0.805  1.00 10.00      A   
ATOM    140  HN  VAL    45       4.439  -9.331   0.082  1.00 10.00      A   
ATOM    141  CA  VAL    45       4.718  -9.757   2.135  1.00 10.00      A   
ATOM    142  CB  VAL    45       3.193  -9.967   2.236  1.00 10.00      A   
ATOM    143  CG1 VAL    45       2.803 -10.475   3.619  1.00 10.00      A   
ATOM    144  CG2 VAL    45       2.450  -8.678   1.914  1.00 10.00      A   
ATOM    145  C   VAL    45       5.438 -11.051   2.504  1.00 10.00      A   
ATOM    146  O   VAL    45       5.925 -11.203   3.626  1.00 10.00      A   
ATOM    147  N   LEU    46       5.519 -11.969   1.544  1.00 10.00      A   
ATOM    148  HN  LEU    46       5.121 -11.781   0.668  1.00 10.00      A   
ATOM    149  CA  LEU    46       6.179 -13.249   1.765  1.00 10.00      A   
ATOM    150  CB  LEU    46       6.066 -14.147   0.527  1.00 10.00      A   
ATOM    151  CG  LEU    46       6.634 -15.564   0.669  1.00 10.00      A   
ATOM    152  CD1 LEU    46       5.908 -16.327   1.765  1.00 10.00      A   
ATOM    153  CD2 LEU    46       6.553 -16.311  -0.652  1.00 10.00      A   
ATOM    154  C   LEU    46       7.641 -13.054   2.149  1.00 10.00      A   
ATOM    155  O   LEU    46       8.122 -13.655   3.108  1.00 10.00      A   
ATOM    156  N   LYS    47       8.337 -12.189   1.415  1.00 10.00      A   
ATOM    157  HN  LYS    47       7.891 -11.724   0.668  1.00 10.00      A   
ATOM    158  CA  LYS    47       9.746 -11.919   1.685  1.00 10.00      A   
ATOM    159  CB  LYS    47      10.407 -11.189   0.513  1.00 10.00      A   
ATOM    160  CG  LYS    47      10.712 -12.080  -0.683  1.00 10.00      A   
ATOM    161  CD  LYS    47      11.490 -13.318  -0.269  1.00 10.00      A   
ATOM    162  CE  LYS    47      11.935 -14.126  -1.475  1.00 10.00      A   
ATOM    163  NZ  LYS    47      13.034 -13.453  -2.215  1.00 10.00      A   
ATOM    164  HZ1 LYS    47      12.680 -12.602  -2.694  1.00 10.00      A   
ATOM    165  HZ2 LYS    47      13.430 -14.096  -2.927  1.00 10.00      A   
ATOM    166  HZ3 LYS    47      13.792 -13.174  -1.560  1.00 10.00      A   
ATOM    167  C   LYS    47       9.936 -11.146   2.986  1.00 10.00      A   
ATOM    168  O   LYS    47      11.028 -11.127   3.551  1.00 10.00      A   
ATOM    169  N   GLN    48       8.871 -10.512   3.458  1.00 10.00      A   
ATOM    170  HN  GLN    48       8.027 -10.552   2.957  1.00 10.00      A   
ATOM    171  CA  GLN    48       8.925  -9.755   4.701  1.00 10.00      A   
ATOM    172  CB  GLN    48       7.831  -8.686   4.741  1.00 10.00      A   
ATOM    173  CG  GLN    48       8.193  -7.390   4.031  1.00 10.00      A   
ATOM    174  CD  GLN    48       9.392  -6.698   4.650  1.00 10.00      A   
ATOM    175  OE1 GLN    48       9.257  -5.940   5.611  1.00 10.00      A   
ATOM    176  NE2 GLN    48      10.571  -6.943   4.098  1.00 10.00      A   
ATOM    177 HE21 GLN    48      10.605  -7.556   3.334  1.00 10.00      A   
ATOM    178 HE22 GLN    48      11.364  -6.490   4.469  1.00 10.00      A   
ATOM    179  C   GLN    48       8.797 -10.685   5.902  1.00 10.00      A   
ATOM    180  O   GLN    48       9.505 -10.527   6.896  1.00 10.00      A   
ATOM    181  N   VAL    49       7.901 -11.664   5.801  1.00 10.00      A   
ATOM    182  HN  VAL    49       7.374 -11.751   4.975  1.00 10.00      A   
ATOM    183  CA  VAL    49       7.685 -12.613   6.887  1.00 10.00      A   
ATOM    184  CB  VAL    49       6.230 -13.151   6.934  1.00 10.00      A   
ATOM    185  CG1 VAL    49       5.260 -12.035   7.295  1.00 10.00      A   
ATOM    186  CG2 VAL    49       5.827 -13.805   5.618  1.00 10.00      A   
ATOM    187  C   VAL    49       8.688 -13.768   6.842  1.00 10.00      A   
ATOM    188  O   VAL    49       9.204 -14.192   7.877  1.00 10.00      A   
ATOM    189  N   HIS    50       8.978 -14.264   5.641  1.00 10.00      A   
ATOM    190  HN  HIS    50       8.560 -13.864   4.845  1.00 10.00      A   
ATOM    191  CA  HIS    50       9.914 -15.372   5.467  1.00 10.00      A   
ATOM    192  CB  HIS    50       9.186 -16.723   5.447  1.00 10.00      A   
ATOM    193  CG  HIS    50       8.561 -17.114   6.751  1.00 10.00      A   
ATOM    194  ND1 HIS    50       9.282 -17.610   7.819  1.00 10.00      A   
ATOM    195  HD1 HIS    50      10.254 -17.768   7.836  1.00 10.00      A   
ATOM    196  CD2 HIS    50       7.272 -17.061   7.165  1.00 10.00      A   
ATOM    197  CE1 HIS    50       8.463 -17.852   8.826  1.00 10.00      A   
ATOM    198  NE2 HIS    50       7.241 -17.526   8.454  1.00 10.00      A   
ATOM    199  HE2 HIS    50       6.437 -17.603   9.013  1.00 10.00      A   
ATOM    200  C   HIS    50      10.726 -15.195   4.184  1.00 10.00      A   
ATOM    201  O   HIS    50      10.379 -15.747   3.135  1.00 10.00      A   
ATOM    202  N   PRO    51      11.827 -14.430   4.253  1.00 10.00      A   
ATOM    203  CA  PRO    51      12.688 -14.173   3.091  1.00 10.00      A   
ATOM    204  CB  PRO    51      13.642 -13.084   3.591  1.00 10.00      A   
ATOM    205  CG  PRO    51      13.689 -13.274   5.066  1.00 10.00      A   
ATOM    206  CD  PRO    51      12.322 -13.754   5.469  1.00 10.00      A   
ATOM    207  C   PRO    51      13.475 -15.413   2.674  1.00 10.00      A   
ATOM    208  O   PRO    51      14.136 -15.433   1.631  1.00 10.00      A   
ATOM    209  N   ASP    52      13.392 -16.453   3.488  1.00 10.00      A   
ATOM    210  HN  ASP    52      12.844 -16.383   4.298  1.00 10.00      A   
ATOM    211  CA  ASP    52      14.100 -17.692   3.218  1.00 10.00      A   
ATOM    212  CB  ASP    52      14.497 -18.383   4.524  1.00 10.00      A   
ATOM    213  CG  ASP    52      15.187 -17.450   5.499  1.00 10.00      A   
ATOM    214  OD1 ASP    52      16.296 -16.969   5.190  1.00 10.00      A   
ATOM    215  OD2 ASP    52      14.622 -17.199   6.587  1.00 10.00      A   
ATOM    216  C   ASP    52      13.265 -18.631   2.356  1.00 10.00      A   
ATOM    217  O   ASP    52      13.725 -19.711   1.981  1.00 10.00      A   
ATOM    218  N   THR    53      12.040 -18.224   2.042  1.00 10.00      A   
ATOM    219  HN  THR    53      11.723 -17.352   2.365  1.00 10.00      A   
ATOM    220  CA  THR    53      11.156 -19.042   1.220  1.00 10.00      A   
ATOM    221  CB  THR    53       9.904 -19.500   2.002  1.00 10.00      A   
ATOM    222  OG1 THR    53       9.394 -18.413   2.794  1.00 10.00      A   
ATOM    223  HG1 THR    53       9.649 -17.572   2.390  1.00 10.00      A   
ATOM    224  CG2 THR    53      10.232 -20.679   2.907  1.00 10.00      A   
ATOM    225  C   THR    53      10.728 -18.303  -0.042  1.00 10.00      A   
ATOM    226  O   THR    53      10.481 -17.094  -0.010  1.00 10.00      A   
ATOM    227  N   GLY    54      10.664 -19.033  -1.147  1.00 10.00      A   
ATOM    228  HN  GLY    54      10.901 -19.982  -1.105  1.00 10.00      A   
ATOM    229  CA  GLY    54      10.250 -18.453  -2.408  1.00 10.00      A   
ATOM    230  C   GLY    54       8.909 -19.003  -2.851  1.00 10.00      A   
ATOM    231  O   GLY    54       8.253 -19.721  -2.092  1.00 10.00      A   
ATOM    232  N   ILE    55       8.497 -18.688  -4.073  1.00 10.00      A   
ATOM    233  HN  ILE    55       9.064 -18.124  -4.647  1.00 10.00      A   
ATOM    234  CA  ILE    55       7.218 -19.166  -4.583  1.00 10.00      A   
ATOM    235  CB  ILE    55       6.081 -18.157  -4.292  1.00 10.00      A   
ATOM    236  CG1 ILE    55       4.717 -18.752  -4.654  1.00 10.00      A   
ATOM    237  CG2 ILE    55       6.315 -16.837  -5.014  1.00 10.00      A   
ATOM    238  CD1 ILE    55       3.539 -17.915  -4.214  1.00 10.00      A   
ATOM    239  C   ILE    55       7.290 -19.483  -6.082  1.00 10.00      A   
ATOM    240  O   ILE    55       8.001 -18.816  -6.835  1.00 10.00      A   
ATOM    241  N   SER    56       6.567 -20.517  -6.501  1.00 10.00      A   
ATOM    242  HN  SER    56       6.035 -21.021  -5.849  1.00 10.00      A   
ATOM    243  CA  SER    56       6.543 -20.923  -7.899  1.00 10.00      A   
ATOM    244  CB  SER    56       6.208 -22.414  -8.012  1.00 10.00      A   
ATOM    245  OG  SER    56       6.618 -22.940  -9.264  1.00 10.00      A   
ATOM    246  HG  SER    56       6.925 -23.849  -9.144  1.00 10.00      A   
ATOM    247  C   SER    56       5.523 -20.091  -8.672  1.00 10.00      A   
ATOM    248  O   SER    56       4.561 -19.587  -8.091  1.00 10.00      A   
ATOM    249  N   SER    57       5.730 -19.968  -9.978  1.00 10.00      A   
ATOM    250  HN  SER    57       6.503 -20.418 -10.379  1.00 10.00      A   
ATOM    251  CA  SER    57       4.850 -19.184 -10.838  1.00 10.00      A   
ATOM    252  CB  SER    57       5.339 -19.245 -12.281  1.00 10.00      A   
ATOM    253  OG  SER    57       6.753 -19.183 -12.330  1.00 10.00      A   
ATOM    254  HG  SER    57       7.058 -18.402 -11.848  1.00 10.00      A   
ATOM    255  C   SER    57       3.395 -19.635 -10.757  1.00 10.00      A   
ATOM    256  O   SER    57       2.489 -18.807 -10.665  1.00 10.00      A   
ATOM    257  N   LYS    58       3.175 -20.946 -10.795  1.00 10.00      A   
ATOM    258  HN  LYS    58       3.936 -21.557 -10.881  1.00 10.00      A   
ATOM    259  CA  LYS    58       1.826 -21.494 -10.724  1.00 10.00      A   
ATOM    260  CB  LYS    58       1.851 -23.014 -10.888  1.00 10.00      A   
ATOM    261  CG  LYS    58       2.116 -23.470 -12.313  1.00 10.00      A   
ATOM    262  CD  LYS    58       2.011 -24.978 -12.440  1.00 10.00      A   
ATOM    263  CE  LYS    58       1.950 -25.405 -13.897  1.00 10.00      A   
ATOM    264  NZ  LYS    58       1.774 -26.873 -14.035  1.00 10.00      A   
ATOM    265  HZ1 LYS    58       1.066 -27.216 -13.355  1.00 10.00      A   
ATOM    266  HZ2 LYS    58       2.674 -27.362 -13.854  1.00 10.00      A   
ATOM    267  HZ3 LYS    58       1.453 -27.105 -14.997  1.00 10.00      A   
ATOM    268  C   LYS    58       1.152 -21.104  -9.415  1.00 10.00      A   
ATOM    269  O   LYS    58      -0.024 -20.741  -9.391  1.00 10.00      A   
ATOM    270  N   ALA    59       1.918 -21.152  -8.332  1.00 10.00      A   
ATOM    271  HN  ALA    59       2.853 -21.424  -8.422  1.00 10.00      A   
ATOM    272  CA  ALA    59       1.406 -20.800  -7.016  1.00 10.00      A   
ATOM    273  CB  ALA    59       2.380 -21.225  -5.927  1.00 10.00      A   
ATOM    274  C   ALA    59       1.130 -19.303  -6.940  1.00 10.00      A   
ATOM    275  O   ALA    59       0.200 -18.867  -6.263  1.00 10.00      A   
ATOM    276  N   MET    60       1.949 -18.525  -7.646  1.00 10.00      A   
ATOM    277  HN  MET    60       2.684 -18.941  -8.147  1.00 10.00      A   
ATOM    278  CA  MET    60       1.797 -17.074  -7.688  1.00 10.00      A   
ATOM    279  CB  MET    60       2.886 -16.441  -8.553  1.00 10.00      A   
ATOM    280  CG  MET    60       4.231 -16.297  -7.869  1.00 10.00      A   
ATOM    281  SD  MET    60       5.560 -15.932  -9.033  1.00 10.00      A   
ATOM    282  CE  MET    60       4.983 -14.389  -9.738  1.00 10.00      A   
ATOM    283  C   MET    60       0.429 -16.702  -8.241  1.00 10.00      A   
ATOM    284  O   MET    60      -0.232 -15.796  -7.730  1.00 10.00      A   
ATOM    285  N   GLY    61       0.007 -17.415  -9.284  1.00 10.00      A   
ATOM    286  HN  GLY    61       0.587 -18.118  -9.654  1.00 10.00      A   
ATOM    287  CA  GLY    61      -1.291 -17.161  -9.881  1.00 10.00      A   
ATOM    288  C   GLY    61      -2.413 -17.457  -8.906  1.00 10.00      A   
ATOM    289  O   GLY    61      -3.393 -16.715  -8.828  1.00 10.00      A   
ATOM    290  N   ILE    62      -2.256 -18.539  -8.153  1.00 10.00      A   
ATOM    291  HN  ILE    62      -1.454 -19.091  -8.273  1.00 10.00      A   
ATOM    292  CA  ILE    62      -3.246 -18.939  -7.158  1.00 10.00      A   
ATOM    293  CB  ILE    62      -2.898 -20.314  -6.544  1.00 10.00      A   
ATOM    294  CG1 ILE    62      -2.732 -21.358  -7.649  1.00 10.00      A   
ATOM    295  CG2 ILE    62      -3.971 -20.751  -5.559  1.00 10.00      A   
ATOM    296  CD1 ILE    62      -2.105 -22.652  -7.181  1.00 10.00      A   
ATOM    297  C   ILE    62      -3.334 -17.889  -6.051  1.00 10.00      A   
ATOM    298  O   ILE    62      -4.423 -17.530  -5.602  1.00 10.00      A   
ATOM    299  N   MET    63      -2.178 -17.390  -5.629  1.00 10.00      A   
ATOM    300  HN  MET    63      -1.341 -17.727  -6.021  1.00 10.00      A   
ATOM    301  CA  MET    63      -2.114 -16.369  -4.587  1.00 10.00      A   
ATOM    302  CB  MET    63      -0.669 -16.095  -4.170  1.00 10.00      A   
ATOM    303  CG  MET    63      -0.009 -17.241  -3.421  1.00 10.00      A   
ATOM    304  SD  MET    63      -0.907 -17.721  -1.933  1.00 10.00      A   
ATOM    305  CE  MET    63      -0.874 -16.189  -1.007  1.00 10.00      A   
ATOM    306  C   MET    63      -2.779 -15.081  -5.058  1.00 10.00      A   
ATOM    307  O   MET    63      -3.494 -14.427  -4.299  1.00 10.00      A   
ATOM    308  N   ASN    64      -2.554 -14.734  -6.324  1.00 10.00      A   
ATOM    309  HN  ASN    64      -1.971 -15.298  -6.876  1.00 10.00      A   
ATOM    310  CA  ASN    64      -3.148 -13.535  -6.906  1.00 10.00      A   
ATOM    311  CB  ASN    64      -2.576 -13.253  -8.301  1.00 10.00      A   
ATOM    312  CG  ASN    64      -1.198 -12.623  -8.245  1.00 10.00      A   
ATOM    313  OD1 ASN    64      -0.809 -12.052  -7.228  1.00 10.00      A   
ATOM    314  ND2 ASN    64      -0.454 -12.717  -9.333  1.00 10.00      A   
ATOM    315 HD21 ASN    64      -0.824 -13.185 -10.113  1.00 10.00      A   
ATOM    316 HD22 ASN    64       0.442 -12.310  -9.321  1.00 10.00      A   
ATOM    317  C   ASN    64      -4.660 -13.682  -6.968  1.00 10.00      A   
ATOM    318  O   ASN    64      -5.402 -12.711  -6.799  1.00 10.00      A   
ATOM    319  N   SER    65      -5.109 -14.910  -7.192  1.00 10.00      A   
ATOM    320  HN  SER    65      -4.463 -15.636  -7.326  1.00 10.00      A   
ATOM    321  CA  SER    65      -6.528 -15.208  -7.257  1.00 10.00      A   
ATOM    322  CB  SER    65      -6.755 -16.662  -7.682  1.00 10.00      A   
ATOM    323  OG  SER    65      -8.046 -16.843  -8.243  1.00 10.00      A   
ATOM    324  HG  SER    65      -8.073 -17.689  -8.712  1.00 10.00      A   
ATOM    325  C   SER    65      -7.178 -14.940  -5.902  1.00 10.00      A   
ATOM    326  O   SER    65      -8.301 -14.440  -5.832  1.00 10.00      A   
ATOM    327  N   PHE    66      -6.453 -15.258  -4.827  1.00 10.00      A   
ATOM    328  HN  PHE    66      -5.563 -15.654  -4.951  1.00 10.00      A   
ATOM    329  CA  PHE    66      -6.944 -15.038  -3.470  1.00 10.00      A   
ATOM    330  CB  PHE    66      -5.945 -15.572  -2.440  1.00 10.00      A   
ATOM    331  CG  PHE    66      -5.805 -17.068  -2.412  1.00 10.00      A   
ATOM    332  CD1 PHE    66      -6.886 -17.889  -2.681  1.00 10.00      A   
ATOM    333  CD2 PHE    66      -4.586 -17.655  -2.108  1.00 10.00      A   
ATOM    334  CE1 PHE    66      -6.757 -19.264  -2.647  1.00 10.00      A   
ATOM    335  CE2 PHE    66      -4.449 -19.030  -2.075  1.00 10.00      A   
ATOM    336  CZ  PHE    66      -5.536 -19.835  -2.345  1.00 10.00      A   
ATOM    337  C   PHE    66      -7.167 -13.551  -3.228  1.00 10.00      A   
ATOM    338  O   PHE    66      -8.155 -13.147  -2.614  1.00 10.00      A   
ATOM    339  N   VAL    67      -6.237 -12.743  -3.722  1.00 10.00      A   
ATOM    340  HN  VAL    67      -5.476 -13.135  -4.201  1.00 10.00      A   
ATOM    341  CA  VAL    67      -6.318 -11.297  -3.577  1.00 10.00      A   
ATOM    342  CB  VAL    67      -5.081 -10.598  -4.186  1.00 10.00      A   
ATOM    343  CG1 VAL    67      -5.155  -9.093  -3.978  1.00 10.00      A   
ATOM    344  CG2 VAL    67      -3.799 -11.160  -3.588  1.00 10.00      A   
ATOM    345  C   VAL    67      -7.579 -10.771  -4.258  1.00 10.00      A   
ATOM    346  O   VAL    67      -8.302  -9.943  -3.702  1.00 10.00      A   
ATOM    347  N   ASN    68      -7.835 -11.272  -5.460  1.00 10.00      A   
ATOM    348  HN  ASN    68      -7.217 -11.933  -5.841  1.00 10.00      A   
ATOM    349  CA  ASN    68      -9.008 -10.867  -6.230  1.00 10.00      A   
ATOM    350  CB  ASN    68      -8.910 -11.402  -7.663  1.00 10.00      A   
ATOM    351  CG  ASN    68      -9.201 -10.347  -8.712  1.00 10.00      A   
ATOM    352  OD1 ASN    68      -9.938  -9.393  -8.469  1.00 10.00      A   
ATOM    353  ND2 ASN    68      -8.620 -10.512  -9.893  1.00 10.00      A   
ATOM    354 HD21 ASN    68      -8.047 -11.298 -10.022  1.00 10.00      A   
ATOM    355 HD22 ASN    68      -8.795  -9.848 -10.592  1.00 10.00      A   
ATOM    356  C   ASN    68     -10.284 -11.380  -5.573  1.00 10.00      A   
ATOM    357  O   ASN    68     -11.279 -10.664  -5.483  1.00 10.00      A   
ATOM    358  N   ASP    69     -10.233 -12.628  -5.108  1.00 10.00      A   
ATOM    359  HN  ASP    69      -9.403 -13.142  -5.224  1.00 10.00      A   
ATOM    360  CA  ASP    69     -11.369 -13.270  -4.449  1.00 10.00      A   
ATOM    361  CB  ASP    69     -10.984 -14.676  -3.976  1.00 10.00      A   
ATOM    362  CG  ASP    69     -11.746 -15.769  -4.692  1.00 10.00      A   
ATOM    363  OD1 ASP    69     -12.974 -15.632  -4.863  1.00 10.00      A   
ATOM    364  OD2 ASP    69     -11.119 -16.777  -5.092  1.00 10.00      A   
ATOM    365  C   ASP    69     -11.853 -12.457  -3.258  1.00 10.00      A   
ATOM    366  O   ASP    69     -13.031 -12.114  -3.163  1.00 10.00      A   
ATOM    367  N   ILE    70     -10.929 -12.151  -2.356  1.00 10.00      A   
ATOM    368  HN  ILE    70     -10.005 -12.455  -2.495  1.00 10.00      A   
ATOM    369  CA  ILE    70     -11.249 -11.382  -1.161  1.00 10.00      A   
ATOM    370  CB  ILE    70     -10.079 -11.401  -0.150  1.00 10.00      A   
ATOM    371  CG1 ILE    70      -9.732 -12.847   0.223  1.00 10.00      A   
ATOM    372  CG2 ILE    70     -10.426 -10.601   1.098  1.00 10.00      A   
ATOM    373  CD1 ILE    70      -8.529 -12.985   1.135  1.00 10.00      A   
ATOM    374  C   ILE    70     -11.618  -9.943  -1.524  1.00 10.00      A   
ATOM    375  O   ILE    70     -12.497  -9.343  -0.900  1.00 10.00      A   
ATOM    376  N   PHE    71     -10.970  -9.408  -2.556  1.00 10.00      A   
ATOM    377  HN  PHE    71     -10.298  -9.945  -3.027  1.00 10.00      A   
ATOM    378  CA  PHE    71     -11.228  -8.046  -3.009  1.00 10.00      A   
ATOM    379  CB  PHE    71     -10.349  -7.709  -4.219  1.00 10.00      A   
ATOM    380  CG  PHE    71     -10.474  -6.291  -4.701  1.00 10.00      A   
ATOM    381  CD1 PHE    71      -9.769  -5.272  -4.083  1.00 10.00      A   
ATOM    382  CD2 PHE    71     -11.290  -5.980  -5.775  1.00 10.00      A   
ATOM    383  CE1 PHE    71      -9.877  -3.968  -4.526  1.00 10.00      A   
ATOM    384  CE2 PHE    71     -11.403  -4.679  -6.222  1.00 10.00      A   
ATOM    385  CZ  PHE    71     -10.695  -3.671  -5.598  1.00 10.00      A   
ATOM    386  C   PHE    71     -12.702  -7.860  -3.364  1.00 10.00      A   
ATOM    387  O   PHE    71     -13.358  -6.937  -2.874  1.00 10.00      A   
ATOM    388  N   GLU    72     -13.217  -8.752  -4.203  1.00 10.00      A   
ATOM    389  HN  GLU    72     -12.644  -9.473  -4.550  1.00 10.00      A   
ATOM    390  CA  GLU    72     -14.608  -8.684  -4.627  1.00 10.00      A   
ATOM    391  CB  GLU    72     -14.867  -9.619  -5.808  1.00 10.00      A   
ATOM    392  CG  GLU    72     -14.099  -9.260  -7.070  1.00 10.00      A   
ATOM    393  CD  GLU    72     -14.918  -9.487  -8.324  1.00 10.00      A   
ATOM    394  OE1 GLU    72     -15.691  -8.580  -8.705  1.00 10.00      A   
ATOM    395  OE2 GLU    72     -14.797 -10.568  -8.941  1.00 10.00      A   
ATOM    396  C   GLU    72     -15.553  -9.013  -3.478  1.00 10.00      A   
ATOM    397  O   GLU    72     -16.675  -8.506  -3.417  1.00 10.00      A   
ATOM    398  N   ARG    73     -15.089  -9.861  -2.567  1.00 10.00      A   
ATOM    399  HN  ARG    73     -14.189 -10.228  -2.676  1.00 10.00      A   
ATOM    400  CA  ARG    73     -15.883 -10.261  -1.414  1.00 10.00      A   
ATOM    401  CB  ARG    73     -15.170 -11.371  -0.642  1.00 10.00      A   
ATOM    402  CG  ARG    73     -15.986 -12.642  -0.479  1.00 10.00      A   
ATOM    403  CD  ARG    73     -15.084 -13.853  -0.312  1.00 10.00      A   
ATOM    404  NE  ARG    73     -15.808 -15.017   0.200  1.00 10.00      A   
ATOM    405  HE  ARG    73     -16.212 -14.932   1.096  1.00 10.00      A   
ATOM    406  CZ  ARG    73     -15.946 -16.167  -0.462  1.00 10.00      A   
ATOM    407  NH1 ARG    73     -15.417 -16.309  -1.671  1.00 10.00      A   
ATOM    408 HH11 ARG    73     -14.891 -15.525  -2.108  1.00 10.00      A   
ATOM    409 HH12 ARG    73     -15.525 -17.209  -2.189  1.00 10.00      A   
ATOM    410  NH2 ARG    73     -16.602 -17.183   0.091  1.00 10.00      A   
ATOM    411 HH21 ARG    73     -17.011 -17.092   1.044  1.00 10.00      A   
ATOM    412 HH22 ARG    73     -16.706 -18.086  -0.430  1.00 10.00      A   
ATOM    413  C   ARG    73     -16.151  -9.064  -0.505  1.00 10.00      A   
ATOM    414  O   ARG    73     -17.297  -8.801  -0.132  1.00 10.00      A   
ATOM    415  N   ILE    74     -15.092  -8.333  -0.170  1.00 10.00      A   
ATOM    416  HN  ILE    74     -14.205  -8.594  -0.506  1.00 10.00      A   
ATOM    417  CA  ILE    74     -15.213  -7.155   0.686  1.00 10.00      A   
ATOM    418  CB  ILE    74     -13.834  -6.638   1.153  1.00 10.00      A   
ATOM    419  CG1 ILE    74     -13.062  -7.742   1.878  1.00 10.00      A   
ATOM    420  CG2 ILE    74     -13.994  -5.419   2.052  1.00 10.00      A   
ATOM    421  CD1 ILE    74     -11.649  -7.356   2.249  1.00 10.00      A   
ATOM    422  C   ILE    74     -15.953  -6.038  -0.047  1.00 10.00      A   
ATOM    423  O   ILE    74     -16.840  -5.393   0.516  1.00 10.00      A   
ATOM    424  N   ALA    75     -15.595  -5.826  -1.312  1.00 10.00      A   
ATOM    425  HN  ALA    75     -14.885  -6.380  -1.708  1.00 10.00      A   
ATOM    426  CA  ALA    75     -16.222  -4.789  -2.124  1.00 10.00      A   
ATOM    427  CB  ALA    75     -15.567  -4.706  -3.492  1.00 10.00      A   
ATOM    428  C   ALA    75     -17.721  -5.032  -2.259  1.00 10.00      A   
ATOM    429  O   ALA    75     -18.517  -4.095  -2.182  1.00 10.00      A   
ATOM    430  N   GLY    76     -18.094  -6.295  -2.449  1.00 10.00      A   
ATOM    431  HN  GLY    76     -17.404  -6.995  -2.510  1.00 10.00      A   
ATOM    432  CA  GLY    76     -19.494  -6.650  -2.580  1.00 10.00      A   
ATOM    433  C   GLY    76     -20.300  -6.247  -1.365  1.00 10.00      A   
ATOM    434  O   GLY    76     -21.360  -5.634  -1.492  1.00 10.00      A   
ATOM    435  N   GLU    77     -19.786  -6.577  -0.184  1.00 10.00      A   
ATOM    436  HN  GLU    77     -18.933  -7.060  -0.151  1.00 10.00      A   
ATOM    437  CA  GLU    77     -20.461  -6.239   1.065  1.00 10.00      A   
ATOM    438  CB  GLU    77     -19.833  -6.983   2.247  1.00 10.00      A   
ATOM    439  CG  GLU    77     -20.505  -8.309   2.569  1.00 10.00      A   
ATOM    440  CD  GLU    77     -21.852  -8.133   3.243  1.00 10.00      A   
ATOM    441  OE1 GLU    77     -21.930  -8.303   4.480  1.00 10.00      A   
ATOM    442  OE2 GLU    77     -22.839  -7.823   2.540  1.00 10.00      A   
ATOM    443  C   GLU    77     -20.448  -4.732   1.301  1.00 10.00      A   
ATOM    444  O   GLU    77     -21.376  -4.179   1.887  1.00 10.00      A   
ATOM    445  N   ALA    78     -19.392  -4.073   0.837  1.00 10.00      A   
ATOM    446  HN  ALA    78     -18.669  -4.573   0.398  1.00 10.00      A   
ATOM    447  CA  ALA    78     -19.269  -2.627   0.982  1.00 10.00      A   
ATOM    448  CB  ALA    78     -17.886  -2.155   0.560  1.00 10.00      A   
ATOM    449  C   ALA    78     -20.349  -1.924   0.168  1.00 10.00      A   
ATOM    450  O   ALA    78     -21.080  -1.083   0.686  1.00 10.00      A   
ATOM    451  N   SER    79     -20.455  -2.286  -1.106  1.00 10.00      A   
ATOM    452  HN  SER    79     -19.831  -2.956  -1.472  1.00 10.00      A   
ATOM    453  CA  SER    79     -21.457  -1.702  -1.985  1.00 10.00      A   
ATOM    454  CB  SER    79     -21.214  -2.153  -3.425  1.00 10.00      A   
ATOM    455  OG  SER    79     -19.868  -1.908  -3.806  1.00 10.00      A   
ATOM    456  HG  SER    79     -19.735  -0.957  -3.906  1.00 10.00      A   
ATOM    457  C   SER    79     -22.867  -2.084  -1.527  1.00 10.00      A   
ATOM    458  O   SER    79     -23.836  -1.352  -1.760  1.00 10.00      A   
ATOM    459  N   ARG    80     -22.971  -3.228  -0.865  1.00 10.00      A   
ATOM    460  HN  ARG    80     -22.165  -3.768  -0.715  1.00 10.00      A   
ATOM    461  CA  ARG    80     -24.246  -3.706  -0.359  1.00 10.00      A   
ATOM    462  CB  ARG    80     -24.119  -5.161   0.083  1.00 10.00      A   
ATOM    463  CG  ARG    80     -25.394  -5.970  -0.061  1.00 10.00      A   
ATOM    464  CD  ARG    80     -25.595  -6.884   1.131  1.00 10.00      A   
ATOM    465  NE  ARG    80     -26.406  -6.246   2.163  1.00 10.00      A   
ATOM    466  HE  ARG    80     -27.283  -5.891   1.890  1.00 10.00      A   
ATOM    467  CZ  ARG    80     -26.037  -6.122   3.432  1.00 10.00      A   
ATOM    468  NH1 ARG    80     -24.864  -6.585   3.841  1.00 10.00      A   
ATOM    469 HH11 ARG    80     -24.211  -7.058   3.163  1.00 10.00      A   
ATOM    470 HH12 ARG    80     -24.582  -6.484   4.841  1.00 10.00      A   
ATOM    471  NH2 ARG    80     -26.847  -5.525   4.294  1.00 10.00      A   
ATOM    472 HH21 ARG    80     -27.769  -5.155   3.974  1.00 10.00      A   
ATOM    473 HH22 ARG    80     -26.567  -5.423   5.296  1.00 10.00      A   
ATOM    474  C   ARG    80     -24.680  -2.844   0.821  1.00 10.00      A   
ATOM    475  O   ARG    80     -25.807  -2.349   0.860  1.00 10.00      A   
ATOM    476  N   LEU    81     -23.763  -2.657   1.770  1.00 10.00      A   
ATOM    477  HN  LEU    81     -22.884  -3.082   1.670  1.00 10.00      A   
ATOM    478  CA  LEU    81     -24.021  -1.848   2.959  1.00 10.00      A   
ATOM    479  CB  LEU    81     -22.840  -1.917   3.934  1.00 10.00      A   
ATOM    480  CG  LEU    81     -23.031  -1.220   5.286  1.00 10.00      A   
ATOM    481  CD1 LEU    81     -24.057  -1.959   6.133  1.00 10.00      A   
ATOM    482  CD2 LEU    81     -21.706  -1.105   6.025  1.00 10.00      A   
ATOM    483  C   LEU    81     -24.281  -0.402   2.568  1.00 10.00      A   
ATOM    484  O   LEU    81     -25.155   0.253   3.135  1.00 10.00      A   
ATOM    485  N   ALA    82     -23.520   0.090   1.596  1.00 10.00      A   
ATOM    486  HN  ALA    82     -22.826  -0.481   1.196  1.00 10.00      A   
ATOM    487  CA  ALA    82     -23.675   1.459   1.121  1.00 10.00      A   
ATOM    488  CB  ALA    82     -22.678   1.763   0.015  1.00 10.00      A   
ATOM    489  C   ALA    82     -25.100   1.694   0.637  1.00 10.00      A   
ATOM    490  O   ALA    82     -25.756   2.643   1.058  1.00 10.00      A   
ATOM    491  N   HIS    83     -25.582   0.808  -0.226  1.00 10.00      A   
ATOM    492  HN  HIS    83     -25.009   0.062  -0.518  1.00 10.00      A   
ATOM    493  CA  HIS    83     -26.933   0.918  -0.757  1.00 10.00      A   
ATOM    494  CB  HIS    83     -27.148  -0.085  -1.896  1.00 10.00      A   
ATOM    495  CG  HIS    83     -28.499  -0.006  -2.537  1.00 10.00      A   
ATOM    496  ND1 HIS    83     -29.038   1.166  -3.032  1.00 10.00      A   
ATOM    497  HD1 HIS    83     -28.602   2.048  -3.031  1.00 10.00      A   
ATOM    498  CD2 HIS    83     -29.426  -0.964  -2.752  1.00 10.00      A   
ATOM    499  CE1 HIS    83     -30.239   0.920  -3.523  1.00 10.00      A   
ATOM    500  NE2 HIS    83     -30.494  -0.364  -3.366  1.00 10.00      A   
ATOM    501  HE2 HIS    83     -31.313  -0.822  -3.662  1.00 10.00      A   
ATOM    502  C   HIS    83     -27.971   0.718   0.347  1.00 10.00      A   
ATOM    503  O   HIS    83     -29.017   1.368   0.356  1.00 10.00      A   
ATOM    504  N   TYR    84     -27.669  -0.174   1.279  1.00 10.00      A   
ATOM    505  HN  TYR    84     -26.815  -0.660   1.215  1.00 10.00      A   
ATOM    506  CA  TYR    84     -28.567  -0.467   2.390  1.00 10.00      A   
ATOM    507  CB  TYR    84     -28.053  -1.683   3.170  1.00 10.00      A   
ATOM    508  CG  TYR    84     -28.648  -1.847   4.550  1.00 10.00      A   
ATOM    509  CD1 TYR    84     -29.923  -2.369   4.722  1.00 10.00      A   
ATOM    510  CD2 TYR    84     -27.934  -1.473   5.682  1.00 10.00      A   
ATOM    511  CE1 TYR    84     -30.468  -2.514   5.983  1.00 10.00      A   
ATOM    512  CE2 TYR    84     -28.472  -1.614   6.944  1.00 10.00      A   
ATOM    513  CZ  TYR    84     -29.740  -2.134   7.089  1.00 10.00      A   
ATOM    514  OH  TYR    84     -30.280  -2.277   8.346  1.00 10.00      A   
ATOM    515  HH  TYR    84     -30.593  -3.184   8.455  1.00 10.00      A   
ATOM    516  C   TYR    84     -28.720   0.734   3.322  1.00 10.00      A   
ATOM    517  O   TYR    84     -29.825   1.063   3.751  1.00 10.00      A   
ATOM    518  N   ASN    85     -27.607   1.391   3.618  1.00 10.00      A   
ATOM    519  HN  ASN    85     -26.753   1.089   3.229  1.00 10.00      A   
ATOM    520  CA  ASN    85     -27.613   2.542   4.514  1.00 10.00      A   
ATOM    521  CB  ASN    85     -26.297   2.635   5.286  1.00 10.00      A   
ATOM    522  CG  ASN    85     -26.397   2.051   6.681  1.00 10.00      A   
ATOM    523  OD1 ASN    85     -27.457   2.083   7.310  1.00 10.00      A   
ATOM    524  ND2 ASN    85     -25.292   1.520   7.179  1.00 10.00      A   
ATOM    525 HD21 ASN    85     -24.479   1.534   6.625  1.00 10.00      A   
ATOM    526 HD22 ASN    85     -25.325   1.133   8.080  1.00 10.00      A   
ATOM    527  C   ASN    85     -27.882   3.846   3.778  1.00 10.00      A   
ATOM    528  O   ASN    85     -27.768   4.924   4.363  1.00 10.00      A   
ATOM    529  N   LYS    86     -28.243   3.740   2.501  1.00 10.00      A   
ATOM    530  HN  LYS    86     -28.311   2.848   2.101  1.00 10.00      A   
ATOM    531  CA  LYS    86     -28.537   4.909   1.672  1.00 10.00      A   
ATOM    532  CB  LYS    86     -29.758   5.666   2.206  1.00 10.00      A   
ATOM    533  CG  LYS    86     -31.018   4.823   2.304  1.00 10.00      A   
ATOM    534  CD  LYS    86     -32.122   5.572   3.028  1.00 10.00      A   
ATOM    535  CE  LYS    86     -33.394   4.747   3.112  1.00 10.00      A   
ATOM    536  NZ  LYS    86     -34.518   5.525   3.701  1.00 10.00      A   
ATOM    537  HZ1 LYS    86     -34.276   5.834   4.665  1.00 10.00      A   
ATOM    538  HZ2 LYS    86     -35.376   4.939   3.744  1.00 10.00      A   
ATOM    539  HZ3 LYS    86     -34.714   6.363   3.121  1.00 10.00      A   
ATOM    540  C   LYS    86     -27.328   5.838   1.560  1.00 10.00      A   
ATOM    541  O   LYS    86     -27.439   7.055   1.733  1.00 10.00      A   
ATOM    542  N   ARG    87     -26.173   5.257   1.278  1.00 10.00      A   
ATOM    543  HN  ARG    87     -26.147   4.281   1.149  1.00 10.00      A   
ATOM    544  CA  ARG    87     -24.942   6.017   1.136  1.00 10.00      A   
ATOM    545  CB  ARG    87     -23.824   5.385   1.969  1.00 10.00      A   
ATOM    546  CG  ARG    87     -24.194   5.119   3.418  1.00 10.00      A   
ATOM    547  CD  ARG    87     -23.029   5.416   4.346  1.00 10.00      A   
ATOM    548  NE  ARG    87     -22.828   6.852   4.514  1.00 10.00      A   
ATOM    549  HE  ARG    87     -23.590   7.438   4.303  1.00 10.00      A   
ATOM    550  CZ  ARG    87     -21.688   7.403   4.926  1.00 10.00      A   
ATOM    551  NH1 ARG    87     -20.634   6.645   5.213  1.00 10.00      A   
ATOM    552 HH11 ARG    87     -20.689   5.599   5.126  1.00 10.00      A   
ATOM    553 HH12 ARG    87     -19.743   7.086   5.526  1.00 10.00      A   
ATOM    554  NH2 ARG    87     -21.605   8.719   5.055  1.00 10.00      A   
ATOM    555 HH21 ARG    87     -22.429   9.324   4.842  1.00 10.00      A   
ATOM    556 HH22 ARG    87     -20.714   9.160   5.378  1.00 10.00      A   
ATOM    557  C   ARG    87     -24.529   6.053  -0.327  1.00 10.00      A   
ATOM    558  O   ARG    87     -24.709   5.074  -1.053  1.00 10.00      A   
ATOM    559  N   SER    88     -23.981   7.177  -0.759  1.00 10.00      A   
ATOM    560  HN  SER    88     -23.871   7.929  -0.136  1.00 10.00      A   
ATOM    561  CA  SER    88     -23.546   7.330  -2.139  1.00 10.00      A   
ATOM    562  CB  SER    88     -23.932   8.714  -2.657  1.00 10.00      A   
ATOM    563  OG  SER    88     -24.382   9.540  -1.593  1.00 10.00      A   
ATOM    564  HG  SER    88     -23.755  10.265  -1.467  1.00 10.00      A   
ATOM    565  C   SER    88     -22.042   7.103  -2.280  1.00 10.00      A   
ATOM    566  O   SER    88     -21.539   6.871  -3.380  1.00 10.00      A   
ATOM    567  N   THR    89     -21.330   7.152  -1.164  1.00 10.00      A   
ATOM    568  HN  THR    89     -21.785   7.311  -0.306  1.00 10.00      A   
ATOM    569  CA  THR    89     -19.886   6.958  -1.179  1.00 10.00      A   
ATOM    570  CB  THR    89     -19.147   8.311  -1.116  1.00 10.00      A   
ATOM    571  OG1 THR    89     -19.810   9.260  -1.966  1.00 10.00      A   
ATOM    572  HG1 THR    89     -19.850   8.905  -2.866  1.00 10.00      A   
ATOM    573  CG2 THR    89     -17.701   8.161  -1.567  1.00 10.00      A   
ATOM    574  C   THR    89     -19.439   6.086  -0.010  1.00 10.00      A   
ATOM    575  O   THR    89     -19.993   6.174   1.089  1.00 10.00      A   
ATOM    576  N   ILE    90     -18.454   5.234  -0.266  1.00 10.00      A   
ATOM    577  HN  ILE    90     -18.082   5.199  -1.171  1.00 10.00      A   
ATOM    578  CA  ILE    90     -17.905   4.352   0.752  1.00 10.00      A   
ATOM    579  CB  ILE    90     -17.499   2.991   0.143  1.00 10.00      A   
ATOM    580  CG1 ILE    90     -18.704   2.339  -0.541  1.00 10.00      A   
ATOM    581  CG2 ILE    90     -16.928   2.068   1.211  1.00 10.00      A   
ATOM    582  CD1 ILE    90     -18.367   1.102  -1.345  1.00 10.00      A   
ATOM    583  C   ILE    90     -16.681   5.010   1.380  1.00 10.00      A   
ATOM    584  O   ILE    90     -15.771   5.451   0.672  1.00 10.00      A   
ATOM    585  N   THR    91     -16.669   5.095   2.700  1.00 10.00      A   
ATOM    586  HN  THR    91     -17.424   4.724   3.215  1.00 10.00      A   
ATOM    587  CA  THR    91     -15.558   5.710   3.412  1.00 10.00      A   
ATOM    588  CB  THR    91     -16.050   6.831   4.355  1.00 10.00      A   
ATOM    589  OG1 THR    91     -17.475   6.749   4.513  1.00 10.00      A   
ATOM    590  HG1 THR    91     -17.744   5.811   4.550  1.00 10.00      A   
ATOM    591  CG2 THR    91     -15.691   8.199   3.797  1.00 10.00      A   
ATOM    592  C   THR    91     -14.781   4.664   4.213  1.00 10.00      A   
ATOM    593  O   THR    91     -15.155   3.490   4.236  1.00 10.00      A   
ATOM    594  N   SER    92     -13.707   5.096   4.871  1.00 10.00      A   
ATOM    595  HN  SER    92     -13.459   6.043   4.816  1.00 10.00      A   
ATOM    596  CA  SER    92     -12.882   4.201   5.674  1.00 10.00      A   
ATOM    597  CB  SER    92     -11.720   4.987   6.283  1.00 10.00      A   
ATOM    598  OG  SER    92     -11.695   6.313   5.776  1.00 10.00      A   
ATOM    599  HG  SER    92     -11.269   6.313   4.908  1.00 10.00      A   
ATOM    600  C   SER    92     -13.704   3.548   6.779  1.00 10.00      A   
ATOM    601  O   SER    92     -13.455   2.404   7.162  1.00 10.00      A   
ATOM    602  N   ARG    93     -14.693   4.286   7.277  1.00 10.00      A   
ATOM    603  HN  ARG    93     -14.829   5.194   6.927  1.00 10.00      A   
ATOM    604  CA  ARG    93     -15.567   3.795   8.335  1.00 10.00      A   
ATOM    605  CB  ARG    93     -16.575   4.869   8.750  1.00 10.00      A   
ATOM    606  CG  ARG    93     -17.480   5.352   7.626  1.00 10.00      A   
ATOM    607  CD  ARG    93     -18.636   6.188   8.157  1.00 10.00      A   
ATOM    608  NE  ARG    93     -19.164   5.660   9.415  1.00 10.00      A   
ATOM    609  HE  ARG    93     -18.907   6.135  10.238  1.00 10.00      A   
ATOM    610  CZ  ARG    93     -19.961   4.595   9.516  1.00 10.00      A   
ATOM    611  NH1 ARG    93     -20.347   3.926   8.435  1.00 10.00      A   
ATOM    612 HH11 ARG    93     -20.034   4.227   7.479  1.00 10.00      A   
ATOM    613 HH12 ARG    93     -20.966   3.093   8.530  1.00 10.00      A   
ATOM    614  NH2 ARG    93     -20.368   4.195  10.711  1.00 10.00      A   
ATOM    615 HH21 ARG    93     -20.067   4.707  11.568  1.00 10.00      A   
ATOM    616 HH22 ARG    93     -20.991   3.363  10.801  1.00 10.00      A   
ATOM    617  C   ARG    93     -16.278   2.500   7.929  1.00 10.00      A   
ATOM    618  O   ARG    93     -16.427   1.585   8.741  1.00 10.00      A   
ATOM    619  N   GLU    94     -16.699   2.420   6.668  1.00 10.00      A   
ATOM    620  HN  GLU    94     -16.550   3.177   6.062  1.00 10.00      A   
ATOM    621  CA  GLU    94     -17.373   1.235   6.159  1.00 10.00      A   
ATOM    622  CB  GLU    94     -17.907   1.477   4.744  1.00 10.00      A   
ATOM    623  CG  GLU    94     -19.291   2.105   4.686  1.00 10.00      A   
ATOM    624  CD  GLU    94     -19.293   3.564   5.094  1.00 10.00      A   
ATOM    625  OE1 GLU    94     -18.340   4.290   4.732  1.00 10.00      A   
ATOM    626  OE2 GLU    94     -20.252   4.000   5.768  1.00 10.00      A   
ATOM    627  C   GLU    94     -16.409   0.058   6.155  1.00 10.00      A   
ATOM    628  O   GLU    94     -16.737  -1.024   6.641  1.00 10.00      A   
ATOM    629  N   ILE    95     -15.208   0.297   5.637  1.00 10.00      A   
ATOM    630  HN  ILE    95     -15.011   1.193   5.292  1.00 10.00      A   
ATOM    631  CA  ILE    95     -14.171  -0.731   5.565  1.00 10.00      A   
ATOM    632  CB  ILE    95     -12.873  -0.175   4.932  1.00 10.00      A   
ATOM    633  CG1 ILE    95     -13.191   0.582   3.635  1.00 10.00      A   
ATOM    634  CG2 ILE    95     -11.881  -1.303   4.668  1.00 10.00      A   
ATOM    635  CD1 ILE    95     -12.022   1.369   3.079  1.00 10.00      A   
ATOM    636  C   ILE    95     -13.851  -1.266   6.960  1.00 10.00      A   
ATOM    637  O   ILE    95     -13.834  -2.476   7.189  1.00 10.00      A   
ATOM    638  N   GLN    96     -13.630  -0.351   7.900  1.00 10.00      A   
ATOM    639  HN  GLN    96     -13.679   0.603   7.656  1.00 10.00      A   
ATOM    640  CA  GLN    96     -13.310  -0.719   9.277  1.00 10.00      A   
ATOM    641  CB  GLN    96     -12.944   0.518  10.102  1.00 10.00      A   
ATOM    642  CG  GLN    96     -11.576   1.089   9.760  1.00 10.00      A   
ATOM    643  CD  GLN    96     -11.341   2.471  10.338  1.00 10.00      A   
ATOM    644  OE1 GLN    96     -11.906   2.835  11.366  1.00 10.00      A   
ATOM    645  NE2 GLN    96     -10.501   3.252   9.676  1.00 10.00      A   
ATOM    646 HE21 GLN    96     -10.089   2.897   8.857  1.00 10.00      A   
ATOM    647 HE22 GLN    96     -10.318   4.147  10.033  1.00 10.00      A   
ATOM    648  C   GLN    96     -14.441  -1.512   9.934  1.00 10.00      A   
ATOM    649  O   GLN    96     -14.220  -2.261  10.888  1.00 10.00      A   
ATOM    650  N   THR    97     -15.654  -1.344   9.425  1.00 10.00      A   
ATOM    651  HN  THR    97     -15.778  -0.725   8.671  1.00 10.00      A   
ATOM    652  CA  THR    97     -16.803  -2.066   9.952  1.00 10.00      A   
ATOM    653  CB  THR    97     -18.111  -1.285   9.732  1.00 10.00      A   
ATOM    654  OG1 THR    97     -17.957   0.051  10.241  1.00 10.00      A   
ATOM    655  HG1 THR    97     -17.374   0.557   9.651  1.00 10.00      A   
ATOM    656  CG2 THR    97     -19.261  -1.966  10.461  1.00 10.00      A   
ATOM    657  C   THR    97     -16.901  -3.438   9.292  1.00 10.00      A   
ATOM    658  O   THR    97     -17.103  -4.449   9.967  1.00 10.00      A   
ATOM    659  N   ALA    98     -16.725  -3.464   7.972  1.00 10.00      A   
ATOM    660  HN  ALA    98     -16.560  -2.619   7.492  1.00 10.00      A   
ATOM    661  CA  ALA    98     -16.779  -4.706   7.207  1.00 10.00      A   
ATOM    662  CB  ALA    98     -16.586  -4.421   5.726  1.00 10.00      A   
ATOM    663  C   ALA    98     -15.717  -5.681   7.699  1.00 10.00      A   
ATOM    664  O   ALA    98     -15.942  -6.889   7.756  1.00 10.00      A   
ATOM    665  N   VAL    99     -14.558  -5.140   8.058  1.00 10.00      A   
ATOM    666  HN  VAL    99     -14.440  -4.165   7.971  1.00 10.00      A   
ATOM    667  CA  VAL    99     -13.452  -5.944   8.563  1.00 10.00      A   
ATOM    668  CB  VAL    99     -12.209  -5.065   8.847  1.00 10.00      A   
ATOM    669  CG1 VAL    99     -11.238  -5.764   9.785  1.00 10.00      A   
ATOM    670  CG2 VAL    99     -11.513  -4.692   7.546  1.00 10.00      A   
ATOM    671  C   VAL    99     -13.866  -6.692   9.835  1.00 10.00      A   
ATOM    672  O   VAL    99     -13.634  -7.890   9.968  1.00 10.00      A   
ATOM    673  N   ARG   100     -14.522  -5.984  10.744  1.00 10.00      A   
ATOM    674  HN  ARG   100     -14.724  -5.042  10.560  1.00 10.00      A   
ATOM    675  CA  ARG   100     -14.961  -6.573  12.008  1.00 10.00      A   
ATOM    676  CB  ARG   100     -15.401  -5.480  12.986  1.00 10.00      A   
ATOM    677  CG  ARG   100     -14.253  -4.661  13.558  1.00 10.00      A   
ATOM    678  CD  ARG   100     -14.762  -3.488  14.380  1.00 10.00      A   
ATOM    679  NE  ARG   100     -15.394  -2.466  13.544  1.00 10.00      A   
ATOM    680  HE  ARG   100     -15.022  -2.331  12.638  1.00 10.00      A   
ATOM    681  CZ  ARG   100     -16.417  -1.708  13.942  1.00 10.00      A   
ATOM    682  NH1 ARG   100     -16.924  -1.849  15.164  1.00 10.00      A   
ATOM    683 HH11 ARG   100     -17.725  -1.253  15.470  1.00 10.00      A   
ATOM    684 HH12 ARG   100     -16.523  -2.552  15.827  1.00 10.00      A   
ATOM    685  NH2 ARG   100     -16.934  -0.802  13.118  1.00 10.00      A   
ATOM    686 HH21 ARG   100     -16.543  -0.676  12.159  1.00 10.00      A   
ATOM    687 HH22 ARG   100     -17.735  -0.209  13.428  1.00 10.00      A   
ATOM    688  C   ARG   100     -16.094  -7.576  11.811  1.00 10.00      A   
ATOM    689  O   ARG   100     -16.285  -8.481  12.621  1.00 10.00      A   
ATOM    690  N   LEU   101     -16.849  -7.404  10.738  1.00 10.00      A   
ATOM    691  HN  LEU   101     -16.653  -6.660  10.129  1.00 10.00      A   
ATOM    692  CA  LEU   101     -17.965  -8.291  10.444  1.00 10.00      A   
ATOM    693  CB  LEU   101     -19.012  -7.566   9.592  1.00 10.00      A   
ATOM    694  CG  LEU   101     -19.789  -6.438  10.277  1.00 10.00      A   
ATOM    695  CD1 LEU   101     -20.637  -5.681   9.267  1.00 10.00      A   
ATOM    696  CD2 LEU   101     -20.661  -6.993  11.390  1.00 10.00      A   
ATOM    697  C   LEU   101     -17.498  -9.552   9.724  1.00 10.00      A   
ATOM    698  O   LEU   101     -17.960 -10.655  10.017  1.00 10.00      A   
ATOM    699  N   LEU   102     -16.575  -9.385   8.788  1.00 10.00      A   
ATOM    700  HN  LEU   102     -16.237  -8.481   8.607  1.00 10.00      A   
ATOM    701  CA  LEU   102     -16.061 -10.505   8.010  1.00 10.00      A   
ATOM    702  CB  LEU   102     -15.508 -10.019   6.665  1.00 10.00      A   
ATOM    703  CG  LEU   102     -16.518  -9.365   5.716  1.00 10.00      A   
ATOM    704  CD1 LEU   102     -15.818  -8.793   4.493  1.00 10.00      A   
ATOM    705  CD2 LEU   102     -17.585 -10.366   5.298  1.00 10.00      A   
ATOM    706  C   LEU   102     -14.993 -11.301   8.755  1.00 10.00      A   
ATOM    707  O   LEU   102     -14.916 -12.520   8.618  1.00 10.00      A   
ATOM    708  N   LEU   103     -14.164 -10.617   9.529  1.00 10.00      A   
ATOM    709  HN  LEU   103     -14.273  -9.642   9.618  1.00 10.00      A   
ATOM    710  CA  LEU   103     -13.098 -11.287  10.263  1.00 10.00      A   
ATOM    711  CB  LEU   103     -11.804 -10.476  10.194  1.00 10.00      A   
ATOM    712  CG  LEU   103     -11.366 -10.006   8.803  1.00 10.00      A   
ATOM    713  CD1 LEU   103     -10.099  -9.177   8.901  1.00 10.00      A   
ATOM    714  CD2 LEU   103     -11.159 -11.190   7.869  1.00 10.00      A   
ATOM    715  C   LEU   103     -13.495 -11.520  11.715  1.00 10.00      A   
ATOM    716  O   LEU   103     -14.170 -10.687  12.321  1.00 10.00      A   
ATOM    717  N   PRO   104     -13.103 -12.670  12.281  1.00 10.00      A   
ATOM    718  CA  PRO   104     -13.409 -13.023  13.665  1.00 10.00      A   
ATOM    719  CB  PRO   104     -13.233 -14.553  13.700  1.00 10.00      A   
ATOM    720  CG  PRO   104     -12.842 -14.963  12.313  1.00 10.00      A   
ATOM    721  CD  PRO   104     -12.338 -13.731  11.620  1.00 10.00      A   
ATOM    722  C   PRO   104     -12.437 -12.366  14.644  1.00 10.00      A   
ATOM    723  O   PRO   104     -11.659 -11.484  14.264  1.00 10.00      A   
ATOM    724  N   GLY   105     -12.487 -12.808  15.897  1.00 10.00      A   
ATOM    725  HN  GLY   105     -13.125 -13.517  16.126  1.00 10.00      A   
ATOM    726  CA  GLY   105     -11.615 -12.271  16.926  1.00 10.00      A   
ATOM    727  C   GLY   105     -10.147 -12.426  16.579  1.00 10.00      A   
ATOM    728  O   GLY   105      -9.777 -13.342  15.836  1.00 10.00      A   
ATOM    729  N   GLU   106      -9.319 -11.517  17.102  1.00 10.00      A   
ATOM    730  HN  GLU   106      -9.696 -10.817  17.680  1.00 10.00      A   
ATOM    731  CA  GLU   106      -7.874 -11.512  16.861  1.00 10.00      A   
ATOM    732  CB  GLU   106      -7.219 -12.862  17.184  1.00 10.00      A   
ATOM    733  CG  GLU   106      -7.331 -13.267  18.646  1.00 10.00      A   
ATOM    734  CD  GLU   106      -6.545 -14.516  18.974  1.00 10.00      A   
ATOM    735  OE1 GLU   106      -5.542 -14.795  18.284  1.00 10.00      A   
ATOM    736  OE2 GLU   106      -6.918 -15.219  19.939  1.00 10.00      A   
ATOM    737  C   GLU   106      -7.531 -11.046  15.445  1.00 10.00      A   
ATOM    738  O   GLU   106      -6.733 -10.119  15.264  1.00 10.00      A   
ATOM    739  N   LEU   107      -8.142 -11.683  14.455  1.00 10.00      A   
ATOM    740  HN  LEU   107      -8.772 -12.408  14.678  1.00 10.00      A   
ATOM    741  CA  LEU   107      -7.915 -11.351  13.055  1.00 10.00      A   
ATOM    742  CB  LEU   107      -8.614 -12.375  12.153  1.00 10.00      A   
ATOM    743  CG  LEU   107      -8.300 -12.305  10.655  1.00 10.00      A   
ATOM    744  CD1 LEU   107      -6.805 -12.423  10.413  1.00 10.00      A   
ATOM    745  CD2 LEU   107      -9.048 -13.396   9.903  1.00 10.00      A   
ATOM    746  C   LEU   107      -8.415  -9.942  12.745  1.00 10.00      A   
ATOM    747  O   LEU   107      -7.691  -9.130  12.164  1.00 10.00      A   
ATOM    748  N   ALA   108      -9.649  -9.651  13.153  1.00 10.00      A   
ATOM    749  HN  ALA   108     -10.175 -10.336  13.624  1.00 10.00      A   
ATOM    750  CA  ALA   108     -10.242  -8.339  12.921  1.00 10.00      A   
ATOM    751  CB  ALA   108     -11.713  -8.338  13.305  1.00 10.00      A   
ATOM    752  C   ALA   108      -9.497  -7.267  13.703  1.00 10.00      A   
ATOM    753  O   ALA   108      -9.219  -6.190  13.183  1.00 10.00      A   
ATOM    754  N   LYS   109      -9.172  -7.580  14.952  1.00 10.00      A   
ATOM    755  HN  LYS   109      -9.433  -8.458  15.303  1.00 10.00      A   
ATOM    756  CA  LYS   109      -8.456  -6.659  15.828  1.00 10.00      A   
ATOM    757  CB  LYS   109      -8.147  -7.339  17.162  1.00 10.00      A   
ATOM    758  CG  LYS   109      -7.579  -6.410  18.224  1.00 10.00      A   
ATOM    759  CD  LYS   109      -7.093  -7.187  19.438  1.00 10.00      A   
ATOM    760  CE  LYS   109      -6.521  -6.261  20.501  1.00 10.00      A   
ATOM    761  NZ  LYS   109      -5.942  -7.017  21.645  1.00 10.00      A   
ATOM    762  HZ1 LYS   109      -6.634  -7.699  22.010  1.00 10.00      A   
ATOM    763  HZ2 LYS   109      -5.679  -6.366  22.414  1.00 10.00      A   
ATOM    764  HZ3 LYS   109      -5.091  -7.536  21.342  1.00 10.00      A   
ATOM    765  C   LYS   109      -7.163  -6.170  15.179  1.00 10.00      A   
ATOM    766  O   LYS   109      -6.875  -4.976  15.178  1.00 10.00      A   
ATOM    767  N   HIS   110      -6.393  -7.100  14.619  1.00 10.00      A   
ATOM    768  HN  HIS   110      -6.679  -8.040  14.643  1.00 10.00      A   
ATOM    769  CA  HIS   110      -5.134  -6.756  13.969  1.00 10.00      A   
ATOM    770  CB  HIS   110      -4.344  -8.022  13.611  1.00 10.00      A   
ATOM    771  CG  HIS   110      -3.068  -7.765  12.859  1.00 10.00      A   
ATOM    772  ND1 HIS   110      -1.904  -7.335  13.464  1.00 10.00      A   
ATOM    773  HD1 HIS   110      -1.790  -7.143  14.422  1.00 10.00      A   
ATOM    774  CD2 HIS   110      -2.779  -7.891  11.542  1.00 10.00      A   
ATOM    775  CE1 HIS   110      -0.960  -7.203  12.550  1.00 10.00      A   
ATOM    776  NE2 HIS   110      -1.467  -7.535  11.378  1.00 10.00      A   
ATOM    777  HE2 HIS   110      -0.984  -7.520  10.522  1.00 10.00      A   
ATOM    778  C   HIS   110      -5.382  -5.907  12.727  1.00 10.00      A   
ATOM    779  O   HIS   110      -4.696  -4.912  12.499  1.00 10.00      A   
ATOM    780  N   ALA   111      -6.376  -6.298  11.938  1.00 10.00      A   
ATOM    781  HN  ALA   111      -6.898  -7.095  12.182  1.00 10.00      A   
ATOM    782  CA  ALA   111      -6.715  -5.574  10.720  1.00 10.00      A   
ATOM    783  CB  ALA   111      -7.784  -6.316   9.935  1.00 10.00      A   
ATOM    784  C   ALA   111      -7.159  -4.147  11.035  1.00 10.00      A   
ATOM    785  O   ALA   111      -6.781  -3.205  10.340  1.00 10.00      A   
ATOM    786  N   VAL   112      -7.956  -3.993  12.087  1.00 10.00      A   
ATOM    787  HN  VAL   112      -8.240  -4.786  12.598  1.00 10.00      A   
ATOM    788  CA  VAL   112      -8.431  -2.676  12.495  1.00 10.00      A   
ATOM    789  CB  VAL   112      -9.437  -2.760  13.665  1.00 10.00      A   
ATOM    790  CG1 VAL   112      -9.757  -1.372  14.204  1.00 10.00      A   
ATOM    791  CG2 VAL   112     -10.712  -3.454  13.214  1.00 10.00      A   
ATOM    792  C   VAL   112      -7.253  -1.785  12.885  1.00 10.00      A   
ATOM    793  O   VAL   112      -7.157  -0.641  12.434  1.00 10.00      A   
ATOM    794  N   SER   113      -6.348  -2.324  13.694  1.00 10.00      A   
ATOM    795  HN  SER   113      -6.474  -3.247  14.008  1.00 10.00      A   
ATOM    796  CA  SER   113      -5.174  -1.582  14.131  1.00 10.00      A   
ATOM    797  CB  SER   113      -4.367  -2.409  15.133  1.00 10.00      A   
ATOM    798  OG  SER   113      -5.188  -2.823  16.216  1.00 10.00      A   
ATOM    799  HG  SER   113      -5.979  -2.273  16.244  1.00 10.00      A   
ATOM    800  C   SER   113      -4.307  -1.166  12.939  1.00 10.00      A   
ATOM    801  O   SER   113      -3.865  -0.019  12.854  1.00 10.00      A   
ATOM    802  N   GLU   114      -4.084  -2.095  12.011  1.00 10.00      A   
ATOM    803  HN  GLU   114      -4.467  -2.995  12.127  1.00 10.00      A   
ATOM    804  CA  GLU   114      -3.284  -1.811  10.826  1.00 10.00      A   
ATOM    805  CB  GLU   114      -3.033  -3.089  10.021  1.00 10.00      A   
ATOM    806  CG  GLU   114      -2.072  -4.067  10.679  1.00 10.00      A   
ATOM    807  CD  GLU   114      -0.717  -3.455  10.964  1.00 10.00      A   
ATOM    808  OE1 GLU   114      -0.083  -2.926  10.026  1.00 10.00      A   
ATOM    809  OE2 GLU   114      -0.270  -3.504  12.128  1.00 10.00      A   
ATOM    810  C   GLU   114      -3.977  -0.771   9.949  1.00 10.00      A   
ATOM    811  O   GLU   114      -3.336   0.140   9.420  1.00 10.00      A   
ATOM    812  N   GLY   115      -5.290  -0.920   9.801  1.00 10.00      A   
ATOM    813  HN  GLY   115      -5.740  -1.679  10.238  1.00 10.00      A   
ATOM    814  CA  GLY   115      -6.066   0.007   8.999  1.00 10.00      A   
ATOM    815  C   GLY   115      -6.056   1.406   9.578  1.00 10.00      A   
ATOM    816  O   GLY   115      -5.790   2.374   8.867  1.00 10.00      A   
ATOM    817  N   THR   116      -6.327   1.508  10.875  1.00 10.00      A   
ATOM    818  HN  THR   116      -6.531   0.691  11.386  1.00 10.00      A   
ATOM    819  CA  THR   116      -6.339   2.796  11.561  1.00 10.00      A   
ATOM    820  CB  THR   116      -6.724   2.639  13.047  1.00 10.00      A   
ATOM    821  OG1 THR   116      -7.891   1.811  13.155  1.00 10.00      A   
ATOM    822  HG1 THR   116      -7.674   0.912  12.871  1.00 10.00      A   
ATOM    823  CG2 THR   116      -7.025   3.992  13.669  1.00 10.00      A   
ATOM    824  C   THR   116      -4.972   3.468  11.456  1.00 10.00      A   
ATOM    825  O   THR   116      -4.876   4.664  11.177  1.00 10.00      A   
ATOM    826  N   LYS   117      -3.922   2.680  11.658  1.00 10.00      A   
ATOM    827  HN  LYS   117      -4.071   1.733  11.875  1.00 10.00      A   
ATOM    828  CA  LYS   117      -2.556   3.178  11.579  1.00 10.00      A   
ATOM    829  CB  LYS   117      -1.566   2.062  11.920  1.00 10.00      A   
ATOM    830  CG  LYS   117      -0.102   2.476  11.881  1.00 10.00      A   
ATOM    831  CD  LYS   117       0.815   1.293  12.158  1.00 10.00      A   
ATOM    832  CE  LYS   117       0.663   0.213  11.099  1.00 10.00      A   
ATOM    833  NZ  LYS   117       1.322  -1.055  11.499  1.00 10.00      A   
ATOM    834  HZ1 LYS   117       0.977  -1.840  10.899  1.00 10.00      A   
ATOM    835  HZ2 LYS   117       1.107  -1.272  12.492  1.00 10.00      A   
ATOM    836  HZ3 LYS   117       2.355  -0.976  11.388  1.00 10.00      A   
ATOM    837  C   LYS   117      -2.274   3.726  10.184  1.00 10.00      A   
ATOM    838  O   LYS   117      -1.704   4.804  10.035  1.00 10.00      A   
ATOM    839  N   ALA   118      -2.715   2.990   9.166  1.00 10.00      A   
ATOM    840  HN  ALA   118      -3.199   2.154   9.354  1.00 10.00      A   
ATOM    841  CA  ALA   118      -2.512   3.392   7.780  1.00 10.00      A   
ATOM    842  CB  ALA   118      -2.968   2.291   6.834  1.00 10.00      A   
ATOM    843  C   ALA   118      -3.238   4.698   7.468  1.00 10.00      A   
ATOM    844  O   ALA   118      -2.822   5.455   6.593  1.00 10.00      A   
ATOM    845  N   VAL   119      -4.336   4.951   8.173  1.00 10.00      A   
ATOM    846  HN  VAL   119      -4.637   4.298   8.844  1.00 10.00      A   
ATOM    847  CA  VAL   119      -5.103   6.174   7.967  1.00 10.00      A   
ATOM    848  CB  VAL   119      -6.589   6.010   8.364  1.00 10.00      A   
ATOM    849  CG1 VAL   119      -7.361   7.296   8.102  1.00 10.00      A   
ATOM    850  CG2 VAL   119      -7.221   4.857   7.600  1.00 10.00      A   
ATOM    851  C   VAL   119      -4.483   7.337   8.741  1.00 10.00      A   
ATOM    852  O   VAL   119      -4.278   8.422   8.196  1.00 10.00      A   
ATOM    853  N   THR   120      -4.165   7.093  10.005  1.00 10.00      A   
ATOM    854  HN  THR   120      -4.338   6.198  10.381  1.00 10.00      A   
ATOM    855  CA  THR   120      -3.570   8.114  10.856  1.00 10.00      A   
ATOM    856  CB  THR   120      -3.424   7.619  12.309  1.00 10.00      A   
ATOM    857  OG1 THR   120      -4.720   7.267  12.820  1.00 10.00      A   
ATOM    858  HG1 THR   120      -5.201   8.075  13.048  1.00 10.00      A   
ATOM    859  CG2 THR   120      -2.819   8.703  13.189  1.00 10.00      A   
ATOM    860  C   THR   120      -2.219   8.584  10.318  1.00 10.00      A   
ATOM    861  O   THR   120      -1.964   9.786  10.234  1.00 10.00      A   
ATOM    862  N   LYS   121      -1.374   7.640   9.914  1.00 10.00      A   
ATOM    863  HN  LYS   121      -1.643   6.695   9.971  1.00 10.00      A   
ATOM    864  CA  LYS   121      -0.053   7.973   9.385  1.00 10.00      A   
ATOM    865  CB  LYS   121       0.843   6.734   9.319  1.00 10.00      A   
ATOM    866  CG  LYS   121       1.111   6.092  10.670  1.00 10.00      A   
ATOM    867  CD  LYS   121       2.095   4.943  10.550  1.00 10.00      A   
ATOM    868  CE  LYS   121       3.521   5.449  10.446  1.00 10.00      A   
ATOM    869  NZ  LYS   121       4.487   4.338  10.262  1.00 10.00      A   
ATOM    870  HZ1 LYS   121       4.375   3.917   9.310  1.00 10.00      A   
ATOM    871  HZ2 LYS   121       4.327   3.601  10.976  1.00 10.00      A   
ATOM    872  HZ3 LYS   121       5.459   4.689  10.359  1.00 10.00      A   
ATOM    873  C   LYS   121      -0.153   8.632   8.013  1.00 10.00      A   
ATOM    874  O   LYS   121       0.821   9.194   7.510  1.00 10.00      A   
ATOM    875  N   TYR   122      -1.329   8.553   7.410  1.00 10.00      A   
ATOM    876  HN  TYR   122      -2.062   8.078   7.857  1.00 10.00      A   
ATOM    877  CA  TYR   122      -1.561   9.151   6.104  1.00 10.00      A   
ATOM    878  CB  TYR   122      -2.665   8.389   5.361  1.00 10.00      A   
ATOM    879  CG  TYR   122      -3.208   9.096   4.139  1.00 10.00      A   
ATOM    880  CD1 TYR   122      -2.445   9.220   2.986  1.00 10.00      A   
ATOM    881  CD2 TYR   122      -4.490   9.635   4.139  1.00 10.00      A   
ATOM    882  CE1 TYR   122      -2.944   9.860   1.867  1.00 10.00      A   
ATOM    883  CE2 TYR   122      -4.996  10.278   3.025  1.00 10.00      A   
ATOM    884  CZ  TYR   122      -4.218  10.385   1.890  1.00 10.00      A   
ATOM    885  OH  TYR   122      -4.717  11.018   0.772  1.00 10.00      A   
ATOM    886  HH  TYR   122      -4.981  10.349   0.120  1.00 10.00      A   
ATOM    887  C   TYR   122      -1.930  10.624   6.250  1.00 10.00      A   
ATOM    888  O   TYR   122      -1.375  11.485   5.568  1.00 10.00      A   
ATOM    889  N   THR   123      -2.856  10.903   7.154  1.00 10.00      A   
ATOM    890  HN  THR   123      -3.251  10.172   7.680  1.00 10.00      A   
ATOM    891  CA  THR   123      -3.310  12.259   7.389  1.00 10.00      A   
ATOM    892  CB  THR   123      -4.678  12.266   8.094  1.00 10.00      A   
ATOM    893  OG1 THR   123      -4.727  11.199   9.053  1.00 10.00      A   
ATOM    894  HG1 THR   123      -4.279  11.477   9.862  1.00 10.00      A   
ATOM    895  CG2 THR   123      -5.798  12.074   7.084  1.00 10.00      A   
ATOM    896  C   THR   123      -2.301  13.053   8.210  1.00 10.00      A   
ATOM    897  O   THR   123      -2.213  14.274   8.089  1.00 10.00      A   
ATOM    898  N   SER   124      -1.542  12.358   9.047  1.00 10.00      A   
ATOM    899  HN  SER   124      -1.651  11.382   9.101  1.00 10.00      A   
ATOM    900  CA  SER   124      -0.544  13.005   9.881  1.00 10.00      A   
ATOM    901  CB  SER   124      -0.474  12.322  11.250  1.00 10.00      A   
ATOM    902  OG  SER   124       0.058  13.192  12.236  1.00 10.00      A   
ATOM    903  HG  SER   124      -0.646  13.453  12.842  1.00 10.00      A   
ATOM    904  C   SER   124       0.823  12.979   9.196  1.00 10.00      A   
ATOM    905  O   SER   124       1.302  11.915   8.792  1.00 10.00      A   
ATOM    906  N   ALA   125       1.436  14.157   9.075  1.00 10.00      A   
ATOM    907  HN  ALA   125       0.987  14.956   9.422  1.00 10.00      A   
ATOM    908  CB  ALA   125       3.836  13.548   9.188  1.00 10.00      A   
ATOM    909  CA  ALA   125       2.747  14.308   8.441  1.00 10.00      A   
ATOM    910  C   ALA   125       2.701  13.919   6.964  1.00 10.00      A   
ATOM    911  O   ALA   125       2.161  14.712   6.167  1.00 10.00      A   
ATOM    912  OXT ALA   125       3.207  12.831   6.606  1.00 10.00      A   
ATOM    913  CB  HIS    19      17.680  19.864  15.848  1.00 10.00      B   
ATOM    914  CG  HIS    19      17.984  20.156  17.282  1.00 10.00      B   
ATOM    915  ND1 HIS    19      18.162  21.431  17.772  1.00 10.00      B   
ATOM    916  HD1 HIS    19      18.131  22.262  17.241  1.00 10.00      B   
ATOM    917  CD2 HIS    19      18.127  19.327  18.340  1.00 10.00      B   
ATOM    918  CE1 HIS    19      18.407  21.373  19.067  1.00 10.00      B   
ATOM    919  NE2 HIS    19      18.387  20.108  19.435  1.00 10.00      B   
ATOM    920  HE2 HIS    19      18.538  19.779  20.352  1.00 10.00      B   
ATOM    921  C   HIS    19      15.774  20.496  14.353  1.00 10.00      B   
ATOM    922  O   HIS    19      16.361  21.544  14.078  1.00 10.00      B   
ATOM    923  N   HIS    19      15.880  18.225  15.345  1.00 10.00      B   
ATOM    924  HT1 HIS    19      14.851  18.092  15.252  1.00 10.00      B   
ATOM    925  HT2 HIS    19      16.217  17.657  16.150  1.00 10.00      B   
ATOM    926  HT3 HIS    19      16.340  17.885  14.475  1.00 10.00      B   
ATOM    927  CA  HIS    19      16.191  19.661  15.558  1.00 10.00      B   
ATOM    928  N   ARG    20      14.759  20.034  13.636  1.00 10.00      B   
ATOM    929  HN  ARG    20      14.312  19.205  13.910  1.00 10.00      B   
ATOM    930  CA  ARG    20      14.267  20.743  12.464  1.00 10.00      B   
ATOM    931  CB  ARG    20      14.440  19.886  11.204  1.00 10.00      B   
ATOM    932  CG  ARG    20      15.864  19.418  10.947  1.00 10.00      B   
ATOM    933  CD  ARG    20      16.805  20.593  10.739  1.00 10.00      B   
ATOM    934  NE  ARG    20      18.152  20.158  10.376  1.00 10.00      B   
ATOM    935  HE  ARG    20      18.229  19.456   9.690  1.00 10.00      B   
ATOM    936  CZ  ARG    20      19.267  20.659  10.906  1.00 10.00      B   
ATOM    937  NH1 ARG    20      19.201  21.618  11.827  1.00 10.00      B   
ATOM    938 HH11 ARG    20      18.275  21.986  12.134  1.00 10.00      B   
ATOM    939 HH12 ARG    20      20.076  22.006  12.246  1.00 10.00      B   
ATOM    940  NH2 ARG    20      20.449  20.201  10.513  1.00 10.00      B   
ATOM    941 HH21 ARG    20      20.508  19.448   9.788  1.00 10.00      B   
ATOM    942 HH22 ARG    20      21.327  20.588  10.925  1.00 10.00      B   
ATOM    943  C   ARG    20      12.796  21.089  12.651  1.00 10.00      B   
ATOM    944  O   ARG    20      12.195  20.732  13.668  1.00 10.00      B   
ATOM    945  N   LYS    21      12.231  21.790  11.678  1.00 10.00      B   
ATOM    946  HN  LYS    21      12.775  22.064  10.908  1.00 10.00      B   
ATOM    947  CA  LYS    21      10.830  22.175  11.724  1.00 10.00      B   
ATOM    948  CB  LYS    21      10.522  23.172  10.604  1.00 10.00      B   
ATOM    949  CG  LYS    21       9.138  23.798  10.677  1.00 10.00      B   
ATOM    950  CD  LYS    21       8.925  24.787   9.546  1.00 10.00      B   
ATOM    951  CE  LYS    21       7.576  25.479   9.649  1.00 10.00      B   
ATOM    952  NZ  LYS    21       7.358  26.413   8.515  1.00 10.00      B   
ATOM    953  HZ1 LYS    21       7.303  25.886   7.620  1.00 10.00      B   
ATOM    954  HZ2 LYS    21       8.143  27.090   8.454  1.00 10.00      B   
ATOM    955  HZ3 LYS    21       6.470  26.943   8.647  1.00 10.00      B   
ATOM    956  C   LYS    21       9.943  20.944  11.592  1.00 10.00      B   
ATOM    957  O   LYS    21      10.219  20.055  10.783  1.00 10.00      B   
ATOM    958  N   VAL    22       8.891  20.893  12.396  1.00 10.00      B   
ATOM    959  HN  VAL    22       8.733  21.632  13.018  1.00 10.00      B   
ATOM    960  CA  VAL    22       7.967  19.773  12.380  1.00 10.00      B   
ATOM    961  CB  VAL    22       6.954  19.833  13.550  1.00 10.00      B   
ATOM    962  CG1 VAL    22       6.201  21.157  13.574  1.00 10.00      B   
ATOM    963  CG2 VAL    22       5.991  18.656  13.501  1.00 10.00      B   
ATOM    964  C   VAL    22       7.244  19.659  11.036  1.00 10.00      B   
ATOM    965  O   VAL    22       6.639  20.621  10.550  1.00 10.00      B   
ATOM    966  N   LEU    23       7.346  18.486  10.426  1.00 10.00      B   
ATOM    967  HN  LEU    23       7.867  17.772  10.850  1.00 10.00      B   
ATOM    968  CA  LEU    23       6.704  18.227   9.147  1.00 10.00      B   
ATOM    969  CB  LEU    23       7.570  17.304   8.289  1.00 10.00      B   
ATOM    970  CG  LEU    23       8.994  17.788   8.011  1.00 10.00      B   
ATOM    971  CD1 LEU    23       9.778  16.730   7.255  1.00 10.00      B   
ATOM    972  CD2 LEU    23       8.979  19.103   7.247  1.00 10.00      B   
ATOM    973  C   LEU    23       5.337  17.597   9.372  1.00 10.00      B   
ATOM    974  O   LEU    23       5.227  16.539   9.993  1.00 10.00      B   
ATOM    975  N   ARG    24       4.303  18.257   8.877  1.00 10.00      B   
ATOM    976  HN  ARG    24       4.462  19.091   8.381  1.00 10.00      B   
ATOM    977  CA  ARG    24       2.938  17.774   9.026  1.00 10.00      B   
ATOM    978  CB  ARG    24       2.329  18.284  10.335  1.00 10.00      B   
ATOM    979  CG  ARG    24       2.475  17.332  11.510  1.00 10.00      B   
ATOM    980  CD  ARG    24       1.998  17.974  12.802  1.00 10.00      B   
ATOM    981  NE  ARG    24       0.663  18.557  12.665  1.00 10.00      B   
ATOM    982  HE  ARG    24       0.059  18.143  12.007  1.00 10.00      B   
ATOM    983  CZ  ARG    24       0.225  19.595  13.380  1.00 10.00      B   
ATOM    984  NH1 ARG    24       1.016  20.160  14.287  1.00 10.00      B   
ATOM    985 HH11 ARG    24       0.677  20.973  14.849  1.00 10.00      B   
ATOM    986 HH12 ARG    24       1.979  19.798  14.443  1.00 10.00      B   
ATOM    987  NH2 ARG    24      -0.999  20.078  13.172  1.00 10.00      B   
ATOM    988 HH21 ARG    24      -1.620  19.650  12.448  1.00 10.00      B   
ATOM    989 HH22 ARG    24      -1.348  20.890  13.728  1.00 10.00      B   
ATOM    990  C   ARG    24       2.091  18.232   7.853  1.00 10.00      B   
ATOM    991  O   ARG    24       2.249  19.362   7.375  1.00 10.00      B   
ATOM    992  N   ASP    25       1.201  17.350   7.393  1.00 10.00      B   
ATOM    993  HN  ASP    25       1.144  16.466   7.817  1.00 10.00      B   
ATOM    994  CA  ASP    25       0.319  17.647   6.265  1.00 10.00      B   
ATOM    995  CB  ASP    25      -0.561  18.872   6.544  1.00 10.00      B   
ATOM    996  CG  ASP    25      -1.773  18.553   7.388  1.00 10.00      B   
ATOM    997  OD1 ASP    25      -2.906  18.638   6.869  1.00 10.00      B   
ATOM    998  OD2 ASP    25      -1.607  18.221   8.580  1.00 10.00      B   
ATOM    999  C   ASP    25       1.133  17.855   4.999  1.00 10.00      B   
ATOM   1000  O   ASP    25       0.840  18.737   4.191  1.00 10.00      B   
ATOM   1001  N   ASN    26       2.152  17.025   4.827  1.00 10.00      B   
ATOM   1002  HN  ASN    26       2.313  16.314   5.496  1.00 10.00      B   
ATOM   1003  CA  ASN    26       3.026  17.120   3.664  1.00 10.00      B   
ATOM   1004  CB  ASN    26       4.390  16.483   3.947  1.00 10.00      B   
ATOM   1005  CG  ASN    26       5.523  17.188   3.223  1.00 10.00      B   
ATOM   1006  OD1 ASN    26       5.313  17.849   2.204  1.00 10.00      B   
ATOM   1007  ND2 ASN    26       6.730  17.044   3.737  1.00 10.00      B   
ATOM   1008 HD21 ASN    26       6.830  16.497   4.548  1.00 10.00      B   
ATOM   1009 HD22 ASN    26       7.481  17.490   3.290  1.00 10.00      B   
ATOM   1010  C   ASN    26       2.376  16.466   2.455  1.00 10.00      B   
ATOM   1011  O   ASN    26       2.766  16.708   1.311  1.00 10.00      B   
ATOM   1012  N   ILE    27       1.360  15.644   2.713  1.00 10.00      B   
ATOM   1013  HN  ILE    27       1.095  15.490   3.647  1.00 10.00      B   
ATOM   1014  CA  ILE    27       0.637  14.963   1.644  1.00 10.00      B   
ATOM   1015  CB  ILE    27      -0.356  13.914   2.186  1.00 10.00      B   
ATOM   1016  CG1 ILE    27      -1.330  14.549   3.181  1.00 10.00      B   
ATOM   1017  CG2 ILE    27       0.387  12.752   2.825  1.00 10.00      B   
ATOM   1018  CD1 ILE    27      -2.558  13.706   3.452  1.00 10.00      B   
ATOM   1019  C   ILE    27      -0.122  15.979   0.793  1.00 10.00      B   
ATOM   1020  O   ILE    27      -0.487  15.702  -0.352  1.00 10.00      B   
ATOM   1021  N   GLN    28      -0.334  17.166   1.358  1.00 10.00      B   
ATOM   1022  HN  GLN    28      -0.008  17.325   2.269  1.00 10.00      B   
ATOM   1023  CA  GLN    28      -1.034  18.236   0.661  1.00 10.00      B   
ATOM   1024  CB  GLN    28      -1.537  19.289   1.651  1.00 10.00      B   
ATOM   1025  CG  GLN    28      -2.445  18.733   2.737  1.00 10.00      B   
ATOM   1026  CD  GLN    28      -3.717  18.120   2.184  1.00 10.00      B   
ATOM   1027  OE1 GLN    28      -4.254  18.572   1.172  1.00 10.00      B   
ATOM   1028  NE2 GLN    28      -4.210  17.088   2.844  1.00 10.00      B   
ATOM   1029 HE21 GLN    28      -3.733  16.779   3.648  1.00 10.00      B   
ATOM   1030 HE22 GLN    28      -5.029  16.667   2.507  1.00 10.00      B   
ATOM   1031  C   GLN    28      -0.121  18.875  -0.381  1.00 10.00      B   
ATOM   1032  O   GLN    28      -0.565  19.675  -1.206  1.00 10.00      B   
ATOM   1033  N   GLY    29       1.159  18.517  -0.328  1.00 10.00      B   
ATOM   1034  HN  GLY    29       1.454  17.894   0.369  1.00 10.00      B   
ATOM   1035  CA  GLY    29       2.121  19.035  -1.277  1.00 10.00      B   
ATOM   1036  C   GLY    29       1.934  18.402  -2.640  1.00 10.00      B   
ATOM   1037  O   GLY    29       2.371  18.942  -3.659  1.00 10.00      B   
ATOM   1038  N   ILE    30       1.292  17.243  -2.653  1.00 10.00      B   
ATOM   1039  HN  ILE    30       0.985  16.858  -1.806  1.00 10.00      B   
ATOM   1040  CA  ILE    30       1.018  16.535  -3.890  1.00 10.00      B   
ATOM   1041  CB  ILE    30       0.886  15.017  -3.657  1.00 10.00      B   
ATOM   1042  CG1 ILE    30       2.131  14.486  -2.940  1.00 10.00      B   
ATOM   1043  CG2 ILE    30       0.683  14.293  -4.980  1.00 10.00      B   
ATOM   1044  CD1 ILE    30       2.044  13.026  -2.554  1.00 10.00      B   
ATOM   1045  C   ILE    30      -0.274  17.079  -4.484  1.00 10.00      B   
ATOM   1046  O   ILE    30      -1.371  16.716  -4.056  1.00 10.00      B   
ATOM   1047  N   THR    31      -0.130  17.973  -5.446  1.00 10.00      B   
ATOM   1048  HN  THR    31       0.772  18.214  -5.745  1.00 10.00      B   
ATOM   1049  CA  THR    31      -1.265  18.602  -6.087  1.00 10.00      B   
ATOM   1050  CB  THR    31      -0.811  19.871  -6.823  1.00 10.00      B   
ATOM   1051  OG1 THR    31       0.559  19.711  -7.224  1.00 10.00      B   
ATOM   1052  HG1 THR    31       0.817  20.452  -7.783  1.00 10.00      B   
ATOM   1053  CG2 THR    31      -0.920  21.075  -5.906  1.00 10.00      B   
ATOM   1054  C   THR    31      -1.956  17.667  -7.070  1.00 10.00      B   
ATOM   1055  O   THR    31      -1.361  16.701  -7.548  1.00 10.00      B   
ATOM   1056  N   LYS    32      -3.214  17.965  -7.360  1.00 10.00      B   
ATOM   1057  HN  LYS    32      -3.632  18.744  -6.926  1.00 10.00      B   
ATOM   1058  CA  LYS    32      -4.008  17.170  -8.294  1.00 10.00      B   
ATOM   1059  CB  LYS    32      -5.435  17.713  -8.402  1.00 10.00      B   
ATOM   1060  CG  LYS    32      -6.175  17.710  -7.074  1.00 10.00      B   
ATOM   1061  CD  LYS    32      -7.473  18.496  -7.141  1.00 10.00      B   
ATOM   1062  CE  LYS    32      -8.080  18.648  -5.755  1.00 10.00      B   
ATOM   1063  NZ  LYS    32      -9.423  19.283  -5.785  1.00 10.00      B   
ATOM   1064  HZ1 LYS    32      -9.801  19.365  -4.818  1.00 10.00      B   
ATOM   1065  HZ2 LYS    32     -10.080  18.711  -6.351  1.00 10.00      B   
ATOM   1066  HZ3 LYS    32      -9.361  20.231  -6.199  1.00 10.00      B   
ATOM   1067  C   LYS    32      -3.339  17.036  -9.673  1.00 10.00      B   
ATOM   1068  O   LYS    32      -3.229  15.922 -10.188  1.00 10.00      B   
ATOM   1069  N   PRO    33      -2.879  18.155 -10.297  1.00 10.00      B   
ATOM   1070  CA  PRO    33      -2.206  18.103 -11.606  1.00 10.00      B   
ATOM   1071  CB  PRO    33      -1.786  19.557 -11.870  1.00 10.00      B   
ATOM   1072  CG  PRO    33      -1.892  20.241 -10.550  1.00 10.00      B   
ATOM   1073  CD  PRO    33      -2.999  19.546  -9.818  1.00 10.00      B   
ATOM   1074  C   PRO    33      -0.975  17.197 -11.584  1.00 10.00      B   
ATOM   1075  O   PRO    33      -0.679  16.519 -12.570  1.00 10.00      B   
ATOM   1076  N   ALA    34      -0.286  17.166 -10.443  1.00 10.00      B   
ATOM   1077  HN  ALA    34      -0.593  17.704  -9.683  1.00 10.00      B   
ATOM   1078  CA  ALA    34       0.910  16.344 -10.287  1.00 10.00      B   
ATOM   1079  CB  ALA    34       1.576  16.626  -8.950  1.00 10.00      B   
ATOM   1080  C   ALA    34       0.565  14.866 -10.409  1.00 10.00      B   
ATOM   1081  O   ALA    34       1.351  14.073 -10.928  1.00 10.00      B   
ATOM   1082  N   ILE    35      -0.617  14.509  -9.931  1.00 10.00      B   
ATOM   1083  HN  ILE    35      -1.188  15.193  -9.517  1.00 10.00      B   
ATOM   1084  CA  ILE    35      -1.089  13.133  -9.993  1.00 10.00      B   
ATOM   1085  CB  ILE    35      -2.212  12.877  -8.965  1.00 10.00      B   
ATOM   1086  CG1 ILE    35      -1.757  13.309  -7.566  1.00 10.00      B   
ATOM   1087  CG2 ILE    35      -2.621  11.408  -8.971  1.00 10.00      B   
ATOM   1088  CD1 ILE    35      -2.855  13.302  -6.526  1.00 10.00      B   
ATOM   1089  C   ILE    35      -1.613  12.826 -11.394  1.00 10.00      B   
ATOM   1090  O   ILE    35      -1.444  11.721 -11.910  1.00 10.00      B   
ATOM   1091  N   ARG    36      -2.228  13.828 -12.012  1.00 10.00      B   
ATOM   1092  HN  ARG    36      -2.313  14.690 -11.549  1.00 10.00      B   
ATOM   1093  CA  ARG    36      -2.788  13.685 -13.352  1.00 10.00      B   
ATOM   1094  CB  ARG    36      -3.449  14.987 -13.804  1.00 10.00      B   
ATOM   1095  CG  ARG    36      -4.689  15.376 -13.019  1.00 10.00      B   
ATOM   1096  CD  ARG    36      -5.457  16.469 -13.738  1.00 10.00      B   
ATOM   1097  NE  ARG    36      -6.070  17.422 -12.816  1.00 10.00      B   
ATOM   1098  HE  ARG    36      -6.723  17.071 -12.163  1.00 10.00      B   
ATOM   1099  CZ  ARG    36      -5.792  18.725 -12.810  1.00 10.00      B   
ATOM   1100  NH1 ARG    36      -4.910  19.227 -13.672  1.00 10.00      B   
ATOM   1101 HH11 ARG    36      -4.430  18.603 -14.357  1.00 10.00      B   
ATOM   1102 HH12 ARG    36      -4.692  20.250 -13.665  1.00 10.00      B   
ATOM   1103  NH2 ARG    36      -6.401  19.527 -11.946  1.00 10.00      B   
ATOM   1104 HH21 ARG    36      -6.186  20.551 -11.936  1.00 10.00      B   
ATOM   1105 HH22 ARG    36      -7.101  19.141 -11.274  1.00 10.00      B   
ATOM   1106  C   ARG    36      -1.736  13.272 -14.372  1.00 10.00      B   
ATOM   1107  O   ARG    36      -1.977  12.390 -15.199  1.00 10.00      B   
ATOM   1108  N   ARG    37      -0.569  13.908 -14.312  1.00 10.00      B   
ATOM   1109  HN  ARG    37      -0.433  14.600 -13.630  1.00 10.00      B   
ATOM   1110  CA  ARG    37       0.506  13.601 -15.245  1.00 10.00      B   
ATOM   1111  CB  ARG    37       1.628  14.647 -15.201  1.00 10.00      B   
ATOM   1112  CG  ARG    37       2.342  14.759 -13.868  1.00 10.00      B   
ATOM   1113  CD  ARG    37       3.819  15.073 -14.058  1.00 10.00      B   
ATOM   1114  NE  ARG    37       4.521  14.005 -14.776  1.00 10.00      B   
ATOM   1115  HE  ARG    37       4.210  13.797 -15.687  1.00 10.00      B   
ATOM   1116  CZ  ARG    37       5.563  13.326 -14.280  1.00 10.00      B   
ATOM   1117  NH1 ARG    37       6.028  13.602 -13.065  1.00 10.00      B   
ATOM   1118 HH11 ARG    37       5.582  14.349 -12.486  1.00 10.00      B   
ATOM   1119 HH12 ARG    37       6.846  13.075 -12.684  1.00 10.00      B   
ATOM   1120  NH2 ARG    37       6.120  12.348 -14.987  1.00 10.00      B   
ATOM   1121 HH21 ARG    37       6.935  11.818 -14.599  1.00 10.00      B   
ATOM   1122 HH22 ARG    37       5.749  12.101 -15.931  1.00 10.00      B   
ATOM   1123  C   ARG    37       1.046  12.190 -15.031  1.00 10.00      B   
ATOM   1124  O   ARG    37       1.504  11.545 -15.974  1.00 10.00      B   
ATOM   1125  N   LEU    38       0.979  11.708 -13.795  1.00 10.00      B   
ATOM   1126  HN  LEU    38       0.601  12.264 -13.080  1.00 10.00      B   
ATOM   1127  CA  LEU    38       1.447  10.366 -13.480  1.00 10.00      B   
ATOM   1128  CB  LEU    38       1.598  10.187 -11.966  1.00 10.00      B   
ATOM   1129  CG  LEU    38       2.559  11.153 -11.265  1.00 10.00      B   
ATOM   1130  CD1 LEU    38       2.598  10.884  -9.768  1.00 10.00      B   
ATOM   1131  CD2 LEU    38       3.954  11.062 -11.870  1.00 10.00      B   
ATOM   1132  C   LEU    38       0.463   9.343 -14.036  1.00 10.00      B   
ATOM   1133  O   LEU    38       0.858   8.303 -14.567  1.00 10.00      B   
ATOM   1134  N   ALA    39      -0.821   9.658 -13.920  1.00 10.00      B   
ATOM   1135  HN  ALA    39      -1.068  10.501 -13.481  1.00 10.00      B   
ATOM   1136  CA  ALA    39      -1.873   8.783 -14.413  1.00 10.00      B   
ATOM   1137  CB  ALA    39      -3.235   9.264 -13.934  1.00 10.00      B   
ATOM   1138  C   ALA    39      -1.834   8.708 -15.934  1.00 10.00      B   
ATOM   1139  O   ALA    39      -2.080   7.653 -16.519  1.00 10.00      B   
ATOM   1140  N   ARG    40      -1.517   9.835 -16.570  1.00 10.00      B   
ATOM   1141  HN  ARG    40      -1.348  10.649 -16.045  1.00 10.00      B   
ATOM   1142  CA  ARG    40      -1.433   9.895 -18.025  1.00 10.00      B   
ATOM   1143  CB  ARG    40      -1.157  11.323 -18.503  1.00 10.00      B   
ATOM   1144  CG  ARG    40      -1.129  11.456 -20.017  1.00 10.00      B   
ATOM   1145  CD  ARG    40      -0.444  12.735 -20.465  1.00 10.00      B   
ATOM   1146  NE  ARG    40       0.072  12.620 -21.830  1.00 10.00      B   
ATOM   1147  HE  ARG    40      -0.187  11.819 -22.342  1.00 10.00      B   
ATOM   1148  CZ  ARG    40       0.862  13.520 -22.415  1.00 10.00      B   
ATOM   1149  NH1 ARG    40       1.236  14.615 -21.759  1.00 10.00      B   
ATOM   1150 HH11 ARG    40       0.916  14.776 -20.778  1.00 10.00      B   
ATOM   1151 HH12 ARG    40       1.850  15.319 -22.222  1.00 10.00      B   
ATOM   1152  NH2 ARG    40       1.288  13.315 -23.655  1.00 10.00      B   
ATOM   1153 HH21 ARG    40       1.008  12.447 -24.171  1.00 10.00      B   
ATOM   1154 HH22 ARG    40       1.904  14.013 -24.122  1.00 10.00      B   
ATOM   1155  C   ARG    40      -0.340   8.965 -18.540  1.00 10.00      B   
ATOM   1156  O   ARG    40      -0.496   8.307 -19.569  1.00 10.00      B   
ATOM   1157  N   ARG    41       0.765   8.908 -17.811  1.00 10.00      B   
ATOM   1158  HN  ARG    41       0.835   9.457 -17.001  1.00 10.00      B   
ATOM   1159  CA  ARG    41       1.880   8.058 -18.190  1.00 10.00      B   
ATOM   1160  CB  ARG    41       3.158   8.501 -17.474  1.00 10.00      B   
ATOM   1161  CG  ARG    41       4.436   7.960 -18.090  1.00 10.00      B   
ATOM   1162  CD  ARG    41       5.661   8.574 -17.437  1.00 10.00      B   
ATOM   1163  NE  ARG    41       6.897   8.168 -18.103  1.00 10.00      B   
ATOM   1164  HE  ARG    41       7.056   7.202 -18.204  1.00 10.00      B   
ATOM   1165  CZ  ARG    41       7.804   9.021 -18.583  1.00 10.00      B   
ATOM   1166  NH1 ARG    41       7.618  10.332 -18.478  1.00 10.00      B   
ATOM   1167 HH11 ARG    41       6.761  10.703 -18.016  1.00 10.00      B   
ATOM   1168 HH12 ARG    41       8.329  10.997 -18.857  1.00 10.00      B   
ATOM   1169  NH2 ARG    41       8.899   8.556 -19.166  1.00 10.00      B   
ATOM   1170 HH21 ARG    41       9.613   9.214 -19.548  1.00 10.00      B   
ATOM   1171 HH22 ARG    41       9.054   7.528 -19.247  1.00 10.00      B   
ATOM   1172  C   ARG    41       1.568   6.592 -17.891  1.00 10.00      B   
ATOM   1173  O   ARG    41       2.186   5.684 -18.450  1.00 10.00      B   
ATOM   1174  N   GLY    42       0.593   6.367 -17.019  1.00 10.00      B   
ATOM   1175  HN  GLY    42       0.127   7.127 -16.610  1.00 10.00      B   
ATOM   1176  CA  GLY    42       0.209   5.013 -16.668  1.00 10.00      B   
ATOM   1177  C   GLY    42      -0.799   4.436 -17.644  1.00 10.00      B   
ATOM   1178  O   GLY    42      -0.769   3.243 -17.952  1.00 10.00      B   
ATOM   1179  N   GLY    43      -1.690   5.285 -18.139  1.00 10.00      B   
ATOM   1180  HN  GLY    43      -1.661   6.227 -17.861  1.00 10.00      B   
ATOM   1181  CA  GLY    43      -2.697   4.836 -19.086  1.00 10.00      B   
ATOM   1182  C   GLY    43      -4.107   5.198 -18.662  1.00 10.00      B   
ATOM   1183  O   GLY    43      -5.081   4.721 -19.246  1.00 10.00      B   
ATOM   1184  N   VAL    44      -4.219   6.041 -17.644  1.00 10.00      B   
ATOM   1185  HN  VAL    44      -3.407   6.385 -17.215  1.00 10.00      B   
ATOM   1186  CA  VAL    44      -5.517   6.472 -17.147  1.00 10.00      B   
ATOM   1187  CB  VAL    44      -5.440   6.883 -15.661  1.00 10.00      B   
ATOM   1188  CG1 VAL    44      -6.811   7.271 -15.128  1.00 10.00      B   
ATOM   1189  CG2 VAL    44      -4.838   5.761 -14.828  1.00 10.00      B   
ATOM   1190  C   VAL    44      -6.031   7.646 -17.974  1.00 10.00      B   
ATOM   1191  O   VAL    44      -5.311   8.625 -18.189  1.00 10.00      B   
ATOM   1192  N   LYS    45      -7.267   7.543 -18.444  1.00 10.00      B   
ATOM   1193  HN  LYS    45      -7.793   6.740 -18.236  1.00 10.00      B   
ATOM   1194  CA  LYS    45      -7.867   8.593 -19.257  1.00 10.00      B   
ATOM   1195  CB  LYS    45      -8.466   8.005 -20.536  1.00 10.00      B   
ATOM   1196  CG  LYS    45      -7.478   7.201 -21.368  1.00 10.00      B   
ATOM   1197  CD  LYS    45      -8.073   6.800 -22.708  1.00 10.00      B   
ATOM   1198  CE  LYS    45      -8.164   7.988 -23.653  1.00 10.00      B   
ATOM   1199  NZ  LYS    45      -8.662   7.591 -24.994  1.00 10.00      B   
ATOM   1200  HZ1 LYS    45      -7.996   6.932 -25.440  1.00 10.00      B   
ATOM   1201  HZ2 LYS    45      -8.760   8.429 -25.602  1.00 10.00      B   
ATOM   1202  HZ3 LYS    45      -9.590   7.127 -24.914  1.00 10.00      B   
ATOM   1203  C   LYS    45      -8.933   9.361 -18.479  1.00 10.00      B   
ATOM   1204  O   LYS    45      -9.099  10.566 -18.663  1.00 10.00      B   
ATOM   1205  N   ARG    46      -9.658   8.659 -17.615  1.00 10.00      B   
ATOM   1206  HN  ARG    46      -9.481   7.700 -17.508  1.00 10.00      B   
ATOM   1207  CA  ARG    46     -10.707   9.283 -16.812  1.00 10.00      B   
ATOM   1208  CB  ARG    46     -12.076   8.664 -17.128  1.00 10.00      B   
ATOM   1209  CG  ARG    46     -12.522   8.796 -18.583  1.00 10.00      B   
ATOM   1210  CD  ARG    46     -12.858  10.238 -18.953  1.00 10.00      B   
ATOM   1211  NE  ARG    46     -11.714  10.950 -19.531  1.00 10.00      B   
ATOM   1212  HE  ARG    46     -10.857  10.891 -19.044  1.00 10.00      B   
ATOM   1213  CZ  ARG    46     -11.763  11.667 -20.660  1.00 10.00      B   
ATOM   1214  NH1 ARG    46     -12.902  11.773 -21.339  1.00 10.00      B   
ATOM   1215 HH11 ARG    46     -13.769  11.295 -20.995  1.00 10.00      B   
ATOM   1216 HH12 ARG    46     -12.941  12.335 -22.218  1.00 10.00      B   
ATOM   1217  NH2 ARG    46     -10.665  12.261 -21.123  1.00 10.00      B   
ATOM   1218 HH21 ARG    46      -9.758  12.168 -20.612  1.00 10.00      B   
ATOM   1219 HH22 ARG    46     -10.704  12.826 -22.002  1.00 10.00      B   
ATOM   1220  C   ARG    46     -10.398   9.147 -15.323  1.00 10.00      B   
ATOM   1221  O   ARG    46     -10.583   8.079 -14.738  1.00 10.00      B   
ATOM   1222  N   ILE    47      -9.931  10.229 -14.713  1.00 10.00      B   
ATOM   1223  HN  ILE    47      -9.827  11.062 -15.222  1.00 10.00      B   
ATOM   1224  CA  ILE    47      -9.586  10.218 -13.299  1.00 10.00      B   
ATOM   1225  CB  ILE    47      -8.406  11.170 -12.992  1.00 10.00      B   
ATOM   1226  CG1 ILE    47      -7.162  10.742 -13.775  1.00 10.00      B   
ATOM   1227  CG2 ILE    47      -8.107  11.190 -11.501  1.00 10.00      B   
ATOM   1228  CD1 ILE    47      -6.008  11.720 -13.680  1.00 10.00      B   
ATOM   1229  C   ILE    47     -10.787  10.593 -12.437  1.00 10.00      B   
ATOM   1230  O   ILE    47     -11.448  11.607 -12.680  1.00 10.00      B   
ATOM   1231  N   SER    48     -11.076   9.753 -11.451  1.00 10.00      B   
ATOM   1232  HN  SER    48     -10.541   8.939 -11.346  1.00 10.00      B   
ATOM   1233  CA  SER    48     -12.175   9.982 -10.530  1.00 10.00      B   
ATOM   1234  CB  SER    48     -12.406   8.714  -9.706  1.00 10.00      B   
ATOM   1235  OG  SER    48     -11.962   7.566 -10.421  1.00 10.00      B   
ATOM   1236  HG  SER    48     -12.184   6.770  -9.924  1.00 10.00      B   
ATOM   1237  C   SER    48     -11.869  11.171  -9.616  1.00 10.00      B   
ATOM   1238  O   SER    48     -10.732  11.345  -9.166  1.00 10.00      B   
ATOM   1239  N   GLY    49     -12.886  11.982  -9.350  1.00 10.00      B   
ATOM   1240  HN  GLY    49     -13.764  11.790  -9.742  1.00 10.00      B   
ATOM   1241  CA  GLY    49     -12.718  13.157  -8.512  1.00 10.00      B   
ATOM   1242  C   GLY    49     -12.241  12.852  -7.104  1.00 10.00      B   
ATOM   1243  O   GLY    49     -11.512  13.645  -6.509  1.00 10.00      B   
ATOM   1244  N   LEU    50     -12.637  11.707  -6.567  1.00 10.00      B   
ATOM   1245  HN  LEU    50     -13.204  11.099  -7.086  1.00 10.00      B   
ATOM   1246  CA  LEU    50     -12.250  11.334  -5.212  1.00 10.00      B   
ATOM   1247  CB  LEU    50     -13.474  10.877  -4.412  1.00 10.00      B   
ATOM   1248  CG  LEU    50     -14.555  11.929  -4.156  1.00 10.00      B   
ATOM   1249  CD1 LEU    50     -15.813  11.274  -3.610  1.00 10.00      B   
ATOM   1250  CD2 LEU    50     -14.045  12.991  -3.196  1.00 10.00      B   
ATOM   1251  C   LEU    50     -11.182  10.244  -5.199  1.00 10.00      B   
ATOM   1252  O   LEU    50     -10.934   9.627  -4.164  1.00 10.00      B   
ATOM   1253  N   ILE    51     -10.533  10.015  -6.335  1.00 10.00      B   
ATOM   1254  HN  ILE    51     -10.749  10.545  -7.130  1.00 10.00      B   
ATOM   1255  CA  ILE    51      -9.504   8.979  -6.410  1.00 10.00      B   
ATOM   1256  CB  ILE    51      -9.541   8.192  -7.742  1.00 10.00      B   
ATOM   1257  CG1 ILE    51      -9.035   6.763  -7.523  1.00 10.00      B   
ATOM   1258  CG2 ILE    51      -8.718   8.888  -8.819  1.00 10.00      B   
ATOM   1259  CD1 ILE    51      -9.166   5.871  -8.739  1.00 10.00      B   
ATOM   1260  C   ILE    51      -8.102   9.532  -6.151  1.00 10.00      B   
ATOM   1261  O   ILE    51      -7.152   8.767  -5.954  1.00 10.00      B   
ATOM   1262  N   TYR    52      -7.978  10.856  -6.137  1.00 10.00      B   
ATOM   1263  HN  TYR    52      -8.776  11.412  -6.272  1.00 10.00      B   
ATOM   1264  CA  TYR    52      -6.689  11.501  -5.902  1.00 10.00      B   
ATOM   1265  CB  TYR    52      -6.799  13.025  -6.046  1.00 10.00      B   
ATOM   1266  CG  TYR    52      -7.098  13.528  -7.445  1.00 10.00      B   
ATOM   1267  CD1 TYR    52      -8.369  13.973  -7.785  1.00 10.00      B   
ATOM   1268  CD2 TYR    52      -6.108  13.577  -8.420  1.00 10.00      B   
ATOM   1269  CE1 TYR    52      -8.646  14.452  -9.051  1.00 10.00      B   
ATOM   1270  CE2 TYR    52      -6.377  14.052  -9.691  1.00 10.00      B   
ATOM   1271  CZ  TYR    52      -7.648  14.489  -9.999  1.00 10.00      B   
ATOM   1272  OH  TYR    52      -7.923  14.973 -11.259  1.00 10.00      B   
ATOM   1273  HH  TYR    52      -7.821  14.267 -11.909  1.00 10.00      B   
ATOM   1274  C   TYR    52      -6.179  11.161  -4.507  1.00 10.00      B   
ATOM   1275  O   TYR    52      -5.044  10.712  -4.338  1.00 10.00      B   
ATOM   1276  N   GLU    53      -7.045  11.349  -3.518  1.00 10.00      B   
ATOM   1277  HN  GLU    53      -7.943  11.689  -3.732  1.00 10.00      B   
ATOM   1278  CA  GLU    53      -6.707  11.077  -2.127  1.00 10.00      B   
ATOM   1279  CB  GLU    53      -7.819  11.561  -1.195  1.00 10.00      B   
ATOM   1280  CG  GLU    53      -8.059  13.062  -1.238  1.00 10.00      B   
ATOM   1281  CD  GLU    53      -9.095  13.518  -0.227  1.00 10.00      B   
ATOM   1282  OE1 GLU    53     -10.273  13.695  -0.611  1.00 10.00      B   
ATOM   1283  OE2 GLU    53      -8.737  13.715   0.955  1.00 10.00      B   
ATOM   1284  C   GLU    53      -6.438   9.594  -1.893  1.00 10.00      B   
ATOM   1285  O   GLU    53      -5.500   9.235  -1.177  1.00 10.00      B   
ATOM   1286  N   GLU    54      -7.243   8.741  -2.518  1.00 10.00      B   
ATOM   1287  HN  GLU    54      -7.952   9.091  -3.097  1.00 10.00      B   
ATOM   1288  CA  GLU    54      -7.103   7.296  -2.363  1.00 10.00      B   
ATOM   1289  CB  GLU    54      -8.285   6.559  -3.003  1.00 10.00      B   
ATOM   1290  CG  GLU    54      -9.644   6.990  -2.473  1.00 10.00      B   
ATOM   1291  CD  GLU    54     -10.758   6.050  -2.880  1.00 10.00      B   
ATOM   1292  OE1 GLU    54     -11.703   6.495  -3.567  1.00 10.00      B   
ATOM   1293  OE2 GLU    54     -10.697   4.859  -2.509  1.00 10.00      B   
ATOM   1294  C   GLU    54      -5.780   6.784  -2.929  1.00 10.00      B   
ATOM   1295  O   GLU    54      -5.066   6.020  -2.273  1.00 10.00      B   
ATOM   1296  N   THR    55      -5.449   7.217  -4.141  1.00 10.00      B   
ATOM   1297  HN  THR    55      -6.054   7.829  -4.614  1.00 10.00      B   
ATOM   1298  CA  THR    55      -4.210   6.800  -4.787  1.00 10.00      B   
ATOM   1299  CB  THR    55      -4.149   7.296  -6.244  1.00 10.00      B   
ATOM   1300  OG1 THR    55      -5.353   6.900  -6.923  1.00 10.00      B   
ATOM   1301  HG1 THR    55      -6.031   7.577  -6.796  1.00 10.00      B   
ATOM   1302  CG2 THR    55      -2.947   6.708  -6.969  1.00 10.00      B   
ATOM   1303  C   THR    55      -2.996   7.296  -4.002  1.00 10.00      B   
ATOM   1304  O   THR    55      -1.987   6.598  -3.887  1.00 10.00      B   
ATOM   1305  N   ARG    56      -3.112   8.496  -3.442  1.00 10.00      B   
ATOM   1306  HN  ARG    56      -3.941   9.004  -3.572  1.00 10.00      B   
ATOM   1307  CA  ARG    56      -2.035   9.077  -2.649  1.00 10.00      B   
ATOM   1308  CB  ARG    56      -2.375  10.523  -2.272  1.00 10.00      B   
ATOM   1309  CG  ARG    56      -1.272  11.258  -1.527  1.00 10.00      B   
ATOM   1310  CD  ARG    56      -1.669  12.696  -1.243  1.00 10.00      B   
ATOM   1311  NE  ARG    56      -2.943  12.780  -0.529  1.00 10.00      B   
ATOM   1312  HE  ARG    56      -3.262  11.965  -0.075  1.00 10.00      B   
ATOM   1313  CZ  ARG    56      -3.692  13.880  -0.464  1.00 10.00      B   
ATOM   1314  NH1 ARG    56      -3.302  14.997  -1.066  1.00 10.00      B   
ATOM   1315 HH11 ARG    56      -3.895  15.853  -1.014  1.00 10.00      B   
ATOM   1316 HH12 ARG    56      -2.403  15.026  -1.595  1.00 10.00      B   
ATOM   1317  NH2 ARG    56      -4.838  13.855   0.204  1.00 10.00      B   
ATOM   1318 HH21 ARG    56      -5.153  12.975   0.672  1.00 10.00      B   
ATOM   1319 HH22 ARG    56      -5.430  14.713   0.268  1.00 10.00      B   
ATOM   1320  C   ARG    56      -1.811   8.238  -1.393  1.00 10.00      B   
ATOM   1321  O   ARG    56      -0.688   8.110  -0.902  1.00 10.00      B   
ATOM   1322  N   GLY    57      -2.896   7.651  -0.892  1.00 10.00      B   
ATOM   1323  HN  GLY    57      -3.761   7.783  -1.338  1.00 10.00      B   
ATOM   1324  CA  GLY    57      -2.819   6.817   0.293  1.00 10.00      B   
ATOM   1325  C   GLY    57      -2.031   5.553   0.036  1.00 10.00      B   
ATOM   1326  O   GLY    57      -1.372   5.029   0.936  1.00 10.00      B   
ATOM   1327  N   VAL    58      -2.098   5.065  -1.198  1.00 10.00      B   
ATOM   1328  HN  VAL    58      -2.650   5.528  -1.864  1.00 10.00      B   
ATOM   1329  CA  VAL    58      -1.376   3.862  -1.588  1.00 10.00      B   
ATOM   1330  CB  VAL    58      -1.813   3.360  -2.985  1.00 10.00      B   
ATOM   1331  CG1 VAL    58      -1.127   2.046  -3.331  1.00 10.00      B   
ATOM   1332  CG2 VAL    58      -3.325   3.207  -3.058  1.00 10.00      B   
ATOM   1333  C   VAL    58       0.125   4.139  -1.596  1.00 10.00      B   
ATOM   1334  O   VAL    58       0.918   3.334  -1.110  1.00 10.00      B   
ATOM   1335  N   LEU    59       0.500   5.302  -2.121  1.00 10.00      B   
ATOM   1336  HN  LEU    59      -0.187   5.911  -2.475  1.00 10.00      B   
ATOM   1337  CA  LEU    59       1.902   5.696  -2.193  1.00 10.00      B   
ATOM   1338  CB  LEU    59       2.059   7.001  -2.977  1.00 10.00      B   
ATOM   1339  CG  LEU    59       1.818   6.907  -4.484  1.00 10.00      B   
ATOM   1340  CD1 LEU    59       1.912   8.279  -5.127  1.00 10.00      B   
ATOM   1341  CD2 LEU    59       2.808   5.948  -5.130  1.00 10.00      B   
ATOM   1342  C   LEU    59       2.514   5.828  -0.802  1.00 10.00      B   
ATOM   1343  O   LEU    59       3.664   5.445  -0.584  1.00 10.00      B   
ATOM   1344  N   LYS    60       1.733   6.361   0.136  1.00 10.00      B   
ATOM   1345  HN  LYS    60       0.829   6.654  -0.109  1.00 10.00      B   
ATOM   1346  CA  LYS    60       2.187   6.532   1.513  1.00 10.00      B   
ATOM   1347  CB  LYS    60       1.101   7.207   2.357  1.00 10.00      B   
ATOM   1348  CG  LYS    60       1.424   8.638   2.769  1.00 10.00      B   
ATOM   1349  CD  LYS    60       2.065   8.692   4.151  1.00 10.00      B   
ATOM   1350  CE  LYS    60       2.368  10.125   4.568  1.00 10.00      B   
ATOM   1351  NZ  LYS    60       2.774  10.222   5.996  1.00 10.00      B   
ATOM   1352  HZ1 LYS    60       3.646   9.679   6.159  1.00 10.00      B   
ATOM   1353  HZ2 LYS    60       2.020   9.842   6.610  1.00 10.00      B   
ATOM   1354  HZ3 LYS    60       2.944  11.221   6.256  1.00 10.00      B   
ATOM   1355  C   LYS    60       2.566   5.188   2.126  1.00 10.00      B   
ATOM   1356  O   LYS    60       3.581   5.071   2.813  1.00 10.00      B   
ATOM   1357  N   VAL    61       1.752   4.173   1.856  1.00 10.00      B   
ATOM   1358  HN  VAL    61       0.969   4.330   1.287  1.00 10.00      B   
ATOM   1359  CA  VAL    61       1.997   2.835   2.378  1.00 10.00      B   
ATOM   1360  CB  VAL    61       0.726   1.962   2.306  1.00 10.00      B   
ATOM   1361  CG1 VAL    61       0.990   0.571   2.868  1.00 10.00      B   
ATOM   1362  CG2 VAL    61      -0.419   2.629   3.052  1.00 10.00      B   
ATOM   1363  C   VAL    61       3.128   2.155   1.610  1.00 10.00      B   
ATOM   1364  O   VAL    61       4.017   1.543   2.207  1.00 10.00      B   
ATOM   1365  N   PHE    62       3.095   2.284   0.289  1.00 10.00      B   
ATOM   1366  HN  PHE    62       2.361   2.797  -0.123  1.00 10.00      B   
ATOM   1367  CA  PHE    62       4.109   1.682  -0.574  1.00 10.00      B   
ATOM   1368  CB  PHE    62       3.807   1.975  -2.047  1.00 10.00      B   
ATOM   1369  CG  PHE    62       4.793   1.367  -3.008  1.00 10.00      B   
ATOM   1370  CD1 PHE    62       4.832  -0.003  -3.209  1.00 10.00      B   
ATOM   1371  CD2 PHE    62       5.679   2.166  -3.713  1.00 10.00      B   
ATOM   1372  CE1 PHE    62       5.736  -0.564  -4.091  1.00 10.00      B   
ATOM   1373  CE2 PHE    62       6.585   1.611  -4.597  1.00 10.00      B   
ATOM   1374  CZ  PHE    62       6.614   0.244  -4.786  1.00 10.00      B   
ATOM   1375  C   PHE    62       5.512   2.161  -0.211  1.00 10.00      B   
ATOM   1376  O   PHE    62       6.412   1.352   0.019  1.00 10.00      B   
ATOM   1377  N   LEU    63       5.684   3.477  -0.142  1.00 10.00      B   
ATOM   1378  HN  LEU    63       4.918   4.072  -0.315  1.00 10.00      B   
ATOM   1379  CA  LEU    63       6.975   4.062   0.186  1.00 10.00      B   
ATOM   1380  CB  LEU    63       6.928   5.588   0.062  1.00 10.00      B   
ATOM   1381  CG  LEU    63       6.749   6.152  -1.349  1.00 10.00      B   
ATOM   1382  CD1 LEU    63       6.610   7.666  -1.301  1.00 10.00      B   
ATOM   1383  CD2 LEU    63       7.913   5.746  -2.240  1.00 10.00      B   
ATOM   1384  C   LEU    63       7.419   3.671   1.588  1.00 10.00      B   
ATOM   1385  O   LEU    63       8.582   3.344   1.807  1.00 10.00      B   
ATOM   1386  N   GLU    64       6.482   3.684   2.526  1.00 10.00      B   
ATOM   1387  HN  GLU    64       5.564   3.926   2.280  1.00 10.00      B   
ATOM   1388  CA  GLU    64       6.780   3.342   3.910  1.00 10.00      B   
ATOM   1389  CB  GLU    64       5.536   3.514   4.775  1.00 10.00      B   
ATOM   1390  CG  GLU    64       5.826   3.812   6.235  1.00 10.00      B   
ATOM   1391  CD  GLU    64       4.586   4.242   6.986  1.00 10.00      B   
ATOM   1392  OE1 GLU    64       4.103   5.371   6.740  1.00 10.00      B   
ATOM   1393  OE2 GLU    64       4.085   3.457   7.823  1.00 10.00      B   
ATOM   1394  C   GLU    64       7.316   1.921   4.034  1.00 10.00      B   
ATOM   1395  O   GLU    64       8.294   1.681   4.741  1.00 10.00      B   
ATOM   1396  N   ASN    65       6.686   0.987   3.331  1.00 10.00      B   
ATOM   1397  HN  ASN    65       5.918   1.241   2.776  1.00 10.00      B   
ATOM   1398  CA  ASN    65       7.104  -0.409   3.365  1.00 10.00      B   
ATOM   1399  CB  ASN    65       6.144  -1.292   2.560  1.00 10.00      B   
ATOM   1400  CG  ASN    65       4.950  -1.747   3.381  1.00 10.00      B   
ATOM   1401  OD1 ASN    65       5.029  -1.855   4.606  1.00 10.00      B   
ATOM   1402  ND2 ASN    65       3.836  -2.024   2.720  1.00 10.00      B   
ATOM   1403 HD21 ASN    65       3.833  -1.921   1.741  1.00 10.00      B   
ATOM   1404 HD22 ASN    65       3.056  -2.324   3.232  1.00 10.00      B   
ATOM   1405  C   ASN    65       8.531  -0.575   2.856  1.00 10.00      B   
ATOM   1406  O   ASN    65       9.326  -1.320   3.438  1.00 10.00      B   
ATOM   1407  N   VAL    66       8.853   0.135   1.783  1.00 10.00      B   
ATOM   1408  HN  VAL    66       8.174   0.712   1.372  1.00 10.00      B   
ATOM   1409  CA  VAL    66      10.187   0.074   1.194  1.00 10.00      B   
ATOM   1410  CB  VAL    66      10.229   0.733  -0.202  1.00 10.00      B   
ATOM   1411  CG1 VAL    66      11.618   0.613  -0.817  1.00 10.00      B   
ATOM   1412  CG2 VAL    66       9.184   0.117  -1.120  1.00 10.00      B   
ATOM   1413  C   VAL    66      11.211   0.753   2.103  1.00 10.00      B   
ATOM   1414  O   VAL    66      12.285   0.207   2.367  1.00 10.00      B   
ATOM   1415  N   ILE    67      10.864   1.940   2.584  1.00 10.00      B   
ATOM   1416  HN  ILE    67       9.990   2.320   2.334  1.00 10.00      B   
ATOM   1417  CA  ILE    67      11.741   2.706   3.464  1.00 10.00      B   
ATOM   1418  CB  ILE    67      11.145   4.089   3.813  1.00 10.00      B   
ATOM   1419  CG1 ILE    67      11.088   4.969   2.561  1.00 10.00      B   
ATOM   1420  CG2 ILE    67      11.954   4.769   4.912  1.00 10.00      B   
ATOM   1421  CD1 ILE    67      10.295   6.247   2.741  1.00 10.00      B   
ATOM   1422  C   ILE    67      12.052   1.937   4.745  1.00 10.00      B   
ATOM   1423  O   ILE    67      13.205   1.864   5.163  1.00 10.00      B   
ATOM   1424  N   ARG    68      11.024   1.354   5.355  1.00 10.00      B   
ATOM   1425  HN  ARG    68      10.122   1.443   4.968  1.00 10.00      B   
ATOM   1426  CA  ARG    68      11.196   0.594   6.588  1.00 10.00      B   
ATOM   1427  CB  ARG    68       9.851   0.054   7.072  1.00 10.00      B   
ATOM   1428  CG  ARG    68       9.885  -0.569   8.457  1.00 10.00      B   
ATOM   1429  CD  ARG    68       8.575  -1.270   8.774  1.00 10.00      B   
ATOM   1430  NE  ARG    68       7.429  -0.365   8.691  1.00 10.00      B   
ATOM   1431  HE  ARG    68       7.356   0.334   9.380  1.00 10.00      B   
ATOM   1432  CZ  ARG    68       6.486  -0.440   7.752  1.00 10.00      B   
ATOM   1433  NH1 ARG    68       6.555  -1.385   6.817  1.00 10.00      B   
ATOM   1434 HH11 ARG    68       5.819  -1.453   6.072  1.00 10.00      B   
ATOM   1435 HH12 ARG    68       7.347  -2.064   6.815  1.00 10.00      B   
ATOM   1436  NH2 ARG    68       5.484   0.438   7.741  1.00 10.00      B   
ATOM   1437 HH21 ARG    68       5.437   1.191   8.465  1.00 10.00      B   
ATOM   1438 HH22 ARG    68       4.742   0.382   7.012  1.00 10.00      B   
ATOM   1439  C   ARG    68      12.180  -0.553   6.387  1.00 10.00      B   
ATOM   1440  O   ARG    68      13.024  -0.819   7.246  1.00 10.00      B   
ATOM   1441  N   ASP    69      12.074  -1.223   5.247  1.00 10.00      B   
ATOM   1442  HN  ASP    69      11.384  -0.962   4.598  1.00 10.00      B   
ATOM   1443  CA  ASP    69      12.960  -2.333   4.939  1.00 10.00      B   
ATOM   1444  CB  ASP    69      12.473  -3.101   3.705  1.00 10.00      B   
ATOM   1445  CG  ASP    69      12.861  -4.568   3.742  1.00 10.00      B   
ATOM   1446  OD1 ASP    69      12.744  -5.187   4.822  1.00 10.00      B   
ATOM   1447  OD2 ASP    69      13.265  -5.116   2.695  1.00 10.00      B   
ATOM   1448  C   ASP    69      14.382  -1.826   4.728  1.00 10.00      B   
ATOM   1449  O   ASP    69      15.339  -2.393   5.258  1.00 10.00      B   
ATOM   1450  N   ALA    70      14.505  -0.728   3.983  1.00 10.00      B   
ATOM   1451  HN  ALA    70      13.694  -0.314   3.607  1.00 10.00      B   
ATOM   1452  CA  ALA    70      15.806  -0.124   3.700  1.00 10.00      B   
ATOM   1453  CB  ALA    70      15.659   1.027   2.716  1.00 10.00      B   
ATOM   1454  C   ALA    70      16.494   0.348   4.981  1.00 10.00      B   
ATOM   1455  O   ALA    70      17.701   0.160   5.155  1.00 10.00      B   
ATOM   1456  N   VAL    71      15.718   0.959   5.875  1.00 10.00      B   
ATOM   1457  HN  VAL    71      14.767   1.101   5.664  1.00 10.00      B   
ATOM   1458  CA  VAL    71      16.240   1.442   7.150  1.00 10.00      B   
ATOM   1459  CB  VAL    71      15.143   2.153   7.978  1.00 10.00      B   
ATOM   1460  CG1 VAL    71      15.584   2.361   9.420  1.00 10.00      B   
ATOM   1461  CG2 VAL    71      14.793   3.489   7.342  1.00 10.00      B   
ATOM   1462  C   VAL    71      16.835   0.284   7.951  1.00 10.00      B   
ATOM   1463  O   VAL    71      17.862   0.436   8.613  1.00 10.00      B   
ATOM   1464  N   THR    72      16.198  -0.881   7.849  1.00 10.00      B   
ATOM   1465  HN  THR    72      15.399  -0.937   7.284  1.00 10.00      B   
ATOM   1466  CA  THR    72      16.653  -2.074   8.547  1.00 10.00      B   
ATOM   1467  CB  THR    72      15.685  -3.254   8.309  1.00 10.00      B   
ATOM   1468  OG1 THR    72      14.340  -2.808   8.537  1.00 10.00      B   
ATOM   1469  HG1 THR    72      14.024  -2.326   7.761  1.00 10.00      B   
ATOM   1470  CG2 THR    72      15.991  -4.409   9.253  1.00 10.00      B   
ATOM   1471  C   THR    72      18.067  -2.454   8.100  1.00 10.00      B   
ATOM   1472  O   THR    72      18.872  -2.933   8.898  1.00 10.00      B   
ATOM   1473  N   TYR    73      18.375  -2.212   6.829  1.00 10.00      B   
ATOM   1474  HN  TYR    73      17.698  -1.812   6.237  1.00 10.00      B   
ATOM   1475  CA  TYR    73      19.697  -2.519   6.295  1.00 10.00      B   
ATOM   1476  CB  TYR    73      19.703  -2.444   4.768  1.00 10.00      B   
ATOM   1477  CG  TYR    73      18.986  -3.595   4.102  1.00 10.00      B   
ATOM   1478  CD1 TYR    73      17.685  -3.458   3.635  1.00 10.00      B   
ATOM   1479  CD2 TYR    73      19.611  -4.824   3.939  1.00 10.00      B   
ATOM   1480  CE1 TYR    73      17.026  -4.511   3.028  1.00 10.00      B   
ATOM   1481  CE2 TYR    73      18.963  -5.882   3.331  1.00 10.00      B   
ATOM   1482  CZ  TYR    73      17.671  -5.720   2.879  1.00 10.00      B   
ATOM   1483  OH  TYR    73      17.021  -6.772   2.272  1.00 10.00      B   
ATOM   1484  HH  TYR    73      16.329  -6.430   1.695  1.00 10.00      B   
ATOM   1485  C   TYR    73      20.740  -1.572   6.877  1.00 10.00      B   
ATOM   1486  O   TYR    73      21.842  -1.989   7.243  1.00 10.00      B   
ATOM   1487  N   THR    74      20.377  -0.300   6.988  1.00 10.00      B   
ATOM   1488  HN  THR    74      19.481  -0.025   6.693  1.00 10.00      B   
ATOM   1489  CA  THR    74      21.276   0.701   7.537  1.00 10.00      B   
ATOM   1490  CB  THR    74      20.685   2.111   7.386  1.00 10.00      B   
ATOM   1491  OG1 THR    74      19.523   2.055   6.546  1.00 10.00      B   
ATOM   1492  HG1 THR    74      19.781   1.780   5.660  1.00 10.00      B   
ATOM   1493  CG2 THR    74      21.705   3.048   6.766  1.00 10.00      B   
ATOM   1494  C   THR    74      21.546   0.425   9.013  1.00 10.00      B   
ATOM   1495  O   THR    74      22.678   0.548   9.482  1.00 10.00      B   
ATOM   1496  N   GLU    75      20.502   0.034   9.737  1.00 10.00      B   
ATOM   1497  HN  GLU    75      19.620  -0.042   9.303  1.00 10.00      B   
ATOM   1498  CA  GLU    75      20.629  -0.270  11.160  1.00 10.00      B   
ATOM   1499  CB  GLU    75      19.254  -0.321  11.835  1.00 10.00      B   
ATOM   1500  CG  GLU    75      18.433   0.949  11.654  1.00 10.00      B   
ATOM   1501  CD  GLU    75      17.231   1.014  12.576  1.00 10.00      B   
ATOM   1502  OE1 GLU    75      16.418   0.062  12.579  1.00 10.00      B   
ATOM   1503  OE2 GLU    75      17.091   2.022  13.302  1.00 10.00      B   
ATOM   1504  C   GLU    75      21.394  -1.577  11.373  1.00 10.00      B   
ATOM   1505  O   GLU    75      21.975  -1.803  12.434  1.00 10.00      B   
ATOM   1506  N   HIS    76      21.388  -2.432  10.358  1.00 10.00      B   
ATOM   1507  HN  HIS    76      20.890  -2.202   9.544  1.00 10.00      B   
ATOM   1508  CA  HIS    76      22.094  -3.707  10.419  1.00 10.00      B   
ATOM   1509  CB  HIS    76      21.587  -4.663   9.337  1.00 10.00      B   
ATOM   1510  CG  HIS    76      20.474  -5.567   9.768  1.00 10.00      B   
ATOM   1511  ND1 HIS    76      20.002  -5.634  11.067  1.00 10.00      B   
ATOM   1512  HD1 HIS    76      20.330  -5.105  11.829  1.00 10.00      B   
ATOM   1513  CD2 HIS    76      19.735  -6.449   9.058  1.00 10.00      B   
ATOM   1514  CE1 HIS    76      19.025  -6.519  11.129  1.00 10.00      B   
ATOM   1515  NE2 HIS    76      18.843  -7.025   9.925  1.00 10.00      B   
ATOM   1516  HE2 HIS    76      18.172  -7.705   9.690  1.00 10.00      B   
ATOM   1517  C   HIS    76      23.591  -3.491  10.248  1.00 10.00      B   
ATOM   1518  O   HIS    76      24.405  -4.105  10.937  1.00 10.00      B   
ATOM   1519  N   ALA    77      23.946  -2.596   9.335  1.00 10.00      B   
ATOM   1520  HN  ALA    77      23.246  -2.131   8.826  1.00 10.00      B   
ATOM   1521  CA  ALA    77      25.344  -2.288   9.060  1.00 10.00      B   
ATOM   1522  CB  ALA    77      25.518  -1.888   7.603  1.00 10.00      B   
ATOM   1523  C   ALA    77      25.861  -1.192   9.988  1.00 10.00      B   
ATOM   1524  O   ALA    77      26.974  -0.696   9.813  1.00 10.00      B   
ATOM   1525  N   LYS    78      25.036  -0.826  10.970  1.00 10.00      B   
ATOM   1526  HN  LYS    78      24.162  -1.264  11.035  1.00 10.00      B   
ATOM   1527  CA  LYS    78      25.379   0.206  11.949  1.00 10.00      B   
ATOM   1528  CB  LYS    78      26.497  -0.265  12.884  1.00 10.00      B   
ATOM   1529  CG  LYS    78      26.265  -1.644  13.480  1.00 10.00      B   
ATOM   1530  CD  LYS    78      27.379  -2.022  14.440  1.00 10.00      B   
ATOM   1531  CE  LYS    78      27.444  -3.526  14.649  1.00 10.00      B   
ATOM   1532  NZ  LYS    78      28.476  -3.901  15.653  1.00 10.00      B   
ATOM   1533  HZ1 LYS    78      28.179  -3.599  16.603  1.00 10.00      B   
ATOM   1534  HZ2 LYS    78      29.384  -3.448  15.426  1.00 10.00      B   
ATOM   1535  HZ3 LYS    78      28.613  -4.930  15.658  1.00 10.00      B   
ATOM   1536  C   LYS    78      25.756   1.518  11.265  1.00 10.00      B   
ATOM   1537  O   LYS    78      26.816   2.094  11.523  1.00 10.00      B   
ATOM   1538  N   ARG    79      24.875   1.978  10.391  1.00 10.00      B   
ATOM   1539  HN  ARG    79      24.043   1.471  10.238  1.00 10.00      B   
ATOM   1540  CA  ARG    79      25.090   3.213   9.651  1.00 10.00      B   
ATOM   1541  CB  ARG    79      25.257   2.905   8.165  1.00 10.00      B   
ATOM   1542  CG  ARG    79      26.548   2.188   7.803  1.00 10.00      B   
ATOM   1543  CD  ARG    79      26.451   1.555   6.425  1.00 10.00      B   
ATOM   1544  NE  ARG    79      25.688   2.390   5.503  1.00 10.00      B   
ATOM   1545  HE  ARG    79      25.928   3.344   5.457  1.00 10.00      B   
ATOM   1546  CZ  ARG    79      24.707   1.940   4.722  1.00 10.00      B   
ATOM   1547  NH1 ARG    79      24.370   0.655   4.730  1.00 10.00      B   
ATOM   1548 HH11 ARG    79      23.588   0.309   4.110  1.00 10.00      B   
ATOM   1549 HH12 ARG    79      24.878  -0.017   5.341  1.00 10.00      B   
ATOM   1550  NH2 ARG    79      24.043   2.784   3.953  1.00 10.00      B   
ATOM   1551 HH21 ARG    79      24.284   3.801   3.957  1.00 10.00      B   
ATOM   1552 HH22 ARG    79      23.263   2.436   3.336  1.00 10.00      B   
ATOM   1553  C   ARG    79      23.906   4.152   9.844  1.00 10.00      B   
ATOM   1554  O   ARG    79      22.830   3.721  10.263  1.00 10.00      B   
ATOM   1555  N   LYS    80      24.099   5.427   9.536  1.00 10.00      B   
ATOM   1556  HN  LYS    80      24.981   5.715   9.206  1.00 10.00      B   
ATOM   1557  CA  LYS    80      23.033   6.414   9.684  1.00 10.00      B   
ATOM   1558  CB  LYS    80      23.424   7.494  10.698  1.00 10.00      B   
ATOM   1559  CG  LYS    80      23.539   7.000  12.132  1.00 10.00      B   
ATOM   1560  CD  LYS    80      22.218   6.440  12.638  1.00 10.00      B   
ATOM   1561  CE  LYS    80      22.357   5.891  14.048  1.00 10.00      B   
ATOM   1562  NZ  LYS    80      21.177   5.078  14.446  1.00 10.00      B   
ATOM   1563  HZ1 LYS    80      21.027   4.302  13.765  1.00 10.00      B   
ATOM   1564  HZ2 LYS    80      20.326   5.670  14.472  1.00 10.00      B   
ATOM   1565  HZ3 LYS    80      21.327   4.667  15.390  1.00 10.00      B   
ATOM   1566  C   LYS    80      22.674   7.062   8.350  1.00 10.00      B   
ATOM   1567  O   LYS    80      21.693   7.797   8.252  1.00 10.00      B   
ATOM   1568  N   THR    81      23.465   6.785   7.328  1.00 10.00      B   
ATOM   1569  HN  THR    81      24.221   6.176   7.457  1.00 10.00      B   
ATOM   1570  CA  THR    81      23.227   7.349   6.009  1.00 10.00      B   
ATOM   1571  CB  THR    81      24.512   7.975   5.432  1.00 10.00      B   
ATOM   1572  OG1 THR    81      25.145   8.778   6.440  1.00 10.00      B   
ATOM   1573  HG1 THR    81      25.336   8.227   7.211  1.00 10.00      B   
ATOM   1574  CG2 THR    81      24.192   8.847   4.224  1.00 10.00      B   
ATOM   1575  C   THR    81      22.710   6.282   5.051  1.00 10.00      B   
ATOM   1576  O   THR    81      23.454   5.389   4.644  1.00 10.00      B   
ATOM   1577  N   VAL    82      21.431   6.376   4.702  1.00 10.00      B   
ATOM   1578  HN  VAL    82      20.890   7.112   5.062  1.00 10.00      B   
ATOM   1579  CA  VAL    82      20.816   5.424   3.788  1.00 10.00      B   
ATOM   1580  CB  VAL    82      19.272   5.514   3.824  1.00 10.00      B   
ATOM   1581  CG1 VAL    82      18.644   4.404   2.993  1.00 10.00      B   
ATOM   1582  CG2 VAL    82      18.761   5.467   5.257  1.00 10.00      B   
ATOM   1583  C   VAL    82      21.306   5.679   2.365  1.00 10.00      B   
ATOM   1584  O   VAL    82      21.185   6.793   1.847  1.00 10.00      B   
ATOM   1585  N   THR    83      21.863   4.652   1.745  1.00 10.00      B   
ATOM   1586  HN  THR    83      21.903   3.779   2.199  1.00 10.00      B   
ATOM   1587  CA  THR    83      22.384   4.766   0.394  1.00 10.00      B   
ATOM   1588  CB  THR    83      23.796   4.151   0.278  1.00 10.00      B   
ATOM   1589  OG1 THR    83      23.746   2.749   0.579  1.00 10.00      B   
ATOM   1590  HG1 THR    83      23.099   2.590   1.285  1.00 10.00      B   
ATOM   1591  CG2 THR    83      24.769   4.838   1.226  1.00 10.00      B   
ATOM   1592  C   THR    83      21.460   4.062  -0.587  1.00 10.00      B   
ATOM   1593  O   THR    83      20.506   3.391  -0.188  1.00 10.00      B   
ATOM   1594  N   ALA    84      21.751   4.213  -1.870  1.00 10.00      B   
ATOM   1595  HN  ALA    84      22.515   4.775  -2.123  1.00 10.00      B   
ATOM   1596  CA  ALA    84      20.959   3.584  -2.917  1.00 10.00      B   
ATOM   1597  CB  ALA    84      21.413   4.085  -4.278  1.00 10.00      B   
ATOM   1598  C   ALA    84      21.066   2.062  -2.843  1.00 10.00      B   
ATOM   1599  O   ALA    84      20.127   1.345  -3.193  1.00 10.00      B   
ATOM   1600  N   MET    85      22.207   1.582  -2.360  1.00 10.00      B   
ATOM   1601  HN  MET    85      22.900   2.210  -2.073  1.00 10.00      B   
ATOM   1602  CA  MET    85      22.454   0.149  -2.236  1.00 10.00      B   
ATOM   1603  CB  MET    85      23.886  -0.114  -1.766  1.00 10.00      B   
ATOM   1604  CG  MET    85      24.933   0.015  -2.857  1.00 10.00      B   
ATOM   1605  SD  MET    85      26.611  -0.257  -2.251  1.00 10.00      B   
ATOM   1606  CE  MET    85      26.489  -1.921  -1.597  1.00 10.00      B   
ATOM   1607  C   MET    85      21.466  -0.505  -1.278  1.00 10.00      B   
ATOM   1608  O   MET    85      20.968  -1.602  -1.540  1.00 10.00      B   
ATOM   1609  N   ASP    86      21.179   0.181  -0.175  1.00 10.00      B   
ATOM   1610  HN  ASP    86      21.604   1.053  -0.032  1.00 10.00      B   
ATOM   1611  CA  ASP    86      20.245  -0.331   0.825  1.00 10.00      B   
ATOM   1612  CB  ASP    86      20.217   0.558   2.074  1.00 10.00      B   
ATOM   1613  CG  ASP    86      21.594   0.888   2.609  1.00 10.00      B   
ATOM   1614  OD1 ASP    86      22.246  -0.001   3.197  1.00 10.00      B   
ATOM   1615  OD2 ASP    86      22.033   2.048   2.447  1.00 10.00      B   
ATOM   1616  C   ASP    86      18.847  -0.407   0.233  1.00 10.00      B   
ATOM   1617  O   ASP    86      18.107  -1.360   0.476  1.00 10.00      B   
ATOM   1618  N   VAL    87      18.499   0.603  -0.557  1.00 10.00      B   
ATOM   1619  HN  VAL    87      19.138   1.333  -0.705  1.00 10.00      B   
ATOM   1620  CA  VAL    87      17.196   0.662  -1.203  1.00 10.00      B   
ATOM   1621  CB  VAL    87      17.007   1.983  -1.984  1.00 10.00      B   
ATOM   1622  CG1 VAL    87      15.616   2.053  -2.600  1.00 10.00      B   
ATOM   1623  CG2 VAL    87      17.252   3.178  -1.075  1.00 10.00      B   
ATOM   1624  C   VAL    87      17.015  -0.521  -2.148  1.00 10.00      B   
ATOM   1625  O   VAL    87      15.977  -1.177  -2.139  1.00 10.00      B   
ATOM   1626  N   VAL    88      18.042  -0.799  -2.946  1.00 10.00      B   
ATOM   1627  HN  VAL    88      18.848  -0.235  -2.901  1.00 10.00      B   
ATOM   1628  CA  VAL    88      18.003  -1.912  -3.893  1.00 10.00      B   
ATOM   1629  CB  VAL    88      19.255  -1.946  -4.793  1.00 10.00      B   
ATOM   1630  CG1 VAL    88      19.249  -3.172  -5.696  1.00 10.00      B   
ATOM   1631  CG2 VAL    88      19.327  -0.676  -5.625  1.00 10.00      B   
ATOM   1632  C   VAL    88      17.842  -3.246  -3.164  1.00 10.00      B   
ATOM   1633  O   VAL    88      17.081  -4.115  -3.597  1.00 10.00      B   
ATOM   1634  N   TYR    89      18.551  -3.397  -2.048  1.00 10.00      B   
ATOM   1635  HN  TYR    89      19.147  -2.671  -1.756  1.00 10.00      B   
ATOM   1636  CA  TYR    89      18.467  -4.616  -1.253  1.00 10.00      B   
ATOM   1637  CB  TYR    89      19.451  -4.580  -0.082  1.00 10.00      B   
ATOM   1638  CG  TYR    89      20.850  -5.014  -0.446  1.00 10.00      B   
ATOM   1639  CD1 TYR    89      21.955  -4.295  -0.014  1.00 10.00      B   
ATOM   1640  CD2 TYR    89      21.066  -6.145  -1.225  1.00 10.00      B   
ATOM   1641  CE1 TYR    89      23.237  -4.690  -0.342  1.00 10.00      B   
ATOM   1642  CE2 TYR    89      22.345  -6.549  -1.560  1.00 10.00      B   
ATOM   1643  CZ  TYR    89      23.427  -5.816  -1.116  1.00 10.00      B   
ATOM   1644  OH  TYR    89      24.708  -6.214  -1.443  1.00 10.00      B   
ATOM   1645  HH  TYR    89      24.841  -6.114  -2.394  1.00 10.00      B   
ATOM   1646  C   TYR    89      17.044  -4.822  -0.746  1.00 10.00      B   
ATOM   1647  O   TYR    89      16.559  -5.952  -0.651  1.00 10.00      B   
ATOM   1648  N   ALA    90      16.382  -3.718  -0.427  1.00 10.00      B   
ATOM   1649  HN  ALA    90      16.830  -2.849  -0.512  1.00 10.00      B   
ATOM   1650  CA  ALA    90      15.012  -3.760   0.049  1.00 10.00      B   
ATOM   1651  CB  ALA    90      14.658  -2.456   0.750  1.00 10.00      B   
ATOM   1652  C   ALA    90      14.067  -4.016  -1.119  1.00 10.00      B   
ATOM   1653  O   ALA    90      13.106  -4.773  -0.999  1.00 10.00      B   
ATOM   1654  N   LEU    91      14.369  -3.393  -2.259  1.00 10.00      B   
ATOM   1655  HN  LEU    91      15.163  -2.811  -2.283  1.00 10.00      B   
ATOM   1656  CA  LEU    91      13.562  -3.532  -3.472  1.00 10.00      B   
ATOM   1657  CB  LEU    91      14.148  -2.703  -4.615  1.00 10.00      B   
ATOM   1658  CG  LEU    91      13.920  -1.192  -4.541  1.00 10.00      B   
ATOM   1659  CD1 LEU    91      14.605  -0.492  -5.703  1.00 10.00      B   
ATOM   1660  CD2 LEU    91      12.433  -0.873  -4.524  1.00 10.00      B   
ATOM   1661  C   LEU    91      13.434  -4.990  -3.896  1.00 10.00      B   
ATOM   1662  O   LEU    91      12.402  -5.403  -4.431  1.00 10.00      B   
ATOM   1663  N   LYS    92      14.484  -5.763  -3.643  1.00 10.00      B   
ATOM   1664  HN  LYS    92      15.282  -5.364  -3.227  1.00 10.00      B   
ATOM   1665  CA  LYS    92      14.491  -7.182  -3.979  1.00 10.00      B   
ATOM   1666  CB  LYS    92      15.860  -7.797  -3.680  1.00 10.00      B   
ATOM   1667  CG  LYS    92      16.945  -7.416  -4.673  1.00 10.00      B   
ATOM   1668  CD  LYS    92      18.317  -7.841  -4.182  1.00 10.00      B   
ATOM   1669  CE  LYS    92      19.383  -7.615  -5.242  1.00 10.00      B   
ATOM   1670  NZ  LYS    92      19.339  -8.654  -6.307  1.00 10.00      B   
ATOM   1671  HZ1 LYS    92      19.909  -8.353  -7.124  1.00 10.00      B   
ATOM   1672  HZ2 LYS    92      18.361  -8.808  -6.623  1.00 10.00      B   
ATOM   1673  HZ3 LYS    92      19.718  -9.553  -5.949  1.00 10.00      B   
ATOM   1674  C   LYS    92      13.397  -7.927  -3.219  1.00 10.00      B   
ATOM   1675  O   LYS    92      12.846  -8.914  -3.711  1.00 10.00      B   
ATOM   1676  N   ARG    93      13.074  -7.431  -2.029  1.00 10.00      B   
ATOM   1677  HN  ARG    93      13.536  -6.629  -1.703  1.00 10.00      B   
ATOM   1678  CA  ARG    93      12.044  -8.034  -1.197  1.00 10.00      B   
ATOM   1679  CB  ARG    93      12.362  -7.835   0.291  1.00 10.00      B   
ATOM   1680  CG  ARG    93      13.786  -8.204   0.676  1.00 10.00      B   
ATOM   1681  CD  ARG    93      13.842  -8.830   2.060  1.00 10.00      B   
ATOM   1682  NE  ARG    93      13.909  -7.837   3.134  1.00 10.00      B   
ATOM   1683  HE  ARG    93      13.467  -6.962   2.976  1.00 10.00      B   
ATOM   1684  CZ  ARG    93      14.555  -8.032   4.286  1.00 10.00      B   
ATOM   1685  NH1 ARG    93      15.195  -9.176   4.510  1.00 10.00      B   
ATOM   1686 HH11 ARG    93      15.202  -9.926   3.783  1.00 10.00      B   
ATOM   1687 HH12 ARG    93      15.699  -9.329   5.408  1.00 10.00      B   
ATOM   1688  NH2 ARG    93      14.527  -7.099   5.227  1.00 10.00      B   
ATOM   1689 HH21 ARG    93      13.992  -6.205   5.065  1.00 10.00      B   
ATOM   1690 HH22 ARG    93      15.032  -7.244   6.127  1.00 10.00      B   
ATOM   1691  C   ARG    93      10.683  -7.432  -1.519  1.00 10.00      B   
ATOM   1692  O   ARG    93       9.649  -7.984  -1.159  1.00 10.00      B   
ATOM   1693  N   GLN    94      10.694  -6.292  -2.206  1.00 10.00      B   
ATOM   1694  HN  GLN    94      11.555  -5.897  -2.462  1.00 10.00      B   
ATOM   1695  CA  GLN    94       9.459  -5.614  -2.583  1.00 10.00      B   
ATOM   1696  CB  GLN    94       9.707  -4.119  -2.825  1.00 10.00      B   
ATOM   1697  CG  GLN    94      10.508  -3.427  -1.734  1.00 10.00      B   
ATOM   1698  CD  GLN    94       9.829  -3.465  -0.380  1.00 10.00      B   
ATOM   1699  OE1 GLN    94       8.607  -3.373  -0.281  1.00 10.00      B   
ATOM   1700  NE2 GLN    94      10.617  -3.618   0.671  1.00 10.00      B   
ATOM   1701 HE21 GLN    94      11.583  -3.700   0.520  1.00 10.00      B   
ATOM   1702 HE22 GLN    94      10.206  -3.640   1.560  1.00 10.00      B   
ATOM   1703  C   GLN    94       8.862  -6.246  -3.834  1.00 10.00      B   
ATOM   1704  O   GLN    94       7.717  -5.966  -4.194  1.00 10.00      B   
ATOM   1705  N   GLY    95       9.648  -7.087  -4.496  1.00 10.00      B   
ATOM   1706  HN  GLY    95      10.553  -7.264  -4.161  1.00 10.00      B   
ATOM   1707  CA  GLY    95       9.182  -7.749  -5.700  1.00 10.00      B   
ATOM   1708  C   GLY    95       9.516  -6.956  -6.948  1.00 10.00      B   
ATOM   1709  O   GLY    95       9.063  -7.288  -8.043  1.00 10.00      B   
ATOM   1710  N   ARG    96      10.318  -5.913  -6.788  1.00 10.00      B   
ATOM   1711  HN  ARG    96      10.673  -5.710  -5.894  1.00 10.00      B   
ATOM   1712  CA  ARG    96      10.704  -5.073  -7.911  1.00 10.00      B   
ATOM   1713  CB  ARG    96       9.839  -3.810  -7.962  1.00 10.00      B   
ATOM   1714  CG  ARG    96       9.810  -3.133  -9.322  1.00 10.00      B   
ATOM   1715  CD  ARG    96       9.169  -1.758  -9.233  1.00 10.00      B   
ATOM   1716  NE  ARG    96       7.802  -1.812  -8.711  1.00 10.00      B   
ATOM   1717  HE  ARG    96       7.467  -2.686  -8.420  1.00 10.00      B   
ATOM   1718  CZ  ARG    96       6.995  -0.747  -8.627  1.00 10.00      B   
ATOM   1719  NH1 ARG    96       7.417   0.446  -9.035  1.00 10.00      B   
ATOM   1720 HH11 ARG    96       8.379   0.558  -9.427  1.00 10.00      B   
ATOM   1721 HH12 ARG    96       6.791   1.278  -8.967  1.00 10.00      B   
ATOM   1722  NH2 ARG    96       5.768  -0.873  -8.126  1.00 10.00      B   
ATOM   1723 HH21 ARG    96       5.143  -0.040  -8.064  1.00 10.00      B   
ATOM   1724 HH22 ARG    96       5.422  -1.799  -7.794  1.00 10.00      B   
ATOM   1725  C   ARG    96      12.179  -4.706  -7.822  1.00 10.00      B   
ATOM   1726  O   ARG    96      12.548  -3.713  -7.198  1.00 10.00      B   
ATOM   1727  N   THR    97      13.015  -5.526  -8.439  1.00 10.00      B   
ATOM   1728  HN  THR    97      12.656  -6.301  -8.921  1.00 10.00      B   
ATOM   1729  CA  THR    97      14.448  -5.304  -8.430  1.00 10.00      B   
ATOM   1730  CB  THR    97      15.217  -6.627  -8.626  1.00 10.00      B   
ATOM   1731  OG1 THR    97      14.655  -7.640  -7.774  1.00 10.00      B   
ATOM   1732  HG1 THR    97      13.769  -7.863  -8.089  1.00 10.00      B   
ATOM   1733  CG2 THR    97      16.691  -6.447  -8.289  1.00 10.00      B   
ATOM   1734  C   THR    97      14.849  -4.309  -9.515  1.00 10.00      B   
ATOM   1735  O   THR    97      14.663  -4.564 -10.706  1.00 10.00      B   
ATOM   1736  N   LEU    98      15.375  -3.167  -9.094  1.00 10.00      B   
ATOM   1737  HN  LEU    98      15.480  -3.018  -8.132  1.00 10.00      B   
ATOM   1738  CA  LEU    98      15.810  -2.133 -10.022  1.00 10.00      B   
ATOM   1739  CB  LEU    98      15.193  -0.778  -9.647  1.00 10.00      B   
ATOM   1740  CG  LEU    98      15.458   0.381 -10.616  1.00 10.00      B   
ATOM   1741  CD1 LEU    98      14.753   0.147 -11.946  1.00 10.00      B   
ATOM   1742  CD2 LEU    98      15.028   1.704 -10.000  1.00 10.00      B   
ATOM   1743  C   LEU    98      17.334  -2.048 -10.029  1.00 10.00      B   
ATOM   1744  O   LEU    98      17.974  -2.134  -8.978  1.00 10.00      B   
ATOM   1745  N   TYR    99      17.911  -1.896 -11.210  1.00 10.00      B   
ATOM   1746  HN  TYR    99      17.351  -1.827 -12.010  1.00 10.00      B   
ATOM   1747  CA  TYR    99      19.359  -1.813 -11.350  1.00 10.00      B   
ATOM   1748  CB  TYR    99      19.840  -2.683 -12.516  1.00 10.00      B   
ATOM   1749  CG  TYR    99      19.550  -4.157 -12.355  1.00 10.00      B   
ATOM   1750  CD1 TYR    99      18.399  -4.724 -12.889  1.00 10.00      B   
ATOM   1751  CD2 TYR    99      20.428  -4.988 -11.669  1.00 10.00      B   
ATOM   1752  CE1 TYR    99      18.132  -6.072 -12.746  1.00 10.00      B   
ATOM   1753  CE2 TYR    99      20.170  -6.338 -11.520  1.00 10.00      B   
ATOM   1754  CZ  TYR    99      19.020  -6.874 -12.061  1.00 10.00      B   
ATOM   1755  OH  TYR    99      18.757  -8.220 -11.919  1.00 10.00      B   
ATOM   1756  HH  TYR    99      19.029  -8.512 -11.037  1.00 10.00      B   
ATOM   1757  C   TYR    99      19.803  -0.373 -11.562  1.00 10.00      B   
ATOM   1758  O   TYR    99      18.985   0.499 -11.862  1.00 10.00      B   
ATOM   1759  N   GLY   100      21.096  -0.126 -11.398  1.00 10.00      B   
ATOM   1760  HN  GLY   100      21.701  -0.860 -11.149  1.00 10.00      B   
ATOM   1761  CA  GLY   100      21.627   1.208 -11.592  1.00 10.00      B   
ATOM   1762  C   GLY   100      21.942   1.912 -10.288  1.00 10.00      B   
ATOM   1763  O   GLY   100      22.486   3.017 -10.291  1.00 10.00      B   
ATOM   1764  N   PHE   101      21.621   1.269  -9.173  1.00 10.00      B   
ATOM   1765  HN  PHE   101      21.212   0.379  -9.235  1.00 10.00      B   
ATOM   1766  CA  PHE   101      21.862   1.849  -7.856  1.00 10.00      B   
ATOM   1767  CB  PHE   101      20.541   2.323  -7.239  1.00 10.00      B   
ATOM   1768  CG  PHE   101      19.892   3.458  -7.979  1.00 10.00      B   
ATOM   1769  CD1 PHE   101      18.712   3.266  -8.683  1.00 10.00      B   
ATOM   1770  CD2 PHE   101      20.464   4.721  -7.971  1.00 10.00      B   
ATOM   1771  CE1 PHE   101      18.117   4.310  -9.364  1.00 10.00      B   
ATOM   1772  CE2 PHE   101      19.874   5.769  -8.649  1.00 10.00      B   
ATOM   1773  CZ  PHE   101      18.699   5.563  -9.346  1.00 10.00      B   
ATOM   1774  C   PHE   101      22.536   0.837  -6.933  1.00 10.00      B   
ATOM   1775  O   PHE   101      22.290   0.817  -5.728  1.00 10.00      B   
ATOM   1776  N   GLY   102      23.396   0.005  -7.503  1.00 10.00      B   
ATOM   1777  HN  GLY   102      23.577   0.081  -8.467  1.00 10.00      B   
ATOM   1778  CA  GLY   102      24.082  -0.999  -6.716  1.00 10.00      B   
ATOM   1779  C   GLY   102      25.570  -1.020  -6.988  1.00 10.00      B   
ATOM   1780  O   GLY   102      26.191  -2.082  -6.996  1.00 10.00      B   
ATOM   1781  N   GLY   103      26.141   0.153  -7.209  1.00 10.00      B   
ATOM   1782  HN  GLY   103      25.593   0.966  -7.192  1.00 10.00      B   
ATOM   1783  CA  GLY   103      27.557   0.244  -7.483  1.00 10.00      B   
ATOM   1784  C   GLY   103      27.822   0.723  -8.892  1.00 10.00      B   
ATOM   1785  O   GLY   103      27.612  -0.062  -9.842  1.00 10.00      B   
ATOM   1786  OXT GLY   103      28.233   1.888  -9.060  1.00 10.00      B   
END
