# Supplementary material for: Large-scale discovery of protein interactions at residue resolution using co-evolution calculated from genomic sequences
Source: Nat Commun. 2021 Mar 2;12:1396. doi: 10.1038/s41467-021-21636-z (PMC7925567; doi:10.1038/s41467-021-21636-z)
Supplement: Supplementary file 12 — Supplementary Data 10 [file 41467_2021_21636_MOESM12_ESM.zip › supplementary/allpdb0037_H2B1J_H4/models/rmsdclust4_top1_haddock_4w.pdb]

REMARK FILENAME="haddock_4w.pdb0"
REMARK ===============================================================
REMARK HADDOCK run for haddock
REMARK initial structure: haddock_4.pdb
REMARK final NOE weights: unambig 50 amb: 50
REMARK ===============================================================
REMARK            total,bonds,angles,improper,dihe,vdw,elec,air,cdih,coup,rdcs,vean,dani,xpcs,rg
REMARK energies: -111.606, 0, 0, 0, 0, -37.5037, -265.204, 191.102, 0, 0, 0, 0, 0, 0, 0
REMARK ===============================================================
REMARK            bonds,angles,impropers,dihe,air,cdih,coup,rdcs,vean,dani,xpcs
REMARK rms-dev.: 0,0,0,0,6.93744,0,0, 0, 0, 0, 0
REMARK ===============================================================
REMARK               air,cdih,coup,rdcs,vean,dani,xpcs
REMARK               >0.3,>5,>1,>0,>5,>0.2,>0.2
REMARK violations.: 3, 0, 0, 0, 0, 0, 0
REMARK ===============================================================
REMARK                        CVpartition#,violations,rms
REMARK AIRs cross-validation: 2, 0, NaN
REMARK ===============================================================
REMARK NCS energy: 0
REMARK ===============================================================
REMARK Symmetry energy: 0
REMARK ===============================================================
REMARK Desolvation energy: -5.39221
REMARK Internal energy free molecules: 49621.4
REMARK Internal energy complex: -6057.48
REMARK Binding energy: -55987
REMARK ===============================================================
REMARK buried surface area: 1623.55
REMARK ===============================================================
REMARK water - chain1: 0 0 0
REMARK water - chain2: 0 0 0
REMARK water - chain3: 0 0 0
REMARK water - chain4: 0 0 0
REMARK water - chain5: 0 0 0
REMARK water - chain6: 0 0 0
REMARK ===============================================================
REMARK water - water: 0 0 0
REMARK ===============================================================
REMARK DATE:27-Jul-2020  03:58:01       created by user: he47
REMARK VERSION:1.3
ATOM      1  CB  SER    33      -3.219 -29.697  -7.813  1.00 10.00      A   
ATOM      2  OG  SER    33      -4.112 -30.745  -8.160  1.00 10.00      A   
ATOM      3  HG  SER    33      -4.998 -30.381  -8.289  1.00 10.00      A   
ATOM      4  C   SER    33      -1.517 -28.067  -8.670  1.00 10.00      A   
ATOM      5  O   SER    33      -0.522 -28.131  -7.945  1.00 10.00      A   
ATOM      6  N   SER    33      -1.439 -30.448  -9.357  1.00 10.00      A   
ATOM      7  HT1 SER    33      -0.873 -30.210 -10.198  1.00 10.00      A   
ATOM      8  HT2 SER    33      -2.004 -31.296  -9.563  1.00 10.00      A   
ATOM      9  HT3 SER    33      -0.795 -30.657  -8.569  1.00 10.00      A   
ATOM     10  CA  SER    33      -2.327 -29.318  -9.000  1.00 10.00      A   
ATOM     11  N   ARG    34      -1.947 -26.935  -9.214  1.00 10.00      A   
ATOM     12  HN  ARG    34      -2.746 -26.958  -9.786  1.00 10.00      A   
ATOM     13  CA  ARG    34      -1.288 -25.657  -8.984  1.00 10.00      A   
ATOM     14  CB  ARG    34      -1.128 -24.909 -10.319  1.00 10.00      A   
ATOM     15  CG  ARG    34      -0.823 -23.421 -10.188  1.00 10.00      A   
ATOM     16  CD  ARG    34       0.671 -23.147 -10.205  1.00 10.00      A   
ATOM     17  NE  ARG    34       1.130 -22.642 -11.499  1.00 10.00      A   
ATOM     18  HE  ARG    34       0.851 -23.139 -12.301  1.00 10.00      A   
ATOM     19  CZ  ARG    34       1.886 -21.552 -11.651  1.00 10.00      A   
ATOM     20  NH1 ARG    34       2.274 -20.848 -10.593  1.00 10.00      A   
ATOM     21 HH11 ARG    34       1.978 -21.135  -9.628  1.00 10.00      A   
ATOM     22 HH12 ARG    34       2.869 -19.997 -10.715  1.00 10.00      A   
ATOM     23  NH2 ARG    34       2.250 -21.161 -12.863  1.00 10.00      A   
ATOM     24 HH21 ARG    34       1.942 -21.699 -13.705  1.00 10.00      A   
ATOM     25 HH22 ARG    34       2.841 -20.310 -12.982  1.00 10.00      A   
ATOM     26  C   ARG    34      -2.118 -24.816  -8.018  1.00 10.00      A   
ATOM     27  O   ARG    34      -3.311 -24.609  -8.239  1.00 10.00      A   
ATOM     28  N   LYS    35      -1.494 -24.351  -6.944  1.00 10.00      A   
ATOM     29  HN  LYS    35      -0.543 -24.557  -6.808  1.00 10.00      A   
ATOM     30  CA  LYS    35      -2.185 -23.530  -5.966  1.00 10.00      A   
ATOM     31  CB  LYS    35      -2.466 -24.307  -4.677  1.00 10.00      A   
ATOM     32  CG  LYS    35      -3.339 -23.543  -3.694  1.00 10.00      A   
ATOM     33  CD  LYS    35      -3.265 -24.123  -2.292  1.00 10.00      A   
ATOM     34  CE  LYS    35      -3.976 -23.219  -1.295  1.00 10.00      A   
ATOM     35  NZ  LYS    35      -3.768 -23.656   0.111  1.00 10.00      A   
ATOM     36  HZ1 LYS    35      -4.138 -22.936   0.769  1.00 10.00      A   
ATOM     37  HZ2 LYS    35      -2.754 -23.795   0.299  1.00 10.00      A   
ATOM     38  HZ3 LYS    35      -4.264 -24.552   0.281  1.00 10.00      A   
ATOM     39  C   LYS    35      -1.378 -22.276  -5.659  1.00 10.00      A   
ATOM     40  O   LYS    35      -0.343 -22.335  -4.991  1.00 10.00      A   
ATOM     41  N   GLU    36      -1.846 -21.149  -6.161  1.00 10.00      A   
ATOM     42  HN  GLU    36      -2.671 -21.168  -6.692  1.00 10.00      A   
ATOM     43  CA  GLU    36      -1.176 -19.882  -5.940  1.00 10.00      A   
ATOM     44  CB  GLU    36      -1.326 -18.983  -7.159  1.00 10.00      A   
ATOM     45  CG  GLU    36      -0.537 -19.462  -8.366  1.00 10.00      A   
ATOM     46  CD  GLU    36       0.930 -19.670  -8.048  1.00 10.00      A   
ATOM     47  OE1 GLU    36       1.645 -18.667  -7.835  1.00 10.00      A   
ATOM     48  OE2 GLU    36       1.379 -20.840  -8.006  1.00 10.00      A   
ATOM     49  C   GLU    36      -1.732 -19.198  -4.703  1.00 10.00      A   
ATOM     50  O   GLU    36      -2.932 -19.255  -4.441  1.00 10.00      A   
ATOM     51  N   SER    37      -0.856 -18.579  -3.930  1.00 10.00      A   
ATOM     52  HN  SER    37       0.094 -18.579  -4.185  1.00 10.00      A   
ATOM     53  CA  SER    37      -1.255 -17.887  -2.715  1.00 10.00      A   
ATOM     54  CB  SER    37      -1.290 -18.861  -1.534  1.00 10.00      A   
ATOM     55  OG  SER    37      -2.085 -19.998  -1.828  1.00 10.00      A   
ATOM     56  HG  SER    37      -2.425 -19.922  -2.729  1.00 10.00      A   
ATOM     57  C   SER    37      -0.287 -16.749  -2.421  1.00 10.00      A   
ATOM     58  O   SER    37       0.758 -16.629  -3.063  1.00 10.00      A   
ATOM     59  N   TYR    38      -0.626 -15.925  -1.441  1.00 10.00      A   
ATOM     60  HN  TYR    38      -1.462 -16.079  -0.952  1.00 10.00      A   
ATOM     61  CA  TYR    38       0.212 -14.796  -1.064  1.00 10.00      A   
ATOM     62  CB  TYR    38      -0.653 -13.651  -0.532  1.00 10.00      A   
ATOM     63  CG  TYR    38      -1.697 -13.149  -1.506  1.00 10.00      A   
ATOM     64  CD1 TYR    38      -3.053 -13.324  -1.252  1.00 10.00      A   
ATOM     65  CD2 TYR    38      -1.330 -12.498  -2.677  1.00 10.00      A   
ATOM     66  CE1 TYR    38      -4.009 -12.865  -2.137  1.00 10.00      A   
ATOM     67  CE2 TYR    38      -2.279 -12.036  -3.567  1.00 10.00      A   
ATOM     68  CZ  TYR    38      -3.617 -12.223  -3.292  1.00 10.00      A   
ATOM     69  OH  TYR    38      -4.566 -11.763  -4.175  1.00 10.00      A   
ATOM     70  HH  TYR    38      -4.401 -12.144  -5.045  1.00 10.00      A   
ATOM     71  C   TYR    38       1.234 -15.215  -0.007  1.00 10.00      A   
ATOM     72  O   TYR    38       1.624 -14.420   0.848  1.00 10.00      A   
ATOM     73  N   SER    39       1.667 -16.466  -0.085  1.00 10.00      A   
ATOM     74  HN  SER    39       1.326 -17.045  -0.801  1.00 10.00      A   
ATOM     75  CA  SER    39       2.628 -17.017   0.856  1.00 10.00      A   
ATOM     76  CB  SER    39       2.829 -18.497   0.552  1.00 10.00      A   
ATOM     77  OG  SER    39       1.613 -19.077   0.098  1.00 10.00      A   
ATOM     78  HG  SER    39       1.749 -20.018  -0.068  1.00 10.00      A   
ATOM     79  C   SER    39       3.965 -16.272   0.820  1.00 10.00      A   
ATOM     80  O   SER    39       4.626 -16.119   1.850  1.00 10.00      A   
ATOM     81  N   ILE    40       4.358 -15.808  -0.362  1.00 10.00      A   
ATOM     82  HN  ILE    40       3.792 -15.953  -1.151  1.00 10.00      A   
ATOM     83  CA  ILE    40       5.610 -15.072  -0.515  1.00 10.00      A   
ATOM     84  CB  ILE    40       6.054 -15.030  -1.994  1.00 10.00      A   
ATOM     85  CG1 ILE    40       6.070 -16.444  -2.585  1.00 10.00      A   
ATOM     86  CG2 ILE    40       7.424 -14.379  -2.128  1.00 10.00      A   
ATOM     87  CD1 ILE    40       6.218 -16.476  -4.090  1.00 10.00      A   
ATOM     88  C   ILE    40       5.415 -13.647  -0.003  1.00 10.00      A   
ATOM     89  O   ILE    40       6.309 -13.052   0.606  1.00 10.00      A   
ATOM     90  N   TYR    41       4.219 -13.125  -0.242  1.00 10.00      A   
ATOM     91  HN  TYR    41       3.560 -13.663  -0.725  1.00 10.00      A   
ATOM     92  CA  TYR    41       3.851 -11.783   0.182  1.00 10.00      A   
ATOM     93  CB  TYR    41       2.485 -11.417  -0.419  1.00 10.00      A   
ATOM     94  CG  TYR    41       1.701 -10.347   0.315  1.00 10.00      A   
ATOM     95  CD1 TYR    41       2.034  -9.005   0.198  1.00 10.00      A   
ATOM     96  CD2 TYR    41       0.610 -10.682   1.108  1.00 10.00      A   
ATOM     97  CE1 TYR    41       1.306  -8.029   0.851  1.00 10.00      A   
ATOM     98  CE2 TYR    41      -0.122  -9.713   1.768  1.00 10.00      A   
ATOM     99  CZ  TYR    41       0.229  -8.387   1.634  1.00 10.00      A   
ATOM    100  OH  TYR    41      -0.500  -7.413   2.280  1.00 10.00      A   
ATOM    101  HH  TYR    41      -0.848  -6.790   1.623  1.00 10.00      A   
ATOM    102  C   TYR    41       3.833 -11.682   1.705  1.00 10.00      A   
ATOM    103  O   TYR    41       4.461 -10.793   2.281  1.00 10.00      A   
ATOM    104  N   VAL    42       3.131 -12.613   2.344  1.00 10.00      A   
ATOM    105  HN  VAL    42       2.665 -13.302   1.817  1.00 10.00      A   
ATOM    106  CA  VAL    42       3.022 -12.641   3.802  1.00 10.00      A   
ATOM    107  CB  VAL    42       2.080 -13.771   4.283  1.00 10.00      A   
ATOM    108  CG1 VAL    42       2.090 -13.886   5.801  1.00 10.00      A   
ATOM    109  CG2 VAL    42       0.664 -13.526   3.785  1.00 10.00      A   
ATOM    110  C   VAL    42       4.391 -12.798   4.458  1.00 10.00      A   
ATOM    111  O   VAL    42       4.719 -12.082   5.404  1.00 10.00      A   
ATOM    112  N   TYR    43       5.188 -13.721   3.935  1.00 10.00      A   
ATOM    113  HN  TYR    43       4.871 -14.243   3.169  1.00 10.00      A   
ATOM    114  CA  TYR    43       6.519 -13.979   4.472  1.00 10.00      A   
ATOM    115  CB  TYR    43       7.205 -15.110   3.701  1.00 10.00      A   
ATOM    116  CG  TYR    43       8.559 -15.495   4.256  1.00 10.00      A   
ATOM    117  CD1 TYR    43       8.670 -16.244   5.422  1.00 10.00      A   
ATOM    118  CD2 TYR    43       9.729 -15.113   3.611  1.00 10.00      A   
ATOM    119  CE1 TYR    43       9.905 -16.594   5.932  1.00 10.00      A   
ATOM    120  CE2 TYR    43      10.967 -15.459   4.115  1.00 10.00      A   
ATOM    121  CZ  TYR    43      11.049 -16.202   5.274  1.00 10.00      A   
ATOM    122  OH  TYR    43      12.280 -16.548   5.781  1.00 10.00      A   
ATOM    123  HH  TYR    43      12.919 -15.854   5.578  1.00 10.00      A   
ATOM    124  C   TYR    43       7.386 -12.723   4.453  1.00 10.00      A   
ATOM    125  O   TYR    43       8.020 -12.379   5.452  1.00 10.00      A   
ATOM    126  N   LYS    44       7.404 -12.036   3.320  1.00 10.00      A   
ATOM    127  HN  LYS    44       6.873 -12.353   2.554  1.00 10.00      A   
ATOM    128  CA  LYS    44       8.201 -10.827   3.187  1.00 10.00      A   
ATOM    129  CB  LYS    44       8.263 -10.371   1.732  1.00 10.00      A   
ATOM    130  CG  LYS    44       9.532  -9.606   1.380  1.00 10.00      A   
ATOM    131  CD  LYS    44       9.509  -8.161   1.870  1.00 10.00      A   
ATOM    132  CE  LYS    44       8.307  -7.398   1.332  1.00 10.00      A   
ATOM    133  NZ  LYS    44       8.653  -6.000   0.971  1.00 10.00      A   
ATOM    134  HZ1 LYS    44       7.787  -5.446   0.818  1.00 10.00      A   
ATOM    135  HZ2 LYS    44       9.220  -5.990   0.092  1.00 10.00      A   
ATOM    136  HZ3 LYS    44       9.205  -5.557   1.731  1.00 10.00      A   
ATOM    137  C   LYS    44       7.659  -9.705   4.053  1.00 10.00      A   
ATOM    138  O   LYS    44       8.419  -8.998   4.713  1.00 10.00      A   
ATOM    139  N   VAL    45       6.347  -9.537   4.033  1.00 10.00      A   
ATOM    140  HN  VAL    45       5.794 -10.135   3.476  1.00 10.00      A   
ATOM    141  CA  VAL    45       5.699  -8.499   4.813  1.00 10.00      A   
ATOM    142  CB  VAL    45       4.186  -8.449   4.525  1.00 10.00      A   
ATOM    143  CG1 VAL    45       3.441  -7.713   5.626  1.00 10.00      A   
ATOM    144  CG2 VAL    45       3.935  -7.780   3.182  1.00 10.00      A   
ATOM    145  C   VAL    45       5.982  -8.683   6.307  1.00 10.00      A   
ATOM    146  O   VAL    45       6.173  -7.710   7.042  1.00 10.00      A   
ATOM    147  N   LEU    46       6.031  -9.936   6.748  1.00 10.00      A   
ATOM    148  HN  LEU    46       5.845 -10.676   6.124  1.00 10.00      A   
ATOM    149  CA  LEU    46       6.333 -10.236   8.142  1.00 10.00      A   
ATOM    150  CB  LEU    46       6.176 -11.735   8.418  1.00 10.00      A   
ATOM    151  CG  LEU    46       6.301 -12.167   9.882  1.00 10.00      A   
ATOM    152  CD1 LEU    46       5.094 -11.701  10.681  1.00 10.00      A   
ATOM    153  CD2 LEU    46       6.466 -13.673   9.990  1.00 10.00      A   
ATOM    154  C   LEU    46       7.762  -9.794   8.455  1.00 10.00      A   
ATOM    155  O   LEU    46       8.054  -9.296   9.543  1.00 10.00      A   
ATOM    156  N   LYS    47       8.640  -9.944   7.463  1.00 10.00      A   
ATOM    157  HN  LYS    47       8.330 -10.328   6.614  1.00 10.00      A   
ATOM    158  CA  LYS    47      10.045  -9.566   7.591  1.00 10.00      A   
ATOM    159  CB  LYS    47      10.884 -10.243   6.503  1.00 10.00      A   
ATOM    160  CG  LYS    47      11.019 -11.751   6.653  1.00 10.00      A   
ATOM    161  CD  LYS    47      12.170 -12.124   7.574  1.00 10.00      A   
ATOM    162  CE  LYS    47      13.512 -11.750   6.964  1.00 10.00      A   
ATOM    163  NZ  LYS    47      14.650 -12.199   7.808  1.00 10.00      A   
ATOM    164  HZ1 LYS    47      15.536 -11.773   7.472  1.00 10.00      A   
ATOM    165  HZ2 LYS    47      14.742 -13.234   7.769  1.00 10.00      A   
ATOM    166  HZ3 LYS    47      14.497 -11.913   8.798  1.00 10.00      A   
ATOM    167  C   LYS    47      10.227  -8.049   7.523  1.00 10.00      A   
ATOM    168  O   LYS    47      11.351  -7.547   7.487  1.00 10.00      A   
ATOM    169  N   GLN    48       9.122  -7.322   7.466  1.00 10.00      A   
ATOM    170  HN  GLN    48       8.252  -7.778   7.434  1.00 10.00      A   
ATOM    171  CA  GLN    48       9.169  -5.866   7.431  1.00 10.00      A   
ATOM    172  CB  GLN    48       8.181  -5.304   6.406  1.00 10.00      A   
ATOM    173  CG  GLN    48       8.398  -5.793   4.981  1.00 10.00      A   
ATOM    174  CD  GLN    48       9.764  -5.432   4.428  1.00 10.00      A   
ATOM    175  OE1 GLN    48       9.951  -4.362   3.853  1.00 10.00      A   
ATOM    176  NE2 GLN    48      10.720  -6.334   4.578  1.00 10.00      A   
ATOM    177 HE21 GLN    48      10.497  -7.175   5.030  1.00 10.00      A   
ATOM    178 HE22 GLN    48      11.616  -6.122   4.234  1.00 10.00      A   
ATOM    179  C   GLN    48       8.859  -5.310   8.813  1.00 10.00      A   
ATOM    180  O   GLN    48       9.507  -4.374   9.284  1.00 10.00      A   
ATOM    181  N   VAL    49       7.861  -5.897   9.463  1.00 10.00      A   
ATOM    182  HN  VAL    49       7.376  -6.630   9.029  1.00 10.00      A   
ATOM    183  CA  VAL    49       7.467  -5.476  10.801  1.00 10.00      A   
ATOM    184  CB  VAL    49       5.975  -5.763  11.086  1.00 10.00      A   
ATOM    185  CG1 VAL    49       5.093  -4.781  10.327  1.00 10.00      A   
ATOM    186  CG2 VAL    49       5.617  -7.197  10.723  1.00 10.00      A   
ATOM    187  C   VAL    49       8.338  -6.158  11.850  1.00 10.00      A   
ATOM    188  O   VAL    49       8.606  -5.597  12.911  1.00 10.00      A   
ATOM    189  N   HIS    50       8.775  -7.374  11.539  1.00 10.00      A   
ATOM    190  HN  HIS    50       8.511  -7.767  10.678  1.00 10.00      A   
ATOM    191  CA  HIS    50       9.634  -8.152  12.427  1.00 10.00      A   
ATOM    192  CB  HIS    50       8.804  -8.952  13.438  1.00 10.00      A   
ATOM    193  CG  HIS    50       8.656  -8.294  14.780  1.00 10.00      A   
ATOM    194  ND1 HIS    50       9.638  -8.324  15.751  1.00 10.00      A   
ATOM    195  HD1 HIS    50      10.514  -8.765  15.670  1.00 10.00      A   
ATOM    196  CD2 HIS    50       7.631  -7.589  15.312  1.00 10.00      A   
ATOM    197  CE1 HIS    50       9.222  -7.667  16.816  1.00 10.00      A   
ATOM    198  NE2 HIS    50       8.009  -7.212  16.576  1.00 10.00      A   
ATOM    199  HE2 HIS    50       7.463  -6.690  17.206  1.00 10.00      A   
ATOM    200  C   HIS    50      10.514  -9.090  11.603  1.00 10.00      A   
ATOM    201  O   HIS    50      10.240 -10.287  11.494  1.00 10.00      A   
ATOM    202  N   PRO    51      11.601  -8.556  11.018  1.00 10.00      A   
ATOM    203  CA  PRO    51      12.519  -9.333  10.169  1.00 10.00      A   
ATOM    204  CB  PRO    51      13.462  -8.272   9.591  1.00 10.00      A   
ATOM    205  CG  PRO    51      13.425  -7.161  10.581  1.00 10.00      A   
ATOM    206  CD  PRO    51      12.028  -7.149  11.140  1.00 10.00      A   
ATOM    207  C   PRO    51      13.323 -10.388  10.928  1.00 10.00      A   
ATOM    208  O   PRO    51      14.069 -11.158  10.322  1.00 10.00      A   
ATOM    209  N   ASP    52      13.169 -10.433  12.241  1.00 10.00      A   
ATOM    210  HN  ASP    52      12.553  -9.803  12.678  1.00 10.00      A   
ATOM    211  CA  ASP    52      13.905 -11.399  13.047  1.00 10.00      A   
ATOM    212  CB  ASP    52      14.548 -10.716  14.257  1.00 10.00      A   
ATOM    213  CG  ASP    52      15.981 -11.159  14.507  1.00 10.00      A   
ATOM    214  OD1 ASP    52      16.330 -12.310  14.169  1.00 10.00      A   
ATOM    215  OD2 ASP    52      16.771 -10.354  15.053  1.00 10.00      A   
ATOM    216  C   ASP    52      13.018 -12.559  13.498  1.00 10.00      A   
ATOM    217  O   ASP    52      13.503 -13.528  14.083  1.00 10.00      A   
ATOM    218  N   THR    53      11.722 -12.474  13.223  1.00 10.00      A   
ATOM    219  HN  THR    53      11.381 -11.697  12.731  1.00 10.00      A   
ATOM    220  CA  THR    53      10.801 -13.531  13.626  1.00 10.00      A   
ATOM    221  CB  THR    53       9.467 -12.966  14.152  1.00 10.00      A   
ATOM    222  OG1 THR    53       8.939 -12.015  13.220  1.00 10.00      A   
ATOM    223  HG1 THR    53       9.382 -12.116  12.368  1.00 10.00      A   
ATOM    224  CG2 THR    53       9.662 -12.291  15.500  1.00 10.00      A   
ATOM    225  C   THR    53      10.534 -14.509  12.484  1.00 10.00      A   
ATOM    226  O   THR    53      10.930 -14.265  11.341  1.00 10.00      A   
ATOM    227  N   GLY    54       9.873 -15.612  12.800  1.00 10.00      A   
ATOM    228  HN  GLY    54       9.584 -15.752  13.729  1.00 10.00      A   
ATOM    229  CA  GLY    54       9.562 -16.609  11.798  1.00 10.00      A   
ATOM    230  C   GLY    54       8.075 -16.893  11.728  1.00 10.00      A   
ATOM    231  O   GLY    54       7.279 -16.227  12.394  1.00 10.00      A   
ATOM    232  N   ILE    55       7.698 -17.883  10.930  1.00 10.00      A   
ATOM    233  HN  ILE    55       8.381 -18.390  10.440  1.00 10.00      A   
ATOM    234  CA  ILE    55       6.297 -18.247  10.775  1.00 10.00      A   
ATOM    235  CB  ILE    55       5.572 -17.332   9.754  1.00 10.00      A   
ATOM    236  CG1 ILE    55       4.087 -17.689   9.647  1.00 10.00      A   
ATOM    237  CG2 ILE    55       6.248 -17.362   8.387  1.00 10.00      A   
ATOM    238  CD1 ILE    55       3.257 -16.649   8.921  1.00 10.00      A   
ATOM    239  C   ILE    55       6.147 -19.722  10.396  1.00 10.00      A   
ATOM    240  O   ILE    55       6.744 -20.196   9.425  1.00 10.00      A   
ATOM    241  N   SER    56       5.370 -20.450  11.186  1.00 10.00      A   
ATOM    242  HN  SER    56       4.950 -20.023  11.966  1.00 10.00      A   
ATOM    243  CA  SER    56       5.137 -21.867  10.946  1.00 10.00      A   
ATOM    244  CB  SER    56       4.466 -22.499  12.164  1.00 10.00      A   
ATOM    245  OG  SER    56       4.644 -23.901  12.174  1.00 10.00      A   
ATOM    246  HG  SER    56       4.854 -24.186  13.072  1.00 10.00      A   
ATOM    247  C   SER    56       4.272 -22.077   9.705  1.00 10.00      A   
ATOM    248  O   SER    56       3.543 -21.172   9.291  1.00 10.00      A   
ATOM    249  N   SER    57       4.346 -23.272   9.129  1.00 10.00      A   
ATOM    250  HN  SER    57       4.929 -23.956   9.523  1.00 10.00      A   
ATOM    251  CA  SER    57       3.583 -23.604   7.934  1.00 10.00      A   
ATOM    252  CB  SER    57       3.947 -25.006   7.455  1.00 10.00      A   
ATOM    253  OG  SER    57       5.356 -25.131   7.327  1.00 10.00      A   
ATOM    254  HG  SER    57       5.761 -24.253   7.364  1.00 10.00      A   
ATOM    255  C   SER    57       2.078 -23.468   8.168  1.00 10.00      A   
ATOM    256  O   SER    57       1.363 -22.906   7.337  1.00 10.00      A   
ATOM    257  N   LYS    58       1.603 -23.966   9.308  1.00 10.00      A   
ATOM    258  HN  LYS    58       2.216 -24.413   9.933  1.00 10.00      A   
ATOM    259  CA  LYS    58       0.187 -23.871   9.642  1.00 10.00      A   
ATOM    260  CB  LYS    58      -0.116 -24.577  10.965  1.00 10.00      A   
ATOM    261  CG  LYS    58      -0.292 -26.081  10.849  1.00 10.00      A   
ATOM    262  CD  LYS    58      -0.733 -26.677  12.174  1.00 10.00      A   
ATOM    263  CE  LYS    58      -0.823 -28.190  12.092  1.00 10.00      A   
ATOM    264  NZ  LYS    58      -1.166 -28.798  13.403  1.00 10.00      A   
ATOM    265  HZ1 LYS    58      -2.157 -28.592  13.645  1.00 10.00      A   
ATOM    266  HZ2 LYS    58      -0.550 -28.414  14.147  1.00 10.00      A   
ATOM    267  HZ3 LYS    58      -1.040 -29.829  13.360  1.00 10.00      A   
ATOM    268  C   LYS    58      -0.225 -22.410   9.730  1.00 10.00      A   
ATOM    269  O   LYS    58      -1.270 -22.014   9.210  1.00 10.00      A   
ATOM    270  N   ALA    59       0.623 -21.609  10.370  1.00 10.00      A   
ATOM    271  HN  ALA    59       1.441 -21.990  10.749  1.00 10.00      A   
ATOM    272  CA  ALA    59       0.369 -20.183  10.525  1.00 10.00      A   
ATOM    273  CB  ALA    59       1.450 -19.534  11.375  1.00 10.00      A   
ATOM    274  C   ALA    59       0.289 -19.508   9.162  1.00 10.00      A   
ATOM    275  O   ALA    59      -0.512 -18.598   8.958  1.00 10.00      A   
ATOM    276  N   MET    60       1.121 -19.966   8.229  1.00 10.00      A   
ATOM    277  HN  MET    60       1.742 -20.693   8.457  1.00 10.00      A   
ATOM    278  CA  MET    60       1.134 -19.417   6.880  1.00 10.00      A   
ATOM    279  CB  MET    60       2.257 -20.039   6.045  1.00 10.00      A   
ATOM    280  CG  MET    60       3.650 -19.562   6.421  1.00 10.00      A   
ATOM    281  SD  MET    60       4.947 -20.312   5.418  1.00 10.00      A   
ATOM    282  CE  MET    60       4.674 -19.499   3.846  1.00 10.00      A   
ATOM    283  C   MET    60      -0.210 -19.657   6.207  1.00 10.00      A   
ATOM    284  O   MET    60      -0.739 -18.779   5.520  1.00 10.00      A   
ATOM    285  N   GLY    61      -0.759 -20.851   6.416  1.00 10.00      A   
ATOM    286  HN  GLY    61      -0.277 -21.512   6.958  1.00 10.00      A   
ATOM    287  CA  GLY    61      -2.047 -21.193   5.848  1.00 10.00      A   
ATOM    288  C   GLY    61      -3.151 -20.357   6.456  1.00 10.00      A   
ATOM    289  O   GLY    61      -4.044 -19.887   5.752  1.00 10.00      A   
ATOM    290  N   ILE    62      -3.077 -20.164   7.770  1.00 10.00      A   
ATOM    291  HN  ILE    62      -2.342 -20.580   8.270  1.00 10.00      A   
ATOM    292  CA  ILE    62      -4.059 -19.360   8.490  1.00 10.00      A   
ATOM    293  CB  ILE    62      -3.781 -19.348  10.010  1.00 10.00      A   
ATOM    294  CG1 ILE    62      -3.826 -20.771  10.574  1.00 10.00      A   
ATOM    295  CG2 ILE    62      -4.776 -18.452  10.741  1.00 10.00      A   
ATOM    296  CD1 ILE    62      -3.282 -20.890  11.981  1.00 10.00      A   
ATOM    297  C   ILE    62      -4.035 -17.928   7.964  1.00 10.00      A   
ATOM    298  O   ILE    62      -5.080 -17.329   7.711  1.00 10.00      A   
ATOM    299  N   MET    63      -2.830 -17.396   7.784  1.00 10.00      A   
ATOM    300  HN  MET    63      -2.037 -17.928   8.012  1.00 10.00      A   
ATOM    301  CA  MET    63      -2.653 -16.044   7.272  1.00 10.00      A   
ATOM    302  CB  MET    63      -1.170 -15.666   7.243  1.00 10.00      A   
ATOM    303  CG  MET    63      -0.564 -15.423   8.617  1.00 10.00      A   
ATOM    304  SD  MET    63      -1.244 -13.966   9.437  1.00 10.00      A   
ATOM    305  CE  MET    63      -0.511 -12.653   8.461  1.00 10.00      A   
ATOM    306  C   MET    63      -3.254 -15.918   5.878  1.00 10.00      A   
ATOM    307  O   MET    63      -3.940 -14.943   5.576  1.00 10.00      A   
ATOM    308  N   ASN    64      -3.005 -16.919   5.037  1.00 10.00      A   
ATOM    309  HN  ASN    64      -2.448 -17.670   5.337  1.00 10.00      A   
ATOM    310  CA  ASN    64      -3.535 -16.925   3.678  1.00 10.00      A   
ATOM    311  CB  ASN    64      -2.996 -18.112   2.872  1.00 10.00      A   
ATOM    312  CG  ASN    64      -1.588 -17.892   2.352  1.00 10.00      A   
ATOM    313  OD1 ASN    64      -1.109 -16.763   2.278  1.00 10.00      A   
ATOM    314  ND2 ASN    64      -0.917 -18.971   1.974  1.00 10.00      A   
ATOM    315 HD21 ASN    64      -1.362 -19.847   2.048  1.00 10.00      A   
ATOM    316 HD22 ASN    64      -0.005 -18.856   1.631  1.00 10.00      A   
ATOM    317  C   ASN    64      -5.054 -16.971   3.707  1.00 10.00      A   
ATOM    318  O   ASN    64      -5.725 -16.262   2.954  1.00 10.00      A   
ATOM    319  N   SER    65      -5.586 -17.804   4.593  1.00 10.00      A   
ATOM    320  HN  SER    65      -4.988 -18.346   5.158  1.00 10.00      A   
ATOM    321  CA  SER    65      -7.021 -17.954   4.745  1.00 10.00      A   
ATOM    322  CB  SER    65      -7.333 -19.085   5.735  1.00 10.00      A   
ATOM    323  OG  SER    65      -8.713 -19.413   5.737  1.00 10.00      A   
ATOM    324  HG  SER    65      -8.829 -20.323   5.427  1.00 10.00      A   
ATOM    325  C   SER    65      -7.654 -16.641   5.204  1.00 10.00      A   
ATOM    326  O   SER    65      -8.684 -16.224   4.675  1.00 10.00      A   
ATOM    327  N   PHE    66      -7.014 -15.986   6.169  1.00 10.00      A   
ATOM    328  HN  PHE    66      -6.182 -16.367   6.535  1.00 10.00      A   
ATOM    329  CA  PHE    66      -7.509 -14.726   6.707  1.00 10.00      A   
ATOM    330  CB  PHE    66      -6.673 -14.280   7.909  1.00 10.00      A   
ATOM    331  CG  PHE    66      -7.379 -14.444   9.224  1.00 10.00      A   
ATOM    332  CD1 PHE    66      -8.418 -13.598   9.578  1.00 10.00      A   
ATOM    333  CD2 PHE    66      -7.008 -15.445  10.103  1.00 10.00      A   
ATOM    334  CE1 PHE    66      -9.069 -13.745  10.788  1.00 10.00      A   
ATOM    335  CE2 PHE    66      -7.655 -15.598  11.314  1.00 10.00      A   
ATOM    336  CZ  PHE    66      -8.689 -14.749  11.656  1.00 10.00      A   
ATOM    337  C   PHE    66      -7.542 -13.626   5.650  1.00 10.00      A   
ATOM    338  O   PHE    66      -8.570 -12.972   5.463  1.00 10.00      A   
ATOM    339  N   VAL    67      -6.420 -13.434   4.960  1.00 10.00      A   
ATOM    340  HN  VAL    67      -5.638 -13.998   5.153  1.00 10.00      A   
ATOM    341  CA  VAL    67      -6.316 -12.405   3.927  1.00 10.00      A   
ATOM    342  CB  VAL    67      -4.912 -12.381   3.280  1.00 10.00      A   
ATOM    343  CG1 VAL    67      -4.868 -11.418   2.103  1.00 10.00      A   
ATOM    344  CG2 VAL    67      -3.856 -12.006   4.309  1.00 10.00      A   
ATOM    345  C   VAL    67      -7.379 -12.597   2.846  1.00 10.00      A   
ATOM    346  O   VAL    67      -8.071 -11.647   2.464  1.00 10.00      A   
ATOM    347  N   ASN    68      -7.519 -13.830   2.373  1.00 10.00      A   
ATOM    348  HN  ASN    68      -6.950 -14.546   2.729  1.00 10.00      A   
ATOM    349  CA  ASN    68      -8.499 -14.143   1.340  1.00 10.00      A   
ATOM    350  CB  ASN    68      -8.321 -15.575   0.820  1.00 10.00      A   
ATOM    351  CG  ASN    68      -7.225 -15.691  -0.224  1.00 10.00      A   
ATOM    352  OD1 ASN    68      -7.457 -15.480  -1.413  1.00 10.00      A   
ATOM    353  ND2 ASN    68      -6.024 -16.039   0.209  1.00 10.00      A   
ATOM    354 HD21 ASN    68      -5.907 -16.202   1.174  1.00 10.00      A   
ATOM    355 HD22 ASN    68      -5.301 -16.125  -0.447  1.00 10.00      A   
ATOM    356  C   ASN    68      -9.917 -13.933   1.856  1.00 10.00      A   
ATOM    357  O   ASN    68     -10.769 -13.398   1.150  1.00 10.00      A   
ATOM    358  N   ASP    69     -10.152 -14.333   3.101  1.00 10.00      A   
ATOM    359  HN  ASP    69      -9.422 -14.740   3.618  1.00 10.00      A   
ATOM    360  CA  ASP    69     -11.466 -14.191   3.723  1.00 10.00      A   
ATOM    361  CB  ASP    69     -11.462 -14.812   5.122  1.00 10.00      A   
ATOM    362  CG  ASP    69     -12.838 -14.874   5.752  1.00 10.00      A   
ATOM    363  OD1 ASP    69     -13.760 -15.445   5.129  1.00 10.00      A   
ATOM    364  OD2 ASP    69     -12.997 -14.381   6.889  1.00 10.00      A   
ATOM    365  C   ASP    69     -11.880 -12.726   3.801  1.00 10.00      A   
ATOM    366  O   ASP    69     -13.017 -12.374   3.478  1.00 10.00      A   
ATOM    367  N   ILE    70     -10.944 -11.873   4.218  1.00 10.00      A   
ATOM    368  HN  ILE    70     -10.055 -12.219   4.458  1.00 10.00      A   
ATOM    369  CA  ILE    70     -11.201 -10.441   4.329  1.00 10.00      A   
ATOM    370  CB  ILE    70      -9.977  -9.685   4.904  1.00 10.00      A   
ATOM    371  CG1 ILE    70      -9.665 -10.171   6.323  1.00 10.00      A   
ATOM    372  CG2 ILE    70     -10.216  -8.180   4.903  1.00 10.00      A   
ATOM    373  CD1 ILE    70      -8.366  -9.637   6.889  1.00 10.00      A   
ATOM    374  C   ILE    70     -11.560  -9.867   2.962  1.00 10.00      A   
ATOM    375  O   ILE    70     -12.518  -9.105   2.828  1.00 10.00      A   
ATOM    376  N   PHE    71     -10.804 -10.269   1.946  1.00 10.00      A   
ATOM    377  HN  PHE    71     -10.073 -10.904   2.114  1.00 10.00      A   
ATOM    378  CA  PHE    71     -11.039  -9.800   0.587  1.00 10.00      A   
ATOM    379  CB  PHE    71      -9.993 -10.368  -0.380  1.00 10.00      A   
ATOM    380  CG  PHE    71     -10.305 -10.109  -1.829  1.00 10.00      A   
ATOM    381  CD1 PHE    71     -10.323  -8.816  -2.330  1.00 10.00      A   
ATOM    382  CD2 PHE    71     -10.594 -11.160  -2.688  1.00 10.00      A   
ATOM    383  CE1 PHE    71     -10.617  -8.575  -3.658  1.00 10.00      A   
ATOM    384  CE2 PHE    71     -10.887 -10.925  -4.019  1.00 10.00      A   
ATOM    385  CZ  PHE    71     -10.902  -9.631  -4.504  1.00 10.00      A   
ATOM    386  C   PHE    71     -12.444 -10.161   0.117  1.00 10.00      A   
ATOM    387  O   PHE    71     -13.162  -9.314  -0.410  1.00 10.00      A   
ATOM    388  N   GLU    72     -12.827 -11.418   0.321  1.00 10.00      A   
ATOM    389  HN  GLU    72     -12.203 -12.043   0.753  1.00 10.00      A   
ATOM    390  CA  GLU    72     -14.145 -11.900  -0.081  1.00 10.00      A   
ATOM    391  CB  GLU    72     -14.317 -13.365   0.316  1.00 10.00      A   
ATOM    392  CG  GLU    72     -13.463 -14.332  -0.488  1.00 10.00      A   
ATOM    393  CD  GLU    72     -14.291 -15.230  -1.379  1.00 10.00      A   
ATOM    394  OE1 GLU    72     -15.463 -15.497  -1.040  1.00 10.00      A   
ATOM    395  OE2 GLU    72     -13.773 -15.685  -2.421  1.00 10.00      A   
ATOM    396  C   GLU    72     -15.256 -11.064   0.547  1.00 10.00      A   
ATOM    397  O   GLU    72     -16.214 -10.680  -0.125  1.00 10.00      A   
ATOM    398  N   ARG    73     -15.107 -10.768   1.833  1.00 10.00      A   
ATOM    399  HN  ARG    73     -14.305 -11.084   2.306  1.00 10.00      A   
ATOM    400  CA  ARG    73     -16.098  -9.983   2.558  1.00 10.00      A   
ATOM    401  CB  ARG    73     -15.777  -9.958   4.053  1.00 10.00      A   
ATOM    402  CG  ARG    73     -15.862 -11.324   4.717  1.00 10.00      A   
ATOM    403  CD  ARG    73     -15.348 -11.283   6.146  1.00 10.00      A   
ATOM    404  NE  ARG    73     -16.206 -10.481   7.017  1.00 10.00      A   
ATOM    405  HE  ARG    73     -16.488  -9.599   6.681  1.00 10.00      A   
ATOM    406  CZ  ARG    73     -16.615 -10.870   8.223  1.00 10.00      A   
ATOM    407  NH1 ARG    73     -16.249 -12.053   8.707  1.00 10.00      A   
ATOM    408 HH11 ARG    73     -15.639 -12.691   8.146  1.00 10.00      A   
ATOM    409 HH12 ARG    73     -16.569 -12.352   9.652  1.00 10.00      A   
ATOM    410  NH2 ARG    73     -17.400 -10.081   8.947  1.00 10.00      A   
ATOM    411 HH21 ARG    73     -17.701  -9.152   8.573  1.00 10.00      A   
ATOM    412 HH22 ARG    73     -17.719 -10.384   9.892  1.00 10.00      A   
ATOM    413  C   ARG    73     -16.210  -8.566   1.998  1.00 10.00      A   
ATOM    414  O   ARG    73     -17.313  -8.070   1.757  1.00 10.00      A   
ATOM    415  N   ILE    74     -15.065  -7.931   1.772  1.00 10.00      A   
ATOM    416  HN  ILE    74     -14.218  -8.388   1.972  1.00 10.00      A   
ATOM    417  CA  ILE    74     -15.034  -6.570   1.236  1.00 10.00      A   
ATOM    418  CB  ILE    74     -13.625  -5.942   1.331  1.00 10.00      A   
ATOM    419  CG1 ILE    74     -13.201  -5.842   2.799  1.00 10.00      A   
ATOM    420  CG2 ILE    74     -13.607  -4.563   0.680  1.00 10.00      A   
ATOM    421  CD1 ILE    74     -11.806  -5.295   3.006  1.00 10.00      A   
ATOM    422  C   ILE    74     -15.533  -6.534  -0.210  1.00 10.00      A   
ATOM    423  O   ILE    74     -16.325  -5.664  -0.582  1.00 10.00      A   
ATOM    424  N   ALA    75     -15.088  -7.494  -1.012  1.00 10.00      A   
ATOM    425  HN  ALA    75     -14.469  -8.170  -0.653  1.00 10.00      A   
ATOM    426  CA  ALA    75     -15.493  -7.574  -2.410  1.00 10.00      A   
ATOM    427  CB  ALA    75     -14.767  -8.708  -3.118  1.00 10.00      A   
ATOM    428  C   ALA    75     -17.000  -7.760  -2.516  1.00 10.00      A   
ATOM    429  O   ALA    75     -17.648  -7.182  -3.393  1.00 10.00      A   
ATOM    430  N   GLY    76     -17.547  -8.568  -1.617  1.00 10.00      A   
ATOM    431  HN  GLY    76     -16.970  -9.017  -0.960  1.00 10.00      A   
ATOM    432  CA  GLY    76     -18.974  -8.809  -1.606  1.00 10.00      A   
ATOM    433  C   GLY    76     -19.747  -7.536  -1.333  1.00 10.00      A   
ATOM    434  O   GLY    76     -20.736  -7.246  -2.013  1.00 10.00      A   
ATOM    435  N   GLU    77     -19.281  -6.771  -0.349  1.00 10.00      A   
ATOM    436  HN  GLU    77     -18.484  -7.062   0.146  1.00 10.00      A   
ATOM    437  CA  GLU    77     -19.921  -5.513   0.019  1.00 10.00      A   
ATOM    438  CB  GLU    77     -19.315  -4.948   1.306  1.00 10.00      A   
ATOM    439  CG  GLU    77     -19.539  -5.813   2.534  1.00 10.00      A   
ATOM    440  CD  GLU    77     -20.998  -5.895   2.937  1.00 10.00      A   
ATOM    441  OE1 GLU    77     -21.811  -6.421   2.148  1.00 10.00      A   
ATOM    442  OE2 GLU    77     -21.341  -5.438   4.049  1.00 10.00      A   
ATOM    443  C   GLU    77     -19.799  -4.497  -1.109  1.00 10.00      A   
ATOM    444  O   GLU    77     -20.766  -3.818  -1.452  1.00 10.00      A   
ATOM    445  N   ALA    78     -18.610  -4.415  -1.696  1.00 10.00      A   
ATOM    446  HN  ALA    78     -17.877  -4.989  -1.379  1.00 10.00      A   
ATOM    447  CA  ALA    78     -18.356  -3.487  -2.791  1.00 10.00      A   
ATOM    448  CB  ALA    78     -16.893  -3.542  -3.208  1.00 10.00      A   
ATOM    449  C   ALA    78     -19.264  -3.786  -3.981  1.00 10.00      A   
ATOM    450  O   ALA    78     -19.794  -2.873  -4.611  1.00 10.00      A   
ATOM    451  N   SER    79     -19.450  -5.069  -4.268  1.00 10.00      A   
ATOM    452  HN  SER    79     -19.002  -5.753  -3.723  1.00 10.00      A   
ATOM    453  CA  SER    79     -20.292  -5.489  -5.379  1.00 10.00      A   
ATOM    454  CB  SER    79     -20.182  -6.998  -5.602  1.00 10.00      A   
ATOM    455  OG  SER    79     -18.836  -7.387  -5.814  1.00 10.00      A   
ATOM    456  HG  SER    79     -18.354  -7.352  -4.974  1.00 10.00      A   
ATOM    457  C   SER    79     -21.749  -5.085  -5.166  1.00 10.00      A   
ATOM    458  O   SER    79     -22.359  -4.455  -6.032  1.00 10.00      A   
ATOM    459  N   ARG    80     -22.305  -5.426  -4.005  1.00 10.00      A   
ATOM    460  HN  ARG    80     -21.772  -5.910  -3.336  1.00 10.00      A   
ATOM    461  CA  ARG    80     -23.694  -5.087  -3.709  1.00 10.00      A   
ATOM    462  CB  ARG    80     -24.212  -5.792  -2.450  1.00 10.00      A   
ATOM    463  CG  ARG    80     -23.342  -5.609  -1.219  1.00 10.00      A   
ATOM    464  CD  ARG    80     -24.117  -5.880   0.058  1.00 10.00      A   
ATOM    465  NE  ARG    80     -24.895  -4.718   0.481  1.00 10.00      A   
ATOM    466  HE  ARG    80     -25.612  -4.415  -0.119  1.00 10.00      A   
ATOM    467  CZ  ARG    80     -24.681  -4.054   1.614  1.00 10.00      A   
ATOM    468  NH1 ARG    80     -23.717  -4.436   2.442  1.00 10.00      A   
ATOM    469 HH11 ARG    80     -23.112  -5.266   2.209  1.00 10.00      A   
ATOM    470 HH12 ARG    80     -23.550  -3.913   3.329  1.00 10.00      A   
ATOM    471  NH2 ARG    80     -25.431  -3.002   1.920  1.00 10.00      A   
ATOM    472 HH21 ARG    80     -26.188  -2.693   1.272  1.00 10.00      A   
ATOM    473 HH22 ARG    80     -25.265  -2.478   2.809  1.00 10.00      A   
ATOM    474  C   ARG    80     -23.887  -3.576  -3.616  1.00 10.00      A   
ATOM    475  O   ARG    80     -24.944  -3.052  -3.976  1.00 10.00      A   
ATOM    476  N   LEU    81     -22.860  -2.880  -3.138  1.00 10.00      A   
ATOM    477  HN  LEU    81     -22.051  -3.356  -2.851  1.00 10.00      A   
ATOM    478  CA  LEU    81     -22.908  -1.431  -3.013  1.00 10.00      A   
ATOM    479  CB  LEU    81     -21.688  -0.916  -2.246  1.00 10.00      A   
ATOM    480  CG  LEU    81     -21.726   0.553  -1.821  1.00 10.00      A   
ATOM    481  CD1 LEU    81     -22.780   0.776  -0.746  1.00 10.00      A   
ATOM    482  CD2 LEU    81     -20.357   1.003  -1.340  1.00 10.00      A   
ATOM    483  C   LEU    81     -22.965  -0.790  -4.392  1.00 10.00      A   
ATOM    484  O   LEU    81     -23.777   0.102  -4.644  1.00 10.00      A   
ATOM    485  N   ALA    82     -22.101  -1.256  -5.283  1.00 10.00      A   
ATOM    486  HN  ALA    82     -21.471  -1.965  -5.015  1.00 10.00      A   
ATOM    487  CA  ALA    82     -22.052  -0.740  -6.644  1.00 10.00      A   
ATOM    488  CB  ALA    82     -20.866  -1.326  -7.394  1.00 10.00      A   
ATOM    489  C   ALA    82     -23.352  -1.049  -7.373  1.00 10.00      A   
ATOM    490  O   ALA    82     -23.916  -0.189  -8.045  1.00 10.00      A   
ATOM    491  N   HIS    83     -23.836  -2.276  -7.210  1.00 10.00      A   
ATOM    492  HN  HIS    83     -23.334  -2.915  -6.653  1.00 10.00      A   
ATOM    493  CA  HIS    83     -25.079  -2.713  -7.843  1.00 10.00      A   
ATOM    494  CB  HIS    83     -25.318  -4.203  -7.576  1.00 10.00      A   
ATOM    495  CG  HIS    83     -26.535  -4.763  -8.249  1.00 10.00      A   
ATOM    496  ND1 HIS    83     -26.764  -4.656  -9.603  1.00 10.00      A   
ATOM    497  HD1 HIS    83     -26.168  -4.218 -10.253  1.00 10.00      A   
ATOM    498  CD2 HIS    83     -27.599  -5.432  -7.744  1.00 10.00      A   
ATOM    499  CE1 HIS    83     -27.912  -5.230  -9.902  1.00 10.00      A   
ATOM    500  NE2 HIS    83     -28.437  -5.708  -8.793  1.00 10.00      A   
ATOM    501  HE2 HIS    83     -29.299  -6.178  -8.728  1.00 10.00      A   
ATOM    502  C   HIS    83     -26.270  -1.884  -7.361  1.00 10.00      A   
ATOM    503  O   HIS    83     -27.170  -1.559  -8.137  1.00 10.00      A   
ATOM    504  N   TYR    84     -26.270  -1.543  -6.078  1.00 10.00      A   
ATOM    505  HN  TYR    84     -25.538  -1.851  -5.499  1.00 10.00      A   
ATOM    506  CA  TYR    84     -27.346  -0.747  -5.499  1.00 10.00      A   
ATOM    507  CB  TYR    84     -27.302  -0.812  -3.969  1.00 10.00      A   
ATOM    508  CG  TYR    84     -28.587  -0.380  -3.304  1.00 10.00      A   
ATOM    509  CD1 TYR    84     -29.729  -1.163  -3.384  1.00 10.00      A   
ATOM    510  CD2 TYR    84     -28.657   0.811  -2.593  1.00 10.00      A   
ATOM    511  CE1 TYR    84     -30.907  -0.772  -2.783  1.00 10.00      A   
ATOM    512  CE2 TYR    84     -29.832   1.210  -1.987  1.00 10.00      A   
ATOM    513  CZ  TYR    84     -30.953   0.414  -2.083  1.00 10.00      A   
ATOM    514  OH  TYR    84     -32.127   0.809  -1.481  1.00 10.00      A   
ATOM    515  HH  TYR    84     -32.429   0.114  -0.884  1.00 10.00      A   
ATOM    516  C   TYR    84     -27.264   0.705  -5.969  1.00 10.00      A   
ATOM    517  O   TYR    84     -28.232   1.464  -5.864  1.00 10.00      A   
ATOM    518  N   ASN    85     -26.104   1.088  -6.485  1.00 10.00      A   
ATOM    519  HN  ASN    85     -25.367   0.443  -6.536  1.00 10.00      A   
ATOM    520  CA  ASN    85     -25.897   2.439  -6.980  1.00 10.00      A   
ATOM    521  CB  ASN    85     -24.571   3.009  -6.466  1.00 10.00      A   
ATOM    522  CG  ASN    85     -24.669   3.551  -5.050  1.00 10.00      A   
ATOM    523  OD1 ASN    85     -25.047   4.700  -4.838  1.00 10.00      A   
ATOM    524  ND2 ASN    85     -24.332   2.728  -4.068  1.00 10.00      A   
ATOM    525 HD21 ASN    85     -24.042   1.816  -4.302  1.00 10.00      A   
ATOM    526 HD22 ASN    85     -24.379   3.062  -3.145  1.00 10.00      A   
ATOM    527  C   ASN    85     -25.930   2.454  -8.502  1.00 10.00      A   
ATOM    528  O   ASN    85     -25.613   3.462  -9.132  1.00 10.00      A   
ATOM    529  N   LYS    86     -26.312   1.314  -9.081  1.00 10.00      A   
ATOM    530  HN  LYS    86     -26.541   0.550  -8.509  1.00 10.00      A   
ATOM    531  CA  LYS    86     -26.408   1.155 -10.534  1.00 10.00      A   
ATOM    532  CB  LYS    86     -27.478   2.078 -11.128  1.00 10.00      A   
ATOM    533  CG  LYS    86     -28.874   1.847 -10.574  1.00 10.00      A   
ATOM    534  CD  LYS    86     -29.906   2.651 -11.343  1.00 10.00      A   
ATOM    535  CE  LYS    86     -31.305   2.413 -10.805  1.00 10.00      A   
ATOM    536  NZ  LYS    86     -32.348   2.943 -11.721  1.00 10.00      A   
ATOM    537  HZ1 LYS    86     -32.219   2.552 -12.677  1.00 10.00      A   
ATOM    538  HZ2 LYS    86     -32.293   3.981 -11.775  1.00 10.00      A   
ATOM    539  HZ3 LYS    86     -33.293   2.676 -11.374  1.00 10.00      A   
ATOM    540  C   LYS    86     -25.063   1.354 -11.232  1.00 10.00      A   
ATOM    541  O   LYS    86     -25.001   1.891 -12.340  1.00 10.00      A   
ATOM    542  N   ARG    87     -23.994   0.912 -10.582  1.00 10.00      A   
ATOM    543  HN  ARG    87     -24.111   0.485  -9.704  1.00 10.00      A   
ATOM    544  CA  ARG    87     -22.653   1.030 -11.140  1.00 10.00      A   
ATOM    545  CB  ARG    87     -21.689   1.661 -10.131  1.00 10.00      A   
ATOM    546  CG  ARG    87     -22.091   3.051  -9.663  1.00 10.00      A   
ATOM    547  CD  ARG    87     -20.944   3.746  -8.945  1.00 10.00      A   
ATOM    548  NE  ARG    87     -20.045   4.432  -9.873  1.00 10.00      A   
ATOM    549  HE  ARG    87     -20.444   4.798 -10.695  1.00 10.00      A   
ATOM    550  CZ  ARG    87     -18.736   4.599  -9.664  1.00 10.00      A   
ATOM    551  NH1 ARG    87     -18.164   4.130  -8.562  1.00 10.00      A   
ATOM    552 HH11 ARG    87     -18.734   3.623  -7.840  1.00 10.00      A   
ATOM    553 HH12 ARG    87     -17.137   4.257  -8.405  1.00 10.00      A   
ATOM    554  NH2 ARG    87     -17.997   5.244 -10.560  1.00 10.00      A   
ATOM    555 HH21 ARG    87     -18.435   5.621 -11.429  1.00 10.00      A   
ATOM    556 HH22 ARG    87     -16.974   5.378 -10.399  1.00 10.00      A   
ATOM    557  C   ARG    87     -22.138  -0.339 -11.568  1.00 10.00      A   
ATOM    558  O   ARG    87     -22.122  -1.286 -10.777  1.00 10.00      A   
ATOM    559  N   SER    88     -21.717  -0.438 -12.816  1.00 10.00      A   
ATOM    560  HN  SER    88     -21.740   0.355 -13.396  1.00 10.00      A   
ATOM    561  CA  SER    88     -21.216  -1.690 -13.357  1.00 10.00      A   
ATOM    562  CB  SER    88     -21.421  -1.707 -14.872  1.00 10.00      A   
ATOM    563  OG  SER    88     -21.644  -0.393 -15.367  1.00 10.00      A   
ATOM    564  HG  SER    88     -21.409  -0.364 -16.304  1.00 10.00      A   
ATOM    565  C   SER    88     -19.742  -1.902 -13.018  1.00 10.00      A   
ATOM    566  O   SER    88     -19.245  -3.032 -13.027  1.00 10.00      A   
ATOM    567  N   THR    89     -19.050  -0.816 -12.706  1.00 10.00      A   
ATOM    568  HN  THR    89     -19.504   0.056 -12.690  1.00 10.00      A   
ATOM    569  CA  THR    89     -17.634  -0.886 -12.375  1.00 10.00      A   
ATOM    570  CB  THR    89     -16.802   0.013 -13.314  1.00 10.00      A   
ATOM    571  OG1 THR    89     -17.232  -0.185 -14.670  1.00 10.00      A   
ATOM    572  HG1 THR    89     -18.119   0.180 -14.783  1.00 10.00      A   
ATOM    573  CG2 THR    89     -15.320  -0.319 -13.209  1.00 10.00      A   
ATOM    574  C   THR    89     -17.379  -0.480 -10.925  1.00 10.00      A   
ATOM    575  O   THR    89     -17.715   0.632 -10.516  1.00 10.00      A   
ATOM    576  N   ILE    90     -16.805  -1.397 -10.154  1.00 10.00      A   
ATOM    577  HN  ILE    90     -16.600  -2.279 -10.533  1.00 10.00      A   
ATOM    578  CA  ILE    90     -16.481  -1.134  -8.758  1.00 10.00      A   
ATOM    579  CB  ILE    90     -16.334  -2.451  -7.961  1.00 10.00      A   
ATOM    580  CG1 ILE    90     -17.618  -3.278  -8.054  1.00 10.00      A   
ATOM    581  CG2 ILE    90     -15.976  -2.173  -6.507  1.00 10.00      A   
ATOM    582  CD1 ILE    90     -17.469  -4.696  -7.549  1.00 10.00      A   
ATOM    583  C   ILE    90     -15.174  -0.351  -8.675  1.00 10.00      A   
ATOM    584  O   ILE    90     -14.121  -0.834  -9.103  1.00 10.00      A   
ATOM    585  N   THR    91     -15.244   0.856  -8.140  1.00 10.00      A   
ATOM    586  HN  THR    91     -16.108   1.187  -7.802  1.00 10.00      A   
ATOM    587  CA  THR    91     -14.067   1.698  -8.022  1.00 10.00      A   
ATOM    588  CB  THR    91     -14.334   3.114  -8.582  1.00 10.00      A   
ATOM    589  OG1 THR    91     -15.501   3.678  -7.967  1.00 10.00      A   
ATOM    590  HG1 THR    91     -15.985   2.983  -7.476  1.00 10.00      A   
ATOM    591  CG2 THR    91     -14.537   3.066 -10.091  1.00 10.00      A   
ATOM    592  C   THR    91     -13.587   1.784  -6.571  1.00 10.00      A   
ATOM    593  O   THR    91     -14.094   1.080  -5.694  1.00 10.00      A   
ATOM    594  N   SER    92     -12.611   2.649  -6.325  1.00 10.00      A   
ATOM    595  HN  SER    92     -12.245   3.184  -7.061  1.00 10.00      A   
ATOM    596  CA  SER    92     -12.061   2.833  -4.994  1.00 10.00      A   
ATOM    597  CB  SER    92     -10.857   3.767  -5.072  1.00 10.00      A   
ATOM    598  OG  SER    92     -10.573   4.103  -6.424  1.00 10.00      A   
ATOM    599  HG  SER    92     -10.600   5.062  -6.520  1.00 10.00      A   
ATOM    600  C   SER    92     -13.111   3.398  -4.043  1.00 10.00      A   
ATOM    601  O   SER    92     -13.068   3.146  -2.837  1.00 10.00      A   
ATOM    602  N   ARG    93     -14.058   4.150  -4.603  1.00 10.00      A   
ATOM    603  HN  ARG    93     -14.025   4.305  -5.573  1.00 10.00      A   
ATOM    604  CA  ARG    93     -15.134   4.760  -3.830  1.00 10.00      A   
ATOM    605  CB  ARG    93     -16.052   5.563  -4.756  1.00 10.00      A   
ATOM    606  CG  ARG    93     -17.242   6.193  -4.054  1.00 10.00      A   
ATOM    607  CD  ARG    93     -18.486   6.156  -4.925  1.00 10.00      A   
ATOM    608  NE  ARG    93     -19.681   6.510  -4.164  1.00 10.00      A   
ATOM    609  HE  ARG    93     -19.685   7.389  -3.722  1.00 10.00      A   
ATOM    610  CZ  ARG    93     -20.745   5.716  -4.039  1.00 10.00      A   
ATOM    611  NH1 ARG    93     -20.760   4.520  -4.620  1.00 10.00      A   
ATOM    612 HH11 ARG    93     -19.934   4.190  -5.188  1.00 10.00      A   
ATOM    613 HH12 ARG    93     -21.589   3.901  -4.521  1.00 10.00      A   
ATOM    614  NH2 ARG    93     -21.793   6.113  -3.322  1.00 10.00      A   
ATOM    615 HH21 ARG    93     -21.788   7.047  -2.856  1.00 10.00      A   
ATOM    616 HH22 ARG    93     -22.627   5.493  -3.220  1.00 10.00      A   
ATOM    617  C   ARG    93     -15.945   3.699  -3.095  1.00 10.00      A   
ATOM    618  O   ARG    93     -16.238   3.840  -1.905  1.00 10.00      A   
ATOM    619  N   GLU    94     -16.302   2.638  -3.807  1.00 10.00      A   
ATOM    620  HN  GLU    94     -16.040   2.584  -4.752  1.00 10.00      A   
ATOM    621  CA  GLU    94     -17.073   1.551  -3.228  1.00 10.00      A   
ATOM    622  CB  GLU    94     -17.451   0.515  -4.291  1.00 10.00      A   
ATOM    623  CG  GLU    94     -18.585   0.950  -5.211  1.00 10.00      A   
ATOM    624  CD  GLU    94     -18.226   2.160  -6.054  1.00 10.00      A   
ATOM    625  OE1 GLU    94     -19.039   3.111  -6.125  1.00 10.00      A   
ATOM    626  OE2 GLU    94     -17.120   2.174  -6.639  1.00 10.00      A   
ATOM    627  C   GLU    94     -16.298   0.899  -2.095  1.00 10.00      A   
ATOM    628  O   GLU    94     -16.858   0.605  -1.043  1.00 10.00      A   
ATOM    629  N   ILE    95     -15.003   0.696  -2.313  1.00 10.00      A   
ATOM    630  HN  ILE    95     -14.619   0.956  -3.177  1.00 10.00      A   
ATOM    631  CA  ILE    95     -14.143   0.087  -1.302  1.00 10.00      A   
ATOM    632  CB  ILE    95     -12.711  -0.141  -1.834  1.00 10.00      A   
ATOM    633  CG1 ILE    95     -12.756  -0.839  -3.197  1.00 10.00      A   
ATOM    634  CG2 ILE    95     -11.901  -0.966  -0.841  1.00 10.00      A   
ATOM    635  CD1 ILE    95     -11.414  -0.918  -3.894  1.00 10.00      A   
ATOM    636  C   ILE    95     -14.088   0.965  -0.052  1.00 10.00      A   
ATOM    637  O   ILE    95     -14.240   0.477   1.069  1.00 10.00      A   
ATOM    638  N   GLN    96     -13.890   2.267  -0.261  1.00 10.00      A   
ATOM    639  HN  GLN    96     -13.788   2.590  -1.185  1.00 10.00      A   
ATOM    640  CA  GLN    96     -13.820   3.227   0.837  1.00 10.00      A   
ATOM    641  CB  GLN    96     -13.542   4.640   0.307  1.00 10.00      A   
ATOM    642  CG  GLN    96     -12.102   4.903  -0.107  1.00 10.00      A   
ATOM    643  CD  GLN    96     -11.924   6.284  -0.720  1.00 10.00      A   
ATOM    644  OE1 GLN    96     -12.832   6.814  -1.358  1.00 10.00      A   
ATOM    645  NE2 GLN    96     -10.763   6.887  -0.519  1.00 10.00      A   
ATOM    646 HE21 GLN    96     -10.077   6.421   0.015  1.00 10.00      A   
ATOM    647 HE22 GLN    96     -10.629   7.778  -0.910  1.00 10.00      A   
ATOM    648  C   GLN    96     -15.122   3.232   1.633  1.00 10.00      A   
ATOM    649  O   GLN    96     -15.112   3.212   2.866  1.00 10.00      A   
ATOM    650  N   THR    97     -16.242   3.243   0.920  1.00 10.00      A   
ATOM    651  HN  THR    97     -16.186   3.241  -0.061  1.00 10.00      A   
ATOM    652  CA  THR    97     -17.552   3.255   1.556  1.00 10.00      A   
ATOM    653  CB  THR    97     -18.666   3.576   0.538  1.00 10.00      A   
ATOM    654  OG1 THR    97     -18.255   4.681  -0.281  1.00 10.00      A   
ATOM    655  HG1 THR    97     -17.560   4.394  -0.888  1.00 10.00      A   
ATOM    656  CG2 THR    97     -19.952   3.951   1.257  1.00 10.00      A   
ATOM    657  C   THR    97     -17.842   1.922   2.251  1.00 10.00      A   
ATOM    658  O   THR    97     -18.365   1.898   3.364  1.00 10.00      A   
ATOM    659  N   ALA    98     -17.476   0.819   1.600  1.00 10.00      A   
ATOM    660  HN  ALA    98     -17.050   0.903   0.716  1.00 10.00      A   
ATOM    661  CA  ALA    98     -17.696  -0.512   2.161  1.00 10.00      A   
ATOM    662  CB  ALA    98     -17.231  -1.594   1.196  1.00 10.00      A   
ATOM    663  C   ALA    98     -16.998  -0.664   3.505  1.00 10.00      A   
ATOM    664  O   ALA    98     -17.603  -1.105   4.481  1.00 10.00      A   
ATOM    665  N   VAL    99     -15.731  -0.276   3.553  1.00 10.00      A   
ATOM    666  HN  VAL    99     -15.309   0.082   2.739  1.00 10.00      A   
ATOM    667  CA  VAL    99     -14.948  -0.365   4.779  1.00 10.00      A   
ATOM    668  CB  VAL    99     -13.470   0.007   4.532  1.00 10.00      A   
ATOM    669  CG1 VAL    99     -12.691   0.036   5.838  1.00 10.00      A   
ATOM    670  CG2 VAL    99     -12.835  -0.975   3.559  1.00 10.00      A   
ATOM    671  C   VAL    99     -15.539   0.542   5.859  1.00 10.00      A   
ATOM    672  O   VAL    99     -15.599   0.171   7.030  1.00 10.00      A   
ATOM    673  N   ARG   100     -15.993   1.720   5.443  1.00 10.00      A   
ATOM    674  HN  ARG   100     -15.919   1.949   4.491  1.00 10.00      A   
ATOM    675  CA  ARG   100     -16.588   2.690   6.356  1.00 10.00      A   
ATOM    676  CB  ARG   100     -16.865   4.001   5.614  1.00 10.00      A   
ATOM    677  CG  ARG   100     -17.389   5.124   6.493  1.00 10.00      A   
ATOM    678  CD  ARG   100     -18.214   6.119   5.691  1.00 10.00      A   
ATOM    679  NE  ARG   100     -17.517   6.582   4.491  1.00 10.00      A   
ATOM    680  HE  ARG   100     -16.543   6.451   4.458  1.00 10.00      A   
ATOM    681  CZ  ARG   100     -18.115   7.172   3.458  1.00 10.00      A   
ATOM    682  NH1 ARG   100     -19.430   7.367   3.466  1.00 10.00      A   
ATOM    683 HH11 ARG   100     -19.895   7.828   2.655  1.00 10.00      A   
ATOM    684 HH12 ARG   100     -20.003   7.065   4.286  1.00 10.00      A   
ATOM    685  NH2 ARG   100     -17.396   7.556   2.410  1.00 10.00      A   
ATOM    686 HH21 ARG   100     -16.362   7.398   2.399  1.00 10.00      A   
ATOM    687 HH22 ARG   100     -17.854   8.021   1.595  1.00 10.00      A   
ATOM    688  C   ARG   100     -17.884   2.153   6.962  1.00 10.00      A   
ATOM    689  O   ARG   100     -18.228   2.467   8.100  1.00 10.00      A   
ATOM    690  N   LEU   101     -18.600   1.345   6.192  1.00 10.00      A   
ATOM    691  HN  LEU   101     -18.280   1.138   5.286  1.00 10.00      A   
ATOM    692  CA  LEU   101     -19.854   0.766   6.651  1.00 10.00      A   
ATOM    693  CB  LEU   101     -20.754   0.421   5.463  1.00 10.00      A   
ATOM    694  CG  LEU   101     -21.281   1.599   4.641  1.00 10.00      A   
ATOM    695  CD1 LEU   101     -21.985   1.106   3.386  1.00 10.00      A   
ATOM    696  CD2 LEU   101     -22.217   2.459   5.476  1.00 10.00      A   
ATOM    697  C   LEU   101     -19.615  -0.474   7.507  1.00 10.00      A   
ATOM    698  O   LEU   101     -20.418  -0.797   8.385  1.00 10.00      A   
ATOM    699  N   LEU   102     -18.510  -1.159   7.251  1.00 10.00      A   
ATOM    700  HN  LEU   102     -17.909  -0.845   6.541  1.00 10.00      A   
ATOM    701  CA  LEU   102     -18.167  -2.369   7.991  1.00 10.00      A   
ATOM    702  CB  LEU   102     -17.245  -3.271   7.163  1.00 10.00      A   
ATOM    703  CG  LEU   102     -17.888  -3.993   5.979  1.00 10.00      A   
ATOM    704  CD1 LEU   102     -16.843  -4.784   5.209  1.00 10.00      A   
ATOM    705  CD2 LEU   102     -19.007  -4.902   6.457  1.00 10.00      A   
ATOM    706  C   LEU   102     -17.505  -2.054   9.328  1.00 10.00      A   
ATOM    707  O   LEU   102     -17.884  -2.604  10.363  1.00 10.00      A   
ATOM    708  N   LEU   103     -16.522  -1.173   9.303  1.00 10.00      A   
ATOM    709  HN  LEU   103     -16.284  -0.738   8.454  1.00 10.00      A   
ATOM    710  CA  LEU   103     -15.796  -0.813  10.510  1.00 10.00      A   
ATOM    711  CB  LEU   103     -14.311  -0.610  10.195  1.00 10.00      A   
ATOM    712  CG  LEU   103     -13.570  -1.812   9.601  1.00 10.00      A   
ATOM    713  CD1 LEU   103     -12.111  -1.468   9.349  1.00 10.00      A   
ATOM    714  CD2 LEU   103     -13.685  -3.027  10.510  1.00 10.00      A   
ATOM    715  C   LEU   103     -16.374   0.442  11.156  1.00 10.00      A   
ATOM    716  O   LEU   103     -16.838   1.350  10.465  1.00 10.00      A   
ATOM    717  N   PRO   104     -16.360   0.503  12.497  1.00 10.00      A   
ATOM    718  CA  PRO   104     -16.876   1.653  13.245  1.00 10.00      A   
ATOM    719  CB  PRO   104     -16.968   1.124  14.680  1.00 10.00      A   
ATOM    720  CG  PRO   104     -15.906   0.084  14.756  1.00 10.00      A   
ATOM    721  CD  PRO   104     -15.849  -0.553  13.394  1.00 10.00      A   
ATOM    722  C   PRO   104     -15.929   2.853  13.180  1.00 10.00      A   
ATOM    723  O   PRO   104     -14.896   2.812  12.504  1.00 10.00      A   
ATOM    724  N   GLY   105     -16.288   3.915  13.896  1.00 10.00      A   
ATOM    725  HN  GLY   105     -17.112   3.877  14.424  1.00 10.00      A   
ATOM    726  CA  GLY   105     -15.480   5.122  13.915  1.00 10.00      A   
ATOM    727  C   GLY   105     -14.063   4.871  14.392  1.00 10.00      A   
ATOM    728  O   GLY   105     -13.820   3.941  15.165  1.00 10.00      A   
ATOM    729  N   GLU   106     -13.133   5.703  13.918  1.00 10.00      A   
ATOM    730  HN  GLU   106     -13.415   6.421  13.311  1.00 10.00      A   
ATOM    731  CA  GLU   106     -11.712   5.600  14.264  1.00 10.00      A   
ATOM    732  CB  GLU   106     -11.477   5.564  15.773  1.00 10.00      A   
ATOM    733  CG  GLU   106     -11.645   6.915  16.446  1.00 10.00      A   
ATOM    734  CD  GLU   106     -11.884   6.788  17.931  1.00 10.00      A   
ATOM    735  OE1 GLU   106     -10.901   6.662  18.688  1.00 10.00      A   
ATOM    736  OE2 GLU   106     -13.062   6.801  18.347  1.00 10.00      A   
ATOM    737  C   GLU   106     -11.021   4.441  13.550  1.00 10.00      A   
ATOM    738  O   GLU   106     -10.004   4.635  12.881  1.00 10.00      A   
ATOM    739  N   LEU   107     -11.576   3.242  13.687  1.00 10.00      A   
ATOM    740  HN  LEU   107     -12.383   3.149  14.243  1.00 10.00      A   
ATOM    741  CA  LEU   107     -11.017   2.063  13.041  1.00 10.00      A   
ATOM    742  CB  LEU   107     -11.756   0.797  13.493  1.00 10.00      A   
ATOM    743  CG  LEU   107     -11.203  -0.538  12.984  1.00 10.00      A   
ATOM    744  CD1 LEU   107      -9.735  -0.690  13.353  1.00 10.00      A   
ATOM    745  CD2 LEU   107     -12.017  -1.699  13.534  1.00 10.00      A   
ATOM    746  C   LEU   107     -11.097   2.216  11.524  1.00 10.00      A   
ATOM    747  O   LEU   107     -10.113   2.010  10.811  1.00 10.00      A   
ATOM    748  N   ALA   108     -12.271   2.609  11.042  1.00 10.00      A   
ATOM    749  HN  ALA   108     -13.018   2.756  11.663  1.00 10.00      A   
ATOM    750  CA  ALA   108     -12.488   2.810   9.617  1.00 10.00      A   
ATOM    751  CB  ALA   108     -13.960   3.062   9.330  1.00 10.00      A   
ATOM    752  C   ALA   108     -11.634   3.961   9.095  1.00 10.00      A   
ATOM    753  O   ALA   108     -11.231   3.965   7.935  1.00 10.00      A   
ATOM    754  N   LYS   109     -11.346   4.925   9.965  1.00 10.00      A   
ATOM    755  HN  LYS   109     -11.682   4.852  10.883  1.00 10.00      A   
ATOM    756  CA  LYS   109     -10.538   6.081   9.594  1.00 10.00      A   
ATOM    757  CB  LYS   109     -10.435   7.075  10.756  1.00 10.00      A   
ATOM    758  CG  LYS   109      -9.776   8.393  10.385  1.00 10.00      A   
ATOM    759  CD  LYS   109      -9.406   9.196  11.618  1.00 10.00      A   
ATOM    760  CE  LYS   109      -8.584  10.416  11.244  1.00 10.00      A   
ATOM    761  NZ  LYS   109      -7.945  11.038  12.428  1.00 10.00      A   
ATOM    762  HZ1 LYS   109      -8.549  11.792  12.806  1.00 10.00      A   
ATOM    763  HZ2 LYS   109      -7.023  11.444  12.160  1.00 10.00      A   
ATOM    764  HZ3 LYS   109      -7.791  10.324  13.169  1.00 10.00      A   
ATOM    765  C   LYS   109      -9.146   5.647   9.153  1.00 10.00      A   
ATOM    766  O   LYS   109      -8.687   6.000   8.064  1.00 10.00      A   
ATOM    767  N   HIS   110      -8.482   4.859   9.996  1.00 10.00      A   
ATOM    768  HN  HIS   110      -8.907   4.594  10.841  1.00 10.00      A   
ATOM    769  CA  HIS   110      -7.140   4.384   9.685  1.00 10.00      A   
ATOM    770  CB  HIS   110      -6.488   3.697  10.890  1.00 10.00      A   
ATOM    771  CG  HIS   110      -4.990   3.621  10.798  1.00 10.00      A   
ATOM    772  ND1 HIS   110      -4.155   4.611  11.275  1.00 10.00      A   
ATOM    773  HD1 HIS   110      -4.443   5.438  11.723  1.00 10.00      A   
ATOM    774  CD2 HIS   110      -4.181   2.676  10.262  1.00 10.00      A   
ATOM    775  CE1 HIS   110      -2.900   4.280  11.034  1.00 10.00      A   
ATOM    776  NE2 HIS   110      -2.888   3.114  10.421  1.00 10.00      A   
ATOM    777  HE2 HIS   110      -2.080   2.648  10.103  1.00 10.00      A   
ATOM    778  C   HIS   110      -7.173   3.447   8.485  1.00 10.00      A   
ATOM    779  O   HIS   110      -6.298   3.504   7.623  1.00 10.00      A   
ATOM    780  N   ALA   111      -8.198   2.603   8.430  1.00 10.00      A   
ATOM    781  HN  ALA   111      -8.868   2.615   9.148  1.00 10.00      A   
ATOM    782  CA  ALA   111      -8.354   1.659   7.332  1.00 10.00      A   
ATOM    783  CB  ALA   111      -9.560   0.765   7.567  1.00 10.00      A   
ATOM    784  C   ALA   111      -8.486   2.397   6.005  1.00 10.00      A   
ATOM    785  O   ALA   111      -7.868   2.019   5.008  1.00 10.00      A   
ATOM    786  N   VAL   112      -9.296   3.454   6.000  1.00 10.00      A   
ATOM    787  HN  VAL   112      -9.784   3.689   6.823  1.00 10.00      A   
ATOM    788  CA  VAL   112      -9.497   4.260   4.799  1.00 10.00      A   
ATOM    789  CB  VAL   112     -10.687   5.242   4.950  1.00 10.00      A   
ATOM    790  CG1 VAL   112     -10.700   6.284   3.839  1.00 10.00      A   
ATOM    791  CG2 VAL   112     -12.001   4.472   4.948  1.00 10.00      A   
ATOM    792  C   VAL   112      -8.213   5.009   4.447  1.00 10.00      A   
ATOM    793  O   VAL   112      -7.881   5.172   3.272  1.00 10.00      A   
ATOM    794  N   SER   113      -7.482   5.437   5.472  1.00 10.00      A   
ATOM    795  HN  SER   113      -7.796   5.268   6.389  1.00 10.00      A   
ATOM    796  CA  SER   113      -6.226   6.149   5.264  1.00 10.00      A   
ATOM    797  CB  SER   113      -5.625   6.604   6.601  1.00 10.00      A   
ATOM    798  OG  SER   113      -6.525   7.432   7.325  1.00 10.00      A   
ATOM    799  HG  SER   113      -7.397   7.013   7.357  1.00 10.00      A   
ATOM    800  C   SER   113      -5.238   5.251   4.520  1.00 10.00      A   
ATOM    801  O   SER   113      -4.604   5.672   3.555  1.00 10.00      A   
ATOM    802  N   GLU   114      -5.138   3.999   4.961  1.00 10.00      A   
ATOM    803  HN  GLU   114      -5.681   3.718   5.733  1.00 10.00      A   
ATOM    804  CA  GLU   114      -4.240   3.032   4.337  1.00 10.00      A   
ATOM    805  CB  GLU   114      -4.110   1.778   5.209  1.00 10.00      A   
ATOM    806  CG  GLU   114      -3.658   2.053   6.637  1.00 10.00      A   
ATOM    807  CD  GLU   114      -2.188   2.408   6.744  1.00 10.00      A   
ATOM    808  OE1 GLU   114      -1.527   2.570   5.696  1.00 10.00      A   
ATOM    809  OE2 GLU   114      -1.680   2.520   7.880  1.00 10.00      A   
ATOM    810  C   GLU   114      -4.735   2.657   2.939  1.00 10.00      A   
ATOM    811  O   GLU   114      -3.939   2.476   2.017  1.00 10.00      A   
ATOM    812  N   GLY   115      -6.052   2.547   2.789  1.00 10.00      A   
ATOM    813  HN  GLY   115      -6.639   2.700   3.562  1.00 10.00      A   
ATOM    814  CA  GLY   115      -6.630   2.200   1.504  1.00 10.00      A   
ATOM    815  C   GLY   115      -6.390   3.273   0.458  1.00 10.00      A   
ATOM    816  O   GLY   115      -5.863   2.994  -0.621  1.00 10.00      A   
ATOM    817  N   THR   116      -6.757   4.508   0.789  1.00 10.00      A   
ATOM    818  HN  THR   116      -7.161   4.667   1.669  1.00 10.00      A   
ATOM    819  CA  THR   116      -6.584   5.630  -0.121  1.00 10.00      A   
ATOM    820  CB  THR   116      -7.219   6.915   0.443  1.00 10.00      A   
ATOM    821  OG1 THR   116      -8.474   6.585   1.059  1.00 10.00      A   
ATOM    822  HG1 THR   116      -8.316   6.297   1.969  1.00 10.00      A   
ATOM    823  CG2 THR   116      -7.465   7.915  -0.675  1.00 10.00      A   
ATOM    824  C   THR   116      -5.104   5.855  -0.433  1.00 10.00      A   
ATOM    825  O   THR   116      -4.751   6.303  -1.527  1.00 10.00      A   
ATOM    826  N   LYS   117      -4.248   5.516   0.530  1.00 10.00      A   
ATOM    827  HN  LYS   117      -4.598   5.177   1.382  1.00 10.00      A   
ATOM    828  CA  LYS   117      -2.805   5.647   0.364  1.00 10.00      A   
ATOM    829  CB  LYS   117      -2.089   5.139   1.624  1.00 10.00      A   
ATOM    830  CG  LYS   117      -0.608   4.834   1.447  1.00 10.00      A   
ATOM    831  CD  LYS   117      -0.107   3.866   2.512  1.00 10.00      A   
ATOM    832  CE  LYS   117      -0.718   2.482   2.337  1.00 10.00      A   
ATOM    833  NZ  LYS   117      -0.442   1.597   3.500  1.00 10.00      A   
ATOM    834  HZ1 LYS   117      -0.852   0.654   3.339  1.00 10.00      A   
ATOM    835  HZ2 LYS   117      -0.864   2.000   4.369  1.00 10.00      A   
ATOM    836  HZ3 LYS   117       0.582   1.499   3.642  1.00 10.00      A   
ATOM    837  C   LYS   117      -2.349   4.847  -0.852  1.00 10.00      A   
ATOM    838  O   LYS   117      -1.541   5.315  -1.656  1.00 10.00      A   
ATOM    839  N   ALA   118      -2.897   3.645  -0.988  1.00 10.00      A   
ATOM    840  HN  ALA   118      -3.557   3.343  -0.325  1.00 10.00      A   
ATOM    841  CA  ALA   118      -2.558   2.767  -2.097  1.00 10.00      A   
ATOM    842  CB  ALA   118      -2.973   1.336  -1.791  1.00 10.00      A   
ATOM    843  C   ALA   118      -3.208   3.248  -3.388  1.00 10.00      A   
ATOM    844  O   ALA   118      -2.593   3.204  -4.454  1.00 10.00      A   
ATOM    845  N   VAL   119      -4.448   3.717  -3.280  1.00 10.00      A   
ATOM    846  HN  VAL   119      -4.878   3.725  -2.397  1.00 10.00      A   
ATOM    847  CA  VAL   119      -5.196   4.209  -4.437  1.00 10.00      A   
ATOM    848  CB  VAL   119      -6.606   4.698  -4.040  1.00 10.00      A   
ATOM    849  CG1 VAL   119      -7.335   5.280  -5.244  1.00 10.00      A   
ATOM    850  CG2 VAL   119      -7.411   3.563  -3.432  1.00 10.00      A   
ATOM    851  C   VAL   119      -4.451   5.338  -5.144  1.00 10.00      A   
ATOM    852  O   VAL   119      -4.204   5.274  -6.351  1.00 10.00      A   
ATOM    853  N   THR   120      -4.088   6.365  -4.392  1.00 10.00      A   
ATOM    854  HN  THR   120      -4.312   6.362  -3.432  1.00 10.00      A   
ATOM    855  CA  THR   120      -3.377   7.506  -4.953  1.00 10.00      A   
ATOM    856  CB  THR   120      -3.306   8.661  -3.943  1.00 10.00      A   
ATOM    857  OG1 THR   120      -4.547   8.726  -3.228  1.00 10.00      A   
ATOM    858  HG1 THR   120      -4.379   8.597  -2.287  1.00 10.00      A   
ATOM    859  CG2 THR   120      -3.073   9.982  -4.659  1.00 10.00      A   
ATOM    860  C   THR   120      -1.970   7.124  -5.415  1.00 10.00      A   
ATOM    861  O   THR   120      -1.459   7.666  -6.395  1.00 10.00      A   
ATOM    862  N   LYS   121      -1.359   6.177  -4.715  1.00 10.00      A   
ATOM    863  HN  LYS   121      -1.822   5.781  -3.947  1.00 10.00      A   
ATOM    864  CA  LYS   121      -0.019   5.716  -5.053  1.00 10.00      A   
ATOM    865  CB  LYS   121       0.527   4.803  -3.948  1.00 10.00      A   
ATOM    866  CG  LYS   121       1.984   4.396  -4.121  1.00 10.00      A   
ATOM    867  CD  LYS   121       2.935   5.509  -3.702  1.00 10.00      A   
ATOM    868  CE  LYS   121       3.341   6.371  -4.886  1.00 10.00      A   
ATOM    869  NZ  LYS   121       4.190   7.517  -4.475  1.00 10.00      A   
ATOM    870  HZ1 LYS   121       4.583   7.987  -5.314  1.00 10.00      A   
ATOM    871  HZ2 LYS   121       4.972   7.186  -3.877  1.00 10.00      A   
ATOM    872  HZ3 LYS   121       3.629   8.206  -3.934  1.00 10.00      A   
ATOM    873  C   LYS   121      -0.029   4.968  -6.383  1.00 10.00      A   
ATOM    874  O   LYS   121       0.838   5.174  -7.230  1.00 10.00      A   
ATOM    875  N   TYR   122      -1.020   4.099  -6.561  1.00 10.00      A   
ATOM    876  HN  TYR   122      -1.687   3.976  -5.843  1.00 10.00      A   
ATOM    877  CA  TYR   122      -1.142   3.308  -7.779  1.00 10.00      A   
ATOM    878  CB  TYR   122      -2.172   2.191  -7.589  1.00 10.00      A   
ATOM    879  CG  TYR   122      -2.052   1.061  -8.588  1.00 10.00      A   
ATOM    880  CD1 TYR   122      -0.858   0.367  -8.743  1.00 10.00      A   
ATOM    881  CD2 TYR   122      -3.132   0.687  -9.374  1.00 10.00      A   
ATOM    882  CE1 TYR   122      -0.740  -0.665  -9.655  1.00 10.00      A   
ATOM    883  CE2 TYR   122      -3.025  -0.343 -10.286  1.00 10.00      A   
ATOM    884  CZ  TYR   122      -1.828  -1.015 -10.423  1.00 10.00      A   
ATOM    885  OH  TYR   122      -1.722  -2.033 -11.341  1.00 10.00      A   
ATOM    886  HH  TYR   122      -1.105  -2.701 -11.014  1.00 10.00      A   
ATOM    887  C   TYR   122      -1.503   4.174  -8.983  1.00 10.00      A   
ATOM    888  O   TYR   122      -1.158   3.846 -10.118  1.00 10.00      A   
ATOM    889  N   THR   123      -2.183   5.285  -8.731  1.00 10.00      A   
ATOM    890  HN  THR   123      -2.426   5.504  -7.806  1.00 10.00      A   
ATOM    891  CA  THR   123      -2.584   6.185  -9.803  1.00 10.00      A   
ATOM    892  CB  THR   123      -3.930   6.873  -9.503  1.00 10.00      A   
ATOM    893  OG1 THR   123      -4.000   7.231  -8.113  1.00 10.00      A   
ATOM    894  HG1 THR   123      -4.192   6.441  -7.583  1.00 10.00      A   
ATOM    895  CG2 THR   123      -5.082   5.938  -9.840  1.00 10.00      A   
ATOM    896  C   THR   123      -1.509   7.231 -10.097  1.00 10.00      A   
ATOM    897  O   THR   123      -1.651   8.047 -11.012  1.00 10.00      A   
ATOM    898  N   SER   124      -0.427   7.190  -9.331  1.00 10.00      A   
ATOM    899  HN  SER   124      -0.360   6.503  -8.636  1.00 10.00      A   
ATOM    900  CA  SER   124       0.671   8.131  -9.505  1.00 10.00      A   
ATOM    901  CB  SER   124       0.684   9.155  -8.365  1.00 10.00      A   
ATOM    902  OG  SER   124      -0.617   9.663  -8.116  1.00 10.00      A   
ATOM    903  HG  SER   124      -1.113   9.014  -7.593  1.00 10.00      A   
ATOM    904  C   SER   124       2.009   7.397  -9.575  1.00 10.00      A   
ATOM    905  O   SER   124       2.935   7.710  -8.826  1.00 10.00      A   
ATOM    906  N   ALA   125       2.091   6.415 -10.470  1.00 10.00      A   
ATOM    907  HN  ALA   125       1.303   6.209 -11.015  1.00 10.00      A   
ATOM    908  CB  ALA   125       4.470   6.475 -11.162  1.00 10.00      A   
ATOM    909  CA  ALA   125       3.307   5.621 -10.665  1.00 10.00      A   
ATOM    910  C   ALA   125       3.685   4.836  -9.410  1.00 10.00      A   
ATOM    911  O   ALA   125       3.062   3.781  -9.165  1.00 10.00      A   
ATOM    912  OXT ALA   125       4.607   5.266  -8.679  1.00 10.00      A   
ATOM    913  CB  HIS    19      31.685  12.345  -0.269  1.00 10.00      B   
ATOM    914  CG  HIS    19      32.768  11.336  -0.045  1.00 10.00      B   
ATOM    915  ND1 HIS    19      34.018  11.666   0.434  1.00 10.00      B   
ATOM    916  HD1 HIS    19      34.323  12.572   0.674  1.00 10.00      B   
ATOM    917  CD2 HIS    19      32.782   9.995  -0.237  1.00 10.00      B   
ATOM    918  CE1 HIS    19      34.752  10.572   0.527  1.00 10.00      B   
ATOM    919  NE2 HIS    19      34.026   9.547   0.128  1.00 10.00      B   
ATOM    920  HE2 HIS    19      34.325   8.612   0.108  1.00 10.00      B   
ATOM    921  C   HIS    19      30.261  14.113   0.759  1.00 10.00      B   
ATOM    922  O   HIS    19      30.922  15.150   0.810  1.00 10.00      B   
ATOM    923  N   HIS    19      29.928  11.733   1.386  1.00 10.00      B   
ATOM    924  HT1 HIS    19      29.381  12.059   2.207  1.00 10.00      B   
ATOM    925  HT2 HIS    19      30.403  10.844   1.639  1.00 10.00      B   
ATOM    926  HT3 HIS    19      29.274  11.549   0.599  1.00 10.00      B   
ATOM    927  CA  HIS    19      30.925  12.761   0.997  1.00 10.00      B   
ATOM    928  N   ARG    20      28.960  14.101   0.482  1.00 10.00      B   
ATOM    929  HN  ARG    20      28.480  13.246   0.446  1.00 10.00      B   
ATOM    930  CA  ARG    20      28.222  15.331   0.231  1.00 10.00      B   
ATOM    931  CB  ARG    20      27.172  15.112  -0.866  1.00 10.00      B   
ATOM    932  CG  ARG    20      27.721  14.484  -2.141  1.00 10.00      B   
ATOM    933  CD  ARG    20      28.855  15.308  -2.730  1.00 10.00      B   
ATOM    934  NE  ARG    20      29.650  14.547  -3.696  1.00 10.00      B   
ATOM    935  HE  ARG    20      29.318  13.654  -3.945  1.00 10.00      B   
ATOM    936  CZ  ARG    20      30.786  14.983  -4.243  1.00 10.00      B   
ATOM    937  NH1 ARG    20      31.268  16.181  -3.924  1.00 10.00      B   
ATOM    938 HH11 ARG    20      30.761  16.787  -3.243  1.00 10.00      B   
ATOM    939 HH12 ARG    20      32.157  16.524  -4.354  1.00 10.00      B   
ATOM    940  NH2 ARG    20      31.435  14.214  -5.110  1.00 10.00      B   
ATOM    941 HH21 ARG    20      31.057  13.274  -5.362  1.00 10.00      B   
ATOM    942 HH22 ARG    20      32.324  14.545  -5.543  1.00 10.00      B   
ATOM    943  C   ARG    20      27.563  15.832   1.511  1.00 10.00      B   
ATOM    944  O   ARG    20      27.805  15.290   2.592  1.00 10.00      B   
ATOM    945  N   LYS    21      26.733  16.861   1.383  1.00 10.00      B   
ATOM    946  HN  LYS    21      26.572  17.237   0.492  1.00 10.00      B   
ATOM    947  CA  LYS    21      26.042  17.441   2.526  1.00 10.00      B   
ATOM    948  CB  LYS    21      25.363  18.759   2.131  1.00 10.00      B   
ATOM    949  CG  LYS    21      24.653  19.470   3.273  1.00 10.00      B   
ATOM    950  CD  LYS    21      24.008  20.763   2.806  1.00 10.00      B   
ATOM    951  CE  LYS    21      23.237  21.433   3.931  1.00 10.00      B   
ATOM    952  NZ  LYS    21      22.632  22.720   3.504  1.00 10.00      B   
ATOM    953  HZ1 LYS    21      22.112  23.150   4.295  1.00 10.00      B   
ATOM    954  HZ2 LYS    21      21.974  22.569   2.713  1.00 10.00      B   
ATOM    955  HZ3 LYS    21      23.373  23.380   3.195  1.00 10.00      B   
ATOM    956  C   LYS    21      25.020  16.465   3.096  1.00 10.00      B   
ATOM    957  O   LYS    21      24.240  15.861   2.353  1.00 10.00      B   
ATOM    958  N   VAL    22      25.043  16.308   4.413  1.00 10.00      B   
ATOM    959  HN  VAL    22      25.700  16.816   4.938  1.00 10.00      B   
ATOM    960  CA  VAL    22      24.123  15.409   5.105  1.00 10.00      B   
ATOM    961  CB  VAL    22      24.466  15.293   6.615  1.00 10.00      B   
ATOM    962  CG1 VAL    22      24.582  16.665   7.265  1.00 10.00      B   
ATOM    963  CG2 VAL    22      23.457  14.425   7.355  1.00 10.00      B   
ATOM    964  C   VAL    22      22.670  15.852   4.910  1.00 10.00      B   
ATOM    965  O   VAL    22      22.314  16.998   5.181  1.00 10.00      B   
ATOM    966  N   LEU    23      21.844  14.946   4.407  1.00 10.00      B   
ATOM    967  HN  LEU    23      22.189  14.053   4.191  1.00 10.00      B   
ATOM    968  CA  LEU    23      20.437  15.236   4.174  1.00 10.00      B   
ATOM    969  CB  LEU    23      19.866  14.305   3.100  1.00 10.00      B   
ATOM    970  CG  LEU    23      20.225  14.642   1.652  1.00 10.00      B   
ATOM    971  CD1 LEU    23      19.772  13.533   0.718  1.00 10.00      B   
ATOM    972  CD2 LEU    23      19.608  15.970   1.243  1.00 10.00      B   
ATOM    973  C   LEU    23      19.639  15.100   5.463  1.00 10.00      B   
ATOM    974  O   LEU    23      19.529  14.010   6.027  1.00 10.00      B   
ATOM    975  N   ARG    24      19.092  16.208   5.935  1.00 10.00      B   
ATOM    976  HN  ARG    24      19.215  17.052   5.449  1.00 10.00      B   
ATOM    977  CA  ARG    24      18.305  16.205   7.157  1.00 10.00      B   
ATOM    978  CB  ARG    24      18.897  17.162   8.193  1.00 10.00      B   
ATOM    979  CG  ARG    24      20.283  16.771   8.683  1.00 10.00      B   
ATOM    980  CD  ARG    24      20.685  17.593   9.895  1.00 10.00      B   
ATOM    981  NE  ARG    24      19.785  17.379  11.027  1.00 10.00      B   
ATOM    982  HE  ARG    24      18.835  17.224  10.824  1.00 10.00      B   
ATOM    983  CZ  ARG    24      20.175  17.372  12.298  1.00 10.00      B   
ATOM    984  NH1 ARG    24      21.451  17.582  12.603  1.00 10.00      B   
ATOM    985 HH11 ARG    24      21.759  17.578  13.601  1.00 10.00      B   
ATOM    986 HH12 ARG    24      22.151  17.747  11.848  1.00 10.00      B   
ATOM    987  NH2 ARG    24      19.289  17.173  13.268  1.00 10.00      B   
ATOM    988 HH21 ARG    24      18.283  17.011  13.040  1.00 10.00      B   
ATOM    989 HH22 ARG    24      19.597  17.168  14.267  1.00 10.00      B   
ATOM    990  C   ARG    24      16.858  16.570   6.870  1.00 10.00      B   
ATOM    991  O   ARG    24      16.573  17.656   6.357  1.00 10.00      B   
ATOM    992  N   ASP    25      15.957  15.648   7.195  1.00 10.00      B   
ATOM    993  HN  ASP    25      16.270  14.802   7.578  1.00 10.00      B   
ATOM    994  CA  ASP    25      14.522  15.840   6.998  1.00 10.00      B   
ATOM    995  CB  ASP    25      13.976  16.977   7.866  1.00 10.00      B   
ATOM    996  CG  ASP    25      13.718  16.548   9.293  1.00 10.00      B   
ATOM    997  OD1 ASP    25      12.889  15.639   9.502  1.00 10.00      B   
ATOM    998  OD2 ASP    25      14.344  17.118  10.213  1.00 10.00      B   
ATOM    999  C   ASP    25      14.161  16.053   5.534  1.00 10.00      B   
ATOM   1000  O   ASP    25      13.605  17.088   5.163  1.00 10.00      B   
ATOM   1001  N   ASN    26      14.470  15.063   4.704  1.00 10.00      B   
ATOM   1002  HN  ASN    26      14.916  14.261   5.060  1.00 10.00      B   
ATOM   1003  CA  ASN    26      14.165  15.139   3.276  1.00 10.00      B   
ATOM   1004  CB  ASN    26      14.872  14.027   2.499  1.00 10.00      B   
ATOM   1005  CG  ASN    26      14.768  14.206   0.996  1.00 10.00      B   
ATOM   1006  OD1 ASN    26      14.850  15.322   0.480  1.00 10.00      B   
ATOM   1007  ND2 ASN    26      14.584  13.107   0.284  1.00 10.00      B   
ATOM   1008 HD21 ASN    26      14.529  12.248   0.760  1.00 10.00      B   
ATOM   1009 HD22 ASN    26      14.501  13.193  -0.691  1.00 10.00      B   
ATOM   1010  C   ASN    26      12.658  15.058   3.048  1.00 10.00      B   
ATOM   1011  O   ASN    26      12.139  15.550   2.046  1.00 10.00      B   
ATOM   1012  N   ILE    27      11.958  14.450   4.002  1.00 10.00      B   
ATOM   1013  HN  ILE    27      12.434  14.077   4.779  1.00 10.00      B   
ATOM   1014  CA  ILE    27      10.506  14.311   3.926  1.00 10.00      B   
ATOM   1015  CB  ILE    27       9.948  13.453   5.078  1.00 10.00      B   
ATOM   1016  CG1 ILE    27      10.470  13.952   6.431  1.00 10.00      B   
ATOM   1017  CG2 ILE    27      10.296  11.988   4.868  1.00 10.00      B   
ATOM   1018  CD1 ILE    27       9.821  13.280   7.623  1.00 10.00      B   
ATOM   1019  C   ILE    27       9.820  15.676   3.935  1.00 10.00      B   
ATOM   1020  O   ILE    27       8.668  15.809   3.519  1.00 10.00      B   
ATOM   1021  N   GLN    28      10.543  16.694   4.394  1.00 10.00      B   
ATOM   1022  HN  GLN    28      11.462  16.528   4.700  1.00 10.00      B   
ATOM   1023  CA  GLN    28      10.011  18.046   4.447  1.00 10.00      B   
ATOM   1024  CB  GLN    28      10.678  18.857   5.557  1.00 10.00      B   
ATOM   1025  CG  GLN    28      10.258  18.451   6.958  1.00 10.00      B   
ATOM   1026  CD  GLN    28      10.823  19.366   8.024  1.00 10.00      B   
ATOM   1027  OE1 GLN    28      11.932  19.890   7.893  1.00 10.00      B   
ATOM   1028  NE2 GLN    28      10.059  19.569   9.083  1.00 10.00      B   
ATOM   1029 HE21 GLN    28       9.186  19.123   9.115  1.00 10.00      B   
ATOM   1030 HE22 GLN    28      10.393  20.160   9.792  1.00 10.00      B   
ATOM   1031  C   GLN    28      10.184  18.742   3.101  1.00 10.00      B   
ATOM   1032  O   GLN    28       9.842  19.915   2.951  1.00 10.00      B   
ATOM   1033  N   GLY    29      10.734  18.016   2.132  1.00 10.00      B   
ATOM   1034  HN  GLY    29      11.018  17.094   2.322  1.00 10.00      B   
ATOM   1035  CA  GLY    29      10.924  18.567   0.803  1.00 10.00      B   
ATOM   1036  C   GLY    29       9.610  18.611   0.053  1.00 10.00      B   
ATOM   1037  O   GLY    29       9.452  19.360  -0.914  1.00 10.00      B   
ATOM   1038  N   ILE    30       8.669  17.791   0.508  1.00 10.00      B   
ATOM   1039  HN  ILE    30       8.876  17.212   1.270  1.00 10.00      B   
ATOM   1040  CA  ILE    30       7.342  17.728  -0.084  1.00 10.00      B   
ATOM   1041  CB  ILE    30       6.624  16.411   0.285  1.00 10.00      B   
ATOM   1042  CG1 ILE    30       7.540  15.212   0.021  1.00 10.00      B   
ATOM   1043  CG2 ILE    30       5.322  16.270  -0.495  1.00 10.00      B   
ATOM   1044  CD1 ILE    30       7.044  13.919   0.625  1.00 10.00      B   
ATOM   1045  C   ILE    30       6.517  18.906   0.420  1.00 10.00      B   
ATOM   1046  O   ILE    30       6.302  19.053   1.625  1.00 10.00      B   
ATOM   1047  N   THR    31       6.077  19.747  -0.498  1.00 10.00      B   
ATOM   1048  HN  THR    31       6.284  19.583  -1.443  1.00 10.00      B   
ATOM   1049  CA  THR    31       5.298  20.917  -0.145  1.00 10.00      B   
ATOM   1050  CB  THR    31       5.706  22.105  -1.031  1.00 10.00      B   
ATOM   1051  OG1 THR    31       6.117  21.612  -2.317  1.00 10.00      B   
ATOM   1052  HG1 THR    31       7.069  21.718  -2.413  1.00 10.00      B   
ATOM   1053  CG2 THR    31       6.851  22.879  -0.394  1.00 10.00      B   
ATOM   1054  C   THR    31       3.802  20.668  -0.297  1.00 10.00      B   
ATOM   1055  O   THR    31       3.381  19.644  -0.844  1.00 10.00      B   
ATOM   1056  N   LYS    32       3.008  21.619   0.184  1.00 10.00      B   
ATOM   1057  HN  LYS    32       3.412  22.409   0.604  1.00 10.00      B   
ATOM   1058  CA  LYS    32       1.558  21.535   0.106  1.00 10.00      B   
ATOM   1059  CB  LYS    32       0.894  22.694   0.851  1.00 10.00      B   
ATOM   1060  CG  LYS    32       1.211  22.727   2.337  1.00 10.00      B   
ATOM   1061  CD  LYS    32       0.412  23.805   3.050  1.00 10.00      B   
ATOM   1062  CE  LYS    32       0.698  23.814   4.543  1.00 10.00      B   
ATOM   1063  NZ  LYS    32      -0.135  24.812   5.261  1.00 10.00      B   
ATOM   1064  HZ1 LYS    32      -1.130  24.508   5.267  1.00 10.00      B   
ATOM   1065  HZ2 LYS    32      -0.073  25.736   4.791  1.00 10.00      B   
ATOM   1066  HZ3 LYS    32       0.189  24.912   6.244  1.00 10.00      B   
ATOM   1067  C   LYS    32       1.056  21.440  -1.339  1.00 10.00      B   
ATOM   1068  O   LYS    32       0.234  20.579  -1.637  1.00 10.00      B   
ATOM   1069  N   PRO    33       1.531  22.311  -2.269  1.00 10.00      B   
ATOM   1070  CA  PRO    33       1.109  22.267  -3.677  1.00 10.00      B   
ATOM   1071  CB  PRO    33       2.035  23.272  -4.380  1.00 10.00      B   
ATOM   1072  CG  PRO    33       3.101  23.594  -3.389  1.00 10.00      B   
ATOM   1073  CD  PRO    33       2.474  23.418  -2.038  1.00 10.00      B   
ATOM   1074  C   PRO    33       1.266  20.874  -4.295  1.00 10.00      B   
ATOM   1075  O   PRO    33       0.474  20.475  -5.151  1.00 10.00      B   
ATOM   1076  N   ALA    34       2.275  20.134  -3.845  1.00 10.00      B   
ATOM   1077  HN  ALA    34       2.861  20.498  -3.147  1.00 10.00      B   
ATOM   1078  CA  ALA    34       2.523  18.787  -4.351  1.00 10.00      B   
ATOM   1079  CB  ALA    34       3.912  18.315  -3.951  1.00 10.00      B   
ATOM   1080  C   ALA    34       1.463  17.822  -3.833  1.00 10.00      B   
ATOM   1081  O   ALA    34       0.963  16.968  -4.571  1.00 10.00      B   
ATOM   1082  N   ILE    35       1.120  17.969  -2.558  1.00 10.00      B   
ATOM   1083  HN  ILE    35       1.559  18.666  -2.021  1.00 10.00      B   
ATOM   1084  CA  ILE    35       0.108  17.127  -1.932  1.00 10.00      B   
ATOM   1085  CB  ILE    35       0.109  17.304  -0.399  1.00 10.00      B   
ATOM   1086  CG1 ILE    35       1.489  16.972   0.176  1.00 10.00      B   
ATOM   1087  CG2 ILE    35      -0.959  16.434   0.244  1.00 10.00      B   
ATOM   1088  CD1 ILE    35       1.638  17.303   1.645  1.00 10.00      B   
ATOM   1089  C   ILE    35      -1.269  17.488  -2.482  1.00 10.00      B   
ATOM   1090  O   ILE    35      -2.137  16.628  -2.648  1.00 10.00      B   
ATOM   1091  N   ARG    36      -1.446  18.773  -2.775  1.00 10.00      B   
ATOM   1092  HN  ARG    36      -0.709  19.403  -2.598  1.00 10.00      B   
ATOM   1093  CA  ARG    36      -2.695  19.289  -3.322  1.00 10.00      B   
ATOM   1094  CB  ARG    36      -2.562  20.793  -3.567  1.00 10.00      B   
ATOM   1095  CG  ARG    36      -3.877  21.529  -3.747  1.00 10.00      B   
ATOM   1096  CD  ARG    36      -3.648  23.026  -3.879  1.00 10.00      B   
ATOM   1097  NE  ARG    36      -3.019  23.595  -2.685  1.00 10.00      B   
ATOM   1098  HE  ARG    36      -3.390  23.332  -1.812  1.00 10.00      B   
ATOM   1099  CZ  ARG    36      -1.983  24.430  -2.714  1.00 10.00      B   
ATOM   1100  NH1 ARG    36      -1.447  24.796  -3.875  1.00 10.00      B   
ATOM   1101 HH11 ARG    36      -1.829  24.424  -4.773  1.00 10.00      B   
ATOM   1102 HH12 ARG    36      -0.637  25.457  -3.894  1.00 10.00      B   
ATOM   1103  NH2 ARG    36      -1.487  24.912  -1.581  1.00 10.00      B   
ATOM   1104 HH21 ARG    36      -0.676  25.569  -1.601  1.00 10.00      B   
ATOM   1105 HH22 ARG    36      -1.906  24.639  -0.662  1.00 10.00      B   
ATOM   1106  C   ARG    36      -3.048  18.576  -4.626  1.00 10.00      B   
ATOM   1107  O   ARG    36      -4.220  18.313  -4.906  1.00 10.00      B   
ATOM   1108  N   ARG    37      -2.025  18.257  -5.413  1.00 10.00      B   
ATOM   1109  HN  ARG    37      -1.116  18.498  -5.134  1.00 10.00      B   
ATOM   1110  CA  ARG    37      -2.217  17.564  -6.682  1.00 10.00      B   
ATOM   1111  CB  ARG    37      -0.886  17.445  -7.431  1.00 10.00      B   
ATOM   1112  CG  ARG    37      -1.021  16.936  -8.858  1.00 10.00      B   
ATOM   1113  CD  ARG    37      -0.117  15.741  -9.113  1.00 10.00      B   
ATOM   1114  NE  ARG    37      -0.879  14.500  -9.262  1.00 10.00      B   
ATOM   1115  HE  ARG    37      -1.744  14.555  -9.734  1.00 10.00      B   
ATOM   1116  CZ  ARG    37      -0.470  13.314  -8.813  1.00 10.00      B   
ATOM   1117  NH1 ARG    37       0.694  13.201  -8.185  1.00 10.00      B   
ATOM   1118 HH11 ARG    37       1.300  14.039  -8.045  1.00 10.00      B   
ATOM   1119 HH12 ARG    37       1.014  12.274  -7.830  1.00 10.00      B   
ATOM   1120  NH2 ARG    37      -1.225  12.240  -9.005  1.00 10.00      B   
ATOM   1121 HH21 ARG    37      -0.917  11.299  -8.651  1.00 10.00      B   
ATOM   1122 HH22 ARG    37      -2.130  12.326  -9.515  1.00 10.00      B   
ATOM   1123  C   ARG    37      -2.806  16.176  -6.436  1.00 10.00      B   
ATOM   1124  O   ARG    37      -3.674  15.713  -7.180  1.00 10.00      B   
ATOM   1125  N   LEU    38      -2.337  15.534  -5.373  1.00 10.00      B   
ATOM   1126  HN  LEU    38      -1.660  15.973  -4.816  1.00 10.00      B   
ATOM   1127  CA  LEU    38      -2.809  14.204  -5.001  1.00 10.00      B   
ATOM   1128  CB  LEU    38      -1.973  13.646  -3.843  1.00 10.00      B   
ATOM   1129  CG  LEU    38      -0.467  13.517  -4.087  1.00 10.00      B   
ATOM   1130  CD1 LEU    38       0.272  13.317  -2.770  1.00 10.00      B   
ATOM   1131  CD2 LEU    38      -0.173  12.367  -5.041  1.00 10.00      B   
ATOM   1132  C   LEU    38      -4.273  14.270  -4.584  1.00 10.00      B   
ATOM   1133  O   LEU    38      -5.087  13.434  -4.980  1.00 10.00      B   
ATOM   1134  N   ALA    39      -4.600  15.282  -3.786  1.00 10.00      B   
ATOM   1135  HN  ALA    39      -3.900  15.912  -3.506  1.00 10.00      B   
ATOM   1136  CA  ALA    39      -5.961  15.476  -3.306  1.00 10.00      B   
ATOM   1137  CB  ALA    39      -6.013  16.621  -2.307  1.00 10.00      B   
ATOM   1138  C   ALA    39      -6.917  15.725  -4.466  1.00 10.00      B   
ATOM   1139  O   ALA    39      -8.028  15.192  -4.491  1.00 10.00      B   
ATOM   1140  N   ARG    40      -6.474  16.528  -5.429  1.00 10.00      B   
ATOM   1141  HN  ARG    40      -5.577  16.926  -5.347  1.00 10.00      B   
ATOM   1142  CA  ARG    40      -7.286  16.836  -6.600  1.00 10.00      B   
ATOM   1143  CB  ARG    40      -6.568  17.848  -7.495  1.00 10.00      B   
ATOM   1144  CG  ARG    40      -7.459  18.499  -8.543  1.00 10.00      B   
ATOM   1145  CD  ARG    40      -6.641  19.000  -9.721  1.00 10.00      B   
ATOM   1146  NE  ARG    40      -6.092  17.899 -10.514  1.00 10.00      B   
ATOM   1147  HE  ARG    40      -6.685  17.133 -10.693  1.00 10.00      B   
ATOM   1148  CZ  ARG    40      -4.858  17.882 -11.012  1.00 10.00      B   
ATOM   1149  NH1 ARG    40      -4.035  18.903 -10.797  1.00 10.00      B   
ATOM   1150 HH11 ARG    40      -4.352  19.727 -10.239  1.00 10.00      B   
ATOM   1151 HH12 ARG    40      -3.069  18.891 -11.192  1.00 10.00      B   
ATOM   1152  NH2 ARG    40      -4.448  16.842 -11.722  1.00 10.00      B   
ATOM   1153 HH21 ARG    40      -5.091  16.037 -11.894  1.00 10.00      B   
ATOM   1154 HH22 ARG    40      -3.482  16.820 -12.115  1.00 10.00      B   
ATOM   1155  C   ARG    40      -7.572  15.557  -7.383  1.00 10.00      B   
ATOM   1156  O   ARG    40      -8.688  15.336  -7.857  1.00 10.00      B   
ATOM   1157  N   ARG    41      -6.553  14.710  -7.499  1.00 10.00      B   
ATOM   1158  HN  ARG    41      -5.686  14.949  -7.096  1.00 10.00      B   
ATOM   1159  CA  ARG    41      -6.676  13.441  -8.207  1.00 10.00      B   
ATOM   1160  CB  ARG    41      -5.297  12.789  -8.361  1.00 10.00      B   
ATOM   1161  CG  ARG    41      -5.326  11.384  -8.942  1.00 10.00      B   
ATOM   1162  CD  ARG    41      -5.777  11.388 -10.393  1.00 10.00      B   
ATOM   1163  NE  ARG    41      -6.038  10.037 -10.886  1.00 10.00      B   
ATOM   1164  HE  ARG    41      -6.663   9.485 -10.367  1.00 10.00      B   
ATOM   1165  CZ  ARG    41      -5.480   9.518 -11.981  1.00 10.00      B   
ATOM   1166  NH1 ARG    41      -4.631  10.231 -12.706  1.00 10.00      B   
ATOM   1167 HH11 ARG    41      -4.387  11.205 -12.428  1.00 10.00      B   
ATOM   1168 HH12 ARG    41      -4.196   9.818 -13.563  1.00 10.00      B   
ATOM   1169  NH2 ARG    41      -5.783   8.285 -12.356  1.00 10.00      B   
ATOM   1170 HH21 ARG    41      -5.344   7.876 -13.213  1.00 10.00      B   
ATOM   1171 HH22 ARG    41      -6.459   7.719 -11.801  1.00 10.00      B   
ATOM   1172  C   ARG    41      -7.615  12.496  -7.462  1.00 10.00      B   
ATOM   1173  O   ARG    41      -8.454  11.824  -8.069  1.00 10.00      B   
ATOM   1174  N   GLY    42      -7.474  12.462  -6.143  1.00 10.00      B   
ATOM   1175  HN  GLY    42      -6.790  13.030  -5.720  1.00 10.00      B   
ATOM   1176  CA  GLY    42      -8.302  11.598  -5.320  1.00 10.00      B   
ATOM   1177  C   GLY    42      -9.740  12.073  -5.214  1.00 10.00      B   
ATOM   1178  O   GLY    42     -10.605  11.334  -4.752  1.00 10.00      B   
ATOM   1179  N   GLY    43      -9.990  13.308  -5.631  1.00 10.00      B   
ATOM   1180  HN  GLY    43      -9.254  13.855  -5.974  1.00 10.00      B   
ATOM   1181  CA  GLY    43     -11.330  13.856  -5.575  1.00 10.00      B   
ATOM   1182  C   GLY    43     -11.668  14.406  -4.205  1.00 10.00      B   
ATOM   1183  O   GLY    43     -12.827  14.409  -3.798  1.00 10.00      B   
ATOM   1184  N   VAL    44     -10.650  14.871  -3.493  1.00 10.00      B   
ATOM   1185  HN  VAL    44      -9.746  14.850  -3.879  1.00 10.00      B   
ATOM   1186  CA  VAL    44     -10.837  15.428  -2.161  1.00 10.00      B   
ATOM   1187  CB  VAL    44      -9.701  15.009  -1.205  1.00 10.00      B   
ATOM   1188  CG1 VAL    44      -9.997  15.462   0.217  1.00 10.00      B   
ATOM   1189  CG2 VAL    44      -9.486  13.505  -1.254  1.00 10.00      B   
ATOM   1190  C   VAL    44     -10.895  16.947  -2.233  1.00 10.00      B   
ATOM   1191  O   VAL    44      -9.916  17.595  -2.600  1.00 10.00      B   
ATOM   1192  N   LYS    45     -12.046  17.510  -1.893  1.00 10.00      B   
ATOM   1193  HN  LYS    45     -12.793  16.936  -1.605  1.00 10.00      B   
ATOM   1194  CA  LYS    45     -12.236  18.955  -1.934  1.00 10.00      B   
ATOM   1195  CB  LYS    45     -13.614  19.282  -2.503  1.00 10.00      B   
ATOM   1196  CG  LYS    45     -13.923  18.567  -3.808  1.00 10.00      B   
ATOM   1197  CD  LYS    45     -15.419  18.413  -3.999  1.00 10.00      B   
ATOM   1198  CE  LYS    45     -15.741  17.517  -5.178  1.00 10.00      B   
ATOM   1199  NZ  LYS    45     -17.189  17.193  -5.227  1.00 10.00      B   
ATOM   1200  HZ1 LYS    45     -17.448  16.577  -4.427  1.00 10.00      B   
ATOM   1201  HZ2 LYS    45     -17.418  16.708  -6.116  1.00 10.00      B   
ATOM   1202  HZ3 LYS    45     -17.750  18.066  -5.169  1.00 10.00      B   
ATOM   1203  C   LYS    45     -12.089  19.565  -0.548  1.00 10.00      B   
ATOM   1204  O   LYS    45     -11.426  20.589  -0.373  1.00 10.00      B   
ATOM   1205  N   ARG    46     -12.709  18.929   0.434  1.00 10.00      B   
ATOM   1206  HN  ARG    46     -13.216  18.109   0.230  1.00 10.00      B   
ATOM   1207  CA  ARG    46     -12.652  19.404   1.808  1.00 10.00      B   
ATOM   1208  CB  ARG    46     -13.990  19.180   2.519  1.00 10.00      B   
ATOM   1209  CG  ARG    46     -15.132  20.011   1.949  1.00 10.00      B   
ATOM   1210  CD  ARG    46     -14.832  21.498   2.046  1.00 10.00      B   
ATOM   1211  NE  ARG    46     -15.601  22.279   1.077  1.00 10.00      B   
ATOM   1212  HE  ARG    46     -16.570  22.117   1.037  1.00 10.00      B   
ATOM   1213  CZ  ARG    46     -15.065  23.185   0.260  1.00 10.00      B   
ATOM   1214  NH1 ARG    46     -13.760  23.424   0.297  1.00 10.00      B   
ATOM   1215 HH11 ARG    46     -13.150  22.905   0.966  1.00 10.00      B   
ATOM   1216 HH12 ARG    46     -13.337  24.134  -0.342  1.00 10.00      B   
ATOM   1217  NH2 ARG    46     -15.833  23.855  -0.589  1.00 10.00      B   
ATOM   1218 HH21 ARG    46     -16.861  23.678  -0.621  1.00 10.00      B   
ATOM   1219 HH22 ARG    46     -15.413  24.563  -1.234  1.00 10.00      B   
ATOM   1220  C   ARG    46     -11.509  18.735   2.561  1.00 10.00      B   
ATOM   1221  O   ARG    46     -11.611  17.578   2.971  1.00 10.00      B   
ATOM   1222  N   ILE    47     -10.419  19.471   2.737  1.00 10.00      B   
ATOM   1223  HN  ILE    47     -10.411  20.397   2.412  1.00 10.00      B   
ATOM   1224  CA  ILE    47      -9.243  18.945   3.418  1.00 10.00      B   
ATOM   1225  CB  ILE    47      -7.962  19.160   2.585  1.00 10.00      B   
ATOM   1226  CG1 ILE    47      -8.179  18.710   1.136  1.00 10.00      B   
ATOM   1227  CG2 ILE    47      -6.799  18.402   3.205  1.00 10.00      B   
ATOM   1228  CD1 ILE    47      -7.045  19.078   0.206  1.00 10.00      B   
ATOM   1229  C   ILE    47      -9.062  19.583   4.791  1.00 10.00      B   
ATOM   1230  O   ILE    47      -8.943  20.806   4.912  1.00 10.00      B   
ATOM   1231  N   SER    48      -9.056  18.749   5.821  1.00 10.00      B   
ATOM   1232  HN  SER    48      -9.193  17.790   5.660  1.00 10.00      B   
ATOM   1233  CA  SER    48      -8.879  19.206   7.191  1.00 10.00      B   
ATOM   1234  CB  SER    48      -9.318  18.098   8.144  1.00 10.00      B   
ATOM   1235  OG  SER    48     -10.065  17.107   7.452  1.00 10.00      B   
ATOM   1236  HG  SER    48     -10.351  16.429   8.078  1.00 10.00      B   
ATOM   1237  C   SER    48      -7.420  19.595   7.446  1.00 10.00      B   
ATOM   1238  O   SER    48      -6.593  19.539   6.537  1.00 10.00      B   
ATOM   1239  N   GLY    49      -7.100  19.979   8.675  1.00 10.00      B   
ATOM   1240  HN  GLY    49      -7.789  19.992   9.374  1.00 10.00      B   
ATOM   1241  CA  GLY    49      -5.741  20.384   8.992  1.00 10.00      B   
ATOM   1242  C   GLY    49      -4.876  19.248   9.506  1.00 10.00      B   
ATOM   1243  O   GLY    49      -3.731  19.090   9.084  1.00 10.00      B   
ATOM   1244  N   LEU    50      -5.417  18.453  10.417  1.00 10.00      B   
ATOM   1245  HN  LEU    50      -6.335  18.626  10.717  1.00 10.00      B   
ATOM   1246  CA  LEU    50      -4.681  17.334  10.995  1.00 10.00      B   
ATOM   1247  CB  LEU    50      -5.425  16.764  12.204  1.00 10.00      B   
ATOM   1248  CG  LEU    50      -5.507  17.669  13.433  1.00 10.00      B   
ATOM   1249  CD1 LEU    50      -6.328  17.004  14.522  1.00 10.00      B   
ATOM   1250  CD2 LEU    50      -4.115  18.015  13.941  1.00 10.00      B   
ATOM   1251  C   LEU    50      -4.420  16.238   9.969  1.00 10.00      B   
ATOM   1252  O   LEU    50      -3.368  15.598   9.989  1.00 10.00      B   
ATOM   1253  N   ILE    51      -5.372  16.040   9.062  1.00 10.00      B   
ATOM   1254  HN  ILE    51      -6.183  16.587   9.094  1.00 10.00      B   
ATOM   1255  CA  ILE    51      -5.247  15.016   8.030  1.00 10.00      B   
ATOM   1256  CB  ILE    51      -6.551  14.861   7.213  1.00 10.00      B   
ATOM   1257  CG1 ILE    51      -6.565  13.527   6.462  1.00 10.00      B   
ATOM   1258  CG2 ILE    51      -6.744  16.028   6.253  1.00 10.00      B   
ATOM   1259  CD1 ILE    51      -7.912  13.176   5.866  1.00 10.00      B   
ATOM   1260  C   ILE    51      -4.058  15.292   7.104  1.00 10.00      B   
ATOM   1261  O   ILE    51      -3.504  14.374   6.493  1.00 10.00      B   
ATOM   1262  N   TYR    52      -3.652  16.557   7.028  1.00 10.00      B   
ATOM   1263  HN  TYR    52      -4.122  17.238   7.551  1.00 10.00      B   
ATOM   1264  CA  TYR    52      -2.531  16.958   6.189  1.00 10.00      B   
ATOM   1265  CB  TYR    52      -2.435  18.484   6.124  1.00 10.00      B   
ATOM   1266  CG  TYR    52      -2.282  19.035   4.725  1.00 10.00      B   
ATOM   1267  CD1 TYR    52      -3.393  19.250   3.924  1.00 10.00      B   
ATOM   1268  CD2 TYR    52      -1.031  19.342   4.204  1.00 10.00      B   
ATOM   1269  CE1 TYR    52      -3.269  19.757   2.645  1.00 10.00      B   
ATOM   1270  CE2 TYR    52      -0.895  19.849   2.923  1.00 10.00      B   
ATOM   1271  CZ  TYR    52      -2.019  20.054   2.148  1.00 10.00      B   
ATOM   1272  OH  TYR    52      -1.894  20.561   0.873  1.00 10.00      B   
ATOM   1273  HH  TYR    52      -2.640  21.141   0.684  1.00 10.00      B   
ATOM   1274  C   TYR    52      -1.228  16.371   6.718  1.00 10.00      B   
ATOM   1275  O   TYR    52      -0.303  16.096   5.954  1.00 10.00      B   
ATOM   1276  N   GLU    53      -1.169  16.168   8.029  1.00 10.00      B   
ATOM   1277  HN  GLU    53      -1.947  16.399   8.581  1.00 10.00      B   
ATOM   1278  CA  GLU    53       0.015  15.616   8.673  1.00 10.00      B   
ATOM   1279  CB  GLU    53       0.201  16.236  10.059  1.00 10.00      B   
ATOM   1280  CG  GLU    53       0.230  17.756  10.071  1.00 10.00      B   
ATOM   1281  CD  GLU    53       0.253  18.320  11.477  1.00 10.00      B   
ATOM   1282  OE1 GLU    53      -0.768  18.197  12.189  1.00 10.00      B   
ATOM   1283  OE2 GLU    53       1.290  18.890  11.880  1.00 10.00      B   
ATOM   1284  C   GLU    53      -0.087  14.099   8.800  1.00 10.00      B   
ATOM   1285  O   GLU    53       0.893  13.384   8.591  1.00 10.00      B   
ATOM   1286  N   GLU    54      -1.282  13.616   9.137  1.00 10.00      B   
ATOM   1287  HN  GLU    54      -2.025  14.244   9.286  1.00 10.00      B   
ATOM   1288  CA  GLU    54      -1.518  12.183   9.307  1.00 10.00      B   
ATOM   1289  CB  GLU    54      -2.966  11.898   9.723  1.00 10.00      B   
ATOM   1290  CG  GLU    54      -3.249  12.159  11.193  1.00 10.00      B   
ATOM   1291  CD  GLU    54      -4.427  11.360  11.709  1.00 10.00      B   
ATOM   1292  OE1 GLU    54      -5.580  11.792  11.508  1.00 10.00      B   
ATOM   1293  OE2 GLU    54      -4.206  10.299  12.329  1.00 10.00      B   
ATOM   1294  C   GLU    54      -1.158  11.389   8.056  1.00 10.00      B   
ATOM   1295  O   GLU    54      -0.457  10.384   8.137  1.00 10.00      B   
ATOM   1296  N   THR    55      -1.621  11.856   6.903  1.00 10.00      B   
ATOM   1297  HN  THR    55      -2.159  12.676   6.899  1.00 10.00      B   
ATOM   1298  CA  THR    55      -1.351  11.176   5.641  1.00 10.00      B   
ATOM   1299  CB  THR    55      -2.121  11.822   4.475  1.00 10.00      B   
ATOM   1300  OG1 THR    55      -3.442  12.162   4.926  1.00 10.00      B   
ATOM   1301  HG1 THR    55      -3.484  13.111   5.108  1.00 10.00      B   
ATOM   1302  CG2 THR    55      -2.228  10.854   3.302  1.00 10.00      B   
ATOM   1303  C   THR    55       0.150  11.129   5.334  1.00 10.00      B   
ATOM   1304  O   THR    55       0.651  10.134   4.807  1.00 10.00      B   
ATOM   1305  N   ARG    56       0.870  12.191   5.697  1.00 10.00      B   
ATOM   1306  HN  ARG    56       0.427  12.947   6.131  1.00 10.00      B   
ATOM   1307  CA  ARG    56       2.310  12.246   5.465  1.00 10.00      B   
ATOM   1308  CB  ARG    56       2.875  13.627   5.807  1.00 10.00      B   
ATOM   1309  CG  ARG    56       2.410  14.734   4.875  1.00 10.00      B   
ATOM   1310  CD  ARG    56       3.066  16.063   5.218  1.00 10.00      B   
ATOM   1311  NE  ARG    56       4.448  16.136   4.741  1.00 10.00      B   
ATOM   1312  HE  ARG    56       5.019  15.348   4.896  1.00 10.00      B   
ATOM   1313  CZ  ARG    56       4.965  17.192   4.116  1.00 10.00      B   
ATOM   1314  NH1 ARG    56       4.216  18.264   3.894  1.00 10.00      B   
ATOM   1315 HH11 ARG    56       4.618  19.100   3.403  1.00 10.00      B   
ATOM   1316 HH12 ARG    56       3.227  18.285   4.210  1.00 10.00      B   
ATOM   1317  NH2 ARG    56       6.230  17.186   3.714  1.00 10.00      B   
ATOM   1318 HH21 ARG    56       6.839  16.349   3.885  1.00 10.00      B   
ATOM   1319 HH22 ARG    56       6.625  18.018   3.218  1.00 10.00      B   
ATOM   1320  C   ARG    56       3.014  11.169   6.279  1.00 10.00      B   
ATOM   1321  O   ARG    56       3.989  10.566   5.826  1.00 10.00      B   
ATOM   1322  N   GLY    57       2.506  10.925   7.483  1.00 10.00      B   
ATOM   1323  HN  GLY    57       1.732  11.445   7.794  1.00 10.00      B   
ATOM   1324  CA  GLY    57       3.080   9.907   8.337  1.00 10.00      B   
ATOM   1325  C   GLY    57       2.788   8.522   7.803  1.00 10.00      B   
ATOM   1326  O   GLY    57       3.611   7.613   7.920  1.00 10.00      B   
ATOM   1327  N   VAL    58       1.609   8.369   7.207  1.00 10.00      B   
ATOM   1328  HN  VAL    58       0.996   9.136   7.162  1.00 10.00      B   
ATOM   1329  CA  VAL    58       1.189   7.096   6.631  1.00 10.00      B   
ATOM   1330  CB  VAL    58      -0.305   7.132   6.225  1.00 10.00      B   
ATOM   1331  CG1 VAL    58      -0.730   5.829   5.564  1.00 10.00      B   
ATOM   1332  CG2 VAL    58      -1.182   7.421   7.433  1.00 10.00      B   
ATOM   1333  C   VAL    58       2.039   6.764   5.408  1.00 10.00      B   
ATOM   1334  O   VAL    58       2.479   5.624   5.229  1.00 10.00      B   
ATOM   1335  N   LEU    59       2.282   7.776   4.581  1.00 10.00      B   
ATOM   1336  HN  LEU    59       1.906   8.662   4.790  1.00 10.00      B   
ATOM   1337  CA  LEU    59       3.077   7.612   3.369  1.00 10.00      B   
ATOM   1338  CB  LEU    59       3.021   8.875   2.503  1.00 10.00      B   
ATOM   1339  CG  LEU    59       1.689   9.151   1.795  1.00 10.00      B   
ATOM   1340  CD1 LEU    59       1.703  10.524   1.143  1.00 10.00      B   
ATOM   1341  CD2 LEU    59       1.394   8.072   0.764  1.00 10.00      B   
ATOM   1342  C   LEU    59       4.524   7.246   3.690  1.00 10.00      B   
ATOM   1343  O   LEU    59       5.176   6.534   2.924  1.00 10.00      B   
ATOM   1344  N   LYS    60       5.017   7.723   4.831  1.00 10.00      B   
ATOM   1345  HN  LYS    60       4.447   8.282   5.403  1.00 10.00      B   
ATOM   1346  CA  LYS    60       6.386   7.436   5.246  1.00 10.00      B   
ATOM   1347  CB  LYS    60       6.764   8.238   6.494  1.00 10.00      B   
ATOM   1348  CG  LYS    60       8.241   8.156   6.847  1.00 10.00      B   
ATOM   1349  CD  LYS    60       8.460   8.160   8.350  1.00 10.00      B   
ATOM   1350  CE  LYS    60       9.845   7.637   8.696  1.00 10.00      B   
ATOM   1351  NZ  LYS    60      10.052   7.525  10.163  1.00 10.00      B   
ATOM   1352  HZ1 LYS    60       9.334   6.901  10.582  1.00 10.00      B   
ATOM   1353  HZ2 LYS    60       9.986   8.463  10.609  1.00 10.00      B   
ATOM   1354  HZ3 LYS    60      10.992   7.131  10.362  1.00 10.00      B   
ATOM   1355  C   LYS    60       6.566   5.943   5.503  1.00 10.00      B   
ATOM   1356  O   LYS    60       7.603   5.366   5.169  1.00 10.00      B   
ATOM   1357  N   VAL    61       5.538   5.318   6.076  1.00 10.00      B   
ATOM   1358  HN  VAL    61       4.734   5.833   6.305  1.00 10.00      B   
ATOM   1359  CA  VAL    61       5.574   3.891   6.373  1.00 10.00      B   
ATOM   1360  CB  VAL    61       4.327   3.436   7.163  1.00 10.00      B   
ATOM   1361  CG1 VAL    61       4.467   1.989   7.614  1.00 10.00      B   
ATOM   1362  CG2 VAL    61       4.085   4.342   8.360  1.00 10.00      B   
ATOM   1363  C   VAL    61       5.682   3.087   5.079  1.00 10.00      B   
ATOM   1364  O   VAL    61       6.346   2.048   5.027  1.00 10.00      B   
ATOM   1365  N   PHE    62       5.039   3.586   4.031  1.00 10.00      B   
ATOM   1366  HN  PHE    62       4.530   4.419   4.135  1.00 10.00      B   
ATOM   1367  CA  PHE    62       5.069   2.926   2.733  1.00 10.00      B   
ATOM   1368  CB  PHE    62       4.041   3.552   1.785  1.00 10.00      B   
ATOM   1369  CG  PHE    62       3.737   2.715   0.574  1.00 10.00      B   
ATOM   1370  CD1 PHE    62       3.067   1.508   0.700  1.00 10.00      B   
ATOM   1371  CD2 PHE    62       4.120   3.134  -0.690  1.00 10.00      B   
ATOM   1372  CE1 PHE    62       2.785   0.735  -0.411  1.00 10.00      B   
ATOM   1373  CE2 PHE    62       3.842   2.367  -1.805  1.00 10.00      B   
ATOM   1374  CZ  PHE    62       3.173   1.166  -1.665  1.00 10.00      B   
ATOM   1375  C   PHE    62       6.470   3.005   2.134  1.00 10.00      B   
ATOM   1376  O   PHE    62       6.985   2.025   1.594  1.00 10.00      B   
ATOM   1377  N   LEU    63       7.091   4.175   2.251  1.00 10.00      B   
ATOM   1378  HN  LEU    63       6.626   4.919   2.691  1.00 10.00      B   
ATOM   1379  CA  LEU    63       8.437   4.387   1.735  1.00 10.00      B   
ATOM   1380  CB  LEU    63       8.846   5.854   1.900  1.00 10.00      B   
ATOM   1381  CG  LEU    63       7.984   6.886   1.169  1.00 10.00      B   
ATOM   1382  CD1 LEU    63       8.418   8.299   1.530  1.00 10.00      B   
ATOM   1383  CD2 LEU    63       8.048   6.671  -0.336  1.00 10.00      B   
ATOM   1384  C   LEU    63       9.430   3.487   2.462  1.00 10.00      B   
ATOM   1385  O   LEU    63      10.382   2.980   1.869  1.00 10.00      B   
ATOM   1386  N   GLU    64       9.186   3.279   3.749  1.00 10.00      B   
ATOM   1387  HN  GLU    64       8.406   3.713   4.162  1.00 10.00      B   
ATOM   1388  CA  GLU    64      10.042   2.438   4.576  1.00 10.00      B   
ATOM   1389  CB  GLU    64       9.730   2.657   6.057  1.00 10.00      B   
ATOM   1390  CG  GLU    64      10.420   3.868   6.666  1.00 10.00      B   
ATOM   1391  CD  GLU    64      11.808   3.543   7.176  1.00 10.00      B   
ATOM   1392  OE1 GLU    64      11.942   3.236   8.380  1.00 10.00      B   
ATOM   1393  OE2 GLU    64      12.768   3.580   6.377  1.00 10.00      B   
ATOM   1394  C   GLU    64       9.893   0.961   4.213  1.00 10.00      B   
ATOM   1395  O   GLU    64      10.674   0.120   4.655  1.00 10.00      B   
ATOM   1396  N   ASN    65       8.891   0.650   3.404  1.00 10.00      B   
ATOM   1397  HN  ASN    65       8.299   1.363   3.079  1.00 10.00      B   
ATOM   1398  CA  ASN    65       8.649  -0.722   2.986  1.00 10.00      B   
ATOM   1399  CB  ASN    65       7.151  -1.032   2.995  1.00 10.00      B   
ATOM   1400  CG  ASN    65       6.672  -1.594   4.318  1.00 10.00      B   
ATOM   1401  OD1 ASN    65       6.654  -2.809   4.521  1.00 10.00      B   
ATOM   1402  ND2 ASN    65       6.276  -0.718   5.223  1.00 10.00      B   
ATOM   1403 HD21 ASN    65       6.313   0.240   4.992  1.00 10.00      B   
ATOM   1404 HD22 ASN    65       5.962  -1.055   6.088  1.00 10.00      B   
ATOM   1405  C   ASN    65       9.222  -0.980   1.600  1.00 10.00      B   
ATOM   1406  O   ASN    65      10.007  -1.910   1.406  1.00 10.00      B   
ATOM   1407  N   VAL    66       8.837  -0.137   0.644  1.00 10.00      B   
ATOM   1408  HN  VAL    66       8.220   0.593   0.874  1.00 10.00      B   
ATOM   1409  CA  VAL    66       9.294  -0.270  -0.741  1.00 10.00      B   
ATOM   1410  CB  VAL    66       8.604   0.757  -1.673  1.00 10.00      B   
ATOM   1411  CG1 VAL    66       8.988   0.521  -3.127  1.00 10.00      B   
ATOM   1412  CG2 VAL    66       7.093   0.715  -1.507  1.00 10.00      B   
ATOM   1413  C   VAL    66      10.808  -0.113  -0.862  1.00 10.00      B   
ATOM   1414  O   VAL    66      11.488  -0.978  -1.417  1.00 10.00      B   
ATOM   1415  N   ILE    67      11.333   0.986  -0.323  1.00 10.00      B   
ATOM   1416  HN  ILE    67      10.741   1.622   0.135  1.00 10.00      B   
ATOM   1417  CA  ILE    67      12.763   1.266  -0.387  1.00 10.00      B   
ATOM   1418  CB  ILE    67      13.105   2.651   0.217  1.00 10.00      B   
ATOM   1419  CG1 ILE    67      12.354   3.758  -0.534  1.00 10.00      B   
ATOM   1420  CG2 ILE    67      14.607   2.905   0.174  1.00 10.00      B   
ATOM   1421  CD1 ILE    67      12.481   5.128   0.099  1.00 10.00      B   
ATOM   1422  C   ILE    67      13.574   0.174   0.311  1.00 10.00      B   
ATOM   1423  O   ILE    67      14.605  -0.267  -0.199  1.00 10.00      B   
ATOM   1424  N   ARG    68      13.083  -0.276   1.461  1.00 10.00      B   
ATOM   1425  HN  ARG    68      12.238   0.090   1.794  1.00 10.00      B   
ATOM   1426  CA  ARG    68      13.765  -1.308   2.235  1.00 10.00      B   
ATOM   1427  CB  ARG    68      12.993  -1.613   3.519  1.00 10.00      B   
ATOM   1428  CG  ARG    68      13.772  -2.439   4.533  1.00 10.00      B   
ATOM   1429  CD  ARG    68      14.296  -1.579   5.674  1.00 10.00      B   
ATOM   1430  NE  ARG    68      15.251  -0.565   5.226  1.00 10.00      B   
ATOM   1431  HE  ARG    68      16.093  -0.886   4.826  1.00 10.00      B   
ATOM   1432  CZ  ARG    68      15.044   0.749   5.340  1.00 10.00      B   
ATOM   1433  NH1 ARG    68      13.927   1.194   5.900  1.00 10.00      B   
ATOM   1434 HH11 ARG    68      13.751   2.226   5.998  1.00 10.00      B   
ATOM   1435 HH12 ARG    68      13.212   0.519   6.245  1.00 10.00      B   
ATOM   1436  NH2 ARG    68      15.952   1.610   4.903  1.00 10.00      B   
ATOM   1437 HH21 ARG    68      16.830   1.268   4.457  1.00 10.00      B   
ATOM   1438 HH22 ARG    68      15.791   2.639   5.000  1.00 10.00      B   
ATOM   1439  C   ARG    68      13.943  -2.583   1.421  1.00 10.00      B   
ATOM   1440  O   ARG    68      15.037  -3.151   1.367  1.00 10.00      B   
ATOM   1441  N   ASP    69      12.871  -3.018   0.776  1.00 10.00      B   
ATOM   1442  HN  ASP    69      12.036  -2.502   0.835  1.00 10.00      B   
ATOM   1443  CA  ASP    69      12.903  -4.232  -0.029  1.00 10.00      B   
ATOM   1444  CB  ASP    69      11.487  -4.645  -0.436  1.00 10.00      B   
ATOM   1445  CG  ASP    69      11.365  -6.127  -0.738  1.00 10.00      B   
ATOM   1446  OD1 ASP    69      10.251  -6.571  -1.096  1.00 10.00      B   
ATOM   1447  OD2 ASP    69      12.362  -6.856  -0.592  1.00 10.00      B   
ATOM   1448  C   ASP    69      13.779  -4.046  -1.262  1.00 10.00      B   
ATOM   1449  O   ASP    69      14.616  -4.895  -1.574  1.00 10.00      B   
ATOM   1450  N   ALA    70      13.605  -2.915  -1.942  1.00 10.00      B   
ATOM   1451  HN  ALA    70      12.936  -2.266  -1.627  1.00 10.00      B   
ATOM   1452  CA  ALA    70      14.378  -2.613  -3.144  1.00 10.00      B   
ATOM   1453  CB  ALA    70      13.979  -1.262  -3.714  1.00 10.00      B   
ATOM   1454  C   ALA    70      15.876  -2.650  -2.863  1.00 10.00      B   
ATOM   1455  O   ALA    70      16.643  -3.255  -3.614  1.00 10.00      B   
ATOM   1456  N   VAL    71      16.288  -2.007  -1.776  1.00 10.00      B   
ATOM   1457  HN  VAL    71      15.627  -1.537  -1.216  1.00 10.00      B   
ATOM   1458  CA  VAL    71      17.696  -1.980  -1.397  1.00 10.00      B   
ATOM   1459  CB  VAL    71      17.949  -1.056  -0.183  1.00 10.00      B   
ATOM   1460  CG1 VAL    71      19.382  -1.177   0.314  1.00 10.00      B   
ATOM   1461  CG2 VAL    71      17.646   0.386  -0.554  1.00 10.00      B   
ATOM   1462  C   VAL    71      18.189  -3.394  -1.097  1.00 10.00      B   
ATOM   1463  O   VAL    71      19.302  -3.770  -1.467  1.00 10.00      B   
ATOM   1464  N   THR    72      17.331  -4.183  -0.460  1.00 10.00      B   
ATOM   1465  HN  THR    72      16.447  -3.832  -0.223  1.00 10.00      B   
ATOM   1466  CA  THR    72      17.661  -5.562  -0.117  1.00 10.00      B   
ATOM   1467  CB  THR    72      16.522  -6.219   0.693  1.00 10.00      B   
ATOM   1468  OG1 THR    72      16.306  -5.466   1.898  1.00 10.00      B   
ATOM   1469  HG1 THR    72      15.923  -4.605   1.674  1.00 10.00      B   
ATOM   1470  CG2 THR    72      16.864  -7.657   1.055  1.00 10.00      B   
ATOM   1471  C   THR    72      17.955  -6.375  -1.380  1.00 10.00      B   
ATOM   1472  O   THR    72      18.855  -7.219  -1.394  1.00 10.00      B   
ATOM   1473  N   TYR    73      17.204  -6.100  -2.444  1.00 10.00      B   
ATOM   1474  HN  TYR    73      16.497  -5.420  -2.364  1.00 10.00      B   
ATOM   1475  CA  TYR    73      17.392  -6.784  -3.717  1.00 10.00      B   
ATOM   1476  CB  TYR    73      16.299  -6.388  -4.709  1.00 10.00      B   
ATOM   1477  CG  TYR    73      15.060  -7.247  -4.645  1.00 10.00      B   
ATOM   1478  CD1 TYR    73      13.917  -6.804  -3.993  1.00 10.00      B   
ATOM   1479  CD2 TYR    73      15.030  -8.498  -5.244  1.00 10.00      B   
ATOM   1480  CE1 TYR    73      12.779  -7.583  -3.938  1.00 10.00      B   
ATOM   1481  CE2 TYR    73      13.895  -9.285  -5.194  1.00 10.00      B   
ATOM   1482  CZ  TYR    73      12.773  -8.824  -4.540  1.00 10.00      B   
ATOM   1483  OH  TYR    73      11.638  -9.602  -4.496  1.00 10.00      B   
ATOM   1484  HH  TYR    73      10.863  -9.039  -4.617  1.00 10.00      B   
ATOM   1485  C   TYR    73      18.753  -6.449  -4.310  1.00 10.00      B   
ATOM   1486  O   TYR    73      19.463  -7.330  -4.798  1.00 10.00      B   
ATOM   1487  N   THR    74      19.111  -5.173  -4.263  1.00 10.00      B   
ATOM   1488  HN  THR    74      18.497  -4.518  -3.860  1.00 10.00      B   
ATOM   1489  CA  THR    74      20.384  -4.713  -4.794  1.00 10.00      B   
ATOM   1490  CB  THR    74      20.443  -3.175  -4.793  1.00 10.00      B   
ATOM   1491  OG1 THR    74      19.224  -2.665  -5.350  1.00 10.00      B   
ATOM   1492  HG1 THR    74      18.724  -3.388  -5.750  1.00 10.00      B   
ATOM   1493  CG2 THR    74      21.616  -2.678  -5.624  1.00 10.00      B   
ATOM   1494  C   THR    74      21.554  -5.275  -3.985  1.00 10.00      B   
ATOM   1495  O   THR    74      22.547  -5.741  -4.551  1.00 10.00      B   
ATOM   1496  N   GLU    75      21.422  -5.246  -2.664  1.00 10.00      B   
ATOM   1497  HN  GLU    75      20.602  -4.869  -2.271  1.00 10.00      B   
ATOM   1498  CA  GLU    75      22.468  -5.745  -1.780  1.00 10.00      B   
ATOM   1499  CB  GLU    75      22.189  -5.367  -0.326  1.00 10.00      B   
ATOM   1500  CG  GLU    75      22.140  -3.870  -0.080  1.00 10.00      B   
ATOM   1501  CD  GLU    75      22.087  -3.517   1.391  1.00 10.00      B   
ATOM   1502  OE1 GLU    75      21.275  -4.118   2.129  1.00 10.00      B   
ATOM   1503  OE2 GLU    75      22.852  -2.625   1.815  1.00 10.00      B   
ATOM   1504  C   GLU    75      22.649  -7.253  -1.914  1.00 10.00      B   
ATOM   1505  O   GLU    75      23.767  -7.761  -1.808  1.00 10.00      B   
ATOM   1506  N   HIS    76      21.551  -7.968  -2.145  1.00 10.00      B   
ATOM   1507  HN  HIS    76      20.683  -7.512  -2.202  1.00 10.00      B   
ATOM   1508  CA  HIS    76      21.607  -9.419  -2.301  1.00 10.00      B   
ATOM   1509  CB  HIS    76      20.216 -10.047  -2.210  1.00 10.00      B   
ATOM   1510  CG  HIS    76      19.896 -10.591  -0.856  1.00 10.00      B   
ATOM   1511  ND1 HIS    76      19.829 -11.940  -0.582  1.00 10.00      B   
ATOM   1512  HD1 HIS    76      19.964 -12.667  -1.231  1.00 10.00      B   
ATOM   1513  CD2 HIS    76      19.627  -9.960   0.312  1.00 10.00      B   
ATOM   1514  CE1 HIS    76      19.534 -12.114   0.693  1.00 10.00      B   
ATOM   1515  NE2 HIS    76      19.406 -10.932   1.256  1.00 10.00      B   
ATOM   1516  HE2 HIS    76      19.180 -10.773   2.199  1.00 10.00      B   
ATOM   1517  C   HIS    76      22.274  -9.794  -3.616  1.00 10.00      B   
ATOM   1518  O   HIS    76      22.892 -10.851  -3.737  1.00 10.00      B   
ATOM   1519  N   ALA    77      22.154  -8.906  -4.595  1.00 10.00      B   
ATOM   1520  HN  ALA    77      21.644  -8.085  -4.432  1.00 10.00      B   
ATOM   1521  CA  ALA    77      22.749  -9.119  -5.906  1.00 10.00      B   
ATOM   1522  CB  ALA    77      21.924  -8.419  -6.976  1.00 10.00      B   
ATOM   1523  C   ALA    77      24.187  -8.607  -5.928  1.00 10.00      B   
ATOM   1524  O   ALA    77      24.831  -8.582  -6.978  1.00 10.00      B   
ATOM   1525  N   LYS    78      24.672  -8.191  -4.756  1.00 10.00      B   
ATOM   1526  HN  LYS    78      24.094  -8.241  -3.963  1.00 10.00      B   
ATOM   1527  CA  LYS    78      26.034  -7.675  -4.601  1.00 10.00      B   
ATOM   1528  CB  LYS    78      27.073  -8.774  -4.858  1.00 10.00      B   
ATOM   1529  CG  LYS    78      26.951  -9.966  -3.919  1.00 10.00      B   
ATOM   1530  CD  LYS    78      28.057 -10.979  -4.167  1.00 10.00      B   
ATOM   1531  CE  LYS    78      27.904 -12.197  -3.269  1.00 10.00      B   
ATOM   1532  NZ  LYS    78      29.067 -13.119  -3.377  1.00 10.00      B   
ATOM   1533  HZ1 LYS    78      29.931 -12.646  -3.042  1.00 10.00      B   
ATOM   1534  HZ2 LYS    78      29.205 -13.405  -4.366  1.00 10.00      B   
ATOM   1535  HZ3 LYS    78      28.907 -13.972  -2.803  1.00 10.00      B   
ATOM   1536  C   LYS    78      26.283  -6.465  -5.499  1.00 10.00      B   
ATOM   1537  O   LYS    78      27.381  -6.275  -6.022  1.00 10.00      B   
ATOM   1538  N   ARG    79      25.255  -5.647  -5.664  1.00 10.00      B   
ATOM   1539  HN  ARG    79      24.408  -5.848  -5.207  1.00 10.00      B   
ATOM   1540  CA  ARG    79      25.342  -4.455  -6.492  1.00 10.00      B   
ATOM   1541  CB  ARG    79      24.191  -4.428  -7.495  1.00 10.00      B   
ATOM   1542  CG  ARG    79      24.339  -5.399  -8.654  1.00 10.00      B   
ATOM   1543  CD  ARG    79      23.004  -5.630  -9.341  1.00 10.00      B   
ATOM   1544  NE  ARG    79      22.209  -4.405  -9.394  1.00 10.00      B   
ATOM   1545  HE  ARG    79      22.671  -3.582  -9.686  1.00 10.00      B   
ATOM   1546  CZ  ARG    79      20.913  -4.339  -9.100  1.00 10.00      B   
ATOM   1547  NH1 ARG    79      20.247  -5.431  -8.735  1.00 10.00      B   
ATOM   1548 HH11 ARG    79      19.220  -5.367  -8.500  1.00 10.00      B   
ATOM   1549 HH12 ARG    79      20.730  -6.352  -8.683  1.00 10.00      B   
ATOM   1550  NH2 ARG    79      20.289  -3.172  -9.137  1.00 10.00      B   
ATOM   1551 HH21 ARG    79      20.812  -2.300  -9.395  1.00 10.00      B   
ATOM   1552 HH22 ARG    79      19.263  -3.115  -8.908  1.00 10.00      B   
ATOM   1553  C   ARG    79      25.302  -3.204  -5.627  1.00 10.00      B   
ATOM   1554  O   ARG    79      25.028  -3.279  -4.429  1.00 10.00      B   
ATOM   1555  N   LYS    80      25.577  -2.057  -6.234  1.00 10.00      B   
ATOM   1556  HN  LYS    80      25.793  -2.061  -7.192  1.00 10.00      B   
ATOM   1557  CA  LYS    80      25.570  -0.792  -5.513  1.00 10.00      B   
ATOM   1558  CB  LYS    80      26.982  -0.209  -5.441  1.00 10.00      B   
ATOM   1559  CG  LYS    80      27.840  -0.817  -4.343  1.00 10.00      B   
ATOM   1560  CD  LYS    80      27.254  -0.525  -2.971  1.00 10.00      B   
ATOM   1561  CE  LYS    80      28.069  -1.163  -1.857  1.00 10.00      B   
ATOM   1562  NZ  LYS    80      27.635  -0.677  -0.518  1.00 10.00      B   
ATOM   1563  HZ1 LYS    80      26.616  -0.847  -0.387  1.00 10.00      B   
ATOM   1564  HZ2 LYS    80      27.815   0.346  -0.432  1.00 10.00      B   
ATOM   1565  HZ3 LYS    80      28.157  -1.171   0.234  1.00 10.00      B   
ATOM   1566  C   LYS    80      24.611   0.205  -6.153  1.00 10.00      B   
ATOM   1567  O   LYS    80      24.227   1.199  -5.536  1.00 10.00      B   
ATOM   1568  N   THR    81      24.225  -0.064  -7.391  1.00 10.00      B   
ATOM   1569  HN  THR    81      24.553  -0.874  -7.833  1.00 10.00      B   
ATOM   1570  CA  THR    81      23.310   0.809  -8.109  1.00 10.00      B   
ATOM   1571  CB  THR    81      23.821   1.095  -9.533  1.00 10.00      B   
ATOM   1572  OG1 THR    81      25.231   1.357  -9.485  1.00 10.00      B   
ATOM   1573  HG1 THR    81      25.674   0.626  -9.040  1.00 10.00      B   
ATOM   1574  CG2 THR    81      23.105   2.299 -10.127  1.00 10.00      B   
ATOM   1575  C   THR    81      21.924   0.177  -8.187  1.00 10.00      B   
ATOM   1576  O   THR    81      21.747  -0.870  -8.813  1.00 10.00      B   
ATOM   1577  N   VAL    82      20.954   0.804  -7.533  1.00 10.00      B   
ATOM   1578  HN  VAL    82      21.159   1.629  -7.046  1.00 10.00      B   
ATOM   1579  CA  VAL    82      19.584   0.303  -7.530  1.00 10.00      B   
ATOM   1580  CB  VAL    82      18.760   0.924  -6.380  1.00 10.00      B   
ATOM   1581  CG1 VAL    82      17.409   0.234  -6.240  1.00 10.00      B   
ATOM   1582  CG2 VAL    82      19.532   0.863  -5.073  1.00 10.00      B   
ATOM   1583  C   VAL    82      18.907   0.616  -8.861  1.00 10.00      B   
ATOM   1584  O   VAL    82      19.059   1.716  -9.395  1.00 10.00      B   
ATOM   1585  N   THR    83      18.167  -0.350  -9.392  1.00 10.00      B   
ATOM   1586  HN  THR    83      18.059  -1.201  -8.906  1.00 10.00      B   
ATOM   1587  CA  THR    83      17.479  -0.169 -10.662  1.00 10.00      B   
ATOM   1588  CB  THR    83      18.018  -1.133 -11.739  1.00 10.00      B   
ATOM   1589  OG1 THR    83      18.042  -2.476 -11.229  1.00 10.00      B   
ATOM   1590  HG1 THR    83      17.878  -2.463 -10.271  1.00 10.00      B   
ATOM   1591  CG2 THR    83      19.422  -0.727 -12.164  1.00 10.00      B   
ATOM   1592  C   THR    83      15.978  -0.380 -10.494  1.00 10.00      B   
ATOM   1593  O   THR    83      15.527  -0.880  -9.464  1.00 10.00      B   
ATOM   1594  N   ALA    84      15.211  -0.007 -11.512  1.00 10.00      B   
ATOM   1595  HN  ALA    84      15.632   0.388 -12.309  1.00 10.00      B   
ATOM   1596  CA  ALA    84      13.761  -0.153 -11.477  1.00 10.00      B   
ATOM   1597  CB  ALA    84      13.140   0.469 -12.715  1.00 10.00      B   
ATOM   1598  C   ALA    84      13.351  -1.619 -11.354  1.00 10.00      B   
ATOM   1599  O   ALA    84      12.324  -1.941 -10.755  1.00 10.00      B   
ATOM   1600  N   MET    85      14.176  -2.502 -11.904  1.00 10.00      B   
ATOM   1601  HN  MET    85      14.991  -2.180 -12.340  1.00 10.00      B   
ATOM   1602  CA  MET    85      13.909  -3.937 -11.871  1.00 10.00      B   
ATOM   1603  CB  MET    85      15.000  -4.703 -12.620  1.00 10.00      B   
ATOM   1604  CG  MET    85      14.637  -6.143 -12.941  1.00 10.00      B   
ATOM   1605  SD  MET    85      16.001  -7.051 -13.693  1.00 10.00      B   
ATOM   1606  CE  MET    85      17.145  -7.156 -12.318  1.00 10.00      B   
ATOM   1607  C   MET    85      13.802  -4.448 -10.439  1.00 10.00      B   
ATOM   1608  O   MET    85      12.957  -5.290 -10.135  1.00 10.00      B   
ATOM   1609  N   ASP    86      14.655  -3.926  -9.560  1.00 10.00      B   
ATOM   1610  HN  ASP    86      15.302  -3.253  -9.862  1.00 10.00      B   
ATOM   1611  CA  ASP    86      14.650  -4.328  -8.154  1.00 10.00      B   
ATOM   1612  CB  ASP    86      15.822  -3.693  -7.394  1.00 10.00      B   
ATOM   1613  CG  ASP    86      17.173  -3.953  -8.033  1.00 10.00      B   
ATOM   1614  OD1 ASP    86      17.707  -5.078  -7.893  1.00 10.00      B   
ATOM   1615  OD2 ASP    86      17.718  -3.024  -8.669  1.00 10.00      B   
ATOM   1616  C   ASP    86      13.337  -3.909  -7.505  1.00 10.00      B   
ATOM   1617  O   ASP    86      12.724  -4.672  -6.759  1.00 10.00      B   
ATOM   1618  N   VAL    87      12.908  -2.694  -7.824  1.00 10.00      B   
ATOM   1619  HN  VAL    87      13.446  -2.149  -8.438  1.00 10.00      B   
ATOM   1620  CA  VAL    87      11.668  -2.141  -7.292  1.00 10.00      B   
ATOM   1621  CB  VAL    87      11.476  -0.673  -7.729  1.00 10.00      B   
ATOM   1622  CG1 VAL    87      10.274  -0.056  -7.028  1.00 10.00      B   
ATOM   1623  CG2 VAL    87      12.735   0.140  -7.453  1.00 10.00      B   
ATOM   1624  C   VAL    87      10.467  -2.967  -7.749  1.00 10.00      B   
ATOM   1625  O   VAL    87       9.550  -3.222  -6.969  1.00 10.00      B   
ATOM   1626  N   VAL    88      10.487  -3.392  -9.009  1.00 10.00      B   
ATOM   1627  HN  VAL    88      11.250  -3.154  -9.580  1.00 10.00      B   
ATOM   1628  CA  VAL    88       9.405  -4.195  -9.573  1.00 10.00      B   
ATOM   1629  CB  VAL    88       9.694  -4.569 -11.046  1.00 10.00      B   
ATOM   1630  CG1 VAL    88       8.636  -5.516 -11.588  1.00 10.00      B   
ATOM   1631  CG2 VAL    88       9.782  -3.321 -11.910  1.00 10.00      B   
ATOM   1632  C   VAL    88       9.195  -5.471  -8.757  1.00 10.00      B   
ATOM   1633  O   VAL    88       8.063  -5.849  -8.449  1.00 10.00      B   
ATOM   1634  N   TYR    89      10.294  -6.118  -8.390  1.00 10.00      B   
ATOM   1635  HN  TYR    89      11.173  -5.759  -8.645  1.00 10.00      B   
ATOM   1636  CA  TYR    89      10.222  -7.349  -7.613  1.00 10.00      B   
ATOM   1637  CB  TYR    89      11.526  -8.138  -7.718  1.00 10.00      B   
ATOM   1638  CG  TYR    89      11.893  -8.520  -9.132  1.00 10.00      B   
ATOM   1639  CD1 TYR    89      13.207  -8.457  -9.568  1.00 10.00      B   
ATOM   1640  CD2 TYR    89      10.921  -8.935 -10.032  1.00 10.00      B   
ATOM   1641  CE1 TYR    89      13.543  -8.798 -10.863  1.00 10.00      B   
ATOM   1642  CE2 TYR    89      11.248  -9.278 -11.326  1.00 10.00      B   
ATOM   1643  CZ  TYR    89      12.559  -9.207 -11.735  1.00 10.00      B   
ATOM   1644  OH  TYR    89      12.888  -9.538 -13.027  1.00 10.00      B   
ATOM   1645  HH  TYR    89      12.422  -8.948 -13.631  1.00 10.00      B   
ATOM   1646  C   TYR    89       9.882  -7.061  -6.155  1.00 10.00      B   
ATOM   1647  O   TYR    89       9.326  -7.908  -5.459  1.00 10.00      B   
ATOM   1648  N   ALA    90      10.230  -5.865  -5.698  1.00 10.00      B   
ATOM   1649  HN  ALA    90      10.697  -5.241  -6.298  1.00 10.00      B   
ATOM   1650  CA  ALA    90       9.952  -5.455  -4.326  1.00 10.00      B   
ATOM   1651  CB  ALA    90      10.754  -4.211  -3.976  1.00 10.00      B   
ATOM   1652  C   ALA    90       8.464  -5.181  -4.157  1.00 10.00      B   
ATOM   1653  O   ALA    90       7.880  -5.445  -3.103  1.00 10.00      B   
ATOM   1654  N   LEU    91       7.853  -4.649  -5.205  1.00 10.00      B   
ATOM   1655  HN  LEU    91       8.378  -4.451  -6.014  1.00 10.00      B   
ATOM   1656  CA  LEU    91       6.429  -4.342  -5.186  1.00 10.00      B   
ATOM   1657  CB  LEU    91       6.058  -3.430  -6.357  1.00 10.00      B   
ATOM   1658  CG  LEU    91       6.660  -2.026  -6.328  1.00 10.00      B   
ATOM   1659  CD1 LEU    91       6.358  -1.289  -7.621  1.00 10.00      B   
ATOM   1660  CD2 LEU    91       6.139  -1.245  -5.134  1.00 10.00      B   
ATOM   1661  C   LEU    91       5.596  -5.618  -5.220  1.00 10.00      B   
ATOM   1662  O   LEU    91       4.485  -5.662  -4.688  1.00 10.00      B   
ATOM   1663  N   LYS    92       6.146  -6.660  -5.838  1.00 10.00      B   
ATOM   1664  HN  LYS    92       7.032  -6.558  -6.249  1.00 10.00      B   
ATOM   1665  CA  LYS    92       5.463  -7.944  -5.935  1.00 10.00      B   
ATOM   1666  CB  LYS    92       6.229  -8.895  -6.857  1.00 10.00      B   
ATOM   1667  CG  LYS    92       6.151  -8.518  -8.327  1.00 10.00      B   
ATOM   1668  CD  LYS    92       6.878  -9.527  -9.201  1.00 10.00      B   
ATOM   1669  CE  LYS    92       6.628  -9.253 -10.674  1.00 10.00      B   
ATOM   1670  NZ  LYS    92       7.177 -10.326 -11.542  1.00 10.00      B   
ATOM   1671  HZ1 LYS    92       6.735 -10.289 -12.484  1.00 10.00      B   
ATOM   1672  HZ2 LYS    92       6.990 -11.256 -11.123  1.00 10.00      B   
ATOM   1673  HZ3 LYS    92       8.203 -10.211 -11.651  1.00 10.00      B   
ATOM   1674  C   LYS    92       5.278  -8.565  -4.554  1.00 10.00      B   
ATOM   1675  O   LYS    92       4.258  -9.196  -4.275  1.00 10.00      B   
ATOM   1676  N   ARG    93       6.255  -8.341  -3.676  1.00 10.00      B   
ATOM   1677  HN  ARG    93       7.028  -7.802  -3.951  1.00 10.00      B   
ATOM   1678  CA  ARG    93       6.206  -8.875  -2.318  1.00 10.00      B   
ATOM   1679  CB  ARG    93       7.616  -9.032  -1.735  1.00 10.00      B   
ATOM   1680  CG  ARG    93       8.610  -9.666  -2.703  1.00 10.00      B   
ATOM   1681  CD  ARG    93       9.668 -10.486  -1.982  1.00 10.00      B   
ATOM   1682  NE  ARG    93      10.791  -9.672  -1.509  1.00 10.00      B   
ATOM   1683  HE  ARG    93      10.689  -8.689  -1.546  1.00 10.00      B   
ATOM   1684  CZ  ARG    93      11.931 -10.184  -1.039  1.00 10.00      B   
ATOM   1685  NH1 ARG    93      12.098 -11.504  -0.980  1.00 10.00      B   
ATOM   1686 HH11 ARG    93      11.339 -12.145  -1.300  1.00 10.00      B   
ATOM   1687 HH12 ARG    93      12.988 -11.904  -0.614  1.00 10.00      B   
ATOM   1688  NH2 ARG    93      12.898  -9.379  -0.615  1.00 10.00      B   
ATOM   1689 HH21 ARG    93      12.768  -8.328  -0.648  1.00 10.00      B   
ATOM   1690 HH22 ARG    93      13.789  -9.775  -0.246  1.00 10.00      B   
ATOM   1691  C   ARG    93       5.350  -7.985  -1.422  1.00 10.00      B   
ATOM   1692  O   ARG    93       5.276  -8.189  -0.211  1.00 10.00      B   
ATOM   1693  N   GLN    94       4.718  -6.990  -2.033  1.00 10.00      B   
ATOM   1694  HN  GLN    94       4.848  -6.865  -3.001  1.00 10.00      B   
ATOM   1695  CA  GLN    94       3.849  -6.070  -1.317  1.00 10.00      B   
ATOM   1696  CB  GLN    94       4.384  -4.642  -1.417  1.00 10.00      B   
ATOM   1697  CG  GLN    94       5.697  -4.433  -0.682  1.00 10.00      B   
ATOM   1698  CD  GLN    94       6.266  -3.048  -0.886  1.00 10.00      B   
ATOM   1699  OE1 GLN    94       5.951  -2.124  -0.144  1.00 10.00      B   
ATOM   1700  NE2 GLN    94       7.120  -2.898  -1.884  1.00 10.00      B   
ATOM   1701 HE21 GLN    94       7.338  -3.686  -2.430  1.00 10.00      B   
ATOM   1702 HE22 GLN    94       7.498  -2.008  -2.038  1.00 10.00      B   
ATOM   1703  C   GLN    94       2.430  -6.152  -1.869  1.00 10.00      B   
ATOM   1704  O   GLN    94       1.559  -5.355  -1.511  1.00 10.00      B   
ATOM   1705  N   GLY    95       2.208  -7.136  -2.736  1.00 10.00      B   
ATOM   1706  HN  GLY    95       2.943  -7.741  -2.969  1.00 10.00      B   
ATOM   1707  CA  GLY    95       0.900  -7.332  -3.332  1.00 10.00      B   
ATOM   1708  C   GLY    95       0.525  -6.219  -4.289  1.00 10.00      B   
ATOM   1709  O   GLY    95      -0.571  -5.662  -4.209  1.00 10.00      B   
ATOM   1710  N   ARG    96       1.434  -5.887  -5.192  1.00 10.00      B   
ATOM   1711  HN  ARG    96       2.296  -6.358  -5.204  1.00 10.00      B   
ATOM   1712  CA  ARG    96       1.190  -4.836  -6.164  1.00 10.00      B   
ATOM   1713  CB  ARG    96       1.985  -3.582  -5.792  1.00 10.00      B   
ATOM   1714  CG  ARG    96       1.584  -2.335  -6.563  1.00 10.00      B   
ATOM   1715  CD  ARG    96       2.594  -1.219  -6.361  1.00 10.00      B   
ATOM   1716  NE  ARG    96       1.996   0.108  -6.520  1.00 10.00      B   
ATOM   1717  HE  ARG    96       1.179   0.296  -5.999  1.00 10.00      B   
ATOM   1718  CZ  ARG    96       2.499   1.064  -7.304  1.00 10.00      B   
ATOM   1719  NH1 ARG    96       3.601   0.841  -8.007  1.00 10.00      B   
ATOM   1720 HH11 ARG    96       4.082  -0.077  -7.949  1.00 10.00      B   
ATOM   1721 HH12 ARG    96       3.996   1.593  -8.621  1.00 10.00      B   
ATOM   1722  NH2 ARG    96       1.903   2.246  -7.383  1.00 10.00      B   
ATOM   1723 HH21 ARG    96       2.302   3.000  -8.007  1.00 10.00      B   
ATOM   1724 HH22 ARG    96       1.040   2.438  -6.833  1.00 10.00      B   
ATOM   1725  C   ARG    96       1.584  -5.297  -7.560  1.00 10.00      B   
ATOM   1726  O   ARG    96       2.758  -5.565  -7.820  1.00 10.00      B   
ATOM   1727  N   THR    97       0.608  -5.397  -8.454  1.00 10.00      B   
ATOM   1728  HN  THR    97      -0.312  -5.167  -8.196  1.00 10.00      B   
ATOM   1729  CA  THR    97       0.878  -5.813  -9.819  1.00 10.00      B   
ATOM   1730  CB  THR    97      -0.341  -6.501 -10.457  1.00 10.00      B   
ATOM   1731  OG1 THR    97      -0.950  -7.382  -9.505  1.00 10.00      B   
ATOM   1732  HG1 THR    97      -0.709  -7.105  -8.613  1.00 10.00      B   
ATOM   1733  CG2 THR    97       0.089  -7.309 -11.670  1.00 10.00      B   
ATOM   1734  C   THR    97       1.264  -4.596 -10.650  1.00 10.00      B   
ATOM   1735  O   THR    97       0.412  -3.793 -11.028  1.00 10.00      B   
ATOM   1736  N   LEU    98       2.553  -4.449 -10.901  1.00 10.00      B   
ATOM   1737  HN  LEU    98       3.189  -5.120 -10.567  1.00 10.00      B   
ATOM   1738  CA  LEU    98       3.054  -3.323 -11.669  1.00 10.00      B   
ATOM   1739  CB  LEU    98       4.468  -2.976 -11.201  1.00 10.00      B   
ATOM   1740  CG  LEU    98       5.069  -1.678 -11.742  1.00 10.00      B   
ATOM   1741  CD1 LEU    98       4.263  -0.480 -11.268  1.00 10.00      B   
ATOM   1742  CD2 LEU    98       6.521  -1.550 -11.309  1.00 10.00      B   
ATOM   1743  C   LEU    98       3.057  -3.648 -13.157  1.00 10.00      B   
ATOM   1744  O   LEU    98       3.228  -4.805 -13.547  1.00 10.00      B   
ATOM   1745  N   TYR    99       2.866  -2.630 -13.985  1.00 10.00      B   
ATOM   1746  HN  TYR    99       2.732  -1.730 -13.617  1.00 10.00      B   
ATOM   1747  CA  TYR    99       2.850  -2.812 -15.431  1.00 10.00      B   
ATOM   1748  CB  TYR    99       1.427  -2.636 -15.977  1.00 10.00      B   
ATOM   1749  CG  TYR    99       0.400  -3.577 -15.383  1.00 10.00      B   
ATOM   1750  CD1 TYR    99      -0.615  -3.097 -14.568  1.00 10.00      B   
ATOM   1751  CD2 TYR    99       0.439  -4.943 -15.644  1.00 10.00      B   
ATOM   1752  CE1 TYR    99      -1.560  -3.947 -14.025  1.00 10.00      B   
ATOM   1753  CE2 TYR    99      -0.502  -5.802 -15.104  1.00 10.00      B   
ATOM   1754  CZ  TYR    99      -1.500  -5.297 -14.297  1.00 10.00      B   
ATOM   1755  OH  TYR    99      -2.445  -6.147 -13.756  1.00 10.00      B   
ATOM   1756  HH  TYR    99      -2.004  -6.904 -13.355  1.00 10.00      B   
ATOM   1757  C   TYR    99       3.783  -1.811 -16.107  1.00 10.00      B   
ATOM   1758  O   TYR    99       4.092  -0.760 -15.541  1.00 10.00      B   
ATOM   1759  N   GLY   100       4.251  -2.150 -17.302  1.00 10.00      B   
ATOM   1760  HN  GLY   100       4.001  -3.017 -17.687  1.00 10.00      B   
ATOM   1761  CA  GLY   100       5.124  -1.258 -18.047  1.00 10.00      B   
ATOM   1762  C   GLY   100       6.590  -1.393 -17.683  1.00 10.00      B   
ATOM   1763  O   GLY   100       7.432  -1.623 -18.548  1.00 10.00      B   
ATOM   1764  N   PHE   101       6.894  -1.272 -16.399  1.00 10.00      B   
ATOM   1765  HN  PHE   101       6.171  -1.123 -15.751  1.00 10.00      B   
ATOM   1766  CA  PHE   101       8.272  -1.358 -15.923  1.00 10.00      B   
ATOM   1767  CB  PHE   101       8.381  -0.847 -14.487  1.00 10.00      B   
ATOM   1768  CG  PHE   101       7.985   0.594 -14.333  1.00 10.00      B   
ATOM   1769  CD1 PHE   101       6.705   0.938 -13.932  1.00 10.00      B   
ATOM   1770  CD2 PHE   101       8.890   1.605 -14.598  1.00 10.00      B   
ATOM   1771  CE1 PHE   101       6.336   2.262 -13.797  1.00 10.00      B   
ATOM   1772  CE2 PHE   101       8.529   2.931 -14.465  1.00 10.00      B   
ATOM   1773  CZ  PHE   101       7.250   3.261 -14.064  1.00 10.00      B   
ATOM   1774  C   PHE   101       8.836  -2.769 -16.040  1.00 10.00      B   
ATOM   1775  O   PHE   101      10.048  -2.971 -15.957  1.00 10.00      B   
ATOM   1776  N   GLY   102       7.957  -3.744 -16.230  1.00 10.00      B   
ATOM   1777  HN  GLY   102       7.000  -3.528 -16.263  1.00 10.00      B   
ATOM   1778  CA  GLY   102       8.391  -5.121 -16.366  1.00 10.00      B   
ATOM   1779  C   GLY   102       8.961  -5.408 -17.740  1.00 10.00      B   
ATOM   1780  O   GLY   102       9.597  -6.442 -17.955  1.00 10.00      B   
ATOM   1781  N   GLY   103       8.739  -4.490 -18.670  1.00 10.00      B   
ATOM   1782  HN  GLY   103       8.235  -3.680 -18.438  1.00 10.00      B   
ATOM   1783  CA  GLY   103       9.239  -4.659 -20.015  1.00 10.00      B   
ATOM   1784  C   GLY   103       9.411  -3.333 -20.717  1.00 10.00      B   
ATOM   1785  O   GLY   103       8.511  -2.943 -21.493  1.00 10.00      B   
ATOM   1786  OXT GLY   103      10.438  -2.664 -20.484  1.00 10.00      B   
END
