# Supplementary material for: Large-scale discovery of protein interactions at residue resolution using co-evolution calculated from genomic sequences
Source: Nat Commun. 2021 Mar 2;12:1396. doi: 10.1038/s41467-021-21636-z (PMC7925567; doi:10.1038/s41467-021-21636-z)
Supplement: Supplementary file 12 — Supplementary Data 10 [file 41467_2021_21636_MOESM12_ESM.zip › supplementary/allpdb0037_H2B1J_H4/models/structures_haddock-sorted.stat]

#struc haddock-score rmsd_all Einter Enb Evdw+0.1Eelec Evdw Eelec Eair Ecdih Ecoup Esani Evean Edani #NOEviol #Dihedviol #Jviol #Saniviol #veanviol #Daniviol bsa dH Edesolv
haddock_20w.pdb -86.85713 0.000 -107.445 -342.708 -73.0917 -43.1343 -299.574 235.264 0 0 0 0 0 3 0 0 0 0 0 1481.99 -50864.2 -7.33443
haddock_29w.pdb -78.01219 1.912 -128.607 -383.192 -78.6401 -44.801 -338.391 254.585 0 0 0 0 0 3 0 0 0 0 0 1416.33 -55900.8 9.00851
haddock_4w.pdb -76.82651 11.641 -111.606 -302.708 -64.0241 -37.5037 -265.204 191.102 0 0 0 0 0 3 0 0 0 0 0 1623.55 -55987 -5.39221
haddock_17w.pdb -75.708214 12.298 -69.3114 -344.175 -73.7641 -43.7184 -300.457 274.864 0 0 0 0 0 3 0 0 0 0 0 1467.91 -75707.5 0.615186
haddock_31w.pdb -73.55074 1.271 -111.469 -359.814 -71.9596 -39.9758 -319.838 248.345 0 0 0 0 0 3 0 0 0 0 0 1594.46 -50991.5 5.55816
haddock_6w.pdb -72.98245 11.660 -88.1904 -287.265 -64.6314 -39.8943 -247.371 199.075 0 0 0 0 0 3 0 0 0 0 0 1621.76 -56006.4 -3.52145
haddock_45w.pdb -69.35968 3.708 -26.8043 -182.597 -68.1207 -55.4011 -127.196 155.793 0 0 0 0 0 2 0 0 0 0 0 1887.49 -41090.6 -4.09868
haddock_22w.pdb -66.77966 1.438 -69.5339 -304.776 -70.6064 -44.5876 -260.188 235.241 0 0 0 0 0 3 0 0 0 0 0 1549.13 -50896.2 6.32144
haddock_3w.pdb -65.28549 11.581 -35.0415 -250.886 -59.5258 -38.2635 -212.623 215.845 0 0 0 0 0 3 0 0 0 0 0 1553.4 -60761.5 -6.08189
haddock_62w.pdb -65.093 11.785 -132.88 -308.018 -60.5047 -33.0032 -275.015 175.138 0 0 0 0 0 2 0 0 0 0 0 1262.96 -65693.6 5.3994
haddock_13w.pdb -64.72768 1.761 -28.9315 -277.924 -71.0801 -48.0974 -229.827 248.993 0 0 0 0 0 3 0 0 0 0 0 1592.62 -55937.9 4.43582
haddock_74w.pdb -63.9877 10.954 -48.9175 -157.618 -50.7435 -38.8686 -118.749 108.7 0 0 0 0 0 1 0 0 0 0 0 1744.79 -55688.4 -12.2393
haddock_1w.pdb -62.20257 13.535 11.3917 -182.441 -59.9102 -46.2957 -136.145 193.832 0 0 0 0 0 3 0 0 0 0 0 1787.51 -50883.6 -8.06107
haddock_2w.pdb -58.59433 13.068 34.2353 -160.471 -65.8725 -55.3616 -105.109 194.706 0 0 0 0 0 3 0 0 0 0 0 1815.97 -50895.1 -1.68153
haddock_15w.pdb -58.5017 5.127 81.9729 -178.535 -58.0482 -44.6608 -133.874 260.508 0 0 0 0 0 4 0 0 0 0 0 1556.07 -50961.1 -13.1169
haddock_10w.pdb -56.96579 1.734 -37.5337 -299.118 -50.6284 -23.0185 -276.099 261.584 0 0 0 0 0 3 0 0 0 0 0 1232.29 -56088.7 -4.88589
haddock_26w.pdb -56.59362 1.841 -18.6157 -248.005 -67.7047 -47.6713 -200.334 229.39 0 0 0 0 0 3 0 0 0 0 0 1476.04 -55843.9 8.20548
haddock_5w.pdb -54.75799 6.497 70.616 -164.343 -60.6751 -49.1564 -115.187 234.96 0 0 0 0 0 3 0 0 0 0 0 1669.69 -50729.3 -6.06019
haddock_64w.pdb -54.68041 11.269 -43.892 -257.744 -55.5432 -33.0764 -224.668 213.853 0 0 0 0 0 3 0 0 0 0 0 1214.85 -65766.8 1.94429
haddock_52w.pdb -53.8513 11.094 -89.6297 -260.45 -61.492 -39.3855 -221.065 170.821 0 0 0 0 0 2 0 0 0 0 0 1452.56 -65715.6 12.6651
haddock_16w.pdb -51.80664 5.374 153.67 -63.2394 -53.3649 -52.2677 -10.9717 216.909 0 0 0 0 0 3 0 0 0 0 0 1691.04 -50610.9 -19.0355
haddock_43w.pdb -48.180357 10.850 8.99976 -210.581 -52.8969 -35.3765 -175.204 219.58 0 0 0 0 0 3 0 0 0 0 0 1265.07 -65668.1 0.278943
haddock_24w.pdb -48.08181 2.079 52.9323 -178.683 -50.6813 -36.4589 -142.224 231.615 0 0 0 0 0 3 0 0 0 0 0 1316.09 -55906.1 -6.33961
haddock_18w.pdb -47.59491 2.960 87.3219 -135.836 -55.6336 -46.7222 -89.1138 223.158 0 0 0 0 0 3 0 0 0 0 0 1483.18 -55686.6 -5.36575
haddock_85w.pdb -44.45801 2.694 58.6324 -173.277 -50.4698 -36.8246 -136.452 231.909 0 0 0 0 0 3 0 0 0 0 0 1166.63 -50866.2 -3.53391
haddock_88w.pdb -44.2223 11.238 -2.91745 -220.921 -59.5252 -41.5923 -179.329 218.004 0 0 0 0 0 3 0 0 0 0 0 1231.91 -65752.2 11.4354
haddock_14w.pdb -43.737753 2.153 49.5005 -196.102 -51.3074 -35.2191 -160.883 245.603 0 0 0 0 0 3 0 0 0 0 0 1251.08 -50870 -0.902353
haddock_75w.pdb -42.25112 13.380 -29.1321 -313.543 -47.4499 -17.884 -295.659 284.411 0 0 0 0 0 3 0 0 0 0 0 888.387 -70687 6.32358
haddock_72w.pdb -41.8457 11.372 -17.5548 -234.108 -59.3433 -39.925 -194.183 216.553 0 0 0 0 0 3 0 0 0 0 0 1184.36 -65808.5 15.2606
haddock_30w.pdb -41.1684 1.787 -7.56061 -247.918 -57.4481 -36.2848 -211.633 240.358 0 0 0 0 0 3 0 0 0 0 0 1217.95 -55698.6 13.4072
haddock_67w.pdb -40.7962 11.081 16.2688 -202.94 -62.4633 -46.8548 -156.085 219.208 0 0 0 0 0 3 0 0 0 0 0 1215.57 -65768 15.3548
haddock_66w.pdb -40.6981 11.212 -14.1618 -196.94 -53.6487 -37.7274 -159.213 182.779 0 0 0 0 0 2 0 0 0 0 0 1102.4 -65722.5 10.594
haddock_27w.pdb -39.83228 1.172 137.937 -116.77 -50.4846 -43.1195 -73.651 254.707 0 0 0 0 0 3 0 0 0 0 0 1265.18 -50743.8 -7.45328
haddock_44w.pdb -39.73454 11.493 -32.2646 -220.835 -48.3 -29.1294 -191.706 188.57 0 0 0 0 0 2 0 0 0 0 0 1169.25 -65664.4 8.87906
haddock_9w.pdb -39.322398 6.592 181.826 -52.9829 -51.6486 -51.5004 -1.48249 234.809 0 0 0 0 0 3 0 0 0 0 0 1805 -45749.3 -11.0064
haddock_95w.pdb -37.80808 3.080 60.3667 -186.132 -49.1517 -33.9317 -152.2 246.499 0 0 0 0 0 3 0 0 0 0 0 1016.51 -55943.4 1.91372
haddock_68w.pdb -37.61209 3.049 73.1423 -179.055 -42.8544 -27.721 -151.334 252.197 0 0 0 0 0 3 0 0 0 0 0 903.515 -55841.7 -4.84399
haddock_83w.pdb -37.34127 10.806 82.9321 -135.851 -53.1145 -43.9216 -91.929 218.783 0 0 0 0 0 3 0 0 0 0 0 1122.63 -65549.1 3.08783
haddock_56w.pdb -36.866252 3.586 63.4359 -186.271 -45.1738 -29.4963 -156.775 249.707 0 0 0 0 0 3 0 0 0 0 0 980.422 -55798.5 -0.985652
haddock_23w.pdb -36.50966 2.543 70.1935 -202.308 -52.7095 -36.0874 -166.221 272.502 0 0 0 0 0 3 0 0 0 0 0 1188.4 -55809.5 5.57174
haddock_21w.pdb -36.19369 3.493 125.372 -155.166 -48.1954 -36.3098 -118.856 280.538 0 0 0 0 0 4 0 0 0 0 0 1439.45 -50957.8 -4.16649
haddock_98w.pdb -35.2487 11.317 1.21921 -186.399 -51.9512 -37.0125 -149.387 187.619 0 0 0 0 0 2 0 0 0 0 0 1099.29 -65682.4 12.8793
haddock_65w.pdb -35.22022 11.417 41.3776 -180.149 -48.7739 -34.1767 -145.972 221.526 0 0 0 0 0 3 0 0 0 0 0 1018.82 -65707.6 5.99828
haddock_11w.pdb -34.46178 6.371 162.116 -109.098 -46.0672 -39.0638 -70.0338 271.214 0 0 0 0 0 4 0 0 0 0 0 1455.23 -50797.9 -8.51262
haddock_60w.pdb -34.11969 11.194 67.7973 -154.067 -48.097 -36.3226 -117.744 221.864 0 0 0 0 0 3 0 0 0 0 0 1072.81 -65664.4 3.56531
haddock_97w.pdb -33.84255 10.882 45.0872 -165.579 -48.5596 -35.5574 -130.022 210.666 0 0 0 0 0 3 0 0 0 0 0 1173.16 -65660.8 6.65265
haddock_58w.pdb -32.78592 11.423 26.3882 -157.481 -45.5639 -33.1287 -124.352 183.869 0 0 0 0 0 2 0 0 0 0 0 1156.43 -65609.8 6.82628
haddock_76w.pdb -32.71649 10.826 52.7775 -172.81 -46.7296 -32.7207 -140.089 225.587 0 0 0 0 0 3 0 0 0 0 0 1129.76 -65737.6 5.46331
haddock_92w.pdb -32.5026 11.398 -43.958 -217.091 -55.142 -37.1477 -179.943 173.132 0 0 0 0 0 2 0 0 0 0 0 1245.26 -65822.4 23.3205
haddock_59w.pdb -31.4665 11.602 23.5368 -192.49 -47.2773 -31.1425 -161.348 216.028 0 0 0 0 0 3 0 0 0 0 0 1207.68 -65790.3 10.3428
haddock_28w.pdb -31.02706 2.142 123.066 -135.493 -44.8584 -34.7879 -100.705 258.559 0 0 0 0 0 3 0 0 0 0 0 1003.95 -55787.8 -1.95406
haddock_7w.pdb -30.86625 5.408 125.984 -168.253 -39.6659 -25.3784 -142.875 294.238 0 0 0 0 0 4 0 0 0 0 0 1097.66 -55739.3 -6.33665
haddock_47w.pdb -30.6747 11.742 23.287 -207.466 -49.622 -32.0838 -175.382 230.753 0 0 0 0 0 3 0 0 0 0 0 1056.47 -65606.4 13.4102
haddock_71w.pdb -29.72039 11.090 94.683 -138.424 -51.4922 -41.8331 -96.5909 233.107 0 0 0 0 0 3 0 0 0 0 0 1190.37 -60743.9 8.12019
haddock_78w.pdb -29.6548 11.248 39.8197 -181.1 -50.8133 -36.337 -144.763 220.92 0 0 0 0 0 3 0 0 0 0 0 1087.14 -65789.7 13.5428
haddock_87w.pdb -29.32489 3.746 123.981 -124.845 -35.7178 -25.8148 -99.0298 248.826 0 0 0 0 0 3 0 0 0 0 0 949.704 -55734.1 -8.58673
haddock_8w.pdb -29.27653 12.446 59.3028 -146.986 -40.0697 -28.1901 -118.796 206.289 0 0 0 0 0 3 0 0 0 0 0 1224.53 -60783.5 2.04387
haddock_34w.pdb -29.14698 3.471 71.9515 -171.655 -42.4661 -28.1118 -143.543 243.606 0 0 0 0 0 3 0 0 0 0 0 870.162 -60857.6 3.31282
haddock_39w.pdb -29.1416 3.074 43.0344 -212.052 -44.2162 -25.5678 -186.484 255.087 0 0 0 0 0 3 0 0 0 0 0 1018.83 -56012.3 8.2143
haddock_51w.pdb -29.063 11.496 -10.7302 -222.731 -45.9256 -26.2805 -196.451 212.001 0 0 0 0 0 3 0 0 0 0 0 1089.62 -65604.9 15.3076
haddock_37w.pdb -28.19348 11.398 89.385 -131.646 -45.0648 -35.4446 -96.2016 221.031 0 0 0 0 0 3 0 0 0 0 0 1183.41 -65630.4 4.38834
haddock_63w.pdb -27.8447 11.300 49.9934 -132.356 -42.7973 -32.8463 -99.5101 182.35 0 0 0 0 0 2 0 0 0 0 0 1163.64 -65567.7 6.66862
haddock_38w.pdb -27.28573 11.579 32.5563 -150.259 -42.9367 -31.012 -119.247 182.816 0 0 0 0 0 2 0 0 0 0 0 987.526 -65560.5 9.29407
haddock_41w.pdb -26.9953 10.828 70.5391 -145.127 -48.4746 -37.7355 -107.391 215.666 0 0 0 0 0 3 0 0 0 0 0 1041.98 -65746.5 10.6518
haddock_77w.pdb -26.8302 11.001 104.388 -120.494 -45.5704 -37.2456 -83.2479 224.882 0 0 0 0 0 3 0 0 0 0 0 1030.83 -65664.8 4.57678
haddock_40w.pdb -26.62016 3.325 67.5324 -170.613 -43.374 -29.2363 -141.377 238.145 0 0 0 0 0 3 0 0 0 0 0 931.85 -56003.1 7.07704
haddock_55w.pdb -26.37895 11.168 140.385 -93.7608 -46.7632 -41.5412 -52.2196 234.146 0 0 0 0 0 3 0 0 0 0 0 1004.17 -65782.2 2.19157
haddock_91w.pdb -26.3515 11.061 68.5821 -153.914 -50.637 -39.1618 -114.752 222.496 0 0 0 0 0 3 0 0 0 0 0 1028.94 -65720.4 13.5111
haddock_33w.pdb -26.27867 3.542 62.7887 -176.198 -45.0453 -30.4728 -145.725 238.986 0 0 0 0 0 3 0 0 0 0 0 957.132 -55894.5 9.44053
haddock_46w.pdb -25.1346 11.120 65.8202 -161.306 -48.9243 -36.4374 -124.869 227.127 0 0 0 0 0 3 0 0 0 0 0 1047.59 -65755.2 13.5639
haddock_36w.pdb -24.67297 4.557 171.476 -65.4594 -37.6411 -34.5502 -30.9092 236.935 0 0 0 0 0 3 0 0 0 0 0 973.929 -60729.2 -7.63443
haddock_32w.pdb -24.23809 3.704 122.782 -128.859 -34.9895 -24.5596 -104.299 251.641 0 0 0 0 0 3 0 0 0 0 0 792.058 -60777.7 -3.98279
haddock_61w.pdb -23.58545 11.081 124.918 -98.8458 -44.9733 -38.9875 -59.8583 223.763 0 0 0 0 0 3 0 0 0 0 0 1024.02 -65817.6 4.99741
haddock_57w.pdb -23.3808 11.524 47.6941 -147.346 -39.6278 -27.6591 -119.687 195.04 0 0 0 0 0 2 0 0 0 0 0 1016.31 -65649.9 8.7117
haddock_79w.pdb -22.9454 11.206 74.5249 -137.435 -45.2704 -35.0299 -102.405 211.96 0 0 0 0 0 3 0 0 0 0 0 1098.88 -65648.1 11.3695
haddock_19w.pdb -22.80258 2.207 114.082 -151.903 -46.4853 -34.7722 -117.131 265.985 0 0 0 0 0 3 0 0 0 0 0 1094.61 -55818.1 8.79732
haddock_12w.pdb -22.532 2.523 94.6323 -181.378 -46.7793 -31.8239 -149.554 276.01 0 0 0 0 0 3 0 0 0 0 0 1088.78 -55797.2 11.6017
haddock_53w.pdb -22.4027 11.126 54.4128 -175.195 -47.2358 -33.0181 -142.177 229.608 0 0 0 0 0 3 0 0 0 0 0 977.467 -65641.2 16.09
haddock_25w.pdb -20.826329 2.414 137.706 -160.363 -37.5348 -23.8872 -136.476 298.069 0 0 0 0 0 3 0 0 0 0 0 815.105 -55891.7 0.549171
haddock_49w.pdb -20.73785 11.856 111.959 -110.087 -39.6281 -31.7994 -78.2874 222.046 0 0 0 0 0 3 0 0 0 0 0 946.605 -65674.2 4.51443
haddock_48w.pdb -20.1141 11.360 57.5252 -167.102 -38.2918 -23.9796 -143.122 224.627 0 0 0 0 0 3 0 0 0 0 0 854.784 -65675.3 10.0272
haddock_100w.pdb -20.10608 10.818 99.8772 -123.38 -47.1954 -38.7304 -84.6499 223.258 0 0 0 0 0 3 0 0 0 0 0 1095.62 -65589.9 13.2285
haddock_90w.pdb -19.9797 11.169 76.5322 -134.086 -50.4707 -41.1801 -92.9055 210.618 0 0 0 0 0 3 0 0 0 0 0 1130.16 -65671.6 18.7197
haddock_82w.pdb -19.8747 10.860 72.8272 -151.441 -49.1863 -37.8247 -113.616 224.268 0 0 0 0 0 3 0 0 0 0 0 1111.61 -65672.4 18.2464
haddock_86w.pdb -19.08588 3.696 117.234 -149.779 -29.6124 -16.2606 -133.518 267.013 0 0 0 0 0 3 0 0 0 0 0 678.785 -60840.3 -2.82298
haddock_54w.pdb -18.76908 4.226 170.897 -84.1752 -31.6142 -25.7741 -58.4011 255.072 0 0 0 0 0 3 0 0 0 0 0 858.498 -60814.9 -6.82196
haddock_50w.pdb -18.0257 3.106 117.492 -131.528 -33.4342 -22.5349 -108.993 249.02 0 0 0 0 0 3 0 0 0 0 0 758.076 -55756.5 1.4058
haddock_35w.pdb -17.69286 11.773 87.2151 -141.552 -36.4798 -24.8051 -116.747 228.768 0 0 0 0 0 3 0 0 0 0 0 951.181 -65733.8 7.58484
haddock_73w.pdb -17.60504 3.874 146.08 -117.089 -32.4888 -23.0887 -94.0006 263.169 0 0 0 0 0 3 0 0 0 0 0 827.288 -55880.3 -2.03312
haddock_96w.pdb -17.20973 3.390 95.0351 -159.011 -38.9482 -25.6079 -133.403 254.046 0 0 0 0 0 3 0 0 0 0 0 848.565 -60863.7 9.67417
haddock_89w.pdb -16.84871 10.937 98.6327 -128.682 -37.413 -27.272 -101.41 227.315 0 0 0 0 0 3 0 0 0 0 0 1149.74 -65640.9 7.97379
haddock_84w.pdb -16.27073 11.093 121.393 -107.013 -40.8897 -33.5427 -73.4698 228.406 0 0 0 0 0 3 0 0 0 0 0 932.021 -65698.9 9.12533
haddock_70w.pdb -15.95035 11.792 132.644 -94.118 -38.4706 -32.2875 -61.8305 226.762 0 0 0 0 0 3 0 0 0 0 0 959.742 -65675.9 6.02705
haddock_81w.pdb -15.22826 11.069 136.909 -81.018 -44.2865 -40.2052 -40.8128 217.927 0 0 0 0 0 3 0 0 0 0 0 1061.01 -65757.1 11.3468
haddock_80w.pdb -9.59082 10.897 141.896 -80.7336 -39.0896 -34.4625 -46.2711 222.629 0 0 0 0 0 3 0 0 0 0 0 976.584 -65575.8 11.863
haddock_99w.pdb -4.56234 9.829 224.844 -60.8841 -35.6487 -32.8448 -28.0393 285.729 0 0 0 0 0 4 0 0 0 0 0 1041.41 -50747.1 5.31742
haddock_42w.pdb -3.38163 3.507 158.157 -106.943 -25.5153 -16.4678 -90.475 265.1 0 0 0 0 0 3 0 0 0 0 0 635.896 -55886.4 4.67117
haddock_94w.pdb -0.974 12.294 87.9525 -139.068 -34.0369 -22.3668 -116.701 227.02 0 0 0 0 0 3 0 0 0 0 0 859.544 -65583.6 22.031
haddock_69w.pdb 1.79921 3.580 153.575 -107.078 -20.4181 -10.7892 -96.289 260.653 0 0 0 0 0 3 0 0 0 0 0 564.722 -60824.4 5.78091
haddock_93w.pdb 4.3195 10.861 156.963 -63.9561 -32.7144 -29.2431 -34.713 220.92 0 0 0 0 0 3 0 0 0 0 0 881.041 -65567.4 18.4132
                      
