# Supplementary material for: Large-scale discovery of protein interactions at residue resolution using co-evolution calculated from genomic sequences
Source: Nat Commun. 2021 Mar 2;12:1396. doi: 10.1038/s41467-021-21636-z (PMC7925567; doi:10.1038/s41467-021-21636-z)
Supplement: Supplementary file 12 — Supplementary Data 10 [file 41467_2021_21636_MOESM12_ESM.zip › supplementary/allpdb0037_H2B1J_H4/models/haddock_top2_haddock_29w.pdb]

REMARK FILENAME="haddock_29w.pdb0"
REMARK ===============================================================
REMARK HADDOCK run for haddock
REMARK initial structure: haddock_29.pdb
REMARK final NOE weights: unambig 50 amb: 50
REMARK ===============================================================
REMARK            total,bonds,angles,improper,dihe,vdw,elec,air,cdih,coup,rdcs,vean,dani,xpcs,rg
REMARK energies: -128.607, 0, 0, 0, 0, -44.801, -338.391, 254.585, 0, 0, 0, 0, 0, 0, 0
REMARK ===============================================================
REMARK            bonds,angles,impropers,dihe,air,cdih,coup,rdcs,vean,dani,xpcs
REMARK rms-dev.: 0,0,0,0,10.669,0,0, 0, 0, 0, 0
REMARK ===============================================================
REMARK               air,cdih,coup,rdcs,vean,dani,xpcs
REMARK               >0.3,>5,>1,>0,>5,>0.2,>0.2
REMARK violations.: 3, 0, 0, 0, 0, 0, 0
REMARK ===============================================================
REMARK                        CVpartition#,violations,rms
REMARK AIRs cross-validation: 1, 0, NaN
REMARK ===============================================================
REMARK NCS energy: 0
REMARK ===============================================================
REMARK Symmetry energy: 0
REMARK ===============================================================
REMARK Desolvation energy: 9.00851
REMARK Internal energy free molecules: 49486
REMARK Internal energy complex: -6040.68
REMARK Binding energy: -55900.8
REMARK ===============================================================
REMARK buried surface area: 1416.33
REMARK ===============================================================
REMARK water - chain1: 0 0 0
REMARK water - chain2: 0 0 0
REMARK water - chain3: 0 0 0
REMARK water - chain4: 0 0 0
REMARK water - chain5: 0 0 0
REMARK water - chain6: 0 0 0
REMARK ===============================================================
REMARK water - water: 0 0 0
REMARK ===============================================================
REMARK DATE:27-Jul-2020  04:00:30       created by user: he47
REMARK VERSION:1.3
ATOM      1  CB  SER A  33      -6.708  -8.624 -22.622  1.00 10.00      A   
ATOM      2  OG  SER A  33      -7.292  -9.124 -23.817  1.00 10.00      A   
ATOM      3  HG  SER A  33      -7.993  -9.747 -23.594  1.00 10.00      A   
ATOM      4  C   SER A  33      -4.485  -8.035 -21.617  1.00 10.00      A   
ATOM      5  O   SER A  33      -3.807  -8.993 -21.250  1.00 10.00      A   
ATOM      6  N   SER A  33      -4.643  -9.016 -23.862  1.00 10.00      A   
ATOM      7  HT1 SER A  33      -3.871  -8.521 -24.348  1.00 10.00      A   
ATOM      8  HT2 SER A  33      -5.332  -9.351 -24.565  1.00 10.00      A   
ATOM      9  HT3 SER A  33      -4.248  -9.837 -23.362  1.00 10.00      A   
ATOM     10  CA  SER A  33      -5.299  -8.114 -22.902  1.00 10.00      A   
ATOM     11  N   ARG A  34      -4.538  -6.892 -20.946  1.00 10.00      A   
ATOM     12  HN  ARG A  34      -5.092  -6.159 -21.292  1.00 10.00      A   
ATOM     13  CA  ARG A  34      -3.798  -6.699 -19.709  1.00 10.00      A   
ATOM     14  CB  ARG A  34      -3.237  -5.278 -19.637  1.00 10.00      A   
ATOM     15  CG  ARG A  34      -2.496  -4.969 -18.345  1.00 10.00      A   
ATOM     16  CD  ARG A  34      -2.464  -3.474 -18.070  1.00 10.00      A   
ATOM     17  NE  ARG A  34      -3.807  -2.886 -18.057  1.00 10.00      A   
ATOM     18  HE  ARG A  34      -4.297  -2.865 -18.911  1.00 10.00      A   
ATOM     19  CZ  ARG A  34      -4.397  -2.388 -16.968  1.00 10.00      A   
ATOM     20  NH1 ARG A  34      -3.771  -2.410 -15.796  1.00 10.00      A   
ATOM     21 HH11 ARG A  34      -2.811  -2.820 -15.715  1.00 10.00      A   
ATOM     22 HH12 ARG A  34      -4.237  -2.021 -14.945  1.00 10.00      A   
ATOM     23  NH2 ARG A  34      -5.619  -1.870 -17.049  1.00 10.00      A   
ATOM     24 HH21 ARG A  34      -6.123  -1.845 -17.963  1.00 10.00      A   
ATOM     25 HH22 ARG A  34      -6.084  -1.484 -16.196  1.00 10.00      A   
ATOM     26  C   ARG A  34      -4.679  -6.966 -18.495  1.00 10.00      A   
ATOM     27  O   ARG A  34      -5.708  -6.311 -18.305  1.00 10.00      A   
ATOM     28  N   LYS A  35      -4.274  -7.935 -17.688  1.00 10.00      A   
ATOM     29  HN  LYS A  35      -3.457  -8.430 -17.914  1.00 10.00      A   
ATOM     30  CA  LYS A  35      -4.996  -8.290 -16.478  1.00 10.00      A   
ATOM     31  CB  LYS A  35      -5.362  -9.776 -16.502  1.00 10.00      A   
ATOM     32  CG  LYS A  35      -6.120 -10.259 -15.273  1.00 10.00      A   
ATOM     33  CD  LYS A  35      -6.350 -11.760 -15.327  1.00 10.00      A   
ATOM     34  CE  LYS A  35      -6.912 -12.282 -14.014  1.00 10.00      A   
ATOM     35  NZ  LYS A  35      -7.112 -13.755 -14.043  1.00 10.00      A   
ATOM     36  HZ1 LYS A  35      -7.894 -13.999 -14.685  1.00 10.00      A   
ATOM     37  HZ2 LYS A  35      -7.338 -14.108 -13.091  1.00 10.00      A   
ATOM     38  HZ3 LYS A  35      -6.247 -14.227 -14.375  1.00 10.00      A   
ATOM     39  C   LYS A  35      -4.126  -7.985 -15.265  1.00 10.00      A   
ATOM     40  O   LYS A  35      -2.999  -8.471 -15.165  1.00 10.00      A   
ATOM     41  N   GLU A  36      -4.640  -7.174 -14.353  1.00 10.00      A   
ATOM     42  HN  GLU A  36      -5.539  -6.813 -14.482  1.00 10.00      A   
ATOM     43  CA  GLU A  36      -3.891  -6.809 -13.162  1.00 10.00      A   
ATOM     44  CB  GLU A  36      -4.420  -5.519 -12.536  1.00 10.00      A   
ATOM     45  CG  GLU A  36      -3.803  -4.264 -13.127  1.00 10.00      A   
ATOM     46  CD  GLU A  36      -2.312  -4.416 -13.365  1.00 10.00      A   
ATOM     47  OE1 GLU A  36      -1.589  -4.783 -12.412  1.00 10.00      A   
ATOM     48  OE2 GLU A  36      -1.855  -4.169 -14.502  1.00 10.00      A   
ATOM     49  C   GLU A  36      -3.837  -7.937 -12.143  1.00 10.00      A   
ATOM     50  O   GLU A  36      -4.552  -8.936 -12.258  1.00 10.00      A   
ATOM     51  N   SER A  37      -2.981  -7.766 -11.149  1.00 10.00      A   
ATOM     52  HN  SER A  37      -2.464  -6.933 -11.102  1.00 10.00      A   
ATOM     53  CA  SER A  37      -2.798  -8.763 -10.114  1.00 10.00      A   
ATOM     54  CB  SER A  37      -1.803  -9.822 -10.602  1.00 10.00      A   
ATOM     55  OG  SER A  37      -0.833  -9.243 -11.466  1.00 10.00      A   
ATOM     56  HG  SER A  37      -0.992  -9.545 -12.369  1.00 10.00      A   
ATOM     57  C   SER A  37      -2.265  -8.115  -8.845  1.00 10.00      A   
ATOM     58  O   SER A  37      -1.763  -6.990  -8.880  1.00 10.00      A   
ATOM     59  N   TYR A  38      -2.391  -8.816  -7.726  1.00 10.00      A   
ATOM     60  HN  TYR A  38      -2.842  -9.692  -7.755  1.00 10.00      A   
ATOM     61  CA  TYR A  38      -1.894  -8.316  -6.448  1.00 10.00      A   
ATOM     62  CB  TYR A  38      -3.002  -8.320  -5.388  1.00 10.00      A   
ATOM     63  CG  TYR A  38      -4.205  -7.466  -5.729  1.00 10.00      A   
ATOM     64  CD1 TYR A  38      -5.400  -8.047  -6.132  1.00 10.00      A   
ATOM     65  CD2 TYR A  38      -4.149  -6.080  -5.638  1.00 10.00      A   
ATOM     66  CE1 TYR A  38      -6.502  -7.274  -6.443  1.00 10.00      A   
ATOM     67  CE2 TYR A  38      -5.247  -5.299  -5.945  1.00 10.00      A   
ATOM     68  CZ  TYR A  38      -6.421  -5.900  -6.344  1.00 10.00      A   
ATOM     69  OH  TYR A  38      -7.516  -5.125  -6.655  1.00 10.00      A   
ATOM     70  HH  TYR A  38      -7.276  -4.495  -7.347  1.00 10.00      A   
ATOM     71  C   TYR A  38      -0.725  -9.180  -5.982  1.00 10.00      A   
ATOM     72  O   TYR A  38      -0.231  -9.043  -4.860  1.00 10.00      A   
ATOM     73  N   SER A  39      -0.277 -10.052  -6.878  1.00 10.00      A   
ATOM     74  HN  SER A  39      -0.698 -10.077  -7.760  1.00 10.00      A   
ATOM     75  CA  SER A  39       0.815 -10.977  -6.606  1.00 10.00      A   
ATOM     76  CB  SER A  39       1.032 -11.878  -7.820  1.00 10.00      A   
ATOM     77  OG  SER A  39      -0.209 -12.193  -8.434  1.00 10.00      A   
ATOM     78  HG  SER A  39      -0.048 -12.753  -9.205  1.00 10.00      A   
ATOM     79  C   SER A  39       2.114 -10.265  -6.240  1.00 10.00      A   
ATOM     80  O   SER A  39       2.914 -10.789  -5.461  1.00 10.00      A   
ATOM     81  N   ILE A  40       2.326  -9.078  -6.795  1.00 10.00      A   
ATOM     82  HN  ILE A  40       1.649  -8.701  -7.399  1.00 10.00      A   
ATOM     83  CA  ILE A  40       3.541  -8.317  -6.514  1.00 10.00      A   
ATOM     84  CB  ILE A  40       3.721  -7.129  -7.487  1.00 10.00      A   
ATOM     85  CG1 ILE A  40       3.684  -7.624  -8.938  1.00 10.00      A   
ATOM     86  CG2 ILE A  40       5.028  -6.397  -7.209  1.00 10.00      A   
ATOM     87  CD1 ILE A  40       3.699  -6.515  -9.968  1.00 10.00      A   
ATOM     88  C   ILE A  40       3.546  -7.820  -5.070  1.00 10.00      A   
ATOM     89  O   ILE A  40       4.566  -7.888  -4.378  1.00 10.00      A   
ATOM     90  N   TYR A  41       2.393  -7.349  -4.612  1.00 10.00      A   
ATOM     91  HN  TYR A  41       1.613  -7.335  -5.205  1.00 10.00      A   
ATOM     92  CA  TYR A  41       2.257  -6.848  -3.254  1.00 10.00      A   
ATOM     93  CB  TYR A  41       0.981  -6.009  -3.113  1.00 10.00      A   
ATOM     94  CG  TYR A  41       0.740  -5.497  -1.711  1.00 10.00      A   
ATOM     95  CD1 TYR A  41       1.566  -4.527  -1.156  1.00 10.00      A   
ATOM     96  CD2 TYR A  41      -0.305  -5.987  -0.937  1.00 10.00      A   
ATOM     97  CE1 TYR A  41       1.361  -4.060   0.126  1.00 10.00      A   
ATOM     98  CE2 TYR A  41      -0.518  -5.524   0.347  1.00 10.00      A   
ATOM     99  CZ  TYR A  41       0.317  -4.562   0.875  1.00 10.00      A   
ATOM    100  OH  TYR A  41       0.114  -4.106   2.159  1.00 10.00      A   
ATOM    101  HH  TYR A  41       0.034  -3.145   2.148  1.00 10.00      A   
ATOM    102  C   TYR A  41       2.251  -7.994  -2.246  1.00 10.00      A   
ATOM    103  O   TYR A  41       2.904  -7.916  -1.204  1.00 10.00      A   
ATOM    104  N   VAL A  42       1.517  -9.059  -2.561  1.00 10.00      A   
ATOM    105  HN  VAL A  42       1.018  -9.061  -3.410  1.00 10.00      A   
ATOM    106  CA  VAL A  42       1.429 -10.219  -1.674  1.00 10.00      A   
ATOM    107  CB  VAL A  42       0.425 -11.278  -2.188  1.00 10.00      A   
ATOM    108  CG1 VAL A  42       0.544 -12.585  -1.412  1.00 10.00      A   
ATOM    109  CG2 VAL A  42      -0.994 -10.741  -2.088  1.00 10.00      A   
ATOM    110  C   VAL A  42       2.802 -10.845  -1.443  1.00 10.00      A   
ATOM    111  O   VAL A  42       3.179 -11.128  -0.302  1.00 10.00      A   
ATOM    112  N   TYR A  43       3.559 -11.033  -2.522  1.00 10.00      A   
ATOM    113  HN  TYR A  43       3.215 -10.774  -3.404  1.00 10.00      A   
ATOM    114  CA  TYR A  43       4.891 -11.615  -2.421  1.00 10.00      A   
ATOM    115  CB  TYR A  43       5.474 -11.891  -3.810  1.00 10.00      A   
ATOM    116  CG  TYR A  43       6.586 -12.920  -3.817  1.00 10.00      A   
ATOM    117  CD1 TYR A  43       6.571 -13.993  -2.935  1.00 10.00      A   
ATOM    118  CD2 TYR A  43       7.648 -12.818  -4.706  1.00 10.00      A   
ATOM    119  CE1 TYR A  43       7.576 -14.939  -2.944  1.00 10.00      A   
ATOM    120  CE2 TYR A  43       8.660 -13.761  -4.722  1.00 10.00      A   
ATOM    121  CZ  TYR A  43       8.620 -14.817  -3.835  1.00 10.00      A   
ATOM    122  OH  TYR A  43       9.622 -15.762  -3.842  1.00 10.00      A   
ATOM    123  HH  TYR A  43      10.466 -15.336  -4.038  1.00 10.00      A   
ATOM    124  C   TYR A  43       5.815 -10.696  -1.630  1.00 10.00      A   
ATOM    125  O   TYR A  43       6.713 -11.158  -0.930  1.00 10.00      A   
ATOM    126  N   LYS A  44       5.573  -9.396  -1.747  1.00 10.00      A   
ATOM    127  HN  LYS A  44       4.842  -9.102  -2.330  1.00 10.00      A   
ATOM    128  CA  LYS A  44       6.358  -8.389  -1.043  1.00 10.00      A   
ATOM    129  CB  LYS A  44       5.902  -6.991  -1.471  1.00 10.00      A   
ATOM    130  CG  LYS A  44       6.575  -5.845  -0.738  1.00 10.00      A   
ATOM    131  CD  LYS A  44       6.054  -4.510  -1.241  1.00 10.00      A   
ATOM    132  CE  LYS A  44       6.931  -3.355  -0.789  1.00 10.00      A   
ATOM    133  NZ  LYS A  44       6.821  -2.197  -1.715  1.00 10.00      A   
ATOM    134  HZ1 LYS A  44       7.147  -2.472  -2.663  1.00 10.00      A   
ATOM    135  HZ2 LYS A  44       7.404  -1.405  -1.379  1.00 10.00      A   
ATOM    136  HZ3 LYS A  44       5.830  -1.884  -1.782  1.00 10.00      A   
ATOM    137  C   LYS A  44       6.196  -8.546   0.466  1.00 10.00      A   
ATOM    138  O   LYS A  44       7.177  -8.618   1.203  1.00 10.00      A   
ATOM    139  N   VAL A  45       4.949  -8.601   0.916  1.00 10.00      A   
ATOM    140  HN  VAL A  45       4.207  -8.520   0.278  1.00 10.00      A   
ATOM    141  CA  VAL A  45       4.656  -8.760   2.334  1.00 10.00      A   
ATOM    142  CB  VAL A  45       3.147  -8.622   2.614  1.00 10.00      A   
ATOM    143  CG1 VAL A  45       2.856  -8.739   4.103  1.00 10.00      A   
ATOM    144  CG2 VAL A  45       2.632  -7.297   2.076  1.00 10.00      A   
ATOM    145  C   VAL A  45       5.143 -10.119   2.826  1.00 10.00      A   
ATOM    146  O   VAL A  45       5.669 -10.242   3.933  1.00 10.00      A   
ATOM    147  N   LEU A  46       4.984 -11.132   1.985  1.00 10.00      A   
ATOM    148  HN  LEU A  46       4.567 -10.968   1.109  1.00 10.00      A   
ATOM    149  CA  LEU A  46       5.411 -12.480   2.326  1.00 10.00      A   
ATOM    150  CB  LEU A  46       5.007 -13.460   1.224  1.00 10.00      A   
ATOM    151  CG  LEU A  46       5.395 -14.923   1.440  1.00 10.00      A   
ATOM    152  CD1 LEU A  46       4.729 -15.484   2.691  1.00 10.00      A   
ATOM    153  CD2 LEU A  46       5.034 -15.751   0.218  1.00 10.00      A   
ATOM    154  C   LEU A  46       6.920 -12.525   2.547  1.00 10.00      A   
ATOM    155  O   LEU A  46       7.403 -13.195   3.458  1.00 10.00      A   
ATOM    156  N   LYS A  47       7.655 -11.782   1.729  1.00 10.00      A   
ATOM    157  HN  LYS A  47       7.208 -11.245   1.036  1.00 10.00      A   
ATOM    158  CA  LYS A  47       9.106 -11.736   1.834  1.00 10.00      A   
ATOM    159  CB  LYS A  47       9.739 -11.207   0.543  1.00 10.00      A   
ATOM    160  CG  LYS A  47       9.940 -12.267  -0.528  1.00 10.00      A   
ATOM    161  CD  LYS A  47      10.909 -13.340  -0.063  1.00 10.00      A   
ATOM    162  CE  LYS A  47      10.983 -14.481  -1.060  1.00 10.00      A   
ATOM    163  NZ  LYS A  47      12.013 -15.481  -0.680  1.00 10.00      A   
ATOM    164  HZ1 LYS A  47      11.806 -15.871   0.263  1.00 10.00      A   
ATOM    165  HZ2 LYS A  47      12.954 -15.037  -0.658  1.00 10.00      A   
ATOM    166  HZ3 LYS A  47      12.028 -16.259  -1.369  1.00 10.00      A   
ATOM    167  C   LYS A  47       9.553 -10.910   3.037  1.00 10.00      A   
ATOM    168  O   LYS A  47      10.731 -10.904   3.393  1.00 10.00      A   
ATOM    169  N   GLN A  48       8.617 -10.201   3.649  1.00 10.00      A   
ATOM    170  HN  GLN A  48       7.698 -10.217   3.301  1.00 10.00      A   
ATOM    171  CA  GLN A  48       8.924  -9.396   4.822  1.00 10.00      A   
ATOM    172  CB  GLN A  48       8.170  -8.061   4.795  1.00 10.00      A   
ATOM    173  CG  GLN A  48       8.379  -7.195   6.031  1.00 10.00      A   
ATOM    174  CD  GLN A  48       9.815  -6.737   6.208  1.00 10.00      A   
ATOM    175  OE1 GLN A  48      10.630  -7.427   6.823  1.00 10.00      A   
ATOM    176  NE2 GLN A  48      10.129  -5.563   5.686  1.00 10.00      A   
ATOM    177 HE21 GLN A  48       9.429  -5.062   5.218  1.00 10.00      A   
ATOM    178 HE22 GLN A  48      11.051  -5.233   5.797  1.00 10.00      A   
ATOM    179  C   GLN A  48       8.592 -10.181   6.089  1.00 10.00      A   
ATOM    180  O   GLN A  48       9.365 -10.186   7.049  1.00 10.00      A   
ATOM    181  N   VAL A  49       7.444 -10.854   6.084  1.00 10.00      A   
ATOM    182  HN  VAL A  49       6.864 -10.809   5.291  1.00 10.00      A   
ATOM    183  CA  VAL A  49       7.022 -11.647   7.236  1.00 10.00      A   
ATOM    184  CB  VAL A  49       5.509 -11.980   7.223  1.00 10.00      A   
ATOM    185  CG1 VAL A  49       4.676 -10.710   7.310  1.00 10.00      A   
ATOM    186  CG2 VAL A  49       5.122 -12.787   5.994  1.00 10.00      A   
ATOM    187  C   VAL A  49       7.851 -12.926   7.353  1.00 10.00      A   
ATOM    188  O   VAL A  49       8.168 -13.373   8.456  1.00 10.00      A   
ATOM    189  N   HIS A  50       8.209 -13.499   6.209  1.00 10.00      A   
ATOM    190  HN  HIS A  50       7.925 -13.090   5.359  1.00 10.00      A   
ATOM    191  CA  HIS A  50       9.012 -14.718   6.169  1.00 10.00      A   
ATOM    192  CB  HIS A  50       8.147 -15.966   6.378  1.00 10.00      A   
ATOM    193  CG  HIS A  50       8.037 -16.409   7.804  1.00 10.00      A   
ATOM    194  ND1 HIS A  50       9.113 -16.854   8.546  1.00 10.00      A   
ATOM    195  HD1 HIS A  50      10.041 -16.921   8.228  1.00 10.00      A   
ATOM    196  CD2 HIS A  50       6.966 -16.464   8.630  1.00 10.00      A   
ATOM    197  CE1 HIS A  50       8.707 -17.166   9.764  1.00 10.00      A   
ATOM    198  NE2 HIS A  50       7.411 -16.937   9.840  1.00 10.00      A   
ATOM    199  HE2 HIS A  50       6.853 -17.081  10.637  1.00 10.00      A   
ATOM    200  C   HIS A  50       9.773 -14.818   4.845  1.00 10.00      A   
ATOM    201  O   HIS A  50       9.367 -15.549   3.936  1.00 10.00      A   
ATOM    202  N   PRO A  51      10.890 -14.079   4.723  1.00 10.00      A   
ATOM    203  CA  PRO A  51      11.717 -14.064   3.504  1.00 10.00      A   
ATOM    204  CB  PRO A  51      12.860 -13.101   3.847  1.00 10.00      A   
ATOM    205  CG  PRO A  51      12.857 -13.004   5.334  1.00 10.00      A   
ATOM    206  CD  PRO A  51      11.432 -13.187   5.761  1.00 10.00      A   
ATOM    207  C   PRO A  51      12.288 -15.434   3.146  1.00 10.00      A   
ATOM    208  O   PRO A  51      12.621 -15.696   1.987  1.00 10.00      A   
ATOM    209  N   ASP A  52      12.391 -16.305   4.143  1.00 10.00      A   
ATOM    210  HN  ASP A  52      12.101 -16.035   5.041  1.00 10.00      A   
ATOM    211  CA  ASP A  52      12.932 -17.644   3.940  1.00 10.00      A   
ATOM    212  CB  ASP A  52      13.216 -18.324   5.283  1.00 10.00      A   
ATOM    213  CG  ASP A  52      14.446 -17.776   5.973  1.00 10.00      A   
ATOM    214  OD1 ASP A  52      15.562 -18.260   5.684  1.00 10.00      A   
ATOM    215  OD2 ASP A  52      14.302 -16.861   6.813  1.00 10.00      A   
ATOM    216  C   ASP A  52      11.996 -18.514   3.110  1.00 10.00      A   
ATOM    217  O   ASP A  52      12.435 -19.447   2.438  1.00 10.00      A   
ATOM    218  N   THR A  53      10.711 -18.206   3.152  1.00 10.00      A   
ATOM    219  HN  THR A  53      10.416 -17.444   3.691  1.00 10.00      A   
ATOM    220  CA  THR A  53       9.726 -18.976   2.410  1.00 10.00      A   
ATOM    221  CB  THR A  53       8.445 -19.182   3.237  1.00 10.00      A   
ATOM    222  OG1 THR A  53       8.226 -18.038   4.073  1.00 10.00      A   
ATOM    223  HG1 THR A  53       8.387 -17.230   3.567  1.00 10.00      A   
ATOM    224  CG2 THR A  53       8.567 -20.421   4.108  1.00 10.00      A   
ATOM    225  C   THR A  53       9.378 -18.320   1.077  1.00 10.00      A   
ATOM    226  O   THR A  53       9.849 -17.219   0.767  1.00 10.00      A   
ATOM    227  N   GLY A  54       8.559 -19.010   0.298  1.00 10.00      A   
ATOM    228  HN  GLY A  54       8.223 -19.877   0.610  1.00 10.00      A   
ATOM    229  CA  GLY A  54       8.137 -18.508  -0.989  1.00 10.00      A   
ATOM    230  C   GLY A  54       6.657 -18.742  -1.196  1.00 10.00      A   
ATOM    231  O   GLY A  54       5.927 -18.997  -0.235  1.00 10.00      A   
ATOM    232  N   ILE A  55       6.202 -18.669  -2.437  1.00 10.00      A   
ATOM    233  HN  ILE A  55       6.822 -18.476  -3.174  1.00 10.00      A   
ATOM    234  CA  ILE A  55       4.795 -18.880  -2.727  1.00 10.00      A   
ATOM    235  CB  ILE A  55       3.997 -17.553  -2.776  1.00 10.00      A   
ATOM    236  CG1 ILE A  55       2.488 -17.825  -2.788  1.00 10.00      A   
ATOM    237  CG2 ILE A  55       4.409 -16.694  -3.964  1.00 10.00      A   
ATOM    238  CD1 ILE A  55       1.642 -16.597  -2.530  1.00 10.00      A   
ATOM    239  C   ILE A  55       4.604 -19.678  -4.012  1.00 10.00      A   
ATOM    240  O   ILE A  55       5.232 -19.399  -5.035  1.00 10.00      A   
ATOM    241  N   SER A  56       3.761 -20.692  -3.935  1.00 10.00      A   
ATOM    242  HN  SER A  56       3.335 -20.888  -3.071  1.00 10.00      A   
ATOM    243  CA  SER A  56       3.458 -21.533  -5.077  1.00 10.00      A   
ATOM    244  CB  SER A  56       2.804 -22.834  -4.591  1.00 10.00      A   
ATOM    245  OG  SER A  56       2.462 -23.692  -5.670  1.00 10.00      A   
ATOM    246  HG  SER A  56       2.218 -24.560  -5.322  1.00 10.00      A   
ATOM    247  C   SER A  56       2.521 -20.795  -6.025  1.00 10.00      A   
ATOM    248  O   SER A  56       1.768 -19.917  -5.597  1.00 10.00      A   
ATOM    249  N   SER A  57       2.567 -21.148  -7.304  1.00 10.00      A   
ATOM    250  HN  SER A  57       3.192 -21.853  -7.585  1.00 10.00      A   
ATOM    251  CA  SER A  57       1.715 -20.517  -8.299  1.00 10.00      A   
ATOM    252  CB  SER A  57       2.029 -21.052  -9.698  1.00 10.00      A   
ATOM    253  OG  SER A  57       3.332 -20.673 -10.109  1.00 10.00      A   
ATOM    254  HG  SER A  57       3.972 -20.953  -9.443  1.00 10.00      A   
ATOM    255  C   SER A  57       0.241 -20.728  -7.963  1.00 10.00      A   
ATOM    256  O   SER A  57      -0.588 -19.840  -8.176  1.00 10.00      A   
ATOM    257  N   LYS A  58      -0.073 -21.894  -7.415  1.00 10.00      A   
ATOM    258  HN  LYS A  58       0.634 -22.553  -7.249  1.00 10.00      A   
ATOM    259  CA  LYS A  58      -1.443 -22.209  -7.045  1.00 10.00      A   
ATOM    260  CB  LYS A  58      -1.586 -23.704  -6.758  1.00 10.00      A   
ATOM    261  CG  LYS A  58      -1.331 -24.584  -7.971  1.00 10.00      A   
ATOM    262  CD  LYS A  58      -1.433 -26.059  -7.627  1.00 10.00      A   
ATOM    263  CE  LYS A  58      -1.174 -26.923  -8.853  1.00 10.00      A   
ATOM    264  NZ  LYS A  58      -1.158 -28.370  -8.520  1.00 10.00      A   
ATOM    265  HZ1 LYS A  58      -0.942 -28.934  -9.367  1.00 10.00      A   
ATOM    266  HZ2 LYS A  58      -2.084 -28.669  -8.148  1.00 10.00      A   
ATOM    267  HZ3 LYS A  58      -0.434 -28.561  -7.802  1.00 10.00      A   
ATOM    268  C   LYS A  58      -1.869 -21.379  -5.838  1.00 10.00      A   
ATOM    269  O   LYS A  58      -2.984 -20.863  -5.785  1.00 10.00      A   
ATOM    270  N   ALA A  59      -0.952 -21.228  -4.886  1.00 10.00      A   
ATOM    271  HN  ALA A  59      -0.077 -21.653  -4.996  1.00 10.00      A   
ATOM    272  CA  ALA A  59      -1.218 -20.452  -3.679  1.00 10.00      A   
ATOM    273  CB  ALA A  59      -0.104 -20.645  -2.664  1.00 10.00      A   
ATOM    274  C   ALA A  59      -1.369 -18.977  -4.028  1.00 10.00      A   
ATOM    275  O   ALA A  59      -2.133 -18.248  -3.397  1.00 10.00      A   
ATOM    276  N   MET A  60      -0.631 -18.553  -5.047  1.00 10.00      A   
ATOM    277  HN  MET A  60      -0.026 -19.187  -5.492  1.00 10.00      A   
ATOM    278  CA  MET A  60      -0.677 -17.174  -5.516  1.00 10.00      A   
ATOM    279  CB  MET A  60       0.357 -16.961  -6.624  1.00 10.00      A   
ATOM    280  CG  MET A  60       0.494 -15.518  -7.085  1.00 10.00      A   
ATOM    281  SD  MET A  60       1.594 -15.342  -8.504  1.00 10.00      A   
ATOM    282  CE  MET A  60       3.177 -15.751  -7.768  1.00 10.00      A   
ATOM    283  C   MET A  60      -2.071 -16.855  -6.037  1.00 10.00      A   
ATOM    284  O   MET A  60      -2.570 -15.740  -5.877  1.00 10.00      A   
ATOM    285  N   GLY A  61      -2.691 -17.847  -6.668  1.00 10.00      A   
ATOM    286  HN  GLY A  61      -2.227 -18.705  -6.785  1.00 10.00      A   
ATOM    287  CA  GLY A  61      -4.033 -17.677  -7.188  1.00 10.00      A   
ATOM    288  C   GLY A  61      -5.041 -17.565  -6.065  1.00 10.00      A   
ATOM    289  O   GLY A  61      -5.960 -16.744  -6.117  1.00 10.00      A   
ATOM    290  N   ILE A  62      -4.847 -18.386  -5.035  1.00 10.00      A   
ATOM    291  HN  ILE A  62      -4.093 -19.014  -5.064  1.00 10.00      A   
ATOM    292  CA  ILE A  62      -5.725 -18.390  -3.869  1.00 10.00      A   
ATOM    293  CB  ILE A  62      -5.300 -19.476  -2.854  1.00 10.00      A   
ATOM    294  CG1 ILE A  62      -5.252 -20.851  -3.525  1.00 10.00      A   
ATOM    295  CG2 ILE A  62      -6.245 -19.500  -1.661  1.00 10.00      A   
ATOM    296  CD1 ILE A  62      -4.662 -21.941  -2.656  1.00 10.00      A   
ATOM    297  C   ILE A  62      -5.695 -17.029  -3.182  1.00 10.00      A   
ATOM    298  O   ILE A  62      -6.739 -16.440  -2.891  1.00 10.00      A   
ATOM    299  N   MET A  63      -4.487 -16.526  -2.948  1.00 10.00      A   
ATOM    300  HN  MET A  63      -3.694 -17.042  -3.216  1.00 10.00      A   
ATOM    301  CA  MET A  63      -4.310 -15.234  -2.297  1.00 10.00      A   
ATOM    302  CB  MET A  63      -2.834 -14.964  -1.993  1.00 10.00      A   
ATOM    303  CG  MET A  63      -2.248 -15.878  -0.924  1.00 10.00      A   
ATOM    304  SD  MET A  63      -3.160 -15.810   0.634  1.00 10.00      A   
ATOM    305  CE  MET A  63      -2.846 -14.119   1.145  1.00 10.00      A   
ATOM    306  C   MET A  63      -4.907 -14.105  -3.128  1.00 10.00      A   
ATOM    307  O   MET A  63      -5.502 -13.175  -2.582  1.00 10.00      A   
ATOM    308  N   ASN A  64      -4.753 -14.189  -4.448  1.00 10.00      A   
ATOM    309  HN  ASN A  64      -4.259 -14.948  -4.827  1.00 10.00      A   
ATOM    310  CA  ASN A  64      -5.293 -13.169  -5.344  1.00 10.00      A   
ATOM    311  CB  ASN A  64      -4.904 -13.435  -6.802  1.00 10.00      A   
ATOM    312  CG  ASN A  64      -3.688 -12.640  -7.252  1.00 10.00      A   
ATOM    313  OD1 ASN A  64      -3.792 -11.474  -7.641  1.00 10.00      A   
ATOM    314  ND2 ASN A  64      -2.520 -13.268  -7.212  1.00 10.00      A   
ATOM    315 HD21 ASN A  64      -2.504 -14.199  -6.891  1.00 10.00      A   
ATOM    316 HD22 ASN A  64      -1.718 -12.783  -7.520  1.00 10.00      A   
ATOM    317  C   ASN A  64      -6.809 -13.086  -5.218  1.00 10.00      A   
ATOM    318  O   ASN A  64      -7.378 -11.998  -5.094  1.00 10.00      A   
ATOM    319  N   SER A  65      -7.454 -14.245  -5.230  1.00 10.00      A   
ATOM    320  HN  SER A  65      -6.943 -15.078  -5.319  1.00 10.00      A   
ATOM    321  CA  SER A  65      -8.902 -14.308  -5.118  1.00 10.00      A   
ATOM    322  CB  SER A  65      -9.407 -15.729  -5.385  1.00 10.00      A   
ATOM    323  OG  SER A  65     -10.828 -15.786  -5.380  1.00 10.00      A   
ATOM    324  HG  SER A  65     -11.180 -15.129  -4.757  1.00 10.00      A   
ATOM    325  C   SER A  65      -9.357 -13.834  -3.747  1.00 10.00      A   
ATOM    326  O   SER A  65     -10.298 -13.055  -3.640  1.00 10.00      A   
ATOM    327  N   PHE A  66      -8.671 -14.293  -2.702  1.00 10.00      A   
ATOM    328  HN  PHE A  66      -7.913 -14.901  -2.855  1.00 10.00      A   
ATOM    329  CA  PHE A  66      -9.018 -13.919  -1.336  1.00 10.00      A   
ATOM    330  CB  PHE A  66      -8.122 -14.626  -0.318  1.00 10.00      A   
ATOM    331  CG  PHE A  66      -8.751 -15.857   0.272  1.00 10.00      A   
ATOM    332  CD1 PHE A  66      -9.604 -15.761   1.359  1.00 10.00      A   
ATOM    333  CD2 PHE A  66      -8.492 -17.109  -0.264  1.00 10.00      A   
ATOM    334  CE1 PHE A  66     -10.191 -16.888   1.899  1.00 10.00      A   
ATOM    335  CE2 PHE A  66      -9.074 -18.241   0.272  1.00 10.00      A   
ATOM    336  CZ  PHE A  66      -9.924 -18.131   1.356  1.00 10.00      A   
ATOM    337  C   PHE A  66      -8.986 -12.409  -1.134  1.00 10.00      A   
ATOM    338  O   PHE A  66      -9.896 -11.844  -0.533  1.00 10.00      A   
ATOM    339  N   VAL A  67      -7.948 -11.757  -1.645  1.00 10.00      A   
ATOM    340  HN  VAL A  67      -7.245 -12.262  -2.114  1.00 10.00      A   
ATOM    341  CA  VAL A  67      -7.827 -10.309  -1.516  1.00 10.00      A   
ATOM    342  CB  VAL A  67      -6.484  -9.789  -2.077  1.00 10.00      A   
ATOM    343  CG1 VAL A  67      -6.462  -8.268  -2.119  1.00 10.00      A   
ATOM    344  CG2 VAL A  67      -5.331 -10.305  -1.233  1.00 10.00      A   
ATOM    345  C   VAL A  67      -8.998  -9.606  -2.202  1.00 10.00      A   
ATOM    346  O   VAL A  67      -9.599  -8.689  -1.639  1.00 10.00      A   
ATOM    347  N   ASN A  68      -9.338 -10.064  -3.403  1.00 10.00      A   
ATOM    348  HN  ASN A  68      -8.842 -10.816  -3.788  1.00 10.00      A   
ATOM    349  CA  ASN A  68     -10.440  -9.478  -4.156  1.00 10.00      A   
ATOM    350  CB  ASN A  68     -10.449  -9.975  -5.604  1.00 10.00      A   
ATOM    351  CG  ASN A  68     -11.505  -9.288  -6.448  1.00 10.00      A   
ATOM    352  OD1 ASN A  68     -11.394  -8.099  -6.757  1.00 10.00      A   
ATOM    353  ND2 ASN A  68     -12.531 -10.032  -6.834  1.00 10.00      A   
ATOM    354 HD21 ASN A  68     -12.554 -10.975  -6.556  1.00 10.00      A   
ATOM    355 HD22 ASN A  68     -13.223  -9.614  -7.387  1.00 10.00      A   
ATOM    356  C   ASN A  68     -11.777  -9.760  -3.474  1.00 10.00      A   
ATOM    357  O   ASN A  68     -12.642  -8.887  -3.399  1.00 10.00      A   
ATOM    358  N   ASP A  69     -11.927 -10.977  -2.960  1.00 10.00      A   
ATOM    359  HN  ASP A  69     -11.196 -11.629  -3.056  1.00 10.00      A   
ATOM    360  CA  ASP A  69     -13.145 -11.380  -2.266  1.00 10.00      A   
ATOM    361  CB  ASP A  69     -13.087 -12.865  -1.888  1.00 10.00      A   
ATOM    362  CG  ASP A  69     -13.660 -13.776  -2.957  1.00 10.00      A   
ATOM    363  OD1 ASP A  69     -14.901 -13.860  -3.069  1.00 10.00      A   
ATOM    364  OD2 ASP A  69     -12.872 -14.431  -3.683  1.00 10.00      A   
ATOM    365  C   ASP A  69     -13.346 -10.535  -1.015  1.00 10.00      A   
ATOM    366  O   ASP A  69     -14.440 -10.026  -0.764  1.00 10.00      A   
ATOM    367  N   ILE A  70     -12.277 -10.384  -0.239  1.00 10.00      A   
ATOM    368  HN  ILE A  70     -11.438 -10.831  -0.493  1.00 10.00      A   
ATOM    369  CA  ILE A  70     -12.316  -9.588   0.984  1.00 10.00      A   
ATOM    370  CB  ILE A  70     -10.977  -9.661   1.753  1.00 10.00      A   
ATOM    371  CG1 ILE A  70     -10.794 -11.048   2.371  1.00 10.00      A   
ATOM    372  CG2 ILE A  70     -10.903  -8.587   2.828  1.00 10.00      A   
ATOM    373  CD1 ILE A  70      -9.406 -11.299   2.921  1.00 10.00      A   
ATOM    374  C   ILE A  70     -12.650  -8.133   0.657  1.00 10.00      A   
ATOM    375  O   ILE A  70     -13.517  -7.525   1.288  1.00 10.00      A   
ATOM    376  N   PHE A  71     -11.968  -7.590  -0.346  1.00 10.00      A   
ATOM    377  HN  PHE A  71     -11.292  -8.130  -0.809  1.00 10.00      A   
ATOM    378  CA  PHE A  71     -12.193  -6.217  -0.778  1.00 10.00      A   
ATOM    379  CB  PHE A  71     -11.252  -5.870  -1.939  1.00 10.00      A   
ATOM    380  CG  PHE A  71     -11.651  -4.649  -2.722  1.00 10.00      A   
ATOM    381  CD1 PHE A  71     -11.462  -3.380  -2.201  1.00 10.00      A   
ATOM    382  CD2 PHE A  71     -12.217  -4.773  -3.981  1.00 10.00      A   
ATOM    383  CE1 PHE A  71     -11.830  -2.259  -2.920  1.00 10.00      A   
ATOM    384  CE2 PHE A  71     -12.586  -3.657  -4.706  1.00 10.00      A   
ATOM    385  CZ  PHE A  71     -12.393  -2.398  -4.174  1.00 10.00      A   
ATOM    386  C   PHE A  71     -13.649  -6.024  -1.196  1.00 10.00      A   
ATOM    387  O   PHE A  71     -14.292  -5.044  -0.816  1.00 10.00      A   
ATOM    388  N   GLU A  72     -14.157  -6.975  -1.970  1.00 10.00      A   
ATOM    389  HN  GLU A  72     -13.582  -7.732  -2.233  1.00 10.00      A   
ATOM    390  CA  GLU A  72     -15.530  -6.938  -2.451  1.00 10.00      A   
ATOM    391  CB  GLU A  72     -15.804  -8.167  -3.315  1.00 10.00      A   
ATOM    392  CG  GLU A  72     -17.158  -8.178  -3.996  1.00 10.00      A   
ATOM    393  CD  GLU A  72     -17.308  -9.356  -4.929  1.00 10.00      A   
ATOM    394  OE1 GLU A  72     -17.750 -10.434  -4.471  1.00 10.00      A   
ATOM    395  OE2 GLU A  72     -16.979  -9.211  -6.127  1.00 10.00      A   
ATOM    396  C   GLU A  72     -16.512  -6.880  -1.287  1.00 10.00      A   
ATOM    397  O   GLU A  72     -17.459  -6.098  -1.307  1.00 10.00      A   
ATOM    398  N   ARG A  73     -16.270  -7.700  -0.269  1.00 10.00      A   
ATOM    399  HN  ARG A  73     -15.496  -8.305  -0.313  1.00 10.00      A   
ATOM    400  CA  ARG A  73     -17.132  -7.730   0.906  1.00 10.00      A   
ATOM    401  CB  ARG A  73     -16.733  -8.874   1.846  1.00 10.00      A   
ATOM    402  CG  ARG A  73     -16.968 -10.257   1.261  1.00 10.00      A   
ATOM    403  CD  ARG A  73     -17.494 -11.223   2.310  1.00 10.00      A   
ATOM    404  NE  ARG A  73     -16.421 -11.963   2.980  1.00 10.00      A   
ATOM    405  HE  ARG A  73     -15.589 -11.473   3.178  1.00 10.00      A   
ATOM    406  CZ  ARG A  73     -16.521 -13.240   3.349  1.00 10.00      A   
ATOM    407  NH1 ARG A  73     -17.640 -13.917   3.115  1.00 10.00      A   
ATOM    408 HH11 ARG A  73     -18.450 -13.449   2.648  1.00 10.00      A   
ATOM    409 HH12 ARG A  73     -17.718 -14.917   3.400  1.00 10.00      A   
ATOM    410  NH2 ARG A  73     -15.504 -13.840   3.954  1.00 10.00      A   
ATOM    411 HH21 ARG A  73     -14.622 -13.313   4.148  1.00 10.00      A   
ATOM    412 HH22 ARG A  73     -15.582 -14.838   4.240  1.00 10.00      A   
ATOM    413  C   ARG A  73     -17.100  -6.395   1.646  1.00 10.00      A   
ATOM    414  O   ARG A  73     -18.145  -5.843   1.996  1.00 10.00      A   
ATOM    415  N   ILE A  74     -15.898  -5.875   1.865  1.00 10.00      A   
ATOM    416  HN  ILE A  74     -15.104  -6.360   1.547  1.00 10.00      A   
ATOM    417  CA  ILE A  74     -15.729  -4.604   2.563  1.00 10.00      A   
ATOM    418  CB  ILE A  74     -14.240  -4.288   2.833  1.00 10.00      A   
ATOM    419  CG1 ILE A  74     -13.623  -5.367   3.728  1.00 10.00      A   
ATOM    420  CG2 ILE A  74     -14.081  -2.912   3.469  1.00 10.00      A   
ATOM    421  CD1 ILE A  74     -12.134  -5.203   3.952  1.00 10.00      A   
ATOM    422  C   ILE A  74     -16.367  -3.462   1.777  1.00 10.00      A   
ATOM    423  O   ILE A  74     -17.078  -2.627   2.339  1.00 10.00      A   
ATOM    424  N   ALA A  75     -16.124  -3.442   0.472  1.00 10.00      A   
ATOM    425  HN  ALA A  75     -15.555  -4.142   0.078  1.00 10.00      A   
ATOM    426  CA  ALA A  75     -16.672  -2.410  -0.393  1.00 10.00      A   
ATOM    427  CB  ALA A  75     -16.079  -2.516  -1.789  1.00 10.00      A   
ATOM    428  C   ALA A  75     -18.193  -2.495  -0.448  1.00 10.00      A   
ATOM    429  O   ALA A  75     -18.881  -1.473  -0.405  1.00 10.00      A   
ATOM    430  N   GLY A  76     -18.710  -3.715  -0.528  1.00 10.00      A   
ATOM    431  HN  GLY A  76     -18.106  -4.493  -0.561  1.00 10.00      A   
ATOM    432  CA  GLY A  76     -20.147  -3.919  -0.584  1.00 10.00      A   
ATOM    433  C   GLY A  76     -20.859  -3.415   0.658  1.00 10.00      A   
ATOM    434  O   GLY A  76     -21.889  -2.739   0.562  1.00 10.00      A   
ATOM    435  N   GLU A  77     -20.314  -3.737   1.826  1.00 10.00      A   
ATOM    436  HN  GLU A  77     -19.499  -4.286   1.843  1.00 10.00      A   
ATOM    437  CA  GLU A  77     -20.904  -3.301   3.082  1.00 10.00      A   
ATOM    438  CB  GLU A  77     -20.301  -4.057   4.263  1.00 10.00      A   
ATOM    439  CG  GLU A  77     -20.928  -5.421   4.497  1.00 10.00      A   
ATOM    440  CD  GLU A  77     -22.432  -5.349   4.685  1.00 10.00      A   
ATOM    441  OE1 GLU A  77     -22.881  -4.873   5.748  1.00 10.00      A   
ATOM    442  OE2 GLU A  77     -23.174  -5.776   3.776  1.00 10.00      A   
ATOM    443  C   GLU A  77     -20.753  -1.796   3.266  1.00 10.00      A   
ATOM    444  O   GLU A  77     -21.571  -1.155   3.932  1.00 10.00      A   
ATOM    445  N   ALA A  78     -19.704  -1.236   2.672  1.00 10.00      A   
ATOM    446  HN  ALA A  78     -19.075  -1.804   2.172  1.00 10.00      A   
ATOM    447  CA  ALA A  78     -19.453   0.194   2.752  1.00 10.00      A   
ATOM    448  CB  ALA A  78     -18.091   0.530   2.166  1.00 10.00      A   
ATOM    449  C   ALA A  78     -20.559   0.964   2.037  1.00 10.00      A   
ATOM    450  O   ALA A  78     -21.107   1.925   2.579  1.00 10.00      A   
ATOM    451  N   SER A  79     -20.896   0.524   0.823  1.00 10.00      A   
ATOM    452  HN  SER A  79     -20.415  -0.243   0.436  1.00 10.00      A   
ATOM    453  CA  SER A  79     -21.950   1.161   0.044  1.00 10.00      A   
ATOM    454  CB  SER A  79     -22.034   0.533  -1.345  1.00 10.00      A   
ATOM    455  OG  SER A  79     -20.752   0.144  -1.803  1.00 10.00      A   
ATOM    456  HG  SER A  79     -20.533   0.642  -2.601  1.00 10.00      A   
ATOM    457  C   SER A  79     -23.288   1.014   0.756  1.00 10.00      A   
ATOM    458  O   SER A  79     -24.088   1.948   0.795  1.00 10.00      A   
ATOM    459  N   ARG A  80     -23.510  -0.165   1.328  1.00 10.00      A   
ATOM    460  HN  ARG A  80     -22.826  -0.866   1.251  1.00 10.00      A   
ATOM    461  CA  ARG A  80     -24.739  -0.454   2.058  1.00 10.00      A   
ATOM    462  CB  ARG A  80     -24.706  -1.885   2.606  1.00 10.00      A   
ATOM    463  CG  ARG A  80     -25.884  -2.239   3.498  1.00 10.00      A   
ATOM    464  CD  ARG A  80     -25.499  -3.286   4.531  1.00 10.00      A   
ATOM    465  NE  ARG A  80     -26.541  -3.457   5.541  1.00 10.00      A   
ATOM    466  HE  ARG A  80     -27.365  -2.933   5.428  1.00 10.00      A   
ATOM    467  CZ  ARG A  80     -26.438  -4.267   6.593  1.00 10.00      A   
ATOM    468  NH1 ARG A  80     -25.342  -4.986   6.784  1.00 10.00      A   
ATOM    469 HH11 ARG A  80     -24.537  -4.923   6.109  1.00 10.00      A   
ATOM    470 HH12 ARG A  80     -25.272  -5.620   7.608  1.00 10.00      A   
ATOM    471  NH2 ARG A  80     -27.432  -4.349   7.469  1.00 10.00      A   
ATOM    472 HH21 ARG A  80     -28.296  -3.778   7.342  1.00 10.00      A   
ATOM    473 HH22 ARG A  80     -27.353  -4.984   8.291  1.00 10.00      A   
ATOM    474  C   ARG A  80     -24.924   0.537   3.202  1.00 10.00      A   
ATOM    475  O   ARG A  80     -26.004   1.097   3.389  1.00 10.00      A   
ATOM    476  N   LEU A  81     -23.856   0.751   3.958  1.00 10.00      A   
ATOM    477  HN  LEU A  81     -23.025   0.272   3.754  1.00 10.00      A   
ATOM    478  CA  LEU A  81     -23.885   1.672   5.082  1.00 10.00      A   
ATOM    479  CB  LEU A  81     -22.610   1.526   5.919  1.00 10.00      A   
ATOM    480  CG  LEU A  81     -22.586   2.285   7.247  1.00 10.00      A   
ATOM    481  CD1 LEU A  81     -23.529   1.642   8.253  1.00 10.00      A   
ATOM    482  CD2 LEU A  81     -21.172   2.362   7.798  1.00 10.00      A   
ATOM    483  C   LEU A  81     -24.027   3.110   4.598  1.00 10.00      A   
ATOM    484  O   LEU A  81     -24.826   3.878   5.132  1.00 10.00      A   
ATOM    485  N   ALA A  82     -23.254   3.463   3.576  1.00 10.00      A   
ATOM    486  HN  ALA A  82     -22.644   2.796   3.186  1.00 10.00      A   
ATOM    487  CA  ALA A  82     -23.279   4.805   3.014  1.00 10.00      A   
ATOM    488  CB  ALA A  82     -22.256   4.942   1.895  1.00 10.00      A   
ATOM    489  C   ALA A  82     -24.672   5.188   2.522  1.00 10.00      A   
ATOM    490  O   ALA A  82     -25.232   6.190   2.959  1.00 10.00      A   
ATOM    491  N   HIS A  83     -25.238   4.374   1.637  1.00 10.00      A   
ATOM    492  HN  HIS A  83     -24.752   3.571   1.342  1.00 10.00      A   
ATOM    493  CA  HIS A  83     -26.564   4.646   1.086  1.00 10.00      A   
ATOM    494  CB  HIS A  83     -26.943   3.608   0.024  1.00 10.00      A   
ATOM    495  CG  HIS A  83     -28.175   3.957  -0.752  1.00 10.00      A   
ATOM    496  ND1 HIS A  83     -28.194   4.911  -1.748  1.00 10.00      A   
ATOM    497  HD1 HIS A  83     -27.427   5.456  -2.037  1.00 10.00      A   
ATOM    498  CD2 HIS A  83     -29.437   3.477  -0.672  1.00 10.00      A   
ATOM    499  CE1 HIS A  83     -29.413   5.001  -2.244  1.00 10.00      A   
ATOM    500  NE2 HIS A  83     -30.184   4.141  -1.609  1.00 10.00      A   
ATOM    501  HE2 HIS A  83     -31.141   4.001  -1.783  1.00 10.00      A   
ATOM    502  C   HIS A  83     -27.623   4.705   2.184  1.00 10.00      A   
ATOM    503  O   HIS A  83     -28.520   5.551   2.149  1.00 10.00      A   
ATOM    504  N   TYR A  84     -27.500   3.812   3.157  1.00 10.00      A   
ATOM    505  HN  TYR A  84     -26.758   3.171   3.123  1.00 10.00      A   
ATOM    506  CA  TYR A  84     -28.435   3.752   4.271  1.00 10.00      A   
ATOM    507  CB  TYR A  84     -28.117   2.544   5.157  1.00 10.00      A   
ATOM    508  CG  TYR A  84     -29.006   2.404   6.371  1.00 10.00      A   
ATOM    509  CD1 TYR A  84     -30.374   2.204   6.236  1.00 10.00      A   
ATOM    510  CD2 TYR A  84     -28.477   2.469   7.652  1.00 10.00      A   
ATOM    511  CE1 TYR A  84     -31.191   2.073   7.342  1.00 10.00      A   
ATOM    512  CE2 TYR A  84     -29.287   2.339   8.764  1.00 10.00      A   
ATOM    513  CZ  TYR A  84     -30.643   2.141   8.604  1.00 10.00      A   
ATOM    514  OH  TYR A  84     -31.454   2.011   9.711  1.00 10.00      A   
ATOM    515  HH  TYR A  84     -32.211   1.456   9.485  1.00 10.00      A   
ATOM    516  C   TYR A  84     -28.395   5.041   5.089  1.00 10.00      A   
ATOM    517  O   TYR A  84     -29.433   5.558   5.503  1.00 10.00      A   
ATOM    518  N   ASN A  85     -27.193   5.563   5.306  1.00 10.00      A   
ATOM    519  HN  ASN A  85     -26.400   5.109   4.939  1.00 10.00      A   
ATOM    520  CA  ASN A  85     -27.013   6.791   6.074  1.00 10.00      A   
ATOM    521  CB  ASN A  85     -25.645   6.797   6.765  1.00 10.00      A   
ATOM    522  CG  ASN A  85     -25.561   7.783   7.920  1.00 10.00      A   
ATOM    523  OD1 ASN A  85     -24.551   8.467   8.099  1.00 10.00      A   
ATOM    524  ND2 ASN A  85     -26.610   7.848   8.730  1.00 10.00      A   
ATOM    525 HD21 ASN A  85     -27.376   7.262   8.550  1.00 10.00      A   
ATOM    526 HD22 ASN A  85     -26.581   8.487   9.472  1.00 10.00      A   
ATOM    527  C   ASN A  85     -27.162   8.024   5.180  1.00 10.00      A   
ATOM    528  O   ASN A  85     -26.869   9.144   5.596  1.00 10.00      A   
ATOM    529  N   LYS A  86     -27.613   7.797   3.946  1.00 10.00      A   
ATOM    530  HN  LYS A  86     -27.813   6.875   3.678  1.00 10.00      A   
ATOM    531  CA  LYS A  86     -27.818   8.868   2.976  1.00 10.00      A   
ATOM    532  CB  LYS A  86     -28.890   9.856   3.455  1.00 10.00      A   
ATOM    533  CG  LYS A  86     -30.276   9.245   3.604  1.00 10.00      A   
ATOM    534  CD  LYS A  86     -31.278  10.264   4.125  1.00 10.00      A   
ATOM    535  CE  LYS A  86     -32.670   9.665   4.246  1.00 10.00      A   
ATOM    536  NZ  LYS A  86     -33.676  10.678   4.660  1.00 10.00      A   
ATOM    537  HZ1 LYS A  86     -33.469  11.022   5.617  1.00 10.00      A   
ATOM    538  HZ2 LYS A  86     -34.626  10.263   4.652  1.00 10.00      A   
ATOM    539  HZ3 LYS A  86     -33.661  11.484   4.005  1.00 10.00      A   
ATOM    540  C   LYS A  86     -26.512   9.583   2.624  1.00 10.00      A   
ATOM    541  O   LYS A  86     -26.458  10.811   2.551  1.00 10.00      A   
ATOM    542  N   ARG A  87     -25.463   8.802   2.407  1.00 10.00      A   
ATOM    543  HN  ARG A  87     -25.569   7.825   2.487  1.00 10.00      A   
ATOM    544  CA  ARG A  87     -24.158   9.342   2.052  1.00 10.00      A   
ATOM    545  CB  ARG A  87     -23.067   8.766   2.958  1.00 10.00      A   
ATOM    546  CG  ARG A  87     -23.355   8.878   4.445  1.00 10.00      A   
ATOM    547  CD  ARG A  87     -22.067   8.935   5.244  1.00 10.00      A   
ATOM    548  NE  ARG A  87     -21.326  10.166   4.975  1.00 10.00      A   
ATOM    549  HE  ARG A  87     -21.849  10.947   4.677  1.00 10.00      A   
ATOM    550  CZ  ARG A  87     -20.010  10.301   5.106  1.00 10.00      A   
ATOM    551  NH1 ARG A  87     -19.260   9.281   5.503  1.00 10.00      A   
ATOM    552 HH11 ARG A  87     -19.696   8.349   5.723  1.00 10.00      A   
ATOM    553 HH12 ARG A  87     -18.225   9.395   5.594  1.00 10.00      A   
ATOM    554  NH2 ARG A  87     -19.448  11.470   4.834  1.00 10.00      A   
ATOM    555 HH21 ARG A  87     -20.039  12.273   4.520  1.00 10.00      A   
ATOM    556 HH22 ARG A  87     -18.420  11.596   4.942  1.00 10.00      A   
ATOM    557  C   ARG A  87     -23.841   9.003   0.602  1.00 10.00      A   
ATOM    558  O   ARG A  87     -24.123   7.892   0.142  1.00 10.00      A   
ATOM    559  N   SER A  88     -23.259   9.952  -0.116  1.00 10.00      A   
ATOM    560  HN  SER A  88     -23.052  10.815   0.304  1.00 10.00      A   
ATOM    561  CA  SER A  88     -22.917   9.742  -1.514  1.00 10.00      A   
ATOM    562  CB  SER A  88     -23.087  11.045  -2.297  1.00 10.00      A   
ATOM    563  OG  SER A  88     -22.709  12.161  -1.506  1.00 10.00      A   
ATOM    564  HG  SER A  88     -21.886  12.531  -1.853  1.00 10.00      A   
ATOM    565  C   SER A  88     -21.493   9.215  -1.658  1.00 10.00      A   
ATOM    566  O   SER A  88     -21.239   8.266  -2.403  1.00 10.00      A   
ATOM    567  N   THR A  89     -20.572   9.833  -0.933  1.00 10.00      A   
ATOM    568  HN  THR A  89     -20.842  10.576  -0.353  1.00 10.00      A   
ATOM    569  CA  THR A  89     -19.171   9.441  -0.973  1.00 10.00      A   
ATOM    570  CB  THR A  89     -18.249  10.677  -0.993  1.00 10.00      A   
ATOM    571  OG1 THR A  89     -18.832  11.700  -1.813  1.00 10.00      A   
ATOM    572  HG1 THR A  89     -18.671  12.560  -1.406  1.00 10.00      A   
ATOM    573  CG2 THR A  89     -16.874  10.317  -1.544  1.00 10.00      A   
ATOM    574  C   THR A  89     -18.815   8.564   0.225  1.00 10.00      A   
ATOM    575  O   THR A  89     -19.141   8.894   1.366  1.00 10.00      A   
ATOM    576  N   ILE A  90     -18.152   7.447  -0.046  1.00 10.00      A   
ATOM    577  HN  ILE A  90     -17.923   7.244  -0.979  1.00 10.00      A   
ATOM    578  CA  ILE A  90     -17.745   6.517   1.002  1.00 10.00      A   
ATOM    579  CB  ILE A  90     -17.658   5.070   0.462  1.00 10.00      A   
ATOM    580  CG1 ILE A  90     -18.999   4.652  -0.152  1.00 10.00      A   
ATOM    581  CG2 ILE A  90     -17.241   4.100   1.561  1.00 10.00      A   
ATOM    582  CD1 ILE A  90     -18.954   3.330  -0.890  1.00 10.00      A   
ATOM    583  C   ILE A  90     -16.387   6.925   1.570  1.00 10.00      A   
ATOM    584  O   ILE A  90     -15.406   7.052   0.833  1.00 10.00      A   
ATOM    585  N   THR A  91     -16.333   7.141   2.874  1.00 10.00      A   
ATOM    586  HN  THR A  91     -17.146   7.022   3.418  1.00 10.00      A   
ATOM    587  CA  THR A  91     -15.091   7.529   3.521  1.00 10.00      A   
ATOM    588  CB  THR A  91     -15.283   8.764   4.427  1.00 10.00      A   
ATOM    589  OG1 THR A  91     -16.504   8.648   5.179  1.00 10.00      A   
ATOM    590  HG1 THR A  91     -16.916   7.781   5.001  1.00 10.00      A   
ATOM    591  CG2 THR A  91     -15.326  10.039   3.597  1.00 10.00      A   
ATOM    592  C   THR A  91     -14.515   6.368   4.332  1.00 10.00      A   
ATOM    593  O   THR A  91     -15.094   5.278   4.366  1.00 10.00      A   
ATOM    594  N   SER A  92     -13.384   6.603   4.988  1.00 10.00      A   
ATOM    595  HN  SER A  92     -12.965   7.488   4.924  1.00 10.00      A   
ATOM    596  CA  SER A  92     -12.742   5.580   5.799  1.00 10.00      A   
ATOM    597  CB  SER A  92     -11.416   6.110   6.342  1.00 10.00      A   
ATOM    598  OG  SER A  92     -10.747   6.878   5.354  1.00 10.00      A   
ATOM    599  HG  SER A  92     -10.873   7.816   5.541  1.00 10.00      A   
ATOM    600  C   SER A  92     -13.658   5.159   6.945  1.00 10.00      A   
ATOM    601  O   SER A  92     -13.587   4.032   7.429  1.00 10.00      A   
ATOM    602  N   ARG A  93     -14.532   6.074   7.354  1.00 10.00      A   
ATOM    603  HN  ARG A  93     -14.530   6.954   6.923  1.00 10.00      A   
ATOM    604  CA  ARG A  93     -15.486   5.818   8.426  1.00 10.00      A   
ATOM    605  CB  ARG A  93     -16.394   7.036   8.618  1.00 10.00      A   
ATOM    606  CG  ARG A  93     -17.482   6.831   9.655  1.00 10.00      A   
ATOM    607  CD  ARG A  93     -18.706   7.678   9.361  1.00 10.00      A   
ATOM    608  NE  ARG A  93     -19.805   7.351  10.264  1.00 10.00      A   
ATOM    609  HE  ARG A  93     -19.675   7.554  11.217  1.00 10.00      A   
ATOM    610  CZ  ARG A  93     -20.953   6.795   9.878  1.00 10.00      A   
ATOM    611  NH1 ARG A  93     -21.170   6.498   8.599  1.00 10.00      A   
ATOM    612 HH11 ARG A  93     -20.438   6.698   7.873  1.00 10.00      A   
ATOM    613 HH12 ARG A  93     -22.073   6.063   8.308  1.00 10.00      A   
ATOM    614  NH2 ARG A  93     -21.883   6.524  10.781  1.00 10.00      A   
ATOM    615 HH21 ARG A  93     -21.713   6.744  11.787  1.00 10.00      A   
ATOM    616 HH22 ARG A  93     -22.786   6.088  10.494  1.00 10.00      A   
ATOM    617  C   ARG A  93     -16.334   4.587   8.108  1.00 10.00      A   
ATOM    618  O   ARG A  93     -16.521   3.708   8.954  1.00 10.00      A   
ATOM    619  N   GLU A  94     -16.835   4.528   6.879  1.00 10.00      A   
ATOM    620  HN  GLU A  94     -16.646   5.258   6.249  1.00 10.00      A   
ATOM    621  CA  GLU A  94     -17.657   3.411   6.436  1.00 10.00      A   
ATOM    622  CB  GLU A  94     -18.252   3.685   5.049  1.00 10.00      A   
ATOM    623  CG  GLU A  94     -19.433   4.647   5.042  1.00 10.00      A   
ATOM    624  CD  GLU A  94     -19.051   6.059   5.435  1.00 10.00      A   
ATOM    625  OE1 GLU A  94     -19.810   6.695   6.203  1.00 10.00      A   
ATOM    626  OE2 GLU A  94     -17.991   6.541   4.982  1.00 10.00      A   
ATOM    627  C   GLU A  94     -16.836   2.132   6.401  1.00 10.00      A   
ATOM    628  O   GLU A  94     -17.317   1.062   6.770  1.00 10.00      A   
ATOM    629  N   ILE A  95     -15.588   2.264   5.968  1.00 10.00      A   
ATOM    630  HN  ILE A  95     -15.269   3.154   5.704  1.00 10.00      A   
ATOM    631  CA  ILE A  95     -14.676   1.131   5.878  1.00 10.00      A   
ATOM    632  CB  ILE A  95     -13.327   1.534   5.243  1.00 10.00      A   
ATOM    633  CG1 ILE A  95     -13.558   2.163   3.866  1.00 10.00      A   
ATOM    634  CG2 ILE A  95     -12.408   0.325   5.128  1.00 10.00      A   
ATOM    635  CD1 ILE A  95     -12.321   2.796   3.266  1.00 10.00      A   
ATOM    636  C   ILE A  95     -14.429   0.525   7.259  1.00 10.00      A   
ATOM    637  O   ILE A  95     -14.611  -0.676   7.455  1.00 10.00      A   
ATOM    638  N   GLN A  96     -14.044   1.370   8.213  1.00 10.00      A   
ATOM    639  HN  GLN A  96     -13.928   2.323   7.990  1.00 10.00      A   
ATOM    640  CA  GLN A  96     -13.773   0.918   9.580  1.00 10.00      A   
ATOM    641  CB  GLN A  96     -13.298   2.076  10.459  1.00 10.00      A   
ATOM    642  CG  GLN A  96     -12.102   2.827   9.900  1.00 10.00      A   
ATOM    643  CD  GLN A  96     -11.474   3.765  10.910  1.00 10.00      A   
ATOM    644  OE1 GLN A  96     -12.140   4.249  11.828  1.00 10.00      A   
ATOM    645  NE2 GLN A  96     -10.192   4.041  10.740  1.00 10.00      A   
ATOM    646 HE21 GLN A  96      -9.729   3.631   9.975  1.00 10.00      A   
ATOM    647 HE22 GLN A  96      -9.755   4.635  11.384  1.00 10.00      A   
ATOM    648  C   GLN A  96     -14.998   0.254  10.199  1.00 10.00      A   
ATOM    649  O   GLN A  96     -14.881  -0.731  10.931  1.00 10.00      A   
ATOM    650  N   THR A  97     -16.169   0.792   9.894  1.00 10.00      A   
ATOM    651  HN  THR A  97     -16.197   1.581   9.311  1.00 10.00      A   
ATOM    652  CA  THR A  97     -17.412   0.241  10.405  1.00 10.00      A   
ATOM    653  CB  THR A  97     -18.596   1.195  10.149  1.00 10.00      A   
ATOM    654  OG1 THR A  97     -18.275   2.502  10.657  1.00 10.00      A   
ATOM    655  HG1 THR A  97     -17.625   2.926  10.076  1.00 10.00      A   
ATOM    656  CG2 THR A  97     -19.855   0.685  10.840  1.00 10.00      A   
ATOM    657  C   THR A  97     -17.692  -1.121   9.766  1.00 10.00      A   
ATOM    658  O   THR A  97     -18.028  -2.082  10.460  1.00 10.00      A   
ATOM    659  N   ALA A  98     -17.523  -1.202   8.448  1.00 10.00      A   
ATOM    660  HN  ALA A  98     -17.233  -0.403   7.953  1.00 10.00      A   
ATOM    661  CA  ALA A  98     -17.755  -2.442   7.716  1.00 10.00      A   
ATOM    662  CB  ALA A  98     -17.585  -2.219   6.220  1.00 10.00      A   
ATOM    663  C   ALA A  98     -16.817  -3.542   8.201  1.00 10.00      A   
ATOM    664  O   ALA A  98     -17.217  -4.696   8.344  1.00 10.00      A   
ATOM    665  N   VAL A  99     -15.570  -3.172   8.467  1.00 10.00      A   
ATOM    666  HN  VAL A  99     -15.311  -2.233   8.327  1.00 10.00      A   
ATOM    667  CA  VAL A  99     -14.570  -4.122   8.948  1.00 10.00      A   
ATOM    668  CB  VAL A  99     -13.183  -3.457   9.118  1.00 10.00      A   
ATOM    669  CG1 VAL A  99     -12.217  -4.385   9.839  1.00 10.00      A   
ATOM    670  CG2 VAL A  99     -12.613  -3.059   7.765  1.00 10.00      A   
ATOM    671  C   VAL A  99     -15.005  -4.756  10.270  1.00 10.00      A   
ATOM    672  O   VAL A  99     -14.837  -5.957  10.476  1.00 10.00      A   
ATOM    673  N   ARG A 100     -15.604  -3.953  11.140  1.00 10.00      A   
ATOM    674  HN  ARG A 100     -15.753  -3.013  10.898  1.00 10.00      A   
ATOM    675  CA  ARG A 100     -16.059  -4.430  12.444  1.00 10.00      A   
ATOM    676  CB  ARG A 100     -16.312  -3.255  13.392  1.00 10.00      A   
ATOM    677  CG  ARG A 100     -15.046  -2.592  13.908  1.00 10.00      A   
ATOM    678  CD  ARG A 100     -15.359  -1.537  14.956  1.00 10.00      A   
ATOM    679  NE  ARG A 100     -15.839  -0.288  14.362  1.00 10.00      A   
ATOM    680  HE  ARG A 100     -15.218   0.196  13.774  1.00 10.00      A   
ATOM    681  CZ  ARG A 100     -17.043   0.233  14.588  1.00 10.00      A   
ATOM    682  NH1 ARG A 100     -17.896  -0.382  15.400  1.00 10.00      A   
ATOM    683 HH11 ARG A 100     -18.843   0.027  15.577  1.00 10.00      A   
ATOM    684 HH12 ARG A 100     -17.626  -1.273  15.870  1.00 10.00      A   
ATOM    685  NH2 ARG A 100     -17.387   1.376  14.008  1.00 10.00      A   
ATOM    686 HH21 ARG A 100     -16.716   1.871  13.380  1.00 10.00      A   
ATOM    687 HH22 ARG A 100     -18.329   1.787  14.182  1.00 10.00      A   
ATOM    688  C   ARG A 100     -17.310  -5.296  12.332  1.00 10.00      A   
ATOM    689  O   ARG A 100     -17.763  -5.874  13.319  1.00 10.00      A   
ATOM    690  N   LEU A 101     -17.876  -5.368  11.135  1.00 10.00      A   
ATOM    691  HN  LEU A 101     -17.483  -4.867  10.387  1.00 10.00      A   
ATOM    692  CA  LEU A 101     -19.075  -6.165  10.908  1.00 10.00      A   
ATOM    693  CB  LEU A 101     -20.143  -5.327  10.203  1.00 10.00      A   
ATOM    694  CG  LEU A 101     -20.640  -4.090  10.955  1.00 10.00      A   
ATOM    695  CD1 LEU A 101     -21.513  -3.234  10.050  1.00 10.00      A   
ATOM    696  CD2 LEU A 101     -21.406  -4.500  12.201  1.00 10.00      A   
ATOM    697  C   LEU A 101     -18.761  -7.407  10.080  1.00 10.00      A   
ATOM    698  O   LEU A 101     -19.414  -8.441  10.213  1.00 10.00      A   
ATOM    699  N   LEU A 102     -17.762  -7.296   9.218  1.00 10.00      A   
ATOM    700  HN  LEU A 102     -17.285  -6.441   9.144  1.00 10.00      A   
ATOM    701  CA  LEU A 102     -17.365  -8.406   8.367  1.00 10.00      A   
ATOM    702  CB  LEU A 102     -16.817  -7.885   7.041  1.00 10.00      A   
ATOM    703  CG  LEU A 102     -17.831  -7.202   6.128  1.00 10.00      A   
ATOM    704  CD1 LEU A 102     -17.134  -6.199   5.224  1.00 10.00      A   
ATOM    705  CD2 LEU A 102     -18.581  -8.238   5.302  1.00 10.00      A   
ATOM    706  C   LEU A 102     -16.332  -9.283   9.053  1.00 10.00      A   
ATOM    707  O   LEU A 102     -16.319 -10.499   8.868  1.00 10.00      A   
ATOM    708  N   LEU A 103     -15.466  -8.667   9.840  1.00 10.00      A   
ATOM    709  HN  LEU A 103     -15.525  -7.690   9.959  1.00 10.00      A   
ATOM    710  CA  LEU A 103     -14.435  -9.407  10.547  1.00 10.00      A   
ATOM    711  CB  LEU A 103     -13.086  -8.690  10.465  1.00 10.00      A   
ATOM    712  CG  LEU A 103     -12.385  -8.704   9.108  1.00 10.00      A   
ATOM    713  CD1 LEU A 103     -11.037  -8.004   9.207  1.00 10.00      A   
ATOM    714  CD2 LEU A 103     -12.214 -10.130   8.608  1.00 10.00      A   
ATOM    715  C   LEU A 103     -14.826  -9.616  12.000  1.00 10.00      A   
ATOM    716  O   LEU A 103     -15.475  -8.758  12.607  1.00 10.00      A   
ATOM    717  N   PRO A 104     -14.453 -10.765  12.573  1.00 10.00      A   
ATOM    718  CA  PRO A 104     -14.757 -11.081  13.965  1.00 10.00      A   
ATOM    719  CB  PRO A 104     -14.568 -12.599  14.011  1.00 10.00      A   
ATOM    720  CG  PRO A 104     -13.514 -12.874  12.995  1.00 10.00      A   
ATOM    721  CD  PRO A 104     -13.708 -11.853  11.906  1.00 10.00      A   
ATOM    722  C   PRO A 104     -13.778 -10.395  14.913  1.00 10.00      A   
ATOM    723  O   PRO A 104     -12.913  -9.629  14.480  1.00 10.00      A   
ATOM    724  N   GLY A 105     -13.912 -10.683  16.201  1.00 10.00      A   
ATOM    725  HN  GLY A 105     -14.614 -11.307  16.480  1.00 10.00      A   
ATOM    726  CA  GLY A 105     -13.036 -10.095  17.198  1.00 10.00      A   
ATOM    727  C   GLY A 105     -11.571 -10.416  16.954  1.00 10.00      A   
ATOM    728  O   GLY A 105     -11.249 -11.365  16.227  1.00 10.00      A   
ATOM    729  N   GLU A 106     -10.690  -9.611  17.551  1.00 10.00      A   
ATOM    730  HN  GLU A 106     -11.031  -8.873  18.103  1.00 10.00      A   
ATOM    731  CA  GLU A 106      -9.241  -9.775  17.419  1.00 10.00      A   
ATOM    732  CB  GLU A 106      -8.794 -11.209  17.731  1.00 10.00      A   
ATOM    733  CG  GLU A 106      -8.909 -11.600  19.192  1.00 10.00      A   
ATOM    734  CD  GLU A 106      -7.611 -11.392  19.936  1.00 10.00      A   
ATOM    735  OE1 GLU A 106      -6.648 -12.147  19.680  1.00 10.00      A   
ATOM    736  OE2 GLU A 106      -7.540 -10.478  20.782  1.00 10.00      A   
ATOM    737  C   GLU A 106      -8.746  -9.340  16.040  1.00 10.00      A   
ATOM    738  O   GLU A 106      -7.935  -8.420  15.922  1.00 10.00      A   
ATOM    739  N   LEU A 107      -9.251  -9.995  15.002  1.00 10.00      A   
ATOM    740  HN  LEU A 107      -9.913 -10.704  15.164  1.00 10.00      A   
ATOM    741  CA  LEU A 107      -8.857  -9.689  13.635  1.00 10.00      A   
ATOM    742  CB  LEU A 107      -9.376 -10.764  12.678  1.00 10.00      A   
ATOM    743  CG  LEU A 107      -8.754 -10.783  11.279  1.00 10.00      A   
ATOM    744  CD1 LEU A 107      -7.249 -10.985  11.365  1.00 10.00      A   
ATOM    745  CD2 LEU A 107      -9.392 -11.871  10.431  1.00 10.00      A   
ATOM    746  C   LEU A 107      -9.351  -8.309  13.210  1.00 10.00      A   
ATOM    747  O   LEU A 107      -8.599  -7.530  12.625  1.00 10.00      A   
ATOM    748  N   ALA A 108     -10.612  -8.007  13.517  1.00 10.00      A   
ATOM    749  HN  ALA A 108     -11.167  -8.670  13.990  1.00 10.00      A   
ATOM    750  CA  ALA A 108     -11.199  -6.718  13.163  1.00 10.00      A   
ATOM    751  CB  ALA A 108     -12.662  -6.661  13.573  1.00 10.00      A   
ATOM    752  C   ALA A 108     -10.427  -5.576  13.806  1.00 10.00      A   
ATOM    753  O   ALA A 108     -10.143  -4.569  13.161  1.00 10.00      A   
ATOM    754  N   LYS A 109     -10.068  -5.755  15.074  1.00 10.00      A   
ATOM    755  HN  LYS A 109     -10.317  -6.588  15.523  1.00 10.00      A   
ATOM    756  CA  LYS A 109      -9.321  -4.744  15.813  1.00 10.00      A   
ATOM    757  CB  LYS A 109      -9.085  -5.196  17.256  1.00 10.00      A   
ATOM    758  CG  LYS A 109      -8.609  -4.087  18.180  1.00 10.00      A   
ATOM    759  CD  LYS A 109      -8.150  -4.636  19.520  1.00 10.00      A   
ATOM    760  CE  LYS A 109      -7.765  -3.516  20.472  1.00 10.00      A   
ATOM    761  NZ  LYS A 109      -7.036  -4.024  21.665  1.00 10.00      A   
ATOM    762  HZ1 LYS A 109      -7.521  -4.858  22.055  1.00 10.00      A   
ATOM    763  HZ2 LYS A 109      -6.989  -3.291  22.401  1.00 10.00      A   
ATOM    764  HZ3 LYS A 109      -6.068  -4.293  21.402  1.00 10.00      A   
ATOM    765  C   LYS A 109      -7.989  -4.445  15.135  1.00 10.00      A   
ATOM    766  O   LYS A 109      -7.624  -3.284  14.946  1.00 10.00      A   
ATOM    767  N   HIS A 110      -7.271  -5.500  14.761  1.00 10.00      A   
ATOM    768  HN  HIS A 110      -7.617  -6.400  14.937  1.00 10.00      A   
ATOM    769  CA  HIS A 110      -5.980  -5.352  14.098  1.00 10.00      A   
ATOM    770  CB  HIS A 110      -5.296  -6.713  13.923  1.00 10.00      A   
ATOM    771  CG  HIS A 110      -3.867  -6.629  13.469  1.00 10.00      A   
ATOM    772  ND1 HIS A 110      -2.895  -5.931  14.157  1.00 10.00      A   
ATOM    773  HD1 HIS A 110      -3.031  -5.431  14.993  1.00 10.00      A   
ATOM    774  CD2 HIS A 110      -3.250  -7.161  12.389  1.00 10.00      A   
ATOM    775  CE1 HIS A 110      -1.747  -6.036  13.518  1.00 10.00      A   
ATOM    776  NE2 HIS A 110      -1.934  -6.777  12.446  1.00 10.00      A   
ATOM    777  HE2 HIS A 110      -1.241  -7.015  11.789  1.00 10.00      A   
ATOM    778  C   HIS A 110      -6.141  -4.653  12.751  1.00 10.00      A   
ATOM    779  O   HIS A 110      -5.330  -3.805  12.381  1.00 10.00      A   
ATOM    780  N   ALA A 111      -7.202  -5.002  12.032  1.00 10.00      A   
ATOM    781  HN  ALA A 111      -7.823  -5.678  12.387  1.00 10.00      A   
ATOM    782  CA  ALA A 111      -7.471  -4.404  10.733  1.00 10.00      A   
ATOM    783  CB  ALA A 111      -8.606  -5.132  10.035  1.00 10.00      A   
ATOM    784  C   ALA A 111      -7.789  -2.918  10.877  1.00 10.00      A   
ATOM    785  O   ALA A 111      -7.298  -2.091  10.106  1.00 10.00      A   
ATOM    786  N   VAL A 112      -8.607  -2.584  11.873  1.00 10.00      A   
ATOM    787  HN  VAL A 112      -8.978  -3.292  12.450  1.00 10.00      A   
ATOM    788  CA  VAL A 112      -8.971  -1.193  12.124  1.00 10.00      A   
ATOM    789  CB  VAL A 112     -10.094  -1.059  13.181  1.00 10.00      A   
ATOM    790  CG1 VAL A 112     -10.386   0.403  13.486  1.00 10.00      A   
ATOM    791  CG2 VAL A 112     -11.359  -1.756  12.703  1.00 10.00      A   
ATOM    792  C   VAL A 112      -7.740  -0.400  12.559  1.00 10.00      A   
ATOM    793  O   VAL A 112      -7.570   0.757  12.178  1.00 10.00      A   
ATOM    794  N   SER A 113      -6.878  -1.042  13.344  1.00 10.00      A   
ATOM    795  HN  SER A 113      -7.078  -1.965  13.620  1.00 10.00      A   
ATOM    796  CA  SER A 113      -5.651  -0.413  13.816  1.00 10.00      A   
ATOM    797  CB  SER A 113      -4.889  -1.355  14.757  1.00 10.00      A   
ATOM    798  OG  SER A 113      -3.673  -0.772  15.197  1.00 10.00      A   
ATOM    799  HG  SER A 113      -3.860   0.080  15.616  1.00 10.00      A   
ATOM    800  C   SER A 113      -4.774  -0.023  12.628  1.00 10.00      A   
ATOM    801  O   SER A 113      -4.340   1.127  12.513  1.00 10.00      A   
ATOM    802  N   GLU A 114      -4.540  -0.981  11.734  1.00 10.00      A   
ATOM    803  HN  GLU A 114      -4.917  -1.878  11.881  1.00 10.00      A   
ATOM    804  CA  GLU A 114      -3.731  -0.739  10.547  1.00 10.00      A   
ATOM    805  CB  GLU A 114      -3.533  -2.031   9.750  1.00 10.00      A   
ATOM    806  CG  GLU A 114      -2.637  -3.056  10.432  1.00 10.00      A   
ATOM    807  CD  GLU A 114      -1.249  -2.522  10.725  1.00 10.00      A   
ATOM    808  OE1 GLU A 114      -0.487  -2.258   9.771  1.00 10.00      A   
ATOM    809  OE2 GLU A 114      -0.908  -2.362  11.917  1.00 10.00      A   
ATOM    810  C   GLU A 114      -4.380   0.326   9.672  1.00 10.00      A   
ATOM    811  O   GLU A 114      -3.699   1.204   9.147  1.00 10.00      A   
ATOM    812  N   GLY A 115      -5.703   0.252   9.540  1.00 10.00      A   
ATOM    813  HN  GLY A 115      -6.191  -0.481   9.981  1.00 10.00      A   
ATOM    814  CA  GLY A 115      -6.428   1.222   8.741  1.00 10.00      A   
ATOM    815  C   GLY A 115      -6.303   2.622   9.308  1.00 10.00      A   
ATOM    816  O   GLY A 115      -5.996   3.568   8.583  1.00 10.00      A   
ATOM    817  N   THR A 116      -6.526   2.750  10.613  1.00 10.00      A   
ATOM    818  HN  THR A 116      -6.775   1.958  11.136  1.00 10.00      A   
ATOM    819  CA  THR A 116      -6.422   4.038  11.285  1.00 10.00      A   
ATOM    820  CB  THR A 116      -6.741   3.913  12.791  1.00 10.00      A   
ATOM    821  OG1 THR A 116      -8.031   3.303  12.960  1.00 10.00      A   
ATOM    822  HG1 THR A 116      -7.998   2.391  12.646  1.00 10.00      A   
ATOM    823  CG2 THR A 116      -6.751   5.280  13.457  1.00 10.00      A   
ATOM    824  C   THR A 116      -5.015   4.608  11.105  1.00 10.00      A   
ATOM    825  O   THR A 116      -4.840   5.797  10.819  1.00 10.00      A   
ATOM    826  N   LYS A 117      -4.020   3.745  11.253  1.00 10.00      A   
ATOM    827  HN  LYS A 117      -4.226   2.807  11.468  1.00 10.00      A   
ATOM    828  CA  LYS A 117      -2.633   4.146  11.102  1.00 10.00      A   
ATOM    829  CB  LYS A 117      -1.712   2.985  11.487  1.00 10.00      A   
ATOM    830  CG  LYS A 117      -0.225   3.265  11.339  1.00 10.00      A   
ATOM    831  CD  LYS A 117       0.603   2.124  11.911  1.00 10.00      A   
ATOM    832  CE  LYS A 117       0.299   0.808  11.207  1.00 10.00      A   
ATOM    833  NZ  LYS A 117       0.884  -0.357  11.922  1.00 10.00      A   
ATOM    834  HZ1 LYS A 117       1.877  -0.494  11.638  1.00 10.00      A   
ATOM    835  HZ2 LYS A 117       0.347  -1.223  11.694  1.00 10.00      A   
ATOM    836  HZ3 LYS A 117       0.846  -0.206  12.948  1.00 10.00      A   
ATOM    837  C   LYS A 117      -2.367   4.595   9.668  1.00 10.00      A   
ATOM    838  O   LYS A 117      -1.687   5.595   9.439  1.00 10.00      A   
ATOM    839  N   ALA A 118      -2.933   3.865   8.711  1.00 10.00      A   
ATOM    840  HN  ALA A 118      -3.478   3.086   8.965  1.00 10.00      A   
ATOM    841  CA  ALA A 118      -2.765   4.179   7.297  1.00 10.00      A   
ATOM    842  CB  ALA A 118      -3.439   3.126   6.431  1.00 10.00      A   
ATOM    843  C   ALA A 118      -3.305   5.567   6.967  1.00 10.00      A   
ATOM    844  O   ALA A 118      -2.644   6.352   6.289  1.00 10.00      A   
ATOM    845  N   VAL A 119      -4.502   5.867   7.462  1.00 10.00      A   
ATOM    846  HN  VAL A 119      -4.980   5.195   7.999  1.00 10.00      A   
ATOM    847  CA  VAL A 119      -5.130   7.164   7.220  1.00 10.00      A   
ATOM    848  CB  VAL A 119      -6.595   7.191   7.713  1.00 10.00      A   
ATOM    849  CG1 VAL A 119      -7.232   8.549   7.452  1.00 10.00      A   
ATOM    850  CG2 VAL A 119      -7.403   6.091   7.044  1.00 10.00      A   
ATOM    851  C   VAL A 119      -4.338   8.283   7.893  1.00 10.00      A   
ATOM    852  O   VAL A 119      -4.120   9.345   7.307  1.00 10.00      A   
ATOM    853  N   THR A 120      -3.889   8.031   9.117  1.00 10.00      A   
ATOM    854  HN  THR A 120      -4.073   7.157   9.524  1.00 10.00      A   
ATOM    855  CA  THR A 120      -3.119   9.015   9.867  1.00 10.00      A   
ATOM    856  CB  THR A 120      -2.859   8.547  11.315  1.00 10.00      A   
ATOM    857  OG1 THR A 120      -4.094   8.103  11.900  1.00 10.00      A   
ATOM    858  HG1 THR A 120      -4.360   7.266  11.493  1.00 10.00      A   
ATOM    859  CG2 THR A 120      -2.299   9.685  12.153  1.00 10.00      A   
ATOM    860  C   THR A 120      -1.786   9.305   9.171  1.00 10.00      A   
ATOM    861  O   THR A 120      -1.338  10.450   9.115  1.00 10.00      A   
ATOM    862  N   LYS A 121      -1.177   8.265   8.616  1.00 10.00      A   
ATOM    863  HN  LYS A 121      -1.588   7.373   8.682  1.00 10.00      A   
ATOM    864  CA  LYS A 121       0.099   8.407   7.927  1.00 10.00      A   
ATOM    865  CB  LYS A 121       0.873   7.083   7.952  1.00 10.00      A   
ATOM    866  CG  LYS A 121       2.374   7.246   8.128  1.00 10.00      A   
ATOM    867  CD  LYS A 121       3.046   5.923   8.471  1.00 10.00      A   
ATOM    868  CE  LYS A 121       4.523   6.127   8.776  1.00 10.00      A   
ATOM    869  NZ  LYS A 121       5.200   4.868   9.184  1.00 10.00      A   
ATOM    870  HZ1 LYS A 121       5.316   4.235   8.358  1.00 10.00      A   
ATOM    871  HZ2 LYS A 121       4.641   4.378   9.908  1.00 10.00      A   
ATOM    872  HZ3 LYS A 121       6.139   5.080   9.576  1.00 10.00      A   
ATOM    873  C   LYS A 121      -0.090   8.897   6.490  1.00 10.00      A   
ATOM    874  O   LYS A 121       0.880   9.178   5.788  1.00 10.00      A   
ATOM    875  N   TYR A 122      -1.338   8.998   6.050  1.00 10.00      A   
ATOM    876  HN  TYR A 122      -2.077   8.743   6.642  1.00 10.00      A   
ATOM    877  CA  TYR A 122      -1.636   9.464   4.700  1.00 10.00      A   
ATOM    878  CB  TYR A 122      -2.838   8.712   4.119  1.00 10.00      A   
ATOM    879  CG  TYR A 122      -3.123   9.034   2.668  1.00 10.00      A   
ATOM    880  CD1 TYR A 122      -2.236   8.659   1.668  1.00 10.00      A   
ATOM    881  CD2 TYR A 122      -4.278   9.715   2.298  1.00 10.00      A   
ATOM    882  CE1 TYR A 122      -2.487   8.952   0.343  1.00 10.00      A   
ATOM    883  CE2 TYR A 122      -4.538  10.010   0.974  1.00 10.00      A   
ATOM    884  CZ  TYR A 122      -3.639   9.628   0.000  1.00 10.00      A   
ATOM    885  OH  TYR A 122      -3.891   9.923  -1.319  1.00 10.00      A   
ATOM    886  HH  TYR A 122      -3.971   9.102  -1.819  1.00 10.00      A   
ATOM    887  C   TYR A 122      -1.892  10.968   4.697  1.00 10.00      A   
ATOM    888  O   TYR A 122      -1.398  11.693   3.835  1.00 10.00      A   
ATOM    889  N   THR A 123      -2.662  11.426   5.670  1.00 10.00      A   
ATOM    890  HN  THR A 123      -3.043  10.795   6.316  1.00 10.00      A   
ATOM    891  CA  THR A 123      -2.983  12.842   5.793  1.00 10.00      A   
ATOM    892  CB  THR A 123      -4.215  13.041   6.694  1.00 10.00      A   
ATOM    893  OG1 THR A 123      -5.076  11.901   6.560  1.00 10.00      A   
ATOM    894  HG1 THR A 123      -4.993  11.344   7.341  1.00 10.00      A   
ATOM    895  CG2 THR A 123      -4.980  14.292   6.283  1.00 10.00      A   
ATOM    896  C   THR A 123      -1.800  13.627   6.359  1.00 10.00      A   
ATOM    897  O   THR A 123      -1.713  14.846   6.203  1.00 10.00      A   
ATOM    898  N   SER A 124      -0.880  12.922   7.001  1.00 10.00      A   
ATOM    899  HN  SER A 124      -0.986  11.953   7.073  1.00 10.00      A   
ATOM    900  CA  SER A 124       0.289  13.550   7.587  1.00 10.00      A   
ATOM    901  CB  SER A 124       0.464  13.092   9.034  1.00 10.00      A   
ATOM    902  OG  SER A 124      -0.738  13.277   9.770  1.00 10.00      A   
ATOM    903  HG  SER A 124      -1.261  12.462   9.733  1.00 10.00      A   
ATOM    904  C   SER A 124       1.541  13.237   6.775  1.00 10.00      A   
ATOM    905  O   SER A 124       1.700  12.120   6.271  1.00 10.00      A   
ATOM    906  N   ALA A 125       2.407  14.240   6.650  1.00 10.00      A   
ATOM    907  HN  ALA A 125       2.191  15.098   7.065  1.00 10.00      A   
ATOM    908  CB  ALA A 125       4.643  13.207   6.641  1.00 10.00      A   
ATOM    909  CA  ALA A 125       3.661  14.117   5.912  1.00 10.00      A   
ATOM    910  C   ALA A 125       3.431  13.649   4.478  1.00 10.00      A   
ATOM    911  O   ALA A 125       2.731  14.356   3.731  1.00 10.00      A   
ATOM    912  OXT ALA A 125       3.963  12.583   4.100  1.00 10.00      A   
ATOM    913  CB  HIS B  19      17.497  21.488  12.316  1.00 10.00      B   
ATOM    914  CG  HIS B  19      17.669  21.953  13.730  1.00 10.00      B   
ATOM    915  ND1 HIS B  19      17.925  23.265  14.065  1.00 10.00      B   
ATOM    916  HD1 HIS B  19      18.029  24.012  13.432  1.00 10.00      B   
ATOM    917  CD2 HIS B  19      17.629  21.272  14.899  1.00 10.00      B   
ATOM    918  CE1 HIS B  19      18.035  23.370  15.377  1.00 10.00      B   
ATOM    919  NE2 HIS B  19      17.860  22.175  15.903  1.00 10.00      B   
ATOM    920  HE2 HIS B  19      17.899  21.966  16.863  1.00 10.00      B   
ATOM    921  C   HIS B  19      15.816  21.651  10.466  1.00 10.00      B   
ATOM    922  O   HIS B  19      16.676  22.276   9.845  1.00 10.00      B   
ATOM    923  N   HIS B  19      15.666  19.819  12.128  1.00 10.00      B   
ATOM    924  HT1 HIS B  19      14.658  19.685  11.926  1.00 10.00      B   
ATOM    925  HT2 HIS B  19      15.848  19.539  13.112  1.00 10.00      B   
ATOM    926  HT3 HIS B  19      16.220  19.202  11.499  1.00 10.00      B   
ATOM    927  CA  HIS B  19      16.042  21.237  11.915  1.00 10.00      B   
ATOM    928  N   ARG B  20      14.650  21.312   9.933  1.00 10.00      B   
ATOM    929  HN  ARG B  20      13.990  20.838  10.480  1.00 10.00      B   
ATOM    930  CA  ARG B  20      14.309  21.641   8.558  1.00 10.00      B   
ATOM    931  CB  ARG B  20      14.502  20.420   7.649  1.00 10.00      B   
ATOM    932  CG  ARG B  20      15.946  20.143   7.267  1.00 10.00      B   
ATOM    933  CD  ARG B  20      16.572  21.348   6.583  1.00 10.00      B   
ATOM    934  NE  ARG B  20      17.990  21.143   6.309  1.00 10.00      B   
ATOM    935  HE  ARG B  20      18.291  20.215   6.186  1.00 10.00      B   
ATOM    936  CZ  ARG B  20      18.883  22.128   6.215  1.00 10.00      B   
ATOM    937  NH1 ARG B  20      18.506  23.391   6.371  1.00 10.00      B   
ATOM    938 HH11 ARG B  20      17.506  23.621   6.565  1.00 10.00      B   
ATOM    939 HH12 ARG B  20      19.204  24.161   6.298  1.00 10.00      B   
ATOM    940  NH2 ARG B  20      20.155  21.848   5.958  1.00 10.00      B   
ATOM    941 HH21 ARG B  20      20.458  20.858   5.827  1.00 10.00      B   
ATOM    942 HH22 ARG B  20      20.857  22.617   5.886  1.00 10.00      B   
ATOM    943  C   ARG B  20      12.871  22.134   8.464  1.00 10.00      B   
ATOM    944  O   ARG B  20      12.163  22.201   9.472  1.00 10.00      B   
ATOM    945  N   LYS B  21      12.445  22.479   7.257  1.00 10.00      B   
ATOM    946  HN  LYS B  21      13.054  22.397   6.492  1.00 10.00      B   
ATOM    947  CA  LYS B  21      11.092  22.953   7.032  1.00 10.00      B   
ATOM    948  CB  LYS B  21      10.984  23.607   5.650  1.00 10.00      B   
ATOM    949  CG  LYS B  21       9.595  24.117   5.301  1.00 10.00      B   
ATOM    950  CD  LYS B  21       9.571  24.739   3.917  1.00 10.00      B   
ATOM    951  CE  LYS B  21       8.166  25.176   3.538  1.00 10.00      B   
ATOM    952  NZ  LYS B  21       8.143  25.908   2.246  1.00 10.00      B   
ATOM    953  HZ1 LYS B  21       7.167  26.157   1.994  1.00 10.00      B   
ATOM    954  HZ2 LYS B  21       8.543  25.318   1.491  1.00 10.00      B   
ATOM    955  HZ3 LYS B  21       8.702  26.780   2.319  1.00 10.00      B   
ATOM    956  C   LYS B  21      10.117  21.788   7.142  1.00 10.00      B   
ATOM    957  O   LYS B  21      10.427  20.677   6.705  1.00 10.00      B   
ATOM    958  N   VAL B  22       8.960  22.053   7.744  1.00 10.00      B   
ATOM    959  HN  VAL B  22       8.802  22.961   8.078  1.00 10.00      B   
ATOM    960  CA  VAL B  22       7.921  21.045   7.935  1.00 10.00      B   
ATOM    961  CB  VAL B  22       6.644  21.658   8.556  1.00 10.00      B   
ATOM    962  CG1 VAL B  22       6.221  22.920   7.813  1.00 10.00      B   
ATOM    963  CG2 VAL B  22       5.508  20.647   8.582  1.00 10.00      B   
ATOM    964  C   VAL B  22       7.578  20.318   6.635  1.00 10.00      B   
ATOM    965  O   VAL B  22       7.123  20.928   5.666  1.00 10.00      B   
ATOM    966  N   LEU B  23       7.815  19.017   6.621  1.00 10.00      B   
ATOM    967  HN  LEU B  23       8.194  18.592   7.422  1.00 10.00      B   
ATOM    968  CA  LEU B  23       7.528  18.201   5.455  1.00 10.00      B   
ATOM    969  CB  LEU B  23       8.537  17.058   5.328  1.00 10.00      B   
ATOM    970  CG  LEU B  23       9.988  17.464   5.065  1.00 10.00      B   
ATOM    971  CD1 LEU B  23      10.877  16.236   4.995  1.00 10.00      B   
ATOM    972  CD2 LEU B  23      10.091  18.269   3.780  1.00 10.00      B   
ATOM    973  C   LEU B  23       6.112  17.650   5.534  1.00 10.00      B   
ATOM    974  O   LEU B  23       5.874  16.600   6.135  1.00 10.00      B   
ATOM    975  N   ARG B  24       5.174  18.374   4.943  1.00 10.00      B   
ATOM    976  HN  ARG B  24       5.428  19.203   4.481  1.00 10.00      B   
ATOM    977  CA  ARG B  24       3.780  17.967   4.953  1.00 10.00      B   
ATOM    978  CB  ARG B  24       2.950  18.934   5.799  1.00 10.00      B   
ATOM    979  CG  ARG B  24       1.754  18.294   6.480  1.00 10.00      B   
ATOM    980  CD  ARG B  24       0.759  19.343   6.948  1.00 10.00      B   
ATOM    981  NE  ARG B  24      -0.193  19.699   5.898  1.00 10.00      B   
ATOM    982  HE  ARG B  24      -0.012  19.356   4.987  1.00 10.00      B   
ATOM    983  CZ  ARG B  24      -1.268  20.456   6.087  1.00 10.00      B   
ATOM    984  NH1 ARG B  24      -1.540  20.943   7.291  1.00 10.00      B   
ATOM    985 HH11 ARG B  24      -2.384  21.536   7.436  1.00 10.00      B   
ATOM    986 HH12 ARG B  24      -0.910  20.738   8.097  1.00 10.00      B   
ATOM    987  NH2 ARG B  24      -2.081  20.707   5.067  1.00 10.00      B   
ATOM    988 HH21 ARG B  24      -1.869  20.311   4.126  1.00 10.00      B   
ATOM    989 HH22 ARG B  24      -2.931  21.303   5.196  1.00 10.00      B   
ATOM    990  C   ARG B  24       3.233  17.932   3.537  1.00 10.00      B   
ATOM    991  O   ARG B  24       3.688  18.689   2.673  1.00 10.00      B   
ATOM    992  N   ASP B  25       2.273  17.041   3.309  1.00 10.00      B   
ATOM    993  HN  ASP B  25       2.002  16.444   4.039  1.00 10.00      B   
ATOM    994  CA  ASP B  25       1.631  16.887   2.006  1.00 10.00      B   
ATOM    995  CB  ASP B  25       0.933  18.180   1.557  1.00 10.00      B   
ATOM    996  CG  ASP B  25      -0.065  18.703   2.572  1.00 10.00      B   
ATOM    997  OD1 ASP B  25      -1.147  18.100   2.725  1.00 10.00      B   
ATOM    998  OD2 ASP B  25       0.225  19.731   3.221  1.00 10.00      B   
ATOM    999  C   ASP B  25       2.638  16.424   0.961  1.00 10.00      B   
ATOM   1000  O   ASP B  25       2.643  16.898  -0.174  1.00 10.00      B   
ATOM   1001  N   ASN B  26       3.476  15.470   1.346  1.00 10.00      B   
ATOM   1002  HN  ASN B  26       3.394  15.100   2.258  1.00 10.00      B   
ATOM   1003  CA  ASN B  26       4.492  14.940   0.449  1.00 10.00      B   
ATOM   1004  CB  ASN B  26       5.502  14.073   1.207  1.00 10.00      B   
ATOM   1005  CG  ASN B  26       6.407  14.871   2.126  1.00 10.00      B   
ATOM   1006  OD1 ASN B  26       7.221  15.676   1.676  1.00 10.00      B   
ATOM   1007  ND2 ASN B  26       6.286  14.638   3.422  1.00 10.00      B   
ATOM   1008 HD21 ASN B  26       5.628  13.966   3.711  1.00 10.00      B   
ATOM   1009 HD22 ASN B  26       6.851  15.145   4.041  1.00 10.00      B   
ATOM   1010  C   ASN B  26       3.837  14.130  -0.656  1.00 10.00      B   
ATOM   1011  O   ASN B  26       4.283  14.142  -1.802  1.00 10.00      B   
ATOM   1012  N   ILE B  27       2.752  13.448  -0.308  1.00 10.00      B   
ATOM   1013  HN  ILE B  27       2.442  13.492   0.621  1.00 10.00      B   
ATOM   1014  CA  ILE B  27       2.015  12.636  -1.272  1.00 10.00      B   
ATOM   1015  CB  ILE B  27       1.010  11.679  -0.594  1.00 10.00      B   
ATOM   1016  CG1 ILE B  27       0.518  12.244   0.743  1.00 10.00      B   
ATOM   1017  CG2 ILE B  27       1.625  10.301  -0.408  1.00 10.00      B   
ATOM   1018  CD1 ILE B  27      -0.634  13.214   0.616  1.00 10.00      B   
ATOM   1019  C   ILE B  27       1.298  13.516  -2.292  1.00 10.00      B   
ATOM   1020  O   ILE B  27       0.883  13.054  -3.355  1.00 10.00      B   
ATOM   1021  N   GLN B  28       1.172  14.796  -1.968  1.00 10.00      B   
ATOM   1022  HN  GLN B  28       1.531  15.111  -1.111  1.00 10.00      B   
ATOM   1023  CA  GLN B  28       0.528  15.746  -2.858  1.00 10.00      B   
ATOM   1024  CB  GLN B  28      -0.125  16.881  -2.070  1.00 10.00      B   
ATOM   1025  CG  GLN B  28      -1.402  16.474  -1.352  1.00 10.00      B   
ATOM   1026  CD  GLN B  28      -2.131  17.658  -0.754  1.00 10.00      B   
ATOM   1027  OE1 GLN B  28      -2.031  18.778  -1.255  1.00 10.00      B   
ATOM   1028  NE2 GLN B  28      -2.868  17.426   0.320  1.00 10.00      B   
ATOM   1029 HE21 GLN B  28      -2.904  16.510   0.673  1.00 10.00      B   
ATOM   1030 HE22 GLN B  28      -3.347  18.181   0.723  1.00 10.00      B   
ATOM   1031  C   GLN B  28       1.535  16.287  -3.865  1.00 10.00      B   
ATOM   1032  O   GLN B  28       1.210  17.132  -4.699  1.00 10.00      B   
ATOM   1033  N   GLY B  29       2.768  15.800  -3.769  1.00 10.00      B   
ATOM   1034  HN  GLY B  29       2.976  15.155  -3.061  1.00 10.00      B   
ATOM   1035  CA  GLY B  29       3.802  16.214  -4.690  1.00 10.00      B   
ATOM   1036  C   GLY B  29       3.616  15.547  -6.033  1.00 10.00      B   
ATOM   1037  O   GLY B  29       4.090  16.039  -7.055  1.00 10.00      B   
ATOM   1038  N   ILE B  30       2.920  14.416  -6.023  1.00 10.00      B   
ATOM   1039  HN  ILE B  30       2.576  14.075  -5.172  1.00 10.00      B   
ATOM   1040  CA  ILE B  30       2.643  13.675  -7.242  1.00 10.00      B   
ATOM   1041  CB  ILE B  30       2.334  12.192  -6.951  1.00 10.00      B   
ATOM   1042  CG1 ILE B  30       3.446  11.578  -6.097  1.00 10.00      B   
ATOM   1043  CG2 ILE B  30       2.166  11.415  -8.251  1.00 10.00      B   
ATOM   1044  CD1 ILE B  30       3.133  10.184  -5.597  1.00 10.00      B   
ATOM   1045  C   ILE B  30       1.455  14.309  -7.947  1.00 10.00      B   
ATOM   1046  O   ILE B  30       0.324  14.245  -7.462  1.00 10.00      B   
ATOM   1047  N   THR B  31       1.726  14.938  -9.076  1.00 10.00      B   
ATOM   1048  HN  THR B  31       2.646  14.946  -9.411  1.00 10.00      B   
ATOM   1049  CA  THR B  31       0.693  15.598  -9.844  1.00 10.00      B   
ATOM   1050  CB  THR B  31       1.318  16.563 -10.871  1.00 10.00      B   
ATOM   1051  OG1 THR B  31       2.620  16.082 -11.248  1.00 10.00      B   
ATOM   1052  HG1 THR B  31       3.279  16.421 -10.629  1.00 10.00      B   
ATOM   1053  CG2 THR B  31       1.451  17.957 -10.281  1.00 10.00      B   
ATOM   1054  C   THR B  31      -0.180  14.580 -10.566  1.00 10.00      B   
ATOM   1055  O   THR B  31       0.255  13.460 -10.837  1.00 10.00      B   
ATOM   1056  N   LYS B  32      -1.413  14.973 -10.864  1.00 10.00      B   
ATOM   1057  HN  LYS B  32      -1.705  15.866 -10.590  1.00 10.00      B   
ATOM   1058  CA  LYS B  32      -2.354  14.104 -11.566  1.00 10.00      B   
ATOM   1059  CB  LYS B  32      -3.702  14.800 -11.781  1.00 10.00      B   
ATOM   1060  CG  LYS B  32      -4.374  15.196 -10.473  1.00 10.00      B   
ATOM   1061  CD  LYS B  32      -5.589  16.079 -10.686  1.00 10.00      B   
ATOM   1062  CE  LYS B  32      -6.123  16.584  -9.353  1.00 10.00      B   
ATOM   1063  NZ  LYS B  32      -7.355  17.399  -9.510  1.00 10.00      B   
ATOM   1064  HZ1 LYS B  32      -8.080  16.858 -10.025  1.00 10.00      B   
ATOM   1065  HZ2 LYS B  32      -7.147  18.271 -10.038  1.00 10.00      B   
ATOM   1066  HZ3 LYS B  32      -7.731  17.654  -8.575  1.00 10.00      B   
ATOM   1067  C   LYS B  32      -1.773  13.526 -12.867  1.00 10.00      B   
ATOM   1068  O   LYS B  32      -1.861  12.319 -13.095  1.00 10.00      B   
ATOM   1069  N   PRO B  33      -1.178  14.362 -13.753  1.00 10.00      B   
ATOM   1070  CA  PRO B  33      -0.560  13.869 -14.994  1.00 10.00      B   
ATOM   1071  CB  PRO B  33      -0.002  15.132 -15.661  1.00 10.00      B   
ATOM   1072  CG  PRO B  33       0.021  16.166 -14.587  1.00 10.00      B   
ATOM   1073  CD  PRO B  33      -1.105  15.830 -13.659  1.00 10.00      B   
ATOM   1074  C   PRO B  33       0.570  12.872 -14.708  1.00 10.00      B   
ATOM   1075  O   PRO B  33       0.836  11.968 -15.504  1.00 10.00      B   
ATOM   1076  N   ALA B  34       1.205  13.019 -13.543  1.00 10.00      B   
ATOM   1077  HN  ALA B  34       0.922  13.734 -12.933  1.00 10.00      B   
ATOM   1078  CA  ALA B  34       2.296  12.134 -13.137  1.00 10.00      B   
ATOM   1079  CB  ALA B  34       3.076  12.730 -11.976  1.00 10.00      B   
ATOM   1080  C   ALA B  34       1.757  10.754 -12.777  1.00 10.00      B   
ATOM   1081  O   ALA B  34       2.509   9.788 -12.647  1.00 10.00      B   
ATOM   1082  N   ILE B  35       0.448  10.675 -12.606  1.00 10.00      B   
ATOM   1083  HN  ILE B  35      -0.094  11.492 -12.677  1.00 10.00      B   
ATOM   1084  CA  ILE B  35      -0.209   9.417 -12.298  1.00 10.00      B   
ATOM   1085  CB  ILE B  35      -1.400   9.636 -11.344  1.00 10.00      B   
ATOM   1086  CG1 ILE B  35      -0.945  10.379 -10.087  1.00 10.00      B   
ATOM   1087  CG2 ILE B  35      -2.052   8.311 -10.975  1.00 10.00      B   
ATOM   1088  CD1 ILE B  35      -2.086  10.863  -9.217  1.00 10.00      B   
ATOM   1089  C   ILE B  35      -0.710   8.800 -13.602  1.00 10.00      B   
ATOM   1090  O   ILE B  35      -0.678   7.579 -13.791  1.00 10.00      B   
ATOM   1091  N   ARG B  36      -1.138   9.667 -14.516  1.00 10.00      B   
ATOM   1092  HN  ARG B  36      -1.117  10.627 -14.304  1.00 10.00      B   
ATOM   1093  CA  ARG B  36      -1.646   9.236 -15.815  1.00 10.00      B   
ATOM   1094  CB  ARG B  36      -2.301  10.398 -16.563  1.00 10.00      B   
ATOM   1095  CG  ARG B  36      -3.491  11.003 -15.841  1.00 10.00      B   
ATOM   1096  CD  ARG B  36      -4.208  12.022 -16.704  1.00 10.00      B   
ATOM   1097  NE  ARG B  36      -5.188  12.774 -15.927  1.00 10.00      B   
ATOM   1098  HE  ARG B  36      -5.812  12.255 -15.363  1.00 10.00      B   
ATOM   1099  CZ  ARG B  36      -5.281  14.100 -15.932  1.00 10.00      B   
ATOM   1100  NH1 ARG B  36      -4.454  14.824 -16.671  1.00 10.00      B   
ATOM   1101 HH11 ARG B  36      -3.727  14.358 -17.257  1.00 10.00      B   
ATOM   1102 HH12 ARG B  36      -4.528  15.864 -16.675  1.00 10.00      B   
ATOM   1103  NH2 ARG B  36      -6.201  14.701 -15.193  1.00 10.00      B   
ATOM   1104 HH21 ARG B  36      -6.272  15.743 -15.189  1.00 10.00      B   
ATOM   1105 HH22 ARG B  36      -6.859  14.137 -14.612  1.00 10.00      B   
ATOM   1106  C   ARG B  36      -0.542   8.618 -16.665  1.00 10.00      B   
ATOM   1107  O   ARG B  36      -0.782   7.665 -17.407  1.00 10.00      B   
ATOM   1108  N   ARG B  37       0.668   9.158 -16.547  1.00 10.00      B   
ATOM   1109  HN  ARG B  37       0.794   9.926 -15.945  1.00 10.00      B   
ATOM   1110  CA  ARG B  37       1.810   8.645 -17.301  1.00 10.00      B   
ATOM   1111  CB  ARG B  37       3.077   9.460 -17.019  1.00 10.00      B   
ATOM   1112  CG  ARG B  37       3.416   9.605 -15.545  1.00 10.00      B   
ATOM   1113  CD  ARG B  37       4.811  10.177 -15.338  1.00 10.00      B   
ATOM   1114  NE  ARG B  37       5.849   9.207 -15.682  1.00 10.00      B   
ATOM   1115  HE  ARG B  37       5.960   8.991 -16.636  1.00 10.00      B   
ATOM   1116  CZ  ARG B  37       6.645   8.612 -14.791  1.00 10.00      B   
ATOM   1117  NH1 ARG B  37       6.536   8.890 -13.495  1.00 10.00      B   
ATOM   1118 HH11 ARG B  37       5.824   9.573 -13.155  1.00 10.00      B   
ATOM   1119 HH12 ARG B  37       7.164   8.420 -12.808  1.00 10.00      B   
ATOM   1120  NH2 ARG B  37       7.547   7.726 -15.194  1.00 10.00      B   
ATOM   1121 HH21 ARG B  37       8.171   7.261 -14.498  1.00 10.00      B   
ATOM   1122 HH22 ARG B  37       7.637   7.485 -16.206  1.00 10.00      B   
ATOM   1123  C   ARG B  37       2.044   7.167 -16.994  1.00 10.00      B   
ATOM   1124  O   ARG B  37       2.483   6.403 -17.851  1.00 10.00      B   
ATOM   1125  N   LEU B  38       1.723   6.770 -15.768  1.00 10.00      B   
ATOM   1126  HN  LEU B  38       1.366   7.423 -15.131  1.00 10.00      B   
ATOM   1127  CA  LEU B  38       1.885   5.387 -15.345  1.00 10.00      B   
ATOM   1128  CB  LEU B  38       2.005   5.311 -13.822  1.00 10.00      B   
ATOM   1129  CG  LEU B  38       3.151   6.102 -13.191  1.00 10.00      B   
ATOM   1130  CD1 LEU B  38       3.092   5.998 -11.677  1.00 10.00      B   
ATOM   1131  CD2 LEU B  38       4.491   5.608 -13.711  1.00 10.00      B   
ATOM   1132  C   LEU B  38       0.699   4.552 -15.813  1.00 10.00      B   
ATOM   1133  O   LEU B  38       0.854   3.401 -16.220  1.00 10.00      B   
ATOM   1134  N   ALA B  39      -0.483   5.151 -15.764  1.00 10.00      B   
ATOM   1135  HN  ALA B  39      -0.538   6.070 -15.427  1.00 10.00      B   
ATOM   1136  CA  ALA B  39      -1.705   4.478 -16.186  1.00 10.00      B   
ATOM   1137  CB  ALA B  39      -2.916   5.342 -15.882  1.00 10.00      B   
ATOM   1138  C   ALA B  39      -1.650   4.134 -17.671  1.00 10.00      B   
ATOM   1139  O   ALA B  39      -2.024   3.033 -18.083  1.00 10.00      B   
ATOM   1140  N   ARG B  40      -1.163   5.074 -18.472  1.00 10.00      B   
ATOM   1141  HN  ARG B  40      -0.883   5.935 -18.088  1.00 10.00      B   
ATOM   1142  CA  ARG B  40      -1.049   4.861 -19.907  1.00 10.00      B   
ATOM   1143  CB  ARG B  40      -0.961   6.189 -20.666  1.00 10.00      B   
ATOM   1144  CG  ARG B  40       0.321   6.975 -20.432  1.00 10.00      B   
ATOM   1145  CD  ARG B  40       0.768   7.694 -21.696  1.00 10.00      B   
ATOM   1146  NE  ARG B  40       1.140   6.750 -22.747  1.00 10.00      B   
ATOM   1147  HE  ARG B  40       0.475   6.066 -22.993  1.00 10.00      B   
ATOM   1148  CZ  ARG B  40       2.313   6.760 -23.384  1.00 10.00      B   
ATOM   1149  NH1 ARG B  40       3.235   7.666 -23.088  1.00 10.00      B   
ATOM   1150 HH11 ARG B  40       3.053   8.384 -22.354  1.00 10.00      B   
ATOM   1151 HH12 ARG B  40       4.150   7.666 -23.594  1.00 10.00      B   
ATOM   1152  NH2 ARG B  40       2.563   5.855 -24.317  1.00 10.00      B   
ATOM   1153 HH21 ARG B  40       1.844   5.138 -24.556  1.00 10.00      B   
ATOM   1154 HH22 ARG B  40       3.479   5.854 -24.818  1.00 10.00      B   
ATOM   1155  C   ARG B  40       0.152   3.975 -20.231  1.00 10.00      B   
ATOM   1156  O   ARG B  40       0.285   3.482 -21.349  1.00 10.00      B   
ATOM   1157  N   ARG B  41       1.028   3.780 -19.248  1.00 10.00      B   
ATOM   1158  HN  ARG B  41       0.872   4.204 -18.380  1.00 10.00      B   
ATOM   1159  CA  ARG B  41       2.205   2.943 -19.431  1.00 10.00      B   
ATOM   1160  CB  ARG B  41       3.288   3.292 -18.406  1.00 10.00      B   
ATOM   1161  CG  ARG B  41       4.704   3.112 -18.925  1.00 10.00      B   
ATOM   1162  CD  ARG B  41       4.964   4.027 -20.110  1.00 10.00      B   
ATOM   1163  NE  ARG B  41       6.277   3.800 -20.712  1.00 10.00      B   
ATOM   1164  HE  ARG B  41       6.638   2.884 -20.679  1.00 10.00      B   
ATOM   1165  CZ  ARG B  41       7.003   4.751 -21.294  1.00 10.00      B   
ATOM   1166  NH1 ARG B  41       6.553   6.001 -21.349  1.00 10.00      B   
ATOM   1167 HH11 ARG B  41       5.625   6.245 -20.938  1.00 10.00      B   
ATOM   1168 HH12 ARG B  41       7.126   6.743 -21.806  1.00 10.00      B   
ATOM   1169  NH2 ARG B  41       8.178   4.449 -21.827  1.00 10.00      B   
ATOM   1170 HH21 ARG B  41       8.756   5.190 -22.282  1.00 10.00      B   
ATOM   1171 HH22 ARG B  41       8.530   3.466 -21.792  1.00 10.00      B   
ATOM   1172  C   ARG B  41       1.816   1.477 -19.304  1.00 10.00      B   
ATOM   1173  O   ARG B  41       2.374   0.611 -19.976  1.00 10.00      B   
ATOM   1174  N   GLY B  42       0.851   1.212 -18.432  1.00 10.00      B   
ATOM   1175  HN  GLY B  42       0.461   1.945 -17.909  1.00 10.00      B   
ATOM   1176  CA  GLY B  42       0.380  -0.138 -18.235  1.00 10.00      B   
ATOM   1177  C   GLY B  42      -0.691  -0.497 -19.238  1.00 10.00      B   
ATOM   1178  O   GLY B  42      -0.486  -1.354 -20.096  1.00 10.00      B   
ATOM   1179  N   GLY B  43      -1.832   0.171 -19.147  1.00 10.00      B   
ATOM   1180  HN  GLY B  43      -1.940   0.849 -18.446  1.00 10.00      B   
ATOM   1181  CA  GLY B  43      -2.912  -0.099 -20.073  1.00 10.00      B   
ATOM   1182  C   GLY B  43      -4.255   0.405 -19.583  1.00 10.00      B   
ATOM   1183  O   GLY B  43      -5.273  -0.270 -19.750  1.00 10.00      B   
ATOM   1184  N   VAL B  44      -4.264   1.581 -18.973  1.00 10.00      B   
ATOM   1185  HN  VAL B  44      -3.418   2.075 -18.863  1.00 10.00      B   
ATOM   1186  CA  VAL B  44      -5.502   2.168 -18.470  1.00 10.00      B   
ATOM   1187  CB  VAL B  44      -5.298   2.836 -17.091  1.00 10.00      B   
ATOM   1188  CG1 VAL B  44      -6.595   3.439 -16.572  1.00 10.00      B   
ATOM   1189  CG2 VAL B  44      -4.738   1.834 -16.093  1.00 10.00      B   
ATOM   1190  C   VAL B  44      -6.024   3.198 -19.467  1.00 10.00      B   
ATOM   1191  O   VAL B  44      -5.281   4.078 -19.902  1.00 10.00      B   
ATOM   1192  N   LYS B  45      -7.295   3.081 -19.837  1.00 10.00      B   
ATOM   1193  HN  LYS B  45      -7.845   2.368 -19.447  1.00 10.00      B   
ATOM   1194  CA  LYS B  45      -7.896   4.000 -20.795  1.00 10.00      B   
ATOM   1195  CB  LYS B  45      -8.941   3.290 -21.658  1.00 10.00      B   
ATOM   1196  CG  LYS B  45      -8.349   2.519 -22.827  1.00 10.00      B   
ATOM   1197  CD  LYS B  45      -9.416   2.165 -23.848  1.00 10.00      B   
ATOM   1198  CE  LYS B  45      -8.796   1.613 -25.121  1.00 10.00      B   
ATOM   1199  NZ  LYS B  45      -9.812   1.382 -26.183  1.00 10.00      B   
ATOM   1200  HZ1 LYS B  45     -10.346   2.255 -26.363  1.00 10.00      B   
ATOM   1201  HZ2 LYS B  45     -10.475   0.636 -25.889  1.00 10.00      B   
ATOM   1202  HZ3 LYS B  45      -9.345   1.087 -27.064  1.00 10.00      B   
ATOM   1203  C   LYS B  45      -8.505   5.219 -20.114  1.00 10.00      B   
ATOM   1204  O   LYS B  45      -8.055   6.347 -20.323  1.00 10.00      B   
ATOM   1205  N   ARG B  46      -9.525   4.999 -19.305  1.00 10.00      B   
ATOM   1206  HN  ARG B  46      -9.839   4.080 -19.158  1.00 10.00      B   
ATOM   1207  CA  ARG B  46     -10.179   6.093 -18.606  1.00 10.00      B   
ATOM   1208  CB  ARG B  46     -11.680   6.117 -18.908  1.00 10.00      B   
ATOM   1209  CG  ARG B  46     -12.023   6.429 -20.359  1.00 10.00      B   
ATOM   1210  CD  ARG B  46     -11.591   7.835 -20.757  1.00 10.00      B   
ATOM   1211  NE  ARG B  46     -10.249   7.860 -21.338  1.00 10.00      B   
ATOM   1212  HE  ARG B  46      -9.593   7.216 -20.983  1.00 10.00      B   
ATOM   1213  CZ  ARG B  46      -9.866   8.695 -22.302  1.00 10.00      B   
ATOM   1214  NH1 ARG B  46     -10.718   9.586 -22.799  1.00 10.00      B   
ATOM   1215 HH11 ARG B  46     -11.693   9.637 -22.435  1.00 10.00      B   
ATOM   1216 HH12 ARG B  46     -10.415  10.241 -23.557  1.00 10.00      B   
ATOM   1217  NH2 ARG B  46      -8.625   8.637 -22.776  1.00 10.00      B   
ATOM   1218 HH21 ARG B  46      -7.949   7.940 -22.395  1.00 10.00      B   
ATOM   1219 HH22 ARG B  46      -8.322   9.286 -23.537  1.00 10.00      B   
ATOM   1220  C   ARG B  46      -9.930   5.995 -17.110  1.00 10.00      B   
ATOM   1221  O   ARG B  46     -10.133   4.942 -16.508  1.00 10.00      B   
ATOM   1222  N   ILE B  47      -9.484   7.090 -16.520  1.00 10.00      B   
ATOM   1223  HN  ILE B  47      -9.358   7.904 -17.055  1.00 10.00      B   
ATOM   1224  CA  ILE B  47      -9.191   7.129 -15.096  1.00 10.00      B   
ATOM   1225  CB  ILE B  47      -7.771   7.680 -14.833  1.00 10.00      B   
ATOM   1226  CG1 ILE B  47      -6.799   7.188 -15.906  1.00 10.00      B   
ATOM   1227  CG2 ILE B  47      -7.285   7.269 -13.451  1.00 10.00      B   
ATOM   1228  CD1 ILE B  47      -5.487   7.940 -15.938  1.00 10.00      B   
ATOM   1229  C   ILE B  47     -10.193   8.018 -14.369  1.00 10.00      B   
ATOM   1230  O   ILE B  47     -10.646   9.029 -14.909  1.00 10.00      B   
ATOM   1231  N   SER B  48     -10.542   7.629 -13.154  1.00 10.00      B   
ATOM   1232  HN  SER B  48     -10.163   6.803 -12.791  1.00 10.00      B   
ATOM   1233  CA  SER B  48     -11.472   8.394 -12.339  1.00 10.00      B   
ATOM   1234  CB  SER B  48     -12.372   7.439 -11.551  1.00 10.00      B   
ATOM   1235  OG  SER B  48     -12.842   6.385 -12.378  1.00 10.00      B   
ATOM   1236  HG  SER B  48     -13.804   6.322 -12.292  1.00 10.00      B   
ATOM   1237  C   SER B  48     -10.693   9.299 -11.387  1.00 10.00      B   
ATOM   1238  O   SER B  48      -9.575   8.964 -10.988  1.00 10.00      B   
ATOM   1239  N   GLY B  49     -11.285  10.430 -11.010  1.00 10.00      B   
ATOM   1240  HN  GLY B  49     -12.190  10.628 -11.334  1.00 10.00      B   
ATOM   1241  CA  GLY B  49     -10.619  11.369 -10.121  1.00 10.00      B   
ATOM   1242  C   GLY B  49     -10.307  10.781  -8.757  1.00 10.00      B   
ATOM   1243  O   GLY B  49      -9.326  11.168  -8.116  1.00 10.00      B   
ATOM   1244  N   LEU B  50     -11.135   9.842  -8.316  1.00 10.00      B   
ATOM   1245  HN  LEU B  50     -11.905   9.586  -8.870  1.00 10.00      B   
ATOM   1246  CA  LEU B  50     -10.946   9.201  -7.019  1.00 10.00      B   
ATOM   1247  CB  LEU B  50     -12.203   8.428  -6.610  1.00 10.00      B   
ATOM   1248  CG  LEU B  50     -13.484   9.249  -6.453  1.00 10.00      B   
ATOM   1249  CD1 LEU B  50     -14.648   8.344  -6.086  1.00 10.00      B   
ATOM   1250  CD2 LEU B  50     -13.302  10.344  -5.412  1.00 10.00      B   
ATOM   1251  C   LEU B  50      -9.734   8.271  -7.014  1.00 10.00      B   
ATOM   1252  O   LEU B  50      -9.107   8.069  -5.972  1.00 10.00      B   
ATOM   1253  N   ILE B  51      -9.392   7.732  -8.185  1.00 10.00      B   
ATOM   1254  HN  ILE B  51      -9.907   7.968  -8.987  1.00 10.00      B   
ATOM   1255  CA  ILE B  51      -8.264   6.807  -8.313  1.00 10.00      B   
ATOM   1256  CB  ILE B  51      -8.225   6.145  -9.713  1.00 10.00      B   
ATOM   1257  CG1 ILE B  51      -9.565   5.463 -10.019  1.00 10.00      B   
ATOM   1258  CG2 ILE B  51      -7.082   5.143  -9.812  1.00 10.00      B   
ATOM   1259  CD1 ILE B  51      -9.628   4.808 -11.383  1.00 10.00      B   
ATOM   1260  C   ILE B  51      -6.937   7.509  -8.037  1.00 10.00      B   
ATOM   1261  O   ILE B  51      -5.974   6.888  -7.578  1.00 10.00      B   
ATOM   1262  N   TYR B  52      -6.901   8.814  -8.293  1.00 10.00      B   
ATOM   1263  HN  TYR B  52      -7.710   9.258  -8.632  1.00 10.00      B   
ATOM   1264  CA  TYR B  52      -5.693   9.603  -8.076  1.00 10.00      B   
ATOM   1265  CB  TYR B  52      -5.908  11.061  -8.496  1.00 10.00      B   
ATOM   1266  CG  TYR B  52      -6.192  11.270  -9.970  1.00 10.00      B   
ATOM   1267  CD1 TYR B  52      -6.969  12.339 -10.399  1.00 10.00      B   
ATOM   1268  CD2 TYR B  52      -5.686  10.405 -10.934  1.00 10.00      B   
ATOM   1269  CE1 TYR B  52      -7.231  12.543 -11.740  1.00 10.00      B   
ATOM   1270  CE2 TYR B  52      -5.943  10.601 -12.279  1.00 10.00      B   
ATOM   1271  CZ  TYR B  52      -6.718  11.671 -12.675  1.00 10.00      B   
ATOM   1272  OH  TYR B  52      -6.982  11.870 -14.014  1.00 10.00      B   
ATOM   1273  HH  TYR B  52      -7.830  11.456 -14.232  1.00 10.00      B   
ATOM   1274  C   TYR B  52      -5.254   9.544  -6.616  1.00 10.00      B   
ATOM   1275  O   TYR B  52      -4.060   9.551  -6.313  1.00 10.00      B   
ATOM   1276  N   GLU B  53      -6.222   9.479  -5.709  1.00 10.00      B   
ATOM   1277  HN  GLU B  53      -7.162   9.470  -6.005  1.00 10.00      B   
ATOM   1278  CA  GLU B  53      -5.924   9.421  -4.284  1.00 10.00      B   
ATOM   1279  CB  GLU B  53      -7.144   9.823  -3.463  1.00 10.00      B   
ATOM   1280  CG  GLU B  53      -7.584  11.258  -3.678  1.00 10.00      B   
ATOM   1281  CD  GLU B  53      -8.598  11.704  -2.649  1.00 10.00      B   
ATOM   1282  OE1 GLU B  53      -9.811  11.534  -2.892  1.00 10.00      B   
ATOM   1283  OE2 GLU B  53      -8.185  12.216  -1.588  1.00 10.00      B   
ATOM   1284  C   GLU B  53      -5.449   8.034  -3.871  1.00 10.00      B   
ATOM   1285  O   GLU B  53      -4.457   7.898  -3.147  1.00 10.00      B   
ATOM   1286  N   GLU B  54      -6.152   7.010  -4.348  1.00 10.00      B   
ATOM   1287  HN  GLU B  54      -6.920   7.190  -4.930  1.00 10.00      B   
ATOM   1288  CA  GLU B  54      -5.816   5.624  -4.030  1.00 10.00      B   
ATOM   1289  CB  GLU B  54      -6.820   4.664  -4.675  1.00 10.00      B   
ATOM   1290  CG  GLU B  54      -8.271   5.096  -4.540  1.00 10.00      B   
ATOM   1291  CD  GLU B  54      -9.241   4.073  -5.090  1.00 10.00      B   
ATOM   1292  OE1 GLU B  54      -9.455   4.046  -6.320  1.00 10.00      B   
ATOM   1293  OE2 GLU B  54      -9.796   3.289  -4.289  1.00 10.00      B   
ATOM   1294  C   GLU B  54      -4.406   5.287  -4.496  1.00 10.00      B   
ATOM   1295  O   GLU B  54      -3.650   4.614  -3.794  1.00 10.00      B   
ATOM   1296  N   THR B  55      -4.051   5.785  -5.676  1.00 10.00      B   
ATOM   1297  HN  THR B  55      -4.700   6.325  -6.180  1.00 10.00      B   
ATOM   1298  CA  THR B  55      -2.729   5.545  -6.240  1.00 10.00      B   
ATOM   1299  CB  THR B  55      -2.595   6.159  -7.650  1.00 10.00      B   
ATOM   1300  OG1 THR B  55      -3.680   5.701  -8.477  1.00 10.00      B   
ATOM   1301  HG1 THR B  55      -4.526   5.948  -8.074  1.00 10.00      B   
ATOM   1302  CG2 THR B  55      -1.278   5.744  -8.293  1.00 10.00      B   
ATOM   1303  C   THR B  55      -1.631   6.090  -5.319  1.00 10.00      B   
ATOM   1304  O   THR B  55      -0.603   5.441  -5.115  1.00 10.00      B   
ATOM   1305  N   ARG B  56      -1.865   7.264  -4.736  1.00 10.00      B   
ATOM   1306  HN  ARG B  56      -2.718   7.721  -4.902  1.00 10.00      B   
ATOM   1307  CA  ARG B  56      -0.886   7.871  -3.839  1.00 10.00      B   
ATOM   1308  CB  ARG B  56      -1.210   9.342  -3.562  1.00 10.00      B   
ATOM   1309  CG  ARG B  56      -0.460  10.310  -4.462  1.00 10.00      B   
ATOM   1310  CD  ARG B  56      -1.401  11.037  -5.409  1.00 10.00      B   
ATOM   1311  NE  ARG B  56      -1.697  12.397  -4.956  1.00 10.00      B   
ATOM   1312  HE  ARG B  56      -0.928  12.971  -4.728  1.00 10.00      B   
ATOM   1313  CZ  ARG B  56      -2.930  12.892  -4.836  1.00 10.00      B   
ATOM   1314  NH1 ARG B  56      -3.982  12.140  -5.130  1.00 10.00      B   
ATOM   1315 HH11 ARG B  56      -4.946  12.529  -5.032  1.00 10.00      B   
ATOM   1316 HH12 ARG B  56      -3.850  11.161  -5.466  1.00 10.00      B   
ATOM   1317  NH2 ARG B  56      -3.113  14.148  -4.450  1.00 10.00      B   
ATOM   1318 HH21 ARG B  56      -2.295  14.763  -4.242  1.00 10.00      B   
ATOM   1319 HH22 ARG B  56      -4.080  14.529  -4.359  1.00 10.00      B   
ATOM   1320  C   ARG B  56      -0.781   7.087  -2.534  1.00 10.00      B   
ATOM   1321  O   ARG B  56       0.289   7.013  -1.929  1.00 10.00      B   
ATOM   1322  N   GLY B  57      -1.893   6.491  -2.118  1.00 10.00      B   
ATOM   1323  HN  GLY B  57      -2.716   6.582  -2.646  1.00 10.00      B   
ATOM   1324  CA  GLY B  57      -1.903   5.707  -0.898  1.00 10.00      B   
ATOM   1325  C   GLY B  57      -1.076   4.447  -1.046  1.00 10.00      B   
ATOM   1326  O   GLY B  57      -0.357   4.051  -0.131  1.00 10.00      B   
ATOM   1327  N   VAL B  58      -1.186   3.815  -2.208  1.00 10.00      B   
ATOM   1328  HN  VAL B  58      -1.796   4.174  -2.888  1.00 10.00      B   
ATOM   1329  CA  VAL B  58      -0.440   2.597  -2.500  1.00 10.00      B   
ATOM   1330  CB  VAL B  58      -0.965   1.920  -3.789  1.00 10.00      B   
ATOM   1331  CG1 VAL B  58      -0.126   0.703  -4.154  1.00 10.00      B   
ATOM   1332  CG2 VAL B  58      -2.426   1.528  -3.629  1.00 10.00      B   
ATOM   1333  C   VAL B  58       1.046   2.914  -2.656  1.00 10.00      B   
ATOM   1334  O   VAL B  58       1.907   2.192  -2.143  1.00 10.00      B   
ATOM   1335  N   LEU B  59       1.335   4.018  -3.342  1.00 10.00      B   
ATOM   1336  HN  LEU B  59       0.600   4.560  -3.704  1.00 10.00      B   
ATOM   1337  CA  LEU B  59       2.712   4.440  -3.579  1.00 10.00      B   
ATOM   1338  CB  LEU B  59       2.770   5.603  -4.569  1.00 10.00      B   
ATOM   1339  CG  LEU B  59       2.486   5.254  -6.029  1.00 10.00      B   
ATOM   1340  CD1 LEU B  59       2.490   6.506  -6.888  1.00 10.00      B   
ATOM   1341  CD2 LEU B  59       3.505   4.251  -6.547  1.00 10.00      B   
ATOM   1342  C   LEU B  59       3.440   4.804  -2.291  1.00 10.00      B   
ATOM   1343  O   LEU B  59       4.641   4.558  -2.170  1.00 10.00      B   
ATOM   1344  N   LYS B  60       2.722   5.387  -1.330  1.00 10.00      B   
ATOM   1345  HN  LYS B  60       1.767   5.564  -1.479  1.00 10.00      B   
ATOM   1346  CA  LYS B  60       3.336   5.773  -0.063  1.00 10.00      B   
ATOM   1347  CB  LYS B  60       2.369   6.563   0.828  1.00 10.00      B   
ATOM   1348  CG  LYS B  60       3.040   7.194   2.041  1.00 10.00      B   
ATOM   1349  CD  LYS B  60       2.244   8.366   2.594  1.00 10.00      B   
ATOM   1350  CE  LYS B  60       3.142   9.316   3.377  1.00 10.00      B   
ATOM   1351  NZ  LYS B  60       2.384  10.463   3.948  1.00 10.00      B   
ATOM   1352  HZ1 LYS B  60       1.694  10.815   3.261  1.00 10.00      B   
ATOM   1353  HZ2 LYS B  60       3.037  11.246   4.192  1.00 10.00      B   
ATOM   1354  HZ3 LYS B  60       1.879  10.166   4.814  1.00 10.00      B   
ATOM   1355  C   LYS B  60       3.878   4.555   0.671  1.00 10.00      B   
ATOM   1356  O   LYS B  60       5.032   4.546   1.091  1.00 10.00      B   
ATOM   1357  N   VAL B  61       3.053   3.522   0.800  1.00 10.00      B   
ATOM   1358  HN  VAL B  61       2.145   3.588   0.434  1.00 10.00      B   
ATOM   1359  CA  VAL B  61       3.466   2.294   1.476  1.00 10.00      B   
ATOM   1360  CB  VAL B  61       2.286   1.312   1.637  1.00 10.00      B   
ATOM   1361  CG1 VAL B  61       2.695   0.100   2.466  1.00 10.00      B   
ATOM   1362  CG2 VAL B  61       1.089   2.014   2.263  1.00 10.00      B   
ATOM   1363  C   VAL B  61       4.583   1.617   0.685  1.00 10.00      B   
ATOM   1364  O   VAL B  61       5.538   1.086   1.257  1.00 10.00      B   
ATOM   1365  N   PHE B  62       4.458   1.668  -0.636  1.00 10.00      B   
ATOM   1366  HN  PHE B  62       3.672   2.118  -1.017  1.00 10.00      B   
ATOM   1367  CA  PHE B  62       5.436   1.081  -1.542  1.00 10.00      B   
ATOM   1368  CB  PHE B  62       5.024   1.353  -2.998  1.00 10.00      B   
ATOM   1369  CG  PHE B  62       6.077   1.047  -4.030  1.00 10.00      B   
ATOM   1370  CD1 PHE B  62       6.293  -0.251  -4.457  1.00 10.00      B   
ATOM   1371  CD2 PHE B  62       6.848   2.061  -4.578  1.00 10.00      B   
ATOM   1372  CE1 PHE B  62       7.255  -0.535  -5.406  1.00 10.00      B   
ATOM   1373  CE2 PHE B  62       7.814   1.785  -5.528  1.00 10.00      B   
ATOM   1374  CZ  PHE B  62       8.017   0.484  -5.942  1.00 10.00      B   
ATOM   1375  C   PHE B  62       6.833   1.633  -1.271  1.00 10.00      B   
ATOM   1376  O   PHE B  62       7.801   0.873  -1.177  1.00 10.00      B   
ATOM   1377  N   LEU B  63       6.922   2.952  -1.127  1.00 10.00      B   
ATOM   1378  HN  LEU B  63       6.107   3.497  -1.196  1.00 10.00      B   
ATOM   1379  CA  LEU B  63       8.196   3.613  -0.874  1.00 10.00      B   
ATOM   1380  CB  LEU B  63       8.140   5.081  -1.309  1.00 10.00      B   
ATOM   1381  CG  LEU B  63       8.091   5.338  -2.818  1.00 10.00      B   
ATOM   1382  CD1 LEU B  63       7.886   6.820  -3.105  1.00 10.00      B   
ATOM   1383  CD2 LEU B  63       9.359   4.834  -3.487  1.00 10.00      B   
ATOM   1384  C   LEU B  63       8.605   3.520   0.590  1.00 10.00      B   
ATOM   1385  O   LEU B  63       9.785   3.347   0.898  1.00 10.00      B   
ATOM   1386  N   GLU B  64       7.631   3.629   1.488  1.00 10.00      B   
ATOM   1387  HN  GLU B  64       6.706   3.763   1.178  1.00 10.00      B   
ATOM   1388  CA  GLU B  64       7.901   3.572   2.922  1.00 10.00      B   
ATOM   1389  CB  GLU B  64       6.625   3.757   3.745  1.00 10.00      B   
ATOM   1390  CG  GLU B  64       6.889   4.095   5.204  1.00 10.00      B   
ATOM   1391  CD  GLU B  64       5.707   3.804   6.104  1.00 10.00      B   
ATOM   1392  OE1 GLU B  64       4.569   4.155   5.735  1.00 10.00      B   
ATOM   1393  OE2 GLU B  64       5.913   3.238   7.200  1.00 10.00      B   
ATOM   1394  C   GLU B  64       8.594   2.275   3.322  1.00 10.00      B   
ATOM   1395  O   GLU B  64       9.537   2.295   4.110  1.00 10.00      B   
ATOM   1396  N   ASN B  65       8.127   1.153   2.774  1.00 10.00      B   
ATOM   1397  HN  ASN B  65       7.367   1.205   2.152  1.00 10.00      B   
ATOM   1398  CA  ASN B  65       8.710  -0.151   3.078  1.00 10.00      B   
ATOM   1399  CB  ASN B  65       8.014  -1.262   2.284  1.00 10.00      B   
ATOM   1400  CG  ASN B  65       6.692  -1.707   2.882  1.00 10.00      B   
ATOM   1401  OD1 ASN B  65       5.810  -2.180   2.169  1.00 10.00      B   
ATOM   1402  ND2 ASN B  65       6.546  -1.573   4.192  1.00 10.00      B   
ATOM   1403 HD21 ASN B  65       7.289  -1.200   4.706  1.00 10.00      B   
ATOM   1404 HD22 ASN B  65       5.690  -1.850   4.591  1.00 10.00      B   
ATOM   1405  C   ASN B  65      10.202  -0.164   2.777  1.00 10.00      B   
ATOM   1406  O   ASN B  65      10.982  -0.800   3.481  1.00 10.00      B   
ATOM   1407  N   VAL B  66      10.595   0.554   1.732  1.00 10.00      B   
ATOM   1408  HN  VAL B  66       9.925   1.062   1.220  1.00 10.00      B   
ATOM   1409  CA  VAL B  66      11.992   0.622   1.337  1.00 10.00      B   
ATOM   1410  CB  VAL B  66      12.160   1.220  -0.074  1.00 10.00      B   
ATOM   1411  CG1 VAL B  66      13.580   1.016  -0.576  1.00 10.00      B   
ATOM   1412  CG2 VAL B  66      11.157   0.617  -1.041  1.00 10.00      B   
ATOM   1413  C   VAL B  66      12.795   1.462   2.321  1.00 10.00      B   
ATOM   1414  O   VAL B  66      13.806   1.011   2.855  1.00 10.00      B   
ATOM   1415  N   ILE B  67      12.322   2.675   2.568  1.00 10.00      B   
ATOM   1416  HN  ILE B  67      11.490   2.958   2.129  1.00 10.00      B   
ATOM   1417  CA  ILE B  67      12.998   3.600   3.472  1.00 10.00      B   
ATOM   1418  CB  ILE B  67      12.319   4.986   3.473  1.00 10.00      B   
ATOM   1419  CG1 ILE B  67      12.205   5.519   2.041  1.00 10.00      B   
ATOM   1420  CG2 ILE B  67      13.100   5.965   4.342  1.00 10.00      B   
ATOM   1421  CD1 ILE B  67      11.353   6.764   1.915  1.00 10.00      B   
ATOM   1422  C   ILE B  67      13.061   3.060   4.900  1.00 10.00      B   
ATOM   1423  O   ILE B  67      14.117   3.085   5.532  1.00 10.00      B   
ATOM   1424  N   ARG B  68      11.934   2.557   5.389  1.00 10.00      B   
ATOM   1425  HN  ARG B  68      11.132   2.543   4.820  1.00 10.00      B   
ATOM   1426  CA  ARG B  68      11.844   2.021   6.745  1.00 10.00      B   
ATOM   1427  CB  ARG B  68      10.432   1.492   7.022  1.00 10.00      B   
ATOM   1428  CG  ARG B  68      10.159   1.181   8.489  1.00 10.00      B   
ATOM   1429  CD  ARG B  68       8.993   0.215   8.654  1.00 10.00      B   
ATOM   1430  NE  ARG B  68       7.722   0.790   8.213  1.00 10.00      B   
ATOM   1431  HE  ARG B  68       7.712   1.749   7.994  1.00 10.00      B   
ATOM   1432  CZ  ARG B  68       6.585   0.098   8.110  1.00 10.00      B   
ATOM   1433  NH1 ARG B  68       6.558  -1.197   8.403  1.00 10.00      B   
ATOM   1434 HH11 ARG B  68       5.669  -1.737   8.321  1.00 10.00      B   
ATOM   1435 HH12 ARG B  68       7.427  -1.683   8.725  1.00 10.00      B   
ATOM   1436  NH2 ARG B  68       5.478   0.705   7.702  1.00 10.00      B   
ATOM   1437 HH21 ARG B  68       5.495   1.734   7.471  1.00 10.00      B   
ATOM   1438 HH22 ARG B  68       4.582   0.173   7.611  1.00 10.00      B   
ATOM   1439  C   ARG B  68      12.865   0.913   6.983  1.00 10.00      B   
ATOM   1440  O   ARG B  68      13.496   0.854   8.037  1.00 10.00      B   
ATOM   1441  N   ASP B  69      13.029   0.044   5.999  1.00 10.00      B   
ATOM   1442  HN  ASP B  69      12.510   0.150   5.173  1.00 10.00      B   
ATOM   1443  CA  ASP B  69      13.965  -1.066   6.114  1.00 10.00      B   
ATOM   1444  CB  ASP B  69      13.603  -2.173   5.122  1.00 10.00      B   
ATOM   1445  CG  ASP B  69      13.321  -3.500   5.797  1.00 10.00      B   
ATOM   1446  OD1 ASP B  69      14.194  -4.391   5.757  1.00 10.00      B   
ATOM   1447  OD2 ASP B  69      12.221  -3.660   6.370  1.00 10.00      B   
ATOM   1448  C   ASP B  69      15.408  -0.614   5.901  1.00 10.00      B   
ATOM   1449  O   ASP B  69      16.312  -1.030   6.627  1.00 10.00      B   
ATOM   1450  N   ALA B  70      15.609   0.256   4.916  1.00 10.00      B   
ATOM   1451  HN  ALA B  70      14.840   0.561   4.387  1.00 10.00      B   
ATOM   1452  CA  ALA B  70      16.941   0.767   4.586  1.00 10.00      B   
ATOM   1453  CB  ALA B  70      16.881   1.680   3.372  1.00 10.00      B   
ATOM   1454  C   ALA B  70      17.599   1.485   5.762  1.00 10.00      B   
ATOM   1455  O   ALA B  70      18.763   1.233   6.074  1.00 10.00      B   
ATOM   1456  N   VAL B  71      16.852   2.372   6.412  1.00 10.00      B   
ATOM   1457  HN  VAL B  71      15.926   2.527   6.119  1.00 10.00      B   
ATOM   1458  CA  VAL B  71      17.376   3.125   7.551  1.00 10.00      B   
ATOM   1459  CB  VAL B  71      16.336   4.118   8.108  1.00 10.00      B   
ATOM   1460  CG1 VAL B  71      16.870   4.824   9.346  1.00 10.00      B   
ATOM   1461  CG2 VAL B  71      15.956   5.135   7.044  1.00 10.00      B   
ATOM   1462  C   VAL B  71      17.849   2.189   8.662  1.00 10.00      B   
ATOM   1463  O   VAL B  71      18.851   2.455   9.327  1.00 10.00      B   
ATOM   1464  N   THR B  72      17.140   1.081   8.840  1.00 10.00      B   
ATOM   1465  HN  THR B  72      16.363   0.912   8.266  1.00 10.00      B   
ATOM   1466  CA  THR B  72      17.492   0.106   9.861  1.00 10.00      B   
ATOM   1467  CB  THR B  72      16.460  -1.032   9.912  1.00 10.00      B   
ATOM   1468  OG1 THR B  72      15.139  -0.472   9.996  1.00 10.00      B   
ATOM   1469  HG1 THR B  72      15.201   0.478  10.163  1.00 10.00      B   
ATOM   1470  CG2 THR B  72      16.700  -1.920  11.120  1.00 10.00      B   
ATOM   1471  C   THR B  72      18.893  -0.463   9.607  1.00 10.00      B   
ATOM   1472  O   THR B  72      19.652  -0.721  10.545  1.00 10.00      B   
ATOM   1473  N   TYR B  73      19.241  -0.634   8.336  1.00 10.00      B   
ATOM   1474  HN  TYR B  73      18.599  -0.408   7.627  1.00 10.00      B   
ATOM   1475  CA  TYR B  73      20.554  -1.151   7.967  1.00 10.00      B   
ATOM   1476  CB  TYR B  73      20.581  -1.583   6.498  1.00 10.00      B   
ATOM   1477  CG  TYR B  73      19.509  -2.587   6.138  1.00 10.00      B   
ATOM   1478  CD1 TYR B  73      18.769  -2.451   4.974  1.00 10.00      B   
ATOM   1479  CD2 TYR B  73      19.233  -3.669   6.966  1.00 10.00      B   
ATOM   1480  CE1 TYR B  73      17.786  -3.364   4.645  1.00 10.00      B   
ATOM   1481  CE2 TYR B  73      18.253  -4.585   6.643  1.00 10.00      B   
ATOM   1482  CZ  TYR B  73      17.533  -4.429   5.480  1.00 10.00      B   
ATOM   1483  OH  TYR B  73      16.551  -5.336   5.153  1.00 10.00      B   
ATOM   1484  HH  TYR B  73      15.682  -4.974   5.414  1.00 10.00      B   
ATOM   1485  C   TYR B  73      21.625  -0.105   8.236  1.00 10.00      B   
ATOM   1486  O   TYR B  73      22.717  -0.423   8.713  1.00 10.00      B   
ATOM   1487  N   THR B  74      21.298   1.150   7.951  1.00 10.00      B   
ATOM   1488  HN  THR B  74      20.409   1.342   7.578  1.00 10.00      B   
ATOM   1489  CA  THR B  74      22.222   2.250   8.181  1.00 10.00      B   
ATOM   1490  CB  THR B  74      21.633   3.578   7.668  1.00 10.00      B   
ATOM   1491  OG1 THR B  74      20.955   3.341   6.427  1.00 10.00      B   
ATOM   1492  HG1 THR B  74      21.243   2.498   6.059  1.00 10.00      B   
ATOM   1493  CG2 THR B  74      22.735   4.600   7.440  1.00 10.00      B   
ATOM   1494  C   THR B  74      22.531   2.359   9.673  1.00 10.00      B   
ATOM   1495  O   THR B  74      23.683   2.547  10.071  1.00 10.00      B   
ATOM   1496  N   GLU B  75      21.495   2.200  10.494  1.00 10.00      B   
ATOM   1497  HN  GLU B  75      20.601   2.043  10.112  1.00 10.00      B   
ATOM   1498  CA  GLU B  75      21.645   2.262  11.941  1.00 10.00      B   
ATOM   1499  CB  GLU B  75      20.275   2.247  12.623  1.00 10.00      B   
ATOM   1500  CG  GLU B  75      19.467   3.520  12.437  1.00 10.00      B   
ATOM   1501  CD  GLU B  75      18.145   3.475  13.175  1.00 10.00      B   
ATOM   1502  OE1 GLU B  75      17.887   2.480  13.890  1.00 10.00      B   
ATOM   1503  OE2 GLU B  75      17.353   4.433  13.043  1.00 10.00      B   
ATOM   1504  C   GLU B  75      22.481   1.091  12.443  1.00 10.00      B   
ATOM   1505  O   GLU B  75      23.373   1.265  13.276  1.00 10.00      B   
ATOM   1506  N   HIS B  76      22.192  -0.099  11.922  1.00 10.00      B   
ATOM   1507  HN  HIS B  76      21.467  -0.164  11.260  1.00 10.00      B   
ATOM   1508  CA  HIS B  76      22.910  -1.311  12.308  1.00 10.00      B   
ATOM   1509  CB  HIS B  76      22.372  -2.518  11.540  1.00 10.00      B   
ATOM   1510  CG  HIS B  76      21.367  -3.335  12.289  1.00 10.00      B   
ATOM   1511  ND1 HIS B  76      21.684  -4.094  13.397  1.00 10.00      B   
ATOM   1512  HD1 HIS B  76      22.574  -4.168  13.808  1.00 10.00      B   
ATOM   1513  CD2 HIS B  76      20.048  -3.525  12.071  1.00 10.00      B   
ATOM   1514  CE1 HIS B  76      20.601  -4.717  13.824  1.00 10.00      B   
ATOM   1515  NE2 HIS B  76      19.598  -4.388  13.036  1.00 10.00      B   
ATOM   1516  HE2 HIS B  76      18.677  -4.716  13.120  1.00 10.00      B   
ATOM   1517  C   HIS B  76      24.401  -1.174  12.041  1.00 10.00      B   
ATOM   1518  O   HIS B  76      25.231  -1.584  12.856  1.00 10.00      B   
ATOM   1519  N   ALA B  77      24.733  -0.575  10.906  1.00 10.00      B   
ATOM   1520  HN  ALA B  77      24.021  -0.261  10.305  1.00 10.00      B   
ATOM   1521  CA  ALA B  77      26.121  -0.382  10.516  1.00 10.00      B   
ATOM   1522  CB  ALA B  77      26.223  -0.223   9.009  1.00 10.00      B   
ATOM   1523  C   ALA B  77      26.748   0.815  11.228  1.00 10.00      B   
ATOM   1524  O   ALA B  77      27.906   1.153  10.978  1.00 10.00      B   
ATOM   1525  N   LYS B  78      25.972   1.450  12.112  1.00 10.00      B   
ATOM   1526  HN  LYS B  78      25.054   1.128  12.249  1.00 10.00      B   
ATOM   1527  CA  LYS B  78      26.436   2.611  12.878  1.00 10.00      B   
ATOM   1528  CB  LYS B  78      27.605   2.233  13.792  1.00 10.00      B   
ATOM   1529  CG  LYS B  78      27.291   1.117  14.772  1.00 10.00      B   
ATOM   1530  CD  LYS B  78      28.556   0.578  15.420  1.00 10.00      B   
ATOM   1531  CE  LYS B  78      28.246  -0.552  16.386  1.00 10.00      B   
ATOM   1532  NZ  LYS B  78      29.485  -1.179  16.917  1.00 10.00      B   
ATOM   1533  HZ1 LYS B  78      30.076  -0.468  17.388  1.00 10.00      B   
ATOM   1534  HZ2 LYS B  78      30.031  -1.602  16.143  1.00 10.00      B   
ATOM   1535  HZ3 LYS B  78      29.244  -1.923  17.604  1.00 10.00      B   
ATOM   1536  C   LYS B  78      26.833   3.755  11.954  1.00 10.00      B   
ATOM   1537  O   LYS B  78      27.804   4.471  12.208  1.00 10.00      B   
ATOM   1538  N   ARG B  79      26.065   3.931  10.892  1.00 10.00      B   
ATOM   1539  HN  ARG B  79      25.288   3.344  10.764  1.00 10.00      B   
ATOM   1540  CA  ARG B  79      26.326   4.973   9.913  1.00 10.00      B   
ATOM   1541  CB  ARG B  79      26.402   4.360   8.515  1.00 10.00      B   
ATOM   1542  CG  ARG B  79      27.658   3.554   8.236  1.00 10.00      B   
ATOM   1543  CD  ARG B  79      27.502   2.727   6.968  1.00 10.00      B   
ATOM   1544  NE  ARG B  79      26.703   3.428   5.965  1.00 10.00      B   
ATOM   1545  HE  ARG B  79      26.989   4.340   5.720  1.00 10.00      B   
ATOM   1546  CZ  ARG B  79      25.626   2.913   5.369  1.00 10.00      B   
ATOM   1547  NH1 ARG B  79      25.218   1.685   5.663  1.00 10.00      B   
ATOM   1548 HH11 ARG B  79      24.366   1.286   5.186  1.00 10.00      B   
ATOM   1549 HH12 ARG B  79      25.729   1.112   6.365  1.00 10.00      B   
ATOM   1550  NH2 ARG B  79      24.936   3.642   4.504  1.00 10.00      B   
ATOM   1551 HH21 ARG B  79      25.228   4.625   4.291  1.00 10.00      B   
ATOM   1552 HH22 ARG B  79      24.088   3.234   4.032  1.00 10.00      B   
ATOM   1553  C   ARG B  79      25.220   6.017   9.932  1.00 10.00      B   
ATOM   1554  O   ARG B  79      24.181   5.827  10.568  1.00 10.00      B   
ATOM   1555  N   LYS B  80      25.449   7.113   9.221  1.00 10.00      B   
ATOM   1556  HN  LYS B  80      26.297   7.196   8.737  1.00 10.00      B   
ATOM   1557  CA  LYS B  80      24.481   8.197   9.126  1.00 10.00      B   
ATOM   1558  CB  LYS B  80      25.070   9.494   9.690  1.00 10.00      B   
ATOM   1559  CG  LYS B  80      25.213   9.513  11.202  1.00 10.00      B   
ATOM   1560  CD  LYS B  80      23.855   9.468  11.882  1.00 10.00      B   
ATOM   1561  CE  LYS B  80      23.989   9.329  13.389  1.00 10.00      B   
ATOM   1562  NZ  LYS B  80      22.662   9.273  14.052  1.00 10.00      B   
ATOM   1563  HZ1 LYS B  80      22.114   8.465  13.690  1.00 10.00      B   
ATOM   1564  HZ2 LYS B  80      22.131  10.148  13.864  1.00 10.00      B   
ATOM   1565  HZ3 LYS B  80      22.780   9.165  15.080  1.00 10.00      B   
ATOM   1566  C   LYS B  80      24.084   8.407   7.673  1.00 10.00      B   
ATOM   1567  O   LYS B  80      22.899   8.479   7.341  1.00 10.00      B   
ATOM   1568  N   THR B  81      25.088   8.492   6.813  1.00 10.00      B   
ATOM   1569  HN  THR B  81      26.009   8.430   7.144  1.00 10.00      B   
ATOM   1570  CA  THR B  81      24.867   8.688   5.394  1.00 10.00      B   
ATOM   1571  CB  THR B  81      26.163   9.160   4.708  1.00 10.00      B   
ATOM   1572  OG1 THR B  81      26.817  10.132   5.541  1.00 10.00      B   
ATOM   1573  HG1 THR B  81      27.712   9.834   5.737  1.00 10.00      B   
ATOM   1574  CG2 THR B  81      25.858   9.790   3.359  1.00 10.00      B   
ATOM   1575  C   THR B  81      24.376   7.396   4.738  1.00 10.00      B   
ATOM   1576  O   THR B  81      25.135   6.436   4.571  1.00 10.00      B   
ATOM   1577  N   VAL B  82      23.095   7.366   4.401  1.00 10.00      B   
ATOM   1578  HN  VAL B  82      22.535   8.146   4.592  1.00 10.00      B   
ATOM   1579  CA  VAL B  82      22.495   6.203   3.760  1.00 10.00      B   
ATOM   1580  CB  VAL B  82      20.952   6.290   3.775  1.00 10.00      B   
ATOM   1581  CG1 VAL B  82      20.327   4.985   3.300  1.00 10.00      B   
ATOM   1582  CG2 VAL B  82      20.450   6.653   5.164  1.00 10.00      B   
ATOM   1583  C   VAL B  82      22.982   6.092   2.318  1.00 10.00      B   
ATOM   1584  O   VAL B  82      23.055   7.093   1.607  1.00 10.00      B   
ATOM   1585  N   THR B  83      23.302   4.879   1.889  1.00 10.00      B   
ATOM   1586  HN  THR B  83      23.185   4.109   2.491  1.00 10.00      B   
ATOM   1587  CA  THR B  83      23.790   4.651   0.537  1.00 10.00      B   
ATOM   1588  CB  THR B  83      25.142   3.908   0.545  1.00 10.00      B   
ATOM   1589  OG1 THR B  83      25.129   2.870   1.536  1.00 10.00      B   
ATOM   1590  HG1 THR B  83      24.250   2.825   1.950  1.00 10.00      B   
ATOM   1591  CG2 THR B  83      26.273   4.876   0.848  1.00 10.00      B   
ATOM   1592  C   THR B  83      22.774   3.863  -0.287  1.00 10.00      B   
ATOM   1593  O   THR B  83      21.646   3.623   0.159  1.00 10.00      B   
ATOM   1594  N   ALA B  84      23.169   3.473  -1.491  1.00 10.00      B   
ATOM   1595  HN  ALA B  84      24.073   3.703  -1.796  1.00 10.00      B   
ATOM   1596  CA  ALA B  84      22.296   2.720  -2.378  1.00 10.00      B   
ATOM   1597  CB  ALA B  84      22.781   2.823  -3.815  1.00 10.00      B   
ATOM   1598  C   ALA B  84      22.210   1.262  -1.948  1.00 10.00      B   
ATOM   1599  O   ALA B  84      21.165   0.628  -2.086  1.00 10.00      B   
ATOM   1600  N   MET B  85      23.308   0.739  -1.406  1.00 10.00      B   
ATOM   1601  HN  MET B  85      24.109   1.302  -1.312  1.00 10.00      B   
ATOM   1602  CA  MET B  85      23.351  -0.654  -0.961  1.00 10.00      B   
ATOM   1603  CB  MET B  85      24.765  -1.086  -0.555  1.00 10.00      B   
ATOM   1604  CG  MET B  85      25.679  -1.381  -1.734  1.00 10.00      B   
ATOM   1605  SD  MET B  85      27.041  -2.487  -1.311  1.00 10.00      B   
ATOM   1606  CE  MET B  85      26.156  -4.011  -0.981  1.00 10.00      B   
ATOM   1607  C   MET B  85      22.339  -0.935   0.147  1.00 10.00      B   
ATOM   1608  O   MET B  85      21.801  -2.038   0.236  1.00 10.00      B   
ATOM   1609  N   ASP B  86      22.069   0.067   0.980  1.00 10.00      B   
ATOM   1610  HN  ASP B  86      22.535   0.922   0.869  1.00 10.00      B   
ATOM   1611  CA  ASP B  86      21.096  -0.085   2.060  1.00 10.00      B   
ATOM   1612  CB  ASP B  86      21.074   1.152   2.971  1.00 10.00      B   
ATOM   1613  CG  ASP B  86      22.432   1.526   3.533  1.00 10.00      B   
ATOM   1614  OD1 ASP B  86      22.905   0.857   4.475  1.00 10.00      B   
ATOM   1615  OD2 ASP B  86      23.029   2.508   3.040  1.00 10.00      B   
ATOM   1616  C   ASP B  86      19.712  -0.292   1.454  1.00 10.00      B   
ATOM   1617  O   ASP B  86      18.919  -1.104   1.926  1.00 10.00      B   
ATOM   1618  N   VAL B  87      19.454   0.443   0.377  1.00 10.00      B   
ATOM   1619  HN  VAL B  87      20.145   1.052   0.046  1.00 10.00      B   
ATOM   1620  CA  VAL B  87      18.186   0.365  -0.336  1.00 10.00      B   
ATOM   1621  CB  VAL B  87      18.081   1.484  -1.397  1.00 10.00      B   
ATOM   1622  CG1 VAL B  87      16.788   1.368  -2.192  1.00 10.00      B   
ATOM   1623  CG2 VAL B  87      18.191   2.853  -0.744  1.00 10.00      B   
ATOM   1624  C   VAL B  87      18.057  -0.996  -1.018  1.00 10.00      B   
ATOM   1625  O   VAL B  87      17.008  -1.638  -0.959  1.00 10.00      B   
ATOM   1626  N   VAL B  88      19.143  -1.431  -1.649  1.00 10.00      B   
ATOM   1627  HN  VAL B  88      19.946  -0.863  -1.657  1.00 10.00      B   
ATOM   1628  CA  VAL B  88      19.180  -2.718  -2.338  1.00 10.00      B   
ATOM   1629  CB  VAL B  88      20.545  -2.944  -3.032  1.00 10.00      B   
ATOM   1630  CG1 VAL B  88      20.638  -4.337  -3.640  1.00 10.00      B   
ATOM   1631  CG2 VAL B  88      20.781  -1.887  -4.098  1.00 10.00      B   
ATOM   1632  C   VAL B  88      18.908  -3.855  -1.353  1.00 10.00      B   
ATOM   1633  O   VAL B  88      18.153  -4.784  -1.647  1.00 10.00      B   
ATOM   1634  N   TYR B  89      19.518  -3.754  -0.176  1.00 10.00      B   
ATOM   1635  HN  TYR B  89      20.104  -2.982  -0.012  1.00 10.00      B   
ATOM   1636  CA  TYR B  89      19.355  -4.746   0.879  1.00 10.00      B   
ATOM   1637  CB  TYR B  89      20.222  -4.345   2.078  1.00 10.00      B   
ATOM   1638  CG  TYR B  89      21.028  -5.467   2.695  1.00 10.00      B   
ATOM   1639  CD1 TYR B  89      22.377  -5.623   2.401  1.00 10.00      B   
ATOM   1640  CD2 TYR B  89      20.446  -6.363   3.582  1.00 10.00      B   
ATOM   1641  CE1 TYR B  89      23.122  -6.639   2.972  1.00 10.00      B   
ATOM   1642  CE2 TYR B  89      21.181  -7.383   4.157  1.00 10.00      B   
ATOM   1643  CZ  TYR B  89      22.518  -7.516   3.850  1.00 10.00      B   
ATOM   1644  OH  TYR B  89      23.256  -8.528   4.423  1.00 10.00      B   
ATOM   1645  HH  TYR B  89      24.071  -8.159   4.788  1.00 10.00      B   
ATOM   1646  C   TYR B  89      17.891  -4.820   1.316  1.00 10.00      B   
ATOM   1647  O   TYR B  89      17.349  -5.903   1.541  1.00 10.00      B   
ATOM   1648  N   ALA B  90      17.260  -3.657   1.418  1.00 10.00      B   
ATOM   1649  HN  ALA B  90      17.751  -2.832   1.211  1.00 10.00      B   
ATOM   1650  CA  ALA B  90      15.864  -3.563   1.835  1.00 10.00      B   
ATOM   1651  CB  ALA B  90      15.509  -2.118   2.143  1.00 10.00      B   
ATOM   1652  C   ALA B  90      14.917  -4.118   0.780  1.00 10.00      B   
ATOM   1653  O   ALA B  90      13.939  -4.796   1.101  1.00 10.00      B   
ATOM   1654  N   LEU B  91      15.213  -3.834  -0.482  1.00 10.00      B   
ATOM   1655  HN  LEU B  91      16.012  -3.293  -0.677  1.00 10.00      B   
ATOM   1656  CA  LEU B  91      14.382  -4.293  -1.588  1.00 10.00      B   
ATOM   1657  CB  LEU B  91      14.823  -3.648  -2.900  1.00 10.00      B   
ATOM   1658  CG  LEU B  91      14.505  -2.160  -3.051  1.00 10.00      B   
ATOM   1659  CD1 LEU B  91      15.203  -1.587  -4.270  1.00 10.00      B   
ATOM   1660  CD2 LEU B  91      13.005  -1.946  -3.152  1.00 10.00      B   
ATOM   1661  C   LEU B  91      14.369  -5.812  -1.706  1.00 10.00      B   
ATOM   1662  O   LEU B  91      13.433  -6.391  -2.265  1.00 10.00      B   
ATOM   1663  N   LYS B  92      15.405  -6.455  -1.175  1.00 10.00      B   
ATOM   1664  HN  LYS B  92      16.124  -5.934  -0.749  1.00 10.00      B   
ATOM   1665  CA  LYS B  92      15.504  -7.911  -1.215  1.00 10.00      B   
ATOM   1666  CB  LYS B  92      16.863  -8.383  -0.690  1.00 10.00      B   
ATOM   1667  CG  LYS B  92      18.045  -7.950  -1.544  1.00 10.00      B   
ATOM   1668  CD  LYS B  92      19.347  -8.565  -1.052  1.00 10.00      B   
ATOM   1669  CE  LYS B  92      20.541  -8.020  -1.824  1.00 10.00      B   
ATOM   1670  NZ  LYS B  92      21.821  -8.660  -1.411  1.00 10.00      B   
ATOM   1671  HZ1 LYS B  92      22.627  -8.098  -1.748  1.00 10.00      B   
ATOM   1672  HZ2 LYS B  92      21.894  -9.616  -1.813  1.00 10.00      B   
ATOM   1673  HZ3 LYS B  92      21.874  -8.728  -0.377  1.00 10.00      B   
ATOM   1674  C   LYS B  92      14.376  -8.553  -0.411  1.00 10.00      B   
ATOM   1675  O   LYS B  92      13.845  -9.602  -0.786  1.00 10.00      B   
ATOM   1676  N   ARG B  93      13.984  -7.897   0.679  1.00 10.00      B   
ATOM   1677  HN  ARG B  93      14.417  -7.045   0.904  1.00 10.00      B   
ATOM   1678  CA  ARG B  93      12.920  -8.405   1.539  1.00 10.00      B   
ATOM   1679  CB  ARG B  93      13.112  -7.949   2.991  1.00 10.00      B   
ATOM   1680  CG  ARG B  93      14.379  -8.480   3.647  1.00 10.00      B   
ATOM   1681  CD  ARG B  93      14.210  -8.657   5.148  1.00 10.00      B   
ATOM   1682  NE  ARG B  93      14.231  -7.384   5.874  1.00 10.00      B   
ATOM   1683  HE  ARG B  93      14.139  -6.558   5.341  1.00 10.00      B   
ATOM   1684  CZ  ARG B  93      14.366  -7.280   7.198  1.00 10.00      B   
ATOM   1685  NH1 ARG B  93      14.499  -8.368   7.947  1.00 10.00      B   
ATOM   1686 HH11 ARG B  93      14.495  -9.310   7.504  1.00 10.00      B   
ATOM   1687 HH12 ARG B  93      14.604  -8.287   8.983  1.00 10.00      B   
ATOM   1688  NH2 ARG B  93      14.364  -6.088   7.767  1.00 10.00      B   
ATOM   1689 HH21 ARG B  93      14.253  -5.228   7.172  1.00 10.00      B   
ATOM   1690 HH22 ARG B  93      14.469  -5.994   8.800  1.00 10.00      B   
ATOM   1691  C   ARG B  93      11.546  -7.982   1.030  1.00 10.00      B   
ATOM   1692  O   ARG B  93      10.543  -8.168   1.706  1.00 10.00      B   
ATOM   1693  N   GLN B  94      11.509  -7.406  -0.163  1.00 10.00      B   
ATOM   1694  HN  GLN B  94      12.345  -7.269  -0.653  1.00 10.00      B   
ATOM   1695  CA  GLN B  94      10.255  -6.961  -0.755  1.00 10.00      B   
ATOM   1696  CB  GLN B  94      10.247  -5.440  -0.911  1.00 10.00      B   
ATOM   1697  CG  GLN B  94      10.562  -4.697   0.376  1.00 10.00      B   
ATOM   1698  CD  GLN B  94      10.808  -3.220   0.163  1.00 10.00      B   
ATOM   1699  OE1 GLN B  94      10.199  -2.589  -0.701  1.00 10.00      B   
ATOM   1700  NE2 GLN B  94      11.719  -2.663   0.941  1.00 10.00      B   
ATOM   1701 HE21 GLN B  94      12.177  -3.233   1.598  1.00 10.00      B   
ATOM   1702 HE22 GLN B  94      11.895  -1.709   0.836  1.00 10.00      B   
ATOM   1703  C   GLN B  94      10.019  -7.635  -2.101  1.00 10.00      B   
ATOM   1704  O   GLN B  94       9.027  -7.363  -2.780  1.00 10.00      B   
ATOM   1705  N   GLY B  95      10.933  -8.521  -2.478  1.00 10.00      B   
ATOM   1706  HN  GLY B  95      11.690  -8.710  -1.885  1.00 10.00      B   
ATOM   1707  CA  GLY B  95      10.811  -9.222  -3.744  1.00 10.00      B   
ATOM   1708  C   GLY B  95      11.141  -8.333  -4.928  1.00 10.00      B   
ATOM   1709  O   GLY B  95      10.794  -8.642  -6.068  1.00 10.00      B   
ATOM   1710  N   ARG B  96      11.810  -7.225  -4.653  1.00 10.00      B   
ATOM   1711  HN  ARG B  96      12.065  -7.042  -3.722  1.00 10.00      B   
ATOM   1712  CA  ARG B  96      12.187  -6.273  -5.687  1.00 10.00      B   
ATOM   1713  CB  ARG B  96      11.724  -4.865  -5.294  1.00 10.00      B   
ATOM   1714  CG  ARG B  96      10.214  -4.701  -5.214  1.00 10.00      B   
ATOM   1715  CD  ARG B  96       9.617  -4.343  -6.567  1.00 10.00      B   
ATOM   1716  NE  ARG B  96       9.818  -2.932  -6.904  1.00 10.00      B   
ATOM   1717  HE  ARG B  96       9.950  -2.309  -6.156  1.00 10.00      B   
ATOM   1718  CZ  ARG B  96       9.824  -2.453  -8.152  1.00 10.00      B   
ATOM   1719  NH1 ARG B  96       9.638  -3.267  -9.185  1.00 10.00      B   
ATOM   1720 HH11 ARG B  96       9.488  -4.287  -9.028  1.00 10.00      B   
ATOM   1721 HH12 ARG B  96       9.642  -2.892 -10.159  1.00 10.00      B   
ATOM   1722  NH2 ARG B  96      10.009  -1.156  -8.365  1.00 10.00      B   
ATOM   1723 HH21 ARG B  96      10.013  -0.780  -9.339  1.00 10.00      B   
ATOM   1724 HH22 ARG B  96      10.149  -0.504  -7.563  1.00 10.00      B   
ATOM   1725  C   ARG B  96      13.697  -6.294  -5.882  1.00 10.00      B   
ATOM   1726  O   ARG B  96      14.336  -5.248  -6.013  1.00 10.00      B   
ATOM   1727  N   THR B  97      14.256  -7.495  -5.892  1.00 10.00      B   
ATOM   1728  HN  THR B  97      13.688  -8.287  -5.783  1.00 10.00      B   
ATOM   1729  CA  THR B  97      15.686  -7.686  -6.060  1.00 10.00      B   
ATOM   1730  CB  THR B  97      16.040  -9.177  -5.903  1.00 10.00      B   
ATOM   1731  OG1 THR B  97      14.836  -9.923  -5.639  1.00 10.00      B   
ATOM   1732  HG1 THR B  97      14.576 -10.406  -6.436  1.00 10.00      B   
ATOM   1733  CG2 THR B  97      17.021  -9.379  -4.759  1.00 10.00      B   
ATOM   1734  C   THR B  97      16.166  -7.197  -7.429  1.00 10.00      B   
ATOM   1735  O   THR B  97      16.046  -7.904  -8.433  1.00 10.00      B   
ATOM   1736  N   LEU B  98      16.696  -5.979  -7.460  1.00 10.00      B   
ATOM   1737  HN  LEU B  98      16.756  -5.465  -6.629  1.00 10.00      B   
ATOM   1738  CA  LEU B  98      17.199  -5.388  -8.689  1.00 10.00      B   
ATOM   1739  CB  LEU B  98      16.564  -4.015  -8.923  1.00 10.00      B   
ATOM   1740  CG  LEU B  98      16.935  -3.302 -10.228  1.00 10.00      B   
ATOM   1741  CD1 LEU B  98      16.265  -3.974 -11.419  1.00 10.00      B   
ATOM   1742  CD2 LEU B  98      16.555  -1.831 -10.158  1.00 10.00      B   
ATOM   1743  C   LEU B  98      18.717  -5.264  -8.623  1.00 10.00      B   
ATOM   1744  O   LEU B  98      19.288  -5.039  -7.553  1.00 10.00      B   
ATOM   1745  N   TYR B  99      19.367  -5.416  -9.763  1.00 10.00      B   
ATOM   1746  HN  TYR B  99      18.858  -5.578 -10.586  1.00 10.00      B   
ATOM   1747  CA  TYR B  99      20.819  -5.339  -9.830  1.00 10.00      B   
ATOM   1748  CB  TYR B  99      21.384  -6.564 -10.550  1.00 10.00      B   
ATOM   1749  CG  TYR B  99      20.965  -7.875  -9.925  1.00 10.00      B   
ATOM   1750  CD1 TYR B  99      19.913  -8.614 -10.451  1.00 10.00      B   
ATOM   1751  CD2 TYR B  99      21.623  -8.373  -8.810  1.00 10.00      B   
ATOM   1752  CE1 TYR B  99      19.527  -9.813  -9.882  1.00 10.00      B   
ATOM   1753  CE2 TYR B  99      21.244  -9.571  -8.234  1.00 10.00      B   
ATOM   1754  CZ  TYR B  99      20.196 -10.287  -8.774  1.00 10.00      B   
ATOM   1755  OH  TYR B  99      19.819 -11.483  -8.207  1.00 10.00      B   
ATOM   1756  HH  TYR B  99      20.076 -11.490  -7.278  1.00 10.00      B   
ATOM   1757  C   TYR B  99      21.278  -4.060 -10.515  1.00 10.00      B   
ATOM   1758  O   TYR B  99      20.512  -3.414 -11.234  1.00 10.00      B   
ATOM   1759  N   GLY B 100      22.528  -3.691 -10.273  1.00 10.00      B   
ATOM   1760  HN  GLY B 100      23.084  -4.236  -9.675  1.00 10.00      B   
ATOM   1761  CA  GLY B 100      23.081  -2.501 -10.875  1.00 10.00      B   
ATOM   1762  C   GLY B 100      23.624  -1.529  -9.849  1.00 10.00      B   
ATOM   1763  O   GLY B 100      24.412  -0.644 -10.182  1.00 10.00      B   
ATOM   1764  N   PHE B 101      23.217  -1.699  -8.599  1.00 10.00      B   
ATOM   1765  HN  PHE B 101      22.606  -2.442  -8.388  1.00 10.00      B   
ATOM   1766  CA  PHE B 101      23.660  -0.816  -7.529  1.00 10.00      B   
ATOM   1767  CB  PHE B 101      22.462  -0.115  -6.883  1.00 10.00      B   
ATOM   1768  CG  PHE B 101      21.598   0.636  -7.855  1.00 10.00      B   
ATOM   1769  CD1 PHE B 101      20.322   0.190  -8.153  1.00 10.00      B   
ATOM   1770  CD2 PHE B 101      22.060   1.787  -8.470  1.00 10.00      B   
ATOM   1771  CE1 PHE B 101      19.524   0.876  -9.047  1.00 10.00      B   
ATOM   1772  CE2 PHE B 101      21.268   2.478  -9.365  1.00 10.00      B   
ATOM   1773  CZ  PHE B 101      19.997   2.024  -9.652  1.00 10.00      B   
ATOM   1774  C   PHE B 101      24.444  -1.585  -6.475  1.00 10.00      B   
ATOM   1775  O   PHE B 101      24.726  -1.067  -5.395  1.00 10.00      B   
ATOM   1776  N   GLY B 102      24.808  -2.818  -6.799  1.00 10.00      B   
ATOM   1777  HN  GLY B 102      24.566  -3.177  -7.679  1.00 10.00      B   
ATOM   1778  CA  GLY B 102      25.556  -3.637  -5.868  1.00 10.00      B   
ATOM   1779  C   GLY B 102      27.053  -3.428  -5.986  1.00 10.00      B   
ATOM   1780  O   GLY B 102      27.829  -4.032  -5.246  1.00 10.00      B   
ATOM   1781  N   GLY B 103      27.460  -2.576  -6.918  1.00 10.00      B   
ATOM   1782  HN  GLY B 103      26.796  -2.118  -7.475  1.00 10.00      B   
ATOM   1783  CA  GLY B 103      28.869  -2.308  -7.114  1.00 10.00      B   
ATOM   1784  C   GLY B 103      29.112  -0.895  -7.592  1.00 10.00      B   
ATOM   1785  O   GLY B 103      29.210  -0.684  -8.818  1.00 10.00      B   
ATOM   1786  OXT GLY B 103      29.187   0.016  -6.745  1.00 10.00      B   
END
