# Supplementary material for: Large-scale discovery of protein interactions at residue resolution using co-evolution calculated from genomic sequences
Source: Nat Commun. 2021 Mar 2;12:1396. doi: 10.1038/s41467-021-21636-z (PMC7925567; doi:10.1038/s41467-021-21636-z)
Supplement: Supplementary file 12 — Supplementary Data 10 [file 41467_2021_21636_MOESM12_ESM.zip › supplementary/allpdb0037_H2B1J_H4/models/haddock_top4_haddock_17w.pdb]

REMARK FILENAME="haddock_17w.pdb0"
REMARK ===============================================================
REMARK HADDOCK run for haddock
REMARK initial structure: haddock_17.pdb
REMARK final NOE weights: unambig 50 amb: 50
REMARK ===============================================================
REMARK            total,bonds,angles,improper,dihe,vdw,elec,air,cdih,coup,rdcs,vean,dani,xpcs,rg
REMARK energies: -69.3114, 0, 0, 0, 0, -43.7184, -300.457, 274.864, 0, 0, 0, 0, 0, 0, 0
REMARK ===============================================================
REMARK            bonds,angles,impropers,dihe,air,cdih,coup,rdcs,vean,dani,xpcs
REMARK rms-dev.: 0,0,0,0,10.7199,0,0, 0, 0, 0, 0
REMARK ===============================================================
REMARK               air,cdih,coup,rdcs,vean,dani,xpcs
REMARK               >0.3,>5,>1,>0,>5,>0.2,>0.2
REMARK violations.: 3, 0, 0, 0, 0, 0, 0
REMARK ===============================================================
REMARK                        CVpartition#,violations,rms
REMARK AIRs cross-validation: 1, 0, NaN
REMARK ===============================================================
REMARK NCS energy: 0
REMARK ===============================================================
REMARK Symmetry energy: 0
REMARK ===============================================================
REMARK Desolvation energy: 0.615186
REMARK Internal energy free molecules: 69293.3
REMARK Internal energy complex: -6070.59
REMARK Binding energy: -75707.5
REMARK ===============================================================
REMARK buried surface area: 1467.91
REMARK ===============================================================
REMARK water - chain1: 0 0 0
REMARK water - chain2: 0 0 0
REMARK water - chain3: 0 0 0
REMARK water - chain4: 0 0 0
REMARK water - chain5: 0 0 0
REMARK water - chain6: 0 0 0
REMARK ===============================================================
REMARK water - water: 0 0 0
REMARK ===============================================================
REMARK DATE:27-Jul-2020  04:03:07       created by user: he47
REMARK VERSION:1.3
ATOM      1  CB  SER A  33      -6.975  27.117  13.402  1.00 10.00      A   
ATOM      2  OG  SER A  33      -6.880  28.531  13.342  1.00 10.00      A   
ATOM      3  HG  SER A  33      -6.207  28.782  12.698  1.00 10.00      A   
ATOM      4  C   SER A  33      -6.833  25.162  14.968  1.00 10.00      A   
ATOM      5  O   SER A  33      -5.775  24.747  15.442  1.00 10.00      A   
ATOM      6  N   SER A  33      -6.135  27.414  15.681  1.00 10.00      A   
ATOM      7  HT1 SER A  33      -6.414  27.376  16.680  1.00 10.00      A   
ATOM      8  HT2 SER A  33      -6.102  28.407  15.374  1.00 10.00      A   
ATOM      9  HT3 SER A  33      -5.187  27.000  15.586  1.00 10.00      A   
ATOM     10  CA  SER A  33      -7.093  26.659  14.854  1.00 10.00      A   
ATOM     11  N   ARG A  34      -7.794  24.353  14.538  1.00 10.00      A   
ATOM     12  HN  ARG A  34      -8.618  24.738  14.160  1.00 10.00      A   
ATOM     13  CA  ARG A  34      -7.650  22.907  14.600  1.00 10.00      A   
ATOM     14  CB  ARG A  34      -8.651  22.300  15.588  1.00 10.00      A   
ATOM     15  CG  ARG A  34      -8.611  20.779  15.657  1.00 10.00      A   
ATOM     16  CD  ARG A  34      -9.593  20.229  16.683  1.00 10.00      A   
ATOM     17  NE  ARG A  34     -10.960  20.711  16.471  1.00 10.00      A   
ATOM     18  HE  ARG A  34     -11.228  21.527  16.955  1.00 10.00      A   
ATOM     19  CZ  ARG A  34     -11.848  20.119  15.669  1.00 10.00      A   
ATOM     20  NH1 ARG A  34     -11.518  19.023  14.998  1.00 10.00      A   
ATOM     21 HH11 ARG A  34     -10.554  18.612  15.089  1.00 10.00      A   
ATOM     22 HH12 ARG A  34     -12.209  18.568  14.364  1.00 10.00      A   
ATOM     23  NH2 ARG A  34     -13.071  20.621  15.546  1.00 10.00      A   
ATOM     24 HH21 ARG A  34     -13.343  21.478  16.076  1.00 10.00      A   
ATOM     25 HH22 ARG A  34     -13.766  20.164  14.917  1.00 10.00      A   
ATOM     26  C   ARG A  34      -7.809  22.278  13.218  1.00 10.00      A   
ATOM     27  O   ARG A  34      -8.928  22.090  12.730  1.00 10.00      A   
ATOM     28  N   LYS A  35      -6.686  21.971  12.589  1.00 10.00      A   
ATOM     29  HN  LYS A  35      -5.827  22.158  13.026  1.00 10.00      A   
ATOM     30  CA  LYS A  35      -6.687  21.354  11.272  1.00 10.00      A   
ATOM     31  CB  LYS A  35      -5.505  21.863  10.441  1.00 10.00      A   
ATOM     32  CG  LYS A  35      -5.378  21.215   9.071  1.00 10.00      A   
ATOM     33  CD  LYS A  35      -4.055  21.570   8.416  1.00 10.00      A   
ATOM     34  CE  LYS A  35      -3.770  20.676   7.222  1.00 10.00      A   
ATOM     35  NZ  LYS A  35      -2.382  20.846   6.723  1.00 10.00      A   
ATOM     36  HZ1 LYS A  35      -2.263  21.788   6.298  1.00 10.00      A   
ATOM     37  HZ2 LYS A  35      -2.169  20.127   6.006  1.00 10.00      A   
ATOM     38  HZ3 LYS A  35      -1.705  20.744   7.506  1.00 10.00      A   
ATOM     39  C   LYS A  35      -6.617  19.840  11.407  1.00 10.00      A   
ATOM     40  O   LYS A  35      -5.637  19.295  11.919  1.00 10.00      A   
ATOM     41  N   GLU A  36      -7.663  19.167  10.964  1.00 10.00      A   
ATOM     42  HN  GLU A  36      -8.419  19.659  10.576  1.00 10.00      A   
ATOM     43  CA  GLU A  36      -7.715  17.716  11.032  1.00 10.00      A   
ATOM     44  CB  GLU A  36      -9.163  17.228  10.961  1.00 10.00      A   
ATOM     45  CG  GLU A  36      -9.999  17.599  12.174  1.00 10.00      A   
ATOM     46  CD  GLU A  36      -9.468  16.991  13.456  1.00 10.00      A   
ATOM     47  OE1 GLU A  36      -9.272  15.758  13.494  1.00 10.00      A   
ATOM     48  OE2 GLU A  36      -9.249  17.741  14.430  1.00 10.00      A   
ATOM     49  C   GLU A  36      -6.888  17.095   9.912  1.00 10.00      A   
ATOM     50  O   GLU A  36      -6.723  17.695   8.849  1.00 10.00      A   
ATOM     51  N   SER A  37      -6.359  15.905  10.158  1.00 10.00      A   
ATOM     52  HN  SER A  37      -6.531  15.474  11.023  1.00 10.00      A   
ATOM     53  CA  SER A  37      -5.548  15.207   9.175  1.00 10.00      A   
ATOM     54  CB  SER A  37      -4.098  15.695   9.243  1.00 10.00      A   
ATOM     55  OG  SER A  37      -3.648  15.763  10.587  1.00 10.00      A   
ATOM     56  HG  SER A  37      -4.403  15.935  11.170  1.00 10.00      A   
ATOM     57  C   SER A  37      -5.616  13.702   9.409  1.00 10.00      A   
ATOM     58  O   SER A  37      -6.033  13.256  10.476  1.00 10.00      A   
ATOM     59  N   TYR A  38      -5.209  12.924   8.419  1.00 10.00      A   
ATOM     60  HN  TYR A  38      -4.887  13.337   7.586  1.00 10.00      A   
ATOM     61  CA  TYR A  38      -5.231  11.470   8.529  1.00 10.00      A   
ATOM     62  CB  TYR A  38      -5.378  10.826   7.146  1.00 10.00      A   
ATOM     63  CG  TYR A  38      -6.659  11.190   6.422  1.00 10.00      A   
ATOM     64  CD1 TYR A  38      -6.664  12.148   5.415  1.00 10.00      A   
ATOM     65  CD2 TYR A  38      -7.861  10.572   6.741  1.00 10.00      A   
ATOM     66  CE1 TYR A  38      -7.827  12.478   4.747  1.00 10.00      A   
ATOM     67  CE2 TYR A  38      -9.031  10.897   6.079  1.00 10.00      A   
ATOM     68  CZ  TYR A  38      -9.007  11.847   5.082  1.00 10.00      A   
ATOM     69  OH  TYR A  38     -10.169  12.173   4.421  1.00 10.00      A   
ATOM     70  HH  TYR A  38     -10.870  12.328   5.066  1.00 10.00      A   
ATOM     71  C   TYR A  38      -3.964  10.957   9.207  1.00 10.00      A   
ATOM     72  O   TYR A  38      -3.824   9.761   9.445  1.00 10.00      A   
ATOM     73  N   SER A  39      -3.062  11.880   9.528  1.00 10.00      A   
ATOM     74  HN  SER A  39      -3.254  12.818   9.317  1.00 10.00      A   
ATOM     75  CA  SER A  39      -1.783  11.555  10.161  1.00 10.00      A   
ATOM     76  CB  SER A  39      -1.075  12.845  10.569  1.00 10.00      A   
ATOM     77  OG  SER A  39      -1.499  13.921   9.745  1.00 10.00      A   
ATOM     78  HG  SER A  39      -1.919  14.600  10.292  1.00 10.00      A   
ATOM     79  C   SER A  39      -1.932  10.638  11.373  1.00 10.00      A   
ATOM     80  O   SER A  39      -1.145   9.707  11.554  1.00 10.00      A   
ATOM     81  N   ILE A  40      -2.944  10.899  12.195  1.00 10.00      A   
ATOM     82  HN  ILE A  40      -3.542  11.649  11.992  1.00 10.00      A   
ATOM     83  CA  ILE A  40      -3.185  10.102  13.392  1.00 10.00      A   
ATOM     84  CB  ILE A  40      -4.345  10.664  14.240  1.00 10.00      A   
ATOM     85  CG1 ILE A  40      -4.152  12.169  14.469  1.00 10.00      A   
ATOM     86  CG2 ILE A  40      -4.431   9.933  15.572  1.00 10.00      A   
ATOM     87  CD1 ILE A  40      -5.278  12.826  15.239  1.00 10.00      A   
ATOM     88  C   ILE A  40      -3.457   8.637  13.042  1.00 10.00      A   
ATOM     89  O   ILE A  40      -2.970   7.726  13.719  1.00 10.00      A   
ATOM     90  N   TYR A  41      -4.225   8.413  11.978  1.00 10.00      A   
ATOM     91  HN  TYR A  41      -4.574   9.173  11.469  1.00 10.00      A   
ATOM     92  CA  TYR A  41      -4.547   7.060  11.548  1.00 10.00      A   
ATOM     93  CB  TYR A  41      -5.835   7.026  10.722  1.00 10.00      A   
ATOM     94  CG  TYR A  41      -6.530   5.682  10.764  1.00 10.00      A   
ATOM     95  CD1 TYR A  41      -7.233   5.286  11.892  1.00 10.00      A   
ATOM     96  CD2 TYR A  41      -6.470   4.809   9.686  1.00 10.00      A   
ATOM     97  CE1 TYR A  41      -7.856   4.056  11.947  1.00 10.00      A   
ATOM     98  CE2 TYR A  41      -7.094   3.577   9.731  1.00 10.00      A   
ATOM     99  CZ  TYR A  41      -7.784   3.204  10.865  1.00 10.00      A   
ATOM    100  OH  TYR A  41      -8.399   1.975  10.920  1.00 10.00      A   
ATOM    101  HH  TYR A  41      -9.219   2.053  11.421  1.00 10.00      A   
ATOM    102  C   TYR A  41      -3.383   6.453  10.769  1.00 10.00      A   
ATOM    103  O   TYR A  41      -3.135   5.251  10.846  1.00 10.00      A   
ATOM    104  N   VAL A  42      -2.667   7.294  10.028  1.00 10.00      A   
ATOM    105  HN  VAL A  42      -2.928   8.244   9.997  1.00 10.00      A   
ATOM    106  CA  VAL A  42      -1.512   6.847   9.253  1.00 10.00      A   
ATOM    107  CB  VAL A  42      -0.883   8.004   8.435  1.00 10.00      A   
ATOM    108  CG1 VAL A  42       0.458   7.596   7.841  1.00 10.00      A   
ATOM    109  CG2 VAL A  42      -1.828   8.455   7.332  1.00 10.00      A   
ATOM    110  C   VAL A  42      -0.467   6.242  10.191  1.00 10.00      A   
ATOM    111  O   VAL A  42       0.139   5.209   9.890  1.00 10.00      A   
ATOM    112  N   TYR A  43      -0.287   6.882  11.343  1.00 10.00      A   
ATOM    113  HN  TYR A  43      -0.804   7.698  11.522  1.00 10.00      A   
ATOM    114  CA  TYR A  43       0.663   6.415  12.344  1.00 10.00      A   
ATOM    115  CB  TYR A  43       0.774   7.439  13.480  1.00 10.00      A   
ATOM    116  CG  TYR A  43       1.922   7.189  14.430  1.00 10.00      A   
ATOM    117  CD1 TYR A  43       3.236   7.316  14.005  1.00 10.00      A   
ATOM    118  CD2 TYR A  43       1.692   6.830  15.753  1.00 10.00      A   
ATOM    119  CE1 TYR A  43       4.291   7.094  14.869  1.00 10.00      A   
ATOM    120  CE2 TYR A  43       2.740   6.606  16.627  1.00 10.00      A   
ATOM    121  CZ  TYR A  43       4.040   6.740  16.179  1.00 10.00      A   
ATOM    122  OH  TYR A  43       5.094   6.527  17.043  1.00 10.00      A   
ATOM    123  HH  TYR A  43       4.928   5.736  17.566  1.00 10.00      A   
ATOM    124  C   TYR A  43       0.232   5.059  12.893  1.00 10.00      A   
ATOM    125  O   TYR A  43       1.064   4.208  13.204  1.00 10.00      A   
ATOM    126  N   LYS A  44      -1.080   4.860  12.988  1.00 10.00      A   
ATOM    127  HN  LYS A  44      -1.690   5.577  12.710  1.00 10.00      A   
ATOM    128  CA  LYS A  44      -1.639   3.609  13.486  1.00 10.00      A   
ATOM    129  CB  LYS A  44      -3.161   3.725  13.624  1.00 10.00      A   
ATOM    130  CG  LYS A  44      -3.770   2.823  14.685  1.00 10.00      A   
ATOM    131  CD  LYS A  44      -5.277   3.008  14.761  1.00 10.00      A   
ATOM    132  CE  LYS A  44      -5.852   2.383  16.020  1.00 10.00      A   
ATOM    133  NZ  LYS A  44      -7.328   2.527  16.086  1.00 10.00      A   
ATOM    134  HZ1 LYS A  44      -7.686   2.124  16.974  1.00 10.00      A   
ATOM    135  HZ2 LYS A  44      -7.775   2.029  15.291  1.00 10.00      A   
ATOM    136  HZ3 LYS A  44      -7.592   3.532  16.044  1.00 10.00      A   
ATOM    137  C   LYS A  44      -1.282   2.466  12.538  1.00 10.00      A   
ATOM    138  O   LYS A  44      -0.907   1.375  12.975  1.00 10.00      A   
ATOM    139  N   VAL A  45      -1.393   2.731  11.238  1.00 10.00      A   
ATOM    140  HN  VAL A  45      -1.705   3.617  10.959  1.00 10.00      A   
ATOM    141  CA  VAL A  45      -1.072   1.738  10.218  1.00 10.00      A   
ATOM    142  CB  VAL A  45      -1.484   2.217   8.807  1.00 10.00      A   
ATOM    143  CG1 VAL A  45      -1.325   1.093   7.790  1.00 10.00      A   
ATOM    144  CG2 VAL A  45      -2.916   2.731   8.813  1.00 10.00      A   
ATOM    145  C   VAL A  45       0.423   1.431  10.238  1.00 10.00      A   
ATOM    146  O   VAL A  45       0.837   0.282  10.082  1.00 10.00      A   
ATOM    147  N   LEU A  46       1.226   2.468  10.459  1.00 10.00      A   
ATOM    148  HN  LEU A  46       0.831   3.357  10.586  1.00 10.00      A   
ATOM    149  CA  LEU A  46       2.673   2.325  10.519  1.00 10.00      A   
ATOM    150  CB  LEU A  46       3.321   3.691  10.755  1.00 10.00      A   
ATOM    151  CG  LEU A  46       4.830   3.700  11.001  1.00 10.00      A   
ATOM    152  CD1 LEU A  46       5.586   3.316   9.740  1.00 10.00      A   
ATOM    153  CD2 LEU A  46       5.280   5.064  11.502  1.00 10.00      A   
ATOM    154  C   LEU A  46       3.057   1.358  11.632  1.00 10.00      A   
ATOM    155  O   LEU A  46       3.923   0.501  11.457  1.00 10.00      A   
ATOM    156  N   LYS A  47       2.378   1.489  12.766  1.00 10.00      A   
ATOM    157  HN  LYS A  47       1.696   2.191  12.833  1.00 10.00      A   
ATOM    158  CA  LYS A  47       2.626   0.632  13.917  1.00 10.00      A   
ATOM    159  CB  LYS A  47       1.934   1.189  15.163  1.00 10.00      A   
ATOM    160  CG  LYS A  47       2.730   2.254  15.902  1.00 10.00      A   
ATOM    161  CD  LYS A  47       4.020   1.684  16.466  1.00 10.00      A   
ATOM    162  CE  LYS A  47       4.826   2.739  17.204  1.00 10.00      A   
ATOM    163  NZ  LYS A  47       6.188   2.251  17.551  1.00 10.00      A   
ATOM    164  HZ1 LYS A  47       6.692   1.948  16.692  1.00 10.00      A   
ATOM    165  HZ2 LYS A  47       6.127   1.446  18.208  1.00 10.00      A   
ATOM    166  HZ3 LYS A  47       6.733   3.010  18.007  1.00 10.00      A   
ATOM    167  C   LYS A  47       2.170  -0.801  13.661  1.00 10.00      A   
ATOM    168  O   LYS A  47       2.658  -1.733  14.298  1.00 10.00      A   
ATOM    169  N   GLN A  48       1.237  -0.980  12.733  1.00 10.00      A   
ATOM    170  HN  GLN A  48       0.886  -0.202  12.247  1.00 10.00      A   
ATOM    171  CA  GLN A  48       0.731  -2.312  12.417  1.00 10.00      A   
ATOM    172  CB  GLN A  48      -0.619  -2.242  11.691  1.00 10.00      A   
ATOM    173  CG  GLN A  48      -1.745  -1.560  12.459  1.00 10.00      A   
ATOM    174  CD  GLN A  48      -1.803  -1.960  13.922  1.00 10.00      A   
ATOM    175  OE1 GLN A  48      -2.383  -2.988  14.278  1.00 10.00      A   
ATOM    176  NE2 GLN A  48      -1.231  -1.134  14.780  1.00 10.00      A   
ATOM    177 HE21 GLN A  48      -0.811  -0.317  14.430  1.00 10.00      A   
ATOM    178 HE22 GLN A  48      -1.238  -1.372  15.733  1.00 10.00      A   
ATOM    179  C   GLN A  48       1.731  -3.087  11.565  1.00 10.00      A   
ATOM    180  O   GLN A  48       1.999  -4.263  11.822  1.00 10.00      A   
ATOM    181  N   VAL A  49       2.283  -2.417  10.555  1.00 10.00      A   
ATOM    182  HN  VAL A  49       2.042  -1.475  10.418  1.00 10.00      A   
ATOM    183  CA  VAL A  49       3.242  -3.044   9.649  1.00 10.00      A   
ATOM    184  CB  VAL A  49       3.350  -2.285   8.307  1.00 10.00      A   
ATOM    185  CG1 VAL A  49       4.152  -3.089   7.292  1.00 10.00      A   
ATOM    186  CG2 VAL A  49       1.970  -1.957   7.759  1.00 10.00      A   
ATOM    187  C   VAL A  49       4.624  -3.143  10.286  1.00 10.00      A   
ATOM    188  O   VAL A  49       5.055  -4.223  10.686  1.00 10.00      A   
ATOM    189  N   HIS A  50       5.312  -2.017  10.389  1.00 10.00      A   
ATOM    190  HN  HIS A  50       4.907  -1.178  10.075  1.00 10.00      A   
ATOM    191  CA  HIS A  50       6.648  -1.989  10.975  1.00 10.00      A   
ATOM    192  CB  HIS A  50       7.725  -1.833   9.896  1.00 10.00      A   
ATOM    193  CG  HIS A  50       8.451  -3.107   9.580  1.00 10.00      A   
ATOM    194  ND1 HIS A  50       9.790  -3.151   9.253  1.00 10.00      A   
ATOM    195  HD1 HIS A  50      10.393  -2.378   9.196  1.00 10.00      A   
ATOM    196  CD2 HIS A  50       8.016  -4.389   9.541  1.00 10.00      A   
ATOM    197  CE1 HIS A  50      10.146  -4.404   9.023  1.00 10.00      A   
ATOM    198  NE2 HIS A  50       9.088  -5.172   9.194  1.00 10.00      A   
ATOM    199  HE2 HIS A  50       9.072  -6.148   9.090  1.00 10.00      A   
ATOM    200  C   HIS A  50       6.758  -0.884  12.015  1.00 10.00      A   
ATOM    201  O   HIS A  50       7.123   0.248  11.696  1.00 10.00      A   
ATOM    202  N   PRO A  51       6.460  -1.211  13.283  1.00 10.00      A   
ATOM    203  CA  PRO A  51       6.494  -0.250  14.393  1.00 10.00      A   
ATOM    204  CB  PRO A  51       5.832  -1.019  15.538  1.00 10.00      A   
ATOM    205  CG  PRO A  51       6.108  -2.448  15.231  1.00 10.00      A   
ATOM    206  CD  PRO A  51       6.058  -2.559  13.735  1.00 10.00      A   
ATOM    207  C   PRO A  51       7.909   0.171  14.787  1.00 10.00      A   
ATOM    208  O   PRO A  51       8.089   1.051  15.632  1.00 10.00      A   
ATOM    209  N   ASP A  52       8.905  -0.472  14.193  1.00 10.00      A   
ATOM    210  HN  ASP A  52       8.694  -1.186  13.554  1.00 10.00      A   
ATOM    211  CA  ASP A  52      10.303  -0.157  14.476  1.00 10.00      A   
ATOM    212  CB  ASP A  52      11.220  -1.272  13.962  1.00 10.00      A   
ATOM    213  CG  ASP A  52      10.977  -2.606  14.631  1.00 10.00      A   
ATOM    214  OD1 ASP A  52      11.465  -2.808  15.764  1.00 10.00      A   
ATOM    215  OD2 ASP A  52      10.309  -3.465  14.022  1.00 10.00      A   
ATOM    216  C   ASP A  52      10.698   1.157  13.818  1.00 10.00      A   
ATOM    217  O   ASP A  52      11.551   1.896  14.315  1.00 10.00      A   
ATOM    218  N   THR A  53      10.065   1.440  12.694  1.00 10.00      A   
ATOM    219  HN  THR A  53       9.386   0.819  12.362  1.00 10.00      A   
ATOM    220  CA  THR A  53      10.342   2.645  11.937  1.00 10.00      A   
ATOM    221  CB  THR A  53      10.062   2.406  10.446  1.00 10.00      A   
ATOM    222  OG1 THR A  53       9.440   1.118  10.278  1.00 10.00      A   
ATOM    223  HG1 THR A  53       8.515   1.166  10.564  1.00 10.00      A   
ATOM    224  CG2 THR A  53      11.359   2.445   9.656  1.00 10.00      A   
ATOM    225  C   THR A  53       9.495   3.819  12.412  1.00 10.00      A   
ATOM    226  O   THR A  53       8.329   3.649  12.767  1.00 10.00      A   
ATOM    227  N   GLY A  54      10.089   5.004  12.418  1.00 10.00      A   
ATOM    228  HN  GLY A  54      11.025   5.077  12.127  1.00 10.00      A   
ATOM    229  CA  GLY A  54       9.375   6.192  12.833  1.00 10.00      A   
ATOM    230  C   GLY A  54       8.844   6.948  11.633  1.00 10.00      A   
ATOM    231  O   GLY A  54       8.790   6.401  10.531  1.00 10.00      A   
ATOM    232  N   ILE A  55       8.455   8.199  11.830  1.00 10.00      A   
ATOM    233  HN  ILE A  55       8.509   8.588  12.729  1.00 10.00      A   
ATOM    234  CA  ILE A  55       7.934   9.002  10.736  1.00 10.00      A   
ATOM    235  CB  ILE A  55       6.405   8.829  10.577  1.00 10.00      A   
ATOM    236  CG1 ILE A  55       5.891   9.566   9.334  1.00 10.00      A   
ATOM    237  CG2 ILE A  55       5.668   9.282  11.830  1.00 10.00      A   
ATOM    238  CD1 ILE A  55       4.470   9.204   8.955  1.00 10.00      A   
ATOM    239  C   ILE A  55       8.302  10.481  10.896  1.00 10.00      A   
ATOM    240  O   ILE A  55       8.162  11.061  11.976  1.00 10.00      A   
ATOM    241  N   SER A  56       8.808  11.072   9.823  1.00 10.00      A   
ATOM    242  HN  SER A  56       8.935  10.549   9.006  1.00 10.00      A   
ATOM    243  CA  SER A  56       9.189  12.475   9.828  1.00 10.00      A   
ATOM    244  CB  SER A  56      10.322  12.709   8.826  1.00 10.00      A   
ATOM    245  OG  SER A  56      11.378  11.780   9.019  1.00 10.00      A   
ATOM    246  HG  SER A  56      11.016  10.885   9.085  1.00 10.00      A   
ATOM    247  C   SER A  56       7.978  13.349   9.486  1.00 10.00      A   
ATOM    248  O   SER A  56       7.043  12.889   8.825  1.00 10.00      A   
ATOM    249  N   SER A  57       7.999  14.600   9.933  1.00 10.00      A   
ATOM    250  HN  SER A  57       8.770  14.908  10.457  1.00 10.00      A   
ATOM    251  CA  SER A  57       6.904  15.534   9.687  1.00 10.00      A   
ATOM    252  CB  SER A  57       7.244  16.896  10.296  1.00 10.00      A   
ATOM    253  OG  SER A  57       8.312  16.782  11.223  1.00 10.00      A   
ATOM    254  HG  SER A  57       7.957  16.551  12.092  1.00 10.00      A   
ATOM    255  C   SER A  57       6.599  15.683   8.195  1.00 10.00      A   
ATOM    256  O   SER A  57       5.437  15.662   7.783  1.00 10.00      A   
ATOM    257  N   LYS A  58       7.644  15.819   7.387  1.00 10.00      A   
ATOM    258  HN  LYS A  58       8.547  15.823   7.768  1.00 10.00      A   
ATOM    259  CA  LYS A  58       7.478  15.975   5.947  1.00 10.00      A   
ATOM    260  CB  LYS A  58       8.793  16.386   5.283  1.00 10.00      A   
ATOM    261  CG  LYS A  58       9.177  17.830   5.560  1.00 10.00      A   
ATOM    262  CD  LYS A  58      10.348  18.285   4.705  1.00 10.00      A   
ATOM    263  CE  LYS A  58      10.520  19.792   4.794  1.00 10.00      A   
ATOM    264  NZ  LYS A  58      11.730  20.272   4.079  1.00 10.00      A   
ATOM    265  HZ1 LYS A  58      11.646  20.084   3.063  1.00 10.00      A   
ATOM    266  HZ2 LYS A  58      12.573  19.787   4.441  1.00 10.00      A   
ATOM    267  HZ3 LYS A  58      11.846  21.298   4.221  1.00 10.00      A   
ATOM    268  C   LYS A  58       6.905  14.717   5.303  1.00 10.00      A   
ATOM    269  O   LYS A  58       6.130  14.796   4.349  1.00 10.00      A   
ATOM    270  N   ALA A  59       7.262  13.561   5.849  1.00 10.00      A   
ATOM    271  HN  ALA A  59       7.863  13.563   6.624  1.00 10.00      A   
ATOM    272  CA  ALA A  59       6.775  12.291   5.328  1.00 10.00      A   
ATOM    273  CB  ALA A  59       7.507  11.134   5.988  1.00 10.00      A   
ATOM    274  C   ALA A  59       5.275  12.172   5.557  1.00 10.00      A   
ATOM    275  O   ALA A  59       4.560  11.551   4.771  1.00 10.00      A   
ATOM    276  N   MET A  60       4.809  12.788   6.638  1.00 10.00      A   
ATOM    277  HN  MET A  60       5.440  13.264   7.222  1.00 10.00      A   
ATOM    278  CA  MET A  60       3.394  12.775   6.983  1.00 10.00      A   
ATOM    279  CB  MET A  60       3.165  13.468   8.329  1.00 10.00      A   
ATOM    280  CG  MET A  60       3.701  12.698   9.524  1.00 10.00      A   
ATOM    281  SD  MET A  60       3.945  13.741  10.977  1.00 10.00      A   
ATOM    282  CE  MET A  60       2.269  14.291  11.293  1.00 10.00      A   
ATOM    283  C   MET A  60       2.577  13.465   5.897  1.00 10.00      A   
ATOM    284  O   MET A  60       1.481  13.024   5.560  1.00 10.00      A   
ATOM    285  N   GLY A  61       3.134  14.537   5.340  1.00 10.00      A   
ATOM    286  HN  GLY A  61       4.021  14.828   5.642  1.00 10.00      A   
ATOM    287  CA  GLY A  61       2.450  15.277   4.294  1.00 10.00      A   
ATOM    288  C   GLY A  61       2.285  14.463   3.025  1.00 10.00      A   
ATOM    289  O   GLY A  61       1.268  14.572   2.334  1.00 10.00      A   
ATOM    290  N   ILE A  62       3.286  13.645   2.722  1.00 10.00      A   
ATOM    291  HN  ILE A  62       4.068  13.609   3.313  1.00 10.00      A   
ATOM    292  CA  ILE A  62       3.256  12.801   1.537  1.00 10.00      A   
ATOM    293  CB  ILE A  62       4.640  12.185   1.248  1.00 10.00      A   
ATOM    294  CG1 ILE A  62       5.705  13.287   1.178  1.00 10.00      A   
ATOM    295  CG2 ILE A  62       4.606  11.401  -0.056  1.00 10.00      A   
ATOM    296  CD1 ILE A  62       7.129  12.770   1.163  1.00 10.00      A   
ATOM    297  C   ILE A  62       2.227  11.688   1.712  1.00 10.00      A   
ATOM    298  O   ILE A  62       1.395  11.448   0.834  1.00 10.00      A   
ATOM    299  N   MET A  63       2.278  11.032   2.867  1.00 10.00      A   
ATOM    300  HN  MET A  63       2.960  11.284   3.528  1.00 10.00      A   
ATOM    301  CA  MET A  63       1.358   9.944   3.178  1.00 10.00      A   
ATOM    302  CB  MET A  63       1.725   9.281   4.507  1.00 10.00      A   
ATOM    303  CG  MET A  63       2.944   8.374   4.437  1.00 10.00      A   
ATOM    304  SD  MET A  63       2.694   6.943   3.365  1.00 10.00      A   
ATOM    305  CE  MET A  63       1.345   6.119   4.210  1.00 10.00      A   
ATOM    306  C   MET A  63      -0.085  10.436   3.216  1.00 10.00      A   
ATOM    307  O   MET A  63      -0.985   9.779   2.688  1.00 10.00      A   
ATOM    308  N   ASN A  64      -0.295  11.602   3.829  1.00 10.00      A   
ATOM    309  HN  ASN A  64       0.467  12.074   4.234  1.00 10.00      A   
ATOM    310  CA  ASN A  64      -1.630  12.193   3.928  1.00 10.00      A   
ATOM    311  CB  ASN A  64      -1.597  13.497   4.730  1.00 10.00      A   
ATOM    312  CG  ASN A  64      -1.700  13.268   6.223  1.00 10.00      A   
ATOM    313  OD1 ASN A  64      -2.267  12.275   6.672  1.00 10.00      A   
ATOM    314  ND2 ASN A  64      -1.155  14.188   7.001  1.00 10.00      A   
ATOM    315 HD21 ASN A  64      -0.722  14.954   6.575  1.00 10.00      A   
ATOM    316 HD22 ASN A  64      -1.209  14.063   7.977  1.00 10.00      A   
ATOM    317  C   ASN A  64      -2.210  12.456   2.548  1.00 10.00      A   
ATOM    318  O   ASN A  64      -3.401  12.242   2.312  1.00 10.00      A   
ATOM    319  N   SER A  65      -1.360  12.915   1.637  1.00 10.00      A   
ATOM    320  HN  SER A  65      -0.424  13.066   1.889  1.00 10.00      A   
ATOM    321  CA  SER A  65      -1.787  13.197   0.278  1.00 10.00      A   
ATOM    322  CB  SER A  65      -0.630  13.759  -0.554  1.00 10.00      A   
ATOM    323  OG  SER A  65      -1.094  14.283  -1.790  1.00 10.00      A   
ATOM    324  HG  SER A  65      -1.639  13.612  -2.243  1.00 10.00      A   
ATOM    325  C   SER A  65      -2.346  11.935  -0.365  1.00 10.00      A   
ATOM    326  O   SER A  65      -3.435  11.958  -0.932  1.00 10.00      A   
ATOM    327  N   PHE A  66      -1.612  10.829  -0.230  1.00 10.00      A   
ATOM    328  HN  PHE A  66      -0.768  10.877   0.271  1.00 10.00      A   
ATOM    329  CA  PHE A  66      -2.027   9.548  -0.796  1.00 10.00      A   
ATOM    330  CB  PHE A  66      -1.051   8.437  -0.401  1.00 10.00      A   
ATOM    331  CG  PHE A  66       0.172   8.355  -1.267  1.00 10.00      A   
ATOM    332  CD1 PHE A  66       0.060   8.085  -2.621  1.00 10.00      A   
ATOM    333  CD2 PHE A  66       1.433   8.535  -0.726  1.00 10.00      A   
ATOM    334  CE1 PHE A  66       1.184   7.998  -3.422  1.00 10.00      A   
ATOM    335  CE2 PHE A  66       2.562   8.452  -1.518  1.00 10.00      A   
ATOM    336  CZ  PHE A  66       2.436   8.181  -2.868  1.00 10.00      A   
ATOM    337  C   PHE A  66      -3.438   9.173  -0.356  1.00 10.00      A   
ATOM    338  O   PHE A  66      -4.264   8.768  -1.174  1.00 10.00      A   
ATOM    339  N   VAL A  67      -3.713   9.329   0.934  1.00 10.00      A   
ATOM    340  HN  VAL A  67      -3.018   9.682   1.533  1.00 10.00      A   
ATOM    341  CA  VAL A  67      -5.023   8.996   1.481  1.00 10.00      A   
ATOM    342  CB  VAL A  67      -5.079   9.217   3.008  1.00 10.00      A   
ATOM    343  CG1 VAL A  67      -6.401   8.719   3.573  1.00 10.00      A   
ATOM    344  CG2 VAL A  67      -3.914   8.514   3.688  1.00 10.00      A   
ATOM    345  C   VAL A  67      -6.133   9.803   0.805  1.00 10.00      A   
ATOM    346  O   VAL A  67      -7.158   9.245   0.406  1.00 10.00      A   
ATOM    347  N   ASN A  68      -5.913  11.107   0.655  1.00 10.00      A   
ATOM    348  HN  ASN A  68      -5.062  11.493   0.970  1.00 10.00      A   
ATOM    349  CA  ASN A  68      -6.907  11.977   0.027  1.00 10.00      A   
ATOM    350  CB  ASN A  68      -6.637  13.453   0.331  1.00 10.00      A   
ATOM    351  CG  ASN A  68      -7.820  14.345  -0.016  1.00 10.00      A   
ATOM    352  OD1 ASN A  68      -8.981  13.962   0.154  1.00 10.00      A   
ATOM    353  ND2 ASN A  68      -7.537  15.540  -0.511  1.00 10.00      A   
ATOM    354 HD21 ASN A  68      -6.592  15.781  -0.630  1.00 10.00      A   
ATOM    355 HD22 ASN A  68      -8.280  16.138  -0.734  1.00 10.00      A   
ATOM    356  C   ASN A  68      -6.965  11.749  -1.479  1.00 10.00      A   
ATOM    357  O   ASN A  68      -8.048  11.692  -2.061  1.00 10.00      A   
ATOM    358  N   ASP A  69      -5.797  11.605  -2.099  1.00 10.00      A   
ATOM    359  HN  ASP A  69      -4.964  11.652  -1.570  1.00 10.00      A   
ATOM    360  CA  ASP A  69      -5.709  11.381  -3.544  1.00 10.00      A   
ATOM    361  CB  ASP A  69      -4.252  11.237  -4.000  1.00 10.00      A   
ATOM    362  CG  ASP A  69      -3.537  12.569  -4.145  1.00 10.00      A   
ATOM    363  OD1 ASP A  69      -4.015  13.431  -4.921  1.00 10.00      A   
ATOM    364  OD2 ASP A  69      -2.486  12.761  -3.495  1.00 10.00      A   
ATOM    365  C   ASP A  69      -6.510  10.150  -3.949  1.00 10.00      A   
ATOM    366  O   ASP A  69      -7.290  10.191  -4.906  1.00 10.00      A   
ATOM    367  N   ILE A  70      -6.314   9.060  -3.211  1.00 10.00      A   
ATOM    368  HN  ILE A  70      -5.664   9.094  -2.474  1.00 10.00      A   
ATOM    369  CA  ILE A  70      -7.029   7.815  -3.473  1.00 10.00      A   
ATOM    370  CB  ILE A  70      -6.489   6.650  -2.607  1.00 10.00      A   
ATOM    371  CG1 ILE A  70      -5.017   6.375  -2.921  1.00 10.00      A   
ATOM    372  CG2 ILE A  70      -7.315   5.390  -2.822  1.00 10.00      A   
ATOM    373  CD1 ILE A  70      -4.345   5.444  -1.934  1.00 10.00      A   
ATOM    374  C   ILE A  70      -8.518   8.005  -3.192  1.00 10.00      A   
ATOM    375  O   ILE A  70      -9.372   7.571  -3.969  1.00 10.00      A   
ATOM    376  N   PHE A  71      -8.814   8.686  -2.086  1.00 10.00      A   
ATOM    377  HN  PHE A  71      -8.080   9.023  -1.529  1.00 10.00      A   
ATOM    378  CA  PHE A  71     -10.188   8.955  -1.676  1.00 10.00      A   
ATOM    379  CB  PHE A  71     -10.202   9.795  -0.390  1.00 10.00      A   
ATOM    380  CG  PHE A  71     -11.574  10.183   0.092  1.00 10.00      A   
ATOM    381  CD1 PHE A  71     -12.342   9.294   0.825  1.00 10.00      A   
ATOM    382  CD2 PHE A  71     -12.095  11.437  -0.187  1.00 10.00      A   
ATOM    383  CE1 PHE A  71     -13.601   9.648   1.272  1.00 10.00      A   
ATOM    384  CE2 PHE A  71     -13.354  11.796   0.255  1.00 10.00      A   
ATOM    385  CZ  PHE A  71     -14.109  10.900   0.986  1.00 10.00      A   
ATOM    386  C   PHE A  71     -10.966   9.665  -2.776  1.00 10.00      A   
ATOM    387  O   PHE A  71     -12.078   9.262  -3.116  1.00 10.00      A   
ATOM    388  N   GLU A  72     -10.368  10.707  -3.341  1.00 10.00      A   
ATOM    389  HN  GLU A  72      -9.467  10.968  -3.033  1.00 10.00      A   
ATOM    390  CA  GLU A  72     -11.008  11.483  -4.397  1.00 10.00      A   
ATOM    391  CB  GLU A  72     -10.162  12.700  -4.767  1.00 10.00      A   
ATOM    392  CG  GLU A  72      -9.954  13.680  -3.628  1.00 10.00      A   
ATOM    393  CD  GLU A  72      -9.201  14.915  -4.058  1.00 10.00      A   
ATOM    394  OE1 GLU A  72      -8.170  14.777  -4.752  1.00 10.00      A   
ATOM    395  OE2 GLU A  72      -9.636  16.031  -3.700  1.00 10.00      A   
ATOM    396  C   GLU A  72     -11.276  10.641  -5.636  1.00 10.00      A   
ATOM    397  O   GLU A  72     -12.284  10.829  -6.319  1.00 10.00      A   
ATOM    398  N   ARG A  73     -10.370   9.721  -5.932  1.00 10.00      A   
ATOM    399  HN  ARG A  73      -9.577   9.624  -5.360  1.00 10.00      A   
ATOM    400  CA  ARG A  73     -10.526   8.855  -7.090  1.00 10.00      A   
ATOM    401  CB  ARG A  73      -9.230   8.110  -7.420  1.00 10.00      A   
ATOM    402  CG  ARG A  73      -8.205   8.969  -8.140  1.00 10.00      A   
ATOM    403  CD  ARG A  73      -7.532   8.208  -9.271  1.00 10.00      A   
ATOM    404  NE  ARG A  73      -6.370   7.451  -8.809  1.00 10.00      A   
ATOM    405  HE  ARG A  73      -6.463   6.955  -7.968  1.00 10.00      A   
ATOM    406  CZ  ARG A  73      -5.203   7.402  -9.453  1.00 10.00      A   
ATOM    407  NH1 ARG A  73      -5.040   8.066 -10.592  1.00 10.00      A   
ATOM    408 HH11 ARG A  73      -5.824   8.629 -10.990  1.00 10.00      A   
ATOM    409 HH12 ARG A  73      -4.126   8.030 -11.095  1.00 10.00      A   
ATOM    410  NH2 ARG A  73      -4.201   6.684  -8.955  1.00 10.00      A   
ATOM    411 HH21 ARG A  73      -4.326   6.159  -8.060  1.00 10.00      A   
ATOM    412 HH22 ARG A  73      -3.285   6.643  -9.451  1.00 10.00      A   
ATOM    413  C   ARG A  73     -11.676   7.880  -6.889  1.00 10.00      A   
ATOM    414  O   ARG A  73     -12.489   7.673  -7.793  1.00 10.00      A   
ATOM    415  N   ILE A  74     -11.751   7.299  -5.698  1.00 10.00      A   
ATOM    416  HN  ILE A  74     -11.078   7.515  -5.016  1.00 10.00      A   
ATOM    417  CA  ILE A  74     -12.808   6.349  -5.378  1.00 10.00      A   
ATOM    418  CB  ILE A  74     -12.528   5.598  -4.059  1.00 10.00      A   
ATOM    419  CG1 ILE A  74     -11.179   4.877  -4.125  1.00 10.00      A   
ATOM    420  CG2 ILE A  74     -13.648   4.610  -3.756  1.00 10.00      A   
ATOM    421  CD1 ILE A  74     -10.769   4.226  -2.820  1.00 10.00      A   
ATOM    422  C   ILE A  74     -14.153   7.059  -5.274  1.00 10.00      A   
ATOM    423  O   ILE A  74     -15.129   6.648  -5.899  1.00 10.00      A   
ATOM    424  N   ALA A  75     -14.189   8.141  -4.502  1.00 10.00      A   
ATOM    425  HN  ALA A  75     -13.368   8.429  -4.040  1.00 10.00      A   
ATOM    426  CA  ALA A  75     -15.412   8.912  -4.309  1.00 10.00      A   
ATOM    427  CB  ALA A  75     -15.179  10.051  -3.328  1.00 10.00      A   
ATOM    428  C   ALA A  75     -15.940   9.445  -5.634  1.00 10.00      A   
ATOM    429  O   ALA A  75     -17.151   9.463  -5.868  1.00 10.00      A   
ATOM    430  N   GLY A  76     -15.023   9.858  -6.500  1.00 10.00      A   
ATOM    431  HN  GLY A  76     -14.074   9.816  -6.249  1.00 10.00      A   
ATOM    432  CA  GLY A  76     -15.400  10.381  -7.799  1.00 10.00      A   
ATOM    433  C   GLY A  76     -16.103   9.347  -8.655  1.00 10.00      A   
ATOM    434  O   GLY A  76     -17.189   9.598  -9.179  1.00 10.00      A   
ATOM    435  N   GLU A  77     -15.499   8.174  -8.777  1.00 10.00      A   
ATOM    436  HN  GLU A  77     -14.644   8.022  -8.314  1.00 10.00      A   
ATOM    437  CA  GLU A  77     -16.081   7.104  -9.578  1.00 10.00      A   
ATOM    438  CB  GLU A  77     -15.072   5.989  -9.855  1.00 10.00      A   
ATOM    439  CG  GLU A  77     -14.123   6.291 -11.005  1.00 10.00      A   
ATOM    440  CD  GLU A  77     -14.845   6.763 -12.254  1.00 10.00      A   
ATOM    441  OE1 GLU A  77     -15.915   6.209 -12.581  1.00 10.00      A   
ATOM    442  OE2 GLU A  77     -14.339   7.692 -12.920  1.00 10.00      A   
ATOM    443  C   GLU A  77     -17.343   6.549  -8.933  1.00 10.00      A   
ATOM    444  O   GLU A  77     -18.283   6.158  -9.627  1.00 10.00      A   
ATOM    445  N   ALA A  78     -17.365   6.520  -7.606  1.00 10.00      A   
ATOM    446  HN  ALA A  78     -16.577   6.829  -7.106  1.00 10.00      A   
ATOM    447  CA  ALA A  78     -18.525   6.025  -6.873  1.00 10.00      A   
ATOM    448  CB  ALA A  78     -18.222   5.918  -5.388  1.00 10.00      A   
ATOM    449  C   ALA A  78     -19.730   6.928  -7.113  1.00 10.00      A   
ATOM    450  O   ALA A  78     -20.827   6.450  -7.409  1.00 10.00      A   
ATOM    451  N   SER A  79     -19.514   8.237  -7.003  1.00 10.00      A   
ATOM    452  HN  SER A  79     -18.616   8.558  -6.767  1.00 10.00      A   
ATOM    453  CA  SER A  79     -20.577   9.207  -7.221  1.00 10.00      A   
ATOM    454  CB  SER A  79     -20.098  10.612  -6.848  1.00 10.00      A   
ATOM    455  OG  SER A  79     -19.596  10.638  -5.520  1.00 10.00      A   
ATOM    456  HG  SER A  79     -18.670  10.357  -5.523  1.00 10.00      A   
ATOM    457  C   SER A  79     -21.046   9.165  -8.673  1.00 10.00      A   
ATOM    458  O   SER A  79     -22.245   9.261  -8.956  1.00 10.00      A   
ATOM    459  N   ARG A  80     -20.094   8.999  -9.587  1.00 10.00      A   
ATOM    460  HN  ARG A  80     -19.156   8.934  -9.296  1.00 10.00      A   
ATOM    461  CA  ARG A  80     -20.400   8.924 -11.010  1.00 10.00      A   
ATOM    462  CB  ARG A  80     -19.109   8.903 -11.832  1.00 10.00      A   
ATOM    463  CG  ARG A  80     -19.330   8.732 -13.324  1.00 10.00      A   
ATOM    464  CD  ARG A  80     -18.142   8.056 -13.983  1.00 10.00      A   
ATOM    465  NE  ARG A  80     -18.526   7.394 -15.228  1.00 10.00      A   
ATOM    466  HE  ARG A  80     -19.237   7.819 -15.760  1.00 10.00      A   
ATOM    467  CZ  ARG A  80     -17.980   6.261 -15.676  1.00 10.00      A   
ATOM    468  NH1 ARG A  80     -17.015   5.656 -14.987  1.00 10.00      A   
ATOM    469 HH11 ARG A  80     -16.670   6.066 -14.080  1.00 10.00      A   
ATOM    470 HH12 ARG A  80     -16.590   4.772 -15.343  1.00 10.00      A   
ATOM    471  NH2 ARG A  80     -18.410   5.729 -16.816  1.00 10.00      A   
ATOM    472 HH21 ARG A  80     -19.173   6.197 -17.362  1.00 10.00      A   
ATOM    473 HH22 ARG A  80     -17.991   4.842 -17.173  1.00 10.00      A   
ATOM    474  C   ARG A  80     -21.235   7.680 -11.310  1.00 10.00      A   
ATOM    475  O   ARG A  80     -22.259   7.754 -11.989  1.00 10.00      A   
ATOM    476  N   LEU A  81     -20.793   6.543 -10.782  1.00 10.00      A   
ATOM    477  HN  LEU A  81     -19.969   6.559 -10.245  1.00 10.00      A   
ATOM    478  CA  LEU A  81     -21.483   5.272 -10.976  1.00 10.00      A   
ATOM    479  CB  LEU A  81     -20.734   4.155 -10.240  1.00 10.00      A   
ATOM    480  CG  LEU A  81     -21.357   2.759 -10.304  1.00 10.00      A   
ATOM    481  CD1 LEU A  81     -21.308   2.211 -11.723  1.00 10.00      A   
ATOM    482  CD2 LEU A  81     -20.660   1.815  -9.339  1.00 10.00      A   
ATOM    483  C   LEU A  81     -22.917   5.361 -10.471  1.00 10.00      A   
ATOM    484  O   LEU A  81     -23.848   4.868 -11.117  1.00 10.00      A   
ATOM    485  N   ALA A  82     -23.084   5.996  -9.316  1.00 10.00      A   
ATOM    486  HN  ALA A  82     -22.299   6.358  -8.852  1.00 10.00      A   
ATOM    487  CA  ALA A  82     -24.397   6.166  -8.719  1.00 10.00      A   
ATOM    488  CB  ALA A  82     -24.278   6.768  -7.325  1.00 10.00      A   
ATOM    489  C   ALA A  82     -25.281   7.034  -9.609  1.00 10.00      A   
ATOM    490  O   ALA A  82     -26.420   6.675  -9.906  1.00 10.00      A   
ATOM    491  N   HIS A  83     -24.741   8.160 -10.060  1.00 10.00      A   
ATOM    492  HN  HIS A  83     -23.814   8.383  -9.812  1.00 10.00      A   
ATOM    493  CA  HIS A  83     -25.490   9.077 -10.913  1.00 10.00      A   
ATOM    494  CB  HIS A  83     -24.704  10.370 -11.134  1.00 10.00      A   
ATOM    495  CG  HIS A  83     -25.544  11.518 -11.604  1.00 10.00      A   
ATOM    496  ND1 HIS A  83     -26.565  12.063 -10.854  1.00 10.00      A   
ATOM    497  HD1 HIS A  83     -26.853  11.759  -9.960  1.00 10.00      A   
ATOM    498  CD2 HIS A  83     -25.508  12.227 -12.754  1.00 10.00      A   
ATOM    499  CE1 HIS A  83     -27.113  13.059 -11.524  1.00 10.00      A   
ATOM    500  NE2 HIS A  83     -26.490  13.178 -12.677  1.00 10.00      A   
ATOM    501  HE2 HIS A  83     -26.692  13.850 -13.366  1.00 10.00      A   
ATOM    502  C   HIS A  83     -25.844   8.426 -12.251  1.00 10.00      A   
ATOM    503  O   HIS A  83     -26.926   8.646 -12.795  1.00 10.00      A   
ATOM    504  N   TYR A  84     -24.931   7.611 -12.765  1.00 10.00      A   
ATOM    505  HN  TYR A  84     -24.083   7.477 -12.283  1.00 10.00      A   
ATOM    506  CA  TYR A  84     -25.137   6.919 -14.030  1.00 10.00      A   
ATOM    507  CB  TYR A  84     -23.826   6.268 -14.489  1.00 10.00      A   
ATOM    508  CG  TYR A  84     -23.903   5.620 -15.851  1.00 10.00      A   
ATOM    509  CD1 TYR A  84     -24.105   6.384 -16.992  1.00 10.00      A   
ATOM    510  CD2 TYR A  84     -23.781   4.244 -15.998  1.00 10.00      A   
ATOM    511  CE1 TYR A  84     -24.189   5.796 -18.237  1.00 10.00      A   
ATOM    512  CE2 TYR A  84     -23.862   3.648 -17.240  1.00 10.00      A   
ATOM    513  CZ  TYR A  84     -24.066   4.431 -18.356  1.00 10.00      A   
ATOM    514  OH  TYR A  84     -24.156   3.845 -19.598  1.00 10.00      A   
ATOM    515  HH  TYR A  84     -24.823   3.149 -19.570  1.00 10.00      A   
ATOM    516  C   TYR A  84     -26.245   5.870 -13.905  1.00 10.00      A   
ATOM    517  O   TYR A  84     -26.888   5.494 -14.893  1.00 10.00      A   
ATOM    518  N   ASN A  85     -26.476   5.413 -12.680  1.00 10.00      A   
ATOM    519  HN  ASN A  85     -25.942   5.763 -11.932  1.00 10.00      A   
ATOM    520  CA  ASN A  85     -27.503   4.410 -12.412  1.00 10.00      A   
ATOM    521  CB  ASN A  85     -26.966   3.319 -11.483  1.00 10.00      A   
ATOM    522  CG  ASN A  85     -26.142   2.282 -12.218  1.00 10.00      A   
ATOM    523  OD1 ASN A  85     -26.658   1.246 -12.640  1.00 10.00      A   
ATOM    524  ND2 ASN A  85     -24.855   2.545 -12.375  1.00 10.00      A   
ATOM    525 HD21 ASN A  85     -24.506   3.389 -12.006  1.00 10.00      A   
ATOM    526 HD22 ASN A  85     -24.302   1.893 -12.855  1.00 10.00      A   
ATOM    527  C   ASN A  85     -28.750   5.050 -11.815  1.00 10.00      A   
ATOM    528  O   ASN A  85     -29.636   4.357 -11.314  1.00 10.00      A   
ATOM    529  N   LYS A  86     -28.800   6.380 -11.870  1.00 10.00      A   
ATOM    530  HN  LYS A  86     -28.049   6.863 -12.274  1.00 10.00      A   
ATOM    531  CA  LYS A  86     -29.931   7.146 -11.351  1.00 10.00      A   
ATOM    532  CB  LYS A  86     -31.199   6.840 -12.153  1.00 10.00      A   
ATOM    533  CG  LYS A  86     -31.115   7.254 -13.612  1.00 10.00      A   
ATOM    534  CD  LYS A  86     -32.270   6.681 -14.416  1.00 10.00      A   
ATOM    535  CE  LYS A  86     -32.144   7.048 -15.884  1.00 10.00      A   
ATOM    536  NZ  LYS A  86     -33.167   6.372 -16.720  1.00 10.00      A   
ATOM    537  HZ1 LYS A  86     -33.085   5.342 -16.623  1.00 10.00      A   
ATOM    538  HZ2 LYS A  86     -33.036   6.624 -17.719  1.00 10.00      A   
ATOM    539  HZ3 LYS A  86     -34.120   6.661 -16.427  1.00 10.00      A   
ATOM    540  C   LYS A  86     -30.150   6.890  -9.862  1.00 10.00      A   
ATOM    541  O   LYS A  86     -31.286   6.854  -9.381  1.00 10.00      A   
ATOM    542  N   ARG A  87     -29.051   6.711  -9.142  1.00 10.00      A   
ATOM    543  HN  ARG A  87     -28.174   6.760  -9.587  1.00 10.00      A   
ATOM    544  CA  ARG A  87     -29.096   6.455  -7.712  1.00 10.00      A   
ATOM    545  CB  ARG A  87     -28.435   5.112  -7.382  1.00 10.00      A   
ATOM    546  CG  ARG A  87     -29.150   3.908  -7.963  1.00 10.00      A   
ATOM    547  CD  ARG A  87     -28.450   2.616  -7.591  1.00 10.00      A   
ATOM    548  NE  ARG A  87     -28.575   2.311  -6.167  1.00 10.00      A   
ATOM    549  HE  ARG A  87     -29.481   2.126  -5.822  1.00 10.00      A   
ATOM    550  CZ  ARG A  87     -27.541   2.256  -5.328  1.00 10.00      A   
ATOM    551  NH1 ARG A  87     -26.315   2.494  -5.772  1.00 10.00      A   
ATOM    552 HH11 ARG A  87     -26.155   2.722  -6.776  1.00 10.00      A   
ATOM    553 HH12 ARG A  87     -25.498   2.446  -5.118  1.00 10.00      A   
ATOM    554  NH2 ARG A  87     -27.732   1.953  -4.051  1.00 10.00      A   
ATOM    555 HH21 ARG A  87     -28.693   1.756  -3.696  1.00 10.00      A   
ATOM    556 HH22 ARG A  87     -26.917   1.909  -3.394  1.00 10.00      A   
ATOM    557  C   ARG A  87     -28.395   7.572  -6.956  1.00 10.00      A   
ATOM    558  O   ARG A  87     -27.320   8.022  -7.347  1.00 10.00      A   
ATOM    559  N   SER A  88     -29.010   8.031  -5.885  1.00 10.00      A   
ATOM    560  HN  SER A  88     -29.882   7.656  -5.630  1.00 10.00      A   
ATOM    561  CA  SER A  88     -28.434   9.094  -5.079  1.00 10.00      A   
ATOM    562  CB  SER A  88     -29.530  10.077  -4.677  1.00 10.00      A   
ATOM    563  OG  SER A  88     -30.768   9.401  -4.512  1.00 10.00      A   
ATOM    564  HG  SER A  88     -30.842   9.090  -3.602  1.00 10.00      A   
ATOM    565  C   SER A  88     -27.746   8.519  -3.843  1.00 10.00      A   
ATOM    566  O   SER A  88     -27.126   9.243  -3.062  1.00 10.00      A   
ATOM    567  N   THR A  89     -27.861   7.208  -3.671  1.00 10.00      A   
ATOM    568  HN  THR A  89     -28.360   6.682  -4.330  1.00 10.00      A   
ATOM    569  CA  THR A  89     -27.263   6.533  -2.533  1.00 10.00      A   
ATOM    570  CB  THR A  89     -28.200   5.439  -1.989  1.00 10.00      A   
ATOM    571  OG1 THR A  89     -29.541   5.938  -1.972  1.00 10.00      A   
ATOM    572  HG1 THR A  89     -29.553   6.826  -2.351  1.00 10.00      A   
ATOM    573  CG2 THR A  89     -27.802   5.042  -0.575  1.00 10.00      A   
ATOM    574  C   THR A  89     -25.920   5.908  -2.898  1.00 10.00      A   
ATOM    575  O   THR A  89     -25.849   4.980  -3.705  1.00 10.00      A   
ATOM    576  N   ILE A  90     -24.857   6.435  -2.311  1.00 10.00      A   
ATOM    577  HN  ILE A  90     -24.971   7.191  -1.697  1.00 10.00      A   
ATOM    578  CA  ILE A  90     -23.524   5.909  -2.555  1.00 10.00      A   
ATOM    579  CB  ILE A  90     -22.432   7.000  -2.457  1.00 10.00      A   
ATOM    580  CG1 ILE A  90     -22.749   8.171  -3.394  1.00 10.00      A   
ATOM    581  CG2 ILE A  90     -21.063   6.418  -2.791  1.00 10.00      A   
ATOM    582  CD1 ILE A  90     -23.469   9.322  -2.724  1.00 10.00      A   
ATOM    583  C   ILE A  90     -23.247   4.789  -1.558  1.00 10.00      A   
ATOM    584  O   ILE A  90     -22.718   5.015  -0.465  1.00 10.00      A   
ATOM    585  N   THR A  91     -23.667   3.590  -1.920  1.00 10.00      A   
ATOM    586  HN  THR A  91     -24.123   3.486  -2.782  1.00 10.00      A   
ATOM    587  CA  THR A  91     -23.488   2.424  -1.076  1.00 10.00      A   
ATOM    588  CB  THR A  91     -24.524   1.345  -1.440  1.00 10.00      A   
ATOM    589  OG1 THR A  91     -25.181   1.709  -2.666  1.00 10.00      A   
ATOM    590  HG1 THR A  91     -24.573   1.555  -3.413  1.00 10.00      A   
ATOM    591  CG2 THR A  91     -25.561   1.219  -0.338  1.00 10.00      A   
ATOM    592  C   THR A  91     -22.076   1.855  -1.210  1.00 10.00      A   
ATOM    593  O   THR A  91     -21.309   2.277  -2.079  1.00 10.00      A   
ATOM    594  N   SER A  92     -21.742   0.889  -0.359  1.00 10.00      A   
ATOM    595  HN  SER A  92     -22.401   0.578   0.296  1.00 10.00      A   
ATOM    596  CA  SER A  92     -20.427   0.261  -0.383  1.00 10.00      A   
ATOM    597  CB  SER A  92     -20.265  -0.690   0.804  1.00 10.00      A   
ATOM    598  OG  SER A  92     -20.521  -0.012   2.026  1.00 10.00      A   
ATOM    599  HG  SER A  92     -21.274  -0.419   2.467  1.00 10.00      A   
ATOM    600  C   SER A  92     -20.203  -0.470  -1.700  1.00 10.00      A   
ATOM    601  O   SER A  92     -19.071  -0.610  -2.158  1.00 10.00      A   
ATOM    602  N   ARG A  93     -21.294  -0.922  -2.313  1.00 10.00      A   
ATOM    603  HN  ARG A  93     -22.166  -0.794  -1.882  1.00 10.00      A   
ATOM    604  CA  ARG A  93     -21.226  -1.618  -3.594  1.00 10.00      A   
ATOM    605  CB  ARG A  93     -22.620  -2.095  -4.018  1.00 10.00      A   
ATOM    606  CG  ARG A  93     -22.662  -2.833  -5.349  1.00 10.00      A   
ATOM    607  CD  ARG A  93     -23.059  -1.905  -6.486  1.00 10.00      A   
ATOM    608  NE  ARG A  93     -23.035  -2.577  -7.781  1.00 10.00      A   
ATOM    609  HE  ARG A  93     -22.840  -3.541  -7.782  1.00 10.00      A   
ATOM    610  CZ  ARG A  93     -23.260  -1.962  -8.939  1.00 10.00      A   
ATOM    611  NH1 ARG A  93     -23.522  -0.660  -8.966  1.00 10.00      A   
ATOM    612 HH11 ARG A  93     -23.548  -0.101  -8.072  1.00 10.00      A   
ATOM    613 HH12 ARG A  93     -23.704  -0.183  -9.874  1.00 10.00      A   
ATOM    614  NH2 ARG A  93     -23.219  -2.650 -10.078  1.00 10.00      A   
ATOM    615 HH21 ARG A  93     -23.011  -3.671 -10.067  1.00 10.00      A   
ATOM    616 HH22 ARG A  93     -23.393  -2.168 -10.989  1.00 10.00      A   
ATOM    617  C   ARG A  93     -20.615  -0.709  -4.660  1.00 10.00      A   
ATOM    618  O   ARG A  93     -19.859  -1.160  -5.525  1.00 10.00      A   
ATOM    619  N   GLU A  94     -20.940   0.575  -4.586  1.00 10.00      A   
ATOM    620  HN  GLU A  94     -21.550   0.874  -3.880  1.00 10.00      A   
ATOM    621  CA  GLU A  94     -20.415   1.553  -5.527  1.00 10.00      A   
ATOM    622  CB  GLU A  94     -21.108   2.903  -5.331  1.00 10.00      A   
ATOM    623  CG  GLU A  94     -22.400   3.062  -6.114  1.00 10.00      A   
ATOM    624  CD  GLU A  94     -23.326   1.872  -5.984  1.00 10.00      A   
ATOM    625  OE1 GLU A  94     -23.573   1.196  -7.006  1.00 10.00      A   
ATOM    626  OE2 GLU A  94     -23.824   1.612  -4.864  1.00 10.00      A   
ATOM    627  C   GLU A  94     -18.916   1.699  -5.316  1.00 10.00      A   
ATOM    628  O   GLU A  94     -18.143   1.754  -6.271  1.00 10.00      A   
ATOM    629  N   ILE A  95     -18.521   1.739  -4.050  1.00 10.00      A   
ATOM    630  HN  ILE A  95     -19.198   1.692  -3.342  1.00 10.00      A   
ATOM    631  CA  ILE A  95     -17.119   1.854  -3.680  1.00 10.00      A   
ATOM    632  CB  ILE A  95     -16.957   1.960  -2.147  1.00 10.00      A   
ATOM    633  CG1 ILE A  95     -17.870   3.054  -1.582  1.00 10.00      A   
ATOM    634  CG2 ILE A  95     -15.507   2.233  -1.781  1.00 10.00      A   
ATOM    635  CD1 ILE A  95     -17.987   3.037  -0.072  1.00 10.00      A   
ATOM    636  C   ILE A  95     -16.361   0.625  -4.181  1.00 10.00      A   
ATOM    637  O   ILE A  95     -15.289   0.741  -4.776  1.00 10.00      A   
ATOM    638  N   GLN A  96     -16.954  -0.544  -3.949  1.00 10.00      A   
ATOM    639  HN  GLN A  96     -17.808  -0.548  -3.463  1.00 10.00      A   
ATOM    640  CA  GLN A  96     -16.383  -1.819  -4.373  1.00 10.00      A   
ATOM    641  CB  GLN A  96     -17.370  -2.954  -4.071  1.00 10.00      A   
ATOM    642  CG  GLN A  96     -17.325  -3.476  -2.646  1.00 10.00      A   
ATOM    643  CD  GLN A  96     -16.174  -4.432  -2.422  1.00 10.00      A   
ATOM    644  OE1 GLN A  96     -15.723  -5.104  -3.351  1.00 10.00      A   
ATOM    645  NE2 GLN A  96     -15.694  -4.506  -1.190  1.00 10.00      A   
ATOM    646 HE21 GLN A  96     -16.105  -3.944  -0.499  1.00 10.00      A   
ATOM    647 HE22 GLN A  96     -14.952  -5.121  -1.021  1.00 10.00      A   
ATOM    648  C   GLN A  96     -16.082  -1.811  -5.865  1.00 10.00      A   
ATOM    649  O   GLN A  96     -14.962  -2.106  -6.286  1.00 10.00      A   
ATOM    650  N   THR A  97     -17.090  -1.459  -6.654  1.00 10.00      A   
ATOM    651  HN  THR A  97     -17.949  -1.219  -6.249  1.00 10.00      A   
ATOM    652  CA  THR A  97     -16.960  -1.414  -8.100  1.00 10.00      A   
ATOM    653  CB  THR A  97     -18.320  -1.116  -8.765  1.00 10.00      A   
ATOM    654  OG1 THR A  97     -19.342  -1.902  -8.131  1.00 10.00      A   
ATOM    655  HG1 THR A  97     -19.611  -1.483  -7.303  1.00 10.00      A   
ATOM    656  CG2 THR A  97     -18.279  -1.463 -10.246  1.00 10.00      A   
ATOM    657  C   THR A  97     -15.929  -0.373  -8.537  1.00 10.00      A   
ATOM    658  O   THR A  97     -15.098  -0.641  -9.405  1.00 10.00      A   
ATOM    659  N   ALA A  98     -15.973   0.802  -7.915  1.00 10.00      A   
ATOM    660  HN  ALA A  98     -16.648   0.949  -7.215  1.00 10.00      A   
ATOM    661  CA  ALA A  98     -15.047   1.883  -8.243  1.00 10.00      A   
ATOM    662  CB  ALA A  98     -15.356   3.121  -7.411  1.00 10.00      A   
ATOM    663  C   ALA A  98     -13.595   1.455  -8.044  1.00 10.00      A   
ATOM    664  O   ALA A  98     -12.763   1.621  -8.934  1.00 10.00      A   
ATOM    665  N   VAL A  99     -13.305   0.886  -6.881  1.00 10.00      A   
ATOM    666  HN  VAL A  99     -14.024   0.765  -6.220  1.00 10.00      A   
ATOM    667  CA  VAL A  99     -11.953   0.433  -6.552  1.00 10.00      A   
ATOM    668  CB  VAL A  99     -11.889  -0.178  -5.131  1.00 10.00      A   
ATOM    669  CG1 VAL A  99     -10.521  -0.794  -4.861  1.00 10.00      A   
ATOM    670  CG2 VAL A  99     -12.207   0.879  -4.084  1.00 10.00      A   
ATOM    671  C   VAL A  99     -11.433  -0.579  -7.575  1.00 10.00      A   
ATOM    672  O   VAL A  99     -10.271  -0.528  -7.977  1.00 10.00      A   
ATOM    673  N   ARG A 100     -12.310  -1.478  -8.011  1.00 10.00      A   
ATOM    674  HN  ARG A 100     -13.232  -1.447  -7.670  1.00 10.00      A   
ATOM    675  CA  ARG A 100     -11.945  -2.512  -8.979  1.00 10.00      A   
ATOM    676  CB  ARG A 100     -13.085  -3.520  -9.135  1.00 10.00      A   
ATOM    677  CG  ARG A 100     -13.404  -4.291  -7.867  1.00 10.00      A   
ATOM    678  CD  ARG A 100     -14.667  -5.122  -8.026  1.00 10.00      A   
ATOM    679  NE  ARG A 100     -15.216  -5.537  -6.734  1.00 10.00      A   
ATOM    680  HE  ARG A 100     -15.070  -4.934  -5.971  1.00 10.00      A   
ATOM    681  CZ  ARG A 100     -15.892  -6.668  -6.536  1.00 10.00      A   
ATOM    682  NH1 ARG A 100     -16.112  -7.506  -7.546  1.00 10.00      A   
ATOM    683 HH11 ARG A 100     -16.643  -8.391  -7.389  1.00 10.00      A   
ATOM    684 HH12 ARG A 100     -15.753  -7.284  -8.504  1.00 10.00      A   
ATOM    685  NH2 ARG A 100     -16.347  -6.962  -5.326  1.00 10.00      A   
ATOM    686 HH21 ARG A 100     -16.175  -6.307  -4.524  1.00 10.00      A   
ATOM    687 HH22 ARG A 100     -16.875  -7.848  -5.165  1.00 10.00      A   
ATOM    688  C   ARG A 100     -11.578  -1.923 -10.339  1.00 10.00      A   
ATOM    689  O   ARG A 100     -10.849  -2.540 -11.119  1.00 10.00      A   
ATOM    690  N   LEU A 101     -12.086  -0.730 -10.620  1.00 10.00      A   
ATOM    691  HN  LEU A 101     -12.661  -0.288  -9.959  1.00 10.00      A   
ATOM    692  CA  LEU A 101     -11.817  -0.063 -11.889  1.00 10.00      A   
ATOM    693  CB  LEU A 101     -13.053   0.723 -12.347  1.00 10.00      A   
ATOM    694  CG  LEU A 101     -14.358  -0.068 -12.482  1.00 10.00      A   
ATOM    695  CD1 LEU A 101     -15.534   0.866 -12.722  1.00 10.00      A   
ATOM    696  CD2 LEU A 101     -14.257  -1.094 -13.599  1.00 10.00      A   
ATOM    697  C   LEU A 101     -10.621   0.881 -11.775  1.00 10.00      A   
ATOM    698  O   LEU A 101      -9.987   1.217 -12.775  1.00 10.00      A   
ATOM    699  N   LEU A 102     -10.318   1.300 -10.554  1.00 10.00      A   
ATOM    700  HN  LEU A 102     -10.852   0.983  -9.794  1.00 10.00      A   
ATOM    701  CA  LEU A 102      -9.217   2.223 -10.311  1.00 10.00      A   
ATOM    702  CB  LEU A 102      -9.547   3.147  -9.141  1.00 10.00      A   
ATOM    703  CG  LEU A 102     -10.743   4.077  -9.342  1.00 10.00      A   
ATOM    704  CD1 LEU A 102     -11.288   4.524  -8.001  1.00 10.00      A   
ATOM    705  CD2 LEU A 102     -10.353   5.273 -10.195  1.00 10.00      A   
ATOM    706  C   LEU A 102      -7.897   1.502 -10.059  1.00 10.00      A   
ATOM    707  O   LEU A 102      -6.851   1.919 -10.553  1.00 10.00      A   
ATOM    708  N   LEU A 103      -7.945   0.421  -9.297  1.00 10.00      A   
ATOM    709  HN  LEU A 103      -8.809   0.120  -8.941  1.00 10.00      A   
ATOM    710  CA  LEU A 103      -6.741  -0.337  -8.983  1.00 10.00      A   
ATOM    711  CB  LEU A 103      -6.859  -1.006  -7.610  1.00 10.00      A   
ATOM    712  CG  LEU A 103      -6.847  -0.074  -6.395  1.00 10.00      A   
ATOM    713  CD1 LEU A 103      -6.789  -0.875  -5.105  1.00 10.00      A   
ATOM    714  CD2 LEU A 103      -5.685   0.905  -6.473  1.00 10.00      A   
ATOM    715  C   LEU A 103      -6.433  -1.378 -10.056  1.00 10.00      A   
ATOM    716  O   LEU A 103      -7.343  -1.925 -10.685  1.00 10.00      A   
ATOM    717  N   PRO A 104      -5.141  -1.647 -10.294  1.00 10.00      A   
ATOM    718  CA  PRO A 104      -4.700  -2.629 -11.284  1.00 10.00      A   
ATOM    719  CB  PRO A 104      -3.200  -2.328 -11.461  1.00 10.00      A   
ATOM    720  CG  PRO A 104      -2.942  -1.074 -10.689  1.00 10.00      A   
ATOM    721  CD  PRO A 104      -4.001  -1.008  -9.631  1.00 10.00      A   
ATOM    722  C   PRO A 104      -4.893  -4.059 -10.783  1.00 10.00      A   
ATOM    723  O   PRO A 104      -5.403  -4.280  -9.677  1.00 10.00      A   
ATOM    724  N   GLY A 105      -4.485  -5.024 -11.595  1.00 10.00      A   
ATOM    725  HN  GLY A 105      -4.086  -4.791 -12.462  1.00 10.00      A   
ATOM    726  CA  GLY A 105      -4.615  -6.417 -11.218  1.00 10.00      A   
ATOM    727  C   GLY A 105      -3.723  -6.779 -10.046  1.00 10.00      A   
ATOM    728  O   GLY A 105      -2.717  -6.106  -9.798  1.00 10.00      A   
ATOM    729  N   GLU A 106      -4.102  -7.836  -9.328  1.00 10.00      A   
ATOM    730  HN  GLU A 106      -4.919  -8.307  -9.592  1.00 10.00      A   
ATOM    731  CA  GLU A 106      -3.362  -8.329  -8.160  1.00 10.00      A   
ATOM    732  CB  GLU A 106      -1.863  -8.521  -8.446  1.00 10.00      A   
ATOM    733  CG  GLU A 106      -1.555  -9.645  -9.430  1.00 10.00      A   
ATOM    734  CD  GLU A 106      -0.099  -9.685  -9.851  1.00 10.00      A   
ATOM    735  OE1 GLU A 106       0.286  -8.902 -10.751  1.00 10.00      A   
ATOM    736  OE2 GLU A 106       0.666 -10.508  -9.294  1.00 10.00      A   
ATOM    737  C   GLU A 106      -3.604  -7.479  -6.908  1.00 10.00      A   
ATOM    738  O   GLU A 106      -3.958  -8.008  -5.853  1.00 10.00      A   
ATOM    739  N   LEU A 107      -3.445  -6.167  -7.032  1.00 10.00      A   
ATOM    740  HN  LEU A 107      -3.181  -5.799  -7.901  1.00 10.00      A   
ATOM    741  CA  LEU A 107      -3.642  -5.259  -5.904  1.00 10.00      A   
ATOM    742  CB  LEU A 107      -3.075  -3.872  -6.222  1.00 10.00      A   
ATOM    743  CG  LEU A 107      -3.141  -2.836  -5.095  1.00 10.00      A   
ATOM    744  CD1 LEU A 107      -2.263  -3.252  -3.923  1.00 10.00      A   
ATOM    745  CD2 LEU A 107      -2.744  -1.460  -5.606  1.00 10.00      A   
ATOM    746  C   LEU A 107      -5.117  -5.151  -5.522  1.00 10.00      A   
ATOM    747  O   LEU A 107      -5.466  -5.168  -4.336  1.00 10.00      A   
ATOM    748  N   ALA A 108      -5.982  -5.053  -6.526  1.00 10.00      A   
ATOM    749  HN  ALA A 108      -5.646  -5.055  -7.449  1.00 10.00      A   
ATOM    750  CA  ALA A 108      -7.419  -4.935  -6.294  1.00 10.00      A   
ATOM    751  CB  ALA A 108      -8.155  -4.700  -7.602  1.00 10.00      A   
ATOM    752  C   ALA A 108      -7.974  -6.162  -5.575  1.00 10.00      A   
ATOM    753  O   ALA A 108      -8.979  -6.076  -4.868  1.00 10.00      A   
ATOM    754  N   LYS A 109      -7.296  -7.293  -5.742  1.00 10.00      A   
ATOM    755  HN  LYS A 109      -6.493  -7.282  -6.302  1.00 10.00      A   
ATOM    756  CA  LYS A 109      -7.707  -8.544  -5.118  1.00 10.00      A   
ATOM    757  CB  LYS A 109      -6.752  -9.674  -5.522  1.00 10.00      A   
ATOM    758  CG  LYS A 109      -7.110 -11.044  -4.966  1.00 10.00      A   
ATOM    759  CD  LYS A 109      -6.327 -12.138  -5.674  1.00 10.00      A   
ATOM    760  CE  LYS A 109      -6.596 -13.504  -5.065  1.00 10.00      A   
ATOM    761  NZ  LYS A 109      -6.235 -14.601  -6.002  1.00 10.00      A   
ATOM    762  HZ1 LYS A 109      -7.090 -14.985  -6.453  1.00 10.00      A   
ATOM    763  HZ2 LYS A 109      -5.744 -15.370  -5.495  1.00 10.00      A   
ATOM    764  HZ3 LYS A 109      -5.604 -14.242  -6.743  1.00 10.00      A   
ATOM    765  C   LYS A 109      -7.752  -8.402  -3.600  1.00 10.00      A   
ATOM    766  O   LYS A 109      -8.712  -8.823  -2.952  1.00 10.00      A   
ATOM    767  N   HIS A 110      -6.728  -7.779  -3.041  1.00 10.00      A   
ATOM    768  HN  HIS A 110      -6.005  -7.437  -3.611  1.00 10.00      A   
ATOM    769  CA  HIS A 110      -6.655  -7.588  -1.600  1.00 10.00      A   
ATOM    770  CB  HIS A 110      -5.208  -7.380  -1.147  1.00 10.00      A   
ATOM    771  CG  HIS A 110      -5.029  -7.431   0.342  1.00 10.00      A   
ATOM    772  ND1 HIS A 110      -5.500  -8.462   1.123  1.00 10.00      A   
ATOM    773  HD1 HIS A 110      -6.012  -9.250   0.798  1.00 10.00      A   
ATOM    774  CD2 HIS A 110      -4.412  -6.577   1.191  1.00 10.00      A   
ATOM    775  CE1 HIS A 110      -5.193  -8.235   2.383  1.00 10.00      A   
ATOM    776  NE2 HIS A 110      -4.529  -7.103   2.451  1.00 10.00      A   
ATOM    777  HE2 HIS A 110      -4.162  -6.708   3.272  1.00 10.00      A   
ATOM    778  C   HIS A 110      -7.528  -6.423  -1.153  1.00 10.00      A   
ATOM    779  O   HIS A 110      -8.046  -6.420  -0.036  1.00 10.00      A   
ATOM    780  N   ALA A 111      -7.689  -5.433  -2.028  1.00 10.00      A   
ATOM    781  HN  ALA A 111      -7.245  -5.488  -2.901  1.00 10.00      A   
ATOM    782  CA  ALA A 111      -8.506  -4.267  -1.718  1.00 10.00      A   
ATOM    783  CB  ALA A 111      -8.417  -3.247  -2.842  1.00 10.00      A   
ATOM    784  C   ALA A 111      -9.953  -4.679  -1.478  1.00 10.00      A   
ATOM    785  O   ALA A 111     -10.567  -4.294  -0.478  1.00 10.00      A   
ATOM    786  N   VAL A 112     -10.483  -5.478  -2.398  1.00 10.00      A   
ATOM    787  HN  VAL A 112      -9.936  -5.746  -3.172  1.00 10.00      A   
ATOM    788  CA  VAL A 112     -11.852  -5.967  -2.297  1.00 10.00      A   
ATOM    789  CB  VAL A 112     -12.232  -6.787  -3.549  1.00 10.00      A   
ATOM    790  CG1 VAL A 112     -13.579  -7.470  -3.370  1.00 10.00      A   
ATOM    791  CG2 VAL A 112     -12.250  -5.895  -4.779  1.00 10.00      A   
ATOM    792  C   VAL A 112     -11.998  -6.843  -1.056  1.00 10.00      A   
ATOM    793  O   VAL A 112     -12.989  -6.751  -0.325  1.00 10.00      A   
ATOM    794  N   SER A 113     -10.986  -7.666  -0.821  1.00 10.00      A   
ATOM    795  HN  SER A 113     -10.227  -7.665  -1.438  1.00 10.00      A   
ATOM    796  CA  SER A 113     -10.954  -8.573   0.317  1.00 10.00      A   
ATOM    797  CB  SER A 113      -9.638  -9.350   0.284  1.00 10.00      A   
ATOM    798  OG  SER A 113      -9.392 -10.063   1.482  1.00 10.00      A   
ATOM    799  HG  SER A 113      -8.534 -10.517   1.400  1.00 10.00      A   
ATOM    800  C   SER A 113     -11.112  -7.815   1.640  1.00 10.00      A   
ATOM    801  O   SER A 113     -12.001  -8.120   2.443  1.00 10.00      A   
ATOM    802  N   GLU A 114     -10.263  -6.811   1.849  1.00 10.00      A   
ATOM    803  HN  GLU A 114      -9.585  -6.611   1.167  1.00 10.00      A   
ATOM    804  CA  GLU A 114     -10.303  -6.007   3.066  1.00 10.00      A   
ATOM    805  CB  GLU A 114      -9.156  -4.996   3.068  1.00 10.00      A   
ATOM    806  CG  GLU A 114      -7.773  -5.609   3.228  1.00 10.00      A   
ATOM    807  CD  GLU A 114      -7.417  -5.897   4.675  1.00 10.00      A   
ATOM    808  OE1 GLU A 114      -7.181  -4.933   5.436  1.00 10.00      A   
ATOM    809  OE2 GLU A 114      -7.352  -7.086   5.052  1.00 10.00      A   
ATOM    810  C   GLU A 114     -11.635  -5.274   3.208  1.00 10.00      A   
ATOM    811  O   GLU A 114     -12.246  -5.285   4.279  1.00 10.00      A   
ATOM    812  N   GLY A 115     -12.081  -4.658   2.118  1.00 10.00      A   
ATOM    813  HN  GLY A 115     -11.555  -4.709   1.291  1.00 10.00      A   
ATOM    814  CA  GLY A 115     -13.328  -3.913   2.131  1.00 10.00      A   
ATOM    815  C   GLY A 115     -14.526  -4.759   2.510  1.00 10.00      A   
ATOM    816  O   GLY A 115     -15.306  -4.377   3.387  1.00 10.00      A   
ATOM    817  N   THR A 116     -14.668  -5.910   1.860  1.00 10.00      A   
ATOM    818  HN  THR A 116     -14.002  -6.168   1.187  1.00 10.00      A   
ATOM    819  CA  THR A 116     -15.784  -6.805   2.128  1.00 10.00      A   
ATOM    820  CB  THR A 116     -15.799  -7.994   1.146  1.00 10.00      A   
ATOM    821  OG1 THR A 116     -15.580  -7.514  -0.191  1.00 10.00      A   
ATOM    822  HG1 THR A 116     -14.652  -7.648  -0.432  1.00 10.00      A   
ATOM    823  CG2 THR A 116     -17.135  -8.722   1.205  1.00 10.00      A   
ATOM    824  C   THR A 116     -15.730  -7.329   3.562  1.00 10.00      A   
ATOM    825  O   THR A 116     -16.735  -7.312   4.274  1.00 10.00      A   
ATOM    826  N   LYS A 117     -14.543  -7.767   3.978  1.00 10.00      A   
ATOM    827  HN  LYS A 117     -13.778  -7.726   3.360  1.00 10.00      A   
ATOM    828  CA  LYS A 117     -14.336  -8.307   5.322  1.00 10.00      A   
ATOM    829  CB  LYS A 117     -12.863  -8.676   5.517  1.00 10.00      A   
ATOM    830  CG  LYS A 117     -12.498  -9.102   6.929  1.00 10.00      A   
ATOM    831  CD  LYS A 117     -11.035  -9.501   7.023  1.00 10.00      A   
ATOM    832  CE  LYS A 117     -10.121  -8.365   6.593  1.00 10.00      A   
ATOM    833  NZ  LYS A 117      -8.704  -8.791   6.536  1.00 10.00      A   
ATOM    834  HZ1 LYS A 117      -8.315  -8.874   7.496  1.00 10.00      A   
ATOM    835  HZ2 LYS A 117      -8.142  -8.089   6.005  1.00 10.00      A   
ATOM    836  HZ3 LYS A 117      -8.627  -9.712   6.057  1.00 10.00      A   
ATOM    837  C   LYS A 117     -14.780  -7.320   6.396  1.00 10.00      A   
ATOM    838  O   LYS A 117     -15.435  -7.699   7.368  1.00 10.00      A   
ATOM    839  N   ALA A 118     -14.424  -6.055   6.209  1.00 10.00      A   
ATOM    840  HN  ALA A 118     -13.893  -5.819   5.412  1.00 10.00      A   
ATOM    841  CA  ALA A 118     -14.789  -5.010   7.160  1.00 10.00      A   
ATOM    842  CB  ALA A 118     -14.185  -3.678   6.748  1.00 10.00      A   
ATOM    843  C   ALA A 118     -16.305  -4.898   7.300  1.00 10.00      A   
ATOM    844  O   ALA A 118     -16.829  -4.824   8.409  1.00 10.00      A   
ATOM    845  N   VAL A 119     -17.005  -4.920   6.171  1.00 10.00      A   
ATOM    846  HN  VAL A 119     -16.530  -5.012   5.317  1.00 10.00      A   
ATOM    847  CA  VAL A 119     -18.461  -4.819   6.167  1.00 10.00      A   
ATOM    848  CB  VAL A 119     -19.015  -4.679   4.731  1.00 10.00      A   
ATOM    849  CG1 VAL A 119     -20.536  -4.613   4.736  1.00 10.00      A   
ATOM    850  CG2 VAL A 119     -18.435  -3.445   4.059  1.00 10.00      A   
ATOM    851  C   VAL A 119     -19.098  -6.028   6.851  1.00 10.00      A   
ATOM    852  O   VAL A 119     -20.043  -5.887   7.632  1.00 10.00      A   
ATOM    853  N   THR A 120     -18.561  -7.212   6.575  1.00 10.00      A   
ATOM    854  HN  THR A 120     -17.789  -7.258   5.967  1.00 10.00      A   
ATOM    855  CA  THR A 120     -19.080  -8.442   7.158  1.00 10.00      A   
ATOM    856  CB  THR A 120     -18.369  -9.679   6.573  1.00 10.00      A   
ATOM    857  OG1 THR A 120     -18.231  -9.519   5.155  1.00 10.00      A   
ATOM    858  HG1 THR A 120     -18.691  -8.718   4.878  1.00 10.00      A   
ATOM    859  CG2 THR A 120     -19.171 -10.939   6.860  1.00 10.00      A   
ATOM    860  C   THR A 120     -18.930  -8.433   8.680  1.00 10.00      A   
ATOM    861  O   THR A 120     -19.853  -8.806   9.407  1.00 10.00      A   
ATOM    862  N   LYS A 121     -17.774  -7.986   9.158  1.00 10.00      A   
ATOM    863  HN  LYS A 121     -17.075  -7.691   8.531  1.00 10.00      A   
ATOM    864  CA  LYS A 121     -17.513  -7.928  10.591  1.00 10.00      A   
ATOM    865  CB  LYS A 121     -16.021  -7.757  10.872  1.00 10.00      A   
ATOM    866  CG  LYS A 121     -15.179  -8.964  10.497  1.00 10.00      A   
ATOM    867  CD  LYS A 121     -13.757  -8.830  11.013  1.00 10.00      A   
ATOM    868  CE  LYS A 121     -12.947 -10.078  10.711  1.00 10.00      A   
ATOM    869  NZ  LYS A 121     -11.590 -10.023  11.310  1.00 10.00      A   
ATOM    870  HZ1 LYS A 121     -11.654  -9.976  12.347  1.00 10.00      A   
ATOM    871  HZ2 LYS A 121     -11.083  -9.183  10.974  1.00 10.00      A   
ATOM    872  HZ3 LYS A 121     -11.049 -10.872  11.048  1.00 10.00      A   
ATOM    873  C   LYS A 121     -18.308  -6.806  11.246  1.00 10.00      A   
ATOM    874  O   LYS A 121     -18.744  -6.927  12.390  1.00 10.00      A   
ATOM    875  N   TYR A 122     -18.502  -5.720  10.511  1.00 10.00      A   
ATOM    876  HN  TYR A 122     -18.117  -5.680   9.607  1.00 10.00      A   
ATOM    877  CA  TYR A 122     -19.251  -4.573  11.012  1.00 10.00      A   
ATOM    878  CB  TYR A 122     -19.150  -3.402  10.029  1.00 10.00      A   
ATOM    879  CG  TYR A 122     -19.744  -2.109  10.543  1.00 10.00      A   
ATOM    880  CD1 TYR A 122     -19.068  -1.338  11.482  1.00 10.00      A   
ATOM    881  CD2 TYR A 122     -20.977  -1.658  10.091  1.00 10.00      A   
ATOM    882  CE1 TYR A 122     -19.606  -0.156  11.954  1.00 10.00      A   
ATOM    883  CE2 TYR A 122     -21.521  -0.480  10.559  1.00 10.00      A   
ATOM    884  CZ  TYR A 122     -20.832   0.267  11.490  1.00 10.00      A   
ATOM    885  OH  TYR A 122     -21.370   1.442  11.954  1.00 10.00      A   
ATOM    886  HH  TYR A 122     -20.714   2.144  11.873  1.00 10.00      A   
ATOM    887  C   TYR A 122     -20.715  -4.939  11.249  1.00 10.00      A   
ATOM    888  O   TYR A 122     -21.353  -4.429  12.169  1.00 10.00      A   
ATOM    889  N   THR A 123     -21.233  -5.838  10.425  1.00 10.00      A   
ATOM    890  HN  THR A 123     -20.665  -6.230   9.729  1.00 10.00      A   
ATOM    891  CA  THR A 123     -22.622  -6.270  10.534  1.00 10.00      A   
ATOM    892  CB  THR A 123     -23.237  -6.503   9.140  1.00 10.00      A   
ATOM    893  OG1 THR A 123     -22.295  -7.200   8.311  1.00 10.00      A   
ATOM    894  HG1 THR A 123     -21.606  -6.584   8.021  1.00 10.00      A   
ATOM    895  CG2 THR A 123     -23.588  -5.175   8.486  1.00 10.00      A   
ATOM    896  C   THR A 123     -22.736  -7.544  11.372  1.00 10.00      A   
ATOM    897  O   THR A 123     -23.751  -8.247  11.335  1.00 10.00      A   
ATOM    898  N   SER A 124     -21.684  -7.831  12.126  1.00 10.00      A   
ATOM    899  HN  SER A 124     -20.908  -7.231  12.108  1.00 10.00      A   
ATOM    900  CA  SER A 124     -21.641  -9.004  12.981  1.00 10.00      A   
ATOM    901  CB  SER A 124     -20.862 -10.126  12.292  1.00 10.00      A   
ATOM    902  OG  SER A 124     -21.442 -10.444  11.038  1.00 10.00      A   
ATOM    903  HG  SER A 124     -20.953  -9.989  10.337  1.00 10.00      A   
ATOM    904  C   SER A 124     -20.999  -8.656  14.321  1.00 10.00      A   
ATOM    905  O   SER A 124     -19.890  -9.102  14.624  1.00 10.00      A   
ATOM    906  N   ALA A 125     -21.713  -7.859  15.113  1.00 10.00      A   
ATOM    907  HN  ALA A 125     -22.595  -7.560  14.808  1.00 10.00      A   
ATOM    908  CB  ALA A 125     -21.065  -8.599  17.375  1.00 10.00      A   
ATOM    909  CA  ALA A 125     -21.235  -7.421  16.422  1.00 10.00      A   
ATOM    910  C   ALA A 125     -19.944  -6.618  16.290  1.00 10.00      A   
ATOM    911  O   ALA A 125     -20.016  -5.452  15.853  1.00 10.00      A   
ATOM    912  OXT ALA A 125     -18.861  -7.151  16.617  1.00 10.00      A   
ATOM    913  CB  HIS B  19      24.390  -5.815 -20.827  1.00 10.00      B   
ATOM    914  CG  HIS B  19      24.730  -6.561 -22.079  1.00 10.00      B   
ATOM    915  ND1 HIS B  19      25.493  -7.709 -22.089  1.00 10.00      B   
ATOM    916  HD1 HIS B  19      25.881  -8.150 -21.300  1.00 10.00      B   
ATOM    917  CD2 HIS B  19      24.404  -6.319 -23.371  1.00 10.00      B   
ATOM    918  CE1 HIS B  19      25.623  -8.139 -23.325  1.00 10.00      B   
ATOM    919  NE2 HIS B  19      24.972  -7.318 -24.121  1.00 10.00      B   
ATOM    920  HE2 HIS B  19      24.893  -7.417 -25.094  1.00 10.00      B   
ATOM    921  C   HIS B  19      22.868  -7.369 -19.564  1.00 10.00      B   
ATOM    922  O   HIS B  19      23.814  -8.158 -19.548  1.00 10.00      B   
ATOM    923  N   HIS B  19      22.497  -4.915 -19.506  1.00 10.00      B   
ATOM    924  HT1 HIS B  19      21.484  -5.008 -19.303  1.00 10.00      B   
ATOM    925  HT2 HIS B  19      22.650  -4.021 -20.008  1.00 10.00      B   
ATOM    926  HT3 HIS B  19      23.017  -4.891 -18.608  1.00 10.00      B   
ATOM    927  CA  HIS B  19      22.959  -6.052 -20.336  1.00 10.00      B   
ATOM    928  N   ARG B  20      21.726  -7.597 -18.925  1.00 10.00      B   
ATOM    929  HN  ARG B  20      21.004  -6.937 -18.991  1.00 10.00      B   
ATOM    930  CA  ARG B  20      21.490  -8.814 -18.153  1.00 10.00      B   
ATOM    931  CB  ARG B  20      21.669  -8.554 -16.652  1.00 10.00      B   
ATOM    932  CG  ARG B  20      23.109  -8.343 -16.204  1.00 10.00      B   
ATOM    933  CD  ARG B  20      23.926  -9.623 -16.313  1.00 10.00      B   
ATOM    934  NE  ARG B  20      24.907  -9.562 -17.398  1.00 10.00      B   
ATOM    935  HE  ARG B  20      24.557  -9.461 -18.316  1.00 10.00      B   
ATOM    936  CZ  ARG B  20      26.226  -9.629 -17.218  1.00 10.00      B   
ATOM    937  NH1 ARG B  20      26.732  -9.753 -15.998  1.00 10.00      B   
ATOM    938 HH11 ARG B  20      26.098  -9.800 -15.171  1.00 10.00      B   
ATOM    939 HH12 ARG B  20      27.764  -9.804 -15.860  1.00 10.00      B   
ATOM    940  NH2 ARG B  20      27.042  -9.575 -18.261  1.00 10.00      B   
ATOM    941 HH21 ARG B  20      26.655  -9.483 -19.226  1.00 10.00      B   
ATOM    942 HH22 ARG B  20      28.074  -9.626 -18.122  1.00 10.00      B   
ATOM    943  C   ARG B  20      20.076  -9.312 -18.425  1.00 10.00      B   
ATOM    944  O   ARG B  20      19.392  -8.788 -19.308  1.00 10.00      B   
ATOM    945  N   LYS B  21      19.637 -10.313 -17.672  1.00 10.00      B   
ATOM    946  HN  LYS B  21      20.222 -10.691 -16.982  1.00 10.00      B   
ATOM    947  CA  LYS B  21      18.296 -10.854 -17.847  1.00 10.00      B   
ATOM    948  CB  LYS B  21      18.145 -12.213 -17.149  1.00 10.00      B   
ATOM    949  CG  LYS B  21      16.811 -12.899 -17.414  1.00 10.00      B   
ATOM    950  CD  LYS B  21      16.685 -14.210 -16.656  1.00 10.00      B   
ATOM    951  CE  LYS B  21      15.352 -14.878 -16.950  1.00 10.00      B   
ATOM    952  NZ  LYS B  21      15.245 -16.218 -16.321  1.00 10.00      B   
ATOM    953  HZ1 LYS B  21      14.426 -16.730 -16.705  1.00 10.00      B   
ATOM    954  HZ2 LYS B  21      15.125 -16.125 -15.292  1.00 10.00      B   
ATOM    955  HZ3 LYS B  21      16.104 -16.775 -16.509  1.00 10.00      B   
ATOM    956  C   LYS B  21      17.247  -9.869 -17.339  1.00 10.00      B   
ATOM    957  O   LYS B  21      17.462  -9.167 -16.343  1.00 10.00      B   
ATOM    958  N   VAL B  22      16.125  -9.802 -18.042  1.00 10.00      B   
ATOM    959  HN  VAL B  22      16.027 -10.367 -18.840  1.00 10.00      B   
ATOM    960  CA  VAL B  22      15.037  -8.916 -17.663  1.00 10.00      B   
ATOM    961  CB  VAL B  22      14.004  -8.756 -18.806  1.00 10.00      B   
ATOM    962  CG1 VAL B  22      13.505 -10.106 -19.303  1.00 10.00      B   
ATOM    963  CG2 VAL B  22      12.843  -7.873 -18.379  1.00 10.00      B   
ATOM    964  C   VAL B  22      14.363  -9.412 -16.382  1.00 10.00      B   
ATOM    965  O   VAL B  22      13.923 -10.562 -16.297  1.00 10.00      B   
ATOM    966  N   LEU B  23      14.304  -8.547 -15.385  1.00 10.00      B   
ATOM    967  HN  LEU B  23      14.662  -7.645 -15.514  1.00 10.00      B   
ATOM    968  CA  LEU B  23      13.701  -8.894 -14.112  1.00 10.00      B   
ATOM    969  CB  LEU B  23      14.352  -8.096 -12.978  1.00 10.00      B   
ATOM    970  CG  LEU B  23      15.865  -8.259 -12.814  1.00 10.00      B   
ATOM    971  CD1 LEU B  23      16.381  -7.361 -11.700  1.00 10.00      B   
ATOM    972  CD2 LEU B  23      16.226  -9.712 -12.545  1.00 10.00      B   
ATOM    973  C   LEU B  23      12.200  -8.638 -14.143  1.00 10.00      B   
ATOM    974  O   LEU B  23      11.747  -7.506 -13.955  1.00 10.00      B   
ATOM    975  N   ARG B  24      11.436  -9.691 -14.394  1.00 10.00      B   
ATOM    976  HN  ARG B  24      11.855 -10.565 -14.542  1.00 10.00      B   
ATOM    977  CA  ARG B  24       9.986  -9.586 -14.452  1.00 10.00      B   
ATOM    978  CB  ARG B  24       9.455 -10.070 -15.802  1.00 10.00      B   
ATOM    979  CG  ARG B  24       9.863  -9.204 -16.980  1.00 10.00      B   
ATOM    980  CD  ARG B  24       9.266  -9.722 -18.278  1.00 10.00      B   
ATOM    981  NE  ARG B  24       7.807  -9.751 -18.232  1.00 10.00      B   
ATOM    982  HE  ARG B  24       7.388  -9.997 -17.375  1.00 10.00      B   
ATOM    983  CZ  ARG B  24       7.020  -9.461 -19.265  1.00 10.00      B   
ATOM    984  NH1 ARG B  24       7.549  -9.123 -20.433  1.00 10.00      B   
ATOM    985 HH11 ARG B  24       6.933  -8.897 -21.244  1.00 10.00      B   
ATOM    986 HH12 ARG B  24       8.585  -9.083 -20.546  1.00 10.00      B   
ATOM    987  NH2 ARG B  24       5.701  -9.509 -19.126  1.00 10.00      B   
ATOM    988 HH21 ARG B  24       5.279  -9.774 -18.208  1.00 10.00      B   
ATOM    989 HH22 ARG B  24       5.080  -9.277 -19.930  1.00 10.00      B   
ATOM    990  C   ARG B  24       9.338 -10.379 -13.328  1.00 10.00      B   
ATOM    991  O   ARG B  24       9.563 -11.583 -13.207  1.00 10.00      B   
ATOM    992  N   ASP B  25       8.535  -9.690 -12.519  1.00 10.00      B   
ATOM    993  HN  ASP B  25       8.412  -8.732 -12.687  1.00 10.00      B   
ATOM    994  CA  ASP B  25       7.827 -10.300 -11.392  1.00 10.00      B   
ATOM    995  CB  ASP B  25       6.699 -11.231 -11.858  1.00 10.00      B   
ATOM    996  CG  ASP B  25       5.327 -10.604 -11.713  1.00 10.00      B   
ATOM    997  OD1 ASP B  25       4.702 -10.755 -10.642  1.00 10.00      B   
ATOM    998  OD2 ASP B  25       4.866  -9.947 -12.671  1.00 10.00      B   
ATOM    999  C   ASP B  25       8.779 -11.029 -10.452  1.00 10.00      B   
ATOM   1000  O   ASP B  25       8.803 -12.259 -10.399  1.00 10.00      B   
ATOM   1001  N   ASN B  26       9.562 -10.264  -9.707  1.00 10.00      B   
ATOM   1002  HN  ASN B  26       9.489  -9.287  -9.778  1.00 10.00      B   
ATOM   1003  CA  ASN B  26      10.520 -10.838  -8.773  1.00 10.00      B   
ATOM   1004  CB  ASN B  26      11.754  -9.948  -8.629  1.00 10.00      B   
ATOM   1005  CG  ASN B  26      13.042 -10.750  -8.664  1.00 10.00      B   
ATOM   1006  OD1 ASN B  26      13.050 -11.946  -8.380  1.00 10.00      B   
ATOM   1007  ND2 ASN B  26      14.139 -10.101  -9.011  1.00 10.00      B   
ATOM   1008 HD21 ASN B  26      14.064  -9.146  -9.223  1.00 10.00      B   
ATOM   1009 HD22 ASN B  26      14.986 -10.599  -9.036  1.00 10.00      B   
ATOM   1010  C   ASN B  26       9.872 -11.074  -7.418  1.00 10.00      B   
ATOM   1011  O   ASN B  26      10.501 -11.581  -6.489  1.00 10.00      B   
ATOM   1012  N   ILE B  27       8.600 -10.705  -7.320  1.00 10.00      B   
ATOM   1013  HN  ILE B  27       8.167 -10.294  -8.097  1.00 10.00      B   
ATOM   1014  CA  ILE B  27       7.833 -10.875  -6.089  1.00 10.00      B   
ATOM   1015  CB  ILE B  27       6.526 -10.055  -6.116  1.00 10.00      B   
ATOM   1016  CG1 ILE B  27       5.721 -10.375  -7.382  1.00 10.00      B   
ATOM   1017  CG2 ILE B  27       6.828  -8.568  -6.030  1.00 10.00      B   
ATOM   1018  CD1 ILE B  27       4.256 -10.016  -7.289  1.00 10.00      B   
ATOM   1019  C   ILE B  27       7.486 -12.343  -5.869  1.00 10.00      B   
ATOM   1020  O   ILE B  27       6.990 -12.724  -4.810  1.00 10.00      B   
ATOM   1021  N   GLN B  28       7.759 -13.162  -6.879  1.00 10.00      B   
ATOM   1022  HN  GLN B  28       8.162 -12.792  -7.692  1.00 10.00      B   
ATOM   1023  CA  GLN B  28       7.480 -14.591  -6.814  1.00 10.00      B   
ATOM   1024  CB  GLN B  28       7.429 -15.194  -8.221  1.00 10.00      B   
ATOM   1025  CG  GLN B  28       6.442 -14.500  -9.148  1.00 10.00      B   
ATOM   1026  CD  GLN B  28       6.287 -15.204 -10.481  1.00 10.00      B   
ATOM   1027  OE1 GLN B  28       7.199 -15.878 -10.953  1.00 10.00      B   
ATOM   1028  NE2 GLN B  28       5.130 -15.041 -11.103  1.00 10.00      B   
ATOM   1029 HE21 GLN B  28       4.448 -14.482 -10.673  1.00 10.00      B   
ATOM   1030 HE22 GLN B  28       5.004 -15.486 -11.968  1.00 10.00      B   
ATOM   1031  C   GLN B  28       8.506 -15.314  -5.941  1.00 10.00      B   
ATOM   1032  O   GLN B  28       8.428 -16.527  -5.736  1.00 10.00      B   
ATOM   1033  N   GLY B  29       9.472 -14.558  -5.428  1.00 10.00      B   
ATOM   1034  HN  GLY B  29       9.498 -13.603  -5.644  1.00 10.00      B   
ATOM   1035  CA  GLY B  29      10.485 -15.129  -4.561  1.00 10.00      B   
ATOM   1036  C   GLY B  29       9.971 -15.280  -3.141  1.00 10.00      B   
ATOM   1037  O   GLY B  29      10.599 -15.931  -2.300  1.00 10.00      B   
ATOM   1038  N   ILE B  30       8.831 -14.659  -2.873  1.00 10.00      B   
ATOM   1039  HN  ILE B  30       8.388 -14.145  -3.584  1.00 10.00      B   
ATOM   1040  CA  ILE B  30       8.207 -14.726  -1.560  1.00 10.00      B   
ATOM   1041  CB  ILE B  30       7.358 -13.469  -1.274  1.00 10.00      B   
ATOM   1042  CG1 ILE B  30       8.149 -12.208  -1.638  1.00 10.00      B   
ATOM   1043  CG2 ILE B  30       6.950 -13.429   0.193  1.00 10.00      B   
ATOM   1044  CD1 ILE B  30       7.295 -10.965  -1.748  1.00 10.00      B   
ATOM   1045  C   ILE B  30       7.323 -15.963  -1.493  1.00 10.00      B   
ATOM   1046  O   ILE B  30       6.160 -15.934  -1.905  1.00 10.00      B   
ATOM   1047  N   THR B  31       7.895 -17.049  -0.999  1.00 10.00      B   
ATOM   1048  HN  THR B  31       8.825 -17.002  -0.690  1.00 10.00      B   
ATOM   1049  CA  THR B  31       7.192 -18.316  -0.890  1.00 10.00      B   
ATOM   1050  CB  THR B  31       8.194 -19.458  -0.639  1.00 10.00      B   
ATOM   1051  OG1 THR B  31       9.154 -19.038   0.343  1.00 10.00      B   
ATOM   1052  HG1 THR B  31      10.024 -19.389   0.117  1.00 10.00      B   
ATOM   1053  CG2 THR B  31       8.921 -19.827  -1.923  1.00 10.00      B   
ATOM   1054  C   THR B  31       6.173 -18.291   0.246  1.00 10.00      B   
ATOM   1055  O   THR B  31       6.184 -17.389   1.089  1.00 10.00      B   
ATOM   1056  N   LYS B  32       5.291 -19.291   0.261  1.00 10.00      B   
ATOM   1057  HN  LYS B  32       5.323 -19.964  -0.454  1.00 10.00      B   
ATOM   1058  CA  LYS B  32       4.271 -19.406   1.298  1.00 10.00      B   
ATOM   1059  CB  LYS B  32       3.428 -20.673   1.126  1.00 10.00      B   
ATOM   1060  CG  LYS B  32       2.422 -20.613  -0.011  1.00 10.00      B   
ATOM   1061  CD  LYS B  32       1.471 -21.793   0.050  1.00 10.00      B   
ATOM   1062  CE  LYS B  32       0.541 -21.825  -1.149  1.00 10.00      B   
ATOM   1063  NZ  LYS B  32      -0.248 -23.087  -1.198  1.00 10.00      B   
ATOM   1064  HZ1 LYS B  32       0.390 -23.906  -1.286  1.00 10.00      B   
ATOM   1065  HZ2 LYS B  32      -0.891 -23.073  -2.018  1.00 10.00      B   
ATOM   1066  HZ3 LYS B  32      -0.812 -23.194  -0.330  1.00 10.00      B   
ATOM   1067  C   LYS B  32       4.858 -19.336   2.711  1.00 10.00      B   
ATOM   1068  O   LYS B  32       4.358 -18.579   3.538  1.00 10.00      B   
ATOM   1069  N   PRO B  33       5.917 -20.125   3.030  1.00 10.00      B   
ATOM   1070  CA  PRO B  33       6.545 -20.101   4.359  1.00 10.00      B   
ATOM   1071  CB  PRO B  33       7.719 -21.083   4.238  1.00 10.00      B   
ATOM   1072  CG  PRO B  33       7.926 -21.256   2.775  1.00 10.00      B   
ATOM   1073  CD  PRO B  33       6.566 -21.123   2.158  1.00 10.00      B   
ATOM   1074  C   PRO B  33       7.051 -18.710   4.746  1.00 10.00      B   
ATOM   1075  O   PRO B  33       7.119 -18.373   5.929  1.00 10.00      B   
ATOM   1076  N   ALA B  34       7.403 -17.903   3.748  1.00 10.00      B   
ATOM   1077  HN  ALA B  34       7.328 -18.223   2.824  1.00 10.00      B   
ATOM   1078  CA  ALA B  34       7.886 -16.550   3.995  1.00 10.00      B   
ATOM   1079  CB  ALA B  34       8.480 -15.948   2.729  1.00 10.00      B   
ATOM   1080  C   ALA B  34       6.750 -15.684   4.525  1.00 10.00      B   
ATOM   1081  O   ALA B  34       6.939 -14.868   5.425  1.00 10.00      B   
ATOM   1082  N   ILE B  35       5.565 -15.877   3.965  1.00 10.00      B   
ATOM   1083  HN  ILE B  35       5.481 -16.533   3.237  1.00 10.00      B   
ATOM   1084  CA  ILE B  35       4.387 -15.135   4.395  1.00 10.00      B   
ATOM   1085  CB  ILE B  35       3.285 -15.161   3.315  1.00 10.00      B   
ATOM   1086  CG1 ILE B  35       3.862 -14.746   1.961  1.00 10.00      B   
ATOM   1087  CG2 ILE B  35       2.130 -14.249   3.706  1.00 10.00      B   
ATOM   1088  CD1 ILE B  35       2.927 -14.975   0.794  1.00 10.00      B   
ATOM   1089  C   ILE B  35       3.843 -15.754   5.680  1.00 10.00      B   
ATOM   1090  O   ILE B  35       3.355 -15.058   6.571  1.00 10.00      B   
ATOM   1091  N   ARG B  36       3.960 -17.074   5.766  1.00 10.00      B   
ATOM   1092  HN  ARG B  36       4.372 -17.559   5.018  1.00 10.00      B   
ATOM   1093  CA  ARG B  36       3.494 -17.832   6.919  1.00 10.00      B   
ATOM   1094  CB  ARG B  36       3.747 -19.326   6.696  1.00 10.00      B   
ATOM   1095  CG  ARG B  36       3.059 -20.241   7.694  1.00 10.00      B   
ATOM   1096  CD  ARG B  36       2.887 -21.641   7.124  1.00 10.00      B   
ATOM   1097  NE  ARG B  36       2.074 -21.634   5.907  1.00 10.00      B   
ATOM   1098  HE  ARG B  36       1.349 -20.970   5.855  1.00 10.00      B   
ATOM   1099  CZ  ARG B  36       2.250 -22.472   4.884  1.00 10.00      B   
ATOM   1100  NH1 ARG B  36       3.206 -23.394   4.923  1.00 10.00      B   
ATOM   1101 HH11 ARG B  36       3.826 -23.478   5.760  1.00 10.00      B   
ATOM   1102 HH12 ARG B  36       3.341 -24.044   4.117  1.00 10.00      B   
ATOM   1103  NH2 ARG B  36       1.469 -22.385   3.817  1.00 10.00      B   
ATOM   1104 HH21 ARG B  36       1.604 -23.040   3.013  1.00 10.00      B   
ATOM   1105 HH22 ARG B  36       0.712 -21.659   3.776  1.00 10.00      B   
ATOM   1106  C   ARG B  36       4.179 -17.365   8.199  1.00 10.00      B   
ATOM   1107  O   ARG B  36       3.524 -17.132   9.213  1.00 10.00      B   
ATOM   1108  N   ARG B  37       5.495 -17.212   8.144  1.00 10.00      B   
ATOM   1109  HN  ARG B  37       5.968 -17.407   7.304  1.00 10.00      B   
ATOM   1110  CA  ARG B  37       6.253 -16.766   9.310  1.00 10.00      B   
ATOM   1111  CB  ARG B  37       7.765 -16.872   9.083  1.00 10.00      B   
ATOM   1112  CG  ARG B  37       8.300 -16.024   7.942  1.00 10.00      B   
ATOM   1113  CD  ARG B  37       9.819 -16.061   7.887  1.00 10.00      B   
ATOM   1114  NE  ARG B  37      10.416 -15.460   9.075  1.00 10.00      B   
ATOM   1115  HE  ARG B  37      10.480 -16.024   9.879  1.00 10.00      B   
ATOM   1116  CZ  ARG B  37      10.864 -14.206   9.134  1.00 10.00      B   
ATOM   1117  NH1 ARG B  37      10.794 -13.412   8.073  1.00 10.00      B   
ATOM   1118 HH11 ARG B  37      10.395 -13.760   7.176  1.00 10.00      B   
ATOM   1119 HH12 ARG B  37      11.144 -12.429   8.132  1.00 10.00      B   
ATOM   1120  NH2 ARG B  37      11.391 -13.749  10.256  1.00 10.00      B   
ATOM   1121 HH21 ARG B  37      11.744 -12.765  10.307  1.00 10.00      B   
ATOM   1122 HH22 ARG B  37      11.459 -14.367  11.091  1.00 10.00      B   
ATOM   1123  C   ARG B  37       5.862 -15.347   9.719  1.00 10.00      B   
ATOM   1124  O   ARG B  37       5.860 -15.012  10.903  1.00 10.00      B   
ATOM   1125  N   LEU B  38       5.511 -14.525   8.736  1.00 10.00      B   
ATOM   1126  HN  LEU B  38       5.520 -14.852   7.809  1.00 10.00      B   
ATOM   1127  CA  LEU B  38       5.110 -13.150   9.002  1.00 10.00      B   
ATOM   1128  CB  LEU B  38       5.126 -12.318   7.719  1.00 10.00      B   
ATOM   1129  CG  LEU B  38       6.501 -12.062   7.097  1.00 10.00      B   
ATOM   1130  CD1 LEU B  38       6.368 -11.244   5.822  1.00 10.00      B   
ATOM   1131  CD2 LEU B  38       7.423 -11.368   8.089  1.00 10.00      B   
ATOM   1132  C   LEU B  38       3.729 -13.116   9.643  1.00 10.00      B   
ATOM   1133  O   LEU B  38       3.436 -12.258  10.476  1.00 10.00      B   
ATOM   1134  N   ALA B  39       2.879 -14.053   9.242  1.00 10.00      B   
ATOM   1135  HN  ALA B  39       3.157 -14.690   8.547  1.00 10.00      B   
ATOM   1136  CA  ALA B  39       1.538 -14.153   9.792  1.00 10.00      B   
ATOM   1137  CB  ALA B  39       0.655 -15.007   8.894  1.00 10.00      B   
ATOM   1138  C   ALA B  39       1.605 -14.737  11.195  1.00 10.00      B   
ATOM   1139  O   ALA B  39       0.876 -14.312  12.095  1.00 10.00      B   
ATOM   1140  N   ARG B  40       2.504 -15.702  11.376  1.00 10.00      B   
ATOM   1141  HN  ARG B  40       3.047 -15.996  10.608  1.00 10.00      B   
ATOM   1142  CA  ARG B  40       2.699 -16.352  12.667  1.00 10.00      B   
ATOM   1143  CB  ARG B  40       3.760 -17.449  12.548  1.00 10.00      B   
ATOM   1144  CG  ARG B  40       3.677 -18.527  13.619  1.00 10.00      B   
ATOM   1145  CD  ARG B  40       4.987 -19.287  13.737  1.00 10.00      B   
ATOM   1146  NE  ARG B  40       5.917 -18.630  14.652  1.00 10.00      B   
ATOM   1147  HE  ARG B  40       5.526 -18.149  15.419  1.00 10.00      B   
ATOM   1148  CZ  ARG B  40       7.242 -18.637  14.508  1.00 10.00      B   
ATOM   1149  NH1 ARG B  40       7.804 -19.255  13.479  1.00 10.00      B   
ATOM   1150 HH11 ARG B  40       7.212 -19.735  12.768  1.00 10.00      B   
ATOM   1151 HH12 ARG B  40       8.840 -19.262  13.377  1.00 10.00      B   
ATOM   1152  NH2 ARG B  40       8.006 -18.016  15.394  1.00 10.00      B   
ATOM   1153 HH21 ARG B  40       7.574 -17.518  16.203  1.00 10.00      B   
ATOM   1154 HH22 ARG B  40       9.046 -18.022  15.286  1.00 10.00      B   
ATOM   1155  C   ARG B  40       3.137 -15.326  13.708  1.00 10.00      B   
ATOM   1156  O   ARG B  40       2.610 -15.285  14.818  1.00 10.00      B   
ATOM   1157  N   ARG B  41       4.086 -14.474  13.325  1.00 10.00      B   
ATOM   1158  HN  ARG B  41       4.459 -14.552  12.419  1.00 10.00      B   
ATOM   1159  CA  ARG B  41       4.596 -13.436  14.215  1.00 10.00      B   
ATOM   1160  CB  ARG B  41       5.895 -12.844  13.666  1.00 10.00      B   
ATOM   1161  CG  ARG B  41       7.076 -13.802  13.710  1.00 10.00      B   
ATOM   1162  CD  ARG B  41       8.230 -13.317  12.845  1.00 10.00      B   
ATOM   1163  NE  ARG B  41       8.839 -12.093  13.365  1.00 10.00      B   
ATOM   1164  HE  ARG B  41       8.260 -11.303  13.448  1.00 10.00      B   
ATOM   1165  CZ  ARG B  41      10.118 -11.986  13.726  1.00 10.00      B   
ATOM   1166  NH1 ARG B  41      10.926 -13.033  13.630  1.00 10.00      B   
ATOM   1167 HH11 ARG B  41      10.563 -13.940  13.270  1.00 10.00      B   
ATOM   1168 HH12 ARG B  41      11.929 -12.954  13.913  1.00 10.00      B   
ATOM   1169  NH2 ARG B  41      10.580 -10.832  14.194  1.00 10.00      B   
ATOM   1170 HH21 ARG B  41      11.581 -10.740  14.481  1.00 10.00      B   
ATOM   1171 HH22 ARG B  41       9.941 -10.010  14.277  1.00 10.00      B   
ATOM   1172  C   ARG B  41       3.558 -12.335  14.437  1.00 10.00      B   
ATOM   1173  O   ARG B  41       3.705 -11.495  15.323  1.00 10.00      B   
ATOM   1174  N   GLY B  42       2.509 -12.347  13.624  1.00 10.00      B   
ATOM   1175  HN  GLY B  42       2.448 -13.037  12.929  1.00 10.00      B   
ATOM   1176  CA  GLY B  42       1.458 -11.359  13.750  1.00 10.00      B   
ATOM   1177  C   GLY B  42       0.310 -11.865  14.600  1.00 10.00      B   
ATOM   1178  O   GLY B  42      -0.524 -11.085  15.061  1.00 10.00      B   
ATOM   1179  N   GLY B  43       0.274 -13.172  14.820  1.00 10.00      B   
ATOM   1180  HN  GLY B  43       0.973 -13.746  14.440  1.00 10.00      B   
ATOM   1181  CA  GLY B  43      -0.784 -13.758  15.622  1.00 10.00      B   
ATOM   1182  C   GLY B  43      -1.835 -14.452  14.779  1.00 10.00      B   
ATOM   1183  O   GLY B  43      -2.919 -14.775  15.265  1.00 10.00      B   
ATOM   1184  N   VAL B  44      -1.517 -14.683  13.514  1.00 10.00      B   
ATOM   1185  HN  VAL B  44      -0.635 -14.410  13.182  1.00 10.00      B   
ATOM   1186  CA  VAL B  44      -2.441 -15.346  12.605  1.00 10.00      B   
ATOM   1187  CB  VAL B  44      -2.341 -14.782  11.171  1.00 10.00      B   
ATOM   1188  CG1 VAL B  44      -3.402 -15.397  10.271  1.00 10.00      B   
ATOM   1189  CG2 VAL B  44      -2.456 -13.264  11.180  1.00 10.00      B   
ATOM   1190  C   VAL B  44      -2.177 -16.849  12.582  1.00 10.00      B   
ATOM   1191  O   VAL B  44      -1.173 -17.311  12.031  1.00 10.00      B   
ATOM   1192  N   LYS B  45      -3.072 -17.601  13.201  1.00 10.00      B   
ATOM   1193  HN  LYS B  45      -3.844 -17.171  13.628  1.00 10.00      B   
ATOM   1194  CA  LYS B  45      -2.950 -19.050  13.260  1.00 10.00      B   
ATOM   1195  CB  LYS B  45      -3.637 -19.596  14.514  1.00 10.00      B   
ATOM   1196  CG  LYS B  45      -3.260 -18.874  15.794  1.00 10.00      B   
ATOM   1197  CD  LYS B  45      -4.202 -19.238  16.926  1.00 10.00      B   
ATOM   1198  CE  LYS B  45      -3.986 -18.339  18.130  1.00 10.00      B   
ATOM   1199  NZ  LYS B  45      -5.171 -18.322  19.022  1.00 10.00      B   
ATOM   1200  HZ1 LYS B  45      -6.025 -18.097  18.472  1.00 10.00      B   
ATOM   1201  HZ2 LYS B  45      -5.051 -17.599  19.764  1.00 10.00      B   
ATOM   1202  HZ3 LYS B  45      -5.297 -19.253  19.476  1.00 10.00      B   
ATOM   1203  C   LYS B  45      -3.566 -19.686  12.019  1.00 10.00      B   
ATOM   1204  O   LYS B  45      -2.971 -20.571  11.404  1.00 10.00      B   
ATOM   1205  N   ARG B  46      -4.752 -19.223  11.651  1.00 10.00      B   
ATOM   1206  HN  ARG B  46      -5.165 -18.499  12.172  1.00 10.00      B   
ATOM   1207  CA  ARG B  46      -5.454 -19.750  10.486  1.00 10.00      B   
ATOM   1208  CB  ARG B  46      -6.952 -19.888  10.771  1.00 10.00      B   
ATOM   1209  CG  ARG B  46      -7.279 -20.535  12.108  1.00 10.00      B   
ATOM   1210  CD  ARG B  46      -6.713 -21.942  12.209  1.00 10.00      B   
ATOM   1211  NE  ARG B  46      -6.375 -22.290  13.589  1.00 10.00      B   
ATOM   1212  HE  ARG B  46      -7.013 -22.020  14.291  1.00 10.00      B   
ATOM   1213  CZ  ARG B  46      -5.269 -22.947  13.946  1.00 10.00      B   
ATOM   1214  NH1 ARG B  46      -4.388 -23.335  13.025  1.00 10.00      B   
ATOM   1215 HH11 ARG B  46      -4.559 -23.130  12.015  1.00 10.00      B   
ATOM   1216 HH12 ARG B  46      -3.520 -23.846  13.306  1.00 10.00      B   
ATOM   1217  NH2 ARG B  46      -5.041 -23.202  15.231  1.00 10.00      B   
ATOM   1218 HH21 ARG B  46      -5.727 -22.886  15.955  1.00 10.00      B   
ATOM   1219 HH22 ARG B  46      -4.181 -23.715  15.524  1.00 10.00      B   
ATOM   1220  C   ARG B  46      -5.227 -18.853   9.275  1.00 10.00      B   
ATOM   1221  O   ARG B  46      -5.811 -17.772   9.172  1.00 10.00      B   
ATOM   1222  N   ILE B  47      -4.368 -19.297   8.372  1.00 10.00      B   
ATOM   1223  HN  ILE B  47      -3.933 -20.168   8.510  1.00 10.00      B   
ATOM   1224  CA  ILE B  47      -4.053 -18.529   7.172  1.00 10.00      B   
ATOM   1225  CB  ILE B  47      -2.542 -18.581   6.858  1.00 10.00      B   
ATOM   1226  CG1 ILE B  47      -1.723 -18.314   8.124  1.00 10.00      B   
ATOM   1227  CG2 ILE B  47      -2.185 -17.575   5.776  1.00 10.00      B   
ATOM   1228  CD1 ILE B  47      -0.238 -18.558   7.958  1.00 10.00      B   
ATOM   1229  C   ILE B  47      -4.842 -19.054   5.971  1.00 10.00      B   
ATOM   1230  O   ILE B  47      -4.929 -20.266   5.756  1.00 10.00      B   
ATOM   1231  N   SER B  48      -5.424 -18.139   5.203  1.00 10.00      B   
ATOM   1232  HN  SER B  48      -5.334 -17.191   5.435  1.00 10.00      B   
ATOM   1233  CA  SER B  48      -6.202 -18.502   4.026  1.00 10.00      B   
ATOM   1234  CB  SER B  48      -7.143 -17.352   3.670  1.00 10.00      B   
ATOM   1235  OG  SER B  48      -7.476 -16.605   4.831  1.00 10.00      B   
ATOM   1236  HG  SER B  48      -7.999 -17.157   5.427  1.00 10.00      B   
ATOM   1237  C   SER B  48      -5.283 -18.824   2.843  1.00 10.00      B   
ATOM   1238  O   SER B  48      -4.063 -18.703   2.945  1.00 10.00      B   
ATOM   1239  N   GLY B  49      -5.874 -19.219   1.722  1.00 10.00      B   
ATOM   1240  HN  GLY B  49      -6.854 -19.283   1.692  1.00 10.00      B   
ATOM   1241  CA  GLY B  49      -5.090 -19.557   0.546  1.00 10.00      B   
ATOM   1242  C   GLY B  49      -4.985 -18.408  -0.439  1.00 10.00      B   
ATOM   1243  O   GLY B  49      -3.958 -18.232  -1.096  1.00 10.00      B   
ATOM   1244  N   LEU B  50      -6.042 -17.614  -0.537  1.00 10.00      B   
ATOM   1245  HN  LEU B  50      -6.832 -17.799   0.011  1.00 10.00      B   
ATOM   1246  CA  LEU B  50      -6.060 -16.479  -1.449  1.00 10.00      B   
ATOM   1247  CB  LEU B  50      -7.499 -16.026  -1.721  1.00 10.00      B   
ATOM   1248  CG  LEU B  50      -8.441 -17.077  -2.317  1.00 10.00      B   
ATOM   1249  CD1 LEU B  50      -9.872 -16.566  -2.331  1.00 10.00      B   
ATOM   1250  CD2 LEU B  50      -7.996 -17.469  -3.717  1.00 10.00      B   
ATOM   1251  C   LEU B  50      -5.237 -15.319  -0.899  1.00 10.00      B   
ATOM   1252  O   LEU B  50      -4.726 -14.493  -1.655  1.00 10.00      B   
ATOM   1253  N   ILE B  51      -5.086 -15.286   0.426  1.00 10.00      B   
ATOM   1254  HN  ILE B  51      -5.499 -15.990   0.965  1.00 10.00      B   
ATOM   1255  CA  ILE B  51      -4.330 -14.227   1.093  1.00 10.00      B   
ATOM   1256  CB  ILE B  51      -4.435 -14.325   2.634  1.00 10.00      B   
ATOM   1257  CG1 ILE B  51      -3.994 -13.018   3.297  1.00 10.00      B   
ATOM   1258  CG2 ILE B  51      -3.636 -15.500   3.173  1.00 10.00      B   
ATOM   1259  CD1 ILE B  51      -4.945 -11.866   3.063  1.00 10.00      B   
ATOM   1260  C   ILE B  51      -2.860 -14.210   0.655  1.00 10.00      B   
ATOM   1261  O   ILE B  51      -2.208 -13.164   0.688  1.00 10.00      B   
ATOM   1262  N   TYR B  52      -2.349 -15.365   0.230  1.00 10.00      B   
ATOM   1263  HN  TYR B  52      -2.914 -16.166   0.219  1.00 10.00      B   
ATOM   1264  CA  TYR B  52      -0.964 -15.464  -0.223  1.00 10.00      B   
ATOM   1265  CB  TYR B  52      -0.599 -16.918  -0.538  1.00 10.00      B   
ATOM   1266  CG  TYR B  52      -0.543 -17.828   0.670  1.00 10.00      B   
ATOM   1267  CD1 TYR B  52      -1.374 -18.934   0.764  1.00 10.00      B   
ATOM   1268  CD2 TYR B  52       0.347 -17.587   1.709  1.00 10.00      B   
ATOM   1269  CE1 TYR B  52      -1.323 -19.776   1.857  1.00 10.00      B   
ATOM   1270  CE2 TYR B  52       0.403 -18.423   2.809  1.00 10.00      B   
ATOM   1271  CZ  TYR B  52      -0.434 -19.516   2.878  1.00 10.00      B   
ATOM   1272  OH  TYR B  52      -0.379 -20.357   3.966  1.00 10.00      B   
ATOM   1273  HH  TYR B  52      -1.240 -20.789   4.077  1.00 10.00      B   
ATOM   1274  C   TYR B  52      -0.756 -14.598  -1.461  1.00 10.00      B   
ATOM   1275  O   TYR B  52       0.227 -13.867  -1.568  1.00 10.00      B   
ATOM   1276  N   GLU B  53      -1.713 -14.666  -2.377  1.00 10.00      B   
ATOM   1277  HN  GLU B  53      -2.485 -15.249  -2.216  1.00 10.00      B   
ATOM   1278  CA  GLU B  53      -1.649 -13.891  -3.607  1.00 10.00      B   
ATOM   1279  CB  GLU B  53      -2.590 -14.482  -4.655  1.00 10.00      B   
ATOM   1280  CG  GLU B  53      -2.323 -15.946  -4.963  1.00 10.00      B   
ATOM   1281  CD  GLU B  53      -3.445 -16.582  -5.751  1.00 10.00      B   
ATOM   1282  OE1 GLU B  53      -4.606 -16.527  -5.286  1.00 10.00      B   
ATOM   1283  OE2 GLU B  53      -3.176 -17.141  -6.836  1.00 10.00      B   
ATOM   1284  C   GLU B  53      -2.001 -12.435  -3.337  1.00 10.00      B   
ATOM   1285  O   GLU B  53      -1.466 -11.528  -3.974  1.00 10.00      B   
ATOM   1286  N   GLU B  54      -2.901 -12.221  -2.382  1.00 10.00      B   
ATOM   1287  HN  GLU B  54      -3.302 -12.990  -1.924  1.00 10.00      B   
ATOM   1288  CA  GLU B  54      -3.324 -10.880  -2.007  1.00 10.00      B   
ATOM   1289  CB  GLU B  54      -4.421 -10.951  -0.948  1.00 10.00      B   
ATOM   1290  CG  GLU B  54      -5.763 -11.443  -1.465  1.00 10.00      B   
ATOM   1291  CD  GLU B  54      -6.809 -11.518  -0.373  1.00 10.00      B   
ATOM   1292  OE1 GLU B  54      -7.570 -12.507  -0.341  1.00 10.00      B   
ATOM   1293  OE2 GLU B  54      -6.870 -10.588   0.461  1.00 10.00      B   
ATOM   1294  C   GLU B  54      -2.149 -10.072  -1.470  1.00 10.00      B   
ATOM   1295  O   GLU B  54      -1.923  -8.935  -1.883  1.00 10.00      B   
ATOM   1296  N   THR B  55      -1.405 -10.667  -0.545  1.00 10.00      B   
ATOM   1297  HN  THR B  55      -1.643 -11.572  -0.247  1.00 10.00      B   
ATOM   1298  CA  THR B  55      -0.250 -10.008   0.044  1.00 10.00      B   
ATOM   1299  CB  THR B  55       0.318 -10.828   1.220  1.00 10.00      B   
ATOM   1300  OG1 THR B  55      -0.762 -11.286   2.051  1.00 10.00      B   
ATOM   1301  HG1 THR B  55      -1.242 -11.988   1.595  1.00 10.00      B   
ATOM   1302  CG2 THR B  55       1.267  -9.978   2.057  1.00 10.00      B   
ATOM   1303  C   THR B  55       0.835  -9.805  -1.014  1.00 10.00      B   
ATOM   1304  O   THR B  55       1.541  -8.796  -1.012  1.00 10.00      B   
ATOM   1305  N   ARG B  56       0.932 -10.761  -1.934  1.00 10.00      B   
ATOM   1306  HN  ARG B  56       0.325 -11.530  -1.885  1.00 10.00      B   
ATOM   1307  CA  ARG B  56       1.910 -10.705  -3.014  1.00 10.00      B   
ATOM   1308  CB  ARG B  56       1.805 -11.971  -3.870  1.00 10.00      B   
ATOM   1309  CG  ARG B  56       2.967 -12.191  -4.822  1.00 10.00      B   
ATOM   1310  CD  ARG B  56       2.616 -13.209  -5.896  1.00 10.00      B   
ATOM   1311  NE  ARG B  56       1.665 -12.679  -6.876  1.00 10.00      B   
ATOM   1312  HE  ARG B  56       1.838 -11.776  -7.232  1.00 10.00      B   
ATOM   1313  CZ  ARG B  56       0.592 -13.345  -7.309  1.00 10.00      B   
ATOM   1314  NH1 ARG B  56       0.327 -14.562  -6.850  1.00 10.00      B   
ATOM   1315 HH11 ARG B  56      -0.510 -15.078  -7.191  1.00 10.00      B   
ATOM   1316 HH12 ARG B  56       0.956 -15.009  -6.145  1.00 10.00      B   
ATOM   1317  NH2 ARG B  56      -0.214 -12.794  -8.209  1.00 10.00      B   
ATOM   1318 HH21 ARG B  56      -0.006 -11.832  -8.585  1.00 10.00      B   
ATOM   1319 HH22 ARG B  56      -1.053 -13.310  -8.549  1.00 10.00      B   
ATOM   1320  C   ARG B  56       1.680  -9.467  -3.883  1.00 10.00      B   
ATOM   1321  O   ARG B  56       2.628  -8.777  -4.263  1.00 10.00      B   
ATOM   1322  N   GLY B  57       0.413  -9.187  -4.180  1.00 10.00      B   
ATOM   1323  HN  GLY B  57      -0.298  -9.775  -3.847  1.00 10.00      B   
ATOM   1324  CA  GLY B  57       0.071  -8.035  -4.997  1.00 10.00      B   
ATOM   1325  C   GLY B  57       0.415  -6.723  -4.319  1.00 10.00      B   
ATOM   1326  O   GLY B  57       0.914  -5.796  -4.960  1.00 10.00      B   
ATOM   1327  N   VAL B  58       0.163  -6.655  -3.017  1.00 10.00      B   
ATOM   1328  HN  VAL B  58      -0.225  -7.435  -2.567  1.00 10.00      B   
ATOM   1329  CA  VAL B  58       0.447  -5.452  -2.238  1.00 10.00      B   
ATOM   1330  CB  VAL B  58      -0.075  -5.572  -0.787  1.00 10.00      B   
ATOM   1331  CG1 VAL B  58       0.265  -4.325   0.024  1.00 10.00      B   
ATOM   1332  CG2 VAL B  58      -1.573  -5.822  -0.778  1.00 10.00      B   
ATOM   1333  C   VAL B  58       1.949  -5.174  -2.219  1.00 10.00      B   
ATOM   1334  O   VAL B  58       2.390  -4.038  -2.423  1.00 10.00      B   
ATOM   1335  N   LEU B  59       2.729  -6.225  -2.002  1.00 10.00      B   
ATOM   1336  HN  LEU B  59       2.316  -7.109  -1.863  1.00 10.00      B   
ATOM   1337  CA  LEU B  59       4.179  -6.104  -1.963  1.00 10.00      B   
ATOM   1338  CB  LEU B  59       4.810  -7.397  -1.445  1.00 10.00      B   
ATOM   1339  CG  LEU B  59       4.508  -7.745   0.015  1.00 10.00      B   
ATOM   1340  CD1 LEU B  59       4.981  -9.153   0.340  1.00 10.00      B   
ATOM   1341  CD2 LEU B  59       5.151  -6.734   0.953  1.00 10.00      B   
ATOM   1342  C   LEU B  59       4.736  -5.735  -3.337  1.00 10.00      B   
ATOM   1343  O   LEU B  59       5.772  -5.078  -3.443  1.00 10.00      B   
ATOM   1344  N   LYS B  60       4.032  -6.159  -4.384  1.00 10.00      B   
ATOM   1345  HN  LYS B  60       3.225  -6.698  -4.228  1.00 10.00      B   
ATOM   1346  CA  LYS B  60       4.430  -5.866  -5.758  1.00 10.00      B   
ATOM   1347  CB  LYS B  60       3.444  -6.510  -6.737  1.00 10.00      B   
ATOM   1348  CG  LYS B  60       3.836  -6.419  -8.203  1.00 10.00      B   
ATOM   1349  CD  LYS B  60       2.891  -7.248  -9.059  1.00 10.00      B   
ATOM   1350  CE  LYS B  60       3.426  -7.438 -10.466  1.00 10.00      B   
ATOM   1351  NZ  LYS B  60       2.918  -8.693 -11.085  1.00 10.00      B   
ATOM   1352  HZ1 LYS B  60       3.094  -8.687 -12.109  1.00 10.00      B   
ATOM   1353  HZ2 LYS B  60       1.888  -8.791 -10.920  1.00 10.00      B   
ATOM   1354  HZ3 LYS B  60       3.403  -9.519 -10.669  1.00 10.00      B   
ATOM   1355  C   LYS B  60       4.472  -4.357  -5.981  1.00 10.00      B   
ATOM   1356  O   LYS B  60       5.462  -3.815  -6.481  1.00 10.00      B   
ATOM   1357  N   VAL B  61       3.391  -3.689  -5.587  1.00 10.00      B   
ATOM   1358  HN  VAL B  61       2.643  -4.188  -5.195  1.00 10.00      B   
ATOM   1359  CA  VAL B  61       3.282  -2.239  -5.724  1.00 10.00      B   
ATOM   1360  CB  VAL B  61       1.832  -1.758  -5.481  1.00 10.00      B   
ATOM   1361  CG1 VAL B  61       1.704  -0.259  -5.722  1.00 10.00      B   
ATOM   1362  CG2 VAL B  61       0.860  -2.524  -6.367  1.00 10.00      B   
ATOM   1363  C   VAL B  61       4.221  -1.546  -4.737  1.00 10.00      B   
ATOM   1364  O   VAL B  61       4.835  -0.524  -5.055  1.00 10.00      B   
ATOM   1365  N   PHE B  62       4.335  -2.124  -3.543  1.00 10.00      B   
ATOM   1366  HN  PHE B  62       3.819  -2.938  -3.357  1.00 10.00      B   
ATOM   1367  CA  PHE B  62       5.201  -1.583  -2.505  1.00 10.00      B   
ATOM   1368  CB  PHE B  62       5.114  -2.442  -1.237  1.00 10.00      B   
ATOM   1369  CG  PHE B  62       6.141  -2.107  -0.191  1.00 10.00      B   
ATOM   1370  CD1 PHE B  62       6.081  -0.913   0.507  1.00 10.00      B   
ATOM   1371  CD2 PHE B  62       7.172  -2.989   0.092  1.00 10.00      B   
ATOM   1372  CE1 PHE B  62       7.027  -0.606   1.467  1.00 10.00      B   
ATOM   1373  CE2 PHE B  62       8.122  -2.687   1.049  1.00 10.00      B   
ATOM   1374  CZ  PHE B  62       8.049  -1.494   1.737  1.00 10.00      B   
ATOM   1375  C   PHE B  62       6.642  -1.505  -2.994  1.00 10.00      B   
ATOM   1376  O   PHE B  62       7.279  -0.453  -2.917  1.00 10.00      B   
ATOM   1377  N   LEU B  63       7.141  -2.618  -3.520  1.00 10.00      B   
ATOM   1378  HN  LEU B  63       6.576  -3.422  -3.567  1.00 10.00      B   
ATOM   1379  CA  LEU B  63       8.502  -2.680  -4.025  1.00 10.00      B   
ATOM   1380  CB  LEU B  63       8.859  -4.103  -4.466  1.00 10.00      B   
ATOM   1381  CG  LEU B  63       9.037  -5.125  -3.340  1.00 10.00      B   
ATOM   1382  CD1 LEU B  63       9.230  -6.522  -3.905  1.00 10.00      B   
ATOM   1383  CD2 LEU B  63      10.210  -4.743  -2.451  1.00 10.00      B   
ATOM   1384  C   LEU B  63       8.709  -1.700  -5.169  1.00 10.00      B   
ATOM   1385  O   LEU B  63       9.734  -1.025  -5.231  1.00 10.00      B   
ATOM   1386  N   GLU B  64       7.727  -1.614  -6.061  1.00 10.00      B   
ATOM   1387  HN  GLU B  64       6.926  -2.170  -5.946  1.00 10.00      B   
ATOM   1388  CA  GLU B  64       7.810  -0.715  -7.208  1.00 10.00      B   
ATOM   1389  CB  GLU B  64       6.571  -0.837  -8.096  1.00 10.00      B   
ATOM   1390  CG  GLU B  64       6.615   0.033  -9.341  1.00 10.00      B   
ATOM   1391  CD  GLU B  64       5.345  -0.044 -10.158  1.00 10.00      B   
ATOM   1392  OE1 GLU B  64       5.314  -0.807 -11.149  1.00 10.00      B   
ATOM   1393  OE2 GLU B  64       4.374   0.671  -9.826  1.00 10.00      B   
ATOM   1394  C   GLU B  64       7.999   0.732  -6.766  1.00 10.00      B   
ATOM   1395  O   GLU B  64       8.904   1.419  -7.239  1.00 10.00      B   
ATOM   1396  N   ASN B  65       7.151   1.183  -5.849  1.00 10.00      B   
ATOM   1397  HN  ASN B  65       6.457   0.578  -5.501  1.00 10.00      B   
ATOM   1398  CA  ASN B  65       7.222   2.552  -5.348  1.00 10.00      B   
ATOM   1399  CB  ASN B  65       6.089   2.839  -4.359  1.00 10.00      B   
ATOM   1400  CG  ASN B  65       4.783   3.193  -5.043  1.00 10.00      B   
ATOM   1401  OD1 ASN B  65       4.770   3.752  -6.142  1.00 10.00      B   
ATOM   1402  ND2 ASN B  65       3.674   2.866  -4.400  1.00 10.00      B   
ATOM   1403 HD21 ASN B  65       3.758   2.422  -3.526  1.00 10.00      B   
ATOM   1404 HD22 ASN B  65       2.816   3.084  -4.817  1.00 10.00      B   
ATOM   1405  C   ASN B  65       8.570   2.845  -4.706  1.00 10.00      B   
ATOM   1406  O   ASN B  65       9.149   3.916  -4.911  1.00 10.00      B   
ATOM   1407  N   VAL B  66       9.069   1.889  -3.929  1.00 10.00      B   
ATOM   1408  HN  VAL B  66       8.556   1.061  -3.800  1.00 10.00      B   
ATOM   1409  CA  VAL B  66      10.357   2.040  -3.263  1.00 10.00      B   
ATOM   1410  CB  VAL B  66      10.610   0.914  -2.239  1.00 10.00      B   
ATOM   1411  CG1 VAL B  66      11.989   1.049  -1.608  1.00 10.00      B   
ATOM   1412  CG2 VAL B  66       9.534   0.927  -1.166  1.00 10.00      B   
ATOM   1413  C   VAL B  66      11.494   2.069  -4.281  1.00 10.00      B   
ATOM   1414  O   VAL B  66      12.372   2.933  -4.220  1.00 10.00      B   
ATOM   1415  N   ILE B  67      11.463   1.130  -5.221  1.00 10.00      B   
ATOM   1416  HN  ILE B  67      10.727   0.473  -5.219  1.00 10.00      B   
ATOM   1417  CA  ILE B  67      12.489   1.038  -6.253  1.00 10.00      B   
ATOM   1418  CB  ILE B  67      12.299  -0.204  -7.157  1.00 10.00      B   
ATOM   1419  CG1 ILE B  67      12.558  -1.489  -6.360  1.00 10.00      B   
ATOM   1420  CG2 ILE B  67      13.216  -0.143  -8.372  1.00 10.00      B   
ATOM   1421  CD1 ILE B  67      12.194  -2.759  -7.102  1.00 10.00      B   
ATOM   1422  C   ILE B  67      12.533   2.305  -7.104  1.00 10.00      B   
ATOM   1423  O   ILE B  67      13.603   2.867  -7.329  1.00 10.00      B   
ATOM   1424  N   ARG B  68      11.367   2.761  -7.559  1.00 10.00      B   
ATOM   1425  HN  ARG B  68      10.540   2.276  -7.338  1.00 10.00      B   
ATOM   1426  CA  ARG B  68      11.287   3.965  -8.381  1.00 10.00      B   
ATOM   1427  CB  ARG B  68       9.840   4.270  -8.777  1.00 10.00      B   
ATOM   1428  CG  ARG B  68       9.224   3.254  -9.723  1.00 10.00      B   
ATOM   1429  CD  ARG B  68       7.826   3.668 -10.149  1.00 10.00      B   
ATOM   1430  NE  ARG B  68       7.823   4.390 -11.425  1.00 10.00      B   
ATOM   1431  HE  ARG B  68       8.696   4.645 -11.802  1.00 10.00      B   
ATOM   1432  CZ  ARG B  68       6.721   4.709 -12.099  1.00 10.00      B   
ATOM   1433  NH1 ARG B  68       5.527   4.371 -11.627  1.00 10.00      B   
ATOM   1434 HH11 ARG B  68       4.663   4.623 -12.154  1.00 10.00      B   
ATOM   1435 HH12 ARG B  68       5.445   3.853 -10.724  1.00 10.00      B   
ATOM   1436  NH2 ARG B  68       6.814   5.365 -13.248  1.00 10.00      B   
ATOM   1437 HH21 ARG B  68       7.749   5.639 -13.624  1.00 10.00      B   
ATOM   1438 HH22 ARG B  68       5.952   5.611 -13.785  1.00 10.00      B   
ATOM   1439  C   ARG B  68      11.888   5.161  -7.654  1.00 10.00      B   
ATOM   1440  O   ARG B  68      12.659   5.927  -8.234  1.00 10.00      B   
ATOM   1441  N   ASP B  69      11.546   5.303  -6.378  1.00 10.00      B   
ATOM   1442  HN  ASP B  69      10.942   4.645  -5.967  1.00 10.00      B   
ATOM   1443  CA  ASP B  69      12.050   6.411  -5.571  1.00 10.00      B   
ATOM   1444  CB  ASP B  69      11.368   6.442  -4.204  1.00 10.00      B   
ATOM   1445  CG  ASP B  69      10.860   7.822  -3.844  1.00 10.00      B   
ATOM   1446  OD1 ASP B  69      10.043   8.375  -4.611  1.00 10.00      B   
ATOM   1447  OD2 ASP B  69      11.245   8.355  -2.781  1.00 10.00      B   
ATOM   1448  C   ASP B  69      13.559   6.311  -5.400  1.00 10.00      B   
ATOM   1449  O   ASP B  69      14.280   7.294  -5.576  1.00 10.00      B   
ATOM   1450  N   ALA B  70      14.031   5.114  -5.072  1.00 10.00      B   
ATOM   1451  HN  ALA B  70      13.398   4.373  -4.943  1.00 10.00      B   
ATOM   1452  CA  ALA B  70      15.457   4.872  -4.882  1.00 10.00      B   
ATOM   1453  CB  ALA B  70      15.704   3.439  -4.437  1.00 10.00      B   
ATOM   1454  C   ALA B  70      16.238   5.179  -6.155  1.00 10.00      B   
ATOM   1455  O   ALA B  70      17.279   5.834  -6.107  1.00 10.00      B   
ATOM   1456  N   VAL B  71      15.724   4.715  -7.292  1.00 10.00      B   
ATOM   1457  HN  VAL B  71      14.888   4.193  -7.262  1.00 10.00      B   
ATOM   1458  CA  VAL B  71      16.373   4.955  -8.580  1.00 10.00      B   
ATOM   1459  CB  VAL B  71      15.672   4.194  -9.730  1.00 10.00      B   
ATOM   1460  CG1 VAL B  71      16.249   4.583 -11.084  1.00 10.00      B   
ATOM   1461  CG2 VAL B  71      15.799   2.692  -9.522  1.00 10.00      B   
ATOM   1462  C   VAL B  71      16.422   6.452  -8.883  1.00 10.00      B   
ATOM   1463  O   VAL B  71      17.353   6.939  -9.528  1.00 10.00      B   
ATOM   1464  N   THR B  72      15.422   7.178  -8.389  1.00 10.00      B   
ATOM   1465  HN  THR B  72      14.715   6.729  -7.881  1.00 10.00      B   
ATOM   1466  CA  THR B  72      15.351   8.623  -8.580  1.00 10.00      B   
ATOM   1467  CB  THR B  72      14.078   9.221  -7.929  1.00 10.00      B   
ATOM   1468  OG1 THR B  72      12.909   8.598  -8.477  1.00 10.00      B   
ATOM   1469  HG1 THR B  72      13.058   7.646  -8.561  1.00 10.00      B   
ATOM   1470  CG2 THR B  72      13.990  10.722  -8.164  1.00 10.00      B   
ATOM   1471  C   THR B  72      16.596   9.285  -7.981  1.00 10.00      B   
ATOM   1472  O   THR B  72      17.162  10.211  -8.562  1.00 10.00      B   
ATOM   1473  N   TYR B  73      17.031   8.783  -6.826  1.00 10.00      B   
ATOM   1474  HN  TYR B  73      16.541   8.037  -6.415  1.00 10.00      B   
ATOM   1475  CA  TYR B  73      18.215   9.311  -6.157  1.00 10.00      B   
ATOM   1476  CB  TYR B  73      18.298   8.797  -4.717  1.00 10.00      B   
ATOM   1477  CG  TYR B  73      17.158   9.243  -3.832  1.00 10.00      B   
ATOM   1478  CD1 TYR B  73      16.180   8.347  -3.425  1.00 10.00      B   
ATOM   1479  CD2 TYR B  73      17.061  10.560  -3.403  1.00 10.00      B   
ATOM   1480  CE1 TYR B  73      15.135   8.747  -2.615  1.00 10.00      B   
ATOM   1481  CE2 TYR B  73      16.021  10.970  -2.592  1.00 10.00      B   
ATOM   1482  CZ  TYR B  73      15.059  10.058  -2.202  1.00 10.00      B   
ATOM   1483  OH  TYR B  73      14.021  10.458  -1.392  1.00 10.00      B   
ATOM   1484  HH  TYR B  73      13.761   9.723  -0.826  1.00 10.00      B   
ATOM   1485  C   TYR B  73      19.469   8.904  -6.916  1.00 10.00      B   
ATOM   1486  O   TYR B  73      20.409   9.686  -7.056  1.00 10.00      B   
ATOM   1487  N   THR B  74      19.462   7.678  -7.422  1.00 10.00      B   
ATOM   1488  HN  THR B  74      18.674   7.111  -7.289  1.00 10.00      B   
ATOM   1489  CA  THR B  74      20.587   7.150  -8.172  1.00 10.00      B   
ATOM   1490  CB  THR B  74      20.344   5.677  -8.553  1.00 10.00      B   
ATOM   1491  OG1 THR B  74      19.768   4.995  -7.432  1.00 10.00      B   
ATOM   1492  HG1 THR B  74      19.775   5.576  -6.666  1.00 10.00      B   
ATOM   1493  CG2 THR B  74      21.650   4.998  -8.934  1.00 10.00      B   
ATOM   1494  C   THR B  74      20.835   7.977  -9.433  1.00 10.00      B   
ATOM   1495  O   THR B  74      21.965   8.389  -9.705  1.00 10.00      B   
ATOM   1496  N   GLU B  75      19.772   8.236 -10.188  1.00 10.00      B   
ATOM   1497  HN  GLU B  75      18.891   7.884  -9.915  1.00 10.00      B   
ATOM   1498  CA  GLU B  75      19.881   9.016 -11.419  1.00 10.00      B   
ATOM   1499  CB  GLU B  75      18.607   8.892 -12.253  1.00 10.00      B   
ATOM   1500  CG  GLU B  75      18.294   7.476 -12.707  1.00 10.00      B   
ATOM   1501  CD  GLU B  75      17.254   7.442 -13.804  1.00 10.00      B   
ATOM   1502  OE1 GLU B  75      16.314   8.264 -13.760  1.00 10.00      B   
ATOM   1503  OE2 GLU B  75      17.376   6.600 -14.720  1.00 10.00      B   
ATOM   1504  C   GLU B  75      20.172  10.485 -11.118  1.00 10.00      B   
ATOM   1505  O   GLU B  75      20.788  11.188 -11.922  1.00 10.00      B   
ATOM   1506  N   HIS B  76      19.731  10.936  -9.949  1.00 10.00      B   
ATOM   1507  HN  HIS B  76      19.250  10.325  -9.356  1.00 10.00      B   
ATOM   1508  CA  HIS B  76      19.941  12.313  -9.523  1.00 10.00      B   
ATOM   1509  CB  HIS B  76      19.115  12.612  -8.270  1.00 10.00      B   
ATOM   1510  CG  HIS B  76      18.041  13.634  -8.468  1.00 10.00      B   
ATOM   1511  ND1 HIS B  76      18.143  14.930  -8.012  1.00 10.00      B   
ATOM   1512  HD1 HIS B  76      18.907  15.305  -7.516  1.00 10.00      B   
ATOM   1513  CD2 HIS B  76      16.832  13.545  -9.069  1.00 10.00      B   
ATOM   1514  CE1 HIS B  76      17.047  15.593  -8.323  1.00 10.00      B   
ATOM   1515  NE2 HIS B  76      16.236  14.777  -8.962  1.00 10.00      B   
ATOM   1516  HE2 HIS B  76      15.340  15.013  -9.302  1.00 10.00      B   
ATOM   1517  C   HIS B  76      21.416  12.552  -9.230  1.00 10.00      B   
ATOM   1518  O   HIS B  76      21.939  13.646  -9.446  1.00 10.00      B   
ATOM   1519  N   ALA B  77      22.084  11.510  -8.749  1.00 10.00      B   
ATOM   1520  HN  ALA B  77      21.608  10.664  -8.599  1.00 10.00      B   
ATOM   1521  CA  ALA B  77      23.501  11.592  -8.424  1.00 10.00      B   
ATOM   1522  CB  ALA B  77      23.801  10.785  -7.167  1.00 10.00      B   
ATOM   1523  C   ALA B  77      24.356  11.115  -9.594  1.00 10.00      B   
ATOM   1524  O   ALA B  77      25.554  10.873  -9.439  1.00 10.00      B   
ATOM   1525  N   LYS B  78      23.724  10.985 -10.766  1.00 10.00      B   
ATOM   1526  HN  LYS B  78      22.765  11.202 -10.811  1.00 10.00      B   
ATOM   1527  CA  LYS B  78      24.403  10.541 -11.987  1.00 10.00      B   
ATOM   1528  CB  LYS B  78      25.434  11.578 -12.443  1.00 10.00      B   
ATOM   1529  CG  LYS B  78      24.882  12.983 -12.601  1.00 10.00      B   
ATOM   1530  CD  LYS B  78      26.011  13.988 -12.740  1.00 10.00      B   
ATOM   1531  CE  LYS B  78      25.495  15.413 -12.759  1.00 10.00      B   
ATOM   1532  NZ  LYS B  78      26.601  16.396 -12.656  1.00 10.00      B   
ATOM   1533  HZ1 LYS B  78      27.233  16.316 -13.477  1.00 10.00      B   
ATOM   1534  HZ2 LYS B  78      27.153  16.221 -11.793  1.00 10.00      B   
ATOM   1535  HZ3 LYS B  78      26.219  17.364 -12.620  1.00 10.00      B   
ATOM   1536  C   LYS B  78      25.065   9.177 -11.797  1.00 10.00      B   
ATOM   1537  O   LYS B  78      26.191   8.949 -12.242  1.00 10.00      B   
ATOM   1538  N   ARG B  79      24.359   8.271 -11.140  1.00 10.00      B   
ATOM   1539  HN  ARG B  79      23.456   8.502 -10.825  1.00 10.00      B   
ATOM   1540  CA  ARG B  79      24.882   6.939 -10.882  1.00 10.00      B   
ATOM   1541  CB  ARG B  79      24.929   6.672  -9.376  1.00 10.00      B   
ATOM   1542  CG  ARG B  79      25.976   7.473  -8.618  1.00 10.00      B   
ATOM   1543  CD  ARG B  79      25.677   7.488  -7.128  1.00 10.00      B   
ATOM   1544  NE  ARG B  79      25.078   6.231  -6.682  1.00 10.00      B   
ATOM   1545  HE  ARG B  79      25.471   5.402  -7.030  1.00 10.00      B   
ATOM   1546  CZ  ARG B  79      24.053   6.145  -5.834  1.00 10.00      B   
ATOM   1547  NH1 ARG B  79      23.510   7.238  -5.315  1.00 10.00      B   
ATOM   1548 HH11 ARG B  79      22.698   7.155  -4.651  1.00 10.00      B   
ATOM   1549 HH12 ARG B  79      23.883   8.181  -5.557  1.00 10.00      B   
ATOM   1550  NH2 ARG B  79      23.552   4.961  -5.532  1.00 10.00      B   
ATOM   1551 HH21 ARG B  79      23.952   4.094  -5.959  1.00 10.00      B   
ATOM   1552 HH22 ARG B  79      22.744   4.887  -4.859  1.00 10.00      B   
ATOM   1553  C   ARG B  79      24.040   5.870 -11.566  1.00 10.00      B   
ATOM   1554  O   ARG B  79      22.999   6.163 -12.157  1.00 10.00      B   
ATOM   1555  N   LYS B  80      24.499   4.632 -11.479  1.00 10.00      B   
ATOM   1556  HN  LYS B  80      25.338   4.470 -11.001  1.00 10.00      B   
ATOM   1557  CA  LYS B  80      23.800   3.506 -12.078  1.00 10.00      B   
ATOM   1558  CB  LYS B  80      24.656   2.887 -13.190  1.00 10.00      B   
ATOM   1559  CG  LYS B  80      24.687   3.695 -14.477  1.00 10.00      B   
ATOM   1560  CD  LYS B  80      23.368   3.593 -15.224  1.00 10.00      B   
ATOM   1561  CE  LYS B  80      23.365   4.471 -16.463  1.00 10.00      B   
ATOM   1562  NZ  LYS B  80      22.163   4.241 -17.307  1.00 10.00      B   
ATOM   1563  HZ1 LYS B  80      21.307   4.221 -16.714  1.00 10.00      B   
ATOM   1564  HZ2 LYS B  80      22.244   3.335 -17.811  1.00 10.00      B   
ATOM   1565  HZ3 LYS B  80      22.066   5.004 -18.010  1.00 10.00      B   
ATOM   1566  C   LYS B  80      23.480   2.450 -11.026  1.00 10.00      B   
ATOM   1567  O   LYS B  80      22.431   1.810 -11.069  1.00 10.00      B   
ATOM   1568  N   THR B  81      24.392   2.273 -10.084  1.00 10.00      B   
ATOM   1569  HN  THR B  81      25.206   2.814 -10.101  1.00 10.00      B   
ATOM   1570  CA  THR B  81      24.218   1.291  -9.026  1.00 10.00      B   
ATOM   1571  CB  THR B  81      25.575   0.698  -8.598  1.00 10.00      B   
ATOM   1572  OG1 THR B  81      26.287   0.261  -9.762  1.00 10.00      B   
ATOM   1573  HG1 THR B  81      25.931  -0.588 -10.048  1.00 10.00      B   
ATOM   1574  CG2 THR B  81      25.376  -0.484  -7.659  1.00 10.00      B   
ATOM   1575  C   THR B  81      23.522   1.900  -7.812  1.00 10.00      B   
ATOM   1576  O   THR B  81      24.022   2.855  -7.206  1.00 10.00      B   
ATOM   1577  N   VAL B  82      22.371   1.338  -7.463  1.00 10.00      B   
ATOM   1578  HN  VAL B  82      22.041   0.579  -7.988  1.00 10.00      B   
ATOM   1579  CA  VAL B  82      21.591   1.799  -6.324  1.00 10.00      B   
ATOM   1580  CB  VAL B  82      20.107   1.385  -6.452  1.00 10.00      B   
ATOM   1581  CG1 VAL B  82      19.249   2.093  -5.410  1.00 10.00      B   
ATOM   1582  CG2 VAL B  82      19.589   1.666  -7.854  1.00 10.00      B   
ATOM   1583  C   VAL B  82      22.161   1.220  -5.032  1.00 10.00      B   
ATOM   1584  O   VAL B  82      22.422   0.017  -4.940  1.00 10.00      B   
ATOM   1585  N   THR B  83      22.344   2.070  -4.038  1.00 10.00      B   
ATOM   1586  HN  THR B  83      22.072   3.009  -4.152  1.00 10.00      B   
ATOM   1587  CA  THR B  83      22.893   1.645  -2.764  1.00 10.00      B   
ATOM   1588  CB  THR B  83      24.091   2.521  -2.333  1.00 10.00      B   
ATOM   1589  OG1 THR B  83      23.731   3.909  -2.380  1.00 10.00      B   
ATOM   1590  HG1 THR B  83      22.926   4.022  -2.912  1.00 10.00      B   
ATOM   1591  CG2 THR B  83      25.289   2.284  -3.242  1.00 10.00      B   
ATOM   1592  C   THR B  83      21.821   1.669  -1.680  1.00 10.00      B   
ATOM   1593  O   THR B  83      20.720   2.178  -1.900  1.00 10.00      B   
ATOM   1594  N   ALA B  84      22.149   1.126  -0.514  1.00 10.00      B   
ATOM   1595  HN  ALA B  84      23.048   0.745  -0.401  1.00 10.00      B   
ATOM   1596  CA  ALA B  84      21.215   1.083   0.604  1.00 10.00      B   
ATOM   1597  CB  ALA B  84      21.792   0.270   1.752  1.00 10.00      B   
ATOM   1598  C   ALA B  84      20.866   2.487   1.074  1.00 10.00      B   
ATOM   1599  O   ALA B  84      19.761   2.734   1.551  1.00 10.00      B   
ATOM   1600  N   MET B  85      21.812   3.409   0.919  1.00 10.00      B   
ATOM   1601  HN  MET B  85      22.670   3.147   0.519  1.00 10.00      B   
ATOM   1602  CA  MET B  85      21.602   4.793   1.332  1.00 10.00      B   
ATOM   1603  CB  MET B  85      22.869   5.627   1.146  1.00 10.00      B   
ATOM   1604  CG  MET B  85      24.016   5.233   2.061  1.00 10.00      B   
ATOM   1605  SD  MET B  85      25.304   6.494   2.133  1.00 10.00      B   
ATOM   1606  CE  MET B  85      24.461   7.789   3.041  1.00 10.00      B   
ATOM   1607  C   MET B  85      20.438   5.432   0.584  1.00 10.00      B   
ATOM   1608  O   MET B  85      19.612   6.117   1.182  1.00 10.00      B   
ATOM   1609  N   ASP B  86      20.367   5.183  -0.722  1.00 10.00      B   
ATOM   1610  HN  ASP B  86      21.043   4.605  -1.136  1.00 10.00      B   
ATOM   1611  CA  ASP B  86      19.298   5.740  -1.551  1.00 10.00      B   
ATOM   1612  CB  ASP B  86      19.527   5.432  -3.038  1.00 10.00      B   
ATOM   1613  CG  ASP B  86      20.955   5.652  -3.500  1.00 10.00      B   
ATOM   1614  OD1 ASP B  86      21.390   6.820  -3.608  1.00 10.00      B   
ATOM   1615  OD2 ASP B  86      21.653   4.651  -3.769  1.00 10.00      B   
ATOM   1616  C   ASP B  86      17.957   5.164  -1.122  1.00 10.00      B   
ATOM   1617  O   ASP B  86      16.951   5.873  -1.053  1.00 10.00      B   
ATOM   1618  N   VAL B  87      17.963   3.868  -0.824  1.00 10.00      B   
ATOM   1619  HN  VAL B  87      18.803   3.371  -0.901  1.00 10.00      B   
ATOM   1620  CA  VAL B  87      16.761   3.163  -0.394  1.00 10.00      B   
ATOM   1621  CB  VAL B  87      17.013   1.644  -0.234  1.00 10.00      B   
ATOM   1622  CG1 VAL B  87      15.724   0.908   0.099  1.00 10.00      B   
ATOM   1623  CG2 VAL B  87      17.641   1.071  -1.495  1.00 10.00      B   
ATOM   1624  C   VAL B  87      16.235   3.734   0.922  1.00 10.00      B   
ATOM   1625  O   VAL B  87      15.025   3.889   1.098  1.00 10.00      B   
ATOM   1626  N   VAL B  88      17.149   4.046   1.837  1.00 10.00      B   
ATOM   1627  HN  VAL B  88      18.098   3.882   1.642  1.00 10.00      B   
ATOM   1628  CA  VAL B  88      16.776   4.611   3.131  1.00 10.00      B   
ATOM   1629  CB  VAL B  88      18.008   4.858   4.030  1.00 10.00      B   
ATOM   1630  CG1 VAL B  88      17.611   5.594   5.302  1.00 10.00      B   
ATOM   1631  CG2 VAL B  88      18.687   3.542   4.375  1.00 10.00      B   
ATOM   1632  C   VAL B  88      15.997   5.916   2.949  1.00 10.00      B   
ATOM   1633  O   VAL B  88      14.971   6.136   3.599  1.00 10.00      B   
ATOM   1634  N   TYR B  89      16.477   6.763   2.043  1.00 10.00      B   
ATOM   1635  HN  TYR B  89      17.285   6.521   1.542  1.00 10.00      B   
ATOM   1636  CA  TYR B  89      15.826   8.039   1.773  1.00 10.00      B   
ATOM   1637  CB  TYR B  89      16.699   8.910   0.865  1.00 10.00      B   
ATOM   1638  CG  TYR B  89      18.025   9.308   1.476  1.00 10.00      B   
ATOM   1639  CD1 TYR B  89      19.212   9.170   0.765  1.00 10.00      B   
ATOM   1640  CD2 TYR B  89      18.091   9.826   2.762  1.00 10.00      B   
ATOM   1641  CE1 TYR B  89      20.423   9.536   1.319  1.00 10.00      B   
ATOM   1642  CE2 TYR B  89      19.297  10.193   3.325  1.00 10.00      B   
ATOM   1643  CZ  TYR B  89      20.459  10.046   2.598  1.00 10.00      B   
ATOM   1644  OH  TYR B  89      21.664  10.413   3.153  1.00 10.00      B   
ATOM   1645  HH  TYR B  89      21.649  10.231   4.102  1.00 10.00      B   
ATOM   1646  C   TYR B  89      14.454   7.823   1.139  1.00 10.00      B   
ATOM   1647  O   TYR B  89      13.511   8.565   1.407  1.00 10.00      B   
ATOM   1648  N   ALA B  90      14.351   6.795   0.305  1.00 10.00      B   
ATOM   1649  HN  ALA B  90      15.141   6.239   0.132  1.00 10.00      B   
ATOM   1650  CA  ALA B  90      13.094   6.473  -0.362  1.00 10.00      B   
ATOM   1651  CB  ALA B  90      13.325   5.427  -1.441  1.00 10.00      B   
ATOM   1652  C   ALA B  90      12.061   5.978   0.644  1.00 10.00      B   
ATOM   1653  O   ALA B  90      10.894   6.380   0.609  1.00 10.00      B   
ATOM   1654  N   LEU B  91      12.500   5.110   1.548  1.00 10.00      B   
ATOM   1655  HN  LEU B  91      13.443   4.829   1.520  1.00 10.00      B   
ATOM   1656  CA  LEU B  91      11.628   4.554   2.573  1.00 10.00      B   
ATOM   1657  CB  LEU B  91      12.341   3.431   3.326  1.00 10.00      B   
ATOM   1658  CG  LEU B  91      12.619   2.157   2.525  1.00 10.00      B   
ATOM   1659  CD1 LEU B  91      13.600   1.265   3.266  1.00 10.00      B   
ATOM   1660  CD2 LEU B  91      11.329   1.406   2.240  1.00 10.00      B   
ATOM   1661  C   LEU B  91      11.163   5.630   3.547  1.00 10.00      B   
ATOM   1662  O   LEU B  91      10.010   5.621   3.987  1.00 10.00      B   
ATOM   1663  N   LYS B  92      12.060   6.560   3.866  1.00 10.00      B   
ATOM   1664  HN  LYS B  92      12.959   6.506   3.476  1.00 10.00      B   
ATOM   1665  CA  LYS B  92      11.753   7.651   4.787  1.00 10.00      B   
ATOM   1666  CB  LYS B  92      12.975   8.550   5.001  1.00 10.00      B   
ATOM   1667  CG  LYS B  92      13.905   8.089   6.114  1.00 10.00      B   
ATOM   1668  CD  LYS B  92      14.928   9.161   6.459  1.00 10.00      B   
ATOM   1669  CE  LYS B  92      15.732   8.789   7.696  1.00 10.00      B   
ATOM   1670  NZ  LYS B  92      16.598   9.906   8.159  1.00 10.00      B   
ATOM   1671  HZ1 LYS B  92      17.109   9.630   9.023  1.00 10.00      B   
ATOM   1672  HZ2 LYS B  92      16.022  10.749   8.364  1.00 10.00      B   
ATOM   1673  HZ3 LYS B  92      17.294  10.146   7.423  1.00 10.00      B   
ATOM   1674  C   LYS B  92      10.572   8.485   4.297  1.00 10.00      B   
ATOM   1675  O   LYS B  92       9.732   8.913   5.091  1.00 10.00      B   
ATOM   1676  N   ARG B  93      10.509   8.696   2.987  1.00 10.00      B   
ATOM   1677  HN  ARG B  93      11.202   8.307   2.410  1.00 10.00      B   
ATOM   1678  CA  ARG B  93       9.443   9.484   2.381  1.00 10.00      B   
ATOM   1679  CB  ARG B  93       9.740   9.748   0.905  1.00 10.00      B   
ATOM   1680  CG  ARG B  93      11.075  10.423   0.640  1.00 10.00      B   
ATOM   1681  CD  ARG B  93      10.987  11.401  -0.522  1.00 10.00      B   
ATOM   1682  NE  ARG B  93      10.504  10.775  -1.757  1.00 10.00      B   
ATOM   1683  HE  ARG B  93      10.922   9.915  -2.028  1.00 10.00      B   
ATOM   1684  CZ  ARG B  93       9.544  11.291  -2.524  1.00 10.00      B   
ATOM   1685  NH1 ARG B  93       8.964  12.436  -2.184  1.00 10.00      B   
ATOM   1686 HH11 ARG B  93       9.262  12.934  -1.318  1.00 10.00      B   
ATOM   1687 HH12 ARG B  93       8.208  12.843  -2.779  1.00 10.00      B   
ATOM   1688  NH2 ARG B  93       9.179  10.677  -3.642  1.00 10.00      B   
ATOM   1689 HH21 ARG B  93       9.647   9.777  -3.930  1.00 10.00      B   
ATOM   1690 HH22 ARG B  93       8.429  11.080  -4.242  1.00 10.00      B   
ATOM   1691  C   ARG B  93       8.095   8.786   2.498  1.00 10.00      B   
ATOM   1692  O   ARG B  93       7.056   9.435   2.633  1.00 10.00      B   
ATOM   1693  N   GLN B  94       8.115   7.462   2.462  1.00 10.00      B   
ATOM   1694  HN  GLN B  94       8.977   6.998   2.394  1.00 10.00      B   
ATOM   1695  CA  GLN B  94       6.889   6.678   2.537  1.00 10.00      B   
ATOM   1696  CB  GLN B  94       7.027   5.367   1.763  1.00 10.00      B   
ATOM   1697  CG  GLN B  94       7.110   5.566   0.259  1.00 10.00      B   
ATOM   1698  CD  GLN B  94       7.429   4.293  -0.497  1.00 10.00      B   
ATOM   1699  OE1 GLN B  94       7.033   3.196  -0.100  1.00 10.00      B   
ATOM   1700  NE2 GLN B  94       8.156   4.433  -1.592  1.00 10.00      B   
ATOM   1701 HE21 GLN B  94       8.438   5.339  -1.845  1.00 10.00      B   
ATOM   1702 HE22 GLN B  94       8.382   3.631  -2.103  1.00 10.00      B   
ATOM   1703  C   GLN B  94       6.447   6.430   3.978  1.00 10.00      B   
ATOM   1704  O   GLN B  94       5.854   5.399   4.283  1.00 10.00      B   
ATOM   1705  N   GLY B  95       6.755   7.375   4.856  1.00 10.00      B   
ATOM   1706  HN  GLY B  95       7.259   8.161   4.552  1.00 10.00      B   
ATOM   1707  CA  GLY B  95       6.356   7.268   6.250  1.00 10.00      B   
ATOM   1708  C   GLY B  95       7.176   6.292   7.072  1.00 10.00      B   
ATOM   1709  O   GLY B  95       6.834   6.011   8.216  1.00 10.00      B   
ATOM   1710  N   ARG B  96       8.251   5.770   6.503  1.00 10.00      B   
ATOM   1711  HN  ARG B  96       8.481   6.023   5.583  1.00 10.00      B   
ATOM   1712  CA  ARG B  96       9.098   4.827   7.218  1.00 10.00      B   
ATOM   1713  CB  ARG B  96       9.164   3.478   6.502  1.00 10.00      B   
ATOM   1714  CG  ARG B  96       8.152   2.473   7.027  1.00 10.00      B   
ATOM   1715  CD  ARG B  96       7.983   1.293   6.083  1.00 10.00      B   
ATOM   1716  NE  ARG B  96       7.335   1.679   4.830  1.00 10.00      B   
ATOM   1717  HE  ARG B  96       7.881   2.171   4.175  1.00 10.00      B   
ATOM   1718  CZ  ARG B  96       6.069   1.393   4.521  1.00 10.00      B   
ATOM   1719  NH1 ARG B  96       5.309   0.716   5.371  1.00 10.00      B   
ATOM   1720 HH11 ARG B  96       5.695   0.406   6.289  1.00 10.00      B   
ATOM   1721 HH12 ARG B  96       4.317   0.490   5.129  1.00 10.00      B   
ATOM   1722  NH2 ARG B  96       5.564   1.791   3.361  1.00 10.00      B   
ATOM   1723 HH21 ARG B  96       4.573   1.571   3.114  1.00 10.00      B   
ATOM   1724 HH22 ARG B  96       6.155   2.325   2.691  1.00 10.00      B   
ATOM   1725  C   ARG B  96      10.486   5.406   7.475  1.00 10.00      B   
ATOM   1726  O   ARG B  96      11.448   5.113   6.767  1.00 10.00      B   
ATOM   1727  N   THR B  97      10.571   6.231   8.505  1.00 10.00      B   
ATOM   1728  HN  THR B  97       9.769   6.399   9.052  1.00 10.00      B   
ATOM   1729  CA  THR B  97      11.814   6.875   8.879  1.00 10.00      B   
ATOM   1730  CB  THR B  97      11.532   8.212   9.584  1.00 10.00      B   
ATOM   1731  OG1 THR B  97      10.652   8.999   8.766  1.00 10.00      B   
ATOM   1732  HG1 THR B  97      10.336   8.458   8.031  1.00 10.00      B   
ATOM   1733  CG2 THR B  97      12.826   8.974   9.828  1.00 10.00      B   
ATOM   1734  C   THR B  97      12.638   5.980   9.798  1.00 10.00      B   
ATOM   1735  O   THR B  97      12.378   5.897  11.000  1.00 10.00      B   
ATOM   1736  N   LEU B  98      13.612   5.295   9.220  1.00 10.00      B   
ATOM   1737  HN  LEU B  98      13.749   5.383   8.255  1.00 10.00      B   
ATOM   1738  CA  LEU B  98      14.482   4.415   9.986  1.00 10.00      B   
ATOM   1739  CB  LEU B  98      15.100   3.345   9.081  1.00 10.00      B   
ATOM   1740  CG  LEU B  98      15.924   2.259   9.788  1.00 10.00      B   
ATOM   1741  CD1 LEU B  98      15.017   1.261  10.494  1.00 10.00      B   
ATOM   1742  CD2 LEU B  98      16.850   1.553   8.810  1.00 10.00      B   
ATOM   1743  C   LEU B  98      15.583   5.230  10.650  1.00 10.00      B   
ATOM   1744  O   LEU B  98      16.175   6.109  10.022  1.00 10.00      B   
ATOM   1745  N   TYR B  99      15.850   4.942  11.912  1.00 10.00      B   
ATOM   1746  HN  TYR B  99      15.347   4.227  12.356  1.00 10.00      B   
ATOM   1747  CA  TYR B  99      16.875   5.654  12.658  1.00 10.00      B   
ATOM   1748  CB  TYR B  99      16.343   6.079  14.028  1.00 10.00      B   
ATOM   1749  CG  TYR B  99      15.153   7.011  13.957  1.00 10.00      B   
ATOM   1750  CD1 TYR B  99      13.859   6.529  14.107  1.00 10.00      B   
ATOM   1751  CD2 TYR B  99      15.324   8.371  13.731  1.00 10.00      B   
ATOM   1752  CE1 TYR B  99      12.769   7.375  14.033  1.00 10.00      B   
ATOM   1753  CE2 TYR B  99      14.239   9.225  13.658  1.00 10.00      B   
ATOM   1754  CZ  TYR B  99      12.963   8.722  13.808  1.00 10.00      B   
ATOM   1755  OH  TYR B  99      11.880   9.568  13.729  1.00 10.00      B   
ATOM   1756  HH  TYR B  99      12.071  10.277  13.097  1.00 10.00      B   
ATOM   1757  C   TYR B  99      18.120   4.791  12.820  1.00 10.00      B   
ATOM   1758  O   TYR B  99      18.059   3.565  12.683  1.00 10.00      B   
ATOM   1759  N   GLY B 100      19.244   5.436  13.103  1.00 10.00      B   
ATOM   1760  HN  GLY B 100      19.225   6.412  13.190  1.00 10.00      B   
ATOM   1761  CA  GLY B 100      20.492   4.726  13.288  1.00 10.00      B   
ATOM   1762  C   GLY B 100      21.410   4.847  12.089  1.00 10.00      B   
ATOM   1763  O   GLY B 100      22.479   5.458  12.170  1.00 10.00      B   
ATOM   1764  N   PHE B 101      20.985   4.283  10.969  1.00 10.00      B   
ATOM   1765  HN  PHE B 101      20.111   3.840  10.961  1.00 10.00      B   
ATOM   1766  CA  PHE B 101      21.777   4.312   9.749  1.00 10.00      B   
ATOM   1767  CB  PHE B 101      21.349   3.188   8.800  1.00 10.00      B   
ATOM   1768  CG  PHE B 101      21.561   1.808   9.359  1.00 10.00      B   
ATOM   1769  CD1 PHE B 101      20.517   1.114   9.954  1.00 10.00      B   
ATOM   1770  CD2 PHE B 101      22.807   1.207   9.293  1.00 10.00      B   
ATOM   1771  CE1 PHE B 101      20.714  -0.153  10.474  1.00 10.00      B   
ATOM   1772  CE2 PHE B 101      23.011  -0.059   9.811  1.00 10.00      B   
ATOM   1773  CZ  PHE B 101      21.963  -0.741  10.401  1.00 10.00      B   
ATOM   1774  C   PHE B 101      21.680   5.664   9.053  1.00 10.00      B   
ATOM   1775  O   PHE B 101      20.643   6.015   8.486  1.00 10.00      B   
ATOM   1776  N   GLY B 102      22.768   6.415   9.096  1.00 10.00      B   
ATOM   1777  HN  GLY B 102      23.564   6.078   9.562  1.00 10.00      B   
ATOM   1778  CA  GLY B 102      22.798   7.720   8.469  1.00 10.00      B   
ATOM   1779  C   GLY B 102      23.810   8.639   9.118  1.00 10.00      B   
ATOM   1780  O   GLY B 102      23.588   9.845   9.225  1.00 10.00      B   
ATOM   1781  N   GLY B 103      24.925   8.067   9.543  1.00 10.00      B   
ATOM   1782  HN  GLY B 103      25.055   7.103   9.408  1.00 10.00      B   
ATOM   1783  CA  GLY B 103      25.963   8.842  10.189  1.00 10.00      B   
ATOM   1784  C   GLY B 103      27.013   7.949  10.805  1.00 10.00      B   
ATOM   1785  O   GLY B 103      26.889   7.618  12.001  1.00 10.00      B   
ATOM   1786  OXT GLY B 103      27.948   7.548  10.083  1.00 10.00      B   
END
