# Supplementary material for: Large-scale discovery of protein interactions at residue resolution using co-evolution calculated from genomic sequences
Source: Nat Commun. 2021 Mar 2;12:1396. doi: 10.1038/s41467-021-21636-z (PMC7925567; doi:10.1038/s41467-021-21636-z)
Supplement: Supplementary file 12 — Supplementary Data 10 [file 41467_2021_21636_MOESM12_ESM.zip › supplementary/allpdb0037_H2B1J_H4/models/haddock_top5_haddock_31w.pdb]

REMARK FILENAME="haddock_31w.pdb0"
REMARK ===============================================================
REMARK HADDOCK run for haddock
REMARK initial structure: haddock_31.pdb
REMARK final NOE weights: unambig 50 amb: 50
REMARK ===============================================================
REMARK            total,bonds,angles,improper,dihe,vdw,elec,air,cdih,coup,rdcs,vean,dani,xpcs,rg
REMARK energies: -111.469, 0, 0, 0, 0, -39.9758, -319.838, 248.345, 0, 0, 0, 0, 0, 0, 0
REMARK ===============================================================
REMARK            bonds,angles,impropers,dihe,air,cdih,coup,rdcs,vean,dani,xpcs
REMARK rms-dev.: 0,0,0,0,10.2523,0,0, 0, 0, 0, 0
REMARK ===============================================================
REMARK               air,cdih,coup,rdcs,vean,dani,xpcs
REMARK               >0.3,>5,>1,>0,>5,>0.2,>0.2
REMARK violations.: 3, 0, 0, 0, 0, 0, 0
REMARK ===============================================================
REMARK                        CVpartition#,violations,rms
REMARK AIRs cross-validation: 2, 0, NaN
REMARK ===============================================================
REMARK NCS energy: 0
REMARK ===============================================================
REMARK Symmetry energy: 0
REMARK ===============================================================
REMARK Desolvation energy: 5.55816
REMARK Internal energy free molecules: 44607.2
REMARK Internal energy complex: -6030.04
REMARK Binding energy: -50991.5
REMARK ===============================================================
REMARK buried surface area: 1594.46
REMARK ===============================================================
REMARK water - chain1: 0 0 0
REMARK water - chain2: 0 0 0
REMARK water - chain3: 0 0 0
REMARK water - chain4: 0 0 0
REMARK water - chain5: 0 0 0
REMARK water - chain6: 0 0 0
REMARK ===============================================================
REMARK water - water: 0 0 0
REMARK ===============================================================
REMARK DATE:27-Jul-2020  04:07:59       created by user: he47
REMARK VERSION:1.3
ATOM      1  CB  SER A  33       3.039   0.245 -24.308  1.00 10.00      A   
ATOM      2  OG  SER A  33       3.416   0.431 -25.663  1.00 10.00      A   
ATOM      3  HG  SER A  33       2.909  -0.170 -26.222  1.00 10.00      A   
ATOM      4  C   SER A  33       3.353   1.332 -22.065  1.00 10.00      A   
ATOM      5  O   SER A  33       4.222   0.540 -21.689  1.00 10.00      A   
ATOM      6  N   SER A  33       4.167   2.414 -24.141  1.00 10.00      A   
ATOM      7  HT1 SER A  33       4.024   3.408 -23.876  1.00 10.00      A   
ATOM      8  HT2 SER A  33       4.149   2.334 -25.178  1.00 10.00      A   
ATOM      9  HT3 SER A  33       5.097   2.105 -23.797  1.00 10.00      A   
ATOM     10  CA  SER A  33       3.104   1.571 -23.553  1.00 10.00      A   
ATOM     11  N   ARG A  34       2.600   2.028 -21.219  1.00 10.00      A   
ATOM     12  HN  ARG A  34       1.921   2.642 -21.575  1.00 10.00      A   
ATOM     13  CA  ARG A  34       2.745   1.887 -19.776  1.00 10.00      A   
ATOM     14  CB  ARG A  34       2.769   3.256 -19.085  1.00 10.00      A   
ATOM     15  CG  ARG A  34       2.892   3.177 -17.568  1.00 10.00      A   
ATOM     16  CD  ARG A  34       2.837   4.553 -16.921  1.00 10.00      A   
ATOM     17  NE  ARG A  34       1.604   5.273 -17.244  1.00 10.00      A   
ATOM     18  HE  ARG A  34       1.520   5.630 -18.158  1.00 10.00      A   
ATOM     19  CZ  ARG A  34       0.602   5.474 -16.383  1.00 10.00      A   
ATOM     20  NH1 ARG A  34       0.675   5.008 -15.140  1.00 10.00      A   
ATOM     21 HH11 ARG A  34       1.521   4.473 -14.821  1.00 10.00      A   
ATOM     22 HH12 ARG A  34      -0.110   5.169 -14.474  1.00 10.00      A   
ATOM     23  NH2 ARG A  34      -0.481   6.139 -16.765  1.00 10.00      A   
ATOM     24 HH21 ARG A  34      -0.553   6.509 -17.739  1.00 10.00      A   
ATOM     25 HH22 ARG A  34      -1.263   6.294 -16.092  1.00 10.00      A   
ATOM     26  C   ARG A  34       1.632   1.023 -19.198  1.00 10.00      A   
ATOM     27  O   ARG A  34       0.486   1.462 -19.072  1.00 10.00      A   
ATOM     28  N   LYS A  35       1.978  -0.206 -18.861  1.00 10.00      A   
ATOM     29  HN  LYS A  35       2.904  -0.497 -18.999  1.00 10.00      A   
ATOM     30  CA  LYS A  35       1.026  -1.143 -18.290  1.00 10.00      A   
ATOM     31  CB  LYS A  35       1.202  -2.524 -18.923  1.00 10.00      A   
ATOM     32  CG  LYS A  35       0.192  -3.564 -18.463  1.00 10.00      A   
ATOM     33  CD  LYS A  35       0.340  -4.854 -19.253  1.00 10.00      A   
ATOM     34  CE  LYS A  35      -0.587  -5.938 -18.730  1.00 10.00      A   
ATOM     35  NZ  LYS A  35      -0.556  -7.156 -19.585  1.00 10.00      A   
ATOM     36  HZ1 LYS A  35      -0.802  -6.912 -20.564  1.00 10.00      A   
ATOM     37  HZ2 LYS A  35      -1.240  -7.854 -19.234  1.00 10.00      A   
ATOM     38  HZ3 LYS A  35       0.394  -7.582 -19.573  1.00 10.00      A   
ATOM     39  C   LYS A  35       1.218  -1.230 -16.784  1.00 10.00      A   
ATOM     40  O   LYS A  35       2.270  -1.659 -16.305  1.00 10.00      A   
ATOM     41  N   GLU A  36       0.205  -0.807 -16.047  1.00 10.00      A   
ATOM     42  HN  GLU A  36      -0.601  -0.473 -16.491  1.00 10.00      A   
ATOM     43  CA  GLU A  36       0.257  -0.832 -14.594  1.00 10.00      A   
ATOM     44  CB  GLU A  36      -0.408   0.417 -14.017  1.00 10.00      A   
ATOM     45  CG  GLU A  36       0.247   1.718 -14.452  1.00 10.00      A   
ATOM     46  CD  GLU A  36       1.557   1.994 -13.735  1.00 10.00      A   
ATOM     47  OE1 GLU A  36       2.069   1.093 -13.035  1.00 10.00      A   
ATOM     48  OE2 GLU A  36       2.073   3.125 -13.852  1.00 10.00      A   
ATOM     49  C   GLU A  36      -0.419  -2.083 -14.053  1.00 10.00      A   
ATOM     50  O   GLU A  36      -1.504  -2.458 -14.503  1.00 10.00      A   
ATOM     51  N   SER A  37       0.224  -2.732 -13.098  1.00 10.00      A   
ATOM     52  HN  SER A  37       1.091  -2.394 -12.787  1.00 10.00      A   
ATOM     53  CA  SER A  37      -0.320  -3.940 -12.503  1.00 10.00      A   
ATOM     54  CB  SER A  37       0.240  -5.175 -13.220  1.00 10.00      A   
ATOM     55  OG  SER A  37       1.649  -5.090 -13.370  1.00 10.00      A   
ATOM     56  HG  SER A  37       1.872  -5.085 -14.312  1.00 10.00      A   
ATOM     57  C   SER A  37      -0.015  -4.004 -11.008  1.00 10.00      A   
ATOM     58  O   SER A  37       0.718  -3.165 -10.478  1.00 10.00      A   
ATOM     59  N   TYR A  38      -0.586  -4.995 -10.332  1.00 10.00      A   
ATOM     60  HN  TYR A  38      -1.180  -5.620 -10.806  1.00 10.00      A   
ATOM     61  CA  TYR A  38      -0.366  -5.179  -8.901  1.00 10.00      A   
ATOM     62  CB  TYR A  38      -1.593  -5.834  -8.253  1.00 10.00      A   
ATOM     63  CG  TYR A  38      -2.778  -4.916  -8.049  1.00 10.00      A   
ATOM     64  CD1 TYR A  38      -3.636  -4.604  -9.096  1.00 10.00      A   
ATOM     65  CD2 TYR A  38      -3.048  -4.372  -6.801  1.00 10.00      A   
ATOM     66  CE1 TYR A  38      -4.726  -3.776  -8.907  1.00 10.00      A   
ATOM     67  CE2 TYR A  38      -4.134  -3.541  -6.601  1.00 10.00      A   
ATOM     68  CZ  TYR A  38      -4.970  -3.247  -7.657  1.00 10.00      A   
ATOM     69  OH  TYR A  38      -6.059  -2.422  -7.462  1.00 10.00      A   
ATOM     70  HH  TYR A  38      -5.864  -1.793  -6.755  1.00 10.00      A   
ATOM     71  C   TYR A  38       0.856  -6.062  -8.674  1.00 10.00      A   
ATOM     72  O   TYR A  38       1.153  -6.460  -7.545  1.00 10.00      A   
ATOM     73  N   SER A  39       1.563  -6.355  -9.761  1.00 10.00      A   
ATOM     74  HN  SER A  39       1.271  -5.992 -10.624  1.00 10.00      A   
ATOM     75  CA  SER A  39       2.748  -7.201  -9.721  1.00 10.00      A   
ATOM     76  CB  SER A  39       3.334  -7.331 -11.126  1.00 10.00      A   
ATOM     77  OG  SER A  39       2.301  -7.493 -12.085  1.00 10.00      A   
ATOM     78  HG  SER A  39       2.307  -6.738 -12.692  1.00 10.00      A   
ATOM     79  C   SER A  39       3.805  -6.676  -8.751  1.00 10.00      A   
ATOM     80  O   SER A  39       4.507  -7.459  -8.108  1.00 10.00      A   
ATOM     81  N   ILE A  40       3.906  -5.354  -8.643  1.00 10.00      A   
ATOM     82  HN  ILE A  40       3.313  -4.783  -9.175  1.00 10.00      A   
ATOM     83  CA  ILE A  40       4.878  -4.728  -7.752  1.00 10.00      A   
ATOM     84  CB  ILE A  40       4.853  -3.191  -7.884  1.00 10.00      A   
ATOM     85  CG1 ILE A  40       4.759  -2.778  -9.355  1.00 10.00      A   
ATOM     86  CG2 ILE A  40       6.085  -2.576  -7.237  1.00 10.00      A   
ATOM     87  CD1 ILE A  40       4.327  -1.341  -9.561  1.00 10.00      A   
ATOM     88  C   ILE A  40       4.596  -5.108  -6.299  1.00 10.00      A   
ATOM     89  O   ILE A  40       5.513  -5.284  -5.497  1.00 10.00      A   
ATOM     90  N   TYR A  41       3.321  -5.238  -5.962  1.00 10.00      A   
ATOM     91  HN  TYR A  41       2.626  -5.081  -6.639  1.00 10.00      A   
ATOM     92  CA  TYR A  41       2.932  -5.606  -4.610  1.00 10.00      A   
ATOM     93  CB  TYR A  41       1.524  -5.099  -4.283  1.00 10.00      A   
ATOM     94  CG  TYR A  41       1.309  -4.792  -2.815  1.00 10.00      A   
ATOM     95  CD1 TYR A  41       1.523  -3.512  -2.317  1.00 10.00      A   
ATOM     96  CD2 TYR A  41       0.898  -5.778  -1.927  1.00 10.00      A   
ATOM     97  CE1 TYR A  41       1.336  -3.223  -0.979  1.00 10.00      A   
ATOM     98  CE2 TYR A  41       0.704  -5.497  -0.586  1.00 10.00      A   
ATOM     99  CZ  TYR A  41       0.927  -4.218  -0.120  1.00 10.00      A   
ATOM    100  OH  TYR A  41       0.747  -3.933   1.214  1.00 10.00      A   
ATOM    101  HH  TYR A  41       0.015  -3.314   1.310  1.00 10.00      A   
ATOM    102  C   TYR A  41       3.024  -7.117  -4.407  1.00 10.00      A   
ATOM    103  O   TYR A  41       3.407  -7.582  -3.333  1.00 10.00      A   
ATOM    104  N   VAL A  42       2.693  -7.875  -5.450  1.00 10.00      A   
ATOM    105  HN  VAL A  42       2.408  -7.442  -6.284  1.00 10.00      A   
ATOM    106  CA  VAL A  42       2.740  -9.335  -5.385  1.00 10.00      A   
ATOM    107  CB  VAL A  42       2.189  -9.989  -6.676  1.00 10.00      A   
ATOM    108  CG1 VAL A  42       2.340 -11.503  -6.626  1.00 10.00      A   
ATOM    109  CG2 VAL A  42       0.732  -9.610  -6.892  1.00 10.00      A   
ATOM    110  C   VAL A  42       4.164  -9.826  -5.125  1.00 10.00      A   
ATOM    111  O   VAL A  42       4.395 -10.657  -4.243  1.00 10.00      A   
ATOM    112  N   TYR A  43       5.119  -9.297  -5.887  1.00 10.00      A   
ATOM    113  HN  TYR A  43       4.875  -8.632  -6.573  1.00 10.00      A   
ATOM    114  CA  TYR A  43       6.518  -9.683  -5.732  1.00 10.00      A   
ATOM    115  CB  TYR A  43       7.354  -9.159  -6.903  1.00 10.00      A   
ATOM    116  CG  TYR A  43       8.270 -10.197  -7.518  1.00 10.00      A   
ATOM    117  CD1 TYR A  43       7.936 -10.821  -8.712  1.00 10.00      A   
ATOM    118  CD2 TYR A  43       9.466 -10.551  -6.905  1.00 10.00      A   
ATOM    119  CE1 TYR A  43       8.764 -11.773  -9.278  1.00 10.00      A   
ATOM    120  CE2 TYR A  43      10.300 -11.500  -7.465  1.00 10.00      A   
ATOM    121  CZ  TYR A  43       9.946 -12.108  -8.653  1.00 10.00      A   
ATOM    122  OH  TYR A  43      10.773 -13.056  -9.213  1.00 10.00      A   
ATOM    123  HH  TYR A  43      11.151 -13.607  -8.515  1.00 10.00      A   
ATOM    124  C   TYR A  43       7.078  -9.156  -4.413  1.00 10.00      A   
ATOM    125  O   TYR A  43       7.967  -9.760  -3.811  1.00 10.00      A   
ATOM    126  N   LYS A  44       6.528  -8.032  -3.968  1.00 10.00      A   
ATOM    127  HN  LYS A  44       5.812  -7.620  -4.492  1.00 10.00      A   
ATOM    128  CA  LYS A  44       6.949  -7.394  -2.726  1.00 10.00      A   
ATOM    129  CB  LYS A  44       6.215  -6.061  -2.564  1.00 10.00      A   
ATOM    130  CG  LYS A  44       6.685  -5.202  -1.403  1.00 10.00      A   
ATOM    131  CD  LYS A  44       5.985  -3.849  -1.400  1.00 10.00      A   
ATOM    132  CE  LYS A  44       6.672  -2.852  -2.325  1.00 10.00      A   
ATOM    133  NZ  LYS A  44       6.477  -3.178  -3.767  1.00 10.00      A   
ATOM    134  HZ1 LYS A  44       6.890  -2.432  -4.359  1.00 10.00      A   
ATOM    135  HZ2 LYS A  44       5.463  -3.253  -3.985  1.00 10.00      A   
ATOM    136  HZ3 LYS A  44       6.937  -4.084  -4.001  1.00 10.00      A   
ATOM    137  C   LYS A  44       6.673  -8.291  -1.523  1.00 10.00      A   
ATOM    138  O   LYS A  44       7.579  -8.606  -0.748  1.00 10.00      A   
ATOM    139  N   VAL A  45       5.423  -8.712  -1.379  1.00 10.00      A   
ATOM    140  HN  VAL A  45       4.747  -8.438  -2.038  1.00 10.00      A   
ATOM    141  CA  VAL A  45       5.026  -9.570  -0.267  1.00 10.00      A   
ATOM    142  CB  VAL A  45       3.505  -9.834  -0.270  1.00 10.00      A   
ATOM    143  CG1 VAL A  45       3.103 -10.706   0.911  1.00 10.00      A   
ATOM    144  CG2 VAL A  45       2.733  -8.524  -0.247  1.00 10.00      A   
ATOM    145  C   VAL A  45       5.769 -10.900  -0.311  1.00 10.00      A   
ATOM    146  O   VAL A  45       6.210 -11.410   0.721  1.00 10.00      A   
ATOM    147  N   LEU A  46       5.925 -11.433  -1.517  1.00 10.00      A   
ATOM    148  HN  LEU A  46       5.571 -10.954  -2.297  1.00 10.00      A   
ATOM    149  CA  LEU A  46       6.606 -12.706  -1.721  1.00 10.00      A   
ATOM    150  CB  LEU A  46       6.694 -13.029  -3.214  1.00 10.00      A   
ATOM    151  CG  LEU A  46       7.478 -14.292  -3.586  1.00 10.00      A   
ATOM    152  CD1 LEU A  46       6.678 -15.543  -3.259  1.00 10.00      A   
ATOM    153  CD2 LEU A  46       7.871 -14.267  -5.051  1.00 10.00      A   
ATOM    154  C   LEU A  46       8.002 -12.712  -1.101  1.00 10.00      A   
ATOM    155  O   LEU A  46       8.338 -13.602  -0.320  1.00 10.00      A   
ATOM    156  N   LYS A  47       8.802 -11.705  -1.426  1.00 10.00      A   
ATOM    157  HN  LYS A  47       8.471 -11.002  -2.030  1.00 10.00      A   
ATOM    158  CA  LYS A  47      10.164 -11.624  -0.906  1.00 10.00      A   
ATOM    159  CB  LYS A  47      11.011 -10.641  -1.713  1.00 10.00      A   
ATOM    160  CG  LYS A  47      11.332 -11.127  -3.117  1.00 10.00      A   
ATOM    161  CD  LYS A  47      11.890 -12.542  -3.095  1.00 10.00      A   
ATOM    162  CE  LYS A  47      12.132 -13.062  -4.502  1.00 10.00      A   
ATOM    163  NZ  LYS A  47      13.310 -12.420  -5.138  1.00 10.00      A   
ATOM    164  HZ1 LYS A  47      13.205 -11.388  -5.126  1.00 10.00      A   
ATOM    165  HZ2 LYS A  47      13.399 -12.735  -6.122  1.00 10.00      A   
ATOM    166  HZ3 LYS A  47      14.180 -12.678  -4.628  1.00 10.00      A   
ATOM    167  C   LYS A  47      10.203 -11.286   0.580  1.00 10.00      A   
ATOM    168  O   LYS A  47      11.160 -11.632   1.273  1.00 10.00      A   
ATOM    169  N   GLN A  48       9.168 -10.617   1.070  1.00 10.00      A   
ATOM    170  HN  GLN A  48       8.432 -10.364   0.471  1.00 10.00      A   
ATOM    171  CA  GLN A  48       9.102 -10.253   2.478  1.00 10.00      A   
ATOM    172  CB  GLN A  48       8.047  -9.170   2.724  1.00 10.00      A   
ATOM    173  CG  GLN A  48       8.518  -7.758   2.406  1.00 10.00      A   
ATOM    174  CD  GLN A  48       9.632  -7.288   3.327  1.00 10.00      A   
ATOM    175  OE1 GLN A  48       9.378  -6.721   4.392  1.00 10.00      A   
ATOM    176  NE2 GLN A  48      10.874  -7.510   2.923  1.00 10.00      A   
ATOM    177 HE21 GLN A  48      11.011  -7.959   2.058  1.00 10.00      A   
ATOM    178 HE22 GLN A  48      11.610  -7.213   3.497  1.00 10.00      A   
ATOM    179  C   GLN A  48       8.825 -11.482   3.335  1.00 10.00      A   
ATOM    180  O   GLN A  48       9.375 -11.626   4.430  1.00 10.00      A   
ATOM    181  N   VAL A  49       7.978 -12.374   2.833  1.00 10.00      A   
ATOM    182  HN  VAL A  49       7.562 -12.202   1.955  1.00 10.00      A   
ATOM    183  CA  VAL A  49       7.646 -13.594   3.559  1.00 10.00      A   
ATOM    184  CB  VAL A  49       6.203 -14.095   3.295  1.00 10.00      A   
ATOM    185  CG1 VAL A  49       5.186 -13.072   3.778  1.00 10.00      A   
ATOM    186  CG2 VAL A  49       5.976 -14.417   1.825  1.00 10.00      A   
ATOM    187  C   VAL A  49       8.662 -14.703   3.293  1.00 10.00      A   
ATOM    188  O   VAL A  49       9.091 -15.396   4.215  1.00 10.00      A   
ATOM    189  N   HIS A  50       9.066 -14.852   2.036  1.00 10.00      A   
ATOM    190  HN  HIS A  50       8.710 -14.251   1.340  1.00 10.00      A   
ATOM    191  CA  HIS A  50      10.031 -15.877   1.654  1.00 10.00      A   
ATOM    192  CB  HIS A  50       9.322 -17.110   1.090  1.00 10.00      A   
ATOM    193  CG  HIS A  50       8.640 -17.949   2.121  1.00 10.00      A   
ATOM    194  ND1 HIS A  50       9.308 -18.841   2.933  1.00 10.00      A   
ATOM    195  HD1 HIS A  50      10.273 -19.023   2.915  1.00 10.00      A   
ATOM    196  CD2 HIS A  50       7.339 -18.019   2.484  1.00 10.00      A   
ATOM    197  CE1 HIS A  50       8.447 -19.425   3.745  1.00 10.00      A   
ATOM    198  NE2 HIS A  50       7.248 -18.942   3.494  1.00 10.00      A   
ATOM    199  HE2 HIS A  50       6.419 -19.203   3.959  1.00 10.00      A   
ATOM    200  C   HIS A  50      11.022 -15.330   0.633  1.00 10.00      A   
ATOM    201  O   HIS A  50      10.779 -15.381  -0.572  1.00 10.00      A   
ATOM    202  N   PRO A  51      12.160 -14.802   1.107  1.00 10.00      A   
ATOM    203  CA  PRO A  51      13.196 -14.227   0.239  1.00 10.00      A   
ATOM    204  CB  PRO A  51      14.109 -13.493   1.223  1.00 10.00      A   
ATOM    205  CG  PRO A  51      13.946 -14.232   2.505  1.00 10.00      A   
ATOM    206  CD  PRO A  51      12.523 -14.714   2.535  1.00 10.00      A   
ATOM    207  C   PRO A  51      13.990 -15.289  -0.520  1.00 10.00      A   
ATOM    208  O   PRO A  51      14.914 -14.970  -1.272  1.00 10.00      A   
ATOM    209  N   ASP A  52      13.631 -16.551  -0.325  1.00 10.00      A   
ATOM    210  HN  ASP A  52      12.890 -16.747   0.287  1.00 10.00      A   
ATOM    211  CA  ASP A  52      14.319 -17.651  -0.991  1.00 10.00      A   
ATOM    212  CB  ASP A  52      14.781 -18.704   0.024  1.00 10.00      A   
ATOM    213  CG  ASP A  52      15.608 -18.126   1.157  1.00 10.00      A   
ATOM    214  OD1 ASP A  52      16.764 -17.717   0.913  1.00 10.00      A   
ATOM    215  OD2 ASP A  52      15.105 -18.082   2.301  1.00 10.00      A   
ATOM    216  C   ASP A  52      13.423 -18.311  -2.032  1.00 10.00      A   
ATOM    217  O   ASP A  52      13.823 -19.269  -2.694  1.00 10.00      A   
ATOM    218  N   THR A  53      12.221 -17.792  -2.195  1.00 10.00      A   
ATOM    219  HN  THR A  53      11.963 -16.995  -1.681  1.00 10.00      A   
ATOM    220  CA  THR A  53      11.279 -18.365  -3.145  1.00 10.00      A   
ATOM    221  CB  THR A  53      10.024 -18.875  -2.417  1.00 10.00      A   
ATOM    222  OG1 THR A  53      10.431 -19.470  -1.175  1.00 10.00      A   
ATOM    223  HG1 THR A  53      11.393 -19.452  -1.120  1.00 10.00      A   
ATOM    224  CG2 THR A  53       9.304 -19.918  -3.258  1.00 10.00      A   
ATOM    225  C   THR A  53      10.881 -17.359  -4.217  1.00 10.00      A   
ATOM    226  O   THR A  53      10.786 -16.160  -3.949  1.00 10.00      A   
ATOM    227  N   GLY A  54      10.670 -17.850  -5.431  1.00 10.00      A   
ATOM    228  HN  GLY A  54      10.765 -18.815  -5.585  1.00 10.00      A   
ATOM    229  CA  GLY A  54      10.280 -16.988  -6.523  1.00 10.00      A   
ATOM    230  C   GLY A  54       8.881 -17.302  -7.001  1.00 10.00      A   
ATOM    231  O   GLY A  54       8.193 -18.147  -6.420  1.00 10.00      A   
ATOM    232  N   ILE A  55       8.456 -16.639  -8.063  1.00 10.00      A   
ATOM    233  HN  ILE A  55       9.053 -15.993  -8.498  1.00 10.00      A   
ATOM    234  CA  ILE A  55       7.126 -16.860  -8.608  1.00 10.00      A   
ATOM    235  CB  ILE A  55       6.092 -15.853  -8.044  1.00 10.00      A   
ATOM    236  CG1 ILE A  55       4.669 -16.214  -8.486  1.00 10.00      A   
ATOM    237  CG2 ILE A  55       6.437 -14.423  -8.442  1.00 10.00      A   
ATOM    238  CD1 ILE A  55       3.585 -15.423  -7.782  1.00 10.00      A   
ATOM    239  C   ILE A  55       7.145 -16.816 -10.135  1.00 10.00      A   
ATOM    240  O   ILE A  55       7.827 -15.982 -10.735  1.00 10.00      A   
ATOM    241  N   SER A  56       6.429 -17.744 -10.752  1.00 10.00      A   
ATOM    242  HN  SER A  56       5.947 -18.410 -10.215  1.00 10.00      A   
ATOM    243  CA  SER A  56       6.344 -17.815 -12.201  1.00 10.00      A   
ATOM    244  CB  SER A  56       5.850 -19.201 -12.625  1.00 10.00      A   
ATOM    245  OG  SER A  56       5.746 -19.304 -14.035  1.00 10.00      A   
ATOM    246  HG  SER A  56       6.627 -19.413 -14.412  1.00 10.00      A   
ATOM    247  C   SER A  56       5.396 -16.742 -12.725  1.00 10.00      A   
ATOM    248  O   SER A  56       4.459 -16.339 -12.029  1.00 10.00      A   
ATOM    249  N   SER A  57       5.630 -16.291 -13.954  1.00 10.00      A   
ATOM    250  HN  SER A  57       6.384 -16.661 -14.465  1.00 10.00      A   
ATOM    251  CA  SER A  57       4.791 -15.271 -14.567  1.00 10.00      A   
ATOM    252  CB  SER A  57       5.380 -14.832 -15.910  1.00 10.00      A   
ATOM    253  OG  SER A  57       6.687 -14.304 -15.733  1.00 10.00      A   
ATOM    254  HG  SER A  57       6.629 -13.345 -15.620  1.00 10.00      A   
ATOM    255  C   SER A  57       3.360 -15.783 -14.734  1.00 10.00      A   
ATOM    256  O   SER A  57       2.405 -15.004 -14.767  1.00 10.00      A   
ATOM    257  N   LYS A  58       3.223 -17.102 -14.818  1.00 10.00      A   
ATOM    258  HN  LYS A  58       4.024 -17.670 -14.785  1.00 10.00      A   
ATOM    259  CA  LYS A  58       1.917 -17.728 -14.956  1.00 10.00      A   
ATOM    260  CB  LYS A  58       2.075 -19.206 -15.309  1.00 10.00      A   
ATOM    261  CG  LYS A  58       2.428 -19.467 -16.760  1.00 10.00      A   
ATOM    262  CD  LYS A  58       2.540 -20.955 -17.031  1.00 10.00      A   
ATOM    263  CE  LYS A  58       2.606 -21.240 -18.519  1.00 10.00      A   
ATOM    264  NZ  LYS A  58       2.967 -22.655 -18.790  1.00 10.00      A   
ATOM    265  HZ1 LYS A  58       3.920 -22.855 -18.423  1.00 10.00      A   
ATOM    266  HZ2 LYS A  58       2.955 -22.841 -19.813  1.00 10.00      A   
ATOM    267  HZ3 LYS A  58       2.289 -23.293 -18.325  1.00 10.00      A   
ATOM    268  C   LYS A  58       1.134 -17.592 -13.655  1.00 10.00      A   
ATOM    269  O   LYS A  58      -0.070 -17.325 -13.663  1.00 10.00      A   
ATOM    270  N   ALA A  59       1.834 -17.753 -12.540  1.00 10.00      A   
ATOM    271  HN  ALA A  59       2.795 -17.937 -12.603  1.00 10.00      A   
ATOM    272  CA  ALA A  59       1.221 -17.656 -11.223  1.00 10.00      A   
ATOM    273  CB  ALA A  59       2.097 -18.332 -10.180  1.00 10.00      A   
ATOM    274  C   ALA A  59       0.959 -16.200 -10.853  1.00 10.00      A   
ATOM    275  O   ALA A  59       0.001 -15.890 -10.144  1.00 10.00      A   
ATOM    276  N   MET A  60       1.819 -15.310 -11.345  1.00 10.00      A   
ATOM    277  HN  MET A  60       2.570 -15.626 -11.894  1.00 10.00      A   
ATOM    278  CA  MET A  60       1.683 -13.879 -11.083  1.00 10.00      A   
ATOM    279  CB  MET A  60       2.818 -13.097 -11.746  1.00 10.00      A   
ATOM    280  CG  MET A  60       4.172 -13.295 -11.086  1.00 10.00      A   
ATOM    281  SD  MET A  60       5.504 -12.437 -11.947  1.00 10.00      A   
ATOM    282  CE  MET A  60       5.108 -10.731 -11.567  1.00 10.00      A   
ATOM    283  C   MET A  60       0.337 -13.373 -11.578  1.00 10.00      A   
ATOM    284  O   MET A  60      -0.347 -12.618 -10.884  1.00 10.00      A   
ATOM    285  N   GLY A  61      -0.039 -13.802 -12.782  1.00 10.00      A   
ATOM    286  HN  GLY A  61       0.560 -14.389 -13.292  1.00 10.00      A   
ATOM    287  CA  GLY A  61      -1.309 -13.399 -13.352  1.00 10.00      A   
ATOM    288  C   GLY A  61      -2.473 -13.875 -12.511  1.00 10.00      A   
ATOM    289  O   GLY A  61      -3.430 -13.135 -12.283  1.00 10.00      A   
ATOM    290  N   ILE A  62      -2.378 -15.110 -12.032  1.00 10.00      A   
ATOM    291  HN  ILE A  62      -1.582 -15.642 -12.242  1.00 10.00      A   
ATOM    292  CA  ILE A  62      -3.424 -15.694 -11.200  1.00 10.00      A   
ATOM    293  CB  ILE A  62      -3.138 -17.179 -10.885  1.00 10.00      A   
ATOM    294  CG1 ILE A  62      -2.909 -17.966 -12.181  1.00 10.00      A   
ATOM    295  CG2 ILE A  62      -4.287 -17.786 -10.092  1.00 10.00      A   
ATOM    296  CD1 ILE A  62      -2.443 -19.390 -11.966  1.00 10.00      A   
ATOM    297  C   ILE A  62      -3.554 -14.912  -9.895  1.00 10.00      A   
ATOM    298  O   ILE A  62      -4.663 -14.622  -9.436  1.00 10.00      A   
ATOM    299  N   MET A  63      -2.410 -14.558  -9.315  1.00 10.00      A   
ATOM    300  HN  MET A  63      -1.560 -14.816  -9.738  1.00 10.00      A   
ATOM    301  CA  MET A  63      -2.380 -13.797  -8.070  1.00 10.00      A   
ATOM    302  CB  MET A  63      -0.949 -13.692  -7.536  1.00 10.00      A   
ATOM    303  CG  MET A  63      -0.426 -14.969  -6.895  1.00 10.00      A   
ATOM    304  SD  MET A  63      -1.227 -15.345  -5.321  1.00 10.00      A   
ATOM    305  CE  MET A  63      -0.627 -13.994  -4.307  1.00 10.00      A   
ATOM    306  C   MET A  63      -2.970 -12.409  -8.279  1.00 10.00      A   
ATOM    307  O   MET A  63      -3.753 -11.925  -7.460  1.00 10.00      A   
ATOM    308  N   ASN A  64      -2.601 -11.783  -9.392  1.00 10.00      A   
ATOM    309  HN  ASN A  64      -1.965 -12.226  -9.999  1.00 10.00      A   
ATOM    310  CA  ASN A  64      -3.100 -10.454  -9.738  1.00 10.00      A   
ATOM    311  CB  ASN A  64      -2.510  -9.984 -11.073  1.00 10.00      A   
ATOM    312  CG  ASN A  64      -1.220  -9.199 -10.915  1.00 10.00      A   
ATOM    313  OD1 ASN A  64      -1.017  -8.506  -9.921  1.00 10.00      A   
ATOM    314  ND2 ASN A  64      -0.344  -9.295 -11.902  1.00 10.00      A   
ATOM    315 HD21 ASN A  64      -0.572  -9.859 -12.672  1.00 10.00      A   
ATOM    316 HD22 ASN A  64       0.501  -8.800 -11.825  1.00 10.00      A   
ATOM    317  C   ASN A  64      -4.621 -10.469  -9.820  1.00 10.00      A   
ATOM    318  O   ASN A  64      -5.295  -9.607  -9.253  1.00 10.00      A   
ATOM    319  N   SER A  65      -5.156 -11.469 -10.511  1.00 10.00      A   
ATOM    320  HN  SER A  65      -4.564 -12.126 -10.941  1.00 10.00      A   
ATOM    321  CA  SER A  65      -6.594 -11.613 -10.660  1.00 10.00      A   
ATOM    322  CB  SER A  65      -6.912 -12.717 -11.669  1.00 10.00      A   
ATOM    323  OG  SER A  65      -6.317 -12.436 -12.924  1.00 10.00      A   
ATOM    324  HG  SER A  65      -6.655 -11.593 -13.254  1.00 10.00      A   
ATOM    325  C   SER A  65      -7.261 -11.902  -9.318  1.00 10.00      A   
ATOM    326  O   SER A  65      -8.383 -11.460  -9.071  1.00 10.00      A   
ATOM    327  N   PHE A  66      -6.565 -12.639  -8.451  1.00 10.00      A   
ATOM    328  HN  PHE A  66      -5.675 -12.967  -8.707  1.00 10.00      A   
ATOM    329  CA  PHE A  66      -7.094 -12.973  -7.134  1.00 10.00      A   
ATOM    330  CB  PHE A  66      -6.227 -14.021  -6.430  1.00 10.00      A   
ATOM    331  CG  PHE A  66      -6.707 -15.433  -6.618  1.00 10.00      A   
ATOM    332  CD1 PHE A  66      -8.066 -15.722  -6.612  1.00 10.00      A   
ATOM    333  CD2 PHE A  66      -5.805 -16.469  -6.798  1.00 10.00      A   
ATOM    334  CE1 PHE A  66      -8.515 -17.018  -6.784  1.00 10.00      A   
ATOM    335  CE2 PHE A  66      -6.246 -17.768  -6.970  1.00 10.00      A   
ATOM    336  CZ  PHE A  66      -7.604 -18.041  -6.963  1.00 10.00      A   
ATOM    337  C   PHE A  66      -7.226 -11.729  -6.268  1.00 10.00      A   
ATOM    338  O   PHE A  66      -8.272 -11.493  -5.667  1.00 10.00      A   
ATOM    339  N   VAL A  67      -6.163 -10.931  -6.212  1.00 10.00      A   
ATOM    340  HN  VAL A  67      -5.350 -11.179  -6.710  1.00 10.00      A   
ATOM    341  CA  VAL A  67      -6.171  -9.701  -5.424  1.00 10.00      A   
ATOM    342  CB  VAL A  67      -4.815  -8.968  -5.506  1.00 10.00      A   
ATOM    343  CG1 VAL A  67      -4.848  -7.669  -4.712  1.00 10.00      A   
ATOM    344  CG2 VAL A  67      -3.697  -9.866  -5.003  1.00 10.00      A   
ATOM    345  C   VAL A  67      -7.276  -8.773  -5.920  1.00 10.00      A   
ATOM    346  O   VAL A  67      -7.968  -8.122  -5.127  1.00 10.00      A   
ATOM    347  N   ASN A  68      -7.442  -8.736  -7.236  1.00 10.00      A   
ATOM    348  HN  ASN A  68      -6.851  -9.277  -7.804  1.00 10.00      A   
ATOM    349  CA  ASN A  68      -8.460  -7.907  -7.868  1.00 10.00      A   
ATOM    350  CB  ASN A  68      -8.236  -7.862  -9.382  1.00 10.00      A   
ATOM    351  CG  ASN A  68      -8.924  -6.687 -10.050  1.00 10.00      A   
ATOM    352  OD1 ASN A  68      -9.148  -5.646  -9.433  1.00 10.00      A   
ATOM    353  ND2 ASN A  68      -9.246  -6.840 -11.322  1.00 10.00      A   
ATOM    354 HD21 ASN A  68      -9.024  -7.688 -11.755  1.00 10.00      A   
ATOM    355 HD22 ASN A  68      -9.699  -6.100 -11.782  1.00 10.00      A   
ATOM    356  C   ASN A  68      -9.859  -8.434  -7.551  1.00 10.00      A   
ATOM    357  O   ASN A  68     -10.796  -7.658  -7.356  1.00 10.00      A   
ATOM    358  N   ASP A  69      -9.989  -9.756  -7.498  1.00 10.00      A   
ATOM    359  HN  ASP A  69      -9.206 -10.320  -7.685  1.00 10.00      A   
ATOM    360  CA  ASP A  69     -11.264 -10.394  -7.187  1.00 10.00      A   
ATOM    361  CB  ASP A  69     -11.160 -11.916  -7.331  1.00 10.00      A   
ATOM    362  CG  ASP A  69     -12.417 -12.635  -6.886  1.00 10.00      A   
ATOM    363  OD1 ASP A  69     -13.342 -12.781  -7.713  1.00 10.00      A   
ATOM    364  OD2 ASP A  69     -12.482 -13.061  -5.716  1.00 10.00      A   
ATOM    365  C   ASP A  69     -11.704 -10.041  -5.773  1.00 10.00      A   
ATOM    366  O   ASP A  69     -12.857  -9.668  -5.545  1.00 10.00      A   
ATOM    367  N   ILE A  70     -10.770 -10.154  -4.830  1.00 10.00      A   
ATOM    368  HN  ILE A  70      -9.875 -10.473  -5.083  1.00 10.00      A   
ATOM    369  CA  ILE A  70     -11.042  -9.832  -3.435  1.00 10.00      A   
ATOM    370  CB  ILE A  70      -9.796 -10.050  -2.547  1.00 10.00      A   
ATOM    371  CG1 ILE A  70      -9.273 -11.480  -2.704  1.00 10.00      A   
ATOM    372  CG2 ILE A  70     -10.124  -9.761  -1.089  1.00 10.00      A   
ATOM    373  CD1 ILE A  70      -7.896 -11.702  -2.116  1.00 10.00      A   
ATOM    374  C   ILE A  70     -11.476  -8.379  -3.318  1.00 10.00      A   
ATOM    375  O   ILE A  70     -12.464  -8.066  -2.652  1.00 10.00      A   
ATOM    376  N   PHE A  71     -10.738  -7.505  -3.995  1.00 10.00      A   
ATOM    377  HN  PHE A  71      -9.972  -7.835  -4.516  1.00 10.00      A   
ATOM    378  CA  PHE A  71     -11.026  -6.077  -3.990  1.00 10.00      A   
ATOM    379  CB  PHE A  71      -9.971  -5.320  -4.807  1.00 10.00      A   
ATOM    380  CG  PHE A  71     -10.320  -3.884  -5.083  1.00 10.00      A   
ATOM    381  CD1 PHE A  71     -10.377  -2.960  -4.053  1.00 10.00      A   
ATOM    382  CD2 PHE A  71     -10.594  -3.462  -6.375  1.00 10.00      A   
ATOM    383  CE1 PHE A  71     -10.698  -1.641  -4.305  1.00 10.00      A   
ATOM    384  CE2 PHE A  71     -10.916  -2.145  -6.635  1.00 10.00      A   
ATOM    385  CZ  PHE A  71     -10.969  -1.234  -5.598  1.00 10.00      A   
ATOM    386  C   PHE A  71     -12.423  -5.800  -4.539  1.00 10.00      A   
ATOM    387  O   PHE A  71     -13.197  -5.052  -3.944  1.00 10.00      A   
ATOM    388  N   GLU A  72     -12.747  -6.427  -5.661  1.00 10.00      A   
ATOM    389  HN  GLU A  72     -12.089  -7.028  -6.080  1.00 10.00      A   
ATOM    390  CA  GLU A  72     -14.044  -6.248  -6.292  1.00 10.00      A   
ATOM    391  CB  GLU A  72     -14.092  -7.009  -7.614  1.00 10.00      A   
ATOM    392  CG  GLU A  72     -15.165  -6.530  -8.571  1.00 10.00      A   
ATOM    393  CD  GLU A  72     -14.915  -7.007  -9.983  1.00 10.00      A   
ATOM    394  OE1 GLU A  72     -15.655  -7.896 -10.459  1.00 10.00      A   
ATOM    395  OE2 GLU A  72     -13.971  -6.499 -10.626  1.00 10.00      A   
ATOM    396  C   GLU A  72     -15.178  -6.700  -5.373  1.00 10.00      A   
ATOM    397  O   GLU A  72     -16.187  -6.004  -5.227  1.00 10.00      A   
ATOM    398  N   ARG A  73     -14.996  -7.856  -4.739  1.00 10.00      A   
ATOM    399  HN  ARG A  73     -14.158  -8.354  -4.881  1.00 10.00      A   
ATOM    400  CA  ARG A  73     -16.008  -8.400  -3.840  1.00 10.00      A   
ATOM    401  CB  ARG A  73     -15.722  -9.869  -3.498  1.00 10.00      A   
ATOM    402  CG  ARG A  73     -15.870 -10.825  -4.674  1.00 10.00      A   
ATOM    403  CD  ARG A  73     -16.343 -12.203  -4.224  1.00 10.00      A   
ATOM    404  NE  ARG A  73     -15.282 -12.990  -3.587  1.00 10.00      A   
ATOM    405  HE  ARG A  73     -14.387 -12.584  -3.540  1.00 10.00      A   
ATOM    406  CZ  ARG A  73     -15.457 -14.222  -3.090  1.00 10.00      A   
ATOM    407  NH1 ARG A  73     -16.644 -14.810  -3.161  1.00 10.00      A   
ATOM    408 HH11 ARG A  73     -17.447 -14.317  -3.610  1.00 10.00      A   
ATOM    409 HH12 ARG A  73     -16.782 -15.769  -2.772  1.00 10.00      A   
ATOM    410  NH2 ARG A  73     -14.438 -14.872  -2.540  1.00 10.00      A   
ATOM    411 HH21 ARG A  73     -13.496 -14.428  -2.497  1.00 10.00      A   
ATOM    412 HH22 ARG A  73     -14.576 -15.831  -2.152  1.00 10.00      A   
ATOM    413  C   ARG A  73     -16.146  -7.561  -2.570  1.00 10.00      A   
ATOM    414  O   ARG A  73     -17.258  -7.259  -2.137  1.00 10.00      A   
ATOM    415  N   ILE A  74     -15.019  -7.162  -1.989  1.00 10.00      A   
ATOM    416  HN  ILE A  74     -14.154  -7.411  -2.391  1.00 10.00      A   
ATOM    417  CA  ILE A  74     -15.038  -6.366  -0.762  1.00 10.00      A   
ATOM    418  CB  ILE A  74     -13.665  -6.326  -0.044  1.00 10.00      A   
ATOM    419  CG1 ILE A  74     -13.837  -5.874   1.409  1.00 10.00      A   
ATOM    420  CG2 ILE A  74     -12.677  -5.425  -0.773  1.00 10.00      A   
ATOM    421  CD1 ILE A  74     -12.586  -6.001   2.253  1.00 10.00      A   
ATOM    422  C   ILE A  74     -15.586  -4.954  -0.998  1.00 10.00      A   
ATOM    423  O   ILE A  74     -16.302  -4.410  -0.154  1.00 10.00      A   
ATOM    424  N   ALA A  75     -15.264  -4.371  -2.151  1.00 10.00      A   
ATOM    425  HN  ALA A  75     -14.684  -4.848  -2.786  1.00 10.00      A   
ATOM    426  CA  ALA A  75     -15.744  -3.036  -2.488  1.00 10.00      A   
ATOM    427  CB  ALA A  75     -14.994  -2.472  -3.689  1.00 10.00      A   
ATOM    428  C   ALA A  75     -17.240  -3.082  -2.765  1.00 10.00      A   
ATOM    429  O   ALA A  75     -17.980  -2.167  -2.397  1.00 10.00      A   
ATOM    430  N   GLY A  76     -17.679  -4.165  -3.397  1.00 10.00      A   
ATOM    431  HN  GLY A  76     -17.039  -4.866  -3.654  1.00 10.00      A   
ATOM    432  CA  GLY A  76     -19.082  -4.326  -3.706  1.00 10.00      A   
ATOM    433  C   GLY A  76     -19.917  -4.458  -2.451  1.00 10.00      A   
ATOM    434  O   GLY A  76     -20.928  -3.774  -2.295  1.00 10.00      A   
ATOM    435  N   GLU A  77     -19.478  -5.320  -1.542  1.00 10.00      A   
ATOM    436  HN  GLU A  77     -18.654  -5.830  -1.721  1.00 10.00      A   
ATOM    437  CA  GLU A  77     -20.193  -5.540  -0.293  1.00 10.00      A   
ATOM    438  CB  GLU A  77     -19.635  -6.749   0.454  1.00 10.00      A   
ATOM    439  CG  GLU A  77     -19.961  -8.076  -0.211  1.00 10.00      A   
ATOM    440  CD  GLU A  77     -21.423  -8.184  -0.587  1.00 10.00      A   
ATOM    441  OE1 GLU A  77     -22.265  -8.332   0.323  1.00 10.00      A   
ATOM    442  OE2 GLU A  77     -21.737  -8.114  -1.793  1.00 10.00      A   
ATOM    443  C   GLU A  77     -20.182  -4.293   0.585  1.00 10.00      A   
ATOM    444  O   GLU A  77     -21.171  -3.989   1.254  1.00 10.00      A   
ATOM    445  N   ALA A  78     -19.068  -3.569   0.574  1.00 10.00      A   
ATOM    446  HN  ALA A  78     -18.299  -3.874   0.040  1.00 10.00      A   
ATOM    447  CA  ALA A  78     -18.954  -2.343   1.356  1.00 10.00      A   
ATOM    448  CB  ALA A  78     -17.540  -1.786   1.276  1.00 10.00      A   
ATOM    449  C   ALA A  78     -19.965  -1.314   0.863  1.00 10.00      A   
ATOM    450  O   ALA A  78     -20.659  -0.677   1.655  1.00 10.00      A   
ATOM    451  N   SER A  79     -20.051  -1.176  -0.458  1.00 10.00      A   
ATOM    452  HN  SER A  79     -19.470  -1.720  -1.034  1.00 10.00      A   
ATOM    453  CA  SER A  79     -20.980  -0.239  -1.073  1.00 10.00      A   
ATOM    454  CB  SER A  79     -20.679  -0.108  -2.568  1.00 10.00      A   
ATOM    455  OG  SER A  79     -19.293   0.112  -2.789  1.00 10.00      A   
ATOM    456  HG  SER A  79     -18.836  -0.741  -2.818  1.00 10.00      A   
ATOM    457  C   SER A  79     -22.421  -0.697  -0.854  1.00 10.00      A   
ATOM    458  O   SER A  79     -23.318   0.122  -0.646  1.00 10.00      A   
ATOM    459  N   ARG A  80     -22.623  -2.015  -0.889  1.00 10.00      A   
ATOM    460  HN  ARG A  80     -21.861  -2.608  -1.069  1.00 10.00      A   
ATOM    461  CA  ARG A  80     -23.936  -2.608  -0.683  1.00 10.00      A   
ATOM    462  CB  ARG A  80     -23.854  -4.125  -0.878  1.00 10.00      A   
ATOM    463  CG  ARG A  80     -25.108  -4.888  -0.487  1.00 10.00      A   
ATOM    464  CD  ARG A  80     -24.823  -6.377  -0.374  1.00 10.00      A   
ATOM    465  NE  ARG A  80     -25.992  -7.124   0.081  1.00 10.00      A   
ATOM    466  HE  ARG A  80     -26.838  -6.626   0.160  1.00 10.00      A   
ATOM    467  CZ  ARG A  80     -25.975  -8.416   0.408  1.00 10.00      A   
ATOM    468  NH1 ARG A  80     -24.848  -9.120   0.340  1.00 10.00      A   
ATOM    469 HH11 ARG A  80     -23.951  -8.664   0.036  1.00 10.00      A   
ATOM    470 HH12 ARG A  80     -24.848 -10.134   0.594  1.00 10.00      A   
ATOM    471  NH2 ARG A  80     -27.093  -9.004   0.808  1.00 10.00      A   
ATOM    472 HH21 ARG A  80     -27.981  -8.458   0.870  1.00 10.00      A   
ATOM    473 HH22 ARG A  80     -27.092 -10.013   1.064  1.00 10.00      A   
ATOM    474  C   ARG A  80     -24.436  -2.292   0.720  1.00 10.00      A   
ATOM    475  O   ARG A  80     -25.545  -1.785   0.895  1.00 10.00      A   
ATOM    476  N   LEU A  81     -23.598  -2.583   1.714  1.00 10.00      A   
ATOM    477  HN  LEU A  81     -22.724  -2.985   1.500  1.00 10.00      A   
ATOM    478  CA  LEU A  81     -23.938  -2.329   3.109  1.00 10.00      A   
ATOM    479  CB  LEU A  81     -22.813  -2.806   4.034  1.00 10.00      A   
ATOM    480  CG  LEU A  81     -23.042  -2.597   5.535  1.00 10.00      A   
ATOM    481  CD1 LEU A  81     -24.078  -3.577   6.062  1.00 10.00      A   
ATOM    482  CD2 LEU A  81     -21.735  -2.719   6.303  1.00 10.00      A   
ATOM    483  C   LEU A  81     -24.198  -0.847   3.335  1.00 10.00      A   
ATOM    484  O   LEU A  81     -25.143  -0.469   4.032  1.00 10.00      A   
ATOM    485  N   ALA A  82     -23.354  -0.014   2.734  1.00 10.00      A   
ATOM    486  HN  ALA A  82     -22.616  -0.383   2.200  1.00 10.00      A   
ATOM    487  CA  ALA A  82     -23.487   1.429   2.851  1.00 10.00      A   
ATOM    488  CB  ALA A  82     -22.314   2.132   2.179  1.00 10.00      A   
ATOM    489  C   ALA A  82     -24.809   1.900   2.254  1.00 10.00      A   
ATOM    490  O   ALA A  82     -25.555   2.641   2.893  1.00 10.00      A   
ATOM    491  N   HIS A  83     -25.107   1.449   1.038  1.00 10.00      A   
ATOM    492  HN  HIS A  83     -24.480   0.838   0.586  1.00 10.00      A   
ATOM    493  CA  HIS A  83     -26.342   1.838   0.358  1.00 10.00      A   
ATOM    494  CB  HIS A  83     -26.380   1.306  -1.079  1.00 10.00      A   
ATOM    495  CG  HIS A  83     -27.425   1.962  -1.934  1.00 10.00      A   
ATOM    496  ND1 HIS A  83     -27.172   3.069  -2.717  1.00 10.00      A   
ATOM    497  HD1 HIS A  83     -26.305   3.525  -2.806  1.00 10.00      A   
ATOM    498  CD2 HIS A  83     -28.735   1.671  -2.118  1.00 10.00      A   
ATOM    499  CE1 HIS A  83     -28.277   3.431  -3.343  1.00 10.00      A   
ATOM    500  NE2 HIS A  83     -29.239   2.599  -2.996  1.00 10.00      A   
ATOM    501  HE2 HIS A  83     -30.174   2.648  -3.307  1.00 10.00      A   
ATOM    502  C   HIS A  83     -27.567   1.368   1.133  1.00 10.00      A   
ATOM    503  O   HIS A  83     -28.562   2.086   1.233  1.00 10.00      A   
ATOM    504  N   TYR A  84     -27.486   0.166   1.687  1.00 10.00      A   
ATOM    505  HN  TYR A  84     -26.666  -0.363   1.568  1.00 10.00      A   
ATOM    506  CA  TYR A  84     -28.587  -0.398   2.462  1.00 10.00      A   
ATOM    507  CB  TYR A  84     -28.278  -1.843   2.863  1.00 10.00      A   
ATOM    508  CG  TYR A  84     -29.438  -2.559   3.522  1.00 10.00      A   
ATOM    509  CD1 TYR A  84     -30.477  -3.081   2.763  1.00 10.00      A   
ATOM    510  CD2 TYR A  84     -29.495  -2.710   4.903  1.00 10.00      A   
ATOM    511  CE1 TYR A  84     -31.541  -3.731   3.358  1.00 10.00      A   
ATOM    512  CE2 TYR A  84     -30.555  -3.360   5.506  1.00 10.00      A   
ATOM    513  CZ  TYR A  84     -31.575  -3.869   4.730  1.00 10.00      A   
ATOM    514  OH  TYR A  84     -32.637  -4.513   5.328  1.00 10.00      A   
ATOM    515  HH  TYR A  84     -32.732  -5.400   4.950  1.00 10.00      A   
ATOM    516  C   TYR A  84     -28.862   0.450   3.703  1.00 10.00      A   
ATOM    517  O   TYR A  84     -30.004   0.575   4.145  1.00 10.00      A   
ATOM    518  N   ASN A  85     -27.805   1.050   4.239  1.00 10.00      A   
ATOM    519  HN  ASN A  85     -26.926   0.926   3.824  1.00 10.00      A   
ATOM    520  CA  ASN A  85     -27.914   1.887   5.426  1.00 10.00      A   
ATOM    521  CB  ASN A  85     -26.690   1.704   6.326  1.00 10.00      A   
ATOM    522  CG  ASN A  85     -26.804   0.494   7.230  1.00 10.00      A   
ATOM    523  OD1 ASN A  85     -27.297   0.589   8.353  1.00 10.00      A   
ATOM    524  ND2 ASN A  85     -26.340  -0.652   6.755  1.00 10.00      A   
ATOM    525 HD21 ASN A  85     -25.951  -0.657   5.852  1.00 10.00      A   
ATOM    526 HD22 ASN A  85     -26.403  -1.451   7.325  1.00 10.00      A   
ATOM    527  C   ASN A  85     -28.076   3.357   5.054  1.00 10.00      A   
ATOM    528  O   ASN A  85     -28.022   4.230   5.921  1.00 10.00      A   
ATOM    529  N   LYS A  86     -28.264   3.620   3.759  1.00 10.00      A   
ATOM    530  HN  LYS A  86     -28.276   2.872   3.125  1.00 10.00      A   
ATOM    531  CA  LYS A  86     -28.447   4.981   3.244  1.00 10.00      A   
ATOM    532  CB  LYS A  86     -29.690   5.650   3.841  1.00 10.00      A   
ATOM    533  CG  LYS A  86     -31.004   5.067   3.351  1.00 10.00      A   
ATOM    534  CD  LYS A  86     -32.181   5.667   4.103  1.00 10.00      A   
ATOM    535  CE  LYS A  86     -33.498   5.101   3.603  1.00 10.00      A   
ATOM    536  NZ  LYS A  86     -34.634   5.475   4.483  1.00 10.00      A   
ATOM    537  HZ1 LYS A  86     -34.451   5.162   5.457  1.00 10.00      A   
ATOM    538  HZ2 LYS A  86     -35.507   5.024   4.147  1.00 10.00      A   
ATOM    539  HZ3 LYS A  86     -34.767   6.505   4.481  1.00 10.00      A   
ATOM    540  C   LYS A  86     -27.203   5.853   3.438  1.00 10.00      A   
ATOM    541  O   LYS A  86     -27.297   7.073   3.604  1.00 10.00      A   
ATOM    542  N   ARG A  87     -26.039   5.219   3.406  1.00 10.00      A   
ATOM    543  HN  ARG A  87     -26.029   4.246   3.273  1.00 10.00      A   
ATOM    544  CA  ARG A  87     -24.772   5.919   3.555  1.00 10.00      A   
ATOM    545  CB  ARG A  87     -23.838   5.162   4.505  1.00 10.00      A   
ATOM    546  CG  ARG A  87     -24.406   4.908   5.894  1.00 10.00      A   
ATOM    547  CD  ARG A  87     -23.295   4.687   6.911  1.00 10.00      A   
ATOM    548  NE  ARG A  87     -22.557   5.920   7.186  1.00 10.00      A   
ATOM    549  HE  ARG A  87     -23.064   6.762   7.144  1.00 10.00      A   
ATOM    550  CZ  ARG A  87     -21.263   5.972   7.488  1.00 10.00      A   
ATOM    551  NH1 ARG A  87     -20.541   4.862   7.559  1.00 10.00      A   
ATOM    552 HH11 ARG A  87     -20.983   3.927   7.386  1.00 10.00      A   
ATOM    553 HH12 ARG A  87     -19.521   4.911   7.787  1.00 10.00      A   
ATOM    554  NH2 ARG A  87     -20.693   7.146   7.732  1.00 10.00      A   
ATOM    555 HH21 ARG A  87     -21.258   8.024   7.691  1.00 10.00      A   
ATOM    556 HH22 ARG A  87     -19.677   7.200   7.971  1.00 10.00      A   
ATOM    557  C   ARG A  87     -24.103   6.063   2.195  1.00 10.00      A   
ATOM    558  O   ARG A  87     -23.954   5.084   1.464  1.00 10.00      A   
ATOM    559  N   SER A  88     -23.716   7.275   1.850  1.00 10.00      A   
ATOM    560  HN  SER A  88     -23.869   8.023   2.469  1.00 10.00      A   
ATOM    561  CA  SER A  88     -23.070   7.528   0.572  1.00 10.00      A   
ATOM    562  CB  SER A  88     -23.701   8.749  -0.097  1.00 10.00      A   
ATOM    563  OG  SER A  88     -25.121   8.673  -0.047  1.00 10.00      A   
ATOM    564  HG  SER A  88     -25.382   7.978   0.568  1.00 10.00      A   
ATOM    565  C   SER A  88     -21.563   7.720   0.747  1.00 10.00      A   
ATOM    566  O   SER A  88     -20.933   8.512   0.044  1.00 10.00      A   
ATOM    567  N   THR A  89     -20.993   7.005   1.709  1.00 10.00      A   
ATOM    568  HN  THR A  89     -21.550   6.413   2.257  1.00 10.00      A   
ATOM    569  CA  THR A  89     -19.567   7.074   1.988  1.00 10.00      A   
ATOM    570  CB  THR A  89     -19.238   8.274   2.900  1.00 10.00      A   
ATOM    571  OG1 THR A  89     -19.889   9.452   2.400  1.00 10.00      A   
ATOM    572  HG1 THR A  89     -20.176   9.291   1.489  1.00 10.00      A   
ATOM    573  CG2 THR A  89     -17.737   8.516   2.950  1.00 10.00      A   
ATOM    574  C   THR A  89     -19.117   5.786   2.669  1.00 10.00      A   
ATOM    575  O   THR A  89     -19.754   5.329   3.617  1.00 10.00      A   
ATOM    576  N   ILE A  90     -18.039   5.194   2.173  1.00 10.00      A   
ATOM    577  HN  ILE A  90     -17.572   5.603   1.410  1.00 10.00      A   
ATOM    578  CA  ILE A  90     -17.523   3.958   2.742  1.00 10.00      A   
ATOM    579  CB  ILE A  90     -17.031   2.984   1.654  1.00 10.00      A   
ATOM    580  CG1 ILE A  90     -18.128   2.748   0.612  1.00 10.00      A   
ATOM    581  CG2 ILE A  90     -16.595   1.663   2.278  1.00 10.00      A   
ATOM    582  CD1 ILE A  90     -17.671   1.935  -0.580  1.00 10.00      A   
ATOM    583  C   ILE A  90     -16.386   4.244   3.718  1.00 10.00      A   
ATOM    584  O   ILE A  90     -15.233   4.420   3.313  1.00 10.00      A   
ATOM    585  N   THR A  91     -16.720   4.306   4.996  1.00 10.00      A   
ATOM    586  HN  THR A  91     -17.658   4.186   5.255  1.00 10.00      A   
ATOM    587  CA  THR A  91     -15.732   4.557   6.028  1.00 10.00      A   
ATOM    588  CB  THR A  91     -16.397   5.143   7.284  1.00 10.00      A   
ATOM    589  OG1 THR A  91     -17.819   4.952   7.205  1.00 10.00      A   
ATOM    590  HG1 THR A  91     -18.013   4.000   7.097  1.00 10.00      A   
ATOM    591  CG2 THR A  91     -16.089   6.627   7.396  1.00 10.00      A   
ATOM    592  C   THR A  91     -14.995   3.269   6.392  1.00 10.00      A   
ATOM    593  O   THR A  91     -15.300   2.198   5.858  1.00 10.00      A   
ATOM    594  N   SER A  92     -14.031   3.369   7.300  1.00 10.00      A   
ATOM    595  HN  SER A  92     -13.829   4.243   7.697  1.00 10.00      A   
ATOM    596  CA  SER A  92     -13.265   2.208   7.724  1.00 10.00      A   
ATOM    597  CB  SER A  92     -12.155   2.635   8.684  1.00 10.00      A   
ATOM    598  OG  SER A  92     -11.528   3.821   8.221  1.00 10.00      A   
ATOM    599  HG  SER A  92     -11.475   3.800   7.257  1.00 10.00      A   
ATOM    600  C   SER A  92     -14.175   1.173   8.378  1.00 10.00      A   
ATOM    601  O   SER A  92     -13.907  -0.029   8.319  1.00 10.00      A   
ATOM    602  N   ARG A  93     -15.262   1.656   8.979  1.00 10.00      A   
ATOM    603  HN  ARG A  93     -15.409   2.628   8.980  1.00 10.00      A   
ATOM    604  CA  ARG A  93     -16.237   0.799   9.640  1.00 10.00      A   
ATOM    605  CB  ARG A  93     -17.357   1.657  10.228  1.00 10.00      A   
ATOM    606  CG  ARG A  93     -18.493   0.860  10.840  1.00 10.00      A   
ATOM    607  CD  ARG A  93     -19.815   1.585  10.674  1.00 10.00      A   
ATOM    608  NE  ARG A  93     -20.928   0.828  11.241  1.00 10.00      A   
ATOM    609  HE  ARG A  93     -20.857   0.571  12.190  1.00 10.00      A   
ATOM    610  CZ  ARG A  93     -22.018   0.478  10.561  1.00 10.00      A   
ATOM    611  NH1 ARG A  93     -22.154   0.818   9.283  1.00 10.00      A   
ATOM    612 HH11 ARG A  93     -21.402   1.365   8.793  1.00 10.00      A   
ATOM    613 HH12 ARG A  93     -23.011   0.543   8.755  1.00 10.00      A   
ATOM    614  NH2 ARG A  93     -22.973  -0.213  11.163  1.00 10.00      A   
ATOM    615 HH21 ARG A  93     -22.869  -0.489  12.164  1.00 10.00      A   
ATOM    616 HH22 ARG A  93     -23.833  -0.488  10.638  1.00 10.00      A   
ATOM    617  C   ARG A  93     -16.821  -0.217   8.658  1.00 10.00      A   
ATOM    618  O   ARG A  93     -16.829  -1.421   8.928  1.00 10.00      A   
ATOM    619  N   GLU A  94     -17.305   0.279   7.519  1.00 10.00      A   
ATOM    620  HN  GLU A  94     -17.283   1.253   7.374  1.00 10.00      A   
ATOM    621  CA  GLU A  94     -17.887  -0.573   6.487  1.00 10.00      A   
ATOM    622  CB  GLU A  94     -18.408   0.257   5.310  1.00 10.00      A   
ATOM    623  CG  GLU A  94     -19.774   0.888   5.535  1.00 10.00      A   
ATOM    624  CD  GLU A  94     -19.773   1.932   6.632  1.00 10.00      A   
ATOM    625  OE1 GLU A  94     -20.822   2.101   7.296  1.00 10.00      A   
ATOM    626  OE2 GLU A  94     -18.728   2.589   6.838  1.00 10.00      A   
ATOM    627  C   GLU A  94     -16.874  -1.594   5.996  1.00 10.00      A   
ATOM    628  O   GLU A  94     -17.205  -2.762   5.798  1.00 10.00      A   
ATOM    629  N   ILE A  95     -15.635  -1.147   5.819  1.00 10.00      A   
ATOM    630  HN  ILE A  95     -15.439  -0.202   5.999  1.00 10.00      A   
ATOM    631  CA  ILE A  95     -14.564  -2.024   5.360  1.00 10.00      A   
ATOM    632  CB  ILE A  95     -13.242  -1.254   5.145  1.00 10.00      A   
ATOM    633  CG1 ILE A  95     -13.466  -0.062   4.206  1.00 10.00      A   
ATOM    634  CG2 ILE A  95     -12.169  -2.181   4.586  1.00 10.00      A   
ATOM    635  CD1 ILE A  95     -12.282   0.876   4.102  1.00 10.00      A   
ATOM    636  C   ILE A  95     -14.342  -3.161   6.355  1.00 10.00      A   
ATOM    637  O   ILE A  95     -14.320  -4.330   5.975  1.00 10.00      A   
ATOM    638  N   GLN A  96     -14.200  -2.809   7.632  1.00 10.00      A   
ATOM    639  HN  GLN A  96     -14.239  -1.855   7.875  1.00 10.00      A   
ATOM    640  CA  GLN A  96     -13.987  -3.800   8.683  1.00 10.00      A   
ATOM    641  CB  GLN A  96     -13.757  -3.113  10.032  1.00 10.00      A   
ATOM    642  CG  GLN A  96     -12.414  -2.408  10.157  1.00 10.00      A   
ATOM    643  CD  GLN A  96     -12.343  -1.503  11.372  1.00 10.00      A   
ATOM    644  OE1 GLN A  96     -13.350  -0.943  11.802  1.00 10.00      A   
ATOM    645  NE2 GLN A  96     -11.155  -1.357  11.935  1.00 10.00      A   
ATOM    646 HE21 GLN A  96     -10.396  -1.835  11.545  1.00 10.00      A   
ATOM    647 HE22 GLN A  96     -11.082  -0.774  12.726  1.00 10.00      A   
ATOM    648  C   GLN A  96     -15.174  -4.756   8.768  1.00 10.00      A   
ATOM    649  O   GLN A  96     -15.008  -5.958   8.978  1.00 10.00      A   
ATOM    650  N   THR A  97     -16.371  -4.212   8.596  1.00 10.00      A   
ATOM    651  HN  THR A  97     -16.439  -3.244   8.442  1.00 10.00      A   
ATOM    652  CA  THR A  97     -17.585  -5.009   8.639  1.00 10.00      A   
ATOM    653  CB  THR A  97     -18.836  -4.113   8.550  1.00 10.00      A   
ATOM    654  OG1 THR A  97     -18.800  -3.142   9.605  1.00 10.00      A   
ATOM    655  HG1 THR A  97     -18.076  -2.519   9.445  1.00 10.00      A   
ATOM    656  CG2 THR A  97     -20.104  -4.945   8.670  1.00 10.00      A   
ATOM    657  C   THR A  97     -17.596  -6.019   7.491  1.00 10.00      A   
ATOM    658  O   THR A  97     -17.919  -7.192   7.687  1.00 10.00      A   
ATOM    659  N   ALA A  98     -17.221  -5.556   6.300  1.00 10.00      A   
ATOM    660  HN  ALA A  98     -16.978  -4.605   6.208  1.00 10.00      A   
ATOM    661  CA  ALA A  98     -17.173  -6.416   5.126  1.00 10.00      A   
ATOM    662  CB  ALA A  98     -16.872  -5.600   3.879  1.00 10.00      A   
ATOM    663  C   ALA A  98     -16.140  -7.522   5.310  1.00 10.00      A   
ATOM    664  O   ALA A  98     -16.352  -8.659   4.888  1.00 10.00      A   
ATOM    665  N   VAL A  99     -15.028  -7.184   5.956  1.00 10.00      A   
ATOM    666  HN  VAL A  99     -14.913  -6.254   6.253  1.00 10.00      A   
ATOM    667  CA  VAL A  99     -13.966  -8.148   6.220  1.00 10.00      A   
ATOM    668  CB  VAL A  99     -12.775  -7.486   6.953  1.00 10.00      A   
ATOM    669  CG1 VAL A  99     -11.802  -8.528   7.488  1.00 10.00      A   
ATOM    670  CG2 VAL A  99     -12.055  -6.515   6.029  1.00 10.00      A   
ATOM    671  C   VAL A  99     -14.497  -9.311   7.057  1.00 10.00      A   
ATOM    672  O   VAL A  99     -14.204 -10.473   6.779  1.00 10.00      A   
ATOM    673  N   ARG A 100     -15.312  -8.987   8.058  1.00 10.00      A   
ATOM    674  HN  ARG A 100     -15.535  -8.042   8.205  1.00 10.00      A   
ATOM    675  CA  ARG A 100     -15.887  -9.994   8.945  1.00 10.00      A   
ATOM    676  CB  ARG A 100     -16.529  -9.322  10.163  1.00 10.00      A   
ATOM    677  CG  ARG A 100     -15.563  -8.513  11.011  1.00 10.00      A   
ATOM    678  CD  ARG A 100     -16.306  -7.618  11.991  1.00 10.00      A   
ATOM    679  NE  ARG A 100     -15.395  -6.758  12.740  1.00 10.00      A   
ATOM    680  HE  ARG A 100     -14.617  -7.186  13.158  1.00 10.00      A   
ATOM    681  CZ  ARG A 100     -15.553  -5.442  12.881  1.00 10.00      A   
ATOM    682  NH1 ARG A 100     -16.593  -4.827  12.325  1.00 10.00      A   
ATOM    683 HH11 ARG A 100     -16.715  -3.792  12.435  1.00 10.00      A   
ATOM    684 HH12 ARG A 100     -17.295  -5.372  11.780  1.00 10.00      A   
ATOM    685  NH2 ARG A 100     -14.670  -4.745  13.585  1.00 10.00      A   
ATOM    686 HH21 ARG A 100     -13.858  -5.228  14.029  1.00 10.00      A   
ATOM    687 HH22 ARG A 100     -14.782  -3.710  13.700  1.00 10.00      A   
ATOM    688  C   ARG A 100     -16.922 -10.857   8.226  1.00 10.00      A   
ATOM    689  O   ARG A 100     -17.268 -11.943   8.691  1.00 10.00      A   
ATOM    690  N   LEU A 101     -17.419 -10.371   7.097  1.00 10.00      A   
ATOM    691  HN  LEU A 101     -17.105  -9.499   6.771  1.00 10.00      A   
ATOM    692  CA  LEU A 101     -18.417 -11.102   6.329  1.00 10.00      A   
ATOM    693  CB  LEU A 101     -19.440 -10.136   5.728  1.00 10.00      A   
ATOM    694  CG  LEU A 101     -20.284  -9.337   6.727  1.00 10.00      A   
ATOM    695  CD1 LEU A 101     -21.168  -8.337   5.999  1.00 10.00      A   
ATOM    696  CD2 LEU A 101     -21.125 -10.267   7.588  1.00 10.00      A   
ATOM    697  C   LEU A 101     -17.772 -11.934   5.226  1.00 10.00      A   
ATOM    698  O   LEU A 101     -18.177 -13.067   4.975  1.00 10.00      A   
ATOM    699  N   LEU A 102     -16.770 -11.367   4.570  1.00 10.00      A   
ATOM    700  HN  LEU A 102     -16.490 -10.457   4.816  1.00 10.00      A   
ATOM    701  CA  LEU A 102     -16.080 -12.056   3.486  1.00 10.00      A   
ATOM    702  CB  LEU A 102     -15.356 -11.067   2.572  1.00 10.00      A   
ATOM    703  CG  LEU A 102     -16.142 -10.562   1.360  1.00 10.00      A   
ATOM    704  CD1 LEU A 102     -17.184  -9.538   1.778  1.00 10.00      A   
ATOM    705  CD2 LEU A 102     -15.198  -9.978   0.323  1.00 10.00      A   
ATOM    706  C   LEU A 102     -15.092 -13.088   4.010  1.00 10.00      A   
ATOM    707  O   LEU A 102     -14.974 -14.180   3.457  1.00 10.00      A   
ATOM    708  N   LEU A 103     -14.388 -12.744   5.076  1.00 10.00      A   
ATOM    709  HN  LEU A 103     -14.540 -11.868   5.495  1.00 10.00      A   
ATOM    710  CA  LEU A 103     -13.410 -13.646   5.657  1.00 10.00      A   
ATOM    711  CB  LEU A 103     -12.147 -12.882   6.062  1.00 10.00      A   
ATOM    712  CG  LEU A 103     -11.452 -12.082   4.954  1.00 10.00      A   
ATOM    713  CD1 LEU A 103     -10.196 -11.410   5.487  1.00 10.00      A   
ATOM    714  CD2 LEU A 103     -11.122 -12.975   3.766  1.00 10.00      A   
ATOM    715  C   LEU A 103     -13.997 -14.375   6.860  1.00 10.00      A   
ATOM    716  O   LEU A 103     -14.805 -13.815   7.603  1.00 10.00      A   
ATOM    717  N   PRO A 104     -13.611 -15.638   7.059  1.00 10.00      A   
ATOM    718  CA  PRO A 104     -14.099 -16.441   8.179  1.00 10.00      A   
ATOM    719  CB  PRO A 104     -13.809 -17.866   7.714  1.00 10.00      A   
ATOM    720  CG  PRO A 104     -12.586 -17.736   6.870  1.00 10.00      A   
ATOM    721  CD  PRO A 104     -12.675 -16.390   6.203  1.00 10.00      A   
ATOM    722  C   PRO A 104     -13.340 -16.141   9.473  1.00 10.00      A   
ATOM    723  O   PRO A 104     -12.502 -15.230   9.519  1.00 10.00      A   
ATOM    724  N   GLY A 105     -13.634 -16.916  10.516  1.00 10.00      A   
ATOM    725  HN  GLY A 105     -14.309 -17.622  10.412  1.00 10.00      A   
ATOM    726  CA  GLY A 105     -12.984 -16.734  11.801  1.00 10.00      A   
ATOM    727  C   GLY A 105     -11.479 -16.870  11.714  1.00 10.00      A   
ATOM    728  O   GLY A 105     -10.966 -17.525  10.799  1.00 10.00      A   
ATOM    729  N   GLU A 106     -10.782 -16.237  12.660  1.00 10.00      A   
ATOM    730  HN  GLU A 106     -11.276 -15.736  13.346  1.00 10.00      A   
ATOM    731  CA  GLU A 106      -9.319 -16.246  12.724  1.00 10.00      A   
ATOM    732  CB  GLU A 106      -8.744 -17.663  12.626  1.00 10.00      A   
ATOM    733  CG  GLU A 106      -9.133 -18.581  13.773  1.00 10.00      A   
ATOM    734  CD  GLU A 106      -8.530 -19.962  13.632  1.00 10.00      A   
ATOM    735  OE1 GLU A 106      -7.284 -20.066  13.551  1.00 10.00      A   
ATOM    736  OE2 GLU A 106      -9.292 -20.952  13.609  1.00 10.00      A   
ATOM    737  C   GLU A 106      -8.705 -15.339  11.660  1.00 10.00      A   
ATOM    738  O   GLU A 106      -7.914 -14.447  11.971  1.00 10.00      A   
ATOM    739  N   LEU A 107      -9.092 -15.566  10.412  1.00 10.00      A   
ATOM    740  HN  LEU A 107      -9.745 -16.281  10.245  1.00 10.00      A   
ATOM    741  CA  LEU A 107      -8.589 -14.795   9.286  1.00 10.00      A   
ATOM    742  CB  LEU A 107      -9.039 -15.439   7.973  1.00 10.00      A   
ATOM    743  CG  LEU A 107      -8.373 -14.925   6.697  1.00 10.00      A   
ATOM    744  CD1 LEU A 107      -6.874 -15.178   6.739  1.00 10.00      A   
ATOM    745  CD2 LEU A 107      -8.994 -15.581   5.476  1.00 10.00      A   
ATOM    746  C   LEU A 107      -9.059 -13.344   9.352  1.00 10.00      A   
ATOM    747  O   LEU A 107      -8.253 -12.416   9.227  1.00 10.00      A   
ATOM    748  N   ALA A 108     -10.362 -13.154   9.560  1.00 10.00      A   
ATOM    749  HN  ALA A 108     -10.951 -13.934   9.658  1.00 10.00      A   
ATOM    750  CA  ALA A 108     -10.936 -11.815   9.646  1.00 10.00      A   
ATOM    751  CB  ALA A 108     -12.451 -11.889   9.735  1.00 10.00      A   
ATOM    752  C   ALA A 108     -10.369 -11.058  10.842  1.00 10.00      A   
ATOM    753  O   ALA A 108     -10.069  -9.868  10.750  1.00 10.00      A   
ATOM    754  N   LYS A 109     -10.213 -11.767  11.955  1.00 10.00      A   
ATOM    755  HN  LYS A 109     -10.483 -12.711  11.951  1.00 10.00      A   
ATOM    756  CA  LYS A 109      -9.675 -11.199  13.185  1.00 10.00      A   
ATOM    757  CB  LYS A 109      -9.557 -12.306  14.236  1.00 10.00      A   
ATOM    758  CG  LYS A 109      -8.871 -11.903  15.531  1.00 10.00      A   
ATOM    759  CD  LYS A 109      -8.682 -13.112  16.435  1.00 10.00      A   
ATOM    760  CE  LYS A 109      -7.776 -12.798  17.615  1.00 10.00      A   
ATOM    761  NZ  LYS A 109      -7.474 -14.012  18.417  1.00 10.00      A   
ATOM    762  HZ1 LYS A 109      -8.349 -14.401  18.821  1.00 10.00      A   
ATOM    763  HZ2 LYS A 109      -6.827 -13.774  19.195  1.00 10.00      A   
ATOM    764  HZ3 LYS A 109      -7.027 -14.735  17.820  1.00 10.00      A   
ATOM    765  C   LYS A 109      -8.315 -10.545  12.938  1.00 10.00      A   
ATOM    766  O   LYS A 109      -8.079  -9.402  13.340  1.00 10.00      A   
ATOM    767  N   HIS A 110      -7.431 -11.267  12.260  1.00 10.00      A   
ATOM    768  HN  HIS A 110      -7.679 -12.168  11.958  1.00 10.00      A   
ATOM    769  CA  HIS A 110      -6.103 -10.754  11.956  1.00 10.00      A   
ATOM    770  CB  HIS A 110      -5.209 -11.856  11.376  1.00 10.00      A   
ATOM    771  CG  HIS A 110      -3.785 -11.439  11.155  1.00 10.00      A   
ATOM    772  ND1 HIS A 110      -2.783 -11.671  12.072  1.00 10.00      A   
ATOM    773  HD1 HIS A 110      -2.887 -12.140  12.932  1.00 10.00      A   
ATOM    774  CD2 HIS A 110      -3.199 -10.788  10.120  1.00 10.00      A   
ATOM    775  CE1 HIS A 110      -1.647 -11.182  11.612  1.00 10.00      A   
ATOM    776  NE2 HIS A 110      -1.874 -10.643  10.432  1.00 10.00      A   
ATOM    777  HE2 HIS A 110      -1.196 -10.212   9.862  1.00 10.00      A   
ATOM    778  C   HIS A 110      -6.193  -9.566  11.002  1.00 10.00      A   
ATOM    779  O   HIS A 110      -5.475  -8.580  11.160  1.00 10.00      A   
ATOM    780  N   ALA A 111      -7.087  -9.664  10.023  1.00 10.00      A   
ATOM    781  HN  ALA A 111      -7.631 -10.479   9.951  1.00 10.00      A   
ATOM    782  CA  ALA A 111      -7.276  -8.596   9.048  1.00 10.00      A   
ATOM    783  CB  ALA A 111      -8.254  -9.030   7.973  1.00 10.00      A   
ATOM    784  C   ALA A 111      -7.747  -7.313   9.728  1.00 10.00      A   
ATOM    785  O   ALA A 111      -7.261  -6.224   9.423  1.00 10.00      A   
ATOM    786  N   VAL A 112      -8.693  -7.447  10.654  1.00 10.00      A   
ATOM    787  HN  VAL A 112      -9.063  -8.342  10.836  1.00 10.00      A   
ATOM    788  CA  VAL A 112      -9.211  -6.299  11.389  1.00 10.00      A   
ATOM    789  CB  VAL A 112     -10.412  -6.681  12.284  1.00 10.00      A   
ATOM    790  CG1 VAL A 112     -10.853  -5.500  13.137  1.00 10.00      A   
ATOM    791  CG2 VAL A 112     -11.570  -7.168  11.428  1.00 10.00      A   
ATOM    792  C   VAL A 112      -8.104  -5.678  12.235  1.00 10.00      A   
ATOM    793  O   VAL A 112      -7.998  -4.454  12.340  1.00 10.00      A   
ATOM    794  N   SER A 113      -7.267  -6.531  12.814  1.00 10.00      A   
ATOM    795  HN  SER A 113      -7.406  -7.492  12.686  1.00 10.00      A   
ATOM    796  CA  SER A 113      -6.153  -6.075  13.634  1.00 10.00      A   
ATOM    797  CB  SER A 113      -5.411  -7.271  14.233  1.00 10.00      A   
ATOM    798  OG  SER A 113      -6.303  -8.127  14.935  1.00 10.00      A   
ATOM    799  HG  SER A 113      -6.915  -8.539  14.310  1.00 10.00      A   
ATOM    800  C   SER A 113      -5.201  -5.216  12.801  1.00 10.00      A   
ATOM    801  O   SER A 113      -4.841  -4.104  13.196  1.00 10.00      A   
ATOM    802  N   GLU A 114      -4.817  -5.727  11.634  1.00 10.00      A   
ATOM    803  HN  GLU A 114      -5.137  -6.619  11.374  1.00 10.00      A   
ATOM    804  CA  GLU A 114      -3.926  -5.001  10.735  1.00 10.00      A   
ATOM    805  CB  GLU A 114      -3.540  -5.879   9.542  1.00 10.00      A   
ATOM    806  CG  GLU A 114      -2.529  -6.965   9.870  1.00 10.00      A   
ATOM    807  CD  GLU A 114      -1.193  -6.399  10.298  1.00 10.00      A   
ATOM    808  OE1 GLU A 114      -0.394  -6.008   9.420  1.00 10.00      A   
ATOM    809  OE2 GLU A 114      -0.933  -6.338  11.517  1.00 10.00      A   
ATOM    810  C   GLU A 114      -4.597  -3.720  10.249  1.00 10.00      A   
ATOM    811  O   GLU A 114      -3.954  -2.676  10.117  1.00 10.00      A   
ATOM    812  N   GLY A 115      -5.898  -3.812   9.989  1.00 10.00      A   
ATOM    813  HN  GLY A 115      -6.345  -4.679  10.103  1.00 10.00      A   
ATOM    814  CA  GLY A 115      -6.659  -2.668   9.533  1.00 10.00      A   
ATOM    815  C   GLY A 115      -6.675  -1.556  10.563  1.00 10.00      A   
ATOM    816  O   GLY A 115      -6.462  -0.390  10.229  1.00 10.00      A   
ATOM    817  N   THR A 116      -6.909  -1.919  11.822  1.00 10.00      A   
ATOM    818  HN  THR A 116      -7.068  -2.867  12.025  1.00 10.00      A   
ATOM    819  CA  THR A 116      -6.935  -0.945  12.908  1.00 10.00      A   
ATOM    820  CB  THR A 116      -7.349  -1.600  14.242  1.00 10.00      A   
ATOM    821  OG1 THR A 116      -8.520  -2.403  14.032  1.00 10.00      A   
ATOM    822  HG1 THR A 116      -8.273  -3.226  13.590  1.00 10.00      A   
ATOM    823  CG2 THR A 116      -7.656  -0.537  15.288  1.00 10.00      A   
ATOM    824  C   THR A 116      -5.562  -0.285  13.054  1.00 10.00      A   
ATOM    825  O   THR A 116      -5.456   0.918  13.308  1.00 10.00      A   
ATOM    826  N   LYS A 117      -4.513  -1.081  12.868  1.00 10.00      A   
ATOM    827  HN  LYS A 117      -4.662  -2.032  12.683  1.00 10.00      A   
ATOM    828  CA  LYS A 117      -3.148  -0.581  12.945  1.00 10.00      A   
ATOM    829  CB  LYS A 117      -2.151  -1.735  12.774  1.00 10.00      A   
ATOM    830  CG  LYS A 117      -0.689  -1.310  12.750  1.00 10.00      A   
ATOM    831  CD  LYS A 117       0.211  -2.429  12.246  1.00 10.00      A   
ATOM    832  CE  LYS A 117      -0.083  -2.768  10.792  1.00 10.00      A   
ATOM    833  NZ  LYS A 117       0.846  -3.802  10.263  1.00 10.00      A   
ATOM    834  HZ1 LYS A 117       0.309  -4.555   9.770  1.00 10.00      A   
ATOM    835  HZ2 LYS A 117       1.384  -4.231  11.040  1.00 10.00      A   
ATOM    836  HZ3 LYS A 117       1.514  -3.373   9.591  1.00 10.00      A   
ATOM    837  C   LYS A 117      -2.925   0.469  11.857  1.00 10.00      A   
ATOM    838  O   LYS A 117      -2.319   1.512  12.098  1.00 10.00      A   
ATOM    839  N   ALA A 118      -3.451   0.193  10.665  1.00 10.00      A   
ATOM    840  HN  ALA A 118      -3.944  -0.648  10.547  1.00 10.00      A   
ATOM    841  CA  ALA A 118      -3.322   1.103   9.532  1.00 10.00      A   
ATOM    842  CB  ALA A 118      -3.822   0.441   8.257  1.00 10.00      A   
ATOM    843  C   ALA A 118      -4.069   2.407   9.793  1.00 10.00      A   
ATOM    844  O   ALA A 118      -3.617   3.483   9.399  1.00 10.00      A   
ATOM    845  N   VAL A 119      -5.221   2.305  10.456  1.00 10.00      A   
ATOM    846  HN  VAL A 119      -5.536   1.417  10.726  1.00 10.00      A   
ATOM    847  CA  VAL A 119      -6.026   3.478  10.786  1.00 10.00      A   
ATOM    848  CB  VAL A 119      -7.404   3.088  11.372  1.00 10.00      A   
ATOM    849  CG1 VAL A 119      -8.176   4.323  11.813  1.00 10.00      A   
ATOM    850  CG2 VAL A 119      -8.215   2.298  10.357  1.00 10.00      A   
ATOM    851  C   VAL A 119      -5.275   4.352  11.785  1.00 10.00      A   
ATOM    852  O   VAL A 119      -5.219   5.575  11.649  1.00 10.00      A   
ATOM    853  N   THR A 120      -4.676   3.705  12.775  1.00 10.00      A   
ATOM    854  HN  THR A 120      -4.750   2.728  12.820  1.00 10.00      A   
ATOM    855  CA  THR A 120      -3.914   4.401  13.797  1.00 10.00      A   
ATOM    856  CB  THR A 120      -3.468   3.421  14.898  1.00 10.00      A   
ATOM    857  OG1 THR A 120      -4.602   2.652  15.341  1.00 10.00      A   
ATOM    858  HG1 THR A 120      -4.951   2.135  14.603  1.00 10.00      A   
ATOM    859  CG2 THR A 120      -2.878   4.173  16.080  1.00 10.00      A   
ATOM    860  C   THR A 120      -2.688   5.074  13.175  1.00 10.00      A   
ATOM    861  O   THR A 120      -2.354   6.215  13.495  1.00 10.00      A   
ATOM    862  N   LYS A 121      -2.047   4.363  12.253  1.00 10.00      A   
ATOM    863  HN  LYS A 121      -2.372   3.460  12.037  1.00 10.00      A   
ATOM    864  CA  LYS A 121      -0.864   4.872  11.563  1.00 10.00      A   
ATOM    865  CB  LYS A 121      -0.183   3.752  10.777  1.00 10.00      A   
ATOM    866  CG  LYS A 121       0.767   2.897  11.595  1.00 10.00      A   
ATOM    867  CD  LYS A 121       1.471   1.883  10.710  1.00 10.00      A   
ATOM    868  CE  LYS A 121       2.773   1.413  11.330  1.00 10.00      A   
ATOM    869  NZ  LYS A 121       3.615   0.684  10.348  1.00 10.00      A   
ATOM    870  HZ1 LYS A 121       4.615   0.725  10.629  1.00 10.00      A   
ATOM    871  HZ2 LYS A 121       3.517   1.111   9.399  1.00 10.00      A   
ATOM    872  HZ3 LYS A 121       3.324  -0.314  10.292  1.00 10.00      A   
ATOM    873  C   LYS A 121      -1.211   6.018  10.620  1.00 10.00      A   
ATOM    874  O   LYS A 121      -0.340   6.774  10.206  1.00 10.00      A   
ATOM    875  N   TYR A 122      -2.486   6.147  10.280  1.00 10.00      A   
ATOM    876  HN  TYR A 122      -3.144   5.516  10.640  1.00 10.00      A   
ATOM    877  CA  TYR A 122      -2.928   7.205   9.386  1.00 10.00      A   
ATOM    878  CB  TYR A 122      -4.266   6.832   8.744  1.00 10.00      A   
ATOM    879  CG  TYR A 122      -4.563   7.561   7.453  1.00 10.00      A   
ATOM    880  CD1 TYR A 122      -3.976   7.168   6.257  1.00 10.00      A   
ATOM    881  CD2 TYR A 122      -5.435   8.640   7.429  1.00 10.00      A   
ATOM    882  CE1 TYR A 122      -4.247   7.833   5.075  1.00 10.00      A   
ATOM    883  CE2 TYR A 122      -5.714   9.310   6.253  1.00 10.00      A   
ATOM    884  CZ  TYR A 122      -5.117   8.903   5.079  1.00 10.00      A   
ATOM    885  OH  TYR A 122      -5.386   9.573   3.905  1.00 10.00      A   
ATOM    886  HH  TYR A 122      -5.883   8.990   3.317  1.00 10.00      A   
ATOM    887  C   TYR A 122      -3.038   8.526  10.144  1.00 10.00      A   
ATOM    888  O   TYR A 122      -3.116   9.602   9.546  1.00 10.00      A   
ATOM    889  N   THR A 123      -3.034   8.438  11.464  1.00 10.00      A   
ATOM    890  HN  THR A 123      -2.969   7.555  11.885  1.00 10.00      A   
ATOM    891  CA  THR A 123      -3.123   9.618  12.305  1.00 10.00      A   
ATOM    892  CB  THR A 123      -4.238   9.463  13.358  1.00 10.00      A   
ATOM    893  OG1 THR A 123      -5.378   8.820  12.762  1.00 10.00      A   
ATOM    894  HG1 THR A 123      -6.165   9.363  12.920  1.00 10.00      A   
ATOM    895  CG2 THR A 123      -4.661  10.826  13.884  1.00 10.00      A   
ATOM    896  C   THR A 123      -1.793   9.885  13.004  1.00 10.00      A   
ATOM    897  O   THR A 123      -1.246  10.984  12.924  1.00 10.00      A   
ATOM    898  N   SER A 124      -1.269   8.868  13.669  1.00 10.00      A   
ATOM    899  HN  SER A 124      -1.737   8.002  13.674  1.00 10.00      A   
ATOM    900  CA  SER A 124      -0.013   8.992  14.389  1.00 10.00      A   
ATOM    901  CB  SER A 124       0.051   7.940  15.497  1.00 10.00      A   
ATOM    902  OG  SER A 124      -1.168   7.906  16.223  1.00 10.00      A   
ATOM    903  HG  SER A 124      -1.082   7.300  16.969  1.00 10.00      A   
ATOM    904  C   SER A 124       1.188   8.848  13.455  1.00 10.00      A   
ATOM    905  O   SER A 124       1.468   7.754  12.963  1.00 10.00      A   
ATOM    906  N   ALA A 125       1.882   9.964  13.218  1.00 10.00      A   
ATOM    907  HN  ALA A 125       1.576  10.800  13.621  1.00 10.00      A   
ATOM    908  CB  ALA A 125       4.173   9.104  12.922  1.00 10.00      A   
ATOM    909  CA  ALA A 125       3.069   9.995  12.365  1.00 10.00      A   
ATOM    910  C   ALA A 125       2.750   9.661  10.911  1.00 10.00      A   
ATOM    911  O   ALA A 125       2.227  10.547  10.198  1.00 10.00      A   
ATOM    912  OXT ALA A 125       3.033   8.524  10.476  1.00 10.00      A   
ATOM    913  CB  HIS B  19      17.976  13.925  17.819  1.00 10.00      B   
ATOM    914  CG  HIS B  19      18.803  13.324  18.916  1.00 10.00      B   
ATOM    915  ND1 HIS B  19      19.137  14.002  20.071  1.00 10.00      B   
ATOM    916  HD1 HIS B  19      18.884  14.929  20.286  1.00 10.00      B   
ATOM    917  CD2 HIS B  19      19.356  12.095  19.035  1.00 10.00      B   
ATOM    918  CE1 HIS B  19      19.860  13.218  20.849  1.00 10.00      B   
ATOM    919  NE2 HIS B  19      20.004  12.056  20.242  1.00 10.00      B   
ATOM    920  HE2 HIS B  19      20.491  11.283  20.605  1.00 10.00      B   
ATOM    921  C   HIS B  19      16.052  15.470  17.349  1.00 10.00      B   
ATOM    922  O   HIS B  19      16.372  16.644  17.528  1.00 10.00      B   
ATOM    923  N   HIS B  19      15.639  13.238  18.356  1.00 10.00      B   
ATOM    924  HT1 HIS B  19      14.707  13.568  18.679  1.00 10.00      B   
ATOM    925  HT2 HIS B  19      15.992  12.530  19.027  1.00 10.00      B   
ATOM    926  HT3 HIS B  19      15.531  12.789  17.425  1.00 10.00      B   
ATOM    927  CA  HIS B  19      16.582  14.377  18.267  1.00 10.00      B   
ATOM    928  N   ARG B  20      15.253  15.083  16.359  1.00 10.00      B   
ATOM    929  HN  ARG B  20      15.040  14.131  16.255  1.00 10.00      B   
ATOM    930  CA  ARG B  20      14.674  16.038  15.423  1.00 10.00      B   
ATOM    931  CB  ARG B  20      14.848  15.545  13.981  1.00 10.00      B   
ATOM    932  CG  ARG B  20      16.278  15.203  13.596  1.00 10.00      B   
ATOM    933  CD  ARG B  20      17.166  16.437  13.572  1.00 10.00      B   
ATOM    934  NE  ARG B  20      18.531  16.107  13.170  1.00 10.00      B   
ATOM    935  HE  ARG B  20      18.715  15.163  12.950  1.00 10.00      B   
ATOM    936  CZ  ARG B  20      19.523  16.987  13.080  1.00 10.00      B   
ATOM    937  NH1 ARG B  20      19.318  18.267  13.366  1.00 10.00      B   
ATOM    938 HH11 ARG B  20      18.376  18.595  13.663  1.00 10.00      B   
ATOM    939 HH12 ARG B  20      20.102  18.954  13.291  1.00 10.00      B   
ATOM    940  NH2 ARG B  20      20.726  16.581  12.704  1.00 10.00      B   
ATOM    941 HH21 ARG B  20      20.892  15.576  12.478  1.00 10.00      B   
ATOM    942 HH22 ARG B  20      21.512  17.263  12.630  1.00 10.00      B   
ATOM    943  C   ARG B  20      13.188  16.215  15.720  1.00 10.00      B   
ATOM    944  O   ARG B  20      12.666  15.619  16.669  1.00 10.00      B   
ATOM    945  N   LYS B  21      12.516  17.031  14.921  1.00 10.00      B   
ATOM    946  HN  LYS B  21      12.994  17.490  14.196  1.00 10.00      B   
ATOM    947  CA  LYS B  21      11.088  17.267  15.088  1.00 10.00      B   
ATOM    948  CB  LYS B  21      10.622  18.404  14.166  1.00 10.00      B   
ATOM    949  CG  LYS B  21       9.115  18.625  14.158  1.00 10.00      B   
ATOM    950  CD  LYS B  21       8.704  19.656  13.122  1.00 10.00      B   
ATOM    951  CE  LYS B  21       7.192  19.685  12.963  1.00 10.00      B   
ATOM    952  NZ  LYS B  21       6.751  20.736  12.012  1.00 10.00      B   
ATOM    953  HZ1 LYS B  21       7.230  20.618  11.097  1.00 10.00      B   
ATOM    954  HZ2 LYS B  21       6.973  21.676  12.393  1.00 10.00      B   
ATOM    955  HZ3 LYS B  21       5.724  20.675  11.861  1.00 10.00      B   
ATOM    956  C   LYS B  21      10.317  15.990  14.770  1.00 10.00      B   
ATOM    957  O   LYS B  21      10.654  15.281  13.818  1.00 10.00      B   
ATOM    958  N   VAL B  22       9.311  15.685  15.581  1.00 10.00      B   
ATOM    959  HN  VAL B  22       9.111  16.273  16.341  1.00 10.00      B   
ATOM    960  CA  VAL B  22       8.498  14.495  15.364  1.00 10.00      B   
ATOM    961  CB  VAL B  22       7.529  14.220  16.541  1.00 10.00      B   
ATOM    962  CG1 VAL B  22       6.615  15.409  16.811  1.00 10.00      B   
ATOM    963  CG2 VAL B  22       6.723  12.950  16.308  1.00 10.00      B   
ATOM    964  C   VAL B  22       7.744  14.602  14.037  1.00 10.00      B   
ATOM    965  O   VAL B  22       6.988  15.551  13.807  1.00 10.00      B   
ATOM    966  N   LEU B  23       7.974  13.641  13.160  1.00 10.00      B   
ATOM    967  HN  LEU B  23       8.583  12.909  13.400  1.00 10.00      B   
ATOM    968  CA  LEU B  23       7.339  13.640  11.854  1.00 10.00      B   
ATOM    969  CB  LEU B  23       8.195  12.889  10.831  1.00 10.00      B   
ATOM    970  CG  LEU B  23       9.613  13.429  10.613  1.00 10.00      B   
ATOM    971  CD1 LEU B  23      10.325  12.639   9.525  1.00 10.00      B   
ATOM    972  CD2 LEU B  23       9.583  14.910  10.267  1.00 10.00      B   
ATOM    973  C   LEU B  23       5.931  13.064  11.912  1.00 10.00      B   
ATOM    974  O   LEU B  23       5.736  11.852  11.824  1.00 10.00      B   
ATOM    975  N   ARG B  24       4.955  13.945  12.080  1.00 10.00      B   
ATOM    976  HN  ARG B  24       5.181  14.896  12.166  1.00 10.00      B   
ATOM    977  CA  ARG B  24       3.558  13.545  12.138  1.00 10.00      B   
ATOM    978  CB  ARG B  24       2.924  13.973  13.462  1.00 10.00      B   
ATOM    979  CG  ARG B  24       3.017  12.941  14.571  1.00 10.00      B   
ATOM    980  CD  ARG B  24       1.941  13.173  15.617  1.00 10.00      B   
ATOM    981  NE  ARG B  24       0.593  13.086  15.047  1.00 10.00      B   
ATOM    982  HE  ARG B  24       0.496  13.261  14.084  1.00 10.00      B   
ATOM    983  CZ  ARG B  24      -0.496  12.799  15.753  1.00 10.00      B   
ATOM    984  NH1 ARG B  24      -0.406  12.575  17.056  1.00 10.00      B   
ATOM    985 HH11 ARG B  24      -1.261  12.351  17.609  1.00 10.00      B   
ATOM    986 HH12 ARG B  24       0.524  12.618  17.537  1.00 10.00      B   
ATOM    987  NH2 ARG B  24      -1.676  12.719  15.152  1.00 10.00      B   
ATOM    988 HH21 ARG B  24      -1.754  12.879  14.121  1.00 10.00      B   
ATOM    989 HH22 ARG B  24      -2.532  12.494  15.703  1.00 10.00      B   
ATOM    990  C   ARG B  24       2.796  14.178  10.987  1.00 10.00      B   
ATOM    991  O   ARG B  24       3.095  15.310  10.598  1.00 10.00      B   
ATOM    992  N   ASP B  25       1.839  13.434  10.429  1.00 10.00      B   
ATOM    993  HN  ASP B  25       1.698  12.516  10.755  1.00 10.00      B   
ATOM    994  CA  ASP B  25       1.010  13.923   9.329  1.00 10.00      B   
ATOM    995  CB  ASP B  25       0.143  15.108   9.775  1.00 10.00      B   
ATOM    996  CG  ASP B  25      -0.831  14.767  10.886  1.00 10.00      B   
ATOM    997  OD1 ASP B  25      -1.961  14.325  10.582  1.00 10.00      B   
ATOM    998  OD2 ASP B  25      -0.479  14.958  12.072  1.00 10.00      B   
ATOM    999  C   ASP B  25       1.866  14.328   8.137  1.00 10.00      B   
ATOM   1000  O   ASP B  25       1.641  15.365   7.511  1.00 10.00      B   
ATOM   1001  N   ASN B  26       2.853  13.505   7.820  1.00 10.00      B   
ATOM   1002  HN  ASN B  26       2.984  12.688   8.350  1.00 10.00      B   
ATOM   1003  CA  ASN B  26       3.743  13.787   6.703  1.00 10.00      B   
ATOM   1004  CB  ASN B  26       5.002  12.922   6.764  1.00 10.00      B   
ATOM   1005  CG  ASN B  26       6.096  13.450   5.859  1.00 10.00      B   
ATOM   1006  OD1 ASN B  26       6.497  14.608   5.965  1.00 10.00      B   
ATOM   1007  ND2 ASN B  26       6.578  12.614   4.956  1.00 10.00      B   
ATOM   1008 HD21 ASN B  26       6.211  11.706   4.923  1.00 10.00      B   
ATOM   1009 HD22 ASN B  26       7.283  12.936   4.351  1.00 10.00      B   
ATOM   1010  C   ASN B  26       3.022  13.591   5.376  1.00 10.00      B   
ATOM   1011  O   ASN B  26       3.403  14.163   4.354  1.00 10.00      B   
ATOM   1012  N   ILE B  27       1.962  12.788   5.404  1.00 10.00      B   
ATOM   1013  HN  ILE B  27       1.715  12.357   6.249  1.00 10.00      B   
ATOM   1014  CA  ILE B  27       1.166  12.519   4.210  1.00 10.00      B   
ATOM   1015  CB  ILE B  27       0.122  11.406   4.445  1.00 10.00      B   
ATOM   1016  CG1 ILE B  27      -0.628  11.629   5.767  1.00 10.00      B   
ATOM   1017  CG2 ILE B  27       0.779  10.034   4.409  1.00 10.00      B   
ATOM   1018  CD1 ILE B  27      -1.783  10.673   5.994  1.00 10.00      B   
ATOM   1019  C   ILE B  27       0.446  13.781   3.742  1.00 10.00      B   
ATOM   1020  O   ILE B  27       0.095  13.910   2.572  1.00 10.00      B   
ATOM   1021  N   GLN B  28       0.254  14.720   4.664  1.00 10.00      B   
ATOM   1022  HN  GLN B  28       0.587  14.570   5.574  1.00 10.00      B   
ATOM   1023  CA  GLN B  28      -0.421  15.973   4.352  1.00 10.00      B   
ATOM   1024  CB  GLN B  28      -0.933  16.643   5.626  1.00 10.00      B   
ATOM   1025  CG  GLN B  28      -2.044  15.876   6.326  1.00 10.00      B   
ATOM   1026  CD  GLN B  28      -2.536  16.581   7.575  1.00 10.00      B   
ATOM   1027  OE1 GLN B  28      -1.787  17.309   8.226  1.00 10.00      B   
ATOM   1028  NE2 GLN B  28      -3.797  16.377   7.917  1.00 10.00      B   
ATOM   1029 HE21 GLN B  28      -4.345  15.795   7.353  1.00 10.00      B   
ATOM   1030 HE22 GLN B  28      -4.128  16.809   8.734  1.00 10.00      B   
ATOM   1031  C   GLN B  28       0.500  16.913   3.582  1.00 10.00      B   
ATOM   1032  O   GLN B  28       0.092  17.998   3.165  1.00 10.00      B   
ATOM   1033  N   GLY B  29       1.749  16.490   3.410  1.00 10.00      B   
ATOM   1034  HN  GLY B  29       2.019  15.627   3.790  1.00 10.00      B   
ATOM   1035  CA  GLY B  29       2.711  17.284   2.677  1.00 10.00      B   
ATOM   1036  C   GLY B  29       2.402  17.275   1.197  1.00 10.00      B   
ATOM   1037  O   GLY B  29       2.697  18.234   0.480  1.00 10.00      B   
ATOM   1038  N   ILE B  30       1.783  16.191   0.746  1.00 10.00      B   
ATOM   1039  HN  ILE B  30       1.557  15.475   1.378  1.00 10.00      B   
ATOM   1040  CA  ILE B  30       1.412  16.044  -0.649  1.00 10.00      B   
ATOM   1041  CB  ILE B  30       1.098  14.573  -0.999  1.00 10.00      B   
ATOM   1042  CG1 ILE B  30       2.204  13.649  -0.482  1.00 10.00      B   
ATOM   1043  CG2 ILE B  30       0.925  14.409  -2.503  1.00 10.00      B   
ATOM   1044  CD1 ILE B  30       1.864  12.177  -0.565  1.00 10.00      B   
ATOM   1045  C   ILE B  30       0.186  16.898  -0.935  1.00 10.00      B   
ATOM   1046  O   ILE B  30      -0.887  16.667  -0.379  1.00 10.00      B   
ATOM   1047  N   THR B  31       0.356  17.889  -1.787  1.00 10.00      B   
ATOM   1048  HN  THR B  31       1.233  18.017  -2.206  1.00 10.00      B   
ATOM   1049  CA  THR B  31      -0.725  18.789  -2.137  1.00 10.00      B   
ATOM   1050  CB  THR B  31      -0.169  20.063  -2.797  1.00 10.00      B   
ATOM   1051  OG1 THR B  31       1.048  19.748  -3.487  1.00 10.00      B   
ATOM   1052  HG1 THR B  31       1.792  20.172  -3.038  1.00 10.00      B   
ATOM   1053  CG2 THR B  31       0.108  21.130  -1.753  1.00 10.00      B   
ATOM   1054  C   THR B  31      -1.709  18.127  -3.092  1.00 10.00      B   
ATOM   1055  O   THR B  31      -1.334  17.261  -3.883  1.00 10.00      B   
ATOM   1056  N   LYS B  32      -2.971  18.532  -3.005  1.00 10.00      B   
ATOM   1057  HN  LYS B  32      -3.215  19.193  -2.323  1.00 10.00      B   
ATOM   1058  CA  LYS B  32      -4.008  18.004  -3.885  1.00 10.00      B   
ATOM   1059  CB  LYS B  32      -5.370  18.629  -3.576  1.00 10.00      B   
ATOM   1060  CG  LYS B  32      -5.909  18.256  -2.205  1.00 10.00      B   
ATOM   1061  CD  LYS B  32      -7.229  18.949  -1.915  1.00 10.00      B   
ATOM   1062  CE  LYS B  32      -7.680  18.684  -0.488  1.00 10.00      B   
ATOM   1063  NZ  LYS B  32      -9.005  19.290  -0.195  1.00 10.00      B   
ATOM   1064  HZ1 LYS B  32      -9.724  18.916  -0.848  1.00 10.00      B   
ATOM   1065  HZ2 LYS B  32      -8.960  20.322  -0.303  1.00 10.00      B   
ATOM   1066  HZ3 LYS B  32      -9.291  19.067   0.780  1.00 10.00      B   
ATOM   1067  C   LYS B  32      -3.629  18.160  -5.365  1.00 10.00      B   
ATOM   1068  O   LYS B  32      -3.752  17.202  -6.132  1.00 10.00      B   
ATOM   1069  N   PRO B  33      -3.165  19.360  -5.805  1.00 10.00      B   
ATOM   1070  CA  PRO B  33      -2.743  19.574  -7.197  1.00 10.00      B   
ATOM   1071  CB  PRO B  33      -2.265  21.030  -7.229  1.00 10.00      B   
ATOM   1072  CG  PRO B  33      -2.056  21.402  -5.804  1.00 10.00      B   
ATOM   1073  CD  PRO B  33      -3.060  20.607  -5.023  1.00 10.00      B   
ATOM   1074  C   PRO B  33      -1.603  18.638  -7.599  1.00 10.00      B   
ATOM   1075  O   PRO B  33      -1.464  18.288  -8.768  1.00 10.00      B   
ATOM   1076  N   ALA B  34      -0.794  18.225  -6.625  1.00 10.00      B   
ATOM   1077  HN  ALA B  34      -0.950  18.534  -5.706  1.00 10.00      B   
ATOM   1078  CA  ALA B  34       0.317  17.317  -6.892  1.00 10.00      B   
ATOM   1079  CB  ALA B  34       1.268  17.244  -5.709  1.00 10.00      B   
ATOM   1080  C   ALA B  34      -0.211  15.934  -7.245  1.00 10.00      B   
ATOM   1081  O   ALA B  34       0.376  15.219  -8.053  1.00 10.00      B   
ATOM   1082  N   ILE B  35      -1.324  15.564  -6.631  1.00 10.00      B   
ATOM   1083  HN  ILE B  35      -1.733  16.166  -5.971  1.00 10.00      B   
ATOM   1084  CA  ILE B  35      -1.947  14.282  -6.906  1.00 10.00      B   
ATOM   1085  CB  ILE B  35      -2.922  13.875  -5.781  1.00 10.00      B   
ATOM   1086  CG1 ILE B  35      -2.245  14.030  -4.415  1.00 10.00      B   
ATOM   1087  CG2 ILE B  35      -3.394  12.442  -5.985  1.00 10.00      B   
ATOM   1088  CD1 ILE B  35      -3.168  13.814  -3.235  1.00 10.00      B   
ATOM   1089  C   ILE B  35      -2.703  14.383  -8.228  1.00 10.00      B   
ATOM   1090  O   ILE B  35      -2.800  13.419  -8.991  1.00 10.00      B   
ATOM   1091  N   ARG B  36      -3.215  15.575  -8.498  1.00 10.00      B   
ATOM   1092  HN  ARG B  36      -3.095  16.301  -7.848  1.00 10.00      B   
ATOM   1093  CA  ARG B  36      -3.959  15.834  -9.721  1.00 10.00      B   
ATOM   1094  CB  ARG B  36      -4.728  17.150  -9.604  1.00 10.00      B   
ATOM   1095  CG  ARG B  36      -5.929  17.261 -10.529  1.00 10.00      B   
ATOM   1096  CD  ARG B  36      -6.724  18.524 -10.239  1.00 10.00      B   
ATOM   1097  NE  ARG B  36      -7.082  18.637  -8.822  1.00 10.00      B   
ATOM   1098  HE  ARG B  36      -7.507  17.852  -8.399  1.00 10.00      B   
ATOM   1099  CZ  ARG B  36      -6.859  19.728  -8.083  1.00 10.00      B   
ATOM   1100  NH1 ARG B  36      -6.272  20.789  -8.621  1.00 10.00      B   
ATOM   1101 HH11 ARG B  36      -5.984  20.777  -9.624  1.00 10.00      B   
ATOM   1102 HH12 ARG B  36      -6.096  21.642  -8.044  1.00 10.00      B   
ATOM   1103  NH2 ARG B  36      -7.218  19.756  -6.804  1.00 10.00      B   
ATOM   1104 HH21 ARG B  36      -7.044  20.613  -6.226  1.00 10.00      B   
ATOM   1105 HH22 ARG B  36      -7.683  18.931  -6.370  1.00 10.00      B   
ATOM   1106  C   ARG B  36      -3.023  15.868 -10.928  1.00 10.00      B   
ATOM   1107  O   ARG B  36      -3.371  15.385 -12.007  1.00 10.00      B   
ATOM   1108  N   ARG B  37      -1.827  16.426 -10.740  1.00 10.00      B   
ATOM   1109  HN  ARG B  37      -1.609  16.812  -9.861  1.00 10.00      B   
ATOM   1110  CA  ARG B  37      -0.848  16.501 -11.821  1.00 10.00      B   
ATOM   1111  CB  ARG B  37       0.364  17.357 -11.432  1.00 10.00      B   
ATOM   1112  CG  ARG B  37       1.335  16.684 -10.480  1.00 10.00      B   
ATOM   1113  CD  ARG B  37       2.501  17.592 -10.131  1.00 10.00      B   
ATOM   1114  NE  ARG B  37       3.373  17.839 -11.279  1.00 10.00      B   
ATOM   1115  HE  ARG B  37       3.148  18.604 -11.860  1.00 10.00      B   
ATOM   1116  CZ  ARG B  37       4.449  17.101 -11.569  1.00 10.00      B   
ATOM   1117  NH1 ARG B  37       4.787  16.071 -10.800  1.00 10.00      B   
ATOM   1118 HH11 ARG B  37       4.216  15.824  -9.961  1.00 10.00      B   
ATOM   1119 HH12 ARG B  37       5.633  15.503 -11.031  1.00 10.00      B   
ATOM   1120  NH2 ARG B  37       5.184  17.386 -12.633  1.00 10.00      B   
ATOM   1121 HH21 ARG B  37       6.023  16.804 -12.856  1.00 10.00      B   
ATOM   1122 HH22 ARG B  37       4.931  18.186 -13.252  1.00 10.00      B   
ATOM   1123  C   ARG B  37      -0.420  15.103 -12.264  1.00 10.00      B   
ATOM   1124  O   ARG B  37       0.018  14.907 -13.399  1.00 10.00      B   
ATOM   1125  N   LEU B  38      -0.558  14.133 -11.361  1.00 10.00      B   
ATOM   1126  HN  LEU B  38      -0.897  14.356 -10.468  1.00 10.00      B   
ATOM   1127  CA  LEU B  38      -0.218  12.752 -11.667  1.00 10.00      B   
ATOM   1128  CB  LEU B  38      -0.062  11.925 -10.388  1.00 10.00      B   
ATOM   1129  CG  LEU B  38       1.209  12.175  -9.575  1.00 10.00      B   
ATOM   1130  CD1 LEU B  38       1.305  11.196  -8.418  1.00 10.00      B   
ATOM   1131  CD2 LEU B  38       2.439  12.077 -10.464  1.00 10.00      B   
ATOM   1132  C   LEU B  38      -1.296  12.150 -12.555  1.00 10.00      B   
ATOM   1133  O   LEU B  38      -1.008  11.367 -13.458  1.00 10.00      B   
ATOM   1134  N   ALA B  39      -2.544  12.536 -12.297  1.00 10.00      B   
ATOM   1135  HN  ALA B  39      -2.710  13.153 -11.553  1.00 10.00      B   
ATOM   1136  CA  ALA B  39      -3.668  12.064 -13.092  1.00 10.00      B   
ATOM   1137  CB  ALA B  39      -4.983  12.507 -12.471  1.00 10.00      B   
ATOM   1138  C   ALA B  39      -3.528  12.614 -14.502  1.00 10.00      B   
ATOM   1139  O   ALA B  39      -3.765  11.918 -15.487  1.00 10.00      B   
ATOM   1140  N   ARG B  40      -3.114  13.869 -14.578  1.00 10.00      B   
ATOM   1141  HN  ARG B  40      -2.971  14.369 -13.745  1.00 10.00      B   
ATOM   1142  CA  ARG B  40      -2.892  14.540 -15.852  1.00 10.00      B   
ATOM   1143  CB  ARG B  40      -2.529  16.006 -15.597  1.00 10.00      B   
ATOM   1144  CG  ARG B  40      -2.171  16.798 -16.842  1.00 10.00      B   
ATOM   1145  CD  ARG B  40      -1.507  18.112 -16.474  1.00 10.00      B   
ATOM   1146  NE  ARG B  40      -1.052  18.848 -17.651  1.00 10.00      B   
ATOM   1147  HE  ARG B  40      -1.740  19.283 -18.205  1.00 10.00      B   
ATOM   1148  CZ  ARG B  40       0.224  18.958 -18.009  1.00 10.00      B   
ATOM   1149  NH1 ARG B  40       1.169  18.386 -17.279  1.00 10.00      B   
ATOM   1150 HH11 ARG B  40       0.917  17.841 -16.428  1.00 10.00      B   
ATOM   1151 HH12 ARG B  40       2.170  18.473 -17.555  1.00 10.00      B   
ATOM   1152  NH2 ARG B  40       0.555  19.641 -19.098  1.00 10.00      B   
ATOM   1153 HH21 ARG B  40      -0.186  20.089 -19.683  1.00 10.00      B   
ATOM   1154 HH22 ARG B  40       1.557  19.730 -19.377  1.00 10.00      B   
ATOM   1155  C   ARG B  40      -1.761  13.847 -16.612  1.00 10.00      B   
ATOM   1156  O   ARG B  40      -1.794  13.724 -17.835  1.00 10.00      B   
ATOM   1157  N   ARG B  41      -0.770  13.375 -15.865  1.00 10.00      B   
ATOM   1158  HN  ARG B  41      -0.809  13.497 -14.891  1.00 10.00      B   
ATOM   1159  CA  ARG B  41       0.373  12.684 -16.447  1.00 10.00      B   
ATOM   1160  CB  ARG B  41       1.486  12.535 -15.402  1.00 10.00      B   
ATOM   1161  CG  ARG B  41       2.848  12.165 -15.972  1.00 10.00      B   
ATOM   1162  CD  ARG B  41       3.449  13.313 -16.766  1.00 10.00      B   
ATOM   1163  NE  ARG B  41       4.831  13.036 -17.156  1.00 10.00      B   
ATOM   1164  HE  ARG B  41       5.200  12.158 -16.904  1.00 10.00      B   
ATOM   1165  CZ  ARG B  41       5.609  13.897 -17.810  1.00 10.00      B   
ATOM   1166  NH1 ARG B  41       5.142  15.091 -18.156  1.00 10.00      B   
ATOM   1167 HH11 ARG B  41       4.165  15.363 -17.917  1.00 10.00      B   
ATOM   1168 HH12 ARG B  41       5.751  15.766 -18.668  1.00 10.00      B   
ATOM   1169  NH2 ARG B  41       6.854  13.560 -18.124  1.00 10.00      B   
ATOM   1170 HH21 ARG B  41       7.465  14.231 -18.640  1.00 10.00      B   
ATOM   1171 HH22 ARG B  41       7.232  12.623 -17.857  1.00 10.00      B   
ATOM   1172  C   ARG B  41      -0.048  11.313 -16.983  1.00 10.00      B   
ATOM   1173  O   ARG B  41       0.613  10.740 -17.854  1.00 10.00      B   
ATOM   1174  N   GLY B  42      -1.153  10.798 -16.453  1.00 10.00      B   
ATOM   1175  HN  GLY B  42      -1.628  11.297 -15.755  1.00 10.00      B   
ATOM   1176  CA  GLY B  42      -1.658   9.511 -16.882  1.00 10.00      B   
ATOM   1177  C   GLY B  42      -2.697   9.644 -17.977  1.00 10.00      B   
ATOM   1178  O   GLY B  42      -2.992   8.677 -18.681  1.00 10.00      B   
ATOM   1179  N   GLY B  43      -3.257  10.838 -18.114  1.00 10.00      B   
ATOM   1180  HN  GLY B  43      -2.991  11.565 -17.510  1.00 10.00      B   
ATOM   1181  CA  GLY B  43      -4.257  11.078 -19.139  1.00 10.00      B   
ATOM   1182  C   GLY B  43      -5.671  11.087 -18.590  1.00 10.00      B   
ATOM   1183  O   GLY B  43      -6.628  10.837 -19.323  1.00 10.00      B   
ATOM   1184  N   VAL B  44      -5.805  11.375 -17.301  1.00 10.00      B   
ATOM   1185  HN  VAL B  44      -5.004  11.580 -16.770  1.00 10.00      B   
ATOM   1186  CA  VAL B  44      -7.115  11.415 -16.651  1.00 10.00      B   
ATOM   1187  CB  VAL B  44      -7.046  10.907 -15.189  1.00 10.00      B   
ATOM   1188  CG1 VAL B  44      -8.437  10.802 -14.582  1.00 10.00      B   
ATOM   1189  CG2 VAL B  44      -6.334   9.562 -15.121  1.00 10.00      B   
ATOM   1190  C   VAL B  44      -7.674  12.836 -16.678  1.00 10.00      B   
ATOM   1191  O   VAL B  44      -6.976  13.790 -16.333  1.00 10.00      B   
ATOM   1192  N   LYS B  45      -8.925  12.974 -17.099  1.00 10.00      B   
ATOM   1193  HN  LYS B  45      -9.431  12.177 -17.366  1.00 10.00      B   
ATOM   1194  CA  LYS B  45      -9.563  14.283 -17.177  1.00 10.00      B   
ATOM   1195  CB  LYS B  45     -10.540  14.335 -18.355  1.00 10.00      B   
ATOM   1196  CG  LYS B  45      -9.891  14.124 -19.712  1.00 10.00      B   
ATOM   1197  CD  LYS B  45     -10.926  14.106 -20.825  1.00 10.00      B   
ATOM   1198  CE  LYS B  45     -10.267  13.939 -22.183  1.00 10.00      B   
ATOM   1199  NZ  LYS B  45     -11.262  13.918 -23.286  1.00 10.00      B   
ATOM   1200  HZ1 LYS B  45     -11.887  13.094 -23.190  1.00 10.00      B   
ATOM   1201  HZ2 LYS B  45     -10.777  13.866 -24.205  1.00 10.00      B   
ATOM   1202  HZ3 LYS B  45     -11.842  14.780 -23.263  1.00 10.00      B   
ATOM   1203  C   LYS B  45     -10.285  14.642 -15.881  1.00 10.00      B   
ATOM   1204  O   LYS B  45     -10.065  15.713 -15.312  1.00 10.00      B   
ATOM   1205  N   ARG B  46     -11.159  13.754 -15.424  1.00 10.00      B   
ATOM   1206  HN  ARG B  46     -11.296  12.918 -15.917  1.00 10.00      B   
ATOM   1207  CA  ARG B  46     -11.918  13.991 -14.203  1.00 10.00      B   
ATOM   1208  CB  ARG B  46     -13.420  13.828 -14.448  1.00 10.00      B   
ATOM   1209  CG  ARG B  46     -14.009  14.825 -15.435  1.00 10.00      B   
ATOM   1210  CD  ARG B  46     -13.892  16.259 -14.934  1.00 10.00      B   
ATOM   1211  NE  ARG B  46     -12.639  16.892 -15.349  1.00 10.00      B   
ATOM   1212  HE  ARG B  46     -11.801  16.504 -15.004  1.00 10.00      B   
ATOM   1213  CZ  ARG B  46     -12.571  17.950 -16.155  1.00 10.00      B   
ATOM   1214  NH1 ARG B  46     -13.681  18.498 -16.632  1.00 10.00      B   
ATOM   1215 HH11 ARG B  46     -14.613  18.102 -16.381  1.00 10.00      B   
ATOM   1216 HH12 ARG B  46     -13.625  19.328 -17.265  1.00 10.00      B   
ATOM   1217  NH2 ARG B  46     -11.393  18.462 -16.487  1.00 10.00      B   
ATOM   1218 HH21 ARG B  46     -10.512  18.038 -16.122  1.00 10.00      B   
ATOM   1219 HH22 ARG B  46     -11.342  19.295 -17.116  1.00 10.00      B   
ATOM   1220  C   ARG B  46     -11.462  13.071 -13.080  1.00 10.00      B   
ATOM   1221  O   ARG B  46     -11.246  11.874 -13.288  1.00 10.00      B   
ATOM   1222  N   ILE B  47     -11.324  13.641 -11.892  1.00 10.00      B   
ATOM   1223  HN  ILE B  47     -11.538  14.594 -11.793  1.00 10.00      B   
ATOM   1224  CA  ILE B  47     -10.882  12.898 -10.723  1.00 10.00      B   
ATOM   1225  CB  ILE B  47      -9.481  13.368 -10.256  1.00 10.00      B   
ATOM   1226  CG1 ILE B  47      -8.476  13.340 -11.414  1.00 10.00      B   
ATOM   1227  CG2 ILE B  47      -8.978  12.517  -9.101  1.00 10.00      B   
ATOM   1228  CD1 ILE B  47      -8.245  14.689 -12.062  1.00 10.00      B   
ATOM   1229  C   ILE B  47     -11.880  13.078  -9.580  1.00 10.00      B   
ATOM   1230  O   ILE B  47     -12.401  14.176  -9.369  1.00 10.00      B   
ATOM   1231  N   SER B  48     -12.170  11.994  -8.868  1.00 10.00      B   
ATOM   1232  HN  SER B  48     -11.758  11.140  -9.107  1.00 10.00      B   
ATOM   1233  CA  SER B  48     -13.093  12.041  -7.745  1.00 10.00      B   
ATOM   1234  CB  SER B  48     -13.530  10.621  -7.372  1.00 10.00      B   
ATOM   1235  OG  SER B  48     -13.682   9.820  -8.532  1.00 10.00      B   
ATOM   1236  HG  SER B  48     -14.208   9.037  -8.311  1.00 10.00      B   
ATOM   1237  C   SER B  48     -12.427  12.714  -6.548  1.00 10.00      B   
ATOM   1238  O   SER B  48     -11.285  12.402  -6.210  1.00 10.00      B   
ATOM   1239  N   GLY B  49     -13.146  13.619  -5.897  1.00 10.00      B   
ATOM   1240  HN  GLY B  49     -14.064  13.808  -6.193  1.00 10.00      B   
ATOM   1241  CA  GLY B  49     -12.598  14.330  -4.753  1.00 10.00      B   
ATOM   1242  C   GLY B  49     -12.453  13.460  -3.517  1.00 10.00      B   
ATOM   1243  O   GLY B  49     -12.005  13.928  -2.472  1.00 10.00      B   
ATOM   1244  N   LEU B  50     -12.826  12.194  -3.632  1.00 10.00      B   
ATOM   1245  HN  LEU B  50     -13.181  11.879  -4.484  1.00 10.00      B   
ATOM   1246  CA  LEU B  50     -12.737  11.267  -2.512  1.00 10.00      B   
ATOM   1247  CB  LEU B  50     -14.081  10.567  -2.297  1.00 10.00      B   
ATOM   1248  CG  LEU B  50     -15.313  11.471  -2.210  1.00 10.00      B   
ATOM   1249  CD1 LEU B  50     -16.583  10.639  -2.162  1.00 10.00      B   
ATOM   1250  CD2 LEU B  50     -15.229  12.383  -0.996  1.00 10.00      B   
ATOM   1251  C   LEU B  50     -11.643  10.223  -2.733  1.00 10.00      B   
ATOM   1252  O   LEU B  50     -11.305   9.467  -1.824  1.00 10.00      B   
ATOM   1253  N   ILE B  51     -11.078  10.196  -3.939  1.00 10.00      B   
ATOM   1254  HN  ILE B  51     -11.362  10.842  -4.617  1.00 10.00      B   
ATOM   1255  CA  ILE B  51     -10.038   9.222  -4.267  1.00 10.00      B   
ATOM   1256  CB  ILE B  51     -10.009   8.868  -5.777  1.00 10.00      B   
ATOM   1257  CG1 ILE B  51      -9.247   7.553  -6.010  1.00 10.00      B   
ATOM   1258  CG2 ILE B  51      -9.392   9.996  -6.592  1.00 10.00      B   
ATOM   1259  CD1 ILE B  51      -9.168   7.129  -7.463  1.00 10.00      B   
ATOM   1260  C   ILE B  51      -8.653   9.674  -3.796  1.00 10.00      B   
ATOM   1261  O   ILE B  51      -7.738   8.858  -3.671  1.00 10.00      B   
ATOM   1262  N   TYR B  52      -8.509  10.972  -3.523  1.00 10.00      B   
ATOM   1263  HN  TYR B  52      -9.277  11.567  -3.631  1.00 10.00      B   
ATOM   1264  CA  TYR B  52      -7.236  11.526  -3.066  1.00 10.00      B   
ATOM   1265  CB  TYR B  52      -7.360  13.033  -2.801  1.00 10.00      B   
ATOM   1266  CG  TYR B  52      -7.568  13.887  -4.038  1.00 10.00      B   
ATOM   1267  CD1 TYR B  52      -8.841  14.126  -4.538  1.00 10.00      B   
ATOM   1268  CD2 TYR B  52      -6.489  14.466  -4.695  1.00 10.00      B   
ATOM   1269  CE1 TYR B  52      -9.032  14.918  -5.658  1.00 10.00      B   
ATOM   1270  CE2 TYR B  52      -6.670  15.256  -5.815  1.00 10.00      B   
ATOM   1271  CZ  TYR B  52      -7.945  15.479  -6.292  1.00 10.00      B   
ATOM   1272  OH  TYR B  52      -8.131  16.274  -7.404  1.00 10.00      B   
ATOM   1273  HH  TYR B  52      -8.940  16.790  -7.291  1.00 10.00      B   
ATOM   1274  C   TYR B  52      -6.761  10.815  -1.799  1.00 10.00      B   
ATOM   1275  O   TYR B  52      -5.584  10.480  -1.665  1.00 10.00      B   
ATOM   1276  N   GLU B  53      -7.694  10.572  -0.885  1.00 10.00      B   
ATOM   1277  HN  GLU B  53      -8.618  10.857  -1.061  1.00 10.00      B   
ATOM   1278  CA  GLU B  53      -7.390   9.901   0.372  1.00 10.00      B   
ATOM   1279  CB  GLU B  53      -8.631   9.833   1.260  1.00 10.00      B   
ATOM   1280  CG  GLU B  53      -8.902  11.092   2.063  1.00 10.00      B   
ATOM   1281  CD  GLU B  53     -10.000  10.887   3.084  1.00 10.00      B   
ATOM   1282  OE1 GLU B  53     -10.970  11.676   3.096  1.00 10.00      B   
ATOM   1283  OE2 GLU B  53      -9.904   9.926   3.881  1.00 10.00      B   
ATOM   1284  C   GLU B  53      -6.849   8.493   0.149  1.00 10.00      B   
ATOM   1285  O   GLU B  53      -5.921   8.061   0.835  1.00 10.00      B   
ATOM   1286  N   GLU B  54      -7.430   7.784  -0.809  1.00 10.00      B   
ATOM   1287  HN  GLU B  54      -8.155   8.185  -1.332  1.00 10.00      B   
ATOM   1288  CA  GLU B  54      -7.007   6.422  -1.108  1.00 10.00      B   
ATOM   1289  CB  GLU B  54      -8.023   5.705  -1.996  1.00 10.00      B   
ATOM   1290  CG  GLU B  54      -9.366   5.466  -1.326  1.00 10.00      B   
ATOM   1291  CD  GLU B  54     -10.290   4.608  -2.163  1.00 10.00      B   
ATOM   1292  OE1 GLU B  54      -9.814   3.607  -2.740  1.00 10.00      B   
ATOM   1293  OE2 GLU B  54     -11.496   4.921  -2.239  1.00 10.00      B   
ATOM   1294  C   GLU B  54      -5.614   6.389  -1.729  1.00 10.00      B   
ATOM   1295  O   GLU B  54      -4.755   5.629  -1.282  1.00 10.00      B   
ATOM   1296  N   THR B  55      -5.389   7.217  -2.746  1.00 10.00      B   
ATOM   1297  HN  THR B  55      -6.119   7.798  -3.066  1.00 10.00      B   
ATOM   1298  CA  THR B  55      -4.092   7.278  -3.413  1.00 10.00      B   
ATOM   1299  CB  THR B  55      -4.104   8.322  -4.548  1.00 10.00      B   
ATOM   1300  OG1 THR B  55      -5.273   8.132  -5.356  1.00 10.00      B   
ATOM   1301  HG1 THR B  55      -5.130   7.390  -5.955  1.00 10.00      B   
ATOM   1302  CG2 THR B  55      -2.865   8.184  -5.418  1.00 10.00      B   
ATOM   1303  C   THR B  55      -2.986   7.628  -2.415  1.00 10.00      B   
ATOM   1304  O   THR B  55      -1.920   7.009  -2.407  1.00 10.00      B   
ATOM   1305  N   ARG B  56      -3.262   8.609  -1.561  1.00 10.00      B   
ATOM   1306  HN  ARG B  56      -4.136   9.054  -1.611  1.00 10.00      B   
ATOM   1307  CA  ARG B  56      -2.302   9.046  -0.556  1.00 10.00      B   
ATOM   1308  CB  ARG B  56      -2.818  10.302   0.149  1.00 10.00      B   
ATOM   1309  CG  ARG B  56      -1.818  10.955   1.089  1.00 10.00      B   
ATOM   1310  CD  ARG B  56      -2.416  12.180   1.760  1.00 10.00      B   
ATOM   1311  NE  ARG B  56      -3.516  11.834   2.663  1.00 10.00      B   
ATOM   1312  HE  ARG B  56      -3.713  10.878   2.791  1.00 10.00      B   
ATOM   1313  CZ  ARG B  56      -4.263  12.732   3.305  1.00 10.00      B   
ATOM   1314  NH1 ARG B  56      -4.030  14.034   3.151  1.00 10.00      B   
ATOM   1315 HH11 ARG B  56      -4.610  14.737   3.658  1.00 10.00      B   
ATOM   1316 HH12 ARG B  56      -3.268  14.361   2.512  1.00 10.00      B   
ATOM   1317  NH2 ARG B  56      -5.247  12.323   4.098  1.00 10.00      B   
ATOM   1318 HH21 ARG B  56      -5.438  11.297   4.214  1.00 10.00      B   
ATOM   1319 HH22 ARG B  56      -5.842  13.018   4.606  1.00 10.00      B   
ATOM   1320  C   ARG B  56      -2.029   7.939   0.463  1.00 10.00      B   
ATOM   1321  O   ARG B  56      -0.899   7.769   0.921  1.00 10.00      B   
ATOM   1322  N   GLY B  57      -3.067   7.184   0.797  1.00 10.00      B   
ATOM   1323  HN  GLY B  57      -3.941   7.359   0.385  1.00 10.00      B   
ATOM   1324  CA  GLY B  57      -2.924   6.105   1.756  1.00 10.00      B   
ATOM   1325  C   GLY B  57      -2.022   4.993   1.253  1.00 10.00      B   
ATOM   1326  O   GLY B  57      -1.198   4.467   2.004  1.00 10.00      B   
ATOM   1327  N   VAL B  58      -2.180   4.642  -0.019  1.00 10.00      B   
ATOM   1328  HN  VAL B  58      -2.859   5.103  -0.561  1.00 10.00      B   
ATOM   1329  CA  VAL B  58      -1.376   3.588  -0.628  1.00 10.00      B   
ATOM   1330  CB  VAL B  58      -1.858   3.257  -2.060  1.00 10.00      B   
ATOM   1331  CG1 VAL B  58      -1.009   2.155  -2.679  1.00 10.00      B   
ATOM   1332  CG2 VAL B  58      -3.323   2.852  -2.047  1.00 10.00      B   
ATOM   1333  C   VAL B  58       0.094   3.992  -0.663  1.00 10.00      B   
ATOM   1334  O   VAL B  58       0.982   3.167  -0.433  1.00 10.00      B   
ATOM   1335  N   LEU B  59       0.338   5.273  -0.922  1.00 10.00      B   
ATOM   1336  HN  LEU B  59      -0.420   5.884  -1.071  1.00 10.00      B   
ATOM   1337  CA  LEU B  59       1.700   5.797  -0.991  1.00 10.00      B   
ATOM   1338  CB  LEU B  59       1.695   7.278  -1.370  1.00 10.00      B   
ATOM   1339  CG  LEU B  59       1.216   7.608  -2.785  1.00 10.00      B   
ATOM   1340  CD1 LEU B  59       1.080   9.112  -2.957  1.00 10.00      B   
ATOM   1341  CD2 LEU B  59       2.170   7.035  -3.821  1.00 10.00      B   
ATOM   1342  C   LEU B  59       2.453   5.588   0.319  1.00 10.00      B   
ATOM   1343  O   LEU B  59       3.606   5.151   0.315  1.00 10.00      B   
ATOM   1344  N   LYS B  60       1.793   5.880   1.436  1.00 10.00      B   
ATOM   1345  HN  LYS B  60       0.869   6.209   1.377  1.00 10.00      B   
ATOM   1346  CA  LYS B  60       2.416   5.724   2.745  1.00 10.00      B   
ATOM   1347  CB  LYS B  60       1.506   6.243   3.862  1.00 10.00      B   
ATOM   1348  CG  LYS B  60       2.172   6.251   5.230  1.00 10.00      B   
ATOM   1349  CD  LYS B  60       1.318   6.955   6.271  1.00 10.00      B   
ATOM   1350  CE  LYS B  60       2.086   7.133   7.569  1.00 10.00      B   
ATOM   1351  NZ  LYS B  60       1.341   7.956   8.553  1.00 10.00      B   
ATOM   1352  HZ1 LYS B  60       0.529   7.421   8.928  1.00 10.00      B   
ATOM   1353  HZ2 LYS B  60       0.996   8.829   8.107  1.00 10.00      B   
ATOM   1354  HZ3 LYS B  60       1.969   8.212   9.350  1.00 10.00      B   
ATOM   1355  C   LYS B  60       2.808   4.273   3.010  1.00 10.00      B   
ATOM   1356  O   LYS B  60       3.914   3.999   3.483  1.00 10.00      B   
ATOM   1357  N   VAL B  61       1.901   3.353   2.694  1.00 10.00      B   
ATOM   1358  HN  VAL B  61       1.038   3.640   2.322  1.00 10.00      B   
ATOM   1359  CA  VAL B  61       2.151   1.928   2.890  1.00 10.00      B   
ATOM   1360  CB  VAL B  61       0.904   1.082   2.546  1.00 10.00      B   
ATOM   1361  CG1 VAL B  61       1.175  -0.399   2.765  1.00 10.00      B   
ATOM   1362  CG2 VAL B  61      -0.292   1.532   3.372  1.00 10.00      B   
ATOM   1363  C   VAL B  61       3.330   1.473   2.030  1.00 10.00      B   
ATOM   1364  O   VAL B  61       4.183   0.699   2.475  1.00 10.00      B   
ATOM   1365  N   PHE B  62       3.373   1.970   0.800  1.00 10.00      B   
ATOM   1366  HN  PHE B  62       2.661   2.580   0.509  1.00 10.00      B   
ATOM   1367  CA  PHE B  62       4.441   1.635  -0.129  1.00 10.00      B   
ATOM   1368  CB  PHE B  62       4.159   2.242  -1.510  1.00 10.00      B   
ATOM   1369  CG  PHE B  62       5.244   2.008  -2.523  1.00 10.00      B   
ATOM   1370  CD1 PHE B  62       5.475   0.739  -3.026  1.00 10.00      B   
ATOM   1371  CD2 PHE B  62       6.029   3.058  -2.977  1.00 10.00      B   
ATOM   1372  CE1 PHE B  62       6.466   0.518  -3.962  1.00 10.00      B   
ATOM   1373  CE2 PHE B  62       7.024   2.845  -3.912  1.00 10.00      B   
ATOM   1374  CZ  PHE B  62       7.242   1.573  -4.406  1.00 10.00      B   
ATOM   1375  C   PHE B  62       5.785   2.128   0.403  1.00 10.00      B   
ATOM   1376  O   PHE B  62       6.748   1.365   0.482  1.00 10.00      B   
ATOM   1377  N   LEU B  63       5.832   3.397   0.794  1.00 10.00      B   
ATOM   1378  HN  LEU B  63       5.020   3.950   0.730  1.00 10.00      B   
ATOM   1379  CA  LEU B  63       7.057   3.993   1.317  1.00 10.00      B   
ATOM   1380  CB  LEU B  63       6.894   5.503   1.509  1.00 10.00      B   
ATOM   1381  CG  LEU B  63       6.729   6.328   0.229  1.00 10.00      B   
ATOM   1382  CD1 LEU B  63       6.513   7.796   0.555  1.00 10.00      B   
ATOM   1383  CD2 LEU B  63       7.928   6.148  -0.691  1.00 10.00      B   
ATOM   1384  C   LEU B  63       7.492   3.326   2.620  1.00 10.00      B   
ATOM   1385  O   LEU B  63       8.688   3.223   2.903  1.00 10.00      B   
ATOM   1386  N   GLU B  64       6.521   2.876   3.412  1.00 10.00      B   
ATOM   1387  HN  GLU B  64       5.583   3.009   3.149  1.00 10.00      B   
ATOM   1388  CA  GLU B  64       6.817   2.203   4.671  1.00 10.00      B   
ATOM   1389  CB  GLU B  64       5.533   1.905   5.448  1.00 10.00      B   
ATOM   1390  CG  GLU B  64       5.779   1.303   6.823  1.00 10.00      B   
ATOM   1391  CD  GLU B  64       4.546   0.665   7.424  1.00 10.00      B   
ATOM   1392  OE1 GLU B  64       3.605   1.401   7.791  1.00 10.00      B   
ATOM   1393  OE2 GLU B  64       4.525  -0.578   7.562  1.00 10.00      B   
ATOM   1394  C   GLU B  64       7.566   0.905   4.397  1.00 10.00      B   
ATOM   1395  O   GLU B  64       8.555   0.592   5.058  1.00 10.00      B   
ATOM   1396  N   ASN B  65       7.091   0.167   3.401  1.00 10.00      B   
ATOM   1397  HN  ASN B  65       6.303   0.487   2.906  1.00 10.00      B   
ATOM   1398  CA  ASN B  65       7.702  -1.101   3.020  1.00 10.00      B   
ATOM   1399  CB  ASN B  65       6.864  -1.806   1.948  1.00 10.00      B   
ATOM   1400  CG  ASN B  65       5.793  -2.712   2.531  1.00 10.00      B   
ATOM   1401  OD1 ASN B  65       6.013  -3.906   2.724  1.00 10.00      B   
ATOM   1402  ND2 ASN B  65       4.625  -2.151   2.812  1.00 10.00      B   
ATOM   1403 HD21 ASN B  65       4.515  -1.191   2.631  1.00 10.00      B   
ATOM   1404 HD22 ASN B  65       3.919  -2.716   3.197  1.00 10.00      B   
ATOM   1405  C   ASN B  65       9.129  -0.893   2.526  1.00 10.00      B   
ATOM   1406  O   ASN B  65      10.034  -1.653   2.878  1.00 10.00      B   
ATOM   1407  N   VAL B  66       9.324   0.151   1.726  1.00 10.00      B   
ATOM   1408  HN  VAL B  66       8.560   0.718   1.487  1.00 10.00      B   
ATOM   1409  CA  VAL B  66      10.641   0.471   1.184  1.00 10.00      B   
ATOM   1410  CB  VAL B  66      10.589   1.687   0.231  1.00 10.00      B   
ATOM   1411  CG1 VAL B  66      11.965   1.975  -0.351  1.00 10.00      B   
ATOM   1412  CG2 VAL B  66       9.579   1.459  -0.882  1.00 10.00      B   
ATOM   1413  C   VAL B  66      11.637   0.759   2.304  1.00 10.00      B   
ATOM   1414  O   VAL B  66      12.691   0.132   2.381  1.00 10.00      B   
ATOM   1415  N   ILE B  67      11.279   1.692   3.182  1.00 10.00      B   
ATOM   1416  HN  ILE B  67      10.409   2.134   3.081  1.00 10.00      B   
ATOM   1417  CA  ILE B  67      12.143   2.073   4.292  1.00 10.00      B   
ATOM   1418  CB  ILE B  67      11.591   3.302   5.051  1.00 10.00      B   
ATOM   1419  CG1 ILE B  67      11.502   4.508   4.107  1.00 10.00      B   
ATOM   1420  CG2 ILE B  67      12.458   3.632   6.261  1.00 10.00      B   
ATOM   1421  CD1 ILE B  67      10.919   5.750   4.746  1.00 10.00      B   
ATOM   1422  C   ILE B  67      12.371   0.906   5.253  1.00 10.00      B   
ATOM   1423  O   ILE B  67      13.494   0.679   5.701  1.00 10.00      B   
ATOM   1424  N   ARG B  68      11.309   0.154   5.536  1.00 10.00      B   
ATOM   1425  HN  ARG B  68      10.443   0.379   5.129  1.00 10.00      B   
ATOM   1426  CA  ARG B  68      11.386  -0.992   6.441  1.00 10.00      B   
ATOM   1427  CB  ARG B  68      10.035  -1.712   6.512  1.00 10.00      B   
ATOM   1428  CG  ARG B  68      10.097  -3.101   7.130  1.00 10.00      B   
ATOM   1429  CD  ARG B  68       8.794  -3.856   6.926  1.00 10.00      B   
ATOM   1430  NE  ARG B  68       7.947  -3.827   8.118  1.00 10.00      B   
ATOM   1431  HE  ARG B  68       8.239  -4.369   8.888  1.00 10.00      B   
ATOM   1432  CZ  ARG B  68       6.815  -3.128   8.216  1.00 10.00      B   
ATOM   1433  NH1 ARG B  68       6.386  -2.402   7.189  1.00 10.00      B   
ATOM   1434 HH11 ARG B  68       5.491  -1.847   7.267  1.00 10.00      B   
ATOM   1435 HH12 ARG B  68       6.928  -2.377   6.303  1.00 10.00      B   
ATOM   1436  NH2 ARG B  68       6.115  -3.156   9.343  1.00 10.00      B   
ATOM   1437 HH21 ARG B  68       6.449  -3.722  10.154  1.00 10.00      B   
ATOM   1438 HH22 ARG B  68       5.226  -2.612   9.426  1.00 10.00      B   
ATOM   1439  C   ARG B  68      12.478  -1.971   6.024  1.00 10.00      B   
ATOM   1440  O   ARG B  68      13.332  -2.339   6.829  1.00 10.00      B   
ATOM   1441  N   ASP B  69      12.458  -2.369   4.759  1.00 10.00      B   
ATOM   1442  HN  ASP B  69      11.770  -2.014   4.155  1.00 10.00      B   
ATOM   1443  CA  ASP B  69      13.437  -3.319   4.247  1.00 10.00      B   
ATOM   1444  CB  ASP B  69      12.999  -3.878   2.889  1.00 10.00      B   
ATOM   1445  CG  ASP B  69      13.565  -5.258   2.611  1.00 10.00      B   
ATOM   1446  OD1 ASP B  69      13.980  -5.525   1.462  1.00 10.00      B   
ATOM   1447  OD2 ASP B  69      13.586  -6.096   3.543  1.00 10.00      B   
ATOM   1448  C   ASP B  69      14.828  -2.696   4.153  1.00 10.00      B   
ATOM   1449  O   ASP B  69      15.835  -3.373   4.363  1.00 10.00      B   
ATOM   1450  N   ALA B  70      14.873  -1.399   3.866  1.00 10.00      B   
ATOM   1451  HN  ALA B  70      14.031  -0.911   3.732  1.00 10.00      B   
ATOM   1452  CA  ALA B  70      16.137  -0.678   3.736  1.00 10.00      B   
ATOM   1453  CB  ALA B  70      15.899   0.717   3.179  1.00 10.00      B   
ATOM   1454  C   ALA B  70      16.889  -0.601   5.062  1.00 10.00      B   
ATOM   1455  O   ALA B  70      18.093  -0.864   5.115  1.00 10.00      B   
ATOM   1456  N   VAL B  71      16.178  -0.251   6.131  1.00 10.00      B   
ATOM   1457  HN  VAL B  71      15.217  -0.063   6.027  1.00 10.00      B   
ATOM   1458  CA  VAL B  71      16.790  -0.137   7.454  1.00 10.00      B   
ATOM   1459  CB  VAL B  71      15.772   0.320   8.526  1.00 10.00      B   
ATOM   1460  CG1 VAL B  71      16.433   0.410   9.894  1.00 10.00      B   
ATOM   1461  CG2 VAL B  71      15.170   1.664   8.146  1.00 10.00      B   
ATOM   1462  C   VAL B  71      17.435  -1.457   7.877  1.00 10.00      B   
ATOM   1463  O   VAL B  71      18.506  -1.468   8.489  1.00 10.00      B   
ATOM   1464  N   THR B  72      16.787  -2.563   7.526  1.00 10.00      B   
ATOM   1465  HN  THR B  72      15.935  -2.484   7.046  1.00 10.00      B   
ATOM   1466  CA  THR B  72      17.289  -3.892   7.851  1.00 10.00      B   
ATOM   1467  CB  THR B  72      16.361  -4.980   7.276  1.00 10.00      B   
ATOM   1468  OG1 THR B  72      15.005  -4.517   7.317  1.00 10.00      B   
ATOM   1469  HG1 THR B  72      14.617  -4.588   6.440  1.00 10.00      B   
ATOM   1470  CG2 THR B  72      16.470  -6.263   8.082  1.00 10.00      B   
ATOM   1471  C   THR B  72      18.709  -4.092   7.313  1.00 10.00      B   
ATOM   1472  O   THR B  72      19.546  -4.720   7.965  1.00 10.00      B   
ATOM   1473  N   TYR B  73      18.980  -3.533   6.136  1.00 10.00      B   
ATOM   1474  HN  TYR B  73      18.276  -3.026   5.675  1.00 10.00      B   
ATOM   1475  CA  TYR B  73      20.297  -3.643   5.520  1.00 10.00      B   
ATOM   1476  CB  TYR B  73      20.264  -3.144   4.076  1.00 10.00      B   
ATOM   1477  CG  TYR B  73      19.598  -4.094   3.106  1.00 10.00      B   
ATOM   1478  CD1 TYR B  73      18.331  -3.833   2.606  1.00 10.00      B   
ATOM   1479  CD2 TYR B  73      20.241  -5.251   2.686  1.00 10.00      B   
ATOM   1480  CE1 TYR B  73      17.722  -4.698   1.714  1.00 10.00      B   
ATOM   1481  CE2 TYR B  73      19.639  -6.121   1.797  1.00 10.00      B   
ATOM   1482  CZ  TYR B  73      18.380  -5.840   1.314  1.00 10.00      B   
ATOM   1483  OH  TYR B  73      17.780  -6.698   0.424  1.00 10.00      B   
ATOM   1484  HH  TYR B  73      17.346  -6.185  -0.271  1.00 10.00      B   
ATOM   1485  C   TYR B  73      21.328  -2.852   6.316  1.00 10.00      B   
ATOM   1486  O   TYR B  73      22.434  -3.331   6.571  1.00 10.00      B   
ATOM   1487  N   THR B  74      20.955  -1.647   6.716  1.00 10.00      B   
ATOM   1488  HN  THR B  74      20.058  -1.319   6.483  1.00 10.00      B   
ATOM   1489  CA  THR B  74      21.837  -0.789   7.487  1.00 10.00      B   
ATOM   1490  CB  THR B  74      21.220   0.611   7.653  1.00 10.00      B   
ATOM   1491  OG1 THR B  74      20.545   0.964   6.438  1.00 10.00      B   
ATOM   1492  HG1 THR B  74      21.006   0.562   5.684  1.00 10.00      B   
ATOM   1493  CG2 THR B  74      22.302   1.642   7.938  1.00 10.00      B   
ATOM   1494  C   THR B  74      22.127  -1.395   8.860  1.00 10.00      B   
ATOM   1495  O   THR B  74      23.277  -1.425   9.306  1.00 10.00      B   
ATOM   1496  N   GLU B  75      21.081  -1.897   9.511  1.00 10.00      B   
ATOM   1497  HN  GLU B  75      20.191  -1.844   9.094  1.00 10.00      B   
ATOM   1498  CA  GLU B  75      21.213  -2.511  10.828  1.00 10.00      B   
ATOM   1499  CB  GLU B  75      19.838  -2.875  11.396  1.00 10.00      B   
ATOM   1500  CG  GLU B  75      19.013  -1.690  11.867  1.00 10.00      B   
ATOM   1501  CD  GLU B  75      17.911  -2.112  12.817  1.00 10.00      B   
ATOM   1502  OE1 GLU B  75      16.725  -1.835  12.533  1.00 10.00      B   
ATOM   1503  OE2 GLU B  75      18.229  -2.736  13.852  1.00 10.00      B   
ATOM   1504  C   GLU B  75      22.094  -3.758  10.773  1.00 10.00      B   
ATOM   1505  O   GLU B  75      22.980  -3.939  11.607  1.00 10.00      B   
ATOM   1506  N   HIS B  76      21.862  -4.605   9.773  1.00 10.00      B   
ATOM   1507  HN  HIS B  76      21.156  -4.396   9.122  1.00 10.00      B   
ATOM   1508  CA  HIS B  76      22.631  -5.841   9.622  1.00 10.00      B   
ATOM   1509  CB  HIS B  76      21.997  -6.773   8.586  1.00 10.00      B   
ATOM   1510  CG  HIS B  76      20.840  -7.572   9.105  1.00 10.00      B   
ATOM   1511  ND1 HIS B  76      20.820  -8.145  10.360  1.00 10.00      B   
ATOM   1512  HD1 HIS B  76      21.546  -8.102  11.021  1.00 10.00      B   
ATOM   1513  CD2 HIS B  76      19.650  -7.878   8.536  1.00 10.00      B   
ATOM   1514  CE1 HIS B  76      19.670  -8.772  10.538  1.00 10.00      B   
ATOM   1515  NE2 HIS B  76      18.942  -8.621   9.447  1.00 10.00      B   
ATOM   1516  HE2 HIS B  76      18.035  -8.981   9.311  1.00 10.00      B   
ATOM   1517  C   HIS B  76      24.091  -5.568   9.271  1.00 10.00      B   
ATOM   1518  O   HIS B  76      24.966  -6.398   9.520  1.00 10.00      B   
ATOM   1519  N   ALA B  77      24.351  -4.404   8.692  1.00 10.00      B   
ATOM   1520  HN  ALA B  77      23.614  -3.784   8.506  1.00 10.00      B   
ATOM   1521  CA  ALA B  77      25.706  -4.028   8.318  1.00 10.00      B   
ATOM   1522  CB  ALA B  77      25.700  -3.197   7.045  1.00 10.00      B   
ATOM   1523  C   ALA B  77      26.397  -3.281   9.457  1.00 10.00      B   
ATOM   1524  O   ALA B  77      27.514  -2.791   9.300  1.00 10.00      B   
ATOM   1525  N   LYS B  78      25.705  -3.185  10.593  1.00 10.00      B   
ATOM   1526  HN  LYS B  78      24.804  -3.573  10.631  1.00 10.00      B   
ATOM   1527  CA  LYS B  78      26.230  -2.522  11.786  1.00 10.00      B   
ATOM   1528  CB  LYS B  78      27.483  -3.231  12.316  1.00 10.00      B   
ATOM   1529  CG  LYS B  78      27.241  -4.662  12.769  1.00 10.00      B   
ATOM   1530  CD  LYS B  78      28.478  -5.258  13.421  1.00 10.00      B   
ATOM   1531  CE  LYS B  78      28.276  -6.731  13.746  1.00 10.00      B   
ATOM   1532  NZ  LYS B  78      29.411  -7.288  14.526  1.00 10.00      B   
ATOM   1533  HZ1 LYS B  78      30.252  -7.373  13.924  1.00 10.00      B   
ATOM   1534  HZ2 LYS B  78      29.165  -8.229  14.895  1.00 10.00      B   
ATOM   1535  HZ3 LYS B  78      29.633  -6.661  15.328  1.00 10.00      B   
ATOM   1536  C   LYS B  78      26.493  -1.030  11.574  1.00 10.00      B   
ATOM   1537  O   LYS B  78      27.447  -0.476  12.124  1.00 10.00      B   
ATOM   1538  N   ARG B  79      25.637  -0.375  10.803  1.00 10.00      B   
ATOM   1539  HN  ARG B  79      24.873  -0.856  10.414  1.00 10.00      B   
ATOM   1540  CA  ARG B  79      25.790   1.052  10.540  1.00 10.00      B   
ATOM   1541  CB  ARG B  79      26.161   1.326   9.078  1.00 10.00      B   
ATOM   1542  CG  ARG B  79      26.086   0.106   8.180  1.00 10.00      B   
ATOM   1543  CD  ARG B  79      26.757   0.349   6.838  1.00 10.00      B   
ATOM   1544  NE  ARG B  79      26.097   1.401   6.067  1.00 10.00      B   
ATOM   1545  HE  ARG B  79      26.502   2.297   6.091  1.00 10.00      B   
ATOM   1546  CZ  ARG B  79      24.990   1.224   5.342  1.00 10.00      B   
ATOM   1547  NH1 ARG B  79      24.400   0.037   5.279  1.00 10.00      B   
ATOM   1548 HH11 ARG B  79      23.527  -0.088   4.701  1.00 10.00      B   
ATOM   1549 HH12 ARG B  79      24.792  -0.771   5.799  1.00 10.00      B   
ATOM   1550  NH2 ARG B  79      24.474   2.245   4.679  1.00 10.00      B   
ATOM   1551 HH21 ARG B  79      24.925   3.184   4.729  1.00 10.00      B   
ATOM   1552 HH22 ARG B  79      23.603   2.116   4.103  1.00 10.00      B   
ATOM   1553  C   ARG B  79      24.531   1.808  10.935  1.00 10.00      B   
ATOM   1554  O   ARG B  79      23.452   1.223  11.025  1.00 10.00      B   
ATOM   1555  N   LYS B  80      24.674   3.103  11.182  1.00 10.00      B   
ATOM   1556  HN  LYS B  80      25.561   3.513  11.091  1.00 10.00      B   
ATOM   1557  CA  LYS B  80      23.543   3.934  11.583  1.00 10.00      B   
ATOM   1558  CB  LYS B  80      23.846   4.648  12.905  1.00 10.00      B   
ATOM   1559  CG  LYS B  80      24.373   3.734  14.000  1.00 10.00      B   
ATOM   1560  CD  LYS B  80      23.324   2.731  14.449  1.00 10.00      B   
ATOM   1561  CE  LYS B  80      23.970   1.583  15.204  1.00 10.00      B   
ATOM   1562  NZ  LYS B  80      22.974   0.748  15.923  1.00 10.00      B   
ATOM   1563  HZ1 LYS B  80      22.216   0.459  15.273  1.00 10.00      B   
ATOM   1564  HZ2 LYS B  80      22.553   1.285  16.710  1.00 10.00      B   
ATOM   1565  HZ3 LYS B  80      23.435  -0.106  16.305  1.00 10.00      B   
ATOM   1566  C   LYS B  80      23.177   4.947  10.499  1.00 10.00      B   
ATOM   1567  O   LYS B  80      22.202   5.690  10.629  1.00 10.00      B   
ATOM   1568  N   THR B  81      23.963   4.974   9.433  1.00 10.00      B   
ATOM   1569  HN  THR B  81      24.725   4.361   9.387  1.00 10.00      B   
ATOM   1570  CA  THR B  81      23.724   5.890   8.327  1.00 10.00      B   
ATOM   1571  CB  THR B  81      25.023   6.615   7.919  1.00 10.00      B   
ATOM   1572  OG1 THR B  81      25.591   7.257   9.070  1.00 10.00      B   
ATOM   1573  HG1 THR B  81      26.062   6.604   9.601  1.00 10.00      B   
ATOM   1574  CG2 THR B  81      24.740   7.662   6.850  1.00 10.00      B   
ATOM   1575  C   THR B  81      23.159   5.145   7.119  1.00 10.00      B   
ATOM   1576  O   THR B  81      23.867   4.367   6.477  1.00 10.00      B   
ATOM   1577  N   VAL B  82      21.886   5.384   6.829  1.00 10.00      B   
ATOM   1578  HN  VAL B  82      21.382   6.014   7.386  1.00 10.00      B   
ATOM   1579  CA  VAL B  82      21.220   4.748   5.700  1.00 10.00      B   
ATOM   1580  CB  VAL B  82      19.684   4.762   5.871  1.00 10.00      B   
ATOM   1581  CG1 VAL B  82      19.008   3.923   4.793  1.00 10.00      B   
ATOM   1582  CG2 VAL B  82      19.295   4.270   7.258  1.00 10.00      B   
ATOM   1583  C   VAL B  82      21.584   5.475   4.411  1.00 10.00      B   
ATOM   1584  O   VAL B  82      21.460   6.700   4.324  1.00 10.00      B   
ATOM   1585  N   THR B  83      22.030   4.725   3.417  1.00 10.00      B   
ATOM   1586  HN  THR B  83      22.080   3.746   3.533  1.00 10.00      B   
ATOM   1587  CA  THR B  83      22.417   5.302   2.145  1.00 10.00      B   
ATOM   1588  CB  THR B  83      23.860   4.912   1.763  1.00 10.00      B   
ATOM   1589  OG1 THR B  83      24.013   3.483   1.803  1.00 10.00      B   
ATOM   1590  HG1 THR B  83      23.299   3.091   2.330  1.00 10.00      B   
ATOM   1591  CG2 THR B  83      24.859   5.557   2.712  1.00 10.00      B   
ATOM   1592  C   THR B  83      21.464   4.865   1.040  1.00 10.00      B   
ATOM   1593  O   THR B  83      20.565   4.052   1.266  1.00 10.00      B   
ATOM   1594  N   ALA B  84      21.670   5.399  -0.156  1.00 10.00      B   
ATOM   1595  HN  ALA B  84      22.397   6.048  -0.269  1.00 10.00      B   
ATOM   1596  CA  ALA B  84      20.836   5.059  -1.298  1.00 10.00      B   
ATOM   1597  CB  ALA B  84      21.173   5.957  -2.477  1.00 10.00      B   
ATOM   1598  C   ALA B  84      21.001   3.588  -1.675  1.00 10.00      B   
ATOM   1599  O   ALA B  84      20.093   2.977  -2.237  1.00 10.00      B   
ATOM   1600  N   MET B  85      22.159   3.023  -1.338  1.00 10.00      B   
ATOM   1601  HN  MET B  85      22.829   3.561  -0.869  1.00 10.00      B   
ATOM   1602  CA  MET B  85      22.453   1.626  -1.635  1.00 10.00      B   
ATOM   1603  CB  MET B  85      23.912   1.297  -1.314  1.00 10.00      B   
ATOM   1604  CG  MET B  85      24.915   1.900  -2.283  1.00 10.00      B   
ATOM   1605  SD  MET B  85      26.619   1.494  -1.856  1.00 10.00      B   
ATOM   1606  CE  MET B  85      27.503   2.282  -3.202  1.00 10.00      B   
ATOM   1607  C   MET B  85      21.526   0.700  -0.857  1.00 10.00      B   
ATOM   1608  O   MET B  85      21.075  -0.318  -1.381  1.00 10.00      B   
ATOM   1609  N   ASP B  86      21.241   1.069   0.392  1.00 10.00      B   
ATOM   1610  HN  ASP B  86      21.639   1.890   0.750  1.00 10.00      B   
ATOM   1611  CA  ASP B  86      20.357   0.280   1.248  1.00 10.00      B   
ATOM   1612  CB  ASP B  86      20.264   0.895   2.651  1.00 10.00      B   
ATOM   1613  CG  ASP B  86      21.599   0.998   3.360  1.00 10.00      B   
ATOM   1614  OD1 ASP B  86      21.971   0.052   4.091  1.00 10.00      B   
ATOM   1615  OD2 ASP B  86      22.285   2.034   3.200  1.00 10.00      B   
ATOM   1616  C   ASP B  86      18.965   0.214   0.639  1.00 10.00      B   
ATOM   1617  O   ASP B  86      18.316  -0.833   0.641  1.00 10.00      B   
ATOM   1618  N   VAL B  87      18.526   1.344   0.101  1.00 10.00      B   
ATOM   1619  HN  VAL B  87      19.105   2.134   0.127  1.00 10.00      B   
ATOM   1620  CA  VAL B  87      17.215   1.449  -0.522  1.00 10.00      B   
ATOM   1621  CB  VAL B  87      16.888   2.915  -0.887  1.00 10.00      B   
ATOM   1622  CG1 VAL B  87      15.471   3.035  -1.428  1.00 10.00      B   
ATOM   1623  CG2 VAL B  87      17.082   3.823   0.318  1.00 10.00      B   
ATOM   1624  C   VAL B  87      17.138   0.588  -1.781  1.00 10.00      B   
ATOM   1625  O   VAL B  87      16.152  -0.119  -1.999  1.00 10.00      B   
ATOM   1626  N   VAL B  88      18.185   0.643  -2.597  1.00 10.00      B   
ATOM   1627  HN  VAL B  88      18.942   1.224  -2.363  1.00 10.00      B   
ATOM   1628  CA  VAL B  88      18.237  -0.134  -3.835  1.00 10.00      B   
ATOM   1629  CB  VAL B  88      19.528   0.147  -4.636  1.00 10.00      B   
ATOM   1630  CG1 VAL B  88      19.634  -0.771  -5.846  1.00 10.00      B   
ATOM   1631  CG2 VAL B  88      19.565   1.600  -5.078  1.00 10.00      B   
ATOM   1632  C   VAL B  88      18.123  -1.631  -3.549  1.00 10.00      B   
ATOM   1633  O   VAL B  88      17.358  -2.342  -4.204  1.00 10.00      B   
ATOM   1634  N   TYR B  89      18.869  -2.094  -2.549  1.00 10.00      B   
ATOM   1635  HN  TYR B  89      19.443  -1.469  -2.053  1.00 10.00      B   
ATOM   1636  CA  TYR B  89      18.858  -3.503  -2.168  1.00 10.00      B   
ATOM   1637  CB  TYR B  89      19.871  -3.769  -1.051  1.00 10.00      B   
ATOM   1638  CG  TYR B  89      21.320  -3.584  -1.449  1.00 10.00      B   
ATOM   1639  CD1 TYR B  89      22.285  -3.288  -0.496  1.00 10.00      B   
ATOM   1640  CD2 TYR B  89      21.722  -3.707  -2.771  1.00 10.00      B   
ATOM   1641  CE1 TYR B  89      23.611  -3.121  -0.852  1.00 10.00      B   
ATOM   1642  CE2 TYR B  89      23.045  -3.540  -3.136  1.00 10.00      B   
ATOM   1643  CZ  TYR B  89      23.985  -3.247  -2.173  1.00 10.00      B   
ATOM   1644  OH  TYR B  89      25.306  -3.084  -2.530  1.00 10.00      B   
ATOM   1645  HH  TYR B  89      25.363  -2.471  -3.276  1.00 10.00      B   
ATOM   1646  C   TYR B  89      17.467  -3.943  -1.718  1.00 10.00      B   
ATOM   1647  O   TYR B  89      17.098  -5.111  -1.853  1.00 10.00      B   
ATOM   1648  N   ALA B  90      16.703  -3.002  -1.178  1.00 10.00      B   
ATOM   1649  HN  ALA B  90      17.058  -2.093  -1.083  1.00 10.00      B   
ATOM   1650  CA  ALA B  90      15.352  -3.284  -0.713  1.00 10.00      B   
ATOM   1651  CB  ALA B  90      14.927  -2.249   0.313  1.00 10.00      B   
ATOM   1652  C   ALA B  90      14.369  -3.307  -1.877  1.00 10.00      B   
ATOM   1653  O   ALA B  90      13.591  -4.248  -2.024  1.00 10.00      B   
ATOM   1654  N   LEU B  91      14.428  -2.274  -2.714  1.00 10.00      B   
ATOM   1655  HN  LEU B  91      15.094  -1.570  -2.549  1.00 10.00      B   
ATOM   1656  CA  LEU B  91      13.538  -2.148  -3.863  1.00 10.00      B   
ATOM   1657  CB  LEU B  91      13.778  -0.830  -4.604  1.00 10.00      B   
ATOM   1658  CG  LEU B  91      13.150   0.415  -3.975  1.00 10.00      B   
ATOM   1659  CD1 LEU B  91      13.600   1.672  -4.705  1.00 10.00      B   
ATOM   1660  CD2 LEU B  91      11.631   0.308  -3.979  1.00 10.00      B   
ATOM   1661  C   LEU B  91      13.657  -3.326  -4.823  1.00 10.00      B   
ATOM   1662  O   LEU B  91      12.676  -3.710  -5.466  1.00 10.00      B   
ATOM   1663  N   LYS B  92      14.850  -3.903  -4.917  1.00 10.00      B   
ATOM   1664  HN  LYS B  92      15.600  -3.544  -4.389  1.00 10.00      B   
ATOM   1665  CA  LYS B  92      15.077  -5.044  -5.799  1.00 10.00      B   
ATOM   1666  CB  LYS B  92      16.545  -5.466  -5.779  1.00 10.00      B   
ATOM   1667  CG  LYS B  92      17.475  -4.525  -6.526  1.00 10.00      B   
ATOM   1668  CD  LYS B  92      18.871  -5.110  -6.623  1.00 10.00      B   
ATOM   1669  CE  LYS B  92      19.859  -4.112  -7.201  1.00 10.00      B   
ATOM   1670  NZ  LYS B  92      21.205  -4.715  -7.382  1.00 10.00      B   
ATOM   1671  HZ1 LYS B  92      21.899  -3.976  -7.619  1.00 10.00      B   
ATOM   1672  HZ2 LYS B  92      21.184  -5.411  -8.155  1.00 10.00      B   
ATOM   1673  HZ3 LYS B  92      21.505  -5.190  -6.506  1.00 10.00      B   
ATOM   1674  C   LYS B  92      14.196  -6.228  -5.416  1.00 10.00      B   
ATOM   1675  O   LYS B  92      13.783  -7.012  -6.270  1.00 10.00      B   
ATOM   1676  N   ARG B  93      13.900  -6.345  -4.131  1.00 10.00      B   
ATOM   1677  HN  ARG B  93      14.241  -5.676  -3.498  1.00 10.00      B   
ATOM   1678  CA  ARG B  93      13.070  -7.433  -3.638  1.00 10.00      B   
ATOM   1679  CB  ARG B  93      13.531  -7.881  -2.248  1.00 10.00      B   
ATOM   1680  CG  ARG B  93      15.011  -7.668  -1.977  1.00 10.00      B   
ATOM   1681  CD  ARG B  93      15.494  -8.518  -0.812  1.00 10.00      B   
ATOM   1682  NE  ARG B  93      14.897  -8.130   0.466  1.00 10.00      B   
ATOM   1683  HE  ARG B  93      14.688  -7.171   0.604  1.00 10.00      B   
ATOM   1684  CZ  ARG B  93      14.617  -8.992   1.439  1.00 10.00      B   
ATOM   1685  NH1 ARG B  93      14.878 -10.284   1.278  1.00 10.00      B   
ATOM   1686 HH11 ARG B  93      15.297 -10.629   0.384  1.00 10.00      B   
ATOM   1687 HH12 ARG B  93      14.658 -10.959   2.041  1.00 10.00      B   
ATOM   1688  NH2 ARG B  93      14.095  -8.564   2.582  1.00 10.00      B   
ATOM   1689 HH21 ARG B  93      13.895  -7.539   2.726  1.00 10.00      B   
ATOM   1690 HH22 ARG B  93      13.880  -9.243   3.341  1.00 10.00      B   
ATOM   1691  C   ARG B  93      11.614  -6.999  -3.577  1.00 10.00      B   
ATOM   1692  O   ARG B  93      10.746  -7.747  -3.129  1.00 10.00      B   
ATOM   1693  N   GLN B  94      11.348  -5.787  -4.033  1.00 10.00      B   
ATOM   1694  HN  GLN B  94      12.081  -5.235  -4.387  1.00 10.00      B   
ATOM   1695  CA  GLN B  94       9.999  -5.252  -4.015  1.00 10.00      B   
ATOM   1696  CB  GLN B  94       9.974  -3.885  -3.339  1.00 10.00      B   
ATOM   1697  CG  GLN B  94      10.394  -3.935  -1.880  1.00 10.00      B   
ATOM   1698  CD  GLN B  94      10.371  -2.581  -1.212  1.00 10.00      B   
ATOM   1699  OE1 GLN B  94       9.577  -1.712  -1.568  1.00 10.00      B   
ATOM   1700  NE2 GLN B  94      11.248  -2.396  -0.242  1.00 10.00      B   
ATOM   1701 HE21 GLN B  94      11.853  -3.135  -0.020  1.00 10.00      B   
ATOM   1702 HE22 GLN B  94      11.254  -1.535   0.220  1.00 10.00      B   
ATOM   1703  C   GLN B  94       9.399  -5.184  -5.414  1.00 10.00      B   
ATOM   1704  O   GLN B  94       8.327  -4.611  -5.606  1.00 10.00      B   
ATOM   1705  N   GLY B  95      10.102  -5.762  -6.384  1.00 10.00      B   
ATOM   1706  HN  GLY B  95      10.962  -6.181  -6.168  1.00 10.00      B   
ATOM   1707  CA  GLY B  95       9.614  -5.783  -7.753  1.00 10.00      B   
ATOM   1708  C   GLY B  95       9.980  -4.549  -8.558  1.00 10.00      B   
ATOM   1709  O   GLY B  95       9.529  -4.388  -9.691  1.00 10.00      B   
ATOM   1710  N   ARG B  96      10.800  -3.674  -7.991  1.00 10.00      B   
ATOM   1711  HN  ARG B  96      11.154  -3.851  -7.092  1.00 10.00      B   
ATOM   1712  CA  ARG B  96      11.196  -2.463  -8.694  1.00 10.00      B   
ATOM   1713  CB  ARG B  96      10.514  -1.225  -8.102  1.00 10.00      B   
ATOM   1714  CG  ARG B  96      10.854   0.075  -8.818  1.00 10.00      B   
ATOM   1715  CD  ARG B  96       9.938   1.210  -8.388  1.00 10.00      B   
ATOM   1716  NE  ARG B  96       8.615   1.106  -9.003  1.00 10.00      B   
ATOM   1717  HE  ARG B  96       8.488   0.410  -9.687  1.00 10.00      B   
ATOM   1718  CZ  ARG B  96       7.589   1.901  -8.698  1.00 10.00      B   
ATOM   1719  NH1 ARG B  96       7.731   2.861  -7.786  1.00 10.00      B   
ATOM   1720 HH11 ARG B  96       8.648   2.999  -7.305  1.00 10.00      B   
ATOM   1721 HH12 ARG B  96       6.929   3.484  -7.549  1.00 10.00      B   
ATOM   1722  NH2 ARG B  96       6.423   1.734  -9.309  1.00 10.00      B   
ATOM   1723 HH21 ARG B  96       5.613   2.348  -9.073  1.00 10.00      B   
ATOM   1724 HH22 ARG B  96       6.311   0.984 -10.028  1.00 10.00      B   
ATOM   1725  C   ARG B  96      12.706  -2.300  -8.713  1.00 10.00      B   
ATOM   1726  O   ARG B  96      13.307  -1.839  -7.743  1.00 10.00      B   
ATOM   1727  N   THR B  97      13.315  -2.706  -9.812  1.00 10.00      B   
ATOM   1728  HN  THR B  97      12.788  -3.105 -10.536  1.00 10.00      B   
ATOM   1729  CA  THR B  97      14.751  -2.598  -9.971  1.00 10.00      B   
ATOM   1730  CB  THR B  97      15.244  -3.564 -11.061  1.00 10.00      B   
ATOM   1731  OG1 THR B  97      14.322  -4.664 -11.159  1.00 10.00      B   
ATOM   1732  HG1 THR B  97      14.578  -5.348 -10.527  1.00 10.00      B   
ATOM   1733  CG2 THR B  97      16.620  -4.100 -10.699  1.00 10.00      B   
ATOM   1734  C   THR B  97      15.135  -1.166 -10.337  1.00 10.00      B   
ATOM   1735  O   THR B  97      15.008  -0.749 -11.490  1.00 10.00      B   
ATOM   1736  N   LEU B  98      15.573  -0.413  -9.339  1.00 10.00      B   
ATOM   1737  HN  LEU B  98      15.635  -0.802  -8.441  1.00 10.00      B   
ATOM   1738  CA  LEU B  98      15.967   0.972  -9.538  1.00 10.00      B   
ATOM   1739  CB  LEU B  98      15.496   1.819  -8.353  1.00 10.00      B   
ATOM   1740  CG  LEU B  98      15.773   3.323  -8.430  1.00 10.00      B   
ATOM   1741  CD1 LEU B  98      14.974   3.962  -9.557  1.00 10.00      B   
ATOM   1742  CD2 LEU B  98      15.456   3.988  -7.101  1.00 10.00      B   
ATOM   1743  C   LEU B  98      17.480   1.080  -9.708  1.00 10.00      B   
ATOM   1744  O   LEU B  98      18.243   0.400  -9.019  1.00 10.00      B   
ATOM   1745  N   TYR B  99      17.908   1.930 -10.627  1.00 10.00      B   
ATOM   1746  HN  TYR B  99      17.253   2.456 -11.134  1.00 10.00      B   
ATOM   1747  CA  TYR B  99      19.328   2.117 -10.897  1.00 10.00      B   
ATOM   1748  CB  TYR B  99      19.663   1.697 -12.334  1.00 10.00      B   
ATOM   1749  CG  TYR B  99      19.037   0.392 -12.770  1.00 10.00      B   
ATOM   1750  CD1 TYR B  99      17.817   0.376 -13.432  1.00 10.00      B   
ATOM   1751  CD2 TYR B  99      19.664  -0.821 -12.522  1.00 10.00      B   
ATOM   1752  CE1 TYR B  99      17.239  -0.811 -13.833  1.00 10.00      B   
ATOM   1753  CE2 TYR B  99      19.094  -2.015 -12.921  1.00 10.00      B   
ATOM   1754  CZ  TYR B  99      17.880  -2.004 -13.574  1.00 10.00      B   
ATOM   1755  OH  TYR B  99      17.306  -3.189 -13.974  1.00 10.00      B   
ATOM   1756  HH  TYR B  99      16.823  -3.047 -14.797  1.00 10.00      B   
ATOM   1757  C   TYR B  99      19.721   3.575 -10.697  1.00 10.00      B   
ATOM   1758  O   TYR B  99      18.859   4.456 -10.653  1.00 10.00      B   
ATOM   1759  N   GLY B 100      21.019   3.822 -10.574  1.00 10.00      B   
ATOM   1760  HN  GLY B 100      21.658   3.078 -10.608  1.00 10.00      B   
ATOM   1761  CA  GLY B 100      21.504   5.177 -10.396  1.00 10.00      B   
ATOM   1762  C   GLY B 100      21.788   5.520  -8.948  1.00 10.00      B   
ATOM   1763  O   GLY B 100      22.195   6.638  -8.640  1.00 10.00      B   
ATOM   1764  N   PHE B 101      21.578   4.563  -8.054  1.00 10.00      B   
ATOM   1765  HN  PHE B 101      21.255   3.690  -8.357  1.00 10.00      B   
ATOM   1766  CA  PHE B 101      21.811   4.792  -6.629  1.00 10.00      B   
ATOM   1767  CB  PHE B 101      20.481   4.867  -5.875  1.00 10.00      B   
ATOM   1768  CG  PHE B 101      19.595   6.002  -6.299  1.00 10.00      B   
ATOM   1769  CD1 PHE B 101      18.608   5.811  -7.250  1.00 10.00      B   
ATOM   1770  CD2 PHE B 101      19.745   7.259  -5.742  1.00 10.00      B   
ATOM   1771  CE1 PHE B 101      17.789   6.853  -7.640  1.00 10.00      B   
ATOM   1772  CE2 PHE B 101      18.931   8.305  -6.126  1.00 10.00      B   
ATOM   1773  CZ  PHE B 101      17.950   8.102  -7.077  1.00 10.00      B   
ATOM   1774  C   PHE B 101      22.689   3.698  -6.025  1.00 10.00      B   
ATOM   1775  O   PHE B 101      23.079   3.774  -4.857  1.00 10.00      B   
ATOM   1776  N   GLY B 102      23.010   2.692  -6.830  1.00 10.00      B   
ATOM   1777  HN  GLY B 102      22.710   2.708  -7.763  1.00 10.00      B   
ATOM   1778  CA  GLY B 102      23.822   1.587  -6.360  1.00 10.00      B   
ATOM   1779  C   GLY B 102      25.304   1.892  -6.413  1.00 10.00      B   
ATOM   1780  O   GLY B 102      26.126   1.069  -6.016  1.00 10.00      B   
ATOM   1781  N   GLY B 103      25.644   3.067  -6.922  1.00 10.00      B   
ATOM   1782  HN  GLY B 103      24.945   3.669  -7.251  1.00 10.00      B   
ATOM   1783  CA  GLY B 103      27.030   3.466  -7.012  1.00 10.00      B   
ATOM   1784  C   GLY B 103      27.168   4.970  -7.052  1.00 10.00      B   
ATOM   1785  O   GLY B 103      27.087   5.543  -8.156  1.00 10.00      B   
ATOM   1786  OXT GLY B 103      27.350   5.585  -5.982  1.00 10.00      B   
END
