# Supplementary material for: Large-scale discovery of protein interactions at residue resolution using co-evolution calculated from genomic sequences
Source: Nat Commun. 2021 Mar 2;12:1396. doi: 10.1038/s41467-021-21636-z (PMC7925567; doi:10.1038/s41467-021-21636-z)
Supplement: Supplementary file 12 — Supplementary Data 10 [file 41467_2021_21636_MOESM12_ESM.zip › supplementary/allpdb0037_H2B1J_H4/models/haddock_top6_haddock_6w.pdb]

REMARK FILENAME="haddock_6w.pdb0"
REMARK ===============================================================
REMARK HADDOCK run for haddock
REMARK initial structure: haddock_6.pdb
REMARK final NOE weights: unambig 50 amb: 50
REMARK ===============================================================
REMARK            total,bonds,angles,improper,dihe,vdw,elec,air,cdih,coup,rdcs,vean,dani,xpcs,rg
REMARK energies: -88.1904, 0, 0, 0, 0, -39.8943, -247.371, 199.075, 0, 0, 0, 0, 0, 0, 0
REMARK ===============================================================
REMARK            bonds,angles,impropers,dihe,air,cdih,coup,rdcs,vean,dani,xpcs
REMARK rms-dev.: 0,0,0,0,7.36469,0,0, 0, 0, 0, 0
REMARK ===============================================================
REMARK               air,cdih,coup,rdcs,vean,dani,xpcs
REMARK               >0.3,>5,>1,>0,>5,>0.2,>0.2
REMARK violations.: 3, 0, 0, 0, 0, 0, 0
REMARK ===============================================================
REMARK                        CVpartition#,violations,rms
REMARK AIRs cross-validation: 2, 0, NaN
REMARK ===============================================================
REMARK NCS energy: 0
REMARK ===============================================================
REMARK Symmetry energy: 0
REMARK ===============================================================
REMARK Desolvation energy: -3.52145
REMARK Internal energy free molecules: 49607.8
REMARK Internal energy complex: -6107.9
REMARK Binding energy: -56006.4
REMARK ===============================================================
REMARK buried surface area: 1621.76
REMARK ===============================================================
REMARK water - chain1: 0 0 0
REMARK water - chain2: 0 0 0
REMARK water - chain3: 0 0 0
REMARK water - chain4: 0 0 0
REMARK water - chain5: 0 0 0
REMARK water - chain6: 0 0 0
REMARK ===============================================================
REMARK water - water: 0 0 0
REMARK ===============================================================
REMARK DATE:27-Jul-2020  04:02:54       created by user: he47
REMARK VERSION:1.3
ATOM      1  CB  SER A  33      -5.517  28.032  10.744  1.00 10.00      A   
ATOM      2  OG  SER A  33      -5.990  29.263  11.278  1.00 10.00      A   
ATOM      3  HG  SER A  33      -6.238  29.851  10.552  1.00 10.00      A   
ATOM      4  C   SER A  33      -4.297  25.902  11.317  1.00 10.00      A   
ATOM      5  O   SER A  33      -3.208  26.105  10.765  1.00 10.00      A   
ATOM      6  N   SER A  33      -4.410  27.779  12.930  1.00 10.00      A   
ATOM      7  HT1 SER A  33      -4.328  27.181  13.775  1.00 10.00      A   
ATOM      8  HT2 SER A  33      -4.914  28.652  13.179  1.00 10.00      A   
ATOM      9  HT3 SER A  33      -3.457  28.028  12.603  1.00 10.00      A   
ATOM     10  CA  SER A  33      -5.138  27.060  11.863  1.00 10.00      A   
ATOM     11  N   ARG A  34      -4.793  24.685  11.493  1.00 10.00      A   
ATOM     12  HN  ARG A  34      -5.655  24.579  11.952  1.00 10.00      A   
ATOM     13  CA  ARG A  34      -4.093  23.502  11.024  1.00 10.00      A   
ATOM     14  CB  ARG A  34      -3.268  22.890  12.159  1.00 10.00      A   
ATOM     15  CG  ARG A  34      -2.303  21.804  11.716  1.00 10.00      A   
ATOM     16  CD  ARG A  34      -2.794  20.432  12.139  1.00 10.00      A   
ATOM     17  NE  ARG A  34      -2.771  20.266  13.590  1.00 10.00      A   
ATOM     18  HE  ARG A  34      -2.809  21.084  14.137  1.00 10.00      A   
ATOM     19  CZ  ARG A  34      -2.704  19.086  14.199  1.00 10.00      A   
ATOM     20  NH1 ARG A  34      -2.658  17.965  13.487  1.00 10.00      A   
ATOM     21 HH11 ARG A  34      -2.682  18.000  12.433  1.00 10.00      A   
ATOM     22 HH12 ARG A  34      -2.600  17.043  13.969  1.00 10.00      A   
ATOM     23  NH2 ARG A  34      -2.692  19.022  15.523  1.00 10.00      A   
ATOM     24 HH21 ARG A  34      -2.742  19.895  16.093  1.00 10.00      A   
ATOM     25 HH22 ARG A  34      -2.638  18.097  16.000  1.00 10.00      A   
ATOM     26  C   ARG A  34      -5.074  22.480  10.455  1.00 10.00      A   
ATOM     27  O   ARG A  34      -5.918  21.943  11.176  1.00 10.00      A   
ATOM     28  N   LYS A  35      -4.963  22.222   9.160  1.00 10.00      A   
ATOM     29  HN  LYS A  35      -4.270  22.682   8.641  1.00 10.00      A   
ATOM     30  CA  LYS A  35      -5.832  21.269   8.487  1.00 10.00      A   
ATOM     31  CB  LYS A  35      -6.636  21.964   7.384  1.00 10.00      A   
ATOM     32  CG  LYS A  35      -7.654  21.061   6.704  1.00 10.00      A   
ATOM     33  CD  LYS A  35      -8.383  21.777   5.579  1.00 10.00      A   
ATOM     34  CE  LYS A  35      -9.369  20.851   4.883  1.00 10.00      A   
ATOM     35  NZ  LYS A  35     -10.028  21.509   3.726  1.00 10.00      A   
ATOM     36  HZ1 LYS A  35     -10.721  20.867   3.296  1.00 10.00      A   
ATOM     37  HZ2 LYS A  35      -9.319  21.768   3.009  1.00 10.00      A   
ATOM     38  HZ3 LYS A  35     -10.515  22.373   4.035  1.00 10.00      A   
ATOM     39  C   LYS A  35      -5.012  20.128   7.897  1.00 10.00      A   
ATOM     40  O   LYS A  35      -4.042  20.364   7.172  1.00 10.00      A   
ATOM     41  N   GLU A  36      -5.401  18.899   8.216  1.00 10.00      A   
ATOM     42  HN  GLU A  36      -6.185  18.782   8.794  1.00 10.00      A   
ATOM     43  CA  GLU A  36      -4.706  17.717   7.721  1.00 10.00      A   
ATOM     44  CB  GLU A  36      -5.129  16.473   8.513  1.00 10.00      A   
ATOM     45  CG  GLU A  36      -4.964  16.589  10.020  1.00 10.00      A   
ATOM     46  CD  GLU A  36      -3.513  16.633  10.456  1.00 10.00      A   
ATOM     47  OE1 GLU A  36      -2.842  15.582  10.414  1.00 10.00      A   
ATOM     48  OE2 GLU A  36      -3.039  17.715  10.861  1.00 10.00      A   
ATOM     49  C   GLU A  36      -5.006  17.506   6.242  1.00 10.00      A   
ATOM     50  O   GLU A  36      -6.169  17.492   5.832  1.00 10.00      A   
ATOM     51  N   SER A  37      -3.963  17.349   5.445  1.00 10.00      A   
ATOM     52  HN  SER A  37      -3.061  17.380   5.826  1.00 10.00      A   
ATOM     53  CA  SER A  37      -4.119  17.140   4.015  1.00 10.00      A   
ATOM     54  CB  SER A  37      -3.669  18.389   3.257  1.00 10.00      A   
ATOM     55  OG  SER A  37      -3.717  19.539   4.086  1.00 10.00      A   
ATOM     56  HG  SER A  37      -4.490  20.068   3.855  1.00 10.00      A   
ATOM     57  C   SER A  37      -3.300  15.938   3.558  1.00 10.00      A   
ATOM     58  O   SER A  37      -2.255  15.633   4.136  1.00 10.00      A   
ATOM     59  N   TYR A  38      -3.766  15.261   2.514  1.00 10.00      A   
ATOM     60  HN  TYR A  38      -4.606  15.549   2.091  1.00 10.00      A   
ATOM     61  CA  TYR A  38      -3.066  14.098   1.985  1.00 10.00      A   
ATOM     62  CB  TYR A  38      -4.044  13.147   1.287  1.00 10.00      A   
ATOM     63  CG  TYR A  38      -4.556  12.032   2.172  1.00 10.00      A   
ATOM     64  CD1 TYR A  38      -5.890  11.981   2.564  1.00 10.00      A   
ATOM     65  CD2 TYR A  38      -3.708  11.024   2.614  1.00 10.00      A   
ATOM     66  CE1 TYR A  38      -6.360  10.960   3.369  1.00 10.00      A   
ATOM     67  CE2 TYR A  38      -4.169  10.000   3.418  1.00 10.00      A   
ATOM     68  CZ  TYR A  38      -5.495   9.972   3.792  1.00 10.00      A   
ATOM     69  OH  TYR A  38      -5.955   8.952   4.595  1.00 10.00      A   
ATOM     70  HH  TYR A  38      -5.377   8.866   5.363  1.00 10.00      A   
ATOM     71  C   TYR A  38      -1.959  14.512   1.020  1.00 10.00      A   
ATOM     72  O   TYR A  38      -1.301  13.666   0.417  1.00 10.00      A   
ATOM     73  N   SER A  39      -1.749  15.820   0.896  1.00 10.00      A   
ATOM     74  HN  SER A  39      -2.301  16.442   1.415  1.00 10.00      A   
ATOM     75  CA  SER A  39      -0.733  16.371   0.007  1.00 10.00      A   
ATOM     76  CB  SER A  39      -0.749  17.892   0.109  1.00 10.00      A   
ATOM     77  OG  SER A  39      -2.043  18.342   0.479  1.00 10.00      A   
ATOM     78  HG  SER A  39      -2.224  19.180   0.038  1.00 10.00      A   
ATOM     79  C   SER A  39       0.660  15.843   0.337  1.00 10.00      A   
ATOM     80  O   SER A  39       1.492  15.675  -0.554  1.00 10.00      A   
ATOM     81  N   ILE A  40       0.900  15.563   1.614  1.00 10.00      A   
ATOM     82  HN  ILE A  40       0.184  15.691   2.271  1.00 10.00      A   
ATOM     83  CA  ILE A  40       2.193  15.058   2.064  1.00 10.00      A   
ATOM     84  CB  ILE A  40       2.237  14.907   3.603  1.00 10.00      A   
ATOM     85  CG1 ILE A  40       1.622  16.136   4.281  1.00 10.00      A   
ATOM     86  CG2 ILE A  40       3.668  14.697   4.083  1.00 10.00      A   
ATOM     87  CD1 ILE A  40       1.362  15.959   5.761  1.00 10.00      A   
ATOM     88  C   ILE A  40       2.489  13.703   1.420  1.00 10.00      A   
ATOM     89  O   ILE A  40       3.618  13.429   1.006  1.00 10.00      A   
ATOM     90  N   TYR A  41       1.459  12.874   1.321  1.00 10.00      A   
ATOM     91  HN  TYR A  41       0.583  13.162   1.650  1.00 10.00      A   
ATOM     92  CA  TYR A  41       1.596  11.550   0.732  1.00 10.00      A   
ATOM     93  CB  TYR A  41       0.476  10.615   1.232  1.00 10.00      A   
ATOM     94  CG  TYR A  41      -0.344   9.899   0.175  1.00 10.00      A   
ATOM     95  CD1 TYR A  41       0.084   8.702  -0.380  1.00 10.00      A   
ATOM     96  CD2 TYR A  41      -1.563  10.416  -0.248  1.00 10.00      A   
ATOM     97  CE1 TYR A  41      -0.678   8.040  -1.325  1.00 10.00      A   
ATOM     98  CE2 TYR A  41      -2.331   9.762  -1.196  1.00 10.00      A   
ATOM     99  CZ  TYR A  41      -1.882   8.575  -1.733  1.00 10.00      A   
ATOM    100  OH  TYR A  41      -2.644   7.917  -2.675  1.00 10.00      A   
ATOM    101  HH  TYR A  41      -2.516   6.963  -2.579  1.00 10.00      A   
ATOM    102  C   TYR A  41       1.684  11.624  -0.793  1.00 10.00      A   
ATOM    103  O   TYR A  41       2.490  10.926  -1.406  1.00 10.00      A   
ATOM    104  N   VAL A  42       0.877  12.496  -1.398  1.00 10.00      A   
ATOM    105  HN  VAL A  42       0.270  13.037  -0.852  1.00 10.00      A   
ATOM    106  CA  VAL A  42       0.871  12.662  -2.854  1.00 10.00      A   
ATOM    107  CB  VAL A  42      -0.293  13.572  -3.329  1.00 10.00      A   
ATOM    108  CG1 VAL A  42      -0.333  13.664  -4.849  1.00 10.00      A   
ATOM    109  CG2 VAL A  42      -1.627  13.073  -2.795  1.00 10.00      A   
ATOM    110  C   VAL A  42       2.204  13.245  -3.340  1.00 10.00      A   
ATOM    111  O   VAL A  42       2.716  12.865  -4.397  1.00 10.00      A   
ATOM    112  N   TYR A  43       2.762  14.157  -2.547  1.00 10.00      A   
ATOM    113  HN  TYR A  43       2.302  14.405  -1.716  1.00 10.00      A   
ATOM    114  CA  TYR A  43       4.027  14.813  -2.870  1.00 10.00      A   
ATOM    115  CB  TYR A  43       4.422  15.749  -1.721  1.00 10.00      A   
ATOM    116  CG  TYR A  43       5.524  16.735  -2.044  1.00 10.00      A   
ATOM    117  CD1 TYR A  43       5.224  18.044  -2.403  1.00 10.00      A   
ATOM    118  CD2 TYR A  43       6.861  16.364  -1.974  1.00 10.00      A   
ATOM    119  CE1 TYR A  43       6.226  18.955  -2.682  1.00 10.00      A   
ATOM    120  CE2 TYR A  43       7.866  17.268  -2.254  1.00 10.00      A   
ATOM    121  CZ  TYR A  43       7.544  18.559  -2.606  1.00 10.00      A   
ATOM    122  OH  TYR A  43       8.547  19.458  -2.880  1.00 10.00      A   
ATOM    123  HH  TYR A  43       9.077  19.130  -3.617  1.00 10.00      A   
ATOM    124  C   TYR A  43       5.145  13.800  -3.127  1.00 10.00      A   
ATOM    125  O   TYR A  43       5.834  13.869  -4.148  1.00 10.00      A   
ATOM    126  N   LYS A  44       5.309  12.852  -2.211  1.00 10.00      A   
ATOM    127  HN  LYS A  44       4.711  12.829  -1.433  1.00 10.00      A   
ATOM    128  CA  LYS A  44       6.353  11.842  -2.337  1.00 10.00      A   
ATOM    129  CB  LYS A  44       6.711  11.263  -0.968  1.00 10.00      A   
ATOM    130  CG  LYS A  44       7.962  10.397  -0.970  1.00 10.00      A   
ATOM    131  CD  LYS A  44       7.977   9.451   0.218  1.00 10.00      A   
ATOM    132  CE  LYS A  44       9.344   8.823   0.413  1.00 10.00      A   
ATOM    133  NZ  LYS A  44       9.808   8.117  -0.804  1.00 10.00      A   
ATOM    134  HZ1 LYS A  44      10.709   7.624  -0.606  1.00 10.00      A   
ATOM    135  HZ2 LYS A  44       9.964   8.792  -1.575  1.00 10.00      A   
ATOM    136  HZ3 LYS A  44       9.101   7.416  -1.107  1.00 10.00      A   
ATOM    137  C   LYS A  44       5.946  10.719  -3.278  1.00 10.00      A   
ATOM    138  O   LYS A  44       6.781  10.151  -3.977  1.00 10.00      A   
ATOM    139  N   VAL A  45       4.662  10.400  -3.289  1.00 10.00      A   
ATOM    140  HN  VAL A  45       4.041  10.888  -2.702  1.00 10.00      A   
ATOM    141  CA  VAL A  45       4.144   9.335  -4.139  1.00 10.00      A   
ATOM    142  CB  VAL A  45       2.630   9.114  -3.919  1.00 10.00      A   
ATOM    143  CG1 VAL A  45       1.878   8.884  -5.226  1.00 10.00      A   
ATOM    144  CG2 VAL A  45       2.415   7.948  -2.972  1.00 10.00      A   
ATOM    145  C   VAL A  45       4.486   9.554  -5.614  1.00 10.00      A   
ATOM    146  O   VAL A  45       4.822   8.605  -6.328  1.00 10.00      A   
ATOM    147  N   LEU A  46       4.431  10.807  -6.060  1.00 10.00      A   
ATOM    148  HN  LEU A  46       4.168  11.525  -5.442  1.00 10.00      A   
ATOM    149  CA  LEU A  46       4.750  11.133  -7.447  1.00 10.00      A   
ATOM    150  CB  LEU A  46       4.410  12.593  -7.762  1.00 10.00      A   
ATOM    151  CG  LEU A  46       4.657  13.040  -9.206  1.00 10.00      A   
ATOM    152  CD1 LEU A  46       3.646  12.406 -10.146  1.00 10.00      A   
ATOM    153  CD2 LEU A  46       4.623  14.554  -9.318  1.00 10.00      A   
ATOM    154  C   LEU A  46       6.228  10.870  -7.729  1.00 10.00      A   
ATOM    155  O   LEU A  46       6.600  10.445  -8.823  1.00 10.00      A   
ATOM    156  N   LYS A  47       7.056  11.079  -6.715  1.00 10.00      A   
ATOM    157  HN  LYS A  47       6.687  11.369  -5.854  1.00 10.00      A   
ATOM    158  CA  LYS A  47       8.495  10.876  -6.833  1.00 10.00      A   
ATOM    159  CB  LYS A  47       9.233  11.580  -5.688  1.00 10.00      A   
ATOM    160  CG  LYS A  47       9.437  13.072  -5.895  1.00 10.00      A   
ATOM    161  CD  LYS A  47      10.364  13.335  -7.073  1.00 10.00      A   
ATOM    162  CE  LYS A  47      10.775  14.795  -7.157  1.00 10.00      A   
ATOM    163  NZ  LYS A  47      11.851  15.011  -8.163  1.00 10.00      A   
ATOM    164  HZ1 LYS A  47      12.699  14.469  -7.904  1.00 10.00      A   
ATOM    165  HZ2 LYS A  47      12.102  16.017  -8.205  1.00 10.00      A   
ATOM    166  HZ3 LYS A  47      11.534  14.706  -9.107  1.00 10.00      A   
ATOM    167  C   LYS A  47       8.856   9.392  -6.865  1.00 10.00      A   
ATOM    168  O   LYS A  47      10.005   9.024  -7.119  1.00 10.00      A   
ATOM    169  N   GLN A  48       7.877   8.538  -6.607  1.00 10.00      A   
ATOM    170  HN  GLN A  48       6.981   8.880  -6.399  1.00 10.00      A   
ATOM    171  CA  GLN A  48       8.108   7.102  -6.625  1.00 10.00      A   
ATOM    172  CB  GLN A  48       7.517   6.429  -5.386  1.00 10.00      A   
ATOM    173  CG  GLN A  48       8.100   6.954  -4.079  1.00 10.00      A   
ATOM    174  CD  GLN A  48       7.970   5.979  -2.924  1.00 10.00      A   
ATOM    175  OE1 GLN A  48       7.852   6.383  -1.763  1.00 10.00      A   
ATOM    176  NE2 GLN A  48       8.002   4.692  -3.225  1.00 10.00      A   
ATOM    177 HE21 GLN A  48       8.103   4.437  -4.168  1.00 10.00      A   
ATOM    178 HE22 GLN A  48       7.935   4.043  -2.491  1.00 10.00      A   
ATOM    179  C   GLN A  48       7.589   6.477  -7.919  1.00 10.00      A   
ATOM    180  O   GLN A  48       7.985   5.374  -8.295  1.00 10.00      A   
ATOM    181  N   VAL A  49       6.716   7.193  -8.615  1.00 10.00      A   
ATOM    182  HN  VAL A  49       6.431   8.067  -8.279  1.00 10.00      A   
ATOM    183  CA  VAL A  49       6.174   6.698  -9.874  1.00 10.00      A   
ATOM    184  CB  VAL A  49       4.643   6.849  -9.975  1.00 10.00      A   
ATOM    185  CG1 VAL A  49       3.951   5.878  -9.033  1.00 10.00      A   
ATOM    186  CG2 VAL A  49       4.208   8.277  -9.686  1.00 10.00      A   
ATOM    187  C   VAL A  49       6.851   7.368 -11.067  1.00 10.00      A   
ATOM    188  O   VAL A  49       7.165   6.714 -12.057  1.00 10.00      A   
ATOM    189  N   HIS A  50       7.081   8.673 -10.955  1.00 10.00      A   
ATOM    190  HN  HIS A  50       6.813   9.134 -10.131  1.00 10.00      A   
ATOM    191  CA  HIS A  50       7.728   9.452 -12.008  1.00 10.00      A   
ATOM    192  CB  HIS A  50       6.696   9.940 -13.031  1.00 10.00      A   
ATOM    193  CG  HIS A  50       6.435   8.983 -14.156  1.00 10.00      A   
ATOM    194  ND1 HIS A  50       7.213   8.923 -15.294  1.00 10.00      A   
ATOM    195  HD1 HIS A  50       8.006   9.474 -15.478  1.00 10.00      A   
ATOM    196  CD2 HIS A  50       5.468   8.049 -14.317  1.00 10.00      A   
ATOM    197  CE1 HIS A  50       6.734   7.997 -16.104  1.00 10.00      A   
ATOM    198  NE2 HIS A  50       5.678   7.453 -15.533  1.00 10.00      A   
ATOM    199  HE2 HIS A  50       5.135   6.727 -15.916  1.00 10.00      A   
ATOM    200  C   HIS A  50       8.457  10.646 -11.388  1.00 10.00      A   
ATOM    201  O   HIS A  50       7.978  11.780 -11.451  1.00 10.00      A   
ATOM    202  N   PRO A  51       9.635  10.401 -10.786  1.00 10.00      A   
ATOM    203  CA  PRO A  51      10.425  11.442 -10.113  1.00 10.00      A   
ATOM    204  CB  PRO A  51      11.521  10.652  -9.395  1.00 10.00      A   
ATOM    205  CG  PRO A  51      11.668   9.404 -10.194  1.00 10.00      A   
ATOM    206  CD  PRO A  51      10.296   9.082 -10.717  1.00 10.00      A   
ATOM    207  C   PRO A  51      11.045  12.455 -11.068  1.00 10.00      A   
ATOM    208  O   PRO A  51      11.502  13.519 -10.641  1.00 10.00      A   
ATOM    209  N   ASP A  52      11.049  12.133 -12.355  1.00 10.00      A   
ATOM    210  HN  ASP A  52      10.651  11.282 -12.639  1.00 10.00      A   
ATOM    211  CA  ASP A  52      11.629  13.021 -13.359  1.00 10.00      A   
ATOM    212  CB  ASP A  52      12.063  12.223 -14.593  1.00 10.00      A   
ATOM    213  CG  ASP A  52      13.380  12.705 -15.172  1.00 10.00      A   
ATOM    214  OD1 ASP A  52      13.378  13.290 -16.275  1.00 10.00      A   
ATOM    215  OD2 ASP A  52      14.428  12.497 -14.525  1.00 10.00      A   
ATOM    216  C   ASP A  52      10.650  14.120 -13.759  1.00 10.00      A   
ATOM    217  O   ASP A  52      11.003  15.045 -14.490  1.00 10.00      A   
ATOM    218  N   THR A  53       9.423  14.022 -13.265  1.00 10.00      A   
ATOM    219  HN  THR A  53       9.207  13.274 -12.671  1.00 10.00      A   
ATOM    220  CA  THR A  53       8.390  14.997 -13.576  1.00 10.00      A   
ATOM    221  CB  THR A  53       7.217  14.331 -14.320  1.00 10.00      A   
ATOM    222  OG1 THR A  53       7.170  12.936 -13.985  1.00 10.00      A   
ATOM    223  HG1 THR A  53       7.107  12.839 -13.026  1.00 10.00      A   
ATOM    224  CG2 THR A  53       7.387  14.479 -15.824  1.00 10.00      A   
ATOM    225  C   THR A  53       7.868  15.672 -12.313  1.00 10.00      A   
ATOM    226  O   THR A  53       7.841  15.066 -11.240  1.00 10.00      A   
ATOM    227  N   GLY A  54       7.462  16.925 -12.444  1.00 10.00      A   
ATOM    228  HN  GLY A  54       7.513  17.360 -13.323  1.00 10.00      A   
ATOM    229  CA  GLY A  54       6.940  17.659 -11.311  1.00 10.00      A   
ATOM    230  C   GLY A  54       5.506  18.091 -11.538  1.00 10.00      A   
ATOM    231  O   GLY A  54       5.042  18.146 -12.679  1.00 10.00      A   
ATOM    232  N   ILE A  55       4.797  18.388 -10.462  1.00 10.00      A   
ATOM    233  HN  ILE A  55       5.215  18.317  -9.574  1.00 10.00      A   
ATOM    234  CA  ILE A  55       3.410  18.814 -10.564  1.00 10.00      A   
ATOM    235  CB  ILE A  55       2.464  17.860  -9.797  1.00 10.00      A   
ATOM    236  CG1 ILE A  55       1.011  18.335  -9.891  1.00 10.00      A   
ATOM    237  CG2 ILE A  55       2.901  17.703  -8.347  1.00 10.00      A   
ATOM    238  CD1 ILE A  55       0.009  17.399  -9.251  1.00 10.00      A   
ATOM    239  C   ILE A  55       3.246  20.246 -10.058  1.00 10.00      A   
ATOM    240  O   ILE A  55       3.758  20.603  -8.993  1.00 10.00      A   
ATOM    241  N   SER A  56       2.554  21.069 -10.834  1.00 10.00      A   
ATOM    242  HN  SER A  56       2.184  20.734 -11.680  1.00 10.00      A   
ATOM    243  CA  SER A  56       2.322  22.456 -10.462  1.00 10.00      A   
ATOM    244  CB  SER A  56       1.815  23.254 -11.669  1.00 10.00      A   
ATOM    245  OG  SER A  56       1.696  24.635 -11.364  1.00 10.00      A   
ATOM    246  HG  SER A  56       2.579  25.023 -11.279  1.00 10.00      A   
ATOM    247  C   SER A  56       1.318  22.536  -9.318  1.00 10.00      A   
ATOM    248  O   SER A  56       0.499  21.631  -9.139  1.00 10.00      A   
ATOM    249  N   SER A  57       1.373  23.623  -8.557  1.00 10.00      A   
ATOM    250  HN  SER A  57       2.035  24.319  -8.762  1.00 10.00      A   
ATOM    251  CA  SER A  57       0.472  23.822  -7.432  1.00 10.00      A   
ATOM    252  CB  SER A  57       0.822  25.126  -6.717  1.00 10.00      A   
ATOM    253  OG  SER A  57       1.917  25.769  -7.354  1.00 10.00      A   
ATOM    254  HG  SER A  57       2.743  25.364  -7.056  1.00 10.00      A   
ATOM    255  C   SER A  57      -0.978  23.849  -7.905  1.00 10.00      A   
ATOM    256  O   SER A  57      -1.889  23.462  -7.173  1.00 10.00      A   
ATOM    257  N   LYS A  58      -1.177  24.288  -9.144  1.00 10.00      A   
ATOM    258  HN  LYS A  58      -0.402  24.573  -9.680  1.00 10.00      A   
ATOM    259  CA  LYS A  58      -2.509  24.357  -9.728  1.00 10.00      A   
ATOM    260  CB  LYS A  58      -2.446  24.991 -11.121  1.00 10.00      A   
ATOM    261  CG  LYS A  58      -1.457  26.143 -11.248  1.00 10.00      A   
ATOM    262  CD  LYS A  58      -2.096  27.484 -10.921  1.00 10.00      A   
ATOM    263  CE  LYS A  58      -1.124  28.628 -11.166  1.00 10.00      A   
ATOM    264  NZ  LYS A  58      -1.774  29.958 -11.034  1.00 10.00      A   
ATOM    265  HZ1 LYS A  58      -2.550  30.048 -11.721  1.00 10.00      A   
ATOM    266  HZ2 LYS A  58      -1.081  30.712 -11.213  1.00 10.00      A   
ATOM    267  HZ3 LYS A  58      -2.158  30.079 -10.075  1.00 10.00      A   
ATOM    268  C   LYS A  58      -3.108  22.956  -9.830  1.00 10.00      A   
ATOM    269  O   LYS A  58      -4.238  22.720  -9.409  1.00 10.00      A   
ATOM    270  N   ALA A  59      -2.328  22.024 -10.371  1.00 10.00      A   
ATOM    271  HN  ALA A  59      -1.430  22.271 -10.674  1.00 10.00      A   
ATOM    272  CA  ALA A  59      -2.774  20.645 -10.533  1.00 10.00      A   
ATOM    273  CB  ALA A  59      -1.879  19.898 -11.510  1.00 10.00      A   
ATOM    274  C   ALA A  59      -2.826  19.923  -9.193  1.00 10.00      A   
ATOM    275  O   ALA A  59      -3.638  19.015  -9.005  1.00 10.00      A   
ATOM    276  N   MET A  60      -1.961  20.331  -8.263  1.00 10.00      A   
ATOM    277  HN  MET A  60      -1.325  21.050  -8.480  1.00 10.00      A   
ATOM    278  CA  MET A  60      -1.926  19.719  -6.935  1.00 10.00      A   
ATOM    279  CB  MET A  60      -0.788  20.280  -6.076  1.00 10.00      A   
ATOM    280  CG  MET A  60       0.600  19.835  -6.509  1.00 10.00      A   
ATOM    281  SD  MET A  60       1.821  19.923  -5.183  1.00 10.00      A   
ATOM    282  CE  MET A  60       1.349  18.503  -4.196  1.00 10.00      A   
ATOM    283  C   MET A  60      -3.258  19.896  -6.225  1.00 10.00      A   
ATOM    284  O   MET A  60      -3.694  19.021  -5.474  1.00 10.00      A   
ATOM    285  N   GLY A  61      -3.901  21.033  -6.471  1.00 10.00      A   
ATOM    286  HN  GLY A  61      -3.491  21.698  -7.067  1.00 10.00      A   
ATOM    287  CA  GLY A  61      -5.189  21.301  -5.865  1.00 10.00      A   
ATOM    288  C   GLY A  61      -6.263  20.393  -6.432  1.00 10.00      A   
ATOM    289  O   GLY A  61      -7.144  19.929  -5.708  1.00 10.00      A   
ATOM    290  N   ILE A  62      -6.176  20.129  -7.731  1.00 10.00      A   
ATOM    291  HN  ILE A  62      -5.443  20.525  -8.248  1.00 10.00      A   
ATOM    292  CA  ILE A  62      -7.136  19.266  -8.410  1.00 10.00      A   
ATOM    293  CB  ILE A  62      -6.920  19.288  -9.936  1.00 10.00      A   
ATOM    294  CG1 ILE A  62      -6.810  20.731 -10.436  1.00 10.00      A   
ATOM    295  CG2 ILE A  62      -8.053  18.566 -10.645  1.00 10.00      A   
ATOM    296  CD1 ILE A  62      -6.286  20.847 -11.848  1.00 10.00      A   
ATOM    297  C   ILE A  62      -6.986  17.832  -7.910  1.00 10.00      A   
ATOM    298  O   ILE A  62      -7.970  17.161  -7.599  1.00 10.00      A   
ATOM    299  N   MET A  63      -5.740  17.378  -7.823  1.00 10.00      A   
ATOM    300  HN  MET A  63      -4.999  17.964  -8.089  1.00 10.00      A   
ATOM    301  CA  MET A  63      -5.447  16.031  -7.349  1.00 10.00      A   
ATOM    302  CB  MET A  63      -3.949  15.727  -7.455  1.00 10.00      A   
ATOM    303  CG  MET A  63      -3.452  15.527  -8.879  1.00 10.00      A   
ATOM    304  SD  MET A  63      -4.096  14.025  -9.648  1.00 10.00      A   
ATOM    305  CE  MET A  63      -3.360  12.770  -8.601  1.00 10.00      A   
ATOM    306  C   MET A  63      -5.921  15.862  -5.911  1.00 10.00      A   
ATOM    307  O   MET A  63      -6.416  14.802  -5.527  1.00 10.00      A   
ATOM    308  N   ASN A  64      -5.787  16.925  -5.126  1.00 10.00      A   
ATOM    309  HN  ASN A  64      -5.384  17.742  -5.491  1.00 10.00      A   
ATOM    310  CA  ASN A  64      -6.217  16.911  -3.736  1.00 10.00      A   
ATOM    311  CB  ASN A  64      -5.849  18.233  -3.060  1.00 10.00      A   
ATOM    312  CG  ASN A  64      -6.019  18.191  -1.555  1.00 10.00      A   
ATOM    313  OD1 ASN A  64      -7.112  18.409  -1.034  1.00 10.00      A   
ATOM    314  ND2 ASN A  64      -4.934  17.918  -0.845  1.00 10.00      A   
ATOM    315 HD21 ASN A  64      -4.089  17.762  -1.327  1.00 10.00      A   
ATOM    316 HD22 ASN A  64      -5.015  17.886   0.130  1.00 10.00      A   
ATOM    317  C   ASN A  64      -7.724  16.695  -3.665  1.00 10.00      A   
ATOM    318  O   ASN A  64      -8.213  15.873  -2.887  1.00 10.00      A   
ATOM    319  N   SER A  65      -8.452  17.427  -4.501  1.00 10.00      A   
ATOM    320  HN  SER A  65      -8.000  18.067  -5.094  1.00 10.00      A   
ATOM    321  CA  SER A  65      -9.900  17.316  -4.558  1.00 10.00      A   
ATOM    322  CB  SER A  65     -10.474  18.377  -5.498  1.00 10.00      A   
ATOM    323  OG  SER A  65     -10.048  19.676  -5.110  1.00 10.00      A   
ATOM    324  HG  SER A  65     -10.788  20.143  -4.699  1.00 10.00      A   
ATOM    325  C   SER A  65     -10.310  15.913  -5.006  1.00 10.00      A   
ATOM    326  O   SER A  65     -11.290  15.356  -4.511  1.00 10.00      A   
ATOM    327  N   PHE A  66      -9.541  15.348  -5.936  1.00 10.00      A   
ATOM    328  HN  PHE A  66      -8.782  15.854  -6.298  1.00 10.00      A   
ATOM    329  CA  PHE A  66      -9.803  14.006  -6.441  1.00 10.00      A   
ATOM    330  CB  PHE A  66      -8.796  13.629  -7.536  1.00 10.00      A   
ATOM    331  CG  PHE A  66      -9.086  14.221  -8.891  1.00 10.00      A   
ATOM    332  CD1 PHE A  66     -10.350  14.697  -9.205  1.00 10.00      A   
ATOM    333  CD2 PHE A  66      -8.091  14.293  -9.854  1.00 10.00      A   
ATOM    334  CE1 PHE A  66     -10.615  15.233 -10.453  1.00 10.00      A   
ATOM    335  CE2 PHE A  66      -8.349  14.828 -11.102  1.00 10.00      A   
ATOM    336  CZ  PHE A  66      -9.613  15.299 -11.402  1.00 10.00      A   
ATOM    337  C   PHE A  66      -9.734  12.987  -5.309  1.00 10.00      A   
ATOM    338  O   PHE A  66     -10.610  12.134  -5.175  1.00 10.00      A   
ATOM    339  N   VAL A  67      -8.690  13.090  -4.492  1.00 10.00      A   
ATOM    340  HN  VAL A  67      -8.024  13.798  -4.652  1.00 10.00      A   
ATOM    341  CA  VAL A  67      -8.504  12.181  -3.365  1.00 10.00      A   
ATOM    342  CB  VAL A  67      -7.151  12.422  -2.656  1.00 10.00      A   
ATOM    343  CG1 VAL A  67      -6.990  11.491  -1.460  1.00 10.00      A   
ATOM    344  CG2 VAL A  67      -6.001  12.228  -3.631  1.00 10.00      A   
ATOM    345  C   VAL A  67      -9.647  12.329  -2.363  1.00 10.00      A   
ATOM    346  O   VAL A  67     -10.200  11.337  -1.885  1.00 10.00      A   
ATOM    347  N   ASN A  68     -10.008  13.571  -2.065  1.00 10.00      A   
ATOM    348  HN  ASN A  68      -9.538  14.326  -2.487  1.00 10.00      A   
ATOM    349  CA  ASN A  68     -11.091  13.838  -1.123  1.00 10.00      A   
ATOM    350  CB  ASN A  68     -11.225  15.335  -0.829  1.00 10.00      A   
ATOM    351  CG  ASN A  68     -10.123  15.869   0.068  1.00 10.00      A   
ATOM    352  OD1 ASN A  68      -9.365  15.107   0.675  1.00 10.00      A   
ATOM    353  ND2 ASN A  68     -10.032  17.185   0.163  1.00 10.00      A   
ATOM    354 HD21 ASN A  68     -10.672  17.733  -0.345  1.00 10.00      A   
ATOM    355 HD22 ASN A  68      -9.329  17.564   0.734  1.00 10.00      A   
ATOM    356  C   ASN A  68     -12.413  13.281  -1.643  1.00 10.00      A   
ATOM    357  O   ASN A  68     -13.198  12.711  -0.885  1.00 10.00      A   
ATOM    358  N   ASP A  69     -12.645  13.444  -2.943  1.00 10.00      A   
ATOM    359  HN  ASP A  69     -11.980  13.915  -3.494  1.00 10.00      A   
ATOM    360  CA  ASP A  69     -13.864  12.954  -3.576  1.00 10.00      A   
ATOM    361  CB  ASP A  69     -13.947  13.413  -5.031  1.00 10.00      A   
ATOM    362  CG  ASP A  69     -15.168  12.865  -5.742  1.00 10.00      A   
ATOM    363  OD1 ASP A  69     -16.282  13.377  -5.504  1.00 10.00      A   
ATOM    364  OD2 ASP A  69     -15.018  11.931  -6.557  1.00 10.00      A   
ATOM    365  C   ASP A  69     -13.943  11.436  -3.506  1.00 10.00      A   
ATOM    366  O   ASP A  69     -14.956  10.880  -3.081  1.00 10.00      A   
ATOM    367  N   ILE A  70     -12.867  10.768  -3.912  1.00 10.00      A   
ATOM    368  HN  ILE A  70     -12.084  11.269  -4.239  1.00 10.00      A   
ATOM    369  CA  ILE A  70     -12.819   9.311  -3.884  1.00 10.00      A   
ATOM    370  CB  ILE A  70     -11.472   8.773  -4.410  1.00 10.00      A   
ATOM    371  CG1 ILE A  70     -11.288   9.162  -5.878  1.00 10.00      A   
ATOM    372  CG2 ILE A  70     -11.401   7.260  -4.255  1.00 10.00      A   
ATOM    373  CD1 ILE A  70      -9.923   8.828  -6.440  1.00 10.00      A   
ATOM    374  C   ILE A  70     -13.059   8.809  -2.464  1.00 10.00      A   
ATOM    375  O   ILE A  70     -13.809   7.853  -2.248  1.00 10.00      A   
ATOM    376  N   PHE A  71     -12.436   9.481  -1.500  1.00 10.00      A   
ATOM    377  HN  PHE A  71     -11.859  10.239  -1.745  1.00 10.00      A   
ATOM    378  CA  PHE A  71     -12.582   9.126  -0.095  1.00 10.00      A   
ATOM    379  CB  PHE A  71     -11.692  10.018   0.777  1.00 10.00      A   
ATOM    380  CG  PHE A  71     -11.829   9.772   2.253  1.00 10.00      A   
ATOM    381  CD1 PHE A  71     -11.375   8.592   2.821  1.00 10.00      A   
ATOM    382  CD2 PHE A  71     -12.411  10.725   3.073  1.00 10.00      A   
ATOM    383  CE1 PHE A  71     -11.498   8.369   4.180  1.00 10.00      A   
ATOM    384  CE2 PHE A  71     -12.537  10.508   4.431  1.00 10.00      A   
ATOM    385  CZ  PHE A  71     -12.081   9.328   4.986  1.00 10.00      A   
ATOM    386  C   PHE A  71     -14.041   9.245   0.337  1.00 10.00      A   
ATOM    387  O   PHE A  71     -14.596   8.325   0.938  1.00 10.00      A   
ATOM    388  N   GLU A  72     -14.660  10.375   0.008  1.00 10.00      A   
ATOM    389  HN  GLU A  72     -14.164  11.067  -0.482  1.00 10.00      A   
ATOM    390  CA  GLU A  72     -16.055  10.615   0.356  1.00 10.00      A   
ATOM    391  CB  GLU A  72     -16.487  12.027  -0.042  1.00 10.00      A   
ATOM    392  CG  GLU A  72     -15.934  13.128   0.848  1.00 10.00      A   
ATOM    393  CD  GLU A  72     -16.698  14.427   0.697  1.00 10.00      A   
ATOM    394  OE1 GLU A  72     -17.921  14.432   0.970  1.00 10.00      A   
ATOM    395  OE2 GLU A  72     -16.091  15.442   0.303  1.00 10.00      A   
ATOM    396  C   GLU A  72     -16.973   9.580  -0.291  1.00 10.00      A   
ATOM    397  O   GLU A  72     -17.921   9.108   0.335  1.00 10.00      A   
ATOM    398  N   ARG A  73     -16.688   9.232  -1.543  1.00 10.00      A   
ATOM    399  HN  ARG A  73     -15.926   9.658  -1.999  1.00 10.00      A   
ATOM    400  CA  ARG A  73     -17.487   8.241  -2.261  1.00 10.00      A   
ATOM    401  CB  ARG A  73     -16.985   8.063  -3.702  1.00 10.00      A   
ATOM    402  CG  ARG A  73     -17.221   9.259  -4.612  1.00 10.00      A   
ATOM    403  CD  ARG A  73     -16.919   8.917  -6.064  1.00 10.00      A   
ATOM    404  NE  ARG A  73     -16.931  10.101  -6.922  1.00 10.00      A   
ATOM    405  HE  ARG A  73     -16.262  10.809  -6.723  1.00 10.00      A   
ATOM    406  CZ  ARG A  73     -17.772  10.285  -7.940  1.00 10.00      A   
ATOM    407  NH1 ARG A  73     -18.674   9.356  -8.242  1.00 10.00      A   
ATOM    408 HH11 ARG A  73     -18.729   8.478  -7.684  1.00 10.00      A   
ATOM    409 HH12 ARG A  73     -19.336   9.503  -9.038  1.00 10.00      A   
ATOM    410  NH2 ARG A  73     -17.695  11.392  -8.664  1.00 10.00      A   
ATOM    411 HH21 ARG A  73     -16.980  12.118  -8.434  1.00 10.00      A   
ATOM    412 HH22 ARG A  73     -18.349  11.548  -9.462  1.00 10.00      A   
ATOM    413  C   ARG A  73     -17.458   6.898  -1.536  1.00 10.00      A   
ATOM    414  O   ARG A  73     -18.505   6.309  -1.254  1.00 10.00      A   
ATOM    415  N   ILE A  74     -16.253   6.437  -1.216  1.00 10.00      A   
ATOM    416  HN  ILE A  74     -15.463   6.972  -1.447  1.00 10.00      A   
ATOM    417  CA  ILE A  74     -16.069   5.161  -0.531  1.00 10.00      A   
ATOM    418  CB  ILE A  74     -14.579   4.754  -0.465  1.00 10.00      A   
ATOM    419  CG1 ILE A  74     -13.988   4.660  -1.877  1.00 10.00      A   
ATOM    420  CG2 ILE A  74     -14.413   3.432   0.274  1.00 10.00      A   
ATOM    421  CD1 ILE A  74     -12.490   4.444  -1.908  1.00 10.00      A   
ATOM    422  C   ILE A  74     -16.651   5.194   0.882  1.00 10.00      A   
ATOM    423  O   ILE A  74     -17.411   4.304   1.263  1.00 10.00      A   
ATOM    424  N   ALA A  75     -16.306   6.229   1.641  1.00 10.00      A   
ATOM    425  HN  ALA A  75     -15.710   6.919   1.269  1.00 10.00      A   
ATOM    426  CA  ALA A  75     -16.784   6.372   3.014  1.00 10.00      A   
ATOM    427  CB  ALA A  75     -16.217   7.631   3.654  1.00 10.00      A   
ATOM    428  C   ALA A  75     -18.308   6.374   3.086  1.00 10.00      A   
ATOM    429  O   ALA A  75     -18.899   5.722   3.952  1.00 10.00      A   
ATOM    430  N   GLY A  76     -18.940   7.098   2.171  1.00 10.00      A   
ATOM    431  HN  GLY A  76     -18.418   7.598   1.503  1.00 10.00      A   
ATOM    432  CA  GLY A  76     -20.385   7.167   2.151  1.00 10.00      A   
ATOM    433  C   GLY A  76     -21.022   5.831   1.828  1.00 10.00      A   
ATOM    434  O   GLY A  76     -21.942   5.392   2.518  1.00 10.00      A   
ATOM    435  N   GLU A  77     -20.521   5.177   0.788  1.00 10.00      A   
ATOM    436  HN  GLU A  77     -19.778   5.576   0.283  1.00 10.00      A   
ATOM    437  CA  GLU A  77     -21.048   3.882   0.373  1.00 10.00      A   
ATOM    438  CB  GLU A  77     -20.462   3.464  -0.978  1.00 10.00      A   
ATOM    439  CG  GLU A  77     -21.449   3.538  -2.133  1.00 10.00      A   
ATOM    440  CD  GLU A  77     -22.366   4.744  -2.049  1.00 10.00      A   
ATOM    441  OE1 GLU A  77     -23.500   4.600  -1.540  1.00 10.00      A   
ATOM    442  OE2 GLU A  77     -21.963   5.842  -2.491  1.00 10.00      A   
ATOM    443  C   GLU A  77     -20.796   2.812   1.432  1.00 10.00      A   
ATOM    444  O   GLU A  77     -21.655   1.970   1.691  1.00 10.00      A   
ATOM    445  N   ALA A  78     -19.622   2.857   2.049  1.00 10.00      A   
ATOM    446  HN  ALA A  78     -18.971   3.548   1.791  1.00 10.00      A   
ATOM    447  CA  ALA A  78     -19.262   1.898   3.088  1.00 10.00      A   
ATOM    448  CB  ALA A  78     -17.821   2.100   3.528  1.00 10.00      A   
ATOM    449  C   ALA A  78     -20.206   2.011   4.280  1.00 10.00      A   
ATOM    450  O   ALA A  78     -20.723   1.009   4.769  1.00 10.00      A   
ATOM    451  N   SER A  79     -20.440   3.239   4.731  1.00 10.00      A   
ATOM    452  HN  SER A  79     -19.998   4.003   4.296  1.00 10.00      A   
ATOM    453  CA  SER A  79     -21.330   3.482   5.859  1.00 10.00      A   
ATOM    454  CB  SER A  79     -21.249   4.946   6.294  1.00 10.00      A   
ATOM    455  OG  SER A  79     -19.899   5.344   6.485  1.00 10.00      A   
ATOM    456  HG  SER A  79     -19.533   5.653   5.643  1.00 10.00      A   
ATOM    457  C   SER A  79     -22.767   3.097   5.506  1.00 10.00      A   
ATOM    458  O   SER A  79     -23.515   2.595   6.352  1.00 10.00      A   
ATOM    459  N   ARG A  80     -23.137   3.327   4.249  1.00 10.00      A   
ATOM    460  HN  ARG A  80     -22.494   3.739   3.631  1.00 10.00      A   
ATOM    461  CA  ARG A  80     -24.468   2.996   3.755  1.00 10.00      A   
ATOM    462  CB  ARG A  80     -24.632   3.540   2.332  1.00 10.00      A   
ATOM    463  CG  ARG A  80     -25.849   3.034   1.573  1.00 10.00      A   
ATOM    464  CD  ARG A  80     -25.875   3.616   0.168  1.00 10.00      A   
ATOM    465  NE  ARG A  80     -26.821   2.930  -0.709  1.00 10.00      A   
ATOM    466  HE  ARG A  80     -27.624   2.539  -0.293  1.00 10.00      A   
ATOM    467  CZ  ARG A  80     -26.658   2.800  -2.026  1.00 10.00      A   
ATOM    468  NH1 ARG A  80     -25.585   3.305  -2.624  1.00 10.00      A   
ATOM    469 HH11 ARG A  80     -24.853   3.813  -2.061  1.00 10.00      A   
ATOM    470 HH12 ARG A  80     -25.460   3.203  -3.654  1.00 10.00      A   
ATOM    471  NH2 ARG A  80     -27.576   2.168  -2.746  1.00 10.00      A   
ATOM    472 HH21 ARG A  80     -28.425   1.774  -2.282  1.00 10.00      A   
ATOM    473 HH22 ARG A  80     -27.456   2.059  -3.775  1.00 10.00      A   
ATOM    474  C   ARG A  80     -24.670   1.487   3.779  1.00 10.00      A   
ATOM    475  O   ARG A  80     -25.664   0.991   4.314  1.00 10.00      A   
ATOM    476  N   LEU A  81     -23.707   0.763   3.213  1.00 10.00      A   
ATOM    477  HN  LEU A  81     -22.941   1.225   2.801  1.00 10.00      A   
ATOM    478  CA  LEU A  81     -23.757  -0.694   3.174  1.00 10.00      A   
ATOM    479  CB  LEU A  81     -22.553  -1.247   2.407  1.00 10.00      A   
ATOM    480  CG  LEU A  81     -22.472  -2.770   2.278  1.00 10.00      A   
ATOM    481  CD1 LEU A  81     -23.518  -3.283   1.297  1.00 10.00      A   
ATOM    482  CD2 LEU A  81     -21.075  -3.204   1.858  1.00 10.00      A   
ATOM    483  C   LEU A  81     -23.772  -1.259   4.592  1.00 10.00      A   
ATOM    484  O   LEU A  81     -24.483  -2.226   4.883  1.00 10.00      A   
ATOM    485  N   ALA A  82     -22.988  -0.639   5.467  1.00 10.00      A   
ATOM    486  HN  ALA A  82     -22.436   0.116   5.162  1.00 10.00      A   
ATOM    487  CA  ALA A  82     -22.907  -1.056   6.859  1.00 10.00      A   
ATOM    488  CB  ALA A  82     -21.832  -0.270   7.588  1.00 10.00      A   
ATOM    489  C   ALA A  82     -24.250  -0.890   7.554  1.00 10.00      A   
ATOM    490  O   ALA A  82     -24.773  -1.835   8.137  1.00 10.00      A   
ATOM    491  N   HIS A  83     -24.824   0.307   7.460  1.00 10.00      A   
ATOM    492  HN  HIS A  83     -24.371   1.020   6.955  1.00 10.00      A   
ATOM    493  CA  HIS A  83     -26.112   0.584   8.092  1.00 10.00      A   
ATOM    494  CB  HIS A  83     -26.496   2.058   7.958  1.00 10.00      A   
ATOM    495  CG  HIS A  83     -27.692   2.441   8.781  1.00 10.00      A   
ATOM    496  ND1 HIS A  83     -27.662   2.514  10.159  1.00 10.00      A   
ATOM    497  HD1 HIS A  83     -26.881   2.330  10.728  1.00 10.00      A   
ATOM    498  CD2 HIS A  83     -28.957   2.765   8.417  1.00 10.00      A   
ATOM    499  CE1 HIS A  83     -28.856   2.864  10.604  1.00 10.00      A   
ATOM    500  NE2 HIS A  83     -29.657   3.023   9.569  1.00 10.00      A   
ATOM    501  HE2 HIS A  83     -30.604   3.289   9.617  1.00 10.00      A   
ATOM    502  C   HIS A  83     -27.212  -0.308   7.524  1.00 10.00      A   
ATOM    503  O   HIS A  83     -28.094  -0.758   8.255  1.00 10.00      A   
ATOM    504  N   TYR A  84     -27.150  -0.567   6.223  1.00 10.00      A   
ATOM    505  HN  TYR A  84     -26.427  -0.168   5.685  1.00 10.00      A   
ATOM    506  CA  TYR A  84     -28.137  -1.417   5.566  1.00 10.00      A   
ATOM    507  CB  TYR A  84     -27.895  -1.437   4.053  1.00 10.00      A   
ATOM    508  CG  TYR A  84     -28.993  -2.107   3.256  1.00 10.00      A   
ATOM    509  CD1 TYR A  84     -30.273  -1.566   3.206  1.00 10.00      A   
ATOM    510  CD2 TYR A  84     -28.750  -3.278   2.549  1.00 10.00      A   
ATOM    511  CE1 TYR A  84     -31.276  -2.172   2.476  1.00 10.00      A   
ATOM    512  CE2 TYR A  84     -29.748  -3.891   1.818  1.00 10.00      A   
ATOM    513  CZ  TYR A  84     -31.008  -3.333   1.784  1.00 10.00      A   
ATOM    514  OH  TYR A  84     -32.003  -3.936   1.051  1.00 10.00      A   
ATOM    515  HH  TYR A  84     -32.556  -3.256   0.645  1.00 10.00      A   
ATOM    516  C   TYR A  84     -28.076  -2.834   6.135  1.00 10.00      A   
ATOM    517  O   TYR A  84     -29.088  -3.532   6.215  1.00 10.00      A   
ATOM    518  N   ASN A  85     -26.879  -3.243   6.548  1.00 10.00      A   
ATOM    519  HN  ASN A  85     -26.115  -2.637   6.464  1.00 10.00      A   
ATOM    520  CA  ASN A  85     -26.672  -4.569   7.118  1.00 10.00      A   
ATOM    521  CB  ASN A  85     -25.366  -5.184   6.613  1.00 10.00      A   
ATOM    522  CG  ASN A  85     -25.499  -5.760   5.217  1.00 10.00      A   
ATOM    523  OD1 ASN A  85     -25.907  -6.906   5.042  1.00 10.00      A   
ATOM    524  ND2 ASN A  85     -25.159  -4.968   4.209  1.00 10.00      A   
ATOM    525 HD21 ASN A  85     -24.841  -4.060   4.416  1.00 10.00      A   
ATOM    526 HD22 ASN A  85     -25.242  -5.321   3.296  1.00 10.00      A   
ATOM    527  C   ASN A  85     -26.683  -4.521   8.641  1.00 10.00      A   
ATOM    528  O   ASN A  85     -26.385  -5.513   9.308  1.00 10.00      A   
ATOM    529  N   LYS A  86     -27.028  -3.355   9.177  1.00 10.00      A   
ATOM    530  HN  LYS A  86     -27.241  -2.613   8.578  1.00 10.00      A   
ATOM    531  CA  LYS A  86     -27.102  -3.132  10.620  1.00 10.00      A   
ATOM    532  CB  LYS A  86     -28.159  -4.031  11.271  1.00 10.00      A   
ATOM    533  CG  LYS A  86     -29.572  -3.722  10.807  1.00 10.00      A   
ATOM    534  CD  LYS A  86     -30.557  -4.796  11.230  1.00 10.00      A   
ATOM    535  CE  LYS A  86     -31.939  -4.499  10.672  1.00 10.00      A   
ATOM    536  NZ  LYS A  86     -32.933  -5.533  11.058  1.00 10.00      A   
ATOM    537  HZ1 LYS A  86     -32.711  -6.438  10.594  1.00 10.00      A   
ATOM    538  HZ2 LYS A  86     -33.885  -5.237  10.769  1.00 10.00      A   
ATOM    539  HZ3 LYS A  86     -32.925  -5.672  12.088  1.00 10.00      A   
ATOM    540  C   LYS A  86     -25.740  -3.267  11.302  1.00 10.00      A   
ATOM    541  O   LYS A  86     -25.639  -3.722  12.442  1.00 10.00      A   
ATOM    542  N   ARG A  87     -24.696  -2.859  10.594  1.00 10.00      A   
ATOM    543  HN  ARG A  87     -24.845  -2.499   9.691  1.00 10.00      A   
ATOM    544  CA  ARG A  87     -23.338  -2.914  11.114  1.00 10.00      A   
ATOM    545  CB  ARG A  87     -22.368  -3.418  10.040  1.00 10.00      A   
ATOM    546  CG  ARG A  87     -22.783  -4.726   9.388  1.00 10.00      A   
ATOM    547  CD  ARG A  87     -21.598  -5.432   8.754  1.00 10.00      A   
ATOM    548  NE  ARG A  87     -21.290  -6.678   9.451  1.00 10.00      A   
ATOM    549  HE  ARG A  87     -22.004  -7.065  10.010  1.00 10.00      A   
ATOM    550  CZ  ARG A  87     -20.123  -7.315   9.377  1.00 10.00      A   
ATOM    551  NH1 ARG A  87     -19.136  -6.845   8.627  1.00 10.00      A   
ATOM    552 HH11 ARG A  87     -19.255  -5.958   8.078  1.00 10.00      A   
ATOM    553 HH12 ARG A  87     -18.227  -7.355   8.585  1.00 10.00      A   
ATOM    554  NH2 ARG A  87     -19.942  -8.434  10.060  1.00 10.00      A   
ATOM    555 HH21 ARG A  87     -20.708  -8.814  10.659  1.00 10.00      A   
ATOM    556 HH22 ARG A  87     -19.030  -8.938  10.006  1.00 10.00      A   
ATOM    557  C   ARG A  87     -22.919  -1.529  11.590  1.00 10.00      A   
ATOM    558  O   ARG A  87     -23.205  -0.529  10.930  1.00 10.00      A   
ATOM    559  N   SER A  88     -22.260  -1.472  12.734  1.00 10.00      A   
ATOM    560  HN  SER A  88     -22.065  -2.304  13.220  1.00 10.00      A   
ATOM    561  CA  SER A  88     -21.818  -0.206  13.296  1.00 10.00      A   
ATOM    562  CB  SER A  88     -21.991  -0.232  14.817  1.00 10.00      A   
ATOM    563  OG  SER A  88     -22.718  -1.386  15.220  1.00 10.00      A   
ATOM    564  HG  SER A  88     -22.854  -1.358  16.177  1.00 10.00      A   
ATOM    565  C   SER A  88     -20.362   0.076  12.940  1.00 10.00      A   
ATOM    566  O   SER A  88     -19.983   1.216  12.667  1.00 10.00      A   
ATOM    567  N   THR A  89     -19.553  -0.973  12.921  1.00 10.00      A   
ATOM    568  HN  THR A  89     -19.915  -1.864  13.110  1.00 10.00      A   
ATOM    569  CA  THR A  89     -18.142  -0.833  12.613  1.00 10.00      A   
ATOM    570  CB  THR A  89     -17.281  -1.708  13.544  1.00 10.00      A   
ATOM    571  OG1 THR A  89     -17.762  -1.586  14.890  1.00 10.00      A   
ATOM    572  HG1 THR A  89     -17.732  -0.656  15.157  1.00 10.00      A   
ATOM    573  CG2 THR A  89     -15.824  -1.272  13.492  1.00 10.00      A   
ATOM    574  C   THR A  89     -17.847  -1.192  11.158  1.00 10.00      A   
ATOM    575  O   THR A  89     -18.098  -2.314  10.718  1.00 10.00      A   
ATOM    576  N   ILE A  90     -17.332  -0.225  10.416  1.00 10.00      A   
ATOM    577  HN  ILE A  90     -17.182   0.657  10.816  1.00 10.00      A   
ATOM    578  CA  ILE A  90     -16.980  -0.441   9.022  1.00 10.00      A   
ATOM    579  CB  ILE A  90     -17.086   0.857   8.191  1.00 10.00      A   
ATOM    580  CG1 ILE A  90     -18.537   1.348   8.138  1.00 10.00      A   
ATOM    581  CG2 ILE A  90     -16.542   0.649   6.783  1.00 10.00      A   
ATOM    582  CD1 ILE A  90     -18.901   2.317   9.244  1.00 10.00      A   
ATOM    583  C   ILE A  90     -15.559  -0.985   8.945  1.00 10.00      A   
ATOM    584  O   ILE A  90     -14.605  -0.319   9.357  1.00 10.00      A   
ATOM    585  N   THR A  91     -15.420  -2.200   8.444  1.00 10.00      A   
ATOM    586  HN  THR A  91     -16.218  -2.688   8.126  1.00 10.00      A   
ATOM    587  CA  THR A  91     -14.115  -2.826   8.338  1.00 10.00      A   
ATOM    588  CB  THR A  91     -14.154  -4.293   8.824  1.00 10.00      A   
ATOM    589  OG1 THR A  91     -15.049  -5.064   8.009  1.00 10.00      A   
ATOM    590  HG1 THR A  91     -15.839  -4.532   7.795  1.00 10.00      A   
ATOM    591  CG2 THR A  91     -14.612  -4.366  10.273  1.00 10.00      A   
ATOM    592  C   THR A  91     -13.604  -2.770   6.904  1.00 10.00      A   
ATOM    593  O   THR A  91     -14.249  -2.186   6.030  1.00 10.00      A   
ATOM    594  N   SER A  92     -12.445  -3.377   6.667  1.00 10.00      A   
ATOM    595  HN  SER A  92     -11.971  -3.812   7.408  1.00 10.00      A   
ATOM    596  CA  SER A  92     -11.852  -3.408   5.340  1.00 10.00      A   
ATOM    597  CB  SER A  92     -10.488  -4.094   5.407  1.00 10.00      A   
ATOM    598  OG  SER A  92      -9.763  -3.649   6.544  1.00 10.00      A   
ATOM    599  HG  SER A  92      -9.187  -2.920   6.289  1.00 10.00      A   
ATOM    600  C   SER A  92     -12.774  -4.136   4.370  1.00 10.00      A   
ATOM    601  O   SER A  92     -12.773  -3.864   3.169  1.00 10.00      A   
ATOM    602  N   ARG A  93     -13.576  -5.045   4.921  1.00 10.00      A   
ATOM    603  HN  ARG A  93     -13.519  -5.197   5.888  1.00 10.00      A   
ATOM    604  CA  ARG A  93     -14.533  -5.825   4.149  1.00 10.00      A   
ATOM    605  CB  ARG A  93     -15.255  -6.798   5.086  1.00 10.00      A   
ATOM    606  CG  ARG A  93     -16.430  -7.537   4.468  1.00 10.00      A   
ATOM    607  CD  ARG A  93     -17.457  -7.899   5.531  1.00 10.00      A   
ATOM    608  NE  ARG A  93     -18.524  -8.747   5.006  1.00 10.00      A   
ATOM    609  HE  ARG A  93     -18.265  -9.634   4.669  1.00 10.00      A   
ATOM    610  CZ  ARG A  93     -19.810  -8.398   4.970  1.00 10.00      A   
ATOM    611  NH1 ARG A  93     -20.203  -7.212   5.427  1.00 10.00      A   
ATOM    612 HH11 ARG A  93     -19.502  -6.534   5.828  1.00 10.00      A   
ATOM    613 HH12 ARG A  93     -21.209  -6.950   5.393  1.00 10.00      A   
ATOM    614  NH2 ARG A  93     -20.708  -9.240   4.473  1.00 10.00      A   
ATOM    615 HH21 ARG A  93     -20.413 -10.174   4.115  1.00 10.00      A   
ATOM    616 HH22 ARG A  93     -21.716  -8.974   4.441  1.00 10.00      A   
ATOM    617  C   ARG A  93     -15.540  -4.909   3.454  1.00 10.00      A   
ATOM    618  O   ARG A  93     -15.758  -5.010   2.244  1.00 10.00      A   
ATOM    619  N   GLU A  94     -16.143  -4.008   4.225  1.00 10.00      A   
ATOM    620  HN  GLU A  94     -15.930  -3.978   5.184  1.00 10.00      A   
ATOM    621  CA  GLU A  94     -17.118  -3.067   3.687  1.00 10.00      A   
ATOM    622  CB  GLU A  94     -17.748  -2.231   4.806  1.00 10.00      A   
ATOM    623  CG  GLU A  94     -18.803  -2.960   5.629  1.00 10.00      A   
ATOM    624  CD  GLU A  94     -18.234  -4.076   6.478  1.00 10.00      A   
ATOM    625  OE1 GLU A  94     -18.870  -5.152   6.552  1.00 10.00      A   
ATOM    626  OE2 GLU A  94     -17.152  -3.883   7.073  1.00 10.00      A   
ATOM    627  C   GLU A  94     -16.466  -2.158   2.646  1.00 10.00      A   
ATOM    628  O   GLU A  94     -17.064  -1.850   1.614  1.00 10.00      A   
ATOM    629  N   ILE A  95     -15.226  -1.754   2.920  1.00 10.00      A   
ATOM    630  HN  ILE A  95     -14.805  -2.049   3.754  1.00 10.00      A   
ATOM    631  CA  ILE A  95     -14.480  -0.889   2.015  1.00 10.00      A   
ATOM    632  CB  ILE A  95     -13.122  -0.464   2.619  1.00 10.00      A   
ATOM    633  CG1 ILE A  95     -13.341   0.245   3.962  1.00 10.00      A   
ATOM    634  CG2 ILE A  95     -12.367   0.444   1.654  1.00 10.00      A   
ATOM    635  CD1 ILE A  95     -12.062   0.575   4.702  1.00 10.00      A   
ATOM    636  C   ILE A  95     -14.250  -1.591   0.678  1.00 10.00      A   
ATOM    637  O   ILE A  95     -14.515  -1.025  -0.381  1.00 10.00      A   
ATOM    638  N   GLN A  96     -13.779  -2.837   0.741  1.00 10.00      A   
ATOM    639  HN  GLN A  96     -13.594  -3.236   1.623  1.00 10.00      A   
ATOM    640  CA  GLN A  96     -13.521  -3.630  -0.459  1.00 10.00      A   
ATOM    641  CB  GLN A  96     -13.049  -5.033  -0.075  1.00 10.00      A   
ATOM    642  CG  GLN A  96     -11.606  -5.122   0.396  1.00 10.00      A   
ATOM    643  CD  GLN A  96     -11.357  -6.357   1.240  1.00 10.00      A   
ATOM    644  OE1 GLN A  96     -12.238  -6.817   1.961  1.00 10.00      A   
ATOM    645  NE2 GLN A  96     -10.160  -6.911   1.151  1.00 10.00      A   
ATOM    646 HE21 GLN A  96      -9.500  -6.501   0.546  1.00 10.00      A   
ATOM    647 HE22 GLN A  96      -9.982  -7.709   1.687  1.00 10.00      A   
ATOM    648  C   GLN A  96     -14.776  -3.742  -1.315  1.00 10.00      A   
ATOM    649  O   GLN A  96     -14.723  -3.611  -2.539  1.00 10.00      A   
ATOM    650  N   THR A  97     -15.904  -3.980  -0.659  1.00 10.00      A   
ATOM    651  HN  THR A  97     -15.877  -4.069   0.317  1.00 10.00      A   
ATOM    652  CA  THR A  97     -17.178  -4.112  -1.345  1.00 10.00      A   
ATOM    653  CB  THR A  97     -18.277  -4.571  -0.365  1.00 10.00      A   
ATOM    654  OG1 THR A  97     -17.765  -5.629   0.466  1.00 10.00      A   
ATOM    655  HG1 THR A  97     -17.103  -5.273   1.075  1.00 10.00      A   
ATOM    656  CG2 THR A  97     -19.495  -5.072  -1.128  1.00 10.00      A   
ATOM    657  C   THR A  97     -17.585  -2.787  -1.990  1.00 10.00      A   
ATOM    658  O   THR A  97     -17.999  -2.751  -3.150  1.00 10.00      A   
ATOM    659  N   ALA A  98     -17.437  -1.698  -1.240  1.00 10.00      A   
ATOM    660  HN  ALA A  98     -17.081  -1.787  -0.329  1.00 10.00      A   
ATOM    661  CA  ALA A  98     -17.793  -0.375  -1.733  1.00 10.00      A   
ATOM    662  CB  ALA A  98     -17.653   0.664  -0.629  1.00 10.00      A   
ATOM    663  C   ALA A  98     -16.951   0.006  -2.950  1.00 10.00      A   
ATOM    664  O   ALA A  98     -17.488   0.443  -3.967  1.00 10.00      A   
ATOM    665  N   VAL A  99     -15.637  -0.184  -2.845  1.00 10.00      A   
ATOM    666  HN  VAL A  99     -15.275  -0.554  -2.007  1.00 10.00      A   
ATOM    667  CA  VAL A  99     -14.712   0.142  -3.933  1.00 10.00      A   
ATOM    668  CB  VAL A  99     -13.248  -0.189  -3.552  1.00 10.00      A   
ATOM    669  CG1 VAL A  99     -12.311   0.026  -4.733  1.00 10.00      A   
ATOM    670  CG2 VAL A  99     -12.802   0.659  -2.372  1.00 10.00      A   
ATOM    671  C   VAL A  99     -15.082  -0.591  -5.221  1.00 10.00      A   
ATOM    672  O   VAL A  99     -15.095  -0.000  -6.302  1.00 10.00      A   
ATOM    673  N   ARG A 100     -15.413  -1.872  -5.096  1.00 10.00      A   
ATOM    674  HN  ARG A 100     -15.414  -2.280  -4.203  1.00 10.00      A   
ATOM    675  CA  ARG A 100     -15.781  -2.687  -6.250  1.00 10.00      A   
ATOM    676  CB  ARG A 100     -15.906  -4.161  -5.861  1.00 10.00      A   
ATOM    677  CG  ARG A 100     -14.626  -4.957  -6.047  1.00 10.00      A   
ATOM    678  CD  ARG A 100     -14.894  -6.451  -6.007  1.00 10.00      A   
ATOM    679  NE  ARG A 100     -14.867  -6.991  -4.646  1.00 10.00      A   
ATOM    680  HE  ARG A 100     -13.990  -7.032  -4.196  1.00 10.00      A   
ATOM    681  CZ  ARG A 100     -15.943  -7.438  -3.999  1.00 10.00      A   
ATOM    682  NH1 ARG A 100     -17.133  -7.405  -4.585  1.00 10.00      A   
ATOM    683 HH11 ARG A 100     -17.975  -7.753  -4.078  1.00 10.00      A   
ATOM    684 HH12 ARG A 100     -17.232  -7.032  -5.555  1.00 10.00      A   
ATOM    685  NH2 ARG A 100     -15.828  -7.939  -2.772  1.00 10.00      A   
ATOM    686 HH21 ARG A 100     -14.895  -7.984  -2.306  1.00 10.00      A   
ATOM    687 HH22 ARG A 100     -16.672  -8.301  -2.268  1.00 10.00      A   
ATOM    688  C   ARG A 100     -17.075  -2.207  -6.897  1.00 10.00      A   
ATOM    689  O   ARG A 100     -17.302  -2.426  -8.089  1.00 10.00      A   
ATOM    690  N   LEU A 101     -17.922  -1.552  -6.112  1.00 10.00      A   
ATOM    691  HN  LEU A 101     -17.686  -1.406  -5.169  1.00 10.00      A   
ATOM    692  CA  LEU A 101     -19.195  -1.048  -6.612  1.00 10.00      A   
ATOM    693  CB  LEU A 101     -20.292  -1.218  -5.556  1.00 10.00      A   
ATOM    694  CG  LEU A 101     -20.618  -2.654  -5.144  1.00 10.00      A   
ATOM    695  CD1 LEU A 101     -21.664  -2.671  -4.039  1.00 10.00      A   
ATOM    696  CD2 LEU A 101     -21.095  -3.460  -6.341  1.00 10.00      A   
ATOM    697  C   LEU A 101     -19.092   0.416  -7.029  1.00 10.00      A   
ATOM    698  O   LEU A 101     -20.085   1.026  -7.435  1.00 10.00      A   
ATOM    699  N   LEU A 102     -17.896   0.978  -6.925  1.00 10.00      A   
ATOM    700  HN  LEU A 102     -17.142   0.444  -6.591  1.00 10.00      A   
ATOM    701  CA  LEU A 102     -17.674   2.369  -7.292  1.00 10.00      A   
ATOM    702  CB  LEU A 102     -17.101   3.161  -6.116  1.00 10.00      A   
ATOM    703  CG  LEU A 102     -18.044   3.387  -4.934  1.00 10.00      A   
ATOM    704  CD1 LEU A 102     -17.297   4.023  -3.775  1.00 10.00      A   
ATOM    705  CD2 LEU A 102     -19.230   4.244  -5.348  1.00 10.00      A   
ATOM    706  C   LEU A 102     -16.754   2.475  -8.500  1.00 10.00      A   
ATOM    707  O   LEU A 102     -17.047   3.196  -9.454  1.00 10.00      A   
ATOM    708  N   LEU A 103     -15.647   1.752  -8.460  1.00 10.00      A   
ATOM    709  HN  LEU A 103     -15.469   1.187  -7.675  1.00 10.00      A   
ATOM    710  CA  LEU A 103     -14.691   1.767  -9.558  1.00 10.00      A   
ATOM    711  CB  LEU A 103     -13.278   1.457  -9.057  1.00 10.00      A   
ATOM    712  CG  LEU A 103     -12.603   2.545  -8.221  1.00 10.00      A   
ATOM    713  CD1 LEU A 103     -11.202   2.115  -7.816  1.00 10.00      A   
ATOM    714  CD2 LEU A 103     -12.566   3.867  -8.974  1.00 10.00      A   
ATOM    715  C   LEU A 103     -15.100   0.768 -10.635  1.00 10.00      A   
ATOM    716  O   LEU A 103     -15.746  -0.240 -10.339  1.00 10.00      A   
ATOM    717  N   PRO A 104     -14.763   1.051 -11.904  1.00 10.00      A   
ATOM    718  CA  PRO A 104     -15.087   0.167 -13.030  1.00 10.00      A   
ATOM    719  CB  PRO A 104     -14.641   0.967 -14.265  1.00 10.00      A   
ATOM    720  CG  PRO A 104     -14.462   2.368 -13.786  1.00 10.00      A   
ATOM    721  CD  PRO A 104     -14.056   2.261 -12.347  1.00 10.00      A   
ATOM    722  C   PRO A 104     -14.310  -1.147 -12.956  1.00 10.00      A   
ATOM    723  O   PRO A 104     -13.412  -1.303 -12.124  1.00 10.00      A   
ATOM    724  N   GLY A 105     -14.658  -2.083 -13.832  1.00 10.00      A   
ATOM    725  HN  GLY A 105     -15.376  -1.896 -14.474  1.00 10.00      A   
ATOM    726  CA  GLY A 105     -13.987  -3.369 -13.858  1.00 10.00      A   
ATOM    727  C   GLY A 105     -12.502  -3.235 -14.129  1.00 10.00      A   
ATOM    728  O   GLY A 105     -12.071  -2.273 -14.772  1.00 10.00      A   
ATOM    729  N   GLU A 106     -11.727  -4.187 -13.614  1.00 10.00      A   
ATOM    730  HN  GLU A 106     -12.153  -4.907 -13.099  1.00 10.00      A   
ATOM    731  CA  GLU A 106     -10.270  -4.213 -13.772  1.00 10.00      A   
ATOM    732  CB  GLU A 106      -9.842  -4.077 -15.233  1.00 10.00      A   
ATOM    733  CG  GLU A 106     -10.370  -5.175 -16.139  1.00 10.00      A   
ATOM    734  CD  GLU A 106      -9.908  -5.002 -17.566  1.00 10.00      A   
ATOM    735  OE1 GLU A 106     -10.436  -4.109 -18.263  1.00 10.00      A   
ATOM    736  OE2 GLU A 106      -9.001  -5.748 -17.997  1.00 10.00      A   
ATOM    737  C   GLU A 106      -9.585  -3.170 -12.888  1.00 10.00      A   
ATOM    738  O   GLU A 106      -8.605  -3.469 -12.201  1.00 10.00      A   
ATOM    739  N   LEU A 107     -10.104  -1.950 -12.909  1.00 10.00      A   
ATOM    740  HN  LEU A 107     -10.872  -1.771 -13.496  1.00 10.00      A   
ATOM    741  CA  LEU A 107      -9.562  -0.874 -12.096  1.00 10.00      A   
ATOM    742  CB  LEU A 107     -10.189   0.464 -12.501  1.00 10.00      A   
ATOM    743  CG  LEU A 107      -9.608   1.712 -11.831  1.00 10.00      A   
ATOM    744  CD1 LEU A 107      -8.137   1.880 -12.186  1.00 10.00      A   
ATOM    745  CD2 LEU A 107     -10.402   2.948 -12.222  1.00 10.00      A   
ATOM    746  C   LEU A 107      -9.836  -1.164 -10.626  1.00 10.00      A   
ATOM    747  O   LEU A 107      -9.010  -0.878  -9.757  1.00 10.00      A   
ATOM    748  N   ALA A 108     -10.999  -1.751 -10.363  1.00 10.00      A   
ATOM    749  HN  ALA A 108     -11.616  -1.939 -11.104  1.00 10.00      A   
ATOM    750  CA  ALA A 108     -11.389  -2.108  -9.008  1.00 10.00      A   
ATOM    751  CB  ALA A 108     -12.819  -2.627  -8.976  1.00 10.00      A   
ATOM    752  C   ALA A 108     -10.427  -3.145  -8.441  1.00 10.00      A   
ATOM    753  O   ALA A 108     -10.079  -3.096  -7.264  1.00 10.00      A   
ATOM    754  N   LYS A 109      -9.983  -4.069  -9.292  1.00 10.00      A   
ATOM    755  HN  LYS A 109     -10.302  -4.058 -10.219  1.00 10.00      A   
ATOM    756  CA  LYS A 109      -9.047  -5.106  -8.878  1.00 10.00      A   
ATOM    757  CB  LYS A 109      -8.767  -6.083 -10.026  1.00 10.00      A   
ATOM    758  CG  LYS A 109      -7.709  -7.129  -9.714  1.00 10.00      A   
ATOM    759  CD  LYS A 109      -7.394  -7.983 -10.929  1.00 10.00      A   
ATOM    760  CE  LYS A 109      -6.159  -8.834 -10.686  1.00 10.00      A   
ATOM    761  NZ  LYS A 109      -5.866  -9.744 -11.825  1.00 10.00      A   
ATOM    762  HZ1 LYS A 109      -6.555 -10.523 -11.850  1.00 10.00      A   
ATOM    763  HZ2 LYS A 109      -4.907 -10.148 -11.725  1.00 10.00      A   
ATOM    764  HZ3 LYS A 109      -5.917  -9.223 -12.722  1.00 10.00      A   
ATOM    765  C   LYS A 109      -7.745  -4.481  -8.395  1.00 10.00      A   
ATOM    766  O   LYS A 109      -7.192  -4.887  -7.373  1.00 10.00      A   
ATOM    767  N   HIS A 110      -7.274  -3.473  -9.121  1.00 10.00      A   
ATOM    768  HN  HIS A 110      -7.771  -3.181  -9.915  1.00 10.00      A   
ATOM    769  CA  HIS A 110      -6.036  -2.788  -8.765  1.00 10.00      A   
ATOM    770  CB  HIS A 110      -5.695  -1.718  -9.808  1.00 10.00      A   
ATOM    771  CG  HIS A 110      -4.286  -1.207  -9.727  1.00 10.00      A   
ATOM    772  ND1 HIS A 110      -3.214  -1.866 -10.289  1.00 10.00      A   
ATOM    773  HD1 HIS A 110      -3.259  -2.712 -10.792  1.00 10.00      A   
ATOM    774  CD2 HIS A 110      -3.775  -0.092  -9.145  1.00 10.00      A   
ATOM    775  CE1 HIS A 110      -2.107  -1.181 -10.057  1.00 10.00      A   
ATOM    776  NE2 HIS A 110      -2.420  -0.103  -9.368  1.00 10.00      A   
ATOM    777  HE2 HIS A 110      -1.781   0.584  -9.065  1.00 10.00      A   
ATOM    778  C   HIS A 110      -6.153  -2.158  -7.380  1.00 10.00      A   
ATOM    779  O   HIS A 110      -5.218  -2.214  -6.577  1.00 10.00      A   
ATOM    780  N   ALA A 111      -7.317  -1.580  -7.103  1.00 10.00      A   
ATOM    781  HN  ALA A 111      -8.030  -1.592  -7.779  1.00 10.00      A   
ATOM    782  CA  ALA A 111      -7.567  -0.938  -5.823  1.00 10.00      A   
ATOM    783  CB  ALA A 111      -8.791  -0.041  -5.905  1.00 10.00      A   
ATOM    784  C   ALA A 111      -7.722  -1.972  -4.713  1.00 10.00      A   
ATOM    785  O   ALA A 111      -7.170  -1.810  -3.626  1.00 10.00      A   
ATOM    786  N   VAL A 112      -8.465  -3.038  -4.995  1.00 10.00      A   
ATOM    787  HN  VAL A 112      -8.883  -3.107  -5.885  1.00 10.00      A   
ATOM    788  CA  VAL A 112      -8.682  -4.104  -4.020  1.00 10.00      A   
ATOM    789  CB  VAL A 112      -9.718  -5.141  -4.517  1.00 10.00      A   
ATOM    790  CG1 VAL A 112      -9.783  -6.340  -3.581  1.00 10.00      A   
ATOM    791  CG2 VAL A 112     -11.092  -4.499  -4.645  1.00 10.00      A   
ATOM    792  C   VAL A 112      -7.364  -4.799  -3.682  1.00 10.00      A   
ATOM    793  O   VAL A 112      -7.111  -5.149  -2.529  1.00 10.00      A   
ATOM    794  N   SER A 113      -6.528  -4.984  -4.694  1.00 10.00      A   
ATOM    795  HN  SER A 113      -6.798  -4.696  -5.595  1.00 10.00      A   
ATOM    796  CA  SER A 113      -5.231  -5.616  -4.516  1.00 10.00      A   
ATOM    797  CB  SER A 113      -4.512  -5.715  -5.867  1.00 10.00      A   
ATOM    798  OG  SER A 113      -3.310  -6.462  -5.776  1.00 10.00      A   
ATOM    799  HG  SER A 113      -2.574  -5.912  -6.076  1.00 10.00      A   
ATOM    800  C   SER A 113      -4.390  -4.823  -3.519  1.00 10.00      A   
ATOM    801  O   SER A 113      -3.795  -5.395  -2.605  1.00 10.00      A   
ATOM    802  N   GLU A 114      -4.369  -3.504  -3.684  1.00 10.00      A   
ATOM    803  HN  GLU A 114      -4.881  -3.105  -4.420  1.00 10.00      A   
ATOM    804  CA  GLU A 114      -3.606  -2.633  -2.795  1.00 10.00      A   
ATOM    805  CB  GLU A 114      -3.421  -1.247  -3.421  1.00 10.00      A   
ATOM    806  CG  GLU A 114      -2.381  -1.200  -4.531  1.00 10.00      A   
ATOM    807  CD  GLU A 114      -1.051  -1.790  -4.106  1.00 10.00      A   
ATOM    808  OE1 GLU A 114      -0.600  -1.505  -2.972  1.00 10.00      A   
ATOM    809  OE2 GLU A 114      -0.451  -2.550  -4.896  1.00 10.00      A   
ATOM    810  C   GLU A 114      -4.278  -2.513  -1.430  1.00 10.00      A   
ATOM    811  O   GLU A 114      -3.613  -2.553  -0.394  1.00 10.00      A   
ATOM    812  N   GLY A 115      -5.600  -2.376  -1.444  1.00 10.00      A   
ATOM    813  HN  GLY A 115      -6.068  -2.346  -2.308  1.00 10.00      A   
ATOM    814  CA  GLY A 115      -6.359  -2.260  -0.213  1.00 10.00      A   
ATOM    815  C   GLY A 115      -6.177  -3.466   0.682  1.00 10.00      A   
ATOM    816  O   GLY A 115      -5.944  -3.329   1.883  1.00 10.00      A   
ATOM    817  N   THR A 116      -6.264  -4.650   0.092  1.00 10.00      A   
ATOM    818  HN  THR A 116      -6.447  -4.693  -0.873  1.00 10.00      A   
ATOM    819  CA  THR A 116      -6.101  -5.888   0.836  1.00 10.00      A   
ATOM    820  CB  THR A 116      -6.575  -7.102   0.012  1.00 10.00      A   
ATOM    821  OG1 THR A 116      -7.855  -6.798  -0.565  1.00 10.00      A   
ATOM    822  HG1 THR A 116      -7.726  -6.366  -1.423  1.00 10.00      A   
ATOM    823  CG2 THR A 116      -6.714  -8.333   0.892  1.00 10.00      A   
ATOM    824  C   THR A 116      -4.646  -6.065   1.264  1.00 10.00      A   
ATOM    825  O   THR A 116      -4.366  -6.634   2.319  1.00 10.00      A   
ATOM    826  N   LYS A 117      -3.726  -5.540   0.455  1.00 10.00      A   
ATOM    827  HN  LYS A 117      -4.016  -5.086  -0.365  1.00 10.00      A   
ATOM    828  CA  LYS A 117      -2.298  -5.619   0.755  1.00 10.00      A   
ATOM    829  CB  LYS A 117      -1.476  -4.969  -0.363  1.00 10.00      A   
ATOM    830  CG  LYS A 117      -0.810  -5.953  -1.311  1.00 10.00      A   
ATOM    831  CD  LYS A 117      -0.124  -5.234  -2.465  1.00 10.00      A   
ATOM    832  CE  LYS A 117       0.998  -4.327  -1.978  1.00 10.00      A   
ATOM    833  NZ  LYS A 117       1.476  -3.406  -3.047  1.00 10.00      A   
ATOM    834  HZ1 LYS A 117       0.663  -2.975  -3.543  1.00 10.00      A   
ATOM    835  HZ2 LYS A 117       2.054  -3.920  -3.742  1.00 10.00      A   
ATOM    836  HZ3 LYS A 117       2.050  -2.642  -2.634  1.00 10.00      A   
ATOM    837  C   LYS A 117      -1.998  -4.918   2.074  1.00 10.00      A   
ATOM    838  O   LYS A 117      -1.104  -5.320   2.815  1.00 10.00      A   
ATOM    839  N   ALA A 118      -2.768  -3.874   2.363  1.00 10.00      A   
ATOM    840  HN  ALA A 118      -3.466  -3.606   1.723  1.00 10.00      A   
ATOM    841  CA  ALA A 118      -2.602  -3.108   3.592  1.00 10.00      A   
ATOM    842  CB  ALA A 118      -3.218  -1.727   3.438  1.00 10.00      A   
ATOM    843  C   ALA A 118      -3.221  -3.832   4.786  1.00 10.00      A   
ATOM    844  O   ALA A 118      -3.226  -3.313   5.904  1.00 10.00      A   
ATOM    845  N   VAL A 119      -3.756  -5.020   4.542  1.00 10.00      A   
ATOM    846  HN  VAL A 119      -3.745  -5.372   3.625  1.00 10.00      A   
ATOM    847  CA  VAL A 119      -4.366  -5.815   5.592  1.00 10.00      A   
ATOM    848  CB  VAL A 119      -5.810  -6.227   5.228  1.00 10.00      A   
ATOM    849  CG1 VAL A 119      -6.470  -6.971   6.380  1.00 10.00      A   
ATOM    850  CG2 VAL A 119      -6.638  -5.010   4.832  1.00 10.00      A   
ATOM    851  C   VAL A 119      -3.536  -7.066   5.857  1.00 10.00      A   
ATOM    852  O   VAL A 119      -3.137  -7.324   6.993  1.00 10.00      A   
ATOM    853  N   THR A 120      -3.261  -7.827   4.801  1.00 10.00      A   
ATOM    854  HN  THR A 120      -3.592  -7.557   3.913  1.00 10.00      A   
ATOM    855  CA  THR A 120      -2.490  -9.061   4.919  1.00 10.00      A   
ATOM    856  CB  THR A 120      -2.445  -9.810   3.579  1.00 10.00      A   
ATOM    857  OG1 THR A 120      -3.500  -9.324   2.737  1.00 10.00      A   
ATOM    858  HG1 THR A 120      -4.340  -9.697   3.032  1.00 10.00      A   
ATOM    859  CG2 THR A 120      -2.651 -11.294   3.808  1.00 10.00      A   
ATOM    860  C   THR A 120      -1.064  -8.802   5.405  1.00 10.00      A   
ATOM    861  O   THR A 120      -0.520  -9.563   6.210  1.00 10.00      A   
ATOM    862  N   LYS A 121      -0.469  -7.725   4.919  1.00 10.00      A   
ATOM    863  HN  LYS A 121      -0.953  -7.157   4.283  1.00 10.00      A   
ATOM    864  CA  LYS A 121       0.887  -7.361   5.303  1.00 10.00      A   
ATOM    865  CB  LYS A 121       1.426  -6.282   4.359  1.00 10.00      A   
ATOM    866  CG  LYS A 121       2.834  -5.796   4.667  1.00 10.00      A   
ATOM    867  CD  LYS A 121       3.841  -6.929   4.594  1.00 10.00      A   
ATOM    868  CE  LYS A 121       5.262  -6.422   4.771  1.00 10.00      A   
ATOM    869  NZ  LYS A 121       6.158  -7.489   5.288  1.00 10.00      A   
ATOM    870  HZ1 LYS A 121       6.145  -8.308   4.648  1.00 10.00      A   
ATOM    871  HZ2 LYS A 121       5.838  -7.795   6.234  1.00 10.00      A   
ATOM    872  HZ3 LYS A 121       7.135  -7.136   5.364  1.00 10.00      A   
ATOM    873  C   LYS A 121       0.927  -6.871   6.745  1.00 10.00      A   
ATOM    874  O   LYS A 121       1.718  -7.351   7.548  1.00 10.00      A   
ATOM    875  N   TYR A 122       0.039  -5.936   7.063  1.00 10.00      A   
ATOM    876  HN  TYR A 122      -0.578  -5.624   6.373  1.00 10.00      A   
ATOM    877  CA  TYR A 122      -0.045  -5.340   8.396  1.00 10.00      A   
ATOM    878  CB  TYR A 122      -1.154  -4.280   8.414  1.00 10.00      A   
ATOM    879  CG  TYR A 122      -1.317  -3.541   9.725  1.00 10.00      A   
ATOM    880  CD1 TYR A 122      -0.221  -3.002  10.388  1.00 10.00      A   
ATOM    881  CD2 TYR A 122      -2.573  -3.371  10.291  1.00 10.00      A   
ATOM    882  CE1 TYR A 122      -0.375  -2.320  11.580  1.00 10.00      A   
ATOM    883  CE2 TYR A 122      -2.735  -2.692  11.482  1.00 10.00      A   
ATOM    884  CZ  TYR A 122      -1.634  -2.167  12.121  1.00 10.00      A   
ATOM    885  OH  TYR A 122      -1.790  -1.483  13.307  1.00 10.00      A   
ATOM    886  HH  TYR A 122      -2.724  -1.490  13.562  1.00 10.00      A   
ATOM    887  C   TYR A 122      -0.276  -6.373   9.503  1.00 10.00      A   
ATOM    888  O   TYR A 122       0.244  -6.235  10.612  1.00 10.00      A   
ATOM    889  N   THR A 123      -1.043  -7.407   9.206  1.00 10.00      A   
ATOM    890  HN  THR A 123      -1.420  -7.482   8.305  1.00 10.00      A   
ATOM    891  CA  THR A 123      -1.346  -8.434  10.194  1.00 10.00      A   
ATOM    892  CB  THR A 123      -2.605  -9.234   9.810  1.00 10.00      A   
ATOM    893  OG1 THR A 123      -2.599  -9.491   8.401  1.00 10.00      A   
ATOM    894  HG1 THR A 123      -3.028  -8.758   7.940  1.00 10.00      A   
ATOM    895  CG2 THR A 123      -3.862  -8.456  10.173  1.00 10.00      A   
ATOM    896  C   THR A 123      -0.181  -9.395  10.421  1.00 10.00      A   
ATOM    897  O   THR A 123       0.025  -9.880  11.534  1.00 10.00      A   
ATOM    898  N   SER A 124       0.595  -9.647   9.379  1.00 10.00      A   
ATOM    899  HN  SER A 124       0.416  -9.196   8.526  1.00 10.00      A   
ATOM    900  CA  SER A 124       1.713 -10.578   9.476  1.00 10.00      A   
ATOM    901  CB  SER A 124       1.621 -11.614   8.358  1.00 10.00      A   
ATOM    902  OG  SER A 124       0.295 -12.113   8.250  1.00 10.00      A   
ATOM    903  HG  SER A 124      -0.239 -11.494   7.737  1.00 10.00      A   
ATOM    904  C   SER A 124       3.073  -9.876   9.461  1.00 10.00      A   
ATOM    905  O   SER A 124       4.092 -10.512   9.181  1.00 10.00      A   
ATOM    906  N   ALA A 125       3.072  -8.578   9.775  1.00 10.00      A   
ATOM    907  HN  ALA A 125       2.216  -8.148   9.974  1.00 10.00      A   
ATOM    908  CB  ALA A 125       5.373  -8.370  10.702  1.00 10.00      A   
ATOM    909  CA  ALA A 125       4.294  -7.760   9.815  1.00 10.00      A   
ATOM    910  C   ALA A 125       4.835  -7.453   8.421  1.00 10.00      A   
ATOM    911  O   ALA A 125       4.809  -6.273   8.022  1.00 10.00      A   
ATOM    912  OXT ALA A 125       5.293  -8.389   7.729  1.00 10.00      A   
ATOM    913  CB  HIS B  19      32.338  -9.184   1.158  1.00 10.00      B   
ATOM    914  CG  HIS B  19      33.125  -7.934   0.919  1.00 10.00      B   
ATOM    915  ND1 HIS B  19      34.027  -7.796  -0.113  1.00 10.00      B   
ATOM    916  HD1 HIS B  19      34.239  -8.480  -0.792  1.00 10.00      B   
ATOM    917  CD2 HIS B  19      33.143  -6.758   1.591  1.00 10.00      B   
ATOM    918  CE1 HIS B  19      34.568  -6.592  -0.063  1.00 10.00      B   
ATOM    919  NE2 HIS B  19      34.047  -5.945   0.960  1.00 10.00      B   
ATOM    920  HE2 HIS B  19      34.275  -5.027   1.227  1.00 10.00      B   
ATOM    921  C   HIS B  19      30.610 -10.818   0.367  1.00 10.00      B   
ATOM    922  O   HIS B  19      31.233 -11.715   0.935  1.00 10.00      B   
ATOM    923  N   HIS B  19      30.214  -8.388   0.136  1.00 10.00      B   
ATOM    924  HT1 HIS B  19      29.581  -8.486  -0.681  1.00 10.00      B   
ATOM    925  HT2 HIS B  19      30.660  -7.451   0.098  1.00 10.00      B   
ATOM    926  HT3 HIS B  19      29.647  -8.452   1.006  1.00 10.00      B   
ATOM    927  CA  HIS B  19      31.245  -9.454   0.117  1.00 10.00      B   
ATOM    928  N   ARG B  20      29.362 -10.960  -0.052  1.00 10.00      B   
ATOM    929  HN  ARG B  20      28.920 -10.209  -0.504  1.00 10.00      B   
ATOM    930  CA  ARG B  20      28.624 -12.205   0.113  1.00 10.00      B   
ATOM    931  CB  ARG B  20      27.471 -12.006   1.106  1.00 10.00      B   
ATOM    932  CG  ARG B  20      27.896 -11.614   2.513  1.00 10.00      B   
ATOM    933  CD  ARG B  20      28.484 -12.793   3.267  1.00 10.00      B   
ATOM    934  NE  ARG B  20      29.934 -12.865   3.125  1.00 10.00      B   
ATOM    935  HE  ARG B  20      30.330 -12.453   2.320  1.00 10.00      B   
ATOM    936  CZ  ARG B  20      30.740 -13.466   3.999  1.00 10.00      B   
ATOM    937  NH1 ARG B  20      30.238 -14.052   5.081  1.00 10.00      B   
ATOM    938 HH11 ARG B  20      29.207 -14.049   5.249  1.00 10.00      B   
ATOM    939 HH12 ARG B  20      30.870 -14.521   5.764  1.00 10.00      B   
ATOM    940  NH2 ARG B  20      32.049 -13.469   3.802  1.00 10.00      B   
ATOM    941 HH21 ARG B  20      32.457 -13.006   2.959  1.00 10.00      B   
ATOM    942 HH22 ARG B  20      32.681 -13.939   4.485  1.00 10.00      B   
ATOM    943  C   ARG B  20      28.063 -12.632  -1.237  1.00 10.00      B   
ATOM    944  O   ARG B  20      28.499 -12.138  -2.280  1.00 10.00      B   
ATOM    945  N   LYS B  21      27.107 -13.549  -1.217  1.00 10.00      B   
ATOM    946  HN  LYS B  21      26.820 -13.924  -0.356  1.00 10.00      B   
ATOM    947  CA  LYS B  21      26.472 -14.015  -2.438  1.00 10.00      B   
ATOM    948  CB  LYS B  21      25.946 -15.439  -2.261  1.00 10.00      B   
ATOM    949  CG  LYS B  21      25.662 -16.156  -3.570  1.00 10.00      B   
ATOM    950  CD  LYS B  21      24.689 -17.308  -3.377  1.00 10.00      B   
ATOM    951  CE  LYS B  21      23.256 -16.815  -3.239  1.00 10.00      B   
ATOM    952  NZ  LYS B  21      22.291 -17.939  -3.113  1.00 10.00      B   
ATOM    953  HZ1 LYS B  21      21.317 -17.577  -3.092  1.00 10.00      B   
ATOM    954  HZ2 LYS B  21      22.469 -18.470  -2.237  1.00 10.00      B   
ATOM    955  HZ3 LYS B  21      22.392 -18.587  -3.921  1.00 10.00      B   
ATOM    956  C   LYS B  21      25.323 -13.080  -2.787  1.00 10.00      B   
ATOM    957  O   LYS B  21      24.599 -12.622  -1.900  1.00 10.00      B   
ATOM    958  N   VAL B  22      25.177 -12.773  -4.064  1.00 10.00      B   
ATOM    959  HN  VAL B  22      25.799 -13.149  -4.723  1.00 10.00      B   
ATOM    960  CA  VAL B  22      24.111 -11.889  -4.511  1.00 10.00      B   
ATOM    961  CB  VAL B  22      24.385 -11.311  -5.923  1.00 10.00      B   
ATOM    962  CG1 VAL B  22      24.485 -12.412  -6.968  1.00 10.00      B   
ATOM    963  CG2 VAL B  22      23.336 -10.280  -6.316  1.00 10.00      B   
ATOM    964  C   VAL B  22      22.764 -12.614  -4.476  1.00 10.00      B   
ATOM    965  O   VAL B  22      22.655 -13.775  -4.884  1.00 10.00      B   
ATOM    966  N   LEU B  23      21.754 -11.938  -3.953  1.00 10.00      B   
ATOM    967  HN  LEU B  23      21.910 -11.028  -3.614  1.00 10.00      B   
ATOM    968  CA  LEU B  23      20.423 -12.512  -3.867  1.00 10.00      B   
ATOM    969  CB  LEU B  23      19.549 -11.715  -2.893  1.00 10.00      B   
ATOM    970  CG  LEU B  23      20.080 -11.563  -1.464  1.00 10.00      B   
ATOM    971  CD1 LEU B  23      19.174 -10.653  -0.649  1.00 10.00      B   
ATOM    972  CD2 LEU B  23      20.232 -12.919  -0.790  1.00 10.00      B   
ATOM    973  C   LEU B  23      19.780 -12.553  -5.248  1.00 10.00      B   
ATOM    974  O   LEU B  23      19.461 -11.514  -5.830  1.00 10.00      B   
ATOM    975  N   ARG B  24      19.613 -13.749  -5.777  1.00 10.00      B   
ATOM    976  HN  ARG B  24      19.894 -14.543  -5.268  1.00 10.00      B   
ATOM    977  CA  ARG B  24      19.013 -13.922  -7.091  1.00 10.00      B   
ATOM    978  CB  ARG B  24      19.795 -14.953  -7.910  1.00 10.00      B   
ATOM    979  CG  ARG B  24      21.305 -14.807  -7.802  1.00 10.00      B   
ATOM    980  CD  ARG B  24      22.032 -15.760  -8.732  1.00 10.00      B   
ATOM    981  NE  ARG B  24      22.153 -15.215 -10.081  1.00 10.00      B   
ATOM    982  HE  ARG B  24      21.347 -15.229 -10.648  1.00 10.00      B   
ATOM    983  CZ  ARG B  24      23.275 -14.704 -10.582  1.00 10.00      B   
ATOM    984  NH1 ARG B  24      24.386 -14.661  -9.851  1.00 10.00      B   
ATOM    985 HH11 ARG B  24      25.264 -14.253 -10.253  1.00 10.00      B   
ATOM    986 HH12 ARG B  24      24.392 -15.035  -8.880  1.00 10.00      B   
ATOM    987  NH2 ARG B  24      23.287 -14.237 -11.821  1.00 10.00      B   
ATOM    988 HH21 ARG B  24      22.420 -14.271 -12.403  1.00 10.00      B   
ATOM    989 HH22 ARG B  24      24.162 -13.833 -12.220  1.00 10.00      B   
ATOM    990  C   ARG B  24      17.563 -14.349  -6.948  1.00 10.00      B   
ATOM    991  O   ARG B  24      17.287 -15.465  -6.514  1.00 10.00      B   
ATOM    992  N   ASP B  25      16.648 -13.451  -7.305  1.00 10.00      B   
ATOM    993  HN  ASP B  25      16.945 -12.578  -7.640  1.00 10.00      B   
ATOM    994  CA  ASP B  25      15.215 -13.719  -7.213  1.00 10.00      B   
ATOM    995  CB  ASP B  25      14.778 -14.825  -8.183  1.00 10.00      B   
ATOM    996  CG  ASP B  25      14.374 -14.292  -9.542  1.00 10.00      B   
ATOM    997  OD1 ASP B  25      13.222 -13.834  -9.691  1.00 10.00      B   
ATOM    998  OD2 ASP B  25      15.207 -14.328 -10.474  1.00 10.00      B   
ATOM    999  C   ASP B  25      14.811 -14.062  -5.786  1.00 10.00      B   
ATOM   1000  O   ASP B  25      14.197 -15.101  -5.529  1.00 10.00      B   
ATOM   1001  N   ASN B  26      15.147 -13.168  -4.857  1.00 10.00      B   
ATOM   1002  HN  ASN B  26      15.621 -12.352  -5.132  1.00 10.00      B   
ATOM   1003  CA  ASN B  26      14.837 -13.364  -3.440  1.00 10.00      B   
ATOM   1004  CB  ASN B  26      15.472 -12.256  -2.594  1.00 10.00      B   
ATOM   1005  CG  ASN B  26      15.592 -12.628  -1.126  1.00 10.00      B   
ATOM   1006  OD1 ASN B  26      15.826 -13.787  -0.783  1.00 10.00      B   
ATOM   1007  ND2 ASN B  26      15.430 -11.648  -0.249  1.00 10.00      B   
ATOM   1008 HD21 ASN B  26      15.242 -10.747  -0.588  1.00 10.00      B   
ATOM   1009 HD22 ASN B  26      15.512 -11.863   0.704  1.00 10.00      B   
ATOM   1010  C   ASN B  26      13.332 -13.408  -3.204  1.00 10.00      B   
ATOM   1011  O   ASN B  26      12.869 -13.858  -2.156  1.00 10.00      B   
ATOM   1012  N   ILE B  27      12.568 -12.944  -4.187  1.00 10.00      B   
ATOM   1013  HN  ILE B  27      12.994 -12.597  -4.999  1.00 10.00      B   
ATOM   1014  CA  ILE B  27      11.115 -12.942  -4.089  1.00 10.00      B   
ATOM   1015  CB  ILE B  27      10.459 -12.096  -5.203  1.00 10.00      B   
ATOM   1016  CG1 ILE B  27      10.802 -12.657  -6.589  1.00 10.00      B   
ATOM   1017  CG2 ILE B  27      10.906 -10.646  -5.082  1.00 10.00      B   
ATOM   1018  CD1 ILE B  27       9.919 -12.134  -7.701  1.00 10.00      B   
ATOM   1019  C   ILE B  27      10.573 -14.367  -4.139  1.00 10.00      B   
ATOM   1020  O   ILE B  27       9.506 -14.659  -3.600  1.00 10.00      B   
ATOM   1021  N   GLN B  28      11.333 -15.260  -4.765  1.00 10.00      B   
ATOM   1022  HN  GLN B  28      12.184 -14.972  -5.160  1.00 10.00      B   
ATOM   1023  CA  GLN B  28      10.939 -16.659  -4.880  1.00 10.00      B   
ATOM   1024  CB  GLN B  28      11.710 -17.358  -6.002  1.00 10.00      B   
ATOM   1025  CG  GLN B  28      11.293 -16.926  -7.398  1.00 10.00      B   
ATOM   1026  CD  GLN B  28      11.998 -17.712  -8.486  1.00 10.00      B   
ATOM   1027  OE1 GLN B  28      12.365 -18.872  -8.298  1.00 10.00      B   
ATOM   1028  NE2 GLN B  28      12.191 -17.088  -9.634  1.00 10.00      B   
ATOM   1029 HE21 GLN B  28      11.872 -16.163  -9.718  1.00 10.00      B   
ATOM   1030 HE22 GLN B  28      12.641 -17.575 -10.359  1.00 10.00      B   
ATOM   1031  C   GLN B  28      11.136 -17.389  -3.558  1.00 10.00      B   
ATOM   1032  O   GLN B  28      10.817 -18.572  -3.432  1.00 10.00      B   
ATOM   1033  N   GLY B  29      11.674 -16.671  -2.577  1.00 10.00      B   
ATOM   1034  HN  GLY B  29      11.929 -15.740  -2.751  1.00 10.00      B   
ATOM   1035  CA  GLY B  29      11.894 -17.242  -1.265  1.00 10.00      B   
ATOM   1036  C   GLY B  29      10.584 -17.496  -0.553  1.00 10.00      B   
ATOM   1037  O   GLY B  29      10.493 -18.380   0.297  1.00 10.00      B   
ATOM   1038  N   ILE B  30       9.566 -16.715  -0.907  1.00 10.00      B   
ATOM   1039  HN  ILE B  30       9.705 -16.031  -1.593  1.00 10.00      B   
ATOM   1040  CA  ILE B  30       8.244 -16.865  -0.315  1.00 10.00      B   
ATOM   1041  CB  ILE B  30       7.352 -15.638  -0.593  1.00 10.00      B   
ATOM   1042  CG1 ILE B  30       8.073 -14.355  -0.162  1.00 10.00      B   
ATOM   1043  CG2 ILE B  30       6.021 -15.767   0.138  1.00 10.00      B   
ATOM   1044  CD1 ILE B  30       7.376 -13.081  -0.589  1.00 10.00      B   
ATOM   1045  C   ILE B  30       7.585 -18.118  -0.878  1.00 10.00      B   
ATOM   1046  O   ILE B  30       7.341 -18.214  -2.084  1.00 10.00      B   
ATOM   1047  N   THR B  31       7.308 -19.073  -0.005  1.00 10.00      B   
ATOM   1048  HN  THR B  31       7.506 -18.930   0.943  1.00 10.00      B   
ATOM   1049  CA  THR B  31       6.711 -20.332  -0.410  1.00 10.00      B   
ATOM   1050  CB  THR B  31       7.103 -21.446   0.574  1.00 10.00      B   
ATOM   1051  OG1 THR B  31       6.968 -20.963   1.920  1.00 10.00      B   
ATOM   1052  HG1 THR B  31       6.996 -21.710   2.530  1.00 10.00      B   
ATOM   1053  CG2 THR B  31       8.543 -21.868   0.335  1.00 10.00      B   
ATOM   1054  C   THR B  31       5.192 -20.249  -0.500  1.00 10.00      B   
ATOM   1055  O   THR B  31       4.577 -19.309   0.008  1.00 10.00      B   
ATOM   1056  N   LYS B  32       4.597 -21.248  -1.151  1.00 10.00      B   
ATOM   1057  HN  LYS B  32       5.155 -21.956  -1.542  1.00 10.00      B   
ATOM   1058  CA  LYS B  32       3.148 -21.328  -1.315  1.00 10.00      B   
ATOM   1059  CB  LYS B  32       2.751 -22.557  -2.137  1.00 10.00      B   
ATOM   1060  CG  LYS B  32       3.367 -22.599  -3.522  1.00 10.00      B   
ATOM   1061  CD  LYS B  32       2.959 -23.857  -4.267  1.00 10.00      B   
ATOM   1062  CE  LYS B  32       3.681 -23.963  -5.599  1.00 10.00      B   
ATOM   1063  NZ  LYS B  32       3.298 -25.193  -6.338  1.00 10.00      B   
ATOM   1064  HZ1 LYS B  32       2.290 -25.160  -6.588  1.00 10.00      B   
ATOM   1065  HZ2 LYS B  32       3.470 -26.034  -5.752  1.00 10.00      B   
ATOM   1066  HZ3 LYS B  32       3.858 -25.276  -7.211  1.00 10.00      B   
ATOM   1067  C   LYS B  32       2.406 -21.317   0.025  1.00 10.00      B   
ATOM   1068  O   LYS B  32       1.479 -20.525   0.197  1.00 10.00      B   
ATOM   1069  N   PRO B  33       2.790 -22.186   1.000  1.00 10.00      B   
ATOM   1070  CA  PRO B  33       2.138 -22.235   2.316  1.00 10.00      B   
ATOM   1071  CB  PRO B  33       2.973 -23.248   3.117  1.00 10.00      B   
ATOM   1072  CG  PRO B  33       4.230 -23.424   2.335  1.00 10.00      B   
ATOM   1073  CD  PRO B  33       3.856 -23.199   0.902  1.00 10.00      B   
ATOM   1074  C   PRO B  33       2.133 -20.876   3.012  1.00 10.00      B   
ATOM   1075  O   PRO B  33       1.223 -20.571   3.783  1.00 10.00      B   
ATOM   1076  N   ALA B  34       3.146 -20.063   2.729  1.00 10.00      B   
ATOM   1077  HN  ALA B  34       3.843 -20.365   2.113  1.00 10.00      B   
ATOM   1078  CA  ALA B  34       3.245 -18.736   3.314  1.00 10.00      B   
ATOM   1079  CB  ALA B  34       4.597 -18.112   3.002  1.00 10.00      B   
ATOM   1080  C   ALA B  34       2.117 -17.859   2.787  1.00 10.00      B   
ATOM   1081  O   ALA B  34       1.399 -17.224   3.559  1.00 10.00      B   
ATOM   1082  N   ILE B  35       1.954 -17.858   1.468  1.00 10.00      B   
ATOM   1083  HN  ILE B  35       2.558 -18.400   0.915  1.00 10.00      B   
ATOM   1084  CA  ILE B  35       0.905 -17.079   0.819  1.00 10.00      B   
ATOM   1085  CB  ILE B  35       1.059 -17.101  -0.718  1.00 10.00      B   
ATOM   1086  CG1 ILE B  35       2.494 -16.737  -1.113  1.00 10.00      B   
ATOM   1087  CG2 ILE B  35       0.074 -16.138  -1.367  1.00 10.00      B   
ATOM   1088  CD1 ILE B  35       2.806 -16.955  -2.579  1.00 10.00      B   
ATOM   1089  C   ILE B  35      -0.463 -17.642   1.198  1.00 10.00      B   
ATOM   1090  O   ILE B  35      -1.426 -16.899   1.396  1.00 10.00      B   
ATOM   1091  N   ARG B  36      -0.534 -18.964   1.304  1.00 10.00      B   
ATOM   1092  HN  ARG B  36       0.270 -19.497   1.111  1.00 10.00      B   
ATOM   1093  CA  ARG B  36      -1.766 -19.647   1.679  1.00 10.00      B   
ATOM   1094  CB  ARG B  36      -1.567 -21.161   1.635  1.00 10.00      B   
ATOM   1095  CG  ARG B  36      -2.840 -21.966   1.840  1.00 10.00      B   
ATOM   1096  CD  ARG B  36      -2.524 -23.426   2.112  1.00 10.00      B   
ATOM   1097  NE  ARG B  36      -1.587 -23.970   1.132  1.00 10.00      B   
ATOM   1098  HE  ARG B  36      -1.540 -23.519   0.259  1.00 10.00      B   
ATOM   1099  CZ  ARG B  36      -0.811 -25.029   1.348  1.00 10.00      B   
ATOM   1100  NH1 ARG B  36      -0.853 -25.667   2.513  1.00 10.00      B   
ATOM   1101 HH11 ARG B  36      -1.501 -25.345   3.268  1.00 10.00      B   
ATOM   1102 HH12 ARG B  36      -0.241 -26.496   2.677  1.00 10.00      B   
ATOM   1103  NH2 ARG B  36       0.007 -25.450   0.395  1.00 10.00      B   
ATOM   1104 HH21 ARG B  36       0.619 -26.279   0.559  1.00 10.00      B   
ATOM   1105 HH22 ARG B  36       0.039 -24.959  -0.525  1.00 10.00      B   
ATOM   1106  C   ARG B  36      -2.189 -19.227   3.079  1.00 10.00      B   
ATOM   1107  O   ARG B  36      -3.363 -18.951   3.331  1.00 10.00      B   
ATOM   1108  N   ARG B  37      -1.213 -19.172   3.979  1.00 10.00      B   
ATOM   1109  HN  ARG B  37      -0.299 -19.412   3.704  1.00 10.00      B   
ATOM   1110  CA  ARG B  37      -1.450 -18.771   5.360  1.00 10.00      B   
ATOM   1111  CB  ARG B  37      -0.156 -18.901   6.170  1.00 10.00      B   
ATOM   1112  CG  ARG B  37      -0.272 -18.481   7.625  1.00 10.00      B   
ATOM   1113  CD  ARG B  37       0.942 -18.926   8.428  1.00 10.00      B   
ATOM   1114  NE  ARG B  37       2.195 -18.358   7.919  1.00 10.00      B   
ATOM   1115  HE  ARG B  37       2.475 -18.627   7.015  1.00 10.00      B   
ATOM   1116  CZ  ARG B  37       2.977 -17.528   8.620  1.00 10.00      B   
ATOM   1117  NH1 ARG B  37       2.630 -17.156   9.850  1.00 10.00      B   
ATOM   1118 HH11 ARG B  37       1.753 -17.521  10.280  1.00 10.00      B   
ATOM   1119 HH12 ARG B  37       3.239 -16.504  10.395  1.00 10.00      B   
ATOM   1120  NH2 ARG B  37       4.112 -17.079   8.097  1.00 10.00      B   
ATOM   1121 HH21 ARG B  37       4.722 -16.425   8.641  1.00 10.00      B   
ATOM   1122 HH22 ARG B  37       4.405 -17.383   7.145  1.00 10.00      B   
ATOM   1123  C   ARG B  37      -1.969 -17.335   5.402  1.00 10.00      B   
ATOM   1124  O   ARG B  37      -2.882 -17.014   6.161  1.00 10.00      B   
ATOM   1125  N   LEU B  38      -1.389 -16.488   4.560  1.00 10.00      B   
ATOM   1126  HN  LEU B  38      -0.670 -16.815   3.977  1.00 10.00      B   
ATOM   1127  CA  LEU B  38      -1.784 -15.088   4.473  1.00 10.00      B   
ATOM   1128  CB  LEU B  38      -0.861 -14.338   3.508  1.00 10.00      B   
ATOM   1129  CG  LEU B  38       0.607 -14.224   3.919  1.00 10.00      B   
ATOM   1130  CD1 LEU B  38       1.452 -13.738   2.750  1.00 10.00      B   
ATOM   1131  CD2 LEU B  38       0.757 -13.299   5.117  1.00 10.00      B   
ATOM   1132  C   LEU B  38      -3.227 -14.973   3.996  1.00 10.00      B   
ATOM   1133  O   LEU B  38      -4.053 -14.314   4.630  1.00 10.00      B   
ATOM   1134  N   ALA B  39      -3.526 -15.642   2.889  1.00 10.00      B   
ATOM   1135  HN  ALA B  39      -2.821 -16.168   2.446  1.00 10.00      B   
ATOM   1136  CA  ALA B  39      -4.863 -15.625   2.308  1.00 10.00      B   
ATOM   1137  CB  ALA B  39      -4.880 -16.405   1.002  1.00 10.00      B   
ATOM   1138  C   ALA B  39      -5.894 -16.187   3.285  1.00 10.00      B   
ATOM   1139  O   ALA B  39      -7.032 -15.717   3.346  1.00 10.00      B   
ATOM   1140  N   ARG B  40      -5.483 -17.183   4.061  1.00 10.00      B   
ATOM   1141  HN  ARG B  40      -4.562 -17.514   3.966  1.00 10.00      B   
ATOM   1142  CA  ARG B  40      -6.365 -17.806   5.040  1.00 10.00      B   
ATOM   1143  CB  ARG B  40      -5.746 -19.094   5.592  1.00 10.00      B   
ATOM   1144  CG  ARG B  40      -6.766 -20.126   6.051  1.00 10.00      B   
ATOM   1145  CD  ARG B  40      -6.636 -20.424   7.537  1.00 10.00      B   
ATOM   1146  NE  ARG B  40      -7.015 -19.284   8.370  1.00 10.00      B   
ATOM   1147  HE  ARG B  40      -7.342 -18.477   7.910  1.00 10.00      B   
ATOM   1148  CZ  ARG B  40      -6.948 -19.278   9.702  1.00 10.00      B   
ATOM   1149  NH1 ARG B  40      -6.527 -20.355  10.358  1.00 10.00      B   
ATOM   1150 HH11 ARG B  40      -6.243 -21.210   9.834  1.00 10.00      B   
ATOM   1151 HH12 ARG B  40      -6.475 -20.350  11.400  1.00 10.00      B   
ATOM   1152  NH2 ARG B  40      -7.308 -18.195  10.376  1.00 10.00      B   
ATOM   1153 HH21 ARG B  40      -7.639 -17.346   9.866  1.00 10.00      B   
ATOM   1154 HH22 ARG B  40      -7.262 -18.181  11.419  1.00 10.00      B   
ATOM   1155  C   ARG B  40      -6.684 -16.839   6.175  1.00 10.00      B   
ATOM   1156  O   ARG B  40      -7.742 -16.930   6.800  1.00 10.00      B   
ATOM   1157  N   ARG B  41      -5.761 -15.921   6.442  1.00 10.00      B   
ATOM   1158  HN  ARG B  41      -4.929 -15.909   5.920  1.00 10.00      B   
ATOM   1159  CA  ARG B  41      -5.954 -14.927   7.491  1.00 10.00      B   
ATOM   1160  CB  ARG B  41      -4.626 -14.272   7.878  1.00 10.00      B   
ATOM   1161  CG  ARG B  41      -3.669 -15.180   8.633  1.00 10.00      B   
ATOM   1162  CD  ARG B  41      -2.568 -14.377   9.310  1.00 10.00      B   
ATOM   1163  NE  ARG B  41      -3.083 -13.589  10.425  1.00 10.00      B   
ATOM   1164  HE  ARG B  41      -4.043 -13.679  10.635  1.00 10.00      B   
ATOM   1165  CZ  ARG B  41      -2.346 -12.759  11.164  1.00 10.00      B   
ATOM   1166  NH1 ARG B  41      -1.054 -12.592  10.912  1.00 10.00      B   
ATOM   1167 HH11 ARG B  41      -0.603 -13.108  10.127  1.00 10.00      B   
ATOM   1168 HH12 ARG B  41      -0.483 -11.941  11.497  1.00 10.00      B   
ATOM   1169  NH2 ARG B  41      -2.911 -12.096  12.163  1.00 10.00      B   
ATOM   1170 HH21 ARG B  41      -2.347 -11.444  12.749  1.00 10.00      B   
ATOM   1171 HH22 ARG B  41      -3.926 -12.226  12.367  1.00 10.00      B   
ATOM   1172  C   ARG B  41      -6.930 -13.861   7.019  1.00 10.00      B   
ATOM   1173  O   ARG B  41      -7.725 -13.335   7.799  1.00 10.00      B   
ATOM   1174  N   GLY B  42      -6.858 -13.550   5.733  1.00 10.00      B   
ATOM   1175  HN  GLY B  42      -6.193 -13.996   5.168  1.00 10.00      B   
ATOM   1176  CA  GLY B  42      -7.740 -12.557   5.158  1.00 10.00      B   
ATOM   1177  C   GLY B  42      -9.141 -13.093   4.958  1.00 10.00      B   
ATOM   1178  O   GLY B  42     -10.125 -12.417   5.263  1.00 10.00      B   
ATOM   1179  N   GLY B  43      -9.231 -14.313   4.452  1.00 10.00      B   
ATOM   1180  HN  GLY B  43      -8.410 -14.800   4.227  1.00 10.00      B   
ATOM   1181  CA  GLY B  43     -10.521 -14.928   4.221  1.00 10.00      B   
ATOM   1182  C   GLY B  43     -10.733 -15.298   2.768  1.00 10.00      B   
ATOM   1183  O   GLY B  43     -11.861 -15.275   2.271  1.00 10.00      B   
ATOM   1184  N   VAL B  44      -9.651 -15.641   2.087  1.00 10.00      B   
ATOM   1185  HN  VAL B  44      -8.780 -15.644   2.540  1.00 10.00      B   
ATOM   1186  CA  VAL B  44      -9.723 -16.024   0.681  1.00 10.00      B   
ATOM   1187  CB  VAL B  44      -8.379 -15.773  -0.038  1.00 10.00      B   
ATOM   1188  CG1 VAL B  44      -8.478 -16.106  -1.517  1.00 10.00      B   
ATOM   1189  CG2 VAL B  44      -7.937 -14.331   0.154  1.00 10.00      B   
ATOM   1190  C   VAL B  44     -10.104 -17.498   0.552  1.00 10.00      B   
ATOM   1191  O   VAL B  44      -9.300 -18.380   0.845  1.00 10.00      B   
ATOM   1192  N   LYS B  45     -11.330 -17.755   0.119  1.00 10.00      B   
ATOM   1193  HN  LYS B  45     -11.927 -17.007  -0.104  1.00 10.00      B   
ATOM   1194  CA  LYS B  45     -11.813 -19.123  -0.037  1.00 10.00      B   
ATOM   1195  CB  LYS B  45     -13.342 -19.162   0.046  1.00 10.00      B   
ATOM   1196  CG  LYS B  45     -13.917 -18.639   1.352  1.00 10.00      B   
ATOM   1197  CD  LYS B  45     -15.427 -18.813   1.390  1.00 10.00      B   
ATOM   1198  CE  LYS B  45     -16.038 -18.155   2.616  1.00 10.00      B   
ATOM   1199  NZ  LYS B  45     -17.503 -18.384   2.687  1.00 10.00      B   
ATOM   1200  HZ1 LYS B  45     -17.969 -17.989   1.847  1.00 10.00      B   
ATOM   1201  HZ2 LYS B  45     -17.900 -17.930   3.533  1.00 10.00      B   
ATOM   1202  HZ3 LYS B  45     -17.701 -19.403   2.733  1.00 10.00      B   
ATOM   1203  C   LYS B  45     -11.359 -19.723  -1.363  1.00 10.00      B   
ATOM   1204  O   LYS B  45     -10.926 -20.874  -1.424  1.00 10.00      B   
ATOM   1205  N   ARG B  46     -11.468 -18.937  -2.425  1.00 10.00      B   
ATOM   1206  HN  ARG B  46     -11.803 -18.022  -2.311  1.00 10.00      B   
ATOM   1207  CA  ARG B  46     -11.084 -19.393  -3.753  1.00 10.00      B   
ATOM   1208  CB  ARG B  46     -12.176 -19.058  -4.769  1.00 10.00      B   
ATOM   1209  CG  ARG B  46     -13.506 -19.742  -4.498  1.00 10.00      B   
ATOM   1210  CD  ARG B  46     -13.379 -21.250  -4.611  1.00 10.00      B   
ATOM   1211  NE  ARG B  46     -13.957 -21.947  -3.463  1.00 10.00      B   
ATOM   1212  HE  ARG B  46     -14.722 -21.523  -3.015  1.00 10.00      B   
ATOM   1213  CZ  ARG B  46     -13.512 -23.111  -3.004  1.00 10.00      B   
ATOM   1214  NH1 ARG B  46     -12.482 -23.707  -3.592  1.00 10.00      B   
ATOM   1215 HH11 ARG B  46     -12.018 -23.266  -4.414  1.00 10.00      B   
ATOM   1216 HH12 ARG B  46     -12.134 -24.622  -3.233  1.00 10.00      B   
ATOM   1217  NH2 ARG B  46     -14.093 -23.683  -1.957  1.00 10.00      B   
ATOM   1218 HH21 ARG B  46     -14.905 -23.222  -1.489  1.00 10.00      B   
ATOM   1219 HH22 ARG B  46     -13.745 -24.599  -1.598  1.00 10.00      B   
ATOM   1220  C   ARG B  46      -9.760 -18.770  -4.170  1.00 10.00      B   
ATOM   1221  O   ARG B  46      -9.610 -17.549  -4.156  1.00 10.00      B   
ATOM   1222  N   ILE B  47      -8.800 -19.611  -4.530  1.00 10.00      B   
ATOM   1223  HN  ILE B  47      -8.978 -20.575  -4.528  1.00 10.00      B   
ATOM   1224  CA  ILE B  47      -7.484 -19.135  -4.934  1.00 10.00      B   
ATOM   1225  CB  ILE B  47      -6.399 -19.494  -3.890  1.00 10.00      B   
ATOM   1226  CG1 ILE B  47      -6.927 -19.343  -2.460  1.00 10.00      B   
ATOM   1227  CG2 ILE B  47      -5.162 -18.630  -4.090  1.00 10.00      B   
ATOM   1228  CD1 ILE B  47      -7.332 -20.650  -1.812  1.00 10.00      B   
ATOM   1229  C   ILE B  47      -7.074 -19.734  -6.278  1.00 10.00      B   
ATOM   1230  O   ILE B  47      -7.081 -20.954  -6.451  1.00 10.00      B   
ATOM   1231  N   SER B  48      -6.729 -18.876  -7.223  1.00 10.00      B   
ATOM   1232  HN  SER B  48      -6.764 -17.914  -7.038  1.00 10.00      B   
ATOM   1233  CA  SER B  48      -6.302 -19.320  -8.537  1.00 10.00      B   
ATOM   1234  CB  SER B  48      -6.709 -18.281  -9.582  1.00 10.00      B   
ATOM   1235  OG  SER B  48      -6.187 -17.002  -9.255  1.00 10.00      B   
ATOM   1236  HG  SER B  48      -6.909 -16.422  -8.979  1.00 10.00      B   
ATOM   1237  C   SER B  48      -4.787 -19.510  -8.552  1.00 10.00      B   
ATOM   1238  O   SER B  48      -4.111 -19.219  -7.565  1.00 10.00      B   
ATOM   1239  N   GLY B  49      -4.252 -20.004  -9.659  1.00 10.00      B   
ATOM   1240  HN  GLY B  49      -4.835 -20.251 -10.411  1.00 10.00      B   
ATOM   1241  CA  GLY B  49      -2.819 -20.202  -9.759  1.00 10.00      B   
ATOM   1242  C   GLY B  49      -2.106 -18.943 -10.212  1.00 10.00      B   
ATOM   1243  O   GLY B  49      -0.980 -18.670  -9.793  1.00 10.00      B   
ATOM   1244  N   LEU B  50      -2.779 -18.164 -11.051  1.00 10.00      B   
ATOM   1245  HN  LEU B  50      -3.680 -18.433 -11.328  1.00 10.00      B   
ATOM   1246  CA  LEU B  50      -2.217 -16.927 -11.585  1.00 10.00      B   
ATOM   1247  CB  LEU B  50      -3.113 -16.368 -12.690  1.00 10.00      B   
ATOM   1248  CG  LEU B  50      -3.419 -17.309 -13.858  1.00 10.00      B   
ATOM   1249  CD1 LEU B  50      -4.328 -16.629 -14.870  1.00 10.00      B   
ATOM   1250  CD2 LEU B  50      -2.137 -17.787 -14.522  1.00 10.00      B   
ATOM   1251  C   LEU B  50      -2.022 -15.872 -10.500  1.00 10.00      B   
ATOM   1252  O   LEU B  50      -1.076 -15.083 -10.553  1.00 10.00      B   
ATOM   1253  N   ILE B  51      -2.914 -15.868  -9.513  1.00 10.00      B   
ATOM   1254  HN  ILE B  51      -3.645 -16.525  -9.523  1.00 10.00      B   
ATOM   1255  CA  ILE B  51      -2.845 -14.899  -8.423  1.00 10.00      B   
ATOM   1256  CB  ILE B  51      -4.069 -14.979  -7.480  1.00 10.00      B   
ATOM   1257  CG1 ILE B  51      -4.188 -13.705  -6.641  1.00 10.00      B   
ATOM   1258  CG2 ILE B  51      -4.001 -16.207  -6.583  1.00 10.00      B   
ATOM   1259  CD1 ILE B  51      -5.478 -13.606  -5.858  1.00 10.00      B   
ATOM   1260  C   ILE B  51      -1.540 -15.014  -7.634  1.00 10.00      B   
ATOM   1261  O   ILE B  51      -1.074 -14.035  -7.044  1.00 10.00      B   
ATOM   1262  N   TYR B  52      -0.942 -16.204  -7.637  1.00 10.00      B   
ATOM   1263  HN  TYR B  52      -1.350 -16.946  -8.134  1.00 10.00      B   
ATOM   1264  CA  TYR B  52       0.313 -16.423  -6.931  1.00 10.00      B   
ATOM   1265  CB  TYR B  52       0.688 -17.911  -6.922  1.00 10.00      B   
ATOM   1266  CG  TYR B  52      -0.128 -18.754  -5.963  1.00 10.00      B   
ATOM   1267  CD1 TYR B  52      -1.248 -19.449  -6.394  1.00 10.00      B   
ATOM   1268  CD2 TYR B  52       0.225 -18.851  -4.623  1.00 10.00      B   
ATOM   1269  CE1 TYR B  52      -1.995 -20.217  -5.520  1.00 10.00      B   
ATOM   1270  CE2 TYR B  52      -0.515 -19.618  -3.741  1.00 10.00      B   
ATOM   1271  CZ  TYR B  52      -1.626 -20.298  -4.193  1.00 10.00      B   
ATOM   1272  OH  TYR B  52      -2.371 -21.063  -3.317  1.00 10.00      B   
ATOM   1273  HH  TYR B  52      -2.941 -21.668  -3.818  1.00 10.00      B   
ATOM   1274  C   TYR B  52       1.422 -15.596  -7.567  1.00 10.00      B   
ATOM   1275  O   TYR B  52       2.243 -14.991  -6.873  1.00 10.00      B   
ATOM   1276  N   GLU B  53       1.419 -15.547  -8.893  1.00 10.00      B   
ATOM   1277  HN  GLU B  53       0.726 -16.034  -9.390  1.00 10.00      B   
ATOM   1278  CA  GLU B  53       2.416 -14.789  -9.627  1.00 10.00      B   
ATOM   1279  CB  GLU B  53       2.373 -15.138 -11.116  1.00 10.00      B   
ATOM   1280  CG  GLU B  53       2.286 -16.628 -11.393  1.00 10.00      B   
ATOM   1281  CD  GLU B  53       2.677 -16.988 -12.809  1.00 10.00      B   
ATOM   1282  OE1 GLU B  53       3.532 -17.885 -12.980  1.00 10.00      B   
ATOM   1283  OE2 GLU B  53       2.129 -16.388 -13.755  1.00 10.00      B   
ATOM   1284  C   GLU B  53       2.196 -13.296  -9.413  1.00 10.00      B   
ATOM   1285  O   GLU B  53       3.150 -12.536  -9.245  1.00 10.00      B   
ATOM   1286  N   GLU B  54       0.928 -12.889  -9.396  1.00 10.00      B   
ATOM   1287  HN  GLU B  54       0.214 -13.546  -9.543  1.00 10.00      B   
ATOM   1288  CA  GLU B  54       0.575 -11.490  -9.180  1.00 10.00      B   
ATOM   1289  CB  GLU B  54      -0.935 -11.268  -9.347  1.00 10.00      B   
ATOM   1290  CG  GLU B  54      -1.501 -11.693 -10.694  1.00 10.00      B   
ATOM   1291  CD  GLU B  54      -2.961 -11.311 -10.849  1.00 10.00      B   
ATOM   1292  OE1 GLU B  54      -3.811 -11.871 -10.126  1.00 10.00      B   
ATOM   1293  OE2 GLU B  54      -3.265 -10.438 -11.693  1.00 10.00      B   
ATOM   1294  C   GLU B  54       1.017 -11.048  -7.784  1.00 10.00      B   
ATOM   1295  O   GLU B  54       1.607  -9.982  -7.615  1.00 10.00      B   
ATOM   1296  N   THR B  55       0.752 -11.895  -6.792  1.00 10.00      B   
ATOM   1297  HN  THR B  55       0.302 -12.743  -7.001  1.00 10.00      B   
ATOM   1298  CA  THR B  55       1.113 -11.608  -5.408  1.00 10.00      B   
ATOM   1299  CB  THR B  55       0.647 -12.742  -4.466  1.00 10.00      B   
ATOM   1300  OG1 THR B  55      -0.773 -12.939  -4.608  1.00 10.00      B   
ATOM   1301  HG1 THR B  55      -0.983 -13.111  -5.538  1.00 10.00      B   
ATOM   1302  CG2 THR B  55       0.974 -12.417  -3.012  1.00 10.00      B   
ATOM   1303  C   THR B  55       2.624 -11.416  -5.259  1.00 10.00      B   
ATOM   1304  O   THR B  55       3.079 -10.411  -4.708  1.00 10.00      B   
ATOM   1305  N   ARG B  56       3.392 -12.364  -5.784  1.00 10.00      B   
ATOM   1306  HN  ARG B  56       2.969 -13.121  -6.250  1.00 10.00      B   
ATOM   1307  CA  ARG B  56       4.849 -12.312  -5.696  1.00 10.00      B   
ATOM   1308  CB  ARG B  56       5.462 -13.610  -6.226  1.00 10.00      B   
ATOM   1309  CG  ARG B  56       6.760 -14.013  -5.544  1.00 10.00      B   
ATOM   1310  CD  ARG B  56       6.733 -15.474  -5.114  1.00 10.00      B   
ATOM   1311  NE  ARG B  56       6.899 -16.386  -6.247  1.00 10.00      B   
ATOM   1312  HE  ARG B  56       6.631 -16.054  -7.134  1.00 10.00      B   
ATOM   1313  CZ  ARG B  56       7.388 -17.625  -6.145  1.00 10.00      B   
ATOM   1314  NH1 ARG B  56       7.760 -18.105  -4.962  1.00 10.00      B   
ATOM   1315 HH11 ARG B  56       8.146 -19.072  -4.886  1.00 10.00      B   
ATOM   1316 HH12 ARG B  56       7.663 -17.522  -4.100  1.00 10.00      B   
ATOM   1317  NH2 ARG B  56       7.504 -18.387  -7.227  1.00 10.00      B   
ATOM   1318 HH21 ARG B  56       7.214 -18.024  -8.163  1.00 10.00      B   
ATOM   1319 HH22 ARG B  56       7.887 -19.356  -7.149  1.00 10.00      B   
ATOM   1320  C   ARG B  56       5.414 -11.105  -6.446  1.00 10.00      B   
ATOM   1321  O   ARG B  56       6.399 -10.498  -6.015  1.00 10.00      B   
ATOM   1322  N   GLY B  57       4.781 -10.759  -7.560  1.00 10.00      B   
ATOM   1323  HN  GLY B  57       4.005 -11.286  -7.853  1.00 10.00      B   
ATOM   1324  CA  GLY B  57       5.225  -9.633  -8.356  1.00 10.00      B   
ATOM   1325  C   GLY B  57       4.984  -8.296  -7.687  1.00 10.00      B   
ATOM   1326  O   GLY B  57       5.903  -7.487  -7.557  1.00 10.00      B   
ATOM   1327  N   VAL B  58       3.751  -8.064  -7.249  1.00 10.00      B   
ATOM   1328  HN  VAL B  58       3.060  -8.753  -7.374  1.00 10.00      B   
ATOM   1329  CA  VAL B  58       3.397  -6.806  -6.596  1.00 10.00      B   
ATOM   1330  CB  VAL B  58       1.882  -6.704  -6.305  1.00 10.00      B   
ATOM   1331  CG1 VAL B  58       1.536  -5.342  -5.721  1.00 10.00      B   
ATOM   1332  CG2 VAL B  58       1.079  -6.947  -7.572  1.00 10.00      B   
ATOM   1333  C   VAL B  58       4.197  -6.598  -5.309  1.00 10.00      B   
ATOM   1334  O   VAL B  58       4.577  -5.472  -4.978  1.00 10.00      B   
ATOM   1335  N   LEU B  59       4.467  -7.686  -4.589  1.00 10.00      B   
ATOM   1336  HN  LEU B  59       4.144  -8.560  -4.900  1.00 10.00      B   
ATOM   1337  CA  LEU B  59       5.231  -7.608  -3.350  1.00 10.00      B   
ATOM   1338  CB  LEU B  59       5.247  -8.960  -2.634  1.00 10.00      B   
ATOM   1339  CG  LEU B  59       3.989  -9.315  -1.833  1.00 10.00      B   
ATOM   1340  CD1 LEU B  59       4.105 -10.710  -1.238  1.00 10.00      B   
ATOM   1341  CD2 LEU B  59       3.734  -8.286  -0.744  1.00 10.00      B   
ATOM   1342  C   LEU B  59       6.655  -7.140  -3.626  1.00 10.00      B   
ATOM   1343  O   LEU B  59       7.262  -6.442  -2.816  1.00 10.00      B   
ATOM   1344  N   LYS B  60       7.171  -7.517  -4.789  1.00 10.00      B   
ATOM   1345  HN  LYS B  60       6.627  -8.062  -5.399  1.00 10.00      B   
ATOM   1346  CA  LYS B  60       8.517  -7.142  -5.191  1.00 10.00      B   
ATOM   1347  CB  LYS B  60       8.902  -7.887  -6.468  1.00 10.00      B   
ATOM   1348  CG  LYS B  60      10.305  -7.600  -6.965  1.00 10.00      B   
ATOM   1349  CD  LYS B  60      10.574  -8.329  -8.267  1.00 10.00      B   
ATOM   1350  CE  LYS B  60      11.934  -7.969  -8.835  1.00 10.00      B   
ATOM   1351  NZ  LYS B  60      12.068  -8.396 -10.250  1.00 10.00      B   
ATOM   1352  HZ1 LYS B  60      12.949  -8.015 -10.660  1.00 10.00      B   
ATOM   1353  HZ2 LYS B  60      11.262  -8.048 -10.807  1.00 10.00      B   
ATOM   1354  HZ3 LYS B  60      12.091  -9.433 -10.312  1.00 10.00      B   
ATOM   1355  C   LYS B  60       8.606  -5.635  -5.408  1.00 10.00      B   
ATOM   1356  O   LYS B  60       9.561  -4.988  -4.971  1.00 10.00      B   
ATOM   1357  N   VAL B  61       7.596  -5.084  -6.078  1.00 10.00      B   
ATOM   1358  HN  VAL B  61       6.869  -5.659  -6.406  1.00 10.00      B   
ATOM   1359  CA  VAL B  61       7.541  -3.651  -6.349  1.00 10.00      B   
ATOM   1360  CB  VAL B  61       6.274  -3.292  -7.157  1.00 10.00      B   
ATOM   1361  CG1 VAL B  61       6.275  -1.824  -7.552  1.00 10.00      B   
ATOM   1362  CG2 VAL B  61       6.149  -4.180  -8.387  1.00 10.00      B   
ATOM   1363  C   VAL B  61       7.517  -2.879  -5.036  1.00 10.00      B   
ATOM   1364  O   VAL B  61       8.175  -1.843  -4.890  1.00 10.00      B   
ATOM   1365  N   PHE B  62       6.757  -3.403  -4.082  1.00 10.00      B   
ATOM   1366  HN  PHE B  62       6.256  -4.224  -4.275  1.00 10.00      B   
ATOM   1367  CA  PHE B  62       6.631  -2.793  -2.766  1.00 10.00      B   
ATOM   1368  CB  PHE B  62       5.582  -3.550  -1.943  1.00 10.00      B   
ATOM   1369  CG  PHE B  62       5.274  -2.938  -0.606  1.00 10.00      B   
ATOM   1370  CD1 PHE B  62       4.673  -1.692  -0.518  1.00 10.00      B   
ATOM   1371  CD2 PHE B  62       5.573  -3.619   0.564  1.00 10.00      B   
ATOM   1372  CE1 PHE B  62       4.383  -1.135   0.712  1.00 10.00      B   
ATOM   1373  CE2 PHE B  62       5.287  -3.068   1.796  1.00 10.00      B   
ATOM   1374  CZ  PHE B  62       4.687  -1.825   1.871  1.00 10.00      B   
ATOM   1375  C   PHE B  62       7.978  -2.787  -2.041  1.00 10.00      B   
ATOM   1376  O   PHE B  62       8.361  -1.790  -1.429  1.00 10.00      B   
ATOM   1377  N   LEU B  63       8.694  -3.903  -2.130  1.00 10.00      B   
ATOM   1378  HN  LEU B  63       8.330  -4.662  -2.635  1.00 10.00      B   
ATOM   1379  CA  LEU B  63      10.000  -4.035  -1.490  1.00 10.00      B   
ATOM   1380  CB  LEU B  63      10.551  -5.450  -1.679  1.00 10.00      B   
ATOM   1381  CG  LEU B  63       9.820  -6.574  -0.943  1.00 10.00      B   
ATOM   1382  CD1 LEU B  63      10.326  -7.931  -1.408  1.00 10.00      B   
ATOM   1383  CD2 LEU B  63       9.994  -6.428   0.559  1.00 10.00      B   
ATOM   1384  C   LEU B  63      10.993  -3.014  -2.038  1.00 10.00      B   
ATOM   1385  O   LEU B  63      11.618  -2.273  -1.276  1.00 10.00      B   
ATOM   1386  N   GLU B  64      11.108  -2.960  -3.362  1.00 10.00      B   
ATOM   1387  HN  GLU B  64      10.549  -3.552  -3.916  1.00 10.00      B   
ATOM   1388  CA  GLU B  64      12.031  -2.040  -4.016  1.00 10.00      B   
ATOM   1389  CB  GLU B  64      12.060  -2.285  -5.524  1.00 10.00      B   
ATOM   1390  CG  GLU B  64      12.808  -3.544  -5.931  1.00 10.00      B   
ATOM   1391  CD  GLU B  64      13.070  -3.605  -7.422  1.00 10.00      B   
ATOM   1392  OE1 GLU B  64      12.753  -4.642  -8.046  1.00 10.00      B   
ATOM   1393  OE2 GLU B  64      13.592  -2.615  -7.983  1.00 10.00      B   
ATOM   1394  C   GLU B  64      11.694  -0.580  -3.726  1.00 10.00      B   
ATOM   1395  O   GLU B  64      12.588   0.244  -3.530  1.00 10.00      B   
ATOM   1396  N   ASN B  65      10.406  -0.273  -3.663  1.00 10.00      B   
ATOM   1397  HN  ASN B  65       9.737  -0.987  -3.779  1.00 10.00      B   
ATOM   1398  CA  ASN B  65       9.953   1.095  -3.417  1.00 10.00      B   
ATOM   1399  CB  ASN B  65       8.488   1.267  -3.830  1.00 10.00      B   
ATOM   1400  CG  ASN B  65       8.326   1.784  -5.248  1.00 10.00      B   
ATOM   1401  OD1 ASN B  65       8.318   2.993  -5.482  1.00 10.00      B   
ATOM   1402  ND2 ASN B  65       8.197   0.876  -6.201  1.00 10.00      B   
ATOM   1403 HD21 ASN B  65       8.215  -0.072  -5.944  1.00 10.00      B   
ATOM   1404 HD22 ASN B  65       8.082   1.186  -7.126  1.00 10.00      B   
ATOM   1405  C   ASN B  65      10.146   1.534  -1.968  1.00 10.00      B   
ATOM   1406  O   ASN B  65       9.831   2.668  -1.611  1.00 10.00      B   
ATOM   1407  N   VAL B  66      10.648   0.638  -1.129  1.00 10.00      B   
ATOM   1408  HN  VAL B  66      10.864  -0.258  -1.458  1.00 10.00      B   
ATOM   1409  CA  VAL B  66      10.876   0.960   0.274  1.00 10.00      B   
ATOM   1410  CB  VAL B  66      10.017   0.079   1.210  1.00 10.00      B   
ATOM   1411  CG1 VAL B  66      10.313   0.390   2.669  1.00 10.00      B   
ATOM   1412  CG2 VAL B  66       8.537   0.279   0.919  1.00 10.00      B   
ATOM   1413  C   VAL B  66      12.350   0.813   0.643  1.00 10.00      B   
ATOM   1414  O   VAL B  66      12.961   1.738   1.180  1.00 10.00      B   
ATOM   1415  N   ILE B  67      12.919  -0.348   0.334  1.00 10.00      B   
ATOM   1416  HN  ILE B  67      12.382  -1.038  -0.118  1.00 10.00      B   
ATOM   1417  CA  ILE B  67      14.317  -0.632   0.645  1.00 10.00      B   
ATOM   1418  CB  ILE B  67      14.710  -2.069   0.237  1.00 10.00      B   
ATOM   1419  CG1 ILE B  67      13.869  -3.090   1.010  1.00 10.00      B   
ATOM   1420  CG2 ILE B  67      16.194  -2.315   0.478  1.00 10.00      B   
ATOM   1421  CD1 ILE B  67      14.045  -4.517   0.537  1.00 10.00      B   
ATOM   1422  C   ILE B  67      15.263   0.368  -0.019  1.00 10.00      B   
ATOM   1423  O   ILE B  67      16.144   0.931   0.636  1.00 10.00      B   
ATOM   1424  N   ARG B  68      15.061   0.602  -1.310  1.00 10.00      B   
ATOM   1425  HN  ARG B  68      14.321   0.148  -1.767  1.00 10.00      B   
ATOM   1426  CA  ARG B  68      15.901   1.525  -2.065  1.00 10.00      B   
ATOM   1427  CB  ARG B  68      15.583   1.416  -3.559  1.00 10.00      B   
ATOM   1428  CG  ARG B  68      16.244   2.473  -4.433  1.00 10.00      B   
ATOM   1429  CD  ARG B  68      15.664   2.467  -5.840  1.00 10.00      B   
ATOM   1430  NE  ARG B  68      15.980   1.233  -6.559  1.00 10.00      B   
ATOM   1431  HE  ARG B  68      16.923   1.076  -6.787  1.00 10.00      B   
ATOM   1432  CZ  ARG B  68      15.073   0.328  -6.928  1.00 10.00      B   
ATOM   1433  NH1 ARG B  68      13.788   0.515  -6.652  1.00 10.00      B   
ATOM   1434 HH11 ARG B  68      13.081  -0.192  -6.944  1.00 10.00      B   
ATOM   1435 HH12 ARG B  68      13.480   1.374  -6.142  1.00 10.00      B   
ATOM   1436  NH2 ARG B  68      15.454  -0.768  -7.571  1.00 10.00      B   
ATOM   1437 HH21 ARG B  68      16.462  -0.928  -7.792  1.00 10.00      B   
ATOM   1438 HH22 ARG B  68      14.739  -1.486  -7.859  1.00 10.00      B   
ATOM   1439  C   ARG B  68      15.707   2.964  -1.592  1.00 10.00      B   
ATOM   1440  O   ARG B  68      16.662   3.736  -1.503  1.00 10.00      B   
ATOM   1441  N   ASP B  69      14.469   3.305  -1.266  1.00 10.00      B   
ATOM   1442  HN  ASP B  69      13.761   2.632  -1.319  1.00 10.00      B   
ATOM   1443  CA  ASP B  69      14.132   4.652  -0.821  1.00 10.00      B   
ATOM   1444  CB  ASP B  69      12.618   4.828  -0.757  1.00 10.00      B   
ATOM   1445  CG  ASP B  69      12.203   6.277  -0.879  1.00 10.00      B   
ATOM   1446  OD1 ASP B  69      12.003   6.937   0.157  1.00 10.00      B   
ATOM   1447  OD2 ASP B  69      12.065   6.766  -2.021  1.00 10.00      B   
ATOM   1448  C   ASP B  69      14.754   4.969   0.534  1.00 10.00      B   
ATOM   1449  O   ASP B  69      15.209   6.089   0.775  1.00 10.00      B   
ATOM   1450  N   ALA B  70      14.775   3.977   1.417  1.00 10.00      B   
ATOM   1451  HN  ALA B  70      14.380   3.114   1.171  1.00 10.00      B   
ATOM   1452  CA  ALA B  70      15.348   4.145   2.746  1.00 10.00      B   
ATOM   1453  CB  ALA B  70      15.116   2.899   3.589  1.00 10.00      B   
ATOM   1454  C   ALA B  70      16.838   4.468   2.665  1.00 10.00      B   
ATOM   1455  O   ALA B  70      17.375   5.189   3.507  1.00 10.00      B   
ATOM   1456  N   VAL B  71      17.497   3.941   1.636  1.00 10.00      B   
ATOM   1457  HN  VAL B  71      17.009   3.391   0.989  1.00 10.00      B   
ATOM   1458  CA  VAL B  71      18.923   4.173   1.438  1.00 10.00      B   
ATOM   1459  CB  VAL B  71      19.467   3.367   0.236  1.00 10.00      B   
ATOM   1460  CG1 VAL B  71      20.956   3.620   0.038  1.00 10.00      B   
ATOM   1461  CG2 VAL B  71      19.203   1.881   0.425  1.00 10.00      B   
ATOM   1462  C   VAL B  71      19.194   5.661   1.223  1.00 10.00      B   
ATOM   1463  O   VAL B  71      20.182   6.199   1.723  1.00 10.00      B   
ATOM   1464  N   THR B  72      18.290   6.326   0.503  1.00 10.00      B   
ATOM   1465  HN  THR B  72      17.508   5.846   0.154  1.00 10.00      B   
ATOM   1466  CA  THR B  72      18.423   7.750   0.222  1.00 10.00      B   
ATOM   1467  CB  THR B  72      17.244   8.257  -0.632  1.00 10.00      B   
ATOM   1468  OG1 THR B  72      16.934   7.277  -1.634  1.00 10.00      B   
ATOM   1469  HG1 THR B  72      17.733   7.067  -2.133  1.00 10.00      B   
ATOM   1470  CG2 THR B  72      17.605   9.568  -1.316  1.00 10.00      B   
ATOM   1471  C   THR B  72      18.498   8.553   1.522  1.00 10.00      B   
ATOM   1472  O   THR B  72      19.278   9.503   1.636  1.00 10.00      B   
ATOM   1473  N   TYR B  73      17.706   8.147   2.509  1.00 10.00      B   
ATOM   1474  HN  TYR B  73      17.124   7.369   2.365  1.00 10.00      B   
ATOM   1475  CA  TYR B  73      17.689   8.820   3.803  1.00 10.00      B   
ATOM   1476  CB  TYR B  73      16.554   8.284   4.679  1.00 10.00      B   
ATOM   1477  CG  TYR B  73      15.167   8.693   4.233  1.00 10.00      B   
ATOM   1478  CD1 TYR B  73      14.284   7.760   3.704  1.00 10.00      B   
ATOM   1479  CD2 TYR B  73      14.735  10.007   4.355  1.00 10.00      B   
ATOM   1480  CE1 TYR B  73      13.010   8.125   3.312  1.00 10.00      B   
ATOM   1481  CE2 TYR B  73      13.464  10.383   3.960  1.00 10.00      B   
ATOM   1482  CZ  TYR B  73      12.605   9.437   3.442  1.00 10.00      B   
ATOM   1483  OH  TYR B  73      11.330   9.805   3.063  1.00 10.00      B   
ATOM   1484  HH  TYR B  73      10.690   9.229   3.507  1.00 10.00      B   
ATOM   1485  C   TYR B  73      19.025   8.636   4.516  1.00 10.00      B   
ATOM   1486  O   TYR B  73      19.570   9.578   5.094  1.00 10.00      B   
ATOM   1487  N   THR B  74      19.555   7.422   4.454  1.00 10.00      B   
ATOM   1488  HN  THR B  74      19.074   6.714   3.972  1.00 10.00      B   
ATOM   1489  CA  THR B  74      20.828   7.106   5.085  1.00 10.00      B   
ATOM   1490  CB  THR B  74      21.121   5.596   4.995  1.00 10.00      B   
ATOM   1491  OG1 THR B  74      19.961   4.868   5.407  1.00 10.00      B   
ATOM   1492  HG1 THR B  74      19.332   5.476   5.818  1.00 10.00      B   
ATOM   1493  CG2 THR B  74      22.294   5.216   5.886  1.00 10.00      B   
ATOM   1494  C   THR B  74      21.971   7.891   4.438  1.00 10.00      B   
ATOM   1495  O   THR B  74      22.836   8.437   5.131  1.00 10.00      B   
ATOM   1496  N   GLU B  75      21.959   7.955   3.110  1.00 10.00      B   
ATOM   1497  HN  GLU B  75      21.241   7.500   2.615  1.00 10.00      B   
ATOM   1498  CA  GLU B  75      22.991   8.671   2.371  1.00 10.00      B   
ATOM   1499  CB  GLU B  75      22.896   8.375   0.872  1.00 10.00      B   
ATOM   1500  CG  GLU B  75      23.065   6.905   0.520  1.00 10.00      B   
ATOM   1501  CD  GLU B  75      23.164   6.664  -0.969  1.00 10.00      B   
ATOM   1502  OE1 GLU B  75      24.299   6.551  -1.481  1.00 10.00      B   
ATOM   1503  OE2 GLU B  75      22.112   6.580  -1.637  1.00 10.00      B   
ATOM   1504  C   GLU B  75      22.914  10.175   2.632  1.00 10.00      B   
ATOM   1505  O   GLU B  75      23.939  10.845   2.748  1.00 10.00      B   
ATOM   1506  N   HIS B  76      21.696  10.698   2.743  1.00 10.00      B   
ATOM   1507  HN  HIS B  76      20.909  10.112   2.644  1.00 10.00      B   
ATOM   1508  CA  HIS B  76      21.496  12.122   3.001  1.00 10.00      B   
ATOM   1509  CB  HIS B  76      20.027  12.509   2.827  1.00 10.00      B   
ATOM   1510  CG  HIS B  76      19.712  13.106   1.493  1.00 10.00      B   
ATOM   1511  ND1 HIS B  76      19.628  14.465   1.276  1.00 10.00      B   
ATOM   1512  HD1 HIS B  76      19.779  15.167   1.950  1.00 10.00      B   
ATOM   1513  CD2 HIS B  76      19.447  12.520   0.303  1.00 10.00      B   
ATOM   1514  CE1 HIS B  76      19.321  14.687   0.011  1.00 10.00      B   
ATOM   1515  NE2 HIS B  76      19.207  13.522  -0.599  1.00 10.00      B   
ATOM   1516  HE2 HIS B  76      18.983  13.397  -1.552  1.00 10.00      B   
ATOM   1517  C   HIS B  76      21.970  12.499   4.403  1.00 10.00      B   
ATOM   1518  O   HIS B  76      22.298  13.654   4.674  1.00 10.00      B   
ATOM   1519  N   ALA B  77      21.999  11.520   5.295  1.00 10.00      B   
ATOM   1520  HN  ALA B  77      21.717  10.620   5.029  1.00 10.00      B   
ATOM   1521  CA  ALA B  77      22.433  11.748   6.663  1.00 10.00      B   
ATOM   1522  CB  ALA B  77      21.626  10.887   7.623  1.00 10.00      B   
ATOM   1523  C   ALA B  77      23.927  11.462   6.812  1.00 10.00      B   
ATOM   1524  O   ALA B  77      24.465  11.490   7.919  1.00 10.00      B   
ATOM   1525  N   LYS B  78      24.584  11.184   5.682  1.00 10.00      B   
ATOM   1526  HN  LYS B  78      24.085  11.173   4.836  1.00 10.00      B   
ATOM   1527  CA  LYS B  78      26.023  10.893   5.652  1.00 10.00      B   
ATOM   1528  CB  LYS B  78      26.844  12.104   6.110  1.00 10.00      B   
ATOM   1529  CG  LYS B  78      26.650  13.343   5.253  1.00 10.00      B   
ATOM   1530  CD  LYS B  78      27.287  14.565   5.893  1.00 10.00      B   
ATOM   1531  CE  LYS B  78      26.948  15.825   5.119  1.00 10.00      B   
ATOM   1532  NZ  LYS B  78      27.309  17.056   5.871  1.00 10.00      B   
ATOM   1533  HZ1 LYS B  78      28.344  17.164   5.909  1.00 10.00      B   
ATOM   1534  HZ2 LYS B  78      26.939  17.006   6.840  1.00 10.00      B   
ATOM   1535  HZ3 LYS B  78      26.903  17.891   5.401  1.00 10.00      B   
ATOM   1536  C   LYS B  78      26.363   9.663   6.489  1.00 10.00      B   
ATOM   1537  O   LYS B  78      27.450   9.565   7.065  1.00 10.00      B   
ATOM   1538  N   ARG B  79      25.434   8.722   6.540  1.00 10.00      B   
ATOM   1539  HN  ARG B  79      24.599   8.845   6.035  1.00 10.00      B   
ATOM   1540  CA  ARG B  79      25.624   7.501   7.309  1.00 10.00      B   
ATOM   1541  CB  ARG B  79      24.384   7.211   8.150  1.00 10.00      B   
ATOM   1542  CG  ARG B  79      24.137   8.204   9.271  1.00 10.00      B   
ATOM   1543  CD  ARG B  79      22.713   8.098   9.788  1.00 10.00      B   
ATOM   1544  NE  ARG B  79      22.206   6.732   9.703  1.00 10.00      B   
ATOM   1545  HE  ARG B  79      22.773   6.021  10.080  1.00 10.00      B   
ATOM   1546  CZ  ARG B  79      21.041   6.398   9.148  1.00 10.00      B   
ATOM   1547  NH1 ARG B  79      20.242   7.329   8.637  1.00 10.00      B   
ATOM   1548 HH11 ARG B  79      19.322   7.055   8.196  1.00 10.00      B   
ATOM   1549 HH12 ARG B  79      20.516   8.332   8.669  1.00 10.00      B   
ATOM   1550  NH2 ARG B  79      20.688   5.126   9.075  1.00 10.00      B   
ATOM   1551 HH21 ARG B  79      21.321   4.380   9.441  1.00 10.00      B   
ATOM   1552 HH22 ARG B  79      19.762   4.863   8.648  1.00 10.00      B   
ATOM   1553  C   ARG B  79      25.899   6.323   6.391  1.00 10.00      B   
ATOM   1554  O   ARG B  79      25.729   6.425   5.175  1.00 10.00      B   
ATOM   1555  N   LYS B  80      26.320   5.208   6.973  1.00 10.00      B   
ATOM   1556  HN  LYS B  80      26.436   5.189   7.948  1.00 10.00      B   
ATOM   1557  CA  LYS B  80      26.610   4.011   6.198  1.00 10.00      B   
ATOM   1558  CB  LYS B  80      28.044   3.530   6.456  1.00 10.00      B   
ATOM   1559  CG  LYS B  80      29.126   4.566   6.183  1.00 10.00      B   
ATOM   1560  CD  LYS B  80      29.217   4.908   4.705  1.00 10.00      B   
ATOM   1561  CE  LYS B  80      30.392   5.834   4.425  1.00 10.00      B   
ATOM   1562  NZ  LYS B  80      30.472   6.214   2.989  1.00 10.00      B   
ATOM   1563  HZ1 LYS B  80      29.703   6.873   2.747  1.00 10.00      B   
ATOM   1564  HZ2 LYS B  80      30.387   5.370   2.391  1.00 10.00      B   
ATOM   1565  HZ3 LYS B  80      31.384   6.673   2.789  1.00 10.00      B   
ATOM   1566  C   LYS B  80      25.619   2.901   6.541  1.00 10.00      B   
ATOM   1567  O   LYS B  80      25.073   2.243   5.656  1.00 10.00      B   
ATOM   1568  N   THR B  81      25.371   2.719   7.829  1.00 10.00      B   
ATOM   1569  HN  THR B  81      25.806   3.302   8.490  1.00 10.00      B   
ATOM   1570  CA  THR B  81      24.462   1.682   8.293  1.00 10.00      B   
ATOM   1571  CB  THR B  81      24.856   1.205   9.703  1.00 10.00      B   
ATOM   1572  OG1 THR B  81      26.287   1.119   9.780  1.00 10.00      B   
ATOM   1573  HG1 THR B  81      26.632   0.840   8.923  1.00 10.00      B   
ATOM   1574  CG2 THR B  81      24.257  -0.164   9.995  1.00 10.00      B   
ATOM   1575  C   THR B  81      23.015   2.171   8.304  1.00 10.00      B   
ATOM   1576  O   THR B  81      22.674   3.126   9.011  1.00 10.00      B   
ATOM   1577  N   VAL B  82      22.176   1.515   7.510  1.00 10.00      B   
ATOM   1578  HN  VAL B  82      22.515   0.767   6.970  1.00 10.00      B   
ATOM   1579  CA  VAL B  82      20.766   1.864   7.418  1.00 10.00      B   
ATOM   1580  CB  VAL B  82      20.117   1.241   6.161  1.00 10.00      B   
ATOM   1581  CG1 VAL B  82      18.681   1.713   5.990  1.00 10.00      B   
ATOM   1582  CG2 VAL B  82      20.936   1.550   4.917  1.00 10.00      B   
ATOM   1583  C   VAL B  82      20.024   1.368   8.655  1.00 10.00      B   
ATOM   1584  O   VAL B  82      20.300   0.277   9.158  1.00 10.00      B   
ATOM   1585  N   THR B  83      19.089   2.165   9.142  1.00 10.00      B   
ATOM   1586  HN  THR B  83      18.891   3.014   8.686  1.00 10.00      B   
ATOM   1587  CA  THR B  83      18.319   1.802  10.321  1.00 10.00      B   
ATOM   1588  CB  THR B  83      18.551   2.798  11.479  1.00 10.00      B   
ATOM   1589  OG1 THR B  83      18.538   4.148  10.988  1.00 10.00      B   
ATOM   1590  HG1 THR B  83      18.326   4.150  10.039  1.00 10.00      B   
ATOM   1591  CG2 THR B  83      19.877   2.528  12.174  1.00 10.00      B   
ATOM   1592  C   THR B  83      16.831   1.732   9.994  1.00 10.00      B   
ATOM   1593  O   THR B  83      16.403   2.138   8.909  1.00 10.00      B   
ATOM   1594  N   ALA B  84      16.044   1.231  10.939  1.00 10.00      B   
ATOM   1595  HN  ALA B  84      16.441   0.935  11.787  1.00 10.00      B   
ATOM   1596  CA  ALA B  84      14.604   1.107  10.752  1.00 10.00      B   
ATOM   1597  CB  ALA B  84      13.983   0.355  11.915  1.00 10.00      B   
ATOM   1598  C   ALA B  84      13.952   2.477  10.610  1.00 10.00      B   
ATOM   1599  O   ALA B  84      12.919   2.620   9.951  1.00 10.00      B   
ATOM   1600  N   MET B  85      14.571   3.479  11.231  1.00 10.00      B   
ATOM   1601  HN  MET B  85      15.386   3.287  11.742  1.00 10.00      B   
ATOM   1602  CA  MET B  85      14.069   4.846  11.189  1.00 10.00      B   
ATOM   1603  CB  MET B  85      14.926   5.763  12.070  1.00 10.00      B   
ATOM   1604  CG  MET B  85      14.202   7.010  12.556  1.00 10.00      B   
ATOM   1605  SD  MET B  85      15.236   8.064  13.594  1.00 10.00      B   
ATOM   1606  CE  MET B  85      16.342   8.761  12.370  1.00 10.00      B   
ATOM   1607  C   MET B  85      14.027   5.370   9.755  1.00 10.00      B   
ATOM   1608  O   MET B  85      13.128   6.130   9.392  1.00 10.00      B   
ATOM   1609  N   ASP B  86      14.993   4.948   8.940  1.00 10.00      B   
ATOM   1610  HN  ASP B  86      15.675   4.330   9.283  1.00 10.00      B   
ATOM   1611  CA  ASP B  86      15.058   5.372   7.544  1.00 10.00      B   
ATOM   1612  CB  ASP B  86      16.360   4.897   6.884  1.00 10.00      B   
ATOM   1613  CG  ASP B  86      17.617   5.391   7.578  1.00 10.00      B   
ATOM   1614  OD1 ASP B  86      18.061   6.524   7.290  1.00 10.00      B   
ATOM   1615  OD2 ASP B  86      18.181   4.638   8.403  1.00 10.00      B   
ATOM   1616  C   ASP B  86      13.870   4.803   6.780  1.00 10.00      B   
ATOM   1617  O   ASP B  86      13.233   5.492   5.980  1.00 10.00      B   
ATOM   1618  N   VAL B  87      13.568   3.541   7.062  1.00 10.00      B   
ATOM   1619  HN  VAL B  87      14.110   3.064   7.726  1.00 10.00      B   
ATOM   1620  CA  VAL B  87      12.460   2.840   6.420  1.00 10.00      B   
ATOM   1621  CB  VAL B  87      12.426   1.356   6.848  1.00 10.00      B   
ATOM   1622  CG1 VAL B  87      11.306   0.605   6.143  1.00 10.00      B   
ATOM   1623  CG2 VAL B  87      13.765   0.689   6.585  1.00 10.00      B   
ATOM   1624  C   VAL B  87      11.123   3.498   6.763  1.00 10.00      B   
ATOM   1625  O   VAL B  87      10.254   3.649   5.903  1.00 10.00      B   
ATOM   1626  N   VAL B  88      10.976   3.903   8.020  1.00 10.00      B   
ATOM   1627  HN  VAL B  88      11.712   3.761   8.656  1.00 10.00      B   
ATOM   1628  CA  VAL B  88       9.748   4.546   8.484  1.00 10.00      B   
ATOM   1629  CB  VAL B  88       9.814   4.879   9.992  1.00 10.00      B   
ATOM   1630  CG1 VAL B  88       8.534   5.558  10.454  1.00 10.00      B   
ATOM   1631  CG2 VAL B  88      10.063   3.619  10.803  1.00 10.00      B   
ATOM   1632  C   VAL B  88       9.459   5.820   7.690  1.00 10.00      B   
ATOM   1633  O   VAL B  88       8.310   6.101   7.347  1.00 10.00      B   
ATOM   1634  N   TYR B  89      10.510   6.572   7.383  1.00 10.00      B   
ATOM   1635  HN  TYR B  89      11.404   6.283   7.669  1.00 10.00      B   
ATOM   1636  CA  TYR B  89      10.371   7.815   6.634  1.00 10.00      B   
ATOM   1637  CB  TYR B  89      11.678   8.612   6.658  1.00 10.00      B   
ATOM   1638  CG  TYR B  89      12.104   9.103   8.021  1.00 10.00      B   
ATOM   1639  CD1 TYR B  89      13.448   9.208   8.342  1.00 10.00      B   
ATOM   1640  CD2 TYR B  89      11.169   9.464   8.984  1.00 10.00      B   
ATOM   1641  CE1 TYR B  89      13.854   9.661   9.580  1.00 10.00      B   
ATOM   1642  CE2 TYR B  89      11.566   9.919  10.227  1.00 10.00      B   
ATOM   1643  CZ  TYR B  89      12.911  10.014  10.518  1.00 10.00      B   
ATOM   1644  OH  TYR B  89      13.315  10.469  11.754  1.00 10.00      B   
ATOM   1645  HH  TYR B  89      12.810  10.016  12.441  1.00 10.00      B   
ATOM   1646  C   TYR B  89       9.950   7.557   5.187  1.00 10.00      B   
ATOM   1647  O   TYR B  89       9.311   8.401   4.552  1.00 10.00      B   
ATOM   1648  N   ALA B  90      10.318   6.396   4.663  1.00 10.00      B   
ATOM   1649  HN  ALA B  90      10.827   5.764   5.211  1.00 10.00      B   
ATOM   1650  CA  ALA B  90       9.983   6.038   3.292  1.00 10.00      B   
ATOM   1651  CB  ALA B  90      10.858   4.891   2.814  1.00 10.00      B   
ATOM   1652  C   ALA B  90       8.505   5.683   3.158  1.00 10.00      B   
ATOM   1653  O   ALA B  90       7.825   6.136   2.235  1.00 10.00      B   
ATOM   1654  N   LEU B  91       8.007   4.888   4.096  1.00 10.00      B   
ATOM   1655  HN  LEU B  91       8.593   4.574   4.818  1.00 10.00      B   
ATOM   1656  CA  LEU B  91       6.614   4.462   4.081  1.00 10.00      B   
ATOM   1657  CB  LEU B  91       6.441   3.201   4.930  1.00 10.00      B   
ATOM   1658  CG  LEU B  91       6.883   1.890   4.277  1.00 10.00      B   
ATOM   1659  CD1 LEU B  91       7.049   0.802   5.325  1.00 10.00      B   
ATOM   1660  CD2 LEU B  91       5.879   1.465   3.219  1.00 10.00      B   
ATOM   1661  C   LEU B  91       5.680   5.562   4.575  1.00 10.00      B   
ATOM   1662  O   LEU B  91       4.499   5.588   4.223  1.00 10.00      B   
ATOM   1663  N   LYS B  92       6.228   6.471   5.380  1.00 10.00      B   
ATOM   1664  HN  LYS B  92       7.180   6.387   5.607  1.00 10.00      B   
ATOM   1665  CA  LYS B  92       5.466   7.579   5.952  1.00 10.00      B   
ATOM   1666  CB  LYS B  92       6.412   8.538   6.676  1.00 10.00      B   
ATOM   1667  CG  LYS B  92       6.006   8.865   8.099  1.00 10.00      B   
ATOM   1668  CD  LYS B  92       6.888   9.959   8.670  1.00 10.00      B   
ATOM   1669  CE  LYS B  92       6.540  10.246  10.118  1.00 10.00      B   
ATOM   1670  NZ  LYS B  92       7.234  11.460  10.613  1.00 10.00      B   
ATOM   1671  HZ1 LYS B  92       7.326  11.427  11.649  1.00 10.00      B   
ATOM   1672  HZ2 LYS B  92       6.699  12.311  10.352  1.00 10.00      B   
ATOM   1673  HZ3 LYS B  92       8.182  11.523  10.195  1.00 10.00      B   
ATOM   1674  C   LYS B  92       4.684   8.350   4.893  1.00 10.00      B   
ATOM   1675  O   LYS B  92       3.484   8.583   5.037  1.00 10.00      B   
ATOM   1676  N   ARG B  93       5.361   8.722   3.820  1.00 10.00      B   
ATOM   1677  HN  ARG B  93       6.305   8.469   3.738  1.00 10.00      B   
ATOM   1678  CA  ARG B  93       4.731   9.484   2.753  1.00 10.00      B   
ATOM   1679  CB  ARG B  93       5.635  10.641   2.316  1.00 10.00      B   
ATOM   1680  CG  ARG B  93       6.077  11.537   3.466  1.00 10.00      B   
ATOM   1681  CD  ARG B  93       7.058  12.606   3.009  1.00 10.00      B   
ATOM   1682  NE  ARG B  93       8.405  12.077   2.772  1.00 10.00      B   
ATOM   1683  HE  ARG B  93       8.735  11.394   3.403  1.00 10.00      B   
ATOM   1684  CZ  ARG B  93       9.199  12.480   1.772  1.00 10.00      B   
ATOM   1685  NH1 ARG B  93       8.781  13.413   0.921  1.00 10.00      B   
ATOM   1686 HH11 ARG B  93       7.831  13.835   1.028  1.00 10.00      B   
ATOM   1687 HH12 ARG B  93       9.399  13.732   0.141  1.00 10.00      B   
ATOM   1688  NH2 ARG B  93      10.408  11.947   1.619  1.00 10.00      B   
ATOM   1689 HH21 ARG B  93      10.750  11.206   2.279  1.00 10.00      B   
ATOM   1690 HH22 ARG B  93      11.026  12.261   0.834  1.00 10.00      B   
ATOM   1691  C   ARG B  93       4.375   8.596   1.568  1.00 10.00      B   
ATOM   1692  O   ARG B  93       4.245   9.070   0.443  1.00 10.00      B   
ATOM   1693  N   GLN B  94       4.221   7.304   1.825  1.00 10.00      B   
ATOM   1694  HN  GLN B  94       4.345   6.978   2.744  1.00 10.00      B   
ATOM   1695  CA  GLN B  94       3.875   6.357   0.773  1.00 10.00      B   
ATOM   1696  CB  GLN B  94       4.743   5.102   0.866  1.00 10.00      B   
ATOM   1697  CG  GLN B  94       5.108   4.509  -0.484  1.00 10.00      B   
ATOM   1698  CD  GLN B  94       6.115   3.383  -0.377  1.00 10.00      B   
ATOM   1699  OE1 GLN B  94       5.749   2.213  -0.290  1.00 10.00      B   
ATOM   1700  NE2 GLN B  94       7.393   3.730  -0.383  1.00 10.00      B   
ATOM   1701 HE21 GLN B  94       7.614   4.684  -0.455  1.00 10.00      B   
ATOM   1702 HE22 GLN B  94       8.067   3.020  -0.317  1.00 10.00      B   
ATOM   1703  C   GLN B  94       2.393   5.997   0.832  1.00 10.00      B   
ATOM   1704  O   GLN B  94       1.847   5.388  -0.091  1.00 10.00      B   
ATOM   1705  N   GLY B  95       1.748   6.373   1.928  1.00 10.00      B   
ATOM   1706  HN  GLY B  95       2.236   6.844   2.632  1.00 10.00      B   
ATOM   1707  CA  GLY B  95       0.332   6.101   2.090  1.00 10.00      B   
ATOM   1708  C   GLY B  95       0.051   4.925   3.003  1.00 10.00      B   
ATOM   1709  O   GLY B  95      -1.072   4.756   3.480  1.00 10.00      B   
ATOM   1710  N   ARG B  96       1.069   4.121   3.260  1.00 10.00      B   
ATOM   1711  HN  ARG B  96       1.944   4.319   2.869  1.00 10.00      B   
ATOM   1712  CA  ARG B  96       0.921   2.958   4.121  1.00 10.00      B   
ATOM   1713  CB  ARG B  96       1.288   1.679   3.364  1.00 10.00      B   
ATOM   1714  CG  ARG B  96       0.344   0.512   3.619  1.00 10.00      B   
ATOM   1715  CD  ARG B  96       0.158  -0.336   2.365  1.00 10.00      B   
ATOM   1716  NE  ARG B  96      -0.638   0.354   1.346  1.00 10.00      B   
ATOM   1717  HE  ARG B  96      -1.107   1.178   1.622  1.00 10.00      B   
ATOM   1718  CZ  ARG B  96      -0.771  -0.061   0.084  1.00 10.00      B   
ATOM   1719  NH1 ARG B  96      -0.166  -1.165  -0.331  1.00 10.00      B   
ATOM   1720 HH11 ARG B  96       0.418  -1.719   0.325  1.00 10.00      B   
ATOM   1721 HH12 ARG B  96      -0.277  -1.480  -1.331  1.00 10.00      B   
ATOM   1722  NH2 ARG B  96      -1.505   0.638  -0.768  1.00 10.00      B   
ATOM   1723 HH21 ARG B  96      -1.610   0.316  -1.754  1.00 10.00      B   
ATOM   1724 HH22 ARG B  96      -1.980   1.515  -0.457  1.00 10.00      B   
ATOM   1725  C   ARG B  96       1.776   3.115   5.374  1.00 10.00      B   
ATOM   1726  O   ARG B  96       2.935   2.696   5.408  1.00 10.00      B   
ATOM   1727  N   THR B  97       1.196   3.746   6.390  1.00 10.00      B   
ATOM   1728  HN  THR B  97       0.273   4.067   6.288  1.00 10.00      B   
ATOM   1729  CA  THR B  97       1.881   3.982   7.654  1.00 10.00      B   
ATOM   1730  CB  THR B  97       0.951   4.697   8.649  1.00 10.00      B   
ATOM   1731  OG1 THR B  97       0.139   5.641   7.939  1.00 10.00      B   
ATOM   1732  HG1 THR B  97       0.700   6.178   7.366  1.00 10.00      B   
ATOM   1733  CG2 THR B  97       1.757   5.430   9.710  1.00 10.00      B   
ATOM   1734  C   THR B  97       2.376   2.679   8.277  1.00 10.00      B   
ATOM   1735  O   THR B  97       1.616   1.715   8.420  1.00 10.00      B   
ATOM   1736  N   LEU B  98       3.652   2.660   8.640  1.00 10.00      B   
ATOM   1737  HN  LEU B  98       4.196   3.466   8.502  1.00 10.00      B   
ATOM   1738  CA  LEU B  98       4.271   1.492   9.244  1.00 10.00      B   
ATOM   1739  CB  LEU B  98       5.761   1.456   8.890  1.00 10.00      B   
ATOM   1740  CG  LEU B  98       6.579   0.299   9.472  1.00 10.00      B   
ATOM   1741  CD1 LEU B  98       6.115  -1.035   8.911  1.00 10.00      B   
ATOM   1742  CD2 LEU B  98       8.062   0.507   9.208  1.00 10.00      B   
ATOM   1743  C   LEU B  98       4.095   1.510  10.759  1.00 10.00      B   
ATOM   1744  O   LEU B  98       4.300   2.538  11.406  1.00 10.00      B   
ATOM   1745  N   TYR B  99       3.705   0.371  11.314  1.00 10.00      B   
ATOM   1746  HN  TYR B  99       3.554  -0.411  10.741  1.00 10.00      B   
ATOM   1747  CA  TYR B  99       3.502   0.242  12.749  1.00 10.00      B   
ATOM   1748  CB  TYR B  99       2.022   0.017  13.070  1.00 10.00      B   
ATOM   1749  CG  TYR B  99       1.096   1.134  12.639  1.00 10.00      B   
ATOM   1750  CD1 TYR B  99       0.321   1.012  11.494  1.00 10.00      B   
ATOM   1751  CD2 TYR B  99       0.983   2.301  13.384  1.00 10.00      B   
ATOM   1752  CE1 TYR B  99      -0.537   2.017  11.101  1.00 10.00      B   
ATOM   1753  CE2 TYR B  99       0.127   3.315  12.996  1.00 10.00      B   
ATOM   1754  CZ  TYR B  99      -0.632   3.165  11.855  1.00 10.00      B   
ATOM   1755  OH  TYR B  99      -1.495   4.165  11.466  1.00 10.00      B   
ATOM   1756  HH  TYR B  99      -1.015   5.003  11.412  1.00 10.00      B   
ATOM   1757  C   TYR B  99       4.317  -0.930  13.287  1.00 10.00      B   
ATOM   1758  O   TYR B  99       4.574  -1.899  12.569  1.00 10.00      B   
ATOM   1759  N   GLY B 100       4.727  -0.838  14.544  1.00 10.00      B   
ATOM   1760  HN  GLY B 100       4.502  -0.035  15.066  1.00 10.00      B   
ATOM   1761  CA  GLY B 100       5.500  -1.904  15.158  1.00 10.00      B   
ATOM   1762  C   GLY B 100       6.985  -1.796  14.870  1.00 10.00      B   
ATOM   1763  O   GLY B 100       7.803  -1.732  15.787  1.00 10.00      B   
ATOM   1764  N   PHE B 101       7.335  -1.759  13.594  1.00 10.00      B   
ATOM   1765  HN  PHE B 101       6.634  -1.796  12.905  1.00 10.00      B   
ATOM   1766  CA  PHE B 101       8.731  -1.663  13.184  1.00 10.00      B   
ATOM   1767  CB  PHE B 101       8.942  -2.351  11.834  1.00 10.00      B   
ATOM   1768  CG  PHE B 101       8.919  -3.852  11.906  1.00 10.00      B   
ATOM   1769  CD1 PHE B 101       7.733  -4.549  11.744  1.00 10.00      B   
ATOM   1770  CD2 PHE B 101      10.086  -4.565  12.131  1.00 10.00      B   
ATOM   1771  CE1 PHE B 101       7.710  -5.928  11.807  1.00 10.00      B   
ATOM   1772  CE2 PHE B 101      10.071  -5.945  12.196  1.00 10.00      B   
ATOM   1773  CZ  PHE B 101       8.881  -6.627  12.032  1.00 10.00      B   
ATOM   1774  C   PHE B 101       9.194  -0.211  13.119  1.00 10.00      B   
ATOM   1775  O   PHE B 101       9.962   0.174  12.233  1.00 10.00      B   
ATOM   1776  N   GLY B 102       8.728   0.589  14.068  1.00 10.00      B   
ATOM   1777  HN  GLY B 102       8.131   0.221  14.756  1.00 10.00      B   
ATOM   1778  CA  GLY B 102       9.097   1.989  14.111  1.00 10.00      B   
ATOM   1779  C   GLY B 102      10.137   2.261  15.175  1.00 10.00      B   
ATOM   1780  O   GLY B 102      10.395   3.411  15.524  1.00 10.00      B   
ATOM   1781  N   GLY B 103      10.732   1.195  15.691  1.00 10.00      B   
ATOM   1782  HN  GLY B 103      10.476   0.304  15.377  1.00 10.00      B   
ATOM   1783  CA  GLY B 103      11.742   1.329  16.718  1.00 10.00      B   
ATOM   1784  C   GLY B 103      11.328   0.625  17.991  1.00 10.00      B   
ATOM   1785  O   GLY B 103      10.806   1.297  18.906  1.00 10.00      B   
ATOM   1786  OXT GLY B 103      11.500  -0.608  18.073  1.00 10.00      B   
END
