# Supplementary material for: Large-scale discovery of protein interactions at residue resolution using co-evolution calculated from genomic sequences
Source: Nat Commun. 2021 Mar 2;12:1396. doi: 10.1038/s41467-021-21636-z (PMC7925567; doi:10.1038/s41467-021-21636-z)
Supplement: Supplementary file 12 — Supplementary Data 10 [file 41467_2021_21636_MOESM12_ESM.zip › supplementary/allpdb0037_H2B1J_H4/models/haddock_top7_haddock_45w.pdb]

REMARK FILENAME="haddock_45w.pdb0"
REMARK ===============================================================
REMARK HADDOCK run for haddock
REMARK initial structure: haddock_45.pdb
REMARK final NOE weights: unambig 50 amb: 50
REMARK ===============================================================
REMARK            total,bonds,angles,improper,dihe,vdw,elec,air,cdih,coup,rdcs,vean,dani,xpcs,rg
REMARK energies: -26.8043, 0, 0, 0, 0, -55.4011, -127.196, 155.793, 0, 0, 0, 0, 0, 0, 0
REMARK ===============================================================
REMARK            bonds,angles,impropers,dihe,air,cdih,coup,rdcs,vean,dani,xpcs
REMARK rms-dev.: 0,0,0,0,8.44981,0,0, 0, 0, 0, 0
REMARK ===============================================================
REMARK               air,cdih,coup,rdcs,vean,dani,xpcs
REMARK               >0.3,>5,>1,>0,>5,>0.2,>0.2
REMARK violations.: 2, 0, 0, 0, 0, 0, 0
REMARK ===============================================================
REMARK                        CVpartition#,violations,rms
REMARK AIRs cross-validation: 1, 0, NaN
REMARK ===============================================================
REMARK NCS energy: 0
REMARK ===============================================================
REMARK Symmetry energy: 0
REMARK ===============================================================
REMARK Desolvation energy: -4.09868
REMARK Internal energy free molecules: 34807.2
REMARK Internal energy complex: -6096.68
REMARK Binding energy: -41090.6
REMARK ===============================================================
REMARK buried surface area: 1887.49
REMARK ===============================================================
REMARK water - chain1: 0 0 0
REMARK water - chain2: 0 0 0
REMARK water - chain3: 0 0 0
REMARK water - chain4: 0 0 0
REMARK water - chain5: 0 0 0
REMARK water - chain6: 0 0 0
REMARK ===============================================================
REMARK water - water: 0 0 0
REMARK ===============================================================
REMARK DATE:27-Jul-2020  04:00:29       created by user: he47
REMARK VERSION:1.3
ATOM      1  CB  SER A  33       6.016   5.717 -19.399  1.00 10.00      A   
ATOM      2  OG  SER A  33       5.846   6.101 -20.753  1.00 10.00      A   
ATOM      3  HG  SER A  33       4.904   6.108 -20.968  1.00 10.00      A   
ATOM      4  C   SER A  33       7.707   5.529 -17.562  1.00 10.00      A   
ATOM      5  O   SER A  33       8.542   4.627 -17.560  1.00 10.00      A   
ATOM      6  N   SER A  33       8.402   6.052 -19.866  1.00 10.00      A   
ATOM      7  HT1 SER A  33       9.288   6.477 -19.539  1.00 10.00      A   
ATOM      8  HT2 SER A  33       8.126   6.494 -20.762  1.00 10.00      A   
ATOM      9  HT3 SER A  33       8.558   5.036 -20.028  1.00 10.00      A   
ATOM     10  CA  SER A  33       7.342   6.244 -18.857  1.00 10.00      A   
ATOM     11  N   ARG A  34       7.079   5.927 -16.468  1.00 10.00      A   
ATOM     12  HN  ARG A  34       6.410   6.638 -16.532  1.00 10.00      A   
ATOM     13  CA  ARG A  34       7.343   5.324 -15.175  1.00 10.00      A   
ATOM     14  CB  ARG A  34       7.547   6.415 -14.122  1.00 10.00      A   
ATOM     15  CG  ARG A  34       8.111   5.909 -12.807  1.00 10.00      A   
ATOM     16  CD  ARG A  34       8.079   6.982 -11.736  1.00 10.00      A   
ATOM     17  NE  ARG A  34       6.758   7.099 -11.117  1.00 10.00      A   
ATOM     18  HE  ARG A  34       6.248   6.267 -10.986  1.00 10.00      A   
ATOM     19  CZ  ARG A  34       6.229   8.252 -10.711  1.00 10.00      A   
ATOM     20  NH1 ARG A  34       6.913   9.382 -10.856  1.00 10.00      A   
ATOM     21 HH11 ARG A  34       7.864   9.366 -11.288  1.00 10.00      A   
ATOM     22 HH12 ARG A  34       6.509  10.291 -10.541  1.00 10.00      A   
ATOM     23  NH2 ARG A  34       5.011   8.273 -10.176  1.00 10.00      A   
ATOM     24 HH21 ARG A  34       4.464   7.390 -10.077  1.00 10.00      A   
ATOM     25 HH22 ARG A  34       4.594   9.172  -9.853  1.00 10.00      A   
ATOM     26  C   ARG A  34       6.183   4.427 -14.769  1.00 10.00      A   
ATOM     27  O   ARG A  34       5.046   4.883 -14.670  1.00 10.00      A   
ATOM     28  N   LYS A  35       6.466   3.152 -14.553  1.00 10.00      A   
ATOM     29  HN  LYS A  35       7.392   2.841 -14.652  1.00 10.00      A   
ATOM     30  CA  LYS A  35       5.436   2.206 -14.153  1.00 10.00      A   
ATOM     31  CB  LYS A  35       5.415   0.975 -15.067  1.00 10.00      A   
ATOM     32  CG  LYS A  35       4.281   0.009 -14.750  1.00 10.00      A   
ATOM     33  CD  LYS A  35       4.296  -1.215 -15.649  1.00 10.00      A   
ATOM     34  CE  LYS A  35       3.187  -2.182 -15.259  1.00 10.00      A   
ATOM     35  NZ  LYS A  35       3.176  -3.400 -16.115  1.00 10.00      A   
ATOM     36  HZ1 LYS A  35       3.155  -3.132 -17.120  1.00 10.00      A   
ATOM     37  HZ2 LYS A  35       2.336  -3.979 -15.910  1.00 10.00      A   
ATOM     38  HZ3 LYS A  35       4.026  -3.972 -15.938  1.00 10.00      A   
ATOM     39  C   LYS A  35       5.644   1.786 -12.708  1.00 10.00      A   
ATOM     40  O   LYS A  35       6.703   1.276 -12.346  1.00 10.00      A   
ATOM     41  N   GLU A  36       4.640   2.013 -11.885  1.00 10.00      A   
ATOM     42  HN  GLU A  36       3.821   2.430 -12.229  1.00 10.00      A   
ATOM     43  CA  GLU A  36       4.722   1.656 -10.481  1.00 10.00      A   
ATOM     44  CB  GLU A  36       3.760   2.509  -9.655  1.00 10.00      A   
ATOM     45  CG  GLU A  36       4.000   4.005  -9.787  1.00 10.00      A   
ATOM     46  CD  GLU A  36       5.314   4.444  -9.179  1.00 10.00      A   
ATOM     47  OE1 GLU A  36       5.286   5.152  -8.154  1.00 10.00      A   
ATOM     48  OE2 GLU A  36       6.382   4.086  -9.722  1.00 10.00      A   
ATOM     49  C   GLU A  36       4.437   0.174 -10.288  1.00 10.00      A   
ATOM     50  O   GLU A  36       3.289  -0.266 -10.371  1.00 10.00      A   
ATOM     51  N   SER A  37       5.499  -0.587 -10.064  1.00 10.00      A   
ATOM     52  HN  SER A  37       6.386  -0.171 -10.045  1.00 10.00      A   
ATOM     53  CA  SER A  37       5.399  -2.021  -9.858  1.00 10.00      A   
ATOM     54  CB  SER A  37       6.801  -2.601  -9.667  1.00 10.00      A   
ATOM     55  OG  SER A  37       7.741  -1.926 -10.490  1.00 10.00      A   
ATOM     56  HG  SER A  37       8.160  -2.564 -11.084  1.00 10.00      A   
ATOM     57  C   SER A  37       4.512  -2.345  -8.650  1.00 10.00      A   
ATOM     58  O   SER A  37       4.834  -1.993  -7.513  1.00 10.00      A   
ATOM     59  N   TYR A  38       3.395  -3.015  -8.906  1.00 10.00      A   
ATOM     60  HN  TYR A  38       3.187  -3.258  -9.834  1.00 10.00      A   
ATOM     61  CA  TYR A  38       2.454  -3.386  -7.854  1.00 10.00      A   
ATOM     62  CB  TYR A  38       1.063  -3.631  -8.454  1.00 10.00      A   
ATOM     63  CG  TYR A  38      -0.083  -3.098  -7.619  1.00 10.00      A   
ATOM     64  CD1 TYR A  38      -0.373  -1.740  -7.589  1.00 10.00      A   
ATOM     65  CD2 TYR A  38      -0.877  -3.952  -6.864  1.00 10.00      A   
ATOM     66  CE1 TYR A  38      -1.422  -1.247  -6.834  1.00 10.00      A   
ATOM     67  CE2 TYR A  38      -1.928  -3.469  -6.105  1.00 10.00      A   
ATOM     68  CZ  TYR A  38      -2.194  -2.117  -6.093  1.00 10.00      A   
ATOM     69  OH  TYR A  38      -3.242  -1.629  -5.341  1.00 10.00      A   
ATOM     70  HH  TYR A  38      -3.203  -2.008  -4.454  1.00 10.00      A   
ATOM     71  C   TYR A  38       2.925  -4.632  -7.111  1.00 10.00      A   
ATOM     72  O   TYR A  38       2.412  -4.955  -6.040  1.00 10.00      A   
ATOM     73  N   SER A  39       3.928  -5.303  -7.670  1.00 10.00      A   
ATOM     74  HN  SER A  39       4.307  -4.974  -8.513  1.00 10.00      A   
ATOM     75  CA  SER A  39       4.474  -6.524  -7.084  1.00 10.00      A   
ATOM     76  CB  SER A  39       5.359  -7.230  -8.112  1.00 10.00      A   
ATOM     77  OG  SER A  39       4.836  -7.081  -9.424  1.00 10.00      A   
ATOM     78  HG  SER A  39       5.476  -7.420 -10.065  1.00 10.00      A   
ATOM     79  C   SER A  39       5.273  -6.267  -5.801  1.00 10.00      A   
ATOM     80  O   SER A  39       5.907  -7.177  -5.271  1.00 10.00      A   
ATOM     81  N   ILE A  40       5.226  -5.036  -5.300  1.00 10.00      A   
ATOM     82  HN  ILE A  40       4.692  -4.358  -5.761  1.00 10.00      A   
ATOM     83  CA  ILE A  40       5.951  -4.664  -4.083  1.00 10.00      A   
ATOM     84  CB  ILE A  40       5.794  -3.161  -3.761  1.00 10.00      A   
ATOM     85  CG1 ILE A  40       4.327  -2.731  -3.878  1.00 10.00      A   
ATOM     86  CG2 ILE A  40       6.680  -2.324  -4.676  1.00 10.00      A   
ATOM     87  CD1 ILE A  40       4.023  -1.405  -3.218  1.00 10.00      A   
ATOM     88  C   ILE A  40       5.503  -5.481  -2.872  1.00 10.00      A   
ATOM     89  O   ILE A  40       6.310  -5.821  -2.014  1.00 10.00      A   
ATOM     90  N   TYR A  41       4.220  -5.809  -2.818  1.00 10.00      A   
ATOM     91  HN  TYR A  41       3.623  -5.533  -3.545  1.00 10.00      A   
ATOM     92  CA  TYR A  41       3.676  -6.575  -1.705  1.00 10.00      A   
ATOM     93  CB  TYR A  41       2.265  -6.083  -1.369  1.00 10.00      A   
ATOM     94  CG  TYR A  41       1.878  -6.217   0.088  1.00 10.00      A   
ATOM     95  CD1 TYR A  41       2.426  -5.380   1.052  1.00 10.00      A   
ATOM     96  CD2 TYR A  41       0.956  -7.172   0.498  1.00 10.00      A   
ATOM     97  CE1 TYR A  41       2.069  -5.490   2.383  1.00 10.00      A   
ATOM     98  CE2 TYR A  41       0.593  -7.290   1.827  1.00 10.00      A   
ATOM     99  CZ  TYR A  41       1.153  -6.447   2.765  1.00 10.00      A   
ATOM    100  OH  TYR A  41       0.793  -6.562   4.090  1.00 10.00      A   
ATOM    101  HH  TYR A  41       0.506  -5.701   4.418  1.00 10.00      A   
ATOM    102  C   TYR A  41       3.656  -8.068  -2.027  1.00 10.00      A   
ATOM    103  O   TYR A  41       3.054  -8.865  -1.308  1.00 10.00      A   
ATOM    104  N   VAL A  42       4.320  -8.444  -3.109  1.00 10.00      A   
ATOM    105  HN  VAL A  42       4.794  -7.771  -3.642  1.00 10.00      A   
ATOM    106  CA  VAL A  42       4.366  -9.840  -3.516  1.00 10.00      A   
ATOM    107  CB  VAL A  42       4.189 -10.001  -5.043  1.00 10.00      A   
ATOM    108  CG1 VAL A  42       4.282 -11.465  -5.446  1.00 10.00      A   
ATOM    109  CG2 VAL A  42       2.856  -9.416  -5.483  1.00 10.00      A   
ATOM    110  C   VAL A  42       5.667 -10.503  -3.075  1.00 10.00      A   
ATOM    111  O   VAL A  42       5.661 -11.395  -2.228  1.00 10.00      A   
ATOM    112  N   TYR A  43       6.781 -10.047  -3.631  1.00 10.00      A   
ATOM    113  HN  TYR A  43       6.731  -9.307  -4.274  1.00 10.00      A   
ATOM    114  CA  TYR A  43       8.079 -10.620  -3.305  1.00 10.00      A   
ATOM    115  CB  TYR A  43       9.132 -10.242  -4.352  1.00 10.00      A   
ATOM    116  CG  TYR A  43       9.902 -11.428  -4.895  1.00 10.00      A   
ATOM    117  CD1 TYR A  43      10.304 -11.474  -6.224  1.00 10.00      A   
ATOM    118  CD2 TYR A  43      10.215 -12.508  -4.080  1.00 10.00      A   
ATOM    119  CE1 TYR A  43      10.993 -12.564  -6.725  1.00 10.00      A   
ATOM    120  CE2 TYR A  43      10.906 -13.598  -4.570  1.00 10.00      A   
ATOM    121  CZ  TYR A  43      11.292 -13.623  -5.894  1.00 10.00      A   
ATOM    122  OH  TYR A  43      11.971 -14.713  -6.388  1.00 10.00      A   
ATOM    123  HH  TYR A  43      12.807 -14.420  -6.770  1.00 10.00      A   
ATOM    124  C   TYR A  43       8.541 -10.237  -1.902  1.00 10.00      A   
ATOM    125  O   TYR A  43       9.083 -11.070  -1.178  1.00 10.00      A   
ATOM    126  N   LYS A  44       8.307  -8.983  -1.519  1.00 10.00      A   
ATOM    127  HN  LYS A  44       7.866  -8.368  -2.143  1.00 10.00      A   
ATOM    128  CA  LYS A  44       8.707  -8.493  -0.197  1.00 10.00      A   
ATOM    129  CB  LYS A  44       8.249  -7.045   0.001  1.00 10.00      A   
ATOM    130  CG  LYS A  44       8.379  -6.525   1.425  1.00 10.00      A   
ATOM    131  CD  LYS A  44       7.752  -5.146   1.557  1.00 10.00      A   
ATOM    132  CE  LYS A  44       7.520  -4.777   3.013  1.00 10.00      A   
ATOM    133  NZ  LYS A  44       8.793  -4.628   3.759  1.00 10.00      A   
ATOM    134  HZ1 LYS A  44       8.669  -3.966   4.551  1.00 10.00      A   
ATOM    135  HZ2 LYS A  44       9.542  -4.262   3.125  1.00 10.00      A   
ATOM    136  HZ3 LYS A  44       9.096  -5.549   4.134  1.00 10.00      A   
ATOM    137  C   LYS A  44       8.145  -9.372   0.916  1.00 10.00      A   
ATOM    138  O   LYS A  44       8.874  -9.804   1.809  1.00 10.00      A   
ATOM    139  N   VAL A  45       6.850  -9.650   0.839  1.00 10.00      A   
ATOM    140  HN  VAL A  45       6.332  -9.302   0.082  1.00 10.00      A   
ATOM    141  CA  VAL A  45       6.182 -10.471   1.839  1.00 10.00      A   
ATOM    142  CB  VAL A  45       4.652 -10.411   1.690  1.00 10.00      A   
ATOM    143  CG1 VAL A  45       3.969 -11.227   2.781  1.00 10.00      A   
ATOM    144  CG2 VAL A  45       4.170  -8.969   1.727  1.00 10.00      A   
ATOM    145  C   VAL A  45       6.656 -11.918   1.753  1.00 10.00      A   
ATOM    146  O   VAL A  45       6.823 -12.589   2.773  1.00 10.00      A   
ATOM    147  N   LEU A  46       6.885 -12.393   0.534  1.00 10.00      A   
ATOM    148  HN  LEU A  46       6.736 -11.813  -0.244  1.00 10.00      A   
ATOM    149  CA  LEU A  46       7.356 -13.757   0.325  1.00 10.00      A   
ATOM    150  CB  LEU A  46       7.428 -14.082  -1.169  1.00 10.00      A   
ATOM    151  CG  LEU A  46       7.752 -15.535  -1.529  1.00 10.00      A   
ATOM    152  CD1 LEU A  46       6.636 -16.462  -1.076  1.00 10.00      A   
ATOM    153  CD2 LEU A  46       7.994 -15.678  -3.022  1.00 10.00      A   
ATOM    154  C   LEU A  46       8.726 -13.936   0.968  1.00 10.00      A   
ATOM    155  O   LEU A  46       8.985 -14.938   1.634  1.00 10.00      A   
ATOM    156  N   LYS A  47       9.587 -12.939   0.790  1.00 10.00      A   
ATOM    157  HN  LYS A  47       9.313 -12.162   0.253  1.00 10.00      A   
ATOM    158  CA  LYS A  47      10.931 -12.970   1.355  1.00 10.00      A   
ATOM    159  CB  LYS A  47      11.829 -11.907   0.709  1.00 10.00      A   
ATOM    160  CG  LYS A  47      12.003 -12.058  -0.797  1.00 10.00      A   
ATOM    161  CD  LYS A  47      12.881 -13.247  -1.156  1.00 10.00      A   
ATOM    162  CE  LYS A  47      14.358 -12.913  -1.005  1.00 10.00      A   
ATOM    163  NZ  LYS A  47      15.232 -13.935  -1.636  1.00 10.00      A   
ATOM    164  HZ1 LYS A  47      16.230 -13.657  -1.542  1.00 10.00      A   
ATOM    165  HZ2 LYS A  47      15.003 -14.029  -2.648  1.00 10.00      A   
ATOM    166  HZ3 LYS A  47      15.098 -14.860  -1.175  1.00 10.00      A   
ATOM    167  C   LYS A  47      10.896 -12.792   2.871  1.00 10.00      A   
ATOM    168  O   LYS A  47      11.890 -13.025   3.557  1.00 10.00      A   
ATOM    169  N   GLN A  48       9.752 -12.370   3.391  1.00 10.00      A   
ATOM    170  HN  GLN A  48       8.997 -12.176   2.795  1.00 10.00      A   
ATOM    171  CA  GLN A  48       9.595 -12.189   4.827  1.00 10.00      A   
ATOM    172  CB  GLN A  48       8.516 -11.152   5.149  1.00 10.00      A   
ATOM    173  CG  GLN A  48       8.975  -9.709   5.013  1.00 10.00      A   
ATOM    174  CD  GLN A  48      10.146  -9.378   5.919  1.00 10.00      A   
ATOM    175  OE1 GLN A  48       9.965  -8.987   7.074  1.00 10.00      A   
ATOM    176  NE2 GLN A  48      11.357  -9.527   5.403  1.00 10.00      A   
ATOM    177 HE21 GLN A  48      11.429  -9.841   4.478  1.00 10.00      A   
ATOM    178 HE22 GLN A  48      12.128  -9.313   5.966  1.00 10.00      A   
ATOM    179  C   GLN A  48       9.258 -13.519   5.486  1.00 10.00      A   
ATOM    180  O   GLN A  48       9.815 -13.863   6.528  1.00 10.00      A   
ATOM    181  N   VAL A  49       8.357 -14.270   4.863  1.00 10.00      A   
ATOM    182  HN  VAL A  49       7.947 -13.941   4.032  1.00 10.00      A   
ATOM    183  CA  VAL A  49       7.958 -15.569   5.392  1.00 10.00      A   
ATOM    184  CB  VAL A  49       6.531 -15.987   4.959  1.00 10.00      A   
ATOM    185  CG1 VAL A  49       5.487 -15.183   5.720  1.00 10.00      A   
ATOM    186  CG2 VAL A  49       6.332 -15.824   3.459  1.00 10.00      A   
ATOM    187  C   VAL A  49       8.975 -16.657   5.036  1.00 10.00      A   
ATOM    188  O   VAL A  49       9.462 -17.375   5.912  1.00 10.00      A   
ATOM    189  N   HIS A  50       9.304 -16.765   3.753  1.00 10.00      A   
ATOM    190  HN  HIS A  50       8.897 -16.150   3.101  1.00 10.00      A   
ATOM    191  CA  HIS A  50      10.266 -17.757   3.274  1.00 10.00      A   
ATOM    192  CB  HIS A  50       9.559 -19.038   2.808  1.00 10.00      A   
ATOM    193  CG  HIS A  50       8.872 -19.809   3.895  1.00 10.00      A   
ATOM    194  ND1 HIS A  50       9.530 -20.681   4.735  1.00 10.00      A   
ATOM    195  HD1 HIS A  50      10.491 -20.883   4.715  1.00 10.00      A   
ATOM    196  CD2 HIS A  50       7.574 -19.840   4.272  1.00 10.00      A   
ATOM    197  CE1 HIS A  50       8.666 -21.211   5.583  1.00 10.00      A   
ATOM    198  NE2 HIS A  50       7.473 -20.716   5.321  1.00 10.00      A   
ATOM    199  HE2 HIS A  50       6.647 -20.939   5.804  1.00 10.00      A   
ATOM    200  C   HIS A  50      11.083 -17.176   2.124  1.00 10.00      A   
ATOM    201  O   HIS A  50      10.739 -17.363   0.957  1.00 10.00      A   
ATOM    202  N   PRO A  51      12.179 -16.467   2.441  1.00 10.00      A   
ATOM    203  CA  PRO A  51      13.037 -15.835   1.430  1.00 10.00      A   
ATOM    204  CB  PRO A  51      14.051 -15.039   2.260  1.00 10.00      A   
ATOM    205  CG  PRO A  51      14.066 -15.713   3.589  1.00 10.00      A   
ATOM    206  CD  PRO A  51      12.676 -16.238   3.808  1.00 10.00      A   
ATOM    207  C   PRO A  51      13.756 -16.857   0.561  1.00 10.00      A   
ATOM    208  O   PRO A  51      14.179 -16.550  -0.556  1.00 10.00      A   
ATOM    209  N   ASP A  52      13.894 -18.067   1.086  1.00 10.00      A   
ATOM    210  HN  ASP A  52      13.544 -18.235   1.990  1.00 10.00      A   
ATOM    211  CA  ASP A  52      14.559 -19.148   0.372  1.00 10.00      A   
ATOM    212  CB  ASP A  52      14.626 -20.400   1.249  1.00 10.00      A   
ATOM    213  CG  ASP A  52      15.174 -20.121   2.632  1.00 10.00      A   
ATOM    214  OD1 ASP A  52      14.385 -19.730   3.523  1.00 10.00      A   
ATOM    215  OD2 ASP A  52      16.393 -20.293   2.838  1.00 10.00      A   
ATOM    216  C   ASP A  52      13.816 -19.476  -0.913  1.00 10.00      A   
ATOM    217  O   ASP A  52      14.424 -19.690  -1.961  1.00 10.00      A   
ATOM    218  N   THR A  53      12.497 -19.506  -0.824  1.00 10.00      A   
ATOM    219  HN  THR A  53      12.070 -19.308   0.035  1.00 10.00      A   
ATOM    220  CA  THR A  53      11.663 -19.809  -1.970  1.00 10.00      A   
ATOM    221  CB  THR A  53      10.335 -20.433  -1.514  1.00 10.00      A   
ATOM    222  OG1 THR A  53       9.908 -19.799  -0.298  1.00 10.00      A   
ATOM    223  HG1 THR A  53      10.110 -18.852  -0.340  1.00 10.00      A   
ATOM    224  CG2 THR A  53      10.498 -21.926  -1.271  1.00 10.00      A   
ATOM    225  C   THR A  53      11.364 -18.547  -2.767  1.00 10.00      A   
ATOM    226  O   THR A  53      10.944 -17.533  -2.208  1.00 10.00      A   
ATOM    227  N   GLY A  54      11.600 -18.606  -4.063  1.00 10.00      A   
ATOM    228  HN  GLY A  54      11.951 -19.436  -4.456  1.00 10.00      A   
ATOM    229  CA  GLY A  54      11.333 -17.465  -4.911  1.00 10.00      A   
ATOM    230  C   GLY A  54       9.974 -17.583  -5.563  1.00 10.00      A   
ATOM    231  O   GLY A  54       9.163 -18.421  -5.163  1.00 10.00      A   
ATOM    232  N   ILE A  55       9.712 -16.757  -6.561  1.00 10.00      A   
ATOM    233  HN  ILE A  55      10.393 -16.109  -6.845  1.00 10.00      A   
ATOM    234  CA  ILE A  55       8.432 -16.794  -7.250  1.00 10.00      A   
ATOM    235  CB  ILE A  55       7.393 -15.853  -6.588  1.00 10.00      A   
ATOM    236  CG1 ILE A  55       6.016 -16.010  -7.235  1.00 10.00      A   
ATOM    237  CG2 ILE A  55       7.853 -14.401  -6.625  1.00 10.00      A   
ATOM    238  CD1 ILE A  55       4.908 -15.267  -6.519  1.00 10.00      A   
ATOM    239  C   ILE A  55       8.595 -16.471  -8.736  1.00 10.00      A   
ATOM    240  O   ILE A  55       9.343 -15.565  -9.112  1.00 10.00      A   
ATOM    241  N   SER A  56       7.920 -17.248  -9.575  1.00 10.00      A   
ATOM    242  HN  SER A  56       7.370 -17.977  -9.213  1.00 10.00      A   
ATOM    243  CA  SER A  56       7.972 -17.054 -11.014  1.00 10.00      A   
ATOM    244  CB  SER A  56       7.316 -18.242 -11.727  1.00 10.00      A   
ATOM    245  OG  SER A  56       7.415 -18.123 -13.137  1.00 10.00      A   
ATOM    246  HG  SER A  56       6.988 -18.886 -13.553  1.00 10.00      A   
ATOM    247  C   SER A  56       7.264 -15.756 -11.395  1.00 10.00      A   
ATOM    248  O   SER A  56       6.295 -15.356 -10.742  1.00 10.00      A   
ATOM    249  N   SER A  57       7.744 -15.107 -12.452  1.00 10.00      A   
ATOM    250  HN  SER A  57       8.508 -15.484 -12.935  1.00 10.00      A   
ATOM    251  CA  SER A  57       7.169 -13.850 -12.919  1.00 10.00      A   
ATOM    252  CB  SER A  57       7.915 -13.364 -14.160  1.00 10.00      A   
ATOM    253  OG  SER A  57       9.321 -13.439 -13.975  1.00 10.00      A   
ATOM    254  HG  SER A  57       9.758 -13.039 -14.740  1.00 10.00      A   
ATOM    255  C   SER A  57       5.673 -13.986 -13.212  1.00 10.00      A   
ATOM    256  O   SER A  57       4.886 -13.088 -12.900  1.00 10.00      A   
ATOM    257  N   LYS A  58       5.287 -15.112 -13.799  1.00 10.00      A   
ATOM    258  HN  LYS A  58       5.964 -15.785 -14.033  1.00 10.00      A   
ATOM    259  CA  LYS A  58       3.889 -15.370 -14.119  1.00 10.00      A   
ATOM    260  CB  LYS A  58       3.753 -16.655 -14.933  1.00 10.00      A   
ATOM    261  CG  LYS A  58       4.211 -16.533 -16.375  1.00 10.00      A   
ATOM    262  CD  LYS A  58       4.045 -17.849 -17.112  1.00 10.00      A   
ATOM    263  CE  LYS A  58       4.531 -17.747 -18.547  1.00 10.00      A   
ATOM    264  NZ  LYS A  58       4.619 -19.083 -19.189  1.00 10.00      A   
ATOM    265  HZ1 LYS A  58       3.677 -19.508 -19.258  1.00 10.00      A   
ATOM    266  HZ2 LYS A  58       5.229 -19.714 -18.626  1.00 10.00      A   
ATOM    267  HZ3 LYS A  58       5.020 -18.999 -20.145  1.00 10.00      A   
ATOM    268  C   LYS A  58       3.060 -15.472 -12.846  1.00 10.00      A   
ATOM    269  O   LYS A  58       1.958 -14.927 -12.761  1.00 10.00      A   
ATOM    270  N   ALA A  59       3.617 -16.149 -11.846  1.00 10.00      A   
ATOM    271  HN  ALA A  59       4.505 -16.541 -11.975  1.00 10.00      A   
ATOM    272  CA  ALA A  59       2.944 -16.326 -10.565  1.00 10.00      A   
ATOM    273  CB  ALA A  59       3.707 -17.308  -9.690  1.00 10.00      A   
ATOM    274  C   ALA A  59       2.779 -14.987  -9.857  1.00 10.00      A   
ATOM    275  O   ALA A  59       1.805 -14.773  -9.133  1.00 10.00      A   
ATOM    276  N   MET A  60       3.734 -14.088 -10.080  1.00 10.00      A   
ATOM    277  HN  MET A  60       4.494 -14.331 -10.658  1.00 10.00      A   
ATOM    278  CA  MET A  60       3.689 -12.757  -9.484  1.00 10.00      A   
ATOM    279  CB  MET A  60       4.964 -11.969  -9.802  1.00 10.00      A   
ATOM    280  CG  MET A  60       6.237 -12.578  -9.241  1.00 10.00      A   
ATOM    281  SD  MET A  60       7.703 -11.593  -9.608  1.00 10.00      A   
ATOM    282  CE  MET A  60       7.537 -10.270  -8.415  1.00 10.00      A   
ATOM    283  C   MET A  60       2.476 -12.000 -10.004  1.00 10.00      A   
ATOM    284  O   MET A  60       1.821 -11.276  -9.259  1.00 10.00      A   
ATOM    285  N   GLY A  61       2.181 -12.190 -11.287  1.00 10.00      A   
ATOM    286  HN  GLY A  61       2.743 -12.788 -11.822  1.00 10.00      A   
ATOM    287  CA  GLY A  61       1.041 -11.536 -11.899  1.00 10.00      A   
ATOM    288  C   GLY A  61      -0.258 -12.006 -11.279  1.00 10.00      A   
ATOM    289  O   GLY A  61      -1.177 -11.214 -11.059  1.00 10.00      A   
ATOM    290  N   ILE A  62      -0.326 -13.303 -10.989  1.00 10.00      A   
ATOM    291  HN  ILE A  62       0.438 -13.879 -11.203  1.00 10.00      A   
ATOM    292  CA  ILE A  62      -1.506 -13.894 -10.373  1.00 10.00      A   
ATOM    293  CB  ILE A  62      -1.388 -15.429 -10.261  1.00 10.00      A   
ATOM    294  CG1 ILE A  62      -1.147 -16.045 -11.643  1.00 10.00      A   
ATOM    295  CG2 ILE A  62      -2.640 -16.021  -9.623  1.00 10.00      A   
ATOM    296  CD1 ILE A  62      -0.954 -17.546 -11.620  1.00 10.00      A   
ATOM    297  C   ILE A  62      -1.715 -13.300  -8.986  1.00 10.00      A   
ATOM    298  O   ILE A  62      -2.831 -12.925  -8.621  1.00 10.00      A   
ATOM    299  N   MET A  63      -0.628 -13.190  -8.227  1.00 10.00      A   
ATOM    300  HN  MET A  63       0.239 -13.488  -8.583  1.00 10.00      A   
ATOM    301  CA  MET A  63      -0.692 -12.631  -6.883  1.00 10.00      A   
ATOM    302  CB  MET A  63       0.632 -12.817  -6.141  1.00 10.00      A   
ATOM    303  CG  MET A  63       0.954 -14.267  -5.809  1.00 10.00      A   
ATOM    304  SD  MET A  63      -0.418 -15.127  -5.006  1.00 10.00      A   
ATOM    305  CE  MET A  63      -0.409 -14.359  -3.386  1.00 10.00      A   
ATOM    306  C   MET A  63      -1.082 -11.161  -6.942  1.00 10.00      A   
ATOM    307  O   MET A  63      -1.840 -10.675  -6.100  1.00 10.00      A   
ATOM    308  N   ASN A  64      -0.568 -10.460  -7.949  1.00 10.00      A   
ATOM    309  HN  ASN A  64       0.051 -10.904  -8.574  1.00 10.00      A   
ATOM    310  CA  ASN A  64      -0.884  -9.051  -8.141  1.00 10.00      A   
ATOM    311  CB  ASN A  64      -0.103  -8.476  -9.328  1.00 10.00      A   
ATOM    312  CG  ASN A  64       1.253  -7.926  -8.943  1.00 10.00      A   
ATOM    313  OD1 ASN A  64       1.467  -7.509  -7.807  1.00 10.00      A   
ATOM    314  ND2 ASN A  64       2.175  -7.909  -9.894  1.00 10.00      A   
ATOM    315 HD21 ASN A  64       1.930  -8.248 -10.783  1.00 10.00      A   
ATOM    316 HD22 ASN A  64       3.067  -7.556  -9.673  1.00 10.00      A   
ATOM    317  C   ASN A  64      -2.373  -8.900  -8.408  1.00 10.00      A   
ATOM    318  O   ASN A  64      -3.034  -8.019  -7.853  1.00 10.00      A   
ATOM    319  N   SER A  65      -2.889  -9.781  -9.258  1.00 10.00      A   
ATOM    320  HN  SER A  65      -2.299 -10.453  -9.665  1.00 10.00      A   
ATOM    321  CA  SER A  65      -4.293  -9.782  -9.614  1.00 10.00      A   
ATOM    322  CB  SER A  65      -4.555 -10.851 -10.677  1.00 10.00      A   
ATOM    323  OG  SER A  65      -5.739 -10.571 -11.400  1.00 10.00      A   
ATOM    324  HG  SER A  65      -5.744  -9.638 -11.654  1.00 10.00      A   
ATOM    325  C   SER A  65      -5.153 -10.033  -8.379  1.00 10.00      A   
ATOM    326  O   SER A  65      -6.176  -9.379  -8.187  1.00 10.00      A   
ATOM    327  N   PHE A  66      -4.723 -10.973  -7.539  1.00 10.00      A   
ATOM    328  HN  PHE A  66      -3.902 -11.469  -7.756  1.00 10.00      A   
ATOM    329  CA  PHE A  66      -5.447 -11.297  -6.316  1.00 10.00      A   
ATOM    330  CB  PHE A  66      -4.786 -12.467  -5.583  1.00 10.00      A   
ATOM    331  CG  PHE A  66      -5.427 -13.797  -5.868  1.00 10.00      A   
ATOM    332  CD1 PHE A  66      -6.618 -14.151  -5.255  1.00 10.00      A   
ATOM    333  CD2 PHE A  66      -4.842 -14.692  -6.748  1.00 10.00      A   
ATOM    334  CE1 PHE A  66      -7.214 -15.373  -5.514  1.00 10.00      A   
ATOM    335  CE2 PHE A  66      -5.432 -15.915  -7.012  1.00 10.00      A   
ATOM    336  CZ  PHE A  66      -6.619 -16.256  -6.393  1.00 10.00      A   
ATOM    337  C   PHE A  66      -5.542 -10.081  -5.401  1.00 10.00      A   
ATOM    338  O   PHE A  66      -6.624  -9.737  -4.927  1.00 10.00      A   
ATOM    339  N   VAL A  67      -4.408  -9.425  -5.169  1.00 10.00      A   
ATOM    340  HN  VAL A  67      -3.574  -9.746  -5.580  1.00 10.00      A   
ATOM    341  CA  VAL A  67      -4.370  -8.240  -4.319  1.00 10.00      A   
ATOM    342  CB  VAL A  67      -2.927  -7.712  -4.154  1.00 10.00      A   
ATOM    343  CG1 VAL A  67      -2.909  -6.411  -3.359  1.00 10.00      A   
ATOM    344  CG2 VAL A  67      -2.060  -8.761  -3.474  1.00 10.00      A   
ATOM    345  C   VAL A  67      -5.263  -7.144  -4.894  1.00 10.00      A   
ATOM    346  O   VAL A  67      -6.004  -6.481  -4.163  1.00 10.00      A   
ATOM    347  N   ASN A  68      -5.197  -6.980  -6.213  1.00 10.00      A   
ATOM    348  HN  ASN A  68      -4.586  -7.548  -6.733  1.00 10.00      A   
ATOM    349  CA  ASN A  68      -6.000  -5.981  -6.909  1.00 10.00      A   
ATOM    350  CB  ASN A  68      -5.619  -5.921  -8.391  1.00 10.00      A   
ATOM    351  CG  ASN A  68      -4.710  -4.761  -8.736  1.00 10.00      A   
ATOM    352  OD1 ASN A  68      -4.740  -3.715  -8.092  1.00 10.00      A   
ATOM    353  ND2 ASN A  68      -3.903  -4.937  -9.771  1.00 10.00      A   
ATOM    354 HD21 ASN A  68      -3.942  -5.794 -10.249  1.00 10.00      A   
ATOM    355 HD22 ASN A  68      -3.303  -4.204 -10.022  1.00 10.00      A   
ATOM    356  C   ASN A  68      -7.481  -6.306  -6.786  1.00 10.00      A   
ATOM    357  O   ASN A  68      -8.296  -5.434  -6.487  1.00 10.00      A   
ATOM    358  N   ASP A  69      -7.817  -7.573  -7.012  1.00 10.00      A   
ATOM    359  HN  ASP A  69      -7.110  -8.219  -7.238  1.00 10.00      A   
ATOM    360  CA  ASP A  69      -9.199  -8.036  -6.936  1.00 10.00      A   
ATOM    361  CB  ASP A  69      -9.294  -9.527  -7.278  1.00 10.00      A   
ATOM    362  CG  ASP A  69     -10.620  -9.913  -7.914  1.00 10.00      A   
ATOM    363  OD1 ASP A  69     -11.680  -9.449  -7.444  1.00 10.00      A   
ATOM    364  OD2 ASP A  69     -10.610 -10.697  -8.892  1.00 10.00      A   
ATOM    365  C   ASP A  69      -9.781  -7.769  -5.557  1.00 10.00      A   
ATOM    366  O   ASP A  69     -10.839  -7.160  -5.441  1.00 10.00      A   
ATOM    367  N   ILE A  70      -9.066  -8.197  -4.516  1.00 10.00      A   
ATOM    368  HN  ILE A  70      -8.214  -8.659  -4.682  1.00 10.00      A   
ATOM    369  CA  ILE A  70      -9.510  -7.995  -3.134  1.00 10.00      A   
ATOM    370  CB  ILE A  70      -8.452  -8.491  -2.120  1.00 10.00      A   
ATOM    371  CG1 ILE A  70      -8.219  -9.996  -2.290  1.00 10.00      A   
ATOM    372  CG2 ILE A  70      -8.879  -8.178  -0.691  1.00 10.00      A   
ATOM    373  CD1 ILE A  70      -7.024 -10.525  -1.529  1.00 10.00      A   
ATOM    374  C   ILE A  70      -9.819  -6.519  -2.881  1.00 10.00      A   
ATOM    375  O   ILE A  70     -10.858  -6.177  -2.310  1.00 10.00      A   
ATOM    376  N   PHE A  71      -8.927  -5.653  -3.345  1.00 10.00      A   
ATOM    377  HN  PHE A  71      -8.133  -5.993  -3.814  1.00 10.00      A   
ATOM    378  CA  PHE A  71      -9.096  -4.215  -3.186  1.00 10.00      A   
ATOM    379  CB  PHE A  71      -7.877  -3.479  -3.751  1.00 10.00      A   
ATOM    380  CG  PHE A  71      -7.994  -1.981  -3.746  1.00 10.00      A   
ATOM    381  CD1 PHE A  71      -7.858  -1.265  -2.569  1.00 10.00      A   
ATOM    382  CD2 PHE A  71      -8.233  -1.290  -4.922  1.00 10.00      A   
ATOM    383  CE1 PHE A  71      -7.958   0.114  -2.564  1.00 10.00      A   
ATOM    384  CE2 PHE A  71      -8.336   0.088  -4.926  1.00 10.00      A   
ATOM    385  CZ  PHE A  71      -8.198   0.792  -3.745  1.00 10.00      A   
ATOM    386  C   PHE A  71     -10.373  -3.747  -3.884  1.00 10.00      A   
ATOM    387  O   PHE A  71     -11.162  -2.993  -3.312  1.00 10.00      A   
ATOM    388  N   GLU A  72     -10.580  -4.222  -5.110  1.00 10.00      A   
ATOM    389  HN  GLU A  72      -9.919  -4.838  -5.499  1.00 10.00      A   
ATOM    390  CA  GLU A  72     -11.754  -3.856  -5.895  1.00 10.00      A   
ATOM    391  CB  GLU A  72     -11.616  -4.319  -7.349  1.00 10.00      A   
ATOM    392  CG  GLU A  72     -10.475  -3.648  -8.101  1.00 10.00      A   
ATOM    393  CD  GLU A  72     -10.545  -3.864  -9.598  1.00 10.00      A   
ATOM    394  OE1 GLU A  72     -11.056  -2.972 -10.309  1.00 10.00      A   
ATOM    395  OE2 GLU A  72     -10.088  -4.928 -10.076  1.00 10.00      A   
ATOM    396  C   GLU A  72     -13.046  -4.391  -5.274  1.00 10.00      A   
ATOM    397  O   GLU A  72     -14.078  -3.717  -5.306  1.00 10.00      A   
ATOM    398  N   ARG A  73     -12.986  -5.597  -4.708  1.00 10.00      A   
ATOM    399  HN  ARG A  73     -12.136  -6.092  -4.723  1.00 10.00      A   
ATOM    400  CA  ARG A  73     -14.156  -6.206  -4.073  1.00 10.00      A   
ATOM    401  CB  ARG A  73     -13.837  -7.621  -3.569  1.00 10.00      A   
ATOM    402  CG  ARG A  73     -13.297  -8.576  -4.621  1.00 10.00      A   
ATOM    403  CD  ARG A  73     -14.390  -9.093  -5.546  1.00 10.00      A   
ATOM    404  NE  ARG A  73     -14.805 -10.456  -5.206  1.00 10.00      A   
ATOM    405  HE  ARG A  73     -15.609 -10.552  -4.648  1.00 10.00      A   
ATOM    406  CZ  ARG A  73     -14.172 -11.558  -5.613  1.00 10.00      A   
ATOM    407  NH1 ARG A  73     -13.088 -11.471  -6.379  1.00 10.00      A   
ATOM    408 HH11 ARG A  73     -12.716 -10.531  -6.673  1.00 10.00      A   
ATOM    409 HH12 ARG A  73     -12.596 -12.336  -6.690  1.00 10.00      A   
ATOM    410  NH2 ARG A  73     -14.619 -12.753  -5.253  1.00 10.00      A   
ATOM    411 HH21 ARG A  73     -15.462 -12.839  -4.648  1.00 10.00      A   
ATOM    412 HH22 ARG A  73     -14.125 -13.617  -5.574  1.00 10.00      A   
ATOM    413  C   ARG A  73     -14.623  -5.352  -2.896  1.00 10.00      A   
ATOM    414  O   ARG A  73     -15.791  -4.964  -2.817  1.00 10.00      A   
ATOM    415  N   ILE A  74     -13.693  -5.048  -1.996  1.00 10.00      A   
ATOM    416  HN  ILE A  74     -12.775  -5.373  -2.132  1.00 10.00      A   
ATOM    417  CA  ILE A  74     -13.993  -4.245  -0.816  1.00 10.00      A   
ATOM    418  CB  ILE A  74     -12.783  -4.162   0.142  1.00 10.00      A   
ATOM    419  CG1 ILE A  74     -12.355  -5.567   0.581  1.00 10.00      A   
ATOM    420  CG2 ILE A  74     -13.115  -3.298   1.352  1.00 10.00      A   
ATOM    421  CD1 ILE A  74     -11.051  -5.604   1.353  1.00 10.00      A   
ATOM    422  C   ILE A  74     -14.432  -2.835  -1.208  1.00 10.00      A   
ATOM    423  O   ILE A  74     -15.443  -2.335  -0.717  1.00 10.00      A   
ATOM    424  N   ALA A  75     -13.674  -2.207  -2.106  1.00 10.00      A   
ATOM    425  HN  ALA A  75     -12.881  -2.662  -2.467  1.00 10.00      A   
ATOM    426  CA  ALA A  75     -13.985  -0.855  -2.559  1.00 10.00      A   
ATOM    427  CB  ALA A  75     -12.944  -0.362  -3.553  1.00 10.00      A   
ATOM    428  C   ALA A  75     -15.380  -0.778  -3.165  1.00 10.00      A   
ATOM    429  O   ALA A  75     -16.135   0.157  -2.889  1.00 10.00      A   
ATOM    430  N   GLY A  76     -15.721  -1.771  -3.980  1.00 10.00      A   
ATOM    431  HN  GLY A  76     -15.077  -2.493  -4.156  1.00 10.00      A   
ATOM    432  CA  GLY A  76     -17.025  -1.800  -4.613  1.00 10.00      A   
ATOM    433  C   GLY A  76     -18.154  -1.845  -3.602  1.00 10.00      A   
ATOM    434  O   GLY A  76     -19.090  -1.040  -3.664  1.00 10.00      A   
ATOM    435  N   GLU A  77     -18.056  -2.772  -2.657  1.00 10.00      A   
ATOM    436  HN  GLU A  77     -17.278  -3.376  -2.655  1.00 10.00      A   
ATOM    437  CA  GLU A  77     -19.074  -2.921  -1.628  1.00 10.00      A   
ATOM    438  CB  GLU A  77     -18.847  -4.193  -0.813  1.00 10.00      A   
ATOM    439  CG  GLU A  77     -19.083  -5.474  -1.591  1.00 10.00      A   
ATOM    440  CD  GLU A  77     -20.412  -5.481  -2.318  1.00 10.00      A   
ATOM    441  OE1 GLU A  77     -21.431  -5.084  -1.713  1.00 10.00      A   
ATOM    442  OE2 GLU A  77     -20.441  -5.879  -3.501  1.00 10.00      A   
ATOM    443  C   GLU A  77     -19.120  -1.701  -0.712  1.00 10.00      A   
ATOM    444  O   GLU A  77     -20.197  -1.239  -0.334  1.00 10.00      A   
ATOM    445  N   ALA A  78     -17.951  -1.176  -0.366  1.00 10.00      A   
ATOM    446  HN  ALA A  78     -17.122  -1.593  -0.694  1.00 10.00      A   
ATOM    447  CA  ALA A  78     -17.866  -0.005   0.498  1.00 10.00      A   
ATOM    448  CB  ALA A  78     -16.417   0.317   0.823  1.00 10.00      A   
ATOM    449  C   ALA A  78     -18.549   1.194  -0.151  1.00 10.00      A   
ATOM    450  O   ALA A  78     -19.242   1.960   0.517  1.00 10.00      A   
ATOM    451  N   SER A  79     -18.374   1.331  -1.461  1.00 10.00      A   
ATOM    452  HN  SER A  79     -17.823   0.676  -1.941  1.00 10.00      A   
ATOM    453  CA  SER A  79     -18.973   2.434  -2.200  1.00 10.00      A   
ATOM    454  CB  SER A  79     -18.445   2.469  -3.632  1.00 10.00      A   
ATOM    455  OG  SER A  79     -17.028   2.532  -3.641  1.00 10.00      A   
ATOM    456  HG  SER A  79     -16.666   1.691  -3.330  1.00 10.00      A   
ATOM    457  C   SER A  79     -20.499   2.350  -2.191  1.00 10.00      A   
ATOM    458  O   SER A  79     -21.179   3.333  -1.887  1.00 10.00      A   
ATOM    459  N   ARG A  80     -21.035   1.172  -2.498  1.00 10.00      A   
ATOM    460  HN  ARG A  80     -20.444   0.417  -2.713  1.00 10.00      A   
ATOM    461  CA  ARG A  80     -22.483   0.982  -2.522  1.00 10.00      A   
ATOM    462  CB  ARG A  80     -22.883  -0.330  -3.212  1.00 10.00      A   
ATOM    463  CG  ARG A  80     -22.296  -1.587  -2.591  1.00 10.00      A   
ATOM    464  CD  ARG A  80     -22.726  -2.838  -3.343  1.00 10.00      A   
ATOM    465  NE  ARG A  80     -24.174  -3.041  -3.296  1.00 10.00      A   
ATOM    466  HE  ARG A  80     -24.738  -2.346  -3.709  1.00 10.00      A   
ATOM    467  CZ  ARG A  80     -24.764  -4.101  -2.744  1.00 10.00      A   
ATOM    468  NH1 ARG A  80     -24.033  -5.063  -2.192  1.00 10.00      A   
ATOM    469 HH11 ARG A  80     -22.981  -4.995  -2.184  1.00 10.00      A   
ATOM    470 HH12 ARG A  80     -24.495  -5.895  -1.765  1.00 10.00      A   
ATOM    471  NH2 ARG A  80     -26.089  -4.194  -2.738  1.00 10.00      A   
ATOM    472 HH21 ARG A  80     -26.671  -3.442  -3.166  1.00 10.00      A   
ATOM    473 HH22 ARG A  80     -26.553  -5.021  -2.304  1.00 10.00      A   
ATOM    474  C   ARG A  80     -23.084   1.087  -1.124  1.00 10.00      A   
ATOM    475  O   ARG A  80     -24.179   1.623  -0.949  1.00 10.00      A   
ATOM    476  N   LEU A  81     -22.356   0.589  -0.129  1.00 10.00      A   
ATOM    477  HN  LEU A  81     -21.489   0.171  -0.329  1.00 10.00      A   
ATOM    478  CA  LEU A  81     -22.815   0.642   1.253  1.00 10.00      A   
ATOM    479  CB  LEU A  81     -21.885  -0.169   2.160  1.00 10.00      A   
ATOM    480  CG  LEU A  81     -22.350  -0.357   3.606  1.00 10.00      A   
ATOM    481  CD1 LEU A  81     -23.591  -1.237   3.661  1.00 10.00      A   
ATOM    482  CD2 LEU A  81     -21.229  -0.946   4.449  1.00 10.00      A   
ATOM    483  C   LEU A  81     -22.876   2.092   1.722  1.00 10.00      A   
ATOM    484  O   LEU A  81     -23.833   2.509   2.382  1.00 10.00      A   
ATOM    485  N   ALA A  82     -21.848   2.859   1.368  1.00 10.00      A   
ATOM    486  HN  ALA A  82     -21.105   2.461   0.861  1.00 10.00      A   
ATOM    487  CA  ALA A  82     -21.786   4.267   1.729  1.00 10.00      A   
ATOM    488  CB  ALA A  82     -20.433   4.854   1.362  1.00 10.00      A   
ATOM    489  C   ALA A  82     -22.906   5.029   1.033  1.00 10.00      A   
ATOM    490  O   ALA A  82     -23.571   5.862   1.643  1.00 10.00      A   
ATOM    491  N   HIS A  83     -23.129   4.716  -0.239  1.00 10.00      A   
ATOM    492  HN  HIS A  83     -22.572   4.028  -0.668  1.00 10.00      A   
ATOM    493  CA  HIS A  83     -24.178   5.369  -1.017  1.00 10.00      A   
ATOM    494  CB  HIS A  83     -24.144   4.921  -2.483  1.00 10.00      A   
ATOM    495  CG  HIS A  83     -25.129   5.642  -3.354  1.00 10.00      A   
ATOM    496  ND1 HIS A  83     -24.897   6.899  -3.873  1.00 10.00      A   
ATOM    497  HD1 HIS A  83     -24.078   7.433  -3.744  1.00 10.00      A   
ATOM    498  CD2 HIS A  83     -26.360   5.279  -3.793  1.00 10.00      A   
ATOM    499  CE1 HIS A  83     -25.944   7.282  -4.583  1.00 10.00      A   
ATOM    500  NE2 HIS A  83     -26.842   6.316  -4.552  1.00 10.00      A   
ATOM    501  HE2 HIS A  83     -27.710   6.334  -5.011  1.00 10.00      A   
ATOM    502  C   HIS A  83     -25.550   5.104  -0.407  1.00 10.00      A   
ATOM    503  O   HIS A  83     -26.384   6.004  -0.333  1.00 10.00      A   
ATOM    504  N   TYR A  84     -25.769   3.871   0.042  1.00 10.00      A   
ATOM    505  HN  TYR A  84     -25.061   3.193  -0.048  1.00 10.00      A   
ATOM    506  CA  TYR A  84     -27.037   3.494   0.659  1.00 10.00      A   
ATOM    507  CB  TYR A  84     -27.065   1.993   0.967  1.00 10.00      A   
ATOM    508  CG  TYR A  84     -28.427   1.484   1.385  1.00 10.00      A   
ATOM    509  CD1 TYR A  84     -29.408   1.225   0.439  1.00 10.00      A   
ATOM    510  CD2 TYR A  84     -28.733   1.275   2.724  1.00 10.00      A   
ATOM    511  CE1 TYR A  84     -30.656   0.771   0.815  1.00 10.00      A   
ATOM    512  CE2 TYR A  84     -29.978   0.818   3.108  1.00 10.00      A   
ATOM    513  CZ  TYR A  84     -30.936   0.570   2.148  1.00 10.00      A   
ATOM    514  OH  TYR A  84     -32.182   0.125   2.527  1.00 10.00      A   
ATOM    515  HH  TYR A  84     -32.436  -0.624   1.972  1.00 10.00      A   
ATOM    516  C   TYR A  84     -27.262   4.299   1.934  1.00 10.00      A   
ATOM    517  O   TYR A  84     -28.390   4.661   2.269  1.00 10.00      A   
ATOM    518  N   ASN A  85     -26.169   4.602   2.624  1.00 10.00      A   
ATOM    519  HN  ASN A  85     -25.296   4.307   2.286  1.00 10.00      A   
ATOM    520  CA  ASN A  85     -26.228   5.369   3.863  1.00 10.00      A   
ATOM    521  CB  ASN A  85     -25.122   4.931   4.829  1.00 10.00      A   
ATOM    522  CG  ASN A  85     -25.473   3.669   5.595  1.00 10.00      A   
ATOM    523  OD1 ASN A  85     -25.996   3.726   6.709  1.00 10.00      A   
ATOM    524  ND2 ASN A  85     -25.184   2.519   5.003  1.00 10.00      A   
ATOM    525 HD21 ASN A  85     -24.768   2.545   4.112  1.00 10.00      A   
ATOM    526 HD22 ASN A  85     -25.398   1.686   5.478  1.00 10.00      A   
ATOM    527  C   ASN A  85     -26.128   6.865   3.583  1.00 10.00      A   
ATOM    528  O   ASN A  85     -25.971   7.673   4.502  1.00 10.00      A   
ATOM    529  N   LYS A  86     -26.206   7.220   2.302  1.00 10.00      A   
ATOM    530  HN  LYS A  86     -26.314   6.517   1.626  1.00 10.00      A   
ATOM    531  CA  LYS A  86     -26.145   8.612   1.858  1.00 10.00      A   
ATOM    532  CB  LYS A  86     -27.345   9.402   2.391  1.00 10.00      A   
ATOM    533  CG  LYS A  86     -28.690   8.795   2.025  1.00 10.00      A   
ATOM    534  CD  LYS A  86     -29.833   9.500   2.732  1.00 10.00      A   
ATOM    535  CE  LYS A  86     -31.169   8.873   2.369  1.00 10.00      A   
ATOM    536  NZ  LYS A  86     -32.315   9.591   2.988  1.00 10.00      A   
ATOM    537  HZ1 LYS A  86     -32.323   9.441   4.017  1.00 10.00      A   
ATOM    538  HZ2 LYS A  86     -33.211   9.242   2.592  1.00 10.00      A   
ATOM    539  HZ3 LYS A  86     -32.244  10.613   2.800  1.00 10.00      A   
ATOM    540  C   LYS A  86     -24.828   9.282   2.242  1.00 10.00      A   
ATOM    541  O   LYS A  86     -24.773  10.492   2.461  1.00 10.00      A   
ATOM    542  N   ARG A  87     -23.767   8.492   2.303  1.00 10.00      A   
ATOM    543  HN  ARG A  87     -23.873   7.537   2.094  1.00 10.00      A   
ATOM    544  CA  ARG A  87     -22.449   8.996   2.660  1.00 10.00      A   
ATOM    545  CB  ARG A  87     -21.749   8.038   3.631  1.00 10.00      A   
ATOM    546  CG  ARG A  87     -22.544   7.715   4.885  1.00 10.00      A   
ATOM    547  CD  ARG A  87     -21.691   6.993   5.915  1.00 10.00      A   
ATOM    548  NE  ARG A  87     -20.857   7.920   6.685  1.00 10.00      A   
ATOM    549  HE  ARG A  87     -21.207   8.829   6.821  1.00 10.00      A   
ATOM    550  CZ  ARG A  87     -19.668   7.608   7.207  1.00 10.00      A   
ATOM    551  NH1 ARG A  87     -19.157   6.391   7.043  1.00 10.00      A   
ATOM    552 HH11 ARG A  87     -19.684   5.661   6.504  1.00 10.00      A   
ATOM    553 HH12 ARG A  87     -18.220   6.153   7.448  1.00 10.00      A   
ATOM    554  NH2 ARG A  87     -18.996   8.515   7.907  1.00 10.00      A   
ATOM    555 HH21 ARG A  87     -19.394   9.469   8.049  1.00 10.00      A   
ATOM    556 HH22 ARG A  87     -18.066   8.281   8.320  1.00 10.00      A   
ATOM    557  C   ARG A  87     -21.587   9.175   1.417  1.00 10.00      A   
ATOM    558  O   ARG A  87     -21.764   8.471   0.418  1.00 10.00      A   
ATOM    559  N   SER A  88     -20.667  10.122   1.475  1.00 10.00      A   
ATOM    560  HN  SER A  88     -20.593  10.671   2.286  1.00 10.00      A   
ATOM    561  CA  SER A  88     -19.766  10.382   0.365  1.00 10.00      A   
ATOM    562  CB  SER A  88     -19.874  11.845  -0.066  1.00 10.00      A   
ATOM    563  OG  SER A  88     -21.123  12.402   0.313  1.00 10.00      A   
ATOM    564  HG  SER A  88     -21.800  11.710   0.300  1.00 10.00      A   
ATOM    565  C   SER A  88     -18.327  10.067   0.769  1.00 10.00      A   
ATOM    566  O   SER A  88     -17.407  10.171  -0.041  1.00 10.00      A   
ATOM    567  N   THR A  89     -18.146   9.688   2.028  1.00 10.00      A   
ATOM    568  HN  THR A  89     -18.918   9.619   2.625  1.00 10.00      A   
ATOM    569  CA  THR A  89     -16.829   9.367   2.547  1.00 10.00      A   
ATOM    570  CB  THR A  89     -16.450  10.325   3.696  1.00 10.00      A   
ATOM    571  OG1 THR A  89     -16.679  11.682   3.277  1.00 10.00      A   
ATOM    572  HG1 THR A  89     -16.250  11.825   2.423  1.00 10.00      A   
ATOM    573  CG2 THR A  89     -14.984  10.163   4.069  1.00 10.00      A   
ATOM    574  C   THR A  89     -16.780   7.927   3.049  1.00 10.00      A   
ATOM    575  O   THR A  89     -17.536   7.548   3.944  1.00 10.00      A   
ATOM    576  N   ILE A  90     -15.907   7.130   2.453  1.00 10.00      A   
ATOM    577  HN  ILE A  90     -15.348   7.493   1.733  1.00 10.00      A   
ATOM    578  CA  ILE A  90     -15.751   5.737   2.839  1.00 10.00      A   
ATOM    579  CB  ILE A  90     -15.168   4.898   1.684  1.00 10.00      A   
ATOM    580  CG1 ILE A  90     -16.062   4.999   0.444  1.00 10.00      A   
ATOM    581  CG2 ILE A  90     -15.000   3.446   2.106  1.00 10.00      A   
ATOM    582  CD1 ILE A  90     -15.477   4.343  -0.788  1.00 10.00      A   
ATOM    583  C   ILE A  90     -14.820   5.639   4.040  1.00 10.00      A   
ATOM    584  O   ILE A  90     -13.635   5.970   3.945  1.00 10.00      A   
ATOM    585  N   THR A  91     -15.357   5.193   5.163  1.00 10.00      A   
ATOM    586  HN  THR A  91     -16.307   4.930   5.172  1.00 10.00      A   
ATOM    587  CA  THR A  91     -14.573   5.060   6.379  1.00 10.00      A   
ATOM    588  CB  THR A  91     -15.260   5.749   7.578  1.00 10.00      A   
ATOM    589  OG1 THR A  91     -16.665   5.453   7.591  1.00 10.00      A   
ATOM    590  HG1 THR A  91     -16.889   4.895   6.822  1.00 10.00      A   
ATOM    591  CG2 THR A  91     -15.065   7.256   7.501  1.00 10.00      A   
ATOM    592  C   THR A  91     -14.302   3.589   6.694  1.00 10.00      A   
ATOM    593  O   THR A  91     -14.702   2.705   5.933  1.00 10.00      A   
ATOM    594  N   SER A  92     -13.633   3.329   7.816  1.00 10.00      A   
ATOM    595  HN  SER A  92     -13.349   4.072   8.389  1.00 10.00      A   
ATOM    596  CA  SER A  92     -13.307   1.968   8.218  1.00 10.00      A   
ATOM    597  CB  SER A  92     -12.455   1.972   9.492  1.00 10.00      A   
ATOM    598  OG  SER A  92     -13.007   2.837  10.475  1.00 10.00      A   
ATOM    599  HG  SER A  92     -12.792   2.500  11.354  1.00 10.00      A   
ATOM    600  C   SER A  92     -14.562   1.121   8.413  1.00 10.00      A   
ATOM    601  O   SER A  92     -14.571  -0.065   8.088  1.00 10.00      A   
ATOM    602  N   ARG A  93     -15.628   1.743   8.915  1.00 10.00      A   
ATOM    603  HN  ARG A  93     -15.563   2.699   9.123  1.00 10.00      A   
ATOM    604  CA  ARG A  93     -16.886   1.037   9.162  1.00 10.00      A   
ATOM    605  CB  ARG A  93     -17.942   1.960   9.783  1.00 10.00      A   
ATOM    606  CG  ARG A  93     -18.417   3.079   8.871  1.00 10.00      A   
ATOM    607  CD  ARG A  93     -19.668   3.762   9.404  1.00 10.00      A   
ATOM    608  NE  ARG A  93     -20.701   2.806   9.806  1.00 10.00      A   
ATOM    609  HE  ARG A  93     -20.747   2.577  10.760  1.00 10.00      A   
ATOM    610  CZ  ARG A  93     -21.578   2.243   8.967  1.00 10.00      A   
ATOM    611  NH1 ARG A  93     -21.562   2.534   7.669  1.00 10.00      A   
ATOM    612 HH11 ARG A  93     -20.854   3.211   7.282  1.00 10.00      A   
ATOM    613 HH12 ARG A  93     -22.249   2.086   7.025  1.00 10.00      A   
ATOM    614  NH2 ARG A  93     -22.476   1.381   9.430  1.00 10.00      A   
ATOM    615 HH21 ARG A  93     -22.501   1.139  10.447  1.00 10.00      A   
ATOM    616 HH22 ARG A  93     -23.158   0.940   8.779  1.00 10.00      A   
ATOM    617  C   ARG A  93     -17.421   0.356   7.899  1.00 10.00      A   
ATOM    618  O   ARG A  93     -17.906  -0.777   7.955  1.00 10.00      A   
ATOM    619  N   GLU A  94     -17.324   1.044   6.762  1.00 10.00      A   
ATOM    620  HN  GLU A  94     -16.933   1.945   6.775  1.00 10.00      A   
ATOM    621  CA  GLU A  94     -17.790   0.490   5.497  1.00 10.00      A   
ATOM    622  CB  GLU A  94     -17.812   1.553   4.393  1.00 10.00      A   
ATOM    623  CG  GLU A  94     -19.016   2.484   4.436  1.00 10.00      A   
ATOM    624  CD  GLU A  94     -18.889   3.548   5.503  1.00 10.00      A   
ATOM    625  OE1 GLU A  94     -17.752   3.996   5.763  1.00 10.00      A   
ATOM    626  OE2 GLU A  94     -19.924   3.946   6.085  1.00 10.00      A   
ATOM    627  C   GLU A  94     -16.908  -0.677   5.081  1.00 10.00      A   
ATOM    628  O   GLU A  94     -17.405  -1.712   4.646  1.00 10.00      A   
ATOM    629  N   ILE A  95     -15.601  -0.505   5.244  1.00 10.00      A   
ATOM    630  HN  ILE A  95     -15.277   0.346   5.613  1.00 10.00      A   
ATOM    631  CA  ILE A  95     -14.632  -1.537   4.892  1.00 10.00      A   
ATOM    632  CB  ILE A  95     -13.184  -1.052   5.127  1.00 10.00      A   
ATOM    633  CG1 ILE A  95     -12.916   0.224   4.323  1.00 10.00      A   
ATOM    634  CG2 ILE A  95     -12.179  -2.143   4.767  1.00 10.00      A   
ATOM    635  CD1 ILE A  95     -11.617   0.918   4.679  1.00 10.00      A   
ATOM    636  C   ILE A  95     -14.874  -2.808   5.703  1.00 10.00      A   
ATOM    637  O   ILE A  95     -14.954  -3.904   5.146  1.00 10.00      A   
ATOM    638  N   GLN A  96     -14.999  -2.649   7.018  1.00 10.00      A   
ATOM    639  HN  GLN A  96     -14.929  -1.744   7.399  1.00 10.00      A   
ATOM    640  CA  GLN A  96     -15.232  -3.780   7.913  1.00 10.00      A   
ATOM    641  CB  GLN A  96     -15.339  -3.306   9.363  1.00 10.00      A   
ATOM    642  CG  GLN A  96     -14.115  -2.564   9.876  1.00 10.00      A   
ATOM    643  CD  GLN A  96     -14.392  -1.810  11.163  1.00 10.00      A   
ATOM    644  OE1 GLN A  96     -15.529  -1.442  11.451  1.00 10.00      A   
ATOM    645  NE2 GLN A  96     -13.351  -1.569  11.945  1.00 10.00      A   
ATOM    646 HE21 GLN A  96     -12.468  -1.892  11.654  1.00 10.00      A   
ATOM    647 HE22 GLN A  96     -13.500  -1.056  12.767  1.00 10.00      A   
ATOM    648  C   GLN A  96     -16.504  -4.525   7.528  1.00 10.00      A   
ATOM    649  O   GLN A  96     -16.497  -5.748   7.367  1.00 10.00      A   
ATOM    650  N   THR A  97     -17.591  -3.777   7.368  1.00 10.00      A   
ATOM    651  HN  THR A  97     -17.526  -2.807   7.504  1.00 10.00      A   
ATOM    652  CA  THR A  97     -18.875  -4.352   7.002  1.00 10.00      A   
ATOM    653  CB  THR A  97     -19.988  -3.286   7.003  1.00 10.00      A   
ATOM    654  OG1 THR A  97     -19.923  -2.538   8.229  1.00 10.00      A   
ATOM    655  HG1 THR A  97     -19.268  -1.835   8.144  1.00 10.00      A   
ATOM    656  CG2 THR A  97     -21.354  -3.944   6.899  1.00 10.00      A   
ATOM    657  C   THR A  97     -18.809  -5.038   5.637  1.00 10.00      A   
ATOM    658  O   THR A  97     -19.386  -6.110   5.446  1.00 10.00      A   
ATOM    659  N   ALA A  98     -18.086  -4.427   4.701  1.00 10.00      A   
ATOM    660  HN  ALA A  98     -17.638  -3.579   4.917  1.00 10.00      A   
ATOM    661  CA  ALA A  98     -17.938  -4.983   3.363  1.00 10.00      A   
ATOM    662  CB  ALA A  98     -17.126  -4.047   2.482  1.00 10.00      A   
ATOM    663  C   ALA A  98     -17.276  -6.353   3.426  1.00 10.00      A   
ATOM    664  O   ALA A  98     -17.754  -7.312   2.824  1.00 10.00      A   
ATOM    665  N   VAL A  99     -16.186  -6.440   4.184  1.00 10.00      A   
ATOM    666  HN  VAL A  99     -15.868  -5.635   4.654  1.00 10.00      A   
ATOM    667  CA  VAL A  99     -15.448  -7.692   4.337  1.00 10.00      A   
ATOM    668  CB  VAL A  99     -14.194  -7.514   5.221  1.00 10.00      A   
ATOM    669  CG1 VAL A  99     -13.499  -8.847   5.457  1.00 10.00      A   
ATOM    670  CG2 VAL A  99     -13.233  -6.522   4.586  1.00 10.00      A   
ATOM    671  C   VAL A  99     -16.336  -8.785   4.932  1.00 10.00      A   
ATOM    672  O   VAL A  99     -16.285  -9.940   4.504  1.00 10.00      A   
ATOM    673  N   ARG A 100     -17.165  -8.400   5.896  1.00 10.00      A   
ATOM    674  HN  ARG A 100     -17.171  -7.455   6.166  1.00 10.00      A   
ATOM    675  CA  ARG A 100     -18.070  -9.335   6.564  1.00 10.00      A   
ATOM    676  CB  ARG A 100     -18.788  -8.649   7.731  1.00 10.00      A   
ATOM    677  CG  ARG A 100     -17.885  -8.162   8.851  1.00 10.00      A   
ATOM    678  CD  ARG A 100     -18.708  -7.660  10.026  1.00 10.00      A   
ATOM    679  NE  ARG A 100     -18.119  -6.475  10.647  1.00 10.00      A   
ATOM    680  HE  ARG A 100     -17.214  -6.565  11.023  1.00 10.00      A   
ATOM    681  CZ  ARG A 100     -18.738  -5.295  10.732  1.00 10.00      A   
ATOM    682  NH1 ARG A 100     -19.959  -5.137  10.231  1.00 10.00      A   
ATOM    683 HH11 ARG A 100     -20.435  -4.206  10.298  1.00 10.00      A   
ATOM    684 HH12 ARG A 100     -20.450  -5.936   9.770  1.00 10.00      A   
ATOM    685  NH2 ARG A 100     -18.141  -4.273  11.329  1.00 10.00      A   
ATOM    686 HH21 ARG A 100     -17.188  -4.385  11.739  1.00 10.00      A   
ATOM    687 HH22 ARG A 100     -18.626  -3.348  11.396  1.00 10.00      A   
ATOM    688  C   ARG A 100     -19.120  -9.894   5.608  1.00 10.00      A   
ATOM    689  O   ARG A 100     -19.704 -10.947   5.865  1.00 10.00      A   
ATOM    690  N   LEU A 101     -19.371  -9.183   4.517  1.00 10.00      A   
ATOM    691  HN  LEU A 101     -18.880  -8.346   4.366  1.00 10.00      A   
ATOM    692  CA  LEU A 101     -20.363  -9.607   3.538  1.00 10.00      A   
ATOM    693  CB  LEU A 101     -21.301  -8.444   3.199  1.00 10.00      A   
ATOM    694  CG  LEU A 101     -22.058  -7.822   4.378  1.00 10.00      A   
ATOM    695  CD1 LEU A 101     -22.839  -6.600   3.926  1.00 10.00      A   
ATOM    696  CD2 LEU A 101     -22.983  -8.841   5.033  1.00 10.00      A   
ATOM    697  C   LEU A 101     -19.708 -10.144   2.269  1.00 10.00      A   
ATOM    698  O   LEU A 101     -20.390 -10.470   1.297  1.00 10.00      A   
ATOM    699  N   LEU A 102     -18.389 -10.252   2.283  1.00 10.00      A   
ATOM    700  HN  LEU A 102     -17.894 -10.006   3.096  1.00 10.00      A   
ATOM    701  CA  LEU A 102     -17.660 -10.740   1.118  1.00 10.00      A   
ATOM    702  CB  LEU A 102     -16.588  -9.735   0.688  1.00 10.00      A   
ATOM    703  CG  LEU A 102     -17.093  -8.430   0.071  1.00 10.00      A   
ATOM    704  CD1 LEU A 102     -15.936  -7.478  -0.176  1.00 10.00      A   
ATOM    705  CD2 LEU A 102     -17.840  -8.707  -1.222  1.00 10.00      A   
ATOM    706  C   LEU A 102     -17.023 -12.093   1.387  1.00 10.00      A   
ATOM    707  O   LEU A 102     -17.305 -13.077   0.697  1.00 10.00      A   
ATOM    708  N   LEU A 103     -16.178 -12.144   2.402  1.00 10.00      A   
ATOM    709  HN  LEU A 103     -16.033 -11.338   2.946  1.00 10.00      A   
ATOM    710  CA  LEU A 103     -15.481 -13.370   2.751  1.00 10.00      A   
ATOM    711  CB  LEU A 103     -14.134 -13.046   3.404  1.00 10.00      A   
ATOM    712  CG  LEU A 103     -13.166 -12.214   2.561  1.00 10.00      A   
ATOM    713  CD1 LEU A 103     -11.875 -11.955   3.321  1.00 10.00      A   
ATOM    714  CD2 LEU A 103     -12.882 -12.903   1.235  1.00 10.00      A   
ATOM    715  C   LEU A 103     -16.327 -14.240   3.673  1.00 10.00      A   
ATOM    716  O   LEU A 103     -17.201 -13.736   4.382  1.00 10.00      A   
ATOM    717  N   PRO A 104     -16.091 -15.562   3.663  1.00 10.00      A   
ATOM    718  CA  PRO A 104     -16.829 -16.500   4.511  1.00 10.00      A   
ATOM    719  CB  PRO A 104     -16.512 -17.855   3.873  1.00 10.00      A   
ATOM    720  CG  PRO A 104     -15.152 -17.674   3.293  1.00 10.00      A   
ATOM    721  CD  PRO A 104     -15.097 -16.250   2.815  1.00 10.00      A   
ATOM    722  C   PRO A 104     -16.335 -16.471   5.958  1.00 10.00      A   
ATOM    723  O   PRO A 104     -15.408 -15.726   6.295  1.00 10.00      A   
ATOM    724  N   GLY A 105     -16.950 -17.296   6.797  1.00 10.00      A   
ATOM    725  HN  GLY A 105     -17.663 -17.877   6.454  1.00 10.00      A   
ATOM    726  CA  GLY A 105     -16.578 -17.363   8.198  1.00 10.00      A   
ATOM    727  C   GLY A 105     -15.118 -17.722   8.393  1.00 10.00      A   
ATOM    728  O   GLY A 105     -14.507 -18.342   7.515  1.00 10.00      A   
ATOM    729  N   GLU A 106     -14.563 -17.318   9.535  1.00 10.00      A   
ATOM    730  HN  GLU A 106     -15.118 -16.823  10.178  1.00 10.00      A   
ATOM    731  CA  GLU A 106     -13.158 -17.577   9.876  1.00 10.00      A   
ATOM    732  CB  GLU A 106     -12.787 -19.060   9.724  1.00 10.00      A   
ATOM    733  CG  GLU A 106     -13.554 -19.999  10.644  1.00 10.00      A   
ATOM    734  CD  GLU A 106     -13.180 -19.826  12.101  1.00 10.00      A   
ATOM    735  OE1 GLU A 106     -12.002 -20.063  12.447  1.00 10.00      A   
ATOM    736  OE2 GLU A 106     -14.065 -19.471  12.911  1.00 10.00      A   
ATOM    737  C   GLU A 106     -12.213 -16.685   9.069  1.00 10.00      A   
ATOM    738  O   GLU A 106     -11.385 -15.968   9.636  1.00 10.00      A   
ATOM    739  N   LEU A 107     -12.353 -16.723   7.748  1.00 10.00      A   
ATOM    740  HN  LEU A 107     -13.037 -17.318   7.358  1.00 10.00      A   
ATOM    741  CA  LEU A 107     -11.524 -15.920   6.863  1.00 10.00      A   
ATOM    742  CB  LEU A 107     -11.723 -16.353   5.406  1.00 10.00      A   
ATOM    743  CG  LEU A 107     -10.789 -15.711   4.378  1.00 10.00      A   
ATOM    744  CD1 LEU A 107      -9.338 -16.090   4.648  1.00 10.00      A   
ATOM    745  CD2 LEU A 107     -11.195 -16.099   2.965  1.00 10.00      A   
ATOM    746  C   LEU A 107     -11.839 -14.437   7.030  1.00 10.00      A   
ATOM    747  O   LEU A 107     -10.935 -13.624   7.243  1.00 10.00      A   
ATOM    748  N   ALA A 108     -13.126 -14.095   6.956  1.00 10.00      A   
ATOM    749  HN  ALA A 108     -13.802 -14.793   6.792  1.00 10.00      A   
ATOM    750  CA  ALA A 108     -13.562 -12.709   7.109  1.00 10.00      A   
ATOM    751  CB  ALA A 108     -15.067 -12.594   6.917  1.00 10.00      A   
ATOM    752  C   ALA A 108     -13.170 -12.191   8.484  1.00 10.00      A   
ATOM    753  O   ALA A 108     -12.765 -11.041   8.639  1.00 10.00      A   
ATOM    754  N   LYS A 109     -13.284 -13.065   9.477  1.00 10.00      A   
ATOM    755  HN  LYS A 109     -13.614 -13.965   9.277  1.00 10.00      A   
ATOM    756  CA  LYS A 109     -12.936 -12.729  10.852  1.00 10.00      A   
ATOM    757  CB  LYS A 109     -13.236 -13.916  11.772  1.00 10.00      A   
ATOM    758  CG  LYS A 109     -12.988 -13.659  13.250  1.00 10.00      A   
ATOM    759  CD  LYS A 109     -13.441 -14.840  14.091  1.00 10.00      A   
ATOM    760  CE  LYS A 109     -13.409 -14.511  15.573  1.00 10.00      A   
ATOM    761  NZ  LYS A 109     -14.056 -15.574  16.384  1.00 10.00      A   
ATOM    762  HZ1 LYS A 109     -14.010 -15.329  17.394  1.00 10.00      A   
ATOM    763  HZ2 LYS A 109     -13.571 -16.484  16.238  1.00 10.00      A   
ATOM    764  HZ3 LYS A 109     -15.054 -15.677  16.108  1.00 10.00      A   
ATOM    765  C   LYS A 109     -11.463 -12.347  10.945  1.00 10.00      A   
ATOM    766  O   LYS A 109     -11.104 -11.372  11.607  1.00 10.00      A   
ATOM    767  N   HIS A 110     -10.621 -13.113  10.261  1.00 10.00      A   
ATOM    768  HN  HIS A 110     -10.977 -13.874   9.752  1.00 10.00      A   
ATOM    769  CA  HIS A 110      -9.189 -12.856  10.244  1.00 10.00      A   
ATOM    770  CB  HIS A 110      -8.447 -13.990   9.520  1.00 10.00      A   
ATOM    771  CG  HIS A 110      -6.957 -13.924   9.647  1.00 10.00      A   
ATOM    772  ND1 HIS A 110      -6.287 -14.249  10.805  1.00 10.00      A   
ATOM    773  HD1 HIS A 110      -6.699 -14.565  11.636  1.00 10.00      A   
ATOM    774  CD2 HIS A 110      -6.006 -13.547   8.759  1.00 10.00      A   
ATOM    775  CE1 HIS A 110      -4.991 -14.083  10.623  1.00 10.00      A   
ATOM    776  NE2 HIS A 110      -4.796 -13.655   9.394  1.00 10.00      A   
ATOM    777  HE2 HIS A 110      -3.920 -13.437   9.000  1.00 10.00      A   
ATOM    778  C   HIS A 110      -8.909 -11.521   9.562  1.00 10.00      A   
ATOM    779  O   HIS A 110      -8.166 -10.693  10.084  1.00 10.00      A   
ATOM    780  N   ALA A 111      -9.531 -11.314   8.407  1.00 10.00      A   
ATOM    781  HN  ALA A 111     -10.132 -12.008   8.055  1.00 10.00      A   
ATOM    782  CA  ALA A 111      -9.355 -10.082   7.648  1.00 10.00      A   
ATOM    783  CB  ALA A 111     -10.118 -10.150   6.334  1.00 10.00      A   
ATOM    784  C   ALA A 111      -9.793  -8.871   8.465  1.00 10.00      A   
ATOM    785  O   ALA A 111      -9.114  -7.846   8.484  1.00 10.00      A   
ATOM    786  N   VAL A 112     -10.930  -8.999   9.139  1.00 10.00      A   
ATOM    787  HN  VAL A 112     -11.443  -9.838   9.058  1.00 10.00      A   
ATOM    788  CA  VAL A 112     -11.447  -7.919   9.975  1.00 10.00      A   
ATOM    789  CB  VAL A 112     -12.844  -8.246  10.551  1.00 10.00      A   
ATOM    790  CG1 VAL A 112     -13.224  -7.267  11.654  1.00 10.00      A   
ATOM    791  CG2 VAL A 112     -13.885  -8.219   9.445  1.00 10.00      A   
ATOM    792  C   VAL A 112     -10.475  -7.598  11.109  1.00 10.00      A   
ATOM    793  O   VAL A 112     -10.170  -6.430  11.361  1.00 10.00      A   
ATOM    794  N   SER A 113      -9.988  -8.637  11.780  1.00 10.00      A   
ATOM    795  HN  SER A 113     -10.278  -9.544  11.537  1.00 10.00      A   
ATOM    796  CA  SER A 113      -9.050  -8.468  12.876  1.00 10.00      A   
ATOM    797  CB  SER A 113      -8.741  -9.817  13.531  1.00 10.00      A   
ATOM    798  OG  SER A 113      -8.145  -9.644  14.806  1.00 10.00      A   
ATOM    799  HG  SER A 113      -8.684 -10.089  15.470  1.00 10.00      A   
ATOM    800  C   SER A 113      -7.771  -7.785  12.396  1.00 10.00      A   
ATOM    801  O   SER A 113      -7.283  -6.848  13.033  1.00 10.00      A   
ATOM    802  N   GLU A 114      -7.242  -8.246  11.260  1.00 10.00      A   
ATOM    803  HN  GLU A 114      -7.682  -8.994  10.796  1.00 10.00      A   
ATOM    804  CA  GLU A 114      -6.028  -7.666  10.687  1.00 10.00      A   
ATOM    805  CB  GLU A 114      -5.594  -8.429   9.427  1.00 10.00      A   
ATOM    806  CG  GLU A 114      -5.185  -9.873   9.672  1.00 10.00      A   
ATOM    807  CD  GLU A 114      -4.036 -10.008  10.648  1.00 10.00      A   
ATOM    808  OE1 GLU A 114      -3.069  -9.224  10.556  1.00 10.00      A   
ATOM    809  OE2 GLU A 114      -4.086 -10.905  11.515  1.00 10.00      A   
ATOM    810  C   GLU A 114      -6.253  -6.197  10.346  1.00 10.00      A   
ATOM    811  O   GLU A 114      -5.430  -5.341  10.670  1.00 10.00      A   
ATOM    812  N   GLY A 115      -7.385  -5.918   9.704  1.00 10.00      A   
ATOM    813  HN  GLY A 115      -8.002  -6.652   9.481  1.00 10.00      A   
ATOM    814  CA  GLY A 115      -7.720  -4.556   9.319  1.00 10.00      A   
ATOM    815  C   GLY A 115      -7.870  -3.629  10.508  1.00 10.00      A   
ATOM    816  O   GLY A 115      -7.337  -2.518  10.512  1.00 10.00      A   
ATOM    817  N   THR A 116      -8.592  -4.087  11.520  1.00 10.00      A   
ATOM    818  HN  THR A 116      -8.991  -4.983  11.455  1.00 10.00      A   
ATOM    819  CA  THR A 116      -8.811  -3.295  12.725  1.00 10.00      A   
ATOM    820  CB  THR A 116      -9.801  -3.989  13.687  1.00 10.00      A   
ATOM    821  OG1 THR A 116     -10.921  -4.493  12.945  1.00 10.00      A   
ATOM    822  HG1 THR A 116     -10.642  -5.258  12.423  1.00 10.00      A   
ATOM    823  CG2 THR A 116     -10.312  -3.010  14.731  1.00 10.00      A   
ATOM    824  C   THR A 116      -7.481  -3.030  13.433  1.00 10.00      A   
ATOM    825  O   THR A 116      -7.220  -1.921  13.911  1.00 10.00      A   
ATOM    826  N   LYS A 117      -6.631  -4.047  13.465  1.00 10.00      A   
ATOM    827  HN  LYS A 117      -6.894  -4.903  13.059  1.00 10.00      A   
ATOM    828  CA  LYS A 117      -5.322  -3.938  14.088  1.00 10.00      A   
ATOM    829  CB  LYS A 117      -4.663  -5.320  14.135  1.00 10.00      A   
ATOM    830  CG  LYS A 117      -3.208  -5.325  14.574  1.00 10.00      A   
ATOM    831  CD  LYS A 117      -2.627  -6.729  14.522  1.00 10.00      A   
ATOM    832  CE  LYS A 117      -2.726  -7.315  13.122  1.00 10.00      A   
ATOM    833  NZ  LYS A 117      -2.436  -8.771  13.104  1.00 10.00      A   
ATOM    834  HZ1 LYS A 117      -2.615  -9.159  12.149  1.00 10.00      A   
ATOM    835  HZ2 LYS A 117      -3.047  -9.265  13.783  1.00 10.00      A   
ATOM    836  HZ3 LYS A 117      -1.444  -8.943  13.355  1.00 10.00      A   
ATOM    837  C   LYS A 117      -4.445  -2.949  13.321  1.00 10.00      A   
ATOM    838  O   LYS A 117      -3.746  -2.132  13.921  1.00 10.00      A   
ATOM    839  N   ALA A 118      -4.506  -3.019  11.993  1.00 10.00      A   
ATOM    840  HN  ALA A 118      -5.095  -3.690  11.577  1.00 10.00      A   
ATOM    841  CA  ALA A 118      -3.719  -2.137  11.131  1.00 10.00      A   
ATOM    842  CB  ALA A 118      -3.928  -2.494   9.667  1.00 10.00      A   
ATOM    843  C   ALA A 118      -4.057  -0.670  11.376  1.00 10.00      A   
ATOM    844  O   ALA A 118      -3.166   0.180  11.458  1.00 10.00      A   
ATOM    845  N   VAL A 119      -5.347  -0.379  11.494  1.00 10.00      A   
ATOM    846  HN  VAL A 119      -6.010  -1.099  11.404  1.00 10.00      A   
ATOM    847  CA  VAL A 119      -5.805   0.984  11.742  1.00 10.00      A   
ATOM    848  CB  VAL A 119      -7.345   1.092  11.674  1.00 10.00      A   
ATOM    849  CG1 VAL A 119      -7.807   2.506  12.007  1.00 10.00      A   
ATOM    850  CG2 VAL A 119      -7.840   0.689  10.294  1.00 10.00      A   
ATOM    851  C   VAL A 119      -5.308   1.463  13.104  1.00 10.00      A   
ATOM    852  O   VAL A 119      -4.782   2.567  13.231  1.00 10.00      A   
ATOM    853  N   THR A 120      -5.446   0.601  14.106  1.00 10.00      A   
ATOM    854  HN  THR A 120      -5.863  -0.270  13.930  1.00 10.00      A   
ATOM    855  CA  THR A 120      -5.010   0.914  15.462  1.00 10.00      A   
ATOM    856  CB  THR A 120      -5.298  -0.265  16.413  1.00 10.00      A   
ATOM    857  OG1 THR A 120      -6.676  -0.651  16.290  1.00 10.00      A   
ATOM    858  HG1 THR A 120      -6.778  -1.257  15.542  1.00 10.00      A   
ATOM    859  CG2 THR A 120      -5.013   0.124  17.857  1.00 10.00      A   
ATOM    860  C   THR A 120      -3.515   1.251  15.502  1.00 10.00      A   
ATOM    861  O   THR A 120      -3.090   2.155  16.227  1.00 10.00      A   
ATOM    862  N   LYS A 121      -2.733   0.539  14.695  1.00 10.00      A   
ATOM    863  HN  LYS A 121      -3.140  -0.156  14.129  1.00 10.00      A   
ATOM    864  CA  LYS A 121      -1.289   0.749  14.628  1.00 10.00      A   
ATOM    865  CB  LYS A 121      -0.625  -0.354  13.798  1.00 10.00      A   
ATOM    866  CG  LYS A 121      -0.508  -1.700  14.492  1.00 10.00      A   
ATOM    867  CD  LYS A 121       0.308  -2.665  13.648  1.00 10.00      A   
ATOM    868  CE  LYS A 121       0.550  -3.975  14.373  1.00 10.00      A   
ATOM    869  NZ  LYS A 121       1.595  -4.789  13.704  1.00 10.00      A   
ATOM    870  HZ1 LYS A 121       2.507  -4.288  13.726  1.00 10.00      A   
ATOM    871  HZ2 LYS A 121       1.336  -4.967  12.713  1.00 10.00      A   
ATOM    872  HZ3 LYS A 121       1.703  -5.699  14.195  1.00 10.00      A   
ATOM    873  C   LYS A 121      -0.938   2.105  14.023  1.00 10.00      A   
ATOM    874  O   LYS A 121       0.171   2.608  14.212  1.00 10.00      A   
ATOM    875  N   TYR A 122      -1.872   2.696  13.293  1.00 10.00      A   
ATOM    876  HN  TYR A 122      -2.745   2.261  13.182  1.00 10.00      A   
ATOM    877  CA  TYR A 122      -1.629   3.982  12.655  1.00 10.00      A   
ATOM    878  CB  TYR A 122      -2.230   4.011  11.249  1.00 10.00      A   
ATOM    879  CG  TYR A 122      -1.513   4.951  10.310  1.00 10.00      A   
ATOM    880  CD1 TYR A 122      -0.173   4.762  10.002  1.00 10.00      A   
ATOM    881  CD2 TYR A 122      -2.173   6.029   9.740  1.00 10.00      A   
ATOM    882  CE1 TYR A 122       0.492   5.621   9.154  1.00 10.00      A   
ATOM    883  CE2 TYR A 122      -1.517   6.893   8.889  1.00 10.00      A   
ATOM    884  CZ  TYR A 122      -0.184   6.684   8.601  1.00 10.00      A   
ATOM    885  OH  TYR A 122       0.473   7.545   7.759  1.00 10.00      A   
ATOM    886  HH  TYR A 122       0.972   7.034   7.108  1.00 10.00      A   
ATOM    887  C   TYR A 122      -2.152   5.146  13.495  1.00 10.00      A   
ATOM    888  O   TYR A 122      -1.719   6.289  13.331  1.00 10.00      A   
ATOM    889  N   THR A 123      -3.086   4.859  14.390  1.00 10.00      A   
ATOM    890  HN  THR A 123      -3.419   3.939  14.464  1.00 10.00      A   
ATOM    891  CA  THR A 123      -3.651   5.890  15.248  1.00 10.00      A   
ATOM    892  CB  THR A 123      -5.081   5.533  15.683  1.00 10.00      A   
ATOM    893  OG1 THR A 123      -5.172   4.119  15.924  1.00 10.00      A   
ATOM    894  HG1 THR A 123      -4.441   3.841  16.486  1.00 10.00      A   
ATOM    895  CG2 THR A 123      -6.080   5.933  14.606  1.00 10.00      A   
ATOM    896  C   THR A 123      -2.777   6.125  16.479  1.00 10.00      A   
ATOM    897  O   THR A 123      -2.932   7.122  17.192  1.00 10.00      A   
ATOM    898  N   SER A 124      -1.864   5.199  16.725  1.00 10.00      A   
ATOM    899  HN  SER A 124      -1.793   4.430  16.127  1.00 10.00      A   
ATOM    900  CA  SER A 124      -0.960   5.297  17.858  1.00 10.00      A   
ATOM    901  CB  SER A 124      -1.446   4.397  18.994  1.00 10.00      A   
ATOM    902  OG  SER A 124      -2.822   4.621  19.265  1.00 10.00      A   
ATOM    903  HG  SER A 124      -3.161   3.899  19.811  1.00 10.00      A   
ATOM    904  C   SER A 124       0.461   4.919  17.446  1.00 10.00      A   
ATOM    905  O   SER A 124       0.692   3.815  16.943  1.00 10.00      A   
ATOM    906  N   ALA A 125       1.397   5.847  17.656  1.00 10.00      A   
ATOM    907  HN  ALA A 125       1.130   6.705  18.041  1.00 10.00      A   
ATOM    908  CB  ALA A 125       3.398   4.464  18.077  1.00 10.00      A   
ATOM    909  CA  ALA A 125       2.803   5.641  17.313  1.00 10.00      A   
ATOM    910  C   ALA A 125       2.977   5.475  15.807  1.00 10.00      A   
ATOM    911  O   ALA A 125       2.434   6.316  15.058  1.00 10.00      A   
ATOM    912  OXT ALA A 125       3.667   4.523  15.377  1.00 10.00      A   
ATOM    913  CB  HIS B  19      17.252  18.262  17.511  1.00 10.00      B   
ATOM    914  CG  HIS B  19      18.068  18.126  18.761  1.00 10.00      B   
ATOM    915  ND1 HIS B  19      18.992  19.069  19.168  1.00 10.00      B   
ATOM    916  HD1 HIS B  19      19.219  19.896  18.690  1.00 10.00      B   
ATOM    917  CD2 HIS B  19      18.094  17.153  19.701  1.00 10.00      B   
ATOM    918  CE1 HIS B  19      19.549  18.676  20.299  1.00 10.00      B   
ATOM    919  NE2 HIS B  19      19.020  17.520  20.643  1.00 10.00      B   
ATOM    920  HE2 HIS B  19      19.250  17.006  21.450  1.00 10.00      B   
ATOM    921  C   HIS B  19      15.025  19.090  16.700  1.00 10.00      B   
ATOM    922  O   HIS B  19      15.212  20.308  16.639  1.00 10.00      B   
ATOM    923  N   HIS B  19      15.215  16.854  17.764  1.00 10.00      B   
ATOM    924  HT1 HIS B  19      14.179  16.864  17.861  1.00 10.00      B   
ATOM    925  HT2 HIS B  19      15.618  16.327  18.564  1.00 10.00      B   
ATOM    926  HT3 HIS B  19      15.465  16.362  16.881  1.00 10.00      B   
ATOM    927  CA  HIS B  19      15.739  18.243  17.747  1.00 10.00      B   
ATOM    928  N   ARG B  20      14.209  18.443  15.874  1.00 10.00      B   
ATOM    929  HN  ARG B  20      14.104  17.471  15.966  1.00 10.00      B   
ATOM    930  CA  ARG B  20      13.454  19.137  14.840  1.00 10.00      B   
ATOM    931  CB  ARG B  20      13.812  18.593  13.452  1.00 10.00      B   
ATOM    932  CG  ARG B  20      15.276  18.744  13.067  1.00 10.00      B   
ATOM    933  CD  ARG B  20      15.524  20.010  12.259  1.00 10.00      B   
ATOM    934  NE  ARG B  20      15.520  21.216  13.087  1.00 10.00      B   
ATOM    935  HE  ARG B  20      14.651  21.522  13.427  1.00 10.00      B   
ATOM    936  CZ  ARG B  20      16.609  21.924  13.382  1.00 10.00      B   
ATOM    937  NH1 ARG B  20      17.796  21.547  12.919  1.00 10.00      B   
ATOM    938 HH11 ARG B  20      17.881  20.694  12.322  1.00 10.00      B   
ATOM    939 HH12 ARG B  20      18.650  22.101  13.146  1.00 10.00      B   
ATOM    940  NH2 ARG B  20      16.512  23.014  14.134  1.00 10.00      B   
ATOM    941 HH21 ARG B  20      15.581  23.324  14.497  1.00 10.00      B   
ATOM    942 HH22 ARG B  20      17.363  23.569  14.364  1.00 10.00      B   
ATOM    943  C   ARG B  20      11.965  18.954  15.098  1.00 10.00      B   
ATOM    944  O   ARG B  20      11.576  18.385  16.120  1.00 10.00      B   
ATOM    945  N   LYS B  21      11.137  19.442  14.188  1.00 10.00      B   
ATOM    946  HN  LYS B  21      11.501  19.907  13.404  1.00 10.00      B   
ATOM    947  CA  LYS B  21       9.697  19.307  14.328  1.00 10.00      B   
ATOM    948  CB  LYS B  21       8.971  20.318  13.434  1.00 10.00      B   
ATOM    949  CG  LYS B  21       7.456  20.277  13.543  1.00 10.00      B   
ATOM    950  CD  LYS B  21       6.806  21.325  12.654  1.00 10.00      B   
ATOM    951  CE  LYS B  21       5.292  21.251  12.737  1.00 10.00      B   
ATOM    952  NZ  LYS B  21       4.631  22.260  11.870  1.00 10.00      B   
ATOM    953  HZ1 LYS B  21       3.613  22.060  11.802  1.00 10.00      B   
ATOM    954  HZ2 LYS B  21       5.039  22.238  10.917  1.00 10.00      B   
ATOM    955  HZ3 LYS B  21       4.757  23.215  12.266  1.00 10.00      B   
ATOM    956  C   LYS B  21       9.274  17.884  13.976  1.00 10.00      B   
ATOM    957  O   LYS B  21       9.677  17.346  12.942  1.00 10.00      B   
ATOM    958  N   VAL B  22       8.489  17.269  14.850  1.00 10.00      B   
ATOM    959  HN  VAL B  22       8.223  17.741  15.665  1.00 10.00      B   
ATOM    960  CA  VAL B  22       8.013  15.909  14.623  1.00 10.00      B   
ATOM    961  CB  VAL B  22       7.370  15.296  15.892  1.00 10.00      B   
ATOM    962  CG1 VAL B  22       6.302  16.209  16.469  1.00 10.00      B   
ATOM    963  CG2 VAL B  22       6.812  13.904  15.623  1.00 10.00      B   
ATOM    964  C   VAL B  22       7.045  15.870  13.437  1.00 10.00      B   
ATOM    965  O   VAL B  22       6.112  16.675  13.354  1.00 10.00      B   
ATOM    966  N   LEU B  23       7.287  14.942  12.521  1.00 10.00      B   
ATOM    967  HN  LEU B  23       8.031  14.320  12.660  1.00 10.00      B   
ATOM    968  CA  LEU B  23       6.468  14.804  11.326  1.00 10.00      B   
ATOM    969  CB  LEU B  23       7.235  14.048  10.237  1.00 10.00      B   
ATOM    970  CG  LEU B  23       8.600  14.624   9.851  1.00 10.00      B   
ATOM    971  CD1 LEU B  23       9.350  13.660   8.948  1.00 10.00      B   
ATOM    972  CD2 LEU B  23       8.449  15.979   9.178  1.00 10.00      B   
ATOM    973  C   LEU B  23       5.155  14.099  11.628  1.00 10.00      B   
ATOM    974  O   LEU B  23       5.139  12.959  12.098  1.00 10.00      B   
ATOM    975  N   ARG B  24       4.057  14.788  11.367  1.00 10.00      B   
ATOM    976  HN  ARG B  24       4.139  15.699  11.007  1.00 10.00      B   
ATOM    977  CA  ARG B  24       2.732  14.237  11.598  1.00 10.00      B   
ATOM    978  CB  ARG B  24       2.063  14.907  12.796  1.00 10.00      B   
ATOM    979  CG  ARG B  24       2.766  14.670  14.121  1.00 10.00      B   
ATOM    980  CD  ARG B  24       1.859  15.000  15.293  1.00 10.00      B   
ATOM    981  NE  ARG B  24       0.732  14.074  15.393  1.00 10.00      B   
ATOM    982  HE  ARG B  24       0.355  13.726  14.550  1.00 10.00      B   
ATOM    983  CZ  ARG B  24       0.196  13.678  16.544  1.00 10.00      B   
ATOM    984  NH1 ARG B  24       0.680  14.124  17.697  1.00 10.00      B   
ATOM    985 HH11 ARG B  24       0.259  13.813  18.600  1.00 10.00      B   
ATOM    986 HH12 ARG B  24       1.486  14.786  17.708  1.00 10.00      B   
ATOM    987  NH2 ARG B  24      -0.826  12.836  16.539  1.00 10.00      B   
ATOM    988 HH21 ARG B  24      -1.209  12.481  15.635  1.00 10.00      B   
ATOM    989 HH22 ARG B  24      -1.260  12.526  17.436  1.00 10.00      B   
ATOM    990  C   ARG B  24       1.867  14.410  10.361  1.00 10.00      B   
ATOM    991  O   ARG B  24       1.805  15.505   9.792  1.00 10.00      B   
ATOM    992  N   ASP B  25       1.213  13.326   9.949  1.00 10.00      B   
ATOM    993  HN  ASP B  25       1.323  12.488  10.450  1.00 10.00      B   
ATOM    994  CA  ASP B  25       0.343  13.333   8.775  1.00 10.00      B   
ATOM    995  CB  ASP B  25      -0.828  14.312   8.944  1.00 10.00      B   
ATOM    996  CG  ASP B  25      -2.013  13.707   9.669  1.00 10.00      B   
ATOM    997  OD1 ASP B  25      -2.999  13.329   8.997  1.00 10.00      B   
ATOM    998  OD2 ASP B  25      -1.975  13.624  10.914  1.00 10.00      B   
ATOM    999  C   ASP B  25       1.138  13.654   7.515  1.00 10.00      B   
ATOM   1000  O   ASP B  25       0.728  14.482   6.698  1.00 10.00      B   
ATOM   1001  N   ASN B  26       2.275  12.983   7.359  1.00 10.00      B   
ATOM   1002  HN  ASN B  26       2.534  12.321   8.037  1.00 10.00      B   
ATOM   1003  CA  ASN B  26       3.143  13.191   6.203  1.00 10.00      B   
ATOM   1004  CB  ASN B  26       4.426  12.368   6.349  1.00 10.00      B   
ATOM   1005  CG  ASN B  26       5.682  13.156   6.027  1.00 10.00      B   
ATOM   1006  OD1 ASN B  26       5.657  14.107   5.249  1.00 10.00      B   
ATOM   1007  ND2 ASN B  26       6.795  12.766   6.632  1.00 10.00      B   
ATOM   1008 HD21 ASN B  26       6.747  12.001   7.248  1.00 10.00      B   
ATOM   1009 HD22 ASN B  26       7.622  13.251   6.439  1.00 10.00      B   
ATOM   1010  C   ASN B  26       2.421  12.809   4.912  1.00 10.00      B   
ATOM   1011  O   ASN B  26       2.650  13.401   3.859  1.00 10.00      B   
ATOM   1012  N   ILE B  27       1.526  11.831   5.011  1.00 10.00      B   
ATOM   1013  HN  ILE B  27       1.383  11.405   5.885  1.00 10.00      B   
ATOM   1014  CA  ILE B  27       0.761  11.360   3.858  1.00 10.00      B   
ATOM   1015  CB  ILE B  27      -0.022  10.073   4.182  1.00 10.00      B   
ATOM   1016  CG1 ILE B  27      -0.910  10.277   5.415  1.00 10.00      B   
ATOM   1017  CG2 ILE B  27       0.940   8.912   4.388  1.00 10.00      B   
ATOM   1018  CD1 ILE B  27      -1.812   9.104   5.727  1.00 10.00      B   
ATOM   1019  C   ILE B  27      -0.201  12.425   3.333  1.00 10.00      B   
ATOM   1020  O   ILE B  27      -0.634  12.374   2.182  1.00 10.00      B   
ATOM   1021  N   GLN B  28      -0.511  13.405   4.171  1.00 10.00      B   
ATOM   1022  HN  GLN B  28      -0.111  13.414   5.065  1.00 10.00      B   
ATOM   1023  CA  GLN B  28      -1.417  14.480   3.789  1.00 10.00      B   
ATOM   1024  CB  GLN B  28      -2.002  15.163   5.028  1.00 10.00      B   
ATOM   1025  CG  GLN B  28      -2.983  14.303   5.809  1.00 10.00      B   
ATOM   1026  CD  GLN B  28      -4.369  14.261   5.188  1.00 10.00      B   
ATOM   1027  OE1 GLN B  28      -4.820  15.229   4.573  1.00 10.00      B   
ATOM   1028  NE2 GLN B  28      -5.056  13.145   5.355  1.00 10.00      B   
ATOM   1029 HE21 GLN B  28      -4.640  12.413   5.866  1.00 10.00      B   
ATOM   1030 HE22 GLN B  28      -5.952  13.084   4.960  1.00 10.00      B   
ATOM   1031  C   GLN B  28      -0.705  15.498   2.903  1.00 10.00      B   
ATOM   1032  O   GLN B  28      -1.320  16.440   2.403  1.00 10.00      B   
ATOM   1033  N   GLY B  29       0.596  15.294   2.711  1.00 10.00      B   
ATOM   1034  HN  GLY B  29       1.030  14.525   3.140  1.00 10.00      B   
ATOM   1035  CA  GLY B  29       1.380  16.190   1.885  1.00 10.00      B   
ATOM   1036  C   GLY B  29       1.101  15.997   0.409  1.00 10.00      B   
ATOM   1037  O   GLY B  29       1.295  16.912  -0.391  1.00 10.00      B   
ATOM   1038  N   ILE B  30       0.644  14.806   0.050  1.00 10.00      B   
ATOM   1039  HN  ILE B  30       0.499  14.124   0.738  1.00 10.00      B   
ATOM   1040  CA  ILE B  30       0.332  14.497  -1.339  1.00 10.00      B   
ATOM   1041  CB  ILE B  30       0.350  12.974  -1.595  1.00 10.00      B   
ATOM   1042  CG1 ILE B  30       1.619  12.355  -1.000  1.00 10.00      B   
ATOM   1043  CG2 ILE B  30       0.267  12.689  -3.087  1.00 10.00      B   
ATOM   1044  CD1 ILE B  30       1.593  10.843  -0.925  1.00 10.00      B   
ATOM   1045  C   ILE B  30      -1.039  15.064  -1.693  1.00 10.00      B   
ATOM   1046  O   ILE B  30      -2.058  14.601  -1.186  1.00 10.00      B   
ATOM   1047  N   THR B  31      -1.052  16.070  -2.555  1.00 10.00      B   
ATOM   1048  HN  THR B  31      -0.204  16.387  -2.936  1.00 10.00      B   
ATOM   1049  CA  THR B  31      -2.288  16.719  -2.960  1.00 10.00      B   
ATOM   1050  CB  THR B  31      -2.016  18.187  -3.337  1.00 10.00      B   
ATOM   1051  OG1 THR B  31      -0.795  18.263  -4.089  1.00 10.00      B   
ATOM   1052  HG1 THR B  31      -0.308  19.054  -3.830  1.00 10.00      B   
ATOM   1053  CG2 THR B  31      -1.888  19.041  -2.086  1.00 10.00      B   
ATOM   1054  C   THR B  31      -2.951  16.009  -4.140  1.00 10.00      B   
ATOM   1055  O   THR B  31      -2.326  15.192  -4.820  1.00 10.00      B   
ATOM   1056  N   LYS B  32      -4.218  16.341  -4.380  1.00 10.00      B   
ATOM   1057  HN  LYS B  32      -4.653  17.003  -3.797  1.00 10.00      B   
ATOM   1058  CA  LYS B  32      -4.987  15.752  -5.478  1.00 10.00      B   
ATOM   1059  CB  LYS B  32      -6.424  16.277  -5.496  1.00 10.00      B   
ATOM   1060  CG  LYS B  32      -7.235  15.941  -4.258  1.00 10.00      B   
ATOM   1061  CD  LYS B  32      -8.683  16.363  -4.435  1.00 10.00      B   
ATOM   1062  CE  LYS B  32      -9.478  16.168  -3.156  1.00 10.00      B   
ATOM   1063  NZ  LYS B  32     -10.911  16.514  -3.344  1.00 10.00      B   
ATOM   1064  HZ1 LYS B  32     -11.369  15.813  -3.964  1.00 10.00      B   
ATOM   1065  HZ2 LYS B  32     -10.999  17.453  -3.778  1.00 10.00      B   
ATOM   1066  HZ3 LYS B  32     -11.403  16.524  -2.431  1.00 10.00      B   
ATOM   1067  C   LYS B  32      -4.318  15.960  -6.847  1.00 10.00      B   
ATOM   1068  O   LYS B  32      -4.146  14.998  -7.597  1.00 10.00      B   
ATOM   1069  N   PRO B  33      -3.935  17.211  -7.207  1.00 10.00      B   
ATOM   1070  CA  PRO B  33      -3.273  17.485  -8.489  1.00 10.00      B   
ATOM   1071  CB  PRO B  33      -2.895  18.972  -8.406  1.00 10.00      B   
ATOM   1072  CG  PRO B  33      -3.046  19.335  -6.967  1.00 10.00      B   
ATOM   1073  CD  PRO B  33      -4.126  18.448  -6.432  1.00 10.00      B   
ATOM   1074  C   PRO B  33      -2.023  16.626  -8.677  1.00 10.00      B   
ATOM   1075  O   PRO B  33      -1.696  16.222  -9.795  1.00 10.00      B   
ATOM   1076  N   ALA B  34      -1.329  16.342  -7.577  1.00 10.00      B   
ATOM   1077  HN  ALA B  34      -1.637  16.692  -6.714  1.00 10.00      B   
ATOM   1078  CA  ALA B  34      -0.129  15.521  -7.625  1.00 10.00      B   
ATOM   1079  CB  ALA B  34       0.601  15.561  -6.292  1.00 10.00      B   
ATOM   1080  C   ALA B  34      -0.492  14.089  -7.995  1.00 10.00      B   
ATOM   1081  O   ALA B  34       0.169  13.461  -8.824  1.00 10.00      B   
ATOM   1082  N   ILE B  35      -1.565  13.595  -7.385  1.00 10.00      B   
ATOM   1083  HN  ILE B  35      -2.044  14.160  -6.737  1.00 10.00      B   
ATOM   1084  CA  ILE B  35      -2.053  12.244  -7.639  1.00 10.00      B   
ATOM   1085  CB  ILE B  35      -3.222  11.876  -6.695  1.00 10.00      B   
ATOM   1086  CG1 ILE B  35      -2.789  12.008  -5.231  1.00 10.00      B   
ATOM   1087  CG2 ILE B  35      -3.722  10.464  -6.977  1.00 10.00      B   
ATOM   1088  CD1 ILE B  35      -3.921  11.853  -4.237  1.00 10.00      B   
ATOM   1089  C   ILE B  35      -2.511  12.109  -9.089  1.00 10.00      B   
ATOM   1090  O   ILE B  35      -2.230  11.107  -9.751  1.00 10.00      B   
ATOM   1091  N   ARG B  36      -3.198  13.133  -9.584  1.00 10.00      B   
ATOM   1092  HN  ARG B  36      -3.387  13.906  -9.005  1.00 10.00      B   
ATOM   1093  CA  ARG B  36      -3.687  13.135 -10.960  1.00 10.00      B   
ATOM   1094  CB  ARG B  36      -4.596  14.336 -11.222  1.00 10.00      B   
ATOM   1095  CG  ARG B  36      -5.898  14.332 -10.437  1.00 10.00      B   
ATOM   1096  CD  ARG B  36      -6.868  15.369 -10.983  1.00 10.00      B   
ATOM   1097  NE  ARG B  36      -6.179  16.591 -11.393  1.00 10.00      B   
ATOM   1098  HE  ARG B  36      -5.290  16.492 -11.805  1.00 10.00      B   
ATOM   1099  CZ  ARG B  36      -6.684  17.812 -11.253  1.00 10.00      B   
ATOM   1100  NH1 ARG B  36      -7.886  17.987 -10.719  1.00 10.00      B   
ATOM   1101 HH11 ARG B  36      -8.449  17.167 -10.406  1.00 10.00      B   
ATOM   1102 HH12 ARG B  36      -8.276  18.950 -10.614  1.00 10.00      B   
ATOM   1103  NH2 ARG B  36      -5.984  18.861 -11.653  1.00 10.00      B   
ATOM   1104 HH21 ARG B  36      -6.372  19.823 -11.544  1.00 10.00      B   
ATOM   1105 HH22 ARG B  36      -5.042  18.730 -12.082  1.00 10.00      B   
ATOM   1106  C   ARG B  36      -2.524  13.142 -11.949  1.00 10.00      B   
ATOM   1107  O   ARG B  36      -2.595  12.520 -13.010  1.00 10.00      B   
ATOM   1108  N   ARG B  37      -1.459  13.849 -11.591  1.00 10.00      B   
ATOM   1109  HN  ARG B  37      -1.472  14.335 -10.738  1.00 10.00      B   
ATOM   1110  CA  ARG B  37      -0.272  13.926 -12.438  1.00 10.00      B   
ATOM   1111  CB  ARG B  37       0.751  14.899 -11.843  1.00 10.00      B   
ATOM   1112  CG  ARG B  37       2.063  14.973 -12.607  1.00 10.00      B   
ATOM   1113  CD  ARG B  37       2.927  16.123 -12.118  1.00 10.00      B   
ATOM   1114  NE  ARG B  37       3.308  15.976 -10.713  1.00 10.00      B   
ATOM   1115  HE  ARG B  37       2.741  15.408 -10.149  1.00 10.00      B   
ATOM   1116  CZ  ARG B  37       4.364  16.578 -10.170  1.00 10.00      B   
ATOM   1117  NH1 ARG B  37       5.136  17.360 -10.916  1.00 10.00      B   
ATOM   1118 HH11 ARG B  37       4.917  17.501 -11.928  1.00 10.00      B   
ATOM   1119 HH12 ARG B  37       5.960  17.841 -10.497  1.00 10.00      B   
ATOM   1120  NH2 ARG B  37       4.651  16.393  -8.889  1.00 10.00      B   
ATOM   1121 HH21 ARG B  37       5.480  16.861  -8.467  1.00 10.00      B   
ATOM   1122 HH22 ARG B  37       4.050  15.780  -8.295  1.00 10.00      B   
ATOM   1123  C   ARG B  37       0.346  12.542 -12.599  1.00 10.00      B   
ATOM   1124  O   ARG B  37       0.754  12.150 -13.695  1.00 10.00      B   
ATOM   1125  N   LEU B  38       0.388  11.801 -11.495  1.00 10.00      B   
ATOM   1126  HN  LEU B  38       0.034  12.172 -10.658  1.00 10.00      B   
ATOM   1127  CA  LEU B  38       0.941  10.455 -11.492  1.00 10.00      B   
ATOM   1128  CB  LEU B  38       1.061   9.925 -10.062  1.00 10.00      B   
ATOM   1129  CG  LEU B  38       1.822  10.812  -9.074  1.00 10.00      B   
ATOM   1130  CD1 LEU B  38       1.870  10.166  -7.699  1.00 10.00      B   
ATOM   1131  CD2 LEU B  38       3.225  11.109  -9.580  1.00 10.00      B   
ATOM   1132  C   LEU B  38       0.068   9.527 -12.327  1.00 10.00      B   
ATOM   1133  O   LEU B  38       0.573   8.662 -13.047  1.00 10.00      B   
ATOM   1134  N   ALA B  39      -1.244   9.730 -12.240  1.00 10.00      B   
ATOM   1135  HN  ALA B  39      -1.578  10.440 -11.646  1.00 10.00      B   
ATOM   1136  CA  ALA B  39      -2.202   8.925 -12.993  1.00 10.00      B   
ATOM   1137  CB  ALA B  39      -3.626   9.262 -12.581  1.00 10.00      B   
ATOM   1138  C   ALA B  39      -2.015   9.134 -14.494  1.00 10.00      B   
ATOM   1139  O   ALA B  39      -2.002   8.175 -15.271  1.00 10.00      B   
ATOM   1140  N   ARG B  40      -1.854  10.394 -14.893  1.00 10.00      B   
ATOM   1141  HN  ARG B  40      -1.880  11.113 -14.225  1.00 10.00      B   
ATOM   1142  CA  ARG B  40      -1.651  10.732 -16.298  1.00 10.00      B   
ATOM   1143  CB  ARG B  40      -1.587  12.251 -16.496  1.00 10.00      B   
ATOM   1144  CG  ARG B  40      -1.275  12.670 -17.928  1.00 10.00      B   
ATOM   1145  CD  ARG B  40      -0.674  14.064 -17.987  1.00 10.00      B   
ATOM   1146  NE  ARG B  40       0.131  14.263 -19.193  1.00 10.00      B   
ATOM   1147  HE  ARG B  40      -0.306  14.088 -20.059  1.00 10.00      B   
ATOM   1148  CZ  ARG B  40       1.404  14.669 -19.185  1.00 10.00      B   
ATOM   1149  NH1 ARG B  40       2.022  14.923 -18.032  1.00 10.00      B   
ATOM   1150 HH11 ARG B  40       1.511  14.812 -17.129  1.00 10.00      B   
ATOM   1151 HH12 ARG B  40       3.019  15.237 -18.024  1.00 10.00      B   
ATOM   1152  NH2 ARG B  40       2.054  14.828 -20.332  1.00 10.00      B   
ATOM   1153 HH21 ARG B  40       1.572  14.642 -21.240  1.00 10.00      B   
ATOM   1154 HH22 ARG B  40       3.049  15.143 -20.333  1.00 10.00      B   
ATOM   1155  C   ARG B  40      -0.367  10.094 -16.817  1.00 10.00      B   
ATOM   1156  O   ARG B  40      -0.313   9.612 -17.946  1.00 10.00      B   
ATOM   1157  N   ARG B  41       0.658  10.078 -15.973  1.00 10.00      B   
ATOM   1158  HN  ARG B  41       0.542  10.465 -15.077  1.00 10.00      B   
ATOM   1159  CA  ARG B  41       1.949   9.504 -16.341  1.00 10.00      B   
ATOM   1160  CB  ARG B  41       3.048   9.976 -15.389  1.00 10.00      B   
ATOM   1161  CG  ARG B  41       3.407  11.444 -15.539  1.00 10.00      B   
ATOM   1162  CD  ARG B  41       4.816  11.715 -15.043  1.00 10.00      B   
ATOM   1163  NE  ARG B  41       5.806  10.910 -15.761  1.00 10.00      B   
ATOM   1164  HE  ARG B  41       5.567   9.974 -15.964  1.00 10.00      B   
ATOM   1165  CZ  ARG B  41       6.997  11.363 -16.150  1.00 10.00      B   
ATOM   1166  NH1 ARG B  41       7.357  12.613 -15.887  1.00 10.00      B   
ATOM   1167 HH11 ARG B  41       6.711  13.247 -15.372  1.00 10.00      B   
ATOM   1168 HH12 ARG B  41       8.288  12.966 -16.199  1.00 10.00      B   
ATOM   1169  NH2 ARG B  41       7.832  10.561 -16.794  1.00 10.00      B   
ATOM   1170 HH21 ARG B  41       8.769  10.914 -17.099  1.00 10.00      B   
ATOM   1171 HH22 ARG B  41       7.562   9.576 -16.999  1.00 10.00      B   
ATOM   1172  C   ARG B  41       1.905   7.981 -16.380  1.00 10.00      B   
ATOM   1173  O   ARG B  41       2.780   7.343 -16.967  1.00 10.00      B   
ATOM   1174  N   GLY B  42       0.895   7.408 -15.745  1.00 10.00      B   
ATOM   1175  HN  GLY B  42       0.237   7.970 -15.281  1.00 10.00      B   
ATOM   1176  CA  GLY B  42       0.755   5.966 -15.722  1.00 10.00      B   
ATOM   1177  C   GLY B  42      -0.016   5.456 -16.919  1.00 10.00      B   
ATOM   1178  O   GLY B  42       0.205   4.337 -17.379  1.00 10.00      B   
ATOM   1179  N   GLY B  43      -0.920   6.284 -17.427  1.00 10.00      B   
ATOM   1180  HN  GLY B  43      -1.046   7.165 -17.019  1.00 10.00      B   
ATOM   1181  CA  GLY B  43      -1.714   5.899 -18.576  1.00 10.00      B   
ATOM   1182  C   GLY B  43      -3.198   5.902 -18.277  1.00 10.00      B   
ATOM   1183  O   GLY B  43      -4.008   5.489 -19.111  1.00 10.00      B   
ATOM   1184  N   VAL B  44      -3.553   6.376 -17.090  1.00 10.00      B   
ATOM   1185  HN  VAL B  44      -2.860   6.711 -16.482  1.00 10.00      B   
ATOM   1186  CA  VAL B  44      -4.946   6.430 -16.668  1.00 10.00      B   
ATOM   1187  CB  VAL B  44      -5.058   6.603 -15.137  1.00 10.00      B   
ATOM   1188  CG1 VAL B  44      -6.514   6.596 -14.701  1.00 10.00      B   
ATOM   1189  CG2 VAL B  44      -4.277   5.517 -14.409  1.00 10.00      B   
ATOM   1190  C   VAL B  44      -5.669   7.579 -17.367  1.00 10.00      B   
ATOM   1191  O   VAL B  44      -5.267   8.739 -17.255  1.00 10.00      B   
ATOM   1192  N   LYS B  45      -6.726   7.249 -18.096  1.00 10.00      B   
ATOM   1193  HN  LYS B  45      -6.997   6.307 -18.146  1.00 10.00      B   
ATOM   1194  CA  LYS B  45      -7.499   8.250 -18.816  1.00 10.00      B   
ATOM   1195  CB  LYS B  45      -7.975   7.694 -20.161  1.00 10.00      B   
ATOM   1196  CG  LYS B  45      -6.853   7.240 -21.079  1.00 10.00      B   
ATOM   1197  CD  LYS B  45      -7.391   6.436 -22.250  1.00 10.00      B   
ATOM   1198  CE  LYS B  45      -6.263   5.893 -23.111  1.00 10.00      B   
ATOM   1199  NZ  LYS B  45      -6.761   4.954 -24.147  1.00 10.00      B   
ATOM   1200  HZ1 LYS B  45      -7.243   4.149 -23.699  1.00 10.00      B   
ATOM   1201  HZ2 LYS B  45      -5.969   4.594 -24.716  1.00 10.00      B   
ATOM   1202  HZ3 LYS B  45      -7.430   5.438 -24.775  1.00 10.00      B   
ATOM   1203  C   LYS B  45      -8.697   8.702 -17.992  1.00 10.00      B   
ATOM   1204  O   LYS B  45      -8.951   9.902 -17.852  1.00 10.00      B   
ATOM   1205  N   ARG B  46      -9.425   7.735 -17.449  1.00 10.00      B   
ATOM   1206  HN  ARG B  46      -9.160   6.800 -17.588  1.00 10.00      B   
ATOM   1207  CA  ARG B  46     -10.600   8.024 -16.641  1.00 10.00      B   
ATOM   1208  CB  ARG B  46     -11.767   7.108 -17.027  1.00 10.00      B   
ATOM   1209  CG  ARG B  46     -12.179   7.221 -18.482  1.00 10.00      B   
ATOM   1210  CD  ARG B  46     -12.632   8.632 -18.812  1.00 10.00      B   
ATOM   1211  NE  ARG B  46     -12.204   9.037 -20.150  1.00 10.00      B   
ATOM   1212  HE  ARG B  46     -12.295   8.375 -20.873  1.00 10.00      B   
ATOM   1213  CZ  ARG B  46     -11.704  10.236 -20.443  1.00 10.00      B   
ATOM   1214  NH1 ARG B  46     -11.570  11.159 -19.498  1.00 10.00      B   
ATOM   1215 HH11 ARG B  46     -11.856  10.954 -18.515  1.00 10.00      B   
ATOM   1216 HH12 ARG B  46     -11.179  12.097 -19.734  1.00 10.00      B   
ATOM   1217  NH2 ARG B  46     -11.330  10.510 -21.687  1.00 10.00      B   
ATOM   1218 HH21 ARG B  46     -11.427   9.788 -22.436  1.00 10.00      B   
ATOM   1219 HH22 ARG B  46     -10.934  11.447 -21.921  1.00 10.00      B   
ATOM   1220  C   ARG B  46     -10.284   7.871 -15.165  1.00 10.00      B   
ATOM   1221  O   ARG B  46      -9.734   6.856 -14.739  1.00 10.00      B   
ATOM   1222  N   ILE B  47     -10.633   8.884 -14.396  1.00 10.00      B   
ATOM   1223  HN  ILE B  47     -11.078   9.659 -14.802  1.00 10.00      B   
ATOM   1224  CA  ILE B  47     -10.390   8.884 -12.964  1.00 10.00      B   
ATOM   1225  CB  ILE B  47      -9.627  10.159 -12.531  1.00 10.00      B   
ATOM   1226  CG1 ILE B  47      -8.430  10.408 -13.455  1.00 10.00      B   
ATOM   1227  CG2 ILE B  47      -9.160  10.039 -11.088  1.00 10.00      B   
ATOM   1228  CD1 ILE B  47      -7.763  11.751 -13.250  1.00 10.00      B   
ATOM   1229  C   ILE B  47     -11.713   8.812 -12.211  1.00 10.00      B   
ATOM   1230  O   ILE B  47     -12.615   9.616 -12.451  1.00 10.00      B   
ATOM   1231  N   SER B  48     -11.836   7.836 -11.323  1.00 10.00      B   
ATOM   1232  HN  SER B  48     -11.097   7.206 -11.196  1.00 10.00      B   
ATOM   1233  CA  SER B  48     -13.047   7.666 -10.533  1.00 10.00      B   
ATOM   1234  CB  SER B  48     -13.033   6.298  -9.853  1.00 10.00      B   
ATOM   1235  OG  SER B  48     -12.327   5.351 -10.640  1.00 10.00      B   
ATOM   1236  HG  SER B  48     -12.087   4.593 -10.088  1.00 10.00      B   
ATOM   1237  C   SER B  48     -13.162   8.777  -9.489  1.00 10.00      B   
ATOM   1238  O   SER B  48     -12.154   9.289  -9.005  1.00 10.00      B   
ATOM   1239  N   GLY B  49     -14.391   9.133  -9.140  1.00 10.00      B   
ATOM   1240  HN  GLY B  49     -15.154   8.677  -9.552  1.00 10.00      B   
ATOM   1241  CA  GLY B  49     -14.625  10.192  -8.176  1.00 10.00      B   
ATOM   1242  C   GLY B  49     -14.075   9.902  -6.789  1.00 10.00      B   
ATOM   1243  O   GLY B  49     -13.475  10.774  -6.165  1.00 10.00      B   
ATOM   1244  N   LEU B  50     -14.267   8.686  -6.297  1.00 10.00      B   
ATOM   1245  HN  LEU B  50     -14.742   8.014  -6.832  1.00 10.00      B   
ATOM   1246  CA  LEU B  50     -13.787   8.338  -4.964  1.00 10.00      B   
ATOM   1247  CB  LEU B  50     -14.812   7.488  -4.210  1.00 10.00      B   
ATOM   1248  CG  LEU B  50     -16.092   8.207  -3.781  1.00 10.00      B   
ATOM   1249  CD1 LEU B  50     -17.003   7.259  -3.014  1.00 10.00      B   
ATOM   1250  CD2 LEU B  50     -15.760   9.431  -2.941  1.00 10.00      B   
ATOM   1251  C   LEU B  50     -12.432   7.646  -4.992  1.00 10.00      B   
ATOM   1252  O   LEU B  50     -11.867   7.339  -3.940  1.00 10.00      B   
ATOM   1253  N   ILE B  51     -11.893   7.434  -6.190  1.00 10.00      B   
ATOM   1254  HN  ILE B  51     -12.374   7.731  -6.988  1.00 10.00      B   
ATOM   1255  CA  ILE B  51     -10.599   6.767  -6.332  1.00 10.00      B   
ATOM   1256  CB  ILE B  51     -10.236   6.429  -7.800  1.00 10.00      B   
ATOM   1257  CG1 ILE B  51      -9.380   5.158  -7.858  1.00 10.00      B   
ATOM   1258  CG2 ILE B  51      -9.509   7.584  -8.477  1.00 10.00      B   
ATOM   1259  CD1 ILE B  51      -9.150   4.636  -9.262  1.00 10.00      B   
ATOM   1260  C   ILE B  51      -9.483   7.576  -5.670  1.00 10.00      B   
ATOM   1261  O   ILE B  51      -8.463   7.022  -5.260  1.00 10.00      B   
ATOM   1262  N   TYR B  52      -9.690   8.887  -5.556  1.00 10.00      B   
ATOM   1263  HN  TYR B  52     -10.523   9.271  -5.901  1.00 10.00      B   
ATOM   1264  CA  TYR B  52      -8.708   9.763  -4.931  1.00 10.00      B   
ATOM   1265  CB  TYR B  52      -9.198  11.215  -4.942  1.00 10.00      B   
ATOM   1266  CG  TYR B  52      -9.415  11.802  -6.319  1.00 10.00      B   
ATOM   1267  CD1 TYR B  52     -10.584  11.553  -7.027  1.00 10.00      B   
ATOM   1268  CD2 TYR B  52      -8.452  12.610  -6.911  1.00 10.00      B   
ATOM   1269  CE1 TYR B  52     -10.790  12.089  -8.280  1.00 10.00      B   
ATOM   1270  CE2 TYR B  52      -8.651  13.153  -8.166  1.00 10.00      B   
ATOM   1271  CZ  TYR B  52      -9.821  12.886  -8.846  1.00 10.00      B   
ATOM   1272  OH  TYR B  52     -10.026  13.421 -10.098  1.00 10.00      B   
ATOM   1273  HH  TYR B  52     -10.899  13.150 -10.421  1.00 10.00      B   
ATOM   1274  C   TYR B  52      -8.472   9.323  -3.493  1.00 10.00      B   
ATOM   1275  O   TYR B  52      -7.333   9.172  -3.054  1.00 10.00      B   
ATOM   1276  N   GLU B  53      -9.572   9.086  -2.783  1.00 10.00      B   
ATOM   1277  HN  GLU B  53     -10.445   9.188  -3.218  1.00 10.00      B   
ATOM   1278  CA  GLU B  53      -9.530   8.666  -1.389  1.00 10.00      B   
ATOM   1279  CB  GLU B  53     -10.946   8.679  -0.807  1.00 10.00      B   
ATOM   1280  CG  GLU B  53     -11.811   9.834  -1.285  1.00 10.00      B   
ATOM   1281  CD  GLU B  53     -11.880  10.967  -0.285  1.00 10.00      B   
ATOM   1282  OE1 GLU B  53     -12.996  11.284   0.183  1.00 10.00      B   
ATOM   1283  OE2 GLU B  53     -10.825  11.541   0.041  1.00 10.00      B   
ATOM   1284  C   GLU B  53      -8.941   7.264  -1.266  1.00 10.00      B   
ATOM   1285  O   GLU B  53      -8.105   6.997  -0.399  1.00 10.00      B   
ATOM   1286  N   GLU B  54      -9.376   6.373  -2.150  1.00 10.00      B   
ATOM   1287  HN  GLU B  54     -10.037   6.651  -2.822  1.00 10.00      B   
ATOM   1288  CA  GLU B  54      -8.908   4.989  -2.147  1.00 10.00      B   
ATOM   1289  CB  GLU B  54      -9.676   4.165  -3.182  1.00 10.00      B   
ATOM   1290  CG  GLU B  54     -11.186   4.172  -2.986  1.00 10.00      B   
ATOM   1291  CD  GLU B  54     -11.940   3.936  -4.281  1.00 10.00      B   
ATOM   1292  OE1 GLU B  54     -13.125   4.329  -4.373  1.00 10.00      B   
ATOM   1293  OE2 GLU B  54     -11.349   3.369  -5.221  1.00 10.00      B   
ATOM   1294  C   GLU B  54      -7.402   4.903  -2.403  1.00 10.00      B   
ATOM   1295  O   GLU B  54      -6.693   4.143  -1.742  1.00 10.00      B   
ATOM   1296  N   THR B  55      -6.916   5.703  -3.347  1.00 10.00      B   
ATOM   1297  HN  THR B  55      -7.530   6.297  -3.833  1.00 10.00      B   
ATOM   1298  CA  THR B  55      -5.498   5.713  -3.689  1.00 10.00      B   
ATOM   1299  CB  THR B  55      -5.224   6.570  -4.942  1.00 10.00      B   
ATOM   1300  OG1 THR B  55      -6.094   6.149  -6.004  1.00 10.00      B   
ATOM   1301  HG1 THR B  55      -7.001   6.426  -5.807  1.00 10.00      B   
ATOM   1302  CG2 THR B  55      -3.775   6.427  -5.393  1.00 10.00      B   
ATOM   1303  C   THR B  55      -4.634   6.199  -2.521  1.00 10.00      B   
ATOM   1304  O   THR B  55      -3.510   5.723  -2.327  1.00 10.00      B   
ATOM   1305  N   ARG B  56      -5.165   7.132  -1.731  1.00 10.00      B   
ATOM   1306  HN  ARG B  56      -6.066   7.471  -1.928  1.00 10.00      B   
ATOM   1307  CA  ARG B  56      -4.434   7.669  -0.584  1.00 10.00      B   
ATOM   1308  CB  ARG B  56      -5.237   8.760   0.133  1.00 10.00      B   
ATOM   1309  CG  ARG B  56      -5.579   9.961  -0.735  1.00 10.00      B   
ATOM   1310  CD  ARG B  56      -5.946  11.176   0.105  1.00 10.00      B   
ATOM   1311  NE  ARG B  56      -4.783  12.023   0.357  1.00 10.00      B   
ATOM   1312  HE  ARG B  56      -3.904  11.667   0.093  1.00 10.00      B   
ATOM   1313  CZ  ARG B  56      -4.840  13.238   0.909  1.00 10.00      B   
ATOM   1314  NH1 ARG B  56      -6.006  13.761   1.272  1.00 10.00      B   
ATOM   1315 HH11 ARG B  56      -6.043  14.710   1.702  1.00 10.00      B   
ATOM   1316 HH12 ARG B  56      -6.890  13.228   1.127  1.00 10.00      B   
ATOM   1317  NH2 ARG B  56      -3.725  13.934   1.087  1.00 10.00      B   
ATOM   1318 HH21 ARG B  56      -2.805  13.535   0.794  1.00 10.00      B   
ATOM   1319 HH22 ARG B  56      -3.761  14.886   1.514  1.00 10.00      B   
ATOM   1320  C   ARG B  56      -4.056   6.562   0.393  1.00 10.00      B   
ATOM   1321  O   ARG B  56      -2.961   6.568   0.963  1.00 10.00      B   
ATOM   1322  N   GLY B  57      -4.956   5.597   0.561  1.00 10.00      B   
ATOM   1323  HN  GLY B  57      -5.802   5.637   0.070  1.00 10.00      B   
ATOM   1324  CA  GLY B  57      -4.698   4.492   1.460  1.00 10.00      B   
ATOM   1325  C   GLY B  57      -3.630   3.564   0.919  1.00 10.00      B   
ATOM   1326  O   GLY B  57      -2.871   2.960   1.680  1.00 10.00      B   
ATOM   1327  N   VAL B  58      -3.567   3.456  -0.403  1.00 10.00      B   
ATOM   1328  HN  VAL B  58      -4.200   3.963  -0.953  1.00 10.00      B   
ATOM   1329  CA  VAL B  58      -2.582   2.608  -1.057  1.00 10.00      B   
ATOM   1330  CB  VAL B  58      -2.910   2.408  -2.556  1.00 10.00      B   
ATOM   1331  CG1 VAL B  58      -1.918   1.454  -3.206  1.00 10.00      B   
ATOM   1332  CG2 VAL B  58      -4.333   1.898  -2.730  1.00 10.00      B   
ATOM   1333  C   VAL B  58      -1.192   3.221  -0.915  1.00 10.00      B   
ATOM   1334  O   VAL B  58      -0.212   2.517  -0.658  1.00 10.00      B   
ATOM   1335  N   LEU B  59      -1.126   4.544  -1.060  1.00 10.00      B   
ATOM   1336  HN  LEU B  59      -1.950   5.044  -1.253  1.00 10.00      B   
ATOM   1337  CA  LEU B  59       0.130   5.274  -0.949  1.00 10.00      B   
ATOM   1338  CB  LEU B  59      -0.092   6.764  -1.229  1.00 10.00      B   
ATOM   1339  CG  LEU B  59      -0.487   7.130  -2.663  1.00 10.00      B   
ATOM   1340  CD1 LEU B  59      -0.924   8.584  -2.745  1.00 10.00      B   
ATOM   1341  CD2 LEU B  59       0.664   6.864  -3.623  1.00 10.00      B   
ATOM   1342  C   LEU B  59       0.761   5.078   0.428  1.00 10.00      B   
ATOM   1343  O   LEU B  59       1.983   5.065   0.565  1.00 10.00      B   
ATOM   1344  N   LYS B  60      -0.085   4.917   1.441  1.00 10.00      B   
ATOM   1345  HN  LYS B  60      -1.051   4.950   1.263  1.00 10.00      B   
ATOM   1346  CA  LYS B  60       0.378   4.699   2.807  1.00 10.00      B   
ATOM   1347  CB  LYS B  60      -0.825   4.583   3.753  1.00 10.00      B   
ATOM   1348  CG  LYS B  60      -0.470   4.282   5.201  1.00 10.00      B   
ATOM   1349  CD  LYS B  60      -1.709   3.941   6.014  1.00 10.00      B   
ATOM   1350  CE  LYS B  60      -2.290   2.600   5.596  1.00 10.00      B   
ATOM   1351  NZ  LYS B  60      -3.536   2.277   6.332  1.00 10.00      B   
ATOM   1352  HZ1 LYS B  60      -4.294   2.937   6.067  1.00 10.00      B   
ATOM   1353  HZ2 LYS B  60      -3.377   2.346   7.356  1.00 10.00      B   
ATOM   1354  HZ3 LYS B  60      -3.841   1.309   6.104  1.00 10.00      B   
ATOM   1355  C   LYS B  60       1.237   3.436   2.880  1.00 10.00      B   
ATOM   1356  O   LYS B  60       2.373   3.468   3.352  1.00 10.00      B   
ATOM   1357  N   VAL B  61       0.696   2.331   2.379  1.00 10.00      B   
ATOM   1358  HN  VAL B  61      -0.204   2.373   1.997  1.00 10.00      B   
ATOM   1359  CA  VAL B  61       1.408   1.059   2.381  1.00 10.00      B   
ATOM   1360  CB  VAL B  61       0.473  -0.104   1.984  1.00 10.00      B   
ATOM   1361  CG1 VAL B  61       1.156  -1.450   2.187  1.00 10.00      B   
ATOM   1362  CG2 VAL B  61      -0.829  -0.037   2.771  1.00 10.00      B   
ATOM   1363  C   VAL B  61       2.595   1.108   1.419  1.00 10.00      B   
ATOM   1364  O   VAL B  61       3.652   0.539   1.692  1.00 10.00      B   
ATOM   1365  N   PHE B  62       2.410   1.807   0.302  1.00 10.00      B   
ATOM   1366  HN  PHE B  62       1.542   2.242   0.153  1.00 10.00      B   
ATOM   1367  CA  PHE B  62       3.450   1.951  -0.710  1.00 10.00      B   
ATOM   1368  CB  PHE B  62       2.941   2.847  -1.849  1.00 10.00      B   
ATOM   1369  CG  PHE B  62       3.912   3.039  -2.981  1.00 10.00      B   
ATOM   1370  CD1 PHE B  62       4.111   2.041  -3.920  1.00 10.00      B   
ATOM   1371  CD2 PHE B  62       4.622   4.223  -3.110  1.00 10.00      B   
ATOM   1372  CE1 PHE B  62       5.001   2.215  -4.964  1.00 10.00      B   
ATOM   1373  CE2 PHE B  62       5.514   4.404  -4.150  1.00 10.00      B   
ATOM   1374  CZ  PHE B  62       5.702   3.400  -5.078  1.00 10.00      B   
ATOM   1375  C   PHE B  62       4.724   2.536  -0.097  1.00 10.00      B   
ATOM   1376  O   PHE B  62       5.822   2.005  -0.291  1.00 10.00      B   
ATOM   1377  N   LEU B  63       4.567   3.618   0.658  1.00 10.00      B   
ATOM   1378  HN  LEU B  63       3.664   3.985   0.789  1.00 10.00      B   
ATOM   1379  CA  LEU B  63       5.697   4.271   1.301  1.00 10.00      B   
ATOM   1380  CB  LEU B  63       5.292   5.649   1.824  1.00 10.00      B   
ATOM   1381  CG  LEU B  63       4.888   6.679   0.766  1.00 10.00      B   
ATOM   1382  CD1 LEU B  63       4.416   7.961   1.431  1.00 10.00      B   
ATOM   1383  CD2 LEU B  63       6.041   6.959  -0.189  1.00 10.00      B   
ATOM   1384  C   LEU B  63       6.252   3.415   2.433  1.00 10.00      B   
ATOM   1385  O   LEU B  63       7.466   3.253   2.556  1.00 10.00      B   
ATOM   1386  N   GLU B  64       5.355   2.849   3.238  1.00 10.00      B   
ATOM   1387  HN  GLU B  64       4.399   3.001   3.068  1.00 10.00      B   
ATOM   1388  CA  GLU B  64       5.746   2.007   4.364  1.00 10.00      B   
ATOM   1389  CB  GLU B  64       4.512   1.452   5.079  1.00 10.00      B   
ATOM   1390  CG  GLU B  64       3.899   2.388   6.104  1.00 10.00      B   
ATOM   1391  CD  GLU B  64       3.075   1.642   7.135  1.00 10.00      B   
ATOM   1392  OE1 GLU B  64       2.224   2.275   7.795  1.00 10.00      B   
ATOM   1393  OE2 GLU B  64       3.285   0.418   7.298  1.00 10.00      B   
ATOM   1394  C   GLU B  64       6.629   0.846   3.915  1.00 10.00      B   
ATOM   1395  O   GLU B  64       7.619   0.519   4.570  1.00 10.00      B   
ATOM   1396  N   ASN B  65       6.263   0.221   2.801  1.00 10.00      B   
ATOM   1397  HN  ASN B  65       5.454   0.524   2.330  1.00 10.00      B   
ATOM   1398  CA  ASN B  65       7.017  -0.910   2.264  1.00 10.00      B   
ATOM   1399  CB  ASN B  65       6.384  -1.427   0.968  1.00 10.00      B   
ATOM   1400  CG  ASN B  65       5.140  -2.264   1.202  1.00 10.00      B   
ATOM   1401  OD1 ASN B  65       4.977  -2.888   2.250  1.00 10.00      B   
ATOM   1402  ND2 ASN B  65       4.253  -2.288   0.220  1.00 10.00      B   
ATOM   1403 HD21 ASN B  65       4.447  -1.770  -0.587  1.00 10.00      B   
ATOM   1404 HD22 ASN B  65       3.441  -2.823   0.340  1.00 10.00      B   
ATOM   1405  C   ASN B  65       8.483  -0.562   2.024  1.00 10.00      B   
ATOM   1406  O   ASN B  65       9.379  -1.217   2.556  1.00 10.00      B   
ATOM   1407  N   VAL B  66       8.717   0.491   1.251  1.00 10.00      B   
ATOM   1408  HN  VAL B  66       7.956   1.004   0.904  1.00 10.00      B   
ATOM   1409  CA  VAL B  66      10.071   0.916   0.908  1.00 10.00      B   
ATOM   1410  CB  VAL B  66      10.070   1.955  -0.236  1.00 10.00      B   
ATOM   1411  CG1 VAL B  66      11.484   2.194  -0.750  1.00 10.00      B   
ATOM   1412  CG2 VAL B  66       9.160   1.507  -1.370  1.00 10.00      B   
ATOM   1413  C   VAL B  66      10.833   1.479   2.109  1.00 10.00      B   
ATOM   1414  O   VAL B  66      11.973   1.089   2.367  1.00 10.00      B   
ATOM   1415  N   ILE B  67      10.197   2.383   2.846  1.00 10.00      B   
ATOM   1416  HN  ILE B  67       9.270   2.628   2.611  1.00 10.00      B   
ATOM   1417  CA  ILE B  67      10.833   3.019   4.000  1.00 10.00      B   
ATOM   1418  CB  ILE B  67       9.947   4.129   4.609  1.00 10.00      B   
ATOM   1419  CG1 ILE B  67       9.752   5.259   3.590  1.00 10.00      B   
ATOM   1420  CG2 ILE B  67      10.555   4.672   5.899  1.00 10.00      B   
ATOM   1421  CD1 ILE B  67       8.770   6.325   4.027  1.00 10.00      B   
ATOM   1422  C   ILE B  67      11.248   2.017   5.078  1.00 10.00      B   
ATOM   1423  O   ILE B  67      12.410   1.990   5.489  1.00 10.00      B   
ATOM   1424  N   ARG B  68      10.312   1.177   5.511  1.00 10.00      B   
ATOM   1425  HN  ARG B  68       9.413   1.213   5.116  1.00 10.00      B   
ATOM   1426  CA  ARG B  68      10.588   0.195   6.557  1.00 10.00      B   
ATOM   1427  CB  ARG B  68       9.319  -0.578   6.913  1.00 10.00      B   
ATOM   1428  CG  ARG B  68       9.426  -1.437   8.161  1.00 10.00      B   
ATOM   1429  CD  ARG B  68       8.064  -1.975   8.574  1.00 10.00      B   
ATOM   1430  NE  ARG B  68       7.203  -0.932   9.132  1.00 10.00      B   
ATOM   1431  HE  ARG B  68       7.538  -0.446   9.921  1.00 10.00      B   
ATOM   1432  CZ  ARG B  68       6.009  -0.599   8.637  1.00 10.00      B   
ATOM   1433  NH1 ARG B  68       5.523  -1.217   7.568  1.00 10.00      B   
ATOM   1434 HH11 ARG B  68       4.583  -0.940   7.189  1.00 10.00      B   
ATOM   1435 HH12 ARG B  68       6.068  -1.971   7.100  1.00 10.00      B   
ATOM   1436  NH2 ARG B  68       5.293   0.349   9.219  1.00 10.00      B   
ATOM   1437 HH21 ARG B  68       5.655   0.841  10.064  1.00 10.00      B   
ATOM   1438 HH22 ARG B  68       4.353   0.606   8.831  1.00 10.00      B   
ATOM   1439  C   ARG B  68      11.715  -0.759   6.159  1.00 10.00      B   
ATOM   1440  O   ARG B  68      12.510  -1.179   7.001  1.00 10.00      B   
ATOM   1441  N   ASP B  69      11.787  -1.090   4.877  1.00 10.00      B   
ATOM   1442  HN  ASP B  69      11.127  -0.724   4.247  1.00 10.00      B   
ATOM   1443  CA  ASP B  69      12.824  -1.988   4.380  1.00 10.00      B   
ATOM   1444  CB  ASP B  69      12.552  -2.370   2.925  1.00 10.00      B   
ATOM   1445  CG  ASP B  69      12.023  -3.777   2.757  1.00 10.00      B   
ATOM   1446  OD1 ASP B  69      10.872  -3.929   2.299  1.00 10.00      B   
ATOM   1447  OD2 ASP B  69      12.755  -4.741   3.067  1.00 10.00      B   
ATOM   1448  C   ASP B  69      14.193  -1.326   4.473  1.00 10.00      B   
ATOM   1449  O   ASP B  69      15.111  -1.854   5.105  1.00 10.00      B   
ATOM   1450  N   ALA B  70      14.306  -0.149   3.862  1.00 10.00      B   
ATOM   1451  HN  ALA B  70      13.517   0.226   3.412  1.00 10.00      B   
ATOM   1452  CA  ALA B  70      15.555   0.605   3.836  1.00 10.00      B   
ATOM   1453  CB  ALA B  70      15.396   1.869   3.009  1.00 10.00      B   
ATOM   1454  C   ALA B  70      16.069   0.939   5.235  1.00 10.00      B   
ATOM   1455  O   ALA B  70      17.251   0.762   5.521  1.00 10.00      B   
ATOM   1456  N   VAL B  71      15.176   1.410   6.105  1.00 10.00      B   
ATOM   1457  HN  VAL B  71      14.242   1.514   5.822  1.00 10.00      B   
ATOM   1458  CA  VAL B  71      15.556   1.778   7.470  1.00 10.00      B   
ATOM   1459  CB  VAL B  71      14.354   2.307   8.284  1.00 10.00      B   
ATOM   1460  CG1 VAL B  71      14.722   2.484   9.752  1.00 10.00      B   
ATOM   1461  CG2 VAL B  71      13.872   3.628   7.705  1.00 10.00      B   
ATOM   1462  C   VAL B  71      16.227   0.619   8.206  1.00 10.00      B   
ATOM   1463  O   VAL B  71      17.219   0.812   8.911  1.00 10.00      B   
ATOM   1464  N   THR B  72      15.704  -0.587   8.017  1.00 10.00      B   
ATOM   1465  HN  THR B  72      14.928  -0.686   7.428  1.00 10.00      B   
ATOM   1466  CA  THR B  72      16.263  -1.767   8.664  1.00 10.00      B   
ATOM   1467  CB  THR B  72      15.399  -3.015   8.401  1.00 10.00      B   
ATOM   1468  OG1 THR B  72      14.016  -2.683   8.607  1.00 10.00      B   
ATOM   1469  HG1 THR B  72      13.677  -2.210   7.835  1.00 10.00      B   
ATOM   1470  CG2 THR B  72      15.783  -4.139   9.354  1.00 10.00      B   
ATOM   1471  C   THR B  72      17.703  -2.013   8.202  1.00 10.00      B   
ATOM   1472  O   THR B  72      18.551  -2.453   8.983  1.00 10.00      B   
ATOM   1473  N   TYR B  73      17.978  -1.708   6.937  1.00 10.00      B   
ATOM   1474  HN  TYR B  73      17.267  -1.349   6.364  1.00 10.00      B   
ATOM   1475  CA  TYR B  73      19.319  -1.881   6.387  1.00 10.00      B   
ATOM   1476  CB  TYR B  73      19.304  -1.779   4.859  1.00 10.00      B   
ATOM   1477  CG  TYR B  73      18.812  -3.027   4.160  1.00 10.00      B   
ATOM   1478  CD1 TYR B  73      17.522  -3.097   3.650  1.00 10.00      B   
ATOM   1479  CD2 TYR B  73      19.638  -4.132   4.005  1.00 10.00      B   
ATOM   1480  CE1 TYR B  73      17.068  -4.233   3.005  1.00 10.00      B   
ATOM   1481  CE2 TYR B  73      19.193  -5.272   3.361  1.00 10.00      B   
ATOM   1482  CZ  TYR B  73      17.908  -5.318   2.865  1.00 10.00      B   
ATOM   1483  OH  TYR B  73      17.464  -6.453   2.223  1.00 10.00      B   
ATOM   1484  HH  TYR B  73      16.953  -6.203   1.444  1.00 10.00      B   
ATOM   1485  C   TYR B  73      20.268  -0.843   6.973  1.00 10.00      B   
ATOM   1486  O   TYR B  73      21.436  -1.130   7.238  1.00 10.00      B   
ATOM   1487  N   THR B  74      19.757   0.363   7.174  1.00 10.00      B   
ATOM   1488  HN  THR B  74      18.823   0.536   6.922  1.00 10.00      B   
ATOM   1489  CA  THR B  74      20.542   1.446   7.741  1.00 10.00      B   
ATOM   1490  CB  THR B  74      19.779   2.777   7.646  1.00 10.00      B   
ATOM   1491  OG1 THR B  74      19.256   2.922   6.320  1.00 10.00      B   
ATOM   1492  HG1 THR B  74      19.765   2.364   5.707  1.00 10.00      B   
ATOM   1493  CG2 THR B  74      20.697   3.949   7.949  1.00 10.00      B   
ATOM   1494  C   THR B  74      20.880   1.146   9.200  1.00 10.00      B   
ATOM   1495  O   THR B  74      22.005   1.378   9.647  1.00 10.00      B   
ATOM   1496  N   GLU B  75      19.907   0.611   9.931  1.00 10.00      B   
ATOM   1497  HN  GLU B  75      19.028   0.457   9.519  1.00 10.00      B   
ATOM   1498  CA  GLU B  75      20.109   0.264  11.333  1.00 10.00      B   
ATOM   1499  CB  GLU B  75      18.797  -0.154  11.988  1.00 10.00      B   
ATOM   1500  CG  GLU B  75      17.767   0.953  12.098  1.00 10.00      B   
ATOM   1501  CD  GLU B  75      16.564   0.536  12.916  1.00 10.00      B   
ATOM   1502  OE1 GLU B  75      16.374  -0.683  13.130  1.00 10.00      B   
ATOM   1503  OE2 GLU B  75      15.809   1.426  13.364  1.00 10.00      B   
ATOM   1504  C   GLU B  75      21.120  -0.864  11.459  1.00 10.00      B   
ATOM   1505  O   GLU B  75      21.947  -0.872  12.369  1.00 10.00      B   
ATOM   1506  N   HIS B  76      21.058  -1.812  10.532  1.00 10.00      B   
ATOM   1507  HN  HIS B  76      20.372  -1.749   9.830  1.00 10.00      B   
ATOM   1508  CA  HIS B  76      21.978  -2.946  10.530  1.00 10.00      B   
ATOM   1509  CB  HIS B  76      21.523  -4.019   9.536  1.00 10.00      B   
ATOM   1510  CG  HIS B  76      20.710  -5.114  10.156  1.00 10.00      B   
ATOM   1511  ND1 HIS B  76      21.090  -6.442  10.141  1.00 10.00      B   
ATOM   1512  HD1 HIS B  76      21.916  -6.802   9.744  1.00 10.00      B   
ATOM   1513  CD2 HIS B  76      19.524  -5.075  10.808  1.00 10.00      B   
ATOM   1514  CE1 HIS B  76      20.178  -7.167  10.765  1.00 10.00      B   
ATOM   1515  NE2 HIS B  76      19.219  -6.360  11.178  1.00 10.00      B   
ATOM   1516  HE2 HIS B  76      18.426  -6.638  11.687  1.00 10.00      B   
ATOM   1517  C   HIS B  76      23.398  -2.496  10.203  1.00 10.00      B   
ATOM   1518  O   HIS B  76      24.365  -3.211  10.460  1.00 10.00      B   
ATOM   1519  N   ALA B  77      23.512  -1.304   9.632  1.00 10.00      B   
ATOM   1520  HN  ALA B  77      22.701  -0.790   9.435  1.00 10.00      B   
ATOM   1521  CA  ALA B  77      24.805  -0.742   9.277  1.00 10.00      B   
ATOM   1522  CB  ALA B  77      24.713  -0.042   7.931  1.00 10.00      B   
ATOM   1523  C   ALA B  77      25.277   0.231  10.354  1.00 10.00      B   
ATOM   1524  O   ALA B  77      26.343   0.837  10.231  1.00 10.00      B   
ATOM   1525  N   LYS B  78      24.464   0.371  11.404  1.00 10.00      B   
ATOM   1526  HN  LYS B  78      23.627  -0.144  11.422  1.00 10.00      B   
ATOM   1527  CA  LYS B  78      24.762   1.263  12.529  1.00 10.00      B   
ATOM   1528  CB  LYS B  78      26.033   0.832  13.267  1.00 10.00      B   
ATOM   1529  CG  LYS B  78      25.911  -0.493  14.004  1.00 10.00      B   
ATOM   1530  CD  LYS B  78      26.975  -0.617  15.086  1.00 10.00      B   
ATOM   1531  CE  LYS B  78      26.974  -2.000  15.721  1.00 10.00      B   
ATOM   1532  NZ  LYS B  78      27.563  -3.028  14.822  1.00 10.00      B   
ATOM   1533  HZ1 LYS B  78      28.534  -2.762  14.563  1.00 10.00      B   
ATOM   1534  HZ2 LYS B  78      26.997  -3.113  13.955  1.00 10.00      B   
ATOM   1535  HZ3 LYS B  78      27.584  -3.951  15.300  1.00 10.00      B   
ATOM   1536  C   LYS B  78      24.859   2.722  12.092  1.00 10.00      B   
ATOM   1537  O   LYS B  78      25.678   3.487  12.603  1.00 10.00      B   
ATOM   1538  N   ARG B  79      24.018   3.099  11.142  1.00 10.00      B   
ATOM   1539  HN  ARG B  79      23.388   2.445  10.771  1.00 10.00      B   
ATOM   1540  CA  ARG B  79      23.997   4.458  10.633  1.00 10.00      B   
ATOM   1541  CB  ARG B  79      24.220   4.458   9.122  1.00 10.00      B   
ATOM   1542  CG  ARG B  79      25.676   4.349   8.694  1.00 10.00      B   
ATOM   1543  CD  ARG B  79      25.796   4.149   7.189  1.00 10.00      B   
ATOM   1544  NE  ARG B  79      24.626   4.662   6.477  1.00 10.00      B   
ATOM   1545  HE  ARG B  79      24.402   5.612   6.603  1.00 10.00      B   
ATOM   1546  CZ  ARG B  79      23.869   3.927   5.665  1.00 10.00      B   
ATOM   1547  NH1 ARG B  79      24.163   2.651   5.444  1.00 10.00      B   
ATOM   1548 HH11 ARG B  79      23.563   2.077   4.811  1.00 10.00      B   
ATOM   1549 HH12 ARG B  79      24.997   2.217   5.898  1.00 10.00      B   
ATOM   1550  NH2 ARG B  79      22.798   4.461   5.104  1.00 10.00      B   
ATOM   1551 HH21 ARG B  79      22.541   5.457   5.302  1.00 10.00      B   
ATOM   1552 HH22 ARG B  79      22.197   3.886   4.457  1.00 10.00      B   
ATOM   1553  C   ARG B  79      22.669   5.121  10.965  1.00 10.00      B   
ATOM   1554  O   ARG B  79      21.659   4.438  11.151  1.00 10.00      B   
ATOM   1555  N   LYS B  80      22.665   6.444  11.049  1.00 10.00      B   
ATOM   1556  HN  LYS B  80      23.503   6.940  10.910  1.00 10.00      B   
ATOM   1557  CA  LYS B  80      21.441   7.178  11.363  1.00 10.00      B   
ATOM   1558  CB  LYS B  80      21.681   8.191  12.488  1.00 10.00      B   
ATOM   1559  CG  LYS B  80      22.258   7.590  13.763  1.00 10.00      B   
ATOM   1560  CD  LYS B  80      21.332   6.540  14.361  1.00 10.00      B   
ATOM   1561  CE  LYS B  80      21.989   5.833  15.538  1.00 10.00      B   
ATOM   1562  NZ  LYS B  80      21.149   4.723  16.064  1.00 10.00      B   
ATOM   1563  HZ1 LYS B  80      21.653   4.219  16.823  1.00 10.00      B   
ATOM   1564  HZ2 LYS B  80      20.931   4.048  15.306  1.00 10.00      B   
ATOM   1565  HZ3 LYS B  80      20.254   5.095  16.449  1.00 10.00      B   
ATOM   1566  C   LYS B  80      20.871   7.875  10.131  1.00 10.00      B   
ATOM   1567  O   LYS B  80      19.754   8.392  10.158  1.00 10.00      B   
ATOM   1568  N   THR B  81      21.642   7.889   9.051  1.00 10.00      B   
ATOM   1569  HN  THR B  81      22.523   7.469   9.082  1.00 10.00      B   
ATOM   1570  CA  THR B  81      21.211   8.529   7.821  1.00 10.00      B   
ATOM   1571  CB  THR B  81      22.223   9.605   7.385  1.00 10.00      B   
ATOM   1572  OG1 THR B  81      22.760  10.250   8.551  1.00 10.00      B   
ATOM   1573  HG1 THR B  81      23.571   9.799   8.815  1.00 10.00      B   
ATOM   1574  CG2 THR B  81      21.548  10.645   6.507  1.00 10.00      B   
ATOM   1575  C   THR B  81      21.033   7.511   6.697  1.00 10.00      B   
ATOM   1576  O   THR B  81      21.983   6.832   6.298  1.00 10.00      B   
ATOM   1577  N   VAL B  82      19.809   7.401   6.202  1.00 10.00      B   
ATOM   1578  HN  VAL B  82      19.096   7.959   6.572  1.00 10.00      B   
ATOM   1579  CA  VAL B  82      19.495   6.475   5.118  1.00 10.00      B   
ATOM   1580  CB  VAL B  82      17.968   6.263   4.985  1.00 10.00      B   
ATOM   1581  CG1 VAL B  82      17.655   5.170   3.973  1.00 10.00      B   
ATOM   1582  CG2 VAL B  82      17.346   5.937   6.336  1.00 10.00      B   
ATOM   1583  C   VAL B  82      20.048   7.016   3.799  1.00 10.00      B   
ATOM   1584  O   VAL B  82      19.891   8.201   3.493  1.00 10.00      B   
ATOM   1585  N   THR B  83      20.701   6.156   3.030  1.00 10.00      B   
ATOM   1586  HN  THR B  83      20.782   5.218   3.315  1.00 10.00      B   
ATOM   1587  CA  THR B  83      21.278   6.563   1.758  1.00 10.00      B   
ATOM   1588  CB  THR B  83      22.793   6.265   1.691  1.00 10.00      B   
ATOM   1589  OG1 THR B  83      23.038   4.861   1.871  1.00 10.00      B   
ATOM   1590  HG1 THR B  83      22.307   4.464   2.379  1.00 10.00      B   
ATOM   1591  CG2 THR B  83      23.534   7.042   2.768  1.00 10.00      B   
ATOM   1592  C   THR B  83      20.555   5.908   0.582  1.00 10.00      B   
ATOM   1593  O   THR B  83      19.664   5.076   0.775  1.00 10.00      B   
ATOM   1594  N   ALA B  84      20.946   6.281  -0.632  1.00 10.00      B   
ATOM   1595  HN  ALA B  84      21.666   6.941  -0.721  1.00 10.00      B   
ATOM   1596  CA  ALA B  84      20.335   5.739  -1.840  1.00 10.00      B   
ATOM   1597  CB  ALA B  84      20.845   6.468  -3.073  1.00 10.00      B   
ATOM   1598  C   ALA B  84      20.595   4.243  -1.960  1.00 10.00      B   
ATOM   1599  O   ALA B  84      19.764   3.502  -2.494  1.00 10.00      B   
ATOM   1600  N   MET B  85      21.742   3.804  -1.447  1.00 10.00      B   
ATOM   1601  HN  MET B  85      22.358   4.450  -1.031  1.00 10.00      B   
ATOM   1602  CA  MET B  85      22.119   2.393  -1.494  1.00 10.00      B   
ATOM   1603  CB  MET B  85      23.565   2.201  -1.026  1.00 10.00      B   
ATOM   1604  CG  MET B  85      24.110   0.796  -1.225  1.00 10.00      B   
ATOM   1605  SD  MET B  85      25.903   0.699  -1.024  1.00 10.00      B   
ATOM   1606  CE  MET B  85      26.110   1.375   0.620  1.00 10.00      B   
ATOM   1607  C   MET B  85      21.164   1.534  -0.666  1.00 10.00      B   
ATOM   1608  O   MET B  85      20.868   0.394  -1.030  1.00 10.00      B   
ATOM   1609  N   ASP B  86      20.668   2.093   0.435  1.00 10.00      B   
ATOM   1610  HN  ASP B  86      20.930   3.010   0.668  1.00 10.00      B   
ATOM   1611  CA  ASP B  86      19.737   1.376   1.306  1.00 10.00      B   
ATOM   1612  CB  ASP B  86      19.406   2.202   2.556  1.00 10.00      B   
ATOM   1613  CG  ASP B  86      20.606   2.495   3.432  1.00 10.00      B   
ATOM   1614  OD1 ASP B  86      20.853   1.738   4.389  1.00 10.00      B   
ATOM   1615  OD2 ASP B  86      21.300   3.504   3.177  1.00 10.00      B   
ATOM   1616  C   ASP B  86      18.451   1.084   0.547  1.00 10.00      B   
ATOM   1617  O   ASP B  86      17.883  -0.005   0.648  1.00 10.00      B   
ATOM   1618  N   VAL B  87      18.013   2.069  -0.231  1.00 10.00      B   
ATOM   1619  HN  VAL B  87      18.526   2.904  -0.269  1.00 10.00      B   
ATOM   1620  CA  VAL B  87      16.795   1.946  -1.024  1.00 10.00      B   
ATOM   1621  CB  VAL B  87      16.443   3.268  -1.736  1.00 10.00      B   
ATOM   1622  CG1 VAL B  87      15.065   3.186  -2.378  1.00 10.00      B   
ATOM   1623  CG2 VAL B  87      16.510   4.437  -0.765  1.00 10.00      B   
ATOM   1624  C   VAL B  87      16.935   0.833  -2.059  1.00 10.00      B   
ATOM   1625  O   VAL B  87      15.979   0.108  -2.340  1.00 10.00      B   
ATOM   1626  N   VAL B  88      18.135   0.694  -2.611  1.00 10.00      B   
ATOM   1627  HN  VAL B  88      18.859   1.295  -2.337  1.00 10.00      B   
ATOM   1628  CA  VAL B  88      18.403  -0.339  -3.608  1.00 10.00      B   
ATOM   1629  CB  VAL B  88      19.834  -0.230  -4.174  1.00 10.00      B   
ATOM   1630  CG1 VAL B  88      20.086  -1.300  -5.230  1.00 10.00      B   
ATOM   1631  CG2 VAL B  88      20.077   1.155  -4.750  1.00 10.00      B   
ATOM   1632  C   VAL B  88      18.209  -1.720  -2.995  1.00 10.00      B   
ATOM   1633  O   VAL B  88      17.592  -2.600  -3.595  1.00 10.00      B   
ATOM   1634  N   TYR B  89      18.719  -1.893  -1.781  1.00 10.00      B   
ATOM   1635  HN  TYR B  89      19.184  -1.143  -1.347  1.00 10.00      B   
ATOM   1636  CA  TYR B  89      18.600  -3.167  -1.073  1.00 10.00      B   
ATOM   1637  CB  TYR B  89      19.414  -3.147   0.222  1.00 10.00      B   
ATOM   1638  CG  TYR B  89      20.902  -2.990   0.034  1.00 10.00      B   
ATOM   1639  CD1 TYR B  89      21.642  -2.193   0.895  1.00 10.00      B   
ATOM   1640  CD2 TYR B  89      21.570  -3.639  -0.994  1.00 10.00      B   
ATOM   1641  CE1 TYR B  89      23.004  -2.047   0.739  1.00 10.00      B   
ATOM   1642  CE2 TYR B  89      22.933  -3.499  -1.161  1.00 10.00      B   
ATOM   1643  CZ  TYR B  89      23.645  -2.701  -0.291  1.00 10.00      B   
ATOM   1644  OH  TYR B  89      25.008  -2.563  -0.445  1.00 10.00      B   
ATOM   1645  HH  TYR B  89      25.208  -2.354  -1.367  1.00 10.00      B   
ATOM   1646  C   TYR B  89      17.142  -3.469  -0.749  1.00 10.00      B   
ATOM   1647  O   TYR B  89      16.724  -4.627  -0.728  1.00 10.00      B   
ATOM   1648  N   ALA B  90      16.379  -2.414  -0.495  1.00 10.00      B   
ATOM   1649  HN  ALA B  90      16.781  -1.520  -0.524  1.00 10.00      B   
ATOM   1650  CA  ALA B  90      14.966  -2.541  -0.173  1.00 10.00      B   
ATOM   1651  CB  ALA B  90      14.417  -1.198   0.282  1.00 10.00      B   
ATOM   1652  C   ALA B  90      14.177  -3.056  -1.374  1.00 10.00      B   
ATOM   1653  O   ALA B  90      13.364  -3.972  -1.254  1.00 10.00      B   
ATOM   1654  N   LEU B  91      14.448  -2.478  -2.537  1.00 10.00      B   
ATOM   1655  HN  LEU B  91      15.128  -1.767  -2.568  1.00 10.00      B   
ATOM   1656  CA  LEU B  91      13.761  -2.859  -3.767  1.00 10.00      B   
ATOM   1657  CB  LEU B  91      14.100  -1.882  -4.896  1.00 10.00      B   
ATOM   1658  CG  LEU B  91      13.809  -0.402  -4.630  1.00 10.00      B   
ATOM   1659  CD1 LEU B  91      14.234   0.445  -5.819  1.00 10.00      B   
ATOM   1660  CD2 LEU B  91      12.336  -0.186  -4.317  1.00 10.00      B   
ATOM   1661  C   LEU B  91      14.100  -4.286  -4.193  1.00 10.00      B   
ATOM   1662  O   LEU B  91      13.320  -4.933  -4.898  1.00 10.00      B   
ATOM   1663  N   LYS B  92      15.259  -4.772  -3.759  1.00 10.00      B   
ATOM   1664  HN  LYS B  92      15.830  -4.206  -3.197  1.00 10.00      B   
ATOM   1665  CA  LYS B  92      15.711  -6.118  -4.101  1.00 10.00      B   
ATOM   1666  CB  LYS B  92      17.094  -6.406  -3.516  1.00 10.00      B   
ATOM   1667  CG  LYS B  92      18.224  -5.658  -4.205  1.00 10.00      B   
ATOM   1668  CD  LYS B  92      19.582  -6.161  -3.746  1.00 10.00      B   
ATOM   1669  CE  LYS B  92      20.711  -5.440  -4.469  1.00 10.00      B   
ATOM   1670  NZ  LYS B  92      22.023  -6.109  -4.260  1.00 10.00      B   
ATOM   1671  HZ1 LYS B  92      22.799  -5.470  -4.534  1.00 10.00      B   
ATOM   1672  HZ2 LYS B  92      22.085  -6.973  -4.837  1.00 10.00      B   
ATOM   1673  HZ3 LYS B  92      22.139  -6.368  -3.263  1.00 10.00      B   
ATOM   1674  C   LYS B  92      14.713  -7.197  -3.687  1.00 10.00      B   
ATOM   1675  O   LYS B  92      14.190  -7.920  -4.536  1.00 10.00      B   
ATOM   1676  N   ARG B  93      14.434  -7.302  -2.391  1.00 10.00      B   
ATOM   1677  HN  ARG B  93      14.856  -6.688  -1.755  1.00 10.00      B   
ATOM   1678  CA  ARG B  93      13.497  -8.313  -1.901  1.00 10.00      B   
ATOM   1679  CB  ARG B  93      13.594  -8.505  -0.384  1.00 10.00      B   
ATOM   1680  CG  ARG B  93      14.950  -8.981   0.108  1.00 10.00      B   
ATOM   1681  CD  ARG B  93      14.942  -9.191   1.613  1.00 10.00      B   
ATOM   1682  NE  ARG B  93      14.454  -8.012   2.327  1.00 10.00      B   
ATOM   1683  HE  ARG B  93      14.054  -7.294   1.787  1.00 10.00      B   
ATOM   1684  CZ  ARG B  93      14.516  -7.857   3.648  1.00 10.00      B   
ATOM   1685  NH1 ARG B  93      15.042  -8.810   4.412  1.00 10.00      B   
ATOM   1686 HH11 ARG B  93      15.407  -9.687   3.981  1.00 10.00      B   
ATOM   1687 HH12 ARG B  93      15.095  -8.685   5.445  1.00 10.00      B   
ATOM   1688  NH2 ARG B  93      14.054  -6.748   4.206  1.00 10.00      B   
ATOM   1689 HH21 ARG B  93      13.633  -5.989   3.611  1.00 10.00      B   
ATOM   1690 HH22 ARG B  93      14.105  -6.616   5.240  1.00 10.00      B   
ATOM   1691  C   ARG B  93      12.063  -7.975  -2.290  1.00 10.00      B   
ATOM   1692  O   ARG B  93      11.227  -8.863  -2.409  1.00 10.00      B   
ATOM   1693  N   GLN B  94      11.791  -6.692  -2.493  1.00 10.00      B   
ATOM   1694  HN  GLN B  94      12.506  -6.031  -2.384  1.00 10.00      B   
ATOM   1695  CA  GLN B  94      10.456  -6.237  -2.870  1.00 10.00      B   
ATOM   1696  CB  GLN B  94      10.360  -4.716  -2.760  1.00 10.00      B   
ATOM   1697  CG  GLN B  94      10.082  -4.215  -1.352  1.00 10.00      B   
ATOM   1698  CD  GLN B  94      10.324  -2.728  -1.194  1.00 10.00      B   
ATOM   1699  OE1 GLN B  94      10.192  -1.952  -2.141  1.00 10.00      B   
ATOM   1700  NE2 GLN B  94      10.675  -2.319   0.013  1.00 10.00      B   
ATOM   1701 HE21 GLN B  94      10.757  -2.994   0.732  1.00 10.00      B   
ATOM   1702 HE22 GLN B  94      10.835  -1.366   0.148  1.00 10.00      B   
ATOM   1703  C   GLN B  94      10.079  -6.685  -4.279  1.00 10.00      B   
ATOM   1704  O   GLN B  94       8.900  -6.821  -4.600  1.00 10.00      B   
ATOM   1705  N   GLY B  95      11.084  -6.918  -5.113  1.00 10.00      B   
ATOM   1706  HN  GLY B  95      12.006  -6.798  -4.800  1.00 10.00      B   
ATOM   1707  CA  GLY B  95      10.830  -7.347  -6.474  1.00 10.00      B   
ATOM   1708  C   GLY B  95      10.698  -6.163  -7.405  1.00 10.00      B   
ATOM   1709  O   GLY B  95      10.255  -6.300  -8.547  1.00 10.00      B   
ATOM   1710  N   ARG B  96      11.092  -4.996  -6.911  1.00 10.00      B   
ATOM   1711  HN  ARG B  96      11.450  -4.963  -5.997  1.00 10.00      B   
ATOM   1712  CA  ARG B  96      11.029  -3.768  -7.689  1.00 10.00      B   
ATOM   1713  CB  ARG B  96      10.863  -2.560  -6.762  1.00 10.00      B   
ATOM   1714  CG  ARG B  96       9.530  -1.840  -6.889  1.00 10.00      B   
ATOM   1715  CD  ARG B  96       9.529  -0.850  -8.043  1.00 10.00      B   
ATOM   1716  NE  ARG B  96       8.877   0.409  -7.679  1.00 10.00      B   
ATOM   1717  HE  ARG B  96       8.887   0.660  -6.725  1.00 10.00      B   
ATOM   1718  CZ  ARG B  96       8.275   1.221  -8.549  1.00 10.00      B   
ATOM   1719  NH1 ARG B  96       8.234   0.906  -9.839  1.00 10.00      B   
ATOM   1720 HH11 ARG B  96       8.668   0.018 -10.179  1.00 10.00      B   
ATOM   1721 HH12 ARG B  96       7.770   1.547 -10.527  1.00 10.00      B   
ATOM   1722  NH2 ARG B  96       7.712   2.349  -8.128  1.00 10.00      B   
ATOM   1723 HH21 ARG B  96       7.234   2.991  -8.813  1.00 10.00      B   
ATOM   1724 HH22 ARG B  96       7.741   2.607  -7.118  1.00 10.00      B   
ATOM   1725  C   ARG B  96      12.297  -3.614  -8.519  1.00 10.00      B   
ATOM   1726  O   ARG B  96      13.188  -2.840  -8.166  1.00 10.00      B   
ATOM   1727  N   THR B  97      12.382  -4.375  -9.601  1.00 10.00      B   
ATOM   1728  HN  THR B  97      11.651  -4.997  -9.807  1.00 10.00      B   
ATOM   1729  CA  THR B  97      13.534  -4.332 -10.486  1.00 10.00      B   
ATOM   1730  CB  THR B  97      13.542  -5.547 -11.428  1.00 10.00      B   
ATOM   1731  OG1 THR B  97      12.992  -6.677 -10.730  1.00 10.00      B   
ATOM   1732  HG1 THR B  97      12.481  -7.218 -11.347  1.00 10.00      B   
ATOM   1733  CG2 THR B  97      14.964  -5.872 -11.857  1.00 10.00      B   
ATOM   1734  C   THR B  97      13.553  -3.037 -11.298  1.00 10.00      B   
ATOM   1735  O   THR B  97      13.105  -2.992 -12.446  1.00 10.00      B   
ATOM   1736  N   LEU B  98      14.050  -1.981 -10.675  1.00 10.00      B   
ATOM   1737  HN  LEU B  98      14.377  -2.082  -9.753  1.00 10.00      B   
ATOM   1738  CA  LEU B  98      14.128  -0.677 -11.308  1.00 10.00      B   
ATOM   1739  CB  LEU B  98      13.211   0.306 -10.573  1.00 10.00      B   
ATOM   1740  CG  LEU B  98      13.094   1.707 -11.171  1.00 10.00      B   
ATOM   1741  CD1 LEU B  98      12.280   1.672 -12.456  1.00 10.00      B   
ATOM   1742  CD2 LEU B  98      12.478   2.665 -10.163  1.00 10.00      B   
ATOM   1743  C   LEU B  98      15.572  -0.181 -11.307  1.00 10.00      B   
ATOM   1744  O   LEU B  98      16.290  -0.337 -10.317  1.00 10.00      B   
ATOM   1745  N   TYR B  99      15.997   0.399 -12.417  1.00 10.00      B   
ATOM   1746  HN  TYR B  99      15.376   0.509 -13.171  1.00 10.00      B   
ATOM   1747  CA  TYR B  99      17.359   0.900 -12.550  1.00 10.00      B   
ATOM   1748  CB  TYR B  99      18.001   0.352 -13.831  1.00 10.00      B   
ATOM   1749  CG  TYR B  99      17.885  -1.148 -13.996  1.00 10.00      B   
ATOM   1750  CD1 TYR B  99      16.823  -1.709 -14.694  1.00 10.00      B   
ATOM   1751  CD2 TYR B  99      18.837  -2.003 -13.456  1.00 10.00      B   
ATOM   1752  CE1 TYR B  99      16.711  -3.078 -14.847  1.00 10.00      B   
ATOM   1753  CE2 TYR B  99      18.734  -3.372 -13.605  1.00 10.00      B   
ATOM   1754  CZ  TYR B  99      17.669  -3.905 -14.300  1.00 10.00      B   
ATOM   1755  OH  TYR B  99      17.562  -5.271 -14.453  1.00 10.00      B   
ATOM   1756  HH  TYR B  99      17.802  -5.709 -13.624  1.00 10.00      B   
ATOM   1757  C   TYR B  99      17.372   2.421 -12.588  1.00 10.00      B   
ATOM   1758  O   TYR B  99      16.326   3.055 -12.750  1.00 10.00      B   
ATOM   1759  N   GLY B 100      18.554   3.002 -12.430  1.00 10.00      B   
ATOM   1760  HN  GLY B 100      19.351   2.445 -12.292  1.00 10.00      B   
ATOM   1761  CA  GLY B 100      18.676   4.445 -12.466  1.00 10.00      B   
ATOM   1762  C   GLY B 100      19.388   5.025 -11.257  1.00 10.00      B   
ATOM   1763  O   GLY B 100      19.828   6.177 -11.289  1.00 10.00      B   
ATOM   1764  N   PHE B 101      19.504   4.241 -10.191  1.00 10.00      B   
ATOM   1765  HN  PHE B 101      19.137   3.330 -10.221  1.00 10.00      B   
ATOM   1766  CA  PHE B 101      20.163   4.703  -8.974  1.00 10.00      B   
ATOM   1767  CB  PHE B 101      19.122   5.057  -7.905  1.00 10.00      B   
ATOM   1768  CG  PHE B 101      18.192   6.173  -8.288  1.00 10.00      B   
ATOM   1769  CD1 PHE B 101      16.892   5.908  -8.684  1.00 10.00      B   
ATOM   1770  CD2 PHE B 101      18.619   7.488  -8.249  1.00 10.00      B   
ATOM   1771  CE1 PHE B 101      16.034   6.935  -9.031  1.00 10.00      B   
ATOM   1772  CE2 PHE B 101      17.769   8.520  -8.595  1.00 10.00      B   
ATOM   1773  CZ  PHE B 101      16.474   8.244  -8.988  1.00 10.00      B   
ATOM   1774  C   PHE B 101      21.114   3.638  -8.433  1.00 10.00      B   
ATOM   1775  O   PHE B 101      21.304   3.515  -7.221  1.00 10.00      B   
ATOM   1776  N   GLY B 102      21.721   2.879  -9.339  1.00 10.00      B   
ATOM   1777  HN  GLY B 102      21.545   3.033 -10.293  1.00 10.00      B   
ATOM   1778  CA  GLY B 102      22.639   1.831  -8.936  1.00 10.00      B   
ATOM   1779  C   GLY B 102      24.085   2.169  -9.246  1.00 10.00      B   
ATOM   1780  O   GLY B 102      24.925   1.276  -9.378  1.00 10.00      B   
ATOM   1781  N   GLY B 103      24.375   3.457  -9.372  1.00 10.00      B   
ATOM   1782  HN  GLY B 103      23.664   4.120  -9.277  1.00 10.00      B   
ATOM   1783  CA  GLY B 103      25.722   3.891  -9.662  1.00 10.00      B   
ATOM   1784  C   GLY B 103      25.730   5.226 -10.369  1.00 10.00      B   
ATOM   1785  O   GLY B 103      25.700   5.243 -11.617  1.00 10.00      B   
ATOM   1786  OXT GLY B 103      25.740   6.266  -9.678  1.00 10.00      B   
END
