# Supplementary material for: Large-scale discovery of protein interactions at residue resolution using co-evolution calculated from genomic sequences
Source: Nat Commun. 2021 Mar 2;12:1396. doi: 10.1038/s41467-021-21636-z (PMC7925567; doi:10.1038/s41467-021-21636-z)
Supplement: Supplementary file 12 — Supplementary Data 10 [file 41467_2021_21636_MOESM12_ESM.zip › supplementary/allpdb0037_H2B1J_H4/models/haddock_top8_haddock_22w.pdb]

REMARK FILENAME="haddock_22w.pdb0"
REMARK ===============================================================
REMARK HADDOCK run for haddock
REMARK initial structure: haddock_22.pdb
REMARK final NOE weights: unambig 50 amb: 50
REMARK ===============================================================
REMARK            total,bonds,angles,improper,dihe,vdw,elec,air,cdih,coup,rdcs,vean,dani,xpcs,rg
REMARK energies: -69.5339, 0, 0, 0, 0, -44.5876, -260.188, 235.241, 0, 0, 0, 0, 0, 0, 0
REMARK ===============================================================
REMARK            bonds,angles,impropers,dihe,air,cdih,coup,rdcs,vean,dani,xpcs
REMARK rms-dev.: 0,0,0,0,9.30146,0,0, 0, 0, 0, 0
REMARK ===============================================================
REMARK               air,cdih,coup,rdcs,vean,dani,xpcs
REMARK               >0.3,>5,>1,>0,>5,>0.2,>0.2
REMARK violations.: 3, 0, 0, 0, 0, 0, 0
REMARK ===============================================================
REMARK                        CVpartition#,violations,rms
REMARK AIRs cross-validation: 2, 0, NaN
REMARK ===============================================================
REMARK NCS energy: 0
REMARK ===============================================================
REMARK Symmetry energy: 0
REMARK ===============================================================
REMARK Desolvation energy: 6.32144
REMARK Internal energy free molecules: 44500.4
REMARK Internal energy complex: -6097.36
REMARK Binding energy: -50896.2
REMARK ===============================================================
REMARK buried surface area: 1549.13
REMARK ===============================================================
REMARK water - chain1: 0 0 0
REMARK water - chain2: 0 0 0
REMARK water - chain3: 0 0 0
REMARK water - chain4: 0 0 0
REMARK water - chain5: 0 0 0
REMARK water - chain6: 0 0 0
REMARK ===============================================================
REMARK water - water: 0 0 0
REMARK ===============================================================
REMARK DATE:27-Jul-2020  04:00:17       created by user: he47
REMARK VERSION:1.3
ATOM      1  CB  SER A  33      -1.706 -10.901 -22.282  1.00 10.00      A   
ATOM      2  OG  SER A  33      -2.111 -11.365 -23.563  1.00 10.00      A   
ATOM      3  HG  SER A  33      -1.755 -12.253 -23.715  1.00 10.00      A   
ATOM      4  C   SER A  33       0.137  -9.782 -20.995  1.00 10.00      A   
ATOM      5  O   SER A  33       0.883 -10.568 -20.411  1.00 10.00      A   
ATOM      6  N   SER A  33       0.588 -10.875 -23.163  1.00 10.00      A   
ATOM      7  HT1 SER A  33       1.443 -10.306 -23.308  1.00 10.00      A   
ATOM      8  HT2 SER A  33       0.192 -11.130 -24.088  1.00 10.00      A   
ATOM      9  HT3 SER A  33       0.846 -11.747 -22.658  1.00 10.00      A   
ATOM     10  CA  SER A  33      -0.405 -10.110 -22.382  1.00 10.00      A   
ATOM     11  N   ARG A  34      -0.223  -8.614 -20.482  1.00 10.00      A   
ATOM     12  HN  ARG A  34      -0.815  -8.025 -21.000  1.00 10.00      A   
ATOM     13  CA  ARG A  34       0.228  -8.183 -19.168  1.00 10.00      A   
ATOM     14  CB  ARG A  34       0.838  -6.780 -19.253  1.00 10.00      A   
ATOM     15  CG  ARG A  34       1.142  -6.141 -17.902  1.00 10.00      A   
ATOM     16  CD  ARG A  34       1.215  -4.624 -18.009  1.00 10.00      A   
ATOM     17  NE  ARG A  34       0.043  -4.063 -18.683  1.00 10.00      A   
ATOM     18  HE  ARG A  34      -0.311  -4.558 -19.458  1.00 10.00      A   
ATOM     19  CZ  ARG A  34      -0.565  -2.931 -18.320  1.00 10.00      A   
ATOM     20  NH1 ARG A  34      -0.118  -2.225 -17.283  1.00 10.00      A   
ATOM     21 HH11 ARG A  34       0.710  -2.552 -16.741  1.00 10.00      A   
ATOM     22 HH12 ARG A  34      -0.594  -1.334 -17.005  1.00 10.00      A   
ATOM     23  NH2 ARG A  34      -1.621  -2.501 -19.003  1.00 10.00      A   
ATOM     24 HH21 ARG A  34      -1.976  -3.044 -19.821  1.00 10.00      A   
ATOM     25 HH22 ARG A  34      -2.106  -1.621 -18.722  1.00 10.00      A   
ATOM     26  C   ARG A  34      -0.931  -8.197 -18.177  1.00 10.00      A   
ATOM     27  O   ARG A  34      -1.858  -7.401 -18.287  1.00 10.00      A   
ATOM     28  N   LYS A  35      -0.879  -9.114 -17.223  1.00 10.00      A   
ATOM     29  HN  LYS A  35      -0.118  -9.736 -17.196  1.00 10.00      A   
ATOM     30  CA  LYS A  35      -1.921  -9.224 -16.214  1.00 10.00      A   
ATOM     31  CB  LYS A  35      -2.463 -10.654 -16.155  1.00 10.00      A   
ATOM     32  CG  LYS A  35      -3.580 -10.854 -15.145  1.00 10.00      A   
ATOM     33  CD  LYS A  35      -3.875 -12.326 -14.931  1.00 10.00      A   
ATOM     34  CE  LYS A  35      -4.964 -12.528 -13.888  1.00 10.00      A   
ATOM     35  NZ  LYS A  35      -5.161 -13.965 -13.566  1.00 10.00      A   
ATOM     36  HZ1 LYS A  35      -5.214 -14.521 -14.443  1.00 10.00      A   
ATOM     37  HZ2 LYS A  35      -6.045 -14.096 -13.036  1.00 10.00      A   
ATOM     38  HZ3 LYS A  35      -4.367 -14.315 -12.994  1.00 10.00      A   
ATOM     39  C   LYS A  35      -1.389  -8.808 -14.846  1.00 10.00      A   
ATOM     40  O   LYS A  35      -0.346  -9.292 -14.401  1.00 10.00      A   
ATOM     41  N   GLU A  36      -2.099  -7.906 -14.189  1.00 10.00      A   
ATOM     42  HN  GLU A  36      -2.920  -7.552 -14.598  1.00 10.00      A   
ATOM     43  CA  GLU A  36      -1.696  -7.439 -12.873  1.00 10.00      A   
ATOM     44  CB  GLU A  36      -2.260  -6.048 -12.585  1.00 10.00      A   
ATOM     45  CG  GLU A  36      -1.549  -4.928 -13.328  1.00 10.00      A   
ATOM     46  CD  GLU A  36      -0.041  -5.025 -13.211  1.00 10.00      A   
ATOM     47  OE1 GLU A  36       0.472  -5.077 -12.074  1.00 10.00      A   
ATOM     48  OE2 GLU A  36       0.644  -5.062 -14.259  1.00 10.00      A   
ATOM     49  C   GLU A  36      -2.114  -8.427 -11.790  1.00 10.00      A   
ATOM     50  O   GLU A  36      -3.282  -8.816 -11.703  1.00 10.00      A   
ATOM     51  N   SER A  37      -1.153  -8.831 -10.973  1.00 10.00      A   
ATOM     52  HN  SER A  37      -0.246  -8.470 -11.088  1.00 10.00      A   
ATOM     53  CA  SER A  37      -1.404  -9.782  -9.903  1.00 10.00      A   
ATOM     54  CB  SER A  37      -0.665 -11.090 -10.201  1.00 10.00      A   
ATOM     55  OG  SER A  37      -0.894 -11.510 -11.537  1.00 10.00      A   
ATOM     56  HG  SER A  37      -0.638 -10.803 -12.140  1.00 10.00      A   
ATOM     57  C   SER A  37      -0.954  -9.212  -8.560  1.00 10.00      A   
ATOM     58  O   SER A  37      -0.070  -8.357  -8.507  1.00 10.00      A   
ATOM     59  N   TYR A  38      -1.554  -9.694  -7.477  1.00 10.00      A   
ATOM     60  HN  TYR A  38      -2.242 -10.387  -7.577  1.00 10.00      A   
ATOM     61  CA  TYR A  38      -1.216  -9.223  -6.137  1.00 10.00      A   
ATOM     62  CB  TYR A  38      -2.435  -9.300  -5.213  1.00 10.00      A   
ATOM     63  CG  TYR A  38      -3.166  -7.985  -5.051  1.00 10.00      A   
ATOM     64  CD1 TYR A  38      -4.186  -7.618  -5.922  1.00 10.00      A   
ATOM     65  CD2 TYR A  38      -2.834  -7.110  -4.025  1.00 10.00      A   
ATOM     66  CE1 TYR A  38      -4.852  -6.415  -5.775  1.00 10.00      A   
ATOM     67  CE2 TYR A  38      -3.498  -5.908  -3.868  1.00 10.00      A   
ATOM     68  CZ  TYR A  38      -4.504  -5.562  -4.747  1.00 10.00      A   
ATOM     69  OH  TYR A  38      -5.165  -4.363  -4.593  1.00 10.00      A   
ATOM     70  HH  TYR A  38      -4.519  -3.662  -4.422  1.00 10.00      A   
ATOM     71  C   TYR A  38      -0.048 -10.011  -5.539  1.00 10.00      A   
ATOM     72  O   TYR A  38       0.223  -9.926  -4.340  1.00 10.00      A   
ATOM     73  N   SER A  39       0.646 -10.765  -6.386  1.00 10.00      A   
ATOM     74  HN  SER A  39       0.378 -10.791  -7.326  1.00 10.00      A   
ATOM     75  CA  SER A  39       1.785 -11.569  -5.963  1.00 10.00      A   
ATOM     76  CB  SER A  39       2.353 -12.307  -7.175  1.00 10.00      A   
ATOM     77  OG  SER A  39       1.317 -12.627  -8.095  1.00 10.00      A   
ATOM     78  HG  SER A  39       1.709 -12.882  -8.941  1.00 10.00      A   
ATOM     79  C   SER A  39       2.863 -10.693  -5.318  1.00 10.00      A   
ATOM     80  O   SER A  39       3.620 -11.147  -4.456  1.00 10.00      A   
ATOM     81  N   ILE A  40       2.903  -9.429  -5.729  1.00 10.00      A   
ATOM     82  HN  ILE A  40       2.259  -9.129  -6.405  1.00 10.00      A   
ATOM     83  CA  ILE A  40       3.872  -8.473  -5.206  1.00 10.00      A   
ATOM     84  CB  ILE A  40       3.789  -7.132  -5.965  1.00 10.00      A   
ATOM     85  CG1 ILE A  40       3.496  -7.375  -7.451  1.00 10.00      A   
ATOM     86  CG2 ILE A  40       5.081  -6.348  -5.800  1.00 10.00      A   
ATOM     87  CD1 ILE A  40       3.074  -6.134  -8.206  1.00 10.00      A   
ATOM     88  C   ILE A  40       3.618  -8.206  -3.722  1.00 10.00      A   
ATOM     89  O   ILE A  40       4.548  -7.965  -2.950  1.00 10.00      A   
ATOM     90  N   TYR A  41       2.354  -8.260  -3.331  1.00 10.00      A   
ATOM     91  HN  TYR A  41       1.658  -8.475  -3.989  1.00 10.00      A   
ATOM     92  CA  TYR A  41       1.971  -8.023  -1.948  1.00 10.00      A   
ATOM     93  CB  TYR A  41       0.509  -7.570  -1.871  1.00 10.00      A   
ATOM     94  CG  TYR A  41       0.009  -7.311  -0.467  1.00 10.00      A   
ATOM     95  CD1 TYR A  41       0.451  -6.213   0.257  1.00 10.00      A   
ATOM     96  CD2 TYR A  41      -0.915  -8.160   0.131  1.00 10.00      A   
ATOM     97  CE1 TYR A  41      -0.009  -5.966   1.536  1.00 10.00      A   
ATOM     98  CE2 TYR A  41      -1.381  -7.922   1.410  1.00 10.00      A   
ATOM     99  CZ  TYR A  41      -0.924  -6.825   2.108  1.00 10.00      A   
ATOM    100  OH  TYR A  41      -1.388  -6.583   3.382  1.00 10.00      A   
ATOM    101  HH  TYR A  41      -1.692  -5.667   3.438  1.00 10.00      A   
ATOM    102  C   TYR A  41       2.177  -9.282  -1.113  1.00 10.00      A   
ATOM    103  O   TYR A  41       2.595  -9.208   0.046  1.00 10.00      A   
ATOM    104  N   VAL A  42       1.899 -10.434  -1.720  1.00 10.00      A   
ATOM    105  HN  VAL A  42       1.591 -10.416  -2.653  1.00 10.00      A   
ATOM    106  CA  VAL A  42       2.035 -11.721  -1.042  1.00 10.00      A   
ATOM    107  CB  VAL A  42       1.624 -12.893  -1.963  1.00 10.00      A   
ATOM    108  CG1 VAL A  42       1.769 -14.226  -1.241  1.00 10.00      A   
ATOM    109  CG2 VAL A  42       0.200 -12.708  -2.467  1.00 10.00      A   
ATOM    110  C   VAL A  42       3.468 -11.941  -0.554  1.00 10.00      A   
ATOM    111  O   VAL A  42       3.698 -12.166   0.635  1.00 10.00      A   
ATOM    112  N   TYR A  43       4.423 -11.843  -1.475  1.00 10.00      A   
ATOM    113  HN  TYR A  43       4.173 -11.624  -2.399  1.00 10.00      A   
ATOM    114  CA  TYR A  43       5.834 -12.045  -1.147  1.00 10.00      A   
ATOM    115  CB  TYR A  43       6.685 -12.082  -2.419  1.00 10.00      A   
ATOM    116  CG  TYR A  43       7.586 -13.293  -2.517  1.00 10.00      A   
ATOM    117  CD1 TYR A  43       7.158 -14.445  -3.161  1.00 10.00      A   
ATOM    118  CD2 TYR A  43       8.863 -13.288  -1.966  1.00 10.00      A   
ATOM    119  CE1 TYR A  43       7.972 -15.558  -3.255  1.00 10.00      A   
ATOM    120  CE2 TYR A  43       9.686 -14.397  -2.055  1.00 10.00      A   
ATOM    121  CZ  TYR A  43       9.234 -15.530  -2.702  1.00 10.00      A   
ATOM    122  OH  TYR A  43      10.046 -16.638  -2.799  1.00 10.00      A   
ATOM    123  HH  TYR A  43      10.524 -16.764  -1.971  1.00 10.00      A   
ATOM    124  C   TYR A  43       6.352 -10.963  -0.208  1.00 10.00      A   
ATOM    125  O   TYR A  43       7.182 -11.231   0.660  1.00 10.00      A   
ATOM    126  N   LYS A  44       5.849  -9.745  -0.391  1.00 10.00      A   
ATOM    127  HN  LYS A  44       5.185  -9.610  -1.097  1.00 10.00      A   
ATOM    128  CA  LYS A  44       6.254  -8.605   0.422  1.00 10.00      A   
ATOM    129  CB  LYS A  44       5.516  -7.346  -0.043  1.00 10.00      A   
ATOM    130  CG  LYS A  44       5.971  -6.056   0.619  1.00 10.00      A   
ATOM    131  CD  LYS A  44       5.251  -4.844   0.039  1.00 10.00      A   
ATOM    132  CE  LYS A  44       5.859  -4.398  -1.286  1.00 10.00      A   
ATOM    133  NZ  LYS A  44       5.523  -5.317  -2.409  1.00 10.00      A   
ATOM    134  HZ1 LYS A  44       6.142  -6.154  -2.395  1.00 10.00      A   
ATOM    135  HZ2 LYS A  44       5.639  -4.830  -3.317  1.00 10.00      A   
ATOM    136  HZ3 LYS A  44       4.535  -5.632  -2.326  1.00 10.00      A   
ATOM    137  C   LYS A  44       5.984  -8.852   1.904  1.00 10.00      A   
ATOM    138  O   LYS A  44       6.877  -8.720   2.735  1.00 10.00      A   
ATOM    139  N   VAL A  45       4.753  -9.220   2.227  1.00 10.00      A   
ATOM    140  HN  VAL A  45       4.080  -9.324   1.518  1.00 10.00      A   
ATOM    141  CA  VAL A  45       4.379  -9.478   3.612  1.00 10.00      A   
ATOM    142  CB  VAL A  45       2.854  -9.609   3.772  1.00 10.00      A   
ATOM    143  CG1 VAL A  45       2.479  -9.870   5.225  1.00 10.00      A   
ATOM    144  CG2 VAL A  45       2.163  -8.355   3.264  1.00 10.00      A   
ATOM    145  C   VAL A  45       5.058 -10.740   4.130  1.00 10.00      A   
ATOM    146  O   VAL A  45       5.524 -10.781   5.270  1.00 10.00      A   
ATOM    147  N   LEU A  46       5.123 -11.756   3.278  1.00 10.00      A   
ATOM    148  HN  LEU A  46       4.743 -11.647   2.379  1.00 10.00      A   
ATOM    149  CA  LEU A  46       5.742 -13.026   3.637  1.00 10.00      A   
ATOM    150  CB  LEU A  46       5.744 -13.982   2.439  1.00 10.00      A   
ATOM    151  CG  LEU A  46       6.488 -15.304   2.635  1.00 10.00      A   
ATOM    152  CD1 LEU A  46       5.574 -16.354   3.245  1.00 10.00      A   
ATOM    153  CD2 LEU A  46       7.079 -15.791   1.324  1.00 10.00      A   
ATOM    154  C   LEU A  46       7.169 -12.826   4.136  1.00 10.00      A   
ATOM    155  O   LEU A  46       7.520 -13.262   5.230  1.00 10.00      A   
ATOM    156  N   LYS A  47       7.977 -12.136   3.343  1.00 10.00      A   
ATOM    157  HN  LYS A  47       7.627 -11.773   2.499  1.00 10.00      A   
ATOM    158  CA  LYS A  47       9.371 -11.895   3.693  1.00 10.00      A   
ATOM    159  CB  LYS A  47      10.177 -11.467   2.468  1.00 10.00      A   
ATOM    160  CG  LYS A  47      10.457 -12.602   1.497  1.00 10.00      A   
ATOM    161  CD  LYS A  47      11.362 -13.647   2.128  1.00 10.00      A   
ATOM    162  CE  LYS A  47      11.615 -14.815   1.189  1.00 10.00      A   
ATOM    163  NZ  LYS A  47      12.787 -15.622   1.620  1.00 10.00      A   
ATOM    164  HZ1 LYS A  47      12.839 -16.505   1.069  1.00 10.00      A   
ATOM    165  HZ2 LYS A  47      12.707 -15.864   2.631  1.00 10.00      A   
ATOM    166  HZ3 LYS A  47      13.666 -15.084   1.474  1.00 10.00      A   
ATOM    167  C   LYS A  47       9.527 -10.889   4.829  1.00 10.00      A   
ATOM    168  O   LYS A  47      10.570 -10.838   5.479  1.00 10.00      A   
ATOM    169  N   GLN A  48       8.497 -10.089   5.068  1.00 10.00      A   
ATOM    170  HN  GLN A  48       7.692 -10.157   4.505  1.00 10.00      A   
ATOM    171  CA  GLN A  48       8.541  -9.105   6.141  1.00 10.00      A   
ATOM    172  CB  GLN A  48       7.555  -7.961   5.892  1.00 10.00      A   
ATOM    173  CG  GLN A  48       8.160  -6.761   5.176  1.00 10.00      A   
ATOM    174  CD  GLN A  48       9.421  -6.249   5.850  1.00 10.00      A   
ATOM    175  OE1 GLN A  48       9.358  -5.511   6.832  1.00 10.00      A   
ATOM    176  NE2 GLN A  48      10.575  -6.610   5.310  1.00 10.00      A   
ATOM    177 HE21 GLN A  48      10.555  -7.180   4.512  1.00 10.00      A   
ATOM    178 HE22 GLN A  48      11.402  -6.289   5.727  1.00 10.00      A   
ATOM    179  C   GLN A  48       8.276  -9.757   7.496  1.00 10.00      A   
ATOM    180  O   GLN A  48       8.908  -9.412   8.496  1.00 10.00      A   
ATOM    181  N   VAL A  49       7.351 -10.712   7.520  1.00 10.00      A   
ATOM    182  HN  VAL A  49       6.888 -10.955   6.686  1.00 10.00      A   
ATOM    183  CA  VAL A  49       7.010 -11.403   8.758  1.00 10.00      A   
ATOM    184  CB  VAL A  49       5.500 -11.729   8.873  1.00 10.00      A   
ATOM    185  CG1 VAL A  49       4.679 -10.448   8.895  1.00 10.00      A   
ATOM    186  CG2 VAL A  49       5.036 -12.656   7.755  1.00 10.00      A   
ATOM    187  C   VAL A  49       7.852 -12.662   8.967  1.00 10.00      A   
ATOM    188  O   VAL A  49       8.237 -12.979  10.091  1.00 10.00      A   
ATOM    189  N   HIS A  50       8.149 -13.372   7.888  1.00 10.00      A   
ATOM    190  HN  HIS A  50       7.833 -13.068   7.006  1.00 10.00      A   
ATOM    191  CA  HIS A  50       8.943 -14.592   7.972  1.00 10.00      A   
ATOM    192  CB  HIS A  50       8.037 -15.821   8.080  1.00 10.00      A   
ATOM    193  CG  HIS A  50       7.669 -16.200   9.478  1.00 10.00      A   
ATOM    194  ND1 HIS A  50       8.403 -17.086  10.233  1.00 10.00      A   
ATOM    195  HD1 HIS A  50       9.231 -17.532   9.949  1.00 10.00      A   
ATOM    196  CD2 HIS A  50       6.630 -15.821  10.256  1.00 10.00      A   
ATOM    197  CE1 HIS A  50       7.833 -17.239  11.411  1.00 10.00      A   
ATOM    198  NE2 HIS A  50       6.756 -16.482  11.451  1.00 10.00      A   
ATOM    199  HE2 HIS A  50       6.140 -16.413  12.211  1.00 10.00      A   
ATOM    200  C   HIS A  50       9.852 -14.729   6.755  1.00 10.00      A   
ATOM    201  O   HIS A  50       9.525 -15.437   5.800  1.00 10.00      A   
ATOM    202  N   PRO A  51      11.012 -14.055   6.778  1.00 10.00      A   
ATOM    203  CA  PRO A  51      11.969 -14.093   5.667  1.00 10.00      A   
ATOM    204  CB  PRO A  51      13.008 -13.036   6.050  1.00 10.00      A   
ATOM    205  CG  PRO A  51      12.919 -12.939   7.534  1.00 10.00      A   
ATOM    206  CD  PRO A  51      11.480 -13.197   7.883  1.00 10.00      A   
ATOM    207  C   PRO A  51      12.637 -15.460   5.498  1.00 10.00      A   
ATOM    208  O   PRO A  51      13.162 -15.771   4.428  1.00 10.00      A   
ATOM    209  N   ASP A  52      12.589 -16.283   6.545  1.00 10.00      A   
ATOM    210  HN  ASP A  52      12.124 -15.993   7.359  1.00 10.00      A   
ATOM    211  CA  ASP A  52      13.207 -17.611   6.508  1.00 10.00      A   
ATOM    212  CB  ASP A  52      13.449 -18.158   7.919  1.00 10.00      A   
ATOM    213  CG  ASP A  52      14.264 -17.241   8.798  1.00 10.00      A   
ATOM    214  OD1 ASP A  52      15.390 -16.865   8.406  1.00 10.00      A   
ATOM    215  OD2 ASP A  52      13.781 -16.892   9.895  1.00 10.00      A   
ATOM    216  C   ASP A  52      12.357 -18.608   5.734  1.00 10.00      A   
ATOM    217  O   ASP A  52      12.819 -19.699   5.404  1.00 10.00      A   
ATOM    218  N   THR A  53      11.118 -18.239   5.449  1.00 10.00      A   
ATOM    219  HN  THR A  53      10.807 -17.351   5.719  1.00 10.00      A   
ATOM    220  CA  THR A  53      10.214 -19.121   4.728  1.00 10.00      A   
ATOM    221  CB  THR A  53       8.903 -19.335   5.502  1.00 10.00      A   
ATOM    222  OG1 THR A  53       8.471 -18.089   6.065  1.00 10.00      A   
ATOM    223  HG1 THR A  53       8.745 -17.362   5.489  1.00 10.00      A   
ATOM    224  CG2 THR A  53       9.101 -20.355   6.614  1.00 10.00      A   
ATOM    225  C   THR A  53       9.896 -18.593   3.338  1.00 10.00      A   
ATOM    226  O   THR A  53      10.052 -17.401   3.059  1.00 10.00      A   
ATOM    227  N   GLY A  54       9.452 -19.493   2.474  1.00 10.00      A   
ATOM    228  HN  GLY A  54       9.353 -20.428   2.762  1.00 10.00      A   
ATOM    229  CA  GLY A  54       9.100 -19.123   1.125  1.00 10.00      A   
ATOM    230  C   GLY A  54       7.706 -19.595   0.780  1.00 10.00      A   
ATOM    231  O   GLY A  54       7.020 -20.185   1.621  1.00 10.00      A   
ATOM    232  N   ILE A  55       7.284 -19.348  -0.449  1.00 10.00      A   
ATOM    233  HN  ILE A  55       7.883 -18.899  -1.083  1.00 10.00      A   
ATOM    234  CA  ILE A  55       5.956 -19.751  -0.888  1.00 10.00      A   
ATOM    235  CB  ILE A  55       4.918 -18.618  -0.687  1.00 10.00      A   
ATOM    236  CG1 ILE A  55       3.508 -19.084  -1.055  1.00 10.00      A   
ATOM    237  CG2 ILE A  55       5.301 -17.369  -1.469  1.00 10.00      A   
ATOM    238  CD1 ILE A  55       2.414 -18.127  -0.633  1.00 10.00      A   
ATOM    239  C   ILE A  55       5.974 -20.226  -2.341  1.00 10.00      A   
ATOM    240  O   ILE A  55       6.577 -19.589  -3.210  1.00 10.00      A   
ATOM    241  N   SER A  56       5.349 -21.368  -2.587  1.00 10.00      A   
ATOM    242  HN  SER A  56       4.942 -21.862  -1.841  1.00 10.00      A   
ATOM    243  CA  SER A  56       5.276 -21.931  -3.928  1.00 10.00      A   
ATOM    244  CB  SER A  56       4.758 -23.364  -3.848  1.00 10.00      A   
ATOM    245  OG  SER A  56       5.305 -24.028  -2.720  1.00 10.00      A   
ATOM    246  HG  SER A  56       4.606 -24.523  -2.273  1.00 10.00      A   
ATOM    247  C   SER A  56       4.367 -21.088  -4.820  1.00 10.00      A   
ATOM    248  O   SER A  56       3.453 -20.420  -4.334  1.00 10.00      A   
ATOM    249  N   SER A  57       4.620 -21.133  -6.122  1.00 10.00      A   
ATOM    250  HN  SER A  57       5.358 -21.694  -6.446  1.00 10.00      A   
ATOM    251  CA  SER A  57       3.847 -20.373  -7.094  1.00 10.00      A   
ATOM    252  CB  SER A  57       4.372 -20.669  -8.495  1.00 10.00      A   
ATOM    253  OG  SER A  57       5.130 -21.870  -8.498  1.00 10.00      A   
ATOM    254  HG  SER A  57       5.428 -22.054  -9.398  1.00 10.00      A   
ATOM    255  C   SER A  57       2.353 -20.682  -7.004  1.00 10.00      A   
ATOM    256  O   SER A  57       1.523 -19.772  -7.004  1.00 10.00      A   
ATOM    257  N   LYS A  58       2.018 -21.963  -6.913  1.00 10.00      A   
ATOM    258  HN  LYS A  58       2.726 -22.644  -6.920  1.00 10.00      A   
ATOM    259  CA  LYS A  58       0.624 -22.381  -6.816  1.00 10.00      A   
ATOM    260  CB  LYS A  58       0.510 -23.903  -6.872  1.00 10.00      A   
ATOM    261  CG  LYS A  58       0.728 -24.484  -8.258  1.00 10.00      A   
ATOM    262  CD  LYS A  58       0.776 -25.999  -8.212  1.00 10.00      A   
ATOM    263  CE  LYS A  58       1.038 -26.585  -9.588  1.00 10.00      A   
ATOM    264  NZ  LYS A  58      -0.123 -26.399 -10.500  1.00 10.00      A   
ATOM    265  HZ1 LYS A  58      -0.306 -25.386 -10.653  1.00 10.00      A   
ATOM    266  HZ2 LYS A  58      -0.974 -26.836 -10.089  1.00 10.00      A   
ATOM    267  HZ3 LYS A  58       0.069 -26.847 -11.418  1.00 10.00      A   
ATOM    268  C   LYS A  58      -0.023 -21.840  -5.547  1.00 10.00      A   
ATOM    269  O   LYS A  58      -1.190 -21.451  -5.550  1.00 10.00      A   
ATOM    270  N   ALA A  59       0.756 -21.796  -4.468  1.00 10.00      A   
ATOM    271  HN  ALA A  59       1.681 -22.107  -4.535  1.00 10.00      A   
ATOM    272  CA  ALA A  59       0.273 -21.285  -3.195  1.00 10.00      A   
ATOM    273  CB  ALA A  59       1.244 -21.623  -2.077  1.00 10.00      A   
ATOM    274  C   ALA A  59       0.058 -19.780  -3.292  1.00 10.00      A   
ATOM    275  O   ALA A  59      -0.824 -19.222  -2.638  1.00 10.00      A   
ATOM    276  N   MET A  60       0.866 -19.128  -4.124  1.00 10.00      A   
ATOM    277  HN  MET A  60       1.566 -19.625  -4.600  1.00 10.00      A   
ATOM    278  CA  MET A  60       0.746 -17.692  -4.332  1.00 10.00      A   
ATOM    279  CB  MET A  60       1.922 -17.150  -5.149  1.00 10.00      A   
ATOM    280  CG  MET A  60       3.264 -17.236  -4.443  1.00 10.00      A   
ATOM    281  SD  MET A  60       4.583 -16.400  -5.344  1.00 10.00      A   
ATOM    282  CE  MET A  60       4.117 -14.689  -5.101  1.00 10.00      A   
ATOM    283  C   MET A  60      -0.566 -17.387  -5.038  1.00 10.00      A   
ATOM    284  O   MET A  60      -1.207 -16.374  -4.768  1.00 10.00      A   
ATOM    285  N   GLY A  61      -0.957 -18.285  -5.941  1.00 10.00      A   
ATOM    286  HN  GLY A  61      -0.385 -19.063  -6.119  1.00 10.00      A   
ATOM    287  CA  GLY A  61      -2.205 -18.126  -6.663  1.00 10.00      A   
ATOM    288  C   GLY A  61      -3.385 -18.179  -5.717  1.00 10.00      A   
ATOM    289  O   GLY A  61      -4.357 -17.441  -5.875  1.00 10.00      A   
ATOM    290  N   ILE A  62      -3.291 -19.057  -4.723  1.00 10.00      A   
ATOM    291  HN  ILE A  62      -2.498 -19.631  -4.665  1.00 10.00      A   
ATOM    292  CA  ILE A  62      -4.342 -19.196  -3.724  1.00 10.00      A   
ATOM    293  CB  ILE A  62      -4.070 -20.382  -2.776  1.00 10.00      A   
ATOM    294  CG1 ILE A  62      -3.830 -21.664  -3.581  1.00 10.00      A   
ATOM    295  CG2 ILE A  62      -5.230 -20.572  -1.811  1.00 10.00      A   
ATOM    296  CD1 ILE A  62      -3.315 -22.820  -2.749  1.00 10.00      A   
ATOM    297  C   ILE A  62      -4.431 -17.910  -2.910  1.00 10.00      A   
ATOM    298  O   ILE A  62      -5.519 -17.406  -2.636  1.00 10.00      A   
ATOM    299  N   MET A  63      -3.271 -17.375  -2.545  1.00 10.00      A   
ATOM    300  HN  MET A  63      -2.436 -17.831  -2.791  1.00 10.00      A   
ATOM    301  CA  MET A  63      -3.205 -16.135  -1.785  1.00 10.00      A   
ATOM    302  CB  MET A  63      -1.767 -15.833  -1.360  1.00 10.00      A   
ATOM    303  CG  MET A  63      -1.292 -16.639  -0.162  1.00 10.00      A   
ATOM    304  SD  MET A  63      -2.183 -16.234   1.355  1.00 10.00      A   
ATOM    305  CE  MET A  63      -1.682 -14.529   1.598  1.00 10.00      A   
ATOM    306  C   MET A  63      -3.763 -14.985  -2.613  1.00 10.00      A   
ATOM    307  O   MET A  63      -4.457 -14.109  -2.095  1.00 10.00      A   
ATOM    308  N   ASN A  64      -3.461 -15.005  -3.906  1.00 10.00      A   
ATOM    309  HN  ASN A  64      -2.886 -15.725  -4.250  1.00 10.00      A   
ATOM    310  CA  ASN A  64      -3.946 -13.985  -4.826  1.00 10.00      A   
ATOM    311  CB  ASN A  64      -3.417 -14.249  -6.241  1.00 10.00      A   
ATOM    312  CG  ASN A  64      -2.155 -13.472  -6.554  1.00 10.00      A   
ATOM    313  OD1 ASN A  64      -1.954 -12.367  -6.058  1.00 10.00      A   
ATOM    314  ND2 ASN A  64      -1.302 -14.041  -7.393  1.00 10.00      A   
ATOM    315 HD21 ASN A  64      -1.534 -14.919  -7.761  1.00 10.00      A   
ATOM    316 HD22 ASN A  64      -0.472 -13.562  -7.606  1.00 10.00      A   
ATOM    317  C   ASN A  64      -5.467 -13.990  -4.841  1.00 10.00      A   
ATOM    318  O   ASN A  64      -6.104 -12.935  -4.797  1.00 10.00      A   
ATOM    319  N   SER A  65      -6.037 -15.191  -4.902  1.00 10.00      A   
ATOM    320  HN  SER A  65      -5.464 -15.989  -4.956  1.00 10.00      A   
ATOM    321  CA  SER A  65      -7.481 -15.361  -4.906  1.00 10.00      A   
ATOM    322  CB  SER A  65      -7.838 -16.824  -5.204  1.00 10.00      A   
ATOM    323  OG  SER A  65      -9.171 -16.942  -5.674  1.00 10.00      A   
ATOM    324  HG  SER A  65      -9.275 -16.416  -6.479  1.00 10.00      A   
ATOM    325  C   SER A  65      -8.062 -14.927  -3.562  1.00 10.00      A   
ATOM    326  O   SER A  65      -9.135 -14.325  -3.503  1.00 10.00      A   
ATOM    327  N   PHE A  66      -7.333 -15.220  -2.489  1.00 10.00      A   
ATOM    328  HN  PHE A  66      -6.484 -15.702  -2.608  1.00 10.00      A   
ATOM    329  CA  PHE A  66      -7.759 -14.858  -1.142  1.00 10.00      A   
ATOM    330  CB  PHE A  66      -6.770 -15.385  -0.097  1.00 10.00      A   
ATOM    331  CG  PHE A  66      -6.986 -16.822   0.294  1.00 10.00      A   
ATOM    332  CD1 PHE A  66      -8.146 -17.494  -0.065  1.00 10.00      A   
ATOM    333  CD2 PHE A  66      -6.032 -17.497   1.037  1.00 10.00      A   
ATOM    334  CE1 PHE A  66      -8.341 -18.812   0.301  1.00 10.00      A   
ATOM    335  CE2 PHE A  66      -6.221 -18.815   1.407  1.00 10.00      A   
ATOM    336  CZ  PHE A  66      -7.379 -19.472   1.042  1.00 10.00      A   
ATOM    337  C   PHE A  66      -7.905 -13.347  -1.006  1.00 10.00      A   
ATOM    338  O   PHE A  66      -8.951 -12.854  -0.584  1.00 10.00      A   
ATOM    339  N   VAL A  67      -6.856 -12.621  -1.379  1.00 10.00      A   
ATOM    340  HN  VAL A  67      -6.052 -13.082  -1.713  1.00 10.00      A   
ATOM    341  CA  VAL A  67      -6.860 -11.162  -1.305  1.00 10.00      A   
ATOM    342  CB  VAL A  67      -5.493 -10.568  -1.718  1.00 10.00      A   
ATOM    343  CG1 VAL A  67      -5.518  -9.048  -1.657  1.00 10.00      A   
ATOM    344  CG2 VAL A  67      -4.384 -11.114  -0.831  1.00 10.00      A   
ATOM    345  C   VAL A  67      -7.962 -10.581  -2.191  1.00 10.00      A   
ATOM    346  O   VAL A  67      -8.683  -9.668  -1.784  1.00 10.00      A   
ATOM    347  N   ASN A  68      -8.095 -11.130  -3.398  1.00 10.00      A   
ATOM    348  HN  ASN A  68      -7.492 -11.859  -3.660  1.00 10.00      A   
ATOM    349  CA  ASN A  68      -9.114 -10.673  -4.342  1.00 10.00      A   
ATOM    350  CB  ASN A  68      -9.014 -11.429  -5.673  1.00 10.00      A   
ATOM    351  CG  ASN A  68      -8.137 -10.730  -6.696  1.00 10.00      A   
ATOM    352  OD1 ASN A  68      -8.611  -9.910  -7.487  1.00 10.00      A   
ATOM    353  ND2 ASN A  68      -6.853 -11.053  -6.692  1.00 10.00      A   
ATOM    354 HD21 ASN A  68      -6.541 -11.718  -6.034  1.00 10.00      A   
ATOM    355 HD22 ASN A  68      -6.264 -10.625  -7.348  1.00 10.00      A   
ATOM    356  C   ASN A  68     -10.510 -10.837  -3.758  1.00 10.00      A   
ATOM    357  O   ASN A  68     -11.328  -9.921  -3.817  1.00 10.00      A   
ATOM    358  N   ASP A  69     -10.762 -11.999  -3.165  1.00 10.00      A   
ATOM    359  HN  ASP A  69     -10.055 -12.683  -3.134  1.00 10.00      A   
ATOM    360  CA  ASP A  69     -12.059 -12.292  -2.567  1.00 10.00      A   
ATOM    361  CB  ASP A  69     -12.116 -13.739  -2.081  1.00 10.00      A   
ATOM    362  CG  ASP A  69     -13.508 -14.322  -2.188  1.00 10.00      A   
ATOM    363  OD1 ASP A  69     -13.969 -14.559  -3.326  1.00 10.00      A   
ATOM    364  OD2 ASP A  69     -14.148 -14.551  -1.144  1.00 10.00      A   
ATOM    365  C   ASP A  69     -12.375 -11.336  -1.422  1.00 10.00      A   
ATOM    366  O   ASP A  69     -13.494 -10.828  -1.318  1.00 10.00      A   
ATOM    367  N   ILE A  70     -11.383 -11.090  -0.568  1.00 10.00      A   
ATOM    368  HN  ILE A  70     -10.514 -11.529  -0.707  1.00 10.00      A   
ATOM    369  CA  ILE A  70     -11.551 -10.182   0.564  1.00 10.00      A   
ATOM    370  CB  ILE A  70     -10.270 -10.102   1.427  1.00 10.00      A   
ATOM    371  CG1 ILE A  70      -9.967 -11.463   2.055  1.00 10.00      A   
ATOM    372  CG2 ILE A  70     -10.405  -9.035   2.507  1.00 10.00      A   
ATOM    373  CD1 ILE A  70      -8.630 -11.528   2.761  1.00 10.00      A   
ATOM    374  C   ILE A  70     -11.908  -8.787   0.061  1.00 10.00      A   
ATOM    375  O   ILE A  70     -12.846  -8.158   0.553  1.00 10.00      A   
ATOM    376  N   PHE A  71     -11.167  -8.329  -0.942  1.00 10.00      A   
ATOM    377  HN  PHE A  71     -10.443  -8.893  -1.293  1.00 10.00      A   
ATOM    378  CA  PHE A  71     -11.393  -7.018  -1.537  1.00 10.00      A   
ATOM    379  CB  PHE A  71     -10.353  -6.748  -2.633  1.00 10.00      A   
ATOM    380  CG  PHE A  71     -10.654  -5.550  -3.491  1.00 10.00      A   
ATOM    381  CD1 PHE A  71     -10.575  -4.272  -2.968  1.00 10.00      A   
ATOM    382  CD2 PHE A  71     -11.021  -5.704  -4.819  1.00 10.00      A   
ATOM    383  CE1 PHE A  71     -10.856  -3.168  -3.750  1.00 10.00      A   
ATOM    384  CE2 PHE A  71     -11.304  -4.605  -5.608  1.00 10.00      A   
ATOM    385  CZ  PHE A  71     -11.222  -3.335  -5.071  1.00 10.00      A   
ATOM    386  C   PHE A  71     -12.808  -6.923  -2.104  1.00 10.00      A   
ATOM    387  O   PHE A  71     -13.514  -5.942  -1.866  1.00 10.00      A   
ATOM    388  N   GLU A  72     -13.220  -7.962  -2.830  1.00 10.00      A   
ATOM    389  HN  GLU A  72     -12.607  -8.719  -2.971  1.00 10.00      A   
ATOM    390  CA  GLU A  72     -14.550  -8.010  -3.430  1.00 10.00      A   
ATOM    391  CB  GLU A  72     -14.747  -9.319  -4.199  1.00 10.00      A   
ATOM    392  CG  GLU A  72     -14.021  -9.381  -5.532  1.00 10.00      A   
ATOM    393  CD  GLU A  72     -14.245 -10.695  -6.249  1.00 10.00      A   
ATOM    394  OE1 GLU A  72     -15.397 -11.180  -6.264  1.00 10.00      A   
ATOM    395  OE2 GLU A  72     -13.273 -11.248  -6.808  1.00 10.00      A   
ATOM    396  C   GLU A  72     -15.642  -7.864  -2.375  1.00 10.00      A   
ATOM    397  O   GLU A  72     -16.579  -7.081  -2.541  1.00 10.00      A   
ATOM    398  N   ARG A  73     -15.507  -8.616  -1.289  1.00 10.00      A   
ATOM    399  HN  ARG A  73     -14.727  -9.210  -1.216  1.00 10.00      A   
ATOM    400  CA  ARG A  73     -16.484  -8.582  -0.206  1.00 10.00      A   
ATOM    401  CB  ARG A  73     -16.177  -9.651   0.844  1.00 10.00      A   
ATOM    402  CG  ARG A  73     -16.264 -11.074   0.320  1.00 10.00      A   
ATOM    403  CD  ARG A  73     -15.977 -12.089   1.414  1.00 10.00      A   
ATOM    404  NE  ARG A  73     -15.642 -13.398   0.864  1.00 10.00      A   
ATOM    405  HE  ARG A  73     -15.030 -13.422   0.086  1.00 10.00      A   
ATOM    406  CZ  ARG A  73     -16.100 -14.552   1.337  1.00 10.00      A   
ATOM    407  NH1 ARG A  73     -16.924 -14.579   2.377  1.00 10.00      A   
ATOM    408 HH11 ARG A  73     -17.223 -13.691   2.831  1.00 10.00      A   
ATOM    409 HH12 ARG A  73     -17.284 -15.489   2.742  1.00 10.00      A   
ATOM    410  NH2 ARG A  73     -15.724 -15.679   0.757  1.00 10.00      A   
ATOM    411 HH21 ARG A  73     -15.070 -15.648  -0.064  1.00 10.00      A   
ATOM    412 HH22 ARG A  73     -16.069 -16.598   1.106  1.00 10.00      A   
ATOM    413  C   ARG A  73     -16.550  -7.208   0.447  1.00 10.00      A   
ATOM    414  O   ARG A  73     -17.633  -6.653   0.628  1.00 10.00      A   
ATOM    415  N   ILE A  74     -15.387  -6.657   0.787  1.00 10.00      A   
ATOM    416  HN  ILE A  74     -14.552  -7.141   0.598  1.00 10.00      A   
ATOM    417  CA  ILE A  74     -15.322  -5.347   1.428  1.00 10.00      A   
ATOM    418  CB  ILE A  74     -13.881  -4.980   1.851  1.00 10.00      A   
ATOM    419  CG1 ILE A  74     -13.353  -5.985   2.879  1.00 10.00      A   
ATOM    420  CG2 ILE A  74     -13.837  -3.572   2.425  1.00 10.00      A   
ATOM    421  CD1 ILE A  74     -11.901  -5.775   3.250  1.00 10.00      A   
ATOM    422  C   ILE A  74     -15.895  -4.261   0.516  1.00 10.00      A   
ATOM    423  O   ILE A  74     -16.735  -3.462   0.935  1.00 10.00      A   
ATOM    424  N   ALA A  75     -15.454  -4.255  -0.736  1.00 10.00      A   
ATOM    425  HN  ALA A  75     -14.795  -4.931  -1.015  1.00 10.00      A   
ATOM    426  CA  ALA A  75     -15.918  -3.274  -1.708  1.00 10.00      A   
ATOM    427  CB  ALA A  75     -15.152  -3.410  -3.015  1.00 10.00      A   
ATOM    428  C   ALA A  75     -17.418  -3.409  -1.946  1.00 10.00      A   
ATOM    429  O   ALA A  75     -18.130  -2.409  -2.059  1.00 10.00      A   
ATOM    430  N   GLY A  76     -17.892  -4.648  -2.006  1.00 10.00      A   
ATOM    431  HN  GLY A  76     -17.273  -5.406  -1.895  1.00 10.00      A   
ATOM    432  CA  GLY A  76     -19.301  -4.903  -2.231  1.00 10.00      A   
ATOM    433  C   GLY A  76     -20.169  -4.405  -1.093  1.00 10.00      A   
ATOM    434  O   GLY A  76     -21.158  -3.704  -1.315  1.00 10.00      A   
ATOM    435  N   GLU A  77     -19.794  -4.749   0.131  1.00 10.00      A   
ATOM    436  HN  GLU A  77     -18.990  -5.303   0.250  1.00 10.00      A   
ATOM    437  CA  GLU A  77     -20.552  -4.330   1.303  1.00 10.00      A   
ATOM    438  CB  GLU A  77     -20.123  -5.104   2.549  1.00 10.00      A   
ATOM    439  CG  GLU A  77     -20.357  -6.604   2.447  1.00 10.00      A   
ATOM    440  CD  GLU A  77     -21.698  -6.946   1.825  1.00 10.00      A   
ATOM    441  OE1 GLU A  77     -22.738  -6.632   2.436  1.00 10.00      A   
ATOM    442  OE2 GLU A  77     -21.719  -7.537   0.720  1.00 10.00      A   
ATOM    443  C   GLU A  77     -20.456  -2.823   1.520  1.00 10.00      A   
ATOM    444  O   GLU A  77     -21.396  -2.198   2.013  1.00 10.00      A   
ATOM    445  N   ALA A  78     -19.323  -2.241   1.138  1.00 10.00      A   
ATOM    446  HN  ALA A  78     -18.599  -2.793   0.769  1.00 10.00      A   
ATOM    447  CA  ALA A  78     -19.128  -0.804   1.268  1.00 10.00      A   
ATOM    448  CB  ALA A  78     -17.714  -0.410   0.866  1.00 10.00      A   
ATOM    449  C   ALA A  78     -20.151  -0.068   0.411  1.00 10.00      A   
ATOM    450  O   ALA A  78     -20.818   0.853   0.878  1.00 10.00      A   
ATOM    451  N   SER A  79     -20.283  -0.500  -0.841  1.00 10.00      A   
ATOM    452  HN  SER A  79     -19.717  -1.239  -1.155  1.00 10.00      A   
ATOM    453  CA  SER A  79     -21.234   0.102  -1.764  1.00 10.00      A   
ATOM    454  CB  SER A  79     -21.000  -0.430  -3.181  1.00 10.00      A   
ATOM    455  OG  SER A  79     -19.629  -0.342  -3.536  1.00 10.00      A   
ATOM    456  HG  SER A  79     -19.501   0.413  -4.124  1.00 10.00      A   
ATOM    457  C   SER A  79     -22.665  -0.192  -1.317  1.00 10.00      A   
ATOM    458  O   SER A  79     -23.584   0.585  -1.578  1.00 10.00      A   
ATOM    459  N   ARG A  80     -22.838  -1.319  -0.633  1.00 10.00      A   
ATOM    460  HN  ARG A  80     -22.061  -1.895  -0.466  1.00 10.00      A   
ATOM    461  CA  ARG A  80     -24.143  -1.730  -0.128  1.00 10.00      A   
ATOM    462  CB  ARG A  80     -24.046  -3.114   0.519  1.00 10.00      A   
ATOM    463  CG  ARG A  80     -25.125  -4.091   0.086  1.00 10.00      A   
ATOM    464  CD  ARG A  80     -25.349  -5.160   1.144  1.00 10.00      A   
ATOM    465  NE  ARG A  80     -26.067  -4.633   2.305  1.00 10.00      A   
ATOM    466  HE  ARG A  80     -26.960  -4.244   2.141  1.00 10.00      A   
ATOM    467  CZ  ARG A  80     -25.601  -4.656   3.553  1.00 10.00      A   
ATOM    468  NH1 ARG A  80     -24.408  -5.177   3.821  1.00 10.00      A   
ATOM    469 HH11 ARG A  80     -23.816  -5.583   3.050  1.00 10.00      A   
ATOM    470 HH12 ARG A  80     -24.052  -5.194   4.799  1.00 10.00      A   
ATOM    471  NH2 ARG A  80     -26.334  -4.157   4.539  1.00 10.00      A   
ATOM    472 HH21 ARG A  80     -27.277  -3.751   4.341  1.00 10.00      A   
ATOM    473 HH22 ARG A  80     -25.977  -4.173   5.519  1.00 10.00      A   
ATOM    474  C   ARG A  80     -24.647  -0.721   0.899  1.00 10.00      A   
ATOM    475  O   ARG A  80     -25.767  -0.215   0.800  1.00 10.00      A   
ATOM    476  N   LEU A  81     -23.804  -0.425   1.881  1.00 10.00      A   
ATOM    477  HN  LEU A  81     -22.924  -0.863   1.902  1.00 10.00      A   
ATOM    478  CA  LEU A  81     -24.152   0.528   2.929  1.00 10.00      A   
ATOM    479  CB  LEU A  81     -23.161   0.457   4.093  1.00 10.00      A   
ATOM    480  CG  LEU A  81     -23.477  -0.555   5.196  1.00 10.00      A   
ATOM    481  CD1 LEU A  81     -23.196  -1.972   4.728  1.00 10.00      A   
ATOM    482  CD2 LEU A  81     -22.685  -0.238   6.452  1.00 10.00      A   
ATOM    483  C   LEU A  81     -24.211   1.947   2.380  1.00 10.00      A   
ATOM    484  O   LEU A  81     -25.048   2.748   2.794  1.00 10.00      A   
ATOM    485  N   ALA A  82     -23.321   2.250   1.442  1.00 10.00      A   
ATOM    486  HN  ALA A  82     -22.670   1.568   1.162  1.00 10.00      A   
ATOM    487  CA  ALA A  82     -23.267   3.571   0.830  1.00 10.00      A   
ATOM    488  CB  ALA A  82     -22.099   3.659  -0.139  1.00 10.00      A   
ATOM    489  C   ALA A  82     -24.573   3.905   0.118  1.00 10.00      A   
ATOM    490  O   ALA A  82     -25.153   4.965   0.339  1.00 10.00      A   
ATOM    491  N   HIS A  83     -25.044   2.984  -0.711  1.00 10.00      A   
ATOM    492  HN  HIS A  83     -24.545   2.142  -0.826  1.00 10.00      A   
ATOM    493  CA  HIS A  83     -26.276   3.188  -1.463  1.00 10.00      A   
ATOM    494  CB  HIS A  83     -26.520   2.018  -2.416  1.00 10.00      A   
ATOM    495  CG  HIS A  83     -27.224   2.413  -3.675  1.00 10.00      A   
ATOM    496  ND1 HIS A  83     -26.566   2.912  -4.778  1.00 10.00      A   
ATOM    497  HD1 HIS A  83     -25.593   3.053  -4.853  1.00 10.00      A   
ATOM    498  CD2 HIS A  83     -28.537   2.387  -4.003  1.00 10.00      A   
ATOM    499  CE1 HIS A  83     -27.440   3.176  -5.727  1.00 10.00      A   
ATOM    500  NE2 HIS A  83     -28.642   2.866  -5.280  1.00 10.00      A   
ATOM    501  HE2 HIS A  83     -29.477   2.959  -5.789  1.00 10.00      A   
ATOM    502  C   HIS A  83     -27.476   3.378  -0.539  1.00 10.00      A   
ATOM    503  O   HIS A  83     -28.337   4.222  -0.790  1.00 10.00      A   
ATOM    504  N   TYR A  84     -27.514   2.602   0.537  1.00 10.00      A   
ATOM    505  HN  TYR A  84     -26.785   1.959   0.687  1.00 10.00      A   
ATOM    506  CA  TYR A  84     -28.606   2.669   1.503  1.00 10.00      A   
ATOM    507  CB  TYR A  84     -28.484   1.509   2.496  1.00 10.00      A   
ATOM    508  CG  TYR A  84     -29.705   1.278   3.362  1.00 10.00      A   
ATOM    509  CD1 TYR A  84     -30.971   1.164   2.802  1.00 10.00      A   
ATOM    510  CD2 TYR A  84     -29.587   1.158   4.742  1.00 10.00      A   
ATOM    511  CE1 TYR A  84     -32.084   0.934   3.592  1.00 10.00      A   
ATOM    512  CE2 TYR A  84     -30.694   0.933   5.539  1.00 10.00      A   
ATOM    513  CZ  TYR A  84     -31.941   0.820   4.960  1.00 10.00      A   
ATOM    514  OH  TYR A  84     -33.046   0.580   5.752  1.00 10.00      A   
ATOM    515  HH  TYR A  84     -33.781   0.284   5.197  1.00 10.00      A   
ATOM    516  C   TYR A  84     -28.612   4.005   2.248  1.00 10.00      A   
ATOM    517  O   TYR A  84     -29.668   4.522   2.612  1.00 10.00      A   
ATOM    518  N   ASN A  85     -27.429   4.567   2.458  1.00 10.00      A   
ATOM    519  HN  ASN A  85     -26.621   4.116   2.127  1.00 10.00      A   
ATOM    520  CA  ASN A  85     -27.300   5.837   3.169  1.00 10.00      A   
ATOM    521  CB  ASN A  85     -26.064   5.835   4.078  1.00 10.00      A   
ATOM    522  CG  ASN A  85     -26.255   5.007   5.334  1.00 10.00      A   
ATOM    523  OD1 ASN A  85     -26.763   5.495   6.343  1.00 10.00      A   
ATOM    524  ND2 ASN A  85     -25.840   3.752   5.286  1.00 10.00      A   
ATOM    525 HD21 ASN A  85     -25.437   3.428   4.450  1.00 10.00      A   
ATOM    526 HD22 ASN A  85     -25.952   3.193   6.088  1.00 10.00      A   
ATOM    527  C   ASN A  85     -27.248   7.019   2.208  1.00 10.00      A   
ATOM    528  O   ASN A  85     -26.923   8.139   2.608  1.00 10.00      A   
ATOM    529  N   LYS A  86     -27.566   6.754   0.938  1.00 10.00      A   
ATOM    530  HN  LYS A  86     -27.798   5.832   0.694  1.00 10.00      A   
ATOM    531  CA  LYS A  86     -27.579   7.781  -0.108  1.00 10.00      A   
ATOM    532  CB  LYS A  86     -28.627   8.861   0.184  1.00 10.00      A   
ATOM    533  CG  LYS A  86     -30.061   8.364   0.237  1.00 10.00      A   
ATOM    534  CD  LYS A  86     -31.019   9.515   0.505  1.00 10.00      A   
ATOM    535  CE  LYS A  86     -32.458   9.038   0.583  1.00 10.00      A   
ATOM    536  NZ  LYS A  86     -33.408  10.167   0.734  1.00 10.00      A   
ATOM    537  HZ1 LYS A  86     -34.386   9.818   0.699  1.00 10.00      A   
ATOM    538  HZ2 LYS A  86     -33.270  10.854  -0.035  1.00 10.00      A   
ATOM    539  HZ3 LYS A  86     -33.253  10.648   1.646  1.00 10.00      A   
ATOM    540  C   LYS A  86     -26.206   8.425  -0.293  1.00 10.00      A   
ATOM    541  O   LYS A  86     -26.101   9.610  -0.624  1.00 10.00      A   
ATOM    542  N   ARG A  87     -25.156   7.644  -0.082  1.00 10.00      A   
ATOM    543  HN  ARG A  87     -25.301   6.700   0.161  1.00 10.00      A   
ATOM    544  CA  ARG A  87     -23.795   8.140  -0.227  1.00 10.00      A   
ATOM    545  CB  ARG A  87     -22.891   7.625   0.897  1.00 10.00      A   
ATOM    546  CG  ARG A  87     -23.104   8.293   2.245  1.00 10.00      A   
ATOM    547  CD  ARG A  87     -21.776   8.536   2.952  1.00 10.00      A   
ATOM    548  NE  ARG A  87     -21.036   9.642   2.347  1.00 10.00      A   
ATOM    549  HE  ARG A  87     -21.540  10.245   1.757  1.00 10.00      A   
ATOM    550  CZ  ARG A  87     -19.736   9.878   2.544  1.00 10.00      A   
ATOM    551  NH1 ARG A  87     -19.012   9.086   3.328  1.00 10.00      A   
ATOM    552 HH11 ARG A  87     -19.453   8.259   3.807  1.00 10.00      A   
ATOM    553 HH12 ARG A  87     -17.999   9.277   3.472  1.00 10.00      A   
ATOM    554  NH2 ARG A  87     -19.157  10.914   1.946  1.00 10.00      A   
ATOM    555 HH21 ARG A  87     -19.714  11.538   1.325  1.00 10.00      A   
ATOM    556 HH22 ARG A  87     -18.141  11.107   2.093  1.00 10.00      A   
ATOM    557  C   ARG A  87     -23.214   7.736  -1.574  1.00 10.00      A   
ATOM    558  O   ARG A  87     -23.286   6.570  -1.968  1.00 10.00      A   
ATOM    559  N   SER A  88     -22.639   8.705  -2.275  1.00 10.00      A   
ATOM    560  HN  SER A  88     -22.618   9.615  -1.904  1.00 10.00      A   
ATOM    561  CA  SER A  88     -22.036   8.457  -3.578  1.00 10.00      A   
ATOM    562  CB  SER A  88     -22.620   9.415  -4.621  1.00 10.00      A   
ATOM    563  OG  SER A  88     -23.892   9.897  -4.212  1.00 10.00      A   
ATOM    564  HG  SER A  88     -23.784  10.764  -3.804  1.00 10.00      A   
ATOM    565  C   SER A  88     -20.522   8.621  -3.489  1.00 10.00      A   
ATOM    566  O   SER A  88     -19.851   8.913  -4.478  1.00 10.00      A   
ATOM    567  N   THR A  89     -19.994   8.442  -2.286  1.00 10.00      A   
ATOM    568  HN  THR A  89     -20.583   8.214  -1.536  1.00 10.00      A   
ATOM    569  CA  THR A  89     -18.566   8.566  -2.045  1.00 10.00      A   
ATOM    570  CB  THR A  89     -18.197  10.008  -1.636  1.00 10.00      A   
ATOM    571  OG1 THR A  89     -18.745  10.931  -2.590  1.00 10.00      A   
ATOM    572  HG1 THR A  89     -18.929  10.464  -3.417  1.00 10.00      A   
ATOM    573  CG2 THR A  89     -16.687  10.181  -1.580  1.00 10.00      A   
ATOM    574  C   THR A  89     -18.135   7.598  -0.946  1.00 10.00      A   
ATOM    575  O   THR A  89     -18.403   7.825   0.233  1.00 10.00      A   
ATOM    576  N   ILE A  90     -17.485   6.510  -1.338  1.00 10.00      A   
ATOM    577  HN  ILE A  90     -17.298   6.381  -2.293  1.00 10.00      A   
ATOM    578  CA  ILE A  90     -17.029   5.509  -0.385  1.00 10.00      A   
ATOM    579  CB  ILE A  90     -16.903   4.122  -1.049  1.00 10.00      A   
ATOM    580  CG1 ILE A  90     -18.261   3.701  -1.618  1.00 10.00      A   
ATOM    581  CG2 ILE A  90     -16.401   3.086  -0.050  1.00 10.00      A   
ATOM    582  CD1 ILE A  90     -18.198   2.523  -2.561  1.00 10.00      A   
ATOM    583  C   ILE A  90     -15.696   5.925   0.227  1.00 10.00      A   
ATOM    584  O   ILE A  90     -14.695   6.073  -0.477  1.00 10.00      A   
ATOM    585  N   THR A  91     -15.694   6.125   1.535  1.00 10.00      A   
ATOM    586  HN  THR A  91     -16.528   5.995   2.046  1.00 10.00      A   
ATOM    587  CA  THR A  91     -14.496   6.537   2.243  1.00 10.00      A   
ATOM    588  CB  THR A  91     -14.760   7.839   3.018  1.00 10.00      A   
ATOM    589  OG1 THR A  91     -16.099   8.286   2.753  1.00 10.00      A   
ATOM    590  HG1 THR A  91     -16.725   7.575   2.978  1.00 10.00      A   
ATOM    591  CG2 THR A  91     -13.771   8.915   2.605  1.00 10.00      A   
ATOM    592  C   THR A  91     -14.057   5.466   3.236  1.00 10.00      A   
ATOM    593  O   THR A  91     -14.719   4.433   3.380  1.00 10.00      A   
ATOM    594  N   SER A  92     -12.950   5.731   3.931  1.00 10.00      A   
ATOM    595  HN  SER A  92     -12.474   6.573   3.764  1.00 10.00      A   
ATOM    596  CA  SER A  92     -12.413   4.816   4.930  1.00 10.00      A   
ATOM    597  CB  SER A  92     -11.192   5.457   5.587  1.00 10.00      A   
ATOM    598  OG  SER A  92     -11.334   6.871   5.635  1.00 10.00      A   
ATOM    599  HG  SER A  92     -10.599   7.279   5.159  1.00 10.00      A   
ATOM    600  C   SER A  92     -13.464   4.505   5.989  1.00 10.00      A   
ATOM    601  O   SER A  92     -13.515   3.400   6.537  1.00 10.00      A   
ATOM    602  N   ARG A  93     -14.297   5.501   6.264  1.00 10.00      A   
ATOM    603  HN  ARG A  93     -14.178   6.357   5.799  1.00 10.00      A   
ATOM    604  CA  ARG A  93     -15.369   5.374   7.236  1.00 10.00      A   
ATOM    605  CB  ARG A  93     -16.196   6.661   7.263  1.00 10.00      A   
ATOM    606  CG  ARG A  93     -17.381   6.625   8.210  1.00 10.00      A   
ATOM    607  CD  ARG A  93     -18.422   7.658   7.819  1.00 10.00      A   
ATOM    608  NE  ARG A  93     -19.617   7.561   8.652  1.00 10.00      A   
ATOM    609  HE  ARG A  93     -19.507   7.733   9.615  1.00 10.00      A   
ATOM    610  CZ  ARG A  93     -20.830   7.260   8.191  1.00 10.00      A   
ATOM    611  NH1 ARG A  93     -21.025   7.022   6.898  1.00 10.00      A   
ATOM    612 HH11 ARG A  93     -20.221   7.066   6.220  1.00 10.00      A   
ATOM    613 HH12 ARG A  93     -21.981   6.789   6.547  1.00 10.00      A   
ATOM    614  NH2 ARG A  93     -21.852   7.194   9.032  1.00 10.00      A   
ATOM    615 HH21 ARG A  93     -21.708   7.374  10.052  1.00 10.00      A   
ATOM    616 HH22 ARG A  93     -22.806   6.955   8.681  1.00 10.00      A   
ATOM    617  C   ARG A  93     -16.259   4.181   6.905  1.00 10.00      A   
ATOM    618  O   ARG A  93     -16.437   3.283   7.727  1.00 10.00      A   
ATOM    619  N   GLU A  94     -16.787   4.169   5.690  1.00 10.00      A   
ATOM    620  HN  GLU A  94     -16.577   4.904   5.070  1.00 10.00      A   
ATOM    621  CA  GLU A  94     -17.663   3.095   5.239  1.00 10.00      A   
ATOM    622  CB  GLU A  94     -18.310   3.449   3.898  1.00 10.00      A   
ATOM    623  CG  GLU A  94     -19.331   4.576   3.978  1.00 10.00      A   
ATOM    624  CD  GLU A  94     -18.699   5.948   4.113  1.00 10.00      A   
ATOM    625  OE1 GLU A  94     -19.280   6.808   4.812  1.00 10.00      A   
ATOM    626  OE2 GLU A  94     -17.624   6.177   3.513  1.00 10.00      A   
ATOM    627  C   GLU A  94     -16.902   1.777   5.131  1.00 10.00      A   
ATOM    628  O   GLU A  94     -17.417   0.722   5.499  1.00 10.00      A   
ATOM    629  N   ILE A  95     -15.669   1.850   4.639  1.00 10.00      A   
ATOM    630  HN  ILE A  95     -15.316   2.724   4.367  1.00 10.00      A   
ATOM    631  CA  ILE A  95     -14.827   0.666   4.485  1.00 10.00      A   
ATOM    632  CB  ILE A  95     -13.458   1.020   3.864  1.00 10.00      A   
ATOM    633  CG1 ILE A  95     -13.648   1.553   2.442  1.00 10.00      A   
ATOM    634  CG2 ILE A  95     -12.533  -0.192   3.857  1.00 10.00      A   
ATOM    635  CD1 ILE A  95     -12.397   2.158   1.844  1.00 10.00      A   
ATOM    636  C   ILE A  95     -14.625  -0.039   5.825  1.00 10.00      A   
ATOM    637  O   ILE A  95     -14.817  -1.251   5.934  1.00 10.00      A   
ATOM    638  N   GLN A  96     -14.258   0.729   6.848  1.00 10.00      A   
ATOM    639  HN  GLN A  96     -14.127   1.694   6.700  1.00 10.00      A   
ATOM    640  CA  GLN A  96     -14.035   0.176   8.181  1.00 10.00      A   
ATOM    641  CB  GLN A  96     -13.497   1.236   9.136  1.00 10.00      A   
ATOM    642  CG  GLN A  96     -12.061   1.640   8.863  1.00 10.00      A   
ATOM    643  CD  GLN A  96     -11.501   2.551   9.935  1.00 10.00      A   
ATOM    644  OE1 GLN A  96     -12.226   3.347  10.538  1.00 10.00      A   
ATOM    645  NE2 GLN A  96     -10.207   2.435  10.185  1.00 10.00      A   
ATOM    646 HE21 GLN A  96      -9.696   1.774   9.669  1.00 10.00      A   
ATOM    647 HE22 GLN A  96      -9.813   3.009  10.877  1.00 10.00      A   
ATOM    648  C   GLN A  96     -15.305  -0.452   8.746  1.00 10.00      A   
ATOM    649  O   GLN A  96     -15.244  -1.455   9.458  1.00 10.00      A   
ATOM    650  N   THR A  97     -16.452   0.132   8.413  1.00 10.00      A   
ATOM    651  HN  THR A  97     -16.438   0.920   7.830  1.00 10.00      A   
ATOM    652  CA  THR A  97     -17.730  -0.386   8.877  1.00 10.00      A   
ATOM    653  CB  THR A  97     -18.890   0.540   8.455  1.00 10.00      A   
ATOM    654  OG1 THR A  97     -18.556   1.900   8.773  1.00 10.00      A   
ATOM    655  HG1 THR A  97     -17.670   1.927   9.159  1.00 10.00      A   
ATOM    656  CG2 THR A  97     -20.172   0.162   9.180  1.00 10.00      A   
ATOM    657  C   THR A  97     -17.954  -1.782   8.303  1.00 10.00      A   
ATOM    658  O   THR A  97     -18.405  -2.690   9.005  1.00 10.00      A   
ATOM    659  N   ALA A  98     -17.614  -1.947   7.030  1.00 10.00      A   
ATOM    660  HN  ALA A  98     -17.260  -1.182   6.527  1.00 10.00      A   
ATOM    661  CA  ALA A  98     -17.759  -3.227   6.357  1.00 10.00      A   
ATOM    662  CB  ALA A  98     -17.581  -3.063   4.853  1.00 10.00      A   
ATOM    663  C   ALA A  98     -16.758  -4.238   6.914  1.00 10.00      A   
ATOM    664  O   ALA A  98     -17.112  -5.376   7.199  1.00 10.00      A   
ATOM    665  N   VAL A  99     -15.514  -3.801   7.093  1.00 10.00      A   
ATOM    666  HN  VAL A  99     -15.296  -2.874   6.857  1.00 10.00      A   
ATOM    667  CA  VAL A  99     -14.458  -4.658   7.623  1.00 10.00      A   
ATOM    668  CB  VAL A  99     -13.116  -3.898   7.715  1.00 10.00      A   
ATOM    669  CG1 VAL A  99     -12.064  -4.723   8.446  1.00 10.00      A   
ATOM    670  CG2 VAL A  99     -12.622  -3.513   6.329  1.00 10.00      A   
ATOM    671  C   VAL A  99     -14.835  -5.200   8.999  1.00 10.00      A   
ATOM    672  O   VAL A  99     -14.705  -6.399   9.261  1.00 10.00      A   
ATOM    673  N   ARG A 100     -15.344  -4.318   9.852  1.00 10.00      A   
ATOM    674  HN  ARG A 100     -15.455  -3.385   9.565  1.00 10.00      A   
ATOM    675  CA  ARG A 100     -15.742  -4.686  11.207  1.00 10.00      A   
ATOM    676  CB  ARG A 100     -16.066  -3.422  12.012  1.00 10.00      A   
ATOM    677  CG  ARG A 100     -16.205  -3.642  13.513  1.00 10.00      A   
ATOM    678  CD  ARG A 100     -16.853  -2.445  14.196  1.00 10.00      A   
ATOM    679  NE  ARG A 100     -15.994  -1.260  14.179  1.00 10.00      A   
ATOM    680  HE  ARG A 100     -15.161  -1.306  14.698  1.00 10.00      A   
ATOM    681  CZ  ARG A 100     -16.276  -0.136  13.513  1.00 10.00      A   
ATOM    682  NH1 ARG A 100     -17.394  -0.034  12.802  1.00 10.00      A   
ATOM    683 HH11 ARG A 100     -17.611   0.848  12.285  1.00 10.00      A   
ATOM    684 HH12 ARG A 100     -18.062  -0.833  12.755  1.00 10.00      A   
ATOM    685  NH2 ARG A 100     -15.445   0.897  13.570  1.00 10.00      A   
ATOM    686 HH21 ARG A 100     -14.568   0.837  14.134  1.00 10.00      A   
ATOM    687 HH22 ARG A 100     -15.667   1.775  13.050  1.00 10.00      A   
ATOM    688  C   ARG A 100     -16.947  -5.635  11.209  1.00 10.00      A   
ATOM    689  O   ARG A 100     -17.220  -6.301  12.208  1.00 10.00      A   
ATOM    690  N   LEU A 101     -17.657  -5.698  10.090  1.00 10.00      A   
ATOM    691  HN  LEU A 101     -17.389  -5.150   9.321  1.00 10.00      A   
ATOM    692  CA  LEU A 101     -18.831  -6.562   9.976  1.00 10.00      A   
ATOM    693  CB  LEU A 101     -19.986  -5.815   9.304  1.00 10.00      A   
ATOM    694  CG  LEU A 101     -20.732  -4.801  10.175  1.00 10.00      A   
ATOM    695  CD1 LEU A 101     -21.661  -3.942   9.329  1.00 10.00      A   
ATOM    696  CD2 LEU A 101     -21.512  -5.507  11.274  1.00 10.00      A   
ATOM    697  C   LEU A 101     -18.528  -7.851   9.213  1.00 10.00      A   
ATOM    698  O   LEU A 101     -19.265  -8.831   9.316  1.00 10.00      A   
ATOM    699  N   LEU A 102     -17.447  -7.850   8.448  1.00 10.00      A   
ATOM    700  HN  LEU A 102     -16.890  -7.045   8.406  1.00 10.00      A   
ATOM    701  CA  LEU A 102     -17.074  -9.020   7.665  1.00 10.00      A   
ATOM    702  CB  LEU A 102     -16.554  -8.603   6.289  1.00 10.00      A   
ATOM    703  CG  LEU A 102     -17.563  -7.910   5.372  1.00 10.00      A   
ATOM    704  CD1 LEU A 102     -16.862  -7.335   4.152  1.00 10.00      A   
ATOM    705  CD2 LEU A 102     -18.664  -8.874   4.955  1.00 10.00      A   
ATOM    706  C   LEU A 102     -16.041  -9.877   8.382  1.00 10.00      A   
ATOM    707  O   LEU A 102     -16.135 -11.106   8.387  1.00 10.00      A   
ATOM    708  N   LEU A 103     -15.061  -9.233   8.989  1.00 10.00      A   
ATOM    709  HN  LEU A 103     -15.044  -8.250   8.973  1.00 10.00      A   
ATOM    710  CA  LEU A 103     -14.012  -9.950   9.694  1.00 10.00      A   
ATOM    711  CB  LEU A 103     -12.694  -9.176   9.644  1.00 10.00      A   
ATOM    712  CG  LEU A 103     -12.126  -8.872   8.254  1.00 10.00      A   
ATOM    713  CD1 LEU A 103     -10.752  -8.234   8.374  1.00 10.00      A   
ATOM    714  CD2 LEU A 103     -12.061 -10.132   7.403  1.00 10.00      A   
ATOM    715  C   LEU A 103     -14.417 -10.231  11.137  1.00 10.00      A   
ATOM    716  O   LEU A 103     -15.105  -9.425  11.767  1.00 10.00      A   
ATOM    717  N   PRO A 104     -14.004 -11.386  11.675  1.00 10.00      A   
ATOM    718  CA  PRO A 104     -14.317 -11.780  13.050  1.00 10.00      A   
ATOM    719  CB  PRO A 104     -13.836 -13.238  13.134  1.00 10.00      A   
ATOM    720  CG  PRO A 104     -13.581 -13.661  11.725  1.00 10.00      A   
ATOM    721  CD  PRO A 104     -13.213 -12.414  10.982  1.00 10.00      A   
ATOM    722  C   PRO A 104     -13.581 -10.924  14.079  1.00 10.00      A   
ATOM    723  O   PRO A 104     -12.818 -10.014  13.726  1.00 10.00      A   
ATOM    724  N   GLY A 105     -13.817 -11.225  15.350  1.00 10.00      A   
ATOM    725  HN  GLY A 105     -14.430 -11.960  15.560  1.00 10.00      A   
ATOM    726  CA  GLY A 105     -13.184 -10.496  16.427  1.00 10.00      A   
ATOM    727  C   GLY A 105     -11.674 -10.576  16.362  1.00 10.00      A   
ATOM    728  O   GLY A 105     -11.121 -11.570  15.880  1.00 10.00      A   
ATOM    729  N   GLU A 106     -11.016  -9.515  16.825  1.00 10.00      A   
ATOM    730  HN  GLU A 106     -11.536  -8.763  17.179  1.00 10.00      A   
ATOM    731  CA  GLU A 106      -9.558  -9.417  16.835  1.00 10.00      A   
ATOM    732  CB  GLU A 106      -8.904 -10.634  17.496  1.00 10.00      A   
ATOM    733  CG  GLU A 106      -7.479 -10.393  17.955  1.00 10.00      A   
ATOM    734  CD  GLU A 106      -6.932 -11.542  18.772  1.00 10.00      A   
ATOM    735  OE1 GLU A 106      -6.200 -12.383  18.207  1.00 10.00      A   
ATOM    736  OE2 GLU A 106      -7.220 -11.601  19.989  1.00 10.00      A   
ATOM    737  C   GLU A 106      -8.989  -9.168  15.437  1.00 10.00      A   
ATOM    738  O   GLU A 106      -8.159  -8.274  15.249  1.00 10.00      A   
ATOM    739  N   LEU A 107      -9.442  -9.952  14.463  1.00 10.00      A   
ATOM    740  HN  LEU A 107     -10.104 -10.648  14.680  1.00 10.00      A   
ATOM    741  CA  LEU A 107      -8.983  -9.812  13.086  1.00 10.00      A   
ATOM    742  CB  LEU A 107      -9.511 -10.959  12.221  1.00 10.00      A   
ATOM    743  CG  LEU A 107      -8.874 -11.108  10.837  1.00 10.00      A   
ATOM    744  CD1 LEU A 107      -7.386 -11.408  10.958  1.00 10.00      A   
ATOM    745  CD2 LEU A 107      -9.578 -12.195  10.039  1.00 10.00      A   
ATOM    746  C   LEU A 107      -9.420  -8.472  12.511  1.00 10.00      A   
ATOM    747  O   LEU A 107      -8.604  -7.720  11.975  1.00 10.00      A   
ATOM    748  N   ALA A 108     -10.708  -8.166  12.650  1.00 10.00      A   
ATOM    749  HN  ALA A 108     -11.310  -8.807  13.095  1.00 10.00      A   
ATOM    750  CA  ALA A 108     -11.246  -6.905  12.152  1.00 10.00      A   
ATOM    751  CB  ALA A 108     -12.753  -6.855  12.328  1.00 10.00      A   
ATOM    752  C   ALA A 108     -10.588  -5.737  12.868  1.00 10.00      A   
ATOM    753  O   ALA A 108     -10.332  -4.694  12.273  1.00 10.00      A   
ATOM    754  N   LYS A 109     -10.298  -5.939  14.147  1.00 10.00      A   
ATOM    755  HN  LYS A 109     -10.523  -6.800  14.552  1.00 10.00      A   
ATOM    756  CA  LYS A 109      -9.653  -4.920  14.960  1.00 10.00      A   
ATOM    757  CB  LYS A 109      -9.548  -5.402  16.407  1.00 10.00      A   
ATOM    758  CG  LYS A 109      -8.944  -4.390  17.362  1.00 10.00      A   
ATOM    759  CD  LYS A 109      -8.878  -4.952  18.767  1.00 10.00      A   
ATOM    760  CE  LYS A 109      -8.441  -3.897  19.762  1.00 10.00      A   
ATOM    761  NZ  LYS A 109      -8.461  -4.411  21.153  1.00 10.00      A   
ATOM    762  HZ1 LYS A 109      -9.420  -4.732  21.404  1.00 10.00      A   
ATOM    763  HZ2 LYS A 109      -8.174  -3.663  21.815  1.00 10.00      A   
ATOM    764  HZ3 LYS A 109      -7.806  -5.211  21.246  1.00 10.00      A   
ATOM    765  C   LYS A 109      -8.266  -4.614  14.403  1.00 10.00      A   
ATOM    766  O   LYS A 109      -7.867  -3.456  14.289  1.00 10.00      A   
ATOM    767  N   HIS A 110      -7.544  -5.670  14.045  1.00 10.00      A   
ATOM    768  HN  HIS A 110      -7.920  -6.569  14.169  1.00 10.00      A   
ATOM    769  CA  HIS A 110      -6.211  -5.528  13.476  1.00 10.00      A   
ATOM    770  CB  HIS A 110      -5.586  -6.906  13.233  1.00 10.00      A   
ATOM    771  CG  HIS A 110      -4.160  -6.863  12.767  1.00 10.00      A   
ATOM    772  ND1 HIS A 110      -3.082  -6.905  13.628  1.00 10.00      A   
ATOM    773  HD1 HIS A 110      -3.129  -6.956  14.611  1.00 10.00      A   
ATOM    774  CD2 HIS A 110      -3.637  -6.802  11.517  1.00 10.00      A   
ATOM    775  CE1 HIS A 110      -1.961  -6.862  12.925  1.00 10.00      A   
ATOM    776  NE2 HIS A 110      -2.273  -6.803  11.646  1.00 10.00      A   
ATOM    777  HE2 HIS A 110      -1.628  -6.772  10.905  1.00 10.00      A   
ATOM    778  C   HIS A 110      -6.296  -4.758  12.166  1.00 10.00      A   
ATOM    779  O   HIS A 110      -5.481  -3.875  11.900  1.00 10.00      A   
ATOM    780  N   ALA A 111      -7.303  -5.087  11.361  1.00 10.00      A   
ATOM    781  HN  ALA A 111      -7.930  -5.792  11.641  1.00 10.00      A   
ATOM    782  CA  ALA A 111      -7.506  -4.426  10.078  1.00 10.00      A   
ATOM    783  CB  ALA A 111      -8.578  -5.141   9.272  1.00 10.00      A   
ATOM    784  C   ALA A 111      -7.869  -2.959  10.278  1.00 10.00      A   
ATOM    785  O   ALA A 111      -7.440  -2.092   9.515  1.00 10.00      A   
ATOM    786  N   VAL A 112      -8.668  -2.686  11.304  1.00 10.00      A   
ATOM    787  HN  VAL A 112      -9.006  -3.425  11.860  1.00 10.00      A   
ATOM    788  CA  VAL A 112      -9.068  -1.319  11.612  1.00 10.00      A   
ATOM    789  CB  VAL A 112     -10.201  -1.260  12.663  1.00 10.00      A   
ATOM    790  CG1 VAL A 112     -10.418   0.167  13.154  1.00 10.00      A   
ATOM    791  CG2 VAL A 112     -11.492  -1.816  12.083  1.00 10.00      A   
ATOM    792  C   VAL A 112      -7.860  -0.524  12.101  1.00 10.00      A   
ATOM    793  O   VAL A 112      -7.610   0.584  11.633  1.00 10.00      A   
ATOM    794  N   SER A 113      -7.106  -1.106  13.027  1.00 10.00      A   
ATOM    795  HN  SER A 113      -7.360  -1.994  13.366  1.00 10.00      A   
ATOM    796  CA  SER A 113      -5.920  -0.456  13.568  1.00 10.00      A   
ATOM    797  CB  SER A 113      -5.276  -1.338  14.643  1.00 10.00      A   
ATOM    798  OG  SER A 113      -4.375  -0.598  15.451  1.00 10.00      A   
ATOM    799  HG  SER A 113      -3.575  -0.409  14.945  1.00 10.00      A   
ATOM    800  C   SER A 113      -4.921  -0.147  12.453  1.00 10.00      A   
ATOM    801  O   SER A 113      -4.443   0.983  12.329  1.00 10.00      A   
ATOM    802  N   GLU A 114      -4.626  -1.154  11.634  1.00 10.00      A   
ATOM    803  HN  GLU A 114      -5.043  -2.033  11.787  1.00 10.00      A   
ATOM    804  CA  GLU A 114      -3.695  -0.995  10.523  1.00 10.00      A   
ATOM    805  CB  GLU A 114      -3.455  -2.332   9.820  1.00 10.00      A   
ATOM    806  CG  GLU A 114      -2.455  -3.234  10.521  1.00 10.00      A   
ATOM    807  CD  GLU A 114      -1.092  -2.589  10.650  1.00 10.00      A   
ATOM    808  OE1 GLU A 114      -0.337  -2.572   9.653  1.00 10.00      A   
ATOM    809  OE2 GLU A 114      -0.771  -2.085  11.745  1.00 10.00      A   
ATOM    810  C   GLU A 114      -4.209   0.038   9.527  1.00 10.00      A   
ATOM    811  O   GLU A 114      -3.459   0.905   9.075  1.00 10.00      A   
ATOM    812  N   GLY A 115      -5.494  -0.063   9.199  1.00 10.00      A   
ATOM    813  HN  GLY A 115      -6.034  -0.785   9.589  1.00 10.00      A   
ATOM    814  CA  GLY A 115      -6.106   0.865   8.271  1.00 10.00      A   
ATOM    815  C   GLY A 115      -6.026   2.292   8.769  1.00 10.00      A   
ATOM    816  O   GLY A 115      -5.626   3.191   8.030  1.00 10.00      A   
ATOM    817  N   THR A 116      -6.389   2.497  10.030  1.00 10.00      A   
ATOM    818  HN  THR A 116      -6.695   1.736  10.571  1.00 10.00      A   
ATOM    819  CA  THR A 116      -6.343   3.824  10.627  1.00 10.00      A   
ATOM    820  CB  THR A 116      -6.934   3.834  12.053  1.00 10.00      A   
ATOM    821  OG1 THR A 116      -8.172   3.113  12.058  1.00 10.00      A   
ATOM    822  HG1 THR A 116      -7.992   2.163  12.056  1.00 10.00      A   
ATOM    823  CG2 THR A 116      -7.201   5.259  12.510  1.00 10.00      A   
ATOM    824  C   THR A 116      -4.903   4.335  10.657  1.00 10.00      A   
ATOM    825  O   THR A 116      -4.645   5.500  10.362  1.00 10.00      A   
ATOM    826  N   LYS A 117      -3.968   3.449  10.997  1.00 10.00      A   
ATOM    827  HN  LYS A 117      -4.239   2.532  11.227  1.00 10.00      A   
ATOM    828  CA  LYS A 117      -2.551   3.802  11.047  1.00 10.00      A   
ATOM    829  CB  LYS A 117      -1.717   2.589  11.480  1.00 10.00      A   
ATOM    830  CG  LYS A 117      -0.225   2.859  11.606  1.00 10.00      A   
ATOM    831  CD  LYS A 117       0.564   1.566  11.747  1.00 10.00      A   
ATOM    832  CE  LYS A 117       0.478   0.719  10.484  1.00 10.00      A   
ATOM    833  NZ  LYS A 117       1.288  -0.528  10.584  1.00 10.00      A   
ATOM    834  HZ1 LYS A 117       2.094  -0.493   9.923  1.00 10.00      A   
ATOM    835  HZ2 LYS A 117       0.694  -1.356  10.349  1.00 10.00      A   
ATOM    836  HZ3 LYS A 117       1.651  -0.644  11.554  1.00 10.00      A   
ATOM    837  C   LYS A 117      -2.082   4.301   9.681  1.00 10.00      A   
ATOM    838  O   LYS A 117      -1.346   5.285   9.583  1.00 10.00      A   
ATOM    839  N   ALA A 118      -2.528   3.621   8.630  1.00 10.00      A   
ATOM    840  HN  ALA A 118      -3.119   2.850   8.777  1.00 10.00      A   
ATOM    841  CA  ALA A 118      -2.168   3.992   7.266  1.00 10.00      A   
ATOM    842  CB  ALA A 118      -2.671   2.952   6.275  1.00 10.00      A   
ATOM    843  C   ALA A 118      -2.732   5.367   6.928  1.00 10.00      A   
ATOM    844  O   ALA A 118      -2.071   6.180   6.282  1.00 10.00      A   
ATOM    845  N   VAL A 119      -3.956   5.619   7.379  1.00 10.00      A   
ATOM    846  HN  VAL A 119      -4.431   4.923   7.884  1.00 10.00      A   
ATOM    847  CA  VAL A 119      -4.615   6.897   7.145  1.00 10.00      A   
ATOM    848  CB  VAL A 119      -6.103   6.865   7.570  1.00 10.00      A   
ATOM    849  CG1 VAL A 119      -6.724   8.252   7.469  1.00 10.00      A   
ATOM    850  CG2 VAL A 119      -6.885   5.875   6.720  1.00 10.00      A   
ATOM    851  C   VAL A 119      -3.887   8.005   7.901  1.00 10.00      A   
ATOM    852  O   VAL A 119      -3.660   9.091   7.363  1.00 10.00      A   
ATOM    853  N   THR A 120      -3.519   7.721   9.148  1.00 10.00      A   
ATOM    854  HN  THR A 120      -3.746   6.841   9.527  1.00 10.00      A   
ATOM    855  CA  THR A 120      -2.803   8.680   9.973  1.00 10.00      A   
ATOM    856  CB  THR A 120      -2.542   8.113  11.385  1.00 10.00      A   
ATOM    857  OG1 THR A 120      -3.761   7.583  11.921  1.00 10.00      A   
ATOM    858  HG1 THR A 120      -4.512   7.944  11.429  1.00 10.00      A   
ATOM    859  CG2 THR A 120      -2.019   9.199  12.315  1.00 10.00      A   
ATOM    860  C   THR A 120      -1.472   9.044   9.316  1.00 10.00      A   
ATOM    861  O   THR A 120      -1.138  10.221   9.178  1.00 10.00      A   
ATOM    862  N   LYS A 121      -0.729   8.028   8.887  1.00 10.00      A   
ATOM    863  HN  LYS A 121      -1.054   7.108   9.014  1.00 10.00      A   
ATOM    864  CA  LYS A 121       0.558   8.244   8.235  1.00 10.00      A   
ATOM    865  CB  LYS A 121       1.310   6.928   8.036  1.00 10.00      A   
ATOM    866  CG  LYS A 121       2.111   6.495   9.252  1.00 10.00      A   
ATOM    867  CD  LYS A 121       2.883   5.216   8.982  1.00 10.00      A   
ATOM    868  CE  LYS A 121       3.902   4.945  10.076  1.00 10.00      A   
ATOM    869  NZ  LYS A 121       4.581   3.638   9.885  1.00 10.00      A   
ATOM    870  HZ1 LYS A 121       4.809   3.495   8.874  1.00 10.00      A   
ATOM    871  HZ2 LYS A 121       3.963   2.865  10.199  1.00 10.00      A   
ATOM    872  HZ3 LYS A 121       5.462   3.607  10.435  1.00 10.00      A   
ATOM    873  C   LYS A 121       0.384   8.977   6.909  1.00 10.00      A   
ATOM    874  O   LYS A 121       1.282   9.689   6.457  1.00 10.00      A   
ATOM    875  N   TYR A 122      -0.784   8.811   6.297  1.00 10.00      A   
ATOM    876  HN  TYR A 122      -1.458   8.226   6.705  1.00 10.00      A   
ATOM    877  CA  TYR A 122      -1.090   9.467   5.035  1.00 10.00      A   
ATOM    878  CB  TYR A 122      -2.418   8.941   4.464  1.00 10.00      A   
ATOM    879  CG  TYR A 122      -2.974   9.746   3.311  1.00 10.00      A   
ATOM    880  CD1 TYR A 122      -2.294   9.830   2.103  1.00 10.00      A   
ATOM    881  CD2 TYR A 122      -4.180  10.427   3.431  1.00 10.00      A   
ATOM    882  CE1 TYR A 122      -2.795  10.570   1.051  1.00 10.00      A   
ATOM    883  CE2 TYR A 122      -4.690  11.169   2.382  1.00 10.00      A   
ATOM    884  CZ  TYR A 122      -3.992  11.236   1.195  1.00 10.00      A   
ATOM    885  OH  TYR A 122      -4.491  11.975   0.144  1.00 10.00      A   
ATOM    886  HH  TYR A 122      -5.150  12.612   0.477  1.00 10.00      A   
ATOM    887  C   TYR A 122      -1.140  10.982   5.224  1.00 10.00      A   
ATOM    888  O   TYR A 122      -0.886  11.739   4.294  1.00 10.00      A   
ATOM    889  N   THR A 123      -1.438  11.417   6.440  1.00 10.00      A   
ATOM    890  HN  THR A 123      -1.598  10.769   7.161  1.00 10.00      A   
ATOM    891  CA  THR A 123      -1.517  12.836   6.736  1.00 10.00      A   
ATOM    892  CB  THR A 123      -2.893  13.204   7.326  1.00 10.00      A   
ATOM    893  OG1 THR A 123      -3.507  12.035   7.894  1.00 10.00      A   
ATOM    894  HG1 THR A 123      -3.502  11.322   7.245  1.00 10.00      A   
ATOM    895  CG2 THR A 123      -3.800  13.770   6.245  1.00 10.00      A   
ATOM    896  C   THR A 123      -0.402  13.270   7.693  1.00 10.00      A   
ATOM    897  O   THR A 123      -0.495  14.317   8.335  1.00 10.00      A   
ATOM    898  N   SER A 124       0.653  12.465   7.778  1.00 10.00      A   
ATOM    899  HN  SER A 124       0.686  11.656   7.225  1.00 10.00      A   
ATOM    900  CA  SER A 124       1.777  12.762   8.656  1.00 10.00      A   
ATOM    901  CB  SER A 124       2.018  11.594   9.617  1.00 10.00      A   
ATOM    902  OG  SER A 124       0.882  11.340  10.429  1.00 10.00      A   
ATOM    903  HG  SER A 124       0.113  11.168   9.863  1.00 10.00      A   
ATOM    904  C   SER A 124       3.045  13.036   7.847  1.00 10.00      A   
ATOM    905  O   SER A 124       3.384  12.276   6.939  1.00 10.00      A   
ATOM    906  N   ALA A 125       3.736  14.119   8.195  1.00 10.00      A   
ATOM    907  HN  ALA A 125       3.402  14.669   8.930  1.00 10.00      A   
ATOM    908  CB  ALA A 125       6.099  13.538   7.829  1.00 10.00      A   
ATOM    909  CA  ALA A 125       4.974  14.516   7.524  1.00 10.00      A   
ATOM    910  C   ALA A 125       4.779  14.666   6.019  1.00 10.00      A   
ATOM    911  O   ALA A 125       5.461  13.952   5.251  1.00 10.00      A   
ATOM    912  OXT ALA A 125       3.943  15.493   5.613  1.00 10.00      A   
ATOM    913  CB  HIS B  19      20.214  22.193  11.660  1.00 10.00      B   
ATOM    914  CG  HIS B  19      21.203  22.274  12.783  1.00 10.00      B   
ATOM    915  ND1 HIS B  19      21.553  23.459  13.391  1.00 10.00      B   
ATOM    916  HD1 HIS B  19      21.212  24.354  13.149  1.00 10.00      B   
ATOM    917  CD2 HIS B  19      21.914  21.307  13.413  1.00 10.00      B   
ATOM    918  CE1 HIS B  19      22.435  23.219  14.345  1.00 10.00      B   
ATOM    919  NE2 HIS B  19      22.671  21.921  14.377  1.00 10.00      B   
ATOM    920  HE2 HIS B  19      23.295  21.472  14.992  1.00 10.00      B   
ATOM    921  C   HIS B  19      18.015  23.225  11.026  1.00 10.00      B   
ATOM    922  O   HIS B  19      17.894  24.446  11.121  1.00 10.00      B   
ATOM    923  N   HIS B  19      18.076  21.156  12.390  1.00 10.00      B   
ATOM    924  HT1 HIS B  19      17.083  21.342  12.639  1.00 10.00      B   
ATOM    925  HT2 HIS B  19      18.533  20.678  13.190  1.00 10.00      B   
ATOM    926  HT3 HIS B  19      18.104  20.527  11.565  1.00 10.00      B   
ATOM    927  CA  HIS B  19      18.765  22.432  12.090  1.00 10.00      B   
ATOM    928  N   ARG B  20      17.509  22.531  10.013  1.00 10.00      B   
ATOM    929  HN  ARG B  20      17.638  21.559   9.981  1.00 10.00      B   
ATOM    930  CA  ARG B  20      16.765  23.187   8.939  1.00 10.00      B   
ATOM    931  CB  ARG B  20      16.809  22.346   7.662  1.00 10.00      B   
ATOM    932  CG  ARG B  20      18.206  22.041   7.158  1.00 10.00      B   
ATOM    933  CD  ARG B  20      18.947  23.304   6.753  1.00 10.00      B   
ATOM    934  NE  ARG B  20      20.288  22.991   6.274  1.00 10.00      B   
ATOM    935  HE  ARG B  20      20.444  22.070   5.962  1.00 10.00      B   
ATOM    936  CZ  ARG B  20      21.294  23.859   6.224  1.00 10.00      B   
ATOM    937  NH1 ARG B  20      21.129  25.115   6.619  1.00 10.00      B   
ATOM    938 HH11 ARG B  20      20.203  25.440   6.971  1.00 10.00      B   
ATOM    939 HH12 ARG B  20      21.929  25.783   6.573  1.00 10.00      B   
ATOM    940  NH2 ARG B  20      22.477  23.468   5.778  1.00 10.00      B   
ATOM    941 HH21 ARG B  20      22.621  22.486   5.463  1.00 10.00      B   
ATOM    942 HH22 ARG B  20      23.273  24.143   5.740  1.00 10.00      B   
ATOM    943  C   ARG B  20      15.315  23.415   9.352  1.00 10.00      B   
ATOM    944  O   ARG B  20      14.975  23.318  10.532  1.00 10.00      B   
ATOM    945  N   LYS B  21      14.464  23.712   8.380  1.00 10.00      B   
ATOM    946  HN  LYS B  21      14.794  23.770   7.457  1.00 10.00      B   
ATOM    947  CA  LYS B  21      13.051  23.943   8.643  1.00 10.00      B   
ATOM    948  CB  LYS B  21      12.462  24.840   7.551  1.00 10.00      B   
ATOM    949  CG  LYS B  21      11.030  25.292   7.803  1.00 10.00      B   
ATOM    950  CD  LYS B  21      10.454  26.013   6.592  1.00 10.00      B   
ATOM    951  CE  LYS B  21      10.447  25.115   5.367  1.00 10.00      B   
ATOM    952  NZ  LYS B  21       9.943  25.812   4.154  1.00 10.00      B   
ATOM    953  HZ1 LYS B  21      10.052  25.202   3.321  1.00 10.00      B   
ATOM    954  HZ2 LYS B  21      10.474  26.691   3.994  1.00 10.00      B   
ATOM    955  HZ3 LYS B  21       8.938  26.045   4.267  1.00 10.00      B   
ATOM    956  C   LYS B  21      12.304  22.610   8.700  1.00 10.00      B   
ATOM    957  O   LYS B  21      12.574  21.709   7.904  1.00 10.00      B   
ATOM    958  N   VAL B  22      11.386  22.484   9.655  1.00 10.00      B   
ATOM    959  HN  VAL B  22      11.230  23.234  10.266  1.00 10.00      B   
ATOM    960  CA  VAL B  22      10.604  21.261   9.827  1.00 10.00      B   
ATOM    961  CB  VAL B  22       9.682  21.339  11.073  1.00 10.00      B   
ATOM    962  CG1 VAL B  22       8.696  22.500  10.971  1.00 10.00      B   
ATOM    963  CG2 VAL B  22       8.958  20.021  11.316  1.00 10.00      B   
ATOM    964  C   VAL B  22       9.789  20.928   8.573  1.00 10.00      B   
ATOM    965  O   VAL B  22       9.169  21.806   7.963  1.00 10.00      B   
ATOM    966  N   LEU B  23       9.807  19.658   8.192  1.00 10.00      B   
ATOM    967  HN  LEU B  23      10.326  19.011   8.715  1.00 10.00      B   
ATOM    968  CA  LEU B  23       9.082  19.197   7.016  1.00 10.00      B   
ATOM    969  CB  LEU B  23       9.957  18.234   6.211  1.00 10.00      B   
ATOM    970  CG  LEU B  23      11.201  18.828   5.551  1.00 10.00      B   
ATOM    971  CD1 LEU B  23      12.212  17.731   5.245  1.00 10.00      B   
ATOM    972  CD2 LEU B  23      10.827  19.572   4.279  1.00 10.00      B   
ATOM    973  C   LEU B  23       7.792  18.492   7.419  1.00 10.00      B   
ATOM    974  O   LEU B  23       7.827  17.395   7.977  1.00 10.00      B   
ATOM    975  N   ARG B  24       6.660  19.122   7.141  1.00 10.00      B   
ATOM    976  HN  ARG B  24       6.692  19.998   6.699  1.00 10.00      B   
ATOM    977  CA  ARG B  24       5.366  18.545   7.472  1.00 10.00      B   
ATOM    978  CB  ARG B  24       4.902  19.033   8.846  1.00 10.00      B   
ATOM    979  CG  ARG B  24       3.934  18.090   9.545  1.00 10.00      B   
ATOM    980  CD  ARG B  24       3.231  18.781  10.700  1.00 10.00      B   
ATOM    981  NE  ARG B  24       2.384  19.878  10.237  1.00 10.00      B   
ATOM    982  HE  ARG B  24       2.023  19.817   9.313  1.00 10.00      B   
ATOM    983  CZ  ARG B  24       2.072  20.942  10.970  1.00 10.00      B   
ATOM    984  NH1 ARG B  24       2.535  21.070  12.206  1.00 10.00      B   
ATOM    985 HH11 ARG B  24       2.285  21.909  12.776  1.00 10.00      B   
ATOM    986 HH12 ARG B  24       3.147  20.332  12.617  1.00 10.00      B   
ATOM    987  NH2 ARG B  24       1.295  21.881  10.458  1.00 10.00      B   
ATOM    988 HH21 ARG B  24       0.922  21.781   9.489  1.00 10.00      B   
ATOM    989 HH22 ARG B  24       1.051  22.726  11.023  1.00 10.00      B   
ATOM    990  C   ARG B  24       4.339  18.929   6.416  1.00 10.00      B   
ATOM    991  O   ARG B  24       4.458  19.985   5.787  1.00 10.00      B   
ATOM    992  N   ASP B  25       3.342  18.066   6.221  1.00 10.00      B   
ATOM    993  HN  ASP B  25       3.339  17.226   6.729  1.00 10.00      B   
ATOM    994  CA  ASP B  25       2.277  18.298   5.243  1.00 10.00      B   
ATOM    995  CB  ASP B  25       1.537  19.618   5.499  1.00 10.00      B   
ATOM    996  CG  ASP B  25       0.859  19.674   6.854  1.00 10.00      B   
ATOM    997  OD1 ASP B  25      -0.210  19.049   7.019  1.00 10.00      B   
ATOM    998  OD2 ASP B  25       1.384  20.357   7.758  1.00 10.00      B   
ATOM    999  C   ASP B  25       2.842  18.265   3.829  1.00 10.00      B   
ATOM   1000  O   ASP B  25       2.452  19.053   2.968  1.00 10.00      B   
ATOM   1001  N   ASN B  26       3.755  17.327   3.595  1.00 10.00      B   
ATOM   1002  HN  ASN B  26       3.998  16.702   4.326  1.00 10.00      B   
ATOM   1003  CA  ASN B  26       4.401  17.185   2.293  1.00 10.00      B   
ATOM   1004  CB  ASN B  26       5.706  16.392   2.412  1.00 10.00      B   
ATOM   1005  CG  ASN B  26       6.933  17.278   2.523  1.00 10.00      B   
ATOM   1006  OD1 ASN B  26       6.977  18.378   1.968  1.00 10.00      B   
ATOM   1007  ND2 ASN B  26       7.940  16.810   3.243  1.00 10.00      B   
ATOM   1008 HD21 ASN B  26       7.839  15.927   3.663  1.00 10.00      B   
ATOM   1009 HD22 ASN B  26       8.751  17.355   3.316  1.00 10.00      B   
ATOM   1010  C   ASN B  26       3.478  16.531   1.274  1.00 10.00      B   
ATOM   1011  O   ASN B  26       3.769  16.516   0.078  1.00 10.00      B   
ATOM   1012  N   ILE B  27       2.353  16.007   1.750  1.00 10.00      B   
ATOM   1013  HN  ILE B  27       2.179  16.053   2.714  1.00 10.00      B   
ATOM   1014  CA  ILE B  27       1.378  15.356   0.882  1.00 10.00      B   
ATOM   1015  CB  ILE B  27       0.289  14.627   1.692  1.00 10.00      B   
ATOM   1016  CG1 ILE B  27      -0.495  15.614   2.565  1.00 10.00      B   
ATOM   1017  CG2 ILE B  27       0.916  13.540   2.546  1.00 10.00      B   
ATOM   1018  CD1 ILE B  27      -1.768  15.037   3.150  1.00 10.00      B   
ATOM   1019  C   ILE B  27       0.717  16.360  -0.059  1.00 10.00      B   
ATOM   1020  O   ILE B  27       0.082  15.981  -1.043  1.00 10.00      B   
ATOM   1021  N   GLN B  28       0.878  17.641   0.249  1.00 10.00      B   
ATOM   1022  HN  GLN B  28       1.398  17.878   1.046  1.00 10.00      B   
ATOM   1023  CA  GLN B  28       0.307  18.703  -0.562  1.00 10.00      B   
ATOM   1024  CB  GLN B  28       0.058  19.947   0.292  1.00 10.00      B   
ATOM   1025  CG  GLN B  28      -0.955  19.736   1.407  1.00 10.00      B   
ATOM   1026  CD  GLN B  28      -1.049  20.922   2.344  1.00 10.00      B   
ATOM   1027  OE1 GLN B  28      -0.073  21.641   2.558  1.00 10.00      B   
ATOM   1028  NE2 GLN B  28      -2.223  21.131   2.920  1.00 10.00      B   
ATOM   1029 HE21 GLN B  28      -2.958  20.513   2.715  1.00 10.00      B   
ATOM   1030 HE22 GLN B  28      -2.309  21.896   3.526  1.00 10.00      B   
ATOM   1031  C   GLN B  28       1.222  19.040  -1.733  1.00 10.00      B   
ATOM   1032  O   GLN B  28       0.847  19.794  -2.628  1.00 10.00      B   
ATOM   1033  N   GLY B  29       2.426  18.478  -1.719  1.00 10.00      B   
ATOM   1034  HN  GLY B  29       2.675  17.892  -0.974  1.00 10.00      B   
ATOM   1035  CA  GLY B  29       3.372  18.723  -2.791  1.00 10.00      B   
ATOM   1036  C   GLY B  29       3.025  17.929  -4.034  1.00 10.00      B   
ATOM   1037  O   GLY B  29       3.327  18.344  -5.155  1.00 10.00      B   
ATOM   1038  N   ILE B  30       2.390  16.781  -3.831  1.00 10.00      B   
ATOM   1039  HN  ILE B  30       2.183  16.509  -2.916  1.00 10.00      B   
ATOM   1040  CA  ILE B  30       1.985  15.923  -4.932  1.00 10.00      B   
ATOM   1041  CB  ILE B  30       1.905  14.447  -4.491  1.00 10.00      B   
ATOM   1042  CG1 ILE B  30       3.161  14.057  -3.703  1.00 10.00      B   
ATOM   1043  CG2 ILE B  30       1.728  13.539  -5.701  1.00 10.00      B   
ATOM   1044  CD1 ILE B  30       2.997  12.799  -2.876  1.00 10.00      B   
ATOM   1045  C   ILE B  30       0.623  16.370  -5.446  1.00 10.00      B   
ATOM   1046  O   ILE B  30      -0.409  16.089  -4.833  1.00 10.00      B   
ATOM   1047  N   THR B  31       0.629  17.097  -6.552  1.00 10.00      B   
ATOM   1048  HN  THR B  31       1.485  17.315  -6.981  1.00 10.00      B   
ATOM   1049  CA  THR B  31      -0.600  17.597  -7.139  1.00 10.00      B   
ATOM   1050  CB  THR B  31      -0.319  18.799  -8.051  1.00 10.00      B   
ATOM   1051  OG1 THR B  31       1.064  18.785  -8.436  1.00 10.00      B   
ATOM   1052  HG1 THR B  31       1.235  19.524  -9.031  1.00 10.00      B   
ATOM   1053  CG2 THR B  31      -0.620  20.092  -7.313  1.00 10.00      B   
ATOM   1054  C   THR B  31      -1.350  16.513  -7.910  1.00 10.00      B   
ATOM   1055  O   THR B  31      -0.807  15.443  -8.195  1.00 10.00      B   
ATOM   1056  N   LYS B  32      -2.601  16.807  -8.248  1.00 10.00      B   
ATOM   1057  HN  LYS B  32      -2.965  17.687  -8.006  1.00 10.00      B   
ATOM   1058  CA  LYS B  32      -3.452  15.871  -8.974  1.00 10.00      B   
ATOM   1059  CB  LYS B  32      -4.873  16.419  -9.128  1.00 10.00      B   
ATOM   1060  CG  LYS B  32      -5.539  16.731  -7.796  1.00 10.00      B   
ATOM   1061  CD  LYS B  32      -6.932  17.307  -7.977  1.00 10.00      B   
ATOM   1062  CE  LYS B  32      -7.504  17.763  -6.644  1.00 10.00      B   
ATOM   1063  NZ  LYS B  32      -8.905  18.243  -6.769  1.00 10.00      B   
ATOM   1064  HZ1 LYS B  32      -9.534  17.457  -7.021  1.00 10.00      B   
ATOM   1065  HZ2 LYS B  32      -8.970  18.974  -7.504  1.00 10.00      B   
ATOM   1066  HZ3 LYS B  32      -9.223  18.650  -5.864  1.00 10.00      B   
ATOM   1067  C   LYS B  32      -2.854  15.407 -10.309  1.00 10.00      B   
ATOM   1068  O   LYS B  32      -2.846  14.206 -10.582  1.00 10.00      B   
ATOM   1069  N   PRO B  33      -2.344  16.323 -11.170  1.00 10.00      B   
ATOM   1070  CA  PRO B  33      -1.738  15.940 -12.452  1.00 10.00      B   
ATOM   1071  CB  PRO B  33      -1.203  17.258 -13.027  1.00 10.00      B   
ATOM   1072  CG  PRO B  33      -1.215  18.216 -11.886  1.00 10.00      B   
ATOM   1073  CD  PRO B  33      -2.344  17.787 -10.998  1.00 10.00      B   
ATOM   1074  C   PRO B  33      -0.596  14.940 -12.273  1.00 10.00      B   
ATOM   1075  O   PRO B  33      -0.385  14.068 -13.117  1.00 10.00      B   
ATOM   1076  N   ALA B  34       0.125  15.062 -11.161  1.00 10.00      B   
ATOM   1077  HN  ALA B  34      -0.105  15.767 -10.521  1.00 10.00      B   
ATOM   1078  CA  ALA B  34       1.240  14.172 -10.866  1.00 10.00      B   
ATOM   1079  CB  ALA B  34       2.004  14.661  -9.645  1.00 10.00      B   
ATOM   1080  C   ALA B  34       0.737  12.751 -10.647  1.00 10.00      B   
ATOM   1081  O   ALA B  34       1.379  11.785 -11.054  1.00 10.00      B   
ATOM   1082  N   ILE B  35      -0.417  12.631 -10.006  1.00 10.00      B   
ATOM   1083  HN  ILE B  35      -0.879  13.442  -9.699  1.00 10.00      B   
ATOM   1084  CA  ILE B  35      -1.013  11.328  -9.744  1.00 10.00      B   
ATOM   1085  CB  ILE B  35      -2.088  11.409  -8.636  1.00 10.00      B   
ATOM   1086  CG1 ILE B  35      -1.528  12.126  -7.402  1.00 10.00      B   
ATOM   1087  CG2 ILE B  35      -2.582  10.015  -8.263  1.00 10.00      B   
ATOM   1088  CD1 ILE B  35      -2.571  12.474  -6.359  1.00 10.00      B   
ATOM   1089  C   ILE B  35      -1.649  10.790 -11.023  1.00 10.00      B   
ATOM   1090  O   ILE B  35      -1.623   9.588 -11.293  1.00 10.00      B   
ATOM   1091  N   ARG B  36      -2.190  11.705 -11.817  1.00 10.00      B   
ATOM   1092  HN  ARG B  36      -2.156  12.649 -11.543  1.00 10.00      B   
ATOM   1093  CA  ARG B  36      -2.836  11.357 -13.074  1.00 10.00      B   
ATOM   1094  CB  ARG B  36      -3.463  12.598 -13.708  1.00 10.00      B   
ATOM   1095  CG  ARG B  36      -4.339  12.307 -14.916  1.00 10.00      B   
ATOM   1096  CD  ARG B  36      -4.947  13.582 -15.472  1.00 10.00      B   
ATOM   1097  NE  ARG B  36      -5.737  14.292 -14.468  1.00 10.00      B   
ATOM   1098  HE  ARG B  36      -6.432  13.775 -13.995  1.00 10.00      B   
ATOM   1099  CZ  ARG B  36      -5.561  15.578 -14.155  1.00 10.00      B   
ATOM   1100  NH1 ARG B  36      -4.618  16.292 -14.764  1.00 10.00      B   
ATOM   1101 HH11 ARG B  36      -4.011  15.853 -15.492  1.00 10.00      B   
ATOM   1102 HH12 ARG B  36      -4.480  17.299 -14.518  1.00 10.00      B   
ATOM   1103  NH2 ARG B  36      -6.333  16.154 -13.245  1.00 10.00      B   
ATOM   1104 HH21 ARG B  36      -6.196  17.161 -12.997  1.00 10.00      B   
ATOM   1105 HH22 ARG B  36      -7.086  15.608 -12.776  1.00 10.00      B   
ATOM   1106  C   ARG B  36      -1.855  10.707 -14.048  1.00 10.00      B   
ATOM   1107  O   ARG B  36      -2.159   9.675 -14.649  1.00 10.00      B   
ATOM   1108  N   ARG B  37      -0.676  11.308 -14.202  1.00 10.00      B   
ATOM   1109  HN  ARG B  37      -0.488  12.136 -13.706  1.00 10.00      B   
ATOM   1110  CA  ARG B  37       0.337  10.764 -15.104  1.00 10.00      B   
ATOM   1111  CB  ARG B  37       1.530  11.710 -15.269  1.00 10.00      B   
ATOM   1112  CG  ARG B  37       2.225  12.096 -13.976  1.00 10.00      B   
ATOM   1113  CD  ARG B  37       3.531  12.822 -14.246  1.00 10.00      B   
ATOM   1114  NE  ARG B  37       4.599  11.902 -14.629  1.00 10.00      B   
ATOM   1115  HE  ARG B  37       4.365  11.160 -15.234  1.00 10.00      B   
ATOM   1116  CZ  ARG B  37       5.859  12.012 -14.206  1.00 10.00      B   
ATOM   1117  NH1 ARG B  37       6.213  12.999 -13.387  1.00 10.00      B   
ATOM   1118 HH11 ARG B  37       5.506  13.698 -13.068  1.00 10.00      B   
ATOM   1119 HH12 ARG B  37       7.199  13.077 -13.054  1.00 10.00      B   
ATOM   1120  NH2 ARG B  37       6.765  11.130 -14.599  1.00 10.00      B   
ATOM   1121 HH21 ARG B  37       7.753  11.210 -14.273  1.00 10.00      B   
ATOM   1122 HH22 ARG B  37       6.496  10.349 -15.235  1.00 10.00      B   
ATOM   1123  C   ARG B  37       0.786   9.379 -14.650  1.00 10.00      B   
ATOM   1124  O   ARG B  37       1.093   8.516 -15.469  1.00 10.00      B   
ATOM   1125  N   LEU B  38       0.799   9.163 -13.338  1.00 10.00      B   
ATOM   1126  HN  LEU B  38       0.540   9.889 -12.728  1.00 10.00      B   
ATOM   1127  CA  LEU B  38       1.189   7.873 -12.786  1.00 10.00      B   
ATOM   1128  CB  LEU B  38       1.386   7.965 -11.272  1.00 10.00      B   
ATOM   1129  CG  LEU B  38       2.514   8.879 -10.792  1.00 10.00      B   
ATOM   1130  CD1 LEU B  38       2.583   8.879  -9.278  1.00 10.00      B   
ATOM   1131  CD2 LEU B  38       3.845   8.450 -11.387  1.00 10.00      B   
ATOM   1132  C   LEU B  38       0.136   6.822 -13.126  1.00 10.00      B   
ATOM   1133  O   LEU B  38       0.458   5.673 -13.428  1.00 10.00      B   
ATOM   1134  N   ALA B  39      -1.128   7.233 -13.085  1.00 10.00      B   
ATOM   1135  HN  ALA B  39      -1.319   8.162 -12.830  1.00 10.00      B   
ATOM   1136  CA  ALA B  39      -2.235   6.343 -13.401  1.00 10.00      B   
ATOM   1137  CB  ALA B  39      -3.559   6.977 -13.000  1.00 10.00      B   
ATOM   1138  C   ALA B  39      -2.231   6.010 -14.888  1.00 10.00      B   
ATOM   1139  O   ALA B  39      -2.444   4.859 -15.283  1.00 10.00      B   
ATOM   1140  N   ARG B  40      -1.979   7.025 -15.715  1.00 10.00      B   
ATOM   1141  HN  ARG B  40      -1.830   7.924 -15.339  1.00 10.00      B   
ATOM   1142  CA  ARG B  40      -1.930   6.841 -17.162  1.00 10.00      B   
ATOM   1143  CB  ARG B  40      -1.791   8.188 -17.881  1.00 10.00      B   
ATOM   1144  CG  ARG B  40      -1.896   8.102 -19.400  1.00 10.00      B   
ATOM   1145  CD  ARG B  40      -0.551   8.345 -20.069  1.00 10.00      B   
ATOM   1146  NE  ARG B  40      -0.452   9.691 -20.634  1.00 10.00      B   
ATOM   1147  HE  ARG B  40      -1.283  10.101 -20.964  1.00 10.00      B   
ATOM   1148  CZ  ARG B  40       0.684  10.385 -20.724  1.00 10.00      B   
ATOM   1149  NH1 ARG B  40       1.823   9.864 -20.285  1.00 10.00      B   
ATOM   1150 HH11 ARG B  40       1.835   8.909 -19.859  1.00 10.00      B   
ATOM   1151 HH12 ARG B  40       2.710  10.407 -20.357  1.00 10.00      B   
ATOM   1152  NH2 ARG B  40       0.679  11.602 -21.253  1.00 10.00      B   
ATOM   1153 HH21 ARG B  40      -0.213  12.022 -21.597  1.00 10.00      B   
ATOM   1154 HH22 ARG B  40       1.568  12.148 -21.325  1.00 10.00      B   
ATOM   1155  C   ARG B  40      -0.777   5.916 -17.537  1.00 10.00      B   
ATOM   1156  O   ARG B  40      -0.867   5.141 -18.493  1.00 10.00      B   
ATOM   1157  N   ARG B  41       0.302   5.999 -16.765  1.00 10.00      B   
ATOM   1158  HN  ARG B  41       0.312   6.648 -16.028  1.00 10.00      B   
ATOM   1159  CA  ARG B  41       1.481   5.174 -16.986  1.00 10.00      B   
ATOM   1160  CB  ARG B  41       2.628   5.664 -16.096  1.00 10.00      B   
ATOM   1161  CG  ARG B  41       3.957   4.964 -16.323  1.00 10.00      B   
ATOM   1162  CD  ARG B  41       4.558   5.326 -17.672  1.00 10.00      B   
ATOM   1163  NE  ARG B  41       5.956   4.906 -17.766  1.00 10.00      B   
ATOM   1164  HE  ARG B  41       6.252   4.193 -17.154  1.00 10.00      B   
ATOM   1165  CZ  ARG B  41       6.843   5.424 -18.614  1.00 10.00      B   
ATOM   1166  NH1 ARG B  41       6.487   6.382 -19.459  1.00 10.00      B   
ATOM   1167 HH11 ARG B  41       5.507   6.741 -19.467  1.00 10.00      B   
ATOM   1168 HH12 ARG B  41       7.189   6.789 -20.117  1.00 10.00      B   
ATOM   1169  NH2 ARG B  41       8.095   4.984 -18.609  1.00 10.00      B   
ATOM   1170 HH21 ARG B  41       8.796   5.384 -19.275  1.00 10.00      B   
ATOM   1171 HH22 ARG B  41       8.387   4.239 -17.937  1.00 10.00      B   
ATOM   1172  C   ARG B  41       1.175   3.707 -16.685  1.00 10.00      B   
ATOM   1173  O   ARG B  41       1.757   2.805 -17.285  1.00 10.00      B   
ATOM   1174  N   GLY B  42       0.255   3.480 -15.757  1.00 10.00      B   
ATOM   1175  HN  GLY B  42      -0.178   4.239 -15.314  1.00 10.00      B   
ATOM   1176  CA  GLY B  42      -0.116   2.124 -15.394  1.00 10.00      B   
ATOM   1177  C   GLY B  42      -1.156   1.542 -16.332  1.00 10.00      B   
ATOM   1178  O   GLY B  42      -1.173   0.335 -16.587  1.00 10.00      B   
ATOM   1179  N   GLY B  43      -2.028   2.401 -16.845  1.00 10.00      B   
ATOM   1180  HN  GLY B  43      -1.969   3.349 -16.600  1.00 10.00      B   
ATOM   1181  CA  GLY B  43      -3.058   1.950 -17.761  1.00 10.00      B   
ATOM   1182  C   GLY B  43      -4.459   2.339 -17.330  1.00 10.00      B   
ATOM   1183  O   GLY B  43      -5.436   1.712 -17.743  1.00 10.00      B   
ATOM   1184  N   VAL B  44      -4.571   3.370 -16.505  1.00 10.00      B   
ATOM   1185  HN  VAL B  44      -3.764   3.840 -16.206  1.00 10.00      B   
ATOM   1186  CA  VAL B  44      -5.873   3.825 -16.037  1.00 10.00      B   
ATOM   1187  CB  VAL B  44      -5.803   4.409 -14.612  1.00 10.00      B   
ATOM   1188  CG1 VAL B  44      -7.199   4.743 -14.105  1.00 10.00      B   
ATOM   1189  CG2 VAL B  44      -5.114   3.434 -13.672  1.00 10.00      B   
ATOM   1190  C   VAL B  44      -6.454   4.861 -16.996  1.00 10.00      B   
ATOM   1191  O   VAL B  44      -5.939   5.976 -17.114  1.00 10.00      B   
ATOM   1192  N   LYS B  45      -7.524   4.483 -17.685  1.00 10.00      B   
ATOM   1193  HN  LYS B  45      -7.891   3.581 -17.539  1.00 10.00      B   
ATOM   1194  CA  LYS B  45      -8.172   5.368 -18.647  1.00 10.00      B   
ATOM   1195  CB  LYS B  45      -8.823   4.558 -19.769  1.00 10.00      B   
ATOM   1196  CG  LYS B  45      -7.839   3.813 -20.657  1.00 10.00      B   
ATOM   1197  CD  LYS B  45      -8.545   3.164 -21.835  1.00 10.00      B   
ATOM   1198  CE  LYS B  45      -7.566   2.430 -22.734  1.00 10.00      B   
ATOM   1199  NZ  LYS B  45      -8.225   1.908 -23.962  1.00 10.00      B   
ATOM   1200  HZ1 LYS B  45      -8.589   2.694 -24.539  1.00 10.00      B   
ATOM   1201  HZ2 LYS B  45      -9.019   1.289 -23.705  1.00 10.00      B   
ATOM   1202  HZ3 LYS B  45      -7.548   1.361 -24.529  1.00 10.00      B   
ATOM   1203  C   LYS B  45      -9.211   6.255 -17.973  1.00 10.00      B   
ATOM   1204  O   LYS B  45      -9.336   7.436 -18.295  1.00 10.00      B   
ATOM   1205  N   ARG B  46      -9.961   5.681 -17.047  1.00 10.00      B   
ATOM   1206  HN  ARG B  46      -9.827   4.732 -16.835  1.00 10.00      B   
ATOM   1207  CA  ARG B  46     -10.983   6.426 -16.334  1.00 10.00      B   
ATOM   1208  CB  ARG B  46     -12.341   5.735 -16.457  1.00 10.00      B   
ATOM   1209  CG  ARG B  46     -12.901   5.706 -17.873  1.00 10.00      B   
ATOM   1210  CD  ARG B  46     -13.368   7.082 -18.322  1.00 10.00      B   
ATOM   1211  NE  ARG B  46     -12.271   7.911 -18.823  1.00 10.00      B   
ATOM   1212  HE  ARG B  46     -11.367   7.522 -18.808  1.00 10.00      B   
ATOM   1213  CZ  ARG B  46     -12.433   9.151 -19.286  1.00 10.00      B   
ATOM   1214  NH1 ARG B  46     -13.642   9.700 -19.309  1.00 10.00      B   
ATOM   1215 HH11 ARG B  46     -14.468   9.162 -18.966  1.00 10.00      B   
ATOM   1216 HH12 ARG B  46     -13.774  10.671 -19.670  1.00 10.00      B   
ATOM   1217  NH2 ARG B  46     -11.391   9.831 -19.748  1.00 10.00      B   
ATOM   1218 HH21 ARG B  46     -10.443   9.395 -19.754  1.00 10.00      B   
ATOM   1219 HH22 ARG B  46     -11.514  10.805 -20.111  1.00 10.00      B   
ATOM   1220  C   ARG B  46     -10.590   6.601 -14.876  1.00 10.00      B   
ATOM   1221  O   ARG B  46     -10.597   5.646 -14.100  1.00 10.00      B   
ATOM   1222  N   ILE B  47     -10.242   7.822 -14.515  1.00 10.00      B   
ATOM   1223  HN  ILE B  47     -10.269   8.544 -15.179  1.00 10.00      B   
ATOM   1224  CA  ILE B  47      -9.826   8.130 -13.158  1.00 10.00      B   
ATOM   1225  CB  ILE B  47      -8.544   8.990 -13.152  1.00 10.00      B   
ATOM   1226  CG1 ILE B  47      -7.523   8.423 -14.144  1.00 10.00      B   
ATOM   1227  CG2 ILE B  47      -7.948   9.053 -11.750  1.00 10.00      B   
ATOM   1228  CD1 ILE B  47      -6.341   9.329 -14.399  1.00 10.00      B   
ATOM   1229  C   ILE B  47     -10.924   8.872 -12.411  1.00 10.00      B   
ATOM   1230  O   ILE B  47     -11.434   9.888 -12.885  1.00 10.00      B   
ATOM   1231  N   SER B  48     -11.296   8.343 -11.255  1.00 10.00      B   
ATOM   1232  HN  SER B  48     -10.879   7.511 -10.958  1.00 10.00      B   
ATOM   1233  CA  SER B  48     -12.318   8.954 -10.423  1.00 10.00      B   
ATOM   1234  CB  SER B  48     -12.825   7.942  -9.394  1.00 10.00      B   
ATOM   1235  OG  SER B  48     -12.857   6.634  -9.944  1.00 10.00      B   
ATOM   1236  HG  SER B  48     -12.835   5.987  -9.227  1.00 10.00      B   
ATOM   1237  C   SER B  48     -11.751  10.186  -9.720  1.00 10.00      B   
ATOM   1238  O   SER B  48     -10.615  10.168  -9.236  1.00 10.00      B   
ATOM   1239  N   GLY B  49     -12.547  11.244  -9.649  1.00 10.00      B   
ATOM   1240  HN  GLY B  49     -13.450  11.190 -10.036  1.00 10.00      B   
ATOM   1241  CA  GLY B  49     -12.109  12.479  -9.018  1.00 10.00      B   
ATOM   1242  C   GLY B  49     -11.910  12.372  -7.516  1.00 10.00      B   
ATOM   1243  O   GLY B  49     -11.514  13.341  -6.871  1.00 10.00      B   
ATOM   1244  N   LEU B  50     -12.181  11.203  -6.949  1.00 10.00      B   
ATOM   1245  HN  LEU B  50     -12.506  10.465  -7.504  1.00 10.00      B   
ATOM   1246  CA  LEU B  50     -12.024  11.000  -5.512  1.00 10.00      B   
ATOM   1247  CB  LEU B  50     -13.377  10.659  -4.884  1.00 10.00      B   
ATOM   1248  CG  LEU B  50     -14.465  11.726  -5.022  1.00 10.00      B   
ATOM   1249  CD1 LEU B  50     -15.844  11.088  -5.011  1.00 10.00      B   
ATOM   1250  CD2 LEU B  50     -14.344  12.758  -3.910  1.00 10.00      B   
ATOM   1251  C   LEU B  50     -11.007   9.901  -5.210  1.00 10.00      B   
ATOM   1252  O   LEU B  50     -10.620   9.701  -4.057  1.00 10.00      B   
ATOM   1253  N   ILE B  51     -10.544   9.220  -6.254  1.00 10.00      B   
ATOM   1254  HN  ILE B  51     -10.844   9.463  -7.155  1.00 10.00      B   
ATOM   1255  CA  ILE B  51      -9.591   8.124  -6.090  1.00 10.00      B   
ATOM   1256  CB  ILE B  51      -9.719   7.061  -7.210  1.00 10.00      B   
ATOM   1257  CG1 ILE B  51      -9.197   5.701  -6.734  1.00 10.00      B   
ATOM   1258  CG2 ILE B  51      -8.994   7.500  -8.477  1.00 10.00      B   
ATOM   1259  CD1 ILE B  51      -9.466   4.569  -7.702  1.00 10.00      B   
ATOM   1260  C   ILE B  51      -8.154   8.633  -6.001  1.00 10.00      B   
ATOM   1261  O   ILE B  51      -7.239   7.880  -5.666  1.00 10.00      B   
ATOM   1262  N   TYR B  52      -7.965   9.916  -6.294  1.00 10.00      B   
ATOM   1263  HN  TYR B  52      -8.736  10.465  -6.550  1.00 10.00      B   
ATOM   1264  CA  TYR B  52      -6.639  10.529  -6.244  1.00 10.00      B   
ATOM   1265  CB  TYR B  52      -6.711  12.013  -6.622  1.00 10.00      B   
ATOM   1266  CG  TYR B  52      -6.856  12.272  -8.107  1.00 10.00      B   
ATOM   1267  CD1 TYR B  52      -8.110  12.403  -8.690  1.00 10.00      B   
ATOM   1268  CD2 TYR B  52      -5.739  12.388  -8.923  1.00 10.00      B   
ATOM   1269  CE1 TYR B  52      -8.247  12.642 -10.044  1.00 10.00      B   
ATOM   1270  CE2 TYR B  52      -5.866  12.627 -10.279  1.00 10.00      B   
ATOM   1271  CZ  TYR B  52      -7.122  12.753 -10.834  1.00 10.00      B   
ATOM   1272  OH  TYR B  52      -7.254  12.996 -12.183  1.00 10.00      B   
ATOM   1273  HH  TYR B  52      -8.077  13.472 -12.339  1.00 10.00      B   
ATOM   1274  C   TYR B  52      -6.022  10.372  -4.856  1.00 10.00      B   
ATOM   1275  O   TYR B  52      -4.870   9.960  -4.718  1.00 10.00      B   
ATOM   1276  N   GLU B  53      -6.810  10.672  -3.832  1.00 10.00      B   
ATOM   1277  HN  GLU B  53      -7.728  10.961  -4.007  1.00 10.00      B   
ATOM   1278  CA  GLU B  53      -6.346  10.576  -2.454  1.00 10.00      B   
ATOM   1279  CB  GLU B  53      -7.321  11.277  -1.507  1.00 10.00      B   
ATOM   1280  CG  GLU B  53      -7.508  12.754  -1.807  1.00 10.00      B   
ATOM   1281  CD  GLU B  53      -7.469  13.614  -0.564  1.00 10.00      B   
ATOM   1282  OE1 GLU B  53      -8.549  14.045  -0.100  1.00 10.00      B   
ATOM   1283  OE2 GLU B  53      -6.359  13.864  -0.045  1.00 10.00      B   
ATOM   1284  C   GLU B  53      -6.143   9.124  -2.036  1.00 10.00      B   
ATOM   1285  O   GLU B  53      -5.173   8.795  -1.351  1.00 10.00      B   
ATOM   1286  N   GLU B  54      -7.058   8.257  -2.462  1.00 10.00      B   
ATOM   1287  HN  GLU B  54      -7.804   8.579  -3.004  1.00 10.00      B   
ATOM   1288  CA  GLU B  54      -6.974   6.838  -2.141  1.00 10.00      B   
ATOM   1289  CB  GLU B  54      -8.197   6.084  -2.684  1.00 10.00      B   
ATOM   1290  CG  GLU B  54      -9.543   6.674  -2.272  1.00 10.00      B   
ATOM   1291  CD  GLU B  54     -10.722   5.823  -2.717  1.00 10.00      B   
ATOM   1292  OE1 GLU B  54     -11.479   6.257  -3.614  1.00 10.00      B   
ATOM   1293  OE2 GLU B  54     -10.899   4.710  -2.173  1.00 10.00      B   
ATOM   1294  C   GLU B  54      -5.679   6.251  -2.707  1.00 10.00      B   
ATOM   1295  O   GLU B  54      -4.959   5.525  -2.022  1.00 10.00      B   
ATOM   1296  N   THR B  55      -5.374   6.611  -3.948  1.00 10.00      B   
ATOM   1297  HN  THR B  55      -5.982   7.212  -4.434  1.00 10.00      B   
ATOM   1298  CA  THR B  55      -4.169   6.139  -4.616  1.00 10.00      B   
ATOM   1299  CB  THR B  55      -4.155   6.582  -6.093  1.00 10.00      B   
ATOM   1300  OG1 THR B  55      -5.322   6.069  -6.748  1.00 10.00      B   
ATOM   1301  HG1 THR B  55      -6.084   6.611  -6.506  1.00 10.00      B   
ATOM   1302  CG2 THR B  55      -2.905   6.083  -6.809  1.00 10.00      B   
ATOM   1303  C   THR B  55      -2.916   6.660  -3.910  1.00 10.00      B   
ATOM   1304  O   THR B  55      -1.955   5.916  -3.705  1.00 10.00      B   
ATOM   1305  N   ARG B  56      -2.940   7.933  -3.527  1.00 10.00      B   
ATOM   1306  HN  ARG B  56      -3.738   8.475  -3.716  1.00 10.00      B   
ATOM   1307  CA  ARG B  56      -1.810   8.550  -2.837  1.00 10.00      B   
ATOM   1308  CB  ARG B  56      -2.081  10.034  -2.582  1.00 10.00      B   
ATOM   1309  CG  ARG B  56      -0.965  10.763  -1.848  1.00 10.00      B   
ATOM   1310  CD  ARG B  56      -1.099  12.271  -1.988  1.00 10.00      B   
ATOM   1311  NE  ARG B  56      -2.453  12.743  -1.692  1.00 10.00      B   
ATOM   1312  HE  ARG B  56      -2.960  12.263  -0.993  1.00 10.00      B   
ATOM   1313  CZ  ARG B  56      -3.030  13.772  -2.309  1.00 10.00      B   
ATOM   1314  NH1 ARG B  56      -2.371  14.440  -3.248  1.00 10.00      B   
ATOM   1315 HH11 ARG B  56      -2.824  15.245  -3.736  1.00 10.00      B   
ATOM   1316 HH12 ARG B  56      -1.400  14.169  -3.504  1.00 10.00      B   
ATOM   1317  NH2 ARG B  56      -4.265  14.147  -1.979  1.00 10.00      B   
ATOM   1318 HH21 ARG B  56      -4.797  13.633  -1.235  1.00 10.00      B   
ATOM   1319 HH22 ARG B  56      -4.711  14.959  -2.463  1.00 10.00      B   
ATOM   1320  C   ARG B  56      -1.514   7.819  -1.527  1.00 10.00      B   
ATOM   1321  O   ARG B  56      -0.352   7.637  -1.153  1.00 10.00      B   
ATOM   1322  N   GLY B  57      -2.573   7.392  -0.845  1.00 10.00      B   
ATOM   1323  HN  GLY B  57      -3.473   7.575  -1.193  1.00 10.00      B   
ATOM   1324  CA  GLY B  57      -2.417   6.669   0.403  1.00 10.00      B   
ATOM   1325  C   GLY B  57      -1.756   5.324   0.189  1.00 10.00      B   
ATOM   1326  O   GLY B  57      -0.871   4.930   0.949  1.00 10.00      B   
ATOM   1327  N   VAL B  58      -2.182   4.628  -0.863  1.00 10.00      B   
ATOM   1328  HN  VAL B  58      -2.888   5.008  -1.429  1.00 10.00      B   
ATOM   1329  CA  VAL B  58      -1.630   3.322  -1.202  1.00 10.00      B   
ATOM   1330  CB  VAL B  58      -2.386   2.675  -2.384  1.00 10.00      B   
ATOM   1331  CG1 VAL B  58      -1.770   1.332  -2.748  1.00 10.00      B   
ATOM   1332  CG2 VAL B  58      -3.859   2.507  -2.045  1.00 10.00      B   
ATOM   1333  C   VAL B  58      -0.152   3.454  -1.561  1.00 10.00      B   
ATOM   1334  O   VAL B  58       0.680   2.663  -1.115  1.00 10.00      B   
ATOM   1335  N   LEU B  59       0.167   4.468  -2.360  1.00 10.00      B   
ATOM   1336  HN  LEU B  59      -0.545   5.064  -2.685  1.00 10.00      B   
ATOM   1337  CA  LEU B  59       1.543   4.715  -2.772  1.00 10.00      B   
ATOM   1338  CB  LEU B  59       1.614   5.886  -3.755  1.00 10.00      B   
ATOM   1339  CG  LEU B  59       0.976   5.655  -5.127  1.00 10.00      B   
ATOM   1340  CD1 LEU B  59       0.992   6.937  -5.944  1.00 10.00      B   
ATOM   1341  CD2 LEU B  59       1.690   4.536  -5.870  1.00 10.00      B   
ATOM   1342  C   LEU B  59       2.427   4.987  -1.561  1.00 10.00      B   
ATOM   1343  O   LEU B  59       3.577   4.547  -1.507  1.00 10.00      B   
ATOM   1344  N   LYS B  60       1.874   5.700  -0.584  1.00 10.00      B   
ATOM   1345  HN  LYS B  60       0.952   6.020  -0.690  1.00 10.00      B   
ATOM   1346  CA  LYS B  60       2.600   6.023   0.635  1.00 10.00      B   
ATOM   1347  CB  LYS B  60       1.781   6.962   1.528  1.00 10.00      B   
ATOM   1348  CG  LYS B  60       2.588   7.616   2.640  1.00 10.00      B   
ATOM   1349  CD  LYS B  60       3.606   8.593   2.075  1.00 10.00      B   
ATOM   1350  CE  LYS B  60       4.557   9.088   3.148  1.00 10.00      B   
ATOM   1351  NZ  LYS B  60       5.330  10.272   2.696  1.00 10.00      B   
ATOM   1352  HZ1 LYS B  60       6.048  10.519   3.405  1.00 10.00      B   
ATOM   1353  HZ2 LYS B  60       4.697  11.084   2.570  1.00 10.00      B   
ATOM   1354  HZ3 LYS B  60       5.802  10.074   1.793  1.00 10.00      B   
ATOM   1355  C   LYS B  60       2.957   4.752   1.397  1.00 10.00      B   
ATOM   1356  O   LYS B  60       4.082   4.598   1.872  1.00 10.00      B   
ATOM   1357  N   VAL B  61       1.997   3.838   1.493  1.00 10.00      B   
ATOM   1358  HN  VAL B  61       1.123   4.018   1.083  1.00 10.00      B   
ATOM   1359  CA  VAL B  61       2.209   2.572   2.188  1.00 10.00      B   
ATOM   1360  CB  VAL B  61       0.917   1.725   2.238  1.00 10.00      B   
ATOM   1361  CG1 VAL B  61       1.168   0.398   2.937  1.00 10.00      B   
ATOM   1362  CG2 VAL B  61      -0.202   2.489   2.931  1.00 10.00      B   
ATOM   1363  C   VAL B  61       3.307   1.769   1.495  1.00 10.00      B   
ATOM   1364  O   VAL B  61       4.178   1.192   2.149  1.00 10.00      B   
ATOM   1365  N   PHE B  62       3.260   1.748   0.167  1.00 10.00      B   
ATOM   1366  HN  PHE B  62       2.531   2.226  -0.291  1.00 10.00      B   
ATOM   1367  CA  PHE B  62       4.246   1.028  -0.628  1.00 10.00      B   
ATOM   1368  CB  PHE B  62       3.886   1.095  -2.118  1.00 10.00      B   
ATOM   1369  CG  PHE B  62       4.684   0.165  -2.989  1.00 10.00      B   
ATOM   1370  CD1 PHE B  62       4.299  -1.158  -3.140  1.00 10.00      B   
ATOM   1371  CD2 PHE B  62       5.817   0.609  -3.652  1.00 10.00      B   
ATOM   1372  CE1 PHE B  62       5.024  -2.017  -3.942  1.00 10.00      B   
ATOM   1373  CE2 PHE B  62       6.547  -0.246  -4.455  1.00 10.00      B   
ATOM   1374  CZ  PHE B  62       6.152  -1.562  -4.597  1.00 10.00      B   
ATOM   1375  C   PHE B  62       5.648   1.586  -0.391  1.00 10.00      B   
ATOM   1376  O   PHE B  62       6.579   0.843  -0.070  1.00 10.00      B   
ATOM   1377  N   LEU B  63       5.780   2.904  -0.529  1.00 10.00      B   
ATOM   1378  HN  LEU B  63       4.990   3.437  -0.764  1.00 10.00      B   
ATOM   1379  CA  LEU B  63       7.059   3.582  -0.341  1.00 10.00      B   
ATOM   1380  CB  LEU B  63       6.936   5.072  -0.685  1.00 10.00      B   
ATOM   1381  CG  LEU B  63       6.713   5.413  -2.163  1.00 10.00      B   
ATOM   1382  CD1 LEU B  63       6.449   6.900  -2.342  1.00 10.00      B   
ATOM   1383  CD2 LEU B  63       7.904   4.978  -3.001  1.00 10.00      B   
ATOM   1384  C   LEU B  63       7.577   3.416   1.086  1.00 10.00      B   
ATOM   1385  O   LEU B  63       8.771   3.187   1.299  1.00 10.00      B   
ATOM   1386  N   GLU B  64       6.672   3.525   2.055  1.00 10.00      B   
ATOM   1387  HN  GLU B  64       5.733   3.704   1.815  1.00 10.00      B   
ATOM   1388  CA  GLU B  64       7.028   3.398   3.465  1.00 10.00      B   
ATOM   1389  CB  GLU B  64       5.791   3.570   4.346  1.00 10.00      B   
ATOM   1390  CG  GLU B  64       6.061   4.300   5.651  1.00 10.00      B   
ATOM   1391  CD  GLU B  64       5.993   3.389   6.856  1.00 10.00      B   
ATOM   1392  OE1 GLU B  64       4.874   2.972   7.230  1.00 10.00      B   
ATOM   1393  OE2 GLU B  64       7.053   3.094   7.448  1.00 10.00      B   
ATOM   1394  C   GLU B  64       7.693   2.057   3.754  1.00 10.00      B   
ATOM   1395  O   GLU B  64       8.662   1.988   4.509  1.00 10.00      B   
ATOM   1396  N   ASN B  65       7.175   1.000   3.141  1.00 10.00      B   
ATOM   1397  HN  ASN B  65       6.409   1.125   2.541  1.00 10.00      B   
ATOM   1398  CA  ASN B  65       7.720  -0.340   3.331  1.00 10.00      B   
ATOM   1399  CB  ASN B  65       6.818  -1.397   2.682  1.00 10.00      B   
ATOM   1400  CG  ASN B  65       5.682  -1.854   3.583  1.00 10.00      B   
ATOM   1401  OD1 ASN B  65       5.834  -2.785   4.380  1.00 10.00      B   
ATOM   1402  ND2 ASN B  65       4.534  -1.208   3.461  1.00 10.00      B   
ATOM   1403 HD21 ASN B  65       4.477  -0.477   2.804  1.00 10.00      B   
ATOM   1404 HD22 ASN B  65       3.784  -1.479   4.035  1.00 10.00      B   
ATOM   1405  C   ASN B  65       9.129  -0.439   2.758  1.00 10.00      B   
ATOM   1406  O   ASN B  65      10.029  -0.991   3.393  1.00 10.00      B   
ATOM   1407  N   VAL B  66       9.317   0.113   1.562  1.00 10.00      B   
ATOM   1408  HN  VAL B  66       8.558   0.546   1.112  1.00 10.00      B   
ATOM   1409  CA  VAL B  66      10.618   0.090   0.900  1.00 10.00      B   
ATOM   1410  CB  VAL B  66      10.550   0.732  -0.504  1.00 10.00      B   
ATOM   1411  CG1 VAL B  66      11.875   0.575  -1.235  1.00 10.00      B   
ATOM   1412  CG2 VAL B  66       9.416   0.130  -1.320  1.00 10.00      B   
ATOM   1413  C   VAL B  66      11.664   0.827   1.731  1.00 10.00      B   
ATOM   1414  O   VAL B  66      12.731   0.288   2.032  1.00 10.00      B   
ATOM   1415  N   ILE B  67      11.338   2.055   2.111  1.00 10.00      B   
ATOM   1416  HN  ILE B  67      10.458   2.416   1.853  1.00 10.00      B   
ATOM   1417  CA  ILE B  67      12.240   2.885   2.899  1.00 10.00      B   
ATOM   1418  CB  ILE B  67      11.657   4.301   3.105  1.00 10.00      B   
ATOM   1419  CG1 ILE B  67      11.387   4.966   1.751  1.00 10.00      B   
ATOM   1420  CG2 ILE B  67      12.604   5.157   3.932  1.00 10.00      B   
ATOM   1421  CD1 ILE B  67      10.516   6.201   1.837  1.00 10.00      B   
ATOM   1422  C   ILE B  67      12.538   2.254   4.257  1.00 10.00      B   
ATOM   1423  O   ILE B  67      13.681   2.262   4.716  1.00 10.00      B   
ATOM   1424  N   ARG B  68      11.508   1.693   4.880  1.00 10.00      B   
ATOM   1425  HN  ARG B  68      10.624   1.704   4.446  1.00 10.00      B   
ATOM   1426  CA  ARG B  68      11.643   1.065   6.192  1.00 10.00      B   
ATOM   1427  CB  ARG B  68      10.308   0.480   6.656  1.00 10.00      B   
ATOM   1428  CG  ARG B  68      10.132   0.456   8.166  1.00 10.00      B   
ATOM   1429  CD  ARG B  68       9.692   1.813   8.697  1.00 10.00      B   
ATOM   1430  NE  ARG B  68      10.748   2.825   8.614  1.00 10.00      B   
ATOM   1431  HE  ARG B  68      11.562   2.665   9.140  1.00 10.00      B   
ATOM   1432  CZ  ARG B  68      10.661   3.943   7.890  1.00 10.00      B   
ATOM   1433  NH1 ARG B  68       9.567   4.207   7.184  1.00 10.00      B   
ATOM   1434 HH11 ARG B  68       9.507   5.085   6.615  1.00 10.00      B   
ATOM   1435 HH12 ARG B  68       8.753   3.544   7.192  1.00 10.00      B   
ATOM   1436  NH2 ARG B  68      11.679   4.794   7.873  1.00 10.00      B   
ATOM   1437 HH21 ARG B  68      12.544   4.592   8.420  1.00 10.00      B   
ATOM   1438 HH22 ARG B  68      11.617   5.674   7.312  1.00 10.00      B   
ATOM   1439  C   ARG B  68      12.716  -0.016   6.202  1.00 10.00      B   
ATOM   1440  O   ARG B  68      13.538  -0.079   7.116  1.00 10.00      B   
ATOM   1441  N   ASP B  69      12.717  -0.856   5.181  1.00 10.00      B   
ATOM   1442  HN  ASP B  69      12.049  -0.753   4.466  1.00 10.00      B   
ATOM   1443  CA  ASP B  69      13.689  -1.934   5.100  1.00 10.00      B   
ATOM   1444  CB  ASP B  69      13.179  -3.062   4.205  1.00 10.00      B   
ATOM   1445  CG  ASP B  69      13.934  -4.352   4.437  1.00 10.00      B   
ATOM   1446  OD1 ASP B  69      14.082  -5.147   3.484  1.00 10.00      B   
ATOM   1447  OD2 ASP B  69      14.384  -4.579   5.574  1.00 10.00      B   
ATOM   1448  C   ASP B  69      15.045  -1.433   4.611  1.00 10.00      B   
ATOM   1449  O   ASP B  69      16.089  -1.841   5.126  1.00 10.00      B   
ATOM   1450  N   ALA B  70      15.018  -0.526   3.641  1.00 10.00      B   
ATOM   1451  HN  ALA B  70      14.147  -0.223   3.300  1.00 10.00      B   
ATOM   1452  CA  ALA B  70      16.239   0.035   3.060  1.00 10.00      B   
ATOM   1453  CB  ALA B  70      15.902   1.020   1.948  1.00 10.00      B   
ATOM   1454  C   ALA B  70      17.133   0.692   4.112  1.00 10.00      B   
ATOM   1455  O   ALA B  70      18.343   0.462   4.137  1.00 10.00      B   
ATOM   1456  N   VAL B  71      16.538   1.499   4.987  1.00 10.00      B   
ATOM   1457  HN  VAL B  71      15.566   1.639   4.926  1.00 10.00      B   
ATOM   1458  CA  VAL B  71      17.297   2.184   6.031  1.00 10.00      B   
ATOM   1459  CB  VAL B  71      16.432   3.184   6.830  1.00 10.00      B   
ATOM   1460  CG1 VAL B  71      17.251   3.851   7.927  1.00 10.00      B   
ATOM   1461  CG2 VAL B  71      15.853   4.239   5.898  1.00 10.00      B   
ATOM   1462  C   VAL B  71      17.965   1.186   6.973  1.00 10.00      B   
ATOM   1463  O   VAL B  71      19.091   1.406   7.420  1.00 10.00      B   
ATOM   1464  N   THR B  72      17.284   0.077   7.250  1.00 10.00      B   
ATOM   1465  HN  THR B  72      16.396  -0.053   6.855  1.00 10.00      B   
ATOM   1466  CA  THR B  72      17.829  -0.951   8.128  1.00 10.00      B   
ATOM   1467  CB  THR B  72      16.827  -2.104   8.338  1.00 10.00      B   
ATOM   1468  OG1 THR B  72      15.511  -1.562   8.528  1.00 10.00      B   
ATOM   1469  HG1 THR B  72      14.964  -1.770   7.760  1.00 10.00      B   
ATOM   1470  CG2 THR B  72      17.207  -2.936   9.557  1.00 10.00      B   
ATOM   1471  C   THR B  72      19.148  -1.498   7.565  1.00 10.00      B   
ATOM   1472  O   THR B  72      20.064  -1.843   8.315  1.00 10.00      B   
ATOM   1473  N   TYR B  73      19.247  -1.546   6.238  1.00 10.00      B   
ATOM   1474  HN  TYR B  73      18.492  -1.239   5.691  1.00 10.00      B   
ATOM   1475  CA  TYR B  73      20.454  -2.028   5.577  1.00 10.00      B   
ATOM   1476  CB  TYR B  73      20.206  -2.243   4.083  1.00 10.00      B   
ATOM   1477  CG  TYR B  73      19.466  -3.516   3.745  1.00 10.00      B   
ATOM   1478  CD1 TYR B  73      18.121  -3.489   3.405  1.00 10.00      B   
ATOM   1479  CD2 TYR B  73      20.115  -4.743   3.760  1.00 10.00      B   
ATOM   1480  CE1 TYR B  73      17.444  -4.647   3.089  1.00 10.00      B   
ATOM   1481  CE2 TYR B  73      19.444  -5.909   3.445  1.00 10.00      B   
ATOM   1482  CZ  TYR B  73      18.108  -5.854   3.109  1.00 10.00      B   
ATOM   1483  OH  TYR B  73      17.433  -7.009   2.785  1.00 10.00      B   
ATOM   1484  HH  TYR B  73      16.714  -6.795   2.176  1.00 10.00      B   
ATOM   1485  C   TYR B  73      21.583  -1.023   5.766  1.00 10.00      B   
ATOM   1486  O   TYR B  73      22.720  -1.390   6.070  1.00 10.00      B   
ATOM   1487  N   THR B  74      21.250   0.250   5.599  1.00 10.00      B   
ATOM   1488  HN  THR B  74      20.321   0.474   5.369  1.00 10.00      B   
ATOM   1489  CA  THR B  74      22.216   1.326   5.743  1.00 10.00      B   
ATOM   1490  CB  THR B  74      21.583   2.671   5.350  1.00 10.00      B   
ATOM   1491  OG1 THR B  74      20.802   2.490   4.162  1.00 10.00      B   
ATOM   1492  HG1 THR B  74      21.115   1.713   3.686  1.00 10.00      B   
ATOM   1493  CG2 THR B  74      22.655   3.712   5.084  1.00 10.00      B   
ATOM   1494  C   THR B  74      22.750   1.403   7.174  1.00 10.00      B   
ATOM   1495  O   THR B  74      23.956   1.545   7.389  1.00 10.00      B   
ATOM   1496  N   GLU B  75      21.852   1.287   8.148  1.00 10.00      B   
ATOM   1497  HN  GLU B  75      20.903   1.172   7.914  1.00 10.00      B   
ATOM   1498  CA  GLU B  75      22.234   1.340   9.555  1.00 10.00      B   
ATOM   1499  CB  GLU B  75      20.995   1.347  10.451  1.00 10.00      B   
ATOM   1500  CG  GLU B  75      20.056   2.515  10.196  1.00 10.00      B   
ATOM   1501  CD  GLU B  75      18.985   2.646  11.256  1.00 10.00      B   
ATOM   1502  OE1 GLU B  75      18.226   1.676  11.471  1.00 10.00      B   
ATOM   1503  OE2 GLU B  75      18.896   3.722  11.884  1.00 10.00      B   
ATOM   1504  C   GLU B  75      23.140   0.168   9.920  1.00 10.00      B   
ATOM   1505  O   GLU B  75      24.096   0.326  10.680  1.00 10.00      B   
ATOM   1506  N   HIS B  76      22.845  -1.000   9.352  1.00 10.00      B   
ATOM   1507  HN  HIS B  76      22.079  -1.051   8.742  1.00 10.00      B   
ATOM   1508  CA  HIS B  76      23.630  -2.206   9.612  1.00 10.00      B   
ATOM   1509  CB  HIS B  76      22.929  -3.448   9.051  1.00 10.00      B   
ATOM   1510  CG  HIS B  76      22.082  -4.172  10.052  1.00 10.00      B   
ATOM   1511  ND1 HIS B  76      22.240  -5.509  10.353  1.00 10.00      B   
ATOM   1512  HD1 HIS B  76      22.901  -6.115   9.947  1.00 10.00      B   
ATOM   1513  CD2 HIS B  76      21.074  -3.733  10.835  1.00 10.00      B   
ATOM   1514  CE1 HIS B  76      21.365  -5.857  11.276  1.00 10.00      B   
ATOM   1515  NE2 HIS B  76      20.649  -4.799  11.586  1.00 10.00      B   
ATOM   1516  HE2 HIS B  76      19.930  -4.775  12.258  1.00 10.00      B   
ATOM   1517  C   HIS B  76      25.037  -2.083   9.035  1.00 10.00      B   
ATOM   1518  O   HIS B  76      25.979  -2.702   9.525  1.00 10.00      B   
ATOM   1519  N   ALA B  77      25.175  -1.267   7.999  1.00 10.00      B   
ATOM   1520  HN  ALA B  77      24.387  -0.793   7.651  1.00 10.00      B   
ATOM   1521  CA  ALA B  77      26.465  -1.059   7.362  1.00 10.00      B   
ATOM   1522  CB  ALA B  77      26.288  -0.864   5.864  1.00 10.00      B   
ATOM   1523  C   ALA B  77      27.195   0.131   7.983  1.00 10.00      B   
ATOM   1524  O   ALA B  77      28.221   0.575   7.469  1.00 10.00      B   
ATOM   1525  N   LYS B  78      26.640   0.647   9.083  1.00 10.00      B   
ATOM   1526  HN  LYS B  78      25.809   0.249   9.419  1.00 10.00      B   
ATOM   1527  CA  LYS B  78      27.221   1.779   9.811  1.00 10.00      B   
ATOM   1528  CB  LYS B  78      28.582   1.408  10.411  1.00 10.00      B   
ATOM   1529  CG  LYS B  78      28.546   0.208  11.343  1.00 10.00      B   
ATOM   1530  CD  LYS B  78      29.931  -0.111  11.881  1.00 10.00      B   
ATOM   1531  CE  LYS B  78      29.903  -1.305  12.821  1.00 10.00      B   
ATOM   1532  NZ  LYS B  78      31.224  -1.531  13.465  1.00 10.00      B   
ATOM   1533  HZ1 LYS B  78      31.571  -0.646  13.888  1.00 10.00      B   
ATOM   1534  HZ2 LYS B  78      31.915  -1.860  12.761  1.00 10.00      B   
ATOM   1535  HZ3 LYS B  78      31.141  -2.249  14.215  1.00 10.00      B   
ATOM   1536  C   LYS B  78      27.342   3.033   8.944  1.00 10.00      B   
ATOM   1537  O   LYS B  78      28.404   3.658   8.875  1.00 10.00      B   
ATOM   1538  N   ARG B  79      26.252   3.402   8.289  1.00 10.00      B   
ATOM   1539  HN  ARG B  79      25.431   2.872   8.387  1.00 10.00      B   
ATOM   1540  CA  ARG B  79      26.239   4.584   7.432  1.00 10.00      B   
ATOM   1541  CB  ARG B  79      26.607   4.229   5.987  1.00 10.00      B   
ATOM   1542  CG  ARG B  79      26.448   2.759   5.646  1.00 10.00      B   
ATOM   1543  CD  ARG B  79      26.842   2.472   4.210  1.00 10.00      B   
ATOM   1544  NE  ARG B  79      25.898   3.061   3.268  1.00 10.00      B   
ATOM   1545  HE  ARG B  79      26.033   4.011   3.033  1.00 10.00      B   
ATOM   1546  CZ  ARG B  79      24.887   2.397   2.709  1.00 10.00      B   
ATOM   1547  NH1 ARG B  79      24.683   1.112   2.995  1.00 10.00      B   
ATOM   1548 HH11 ARG B  79      23.875   0.597   2.555  1.00 10.00      B   
ATOM   1549 HH12 ARG B  79      25.318   0.611   3.651  1.00 10.00      B   
ATOM   1550  NH2 ARG B  79      24.064   3.021   1.889  1.00 10.00      B   
ATOM   1551 HH21 ARG B  79      24.198   4.039   1.679  1.00 10.00      B   
ATOM   1552 HH22 ARG B  79      23.270   2.496   1.440  1.00 10.00      B   
ATOM   1553  C   ARG B  79      24.889   5.293   7.484  1.00 10.00      B   
ATOM   1554  O   ARG B  79      23.872   4.686   7.832  1.00 10.00      B   
ATOM   1555  N   LYS B  80      24.886   6.579   7.160  1.00 10.00      B   
ATOM   1556  HN  LYS B  80      25.735   7.016   6.929  1.00 10.00      B   
ATOM   1557  CA  LYS B  80      23.662   7.372   7.165  1.00 10.00      B   
ATOM   1558  CB  LYS B  80      23.861   8.666   7.962  1.00 10.00      B   
ATOM   1559  CG  LYS B  80      23.596   8.534   9.453  1.00 10.00      B   
ATOM   1560  CD  LYS B  80      22.107   8.435   9.746  1.00 10.00      B   
ATOM   1561  CE  LYS B  80      21.824   8.498  11.241  1.00 10.00      B   
ATOM   1562  NZ  LYS B  80      22.349   7.312  11.967  1.00 10.00      B   
ATOM   1563  HZ1 LYS B  80      23.392   7.320  11.958  1.00 10.00      B   
ATOM   1564  HZ2 LYS B  80      22.014   6.438  11.517  1.00 10.00      B   
ATOM   1565  HZ3 LYS B  80      22.024   7.324  12.952  1.00 10.00      B   
ATOM   1566  C   LYS B  80      23.201   7.701   5.750  1.00 10.00      B   
ATOM   1567  O   LYS B  80      22.077   8.153   5.546  1.00 10.00      B   
ATOM   1568  N   THR B  81      24.070   7.479   4.773  1.00 10.00      B   
ATOM   1569  HN  THR B  81      24.954   7.111   4.990  1.00 10.00      B   
ATOM   1570  CA  THR B  81      23.736   7.767   3.383  1.00 10.00      B   
ATOM   1571  CB  THR B  81      24.985   8.203   2.591  1.00 10.00      B   
ATOM   1572  OG1 THR B  81      25.723   9.158   3.365  1.00 10.00      B   
ATOM   1573  HG1 THR B  81      25.693   8.902   4.297  1.00 10.00      B   
ATOM   1574  CG2 THR B  81      24.584   8.835   1.267  1.00 10.00      B   
ATOM   1575  C   THR B  81      23.099   6.562   2.693  1.00 10.00      B   
ATOM   1576  O   THR B  81      23.802   5.664   2.227  1.00 10.00      B   
ATOM   1577  N   VAL B  82      21.768   6.542   2.645  1.00 10.00      B   
ATOM   1578  HN  VAL B  82      21.263   7.277   3.053  1.00 10.00      B   
ATOM   1579  CA  VAL B  82      21.040   5.454   1.998  1.00 10.00      B   
ATOM   1580  CB  VAL B  82      19.532   5.504   2.323  1.00 10.00      B   
ATOM   1581  CG1 VAL B  82      18.798   4.341   1.669  1.00 10.00      B   
ATOM   1582  CG2 VAL B  82      19.302   5.500   3.826  1.00 10.00      B   
ATOM   1583  C   VAL B  82      21.233   5.538   0.486  1.00 10.00      B   
ATOM   1584  O   VAL B  82      20.907   6.556  -0.133  1.00 10.00      B   
ATOM   1585  N   THR B  83      21.754   4.471  -0.104  1.00 10.00      B   
ATOM   1586  HN  THR B  83      21.950   3.670   0.432  1.00 10.00      B   
ATOM   1587  CA  THR B  83      22.009   4.440  -1.536  1.00 10.00      B   
ATOM   1588  CB  THR B  83      23.454   3.988  -1.842  1.00 10.00      B   
ATOM   1589  OG1 THR B  83      23.735   2.735  -1.198  1.00 10.00      B   
ATOM   1590  HG1 THR B  83      22.981   2.474  -0.642  1.00 10.00      B   
ATOM   1591  CG2 THR B  83      24.454   5.033  -1.368  1.00 10.00      B   
ATOM   1592  C   THR B  83      21.017   3.533  -2.261  1.00 10.00      B   
ATOM   1593  O   THR B  83      20.222   2.833  -1.629  1.00 10.00      B   
ATOM   1594  N   ALA B  84      21.082   3.539  -3.589  1.00 10.00      B   
ATOM   1595  HN  ALA B  84      21.754   4.101  -4.028  1.00 10.00      B   
ATOM   1596  CA  ALA B  84      20.190   2.729  -4.410  1.00 10.00      B   
ATOM   1597  CB  ALA B  84      20.374   3.067  -5.884  1.00 10.00      B   
ATOM   1598  C   ALA B  84      20.412   1.239  -4.176  1.00 10.00      B   
ATOM   1599  O   ALA B  84      19.476   0.445  -4.249  1.00 10.00      B   
ATOM   1600  N   MET B  85      21.655   0.871  -3.883  1.00 10.00      B   
ATOM   1601  HN  MET B  85      22.356   1.557  -3.846  1.00 10.00      B   
ATOM   1602  CA  MET B  85      22.010  -0.523  -3.635  1.00 10.00      B   
ATOM   1603  CB  MET B  85      23.517  -0.666  -3.396  1.00 10.00      B   
ATOM   1604  CG  MET B  85      23.981  -2.097  -3.173  1.00 10.00      B   
ATOM   1605  SD  MET B  85      25.661  -2.393  -3.764  1.00 10.00      B   
ATOM   1606  CE  MET B  85      26.566  -1.094  -2.920  1.00 10.00      B   
ATOM   1607  C   MET B  85      21.216  -1.115  -2.470  1.00 10.00      B   
ATOM   1608  O   MET B  85      20.788  -2.268  -2.528  1.00 10.00      B   
ATOM   1609  N   ASP B  86      21.007  -0.316  -1.423  1.00 10.00      B   
ATOM   1610  HN  ASP B  86      21.364   0.599  -1.439  1.00 10.00      B   
ATOM   1611  CA  ASP B  86      20.258  -0.768  -0.249  1.00 10.00      B   
ATOM   1612  CB  ASP B  86      20.325   0.273   0.879  1.00 10.00      B   
ATOM   1613  CG  ASP B  86      21.731   0.734   1.197  1.00 10.00      B   
ATOM   1614  OD1 ASP B  86      22.409   0.086   2.023  1.00 10.00      B   
ATOM   1615  OD2 ASP B  86      22.167   1.755   0.621  1.00 10.00      B   
ATOM   1616  C   ASP B  86      18.804  -1.002  -0.624  1.00 10.00      B   
ATOM   1617  O   ASP B  86      18.182  -1.971  -0.188  1.00 10.00      B   
ATOM   1618  N   VAL B  87      18.281  -0.104  -1.450  1.00 10.00      B   
ATOM   1619  HN  VAL B  87      18.844   0.639  -1.758  1.00 10.00      B   
ATOM   1620  CA  VAL B  87      16.901  -0.182  -1.912  1.00 10.00      B   
ATOM   1621  CB  VAL B  87      16.543   1.020  -2.815  1.00 10.00      B   
ATOM   1622  CG1 VAL B  87      15.069   0.997  -3.193  1.00 10.00      B   
ATOM   1623  CG2 VAL B  87      16.892   2.333  -2.128  1.00 10.00      B   
ATOM   1624  C   VAL B  87      16.662  -1.484  -2.672  1.00 10.00      B   
ATOM   1625  O   VAL B  87      15.612  -2.109  -2.531  1.00 10.00      B   
ATOM   1626  N   VAL B  88      17.652  -1.895  -3.462  1.00 10.00      B   
ATOM   1627  HN  VAL B  88      18.470  -1.355  -3.523  1.00 10.00      B   
ATOM   1628  CA  VAL B  88      17.551  -3.128  -4.238  1.00 10.00      B   
ATOM   1629  CB  VAL B  88      18.789  -3.349  -5.135  1.00 10.00      B   
ATOM   1630  CG1 VAL B  88      18.643  -4.628  -5.949  1.00 10.00      B   
ATOM   1631  CG2 VAL B  88      18.998  -2.161  -6.057  1.00 10.00      B   
ATOM   1632  C   VAL B  88      17.365  -4.332  -3.315  1.00 10.00      B   
ATOM   1633  O   VAL B  88      16.527  -5.195  -3.568  1.00 10.00      B   
ATOM   1634  N   TYR B  89      18.141  -4.368  -2.236  1.00 10.00      B   
ATOM   1635  HN  TYR B  89      18.779  -3.638  -2.081  1.00 10.00      B   
ATOM   1636  CA  TYR B  89      18.063  -5.458  -1.271  1.00 10.00      B   
ATOM   1637  CB  TYR B  89      19.117  -5.281  -0.175  1.00 10.00      B   
ATOM   1638  CG  TYR B  89      20.548  -5.481  -0.624  1.00 10.00      B   
ATOM   1639  CD1 TYR B  89      21.507  -4.505  -0.391  1.00 10.00      B   
ATOM   1640  CD2 TYR B  89      20.943  -6.652  -1.260  1.00 10.00      B   
ATOM   1641  CE1 TYR B  89      22.818  -4.685  -0.785  1.00 10.00      B   
ATOM   1642  CE2 TYR B  89      22.253  -6.838  -1.659  1.00 10.00      B   
ATOM   1643  CZ  TYR B  89      23.188  -5.854  -1.415  1.00 10.00      B   
ATOM   1644  OH  TYR B  89      24.494  -6.039  -1.799  1.00 10.00      B   
ATOM   1645  HH  TYR B  89      24.518  -6.375  -2.703  1.00 10.00      B   
ATOM   1646  C   TYR B  89      16.680  -5.513  -0.634  1.00 10.00      B   
ATOM   1647  O   TYR B  89      16.125  -6.588  -0.407  1.00 10.00      B   
ATOM   1648  N   ALA B  90      16.127  -4.341  -0.353  1.00 10.00      B   
ATOM   1649  HN  ALA B  90      16.622  -3.520  -0.560  1.00 10.00      B   
ATOM   1650  CA  ALA B  90      14.812  -4.240   0.263  1.00 10.00      B   
ATOM   1651  CB  ALA B  90      14.590  -2.833   0.797  1.00 10.00      B   
ATOM   1652  C   ALA B  90      13.707  -4.617  -0.717  1.00 10.00      B   
ATOM   1653  O   ALA B  90      12.722  -5.253  -0.342  1.00 10.00      B   
ATOM   1654  N   LEU B  91      13.878  -4.229  -1.973  1.00 10.00      B   
ATOM   1655  HN  LEU B  91      14.688  -3.724  -2.209  1.00 10.00      B   
ATOM   1656  CA  LEU B  91      12.894  -4.517  -3.011  1.00 10.00      B   
ATOM   1657  CB  LEU B  91      13.164  -3.683  -4.264  1.00 10.00      B   
ATOM   1658  CG  LEU B  91      12.681  -2.230  -4.226  1.00 10.00      B   
ATOM   1659  CD1 LEU B  91      13.133  -1.488  -5.474  1.00 10.00      B   
ATOM   1660  CD2 LEU B  91      11.166  -2.177  -4.092  1.00 10.00      B   
ATOM   1661  C   LEU B  91      12.844  -6.000  -3.357  1.00 10.00      B   
ATOM   1662  O   LEU B  91      11.784  -6.526  -3.707  1.00 10.00      B   
ATOM   1663  N   LYS B  92      13.986  -6.672  -3.244  1.00 10.00      B   
ATOM   1664  HN  LYS B  92      14.797  -6.193  -2.962  1.00 10.00      B   
ATOM   1665  CA  LYS B  92      14.069  -8.095  -3.547  1.00 10.00      B   
ATOM   1666  CB  LYS B  92      15.510  -8.600  -3.449  1.00 10.00      B   
ATOM   1667  CG  LYS B  92      16.384  -8.178  -4.619  1.00 10.00      B   
ATOM   1668  CD  LYS B  92      17.790  -8.740  -4.505  1.00 10.00      B   
ATOM   1669  CE  LYS B  92      18.640  -8.334  -5.697  1.00 10.00      B   
ATOM   1670  NZ  LYS B  92      19.962  -9.013  -5.701  1.00 10.00      B   
ATOM   1671  HZ1 LYS B  92      20.500  -8.760  -4.848  1.00 10.00      B   
ATOM   1672  HZ2 LYS B  92      20.513  -8.730  -6.537  1.00 10.00      B   
ATOM   1673  HZ3 LYS B  92      19.835 -10.043  -5.718  1.00 10.00      B   
ATOM   1674  C   LYS B  92      13.140  -8.918  -2.658  1.00 10.00      B   
ATOM   1675  O   LYS B  92      12.463  -9.831  -3.133  1.00 10.00      B   
ATOM   1676  N   ARG B  93      13.082  -8.571  -1.378  1.00 10.00      B   
ATOM   1677  HN  ARG B  93      13.626  -7.819  -1.060  1.00 10.00      B   
ATOM   1678  CA  ARG B  93      12.224  -9.282  -0.437  1.00 10.00      B   
ATOM   1679  CB  ARG B  93      12.712  -9.103   1.000  1.00 10.00      B   
ATOM   1680  CG  ARG B  93      14.072  -9.718   1.278  1.00 10.00      B   
ATOM   1681  CD  ARG B  93      14.316  -9.863   2.770  1.00 10.00      B   
ATOM   1682  NE  ARG B  93      14.414  -8.570   3.445  1.00 10.00      B   
ATOM   1683  HE  ARG B  93      14.075  -7.780   2.965  1.00 10.00      B   
ATOM   1684  CZ  ARG B  93      14.917  -8.408   4.669  1.00 10.00      B   
ATOM   1685  NH1 ARG B  93      15.361  -9.451   5.357  1.00 10.00      B   
ATOM   1686 HH11 ARG B  93      15.324 -10.405   4.945  1.00 10.00      B   
ATOM   1687 HH12 ARG B  93      15.751  -9.315   6.315  1.00 10.00      B   
ATOM   1688  NH2 ARG B  93      14.991  -7.200   5.202  1.00 10.00      B   
ATOM   1689 HH21 ARG B  93      14.653  -6.356   4.668  1.00 10.00      B   
ATOM   1690 HH22 ARG B  93      15.385  -7.076   6.159  1.00 10.00      B   
ATOM   1691  C   ARG B  93      10.777  -8.817  -0.560  1.00 10.00      B   
ATOM   1692  O   ARG B  93       9.870  -9.425  -0.002  1.00 10.00      B   
ATOM   1693  N   GLN B  94      10.569  -7.741  -1.303  1.00 10.00      B   
ATOM   1694  HN  GLN B  94      11.334  -7.302  -1.729  1.00 10.00      B   
ATOM   1695  CA  GLN B  94       9.233  -7.197  -1.502  1.00 10.00      B   
ATOM   1696  CB  GLN B  94       9.272  -5.671  -1.524  1.00 10.00      B   
ATOM   1697  CG  GLN B  94       9.451  -5.049  -0.149  1.00 10.00      B   
ATOM   1698  CD  GLN B  94       9.528  -3.540  -0.201  1.00 10.00      B   
ATOM   1699  OE1 GLN B  94       8.509  -2.852  -0.154  1.00 10.00      B   
ATOM   1700  NE2 GLN B  94      10.738  -3.012  -0.293  1.00 10.00      B   
ATOM   1701 HE21 GLN B  94      11.508  -3.622  -0.316  1.00 10.00      B   
ATOM   1702 HE22 GLN B  94      10.813  -2.038  -0.337  1.00 10.00      B   
ATOM   1703  C   GLN B  94       8.603  -7.733  -2.780  1.00 10.00      B   
ATOM   1704  O   GLN B  94       7.497  -7.335  -3.152  1.00 10.00      B   
ATOM   1705  N   GLY B  95       9.323  -8.619  -3.454  1.00 10.00      B   
ATOM   1706  HN  GLY B  95      10.209  -8.875  -3.115  1.00 10.00      B   
ATOM   1707  CA  GLY B  95       8.818  -9.214  -4.677  1.00 10.00      B   
ATOM   1708  C   GLY B  95       8.961  -8.316  -5.888  1.00 10.00      B   
ATOM   1709  O   GLY B  95       8.282  -8.513  -6.896  1.00 10.00      B   
ATOM   1710  N   ARG B  96       9.846  -7.336  -5.802  1.00 10.00      B   
ATOM   1711  HN  ARG B  96      10.376  -7.234  -4.982  1.00 10.00      B   
ATOM   1712  CA  ARG B  96      10.065  -6.416  -6.908  1.00 10.00      B   
ATOM   1713  CB  ARG B  96       9.503  -5.025  -6.592  1.00 10.00      B   
ATOM   1714  CG  ARG B  96       9.626  -4.027  -7.738  1.00 10.00      B   
ATOM   1715  CD  ARG B  96       8.598  -2.911  -7.618  1.00 10.00      B   
ATOM   1716  NE  ARG B  96       7.270  -3.337  -8.059  1.00 10.00      B   
ATOM   1717  HE  ARG B  96       7.143  -4.297  -8.245  1.00 10.00      B   
ATOM   1718  CZ  ARG B  96       6.235  -2.510  -8.232  1.00 10.00      B   
ATOM   1719  NH1 ARG B  96       6.369  -1.211  -8.003  1.00 10.00      B   
ATOM   1720 HH11 ARG B  96       7.282  -0.825  -7.685  1.00 10.00      B   
ATOM   1721 HH12 ARG B  96       5.557  -0.566  -8.142  1.00 10.00      B   
ATOM   1722  NH2 ARG B  96       5.066  -2.989  -8.642  1.00 10.00      B   
ATOM   1723 HH21 ARG B  96       4.253  -2.347  -8.781  1.00 10.00      B   
ATOM   1724 HH22 ARG B  96       4.955  -4.010  -8.828  1.00 10.00      B   
ATOM   1725  C   ARG B  96      11.542  -6.341  -7.272  1.00 10.00      B   
ATOM   1726  O   ARG B  96      12.299  -5.553  -6.704  1.00 10.00      B   
ATOM   1727  N   THR B  97      11.947  -7.175  -8.216  1.00 10.00      B   
ATOM   1728  HN  THR B  97      11.296  -7.779  -8.633  1.00 10.00      B   
ATOM   1729  CA  THR B  97      13.329  -7.213  -8.659  1.00 10.00      B   
ATOM   1730  CB  THR B  97      13.675  -8.582  -9.273  1.00 10.00      B   
ATOM   1731  OG1 THR B  97      12.774  -9.567  -8.749  1.00 10.00      B   
ATOM   1732  HG1 THR B  97      12.567  -9.348  -7.830  1.00 10.00      B   
ATOM   1733  CG2 THR B  97      15.099  -8.980  -8.909  1.00 10.00      B   
ATOM   1734  C   THR B  97      13.597  -6.106  -9.675  1.00 10.00      B   
ATOM   1735  O   THR B  97      13.456  -6.300 -10.884  1.00 10.00      B   
ATOM   1736  N   LEU B  98      13.945  -4.932  -9.171  1.00 10.00      B   
ATOM   1737  HN  LEU B  98      14.002  -4.831  -8.198  1.00 10.00      B   
ATOM   1738  CA  LEU B  98      14.237  -3.785 -10.016  1.00 10.00      B   
ATOM   1739  CB  LEU B  98      14.014  -2.494  -9.228  1.00 10.00      B   
ATOM   1740  CG  LEU B  98      14.150  -1.183 -10.002  1.00 10.00      B   
ATOM   1741  CD1 LEU B  98      13.012  -1.037 -10.994  1.00 10.00      B   
ATOM   1742  CD2 LEU B  98      14.178  -0.001  -9.044  1.00 10.00      B   
ATOM   1743  C   LEU B  98      15.676  -3.851 -10.513  1.00 10.00      B   
ATOM   1744  O   LEU B  98      16.595  -4.106  -9.738  1.00 10.00      B   
ATOM   1745  N   TYR B  99      15.870  -3.632 -11.805  1.00 10.00      B   
ATOM   1746  HN  TYR B  99      15.100  -3.429 -12.379  1.00 10.00      B   
ATOM   1747  CA  TYR B  99      17.201  -3.672 -12.395  1.00 10.00      B   
ATOM   1748  CB  TYR B  99      17.247  -4.667 -13.562  1.00 10.00      B   
ATOM   1749  CG  TYR B  99      16.889  -6.090 -13.194  1.00 10.00      B   
ATOM   1750  CD1 TYR B  99      15.624  -6.597 -13.459  1.00 10.00      B   
ATOM   1751  CD2 TYR B  99      17.816  -6.928 -12.587  1.00 10.00      B   
ATOM   1752  CE1 TYR B  99      15.293  -7.898 -13.135  1.00 10.00      B   
ATOM   1753  CE2 TYR B  99      17.492  -8.231 -12.257  1.00 10.00      B   
ATOM   1754  CZ  TYR B  99      16.228  -8.711 -12.534  1.00 10.00      B   
ATOM   1755  OH  TYR B  99      15.897 -10.012 -12.213  1.00 10.00      B   
ATOM   1756  HH  TYR B  99      16.176 -10.204 -11.306  1.00 10.00      B   
ATOM   1757  C   TYR B  99      17.615  -2.290 -12.887  1.00 10.00      B   
ATOM   1758  O   TYR B  99      16.772  -1.411 -13.080  1.00 10.00      B   
ATOM   1759  N   GLY B 100      18.913  -2.102 -13.081  1.00 10.00      B   
ATOM   1760  HN  GLY B 100      19.537  -2.839 -12.902  1.00 10.00      B   
ATOM   1761  CA  GLY B 100      19.415  -0.830 -13.563  1.00 10.00      B   
ATOM   1762  C   GLY B 100      19.704   0.154 -12.449  1.00 10.00      B   
ATOM   1763  O   GLY B 100      19.913   1.340 -12.702  1.00 10.00      B   
ATOM   1764  N   PHE B 101      19.711  -0.332 -11.217  1.00 10.00      B   
ATOM   1765  HN  PHE B 101      19.533  -1.286 -11.079  1.00 10.00      B   
ATOM   1766  CA  PHE B 101      19.973   0.519 -10.060  1.00 10.00      B   
ATOM   1767  CB  PHE B 101      18.663   0.934  -9.383  1.00 10.00      B   
ATOM   1768  CG  PHE B 101      17.960   2.079 -10.059  1.00 10.00      B   
ATOM   1769  CD1 PHE B 101      16.842   1.857 -10.845  1.00 10.00      B   
ATOM   1770  CD2 PHE B 101      18.422   3.378  -9.909  1.00 10.00      B   
ATOM   1771  CE1 PHE B 101      16.197   2.908 -11.469  1.00 10.00      B   
ATOM   1772  CE2 PHE B 101      17.782   4.434 -10.529  1.00 10.00      B   
ATOM   1773  CZ  PHE B 101      16.667   4.197 -11.310  1.00 10.00      B   
ATOM   1774  C   PHE B 101      20.886  -0.184  -9.064  1.00 10.00      B   
ATOM   1775  O   PHE B 101      20.793   0.028  -7.854  1.00 10.00      B   
ATOM   1776  N   GLY B 102      21.777  -1.017  -9.582  1.00 10.00      B   
ATOM   1777  HN  GLY B 102      21.822  -1.132 -10.556  1.00 10.00      B   
ATOM   1778  CA  GLY B 102      22.695  -1.742  -8.725  1.00 10.00      B   
ATOM   1779  C   GLY B 102      24.124  -1.641  -9.210  1.00 10.00      B   
ATOM   1780  O   GLY B 102      24.812  -2.654  -9.353  1.00 10.00      B   
ATOM   1781  N   GLY B 103      24.565  -0.420  -9.475  1.00 10.00      B   
ATOM   1782  HN  GLY B 103      23.962   0.345  -9.362  1.00 10.00      B   
ATOM   1783  CA  GLY B 103      25.915  -0.201  -9.946  1.00 10.00      B   
ATOM   1784  C   GLY B 103      25.939   0.102 -11.425  1.00 10.00      B   
ATOM   1785  O   GLY B 103      25.986  -0.853 -12.226  1.00 10.00      B   
ATOM   1786  OXT GLY B 103      25.896   1.293 -11.797  1.00 10.00      B   
END
