# Supplementary material for: Large-scale discovery of protein interactions at residue resolution using co-evolution calculated from genomic sequences
Source: Nat Commun. 2021 Mar 2;12:1396. doi: 10.1038/s41467-021-21636-z (PMC7925567; doi:10.1038/s41467-021-21636-z)
Supplement: Supplementary file 12 — Supplementary Data 10 [file 41467_2021_21636_MOESM12_ESM.zip › supplementary/allpdb0037_H2B1J_H4/models/haddock_top9_haddock_3w.pdb]

REMARK FILENAME="haddock_3w.pdb0"
REMARK ===============================================================
REMARK HADDOCK run for haddock
REMARK initial structure: haddock_3.pdb
REMARK final NOE weights: unambig 50 amb: 50
REMARK ===============================================================
REMARK            total,bonds,angles,improper,dihe,vdw,elec,air,cdih,coup,rdcs,vean,dani,xpcs,rg
REMARK energies: -35.0415, 0, 0, 0, 0, -38.2635, -212.623, 215.845, 0, 0, 0, 0, 0, 0, 0
REMARK ===============================================================
REMARK            bonds,angles,impropers,dihe,air,cdih,coup,rdcs,vean,dani,xpcs
REMARK rms-dev.: 0,0,0,0,8.50266,0,0, 0, 0, 0, 0
REMARK ===============================================================
REMARK               air,cdih,coup,rdcs,vean,dani,xpcs
REMARK               >0.3,>5,>1,>0,>5,>0.2,>0.2
REMARK violations.: 3, 0, 0, 0, 0, 0, 0
REMARK ===============================================================
REMARK                        CVpartition#,violations,rms
REMARK AIRs cross-validation: 2, 0, NaN
REMARK ===============================================================
REMARK NCS energy: 0
REMARK ===============================================================
REMARK Symmetry energy: 0
REMARK ===============================================================
REMARK Desolvation energy: -6.08189
REMARK Internal energy free molecules: 54587.4
REMARK Internal energy complex: -5917.11
REMARK Binding energy: -60761.5
REMARK ===============================================================
REMARK buried surface area: 1553.4
REMARK ===============================================================
REMARK water - chain1: 0 0 0
REMARK water - chain2: 0 0 0
REMARK water - chain3: 0 0 0
REMARK water - chain4: 0 0 0
REMARK water - chain5: 0 0 0
REMARK water - chain6: 0 0 0
REMARK ===============================================================
REMARK water - water: 0 0 0
REMARK ===============================================================
REMARK DATE:27-Jul-2020  04:16:02       created by user: he47
REMARK VERSION:1.3
ATOM      1  CB  SER A  33      -3.317  29.633   9.943  1.00 10.00      A   
ATOM      2  OG  SER A  33      -3.923  30.765  10.551  1.00 10.00      A   
ATOM      3  HG  SER A  33      -4.409  30.484  11.341  1.00 10.00      A   
ATOM      4  C   SER A  33      -1.424  27.991  10.065  1.00 10.00      A   
ATOM      5  O   SER A  33      -0.436  28.198   9.363  1.00 10.00      A   
ATOM      6  N   SER A  33      -1.192  30.260  11.006  1.00 10.00      A   
ATOM      7  HT1 SER A  33      -0.434  29.958  11.649  1.00 10.00      A   
ATOM      8  HT2 SER A  33      -1.696  31.066  11.428  1.00 10.00      A   
ATOM      9  HT3 SER A  33      -0.768  30.564  10.107  1.00 10.00      A   
ATOM     10  CA  SER A  33      -2.129  29.144  10.770  1.00 10.00      A   
ATOM     11  N   ARG A  34      -1.923  26.779  10.258  1.00 10.00      A   
ATOM     12  HN  ARG A  34      -2.712  26.669  10.832  1.00 10.00      A   
ATOM     13  CA  ARG A  34      -1.328  25.603   9.640  1.00 10.00      A   
ATOM     14  CB  ARG A  34      -0.509  24.820  10.675  1.00 10.00      A   
ATOM     15  CG  ARG A  34       0.141  23.553  10.140  1.00 10.00      A   
ATOM     16  CD  ARG A  34      -0.625  22.305  10.557  1.00 10.00      A   
ATOM     17  NE  ARG A  34      -0.333  21.917  11.930  1.00 10.00      A   
ATOM     18  HE  ARG A  34      -0.807  22.400  12.646  1.00 10.00      A   
ATOM     19  CZ  ARG A  34       0.517  20.944  12.261  1.00 10.00      A   
ATOM     20  NH1 ARG A  34       1.158  20.265  11.310  1.00 10.00      A   
ATOM     21 HH11 ARG A  34       0.992  20.486  10.295  1.00 10.00      A   
ATOM     22 HH12 ARG A  34       1.824  19.504  11.567  1.00 10.00      A   
ATOM     23  NH2 ARG A  34       0.730  20.653  13.540  1.00 10.00      A   
ATOM     24 HH21 ARG A  34       0.227  21.181  14.289  1.00 10.00      A   
ATOM     25 HH22 ARG A  34       1.396  19.893  13.803  1.00 10.00      A   
ATOM     26  C   ARG A  34      -2.400  24.710   9.030  1.00 10.00      A   
ATOM     27  O   ARG A  34      -3.462  24.502   9.622  1.00 10.00      A   
ATOM     28  N   LYS A  35      -2.121  24.199   7.840  1.00 10.00      A   
ATOM     29  HN  LYS A  35      -1.265  24.424   7.411  1.00 10.00      A   
ATOM     30  CA  LYS A  35      -3.042  23.321   7.143  1.00 10.00      A   
ATOM     31  CB  LYS A  35      -3.856  24.111   6.118  1.00 10.00      A   
ATOM     32  CG  LYS A  35      -4.924  23.296   5.404  1.00 10.00      A   
ATOM     33  CD  LYS A  35      -5.592  24.113   4.309  1.00 10.00      A   
ATOM     34  CE  LYS A  35      -6.748  23.362   3.669  1.00 10.00      A   
ATOM     35  NZ  LYS A  35      -7.443  24.185   2.646  1.00 10.00      A   
ATOM     36  HZ1 LYS A  35      -7.828  25.049   3.082  1.00 10.00      A   
ATOM     37  HZ2 LYS A  35      -8.225  23.645   2.223  1.00 10.00      A   
ATOM     38  HZ3 LYS A  35      -6.780  24.459   1.891  1.00 10.00      A   
ATOM     39  C   LYS A  35      -2.262  22.223   6.440  1.00 10.00      A   
ATOM     40  O   LYS A  35      -1.377  22.504   5.634  1.00 10.00      A   
ATOM     41  N   GLU A  36      -2.576  20.979   6.761  1.00 10.00      A   
ATOM     42  HN  GLU A  36      -3.282  20.821   7.424  1.00 10.00      A   
ATOM     43  CA  GLU A  36      -1.900  19.842   6.156  1.00 10.00      A   
ATOM     44  CB  GLU A  36      -1.765  18.696   7.159  1.00 10.00      A   
ATOM     45  CG  GLU A  36      -0.874  19.017   8.349  1.00 10.00      A   
ATOM     46  CD  GLU A  36       0.480  19.561   7.938  1.00 10.00      A   
ATOM     47  OE1 GLU A  36       1.065  19.047   6.961  1.00 10.00      A   
ATOM     48  OE2 GLU A  36       0.974  20.501   8.597  1.00 10.00      A   
ATOM     49  C   GLU A  36      -2.626  19.372   4.904  1.00 10.00      A   
ATOM     50  O   GLU A  36      -3.855  19.431   4.822  1.00 10.00      A   
ATOM     51  N   SER A  37      -1.858  18.934   3.922  1.00 10.00      A   
ATOM     52  HN  SER A  37      -0.882  18.937   4.042  1.00 10.00      A   
ATOM     53  CA  SER A  37      -2.409  18.448   2.667  1.00 10.00      A   
ATOM     54  CB  SER A  37      -2.501  19.594   1.657  1.00 10.00      A   
ATOM     55  OG  SER A  37      -3.180  20.709   2.214  1.00 10.00      A   
ATOM     56  HG  SER A  37      -3.449  20.498   3.116  1.00 10.00      A   
ATOM     57  C   SER A  37      -1.534  17.329   2.111  1.00 10.00      A   
ATOM     58  O   SER A  37      -0.413  17.132   2.571  1.00 10.00      A   
ATOM     59  N   TYR A  38      -2.033  16.613   1.114  1.00 10.00      A   
ATOM     60  HN  TYR A  38      -2.928  16.831   0.766  1.00 10.00      A   
ATOM     61  CA  TYR A  38      -1.288  15.508   0.517  1.00 10.00      A   
ATOM     62  CB  TYR A  38      -2.249  14.432   0.005  1.00 10.00      A   
ATOM     63  CG  TYR A  38      -3.077  13.797   1.098  1.00 10.00      A   
ATOM     64  CD1 TYR A  38      -4.424  14.104   1.249  1.00 10.00      A   
ATOM     65  CD2 TYR A  38      -2.507  12.899   1.991  1.00 10.00      A   
ATOM     66  CE1 TYR A  38      -5.179  13.534   2.256  1.00 10.00      A   
ATOM     67  CE2 TYR A  38      -3.255  12.324   2.999  1.00 10.00      A   
ATOM     68  CZ  TYR A  38      -4.587  12.643   3.129  1.00 10.00      A   
ATOM     69  OH  TYR A  38      -5.331  12.071   4.134  1.00 10.00      A   
ATOM     70  HH  TYR A  38      -4.846  12.129   4.965  1.00 10.00      A   
ATOM     71  C   TYR A  38      -0.362  15.985  -0.601  1.00 10.00      A   
ATOM     72  O   TYR A  38       0.004  15.220  -1.498  1.00 10.00      A   
ATOM     73  N   SER A  39       0.034  17.247  -0.524  1.00 10.00      A   
ATOM     74  HN  SER A  39      -0.280  17.798   0.223  1.00 10.00      A   
ATOM     75  CA  SER A  39       0.915  17.843  -1.518  1.00 10.00      A   
ATOM     76  CB  SER A  39       1.051  19.339  -1.245  1.00 10.00      A   
ATOM     77  OG  SER A  39      -0.183  19.876  -0.790  1.00 10.00      A   
ATOM     78  HG  SER A  39      -0.094  20.829  -0.684  1.00 10.00      A   
ATOM     79  C   SER A  39       2.289  17.170  -1.515  1.00 10.00      A   
ATOM     80  O   SER A  39       2.870  16.918  -2.573  1.00 10.00      A   
ATOM     81  N   ILE A  40       2.790  16.856  -0.323  1.00 10.00      A   
ATOM     82  HN  ILE A  40       2.269  17.053   0.485  1.00 10.00      A   
ATOM     83  CA  ILE A  40       4.093  16.215  -0.188  1.00 10.00      A   
ATOM     84  CB  ILE A  40       4.742  16.532   1.177  1.00 10.00      A   
ATOM     85  CG1 ILE A  40       4.593  18.019   1.511  1.00 10.00      A   
ATOM     86  CG2 ILE A  40       6.213  16.138   1.172  1.00 10.00      A   
ATOM     87  CD1 ILE A  40       4.966  18.368   2.937  1.00 10.00      A   
ATOM     88  C   ILE A  40       3.956  14.703  -0.342  1.00 10.00      A   
ATOM     89  O   ILE A  40       4.866  14.032  -0.836  1.00 10.00      A   
ATOM     90  N   TYR A  41       2.804  14.182   0.073  1.00 10.00      A   
ATOM     91  HN  TYR A  41       2.128  14.777   0.458  1.00 10.00      A   
ATOM     92  CA  TYR A  41       2.519  12.755  -0.007  1.00 10.00      A   
ATOM     93  CB  TYR A  41       1.125  12.469   0.561  1.00 10.00      A   
ATOM     94  CG  TYR A  41       0.785  11.002   0.671  1.00 10.00      A   
ATOM     95  CD1 TYR A  41       1.437  10.188   1.585  1.00 10.00      A   
ATOM     96  CD2 TYR A  41      -0.191  10.433  -0.136  1.00 10.00      A   
ATOM     97  CE1 TYR A  41       1.126   8.848   1.695  1.00 10.00      A   
ATOM     98  CE2 TYR A  41      -0.509   9.091  -0.033  1.00 10.00      A   
ATOM     99  CZ  TYR A  41       0.154   8.303   0.883  1.00 10.00      A   
ATOM    100  OH  TYR A  41      -0.162   6.968   0.996  1.00 10.00      A   
ATOM    101  HH  TYR A  41      -0.107   6.705   1.924  1.00 10.00      A   
ATOM    102  C   TYR A  41       2.614  12.253  -1.444  1.00 10.00      A   
ATOM    103  O   TYR A  41       3.297  11.266  -1.723  1.00 10.00      A   
ATOM    104  N   VAL A  42       1.936  12.943  -2.354  1.00 10.00      A   
ATOM    105  HN  VAL A  42       1.410  13.723  -2.071  1.00 10.00      A   
ATOM    106  CA  VAL A  42       1.951  12.561  -3.761  1.00 10.00      A   
ATOM    107  CB  VAL A  42       0.876  13.313  -4.582  1.00 10.00      A   
ATOM    108  CG1 VAL A  42       0.941  12.926  -6.052  1.00 10.00      A   
ATOM    109  CG2 VAL A  42      -0.511  13.028  -4.022  1.00 10.00      A   
ATOM    110  C   VAL A  42       3.337  12.781  -4.372  1.00 10.00      A   
ATOM    111  O   VAL A  42       3.765  12.029  -5.247  1.00 10.00      A   
ATOM    112  N   TYR A  43       4.045  13.798  -3.883  1.00 10.00      A   
ATOM    113  HN  TYR A  43       3.656  14.352  -3.174  1.00 10.00      A   
ATOM    114  CA  TYR A  43       5.384  14.112  -4.376  1.00 10.00      A   
ATOM    115  CB  TYR A  43       5.914  15.390  -3.716  1.00 10.00      A   
ATOM    116  CG  TYR A  43       7.143  15.966  -4.382  1.00 10.00      A   
ATOM    117  CD1 TYR A  43       7.037  16.708  -5.551  1.00 10.00      A   
ATOM    118  CD2 TYR A  43       8.409  15.774  -3.841  1.00 10.00      A   
ATOM    119  CE1 TYR A  43       8.153  17.243  -6.166  1.00 10.00      A   
ATOM    120  CE2 TYR A  43       9.532  16.304  -4.449  1.00 10.00      A   
ATOM    121  CZ  TYR A  43       9.400  17.038  -5.611  1.00 10.00      A   
ATOM    122  OH  TYR A  43      10.518  17.570  -6.217  1.00 10.00      A   
ATOM    123  HH  TYR A  43      11.142  16.861  -6.422  1.00 10.00      A   
ATOM    124  C   TYR A  43       6.331  12.942  -4.121  1.00 10.00      A   
ATOM    125  O   TYR A  43       7.193  12.630  -4.940  1.00 10.00      A   
ATOM    126  N   LYS A  44       6.150  12.293  -2.981  1.00 10.00      A   
ATOM    127  HN  LYS A  44       5.452  12.601  -2.363  1.00 10.00      A   
ATOM    128  CA  LYS A  44       6.964  11.144  -2.613  1.00 10.00      A   
ATOM    129  CB  LYS A  44       6.632  10.706  -1.182  1.00 10.00      A   
ATOM    130  CG  LYS A  44       7.108   9.304  -0.826  1.00 10.00      A   
ATOM    131  CD  LYS A  44       6.178   8.648   0.180  1.00 10.00      A   
ATOM    132  CE  LYS A  44       6.541   7.189   0.417  1.00 10.00      A   
ATOM    133  NZ  LYS A  44       7.900   7.039   1.000  1.00 10.00      A   
ATOM    134  HZ1 LYS A  44       8.138   7.870   1.581  1.00 10.00      A   
ATOM    135  HZ2 LYS A  44       8.613   6.947   0.239  1.00 10.00      A   
ATOM    136  HZ3 LYS A  44       7.941   6.188   1.597  1.00 10.00      A   
ATOM    137  C   LYS A  44       6.712   9.987  -3.573  1.00 10.00      A   
ATOM    138  O   LYS A  44       7.646   9.320  -4.024  1.00 10.00      A   
ATOM    139  N   VAL A  45       5.442   9.761  -3.876  1.00 10.00      A   
ATOM    140  HN  VAL A  45       4.749  10.334  -3.481  1.00 10.00      A   
ATOM    141  CA  VAL A  45       5.044   8.687  -4.774  1.00 10.00      A   
ATOM    142  CB  VAL A  45       3.520   8.437  -4.706  1.00 10.00      A   
ATOM    143  CG1 VAL A  45       3.126   7.236  -5.555  1.00 10.00      A   
ATOM    144  CG2 VAL A  45       3.067   8.249  -3.266  1.00 10.00      A   
ATOM    145  C   VAL A  45       5.455   9.006  -6.210  1.00 10.00      A   
ATOM    146  O   VAL A  45       5.807   8.108  -6.982  1.00 10.00      A   
ATOM    147  N   LEU A  46       5.417  10.289  -6.556  1.00 10.00      A   
ATOM    148  HN  LEU A  46       5.114  10.953  -5.896  1.00 10.00      A   
ATOM    149  CA  LEU A  46       5.793  10.741  -7.891  1.00 10.00      A   
ATOM    150  CB  LEU A  46       5.658  12.264  -8.000  1.00 10.00      A   
ATOM    151  CG  LEU A  46       6.156  12.895  -9.304  1.00 10.00      A   
ATOM    152  CD1 LEU A  46       5.187  12.617 -10.444  1.00 10.00      A   
ATOM    153  CD2 LEU A  46       6.380  14.388  -9.131  1.00 10.00      A   
ATOM    154  C   LEU A  46       7.221  10.324  -8.219  1.00 10.00      A   
ATOM    155  O   LEU A  46       7.517   9.919  -9.342  1.00 10.00      A   
ATOM    156  N   LYS A  47       8.091  10.383  -7.217  1.00 10.00      A   
ATOM    157  HN  LYS A  47       7.778  10.675  -6.332  1.00 10.00      A   
ATOM    158  CA  LYS A  47       9.496  10.024  -7.388  1.00 10.00      A   
ATOM    159  CB  LYS A  47      10.326  10.502  -6.192  1.00 10.00      A   
ATOM    160  CG  LYS A  47      10.279  12.005  -5.961  1.00 10.00      A   
ATOM    161  CD  LYS A  47      10.840  12.778  -7.147  1.00 10.00      A   
ATOM    162  CE  LYS A  47      12.360  12.710  -7.186  1.00 10.00      A   
ATOM    163  NZ  LYS A  47      12.937  13.588  -8.242  1.00 10.00      A   
ATOM    164  HZ1 LYS A  47      13.968  13.651  -8.127  1.00 10.00      A   
ATOM    165  HZ2 LYS A  47      12.534  14.546  -8.175  1.00 10.00      A   
ATOM    166  HZ3 LYS A  47      12.726  13.204  -9.187  1.00 10.00      A   
ATOM    167  C   LYS A  47       9.683   8.522  -7.610  1.00 10.00      A   
ATOM    168  O   LYS A  47      10.803   8.049  -7.796  1.00 10.00      A   
ATOM    169  N   GLN A  48       8.591   7.771  -7.572  1.00 10.00      A   
ATOM    170  HN  GLN A  48       7.724   8.191  -7.382  1.00 10.00      A   
ATOM    171  CA  GLN A  48       8.655   6.335  -7.792  1.00 10.00      A   
ATOM    172  CB  GLN A  48       7.992   5.562  -6.652  1.00 10.00      A   
ATOM    173  CG  GLN A  48       8.939   5.235  -5.507  1.00 10.00      A   
ATOM    174  CD  GLN A  48      10.151   4.449  -5.967  1.00 10.00      A   
ATOM    175  OE1 GLN A  48      10.110   3.224  -6.058  1.00 10.00      A   
ATOM    176  NE2 GLN A  48      11.234   5.150  -6.264  1.00 10.00      A   
ATOM    177 HE21 GLN A  48      11.193   6.125  -6.176  1.00 10.00      A   
ATOM    178 HE22 GLN A  48      12.039   4.663  -6.552  1.00 10.00      A   
ATOM    179  C   GLN A  48       8.051   5.955  -9.143  1.00 10.00      A   
ATOM    180  O   GLN A  48       8.418   4.941  -9.739  1.00 10.00      A   
ATOM    181  N   VAL A  49       7.120   6.771  -9.622  1.00 10.00      A   
ATOM    182  HN  VAL A  49       6.853   7.553  -9.097  1.00 10.00      A   
ATOM    183  CA  VAL A  49       6.485   6.524 -10.911  1.00 10.00      A   
ATOM    184  CB  VAL A  49       4.972   6.848 -10.910  1.00 10.00      A   
ATOM    185  CG1 VAL A  49       4.203   5.796 -10.124  1.00 10.00      A   
ATOM    186  CG2 VAL A  49       4.697   8.235 -10.353  1.00 10.00      A   
ATOM    187  C   VAL A  49       7.198   7.294 -12.021  1.00 10.00      A   
ATOM    188  O   VAL A  49       7.391   6.782 -13.122  1.00 10.00      A   
ATOM    189  N   HIS A  50       7.591   8.527 -11.715  1.00 10.00      A   
ATOM    190  HN  HIS A  50       7.404   8.876 -10.815  1.00 10.00      A   
ATOM    191  CA  HIS A  50       8.300   9.386 -12.657  1.00 10.00      A   
ATOM    192  CB  HIS A  50       7.324  10.256 -13.464  1.00 10.00      A   
ATOM    193  CG  HIS A  50       6.456   9.497 -14.420  1.00 10.00      A   
ATOM    194  ND1 HIS A  50       6.945   8.850 -15.533  1.00 10.00      A   
ATOM    195  HD1 HIS A  50       7.887   8.818 -15.811  1.00 10.00      A   
ATOM    196  CD2 HIS A  50       5.117   9.287 -14.425  1.00 10.00      A   
ATOM    197  CE1 HIS A  50       5.949   8.273 -16.179  1.00 10.00      A   
ATOM    198  NE2 HIS A  50       4.830   8.525 -15.527  1.00 10.00      A   
ATOM    199  HE2 HIS A  50       3.934   8.224 -15.797  1.00 10.00      A   
ATOM    200  C   HIS A  50       9.261  10.282 -11.878  1.00 10.00      A   
ATOM    201  O   HIS A  50       8.993  11.468 -11.684  1.00 10.00      A   
ATOM    202  N   PRO A  51      10.390   9.723 -11.412  1.00 10.00      A   
ATOM    203  CA  PRO A  51      11.373  10.471 -10.620  1.00 10.00      A   
ATOM    204  CB  PRO A  51      12.362   9.393 -10.166  1.00 10.00      A   
ATOM    205  CG  PRO A  51      12.235   8.313 -11.184  1.00 10.00      A   
ATOM    206  CD  PRO A  51      10.799   8.322 -11.620  1.00 10.00      A   
ATOM    207  C   PRO A  51      12.099  11.545 -11.421  1.00 10.00      A   
ATOM    208  O   PRO A  51      12.658  12.479 -10.844  1.00 10.00      A   
ATOM    209  N   ASP A  52      12.074  11.413 -12.741  1.00 10.00      A   
ATOM    210  HN  ASP A  52      11.585  10.661 -13.137  1.00 10.00      A   
ATOM    211  CA  ASP A  52      12.745  12.366 -13.617  1.00 10.00      A   
ATOM    212  CB  ASP A  52      13.397  11.653 -14.804  1.00 10.00      A   
ATOM    213  CG  ASP A  52      14.463  10.667 -14.375  1.00 10.00      A   
ATOM    214  OD1 ASP A  52      15.328  11.037 -13.549  1.00 10.00      A   
ATOM    215  OD2 ASP A  52      14.439   9.517 -14.858  1.00 10.00      A   
ATOM    216  C   ASP A  52      11.785  13.440 -14.103  1.00 10.00      A   
ATOM    217  O   ASP A  52      12.141  14.281 -14.931  1.00 10.00      A   
ATOM    218  N   THR A  53      10.567  13.411 -13.588  1.00 10.00      A   
ATOM    219  HN  THR A  53      10.341  12.719 -12.928  1.00 10.00      A   
ATOM    220  CA  THR A  53       9.557  14.388 -13.965  1.00 10.00      A   
ATOM    221  CB  THR A  53       8.332  13.702 -14.605  1.00 10.00      A   
ATOM    222  OG1 THR A  53       8.771  12.573 -15.374  1.00 10.00      A   
ATOM    223  HG1 THR A  53       9.732  12.513 -15.336  1.00 10.00      A   
ATOM    224  CG2 THR A  53       7.600  14.669 -15.523  1.00 10.00      A   
ATOM    225  C   THR A  53       9.108  15.184 -12.741  1.00 10.00      A   
ATOM    226  O   THR A  53       9.081  14.659 -11.627  1.00 10.00      A   
ATOM    227  N   GLY A  54       8.791  16.454 -12.947  1.00 10.00      A   
ATOM    228  HN  GLY A  54       8.860  16.828 -13.853  1.00 10.00      A   
ATOM    229  CA  GLY A  54       8.344  17.296 -11.864  1.00 10.00      A   
ATOM    230  C   GLY A  54       6.922  17.763 -12.088  1.00 10.00      A   
ATOM    231  O   GLY A  54       6.536  18.080 -13.215  1.00 10.00      A   
ATOM    232  N   ILE A  55       6.135  17.783 -11.029  1.00 10.00      A   
ATOM    233  HN  ILE A  55       6.493  17.503 -10.161  1.00 10.00      A   
ATOM    234  CA  ILE A  55       4.750  18.213 -11.125  1.00 10.00      A   
ATOM    235  CB  ILE A  55       3.807  17.310 -10.296  1.00 10.00      A   
ATOM    236  CG1 ILE A  55       2.345  17.714 -10.505  1.00 10.00      A   
ATOM    237  CG2 ILE A  55       4.177  17.329  -8.817  1.00 10.00      A   
ATOM    238  CD1 ILE A  55       1.348  16.751  -9.902  1.00 10.00      A   
ATOM    239  C   ILE A  55       4.602  19.675 -10.704  1.00 10.00      A   
ATOM    240  O   ILE A  55       5.171  20.102  -9.697  1.00 10.00      A   
ATOM    241  N   SER A  56       3.862  20.439 -11.499  1.00 10.00      A   
ATOM    242  HN  SER A  56       3.463  20.043 -12.302  1.00 10.00      A   
ATOM    243  CA  SER A  56       3.627  21.846 -11.217  1.00 10.00      A   
ATOM    244  CB  SER A  56       2.933  22.516 -12.411  1.00 10.00      A   
ATOM    245  OG  SER A  56       2.436  23.800 -12.074  1.00 10.00      A   
ATOM    246  HG  SER A  56       2.911  24.470 -12.584  1.00 10.00      A   
ATOM    247  C   SER A  56       2.770  21.985  -9.968  1.00 10.00      A   
ATOM    248  O   SER A  56       1.932  21.128  -9.683  1.00 10.00      A   
ATOM    249  N   SER A  57       2.985  23.060  -9.221  1.00 10.00      A   
ATOM    250  HN  SER A  57       3.674  23.710  -9.495  1.00 10.00      A   
ATOM    251  CA  SER A  57       2.219  23.303  -8.010  1.00 10.00      A   
ATOM    252  CB  SER A  57       2.792  24.501  -7.257  1.00 10.00      A   
ATOM    253  OG  SER A  57       4.196  24.370  -7.113  1.00 10.00      A   
ATOM    254  HG  SER A  57       4.511  23.670  -7.699  1.00 10.00      A   
ATOM    255  C   SER A  57       0.749  23.522  -8.353  1.00 10.00      A   
ATOM    256  O   SER A  57      -0.143  23.199  -7.565  1.00 10.00      A   
ATOM    257  N   LYS A  58       0.503  24.051  -9.545  1.00 10.00      A   
ATOM    258  HN  LYS A  58       1.257  24.289 -10.128  1.00 10.00      A   
ATOM    259  CA  LYS A  58      -0.855  24.296 -10.007  1.00 10.00      A   
ATOM    260  CB  LYS A  58      -0.844  25.207 -11.239  1.00 10.00      A   
ATOM    261  CG  LYS A  58      -2.013  26.175 -11.308  1.00 10.00      A   
ATOM    262  CD  LYS A  58      -1.666  27.396 -12.143  1.00 10.00      A   
ATOM    263  CE  LYS A  58      -2.760  28.446 -12.068  1.00 10.00      A   
ATOM    264  NZ  LYS A  58      -2.369  29.696 -12.767  1.00 10.00      A   
ATOM    265  HZ1 LYS A  58      -2.176  29.502 -13.769  1.00 10.00      A   
ATOM    266  HZ2 LYS A  58      -1.513  30.096 -12.333  1.00 10.00      A   
ATOM    267  HZ3 LYS A  58      -3.134  30.398 -12.705  1.00 10.00      A   
ATOM    268  C   LYS A  58      -1.538  22.970 -10.325  1.00 10.00      A   
ATOM    269  O   LYS A  58      -2.725  22.785 -10.050  1.00 10.00      A   
ATOM    270  N   ALA A  59      -0.773  22.044 -10.897  1.00 10.00      A   
ATOM    271  HN  ALA A  59       0.163  22.256 -11.097  1.00 10.00      A   
ATOM    272  CA  ALA A  59      -1.290  20.723 -11.234  1.00 10.00      A   
ATOM    273  CB  ALA A  59      -0.356  20.012 -12.203  1.00 10.00      A   
ATOM    274  C   ALA A  59      -1.463  19.905  -9.961  1.00 10.00      A   
ATOM    275  O   ALA A  59      -2.334  19.040  -9.873  1.00 10.00      A   
ATOM    276  N   MET A  60      -0.621  20.199  -8.974  1.00 10.00      A   
ATOM    277  HN  MET A  60       0.069  20.882  -9.128  1.00 10.00      A   
ATOM    278  CA  MET A  60      -0.667  19.527  -7.681  1.00 10.00      A   
ATOM    279  CB  MET A  60       0.474  20.030  -6.798  1.00 10.00      A   
ATOM    280  CG  MET A  60       0.686  19.229  -5.529  1.00 10.00      A   
ATOM    281  SD  MET A  60       2.101  19.811  -4.577  1.00 10.00      A   
ATOM    282  CE  MET A  60       3.424  19.553  -5.757  1.00 10.00      A   
ATOM    283  C   MET A  60      -2.002  19.787  -6.995  1.00 10.00      A   
ATOM    284  O   MET A  60      -2.519  18.930  -6.274  1.00 10.00      A   
ATOM    285  N   GLY A  61      -2.552  20.978  -7.224  1.00 10.00      A   
ATOM    286  HN  GLY A  61      -2.080  21.620  -7.794  1.00 10.00      A   
ATOM    287  CA  GLY A  61      -3.829  21.337  -6.644  1.00 10.00      A   
ATOM    288  C   GLY A  61      -4.932  20.439  -7.161  1.00 10.00      A   
ATOM    289  O   GLY A  61      -5.838  20.058  -6.417  1.00 10.00      A   
ATOM    290  N   ILE A  62      -4.846  20.087  -8.440  1.00 10.00      A   
ATOM    291  HN  ILE A  62      -4.104  20.430  -8.980  1.00 10.00      A   
ATOM    292  CA  ILE A  62      -5.828  19.205  -9.059  1.00 10.00      A   
ATOM    293  CB  ILE A  62      -5.606  19.099 -10.583  1.00 10.00      A   
ATOM    294  CG1 ILE A  62      -5.458  20.494 -11.195  1.00 10.00      A   
ATOM    295  CG2 ILE A  62      -6.752  18.343 -11.244  1.00 10.00      A   
ATOM    296  CD1 ILE A  62      -4.995  20.483 -12.634  1.00 10.00      A   
ATOM    297  C   ILE A  62      -5.715  17.816  -8.442  1.00 10.00      A   
ATOM    298  O   ILE A  62      -6.717  17.159  -8.164  1.00 10.00      A   
ATOM    299  N   MET A  63      -4.478  17.392  -8.208  1.00 10.00      A   
ATOM    300  HN  MET A  63      -3.723  17.973  -8.451  1.00 10.00      A   
ATOM    301  CA  MET A  63      -4.210  16.090  -7.609  1.00 10.00      A   
ATOM    302  CB  MET A  63      -2.710  15.793  -7.613  1.00 10.00      A   
ATOM    303  CG  MET A  63      -2.136  15.505  -8.992  1.00 10.00      A   
ATOM    304  SD  MET A  63      -2.701  13.932  -9.672  1.00 10.00      A   
ATOM    305  CE  MET A  63      -1.770  12.774  -8.670  1.00 10.00      A   
ATOM    306  C   MET A  63      -4.758  16.029  -6.190  1.00 10.00      A   
ATOM    307  O   MET A  63      -5.396  15.049  -5.805  1.00 10.00      A   
ATOM    308  N   ASN A  64      -4.517  17.087  -5.421  1.00 10.00      A   
ATOM    309  HN  ASN A  64      -3.980  17.827  -5.782  1.00 10.00      A   
ATOM    310  CA  ASN A  64      -5.006  17.166  -4.047  1.00 10.00      A   
ATOM    311  CB  ASN A  64      -4.545  18.464  -3.373  1.00 10.00      A   
ATOM    312  CG  ASN A  64      -3.217  18.326  -2.656  1.00 10.00      A   
ATOM    313  OD1 ASN A  64      -2.709  17.222  -2.468  1.00 10.00      A   
ATOM    314  ND2 ASN A  64      -2.651  19.447  -2.237  1.00 10.00      A   
ATOM    315 HD21 ASN A  64      -3.118  20.295  -2.405  1.00 10.00      A   
ATOM    316 HD22 ASN A  64      -1.784  19.386  -1.774  1.00 10.00      A   
ATOM    317  C   ASN A  64      -6.526  17.095  -4.024  1.00 10.00      A   
ATOM    318  O   ASN A  64      -7.121  16.498  -3.125  1.00 10.00      A   
ATOM    319  N   SER A  65      -7.150  17.709  -5.022  1.00 10.00      A   
ATOM    320  HN  SER A  65      -6.619  18.177  -5.701  1.00 10.00      A   
ATOM    321  CA  SER A  65      -8.597  17.708  -5.132  1.00 10.00      A   
ATOM    322  CB  SER A  65      -9.047  18.721  -6.189  1.00 10.00      A   
ATOM    323  OG  SER A  65      -8.500  20.008  -5.931  1.00 10.00      A   
ATOM    324  HG  SER A  65      -7.536  19.969  -5.992  1.00 10.00      A   
ATOM    325  C   SER A  65      -9.106  16.307  -5.473  1.00 10.00      A   
ATOM    326  O   SER A  65     -10.105  15.851  -4.916  1.00 10.00      A   
ATOM    327  N   PHE A  66      -8.398  15.624  -6.369  1.00 10.00      A   
ATOM    328  HN  PHE A  66      -7.602  16.041  -6.768  1.00 10.00      A   
ATOM    329  CA  PHE A  66      -8.769  14.275  -6.786  1.00 10.00      A   
ATOM    330  CB  PHE A  66      -7.888  13.800  -7.947  1.00 10.00      A   
ATOM    331  CG  PHE A  66      -8.332  14.282  -9.301  1.00 10.00      A   
ATOM    332  CD1 PHE A  66      -9.659  14.595  -9.538  1.00 10.00      A   
ATOM    333  CD2 PHE A  66      -7.421  14.417 -10.338  1.00 10.00      A   
ATOM    334  CE1 PHE A  66     -10.072  15.035 -10.779  1.00 10.00      A   
ATOM    335  CE2 PHE A  66      -7.829  14.857 -11.584  1.00 10.00      A   
ATOM    336  CZ  PHE A  66      -9.157  15.166 -11.806  1.00 10.00      A   
ATOM    337  C   PHE A  66      -8.674  13.288  -5.629  1.00 10.00      A   
ATOM    338  O   PHE A  66      -9.627  12.567  -5.340  1.00 10.00      A   
ATOM    339  N   VAL A  67      -7.526  13.278  -4.957  1.00 10.00      A   
ATOM    340  HN  VAL A  67      -6.809  13.898  -5.224  1.00 10.00      A   
ATOM    341  CA  VAL A  67      -7.300  12.373  -3.831  1.00 10.00      A   
ATOM    342  CB  VAL A  67      -5.881  12.542  -3.243  1.00 10.00      A   
ATOM    343  CG1 VAL A  67      -5.670  11.628  -2.045  1.00 10.00      A   
ATOM    344  CG2 VAL A  67      -4.826  12.271  -4.307  1.00 10.00      A   
ATOM    345  C   VAL A  67      -8.342  12.583  -2.733  1.00 10.00      A   
ATOM    346  O   VAL A  67      -8.810  11.627  -2.110  1.00 10.00      A   
ATOM    347  N   ASN A  68      -8.716  13.834  -2.511  1.00 10.00      A   
ATOM    348  HN  ASN A  68      -8.318  14.556  -3.044  1.00 10.00      A   
ATOM    349  CA  ASN A  68      -9.701  14.158  -1.488  1.00 10.00      A   
ATOM    350  CB  ASN A  68      -9.622  15.636  -1.098  1.00 10.00      A   
ATOM    351  CG  ASN A  68      -9.610  15.832   0.404  1.00 10.00      A   
ATOM    352  OD1 ASN A  68      -9.149  14.965   1.151  1.00 10.00      A   
ATOM    353  ND2 ASN A  68     -10.109  16.970   0.862  1.00 10.00      A   
ATOM    354 HD21 ASN A  68     -10.457  17.620   0.211  1.00 10.00      A   
ATOM    355 HD22 ASN A  68     -10.101  17.121   1.830  1.00 10.00      A   
ATOM    356  C   ASN A  68     -11.114  13.792  -1.935  1.00 10.00      A   
ATOM    357  O   ASN A  68     -11.899  13.258  -1.154  1.00 10.00      A   
ATOM    358  N   ASP A  69     -11.418  14.061  -3.200  1.00 10.00      A   
ATOM    359  HN  ASP A  69     -10.736  14.471  -3.778  1.00 10.00      A   
ATOM    360  CA  ASP A  69     -12.738  13.764  -3.758  1.00 10.00      A   
ATOM    361  CB  ASP A  69     -12.855  14.314  -5.182  1.00 10.00      A   
ATOM    362  CG  ASP A  69     -14.281  14.321  -5.697  1.00 10.00      A   
ATOM    363  OD1 ASP A  69     -15.173  14.843  -4.994  1.00 10.00      A   
ATOM    364  OD2 ASP A  69     -14.511  13.826  -6.819  1.00 10.00      A   
ATOM    365  C   ASP A  69     -13.002  12.263  -3.748  1.00 10.00      A   
ATOM    366  O   ASP A  69     -14.089  11.812  -3.379  1.00 10.00      A   
ATOM    367  N   ILE A  70     -11.991  11.496  -4.139  1.00 10.00      A   
ATOM    368  HN  ILE A  70     -11.149  11.921  -4.424  1.00 10.00      A   
ATOM    369  CA  ILE A  70     -12.094  10.042  -4.162  1.00 10.00      A   
ATOM    370  CB  ILE A  70     -10.819   9.405  -4.766  1.00 10.00      A   
ATOM    371  CG1 ILE A  70     -10.725   9.721  -6.262  1.00 10.00      A   
ATOM    372  CG2 ILE A  70     -10.785   7.899  -4.533  1.00 10.00      A   
ATOM    373  CD1 ILE A  70      -9.442   9.250  -6.913  1.00 10.00      A   
ATOM    374  C   ILE A  70     -12.312   9.515  -2.746  1.00 10.00      A   
ATOM    375  O   ILE A  70     -13.119   8.611  -2.526  1.00 10.00      A   
ATOM    376  N   PHE A  71     -11.594  10.103  -1.792  1.00 10.00      A   
ATOM    377  HN  PHE A  71     -10.969  10.821  -2.042  1.00 10.00      A   
ATOM    378  CA  PHE A  71     -11.702   9.715  -0.389  1.00 10.00      A   
ATOM    379  CB  PHE A  71     -10.743  10.554   0.465  1.00 10.00      A   
ATOM    380  CG  PHE A  71     -11.058  10.567   1.936  1.00 10.00      A   
ATOM    381  CD1 PHE A  71     -10.848   9.439   2.712  1.00 10.00      A   
ATOM    382  CD2 PHE A  71     -11.566  11.709   2.542  1.00 10.00      A   
ATOM    383  CE1 PHE A  71     -11.141   9.447   4.063  1.00 10.00      A   
ATOM    384  CE2 PHE A  71     -11.861  11.723   3.892  1.00 10.00      A   
ATOM    385  CZ  PHE A  71     -11.647  10.590   4.654  1.00 10.00      A   
ATOM    386  C   PHE A  71     -13.136   9.873   0.108  1.00 10.00      A   
ATOM    387  O   PHE A  71     -13.695   8.960   0.716  1.00 10.00      A   
ATOM    388  N   GLU A  72     -13.729  11.031  -0.175  1.00 10.00      A   
ATOM    389  HN  GLU A  72     -13.229  11.713  -0.674  1.00 10.00      A   
ATOM    390  CA  GLU A  72     -15.098  11.320   0.239  1.00 10.00      A   
ATOM    391  CB  GLU A  72     -15.481  12.759  -0.109  1.00 10.00      A   
ATOM    392  CG  GLU A  72     -14.596  13.812   0.540  1.00 10.00      A   
ATOM    393  CD  GLU A  72     -15.036  15.228   0.222  1.00 10.00      A   
ATOM    394  OE1 GLU A  72     -15.736  15.430  -0.795  1.00 10.00      A   
ATOM    395  OE2 GLU A  72     -14.685  16.147   0.992  1.00 10.00      A   
ATOM    396  C   GLU A  72     -16.083  10.350  -0.400  1.00 10.00      A   
ATOM    397  O   GLU A  72     -16.982   9.840   0.269  1.00 10.00      A   
ATOM    398  N   ARG A  73     -15.901  10.095  -1.691  1.00 10.00      A   
ATOM    399  HN  ARG A  73     -15.161  10.539  -2.167  1.00 10.00      A   
ATOM    400  CA  ARG A  73     -16.773   9.180  -2.420  1.00 10.00      A   
ATOM    401  CB  ARG A  73     -16.401   9.140  -3.907  1.00 10.00      A   
ATOM    402  CG  ARG A  73     -17.082  10.211  -4.744  1.00 10.00      A   
ATOM    403  CD  ARG A  73     -16.322  10.494  -6.033  1.00 10.00      A   
ATOM    404  NE  ARG A  73     -16.241   9.331  -6.920  1.00 10.00      A   
ATOM    405  HE  ARG A  73     -15.561   8.651  -6.703  1.00 10.00      A   
ATOM    406  CZ  ARG A  73     -17.021   9.147  -7.989  1.00 10.00      A   
ATOM    407  NH1 ARG A  73     -17.947  10.045  -8.299  1.00 10.00      A   
ATOM    408 HH11 ARG A  73     -18.071  10.895  -7.708  1.00 10.00      A   
ATOM    409 HH12 ARG A  73     -18.557   9.905  -9.134  1.00 10.00      A   
ATOM    410  NH2 ARG A  73     -16.851   8.082  -8.766  1.00 10.00      A   
ATOM    411 HH21 ARG A  73     -16.105   7.387  -8.544  1.00 10.00      A   
ATOM    412 HH22 ARG A  73     -17.455   7.937  -9.605  1.00 10.00      A   
ATOM    413  C   ARG A  73     -16.732   7.778  -1.815  1.00 10.00      A   
ATOM    414  O   ARG A  73     -17.774   7.143  -1.624  1.00 10.00      A   
ATOM    415  N   ILE A  74     -15.528   7.306  -1.501  1.00 10.00      A   
ATOM    416  HN  ILE A  74     -14.734   7.862  -1.675  1.00 10.00      A   
ATOM    417  CA  ILE A  74     -15.357   5.982  -0.912  1.00 10.00      A   
ATOM    418  CB  ILE A  74     -13.876   5.536  -0.912  1.00 10.00      A   
ATOM    419  CG1 ILE A  74     -13.353   5.397  -2.348  1.00 10.00      A   
ATOM    420  CG2 ILE A  74     -13.705   4.225  -0.155  1.00 10.00      A   
ATOM    421  CD1 ILE A  74     -11.892   5.016  -2.429  1.00 10.00      A   
ATOM    422  C   ILE A  74     -15.915   5.938   0.512  1.00 10.00      A   
ATOM    423  O   ILE A  74     -16.621   4.999   0.884  1.00 10.00      A   
ATOM    424  N   ALA A  75     -15.614   6.972   1.293  1.00 10.00      A   
ATOM    425  HN  ALA A  75     -15.057   7.698   0.931  1.00 10.00      A   
ATOM    426  CA  ALA A  75     -16.084   7.060   2.673  1.00 10.00      A   
ATOM    427  CB  ALA A  75     -15.527   8.304   3.350  1.00 10.00      A   
ATOM    428  C   ALA A  75     -17.607   7.057   2.725  1.00 10.00      A   
ATOM    429  O   ALA A  75     -18.208   6.429   3.601  1.00 10.00      A   
ATOM    430  N   GLY A  76     -18.222   7.751   1.774  1.00 10.00      A   
ATOM    431  HN  GLY A  76     -17.684   8.243   1.112  1.00 10.00      A   
ATOM    432  CA  GLY A  76     -19.667   7.811   1.709  1.00 10.00      A   
ATOM    433  C   GLY A  76     -20.283   6.446   1.467  1.00 10.00      A   
ATOM    434  O   GLY A  76     -21.199   6.031   2.180  1.00 10.00      A   
ATOM    435  N   GLU A  77     -19.758   5.734   0.476  1.00 10.00      A   
ATOM    436  HN  GLU A  77     -19.016   6.111  -0.043  1.00 10.00      A   
ATOM    437  CA  GLU A  77     -20.255   4.409   0.143  1.00 10.00      A   
ATOM    438  CB  GLU A  77     -19.673   3.919  -1.181  1.00 10.00      A   
ATOM    439  CG  GLU A  77     -20.330   4.552  -2.395  1.00 10.00      A   
ATOM    440  CD  GLU A  77     -21.845   4.534  -2.307  1.00 10.00      A   
ATOM    441  OE1 GLU A  77     -22.431   3.429  -2.254  1.00 10.00      A   
ATOM    442  OE2 GLU A  77     -22.459   5.623  -2.289  1.00 10.00      A   
ATOM    443  C   GLU A  77     -19.990   3.411   1.263  1.00 10.00      A   
ATOM    444  O   GLU A  77     -20.807   2.523   1.520  1.00 10.00      A   
ATOM    445  N   ALA A  78     -18.852   3.563   1.931  1.00 10.00      A   
ATOM    446  HN  ALA A  78     -18.234   4.283   1.669  1.00 10.00      A   
ATOM    447  CA  ALA A  78     -18.494   2.681   3.035  1.00 10.00      A   
ATOM    448  CB  ALA A  78     -17.078   2.964   3.507  1.00 10.00      A   
ATOM    449  C   ALA A  78     -19.483   2.841   4.184  1.00 10.00      A   
ATOM    450  O   ALA A  78     -20.006   1.858   4.713  1.00 10.00      A   
ATOM    451  N   SER A  79     -19.753   4.089   4.546  1.00 10.00      A   
ATOM    452  HN  SER A  79     -19.306   4.828   4.079  1.00 10.00      A   
ATOM    453  CA  SER A  79     -20.689   4.393   5.621  1.00 10.00      A   
ATOM    454  CB  SER A  79     -20.679   5.894   5.924  1.00 10.00      A   
ATOM    455  OG  SER A  79     -19.351   6.372   6.086  1.00 10.00      A   
ATOM    456  HG  SER A  79     -18.941   6.487   5.217  1.00 10.00      A   
ATOM    457  C   SER A  79     -22.097   3.938   5.245  1.00 10.00      A   
ATOM    458  O   SER A  79     -22.835   3.407   6.079  1.00 10.00      A   
ATOM    459  N   ARG A  80     -22.451   4.135   3.977  1.00 10.00      A   
ATOM    460  HN  ARG A  80     -21.810   4.562   3.365  1.00 10.00      A   
ATOM    461  CA  ARG A  80     -23.755   3.746   3.463  1.00 10.00      A   
ATOM    462  CB  ARG A  80     -23.867   4.156   1.992  1.00 10.00      A   
ATOM    463  CG  ARG A  80     -25.115   3.656   1.286  1.00 10.00      A   
ATOM    464  CD  ARG A  80     -25.007   3.871  -0.214  1.00 10.00      A   
ATOM    465  NE  ARG A  80     -26.159   3.330  -0.929  1.00 10.00      A   
ATOM    466  HE  ARG A  80     -27.032   3.381  -0.479  1.00 10.00      A   
ATOM    467  CZ  ARG A  80     -26.097   2.796  -2.147  1.00 10.00      A   
ATOM    468  NH1 ARG A  80     -24.940   2.732  -2.794  1.00 10.00      A   
ATOM    469 HH11 ARG A  80     -24.062   3.104  -2.352  1.00 10.00      A   
ATOM    470 HH12 ARG A  80     -24.895   2.314  -3.748  1.00 10.00      A   
ATOM    471  NH2 ARG A  80     -27.199   2.334  -2.723  1.00 10.00      A   
ATOM    472 HH21 ARG A  80     -28.117   2.388  -2.226  1.00 10.00      A   
ATOM    473 HH22 ARG A  80     -27.156   1.919  -3.676  1.00 10.00      A   
ATOM    474  C   ARG A  80     -23.957   2.240   3.607  1.00 10.00      A   
ATOM    475  O   ARG A  80     -24.978   1.787   4.123  1.00 10.00      A   
ATOM    476  N   LEU A  81     -22.971   1.472   3.154  1.00 10.00      A   
ATOM    477  HN  LEU A  81     -22.177   1.899   2.757  1.00 10.00      A   
ATOM    478  CA  LEU A  81     -23.031   0.016   3.230  1.00 10.00      A   
ATOM    479  CB  LEU A  81     -21.818  -0.606   2.529  1.00 10.00      A   
ATOM    480  CG  LEU A  81     -21.758  -2.135   2.498  1.00 10.00      A   
ATOM    481  CD1 LEU A  81     -22.846  -2.702   1.602  1.00 10.00      A   
ATOM    482  CD2 LEU A  81     -20.386  -2.605   2.049  1.00 10.00      A   
ATOM    483  C   LEU A  81     -23.084  -0.444   4.681  1.00 10.00      A   
ATOM    484  O   LEU A  81     -23.841  -1.355   5.029  1.00 10.00      A   
ATOM    485  N   ALA A  82     -22.275   0.198   5.519  1.00 10.00      A   
ATOM    486  HN  ALA A  82     -21.695   0.912   5.169  1.00 10.00      A   
ATOM    487  CA  ALA A  82     -22.212  -0.129   6.936  1.00 10.00      A   
ATOM    488  CB  ALA A  82     -21.130   0.689   7.629  1.00 10.00      A   
ATOM    489  C   ALA A  82     -23.561   0.084   7.614  1.00 10.00      A   
ATOM    490  O   ALA A  82     -24.084  -0.822   8.256  1.00 10.00      A   
ATOM    491  N   HIS A  83     -24.134   1.276   7.451  1.00 10.00      A   
ATOM    492  HN  HIS A  83     -23.676   1.961   6.910  1.00 10.00      A   
ATOM    493  CA  HIS A  83     -25.424   1.594   8.066  1.00 10.00      A   
ATOM    494  CB  HIS A  83     -25.805   3.064   7.858  1.00 10.00      A   
ATOM    495  CG  HIS A  83     -26.977   3.508   8.686  1.00 10.00      A   
ATOM    496  ND1 HIS A  83     -26.850   4.007   9.967  1.00 10.00      A   
ATOM    497  HD1 HIS A  83     -26.006   4.122  10.460  1.00 10.00      A   
ATOM    498  CD2 HIS A  83     -28.305   3.517   8.415  1.00 10.00      A   
ATOM    499  CE1 HIS A  83     -28.046   4.299  10.444  1.00 10.00      A   
ATOM    500  NE2 HIS A  83     -28.944   4.012   9.524  1.00 10.00      A   
ATOM    501  HE2 HIS A  83     -29.917   4.133   9.622  1.00 10.00      A   
ATOM    502  C   HIS A  83     -26.535   0.668   7.573  1.00 10.00      A   
ATOM    503  O   HIS A  83     -27.416   0.286   8.344  1.00 10.00      A   
ATOM    504  N   TYR A  84     -26.495   0.310   6.290  1.00 10.00      A   
ATOM    505  HN  TYR A  84     -25.786   0.666   5.712  1.00 10.00      A   
ATOM    506  CA  TYR A  84     -27.500  -0.583   5.720  1.00 10.00      A   
ATOM    507  CB  TYR A  84     -27.328  -0.705   4.200  1.00 10.00      A   
ATOM    508  CG  TYR A  84     -28.334  -1.625   3.537  1.00 10.00      A   
ATOM    509  CD1 TYR A  84     -29.693  -1.504   3.800  1.00 10.00      A   
ATOM    510  CD2 TYR A  84     -27.925  -2.618   2.655  1.00 10.00      A   
ATOM    511  CE1 TYR A  84     -30.615  -2.345   3.209  1.00 10.00      A   
ATOM    512  CE2 TYR A  84     -28.840  -3.460   2.056  1.00 10.00      A   
ATOM    513  CZ  TYR A  84     -30.185  -3.320   2.337  1.00 10.00      A   
ATOM    514  OH  TYR A  84     -31.102  -4.162   1.746  1.00 10.00      A   
ATOM    515  HH  TYR A  84     -31.909  -3.668   1.548  1.00 10.00      A   
ATOM    516  C   TYR A  84     -27.432  -1.955   6.381  1.00 10.00      A   
ATOM    517  O   TYR A  84     -28.458  -2.576   6.662  1.00 10.00      A   
ATOM    518  N   ASN A  85     -26.216  -2.405   6.655  1.00 10.00      A   
ATOM    519  HN  ASN A  85     -25.437  -1.850   6.423  1.00 10.00      A   
ATOM    520  CA  ASN A  85     -26.001  -3.697   7.296  1.00 10.00      A   
ATOM    521  CB  ASN A  85     -24.644  -4.281   6.893  1.00 10.00      A   
ATOM    522  CG  ASN A  85     -24.697  -5.068   5.600  1.00 10.00      A   
ATOM    523  OD1 ASN A  85     -24.954  -6.273   5.602  1.00 10.00      A   
ATOM    524  ND2 ASN A  85     -24.435  -4.398   4.488  1.00 10.00      A   
ATOM    525 HD21 ASN A  85     -24.220  -3.442   4.562  1.00 10.00      A   
ATOM    526 HD22 ASN A  85     -24.465  -4.884   3.637  1.00 10.00      A   
ATOM    527  C   ASN A  85     -26.077  -3.559   8.811  1.00 10.00      A   
ATOM    528  O   ASN A  85     -25.898  -4.534   9.540  1.00 10.00      A   
ATOM    529  N   LYS A  86     -26.350  -2.337   9.268  1.00 10.00      A   
ATOM    530  HN  LYS A  86     -26.484  -1.611   8.619  1.00 10.00      A   
ATOM    531  CA  LYS A  86     -26.457  -2.028  10.694  1.00 10.00      A   
ATOM    532  CB  LYS A  86     -27.598  -2.796  11.365  1.00 10.00      A   
ATOM    533  CG  LYS A  86     -28.974  -2.348  10.902  1.00 10.00      A   
ATOM    534  CD  LYS A  86     -30.082  -3.049  11.663  1.00 10.00      A   
ATOM    535  CE  LYS A  86     -31.445  -2.654  11.121  1.00 10.00      A   
ATOM    536  NZ  LYS A  86     -32.542  -3.433  11.746  1.00 10.00      A   
ATOM    537  HZ1 LYS A  86     -32.368  -4.453  11.629  1.00 10.00      A   
ATOM    538  HZ2 LYS A  86     -33.448  -3.195  11.298  1.00 10.00      A   
ATOM    539  HZ3 LYS A  86     -32.603  -3.215  12.758  1.00 10.00      A   
ATOM    540  C   LYS A  86     -25.128  -2.217  11.419  1.00 10.00      A   
ATOM    541  O   LYS A  86     -25.084  -2.644  12.571  1.00 10.00      A   
ATOM    542  N   ARG A  87     -24.048  -1.893  10.724  1.00 10.00      A   
ATOM    543  HN  ARG A  87     -24.156  -1.571   9.800  1.00 10.00      A   
ATOM    544  CA  ARG A  87     -22.712  -1.994  11.282  1.00 10.00      A   
ATOM    545  CB  ARG A  87     -21.745  -2.600  10.263  1.00 10.00      A   
ATOM    546  CG  ARG A  87     -22.142  -3.975   9.755  1.00 10.00      A   
ATOM    547  CD  ARG A  87     -20.936  -4.720   9.208  1.00 10.00      A   
ATOM    548  NE  ARG A  87     -20.001  -5.076  10.271  1.00 10.00      A   
ATOM    549  HE  ARG A  87     -20.380  -5.486  11.084  1.00 10.00      A   
ATOM    550  CZ  ARG A  87     -18.682  -4.888  10.205  1.00 10.00      A   
ATOM    551  NH1 ARG A  87     -18.126  -4.349   9.124  1.00 10.00      A   
ATOM    552 HH11 ARG A  87     -18.718  -4.066   8.306  1.00 10.00      A   
ATOM    553 HH12 ARG A  87     -17.091  -4.195   9.079  1.00 10.00      A   
ATOM    554  NH2 ARG A  87     -17.923  -5.232  11.234  1.00 10.00      A   
ATOM    555 HH21 ARG A  87     -18.358  -5.645  12.088  1.00 10.00      A   
ATOM    556 HH22 ARG A  87     -16.891  -5.093  11.197  1.00 10.00      A   
ATOM    557  C   ARG A  87     -22.227  -0.608  11.687  1.00 10.00      A   
ATOM    558  O   ARG A  87     -22.305   0.341  10.902  1.00 10.00      A   
ATOM    559  N   SER A  88     -21.752  -0.485  12.912  1.00 10.00      A   
ATOM    560  HN  SER A  88     -21.726  -1.272  13.501  1.00 10.00      A   
ATOM    561  CA  SER A  88     -21.266   0.789  13.411  1.00 10.00      A   
ATOM    562  CB  SER A  88     -21.527   0.895  14.911  1.00 10.00      A   
ATOM    563  OG  SER A  88     -22.869   0.541  15.220  1.00 10.00      A   
ATOM    564  HG  SER A  88     -22.990   0.561  16.181  1.00 10.00      A   
ATOM    565  C   SER A  88     -19.778   0.956  13.108  1.00 10.00      A   
ATOM    566  O   SER A  88     -19.277   2.076  12.984  1.00 10.00      A   
ATOM    567  N   THR A  89     -19.084  -0.165  12.964  1.00 10.00      A   
ATOM    568  HN  THR A  89     -19.543  -1.029  13.044  1.00 10.00      A   
ATOM    569  CA  THR A  89     -17.661  -0.150  12.683  1.00 10.00      A   
ATOM    570  CB  THR A  89     -16.935  -1.201  13.541  1.00 10.00      A   
ATOM    571  OG1 THR A  89     -17.585  -1.302  14.814  1.00 10.00      A   
ATOM    572  HG1 THR A  89     -18.047  -0.477  14.998  1.00 10.00      A   
ATOM    573  CG2 THR A  89     -15.478  -0.813  13.744  1.00 10.00      A   
ATOM    574  C   THR A  89     -17.395  -0.459  11.216  1.00 10.00      A   
ATOM    575  O   THR A  89     -17.846  -1.482  10.704  1.00 10.00      A   
ATOM    576  N   ILE A  90     -16.681   0.433  10.548  1.00 10.00      A   
ATOM    577  HN  ILE A  90     -16.373   1.243  11.010  1.00 10.00      A   
ATOM    578  CA  ILE A  90     -16.335   0.240   9.149  1.00 10.00      A   
ATOM    579  CB  ILE A  90     -16.226   1.586   8.401  1.00 10.00      A   
ATOM    580  CG1 ILE A  90     -17.543   2.360   8.517  1.00 10.00      A   
ATOM    581  CG2 ILE A  90     -15.863   1.364   6.936  1.00 10.00      A   
ATOM    582  CD1 ILE A  90     -17.484   3.765   7.961  1.00 10.00      A   
ATOM    583  C   ILE A  90     -15.005  -0.499   9.068  1.00 10.00      A   
ATOM    584  O   ILE A  90     -13.997  -0.044   9.622  1.00 10.00      A   
ATOM    585  N   THR A  91     -15.004  -1.645   8.410  1.00 10.00      A   
ATOM    586  HN  THR A  91     -15.842  -1.967   7.991  1.00 10.00      A   
ATOM    587  CA  THR A  91     -13.797  -2.438   8.276  1.00 10.00      A   
ATOM    588  CB  THR A  91     -13.964  -3.834   8.911  1.00 10.00      A   
ATOM    589  OG1 THR A  91     -15.307  -4.304   8.724  1.00 10.00      A   
ATOM    590  HG1 THR A  91     -15.299  -5.265   8.654  1.00 10.00      A   
ATOM    591  CG2 THR A  91     -13.667  -3.769  10.400  1.00 10.00      A   
ATOM    592  C   THR A  91     -13.366  -2.547   6.817  1.00 10.00      A   
ATOM    593  O   THR A  91     -13.946  -1.895   5.941  1.00 10.00      A   
ATOM    594  N   SER A  92     -12.351  -3.366   6.558  1.00 10.00      A   
ATOM    595  HN  SER A  92     -11.933  -3.863   7.297  1.00 10.00      A   
ATOM    596  CA  SER A  92     -11.828  -3.549   5.208  1.00 10.00      A   
ATOM    597  CB  SER A  92     -10.643  -4.519   5.235  1.00 10.00      A   
ATOM    598  OG  SER A  92     -10.174  -4.706   6.565  1.00 10.00      A   
ATOM    599  HG  SER A  92      -9.753  -3.892   6.876  1.00 10.00      A   
ATOM    600  C   SER A  92     -12.899  -4.044   4.235  1.00 10.00      A   
ATOM    601  O   SER A  92     -12.880  -3.697   3.053  1.00 10.00      A   
ATOM    602  N   ARG A  93     -13.833  -4.849   4.741  1.00 10.00      A   
ATOM    603  HN  ARG A  93     -13.790  -5.085   5.694  1.00 10.00      A   
ATOM    604  CA  ARG A  93     -14.908  -5.400   3.915  1.00 10.00      A   
ATOM    605  CB  ARG A  93     -15.795  -6.364   4.714  1.00 10.00      A   
ATOM    606  CG  ARG A  93     -16.517  -5.726   5.890  1.00 10.00      A   
ATOM    607  CD  ARG A  93     -17.406  -6.716   6.627  1.00 10.00      A   
ATOM    608  NE  ARG A  93     -18.206  -7.541   5.723  1.00 10.00      A   
ATOM    609  HE  ARG A  93     -17.908  -8.469   5.587  1.00 10.00      A   
ATOM    610  CZ  ARG A  93     -19.309  -7.126   5.095  1.00 10.00      A   
ATOM    611  NH1 ARG A  93     -19.758  -5.882   5.250  1.00 10.00      A   
ATOM    612 HH11 ARG A  93     -19.250  -5.206   5.877  1.00 10.00      A   
ATOM    613 HH12 ARG A  93     -20.621  -5.569   4.752  1.00 10.00      A   
ATOM    614  NH2 ARG A  93     -19.967  -7.965   4.307  1.00 10.00      A   
ATOM    615 HH21 ARG A  93     -19.629  -8.945   4.183  1.00 10.00      A   
ATOM    616 HH22 ARG A  93     -20.829  -7.652   3.812  1.00 10.00      A   
ATOM    617  C   ARG A  93     -15.743  -4.307   3.242  1.00 10.00      A   
ATOM    618  O   ARG A  93     -16.066  -4.411   2.058  1.00 10.00      A   
ATOM    619  N   GLU A  94     -16.082  -3.258   3.988  1.00 10.00      A   
ATOM    620  HN  GLU A  94     -15.799  -3.225   4.929  1.00 10.00      A   
ATOM    621  CA  GLU A  94     -16.872  -2.157   3.441  1.00 10.00      A   
ATOM    622  CB  GLU A  94     -17.329  -1.191   4.540  1.00 10.00      A   
ATOM    623  CG  GLU A  94     -18.516  -1.676   5.362  1.00 10.00      A   
ATOM    624  CD  GLU A  94     -18.145  -2.756   6.353  1.00 10.00      A   
ATOM    625  OE1 GLU A  94     -17.019  -2.714   6.887  1.00 10.00      A   
ATOM    626  OE2 GLU A  94     -18.980  -3.657   6.602  1.00 10.00      A   
ATOM    627  C   GLU A  94     -16.070  -1.399   2.395  1.00 10.00      A   
ATOM    628  O   GLU A  94     -16.575  -1.091   1.317  1.00 10.00      A   
ATOM    629  N   ILE A  95     -14.812  -1.122   2.719  1.00 10.00      A   
ATOM    630  HN  ILE A  95     -14.471  -1.414   3.593  1.00 10.00      A   
ATOM    631  CA  ILE A  95     -13.924  -0.394   1.822  1.00 10.00      A   
ATOM    632  CB  ILE A  95     -12.540  -0.167   2.462  1.00 10.00      A   
ATOM    633  CG1 ILE A  95     -12.696   0.494   3.833  1.00 10.00      A   
ATOM    634  CG2 ILE A  95     -11.665   0.690   1.556  1.00 10.00      A   
ATOM    635  CD1 ILE A  95     -11.436   0.477   4.672  1.00 10.00      A   
ATOM    636  C   ILE A  95     -13.764  -1.122   0.487  1.00 10.00      A   
ATOM    637  O   ILE A  95     -13.911  -0.517  -0.576  1.00 10.00      A   
ATOM    638  N   GLN A  96     -13.492  -2.424   0.551  1.00 10.00      A   
ATOM    639  HN  GLN A  96     -13.409  -2.854   1.433  1.00 10.00      A   
ATOM    640  CA  GLN A  96     -13.314  -3.233  -0.654  1.00 10.00      A   
ATOM    641  CB  GLN A  96     -12.981  -4.683  -0.290  1.00 10.00      A   
ATOM    642  CG  GLN A  96     -11.574  -4.886   0.254  1.00 10.00      A   
ATOM    643  CD  GLN A  96     -11.391  -6.241   0.916  1.00 10.00      A   
ATOM    644  OE1 GLN A  96     -12.326  -6.797   1.501  1.00 10.00      A   
ATOM    645  NE2 GLN A  96     -10.188  -6.792   0.825  1.00 10.00      A   
ATOM    646 HE21 GLN A  96      -9.482  -6.304   0.340  1.00 10.00      A   
ATOM    647 HE22 GLN A  96     -10.046  -7.664   1.248  1.00 10.00      A   
ATOM    648  C   GLN A  96     -14.558  -3.195  -1.534  1.00 10.00      A   
ATOM    649  O   GLN A  96     -14.466  -3.027  -2.751  1.00 10.00      A   
ATOM    650  N   THR A  97     -15.716  -3.338  -0.904  1.00 10.00      A   
ATOM    651  HN  THR A  97     -15.717  -3.455   0.070  1.00 10.00      A   
ATOM    652  CA  THR A  97     -16.985  -3.327  -1.616  1.00 10.00      A   
ATOM    653  CB  THR A  97     -18.141  -3.750  -0.689  1.00 10.00      A   
ATOM    654  OG1 THR A  97     -17.778  -4.947   0.017  1.00 10.00      A   
ATOM    655  HG1 THR A  97     -17.255  -4.714   0.799  1.00 10.00      A   
ATOM    656  CG2 THR A  97     -19.407  -4.006  -1.493  1.00 10.00      A   
ATOM    657  C   THR A  97     -17.278  -1.945  -2.209  1.00 10.00      A   
ATOM    658  O   THR A  97     -17.722  -1.830  -3.354  1.00 10.00      A   
ATOM    659  N   ALA A  98     -17.013  -0.900  -1.427  1.00 10.00      A   
ATOM    660  HN  ALA A  98     -16.653  -1.059  -0.525  1.00 10.00      A   
ATOM    661  CA  ALA A  98     -17.248   0.473  -1.865  1.00 10.00      A   
ATOM    662  CB  ALA A  98     -16.948   1.451  -0.738  1.00 10.00      A   
ATOM    663  C   ALA A  98     -16.417   0.813  -3.098  1.00 10.00      A   
ATOM    664  O   ALA A  98     -16.903   1.448  -4.035  1.00 10.00      A   
ATOM    665  N   VAL A  99     -15.162   0.381  -3.093  1.00 10.00      A   
ATOM    666  HN  VAL A  99     -14.830  -0.112  -2.309  1.00 10.00      A   
ATOM    667  CA  VAL A  99     -14.262   0.633  -4.212  1.00 10.00      A   
ATOM    668  CB  VAL A  99     -12.835   0.113  -3.921  1.00 10.00      A   
ATOM    669  CG1 VAL A  99     -11.971   0.166  -5.170  1.00 10.00      A   
ATOM    670  CG2 VAL A  99     -12.194   0.927  -2.805  1.00 10.00      A   
ATOM    671  C   VAL A  99     -14.796   0.001  -5.497  1.00 10.00      A   
ATOM    672  O   VAL A  99     -14.773   0.621  -6.560  1.00 10.00      A   
ATOM    673  N   ARG A 100     -15.316  -1.216  -5.383  1.00 10.00      A   
ATOM    674  HN  ARG A 100     -15.351  -1.639  -4.497  1.00 10.00      A   
ATOM    675  CA  ARG A 100     -15.845  -1.931  -6.539  1.00 10.00      A   
ATOM    676  CB  ARG A 100     -16.047  -3.413  -6.212  1.00 10.00      A   
ATOM    677  CG  ARG A 100     -16.204  -4.302  -7.436  1.00 10.00      A   
ATOM    678  CD  ARG A 100     -16.859  -5.626  -7.083  1.00 10.00      A   
ATOM    679  NE  ARG A 100     -15.976  -6.504  -6.315  1.00 10.00      A   
ATOM    680  HE  ARG A 100     -15.096  -6.703  -6.701  1.00 10.00      A   
ATOM    681  CZ  ARG A 100     -16.302  -7.043  -5.139  1.00 10.00      A   
ATOM    682  NH1 ARG A 100     -17.485  -6.794  -4.594  1.00 10.00      A   
ATOM    683 HH11 ARG A 100     -17.741  -7.215  -3.674  1.00 10.00      A   
ATOM    684 HH12 ARG A 100     -18.167  -6.171  -5.080  1.00 10.00      A   
ATOM    685  NH2 ARG A 100     -15.443  -7.830  -4.508  1.00 10.00      A   
ATOM    686 HH21 ARG A 100     -14.511  -8.029  -4.921  1.00 10.00      A   
ATOM    687 HH22 ARG A 100     -15.699  -8.255  -3.587  1.00 10.00      A   
ATOM    688  C   ARG A 100     -17.152  -1.307  -7.041  1.00 10.00      A   
ATOM    689  O   ARG A 100     -17.582  -1.560  -8.165  1.00 10.00      A   
ATOM    690  N   LEU A 101     -17.785  -0.497  -6.201  1.00 10.00      A   
ATOM    691  HN  LEU A 101     -17.401  -0.333  -5.312  1.00 10.00      A   
ATOM    692  CA  LEU A 101     -19.038   0.155  -6.565  1.00 10.00      A   
ATOM    693  CB  LEU A 101     -19.912   0.373  -5.324  1.00 10.00      A   
ATOM    694  CG  LEU A 101     -20.572  -0.877  -4.730  1.00 10.00      A   
ATOM    695  CD1 LEU A 101     -21.229  -0.555  -3.397  1.00 10.00      A   
ATOM    696  CD2 LEU A 101     -21.596  -1.448  -5.697  1.00 10.00      A   
ATOM    697  C   LEU A 101     -18.784   1.485  -7.270  1.00 10.00      A   
ATOM    698  O   LEU A 101     -19.608   1.953  -8.055  1.00 10.00      A   
ATOM    699  N   LEU A 102     -17.637   2.086  -6.993  1.00 10.00      A   
ATOM    700  HN  LEU A 102     -17.011   1.660  -6.369  1.00 10.00      A   
ATOM    701  CA  LEU A 102     -17.285   3.365  -7.590  1.00 10.00      A   
ATOM    702  CB  LEU A 102     -16.583   4.252  -6.562  1.00 10.00      A   
ATOM    703  CG  LEU A 102     -17.416   4.648  -5.341  1.00 10.00      A   
ATOM    704  CD1 LEU A 102     -16.519   5.166  -4.232  1.00 10.00      A   
ATOM    705  CD2 LEU A 102     -18.460   5.689  -5.715  1.00 10.00      A   
ATOM    706  C   LEU A 102     -16.405   3.192  -8.822  1.00 10.00      A   
ATOM    707  O   LEU A 102     -16.582   3.888  -9.823  1.00 10.00      A   
ATOM    708  N   LEU A 103     -15.461   2.258  -8.752  1.00 10.00      A   
ATOM    709  HN  LEU A 103     -15.382   1.713  -7.938  1.00 10.00      A   
ATOM    710  CA  LEU A 103     -14.552   2.012  -9.864  1.00 10.00      A   
ATOM    711  CB  LEU A 103     -13.179   1.557  -9.360  1.00 10.00      A   
ATOM    712  CG  LEU A 103     -12.311   2.632  -8.698  1.00 10.00      A   
ATOM    713  CD1 LEU A 103     -10.957   2.065  -8.307  1.00 10.00      A   
ATOM    714  CD2 LEU A 103     -12.152   3.839  -9.611  1.00 10.00      A   
ATOM    715  C   LEU A 103     -15.126   0.989 -10.838  1.00 10.00      A   
ATOM    716  O   LEU A 103     -15.911   0.124 -10.450  1.00 10.00      A   
ATOM    717  N   PRO A 104     -14.750   1.085 -12.124  1.00 10.00      A   
ATOM    718  CA  PRO A 104     -15.221   0.166 -13.157  1.00 10.00      A   
ATOM    719  CB  PRO A 104     -15.028   0.983 -14.434  1.00 10.00      A   
ATOM    720  CG  PRO A 104     -13.830   1.825 -14.156  1.00 10.00      A   
ATOM    721  CD  PRO A 104     -13.834   2.105 -12.675  1.00 10.00      A   
ATOM    722  C   PRO A 104     -14.370  -1.104 -13.218  1.00 10.00      A   
ATOM    723  O   PRO A 104     -13.637  -1.423 -12.279  1.00 10.00      A   
ATOM    724  N   GLY A 105     -14.465  -1.817 -14.333  1.00 10.00      A   
ATOM    725  HN  GLY A 105     -15.061  -1.510 -15.052  1.00 10.00      A   
ATOM    726  CA  GLY A 105     -13.702  -3.039 -14.502  1.00 10.00      A   
ATOM    727  C   GLY A 105     -12.241  -2.774 -14.799  1.00 10.00      A   
ATOM    728  O   GLY A 105     -11.855  -1.628 -15.041  1.00 10.00      A   
ATOM    729  N   GLU A 106     -11.437  -3.838 -14.770  1.00 10.00      A   
ATOM    730  HN  GLU A 106     -11.826  -4.712 -14.551  1.00 10.00      A   
ATOM    731  CA  GLU A 106      -9.997  -3.767 -15.034  1.00 10.00      A   
ATOM    732  CB  GLU A 106      -9.691  -3.069 -16.363  1.00 10.00      A   
ATOM    733  CG  GLU A 106     -10.220  -3.803 -17.582  1.00 10.00      A   
ATOM    734  CD  GLU A 106     -10.645  -2.862 -18.685  1.00 10.00      A   
ATOM    735  OE1 GLU A 106     -11.846  -2.518 -18.749  1.00 10.00      A   
ATOM    736  OE2 GLU A 106      -9.788  -2.465 -19.498  1.00 10.00      A   
ATOM    737  C   GLU A 106      -9.235  -3.117 -13.881  1.00 10.00      A   
ATOM    738  O   GLU A 106      -8.426  -3.763 -13.218  1.00 10.00      A   
ATOM    739  N   LEU A 107      -9.517  -1.845 -13.635  1.00 10.00      A   
ATOM    740  HN  LEU A 107     -10.193  -1.395 -14.191  1.00 10.00      A   
ATOM    741  CA  LEU A 107      -8.861  -1.097 -12.569  1.00 10.00      A   
ATOM    742  CB  LEU A 107      -9.203   0.393 -12.683  1.00 10.00      A   
ATOM    743  CG  LEU A 107      -8.539   1.329 -11.669  1.00 10.00      A   
ATOM    744  CD1 LEU A 107      -7.027   1.332 -11.845  1.00 10.00      A   
ATOM    745  CD2 LEU A 107      -9.099   2.737 -11.799  1.00 10.00      A   
ATOM    746  C   LEU A 107      -9.262  -1.628 -11.194  1.00 10.00      A   
ATOM    747  O   LEU A 107      -8.526  -1.473 -10.216  1.00 10.00      A   
ATOM    748  N   ALA A 108     -10.427  -2.269 -11.136  1.00 10.00      A   
ATOM    749  HN  ALA A 108     -10.955  -2.365 -11.954  1.00 10.00      A   
ATOM    750  CA  ALA A 108     -10.946  -2.825  -9.893  1.00 10.00      A   
ATOM    751  CB  ALA A 108     -12.299  -3.479 -10.120  1.00 10.00      A   
ATOM    752  C   ALA A 108      -9.968  -3.809  -9.255  1.00 10.00      A   
ATOM    753  O   ALA A 108      -9.705  -3.733  -8.053  1.00 10.00      A   
ATOM    754  N   LYS A 109      -9.425  -4.723 -10.061  1.00 10.00      A   
ATOM    755  HN  LYS A 109      -9.675  -4.735 -11.011  1.00 10.00      A   
ATOM    756  CA  LYS A 109      -8.474  -5.712  -9.560  1.00 10.00      A   
ATOM    757  CB  LYS A 109      -8.001  -6.654 -10.670  1.00 10.00      A   
ATOM    758  CG  LYS A 109      -8.624  -8.034 -10.607  1.00 10.00      A   
ATOM    759  CD  LYS A 109      -7.944  -8.991 -11.568  1.00 10.00      A   
ATOM    760  CE  LYS A 109      -8.556 -10.376 -11.479  1.00 10.00      A   
ATOM    761  NZ  LYS A 109      -7.978 -11.307 -12.482  1.00 10.00      A   
ATOM    762  HZ1 LYS A 109      -8.501 -12.206 -12.482  1.00 10.00      A   
ATOM    763  HZ2 LYS A 109      -6.975 -11.497 -12.257  1.00 10.00      A   
ATOM    764  HZ3 LYS A 109      -8.031 -10.890 -13.432  1.00 10.00      A   
ATOM    765  C   LYS A 109      -7.277  -5.041  -8.904  1.00 10.00      A   
ATOM    766  O   LYS A 109      -6.863  -5.425  -7.811  1.00 10.00      A   
ATOM    767  N   HIS A 110      -6.736  -4.026  -9.574  1.00 10.00      A   
ATOM    768  HN  HIS A 110      -7.121  -3.765 -10.438  1.00 10.00      A   
ATOM    769  CA  HIS A 110      -5.584  -3.295  -9.061  1.00 10.00      A   
ATOM    770  CB  HIS A 110      -5.081  -2.286 -10.097  1.00 10.00      A   
ATOM    771  CG  HIS A 110      -3.717  -1.744  -9.806  1.00 10.00      A   
ATOM    772  ND1 HIS A 110      -2.625  -2.546  -9.548  1.00 10.00      A   
ATOM    773  HD1 HIS A 110      -2.629  -3.530  -9.518  1.00 10.00      A   
ATOM    774  CD2 HIS A 110      -3.266  -0.471  -9.749  1.00 10.00      A   
ATOM    775  CE1 HIS A 110      -1.565  -1.789  -9.337  1.00 10.00      A   
ATOM    776  NE2 HIS A 110      -1.929  -0.527  -9.456  1.00 10.00      A   
ATOM    777  HE2 HIS A 110      -1.336   0.248  -9.355  1.00 10.00      A   
ATOM    778  C   HIS A 110      -5.922  -2.587  -7.755  1.00 10.00      A   
ATOM    779  O   HIS A 110      -5.170  -2.667  -6.785  1.00 10.00      A   
ATOM    780  N   ALA A 111      -7.060  -1.906  -7.735  1.00 10.00      A   
ATOM    781  HN  ALA A 111      -7.629  -1.896  -8.540  1.00 10.00      A   
ATOM    782  CA  ALA A 111      -7.496  -1.179  -6.550  1.00 10.00      A   
ATOM    783  CB  ALA A 111      -8.783  -0.424  -6.832  1.00 10.00      A   
ATOM    784  C   ALA A 111      -7.674  -2.117  -5.362  1.00 10.00      A   
ATOM    785  O   ALA A 111      -7.136  -1.872  -4.282  1.00 10.00      A   
ATOM    786  N   VAL A 112      -8.415  -3.197  -5.571  1.00 10.00      A   
ATOM    787  HN  VAL A 112      -8.812  -3.343  -6.459  1.00 10.00      A   
ATOM    788  CA  VAL A 112      -8.657  -4.173  -4.513  1.00 10.00      A   
ATOM    789  CB  VAL A 112      -9.684  -5.243  -4.947  1.00 10.00      A   
ATOM    790  CG1 VAL A 112      -9.855  -6.304  -3.870  1.00 10.00      A   
ATOM    791  CG2 VAL A 112     -11.022  -4.590  -5.266  1.00 10.00      A   
ATOM    792  C   VAL A 112      -7.350  -4.841  -4.083  1.00 10.00      A   
ATOM    793  O   VAL A 112      -7.132  -5.096  -2.896  1.00 10.00      A   
ATOM    794  N   SER A 113      -6.482  -5.106  -5.052  1.00 10.00      A   
ATOM    795  HN  SER A 113      -6.716  -4.878  -5.980  1.00 10.00      A   
ATOM    796  CA  SER A 113      -5.196  -5.735  -4.781  1.00 10.00      A   
ATOM    797  CB  SER A 113      -4.441  -5.999  -6.092  1.00 10.00      A   
ATOM    798  OG  SER A 113      -3.243  -6.722  -5.867  1.00 10.00      A   
ATOM    799  HG  SER A 113      -2.493  -6.178  -6.141  1.00 10.00      A   
ATOM    800  C   SER A 113      -4.352  -4.874  -3.848  1.00 10.00      A   
ATOM    801  O   SER A 113      -3.840  -5.361  -2.840  1.00 10.00      A   
ATOM    802  N   GLU A 114      -4.225  -3.594  -4.174  1.00 10.00      A   
ATOM    803  HN  GLU A 114      -4.665  -3.259  -4.986  1.00 10.00      A   
ATOM    804  CA  GLU A 114      -3.439  -2.677  -3.360  1.00 10.00      A   
ATOM    805  CB  GLU A 114      -3.239  -1.343  -4.083  1.00 10.00      A   
ATOM    806  CG  GLU A 114      -2.609  -1.464  -5.464  1.00 10.00      A   
ATOM    807  CD  GLU A 114      -1.396  -2.375  -5.493  1.00 10.00      A   
ATOM    808  OE1 GLU A 114      -0.477  -2.173  -4.672  1.00 10.00      A   
ATOM    809  OE2 GLU A 114      -1.358  -3.289  -6.346  1.00 10.00      A   
ATOM    810  C   GLU A 114      -4.086  -2.453  -1.994  1.00 10.00      A   
ATOM    811  O   GLU A 114      -3.392  -2.337  -0.979  1.00 10.00      A   
ATOM    812  N   GLY A 115      -5.414  -2.395  -1.976  1.00 10.00      A   
ATOM    813  HN  GLY A 115      -5.911  -2.483  -2.820  1.00 10.00      A   
ATOM    814  CA  GLY A 115      -6.137  -2.193  -0.734  1.00 10.00      A   
ATOM    815  C   GLY A 115      -5.968  -3.356   0.223  1.00 10.00      A   
ATOM    816  O   GLY A 115      -5.688  -3.166   1.409  1.00 10.00      A   
ATOM    817  N   THR A 116      -6.129  -4.566  -0.292  1.00 10.00      A   
ATOM    818  HN  THR A 116      -6.359  -4.658  -1.244  1.00 10.00      A   
ATOM    819  CA  THR A 116      -5.983  -5.765   0.523  1.00 10.00      A   
ATOM    820  CB  THR A 116      -6.540  -7.002  -0.205  1.00 10.00      A   
ATOM    821  OG1 THR A 116      -7.805  -6.666  -0.792  1.00 10.00      A   
ATOM    822  HG1 THR A 116      -7.653  -6.247  -1.649  1.00 10.00      A   
ATOM    823  CG2 THR A 116      -6.734  -8.156   0.768  1.00 10.00      A   
ATOM    824  C   THR A 116      -4.512  -5.987   0.895  1.00 10.00      A   
ATOM    825  O   THR A 116      -4.199  -6.506   1.968  1.00 10.00      A   
ATOM    826  N   LYS A 117      -3.619  -5.553   0.007  1.00 10.00      A   
ATOM    827  HN  LYS A 117      -3.942  -5.143  -0.823  1.00 10.00      A   
ATOM    828  CA  LYS A 117      -2.178  -5.677   0.215  1.00 10.00      A   
ATOM    829  CB  LYS A 117      -1.434  -5.007  -0.943  1.00 10.00      A   
ATOM    830  CG  LYS A 117       0.050  -4.775  -0.706  1.00 10.00      A   
ATOM    831  CD  LYS A 117       0.594  -3.713  -1.647  1.00 10.00      A   
ATOM    832  CE  LYS A 117       0.003  -2.346  -1.336  1.00 10.00      A   
ATOM    833  NZ  LYS A 117       0.387  -1.328  -2.347  1.00 10.00      A   
ATOM    834  HZ1 LYS A 117      -0.067  -0.418  -2.130  1.00 10.00      A   
ATOM    835  HZ2 LYS A 117       0.082  -1.637  -3.302  1.00 10.00      A   
ATOM    836  HZ3 LYS A 117       1.419  -1.199  -2.352  1.00 10.00      A   
ATOM    837  C   LYS A 117      -1.756  -5.042   1.535  1.00 10.00      A   
ATOM    838  O   LYS A 117      -0.924  -5.588   2.259  1.00 10.00      A   
ATOM    839  N   ALA A 118      -2.353  -3.896   1.844  1.00 10.00      A   
ATOM    840  HN  ALA A 118      -3.024  -3.529   1.229  1.00 10.00      A   
ATOM    841  CA  ALA A 118      -2.045  -3.171   3.071  1.00 10.00      A   
ATOM    842  CB  ALA A 118      -2.763  -1.829   3.090  1.00 10.00      A   
ATOM    843  C   ALA A 118      -2.409  -3.984   4.311  1.00 10.00      A   
ATOM    844  O   ALA A 118      -1.790  -3.836   5.363  1.00 10.00      A   
ATOM    845  N   VAL A 119      -3.408  -4.846   4.179  1.00 10.00      A   
ATOM    846  HN  VAL A 119      -3.852  -4.937   3.308  1.00 10.00      A   
ATOM    847  CA  VAL A 119      -3.855  -5.676   5.291  1.00 10.00      A   
ATOM    848  CB  VAL A 119      -5.340  -6.077   5.139  1.00 10.00      A   
ATOM    849  CG1 VAL A 119      -5.826  -6.855   6.353  1.00 10.00      A   
ATOM    850  CG2 VAL A 119      -6.203  -4.846   4.918  1.00 10.00      A   
ATOM    851  C   VAL A 119      -2.998  -6.935   5.398  1.00 10.00      A   
ATOM    852  O   VAL A 119      -2.498  -7.274   6.475  1.00 10.00      A   
ATOM    853  N   THR A 120      -2.808  -7.604   4.268  1.00 10.00      A   
ATOM    854  HN  THR A 120      -3.211  -7.264   3.440  1.00 10.00      A   
ATOM    855  CA  THR A 120      -2.022  -8.828   4.217  1.00 10.00      A   
ATOM    856  CB  THR A 120      -2.008  -9.404   2.789  1.00 10.00      A   
ATOM    857  OG1 THR A 120      -3.342  -9.397   2.262  1.00 10.00      A   
ATOM    858  HG1 THR A 120      -3.968  -9.575   2.979  1.00 10.00      A   
ATOM    859  CG2 THR A 120      -1.479 -10.829   2.789  1.00 10.00      A   
ATOM    860  C   THR A 120      -0.585  -8.596   4.681  1.00 10.00      A   
ATOM    861  O   THR A 120      -0.069  -9.331   5.527  1.00 10.00      A   
ATOM    862  N   LYS A 121       0.045  -7.554   4.148  1.00 10.00      A   
ATOM    863  HN  LYS A 121      -0.434  -6.980   3.508  1.00 10.00      A   
ATOM    864  CA  LYS A 121       1.427  -7.238   4.491  1.00 10.00      A   
ATOM    865  CB  LYS A 121       2.029  -6.260   3.486  1.00 10.00      A   
ATOM    866  CG  LYS A 121       3.343  -6.732   2.892  1.00 10.00      A   
ATOM    867  CD  LYS A 121       3.174  -8.055   2.163  1.00 10.00      A   
ATOM    868  CE  LYS A 121       4.485  -8.530   1.560  1.00 10.00      A   
ATOM    869  NZ  LYS A 121       5.131  -7.477   0.733  1.00 10.00      A   
ATOM    870  HZ1 LYS A 121       5.554  -6.751   1.350  1.00 10.00      A   
ATOM    871  HZ2 LYS A 121       4.424  -7.024   0.115  1.00 10.00      A   
ATOM    872  HZ3 LYS A 121       5.876  -7.892   0.142  1.00 10.00      A   
ATOM    873  C   LYS A 121       1.562  -6.700   5.911  1.00 10.00      A   
ATOM    874  O   LYS A 121       2.649  -6.715   6.483  1.00 10.00      A   
ATOM    875  N   TYR A 122       0.455  -6.234   6.479  1.00 10.00      A   
ATOM    876  HN  TYR A 122      -0.383  -6.239   5.970  1.00 10.00      A   
ATOM    877  CA  TYR A 122       0.459  -5.707   7.837  1.00 10.00      A   
ATOM    878  CB  TYR A 122      -0.916  -5.116   8.172  1.00 10.00      A   
ATOM    879  CG  TYR A 122      -0.911  -4.071   9.267  1.00 10.00      A   
ATOM    880  CD1 TYR A 122      -0.413  -2.796   9.033  1.00 10.00      A   
ATOM    881  CD2 TYR A 122      -1.421  -4.353  10.526  1.00 10.00      A   
ATOM    882  CE1 TYR A 122      -0.422  -1.833  10.025  1.00 10.00      A   
ATOM    883  CE2 TYR A 122      -1.432  -3.399  11.527  1.00 10.00      A   
ATOM    884  CZ  TYR A 122      -0.933  -2.139  11.271  1.00 10.00      A   
ATOM    885  OH  TYR A 122      -0.950  -1.181  12.262  1.00 10.00      A   
ATOM    886  HH  TYR A 122      -0.698  -1.582  13.103  1.00 10.00      A   
ATOM    887  C   TYR A 122       0.800  -6.820   8.824  1.00 10.00      A   
ATOM    888  O   TYR A 122       1.421  -6.584   9.858  1.00 10.00      A   
ATOM    889  N   THR A 123       0.418  -8.043   8.477  1.00 10.00      A   
ATOM    890  HN  THR A 123      -0.057  -8.171   7.628  1.00 10.00      A   
ATOM    891  CA  THR A 123       0.667  -9.197   9.329  1.00 10.00      A   
ATOM    892  CB  THR A 123      -0.538 -10.154   9.306  1.00 10.00      A   
ATOM    893  OG1 THR A 123      -1.232 -10.026   8.051  1.00 10.00      A   
ATOM    894  HG1 THR A 123      -0.593 -10.031   7.324  1.00 10.00      A   
ATOM    895  CG2 THR A 123      -1.496  -9.826  10.445  1.00 10.00      A   
ATOM    896  C   THR A 123       1.935  -9.957   8.931  1.00 10.00      A   
ATOM    897  O   THR A 123       2.204 -11.045   9.445  1.00 10.00      A   
ATOM    898  N   SER A 124       2.709  -9.388   8.013  1.00 10.00      A   
ATOM    899  HN  SER A 124       2.451  -8.519   7.637  1.00 10.00      A   
ATOM    900  CA  SER A 124       3.946 -10.015   7.558  1.00 10.00      A   
ATOM    901  CB  SER A 124       3.670 -11.085   6.495  1.00 10.00      A   
ATOM    902  OG  SER A 124       2.993 -12.204   7.053  1.00 10.00      A   
ATOM    903  HG  SER A 124       2.797 -12.027   7.982  1.00 10.00      A   
ATOM    904  C   SER A 124       4.932  -8.979   7.032  1.00 10.00      A   
ATOM    905  O   SER A 124       4.857  -8.572   5.869  1.00 10.00      A   
ATOM    906  N   ALA A 125       5.854  -8.572   7.899  1.00 10.00      A   
ATOM    907  HN  ALA A 125       5.849  -8.953   8.803  1.00 10.00      A   
ATOM    908  CB  ALA A 125       7.781  -8.085   6.443  1.00 10.00      A   
ATOM    909  CA  ALA A 125       6.874  -7.584   7.561  1.00 10.00      A   
ATOM    910  C   ALA A 125       6.253  -6.227   7.230  1.00 10.00      A   
ATOM    911  O   ALA A 125       5.655  -5.615   8.144  1.00 10.00      A   
ATOM    912  OXT ALA A 125       6.378  -5.768   6.072  1.00 10.00      A   
ATOM    913  CB  HIS B  19      31.700 -11.652  -0.093  1.00 10.00      B   
ATOM    914  CG  HIS B  19      32.835 -10.740  -0.438  1.00 10.00      B   
ATOM    915  ND1 HIS B  19      34.038 -11.190  -0.941  1.00 10.00      B   
ATOM    916  HD1 HIS B  19      34.276 -12.130  -1.110  1.00 10.00      B   
ATOM    917  CD2 HIS B  19      32.945  -9.393  -0.353  1.00 10.00      B   
ATOM    918  CE1 HIS B  19      34.836 -10.158  -1.148  1.00 10.00      B   
ATOM    919  NE2 HIS B  19      34.197  -9.059  -0.800  1.00 10.00      B   
ATOM    920  HE2 HIS B  19      34.565  -8.146  -0.847  1.00 10.00      B   
ATOM    921  C   HIS B  19      30.042 -13.321  -0.950  1.00 10.00      B   
ATOM    922  O   HIS B  19      30.587 -14.399  -0.707  1.00 10.00      B   
ATOM    923  N   HIS B  19      29.995 -10.985  -1.776  1.00 10.00      B   
ATOM    924  HT1 HIS B  19      29.346 -11.333  -2.510  1.00 10.00      B   
ATOM    925  HT2 HIS B  19      30.571 -10.218  -2.181  1.00 10.00      B   
ATOM    926  HT3 HIS B  19      29.436 -10.598  -0.987  1.00 10.00      B   
ATOM    927  CA  HIS B  19      30.865 -12.087  -1.301  1.00 10.00      B   
ATOM    928  N   ARG B  20      28.729 -13.162  -0.921  1.00 10.00      B   
ATOM    929  HN  ARG B  20      28.345 -12.283  -1.124  1.00 10.00      B   
ATOM    930  CA  ARG B  20      27.833 -14.264  -0.604  1.00 10.00      B   
ATOM    931  CB  ARG B  20      26.796 -13.824   0.431  1.00 10.00      B   
ATOM    932  CG  ARG B  20      27.369 -13.441   1.786  1.00 10.00      B   
ATOM    933  CD  ARG B  20      27.863 -14.657   2.557  1.00 10.00      B   
ATOM    934  NE  ARG B  20      29.271 -14.951   2.288  1.00 10.00      B   
ATOM    935  HE  ARG B  20      29.471 -15.501   1.494  1.00 10.00      B   
ATOM    936  CZ  ARG B  20      30.281 -14.524   3.050  1.00 10.00      B   
ATOM    937  NH1 ARG B  20      30.040 -13.783   4.126  1.00 10.00      B   
ATOM    938 HH11 ARG B  20      29.061 -13.532   4.380  1.00 10.00      B   
ATOM    939 HH12 ARG B  20      30.829 -13.447   4.723  1.00 10.00      B   
ATOM    940  NH2 ARG B  20      31.528 -14.834   2.729  1.00 10.00      B   
ATOM    941 HH21 ARG B  20      31.722 -15.413   1.882  1.00 10.00      B   
ATOM    942 HH22 ARG B  20      32.323 -14.504   3.320  1.00 10.00      B   
ATOM    943  C   ARG B  20      27.121 -14.735  -1.863  1.00 10.00      B   
ATOM    944  O   ARG B  20      27.419 -14.267  -2.965  1.00 10.00      B   
ATOM    945  N   LYS B  21      26.186 -15.657  -1.695  1.00 10.00      B   
ATOM    946  HN  LYS B  21      26.006 -15.996  -0.793  1.00 10.00      B   
ATOM    947  CA  LYS B  21      25.421 -16.181  -2.812  1.00 10.00      B   
ATOM    948  CB  LYS B  21      24.745 -17.495  -2.412  1.00 10.00      B   
ATOM    949  CG  LYS B  21      24.042 -18.216  -3.552  1.00 10.00      B   
ATOM    950  CD  LYS B  21      23.332 -19.464  -3.058  1.00 10.00      B   
ATOM    951  CE  LYS B  21      22.658 -20.208  -4.198  1.00 10.00      B   
ATOM    952  NZ  LYS B  21      21.918 -21.405  -3.718  1.00 10.00      B   
ATOM    953  HZ1 LYS B  21      21.592 -21.970  -4.528  1.00 10.00      B   
ATOM    954  HZ2 LYS B  21      21.088 -21.117  -3.162  1.00 10.00      B   
ATOM    955  HZ3 LYS B  21      22.533 -21.995  -3.123  1.00 10.00      B   
ATOM    956  C   LYS B  21      24.374 -15.164  -3.243  1.00 10.00      B   
ATOM    957  O   LYS B  21      23.717 -14.542  -2.403  1.00 10.00      B   
ATOM    958  N   VAL B  22      24.230 -14.982  -4.546  1.00 10.00      B   
ATOM    959  HN  VAL B  22      24.789 -15.501  -5.166  1.00 10.00      B   
ATOM    960  CA  VAL B  22      23.256 -14.037  -5.083  1.00 10.00      B   
ATOM    961  CB  VAL B  22      23.567 -13.635  -6.548  1.00 10.00      B   
ATOM    962  CG1 VAL B  22      23.751 -14.859  -7.432  1.00 10.00      B   
ATOM    963  CG2 VAL B  22      22.495 -12.713  -7.114  1.00 10.00      B   
ATOM    964  C   VAL B  22      21.834 -14.589  -4.962  1.00 10.00      B   
ATOM    965  O   VAL B  22      21.536 -15.690  -5.434  1.00 10.00      B   
ATOM    966  N   LEU B  23      20.969 -13.825  -4.311  1.00 10.00      B   
ATOM    967  HN  LEU B  23      21.266 -12.961  -3.957  1.00 10.00      B   
ATOM    968  CA  LEU B  23      19.585 -14.228  -4.119  1.00 10.00      B   
ATOM    969  CB  LEU B  23      18.973 -13.478  -2.933  1.00 10.00      B   
ATOM    970  CG  LEU B  23      19.690 -13.643  -1.588  1.00 10.00      B   
ATOM    971  CD1 LEU B  23      19.055 -12.746  -0.535  1.00 10.00      B   
ATOM    972  CD2 LEU B  23      19.671 -15.098  -1.142  1.00 10.00      B   
ATOM    973  C   LEU B  23      18.775 -13.969  -5.382  1.00 10.00      B   
ATOM    974  O   LEU B  23      18.518 -12.819  -5.745  1.00 10.00      B   
ATOM    975  N   ARG B  24      18.392 -15.044  -6.056  1.00 10.00      B   
ATOM    976  HN  ARG B  24      18.631 -15.931  -5.717  1.00 10.00      B   
ATOM    977  CA  ARG B  24      17.620 -14.944  -7.284  1.00 10.00      B   
ATOM    978  CB  ARG B  24      18.414 -15.531  -8.453  1.00 10.00      B   
ATOM    979  CG  ARG B  24      19.607 -14.696  -8.881  1.00 10.00      B   
ATOM    980  CD  ARG B  24      20.535 -15.485  -9.786  1.00 10.00      B   
ATOM    981  NE  ARG B  24      19.862 -15.949 -10.997  1.00 10.00      B   
ATOM    982  HE  ARG B  24      18.897 -15.762 -11.081  1.00 10.00      B   
ATOM    983  CZ  ARG B  24      20.472 -16.613 -11.975  1.00 10.00      B   
ATOM    984  NH1 ARG B  24      21.766 -16.892 -11.885  1.00 10.00      B   
ATOM    985 HH11 ARG B  24      22.245 -17.412 -12.649  1.00 10.00      B   
ATOM    986 HH12 ARG B  24      22.308 -16.591 -11.046  1.00 10.00      B   
ATOM    987  NH2 ARG B  24      19.786 -16.986 -13.044  1.00 10.00      B   
ATOM    988 HH21 ARG B  24      18.769 -16.759 -13.119  1.00 10.00      B   
ATOM    989 HH22 ARG B  24      20.257 -17.503 -13.818  1.00 10.00      B   
ATOM    990  C   ARG B  24      16.293 -15.674  -7.141  1.00 10.00      B   
ATOM    991  O   ARG B  24      16.241 -16.771  -6.580  1.00 10.00      B   
ATOM    992  N   ASP B  25      15.225 -15.058  -7.649  1.00 10.00      B   
ATOM    993  HN  ASP B  25      15.343 -14.182  -8.078  1.00 10.00      B   
ATOM    994  CA  ASP B  25      13.885 -15.639  -7.588  1.00 10.00      B   
ATOM    995  CB  ASP B  25      13.770 -16.893  -8.467  1.00 10.00      B   
ATOM    996  CG  ASP B  25      13.457 -16.584  -9.917  1.00 10.00      B   
ATOM    997  OD1 ASP B  25      12.289 -16.254 -10.228  1.00 10.00      B   
ATOM    998  OD2 ASP B  25      14.373 -16.684 -10.761  1.00 10.00      B   
ATOM    999  C   ASP B  25      13.498 -15.962  -6.150  1.00 10.00      B   
ATOM   1000  O   ASP B  25      13.041 -17.066  -5.850  1.00 10.00      B   
ATOM   1001  N   ASN B  26      13.670 -14.988  -5.263  1.00 10.00      B   
ATOM   1002  HN  ASN B  26      14.016 -14.121  -5.566  1.00 10.00      B   
ATOM   1003  CA  ASN B  26      13.351 -15.177  -3.851  1.00 10.00      B   
ATOM   1004  CB  ASN B  26      14.022 -14.113  -2.976  1.00 10.00      B   
ATOM   1005  CG  ASN B  26      14.420 -14.659  -1.617  1.00 10.00      B   
ATOM   1006  OD1 ASN B  26      14.797 -15.826  -1.490  1.00 10.00      B   
ATOM   1007  ND2 ASN B  26      14.332 -13.827  -0.593  1.00 10.00      B   
ATOM   1008 HD21 ASN B  26      14.017 -12.911  -0.761  1.00 10.00      B   
ATOM   1009 HD22 ASN B  26      14.587 -14.154   0.294  1.00 10.00      B   
ATOM   1010  C   ASN B  26      11.843 -15.195  -3.619  1.00 10.00      B   
ATOM   1011  O   ASN B  26      11.372 -15.427  -2.505  1.00 10.00      B   
ATOM   1012  N   ILE B  27      11.087 -14.958  -4.683  1.00 10.00      B   
ATOM   1013  HN  ILE B  27      11.520 -14.771  -5.540  1.00 10.00      B   
ATOM   1014  CA  ILE B  27       9.633 -14.962  -4.609  1.00 10.00      B   
ATOM   1015  CB  ILE B  27       8.993 -14.238  -5.814  1.00 10.00      B   
ATOM   1016  CG1 ILE B  27       9.446 -14.882  -7.130  1.00 10.00      B   
ATOM   1017  CG2 ILE B  27       9.336 -12.755  -5.793  1.00 10.00      B   
ATOM   1018  CD1 ILE B  27       8.611 -14.484  -8.327  1.00 10.00      B   
ATOM   1019  C   ILE B  27       9.111 -16.395  -4.549  1.00 10.00      B   
ATOM   1020  O   ILE B  27       7.921 -16.627  -4.337  1.00 10.00      B   
ATOM   1021  N   GLN B  28      10.016 -17.351  -4.741  1.00 10.00      B   
ATOM   1022  HN  GLN B  28      10.946 -17.094  -4.914  1.00 10.00      B   
ATOM   1023  CA  GLN B  28       9.666 -18.764  -4.707  1.00 10.00      B   
ATOM   1024  CB  GLN B  28      10.682 -19.584  -5.505  1.00 10.00      B   
ATOM   1025  CG  GLN B  28      10.783 -19.176  -6.965  1.00 10.00      B   
ATOM   1026  CD  GLN B  28      11.835 -19.951  -7.730  1.00 10.00      B   
ATOM   1027  OE1 GLN B  28      12.844 -20.377  -7.169  1.00 10.00      B   
ATOM   1028  NE2 GLN B  28      11.607 -20.136  -9.020  1.00 10.00      B   
ATOM   1029 HE21 GLN B  28      10.780 -19.764  -9.399  1.00 10.00      B   
ATOM   1030 HE22 GLN B  28      12.272 -20.630  -9.545  1.00 10.00      B   
ATOM   1031  C   GLN B  28       9.601 -19.266  -3.272  1.00 10.00      B   
ATOM   1032  O   GLN B  28       9.009 -20.309  -2.995  1.00 10.00      B   
ATOM   1033  N   GLY B  29      10.211 -18.512  -2.361  1.00 10.00      B   
ATOM   1034  HN  GLY B  29      10.677 -17.699  -2.647  1.00 10.00      B   
ATOM   1035  CA  GLY B  29      10.212 -18.882  -0.959  1.00 10.00      B   
ATOM   1036  C   GLY B  29       8.832 -18.789  -0.346  1.00 10.00      B   
ATOM   1037  O   GLY B  29       8.545 -19.432   0.665  1.00 10.00      B   
ATOM   1038  N   ILE B  30       7.973 -17.988  -0.962  1.00 10.00      B   
ATOM   1039  HN  ILE B  30       8.261 -17.504  -1.763  1.00 10.00      B   
ATOM   1040  CA  ILE B  30       6.612 -17.821  -0.486  1.00 10.00      B   
ATOM   1041  CB  ILE B  30       6.000 -16.488  -0.963  1.00 10.00      B   
ATOM   1042  CG1 ILE B  30       7.048 -15.371  -0.895  1.00 10.00      B   
ATOM   1043  CG2 ILE B  30       4.790 -16.131  -0.111  1.00 10.00      B   
ATOM   1044  CD1 ILE B  30       6.629 -14.090  -1.583  1.00 10.00      B   
ATOM   1045  C   ILE B  30       5.757 -18.982  -0.982  1.00 10.00      B   
ATOM   1046  O   ILE B  30       5.213 -18.945  -2.089  1.00 10.00      B   
ATOM   1047  N   THR B  31       5.683 -20.022  -0.165  1.00 10.00      B   
ATOM   1048  HN  THR B  31       6.166 -19.991   0.686  1.00 10.00      B   
ATOM   1049  CA  THR B  31       4.920 -21.214  -0.487  1.00 10.00      B   
ATOM   1050  CB  THR B  31       5.263 -22.336   0.508  1.00 10.00      B   
ATOM   1051  OG1 THR B  31       6.290 -21.876   1.402  1.00 10.00      B   
ATOM   1052  HG1 THR B  31       6.229 -22.363   2.233  1.00 10.00      B   
ATOM   1053  CG2 THR B  31       5.754 -23.573  -0.226  1.00 10.00      B   
ATOM   1054  C   THR B  31       3.414 -20.949  -0.442  1.00 10.00      B   
ATOM   1055  O   THR B  31       2.955 -20.017   0.225  1.00 10.00      B   
ATOM   1056  N   LYS B  32       2.655 -21.778  -1.158  1.00 10.00      B   
ATOM   1057  HN  LYS B  32       3.090 -22.488  -1.679  1.00 10.00      B   
ATOM   1058  CA  LYS B  32       1.195 -21.661  -1.212  1.00 10.00      B   
ATOM   1059  CB  LYS B  32       0.575 -22.795  -2.035  1.00 10.00      B   
ATOM   1060  CG  LYS B  32       1.111 -22.908  -3.453  1.00 10.00      B   
ATOM   1061  CD  LYS B  32       0.384 -23.994  -4.228  1.00 10.00      B   
ATOM   1062  CE  LYS B  32       1.042 -24.249  -5.573  1.00 10.00      B   
ATOM   1063  NZ  LYS B  32       0.228 -25.153  -6.422  1.00 10.00      B   
ATOM   1064  HZ1 LYS B  32       0.144 -26.090  -5.976  1.00 10.00      B   
ATOM   1065  HZ2 LYS B  32       0.670 -25.264  -7.354  1.00 10.00      B   
ATOM   1066  HZ3 LYS B  32      -0.725 -24.758  -6.550  1.00 10.00      B   
ATOM   1067  C   LYS B  32       0.543 -21.585   0.180  1.00 10.00      B   
ATOM   1068  O   LYS B  32      -0.270 -20.694   0.422  1.00 10.00      B   
ATOM   1069  N   PRO B  33       0.875 -22.512   1.117  1.00 10.00      B   
ATOM   1070  CA  PRO B  33       0.302 -22.507   2.472  1.00 10.00      B   
ATOM   1071  CB  PRO B  33       1.059 -23.625   3.209  1.00 10.00      B   
ATOM   1072  CG  PRO B  33       2.229 -23.947   2.344  1.00 10.00      B   
ATOM   1073  CD  PRO B  33       1.799 -23.647   0.939  1.00 10.00      B   
ATOM   1074  C   PRO B  33       0.501 -21.171   3.189  1.00 10.00      B   
ATOM   1075  O   PRO B  33      -0.354 -20.746   3.962  1.00 10.00      B   
ATOM   1076  N   ALA B  34       1.622 -20.508   2.918  1.00 10.00      B   
ATOM   1077  HN  ALA B  34       2.261 -20.886   2.275  1.00 10.00      B   
ATOM   1078  CA  ALA B  34       1.918 -19.224   3.538  1.00 10.00      B   
ATOM   1079  CB  ALA B  34       3.354 -18.811   3.254  1.00 10.00      B   
ATOM   1080  C   ALA B  34       0.943 -18.164   3.040  1.00 10.00      B   
ATOM   1081  O   ALA B  34       0.368 -17.410   3.828  1.00 10.00      B   
ATOM   1082  N   ILE B  35       0.748 -18.132   1.726  1.00 10.00      B   
ATOM   1083  HN  ILE B  35       1.234 -18.768   1.159  1.00 10.00      B   
ATOM   1084  CA  ILE B  35      -0.166 -17.180   1.103  1.00 10.00      B   
ATOM   1085  CB  ILE B  35      -0.072 -17.236  -0.439  1.00 10.00      B   
ATOM   1086  CG1 ILE B  35       1.391 -17.157  -0.882  1.00 10.00      B   
ATOM   1087  CG2 ILE B  35      -0.882 -16.107  -1.066  1.00 10.00      B   
ATOM   1088  CD1 ILE B  35       1.611 -17.457  -2.350  1.00 10.00      B   
ATOM   1089  C   ILE B  35      -1.599 -17.484   1.523  1.00 10.00      B   
ATOM   1090  O   ILE B  35      -2.377 -16.581   1.836  1.00 10.00      B   
ATOM   1091  N   ARG B  36      -1.931 -18.769   1.545  1.00 10.00      B   
ATOM   1092  HN  ARG B  36      -1.258 -19.441   1.292  1.00 10.00      B   
ATOM   1093  CA  ARG B  36      -3.264 -19.210   1.922  1.00 10.00      B   
ATOM   1094  CB  ARG B  36      -3.421 -20.708   1.668  1.00 10.00      B   
ATOM   1095  CG  ARG B  36      -4.863 -21.178   1.575  1.00 10.00      B   
ATOM   1096  CD  ARG B  36      -4.945 -22.571   0.981  1.00 10.00      B   
ATOM   1097  NE  ARG B  36      -4.219 -22.660  -0.284  1.00 10.00      B   
ATOM   1098  HE  ARG B  36      -4.266 -21.882  -0.887  1.00 10.00      B   
ATOM   1099  CZ  ARG B  36      -3.512 -23.722  -0.662  1.00 10.00      B   
ATOM   1100  NH1 ARG B  36      -3.431 -24.790   0.123  1.00 10.00      B   
ATOM   1101 HH11 ARG B  36      -3.924 -24.809   1.045  1.00 10.00      B   
ATOM   1102 HH12 ARG B  36      -2.876 -25.621  -0.180  1.00 10.00      B   
ATOM   1103  NH2 ARG B  36      -2.879 -23.708  -1.827  1.00 10.00      B   
ATOM   1104 HH21 ARG B  36      -2.319 -24.539  -2.130  1.00 10.00      B   
ATOM   1105 HH22 ARG B  36      -2.937 -22.865  -2.448  1.00 10.00      B   
ATOM   1106  C   ARG B  36      -3.556 -18.877   3.384  1.00 10.00      B   
ATOM   1107  O   ARG B  36      -4.684 -18.526   3.738  1.00 10.00      B   
ATOM   1108  N   ARG B  37      -2.535 -18.984   4.229  1.00 10.00      B   
ATOM   1109  HN  ARG B  37      -1.662 -19.284   3.892  1.00 10.00      B   
ATOM   1110  CA  ARG B  37      -2.681 -18.679   5.647  1.00 10.00      B   
ATOM   1111  CB  ARG B  37      -1.402 -19.045   6.411  1.00 10.00      B   
ATOM   1112  CG  ARG B  37      -1.492 -18.868   7.921  1.00 10.00      B   
ATOM   1113  CD  ARG B  37      -0.436 -19.694   8.642  1.00 10.00      B   
ATOM   1114  NE  ARG B  37       0.919 -19.393   8.179  1.00 10.00      B   
ATOM   1115  HE  ARG B  37       1.186 -19.753   7.301  1.00 10.00      B   
ATOM   1116  CZ  ARG B  37       1.806 -18.676   8.873  1.00 10.00      B   
ATOM   1117  NH1 ARG B  37       1.491 -18.188  10.067  1.00 10.00      B   
ATOM   1118 HH11 ARG B  37       0.547 -18.366  10.472  1.00 10.00      B   
ATOM   1119 HH12 ARG B  37       2.183 -17.622  10.607  1.00 10.00      B   
ATOM   1120  NH2 ARG B  37       3.011 -18.459   8.370  1.00 10.00      B   
ATOM   1121 HH21 ARG B  37       3.713 -17.901   8.902  1.00 10.00      B   
ATOM   1122 HH22 ARG B  37       3.266 -18.852   7.437  1.00 10.00      B   
ATOM   1123  C   ARG B  37      -3.015 -17.201   5.822  1.00 10.00      B   
ATOM   1124  O   ARG B  37      -3.820 -16.826   6.677  1.00 10.00      B   
ATOM   1125  N   LEU B  38      -2.411 -16.369   4.983  1.00 10.00      B   
ATOM   1126  HN  LEU B  38      -1.784 -16.732   4.318  1.00 10.00      B   
ATOM   1127  CA  LEU B  38      -2.652 -14.935   5.022  1.00 10.00      B   
ATOM   1128  CB  LEU B  38      -1.596 -14.192   4.200  1.00 10.00      B   
ATOM   1129  CG  LEU B  38      -0.160 -14.274   4.722  1.00 10.00      B   
ATOM   1130  CD1 LEU B  38       0.812 -13.706   3.700  1.00 10.00      B   
ATOM   1131  CD2 LEU B  38      -0.035 -13.541   6.048  1.00 10.00      B   
ATOM   1132  C   LEU B  38      -4.056 -14.622   4.504  1.00 10.00      B   
ATOM   1133  O   LEU B  38      -4.756 -13.763   5.043  1.00 10.00      B   
ATOM   1134  N   ALA B  39      -4.467 -15.344   3.465  1.00 10.00      B   
ATOM   1135  HN  ALA B  39      -3.855 -16.006   3.072  1.00 10.00      B   
ATOM   1136  CA  ALA B  39      -5.793 -15.171   2.880  1.00 10.00      B   
ATOM   1137  CB  ALA B  39      -5.914 -15.987   1.602  1.00 10.00      B   
ATOM   1138  C   ALA B  39      -6.862 -15.592   3.885  1.00 10.00      B   
ATOM   1139  O   ALA B  39      -7.980 -15.071   3.888  1.00 10.00      B   
ATOM   1140  N   ARG B  40      -6.501 -16.544   4.740  1.00 10.00      B   
ATOM   1141  HN  ARG B  40      -5.601 -16.929   4.666  1.00 10.00      B   
ATOM   1142  CA  ARG B  40      -7.399 -17.038   5.776  1.00 10.00      B   
ATOM   1143  CB  ARG B  40      -6.757 -18.229   6.500  1.00 10.00      B   
ATOM   1144  CG  ARG B  40      -7.209 -18.430   7.938  1.00 10.00      B   
ATOM   1145  CD  ARG B  40      -6.228 -19.309   8.692  1.00 10.00      B   
ATOM   1146  NE  ARG B  40      -6.356 -19.166  10.140  1.00 10.00      B   
ATOM   1147  HE  ARG B  40      -7.034 -18.534  10.472  1.00 10.00      B   
ATOM   1148  CZ  ARG B  40      -5.604 -19.821  11.024  1.00 10.00      B   
ATOM   1149  NH1 ARG B  40      -4.670 -20.675  10.616  1.00 10.00      B   
ATOM   1150 HH11 ARG B  40      -4.509 -20.835   9.598  1.00 10.00      B   
ATOM   1151 HH12 ARG B  40      -4.086 -21.185  11.318  1.00 10.00      B   
ATOM   1152  NH2 ARG B  40      -5.797 -19.634  12.322  1.00 10.00      B   
ATOM   1153 HH21 ARG B  40      -6.532 -18.970  12.653  1.00 10.00      B   
ATOM   1154 HH22 ARG B  40      -5.216 -20.150  13.018  1.00 10.00      B   
ATOM   1155  C   ARG B  40      -7.708 -15.920   6.764  1.00 10.00      B   
ATOM   1156  O   ARG B  40      -8.836 -15.792   7.247  1.00 10.00      B   
ATOM   1157  N   ARG B  41      -6.695 -15.111   7.048  1.00 10.00      B   
ATOM   1158  HN  ARG B  41      -5.823 -15.274   6.627  1.00 10.00      B   
ATOM   1159  CA  ARG B  41      -6.838 -13.992   7.968  1.00 10.00      B   
ATOM   1160  CB  ARG B  41      -5.472 -13.402   8.322  1.00 10.00      B   
ATOM   1161  CG  ARG B  41      -4.643 -14.280   9.244  1.00 10.00      B   
ATOM   1162  CD  ARG B  41      -3.294 -13.647   9.550  1.00 10.00      B   
ATOM   1163  NE  ARG B  41      -2.630 -14.306  10.674  1.00 10.00      B   
ATOM   1164  HE  ARG B  41      -3.200 -14.830  11.285  1.00 10.00      B   
ATOM   1165  CZ  ARG B  41      -1.322 -14.236  10.918  1.00 10.00      B   
ATOM   1166  NH1 ARG B  41      -0.529 -13.548  10.107  1.00 10.00      B   
ATOM   1167 HH11 ARG B  41      -0.927 -13.053   9.282  1.00 10.00      B   
ATOM   1168 HH12 ARG B  41       0.495 -13.496  10.298  1.00 10.00      B   
ATOM   1169  NH2 ARG B  41      -0.811 -14.854  11.977  1.00 10.00      B   
ATOM   1170 HH21 ARG B  41       0.215 -14.804  12.174  1.00 10.00      B   
ATOM   1171 HH22 ARG B  41      -1.433 -15.387  12.624  1.00 10.00      B   
ATOM   1172  C   ARG B  41      -7.740 -12.920   7.374  1.00 10.00      B   
ATOM   1173  O   ARG B  41      -8.535 -12.302   8.083  1.00 10.00      B   
ATOM   1174  N   GLY B  42      -7.617 -12.710   6.069  1.00 10.00      B   
ATOM   1175  HN  GLY B  42      -6.958 -13.227   5.561  1.00 10.00      B   
ATOM   1176  CA  GLY B  42      -8.433 -11.725   5.395  1.00 10.00      B   
ATOM   1177  C   GLY B  42      -9.871 -12.185   5.282  1.00 10.00      B   
ATOM   1178  O   GLY B  42     -10.802 -11.391   5.431  1.00 10.00      B   
ATOM   1179  N   GLY B  43     -10.049 -13.476   5.039  1.00 10.00      B   
ATOM   1180  HN  GLY B  43      -9.262 -14.058   4.944  1.00 10.00      B   
ATOM   1181  CA  GLY B  43     -11.381 -14.034   4.912  1.00 10.00      B   
ATOM   1182  C   GLY B  43     -11.689 -14.453   3.490  1.00 10.00      B   
ATOM   1183  O   GLY B  43     -12.846 -14.449   3.069  1.00 10.00      B   
ATOM   1184  N   VAL B  44     -10.650 -14.810   2.746  1.00 10.00      B   
ATOM   1185  HN  VAL B  44      -9.750 -14.797   3.141  1.00 10.00      B   
ATOM   1186  CA  VAL B  44     -10.808 -15.231   1.359  1.00 10.00      B   
ATOM   1187  CB  VAL B  44      -9.525 -14.968   0.540  1.00 10.00      B   
ATOM   1188  CG1 VAL B  44      -9.729 -15.356  -0.918  1.00 10.00      B   
ATOM   1189  CG2 VAL B  44      -9.108 -13.508   0.652  1.00 10.00      B   
ATOM   1190  C   VAL B  44     -11.162 -16.712   1.292  1.00 10.00      B   
ATOM   1191  O   VAL B  44     -10.398 -17.564   1.749  1.00 10.00      B   
ATOM   1192  N   LYS B  45     -12.331 -17.009   0.749  1.00 10.00      B   
ATOM   1193  HN  LYS B  45     -12.902 -16.285   0.417  1.00 10.00      B   
ATOM   1194  CA  LYS B  45     -12.786 -18.384   0.629  1.00 10.00      B   
ATOM   1195  CB  LYS B  45     -14.304 -18.461   0.803  1.00 10.00      B   
ATOM   1196  CG  LYS B  45     -14.804 -17.951   2.144  1.00 10.00      B   
ATOM   1197  CD  LYS B  45     -16.321 -17.931   2.194  1.00 10.00      B   
ATOM   1198  CE  LYS B  45     -16.821 -17.295   3.478  1.00 10.00      B   
ATOM   1199  NZ  LYS B  45     -18.302 -17.166   3.486  1.00 10.00      B   
ATOM   1200  HZ1 LYS B  45     -18.623 -16.623   2.656  1.00 10.00      B   
ATOM   1201  HZ2 LYS B  45     -18.613 -16.673   4.346  1.00 10.00      B   
ATOM   1202  HZ3 LYS B  45     -18.745 -18.105   3.463  1.00 10.00      B   
ATOM   1203  C   LYS B  45     -12.388 -18.957  -0.724  1.00 10.00      B   
ATOM   1204  O   LYS B  45     -11.554 -19.859  -0.803  1.00 10.00      B   
ATOM   1205  N   ARG B  46     -12.997 -18.420  -1.783  1.00 10.00      B   
ATOM   1206  HN  ARG B  46     -13.645 -17.698  -1.636  1.00 10.00      B   
ATOM   1207  CA  ARG B  46     -12.727 -18.852  -3.157  1.00 10.00      B   
ATOM   1208  CB  ARG B  46     -13.006 -20.347  -3.342  1.00 10.00      B   
ATOM   1209  CG  ARG B  46     -14.436 -20.749  -3.030  1.00 10.00      B   
ATOM   1210  CD  ARG B  46     -14.521 -22.208  -2.611  1.00 10.00      B   
ATOM   1211  NE  ARG B  46     -13.898 -22.449  -1.305  1.00 10.00      B   
ATOM   1212  HE  ARG B  46     -13.347 -21.726  -0.929  1.00 10.00      B   
ATOM   1213  CZ  ARG B  46     -14.027 -23.587  -0.617  1.00 10.00      B   
ATOM   1214  NH1 ARG B  46     -14.754 -24.584  -1.105  1.00 10.00      B   
ATOM   1215 HH11 ARG B  46     -15.227 -24.486  -2.031  1.00 10.00      B   
ATOM   1216 HH12 ARG B  46     -14.854 -25.471  -0.571  1.00 10.00      B   
ATOM   1217  NH2 ARG B  46     -13.450 -23.717   0.573  1.00 10.00      B   
ATOM   1218 HH21 ARG B  46     -12.890 -22.935   0.976  1.00 10.00      B   
ATOM   1219 HH22 ARG B  46     -13.551 -24.606   1.112  1.00 10.00      B   
ATOM   1220  C   ARG B  46     -11.299 -18.496  -3.563  1.00 10.00      B   
ATOM   1221  O   ARG B  46     -10.914 -17.328  -3.517  1.00 10.00      B   
ATOM   1222  N   ILE B  47     -10.516 -19.495  -3.946  1.00 10.00      B   
ATOM   1223  HN  ILE B  47     -10.877 -20.408  -3.973  1.00 10.00      B   
ATOM   1224  CA  ILE B  47      -9.134 -19.266  -4.336  1.00 10.00      B   
ATOM   1225  CB  ILE B  47      -8.175 -20.232  -3.606  1.00 10.00      B   
ATOM   1226  CG1 ILE B  47      -8.400 -20.171  -2.091  1.00 10.00      B   
ATOM   1227  CG2 ILE B  47      -6.726 -19.913  -3.947  1.00 10.00      B   
ATOM   1228  CD1 ILE B  47      -7.686 -21.259  -1.322  1.00 10.00      B   
ATOM   1229  C   ILE B  47      -8.962 -19.413  -5.843  1.00 10.00      B   
ATOM   1230  O   ILE B  47      -9.074 -20.513  -6.385  1.00 10.00      B   
ATOM   1231  N   SER B  48      -8.700 -18.300  -6.513  1.00 10.00      B   
ATOM   1232  HN  SER B  48      -8.643 -17.452  -6.025  1.00 10.00      B   
ATOM   1233  CA  SER B  48      -8.497 -18.305  -7.955  1.00 10.00      B   
ATOM   1234  CB  SER B  48      -8.609 -16.886  -8.510  1.00 10.00      B   
ATOM   1235  OG  SER B  48      -9.788 -16.255  -8.037  1.00 10.00      B   
ATOM   1236  HG  SER B  48     -10.469 -16.925  -7.886  1.00 10.00      B   
ATOM   1237  C   SER B  48      -7.136 -18.910  -8.298  1.00 10.00      B   
ATOM   1238  O   SER B  48      -6.225 -18.917  -7.465  1.00 10.00      B   
ATOM   1239  N   GLY B  49      -7.001 -19.416  -9.517  1.00 10.00      B   
ATOM   1240  HN  GLY B  49      -7.759 -19.377 -10.144  1.00 10.00      B   
ATOM   1241  CA  GLY B  49      -5.752 -20.024  -9.934  1.00 10.00      B   
ATOM   1242  C   GLY B  49      -4.640 -19.011 -10.119  1.00 10.00      B   
ATOM   1243  O   GLY B  49      -3.493 -19.255  -9.741  1.00 10.00      B   
ATOM   1244  N   LEU B  50      -4.986 -17.857 -10.669  1.00 10.00      B   
ATOM   1245  HN  LEU B  50      -5.923 -17.713 -10.929  1.00 10.00      B   
ATOM   1246  CA  LEU B  50      -4.006 -16.804 -10.918  1.00 10.00      B   
ATOM   1247  CB  LEU B  50      -4.473 -15.898 -12.063  1.00 10.00      B   
ATOM   1248  CG  LEU B  50      -4.842 -16.591 -13.375  1.00 10.00      B   
ATOM   1249  CD1 LEU B  50      -5.384 -15.583 -14.375  1.00 10.00      B   
ATOM   1250  CD2 LEU B  50      -3.647 -17.335 -13.953  1.00 10.00      B   
ATOM   1251  C   LEU B  50      -3.741 -15.963  -9.671  1.00 10.00      B   
ATOM   1252  O   LEU B  50      -2.970 -15.005  -9.714  1.00 10.00      B   
ATOM   1253  N   ILE B  51      -4.355 -16.332  -8.554  1.00 10.00      B   
ATOM   1254  HN  ILE B  51      -4.930 -17.125  -8.561  1.00 10.00      B   
ATOM   1255  CA  ILE B  51      -4.181 -15.582  -7.316  1.00 10.00      B   
ATOM   1256  CB  ILE B  51      -5.216 -15.970  -6.231  1.00 10.00      B   
ATOM   1257  CG1 ILE B  51      -5.599 -14.742  -5.402  1.00 10.00      B   
ATOM   1258  CG2 ILE B  51      -4.701 -17.088  -5.330  1.00 10.00      B   
ATOM   1259  CD1 ILE B  51      -6.307 -13.664  -6.196  1.00 10.00      B   
ATOM   1260  C   ILE B  51      -2.754 -15.696  -6.786  1.00 10.00      B   
ATOM   1261  O   ILE B  51      -2.273 -14.823  -6.065  1.00 10.00      B   
ATOM   1262  N   TYR B  52      -2.075 -16.768  -7.167  1.00 10.00      B   
ATOM   1263  HN  TYR B  52      -2.512 -17.431  -7.743  1.00 10.00      B   
ATOM   1264  CA  TYR B  52      -0.698 -16.989  -6.742  1.00 10.00      B   
ATOM   1265  CB  TYR B  52      -0.388 -18.485  -6.656  1.00 10.00      B   
ATOM   1266  CG  TYR B  52      -1.278 -19.263  -5.713  1.00 10.00      B   
ATOM   1267  CD1 TYR B  52      -0.984 -19.350  -4.357  1.00 10.00      B   
ATOM   1268  CD2 TYR B  52      -2.406 -19.923  -6.182  1.00 10.00      B   
ATOM   1269  CE1 TYR B  52      -1.790 -20.072  -3.496  1.00 10.00      B   
ATOM   1270  CE2 TYR B  52      -3.217 -20.643  -5.329  1.00 10.00      B   
ATOM   1271  CZ  TYR B  52      -2.905 -20.716  -3.989  1.00 10.00      B   
ATOM   1272  OH  TYR B  52      -3.714 -21.440  -3.139  1.00 10.00      B   
ATOM   1273  HH  TYR B  52      -4.447 -21.819  -3.641  1.00 10.00      B   
ATOM   1274  C   TYR B  52       0.268 -16.325  -7.716  1.00 10.00      B   
ATOM   1275  O   TYR B  52       1.486 -16.384  -7.542  1.00 10.00      B   
ATOM   1276  N   GLU B  53      -0.290 -15.698  -8.745  1.00 10.00      B   
ATOM   1277  HN  GLU B  53      -1.263 -15.689  -8.822  1.00 10.00      B   
ATOM   1278  CA  GLU B  53       0.504 -15.031  -9.767  1.00 10.00      B   
ATOM   1279  CB  GLU B  53       0.153 -15.583 -11.150  1.00 10.00      B   
ATOM   1280  CG  GLU B  53      -0.019 -17.095 -11.180  1.00 10.00      B   
ATOM   1281  CD  GLU B  53       0.395 -17.712 -12.497  1.00 10.00      B   
ATOM   1282  OE1 GLU B  53       1.496 -18.302 -12.560  1.00 10.00      B   
ATOM   1283  OE2 GLU B  53      -0.372 -17.621 -13.474  1.00 10.00      B   
ATOM   1284  C   GLU B  53       0.313 -13.513  -9.728  1.00 10.00      B   
ATOM   1285  O   GLU B  53       1.291 -12.762  -9.714  1.00 10.00      B   
ATOM   1286  N   GLU B  54      -0.945 -13.068  -9.700  1.00 10.00      B   
ATOM   1287  HN  GLU B  54      -1.683 -13.719  -9.713  1.00 10.00      B   
ATOM   1288  CA  GLU B  54      -1.259 -11.638  -9.664  1.00 10.00      B   
ATOM   1289  CB  GLU B  54      -2.772 -11.407  -9.775  1.00 10.00      B   
ATOM   1290  CG  GLU B  54      -3.403 -12.045 -11.000  1.00 10.00      B   
ATOM   1291  CD  GLU B  54      -4.877 -11.721 -11.141  1.00 10.00      B   
ATOM   1292  OE1 GLU B  54      -5.593 -11.714 -10.117  1.00 10.00      B   
ATOM   1293  OE2 GLU B  54      -5.329 -11.481 -12.284  1.00 10.00      B   
ATOM   1294  C   GLU B  54      -0.726 -11.004  -8.386  1.00 10.00      B   
ATOM   1295  O   GLU B  54      -0.049  -9.976  -8.423  1.00 10.00      B   
ATOM   1296  N   THR B  55      -1.013 -11.643  -7.261  1.00 10.00      B   
ATOM   1297  HN  THR B  55      -1.546 -12.461  -7.302  1.00 10.00      B   
ATOM   1298  CA  THR B  55      -0.568 -11.152  -5.966  1.00 10.00      B   
ATOM   1299  CB  THR B  55      -1.254 -11.910  -4.811  1.00 10.00      B   
ATOM   1300  OG1 THR B  55      -2.585 -12.281  -5.203  1.00 10.00      B   
ATOM   1301  HG1 THR B  55      -2.597 -13.220  -5.434  1.00 10.00      B   
ATOM   1302  CG2 THR B  55      -1.320 -11.037  -3.567  1.00 10.00      B   
ATOM   1303  C   THR B  55       0.949 -11.271  -5.824  1.00 10.00      B   
ATOM   1304  O   THR B  55       1.575 -10.482  -5.117  1.00 10.00      B   
ATOM   1305  N   ARG B  56       1.534 -12.249  -6.517  1.00 10.00      B   
ATOM   1306  HN  ARG B  56       0.979 -12.838  -7.065  1.00 10.00      B   
ATOM   1307  CA  ARG B  56       2.976 -12.474  -6.473  1.00 10.00      B   
ATOM   1308  CB  ARG B  56       3.359 -13.641  -7.386  1.00 10.00      B   
ATOM   1309  CG  ARG B  56       4.776 -14.156  -7.186  1.00 10.00      B   
ATOM   1310  CD  ARG B  56       4.825 -15.235  -6.116  1.00 10.00      B   
ATOM   1311  NE  ARG B  56       4.123 -16.448  -6.535  1.00 10.00      B   
ATOM   1312  HE  ARG B  56       3.297 -16.332  -7.068  1.00 10.00      B   
ATOM   1313  CZ  ARG B  56       4.526 -17.685  -6.241  1.00 10.00      B   
ATOM   1314  NH1 ARG B  56       5.625 -17.879  -5.518  1.00 10.00      B   
ATOM   1315 HH11 ARG B  56       5.937 -18.848  -5.290  1.00 10.00      B   
ATOM   1316 HH12 ARG B  56       6.186 -17.067  -5.176  1.00 10.00      B   
ATOM   1317  NH2 ARG B  56       3.831 -18.731  -6.682  1.00 10.00      B   
ATOM   1318 HH21 ARG B  56       2.972 -18.589  -7.261  1.00 10.00      B   
ATOM   1319 HH22 ARG B  56       4.141 -19.700  -6.454  1.00 10.00      B   
ATOM   1320  C   ARG B  56       3.732 -11.219  -6.891  1.00 10.00      B   
ATOM   1321  O   ARG B  56       4.706 -10.821  -6.248  1.00 10.00      B   
ATOM   1322  N   GLY B  57       3.267 -10.593  -7.966  1.00 10.00      B   
ATOM   1323  HN  GLY B  57       2.487 -10.958  -8.437  1.00 10.00      B   
ATOM   1324  CA  GLY B  57       3.902  -9.385  -8.451  1.00 10.00      B   
ATOM   1325  C   GLY B  57       3.749  -8.243  -7.469  1.00 10.00      B   
ATOM   1326  O   GLY B  57       4.690  -7.486  -7.232  1.00 10.00      B   
ATOM   1327  N   VAL B  58       2.567  -8.145  -6.870  1.00 10.00      B   
ATOM   1328  HN  VAL B  58       1.874  -8.800  -7.086  1.00 10.00      B   
ATOM   1329  CA  VAL B  58       2.273  -7.095  -5.898  1.00 10.00      B   
ATOM   1330  CB  VAL B  58       0.790  -7.115  -5.466  1.00 10.00      B   
ATOM   1331  CG1 VAL B  58       0.468  -5.917  -4.586  1.00 10.00      B   
ATOM   1332  CG2 VAL B  58      -0.117  -7.132  -6.687  1.00 10.00      B   
ATOM   1333  C   VAL B  58       3.170  -7.234  -4.669  1.00 10.00      B   
ATOM   1334  O   VAL B  58       3.615  -6.236  -4.094  1.00 10.00      B   
ATOM   1335  N   LEU B  59       3.443  -8.476  -4.274  1.00 10.00      B   
ATOM   1336  HN  LEU B  59       3.043  -9.231  -4.763  1.00 10.00      B   
ATOM   1337  CA  LEU B  59       4.305  -8.746  -3.126  1.00 10.00      B   
ATOM   1338  CB  LEU B  59       4.351 -10.247  -2.819  1.00 10.00      B   
ATOM   1339  CG  LEU B  59       3.027 -10.905  -2.425  1.00 10.00      B   
ATOM   1340  CD1 LEU B  59       3.158 -12.420  -2.447  1.00 10.00      B   
ATOM   1341  CD2 LEU B  59       2.579 -10.426  -1.053  1.00 10.00      B   
ATOM   1342  C   LEU B  59       5.713  -8.231  -3.394  1.00 10.00      B   
ATOM   1343  O   LEU B  59       6.382  -7.705  -2.498  1.00 10.00      B   
ATOM   1344  N   LYS B  60       6.144  -8.380  -4.641  1.00 10.00      B   
ATOM   1345  HN  LYS B  60       5.543  -8.793  -5.300  1.00 10.00      B   
ATOM   1346  CA  LYS B  60       7.468  -7.948  -5.071  1.00 10.00      B   
ATOM   1347  CB  LYS B  60       7.811  -8.620  -6.406  1.00 10.00      B   
ATOM   1348  CG  LYS B  60       9.223  -8.357  -6.915  1.00 10.00      B   
ATOM   1349  CD  LYS B  60       9.481  -9.100  -8.217  1.00 10.00      B   
ATOM   1350  CE  LYS B  60      10.801  -8.686  -8.846  1.00 10.00      B   
ATOM   1351  NZ  LYS B  60      11.007  -9.322 -10.176  1.00 10.00      B   
ATOM   1352  HZ1 LYS B  60      10.210  -9.100 -10.805  1.00 10.00      B   
ATOM   1353  HZ2 LYS B  60      11.077 -10.357 -10.079  1.00 10.00      B   
ATOM   1354  HZ3 LYS B  60      11.882  -8.968 -10.610  1.00 10.00      B   
ATOM   1355  C   LYS B  60       7.532  -6.427  -5.206  1.00 10.00      B   
ATOM   1356  O   LYS B  60       8.462  -5.790  -4.705  1.00 10.00      B   
ATOM   1357  N   VAL B  61       6.528  -5.855  -5.865  1.00 10.00      B   
ATOM   1358  HN  VAL B  61       5.808  -6.422  -6.224  1.00 10.00      B   
ATOM   1359  CA  VAL B  61       6.467  -4.410  -6.080  1.00 10.00      B   
ATOM   1360  CB  VAL B  61       5.238  -4.004  -6.927  1.00 10.00      B   
ATOM   1361  CG1 VAL B  61       5.130  -2.490  -7.037  1.00 10.00      B   
ATOM   1362  CG2 VAL B  61       5.313  -4.627  -8.310  1.00 10.00      B   
ATOM   1363  C   VAL B  61       6.452  -3.632  -4.763  1.00 10.00      B   
ATOM   1364  O   VAL B  61       7.202  -2.673  -4.599  1.00 10.00      B   
ATOM   1365  N   PHE B  62       5.600  -4.055  -3.832  1.00 10.00      B   
ATOM   1366  HN  PHE B  62       5.026  -4.826  -4.028  1.00 10.00      B   
ATOM   1367  CA  PHE B  62       5.482  -3.393  -2.535  1.00 10.00      B   
ATOM   1368  CB  PHE B  62       4.451  -4.112  -1.656  1.00 10.00      B   
ATOM   1369  CG  PHE B  62       4.216  -3.459  -0.318  1.00 10.00      B   
ATOM   1370  CD1 PHE B  62       3.525  -2.260  -0.224  1.00 10.00      B   
ATOM   1371  CD2 PHE B  62       4.683  -4.047   0.846  1.00 10.00      B   
ATOM   1372  CE1 PHE B  62       3.307  -1.660   1.003  1.00 10.00      B   
ATOM   1373  CE2 PHE B  62       4.468  -3.453   2.076  1.00 10.00      B   
ATOM   1374  CZ  PHE B  62       3.780  -2.258   2.155  1.00 10.00      B   
ATOM   1375  C   PHE B  62       6.827  -3.317  -1.816  1.00 10.00      B   
ATOM   1376  O   PHE B  62       7.210  -2.263  -1.313  1.00 10.00      B   
ATOM   1377  N   LEU B  63       7.544  -4.432  -1.784  1.00 10.00      B   
ATOM   1378  HN  LEU B  63       7.200  -5.233  -2.230  1.00 10.00      B   
ATOM   1379  CA  LEU B  63       8.838  -4.491  -1.119  1.00 10.00      B   
ATOM   1380  CB  LEU B  63       9.372  -5.925  -1.119  1.00 10.00      B   
ATOM   1381  CG  LEU B  63       8.748  -6.874  -0.093  1.00 10.00      B   
ATOM   1382  CD1 LEU B  63       9.164  -8.310  -0.369  1.00 10.00      B   
ATOM   1383  CD2 LEU B  63       9.144  -6.468   1.318  1.00 10.00      B   
ATOM   1384  C   LEU B  63       9.846  -3.553  -1.775  1.00 10.00      B   
ATOM   1385  O   LEU B  63      10.550  -2.806  -1.093  1.00 10.00      B   
ATOM   1386  N   GLU B  64       9.886  -3.579  -3.103  1.00 10.00      B   
ATOM   1387  HN  GLU B  64       9.274  -4.178  -3.585  1.00 10.00      B   
ATOM   1388  CA  GLU B  64      10.810  -2.749  -3.869  1.00 10.00      B   
ATOM   1389  CB  GLU B  64      10.797  -3.178  -5.337  1.00 10.00      B   
ATOM   1390  CG  GLU B  64      12.067  -2.841  -6.098  1.00 10.00      B   
ATOM   1391  CD  GLU B  64      12.041  -3.368  -7.515  1.00 10.00      B   
ATOM   1392  OE1 GLU B  64      12.783  -4.331  -7.815  1.00 10.00      B   
ATOM   1393  OE2 GLU B  64      11.270  -2.828  -8.339  1.00 10.00      B   
ATOM   1394  C   GLU B  64      10.474  -1.262  -3.749  1.00 10.00      B   
ATOM   1395  O   GLU B  64      11.293  -0.399  -4.078  1.00 10.00      B   
ATOM   1396  N   ASN B  65       9.273  -0.970  -3.273  1.00 10.00      B   
ATOM   1397  HN  ASN B  65       8.667  -1.701  -3.031  1.00 10.00      B   
ATOM   1398  CA  ASN B  65       8.826   0.407  -3.108  1.00 10.00      B   
ATOM   1399  CB  ASN B  65       7.325   0.530  -3.385  1.00 10.00      B   
ATOM   1400  CG  ASN B  65       7.019   0.948  -4.812  1.00 10.00      B   
ATOM   1401  OD1 ASN B  65       7.760   0.633  -5.742  1.00 10.00      B   
ATOM   1402  ND2 ASN B  65       5.920   1.666  -4.994  1.00 10.00      B   
ATOM   1403 HD21 ASN B  65       5.373   1.884  -4.207  1.00 10.00      B   
ATOM   1404 HD22 ASN B  65       5.693   1.944  -5.908  1.00 10.00      B   
ATOM   1405  C   ASN B  65       9.136   0.939  -1.714  1.00 10.00      B   
ATOM   1406  O   ASN B  65       9.650   2.047  -1.564  1.00 10.00      B   
ATOM   1407  N   VAL B  66       8.830   0.142  -0.695  1.00 10.00      B   
ATOM   1408  HN  VAL B  66       8.445  -0.744  -0.877  1.00 10.00      B   
ATOM   1409  CA  VAL B  66       9.055   0.549   0.691  1.00 10.00      B   
ATOM   1410  CB  VAL B  66       8.338  -0.381   1.696  1.00 10.00      B   
ATOM   1411  CG1 VAL B  66       8.507   0.126   3.122  1.00 10.00      B   
ATOM   1412  CG2 VAL B  66       6.861  -0.498   1.351  1.00 10.00      B   
ATOM   1413  C   VAL B  66      10.543   0.630   1.030  1.00 10.00      B   
ATOM   1414  O   VAL B  66      11.019   1.664   1.502  1.00 10.00      B   
ATOM   1415  N   ILE B  67      11.273  -0.448   0.759  1.00 10.00      B   
ATOM   1416  HN  ILE B  67      10.839  -1.231   0.355  1.00 10.00      B   
ATOM   1417  CA  ILE B  67      12.707  -0.506   1.050  1.00 10.00      B   
ATOM   1418  CB  ILE B  67      13.292  -1.903   0.727  1.00 10.00      B   
ATOM   1419  CG1 ILE B  67      12.470  -3.002   1.409  1.00 10.00      B   
ATOM   1420  CG2 ILE B  67      14.752  -1.994   1.156  1.00 10.00      B   
ATOM   1421  CD1 ILE B  67      12.834  -4.405   0.965  1.00 10.00      B   
ATOM   1422  C   ILE B  67      13.468   0.568   0.270  1.00 10.00      B   
ATOM   1423  O   ILE B  67      14.522   1.045   0.700  1.00 10.00      B   
ATOM   1424  N   ARG B  68      12.906   0.964  -0.863  1.00 10.00      B   
ATOM   1425  HN  ARG B  68      12.050   0.566  -1.129  1.00 10.00      B   
ATOM   1426  CA  ARG B  68      13.514   1.974  -1.721  1.00 10.00      B   
ATOM   1427  CB  ARG B  68      12.615   2.242  -2.925  1.00 10.00      B   
ATOM   1428  CG  ARG B  68      13.357   2.734  -4.146  1.00 10.00      B   
ATOM   1429  CD  ARG B  68      14.093   1.594  -4.823  1.00 10.00      B   
ATOM   1430  NE  ARG B  68      14.124   1.771  -6.267  1.00 10.00      B   
ATOM   1431  HE  ARG B  68      14.938   2.163  -6.654  1.00 10.00      B   
ATOM   1432  CZ  ARG B  68      13.119   1.449  -7.080  1.00 10.00      B   
ATOM   1433  NH1 ARG B  68      11.996   0.922  -6.601  1.00 10.00      B   
ATOM   1434 HH11 ARG B  68      11.218   0.678  -7.252  1.00 10.00      B   
ATOM   1435 HH12 ARG B  68      11.884   0.751  -5.577  1.00 10.00      B   
ATOM   1436  NH2 ARG B  68      13.237   1.663  -8.377  1.00 10.00      B   
ATOM   1437 HH21 ARG B  68      14.111   2.079  -8.763  1.00 10.00      B   
ATOM   1438 HH22 ARG B  68      12.450   1.422  -9.023  1.00 10.00      B   
ATOM   1439  C   ARG B  68      13.752   3.279  -0.967  1.00 10.00      B   
ATOM   1440  O   ARG B  68      14.858   3.827  -0.979  1.00 10.00      B   
ATOM   1441  N   ASP B  69      12.711   3.765  -0.308  1.00 10.00      B   
ATOM   1442  HN  ASP B  69      11.865   3.270  -0.324  1.00 10.00      B   
ATOM   1443  CA  ASP B  69      12.792   5.012   0.446  1.00 10.00      B   
ATOM   1444  CB  ASP B  69      11.413   5.441   0.941  1.00 10.00      B   
ATOM   1445  CG  ASP B  69      10.999   6.798   0.409  1.00 10.00      B   
ATOM   1446  OD1 ASP B  69      11.517   7.823   0.898  1.00 10.00      B   
ATOM   1447  OD2 ASP B  69      10.129   6.849  -0.490  1.00 10.00      B   
ATOM   1448  C   ASP B  69      13.757   4.885   1.615  1.00 10.00      B   
ATOM   1449  O   ASP B  69      14.526   5.804   1.898  1.00 10.00      B   
ATOM   1450  N   ALA B  70      13.720   3.736   2.279  1.00 10.00      B   
ATOM   1451  HN  ALA B  70      13.083   3.048   1.998  1.00 10.00      B   
ATOM   1452  CA  ALA B  70      14.596   3.472   3.415  1.00 10.00      B   
ATOM   1453  CB  ALA B  70      14.317   2.091   3.990  1.00 10.00      B   
ATOM   1454  C   ALA B  70      16.061   3.595   3.002  1.00 10.00      B   
ATOM   1455  O   ALA B  70      16.847   4.279   3.658  1.00 10.00      B   
ATOM   1456  N   VAL B  71      16.417   2.947   1.898  1.00 10.00      B   
ATOM   1457  HN  VAL B  71      15.743   2.416   1.416  1.00 10.00      B   
ATOM   1458  CA  VAL B  71      17.784   2.995   1.390  1.00 10.00      B   
ATOM   1459  CB  VAL B  71      17.976   2.059   0.173  1.00 10.00      B   
ATOM   1460  CG1 VAL B  71      19.397   2.152  -0.367  1.00 10.00      B   
ATOM   1461  CG2 VAL B  71      17.655   0.624   0.557  1.00 10.00      B   
ATOM   1462  C   VAL B  71      18.162   4.426   1.012  1.00 10.00      B   
ATOM   1463  O   VAL B  71      19.288   4.867   1.248  1.00 10.00      B   
ATOM   1464  N   THR B  72      17.204   5.153   0.448  1.00 10.00      B   
ATOM   1465  HN  THR B  72      16.321   4.749   0.306  1.00 10.00      B   
ATOM   1466  CA  THR B  72      17.427   6.538   0.047  1.00 10.00      B   
ATOM   1467  CB  THR B  72      16.165   7.145  -0.607  1.00 10.00      B   
ATOM   1468  OG1 THR B  72      15.749   6.320  -1.710  1.00 10.00      B   
ATOM   1469  HG1 THR B  72      15.518   5.436  -1.385  1.00 10.00      B   
ATOM   1470  CG2 THR B  72      16.444   8.554  -1.115  1.00 10.00      B   
ATOM   1471  C   THR B  72      17.857   7.382   1.254  1.00 10.00      B   
ATOM   1472  O   THR B  72      18.775   8.206   1.160  1.00 10.00      B   
ATOM   1473  N   TYR B  73      17.207   7.151   2.391  1.00 10.00      B   
ATOM   1474  HN  TYR B  73      16.490   6.478   2.403  1.00 10.00      B   
ATOM   1475  CA  TYR B  73      17.526   7.869   3.620  1.00 10.00      B   
ATOM   1476  CB  TYR B  73      16.527   7.520   4.726  1.00 10.00      B   
ATOM   1477  CG  TYR B  73      15.138   8.080   4.521  1.00 10.00      B   
ATOM   1478  CD1 TYR B  73      14.016   7.283   4.708  1.00 10.00      B   
ATOM   1479  CD2 TYR B  73      14.947   9.405   4.152  1.00 10.00      B   
ATOM   1480  CE1 TYR B  73      12.745   7.793   4.535  1.00 10.00      B   
ATOM   1481  CE2 TYR B  73      13.677   9.922   3.973  1.00 10.00      B   
ATOM   1482  CZ  TYR B  73      12.580   9.111   4.167  1.00 10.00      B   
ATOM   1483  OH  TYR B  73      11.310   9.622   4.006  1.00 10.00      B   
ATOM   1484  HH  TYR B  73      11.127   9.732   3.067  1.00 10.00      B   
ATOM   1485  C   TYR B  73      18.934   7.515   4.082  1.00 10.00      B   
ATOM   1486  O   TYR B  73      19.725   8.390   4.433  1.00 10.00      B   
ATOM   1487  N   THR B  74      19.242   6.224   4.059  1.00 10.00      B   
ATOM   1488  HN  THR B  74      18.566   5.580   3.759  1.00 10.00      B   
ATOM   1489  CA  THR B  74      20.548   5.730   4.467  1.00 10.00      B   
ATOM   1490  CB  THR B  74      20.602   4.198   4.342  1.00 10.00      B   
ATOM   1491  OG1 THR B  74      19.487   3.631   5.038  1.00 10.00      B   
ATOM   1492  HG1 THR B  74      18.989   4.334   5.473  1.00 10.00      B   
ATOM   1493  CG2 THR B  74      21.895   3.648   4.921  1.00 10.00      B   
ATOM   1494  C   THR B  74      21.660   6.346   3.619  1.00 10.00      B   
ATOM   1495  O   THR B  74      22.681   6.797   4.145  1.00 10.00      B   
ATOM   1496  N   GLU B  75      21.452   6.381   2.307  1.00 10.00      B   
ATOM   1497  HN  GLU B  75      20.616   6.010   1.942  1.00 10.00      B   
ATOM   1498  CA  GLU B  75      22.439   6.940   1.398  1.00 10.00      B   
ATOM   1499  CB  GLU B  75      22.054   6.688  -0.058  1.00 10.00      B   
ATOM   1500  CG  GLU B  75      21.978   5.219  -0.427  1.00 10.00      B   
ATOM   1501  CD  GLU B  75      22.223   4.975  -1.898  1.00 10.00      B   
ATOM   1502  OE1 GLU B  75      21.700   5.745  -2.732  1.00 10.00      B   
ATOM   1503  OE2 GLU B  75      22.941   4.008  -2.227  1.00 10.00      B   
ATOM   1504  C   GLU B  75      22.639   8.430   1.638  1.00 10.00      B   
ATOM   1505  O   GLU B  75      23.765   8.927   1.572  1.00 10.00      B   
ATOM   1506  N   HIS B  76      21.549   9.137   1.925  1.00 10.00      B   
ATOM   1507  HN  HIS B  76      20.680   8.679   1.977  1.00 10.00      B   
ATOM   1508  CA  HIS B  76      21.616  10.575   2.172  1.00 10.00      B   
ATOM   1509  CB  HIS B  76      20.225  11.210   2.168  1.00 10.00      B   
ATOM   1510  CG  HIS B  76      19.846  11.794   0.841  1.00 10.00      B   
ATOM   1511  ND1 HIS B  76      19.994  13.130   0.534  1.00 10.00      B   
ATOM   1512  HD1 HIS B  76      20.345  13.826   1.140  1.00 10.00      B   
ATOM   1513  CD2 HIS B  76      19.331  11.212  -0.267  1.00 10.00      B   
ATOM   1514  CE1 HIS B  76      19.594  13.340  -0.708  1.00 10.00      B   
ATOM   1515  NE2 HIS B  76      19.187  12.191  -1.213  1.00 10.00      B   
ATOM   1516  HE2 HIS B  76      18.845  12.056  -2.127  1.00 10.00      B   
ATOM   1517  C   HIS B  76      22.341  10.875   3.477  1.00 10.00      B   
ATOM   1518  O   HIS B  76      22.948  11.934   3.638  1.00 10.00      B   
ATOM   1519  N   ALA B  77      22.291   9.926   4.403  1.00 10.00      B   
ATOM   1520  HN  ALA B  77      21.793   9.100   4.217  1.00 10.00      B   
ATOM   1521  CA  ALA B  77      22.951  10.079   5.689  1.00 10.00      B   
ATOM   1522  CB  ALA B  77      22.232   9.267   6.756  1.00 10.00      B   
ATOM   1523  C   ALA B  77      24.410   9.649   5.586  1.00 10.00      B   
ATOM   1524  O   ALA B  77      25.144   9.672   6.576  1.00 10.00      B   
ATOM   1525  N   LYS B  78      24.815   9.260   4.373  1.00 10.00      B   
ATOM   1526  HN  LYS B  78      24.168   9.270   3.637  1.00 10.00      B   
ATOM   1527  CA  LYS B  78      26.183   8.815   4.100  1.00 10.00      B   
ATOM   1528  CB  LYS B  78      27.210   9.915   4.392  1.00 10.00      B   
ATOM   1529  CG  LYS B  78      27.086  11.127   3.480  1.00 10.00      B   
ATOM   1530  CD  LYS B  78      28.271  12.064   3.641  1.00 10.00      B   
ATOM   1531  CE  LYS B  78      28.168  13.253   2.702  1.00 10.00      B   
ATOM   1532  NZ  LYS B  78      29.425  14.047   2.681  1.00 10.00      B   
ATOM   1533  HZ1 LYS B  78      29.328  14.858   2.039  1.00 10.00      B   
ATOM   1534  HZ2 LYS B  78      30.216  13.458   2.356  1.00 10.00      B   
ATOM   1535  HZ3 LYS B  78      29.642  14.400   3.635  1.00 10.00      B   
ATOM   1536  C   LYS B  78      26.515   7.522   4.841  1.00 10.00      B   
ATOM   1537  O   LYS B  78      27.649   7.297   5.266  1.00 10.00      B   
ATOM   1538  N   ARG B  79      25.515   6.666   4.972  1.00 10.00      B   
ATOM   1539  HN  ARG B  79      24.635   6.893   4.593  1.00 10.00      B   
ATOM   1540  CA  ARG B  79      25.678   5.392   5.649  1.00 10.00      B   
ATOM   1541  CB  ARG B  79      24.605   5.231   6.722  1.00 10.00      B   
ATOM   1542  CG  ARG B  79      24.846   6.040   7.989  1.00 10.00      B   
ATOM   1543  CD  ARG B  79      23.623   6.009   8.892  1.00 10.00      B   
ATOM   1544  NE  ARG B  79      22.844   4.786   8.693  1.00 10.00      B   
ATOM   1545  HE  ARG B  79      23.336   3.933   8.717  1.00 10.00      B   
ATOM   1546  CZ  ARG B  79      21.524   4.760   8.508  1.00 10.00      B   
ATOM   1547  NH1 ARG B  79      20.818   5.884   8.513  1.00 10.00      B   
ATOM   1548 HH11 ARG B  79      19.777   5.855   8.357  1.00 10.00      B   
ATOM   1549 HH12 ARG B  79      21.288   6.797   8.681  1.00 10.00      B   
ATOM   1550  NH2 ARG B  79      20.916   3.609   8.280  1.00 10.00      B   
ATOM   1551 HH21 ARG B  79      21.466   2.720   8.246  1.00 10.00      B   
ATOM   1552 HH22 ARG B  79      19.873   3.585   8.133  1.00 10.00      B   
ATOM   1553  C   ARG B  79      25.586   4.250   4.643  1.00 10.00      B   
ATOM   1554  O   ARG B  79      25.013   4.406   3.562  1.00 10.00      B   
ATOM   1555  N   LYS B  80      26.159   3.110   4.993  1.00 10.00      B   
ATOM   1556  HN  LYS B  80      26.609   3.046   5.863  1.00 10.00      B   
ATOM   1557  CA  LYS B  80      26.141   1.950   4.110  1.00 10.00      B   
ATOM   1558  CB  LYS B  80      27.553   1.389   3.910  1.00 10.00      B   
ATOM   1559  CG  LYS B  80      28.544   2.388   3.336  1.00 10.00      B   
ATOM   1560  CD  LYS B  80      28.126   2.859   1.950  1.00 10.00      B   
ATOM   1561  CE  LYS B  80      28.896   4.103   1.534  1.00 10.00      B   
ATOM   1562  NZ  LYS B  80      28.484   4.600   0.193  1.00 10.00      B   
ATOM   1563  HZ1 LYS B  80      27.470   4.827   0.184  1.00 10.00      B   
ATOM   1564  HZ2 LYS B  80      28.670   3.877  -0.529  1.00 10.00      B   
ATOM   1565  HZ3 LYS B  80      29.022   5.458  -0.052  1.00 10.00      B   
ATOM   1566  C   LYS B  80      25.207   0.860   4.629  1.00 10.00      B   
ATOM   1567  O   LYS B  80      24.783  -0.014   3.873  1.00 10.00      B   
ATOM   1568  N   THR B  81      24.882   0.916   5.910  1.00 10.00      B   
ATOM   1569  HN  THR B  81      25.241   1.636   6.469  1.00 10.00      B   
ATOM   1570  CA  THR B  81      24.005  -0.075   6.511  1.00 10.00      B   
ATOM   1571  CB  THR B  81      24.648  -0.677   7.773  1.00 10.00      B   
ATOM   1572  OG1 THR B  81      26.056  -0.842   7.551  1.00 10.00      B   
ATOM   1573  HG1 THR B  81      26.539  -0.244   8.131  1.00 10.00      B   
ATOM   1574  CG2 THR B  81      24.033  -2.031   8.097  1.00 10.00      B   
ATOM   1575  C   THR B  81      22.657   0.545   6.866  1.00 10.00      B   
ATOM   1576  O   THR B  81      22.590   1.528   7.608  1.00 10.00      B   
ATOM   1577  N   VAL B  82      21.593  -0.019   6.312  1.00 10.00      B   
ATOM   1578  HN  VAL B  82      21.721  -0.792   5.724  1.00 10.00      B   
ATOM   1579  CA  VAL B  82      20.238   0.466   6.559  1.00 10.00      B   
ATOM   1580  CB  VAL B  82      19.258  -0.027   5.470  1.00 10.00      B   
ATOM   1581  CG1 VAL B  82      17.892   0.621   5.639  1.00 10.00      B   
ATOM   1582  CG2 VAL B  82      19.809   0.248   4.076  1.00 10.00      B   
ATOM   1583  C   VAL B  82      19.746  -0.000   7.931  1.00 10.00      B   
ATOM   1584  O   VAL B  82      19.888  -1.174   8.284  1.00 10.00      B   
ATOM   1585  N   THR B  83      19.165   0.914   8.699  1.00 10.00      B   
ATOM   1586  HN  THR B  83      19.035   1.827   8.349  1.00 10.00      B   
ATOM   1587  CA  THR B  83      18.672   0.589  10.029  1.00 10.00      B   
ATOM   1588  CB  THR B  83      19.196   1.584  11.089  1.00 10.00      B   
ATOM   1589  OG1 THR B  83      18.745   2.912  10.785  1.00 10.00      B   
ATOM   1590  HG1 THR B  83      18.657   3.012   9.825  1.00 10.00      B   
ATOM   1591  CG2 THR B  83      20.719   1.564  11.150  1.00 10.00      B   
ATOM   1592  C   THR B  83      17.146   0.585  10.051  1.00 10.00      B   
ATOM   1593  O   THR B  83      16.502   0.861   9.037  1.00 10.00      B   
ATOM   1594  N   ALA B  84      16.572   0.286  11.208  1.00 10.00      B   
ATOM   1595  HN  ALA B  84      17.135   0.076  11.983  1.00 10.00      B   
ATOM   1596  CA  ALA B  84      15.125   0.258  11.352  1.00 10.00      B   
ATOM   1597  CB  ALA B  84      14.731  -0.437  12.645  1.00 10.00      B   
ATOM   1598  C   ALA B  84      14.549   1.667  11.301  1.00 10.00      B   
ATOM   1599  O   ALA B  84      13.412   1.865  10.879  1.00 10.00      B   
ATOM   1600  N   MET B  85      15.352   2.649  11.712  1.00 10.00      B   
ATOM   1601  HN  MET B  85      16.259   2.427  12.010  1.00 10.00      B   
ATOM   1602  CA  MET B  85      14.918   4.044  11.717  1.00 10.00      B   
ATOM   1603  CB  MET B  85      16.020   4.956  12.260  1.00 10.00      B   
ATOM   1604  CG  MET B  85      16.040   5.093  13.773  1.00 10.00      B   
ATOM   1605  SD  MET B  85      17.036   6.492  14.326  1.00 10.00      B   
ATOM   1606  CE  MET B  85      16.966   6.271  16.100  1.00 10.00      B   
ATOM   1607  C   MET B  85      14.532   4.500  10.316  1.00 10.00      B   
ATOM   1608  O   MET B  85      13.485   5.118  10.119  1.00 10.00      B   
ATOM   1609  N   ASP B  86      15.383   4.176   9.348  1.00 10.00      B   
ATOM   1610  HN  ASP B  86      16.191   3.669   9.578  1.00 10.00      B   
ATOM   1611  CA  ASP B  86      15.155   4.551   7.957  1.00 10.00      B   
ATOM   1612  CB  ASP B  86      16.325   4.093   7.076  1.00 10.00      B   
ATOM   1613  CG  ASP B  86      17.686   4.378   7.683  1.00 10.00      B   
ATOM   1614  OD1 ASP B  86      18.151   5.539   7.622  1.00 10.00      B   
ATOM   1615  OD2 ASP B  86      18.307   3.436   8.223  1.00 10.00      B   
ATOM   1616  C   ASP B  86      13.849   3.951   7.447  1.00 10.00      B   
ATOM   1617  O   ASP B  86      13.104   4.593   6.704  1.00 10.00      B   
ATOM   1618  N   VAL B  87      13.573   2.723   7.869  1.00 10.00      B   
ATOM   1619  HN  VAL B  87      14.209   2.272   8.461  1.00 10.00      B   
ATOM   1620  CA  VAL B  87      12.357   2.023   7.469  1.00 10.00      B   
ATOM   1621  CB  VAL B  87      12.382   0.543   7.909  1.00 10.00      B   
ATOM   1622  CG1 VAL B  87      11.137  -0.186   7.425  1.00 10.00      B   
ATOM   1623  CG2 VAL B  87      13.637  -0.148   7.399  1.00 10.00      B   
ATOM   1624  C   VAL B  87      11.119   2.702   8.057  1.00 10.00      B   
ATOM   1625  O   VAL B  87      10.125   2.905   7.360  1.00 10.00      B   
ATOM   1626  N   VAL B  88      11.192   3.060   9.338  1.00 10.00      B   
ATOM   1627  HN  VAL B  88      12.016   2.871   9.841  1.00 10.00      B   
ATOM   1628  CA  VAL B  88      10.076   3.719  10.017  1.00 10.00      B   
ATOM   1629  CB  VAL B  88      10.381   3.988  11.508  1.00 10.00      B   
ATOM   1630  CG1 VAL B  88       9.205   4.677  12.187  1.00 10.00      B   
ATOM   1631  CG2 VAL B  88      10.707   2.689  12.224  1.00 10.00      B   
ATOM   1632  C   VAL B  88       9.704   5.025   9.313  1.00 10.00      B   
ATOM   1633  O   VAL B  88       8.524   5.344   9.153  1.00 10.00      B   
ATOM   1634  N   TYR B  89      10.719   5.768   8.882  1.00 10.00      B   
ATOM   1635  HN  TYR B  89      11.641   5.460   9.042  1.00 10.00      B   
ATOM   1636  CA  TYR B  89      10.494   7.030   8.177  1.00 10.00      B   
ATOM   1637  CB  TYR B  89      11.810   7.776   7.943  1.00 10.00      B   
ATOM   1638  CG  TYR B  89      12.344   8.471   9.176  1.00 10.00      B   
ATOM   1639  CD1 TYR B  89      13.569   8.117   9.721  1.00 10.00      B   
ATOM   1640  CD2 TYR B  89      11.613   9.473   9.802  1.00 10.00      B   
ATOM   1641  CE1 TYR B  89      14.051   8.737  10.855  1.00 10.00      B   
ATOM   1642  CE2 TYR B  89      12.090  10.103  10.935  1.00 10.00      B   
ATOM   1643  CZ  TYR B  89      13.308   9.729  11.456  1.00 10.00      B   
ATOM   1644  OH  TYR B  89      13.782  10.344  12.591  1.00 10.00      B   
ATOM   1645  HH  TYR B  89      13.109  10.302  13.283  1.00 10.00      B   
ATOM   1646  C   TYR B  89       9.780   6.786   6.853  1.00 10.00      B   
ATOM   1647  O   TYR B  89       8.912   7.564   6.451  1.00 10.00      B   
ATOM   1648  N   ALA B  90      10.139   5.691   6.189  1.00 10.00      B   
ATOM   1649  HN  ALA B  90      10.836   5.109   6.567  1.00 10.00      B   
ATOM   1650  CA  ALA B  90       9.529   5.331   4.918  1.00 10.00      B   
ATOM   1651  CB  ALA B  90      10.264   4.154   4.293  1.00 10.00      B   
ATOM   1652  C   ALA B  90       8.052   4.998   5.112  1.00 10.00      B   
ATOM   1653  O   ALA B  90       7.210   5.338   4.277  1.00 10.00      B   
ATOM   1654  N   LEU B  91       7.747   4.341   6.226  1.00 10.00      B   
ATOM   1655  HN  LEU B  91       8.470   4.095   6.848  1.00 10.00      B   
ATOM   1656  CA  LEU B  91       6.376   3.966   6.546  1.00 10.00      B   
ATOM   1657  CB  LEU B  91       6.350   2.931   7.674  1.00 10.00      B   
ATOM   1658  CG  LEU B  91       6.932   1.555   7.341  1.00 10.00      B   
ATOM   1659  CD1 LEU B  91       7.064   0.712   8.601  1.00 10.00      B   
ATOM   1660  CD2 LEU B  91       6.074   0.844   6.306  1.00 10.00      B   
ATOM   1661  C   LEU B  91       5.553   5.192   6.928  1.00 10.00      B   
ATOM   1662  O   LEU B  91       4.385   5.312   6.552  1.00 10.00      B   
ATOM   1663  N   LYS B  92       6.174   6.110   7.663  1.00 10.00      B   
ATOM   1664  HN  LYS B  92       7.107   5.955   7.933  1.00 10.00      B   
ATOM   1665  CA  LYS B  92       5.502   7.335   8.088  1.00 10.00      B   
ATOM   1666  CB  LYS B  92       6.372   8.128   9.070  1.00 10.00      B   
ATOM   1667  CG  LYS B  92       6.303   7.624  10.505  1.00 10.00      B   
ATOM   1668  CD  LYS B  92       7.111   8.504  11.449  1.00 10.00      B   
ATOM   1669  CE  LYS B  92       6.960   8.046  12.893  1.00 10.00      B   
ATOM   1670  NZ  LYS B  92       7.820   8.827  13.823  1.00 10.00      B   
ATOM   1671  HZ1 LYS B  92       7.668   8.513  14.803  1.00 10.00      B   
ATOM   1672  HZ2 LYS B  92       7.596   9.842  13.760  1.00 10.00      B   
ATOM   1673  HZ3 LYS B  92       8.820   8.689  13.579  1.00 10.00      B   
ATOM   1674  C   LYS B  92       5.126   8.195   6.885  1.00 10.00      B   
ATOM   1675  O   LYS B  92       4.134   8.923   6.908  1.00 10.00      B   
ATOM   1676  N   ARG B  93       5.914   8.091   5.821  1.00 10.00      B   
ATOM   1677  HN  ARG B  93       6.696   7.501   5.863  1.00 10.00      B   
ATOM   1678  CA  ARG B  93       5.655   8.846   4.599  1.00 10.00      B   
ATOM   1679  CB  ARG B  93       6.934   9.011   3.774  1.00 10.00      B   
ATOM   1680  CG  ARG B  93       7.953   9.944   4.406  1.00 10.00      B   
ATOM   1681  CD  ARG B  93       7.488  11.391   4.359  1.00 10.00      B   
ATOM   1682  NE  ARG B  93       7.440  11.906   2.991  1.00 10.00      B   
ATOM   1683  HE  ARG B  93       6.789  11.494   2.379  1.00 10.00      B   
ATOM   1684  CZ  ARG B  93       8.206  12.897   2.539  1.00 10.00      B   
ATOM   1685  NH1 ARG B  93       9.088  13.483   3.340  1.00 10.00      B   
ATOM   1686 HH11 ARG B  93       9.186  13.173   4.332  1.00 10.00      B   
ATOM   1687 HH12 ARG B  93       9.687  14.261   2.981  1.00 10.00      B   
ATOM   1688  NH2 ARG B  93       8.100  13.295   1.278  1.00 10.00      B   
ATOM   1689 HH21 ARG B  93       7.415  12.838   0.639  1.00 10.00      B   
ATOM   1690 HH22 ARG B  93       8.699  14.072   0.922  1.00 10.00      B   
ATOM   1691  C   ARG B  93       4.569   8.176   3.759  1.00 10.00      B   
ATOM   1692  O   ARG B  93       4.177   8.689   2.712  1.00 10.00      B   
ATOM   1693  N   GLN B  94       4.089   7.030   4.223  1.00 10.00      B   
ATOM   1694  HN  GLN B  94       4.447   6.664   5.062  1.00 10.00      B   
ATOM   1695  CA  GLN B  94       3.044   6.297   3.519  1.00 10.00      B   
ATOM   1696  CB  GLN B  94       3.371   4.805   3.455  1.00 10.00      B   
ATOM   1697  CG  GLN B  94       4.340   4.432   2.346  1.00 10.00      B   
ATOM   1698  CD  GLN B  94       4.678   2.954   2.342  1.00 10.00      B   
ATOM   1699  OE1 GLN B  94       3.975   2.141   1.737  1.00 10.00      B   
ATOM   1700  NE2 GLN B  94       5.766   2.601   3.006  1.00 10.00      B   
ATOM   1701 HE21 GLN B  94       6.283   3.305   3.454  1.00 10.00      B   
ATOM   1702 HE22 GLN B  94       6.013   1.654   3.018  1.00 10.00      B   
ATOM   1703  C   GLN B  94       1.684   6.512   4.177  1.00 10.00      B   
ATOM   1704  O   GLN B  94       0.679   5.941   3.751  1.00 10.00      B   
ATOM   1705  N   GLY B  95       1.660   7.341   5.217  1.00 10.00      B   
ATOM   1706  HN  GLY B  95       2.493   7.764   5.512  1.00 10.00      B   
ATOM   1707  CA  GLY B  95       0.420   7.626   5.916  1.00 10.00      B   
ATOM   1708  C   GLY B  95       0.110   6.597   6.984  1.00 10.00      B   
ATOM   1709  O   GLY B  95      -1.013   6.533   7.492  1.00 10.00      B   
ATOM   1710  N   ARG B  96       1.103   5.785   7.321  1.00 10.00      B   
ATOM   1711  HN  ARG B  96       1.974   5.888   6.886  1.00 10.00      B   
ATOM   1712  CA  ARG B  96       0.941   4.753   8.330  1.00 10.00      B   
ATOM   1713  CB  ARG B  96       1.512   3.424   7.833  1.00 10.00      B   
ATOM   1714  CG  ARG B  96       1.291   2.269   8.795  1.00 10.00      B   
ATOM   1715  CD  ARG B  96       2.142   1.065   8.431  1.00 10.00      B   
ATOM   1716  NE  ARG B  96       1.668   0.386   7.225  1.00 10.00      B   
ATOM   1717  HE  ARG B  96       1.009   0.860   6.667  1.00 10.00      B   
ATOM   1718  CZ  ARG B  96       2.077  -0.830   6.850  1.00 10.00      B   
ATOM   1719  NH1 ARG B  96       2.948  -1.497   7.599  1.00 10.00      B   
ATOM   1720 HH11 ARG B  96       3.318  -1.071   8.476  1.00 10.00      B   
ATOM   1721 HH12 ARG B  96       3.271  -2.449   7.312  1.00 10.00      B   
ATOM   1722  NH2 ARG B  96       1.617  -1.381   5.732  1.00 10.00      B   
ATOM   1723 HH21 ARG B  96       1.941  -2.332   5.444  1.00 10.00      B   
ATOM   1724 HH22 ARG B  96       0.935  -0.862   5.134  1.00 10.00      B   
ATOM   1725  C   ARG B  96       1.628   5.164   9.626  1.00 10.00      B   
ATOM   1726  O   ARG B  96       2.852   5.284   9.678  1.00 10.00      B   
ATOM   1727  N   THR B  97       0.837   5.389  10.661  1.00 10.00      B   
ATOM   1728  HN  THR B  97      -0.131   5.287  10.555  1.00 10.00      B   
ATOM   1729  CA  THR B  97       1.368   5.779  11.952  1.00 10.00      B   
ATOM   1730  CB  THR B  97       0.390   6.702  12.699  1.00 10.00      B   
ATOM   1731  OG1 THR B  97      -0.332   7.504  11.748  1.00 10.00      B   
ATOM   1732  HG1 THR B  97      -1.251   7.208  11.710  1.00 10.00      B   
ATOM   1733  CG2 THR B  97       1.155   7.614  13.646  1.00 10.00      B   
ATOM   1734  C   THR B  97       1.654   4.545  12.801  1.00 10.00      B   
ATOM   1735  O   THR B  97       0.746   3.779  13.123  1.00 10.00      B   
ATOM   1736  N   LEU B  98       2.919   4.351  13.142  1.00 10.00      B   
ATOM   1737  HN  LEU B  98       3.597   4.994  12.845  1.00 10.00      B   
ATOM   1738  CA  LEU B  98       3.331   3.209  13.945  1.00 10.00      B   
ATOM   1739  CB  LEU B  98       4.805   2.862  13.694  1.00 10.00      B   
ATOM   1740  CG  LEU B  98       5.171   2.376  12.288  1.00 10.00      B   
ATOM   1741  CD1 LEU B  98       5.467   3.549  11.364  1.00 10.00      B   
ATOM   1742  CD2 LEU B  98       6.354   1.424  12.344  1.00 10.00      B   
ATOM   1743  C   LEU B  98       3.094   3.476  15.428  1.00 10.00      B   
ATOM   1744  O   LEU B  98       3.917   4.100  16.098  1.00 10.00      B   
ATOM   1745  N   TYR B  99       1.959   3.016  15.930  1.00 10.00      B   
ATOM   1746  HN  TYR B  99       1.338   2.534  15.346  1.00 10.00      B   
ATOM   1747  CA  TYR B  99       1.613   3.207  17.326  1.00 10.00      B   
ATOM   1748  CB  TYR B  99       0.096   3.254  17.504  1.00 10.00      B   
ATOM   1749  CG  TYR B  99      -0.558   4.439  16.831  1.00 10.00      B   
ATOM   1750  CD1 TYR B  99      -1.367   4.270  15.715  1.00 10.00      B   
ATOM   1751  CD2 TYR B  99      -0.362   5.728  17.310  1.00 10.00      B   
ATOM   1752  CE1 TYR B  99      -1.965   5.352  15.099  1.00 10.00      B   
ATOM   1753  CE2 TYR B  99      -0.955   6.815  16.701  1.00 10.00      B   
ATOM   1754  CZ  TYR B  99      -1.756   6.621  15.595  1.00 10.00      B   
ATOM   1755  OH  TYR B  99      -2.346   7.700  14.981  1.00 10.00      B   
ATOM   1756  HH  TYR B  99      -1.687   8.392  14.836  1.00 10.00      B   
ATOM   1757  C   TYR B  99       2.227   2.119  18.198  1.00 10.00      B   
ATOM   1758  O   TYR B  99       2.061   0.925  17.938  1.00 10.00      B   
ATOM   1759  N   GLY B 100       2.958   2.541  19.218  1.00 10.00      B   
ATOM   1760  HN  GLY B 100       3.076   3.505  19.356  1.00 10.00      B   
ATOM   1761  CA  GLY B 100       3.596   1.608  20.122  1.00 10.00      B   
ATOM   1762  C   GLY B 100       5.074   1.461  19.825  1.00 10.00      B   
ATOM   1763  O   GLY B 100       5.887   1.285  20.734  1.00 10.00      B   
ATOM   1764  N   PHE B 101       5.418   1.563  18.549  1.00 10.00      B   
ATOM   1765  HN  PHE B 101       4.723   1.740  17.882  1.00 10.00      B   
ATOM   1766  CA  PHE B 101       6.800   1.437  18.111  1.00 10.00      B   
ATOM   1767  CB  PHE B 101       6.861   0.937  16.665  1.00 10.00      B   
ATOM   1768  CG  PHE B 101       6.111  -0.343  16.434  1.00 10.00      B   
ATOM   1769  CD1 PHE B 101       4.876  -0.332  15.808  1.00 10.00      B   
ATOM   1770  CD2 PHE B 101       6.640  -1.557  16.843  1.00 10.00      B   
ATOM   1771  CE1 PHE B 101       4.182  -1.506  15.590  1.00 10.00      B   
ATOM   1772  CE2 PHE B 101       5.952  -2.736  16.629  1.00 10.00      B   
ATOM   1773  CZ  PHE B 101       4.720  -2.711  16.002  1.00 10.00      B   
ATOM   1774  C   PHE B 101       7.525   2.769  18.239  1.00 10.00      B   
ATOM   1775  O   PHE B 101       7.245   3.716  17.504  1.00 10.00      B   
ATOM   1776  N   GLY B 102       8.448   2.836  19.183  1.00 10.00      B   
ATOM   1777  HN  GLY B 102       8.623   2.048  19.737  1.00 10.00      B   
ATOM   1778  CA  GLY B 102       9.202   4.054  19.403  1.00 10.00      B   
ATOM   1779  C   GLY B 102       9.262   4.420  20.873  1.00 10.00      B   
ATOM   1780  O   GLY B 102       8.958   5.549  21.258  1.00 10.00      B   
ATOM   1781  N   GLY B 103       9.655   3.459  21.694  1.00 10.00      B   
ATOM   1782  HN  GLY B 103       9.888   2.580  21.331  1.00 10.00      B   
ATOM   1783  CA  GLY B 103       9.747   3.687  23.117  1.00 10.00      B   
ATOM   1784  C   GLY B 103       9.916   2.385  23.864  1.00 10.00      B   
ATOM   1785  O   GLY B 103       9.408   2.267  24.996  1.00 10.00      B   
ATOM   1786  OXT GLY B 103      10.554   1.464  23.312  1.00 10.00      B   
END
