# Supplementary material for: Large-scale discovery of protein interactions at residue resolution using co-evolution calculated from genomic sequences
Source: Nat Commun. 2021 Mar 2;12:1396. doi: 10.1038/s41467-021-21636-z (PMC7925567; doi:10.1038/s41467-021-21636-z)
Supplement: Supplementary file 12 — Supplementary Data 10 [file 41467_2021_21636_MOESM12_ESM.zip › supplementary/allpdb0037_H2B1J_H4/models/haddock_top10_haddock_62w.pdb]

REMARK FILENAME="haddock_62w.pdb0"
REMARK ===============================================================
REMARK HADDOCK run for haddock
REMARK initial structure: haddock_62.pdb
REMARK final NOE weights: unambig 50 amb: 50
REMARK ===============================================================
REMARK            total,bonds,angles,improper,dihe,vdw,elec,air,cdih,coup,rdcs,vean,dani,xpcs,rg
REMARK energies: -132.88, 0, 0, 0, 0, -33.0032, -275.015, 175.138, 0, 0, 0, 0, 0, 0, 0
REMARK ===============================================================
REMARK            bonds,angles,impropers,dihe,air,cdih,coup,rdcs,vean,dani,xpcs
REMARK rms-dev.: 0,0,0,0,9.11791,0,0, 0, 0, 0, 0
REMARK ===============================================================
REMARK               air,cdih,coup,rdcs,vean,dani,xpcs
REMARK               >0.3,>5,>1,>0,>5,>0.2,>0.2
REMARK violations.: 2, 0, 0, 0, 0, 0, 0
REMARK ===============================================================
REMARK                        CVpartition#,violations,rms
REMARK AIRs cross-validation: 1, 0, NaN
REMARK ===============================================================
REMARK NCS energy: 0
REMARK ===============================================================
REMARK Symmetry energy: 0
REMARK ===============================================================
REMARK Desolvation energy: 5.3994
REMARK Internal energy free molecules: 59464.4
REMARK Internal energy complex: -5926.52
REMARK Binding energy: -65693.6
REMARK ===============================================================
REMARK buried surface area: 1262.96
REMARK ===============================================================
REMARK water - chain1: 0 0 0
REMARK water - chain2: 0 0 0
REMARK water - chain3: 0 0 0
REMARK water - chain4: 0 0 0
REMARK water - chain5: 0 0 0
REMARK water - chain6: 0 0 0
REMARK ===============================================================
REMARK water - water: 0 0 0
REMARK ===============================================================
REMARK DATE:27-Jul-2020  04:24:05       created by user: he47
REMARK VERSION:1.3
ATOM      1  CB  SER A  33     -10.996  29.713   5.499  1.00 10.00      A   
ATOM      2  OG  SER A  33     -11.303  31.078   5.282  1.00 10.00      A   
ATOM      3  HG  SER A  33     -11.748  31.175   4.433  1.00 10.00      A   
ATOM      4  C   SER A  33     -10.194  28.094   7.233  1.00 10.00      A   
ATOM      5  O   SER A  33      -8.973  28.065   7.387  1.00 10.00      A   
ATOM      6  N   SER A  33     -10.211  30.524   7.670  1.00 10.00      A   
ATOM      7  HT1 SER A  33     -10.279  30.410   8.702  1.00 10.00      A   
ATOM      8  HT2 SER A  33     -10.635  31.434   7.400  1.00 10.00      A   
ATOM      9  HT3 SER A  33      -9.208  30.530   7.400  1.00 10.00      A   
ATOM     10  CA  SER A  33     -10.915  29.416   6.991  1.00 10.00      A   
ATOM     11  N   ARG A  34     -10.943  26.999   7.268  1.00 10.00      A   
ATOM     12  HN  ARG A  34     -11.916  27.073   7.137  1.00 10.00      A   
ATOM     13  CA  ARG A  34     -10.358  25.689   7.496  1.00 10.00      A   
ATOM     14  CB  ARG A  34     -10.417  25.327   8.981  1.00 10.00      A   
ATOM     15  CG  ARG A  34      -9.061  25.041   9.600  1.00 10.00      A   
ATOM     16  CD  ARG A  34      -8.880  23.562   9.891  1.00 10.00      A   
ATOM     17  NE  ARG A  34      -9.406  23.186  11.203  1.00 10.00      A   
ATOM     18  HE  ARG A  34      -9.785  23.902  11.761  1.00 10.00      A   
ATOM     19  CZ  ARG A  34      -9.399  21.943  11.677  1.00 10.00      A   
ATOM     20  NH1 ARG A  34      -8.902  20.950  10.953  1.00 10.00      A   
ATOM     21 HH11 ARG A  34      -8.508  21.133   9.996  1.00 10.00      A   
ATOM     22 HH12 ARG A  34      -8.901  19.978  11.334  1.00 10.00      A   
ATOM     23  NH2 ARG A  34      -9.888  21.690  12.880  1.00 10.00      A   
ATOM     24 HH21 ARG A  34     -10.278  22.463  13.464  1.00 10.00      A   
ATOM     25 HH22 ARG A  34      -9.883  20.715  13.250  1.00 10.00      A   
ATOM     26  C   ARG A  34     -11.064  24.628   6.668  1.00 10.00      A   
ATOM     27  O   ARG A  34     -12.263  24.384   6.838  1.00 10.00      A   
ATOM     28  N   LYS A  35     -10.322  24.021   5.760  1.00 10.00      A   
ATOM     29  HN  LYS A  35      -9.383  24.289   5.655  1.00 10.00      A   
ATOM     30  CA  LYS A  35     -10.858  22.979   4.900  1.00 10.00      A   
ATOM     31  CB  LYS A  35     -11.193  23.544   3.515  1.00 10.00      A   
ATOM     32  CG  LYS A  35     -11.794  22.532   2.554  1.00 10.00      A   
ATOM     33  CD  LYS A  35     -12.100  23.169   1.206  1.00 10.00      A   
ATOM     34  CE  LYS A  35     -12.610  22.140   0.211  1.00 10.00      A   
ATOM     35  NZ  LYS A  35     -12.900  22.739  -1.118  1.00 10.00      A   
ATOM     36  HZ1 LYS A  35     -13.760  23.320  -1.070  1.00 10.00      A   
ATOM     37  HZ2 LYS A  35     -13.045  21.989  -1.827  1.00 10.00      A   
ATOM     38  HZ3 LYS A  35     -12.108  23.337  -1.422  1.00 10.00      A   
ATOM     39  C   LYS A  35      -9.859  21.836   4.771  1.00 10.00      A   
ATOM     40  O   LYS A  35      -8.778  22.007   4.197  1.00 10.00      A   
ATOM     41  N   GLU A  36     -10.216  20.683   5.319  1.00 10.00      A   
ATOM     42  HN  GLU A  36     -11.085  20.617   5.771  1.00 10.00      A   
ATOM     43  CA  GLU A  36      -9.359  19.509   5.257  1.00 10.00      A   
ATOM     44  CB  GLU A  36      -9.698  18.531   6.387  1.00 10.00      A   
ATOM     45  CG  GLU A  36      -9.563  19.113   7.787  1.00 10.00      A   
ATOM     46  CD  GLU A  36      -8.177  19.648   8.080  1.00 10.00      A   
ATOM     47  OE1 GLU A  36      -7.202  18.868   8.022  1.00 10.00      A   
ATOM     48  OE2 GLU A  36      -8.058  20.852   8.385  1.00 10.00      A   
ATOM     49  C   GLU A  36      -9.521  18.822   3.904  1.00 10.00      A   
ATOM     50  O   GLU A  36     -10.452  19.125   3.156  1.00 10.00      A   
ATOM     51  N   SER A  37      -8.615  17.910   3.589  1.00 10.00      A   
ATOM     52  HN  SER A  37      -7.902  17.702   4.230  1.00 10.00      A   
ATOM     53  CA  SER A  37      -8.659  17.191   2.325  1.00 10.00      A   
ATOM     54  CB  SER A  37      -8.050  18.048   1.209  1.00 10.00      A   
ATOM     55  OG  SER A  37      -8.789  19.245   1.013  1.00 10.00      A   
ATOM     56  HG  SER A  37      -9.510  19.281   1.661  1.00 10.00      A   
ATOM     57  C   SER A  37      -7.901  15.872   2.438  1.00 10.00      A   
ATOM     58  O   SER A  37      -7.618  15.400   3.540  1.00 10.00      A   
ATOM     59  N   TYR A  38      -7.590  15.273   1.300  1.00 10.00      A   
ATOM     60  HN  TYR A  38      -7.881  15.671   0.448  1.00 10.00      A   
ATOM     61  CA  TYR A  38      -6.843  14.026   1.276  1.00 10.00      A   
ATOM     62  CB  TYR A  38      -7.623  12.942   0.528  1.00 10.00      A   
ATOM     63  CG  TYR A  38      -8.901  12.526   1.225  1.00 10.00      A   
ATOM     64  CD1 TYR A  38     -10.143  12.850   0.696  1.00 10.00      A   
ATOM     65  CD2 TYR A  38      -8.863  11.818   2.419  1.00 10.00      A   
ATOM     66  CE1 TYR A  38     -11.309  12.481   1.337  1.00 10.00      A   
ATOM     67  CE2 TYR A  38     -10.025  11.442   3.066  1.00 10.00      A   
ATOM     68  CZ  TYR A  38     -11.245  11.777   2.521  1.00 10.00      A   
ATOM     69  OH  TYR A  38     -12.407  11.407   3.161  1.00 10.00      A   
ATOM     70  HH  TYR A  38     -12.291  11.505   4.116  1.00 10.00      A   
ATOM     71  C   TYR A  38      -5.483  14.254   0.631  1.00 10.00      A   
ATOM     72  O   TYR A  38      -4.764  13.311   0.299  1.00 10.00      A   
ATOM     73  N   SER A  39      -5.131  15.528   0.492  1.00 10.00      A   
ATOM     74  HN  SER A  39      -5.746  16.224   0.805  1.00 10.00      A   
ATOM     75  CA  SER A  39      -3.872  15.938  -0.116  1.00 10.00      A   
ATOM     76  CB  SER A  39      -3.850  17.461  -0.251  1.00 10.00      A   
ATOM     77  OG  SER A  39      -5.171  17.964  -0.393  1.00 10.00      A   
ATOM     78  HG  SER A  39      -5.132  18.886  -0.681  1.00 10.00      A   
ATOM     79  C   SER A  39      -2.663  15.455   0.687  1.00 10.00      A   
ATOM     80  O   SER A  39      -1.545  15.413   0.172  1.00 10.00      A   
ATOM     81  N   ILE A  40      -2.887  15.092   1.941  1.00 10.00      A   
ATOM     82  HN  ILE A  40      -3.799  15.140   2.301  1.00 10.00      A   
ATOM     83  CA  ILE A  40      -1.811  14.605   2.794  1.00 10.00      A   
ATOM     84  CB  ILE A  40      -2.158  14.783   4.290  1.00 10.00      A   
ATOM     85  CG1 ILE A  40      -2.556  16.236   4.570  1.00 10.00      A   
ATOM     86  CG2 ILE A  40      -0.992  14.359   5.175  1.00 10.00      A   
ATOM     87  CD1 ILE A  40      -3.074  16.477   5.972  1.00 10.00      A   
ATOM     88  C   ILE A  40      -1.559  13.131   2.497  1.00 10.00      A   
ATOM     89  O   ILE A  40      -0.411  12.691   2.387  1.00 10.00      A   
ATOM     90  N   TYR A  41      -2.645  12.379   2.345  1.00 10.00      A   
ATOM     91  HN  TYR A  41      -3.530  12.793   2.440  1.00 10.00      A   
ATOM     92  CA  TYR A  41      -2.555  10.957   2.052  1.00 10.00      A   
ATOM     93  CB  TYR A  41      -3.899  10.267   2.290  1.00 10.00      A   
ATOM     94  CG  TYR A  41      -3.797   8.774   2.535  1.00 10.00      A   
ATOM     95  CD1 TYR A  41      -3.416   8.279   3.776  1.00 10.00      A   
ATOM     96  CD2 TYR A  41      -4.090   7.862   1.532  1.00 10.00      A   
ATOM     97  CE1 TYR A  41      -3.331   6.919   4.008  1.00 10.00      A   
ATOM     98  CE2 TYR A  41      -4.005   6.500   1.752  1.00 10.00      A   
ATOM     99  CZ  TYR A  41      -3.625   6.034   2.994  1.00 10.00      A   
ATOM    100  OH  TYR A  41      -3.545   4.679   3.225  1.00 10.00      A   
ATOM    101  HH  TYR A  41      -3.930   4.482   4.090  1.00 10.00      A   
ATOM    102  C   TYR A  41      -2.091  10.742   0.617  1.00 10.00      A   
ATOM    103  O   TYR A  41      -1.281   9.858   0.346  1.00 10.00      A   
ATOM    104  N   VAL A  42      -2.600  11.561  -0.299  1.00 10.00      A   
ATOM    105  HN  VAL A  42      -3.261  12.237  -0.024  1.00 10.00      A   
ATOM    106  CA  VAL A  42      -2.216  11.471  -1.706  1.00 10.00      A   
ATOM    107  CB  VAL A  42      -3.014  12.466  -2.582  1.00 10.00      A   
ATOM    108  CG1 VAL A  42      -2.475  12.500  -4.006  1.00 10.00      A   
ATOM    109  CG2 VAL A  42      -4.492  12.105  -2.588  1.00 10.00      A   
ATOM    110  C   VAL A  42      -0.716  11.730  -1.857  1.00 10.00      A   
ATOM    111  O   VAL A  42      -0.040  11.084  -2.657  1.00 10.00      A   
ATOM    112  N   TYR A  43      -0.203  12.670  -1.065  1.00 10.00      A   
ATOM    113  HN  TYR A  43      -0.798  13.155  -0.454  1.00 10.00      A   
ATOM    114  CA  TYR A  43       1.220  13.004  -1.085  1.00 10.00      A   
ATOM    115  CB  TYR A  43       1.491  14.195  -0.159  1.00 10.00      A   
ATOM    116  CG  TYR A  43       2.885  14.775  -0.263  1.00 10.00      A   
ATOM    117  CD1 TYR A  43       3.334  15.359  -1.443  1.00 10.00      A   
ATOM    118  CD2 TYR A  43       3.747  14.754   0.825  1.00 10.00      A   
ATOM    119  CE1 TYR A  43       4.604  15.897  -1.534  1.00 10.00      A   
ATOM    120  CE2 TYR A  43       5.018  15.288   0.742  1.00 10.00      A   
ATOM    121  CZ  TYR A  43       5.441  15.860  -0.438  1.00 10.00      A   
ATOM    122  OH  TYR A  43       6.710  16.394  -0.519  1.00 10.00      A   
ATOM    123  HH  TYR A  43       7.308  15.885   0.049  1.00 10.00      A   
ATOM    124  C   TYR A  43       2.037  11.789  -0.646  1.00 10.00      A   
ATOM    125  O   TYR A  43       3.131  11.537  -1.154  1.00 10.00      A   
ATOM    126  N   LYS A  44       1.479  11.038   0.295  1.00 10.00      A   
ATOM    127  HN  LYS A  44       0.606  11.302   0.655  1.00 10.00      A   
ATOM    128  CA  LYS A  44       2.117   9.835   0.806  1.00 10.00      A   
ATOM    129  CB  LYS A  44       1.361   9.339   2.047  1.00 10.00      A   
ATOM    130  CG  LYS A  44       1.409   7.837   2.273  1.00 10.00      A   
ATOM    131  CD  LYS A  44       0.720   7.455   3.570  1.00 10.00      A   
ATOM    132  CE  LYS A  44       0.743   5.951   3.781  1.00 10.00      A   
ATOM    133  NZ  LYS A  44       0.503   5.585   5.202  1.00 10.00      A   
ATOM    134  HZ1 LYS A  44       1.313   5.876   5.788  1.00 10.00      A   
ATOM    135  HZ2 LYS A  44       0.377   4.558   5.295  1.00 10.00      A   
ATOM    136  HZ3 LYS A  44      -0.353   6.057   5.558  1.00 10.00      A   
ATOM    137  C   LYS A  44       2.141   8.767  -0.285  1.00 10.00      A   
ATOM    138  O   LYS A  44       3.161   8.123  -0.519  1.00 10.00      A   
ATOM    139  N   VAL A  45       1.009   8.612  -0.965  1.00 10.00      A   
ATOM    140  HN  VAL A  45       0.234   9.167  -0.729  1.00 10.00      A   
ATOM    141  CA  VAL A  45       0.883   7.638  -2.041  1.00 10.00      A   
ATOM    142  CB  VAL A  45      -0.569   7.555  -2.561  1.00 10.00      A   
ATOM    143  CG1 VAL A  45      -0.693   6.512  -3.666  1.00 10.00      A   
ATOM    144  CG2 VAL A  45      -1.522   7.231  -1.422  1.00 10.00      A   
ATOM    145  C   VAL A  45       1.831   7.975  -3.193  1.00 10.00      A   
ATOM    146  O   VAL A  45       2.343   7.081  -3.870  1.00 10.00      A   
ATOM    147  N   LEU A  46       2.073   9.266  -3.401  1.00 10.00      A   
ATOM    148  HN  LEU A  46       1.630   9.935  -2.831  1.00 10.00      A   
ATOM    149  CA  LEU A  46       2.969   9.719  -4.459  1.00 10.00      A   
ATOM    150  CB  LEU A  46       3.089  11.242  -4.438  1.00 10.00      A   
ATOM    151  CG  LEU A  46       4.047  11.858  -5.458  1.00 10.00      A   
ATOM    152  CD1 LEU A  46       3.444  11.822  -6.854  1.00 10.00      A   
ATOM    153  CD2 LEU A  46       4.411  13.280  -5.060  1.00 10.00      A   
ATOM    154  C   LEU A  46       4.350   9.084  -4.310  1.00 10.00      A   
ATOM    155  O   LEU A  46       4.877   8.487  -5.251  1.00 10.00      A   
ATOM    156  N   LYS A  47       4.919   9.193  -3.115  1.00 10.00      A   
ATOM    157  HN  LYS A  47       4.444   9.666  -2.398  1.00 10.00      A   
ATOM    158  CA  LYS A  47       6.231   8.623  -2.844  1.00 10.00      A   
ATOM    159  CB  LYS A  47       6.872   9.287  -1.619  1.00 10.00      A   
ATOM    160  CG  LYS A  47       7.122  10.786  -1.769  1.00 10.00      A   
ATOM    161  CD  LYS A  47       8.469  11.082  -2.421  1.00 10.00      A   
ATOM    162  CE  LYS A  47       9.629  10.760  -1.485  1.00 10.00      A   
ATOM    163  NZ  LYS A  47      10.957  11.022  -2.110  1.00 10.00      A   
ATOM    164  HZ1 LYS A  47      11.701  10.484  -1.610  1.00 10.00      A   
ATOM    165  HZ2 LYS A  47      11.187  12.032  -2.051  1.00 10.00      A   
ATOM    166  HZ3 LYS A  47      10.950  10.738  -3.112  1.00 10.00      A   
ATOM    167  C   LYS A  47       6.129   7.111  -2.651  1.00 10.00      A   
ATOM    168  O   LYS A  47       7.115   6.390  -2.797  1.00 10.00      A   
ATOM    169  N   GLN A  48       4.926   6.642  -2.330  1.00 10.00      A   
ATOM    170  HN  GLN A  48       4.184   7.275  -2.220  1.00 10.00      A   
ATOM    171  CA  GLN A  48       4.676   5.218  -2.120  1.00 10.00      A   
ATOM    172  CB  GLN A  48       3.301   4.994  -1.483  1.00 10.00      A   
ATOM    173  CG  GLN A  48       3.342   4.735   0.015  1.00 10.00      A   
ATOM    174  CD  GLN A  48       3.731   3.308   0.355  1.00 10.00      A   
ATOM    175  OE1 GLN A  48       2.874   2.436   0.500  1.00 10.00      A   
ATOM    176  NE2 GLN A  48       5.025   3.054   0.480  1.00 10.00      A   
ATOM    177 HE21 GLN A  48       5.662   3.792   0.350  1.00 10.00      A   
ATOM    178 HE22 GLN A  48       5.296   2.140   0.697  1.00 10.00      A   
ATOM    179  C   GLN A  48       4.778   4.434  -3.424  1.00 10.00      A   
ATOM    180  O   GLN A  48       5.148   3.258  -3.422  1.00 10.00      A   
ATOM    181  N   VAL A  49       4.421   5.073  -4.533  1.00 10.00      A   
ATOM    182  HN  VAL A  49       4.100   5.999  -4.472  1.00 10.00      A   
ATOM    183  CA  VAL A  49       4.495   4.421  -5.835  1.00 10.00      A   
ATOM    184  CB  VAL A  49       3.332   4.805  -6.780  1.00 10.00      A   
ATOM    185  CG1 VAL A  49       2.014   4.273  -6.243  1.00 10.00      A   
ATOM    186  CG2 VAL A  49       3.257   6.308  -7.000  1.00 10.00      A   
ATOM    187  C   VAL A  49       5.846   4.685  -6.497  1.00 10.00      A   
ATOM    188  O   VAL A  49       6.451   3.783  -7.076  1.00 10.00      A   
ATOM    189  N   HIS A  50       6.317   5.922  -6.386  1.00 10.00      A   
ATOM    190  HN  HIS A  50       5.783   6.591  -5.907  1.00 10.00      A   
ATOM    191  CA  HIS A  50       7.603   6.323  -6.947  1.00 10.00      A   
ATOM    192  CB  HIS A  50       7.539   6.492  -8.471  1.00 10.00      A   
ATOM    193  CG  HIS A  50       7.949   5.270  -9.249  1.00 10.00      A   
ATOM    194  ND1 HIS A  50       9.108   4.559  -8.995  1.00 10.00      A   
ATOM    195  HD1 HIS A  50       9.769   4.763  -8.300  1.00 10.00      A   
ATOM    196  CD2 HIS A  50       7.342   4.627 -10.278  1.00 10.00      A   
ATOM    197  CE1 HIS A  50       9.190   3.542  -9.831  1.00 10.00      A   
ATOM    198  NE2 HIS A  50       8.134   3.559 -10.615  1.00 10.00      A   
ATOM    199  HE2 HIS A  50       7.944   2.909 -11.325  1.00 10.00      A   
ATOM    200  C   HIS A  50       8.080   7.612  -6.285  1.00 10.00      A   
ATOM    201  O   HIS A  50       7.590   8.698  -6.593  1.00 10.00      A   
ATOM    202  N   PRO A  51       9.059   7.506  -5.379  1.00 10.00      A   
ATOM    203  CA  PRO A  51       9.593   8.655  -4.644  1.00 10.00      A   
ATOM    204  CB  PRO A  51      10.256   7.989  -3.440  1.00 10.00      A   
ATOM    205  CG  PRO A  51      10.741   6.688  -3.971  1.00 10.00      A   
ATOM    206  CD  PRO A  51       9.733   6.253  -4.999  1.00 10.00      A   
ATOM    207  C   PRO A  51      10.627   9.445  -5.443  1.00 10.00      A   
ATOM    208  O   PRO A  51      11.371  10.249  -4.881  1.00 10.00      A   
ATOM    209  N   ASP A  52      10.651   9.229  -6.749  1.00 10.00      A   
ATOM    210  HN  ASP A  52      10.005   8.604  -7.139  1.00 10.00      A   
ATOM    211  CA  ASP A  52      11.595   9.906  -7.626  1.00 10.00      A   
ATOM    212  CB  ASP A  52      12.473   8.869  -8.328  1.00 10.00      A   
ATOM    213  CG  ASP A  52      13.779   9.435  -8.844  1.00 10.00      A   
ATOM    214  OD1 ASP A  52      14.384  10.284  -8.156  1.00 10.00      A   
ATOM    215  OD2 ASP A  52      14.229   9.001  -9.925  1.00 10.00      A   
ATOM    216  C   ASP A  52      10.837  10.740  -8.652  1.00 10.00      A   
ATOM    217  O   ASP A  52      11.345  11.051  -9.731  1.00 10.00      A   
ATOM    218  N   THR A  53       9.613  11.099  -8.295  1.00 10.00      A   
ATOM    219  HN  THR A  53       9.274  10.826  -7.421  1.00 10.00      A   
ATOM    220  CA  THR A  53       8.756  11.889  -9.161  1.00 10.00      A   
ATOM    221  CB  THR A  53       7.750  10.978  -9.890  1.00 10.00      A   
ATOM    222  OG1 THR A  53       7.904   9.630  -9.422  1.00 10.00      A   
ATOM    223  HG1 THR A  53       7.319   9.484  -8.673  1.00 10.00      A   
ATOM    224  CG2 THR A  53       7.984  11.015 -11.390  1.00 10.00      A   
ATOM    225  C   THR A  53       7.989  12.920  -8.342  1.00 10.00      A   
ATOM    226  O   THR A  53       7.979  12.855  -7.107  1.00 10.00      A   
ATOM    227  N   GLY A  54       7.357  13.865  -9.022  1.00 10.00      A   
ATOM    228  HN  GLY A  54       7.412  13.871 -10.001  1.00 10.00      A   
ATOM    229  CA  GLY A  54       6.592  14.892  -8.342  1.00 10.00      A   
ATOM    230  C   GLY A  54       5.171  14.977  -8.858  1.00 10.00      A   
ATOM    231  O   GLY A  54       4.748  14.136  -9.655  1.00 10.00      A   
ATOM    232  N   ILE A  55       4.429  15.979  -8.403  1.00 10.00      A   
ATOM    233  HN  ILE A  55       4.819  16.617  -7.763  1.00 10.00      A   
ATOM    234  CA  ILE A  55       3.048  16.161  -8.832  1.00 10.00      A   
ATOM    235  CB  ILE A  55       2.065  15.313  -7.983  1.00 10.00      A   
ATOM    236  CG1 ILE A  55       0.648  15.349  -8.574  1.00 10.00      A   
ATOM    237  CG2 ILE A  55       2.061  15.771  -6.531  1.00 10.00      A   
ATOM    238  CD1 ILE A  55      -0.312  14.372  -7.931  1.00 10.00      A   
ATOM    239  C   ILE A  55       2.653  17.639  -8.785  1.00 10.00      A   
ATOM    240  O   ILE A  55       3.088  18.383  -7.902  1.00 10.00      A   
ATOM    241  N   SER A  56       1.844  18.060  -9.748  1.00 10.00      A   
ATOM    242  HN  SER A  56       1.543  17.423 -10.429  1.00 10.00      A   
ATOM    243  CA  SER A  56       1.389  19.437  -9.822  1.00 10.00      A   
ATOM    244  CB  SER A  56       1.025  19.787 -11.269  1.00 10.00      A   
ATOM    245  OG  SER A  56       0.332  21.022 -11.348  1.00 10.00      A   
ATOM    246  HG  SER A  56       0.854  21.645 -11.871  1.00 10.00      A   
ATOM    247  C   SER A  56       0.184  19.647  -8.913  1.00 10.00      A   
ATOM    248  O   SER A  56      -0.619  18.735  -8.720  1.00 10.00      A   
ATOM    249  N   SER A  57       0.061  20.850  -8.363  1.00 10.00      A   
ATOM    250  HN  SER A  57       0.741  21.532  -8.553  1.00 10.00      A   
ATOM    251  CA  SER A  57      -1.049  21.187  -7.481  1.00 10.00      A   
ATOM    252  CB  SER A  57      -0.863  22.604  -6.939  1.00 10.00      A   
ATOM    253  OG  SER A  57       0.514  22.913  -6.815  1.00 10.00      A   
ATOM    254  HG  SER A  57       0.732  23.028  -5.882  1.00 10.00      A   
ATOM    255  C   SER A  57      -2.380  21.078  -8.222  1.00 10.00      A   
ATOM    256  O   SER A  57      -3.393  20.665  -7.654  1.00 10.00      A   
ATOM    257  N   LYS A  58      -2.365  21.424  -9.505  1.00 10.00      A   
ATOM    258  HN  LYS A  58      -1.522  21.725  -9.910  1.00 10.00      A   
ATOM    259  CA  LYS A  58      -3.568  21.358 -10.326  1.00 10.00      A   
ATOM    260  CB  LYS A  58      -3.354  22.066 -11.666  1.00 10.00      A   
ATOM    261  CG  LYS A  58      -4.626  22.630 -12.276  1.00 10.00      A   
ATOM    262  CD  LYS A  58      -4.329  23.455 -13.516  1.00 10.00      A   
ATOM    263  CE  LYS A  58      -5.582  24.130 -14.044  1.00 10.00      A   
ATOM    264  NZ  LYS A  58      -5.308  24.944 -15.257  1.00 10.00      A   
ATOM    265  HZ1 LYS A  58      -5.135  24.324 -16.073  1.00 10.00      A   
ATOM    266  HZ2 LYS A  58      -4.471  25.541 -15.105  1.00 10.00      A   
ATOM    267  HZ3 LYS A  58      -6.122  25.559 -15.468  1.00 10.00      A   
ATOM    268  C   LYS A  58      -3.973  19.903 -10.537  1.00 10.00      A   
ATOM    269  O   LYS A  58      -5.154  19.578 -10.631  1.00 10.00      A   
ATOM    270  N   ALA A  59      -2.975  19.028 -10.585  1.00 10.00      A   
ATOM    271  HN  ALA A  59      -2.057  19.352 -10.498  1.00 10.00      A   
ATOM    272  CA  ALA A  59      -3.213  17.604 -10.758  1.00 10.00      A   
ATOM    273  CB  ALA A  59      -1.954  16.914 -11.261  1.00 10.00      A   
ATOM    274  C   ALA A  59      -3.667  17.000  -9.433  1.00 10.00      A   
ATOM    275  O   ALA A  59      -4.412  16.019  -9.404  1.00 10.00      A   
ATOM    276  N   MET A  60      -3.213  17.606  -8.340  1.00 10.00      A   
ATOM    277  HN  MET A  60      -2.612  18.373  -8.439  1.00 10.00      A   
ATOM    278  CA  MET A  60      -3.573  17.161  -7.000  1.00 10.00      A   
ATOM    279  CB  MET A  60      -2.779  17.930  -5.943  1.00 10.00      A   
ATOM    280  CG  MET A  60      -1.335  17.483  -5.798  1.00 10.00      A   
ATOM    281  SD  MET A  60      -0.326  18.650  -4.860  1.00 10.00      A   
ATOM    282  CE  MET A  60      -1.186  18.662  -3.289  1.00 10.00      A   
ATOM    283  C   MET A  60      -5.063  17.362  -6.770  1.00 10.00      A   
ATOM    284  O   MET A  60      -5.715  16.553  -6.110  1.00 10.00      A   
ATOM    285  N   GLY A  61      -5.594  18.448  -7.327  1.00 10.00      A   
ATOM    286  HN  GLY A  61      -5.012  19.064  -7.822  1.00 10.00      A   
ATOM    287  CA  GLY A  61      -7.007  18.742  -7.197  1.00 10.00      A   
ATOM    288  C   GLY A  61      -7.857  17.648  -7.802  1.00 10.00      A   
ATOM    289  O   GLY A  61      -8.869  17.247  -7.228  1.00 10.00      A   
ATOM    290  N   ILE A  62      -7.434  17.158  -8.962  1.00 10.00      A   
ATOM    291  HN  ILE A  62      -6.622  17.535  -9.370  1.00 10.00      A   
ATOM    292  CA  ILE A  62      -8.144  16.088  -9.652  1.00 10.00      A   
ATOM    293  CB  ILE A  62      -7.527  15.809 -11.040  1.00 10.00      A   
ATOM    294  CG1 ILE A  62      -7.333  17.115 -11.810  1.00 10.00      A   
ATOM    295  CG2 ILE A  62      -8.400  14.848 -11.837  1.00 10.00      A   
ATOM    296  CD1 ILE A  62      -6.474  16.969 -13.047  1.00 10.00      A   
ATOM    297  C   ILE A  62      -8.089  14.815  -8.812  1.00 10.00      A   
ATOM    298  O   ILE A  62      -9.065  14.071  -8.722  1.00 10.00      A   
ATOM    299  N   MET A  63      -6.938  14.587  -8.188  1.00 10.00      A   
ATOM    300  HN  MET A  63      -6.204  15.227  -8.301  1.00 10.00      A   
ATOM    301  CA  MET A  63      -6.739  13.418  -7.336  1.00 10.00      A   
ATOM    302  CB  MET A  63      -5.295  13.351  -6.828  1.00 10.00      A   
ATOM    303  CG  MET A  63      -4.264  13.039  -7.904  1.00 10.00      A   
ATOM    304  SD  MET A  63      -4.500  11.415  -8.649  1.00 10.00      A   
ATOM    305  CE  MET A  63      -4.184  10.341  -7.248  1.00 10.00      A   
ATOM    306  C   MET A  63      -7.703  13.455  -6.159  1.00 10.00      A   
ATOM    307  O   MET A  63      -8.354  12.457  -5.846  1.00 10.00      A   
ATOM    308  N   ASN A  64      -7.793  14.620  -5.522  1.00 10.00      A   
ATOM    309  HN  ASN A  64      -7.238  15.372  -5.828  1.00 10.00      A   
ATOM    310  CA  ASN A  64      -8.689  14.817  -4.383  1.00 10.00      A   
ATOM    311  CB  ASN A  64      -8.579  16.256  -3.861  1.00 10.00      A   
ATOM    312  CG  ASN A  64      -7.847  16.358  -2.535  1.00 10.00      A   
ATOM    313  OD1 ASN A  64      -7.968  15.491  -1.668  1.00 10.00      A   
ATOM    314  ND2 ASN A  64      -7.086  17.428  -2.361  1.00 10.00      A   
ATOM    315 HD21 ASN A  64      -7.041  18.090  -3.088  1.00 10.00      A   
ATOM    316 HD22 ASN A  64      -6.593  17.518  -1.517  1.00 10.00      A   
ATOM    317  C   ASN A  64     -10.125  14.538  -4.802  1.00 10.00      A   
ATOM    318  O   ASN A  64     -10.859  13.823  -4.117  1.00 10.00      A   
ATOM    319  N   SER A  65     -10.509  15.097  -5.945  1.00 10.00      A   
ATOM    320  HN  SER A  65      -9.872  15.659  -6.439  1.00 10.00      A   
ATOM    321  CA  SER A  65     -11.850  14.914  -6.480  1.00 10.00      A   
ATOM    322  CB  SER A  65     -12.020  15.728  -7.762  1.00 10.00      A   
ATOM    323  OG  SER A  65     -11.715  17.096  -7.539  1.00 10.00      A   
ATOM    324  HG  SER A  65     -12.534  17.582  -7.371  1.00 10.00      A   
ATOM    325  C   SER A  65     -12.136  13.442  -6.748  1.00 10.00      A   
ATOM    326  O   SER A  65     -13.206  12.943  -6.412  1.00 10.00      A   
ATOM    327  N   PHE A  66     -11.167  12.746  -7.332  1.00 10.00      A   
ATOM    328  HN  PHE A  66     -10.327  13.202  -7.569  1.00 10.00      A   
ATOM    329  CA  PHE A  66     -11.322  11.328  -7.640  1.00 10.00      A   
ATOM    330  CB  PHE A  66     -10.124  10.798  -8.429  1.00 10.00      A   
ATOM    331  CG  PHE A  66     -10.226  11.008  -9.912  1.00 10.00      A   
ATOM    332  CD1 PHE A  66      -9.091  10.993 -10.704  1.00 10.00      A   
ATOM    333  CD2 PHE A  66     -11.456  11.212 -10.515  1.00 10.00      A   
ATOM    334  CE1 PHE A  66      -9.181  11.179 -12.071  1.00 10.00      A   
ATOM    335  CE2 PHE A  66     -11.553  11.401 -11.880  1.00 10.00      A   
ATOM    336  CZ  PHE A  66     -10.414  11.384 -12.661  1.00 10.00      A   
ATOM    337  C   PHE A  66     -11.537  10.498  -6.380  1.00 10.00      A   
ATOM    338  O   PHE A  66     -12.451   9.676  -6.322  1.00 10.00      A   
ATOM    339  N   VAL A  67     -10.699  10.721  -5.369  1.00 10.00      A   
ATOM    340  HN  VAL A  67      -9.994  11.398  -5.473  1.00 10.00      A   
ATOM    341  CA  VAL A  67     -10.806   9.988  -4.108  1.00 10.00      A   
ATOM    342  CB  VAL A  67      -9.750  10.451  -3.075  1.00 10.00      A   
ATOM    343  CG1 VAL A  67      -9.946   9.739  -1.741  1.00 10.00      A   
ATOM    344  CG2 VAL A  67      -8.340  10.213  -3.597  1.00 10.00      A   
ATOM    345  C   VAL A  67     -12.201  10.160  -3.514  1.00 10.00      A   
ATOM    346  O   VAL A  67     -12.859   9.181  -3.143  1.00 10.00      A   
ATOM    347  N   ASN A  68     -12.653  11.408  -3.459  1.00 10.00      A   
ATOM    348  HN  ASN A  68     -12.083  12.137  -3.792  1.00 10.00      A   
ATOM    349  CA  ASN A  68     -13.966  11.735  -2.916  1.00 10.00      A   
ATOM    350  CB  ASN A  68     -14.121  13.251  -2.777  1.00 10.00      A   
ATOM    351  CG  ASN A  68     -13.693  13.763  -1.417  1.00 10.00      A   
ATOM    352  OD1 ASN A  68     -13.924  13.119  -0.392  1.00 10.00      A   
ATOM    353  ND2 ASN A  68     -13.057  14.922  -1.399  1.00 10.00      A   
ATOM    354 HD21 ASN A  68     -12.901  15.379  -2.256  1.00 10.00      A   
ATOM    355 HD22 ASN A  68     -12.761  15.276  -0.534  1.00 10.00      A   
ATOM    356  C   ASN A  68     -15.087  11.170  -3.781  1.00 10.00      A   
ATOM    357  O   ASN A  68     -16.054  10.615  -3.264  1.00 10.00      A   
ATOM    358  N   ASP A  69     -14.942  11.299  -5.095  1.00 10.00      A   
ATOM    359  HN  ASP A  69     -14.138  11.746  -5.447  1.00 10.00      A   
ATOM    360  CA  ASP A  69     -15.947  10.807  -6.036  1.00 10.00      A   
ATOM    361  CB  ASP A  69     -15.562  11.162  -7.475  1.00 10.00      A   
ATOM    362  CG  ASP A  69     -16.686  10.916  -8.459  1.00 10.00      A   
ATOM    363  OD1 ASP A  69     -17.628  11.735  -8.510  1.00 10.00      A   
ATOM    364  OD2 ASP A  69     -16.625   9.907  -9.194  1.00 10.00      A   
ATOM    365  C   ASP A  69     -16.141   9.302  -5.894  1.00 10.00      A   
ATOM    366  O   ASP A  69     -17.272   8.810  -5.851  1.00 10.00      A   
ATOM    367  N   ILE A  70     -15.037   8.571  -5.818  1.00 10.00      A   
ATOM    368  HN  ILE A  70     -14.160   9.015  -5.877  1.00 10.00      A   
ATOM    369  CA  ILE A  70     -15.098   7.123  -5.656  1.00 10.00      A   
ATOM    370  CB  ILE A  70     -13.698   6.475  -5.767  1.00 10.00      A   
ATOM    371  CG1 ILE A  70     -13.077   6.782  -7.133  1.00 10.00      A   
ATOM    372  CG2 ILE A  70     -13.781   4.970  -5.555  1.00 10.00      A   
ATOM    373  CD1 ILE A  70     -11.620   6.381  -7.250  1.00 10.00      A   
ATOM    374  C   ILE A  70     -15.717   6.781  -4.304  1.00 10.00      A   
ATOM    375  O   ILE A  70     -16.547   5.878  -4.195  1.00 10.00      A   
ATOM    376  N   PHE A  71     -15.320   7.531  -3.281  1.00 10.00      A   
ATOM    377  HN  PHE A  71     -14.662   8.245  -3.442  1.00 10.00      A   
ATOM    378  CA  PHE A  71     -15.828   7.331  -1.926  1.00 10.00      A   
ATOM    379  CB  PHE A  71     -15.119   8.279  -0.950  1.00 10.00      A   
ATOM    380  CG  PHE A  71     -15.614   8.199   0.466  1.00 10.00      A   
ATOM    381  CD1 PHE A  71     -15.424   7.053   1.221  1.00 10.00      A   
ATOM    382  CD2 PHE A  71     -16.272   9.272   1.041  1.00 10.00      A   
ATOM    383  CE1 PHE A  71     -15.881   6.980   2.523  1.00 10.00      A   
ATOM    384  CE2 PHE A  71     -16.731   9.205   2.342  1.00 10.00      A   
ATOM    385  CZ  PHE A  71     -16.536   8.058   3.085  1.00 10.00      A   
ATOM    386  C   PHE A  71     -17.340   7.541  -1.876  1.00 10.00      A   
ATOM    387  O   PHE A  71     -18.066   6.746  -1.282  1.00 10.00      A   
ATOM    388  N   GLU A  72     -17.802   8.610  -2.520  1.00 10.00      A   
ATOM    389  HN  GLU A  72     -17.163   9.203  -2.977  1.00 10.00      A   
ATOM    390  CA  GLU A  72     -19.225   8.937  -2.564  1.00 10.00      A   
ATOM    391  CB  GLU A  72     -19.462  10.209  -3.381  1.00 10.00      A   
ATOM    392  CG  GLU A  72     -19.358  11.509  -2.595  1.00 10.00      A   
ATOM    393  CD  GLU A  72     -19.930  12.684  -3.365  1.00 10.00      A   
ATOM    394  OE1 GLU A  72     -20.374  12.482  -4.517  1.00 10.00      A   
ATOM    395  OE2 GLU A  72     -19.941  13.815  -2.824  1.00 10.00      A   
ATOM    396  C   GLU A  72     -20.033   7.791  -3.167  1.00 10.00      A   
ATOM    397  O   GLU A  72     -21.117   7.460  -2.684  1.00 10.00      A   
ATOM    398  N   ARG A  73     -19.498   7.184  -4.221  1.00 10.00      A   
ATOM    399  HN  ARG A  73     -18.626   7.484  -4.558  1.00 10.00      A   
ATOM    400  CA  ARG A  73     -20.178   6.081  -4.886  1.00 10.00      A   
ATOM    401  CB  ARG A  73     -19.599   5.824  -6.278  1.00 10.00      A   
ATOM    402  CG  ARG A  73     -19.943   6.909  -7.285  1.00 10.00      A   
ATOM    403  CD  ARG A  73     -20.369   6.323  -8.620  1.00 10.00      A   
ATOM    404  NE  ARG A  73     -19.229   5.882  -9.416  1.00 10.00      A   
ATOM    405  HE  ARG A  73     -18.543   5.345  -8.958  1.00 10.00      A   
ATOM    406  CZ  ARG A  73     -19.067   6.168 -10.707  1.00 10.00      A   
ATOM    407  NH1 ARG A  73     -19.973   6.900 -11.347  1.00 10.00      A   
ATOM    408 HH11 ARG A  73     -20.812   7.254 -10.839  1.00 10.00      A   
ATOM    409 HH12 ARG A  73     -19.849   7.127 -12.359  1.00 10.00      A   
ATOM    410  NH2 ARG A  73     -17.992   5.732 -11.355  1.00 10.00      A   
ATOM    411 HH21 ARG A  73     -17.271   5.165 -10.853  1.00 10.00      A   
ATOM    412 HH22 ARG A  73     -17.860   5.955 -12.366  1.00 10.00      A   
ATOM    413  C   ARG A  73     -20.160   4.814  -4.038  1.00 10.00      A   
ATOM    414  O   ARG A  73     -21.199   4.183  -3.840  1.00 10.00      A   
ATOM    415  N   ILE A  74     -18.986   4.456  -3.517  1.00 10.00      A   
ATOM    416  HN  ILE A  74     -18.190   5.008  -3.693  1.00 10.00      A   
ATOM    417  CA  ILE A  74     -18.856   3.263  -2.687  1.00 10.00      A   
ATOM    418  CB  ILE A  74     -17.395   3.011  -2.254  1.00 10.00      A   
ATOM    419  CG1 ILE A  74     -16.522   2.723  -3.478  1.00 10.00      A   
ATOM    420  CG2 ILE A  74     -17.320   1.852  -1.265  1.00 10.00      A   
ATOM    421  CD1 ILE A  74     -15.054   2.530  -3.157  1.00 10.00      A   
ATOM    422  C   ILE A  74     -19.751   3.365  -1.455  1.00 10.00      A   
ATOM    423  O   ILE A  74     -20.469   2.423  -1.119  1.00 10.00      A   
ATOM    424  N   ALA A  75     -19.714   4.519  -0.792  1.00 10.00      A   
ATOM    425  HN  ALA A  75     -19.114   5.236  -1.108  1.00 10.00      A   
ATOM    426  CA  ALA A  75     -20.530   4.746   0.396  1.00 10.00      A   
ATOM    427  CB  ALA A  75     -20.191   6.084   1.033  1.00 10.00      A   
ATOM    428  C   ALA A  75     -22.014   4.681   0.049  1.00 10.00      A   
ATOM    429  O   ALA A  75     -22.811   4.115   0.797  1.00 10.00      A   
ATOM    430  N   GLY A  76     -22.368   5.255  -1.095  1.00 10.00      A   
ATOM    431  HN  GLY A  76     -21.679   5.684  -1.646  1.00 10.00      A   
ATOM    432  CA  GLY A  76     -23.747   5.255  -1.542  1.00 10.00      A   
ATOM    433  C   GLY A  76     -24.260   3.855  -1.811  1.00 10.00      A   
ATOM    434  O   GLY A  76     -25.318   3.469  -1.311  1.00 10.00      A   
ATOM    435  N   GLU A  77     -23.495   3.081  -2.577  1.00 10.00      A   
ATOM    436  HN  GLU A  77     -22.650   3.441  -2.935  1.00 10.00      A   
ATOM    437  CA  GLU A  77     -23.879   1.712  -2.909  1.00 10.00      A   
ATOM    438  CB  GLU A  77     -22.958   1.116  -3.973  1.00 10.00      A   
ATOM    439  CG  GLU A  77     -22.957   1.882  -5.288  1.00 10.00      A   
ATOM    440  CD  GLU A  77     -24.351   2.205  -5.784  1.00 10.00      A   
ATOM    441  OE1 GLU A  77     -24.990   1.328  -6.404  1.00 10.00      A   
ATOM    442  OE2 GLU A  77     -24.819   3.342  -5.555  1.00 10.00      A   
ATOM    443  C   GLU A  77     -23.927   0.829  -1.666  1.00 10.00      A   
ATOM    444  O   GLU A  77     -24.788  -0.041  -1.546  1.00 10.00      A   
ATOM    445  N   ALA A  78     -23.009   1.064  -0.735  1.00 10.00      A   
ATOM    446  HN  ALA A  78     -22.333   1.760  -0.891  1.00 10.00      A   
ATOM    447  CA  ALA A  78     -22.975   0.301   0.506  1.00 10.00      A   
ATOM    448  CB  ALA A  78     -21.727   0.640   1.309  1.00 10.00      A   
ATOM    449  C   ALA A  78     -24.230   0.587   1.324  1.00 10.00      A   
ATOM    450  O   ALA A  78     -24.828  -0.318   1.907  1.00 10.00      A   
ATOM    451  N   SER A  79     -24.634   1.853   1.338  1.00 10.00      A   
ATOM    452  HN  SER A  79     -24.119   2.523   0.839  1.00 10.00      A   
ATOM    453  CA  SER A  79     -25.818   2.271   2.073  1.00 10.00      A   
ATOM    454  CB  SER A  79     -25.902   3.798   2.137  1.00 10.00      A   
ATOM    455  OG  SER A  79     -24.708   4.355   2.670  1.00 10.00      A   
ATOM    456  HG  SER A  79     -24.000   4.289   2.011  1.00 10.00      A   
ATOM    457  C   SER A  79     -27.085   1.698   1.446  1.00 10.00      A   
ATOM    458  O   SER A  79     -27.956   1.185   2.149  1.00 10.00      A   
ATOM    459  N   ARG A  80     -27.183   1.774   0.122  1.00 10.00      A   
ATOM    460  HN  ARG A  80     -26.457   2.195  -0.391  1.00 10.00      A   
ATOM    461  CA  ARG A  80     -28.351   1.259  -0.581  1.00 10.00      A   
ATOM    462  CB  ARG A  80     -28.369   1.687  -2.054  1.00 10.00      A   
ATOM    463  CG  ARG A  80     -27.305   1.030  -2.919  1.00 10.00      A   
ATOM    464  CD  ARG A  80     -27.374   1.502  -4.361  1.00 10.00      A   
ATOM    465  NE  ARG A  80     -28.581   1.031  -5.033  1.00 10.00      A   
ATOM    466  HE  ARG A  80     -29.391   0.937  -4.484  1.00 10.00      A   
ATOM    467  CZ  ARG A  80     -28.644   0.726  -6.330  1.00 10.00      A   
ATOM    468  NH1 ARG A  80     -27.561   0.827  -7.098  1.00 10.00      A   
ATOM    469 HH11 ARG A  80     -26.648   1.152  -6.686  1.00 10.00      A   
ATOM    470 HH12 ARG A  80     -27.612   0.589  -8.114  1.00 10.00      A   
ATOM    471  NH2 ARG A  80     -29.788   0.298  -6.851  1.00 10.00      A   
ATOM    472 HH21 ARG A  80     -30.638   0.207  -6.252  1.00 10.00      A   
ATOM    473 HH22 ARG A  80     -29.843   0.054  -7.865  1.00 10.00      A   
ATOM    474  C   ARG A  80     -28.462  -0.260  -0.440  1.00 10.00      A   
ATOM    475  O   ARG A  80     -29.558  -0.797  -0.285  1.00 10.00      A   
ATOM    476  N   LEU A  81     -27.319  -0.944  -0.481  1.00 10.00      A   
ATOM    477  HN  LEU A  81     -26.473  -0.461  -0.624  1.00 10.00      A   
ATOM    478  CA  LEU A  81     -27.293  -2.395  -0.340  1.00 10.00      A   
ATOM    479  CB  LEU A  81     -25.877  -2.931  -0.555  1.00 10.00      A   
ATOM    480  CG  LEU A  81     -25.695  -4.442  -0.401  1.00 10.00      A   
ATOM    481  CD1 LEU A  81     -26.329  -5.191  -1.565  1.00 10.00      A   
ATOM    482  CD2 LEU A  81     -24.224  -4.792  -0.265  1.00 10.00      A   
ATOM    483  C   LEU A  81     -27.789  -2.780   1.045  1.00 10.00      A   
ATOM    484  O   LEU A  81     -28.569  -3.726   1.201  1.00 10.00      A   
ATOM    485  N   ALA A  82     -27.336  -2.031   2.042  1.00 10.00      A   
ATOM    486  HN  ALA A  82     -26.709  -1.302   1.844  1.00 10.00      A   
ATOM    487  CA  ALA A  82     -27.734  -2.262   3.417  1.00 10.00      A   
ATOM    488  CB  ALA A  82     -26.915  -1.392   4.360  1.00 10.00      A   
ATOM    489  C   ALA A  82     -29.220  -1.987   3.584  1.00 10.00      A   
ATOM    490  O   ALA A  82     -29.954  -2.824   4.101  1.00 10.00      A   
ATOM    491  N   HIS A  83     -29.661  -0.824   3.116  1.00 10.00      A   
ATOM    492  HN  HIS A  83     -29.020  -0.201   2.702  1.00 10.00      A   
ATOM    493  CA  HIS A  83     -31.066  -0.436   3.211  1.00 10.00      A   
ATOM    494  CB  HIS A  83     -31.293   0.990   2.697  1.00 10.00      A   
ATOM    495  CG  HIS A  83     -32.725   1.436   2.761  1.00 10.00      A   
ATOM    496  ND1 HIS A  83     -33.377   1.730   3.942  1.00 10.00      A   
ATOM    497  HD1 HIS A  83     -32.982   1.700   4.845  1.00 10.00      A   
ATOM    498  CD2 HIS A  83     -33.638   1.616   1.776  1.00 10.00      A   
ATOM    499  CE1 HIS A  83     -34.627   2.067   3.678  1.00 10.00      A   
ATOM    500  NE2 HIS A  83     -34.807   2.006   2.371  1.00 10.00      A   
ATOM    501  HE2 HIS A  83     -35.648   2.210   1.903  1.00 10.00      A   
ATOM    502  C   HIS A  83     -31.973  -1.425   2.485  1.00 10.00      A   
ATOM    503  O   HIS A  83     -33.043  -1.770   2.979  1.00 10.00      A   
ATOM    504  N   TYR A  84     -31.543  -1.879   1.315  1.00 10.00      A   
ATOM    505  HN  TYR A  84     -30.685  -1.552   0.958  1.00 10.00      A   
ATOM    506  CA  TYR A  84     -32.319  -2.841   0.539  1.00 10.00      A   
ATOM    507  CB  TYR A  84     -31.651  -3.104  -0.815  1.00 10.00      A   
ATOM    508  CG  TYR A  84     -32.322  -4.184  -1.632  1.00 10.00      A   
ATOM    509  CD1 TYR A  84     -33.546  -3.959  -2.249  1.00 10.00      A   
ATOM    510  CD2 TYR A  84     -31.733  -5.433  -1.779  1.00 10.00      A   
ATOM    511  CE1 TYR A  84     -34.167  -4.949  -2.986  1.00 10.00      A   
ATOM    512  CE2 TYR A  84     -32.346  -6.427  -2.516  1.00 10.00      A   
ATOM    513  CZ  TYR A  84     -33.562  -6.179  -3.117  1.00 10.00      A   
ATOM    514  OH  TYR A  84     -34.178  -7.172  -3.847  1.00 10.00      A   
ATOM    515  HH  TYR A  84     -34.332  -6.852  -4.748  1.00 10.00      A   
ATOM    516  C   TYR A  84     -32.485  -4.142   1.320  1.00 10.00      A   
ATOM    517  O   TYR A  84     -33.530  -4.789   1.265  1.00 10.00      A   
ATOM    518  N   ASN A  85     -31.455  -4.502   2.071  1.00 10.00      A   
ATOM    519  HN  ASN A  85     -30.658  -3.931   2.088  1.00 10.00      A   
ATOM    520  CA  ASN A  85     -31.474  -5.716   2.875  1.00 10.00      A   
ATOM    521  CB  ASN A  85     -30.073  -6.321   2.972  1.00 10.00      A   
ATOM    522  CG  ASN A  85     -29.742  -7.196   1.783  1.00 10.00      A   
ATOM    523  OD1 ASN A  85     -30.017  -8.393   1.789  1.00 10.00      A   
ATOM    524  ND2 ASN A  85     -29.142  -6.608   0.759  1.00 10.00      A   
ATOM    525 HD21 ASN A  85     -28.942  -5.646   0.825  1.00 10.00      A   
ATOM    526 HD22 ASN A  85     -28.932  -7.153  -0.030  1.00 10.00      A   
ATOM    527  C   ASN A  85     -32.021  -5.432   4.265  1.00 10.00      A   
ATOM    528  O   ASN A  85     -32.001  -6.295   5.139  1.00 10.00      A   
ATOM    529  N   LYS A  86     -32.500  -4.206   4.457  1.00 10.00      A   
ATOM    530  HN  LYS A  86     -32.472  -3.568   3.711  1.00 10.00      A   
ATOM    531  CA  LYS A  86     -33.071  -3.770   5.730  1.00 10.00      A   
ATOM    532  CB  LYS A  86     -34.335  -4.558   6.076  1.00 10.00      A   
ATOM    533  CG  LYS A  86     -35.466  -4.326   5.088  1.00 10.00      A   
ATOM    534  CD  LYS A  86     -36.682  -5.162   5.426  1.00 10.00      A   
ATOM    535  CE  LYS A  86     -37.800  -4.928   4.424  1.00 10.00      A   
ATOM    536  NZ  LYS A  86     -38.990  -5.761   4.726  1.00 10.00      A   
ATOM    537  HZ1 LYS A  86     -38.727  -6.768   4.750  1.00 10.00      A   
ATOM    538  HZ2 LYS A  86     -39.718  -5.626   3.996  1.00 10.00      A   
ATOM    539  HZ3 LYS A  86     -39.387  -5.494   5.649  1.00 10.00      A   
ATOM    540  C   LYS A  86     -32.056  -3.775   6.870  1.00 10.00      A   
ATOM    541  O   LYS A  86     -32.393  -4.042   8.022  1.00 10.00      A   
ATOM    542  N   ARG A  87     -30.810  -3.481   6.537  1.00 10.00      A   
ATOM    543  HN  ARG A  87     -30.598  -3.293   5.597  1.00 10.00      A   
ATOM    544  CA  ARG A  87     -29.747  -3.417   7.526  1.00 10.00      A   
ATOM    545  CB  ARG A  87     -28.429  -3.974   6.969  1.00 10.00      A   
ATOM    546  CG  ARG A  87     -28.545  -5.319   6.270  1.00 10.00      A   
ATOM    547  CD  ARG A  87     -27.183  -5.988   6.134  1.00 10.00      A   
ATOM    548  NE  ARG A  87     -26.856  -6.795   7.310  1.00 10.00      A   
ATOM    549  HE  ARG A  87     -27.601  -7.039   7.904  1.00 10.00      A   
ATOM    550  CZ  ARG A  87     -25.627  -7.214   7.622  1.00 10.00      A   
ATOM    551  NH1 ARG A  87     -24.581  -6.903   6.856  1.00 10.00      A   
ATOM    552 HH11 ARG A  87     -24.706  -6.321   5.986  1.00 10.00      A   
ATOM    553 HH12 ARG A  87     -23.627  -7.235   7.113  1.00 10.00      A   
ATOM    554  NH2 ARG A  87     -25.442  -7.948   8.712  1.00 10.00      A   
ATOM    555 HH21 ARG A  87     -26.252  -8.200   9.321  1.00 10.00      A   
ATOM    556 HH22 ARG A  87     -24.487  -8.280   8.967  1.00 10.00      A   
ATOM    557  C   ARG A  87     -29.550  -1.963   7.931  1.00 10.00      A   
ATOM    558  O   ARG A  87     -29.414  -1.090   7.073  1.00 10.00      A   
ATOM    559  N   SER A  88     -29.560  -1.700   9.223  1.00 10.00      A   
ATOM    560  HN  SER A  88     -29.699  -2.429   9.867  1.00 10.00      A   
ATOM    561  CA  SER A  88     -29.377  -0.347   9.719  1.00 10.00      A   
ATOM    562  CB  SER A  88     -30.130  -0.184  11.037  1.00 10.00      A   
ATOM    563  OG  SER A  88     -30.475  -1.454  11.577  1.00 10.00      A   
ATOM    564  HG  SER A  88     -29.888  -1.655  12.318  1.00 10.00      A   
ATOM    565  C   SER A  88     -27.893  -0.043   9.902  1.00 10.00      A   
ATOM    566  O   SER A  88     -27.463   1.112   9.843  1.00 10.00      A   
ATOM    567  N   THR A  89     -27.112  -1.093  10.104  1.00 10.00      A   
ATOM    568  HN  THR A  89     -27.512  -1.991  10.116  1.00 10.00      A   
ATOM    569  CA  THR A  89     -25.682  -0.959  10.299  1.00 10.00      A   
ATOM    570  CB  THR A  89     -25.225  -1.780  11.514  1.00 10.00      A   
ATOM    571  OG1 THR A  89     -26.121  -1.527  12.603  1.00 10.00      A   
ATOM    572  HG1 THR A  89     -26.687  -0.776  12.379  1.00 10.00      A   
ATOM    573  CG2 THR A  89     -23.810  -1.396  11.923  1.00 10.00      A   
ATOM    574  C   THR A  89     -24.922  -1.428   9.064  1.00 10.00      A   
ATOM    575  O   THR A  89     -25.061  -2.573   8.632  1.00 10.00      A   
ATOM    576  N   ILE A  90     -24.132  -0.536   8.497  1.00 10.00      A   
ATOM    577  HN  ILE A  90     -24.072   0.365   8.883  1.00 10.00      A   
ATOM    578  CA  ILE A  90     -23.340  -0.855   7.322  1.00 10.00      A   
ATOM    579  CB  ILE A  90     -23.115   0.397   6.449  1.00 10.00      A   
ATOM    580  CG1 ILE A  90     -24.455   1.063   6.116  1.00 10.00      A   
ATOM    581  CG2 ILE A  90     -22.360   0.037   5.176  1.00 10.00      A   
ATOM    582  CD1 ILE A  90     -24.318   2.460   5.548  1.00 10.00      A   
ATOM    583  C   ILE A  90     -21.990  -1.405   7.765  1.00 10.00      A   
ATOM    584  O   ILE A  90     -21.201  -0.697   8.389  1.00 10.00      A   
ATOM    585  N   THR A  91     -21.729  -2.662   7.449  1.00 10.00      A   
ATOM    586  HN  THR A  91     -22.380  -3.173   6.916  1.00 10.00      A   
ATOM    587  CA  THR A  91     -20.480  -3.291   7.843  1.00 10.00      A   
ATOM    588  CB  THR A  91     -20.713  -4.709   8.402  1.00 10.00      A   
ATOM    589  OG1 THR A  91     -21.433  -5.507   7.447  1.00 10.00      A   
ATOM    590  HG1 THR A  91     -21.960  -4.930   6.861  1.00 10.00      A   
ATOM    591  CG2 THR A  91     -21.495  -4.655   9.707  1.00 10.00      A   
ATOM    592  C   THR A  91     -19.510  -3.356   6.671  1.00 10.00      A   
ATOM    593  O   THR A  91     -19.806  -2.859   5.583  1.00 10.00      A   
ATOM    594  N   SER A  92     -18.356  -3.971   6.898  1.00 10.00      A   
ATOM    595  HN  SER A  92     -18.174  -4.338   7.789  1.00 10.00      A   
ATOM    596  CA  SER A  92     -17.343  -4.117   5.866  1.00 10.00      A   
ATOM    597  CB  SER A  92     -16.104  -4.780   6.466  1.00 10.00      A   
ATOM    598  OG  SER A  92     -16.437  -5.469   7.667  1.00 10.00      A   
ATOM    599  HG  SER A  92     -16.336  -6.421   7.529  1.00 10.00      A   
ATOM    600  C   SER A  92     -17.883  -4.950   4.704  1.00 10.00      A   
ATOM    601  O   SER A  92     -17.458  -4.791   3.559  1.00 10.00      A   
ATOM    602  N   ARG A  93     -18.843  -5.819   5.015  1.00 10.00      A   
ATOM    603  HN  ARG A  93     -19.141  -5.877   5.944  1.00 10.00      A   
ATOM    604  CA  ARG A  93     -19.465  -6.685   4.019  1.00 10.00      A   
ATOM    605  CB  ARG A  93     -20.522  -7.573   4.677  1.00 10.00      A   
ATOM    606  CG  ARG A  93     -21.294  -8.448   3.705  1.00 10.00      A   
ATOM    607  CD  ARG A  93     -22.730  -8.633   4.165  1.00 10.00      A   
ATOM    608  NE  ARG A  93     -23.517  -9.406   3.207  1.00 10.00      A   
ATOM    609  HE  ARG A  93     -23.185 -10.304   2.976  1.00 10.00      A   
ATOM    610  CZ  ARG A  93     -24.647  -8.975   2.643  1.00 10.00      A   
ATOM    611  NH1 ARG A  93     -25.132  -7.769   2.928  1.00 10.00      A   
ATOM    612 HH11 ARG A  93     -24.631  -7.134   3.606  1.00 10.00      A   
ATOM    613 HH12 ARG A  93     -26.014  -7.445   2.484  1.00 10.00      A   
ATOM    614  NH2 ARG A  93     -25.281  -9.750   1.771  1.00 10.00      A   
ATOM    615 HH21 ARG A  93     -24.896 -10.688   1.528  1.00 10.00      A   
ATOM    616 HH22 ARG A  93     -26.170  -9.430   1.327  1.00 10.00      A   
ATOM    617  C   ARG A  93     -20.110  -5.862   2.912  1.00 10.00      A   
ATOM    618  O   ARG A  93     -19.888  -6.119   1.728  1.00 10.00      A   
ATOM    619  N   GLU A  94     -20.905  -4.872   3.305  1.00 10.00      A   
ATOM    620  HN  GLU A  94     -21.042  -4.719   4.268  1.00 10.00      A   
ATOM    621  CA  GLU A  94     -21.584  -4.009   2.350  1.00 10.00      A   
ATOM    622  CB  GLU A  94     -22.493  -3.011   3.071  1.00 10.00      A   
ATOM    623  CG  GLU A  94     -23.813  -3.597   3.554  1.00 10.00      A   
ATOM    624  CD  GLU A  94     -23.633  -4.661   4.616  1.00 10.00      A   
ATOM    625  OE1 GLU A  94     -24.241  -5.747   4.485  1.00 10.00      A   
ATOM    626  OE2 GLU A  94     -22.878  -4.419   5.587  1.00 10.00      A   
ATOM    627  C   GLU A  94     -20.572  -3.270   1.488  1.00 10.00      A   
ATOM    628  O   GLU A  94     -20.740  -3.156   0.275  1.00 10.00      A   
ATOM    629  N   ILE A  95     -19.509  -2.794   2.124  1.00 10.00      A   
ATOM    630  HN  ILE A  95     -19.435  -2.933   3.094  1.00 10.00      A   
ATOM    631  CA  ILE A  95     -18.454  -2.069   1.429  1.00 10.00      A   
ATOM    632  CB  ILE A  95     -17.399  -1.530   2.422  1.00 10.00      A   
ATOM    633  CG1 ILE A  95     -18.079  -0.716   3.529  1.00 10.00      A   
ATOM    634  CG2 ILE A  95     -16.350  -0.689   1.703  1.00 10.00      A   
ATOM    635  CD1 ILE A  95     -17.157  -0.332   4.668  1.00 10.00      A   
ATOM    636  C   ILE A  95     -17.765  -2.962   0.400  1.00 10.00      A   
ATOM    637  O   ILE A  95     -17.659  -2.599  -0.770  1.00 10.00      A   
ATOM    638  N   GLN A  96     -17.317  -4.137   0.838  1.00 10.00      A   
ATOM    639  HN  GLN A  96     -17.446  -4.377   1.786  1.00 10.00      A   
ATOM    640  CA  GLN A  96     -16.630  -5.076  -0.045  1.00 10.00      A   
ATOM    641  CB  GLN A  96     -16.095  -6.287   0.734  1.00 10.00      A   
ATOM    642  CG  GLN A  96     -15.023  -5.949   1.761  1.00 10.00      A   
ATOM    643  CD  GLN A  96     -14.205  -7.158   2.179  1.00 10.00      A   
ATOM    644  OE1 GLN A  96     -14.560  -7.878   3.115  1.00 10.00      A   
ATOM    645  NE2 GLN A  96     -13.094  -7.380   1.494  1.00 10.00      A   
ATOM    646 HE21 GLN A  96     -12.866  -6.761   0.770  1.00 10.00      A   
ATOM    647 HE22 GLN A  96     -12.541  -8.155   1.740  1.00 10.00      A   
ATOM    648  C   GLN A  96     -17.523  -5.531  -1.201  1.00 10.00      A   
ATOM    649  O   GLN A  96     -17.037  -5.801  -2.302  1.00 10.00      A   
ATOM    650  N   THR A  97     -18.823  -5.618  -0.948  1.00 10.00      A   
ATOM    651  HN  THR A  97     -19.154  -5.403  -0.050  1.00 10.00      A   
ATOM    652  CA  THR A  97     -19.769  -6.029  -1.974  1.00 10.00      A   
ATOM    653  CB  THR A  97     -21.114  -6.472  -1.362  1.00 10.00      A   
ATOM    654  OG1 THR A  97     -20.880  -7.462  -0.348  1.00 10.00      A   
ATOM    655  HG1 THR A  97     -20.493  -7.037   0.431  1.00 10.00      A   
ATOM    656  CG2 THR A  97     -22.021  -7.058  -2.436  1.00 10.00      A   
ATOM    657  C   THR A  97     -19.996  -4.897  -2.973  1.00 10.00      A   
ATOM    658  O   THR A  97     -19.992  -5.118  -4.185  1.00 10.00      A   
ATOM    659  N   ALA A  98     -20.151  -3.680  -2.454  1.00 10.00      A   
ATOM    660  HN  ALA A  98     -20.110  -3.568  -1.477  1.00 10.00      A   
ATOM    661  CA  ALA A  98     -20.376  -2.505  -3.292  1.00 10.00      A   
ATOM    662  CB  ALA A  98     -20.584  -1.267  -2.432  1.00 10.00      A   
ATOM    663  C   ALA A  98     -19.218  -2.298  -4.262  1.00 10.00      A   
ATOM    664  O   ALA A  98     -19.425  -2.003  -5.438  1.00 10.00      A   
ATOM    665  N   VAL A  99     -18.002  -2.473  -3.755  1.00 10.00      A   
ATOM    666  HN  VAL A  99     -17.914  -2.708  -2.805  1.00 10.00      A   
ATOM    667  CA  VAL A  99     -16.795  -2.316  -4.560  1.00 10.00      A   
ATOM    668  CB  VAL A  99     -15.523  -2.558  -3.712  1.00 10.00      A   
ATOM    669  CG1 VAL A  99     -14.280  -2.621  -4.585  1.00 10.00      A   
ATOM    670  CG2 VAL A  99     -15.367  -1.474  -2.656  1.00 10.00      A   
ATOM    671  C   VAL A  99     -16.806  -3.266  -5.759  1.00 10.00      A   
ATOM    672  O   VAL A  99     -16.483  -2.874  -6.882  1.00 10.00      A   
ATOM    673  N   ARG A 100     -17.215  -4.507  -5.518  1.00 10.00      A   
ATOM    674  HN  ARG A 100     -17.499  -4.747  -4.609  1.00 10.00      A   
ATOM    675  CA  ARG A 100     -17.267  -5.519  -6.568  1.00 10.00      A   
ATOM    676  CB  ARG A 100     -17.399  -6.916  -5.964  1.00 10.00      A   
ATOM    677  CG  ARG A 100     -16.085  -7.498  -5.471  1.00 10.00      A   
ATOM    678  CD  ARG A 100     -16.283  -8.866  -4.839  1.00 10.00      A   
ATOM    679  NE  ARG A 100     -16.778  -8.771  -3.467  1.00 10.00      A   
ATOM    680  HE  ARG A 100     -16.234  -8.265  -2.827  1.00 10.00      A   
ATOM    681  CZ  ARG A 100     -17.913  -9.328  -3.044  1.00 10.00      A   
ATOM    682  NH1 ARG A 100     -18.673 -10.015  -3.883  1.00 10.00      A   
ATOM    683 HH11 ARG A 100     -19.561 -10.452  -3.550  1.00 10.00      A   
ATOM    684 HH12 ARG A 100     -18.388 -10.126  -4.879  1.00 10.00      A   
ATOM    685  NH2 ARG A 100     -18.278  -9.206  -1.776  1.00 10.00      A   
ATOM    686 HH21 ARG A 100     -17.680  -8.680  -1.106  1.00 10.00      A   
ATOM    687 HH22 ARG A 100     -19.167  -9.643  -1.441  1.00 10.00      A   
ATOM    688  C   ARG A 100     -18.401  -5.256  -7.557  1.00 10.00      A   
ATOM    689  O   ARG A 100     -18.418  -5.804  -8.656  1.00 10.00      A   
ATOM    690  N   LEU A 101     -19.347  -4.418  -7.161  1.00 10.00      A   
ATOM    691  HN  LEU A 101     -19.287  -4.012  -6.273  1.00 10.00      A   
ATOM    692  CA  LEU A 101     -20.475  -4.083  -8.019  1.00 10.00      A   
ATOM    693  CB  LEU A 101     -21.792  -4.124  -7.230  1.00 10.00      A   
ATOM    694  CG  LEU A 101     -22.235  -5.502  -6.727  1.00 10.00      A   
ATOM    695  CD1 LEU A 101     -23.545  -5.401  -5.960  1.00 10.00      A   
ATOM    696  CD2 LEU A 101     -22.360  -6.483  -7.882  1.00 10.00      A   
ATOM    697  C   LEU A 101     -20.273  -2.710  -8.655  1.00 10.00      A   
ATOM    698  O   LEU A 101     -21.186  -2.148  -9.261  1.00 10.00      A   
ATOM    699  N   LEU A 102     -19.066  -2.179  -8.517  1.00 10.00      A   
ATOM    700  HN  LEU A 102     -18.379  -2.680  -8.029  1.00 10.00      A   
ATOM    701  CA  LEU A 102     -18.736  -0.877  -9.072  1.00 10.00      A   
ATOM    702  CB  LEU A 102     -18.524   0.152  -7.957  1.00 10.00      A   
ATOM    703  CG  LEU A 102     -19.781   0.664  -7.250  1.00 10.00      A   
ATOM    704  CD1 LEU A 102     -19.404   1.551  -6.074  1.00 10.00      A   
ATOM    705  CD2 LEU A 102     -20.669   1.421  -8.224  1.00 10.00      A   
ATOM    706  C   LEU A 102     -17.486  -0.954  -9.934  1.00 10.00      A   
ATOM    707  O   LEU A 102     -17.463  -0.447 -11.056  1.00 10.00      A   
ATOM    708  N   LEU A 103     -16.448  -1.588  -9.408  1.00 10.00      A   
ATOM    709  HN  LEU A 103     -16.531  -1.995  -8.516  1.00 10.00      A   
ATOM    710  CA  LEU A 103     -15.188  -1.710 -10.128  1.00 10.00      A   
ATOM    711  CB  LEU A 103     -14.020  -1.829  -9.145  1.00 10.00      A   
ATOM    712  CG  LEU A 103     -13.844  -0.668  -8.159  1.00 10.00      A   
ATOM    713  CD1 LEU A 103     -12.592  -0.865  -7.321  1.00 10.00      A   
ATOM    714  CD2 LEU A 103     -13.797   0.671  -8.888  1.00 10.00      A   
ATOM    715  C   LEU A 103     -15.204  -2.896 -11.089  1.00 10.00      A   
ATOM    716  O   LEU A 103     -15.891  -3.888 -10.852  1.00 10.00      A   
ATOM    717  N   PRO A 104     -14.459  -2.795 -12.203  1.00 10.00      A   
ATOM    718  CA  PRO A 104     -14.382  -3.860 -13.202  1.00 10.00      A   
ATOM    719  CB  PRO A 104     -13.874  -3.123 -14.441  1.00 10.00      A   
ATOM    720  CG  PRO A 104     -13.024  -2.027 -13.896  1.00 10.00      A   
ATOM    721  CD  PRO A 104     -13.639  -1.626 -12.580  1.00 10.00      A   
ATOM    722  C   PRO A 104     -13.393  -4.952 -12.803  1.00 10.00      A   
ATOM    723  O   PRO A 104     -12.909  -4.987 -11.668  1.00 10.00      A   
ATOM    724  N   GLY A 105     -13.086  -5.835 -13.749  1.00 10.00      A   
ATOM    725  HN  GLY A 105     -13.485  -5.745 -14.639  1.00 10.00      A   
ATOM    726  CA  GLY A 105     -12.159  -6.917 -13.486  1.00 10.00      A   
ATOM    727  C   GLY A 105     -10.749  -6.415 -13.252  1.00 10.00      A   
ATOM    728  O   GLY A 105     -10.432  -5.267 -13.586  1.00 10.00      A   
ATOM    729  N   GLU A 106      -9.911  -7.274 -12.673  1.00 10.00      A   
ATOM    730  HN  GLU A 106     -10.249  -8.166 -12.436  1.00 10.00      A   
ATOM    731  CA  GLU A 106      -8.512  -6.954 -12.369  1.00 10.00      A   
ATOM    732  CB  GLU A 106      -7.739  -6.426 -13.584  1.00 10.00      A   
ATOM    733  CG  GLU A 106      -7.474  -7.465 -14.663  1.00 10.00      A   
ATOM    734  CD  GLU A 106      -8.682  -7.727 -15.538  1.00 10.00      A   
ATOM    735  OE1 GLU A 106      -9.074  -6.821 -16.302  1.00 10.00      A   
ATOM    736  OE2 GLU A 106      -9.240  -8.843 -15.475  1.00 10.00      A   
ATOM    737  C   GLU A 106      -8.391  -6.005 -11.180  1.00 10.00      A   
ATOM    738  O   GLU A 106      -7.742  -6.325 -10.188  1.00 10.00      A   
ATOM    739  N   LEU A 107      -9.039  -4.852 -11.277  1.00 10.00      A   
ATOM    740  HN  LEU A 107      -9.559  -4.662 -12.091  1.00 10.00      A   
ATOM    741  CA  LEU A 107      -9.006  -3.862 -10.211  1.00 10.00      A   
ATOM    742  CB  LEU A 107      -9.676  -2.566 -10.671  1.00 10.00      A   
ATOM    743  CG  LEU A 107      -9.572  -1.376  -9.715  1.00 10.00      A   
ATOM    744  CD1 LEU A 107      -8.115  -1.031  -9.438  1.00 10.00      A   
ATOM    745  CD2 LEU A 107     -10.311  -0.173 -10.279  1.00 10.00      A   
ATOM    746  C   LEU A 107      -9.691  -4.407  -8.965  1.00 10.00      A   
ATOM    747  O   LEU A 107      -9.330  -4.062  -7.838  1.00 10.00      A   
ATOM    748  N   ALA A 108     -10.670  -5.278  -9.180  1.00 10.00      A   
ATOM    749  HN  ALA A 108     -10.908  -5.505 -10.104  1.00 10.00      A   
ATOM    750  CA  ALA A 108     -11.407  -5.895  -8.085  1.00 10.00      A   
ATOM    751  CB  ALA A 108     -12.524  -6.772  -8.632  1.00 10.00      A   
ATOM    752  C   ALA A 108     -10.476  -6.708  -7.190  1.00 10.00      A   
ATOM    753  O   ALA A 108     -10.644  -6.736  -5.973  1.00 10.00      A   
ATOM    754  N   LYS A 109      -9.485  -7.356  -7.800  1.00 10.00      A   
ATOM    755  HN  LYS A 109      -9.397  -7.282  -8.772  1.00 10.00      A   
ATOM    756  CA  LYS A 109      -8.525  -8.166  -7.057  1.00 10.00      A   
ATOM    757  CB  LYS A 109      -7.529  -8.832  -8.015  1.00 10.00      A   
ATOM    758  CG  LYS A 109      -8.189  -9.698  -9.076  1.00 10.00      A   
ATOM    759  CD  LYS A 109      -7.377  -9.723 -10.360  1.00 10.00      A   
ATOM    760  CE  LYS A 109      -6.023 -10.372 -10.146  1.00 10.00      A   
ATOM    761  NZ  LYS A 109      -5.023  -9.918 -11.144  1.00 10.00      A   
ATOM    762  HZ1 LYS A 109      -5.275 -10.260 -12.090  1.00 10.00      A   
ATOM    763  HZ2 LYS A 109      -4.079 -10.294 -10.890  1.00 10.00      A   
ATOM    764  HZ3 LYS A 109      -4.971  -8.881 -11.161  1.00 10.00      A   
ATOM    765  C   LYS A 109      -7.774  -7.303  -6.056  1.00 10.00      A   
ATOM    766  O   LYS A 109      -7.771  -7.579  -4.857  1.00 10.00      A   
ATOM    767  N   HIS A 110      -7.164  -6.237  -6.555  1.00 10.00      A   
ATOM    768  HN  HIS A 110      -7.222  -6.061  -7.520  1.00 10.00      A   
ATOM    769  CA  HIS A 110      -6.402  -5.329  -5.711  1.00 10.00      A   
ATOM    770  CB  HIS A 110      -5.625  -4.320  -6.559  1.00 10.00      A   
ATOM    771  CG  HIS A 110      -4.154  -4.314  -6.283  1.00 10.00      A   
ATOM    772  ND1 HIS A 110      -3.229  -4.915  -7.111  1.00 10.00      A   
ATOM    773  HD1 HIS A 110      -3.431  -5.405  -7.942  1.00 10.00      A   
ATOM    774  CD2 HIS A 110      -3.448  -3.772  -5.264  1.00 10.00      A   
ATOM    775  CE1 HIS A 110      -2.017  -4.742  -6.610  1.00 10.00      A   
ATOM    776  NE2 HIS A 110      -2.124  -4.053  -5.493  1.00 10.00      A   
ATOM    777  HE2 HIS A 110      -1.373  -3.780  -4.918  1.00 10.00      A   
ATOM    778  C   HIS A 110      -7.294  -4.613  -4.701  1.00 10.00      A   
ATOM    779  O   HIS A 110      -6.853  -4.268  -3.607  1.00 10.00      A   
ATOM    780  N   ALA A 111      -8.547  -4.396  -5.067  1.00 10.00      A   
ATOM    781  HN  ALA A 111      -8.848  -4.689  -5.956  1.00 10.00      A   
ATOM    782  CA  ALA A 111      -9.487  -3.722  -4.184  1.00 10.00      A   
ATOM    783  CB  ALA A 111     -10.700  -3.243  -4.965  1.00 10.00      A   
ATOM    784  C   ALA A 111      -9.914  -4.622  -3.030  1.00 10.00      A   
ATOM    785  O   ALA A 111      -9.844  -4.228  -1.866  1.00 10.00      A   
ATOM    786  N   VAL A 112     -10.342  -5.835  -3.353  1.00 10.00      A   
ATOM    787  HN  VAL A 112     -10.360  -6.105  -4.303  1.00 10.00      A   
ATOM    788  CA  VAL A 112     -10.791  -6.780  -2.337  1.00 10.00      A   
ATOM    789  CB  VAL A 112     -11.498  -8.004  -2.959  1.00 10.00      A   
ATOM    790  CG1 VAL A 112     -11.908  -8.997  -1.881  1.00 10.00      A   
ATOM    791  CG2 VAL A 112     -12.715  -7.558  -3.752  1.00 10.00      A   
ATOM    792  C   VAL A 112      -9.645  -7.235  -1.436  1.00 10.00      A   
ATOM    793  O   VAL A 112      -9.790  -7.271  -0.212  1.00 10.00      A   
ATOM    794  N   SER A 113      -8.506  -7.569  -2.035  1.00 10.00      A   
ATOM    795  HN  SER A 113      -8.441  -7.521  -3.018  1.00 10.00      A   
ATOM    796  CA  SER A 113      -7.353  -8.023  -1.268  1.00 10.00      A   
ATOM    797  CB  SER A 113      -6.228  -8.481  -2.191  1.00 10.00      A   
ATOM    798  OG  SER A 113      -6.675  -9.509  -3.060  1.00 10.00      A   
ATOM    799  HG  SER A 113      -6.863 -10.304  -2.545  1.00 10.00      A   
ATOM    800  C   SER A 113      -6.861  -6.964  -0.281  1.00 10.00      A   
ATOM    801  O   SER A 113      -6.768  -7.230   0.918  1.00 10.00      A   
ATOM    802  N   GLU A 114      -6.577  -5.757  -0.775  1.00 10.00      A   
ATOM    803  HN  GLU A 114      -6.701  -5.588  -1.734  1.00 10.00      A   
ATOM    804  CA  GLU A 114      -6.092  -4.675   0.085  1.00 10.00      A   
ATOM    805  CB  GLU A 114      -5.747  -3.423  -0.723  1.00 10.00      A   
ATOM    806  CG  GLU A 114      -4.532  -3.576  -1.625  1.00 10.00      A   
ATOM    807  CD  GLU A 114      -3.341  -4.199  -0.921  1.00 10.00      A   
ATOM    808  OE1 GLU A 114      -2.838  -3.608   0.056  1.00 10.00      A   
ATOM    809  OE2 GLU A 114      -2.891  -5.283  -1.348  1.00 10.00      A   
ATOM    810  C   GLU A 114      -7.094  -4.343   1.188  1.00 10.00      A   
ATOM    811  O   GLU A 114      -6.708  -3.976   2.301  1.00 10.00      A   
ATOM    812  N   GLY A 115      -8.378  -4.473   0.874  1.00 10.00      A   
ATOM    813  HN  GLY A 115      -8.627  -4.753  -0.033  1.00 10.00      A   
ATOM    814  CA  GLY A 115      -9.409  -4.202   1.855  1.00 10.00      A   
ATOM    815  C   GLY A 115      -9.422  -5.252   2.948  1.00 10.00      A   
ATOM    816  O   GLY A 115      -9.408  -4.930   4.135  1.00 10.00      A   
ATOM    817  N   THR A 116      -9.416  -6.518   2.542  1.00 10.00      A   
ATOM    818  HN  THR A 116      -9.404  -6.710   1.579  1.00 10.00      A   
ATOM    819  CA  THR A 116      -9.424  -7.627   3.484  1.00 10.00      A   
ATOM    820  CB  THR A 116      -9.569  -8.974   2.751  1.00 10.00      A   
ATOM    821  OG1 THR A 116     -10.621  -8.871   1.776  1.00 10.00      A   
ATOM    822  HG1 THR A 116     -10.272  -8.461   0.974  1.00 10.00      A   
ATOM    823  CG2 THR A 116      -9.905 -10.087   3.735  1.00 10.00      A   
ATOM    824  C   THR A 116      -8.149  -7.629   4.333  1.00 10.00      A   
ATOM    825  O   THR A 116      -8.188  -7.935   5.526  1.00 10.00      A   
ATOM    826  N   LYS A 117      -7.026  -7.269   3.715  1.00 10.00      A   
ATOM    827  HN  LYS A 117      -7.057  -7.043   2.759  1.00 10.00      A   
ATOM    828  CA  LYS A 117      -5.743  -7.212   4.411  1.00 10.00      A   
ATOM    829  CB  LYS A 117      -4.616  -6.873   3.430  1.00 10.00      A   
ATOM    830  CG  LYS A 117      -4.137  -8.051   2.593  1.00 10.00      A   
ATOM    831  CD  LYS A 117      -3.321  -7.588   1.393  1.00 10.00      A   
ATOM    832  CE  LYS A 117      -2.135  -6.733   1.817  1.00 10.00      A   
ATOM    833  NZ  LYS A 117      -1.361  -6.228   0.653  1.00 10.00      A   
ATOM    834  HZ1 LYS A 117      -1.991  -5.715  -0.007  1.00 10.00      A   
ATOM    835  HZ2 LYS A 117      -0.920  -7.019   0.144  1.00 10.00      A   
ATOM    836  HZ3 LYS A 117      -0.616  -5.581   0.977  1.00 10.00      A   
ATOM    837  C   LYS A 117      -5.783  -6.185   5.539  1.00 10.00      A   
ATOM    838  O   LYS A 117      -5.193  -6.387   6.596  1.00 10.00      A   
ATOM    839  N   ALA A 118      -6.488  -5.085   5.313  1.00 10.00      A   
ATOM    840  HN  ALA A 118      -6.939  -4.972   4.448  1.00 10.00      A   
ATOM    841  CA  ALA A 118      -6.605  -4.044   6.322  1.00 10.00      A   
ATOM    842  CB  ALA A 118      -7.151  -2.763   5.711  1.00 10.00      A   
ATOM    843  C   ALA A 118      -7.494  -4.514   7.471  1.00 10.00      A   
ATOM    844  O   ALA A 118      -7.143  -4.370   8.642  1.00 10.00      A   
ATOM    845  N   VAL A 119      -8.635  -5.096   7.121  1.00 10.00      A   
ATOM    846  HN  VAL A 119      -8.847  -5.192   6.167  1.00 10.00      A   
ATOM    847  CA  VAL A 119      -9.585  -5.593   8.109  1.00 10.00      A   
ATOM    848  CB  VAL A 119     -10.858  -6.153   7.436  1.00 10.00      A   
ATOM    849  CG1 VAL A 119     -11.821  -6.713   8.472  1.00 10.00      A   
ATOM    850  CG2 VAL A 119     -11.540  -5.071   6.615  1.00 10.00      A   
ATOM    851  C   VAL A 119      -8.953  -6.669   8.993  1.00 10.00      A   
ATOM    852  O   VAL A 119      -9.091  -6.641  10.218  1.00 10.00      A   
ATOM    853  N   THR A 120      -8.240  -7.599   8.369  1.00 10.00      A   
ATOM    854  HN  THR A 120      -8.140  -7.552   7.392  1.00 10.00      A   
ATOM    855  CA  THR A 120      -7.594  -8.685   9.092  1.00 10.00      A   
ATOM    856  CB  THR A 120      -6.979  -9.718   8.126  1.00 10.00      A   
ATOM    857  OG1 THR A 120      -6.286  -9.039   7.073  1.00 10.00      A   
ATOM    858  HG1 THR A 120      -6.908  -8.821   6.368  1.00 10.00      A   
ATOM    859  CG2 THR A 120      -8.066 -10.588   7.518  1.00 10.00      A   
ATOM    860  C   THR A 120      -6.525  -8.160  10.047  1.00 10.00      A   
ATOM    861  O   THR A 120      -6.463  -8.567  11.209  1.00 10.00      A   
ATOM    862  N   LYS A 121      -5.704  -7.238   9.559  1.00 10.00      A   
ATOM    863  HN  LYS A 121      -5.809  -6.951   8.626  1.00 10.00      A   
ATOM    864  CA  LYS A 121      -4.640  -6.652  10.364  1.00 10.00      A   
ATOM    865  CB  LYS A 121      -3.687  -5.829   9.494  1.00 10.00      A   
ATOM    866  CG  LYS A 121      -2.784  -6.665   8.602  1.00 10.00      A   
ATOM    867  CD  LYS A 121      -1.828  -5.791   7.805  1.00 10.00      A   
ATOM    868  CE  LYS A 121      -0.932  -6.627   6.907  1.00 10.00      A   
ATOM    869  NZ  LYS A 121       0.075  -5.796   6.198  1.00 10.00      A   
ATOM    870  HZ1 LYS A 121       0.708  -5.336   6.884  1.00 10.00      A   
ATOM    871  HZ2 LYS A 121      -0.396  -5.062   5.636  1.00 10.00      A   
ATOM    872  HZ3 LYS A 121       0.644  -6.388   5.561  1.00 10.00      A   
ATOM    873  C   LYS A 121      -5.205  -5.796  11.496  1.00 10.00      A   
ATOM    874  O   LYS A 121      -4.650  -5.760  12.592  1.00 10.00      A   
ATOM    875  N   TYR A 122      -6.311  -5.114  11.223  1.00 10.00      A   
ATOM    876  HN  TYR A 122      -6.701  -5.177  10.321  1.00 10.00      A   
ATOM    877  CA  TYR A 122      -6.960  -4.265  12.218  1.00 10.00      A   
ATOM    878  CB  TYR A 122      -8.098  -3.469  11.565  1.00 10.00      A   
ATOM    879  CG  TYR A 122      -8.863  -2.565  12.505  1.00 10.00      A   
ATOM    880  CD1 TYR A 122      -8.357  -1.328  12.876  1.00 10.00      A   
ATOM    881  CD2 TYR A 122     -10.099  -2.945  13.012  1.00 10.00      A   
ATOM    882  CE1 TYR A 122      -9.060  -0.495  13.726  1.00 10.00      A   
ATOM    883  CE2 TYR A 122     -10.808  -2.120  13.863  1.00 10.00      A   
ATOM    884  CZ  TYR A 122     -10.284  -0.895  14.216  1.00 10.00      A   
ATOM    885  OH  TYR A 122     -10.989  -0.068  15.061  1.00 10.00      A   
ATOM    886  HH  TYR A 122     -11.114   0.792  14.639  1.00 10.00      A   
ATOM    887  C   TYR A 122      -7.500  -5.103  13.374  1.00 10.00      A   
ATOM    888  O   TYR A 122      -7.520  -4.660  14.522  1.00 10.00      A   
ATOM    889  N   THR A 123      -7.925  -6.322  13.065  1.00 10.00      A   
ATOM    890  HN  THR A 123      -7.868  -6.627  12.135  1.00 10.00      A   
ATOM    891  CA  THR A 123      -8.470  -7.221  14.069  1.00 10.00      A   
ATOM    892  CB  THR A 123      -9.454  -8.225  13.431  1.00 10.00      A   
ATOM    893  OG1 THR A 123     -10.268  -7.533  12.471  1.00 10.00      A   
ATOM    894  HG1 THR A 123      -9.729  -7.294  11.704  1.00 10.00      A   
ATOM    895  CG2 THR A 123     -10.363  -8.831  14.492  1.00 10.00      A   
ATOM    896  C   THR A 123      -7.349  -7.962  14.801  1.00 10.00      A   
ATOM    897  O   THR A 123      -7.572  -8.584  15.841  1.00 10.00      A   
ATOM    898  N   SER A 124      -6.137  -7.859  14.268  1.00 10.00      A   
ATOM    899  HN  SER A 124      -6.017  -7.323  13.453  1.00 10.00      A   
ATOM    900  CA  SER A 124      -4.978  -8.507  14.859  1.00 10.00      A   
ATOM    901  CB  SER A 124      -4.361  -9.497  13.865  1.00 10.00      A   
ATOM    902  OG  SER A 124      -3.983 -10.704  14.508  1.00 10.00      A   
ATOM    903  HG  SER A 124      -3.173 -10.558  15.009  1.00 10.00      A   
ATOM    904  C   SER A 124      -3.939  -7.470  15.295  1.00 10.00      A   
ATOM    905  O   SER A 124      -2.884  -7.336  14.667  1.00 10.00      A   
ATOM    906  N   ALA A 125      -4.256  -6.750  16.378  1.00 10.00      A   
ATOM    907  HN  ALA A 125      -5.113  -6.930  16.824  1.00 10.00      A   
ATOM    908  CB  ALA A 125      -1.994  -6.238  17.262  1.00 10.00      A   
ATOM    909  CA  ALA A 125      -3.387  -5.709  16.935  1.00 10.00      A   
ATOM    910  C   ALA A 125      -3.322  -4.476  16.039  1.00 10.00      A   
ATOM    911  O   ALA A 125      -4.142  -3.552  16.234  1.00 10.00      A   
ATOM    912  OXT ALA A 125      -2.448  -4.424  15.154  1.00 10.00      A   
ATOM    913  CB  HIS B  19      36.171  -7.272  -4.672  1.00 10.00      B   
ATOM    914  CG  HIS B  19      37.485  -7.389  -5.377  1.00 10.00      B   
ATOM    915  ND1 HIS B  19      38.478  -8.257  -4.980  1.00 10.00      B   
ATOM    916  HD1 HIS B  19      38.421  -8.885  -4.226  1.00 10.00      B   
ATOM    917  CD2 HIS B  19      37.974  -6.727  -6.451  1.00 10.00      B   
ATOM    918  CE1 HIS B  19      39.523  -8.123  -5.776  1.00 10.00      B   
ATOM    919  NE2 HIS B  19      39.241  -7.201  -6.676  1.00 10.00      B   
ATOM    920  HE2 HIS B  19      39.845  -6.902  -7.392  1.00 10.00      B   
ATOM    921  C   HIS B  19      34.319  -8.961  -4.789  1.00 10.00      B   
ATOM    922  O   HIS B  19      34.985  -9.732  -4.096  1.00 10.00      B   
ATOM    923  N   HIS B  19      33.998  -6.675  -5.691  1.00 10.00      B   
ATOM    924  HT1 HIS B  19      33.219  -7.001  -6.301  1.00 10.00      B   
ATOM    925  HT2 HIS B  19      34.461  -5.863  -6.146  1.00 10.00      B   
ATOM    926  HT3 HIS B  19      33.605  -6.372  -4.777  1.00 10.00      B   
ATOM    927  CA  HIS B  19      34.975  -7.771  -5.485  1.00 10.00      B   
ATOM    928  N   ARG B  20      33.011  -9.106  -4.975  1.00 10.00      B   
ATOM    929  HN  ARG B  20      32.535  -8.467  -5.548  1.00 10.00      B   
ATOM    930  CA  ARG B  20      32.260 -10.201  -4.373  1.00 10.00      B   
ATOM    931  CB  ARG B  20      31.254  -9.659  -3.346  1.00 10.00      B   
ATOM    932  CG  ARG B  20      31.821  -8.629  -2.378  1.00 10.00      B   
ATOM    933  CD  ARG B  20      32.795  -9.259  -1.397  1.00 10.00      B   
ATOM    934  NE  ARG B  20      33.567  -8.252  -0.669  1.00 10.00      B   
ATOM    935  HE  ARG B  20      33.253  -7.319  -0.722  1.00 10.00      B   
ATOM    936  CZ  ARG B  20      34.654  -8.522   0.047  1.00 10.00      B   
ATOM    937  NH1 ARG B  20      35.107  -9.766   0.130  1.00 10.00      B   
ATOM    938 HH11 ARG B  20      34.611 -10.538  -0.362  1.00 10.00      B   
ATOM    939 HH12 ARG B  20      35.961  -9.980   0.695  1.00 10.00      B   
ATOM    940  NH2 ARG B  20      35.298  -7.544   0.669  1.00 10.00      B   
ATOM    941 HH21 ARG B  20      34.951  -6.562   0.602  1.00 10.00      B   
ATOM    942 HH22 ARG B  20      36.153  -7.752   1.229  1.00 10.00      B   
ATOM    943  C   ARG B  20      31.509 -10.957  -5.463  1.00 10.00      B   
ATOM    944  O   ARG B  20      31.568 -10.581  -6.637  1.00 10.00      B   
ATOM    945  N   LYS B  21      30.804 -12.014  -5.081  1.00 10.00      B   
ATOM    946  HN  LYS B  21      30.794 -12.276  -4.135  1.00 10.00      B   
ATOM    947  CA  LYS B  21      30.037 -12.788  -6.042  1.00 10.00      B   
ATOM    948  CB  LYS B  21      29.584 -14.125  -5.446  1.00 10.00      B   
ATOM    949  CG  LYS B  21      29.046 -15.106  -6.476  1.00 10.00      B   
ATOM    950  CD  LYS B  21      28.507 -16.373  -5.828  1.00 10.00      B   
ATOM    951  CE  LYS B  21      28.123 -17.398  -6.882  1.00 10.00      B   
ATOM    952  NZ  LYS B  21      27.470 -18.600  -6.296  1.00 10.00      B   
ATOM    953  HZ1 LYS B  21      26.491 -18.381  -6.024  1.00 10.00      B   
ATOM    954  HZ2 LYS B  21      27.988 -18.918  -5.453  1.00 10.00      B   
ATOM    955  HZ3 LYS B  21      27.460 -19.375  -6.991  1.00 10.00      B   
ATOM    956  C   LYS B  21      28.834 -11.971  -6.493  1.00 10.00      B   
ATOM    957  O   LYS B  21      28.105 -11.417  -5.665  1.00 10.00      B   
ATOM    958  N   VAL B  22      28.652 -11.873  -7.800  1.00 10.00      B   
ATOM    959  HN  VAL B  22      29.281 -12.324  -8.404  1.00 10.00      B   
ATOM    960  CA  VAL B  22      27.547 -11.111  -8.368  1.00 10.00      B   
ATOM    961  CB  VAL B  22      27.618 -11.053  -9.915  1.00 10.00      B   
ATOM    962  CG1 VAL B  22      27.552 -12.445 -10.528  1.00 10.00      B   
ATOM    963  CG2 VAL B  22      26.526 -10.157 -10.483  1.00 10.00      B   
ATOM    964  C   VAL B  22      26.193 -11.655  -7.907  1.00 10.00      B   
ATOM    965  O   VAL B  22      25.923 -12.857  -7.995  1.00 10.00      B   
ATOM    966  N   LEU B  23      25.360 -10.762  -7.387  1.00 10.00      B   
ATOM    967  HN  LEU B  23      25.642  -9.825  -7.327  1.00 10.00      B   
ATOM    968  CA  LEU B  23      24.038 -11.132  -6.915  1.00 10.00      B   
ATOM    969  CB  LEU B  23      23.537 -10.137  -5.861  1.00 10.00      B   
ATOM    970  CG  LEU B  23      24.212 -10.195  -4.487  1.00 10.00      B   
ATOM    971  CD1 LEU B  23      25.506  -9.395  -4.479  1.00 10.00      B   
ATOM    972  CD2 LEU B  23      23.267  -9.700  -3.404  1.00 10.00      B   
ATOM    973  C   LEU B  23      23.078 -11.186  -8.092  1.00 10.00      B   
ATOM    974  O   LEU B  23      22.786 -10.161  -8.713  1.00 10.00      B   
ATOM    975  N   ARG B  24      22.623 -12.385  -8.417  1.00 10.00      B   
ATOM    976  HN  ARG B  24      22.915 -13.163  -7.896  1.00 10.00      B   
ATOM    977  CA  ARG B  24      21.706 -12.583  -9.528  1.00 10.00      B   
ATOM    978  CB  ARG B  24      22.342 -13.496 -10.574  1.00 10.00      B   
ATOM    979  CG  ARG B  24      23.572 -12.910 -11.243  1.00 10.00      B   
ATOM    980  CD  ARG B  24      24.142 -13.861 -12.280  1.00 10.00      B   
ATOM    981  NE  ARG B  24      23.146 -14.240 -13.281  1.00 10.00      B   
ATOM    982  HE  ARG B  24      22.212 -14.332 -12.978  1.00 10.00      B   
ATOM    983  CZ  ARG B  24      23.430 -14.478 -14.561  1.00 10.00      B   
ATOM    984  NH1 ARG B  24      24.681 -14.364 -14.998  1.00 10.00      B   
ATOM    985 HH11 ARG B  24      24.907 -14.550 -16.000  1.00 10.00      B   
ATOM    986 HH12 ARG B  24      25.442 -14.087 -14.343  1.00 10.00      B   
ATOM    987  NH2 ARG B  24      22.456 -14.803 -15.405  1.00 10.00      B   
ATOM    988 HH21 ARG B  24      21.469 -14.872 -15.066  1.00 10.00      B   
ATOM    989 HH22 ARG B  24      22.672 -15.000 -16.408  1.00 10.00      B   
ATOM    990  C   ARG B  24      20.399 -13.193  -9.048  1.00 10.00      B   
ATOM    991  O   ARG B  24      20.404 -14.212  -8.349  1.00 10.00      B   
ATOM    992  N   ASP B  25      19.285 -12.561  -9.416  1.00 10.00      B   
ATOM    993  HN  ASP B  25      19.358 -11.740  -9.956  1.00 10.00      B   
ATOM    994  CA  ASP B  25      17.956 -13.039  -9.036  1.00 10.00      B   
ATOM    995  CB  ASP B  25      17.618 -14.344  -9.762  1.00 10.00      B   
ATOM    996  CG  ASP B  25      17.612 -14.205 -11.268  1.00 10.00      B   
ATOM    997  OD1 ASP B  25      16.963 -13.268 -11.782  1.00 10.00      B   
ATOM    998  OD2 ASP B  25      18.253 -15.038 -11.950  1.00 10.00      B   
ATOM    999  C   ASP B  25      17.858 -13.240  -7.530  1.00 10.00      B   
ATOM   1000  O   ASP B  25      17.453 -14.303  -7.054  1.00 10.00      B   
ATOM   1001  N   ASN B  26      18.238 -12.214  -6.786  1.00 10.00      B   
ATOM   1002  HN  ASN B  26      18.542 -11.391  -7.231  1.00 10.00      B   
ATOM   1003  CA  ASN B  26      18.218 -12.267  -5.329  1.00 10.00      B   
ATOM   1004  CB  ASN B  26      18.862 -11.016  -4.729  1.00 10.00      B   
ATOM   1005  CG  ASN B  26      19.692 -11.325  -3.497  1.00 10.00      B   
ATOM   1006  OD1 ASN B  26      20.275 -12.404  -3.385  1.00 10.00      B   
ATOM   1007  ND2 ASN B  26      19.762 -10.383  -2.572  1.00 10.00      B   
ATOM   1008 HD21 ASN B  26      19.281  -9.542  -2.730  1.00 10.00      B   
ATOM   1009 HD22 ASN B  26      20.289 -10.566  -1.764  1.00 10.00      B   
ATOM   1010  C   ASN B  26      16.801 -12.441  -4.798  1.00 10.00      B   
ATOM   1011  O   ASN B  26      16.599 -12.985  -3.712  1.00 10.00      B   
ATOM   1012  N   ILE B  27      15.818 -11.990  -5.575  1.00 10.00      B   
ATOM   1013  HN  ILE B  27      16.043 -11.553  -6.424  1.00 10.00      B   
ATOM   1014  CA  ILE B  27      14.414 -12.103  -5.186  1.00 10.00      B   
ATOM   1015  CB  ILE B  27      13.478 -11.356  -6.162  1.00 10.00      B   
ATOM   1016  CG1 ILE B  27      13.706 -11.832  -7.604  1.00 10.00      B   
ATOM   1017  CG2 ILE B  27      13.685  -9.853  -6.046  1.00 10.00      B   
ATOM   1018  CD1 ILE B  27      12.655 -11.356  -8.584  1.00 10.00      B   
ATOM   1019  C   ILE B  27      13.968 -13.564  -5.077  1.00 10.00      B   
ATOM   1020  O   ILE B  27      12.928 -13.863  -4.489  1.00 10.00      B   
ATOM   1021  N   GLN B  28      14.763 -14.474  -5.634  1.00 10.00      B   
ATOM   1022  HN  GLN B  28      15.590 -14.183  -6.076  1.00 10.00      B   
ATOM   1023  CA  GLN B  28      14.443 -15.895  -5.591  1.00 10.00      B   
ATOM   1024  CB  GLN B  28      15.136 -16.651  -6.724  1.00 10.00      B   
ATOM   1025  CG  GLN B  28      14.719 -16.218  -8.119  1.00 10.00      B   
ATOM   1026  CD  GLN B  28      15.481 -16.954  -9.205  1.00 10.00      B   
ATOM   1027  OE1 GLN B  28      16.608 -17.405  -8.993  1.00 10.00      B   
ATOM   1028  NE2 GLN B  28      14.886 -17.059 -10.382  1.00 10.00      B   
ATOM   1029 HE21 GLN B  28      13.994 -16.659 -10.490  1.00 10.00      B   
ATOM   1030 HE22 GLN B  28      15.353 -17.535 -11.101  1.00 10.00      B   
ATOM   1031  C   GLN B  28      14.838 -16.499  -4.249  1.00 10.00      B   
ATOM   1032  O   GLN B  28      14.503 -17.648  -3.956  1.00 10.00      B   
ATOM   1033  N   GLY B  29      15.553 -15.716  -3.440  1.00 10.00      B   
ATOM   1034  HN  GLY B  29      15.796 -14.814  -3.737  1.00 10.00      B   
ATOM   1035  CA  GLY B  29      15.979 -16.179  -2.134  1.00 10.00      B   
ATOM   1036  C   GLY B  29      14.836 -16.176  -1.140  1.00 10.00      B   
ATOM   1037  O   GLY B  29      14.956 -16.712  -0.037  1.00 10.00      B   
ATOM   1038  N   ILE B  30      13.728 -15.559  -1.532  1.00 10.00      B   
ATOM   1039  HN  ILE B  30      13.706 -15.138  -2.415  1.00 10.00      B   
ATOM   1040  CA  ILE B  30      12.544 -15.494  -0.690  1.00 10.00      B   
ATOM   1041  CB  ILE B  30      11.689 -14.247  -1.007  1.00 10.00      B   
ATOM   1042  CG1 ILE B  30      12.572 -12.990  -1.021  1.00 10.00      B   
ATOM   1043  CG2 ILE B  30      10.567 -14.099   0.012  1.00 10.00      B   
ATOM   1044  CD1 ILE B  30      11.908 -11.771  -1.632  1.00 10.00      B   
ATOM   1045  C   ILE B  30      11.718 -16.762  -0.883  1.00 10.00      B   
ATOM   1046  O   ILE B  30      10.921 -16.871  -1.817  1.00 10.00      B   
ATOM   1047  N   THR B  31      11.947 -17.725  -0.007  1.00 10.00      B   
ATOM   1048  HN  THR B  31      12.607 -17.572   0.705  1.00 10.00      B   
ATOM   1049  CA  THR B  31      11.264 -19.008  -0.061  1.00 10.00      B   
ATOM   1050  CB  THR B  31      11.953 -20.011   0.885  1.00 10.00      B   
ATOM   1051  OG1 THR B  31      13.077 -19.369   1.511  1.00 10.00      B   
ATOM   1052  HG1 THR B  31      13.840 -19.410   0.917  1.00 10.00      B   
ATOM   1053  CG2 THR B  31      12.444 -21.225   0.110  1.00 10.00      B   
ATOM   1054  C   THR B  31       9.784 -18.887   0.307  1.00 10.00      B   
ATOM   1055  O   THR B  31       9.376 -17.951   1.000  1.00 10.00      B   
ATOM   1056  N   LYS B  32       8.995 -19.856  -0.148  1.00 10.00      B   
ATOM   1057  HN  LYS B  32       9.392 -20.582  -0.672  1.00 10.00      B   
ATOM   1058  CA  LYS B  32       7.556 -19.882   0.109  1.00 10.00      B   
ATOM   1059  CB  LYS B  32       6.890 -21.085  -0.566  1.00 10.00      B   
ATOM   1060  CG  LYS B  32       7.003 -21.074  -2.082  1.00 10.00      B   
ATOM   1061  CD  LYS B  32       6.563 -22.397  -2.685  1.00 10.00      B   
ATOM   1062  CE  LYS B  32       6.721 -22.392  -4.197  1.00 10.00      B   
ATOM   1063  NZ  LYS B  32       6.313 -23.685  -4.804  1.00 10.00      B   
ATOM   1064  HZ1 LYS B  32       5.407 -23.997  -4.404  1.00 10.00      B   
ATOM   1065  HZ2 LYS B  32       7.030 -24.411  -4.615  1.00 10.00      B   
ATOM   1066  HZ3 LYS B  32       6.204 -23.581  -5.831  1.00 10.00      B   
ATOM   1067  C   LYS B  32       7.203 -19.811   1.601  1.00 10.00      B   
ATOM   1068  O   LYS B  32       6.350 -19.010   1.983  1.00 10.00      B   
ATOM   1069  N   PRO B  33       7.831 -20.639   2.472  1.00 10.00      B   
ATOM   1070  CA  PRO B  33       7.557 -20.614   3.918  1.00 10.00      B   
ATOM   1071  CB  PRO B  33       8.573 -21.601   4.511  1.00 10.00      B   
ATOM   1072  CG  PRO B  33       9.568 -21.837   3.428  1.00 10.00      B   
ATOM   1073  CD  PRO B  33       8.814 -21.682   2.141  1.00 10.00      B   
ATOM   1074  C   PRO B  33       7.755 -19.229   4.532  1.00 10.00      B   
ATOM   1075  O   PRO B  33       7.151 -18.898   5.552  1.00 10.00      B   
ATOM   1076  N   ALA B  34       8.607 -18.420   3.909  1.00 10.00      B   
ATOM   1077  HN  ALA B  34       9.059 -18.731   3.096  1.00 10.00      B   
ATOM   1078  CA  ALA B  34       8.868 -17.072   4.394  1.00 10.00      B   
ATOM   1079  CB  ALA B  34      10.167 -16.531   3.815  1.00 10.00      B   
ATOM   1080  C   ALA B  34       7.697 -16.160   4.047  1.00 10.00      B   
ATOM   1081  O   ALA B  34       7.264 -15.346   4.865  1.00 10.00      B   
ATOM   1082  N   ILE B  35       7.174 -16.317   2.835  1.00 10.00      B   
ATOM   1083  HN  ILE B  35       7.563 -16.987   2.229  1.00 10.00      B   
ATOM   1084  CA  ILE B  35       6.041 -15.524   2.377  1.00 10.00      B   
ATOM   1085  CB  ILE B  35       5.787 -15.726   0.868  1.00 10.00      B   
ATOM   1086  CG1 ILE B  35       7.083 -15.523   0.076  1.00 10.00      B   
ATOM   1087  CG2 ILE B  35       4.706 -14.771   0.379  1.00 10.00      B   
ATOM   1088  CD1 ILE B  35       7.006 -15.985  -1.363  1.00 10.00      B   
ATOM   1089  C   ILE B  35       4.785 -15.920   3.145  1.00 10.00      B   
ATOM   1090  O   ILE B  35       3.998 -15.067   3.564  1.00 10.00      B   
ATOM   1091  N   ARG B  36       4.615 -17.223   3.344  1.00 10.00      B   
ATOM   1092  HN  ARG B  36       5.280 -17.851   2.984  1.00 10.00      B   
ATOM   1093  CA  ARG B  36       3.462 -17.747   4.069  1.00 10.00      B   
ATOM   1094  CB  ARG B  36       3.418 -19.273   3.996  1.00 10.00      B   
ATOM   1095  CG  ARG B  36       3.236 -19.808   2.583  1.00 10.00      B   
ATOM   1096  CD  ARG B  36       3.258 -21.323   2.550  1.00 10.00      B   
ATOM   1097  NE  ARG B  36       3.319 -21.840   1.180  1.00 10.00      B   
ATOM   1098  HE  ARG B  36       3.219 -21.186   0.448  1.00 10.00      B   
ATOM   1099  CZ  ARG B  36       3.489 -23.123   0.871  1.00 10.00      B   
ATOM   1100  NH1 ARG B  36       3.612 -24.031   1.828  1.00 10.00      B   
ATOM   1101 HH11 ARG B  36       3.572 -23.746   2.830  1.00 10.00      B   
ATOM   1102 HH12 ARG B  36       3.747 -25.037   1.584  1.00 10.00      B   
ATOM   1103  NH2 ARG B  36       3.541 -23.495  -0.401  1.00 10.00      B   
ATOM   1104 HH21 ARG B  36       3.677 -24.498  -0.651  1.00 10.00      B   
ATOM   1105 HH22 ARG B  36       3.442 -22.785  -1.160  1.00 10.00      B   
ATOM   1106  C   ARG B  36       3.458 -17.263   5.515  1.00 10.00      B   
ATOM   1107  O   ARG B  36       2.397 -17.077   6.115  1.00 10.00      B   
ATOM   1108  N   ARG B  37       4.648 -17.042   6.062  1.00 10.00      B   
ATOM   1109  HN  ARG B  37       5.458 -17.222   5.534  1.00 10.00      B   
ATOM   1110  CA  ARG B  37       4.789 -16.550   7.427  1.00 10.00      B   
ATOM   1111  CB  ARG B  37       6.274 -16.501   7.812  1.00 10.00      B   
ATOM   1112  CG  ARG B  37       6.573 -15.753   9.104  1.00 10.00      B   
ATOM   1113  CD  ARG B  37       8.059 -15.466   9.249  1.00 10.00      B   
ATOM   1114  NE  ARG B  37       8.314 -14.372  10.184  1.00 10.00      B   
ATOM   1115  HE  ARG B  37       7.884 -14.426  11.070  1.00 10.00      B   
ATOM   1116  CZ  ARG B  37       9.088 -13.322   9.912  1.00 10.00      B   
ATOM   1117  NH1 ARG B  37       9.695 -13.228   8.735  1.00 10.00      B   
ATOM   1118 HH11 ARG B  37       9.568 -13.972   8.020  1.00 10.00      B   
ATOM   1119 HH12 ARG B  37      10.299 -12.404   8.518  1.00 10.00      B   
ATOM   1120  NH2 ARG B  37       9.263 -12.372  10.821  1.00 10.00      B   
ATOM   1121 HH21 ARG B  37       9.871 -11.550  10.615  1.00 10.00      B   
ATOM   1122 HH22 ARG B  37       8.790 -12.440  11.752  1.00 10.00      B   
ATOM   1123  C   ARG B  37       4.165 -15.159   7.547  1.00 10.00      B   
ATOM   1124  O   ARG B  37       3.574 -14.808   8.575  1.00 10.00      B   
ATOM   1125  N   LEU B  38       4.297 -14.377   6.482  1.00 10.00      B   
ATOM   1126  HN  LEU B  38       4.777 -14.718   5.697  1.00 10.00      B   
ATOM   1127  CA  LEU B  38       3.749 -13.031   6.446  1.00 10.00      B   
ATOM   1128  CB  LEU B  38       4.440 -12.200   5.364  1.00 10.00      B   
ATOM   1129  CG  LEU B  38       5.967 -12.144   5.433  1.00 10.00      B   
ATOM   1130  CD1 LEU B  38       6.525 -11.356   4.259  1.00 10.00      B   
ATOM   1131  CD2 LEU B  38       6.426 -11.544   6.754  1.00 10.00      B   
ATOM   1132  C   LEU B  38       2.244 -13.076   6.203  1.00 10.00      B   
ATOM   1133  O   LEU B  38       1.491 -12.282   6.769  1.00 10.00      B   
ATOM   1134  N   ALA B  39       1.811 -14.026   5.380  1.00 10.00      B   
ATOM   1135  HN  ALA B  39       2.464 -14.630   4.966  1.00 10.00      B   
ATOM   1136  CA  ALA B  39       0.394 -14.189   5.066  1.00 10.00      B   
ATOM   1137  CB  ALA B  39       0.205 -15.269   4.013  1.00 10.00      B   
ATOM   1138  C   ALA B  39      -0.406 -14.526   6.318  1.00 10.00      B   
ATOM   1139  O   ALA B  39      -1.475 -13.952   6.563  1.00 10.00      B   
ATOM   1140  N   ARG B  40       0.127 -15.444   7.123  1.00 10.00      B   
ATOM   1141  HN  ARG B  40       0.982 -15.863   6.873  1.00 10.00      B   
ATOM   1142  CA  ARG B  40      -0.528 -15.855   8.357  1.00 10.00      B   
ATOM   1143  CB  ARG B  40       0.089 -17.153   8.888  1.00 10.00      B   
ATOM   1144  CG  ARG B  40      -0.739 -17.850   9.961  1.00 10.00      B   
ATOM   1145  CD  ARG B  40       0.048 -18.034  11.253  1.00 10.00      B   
ATOM   1146  NE  ARG B  40       0.259 -16.770  11.966  1.00 10.00      B   
ATOM   1147  HE  ARG B  40      -0.191 -15.972  11.607  1.00 10.00      B   
ATOM   1148  CZ  ARG B  40       1.012 -16.646  13.065  1.00 10.00      B   
ATOM   1149  NH1 ARG B  40       1.626 -17.708  13.581  1.00 10.00      B   
ATOM   1150 HH11 ARG B  40       1.522 -18.645  13.133  1.00 10.00      B   
ATOM   1151 HH12 ARG B  40       2.214 -17.612  14.441  1.00 10.00      B   
ATOM   1152  NH2 ARG B  40       1.147 -15.458  13.650  1.00 10.00      B   
ATOM   1153 HH21 ARG B  40       0.665 -14.619  13.257  1.00 10.00      B   
ATOM   1154 HH22 ARG B  40       1.735 -15.357  14.510  1.00 10.00      B   
ATOM   1155  C   ARG B  40      -0.412 -14.756   9.408  1.00 10.00      B   
ATOM   1156  O   ARG B  40      -1.111 -14.772  10.421  1.00 10.00      B   
ATOM   1157  N   ARG B  41       0.482 -13.807   9.166  1.00 10.00      B   
ATOM   1158  HN  ARG B  41       1.020 -13.852   8.348  1.00 10.00      B   
ATOM   1159  CA  ARG B  41       0.682 -12.698  10.089  1.00 10.00      B   
ATOM   1160  CB  ARG B  41       2.134 -12.219  10.041  1.00 10.00      B   
ATOM   1161  CG  ARG B  41       2.745 -11.952  11.407  1.00 10.00      B   
ATOM   1162  CD  ARG B  41       4.140 -12.553  11.516  1.00 10.00      B   
ATOM   1163  NE  ARG B  41       4.135 -13.999  11.280  1.00 10.00      B   
ATOM   1164  HE  ARG B  41       3.876 -14.306  10.378  1.00 10.00      B   
ATOM   1165  CZ  ARG B  41       4.458 -14.910  12.202  1.00 10.00      B   
ATOM   1166  NH1 ARG B  41       4.802 -14.534  13.426  1.00 10.00      B   
ATOM   1167 HH11 ARG B  41       4.835 -13.522  13.675  1.00 10.00      B   
ATOM   1168 HH12 ARG B  41       5.046 -15.250  14.147  1.00 10.00      B   
ATOM   1169  NH2 ARG B  41       4.422 -16.201  11.902  1.00 10.00      B   
ATOM   1170 HH21 ARG B  41       4.677 -16.919  12.622  1.00 10.00      B   
ATOM   1171 HH22 ARG B  41       4.138 -16.511  10.948  1.00 10.00      B   
ATOM   1172  C   ARG B  41      -0.264 -11.556   9.743  1.00 10.00      B   
ATOM   1173  O   ARG B  41      -0.331 -10.551  10.449  1.00 10.00      B   
ATOM   1174  N   GLY B  42      -0.981 -11.715   8.641  1.00 10.00      B   
ATOM   1175  HN  GLY B  42      -0.875 -12.537   8.117  1.00 10.00      B   
ATOM   1176  CA  GLY B  42      -1.924 -10.707   8.211  1.00 10.00      B   
ATOM   1177  C   GLY B  42      -3.348 -11.185   8.383  1.00 10.00      B   
ATOM   1178  O   GLY B  42      -4.111 -10.620   9.166  1.00 10.00      B   
ATOM   1179  N   GLY B  43      -3.692 -12.252   7.668  1.00 10.00      B   
ATOM   1180  HN  GLY B  43      -3.028 -12.669   7.080  1.00 10.00      B   
ATOM   1181  CA  GLY B  43      -5.032 -12.804   7.749  1.00 10.00      B   
ATOM   1182  C   GLY B  43      -5.450 -13.493   6.465  1.00 10.00      B   
ATOM   1183  O   GLY B  43      -6.643 -13.615   6.176  1.00 10.00      B   
ATOM   1184  N   VAL B  44      -4.466 -13.955   5.698  1.00 10.00      B   
ATOM   1185  HN  VAL B  44      -3.539 -13.858   5.997  1.00 10.00      B   
ATOM   1186  CA  VAL B  44      -4.732 -14.628   4.437  1.00 10.00      B   
ATOM   1187  CB  VAL B  44      -3.553 -14.480   3.450  1.00 10.00      B   
ATOM   1188  CG1 VAL B  44      -3.908 -15.064   2.092  1.00 10.00      B   
ATOM   1189  CG2 VAL B  44      -3.153 -13.020   3.312  1.00 10.00      B   
ATOM   1190  C   VAL B  44      -5.013 -16.104   4.682  1.00 10.00      B   
ATOM   1191  O   VAL B  44      -4.101 -16.879   4.965  1.00 10.00      B   
ATOM   1192  N   LYS B  45      -6.282 -16.476   4.594  1.00 10.00      B   
ATOM   1193  HN  LYS B  45      -6.962 -15.803   4.381  1.00 10.00      B   
ATOM   1194  CA  LYS B  45      -6.691 -17.856   4.809  1.00 10.00      B   
ATOM   1195  CB  LYS B  45      -8.188 -17.928   5.111  1.00 10.00      B   
ATOM   1196  CG  LYS B  45      -8.601 -17.169   6.360  1.00 10.00      B   
ATOM   1197  CD  LYS B  45     -10.068 -17.388   6.680  1.00 10.00      B   
ATOM   1198  CE  LYS B  45     -10.470 -16.647   7.944  1.00 10.00      B   
ATOM   1199  NZ  LYS B  45     -11.887 -16.900   8.308  1.00 10.00      B   
ATOM   1200  HZ1 LYS B  45     -12.522 -16.532   7.568  1.00 10.00      B   
ATOM   1201  HZ2 LYS B  45     -12.114 -16.430   9.208  1.00 10.00      B   
ATOM   1202  HZ3 LYS B  45     -12.051 -17.920   8.414  1.00 10.00      B   
ATOM   1203  C   LYS B  45      -6.348 -18.719   3.603  1.00 10.00      B   
ATOM   1204  O   LYS B  45      -5.762 -19.790   3.743  1.00 10.00      B   
ATOM   1205  N   ARG B  46      -6.713 -18.251   2.417  1.00 10.00      B   
ATOM   1206  HN  ARG B  46      -7.181 -17.390   2.365  1.00 10.00      B   
ATOM   1207  CA  ARG B  46      -6.433 -18.984   1.189  1.00 10.00      B   
ATOM   1208  CB  ARG B  46      -7.732 -19.417   0.498  1.00 10.00      B   
ATOM   1209  CG  ARG B  46      -8.584 -20.382   1.306  1.00 10.00      B   
ATOM   1210  CD  ARG B  46      -7.868 -21.701   1.545  1.00 10.00      B   
ATOM   1211  NE  ARG B  46      -8.351 -22.357   2.759  1.00 10.00      B   
ATOM   1212  HE  ARG B  46      -8.608 -21.776   3.509  1.00 10.00      B   
ATOM   1213  CZ  ARG B  46      -8.473 -23.672   2.907  1.00 10.00      B   
ATOM   1214  NH1 ARG B  46      -8.150 -24.491   1.916  1.00 10.00      B   
ATOM   1215 HH11 ARG B  46      -7.804 -24.108   1.008  1.00 10.00      B   
ATOM   1216 HH12 ARG B  46      -8.241 -25.522   2.040  1.00 10.00      B   
ATOM   1217  NH2 ARG B  46      -8.919 -24.172   4.052  1.00 10.00      B   
ATOM   1218 HH21 ARG B  46      -9.179 -23.534   4.837  1.00 10.00      B   
ATOM   1219 HH22 ARG B  46      -9.012 -25.203   4.173  1.00 10.00      B   
ATOM   1220  C   ARG B  46      -5.582 -18.143   0.246  1.00 10.00      B   
ATOM   1221  O   ARG B  46      -6.010 -17.082  -0.219  1.00 10.00      B   
ATOM   1222  N   ILE B  47      -4.374 -18.613  -0.022  1.00 10.00      B   
ATOM   1223  HN  ILE B  47      -4.093 -19.462   0.385  1.00 10.00      B   
ATOM   1224  CA  ILE B  47      -3.454 -17.912  -0.904  1.00 10.00      B   
ATOM   1225  CB  ILE B  47      -1.999 -18.382  -0.680  1.00 10.00      B   
ATOM   1226  CG1 ILE B  47      -1.609 -18.236   0.794  1.00 10.00      B   
ATOM   1227  CG2 ILE B  47      -1.037 -17.602  -1.565  1.00 10.00      B   
ATOM   1228  CD1 ILE B  47      -0.265 -18.843   1.134  1.00 10.00      B   
ATOM   1229  C   ILE B  47      -3.841 -18.136  -2.362  1.00 10.00      B   
ATOM   1230  O   ILE B  47      -3.896 -19.276  -2.830  1.00 10.00      B   
ATOM   1231  N   SER B  48      -4.134 -17.053  -3.065  1.00 10.00      B   
ATOM   1232  HN  SER B  48      -4.100 -16.174  -2.629  1.00 10.00      B   
ATOM   1233  CA  SER B  48      -4.512 -17.119  -4.467  1.00 10.00      B   
ATOM   1234  CB  SER B  48      -5.064 -15.761  -4.895  1.00 10.00      B   
ATOM   1235  OG  SER B  48      -5.275 -14.933  -3.763  1.00 10.00      B   
ATOM   1236  HG  SER B  48      -6.202 -14.671  -3.727  1.00 10.00      B   
ATOM   1237  C   SER B  48      -3.307 -17.502  -5.330  1.00 10.00      B   
ATOM   1238  O   SER B  48      -2.165 -17.208  -4.982  1.00 10.00      B   
ATOM   1239  N   GLY B  49      -3.564 -18.157  -6.451  1.00 10.00      B   
ATOM   1240  HN  GLY B  49      -4.493 -18.354  -6.691  1.00 10.00      B   
ATOM   1241  CA  GLY B  49      -2.488 -18.573  -7.332  1.00 10.00      B   
ATOM   1242  C   GLY B  49      -1.883 -17.408  -8.095  1.00 10.00      B   
ATOM   1243  O   GLY B  49      -0.698 -17.420  -8.424  1.00 10.00      B   
ATOM   1244  N   LEU B  50      -2.696 -16.392  -8.363  1.00 10.00      B   
ATOM   1245  HN  LEU B  50      -3.630 -16.437  -8.071  1.00 10.00      B   
ATOM   1246  CA  LEU B  50      -2.239 -15.220  -9.098  1.00 10.00      B   
ATOM   1247  CB  LEU B  50      -3.404 -14.578  -9.858  1.00 10.00      B   
ATOM   1248  CG  LEU B  50      -4.117 -15.467 -10.881  1.00 10.00      B   
ATOM   1249  CD1 LEU B  50      -5.354 -14.768 -11.419  1.00 10.00      B   
ATOM   1250  CD2 LEU B  50      -3.177 -15.845 -12.015  1.00 10.00      B   
ATOM   1251  C   LEU B  50      -1.603 -14.189  -8.171  1.00 10.00      B   
ATOM   1252  O   LEU B  50      -0.965 -13.243  -8.628  1.00 10.00      B   
ATOM   1253  N   ILE B  51      -1.757 -14.390  -6.869  1.00 10.00      B   
ATOM   1254  HN  ILE B  51      -2.240 -15.183  -6.561  1.00 10.00      B   
ATOM   1255  CA  ILE B  51      -1.214 -13.458  -5.890  1.00 10.00      B   
ATOM   1256  CB  ILE B  51      -1.926 -13.568  -4.517  1.00 10.00      B   
ATOM   1257  CG1 ILE B  51      -2.001 -12.193  -3.846  1.00 10.00      B   
ATOM   1258  CG2 ILE B  51      -1.231 -14.572  -3.605  1.00 10.00      B   
ATOM   1259  CD1 ILE B  51      -2.838 -12.164  -2.584  1.00 10.00      B   
ATOM   1260  C   ILE B  51       0.301 -13.598  -5.729  1.00 10.00      B   
ATOM   1261  O   ILE B  51       0.957 -12.702  -5.206  1.00 10.00      B   
ATOM   1262  N   TYR B  52       0.851 -14.712  -6.202  1.00 10.00      B   
ATOM   1263  HN  TYR B  52       0.281 -15.376  -6.641  1.00 10.00      B   
ATOM   1264  CA  TYR B  52       2.288 -14.964  -6.097  1.00 10.00      B   
ATOM   1265  CB  TYR B  52       2.659 -16.310  -6.730  1.00 10.00      B   
ATOM   1266  CG  TYR B  52       2.360 -17.510  -5.862  1.00 10.00      B   
ATOM   1267  CD1 TYR B  52       1.053 -17.888  -5.592  1.00 10.00      B   
ATOM   1268  CD2 TYR B  52       3.388 -18.264  -5.314  1.00 10.00      B   
ATOM   1269  CE1 TYR B  52       0.775 -18.984  -4.800  1.00 10.00      B   
ATOM   1270  CE2 TYR B  52       3.121 -19.363  -4.521  1.00 10.00      B   
ATOM   1271  CZ  TYR B  52       1.813 -19.719  -4.267  1.00 10.00      B   
ATOM   1272  OH  TYR B  52       1.541 -20.813  -3.472  1.00 10.00      B   
ATOM   1273  HH  TYR B  52       0.760 -21.269  -3.812  1.00 10.00      B   
ATOM   1274  C   TYR B  52       3.090 -13.839  -6.742  1.00 10.00      B   
ATOM   1275  O   TYR B  52       3.907 -13.188  -6.085  1.00 10.00      B   
ATOM   1276  N   GLU B  53       2.835 -13.597  -8.020  1.00 10.00      B   
ATOM   1277  HN  GLU B  53       2.159 -14.138  -8.484  1.00 10.00      B   
ATOM   1278  CA  GLU B  53       3.534 -12.551  -8.748  1.00 10.00      B   
ATOM   1279  CB  GLU B  53       3.458 -12.781 -10.260  1.00 10.00      B   
ATOM   1280  CG  GLU B  53       4.313 -13.937 -10.764  1.00 10.00      B   
ATOM   1281  CD  GLU B  53       3.536 -15.230 -10.905  1.00 10.00      B   
ATOM   1282  OE1 GLU B  53       2.512 -15.239 -11.626  1.00 10.00      B   
ATOM   1283  OE2 GLU B  53       3.942 -16.244 -10.304  1.00 10.00      B   
ATOM   1284  C   GLU B  53       2.996 -11.171  -8.385  1.00 10.00      B   
ATOM   1285  O   GLU B  53       3.743 -10.193  -8.367  1.00 10.00      B   
ATOM   1286  N   GLU B  54       1.705 -11.106  -8.057  1.00 10.00      B   
ATOM   1287  HN  GLU B  54       1.170 -11.927  -8.064  1.00 10.00      B   
ATOM   1288  CA  GLU B  54       1.065  -9.837  -7.695  1.00 10.00      B   
ATOM   1289  CB  GLU B  54      -0.460  -9.904  -7.822  1.00 10.00      B   
ATOM   1290  CG  GLU B  54      -0.935  -9.869  -9.263  1.00 10.00      B   
ATOM   1291  CD  GLU B  54      -2.438  -9.945  -9.397  1.00 10.00      B   
ATOM   1292  OE1 GLU B  54      -2.930 -10.926  -9.994  1.00 10.00      B   
ATOM   1293  OE2 GLU B  54      -3.135  -9.011  -8.936  1.00 10.00      B   
ATOM   1294  C   GLU B  54       1.502  -9.320  -6.322  1.00 10.00      B   
ATOM   1295  O   GLU B  54       1.071  -8.255  -5.881  1.00 10.00      B   
ATOM   1296  N   THR B  55       2.340 -10.087  -5.640  1.00 10.00      B   
ATOM   1297  HN  THR B  55       2.601 -10.954  -6.010  1.00 10.00      B   
ATOM   1298  CA  THR B  55       2.861  -9.679  -4.343  1.00 10.00      B   
ATOM   1299  CB  THR B  55       2.578 -10.725  -3.249  1.00 10.00      B   
ATOM   1300  OG1 THR B  55       1.177 -11.025  -3.227  1.00 10.00      B   
ATOM   1301  HG1 THR B  55       0.925 -11.419  -4.075  1.00 10.00      B   
ATOM   1302  CG2 THR B  55       2.994 -10.199  -1.884  1.00 10.00      B   
ATOM   1303  C   THR B  55       4.366  -9.425  -4.440  1.00 10.00      B   
ATOM   1304  O   THR B  55       4.844  -8.336  -4.113  1.00 10.00      B   
ATOM   1305  N   ARG B  56       5.099 -10.425  -4.931  1.00 10.00      B   
ATOM   1306  HN  ARG B  56       4.653 -11.259  -5.199  1.00 10.00      B   
ATOM   1307  CA  ARG B  56       6.550 -10.321  -5.073  1.00 10.00      B   
ATOM   1308  CB  ARG B  56       7.157 -11.668  -5.491  1.00 10.00      B   
ATOM   1309  CG  ARG B  56       8.680 -11.687  -5.514  1.00 10.00      B   
ATOM   1310  CD  ARG B  56       9.236 -13.037  -5.080  1.00 10.00      B   
ATOM   1311  NE  ARG B  56       8.991 -14.087  -6.071  1.00 10.00      B   
ATOM   1312  HE  ARG B  56       8.464 -13.843  -6.863  1.00 10.00      B   
ATOM   1313  CZ  ARG B  56       9.447 -15.339  -5.961  1.00 10.00      B   
ATOM   1314  NH1 ARG B  56      10.163 -15.700  -4.899  1.00 10.00      B   
ATOM   1315 HH11 ARG B  56      10.519 -16.679  -4.815  1.00 10.00      B   
ATOM   1316 HH12 ARG B  56      10.379 -15.009  -4.148  1.00 10.00      B   
ATOM   1317  NH2 ARG B  56       9.180 -16.233  -6.908  1.00 10.00      B   
ATOM   1318 HH21 ARG B  56       8.620 -15.962  -7.748  1.00 10.00      B   
ATOM   1319 HH22 ARG B  56       9.533 -17.213  -6.819  1.00 10.00      B   
ATOM   1320  C   ARG B  56       6.938  -9.223  -6.061  1.00 10.00      B   
ATOM   1321  O   ARG B  56       7.956  -8.548  -5.884  1.00 10.00      B   
ATOM   1322  N   GLY B  57       6.117  -9.040  -7.093  1.00 10.00      B   
ATOM   1323  HN  GLY B  57       5.318  -9.605  -7.180  1.00 10.00      B   
ATOM   1324  CA  GLY B  57       6.392  -8.022  -8.089  1.00 10.00      B   
ATOM   1325  C   GLY B  57       6.237  -6.620  -7.530  1.00 10.00      B   
ATOM   1326  O   GLY B  57       7.003  -5.719  -7.872  1.00 10.00      B   
ATOM   1327  N   VAL B  58       5.251  -6.439  -6.658  1.00 10.00      B   
ATOM   1328  HN  VAL B  58       4.679  -7.200  -6.425  1.00 10.00      B   
ATOM   1329  CA  VAL B  58       4.995  -5.142  -6.042  1.00 10.00      B   
ATOM   1330  CB  VAL B  58       3.577  -5.074  -5.433  1.00 10.00      B   
ATOM   1331  CG1 VAL B  58       3.314  -3.713  -4.803  1.00 10.00      B   
ATOM   1332  CG2 VAL B  58       2.530  -5.381  -6.493  1.00 10.00      B   
ATOM   1333  C   VAL B  58       6.034  -4.843  -4.962  1.00 10.00      B   
ATOM   1334  O   VAL B  58       6.524  -3.717  -4.846  1.00 10.00      B   
ATOM   1335  N   LEU B  59       6.387  -5.866  -4.193  1.00 10.00      B   
ATOM   1336  HN  LEU B  59       5.969  -6.745  -4.339  1.00 10.00      B   
ATOM   1337  CA  LEU B  59       7.372  -5.719  -3.128  1.00 10.00      B   
ATOM   1338  CB  LEU B  59       7.485  -7.002  -2.302  1.00 10.00      B   
ATOM   1339  CG  LEU B  59       6.340  -7.272  -1.323  1.00 10.00      B   
ATOM   1340  CD1 LEU B  59       6.512  -8.624  -0.647  1.00 10.00      B   
ATOM   1341  CD2 LEU B  59       6.253  -6.164  -0.286  1.00 10.00      B   
ATOM   1342  C   LEU B  59       8.734  -5.308  -3.678  1.00 10.00      B   
ATOM   1343  O   LEU B  59       9.504  -4.625  -2.999  1.00 10.00      B   
ATOM   1344  N   LYS B  60       9.026  -5.720  -4.910  1.00 10.00      B   
ATOM   1345  HN  LYS B  60       8.379  -6.270  -5.399  1.00 10.00      B   
ATOM   1346  CA  LYS B  60      10.290  -5.375  -5.544  1.00 10.00      B   
ATOM   1347  CB  LYS B  60      10.464  -6.096  -6.883  1.00 10.00      B   
ATOM   1348  CG  LYS B  60      11.844  -5.906  -7.494  1.00 10.00      B   
ATOM   1349  CD  LYS B  60      11.863  -6.245  -8.973  1.00 10.00      B   
ATOM   1350  CE  LYS B  60      13.183  -5.832  -9.604  1.00 10.00      B   
ATOM   1351  NZ  LYS B  60      13.189  -6.048 -11.073  1.00 10.00      B   
ATOM   1352  HZ1 LYS B  60      12.327  -5.651 -11.496  1.00 10.00      B   
ATOM   1353  HZ2 LYS B  60      13.224  -7.067 -11.283  1.00 10.00      B   
ATOM   1354  HZ3 LYS B  60      14.016  -5.585 -11.500  1.00 10.00      B   
ATOM   1355  C   LYS B  60      10.379  -3.869  -5.745  1.00 10.00      B   
ATOM   1356  O   LYS B  60      11.407  -3.251  -5.460  1.00 10.00      B   
ATOM   1357  N   VAL B  61       9.285  -3.288  -6.216  1.00 10.00      B   
ATOM   1358  HN  VAL B  61       8.496  -3.839  -6.400  1.00 10.00      B   
ATOM   1359  CA  VAL B  61       9.219  -1.852  -6.452  1.00 10.00      B   
ATOM   1360  CB  VAL B  61       7.925  -1.451  -7.192  1.00 10.00      B   
ATOM   1361  CG1 VAL B  61       7.967   0.016  -7.595  1.00 10.00      B   
ATOM   1362  CG2 VAL B  61       7.700  -2.336  -8.409  1.00 10.00      B   
ATOM   1363  C   VAL B  61       9.279  -1.117  -5.121  1.00 10.00      B   
ATOM   1364  O   VAL B  61       9.991  -0.125  -4.982  1.00 10.00      B   
ATOM   1365  N   PHE B  62       8.541  -1.634  -4.139  1.00 10.00      B   
ATOM   1366  HN  PHE B  62       8.000  -2.434  -4.323  1.00 10.00      B   
ATOM   1367  CA  PHE B  62       8.500  -1.044  -2.805  1.00 10.00      B   
ATOM   1368  CB  PHE B  62       7.601  -1.874  -1.878  1.00 10.00      B   
ATOM   1369  CG  PHE B  62       7.571  -1.404  -0.447  1.00 10.00      B   
ATOM   1370  CD1 PHE B  62       6.837  -0.286  -0.083  1.00 10.00      B   
ATOM   1371  CD2 PHE B  62       8.277  -2.085   0.534  1.00 10.00      B   
ATOM   1372  CE1 PHE B  62       6.809   0.144   1.231  1.00 10.00      B   
ATOM   1373  CE2 PHE B  62       8.253  -1.662   1.848  1.00 10.00      B   
ATOM   1374  CZ  PHE B  62       7.518  -0.545   2.198  1.00 10.00      B   
ATOM   1375  C   PHE B  62       9.903  -0.926  -2.214  1.00 10.00      B   
ATOM   1376  O   PHE B  62      10.310   0.147  -1.778  1.00 10.00      B   
ATOM   1377  N   LEU B  63      10.639  -2.031  -2.224  1.00 10.00      B   
ATOM   1378  HN  LEU B  63      10.260  -2.854  -2.603  1.00 10.00      B   
ATOM   1379  CA  LEU B  63      11.993  -2.055  -1.685  1.00 10.00      B   
ATOM   1380  CB  LEU B  63      12.537  -3.486  -1.640  1.00 10.00      B   
ATOM   1381  CG  LEU B  63      11.875  -4.428  -0.629  1.00 10.00      B   
ATOM   1382  CD1 LEU B  63      12.488  -5.817  -0.709  1.00 10.00      B   
ATOM   1383  CD2 LEU B  63      12.001  -3.871   0.780  1.00 10.00      B   
ATOM   1384  C   LEU B  63      12.928  -1.145  -2.475  1.00 10.00      B   
ATOM   1385  O   LEU B  63      13.768  -0.453  -1.896  1.00 10.00      B   
ATOM   1386  N   GLU B  64      12.767  -1.138  -3.794  1.00 10.00      B   
ATOM   1387  HN  GLU B  64      12.073  -1.706  -4.194  1.00 10.00      B   
ATOM   1388  CA  GLU B  64      13.591  -0.305  -4.661  1.00 10.00      B   
ATOM   1389  CB  GLU B  64      13.294  -0.603  -6.132  1.00 10.00      B   
ATOM   1390  CG  GLU B  64      14.194   0.135  -7.109  1.00 10.00      B   
ATOM   1391  CD  GLU B  64      13.749  -0.023  -8.548  1.00 10.00      B   
ATOM   1392  OE1 GLU B  64      14.294  -0.904  -9.251  1.00 10.00      B   
ATOM   1393  OE2 GLU B  64      12.862   0.736  -8.990  1.00 10.00      B   
ATOM   1394  C   GLU B  64      13.339   1.167  -4.359  1.00 10.00      B   
ATOM   1395  O   GLU B  64      14.273   1.960  -4.273  1.00 10.00      B   
ATOM   1396  N   ASN B  65      12.066   1.509  -4.173  1.00 10.00      B   
ATOM   1397  HN  ASN B  65      11.371   0.817  -4.257  1.00 10.00      B   
ATOM   1398  CA  ASN B  65      11.659   2.876  -3.864  1.00 10.00      B   
ATOM   1399  CB  ASN B  65      10.134   2.974  -3.761  1.00 10.00      B   
ATOM   1400  CG  ASN B  65       9.440   2.970  -5.111  1.00 10.00      B   
ATOM   1401  OD1 ASN B  65      10.028   3.339  -6.130  1.00 10.00      B   
ATOM   1402  ND2 ASN B  65       8.181   2.566  -5.127  1.00 10.00      B   
ATOM   1403 HD21 ASN B  65       7.771   2.293  -4.277  1.00 10.00      B   
ATOM   1404 HD22 ASN B  65       7.702   2.570  -5.985  1.00 10.00      B   
ATOM   1405  C   ASN B  65      12.291   3.353  -2.563  1.00 10.00      B   
ATOM   1406  O   ASN B  65      12.756   4.490  -2.467  1.00 10.00      B   
ATOM   1407  N   VAL B  66      12.304   2.476  -1.564  1.00 10.00      B   
ATOM   1408  HN  VAL B  66      11.912   1.586  -1.707  1.00 10.00      B   
ATOM   1409  CA  VAL B  66      12.887   2.798  -0.267  1.00 10.00      B   
ATOM   1410  CB  VAL B  66      12.672   1.662   0.761  1.00 10.00      B   
ATOM   1411  CG1 VAL B  66      13.328   2.001   2.093  1.00 10.00      B   
ATOM   1412  CG2 VAL B  66      11.188   1.391   0.955  1.00 10.00      B   
ATOM   1413  C   VAL B  66      14.380   3.079  -0.412  1.00 10.00      B   
ATOM   1414  O   VAL B  66      14.872   4.114   0.038  1.00 10.00      B   
ATOM   1415  N   ILE B  67      15.089   2.161  -1.067  1.00 10.00      B   
ATOM   1416  HN  ILE B  67      14.633   1.362  -1.415  1.00 10.00      B   
ATOM   1417  CA  ILE B  67      16.525   2.306  -1.278  1.00 10.00      B   
ATOM   1418  CB  ILE B  67      17.126   1.055  -1.964  1.00 10.00      B   
ATOM   1419  CG1 ILE B  67      16.914  -0.179  -1.082  1.00 10.00      B   
ATOM   1420  CG2 ILE B  67      18.609   1.250  -2.257  1.00 10.00      B   
ATOM   1421  CD1 ILE B  67      17.325  -1.483  -1.734  1.00 10.00      B   
ATOM   1422  C   ILE B  67      16.821   3.552  -2.110  1.00 10.00      B   
ATOM   1423  O   ILE B  67      17.790   4.266  -1.851  1.00 10.00      B   
ATOM   1424  N   ARG B  68      15.963   3.807  -3.092  1.00 10.00      B   
ATOM   1425  HN  ARG B  68      15.209   3.190  -3.232  1.00 10.00      B   
ATOM   1426  CA  ARG B  68      16.095   4.960  -3.974  1.00 10.00      B   
ATOM   1427  CB  ARG B  68      14.869   5.044  -4.890  1.00 10.00      B   
ATOM   1428  CG  ARG B  68      14.972   6.073  -6.003  1.00 10.00      B   
ATOM   1429  CD  ARG B  68      15.561   5.465  -7.264  1.00 10.00      B   
ATOM   1430  NE  ARG B  68      15.188   6.224  -8.454  1.00 10.00      B   
ATOM   1431  HE  ARG B  68      15.170   7.204  -8.373  1.00 10.00      B   
ATOM   1432  CZ  ARG B  68      14.889   5.669  -9.629  1.00 10.00      B   
ATOM   1433  NH1 ARG B  68      14.919   4.350  -9.772  1.00 10.00      B   
ATOM   1434 HH11 ARG B  68      14.683   3.917 -10.693  1.00 10.00      B   
ATOM   1435 HH12 ARG B  68      15.183   3.738  -8.970  1.00 10.00      B   
ATOM   1436  NH2 ARG B  68      14.532   6.433 -10.651  1.00 10.00      B   
ATOM   1437 HH21 ARG B  68      14.484   7.477 -10.538  1.00 10.00      B   
ATOM   1438 HH22 ARG B  68      14.301   6.002 -11.574  1.00 10.00      B   
ATOM   1439  C   ARG B  68      16.212   6.249  -3.167  1.00 10.00      B   
ATOM   1440  O   ARG B  68      17.105   7.063  -3.403  1.00 10.00      B   
ATOM   1441  N   ASP B  69      15.316   6.409  -2.202  1.00 10.00      B   
ATOM   1442  HN  ASP B  69      14.646   5.708  -2.052  1.00 10.00      B   
ATOM   1443  CA  ASP B  69      15.297   7.597  -1.356  1.00 10.00      B   
ATOM   1444  CB  ASP B  69      13.914   7.773  -0.724  1.00 10.00      B   
ATOM   1445  CG  ASP B  69      13.327   9.152  -0.949  1.00 10.00      B   
ATOM   1446  OD1 ASP B  69      13.689   9.814  -1.942  1.00 10.00      B   
ATOM   1447  OD2 ASP B  69      12.474   9.584  -0.146  1.00 10.00      B   
ATOM   1448  C   ASP B  69      16.367   7.528  -0.269  1.00 10.00      B   
ATOM   1449  O   ASP B  69      16.962   8.543   0.094  1.00 10.00      B   
ATOM   1450  N   ALA B  70      16.611   6.326   0.244  1.00 10.00      B   
ATOM   1451  HN  ALA B  70      16.098   5.555  -0.085  1.00 10.00      B   
ATOM   1452  CA  ALA B  70      17.603   6.118   1.297  1.00 10.00      B   
ATOM   1453  CB  ALA B  70      17.585   4.669   1.766  1.00 10.00      B   
ATOM   1454  C   ALA B  70      19.005   6.516   0.846  1.00 10.00      B   
ATOM   1455  O   ALA B  70      19.736   7.186   1.578  1.00 10.00      B   
ATOM   1456  N   VAL B  71      19.375   6.104  -0.366  1.00 10.00      B   
ATOM   1457  HN  VAL B  71      18.747   5.567  -0.901  1.00 10.00      B   
ATOM   1458  CA  VAL B  71      20.692   6.420  -0.919  1.00 10.00      B   
ATOM   1459  CB  VAL B  71      20.887   5.793  -2.320  1.00 10.00      B   
ATOM   1460  CG1 VAL B  71      22.178   6.275  -2.968  1.00 10.00      B   
ATOM   1461  CG2 VAL B  71      20.896   4.278  -2.218  1.00 10.00      B   
ATOM   1462  C   VAL B  71      20.916   7.931  -0.978  1.00 10.00      B   
ATOM   1463  O   VAL B  71      22.039   8.415  -0.814  1.00 10.00      B   
ATOM   1464  N   THR B  72      19.834   8.676  -1.162  1.00 10.00      B   
ATOM   1465  HN  THR B  72      18.960   8.235  -1.235  1.00 10.00      B   
ATOM   1466  CA  THR B  72      19.904  10.127  -1.233  1.00 10.00      B   
ATOM   1467  CB  THR B  72      18.531  10.723  -1.580  1.00 10.00      B   
ATOM   1468  OG1 THR B  72      17.945   9.940  -2.631  1.00 10.00      B   
ATOM   1469  HG1 THR B  72      18.617   9.354  -3.004  1.00 10.00      B   
ATOM   1470  CG2 THR B  72      18.680  12.159  -2.054  1.00 10.00      B   
ATOM   1471  C   THR B  72      20.411  10.712   0.084  1.00 10.00      B   
ATOM   1472  O   THR B  72      21.215  11.647   0.087  1.00 10.00      B   
ATOM   1473  N   TYR B  73      19.961  10.137   1.197  1.00 10.00      B   
ATOM   1474  HN  TYR B  73      19.335   9.383   1.127  1.00 10.00      B   
ATOM   1475  CA  TYR B  73      20.383  10.592   2.514  1.00 10.00      B   
ATOM   1476  CB  TYR B  73      19.531   9.952   3.612  1.00 10.00      B   
ATOM   1477  CG  TYR B  73      18.100  10.434   3.650  1.00 10.00      B   
ATOM   1478  CD1 TYR B  73      17.069   9.647   3.156  1.00 10.00      B   
ATOM   1479  CD2 TYR B  73      17.780  11.674   4.185  1.00 10.00      B   
ATOM   1480  CE1 TYR B  73      15.759  10.079   3.195  1.00 10.00      B   
ATOM   1481  CE2 TYR B  73      16.473  12.117   4.226  1.00 10.00      B   
ATOM   1482  CZ  TYR B  73      15.467  11.316   3.731  1.00 10.00      B   
ATOM   1483  OH  TYR B  73      14.162  11.746   3.781  1.00 10.00      B   
ATOM   1484  HH  TYR B  73      13.605  11.034   4.118  1.00 10.00      B   
ATOM   1485  C   TYR B  73      21.851  10.250   2.732  1.00 10.00      B   
ATOM   1486  O   TYR B  73      22.599  11.023   3.325  1.00 10.00      B   
ATOM   1487  N   THR B  74      22.253   9.093   2.224  1.00 10.00      B   
ATOM   1488  HN  THR B  74      21.600   8.525   1.757  1.00 10.00      B   
ATOM   1489  CA  THR B  74      23.625   8.630   2.347  1.00 10.00      B   
ATOM   1490  CB  THR B  74      23.742   7.169   1.872  1.00 10.00      B   
ATOM   1491  OG1 THR B  74      22.719   6.386   2.504  1.00 10.00      B   
ATOM   1492  HG1 THR B  74      22.226   6.939   3.126  1.00 10.00      B   
ATOM   1493  CG2 THR B  74      25.103   6.589   2.222  1.00 10.00      B   
ATOM   1494  C   THR B  74      24.581   9.520   1.545  1.00 10.00      B   
ATOM   1495  O   THR B  74      25.620   9.950   2.053  1.00 10.00      B   
ATOM   1496  N   GLU B  75      24.214   9.807   0.301  1.00 10.00      B   
ATOM   1497  HN  GLU B  75      23.369   9.440  -0.046  1.00 10.00      B   
ATOM   1498  CA  GLU B  75      25.038  10.644  -0.566  1.00 10.00      B   
ATOM   1499  CB  GLU B  75      24.484  10.662  -1.991  1.00 10.00      B   
ATOM   1500  CG  GLU B  75      24.482   9.311  -2.683  1.00 10.00      B   
ATOM   1501  CD  GLU B  75      24.464   9.440  -4.190  1.00 10.00      B   
ATOM   1502  OE1 GLU B  75      23.435   9.890  -4.743  1.00 10.00      B   
ATOM   1503  OE2 GLU B  75      25.482   9.096  -4.828  1.00 10.00      B   
ATOM   1504  C   GLU B  75      25.132  12.066  -0.027  1.00 10.00      B   
ATOM   1505  O   GLU B  75      26.196  12.682  -0.057  1.00 10.00      B   
ATOM   1506  N   HIS B  76      24.020  12.576   0.488  1.00 10.00      B   
ATOM   1507  HN  HIS B  76      23.204  12.028   0.502  1.00 10.00      B   
ATOM   1508  CA  HIS B  76      23.979  13.931   1.032  1.00 10.00      B   
ATOM   1509  CB  HIS B  76      22.538  14.428   1.173  1.00 10.00      B   
ATOM   1510  CG  HIS B  76      22.028  15.150  -0.036  1.00 10.00      B   
ATOM   1511  ND1 HIS B  76      21.961  16.524  -0.116  1.00 10.00      B   
ATOM   1512  HD1 HIS B  76      22.226  17.154   0.592  1.00 10.00      B   
ATOM   1513  CD2 HIS B  76      21.562  14.683  -1.221  1.00 10.00      B   
ATOM   1514  CE1 HIS B  76      21.478  16.872  -1.292  1.00 10.00      B   
ATOM   1515  NE2 HIS B  76      21.231  15.776  -1.981  1.00 10.00      B   
ATOM   1516  HE2 HIS B  76      20.878  15.751  -2.900  1.00 10.00      B   
ATOM   1517  C   HIS B  76      24.717  14.026   2.366  1.00 10.00      B   
ATOM   1518  O   HIS B  76      24.926  15.116   2.898  1.00 10.00      B   
ATOM   1519  N   ALA B  77      25.111  12.878   2.898  1.00 10.00      B   
ATOM   1520  HN  ALA B  77      24.909  12.040   2.435  1.00 10.00      B   
ATOM   1521  CA  ALA B  77      25.836  12.828   4.157  1.00 10.00      B   
ATOM   1522  CB  ALA B  77      25.174  11.836   5.101  1.00 10.00      B   
ATOM   1523  C   ALA B  77      27.291  12.450   3.912  1.00 10.00      B   
ATOM   1524  O   ALA B  77      28.044  12.203   4.857  1.00 10.00      B   
ATOM   1525  N   LYS B  78      27.668  12.404   2.630  1.00 10.00      B   
ATOM   1526  HN  LYS B  78      27.007  12.617   1.942  1.00 10.00      B   
ATOM   1527  CA  LYS B  78      29.027  12.058   2.215  1.00 10.00      B   
ATOM   1528  CB  LYS B  78      30.018  13.162   2.584  1.00 10.00      B   
ATOM   1529  CG  LYS B  78      29.884  14.422   1.743  1.00 10.00      B   
ATOM   1530  CD  LYS B  78      30.958  15.429   2.102  1.00 10.00      B   
ATOM   1531  CE  LYS B  78      30.932  16.628   1.170  1.00 10.00      B   
ATOM   1532  NZ  LYS B  78      32.047  17.569   1.453  1.00 10.00      B   
ATOM   1533  HZ1 LYS B  78      32.954  17.057   1.461  1.00 10.00      B   
ATOM   1534  HZ2 LYS B  78      31.910  18.021   2.378  1.00 10.00      B   
ATOM   1535  HZ3 LYS B  78      32.088  18.304   0.723  1.00 10.00      B   
ATOM   1536  C   LYS B  78      29.473  10.709   2.773  1.00 10.00      B   
ATOM   1537  O   LYS B  78      30.532  10.592   3.392  1.00 10.00      B   
ATOM   1538  N   ARG B  79      28.658   9.693   2.547  1.00 10.00      B   
ATOM   1539  HN  ARG B  79      27.832   9.845   2.041  1.00 10.00      B   
ATOM   1540  CA  ARG B  79      28.961   8.353   3.021  1.00 10.00      B   
ATOM   1541  CB  ARG B  79      27.995   7.954   4.134  1.00 10.00      B   
ATOM   1542  CG  ARG B  79      28.095   8.796   5.395  1.00 10.00      B   
ATOM   1543  CD  ARG B  79      26.782   8.779   6.154  1.00 10.00      B   
ATOM   1544  NE  ARG B  79      26.131   7.475   6.062  1.00 10.00      B   
ATOM   1545  HE  ARG B  79      26.702   6.679   6.190  1.00 10.00      B   
ATOM   1546  CZ  ARG B  79      24.835   7.303   5.814  1.00 10.00      B   
ATOM   1547  NH1 ARG B  79      24.036   8.352   5.644  1.00 10.00      B   
ATOM   1548 HH11 ARG B  79      23.011   8.207   5.446  1.00 10.00      B   
ATOM   1549 HH12 ARG B  79      24.419   9.319   5.704  1.00 10.00      B   
ATOM   1550  NH2 ARG B  79      24.342   6.083   5.696  1.00 10.00      B   
ATOM   1551 HH21 ARG B  79      24.969   5.249   5.782  1.00 10.00      B   
ATOM   1552 HH22 ARG B  79      23.316   5.948   5.515  1.00 10.00      B   
ATOM   1553  C   ARG B  79      28.853   7.357   1.882  1.00 10.00      B   
ATOM   1554  O   ARG B  79      28.175   7.616   0.889  1.00 10.00      B   
ATOM   1555  N   LYS B  80      29.527   6.223   2.029  1.00 10.00      B   
ATOM   1556  HN  LYS B  80      30.071   6.091   2.839  1.00 10.00      B   
ATOM   1557  CA  LYS B  80      29.503   5.179   1.013  1.00 10.00      B   
ATOM   1558  CB  LYS B  80      30.921   4.852   0.544  1.00 10.00      B   
ATOM   1559  CG  LYS B  80      31.590   5.982  -0.218  1.00 10.00      B   
ATOM   1560  CD  LYS B  80      30.849   6.286  -1.510  1.00 10.00      B   
ATOM   1561  CE  LYS B  80      31.432   7.505  -2.204  1.00 10.00      B   
ATOM   1562  NZ  LYS B  80      30.918   7.651  -3.589  1.00 10.00      B   
ATOM   1563  HZ1 LYS B  80      29.879   7.719  -3.583  1.00 10.00      B   
ATOM   1564  HZ2 LYS B  80      31.195   6.827  -4.162  1.00 10.00      B   
ATOM   1565  HZ3 LYS B  80      31.307   8.510  -4.027  1.00 10.00      B   
ATOM   1566  C   LYS B  80      28.816   3.923   1.535  1.00 10.00      B   
ATOM   1567  O   LYS B  80      28.780   2.893   0.862  1.00 10.00      B   
ATOM   1568  N   THR B  81      28.281   4.012   2.742  1.00 10.00      B   
ATOM   1569  HN  THR B  81      28.352   4.856   3.233  1.00 10.00      B   
ATOM   1570  CA  THR B  81      27.589   2.892   3.359  1.00 10.00      B   
ATOM   1571  CB  THR B  81      28.440   2.256   4.473  1.00 10.00      B   
ATOM   1572  OG1 THR B  81      29.758   2.018   3.970  1.00 10.00      B   
ATOM   1573  HG1 THR B  81      29.772   2.200   3.023  1.00 10.00      B   
ATOM   1574  CG2 THR B  81      27.835   0.935   4.921  1.00 10.00      B   
ATOM   1575  C   THR B  81      26.253   3.342   3.937  1.00 10.00      B   
ATOM   1576  O   THR B  81      26.208   4.175   4.846  1.00 10.00      B   
ATOM   1577  N   VAL B  82      25.173   2.795   3.398  1.00 10.00      B   
ATOM   1578  HN  VAL B  82      25.281   2.134   2.679  1.00 10.00      B   
ATOM   1579  CA  VAL B  82      23.830   3.130   3.851  1.00 10.00      B   
ATOM   1580  CB  VAL B  82      22.758   2.620   2.861  1.00 10.00      B   
ATOM   1581  CG1 VAL B  82      21.403   3.250   3.149  1.00 10.00      B   
ATOM   1582  CG2 VAL B  82      23.175   2.885   1.422  1.00 10.00      B   
ATOM   1583  C   VAL B  82      23.583   2.518   5.226  1.00 10.00      B   
ATOM   1584  O   VAL B  82      24.070   1.425   5.519  1.00 10.00      B   
ATOM   1585  N   THR B  83      22.840   3.222   6.062  1.00 10.00      B   
ATOM   1586  HN  THR B  83      22.454   4.078   5.761  1.00 10.00      B   
ATOM   1587  CA  THR B  83      22.539   2.751   7.403  1.00 10.00      B   
ATOM   1588  CB  THR B  83      23.102   3.709   8.475  1.00 10.00      B   
ATOM   1589  OG1 THR B  83      22.753   5.067   8.159  1.00 10.00      B   
ATOM   1590  HG1 THR B  83      22.381   5.109   7.260  1.00 10.00      B   
ATOM   1591  CG2 THR B  83      24.617   3.590   8.563  1.00 10.00      B   
ATOM   1592  C   THR B  83      21.030   2.605   7.585  1.00 10.00      B   
ATOM   1593  O   THR B  83      20.265   2.759   6.630  1.00 10.00      B   
ATOM   1594  N   ALA B  84      20.606   2.303   8.806  1.00 10.00      B   
ATOM   1595  HN  ALA B  84      21.263   2.186   9.528  1.00 10.00      B   
ATOM   1596  CA  ALA B  84      19.188   2.145   9.100  1.00 10.00      B   
ATOM   1597  CB  ALA B  84      18.995   1.408  10.418  1.00 10.00      B   
ATOM   1598  C   ALA B  84      18.502   3.505   9.142  1.00 10.00      B   
ATOM   1599  O   ALA B  84      17.318   3.628   8.829  1.00 10.00      B   
ATOM   1600  N   MET B  85      19.266   4.525   9.522  1.00 10.00      B   
ATOM   1601  HN  MET B  85      20.204   4.351   9.760  1.00 10.00      B   
ATOM   1602  CA  MET B  85      18.756   5.887   9.609  1.00 10.00      B   
ATOM   1603  CB  MET B  85      19.848   6.839  10.100  1.00 10.00      B   
ATOM   1604  CG  MET B  85      20.108   6.773  11.594  1.00 10.00      B   
ATOM   1605  SD  MET B  85      21.328   7.984  12.137  1.00 10.00      B   
ATOM   1606  CE  MET B  85      20.496   9.515  11.715  1.00 10.00      B   
ATOM   1607  C   MET B  85      18.218   6.372   8.269  1.00 10.00      B   
ATOM   1608  O   MET B  85      17.162   7.004   8.210  1.00 10.00      B   
ATOM   1609  N   ASP B  86      18.946   6.069   7.198  1.00 10.00      B   
ATOM   1610  HN  ASP B  86      19.775   5.557   7.312  1.00 10.00      B   
ATOM   1611  CA  ASP B  86      18.547   6.481   5.854  1.00 10.00      B   
ATOM   1612  CB  ASP B  86      19.625   6.119   4.824  1.00 10.00      B   
ATOM   1613  CG  ASP B  86      21.030   6.492   5.251  1.00 10.00      B   
ATOM   1614  OD1 ASP B  86      21.465   7.637   4.994  1.00 10.00      B   
ATOM   1615  OD2 ASP B  86      21.718   5.635   5.845  1.00 10.00      B   
ATOM   1616  C   ASP B  86      17.235   5.817   5.467  1.00 10.00      B   
ATOM   1617  O   ASP B  86      16.354   6.449   4.886  1.00 10.00      B   
ATOM   1618  N   VAL B  87      17.114   4.538   5.811  1.00 10.00      B   
ATOM   1619  HN  VAL B  87      17.857   4.104   6.281  1.00 10.00      B   
ATOM   1620  CA  VAL B  87      15.917   3.757   5.508  1.00 10.00      B   
ATOM   1621  CB  VAL B  87      16.083   2.281   5.932  1.00 10.00      B   
ATOM   1622  CG1 VAL B  87      14.856   1.463   5.550  1.00 10.00      B   
ATOM   1623  CG2 VAL B  87      17.334   1.683   5.308  1.00 10.00      B   
ATOM   1624  C   VAL B  87      14.684   4.341   6.191  1.00 10.00      B   
ATOM   1625  O   VAL B  87      13.642   4.516   5.561  1.00 10.00      B   
ATOM   1626  N   VAL B  88      14.813   4.648   7.476  1.00 10.00      B   
ATOM   1627  HN  VAL B  88      15.672   4.489   7.923  1.00 10.00      B   
ATOM   1628  CA  VAL B  88      13.703   5.211   8.240  1.00 10.00      B   
ATOM   1629  CB  VAL B  88      14.060   5.379   9.732  1.00 10.00      B   
ATOM   1630  CG1 VAL B  88      12.861   5.889  10.516  1.00 10.00      B   
ATOM   1631  CG2 VAL B  88      14.548   4.063  10.314  1.00 10.00      B   
ATOM   1632  C   VAL B  88      13.270   6.555   7.660  1.00 10.00      B   
ATOM   1633  O   VAL B  88      12.075   6.809   7.484  1.00 10.00      B   
ATOM   1634  N   TYR B  89      14.247   7.402   7.349  1.00 10.00      B   
ATOM   1635  HN  TYR B  89      15.178   7.136   7.509  1.00 10.00      B   
ATOM   1636  CA  TYR B  89      13.972   8.716   6.783  1.00 10.00      B   
ATOM   1637  CB  TYR B  89      15.243   9.561   6.710  1.00 10.00      B   
ATOM   1638  CG  TYR B  89      15.447  10.465   7.904  1.00 10.00      B   
ATOM   1639  CD1 TYR B  89      16.672  10.517   8.559  1.00 10.00      B   
ATOM   1640  CD2 TYR B  89      14.416  11.266   8.379  1.00 10.00      B   
ATOM   1641  CE1 TYR B  89      16.863  11.340   9.653  1.00 10.00      B   
ATOM   1642  CE2 TYR B  89      14.599  12.092   9.471  1.00 10.00      B   
ATOM   1643  CZ  TYR B  89      15.823  12.126  10.105  1.00 10.00      B   
ATOM   1644  OH  TYR B  89      16.006  12.945  11.196  1.00 10.00      B   
ATOM   1645  HH  TYR B  89      15.389  12.687  11.895  1.00 10.00      B   
ATOM   1646  C   TYR B  89      13.314   8.606   5.412  1.00 10.00      B   
ATOM   1647  O   TYR B  89      12.527   9.468   5.019  1.00 10.00      B   
ATOM   1648  N   ALA B  90      13.642   7.543   4.688  1.00 10.00      B   
ATOM   1649  HN  ALA B  90      14.297   6.902   5.045  1.00 10.00      B   
ATOM   1650  CA  ALA B  90      13.071   7.308   3.370  1.00 10.00      B   
ATOM   1651  CB  ALA B  90      13.875   6.253   2.627  1.00 10.00      B   
ATOM   1652  C   ALA B  90      11.615   6.876   3.501  1.00 10.00      B   
ATOM   1653  O   ALA B  90      10.747   7.341   2.761  1.00 10.00      B   
ATOM   1654  N   LEU B  91      11.355   6.000   4.469  1.00 10.00      B   
ATOM   1655  HN  LEU B  91      12.095   5.674   5.029  1.00 10.00      B   
ATOM   1656  CA  LEU B  91      10.007   5.501   4.719  1.00 10.00      B   
ATOM   1657  CB  LEU B  91      10.033   4.365   5.748  1.00 10.00      B   
ATOM   1658  CG  LEU B  91      10.574   3.020   5.256  1.00 10.00      B   
ATOM   1659  CD1 LEU B  91      10.718   2.040   6.412  1.00 10.00      B   
ATOM   1660  CD2 LEU B  91       9.669   2.443   4.176  1.00 10.00      B   
ATOM   1661  C   LEU B  91       9.096   6.624   5.197  1.00 10.00      B   
ATOM   1662  O   LEU B  91       7.895   6.621   4.924  1.00 10.00      B   
ATOM   1663  N   LYS B  92       9.680   7.585   5.906  1.00 10.00      B   
ATOM   1664  HN  LYS B  92      10.641   7.522   6.095  1.00 10.00      B   
ATOM   1665  CA  LYS B  92       8.926   8.727   6.412  1.00 10.00      B   
ATOM   1666  CB  LYS B  92       9.804   9.627   7.287  1.00 10.00      B   
ATOM   1667  CG  LYS B  92      10.068   9.078   8.678  1.00 10.00      B   
ATOM   1668  CD  LYS B  92      10.823  10.076   9.538  1.00 10.00      B   
ATOM   1669  CE  LYS B  92      10.928   9.593  10.976  1.00 10.00      B   
ATOM   1670  NZ  LYS B  92      11.484  10.640  11.873  1.00 10.00      B   
ATOM   1671  HZ1 LYS B  92      12.467  10.850  11.610  1.00 10.00      B   
ATOM   1672  HZ2 LYS B  92      11.465  10.316  12.859  1.00 10.00      B   
ATOM   1673  HZ3 LYS B  92      10.922  11.511  11.798  1.00 10.00      B   
ATOM   1674  C   LYS B  92       8.335   9.534   5.264  1.00 10.00      B   
ATOM   1675  O   LYS B  92       7.203  10.006   5.349  1.00 10.00      B   
ATOM   1676  N   ARG B  93       9.097   9.662   4.181  1.00 10.00      B   
ATOM   1677  HN  ARG B  93       9.981   9.239   4.167  1.00 10.00      B   
ATOM   1678  CA  ARG B  93       8.649  10.410   3.011  1.00 10.00      B   
ATOM   1679  CB  ARG B  93       9.817  10.704   2.066  1.00 10.00      B   
ATOM   1680  CG  ARG B  93      10.959  11.476   2.711  1.00 10.00      B   
ATOM   1681  CD  ARG B  93      11.474  12.581   1.801  1.00 10.00      B   
ATOM   1682  NE  ARG B  93      12.342  12.071   0.741  1.00 10.00      B   
ATOM   1683  HE  ARG B  93      12.350  11.086   0.594  1.00 10.00      B   
ATOM   1684  CZ  ARG B  93      13.124  12.841  -0.023  1.00 10.00      B   
ATOM   1685  NH1 ARG B  93      13.156  14.158   0.155  1.00 10.00      B   
ATOM   1686 HH11 ARG B  93      12.570  14.604   0.893  1.00 10.00      B   
ATOM   1687 HH12 ARG B  93      13.773  14.751  -0.445  1.00 10.00      B   
ATOM   1688  NH2 ARG B  93      13.866  12.295  -0.979  1.00 10.00      B   
ATOM   1689 HH21 ARG B  93      13.844  11.254  -1.148  1.00 10.00      B   
ATOM   1690 HH22 ARG B  93      14.478  12.897  -1.571  1.00 10.00      B   
ATOM   1691  C   ARG B  93       7.544   9.658   2.273  1.00 10.00      B   
ATOM   1692  O   ARG B  93       6.776  10.248   1.518  1.00 10.00      B   
ATOM   1693  N   GLN B  94       7.464   8.352   2.509  1.00 10.00      B   
ATOM   1694  HN  GLN B  94       8.103   7.940   3.128  1.00 10.00      B   
ATOM   1695  CA  GLN B  94       6.445   7.517   1.878  1.00 10.00      B   
ATOM   1696  CB  GLN B  94       7.005   6.136   1.531  1.00 10.00      B   
ATOM   1697  CG  GLN B  94       7.996   6.151   0.378  1.00 10.00      B   
ATOM   1698  CD  GLN B  94       8.533   4.777   0.035  1.00 10.00      B   
ATOM   1699  OE1 GLN B  94       7.845   3.768   0.191  1.00 10.00      B   
ATOM   1700  NE2 GLN B  94       9.769   4.730  -0.436  1.00 10.00      B   
ATOM   1701 HE21 GLN B  94      10.258   5.575  -0.535  1.00 10.00      B   
ATOM   1702 HE22 GLN B  94      10.145   3.855  -0.664  1.00 10.00      B   
ATOM   1703  C   GLN B  94       5.223   7.386   2.785  1.00 10.00      B   
ATOM   1704  O   GLN B  94       4.335   6.574   2.538  1.00 10.00      B   
ATOM   1705  N   GLY B  95       5.205   8.187   3.847  1.00 10.00      B   
ATOM   1706  HN  GLY B  95       5.957   8.797   3.994  1.00 10.00      B   
ATOM   1707  CA  GLY B  95       4.096   8.180   4.784  1.00 10.00      B   
ATOM   1708  C   GLY B  95       4.012   6.909   5.605  1.00 10.00      B   
ATOM   1709  O   GLY B  95       2.963   6.591   6.164  1.00 10.00      B   
ATOM   1710  N   ARG B  96       5.111   6.179   5.676  1.00 10.00      B   
ATOM   1711  HN  ARG B  96       5.923   6.483   5.213  1.00 10.00      B   
ATOM   1712  CA  ARG B  96       5.145   4.940   6.436  1.00 10.00      B   
ATOM   1713  CB  ARG B  96       6.091   3.930   5.781  1.00 10.00      B   
ATOM   1714  CG  ARG B  96       5.589   3.363   4.461  1.00 10.00      B   
ATOM   1715  CD  ARG B  96       4.545   2.276   4.680  1.00 10.00      B   
ATOM   1716  NE  ARG B  96       5.118   1.097   5.333  1.00 10.00      B   
ATOM   1717  HE  ARG B  96       5.929   1.234   5.871  1.00 10.00      B   
ATOM   1718  CZ  ARG B  96       4.599  -0.132   5.261  1.00 10.00      B   
ATOM   1719  NH1 ARG B  96       3.486  -0.350   4.568  1.00 10.00      B   
ATOM   1720 HH11 ARG B  96       3.010   0.439   4.077  1.00 10.00      B   
ATOM   1721 HH12 ARG B  96       3.081  -1.308   4.515  1.00 10.00      B   
ATOM   1722  NH2 ARG B  96       5.209  -1.146   5.867  1.00 10.00      B   
ATOM   1723 HH21 ARG B  96       4.811  -2.111   5.815  1.00 10.00      B   
ATOM   1724 HH22 ARG B  96       6.094  -0.985   6.396  1.00 10.00      B   
ATOM   1725  C   ARG B  96       5.572   5.217   7.873  1.00 10.00      B   
ATOM   1726  O   ARG B  96       6.694   5.666   8.120  1.00 10.00      B   
ATOM   1727  N   THR B  97       4.673   4.969   8.813  1.00 10.00      B   
ATOM   1728  HN  THR B  97       3.793   4.614   8.556  1.00 10.00      B   
ATOM   1729  CA  THR B  97       4.960   5.193  10.220  1.00 10.00      B   
ATOM   1730  CB  THR B  97       3.656   5.258  11.041  1.00 10.00      B   
ATOM   1731  OG1 THR B  97       2.709   6.075  10.340  1.00 10.00      B   
ATOM   1732  HG1 THR B  97       3.058   6.973  10.270  1.00 10.00      B   
ATOM   1733  CG2 THR B  97       3.914   5.862  12.414  1.00 10.00      B   
ATOM   1734  C   THR B  97       5.857   4.086  10.764  1.00 10.00      B   
ATOM   1735  O   THR B  97       5.528   2.903  10.665  1.00 10.00      B   
ATOM   1736  N   LEU B  98       6.998   4.476  11.309  1.00 10.00      B   
ATOM   1737  HN  LEU B  98       7.206   5.432  11.346  1.00 10.00      B   
ATOM   1738  CA  LEU B  98       7.950   3.527  11.861  1.00 10.00      B   
ATOM   1739  CB  LEU B  98       9.021   3.184  10.824  1.00 10.00      B   
ATOM   1740  CG  LEU B  98      10.006   2.077  11.211  1.00 10.00      B   
ATOM   1741  CD1 LEU B  98       9.286   0.745  11.382  1.00 10.00      B   
ATOM   1742  CD2 LEU B  98      11.112   1.967  10.178  1.00 10.00      B   
ATOM   1743  C   LEU B  98       8.595   4.093  13.121  1.00 10.00      B   
ATOM   1744  O   LEU B  98       9.175   5.183  13.101  1.00 10.00      B   
ATOM   1745  N   TYR B  99       8.484   3.353  14.212  1.00 10.00      B   
ATOM   1746  HN  TYR B  99       8.012   2.494  14.159  1.00 10.00      B   
ATOM   1747  CA  TYR B  99       9.049   3.770  15.489  1.00 10.00      B   
ATOM   1748  CB  TYR B  99       7.937   3.899  16.534  1.00 10.00      B   
ATOM   1749  CG  TYR B  99       7.382   5.299  16.687  1.00 10.00      B   
ATOM   1750  CD1 TYR B  99       6.685   5.914  15.654  1.00 10.00      B   
ATOM   1751  CD2 TYR B  99       7.552   6.003  17.872  1.00 10.00      B   
ATOM   1752  CE1 TYR B  99       6.175   7.190  15.798  1.00 10.00      B   
ATOM   1753  CE2 TYR B  99       7.045   7.279  18.024  1.00 10.00      B   
ATOM   1754  CZ  TYR B  99       6.358   7.869  16.985  1.00 10.00      B   
ATOM   1755  OH  TYR B  99       5.849   9.140  17.136  1.00 10.00      B   
ATOM   1756  HH  TYR B  99       6.434   9.654  17.707  1.00 10.00      B   
ATOM   1757  C   TYR B  99      10.090   2.766  15.970  1.00 10.00      B   
ATOM   1758  O   TYR B  99      10.236   1.691  15.389  1.00 10.00      B   
ATOM   1759  N   GLY B 100      10.821   3.125  17.020  1.00 10.00      B   
ATOM   1760  HN  GLY B 100      10.680   4.007  17.427  1.00 10.00      B   
ATOM   1761  CA  GLY B 100      11.828   2.235  17.569  1.00 10.00      B   
ATOM   1762  C   GLY B 100      13.225   2.560  17.087  1.00 10.00      B   
ATOM   1763  O   GLY B 100      14.202   2.363  17.807  1.00 10.00      B   
ATOM   1764  N   PHE B 101      13.324   3.083  15.876  1.00 10.00      B   
ATOM   1765  HN  PHE B 101      12.508   3.256  15.361  1.00 10.00      B   
ATOM   1766  CA  PHE B 101      14.616   3.421  15.299  1.00 10.00      B   
ATOM   1767  CB  PHE B 101      14.671   3.021  13.824  1.00 10.00      B   
ATOM   1768  CG  PHE B 101      14.415   1.560  13.589  1.00 10.00      B   
ATOM   1769  CD1 PHE B 101      13.178   1.123  13.145  1.00 10.00      B   
ATOM   1770  CD2 PHE B 101      15.408   0.621  13.822  1.00 10.00      B   
ATOM   1771  CE1 PHE B 101      12.934  -0.220  12.935  1.00 10.00      B   
ATOM   1772  CE2 PHE B 101      15.171  -0.725  13.614  1.00 10.00      B   
ATOM   1773  CZ  PHE B 101      13.932  -1.145  13.170  1.00 10.00      B   
ATOM   1774  C   PHE B 101      14.921   4.904  15.469  1.00 10.00      B   
ATOM   1775  O   PHE B 101      15.863   5.430  14.875  1.00 10.00      B   
ATOM   1776  N   GLY B 102      14.121   5.569  16.289  1.00 10.00      B   
ATOM   1777  HN  GLY B 102      13.389   5.093  16.736  1.00 10.00      B   
ATOM   1778  CA  GLY B 102      14.314   6.981  16.542  1.00 10.00      B   
ATOM   1779  C   GLY B 102      14.434   7.242  18.024  1.00 10.00      B   
ATOM   1780  O   GLY B 102      13.794   8.145  18.563  1.00 10.00      B   
ATOM   1781  N   GLY B 103      15.238   6.428  18.683  1.00 10.00      B   
ATOM   1782  HN  GLY B 103      15.704   5.716  18.196  1.00 10.00      B   
ATOM   1783  CA  GLY B 103      15.432   6.567  20.106  1.00 10.00      B   
ATOM   1784  C   GLY B 103      15.235   5.248  20.818  1.00 10.00      B   
ATOM   1785  O   GLY B 103      14.101   4.966  21.250  1.00 10.00      B   
ATOM   1786  OXT GLY B 103      16.213   4.476  20.925  1.00 10.00      B   
END
