# Supplementary material for: Large-scale discovery of protein interactions at residue resolution using co-evolution calculated from genomic sequences
Source: Nat Commun. 2021 Mar 2;12:1396. doi: 10.1038/s41467-021-21636-z (PMC7925567; doi:10.1038/s41467-021-21636-z)
Supplement: Supplementary file 12 — Supplementary Data 10 [file 41467_2021_21636_MOESM12_ESM.zip › supplementary/allpdb0037_H2B1J_H4/models/cluster.out]

Cluster 1 -> 10 19 20 22 26 29 31 32 34 38 42 43 45 46 47 48 49 50 53 54 55 60 61 62 63 64 65 67 68 70 73 74 75 78 80 81 82 83 84 88 91 92 93 94 95 98 100
Cluster 2 -> 16 1 2 5 8 11 17 23 25 27 30 33 36 37 39 40 51 56 58 59 66 69 71 72 76 77 79 85 86 87 89 90 97 99
Cluster 3 -> 15 18 21 35 44 52
Cluster 4 -> 3 6 9 57
