# Supplementary material for: Large-scale discovery of protein interactions at residue resolution using co-evolution calculated from genomic sequences
Source: Nat Commun. 2021 Mar 2;12:1396. doi: 10.1038/s41467-021-21636-z (PMC7925567; doi:10.1038/s41467-021-21636-z)
Supplement: Supplementary file 12 — Supplementary Data 10 [file 41467_2021_21636_MOESM12_ESM.zip › supplementary/allpdb0037_H2B1J_H4/models/haddock_rmsd.disp]

1 2 3.25102
1 3 24.0312
1 4 34.6914
1 5 2.41154
1 6 24.0086
1 7 9.99539
1 8 2.05663
1 9 24.1206
1 10 26.583
1 11 2.298
1 12 24.7413
1 13 28.5327
1 14 27.6426
1 15 12.6104
1 16 2.58411
1 17 2.266
1 18 14.7583
1 19 25.9652
1 20 25.7209
1 21 12.6745
1 22 24.9273
1 23 3.15248
1 24 6.76096
1 25 4.53949
1 26 25.6002
1 27 3.64348
1 28 39.2635
1 29 25.8285
1 30 2.84756
1 31 25.2666
1 32 26.3729
1 33 1.75505
1 34 26.608
1 35 15.541
1 36 5.77631
1 37 5.37205
1 38 24.8596
1 39 5.73808
1 40 4.36139
1 41 7.34888
1 42 27.0224
1 43 26.6345
1 44 14.9349
1 45 26.0526
1 46 25.4145
1 47 26.407
1 48 25.55
1 49 26.0198
1 50 26.4168
1 51 3.10636
1 52 12.2439
1 53 26.5999
1 54 25.589
1 55 25.8057
1 56 6.06279
1 57 25.2262
1 58 6.05895
1 59 5.68432
1 60 26.4071
1 61 25.8634
1 62 26.592
1 63 27.2152
1 64 25.3596
1 65 24.9709
1 66 5.76475
1 67 25.4041
1 68 25.405
1 69 6.04215
1 70 25.7685
1 71 7.52221
1 72 6.66557
1 73 25.5773
1 74 26.6974
1 75 25.7768
1 76 3.6131
1 77 4.67167
1 78 25.4722
1 79 4.14065
1 80 26.9439
1 81 26.7509
1 82 25.148
1 83 25.482
1 84 25.3906
1 85 6.35864
1 86 6.76773
1 87 5.4377
1 88 26.3907
1 89 6.45299
1 90 5.92691
1 91 24.7033
1 92 25.4245
1 93 27.1306
1 94 25.5387
1 95 25.5114
1 96 19.5927
1 97 5.50518
1 98 27.4259
1 99 6.12651
1 100 25.2589
2 3 24.8887
2 4 34.6092
2 5 4.07306
2 6 24.6979
2 7 11.0984
2 8 4.64922
2 9 25.0729
2 10 26.4204
2 11 3.83609
2 12 25.33
2 13 29.0737
2 14 28.1985
2 15 14.1092
2 16 3.74024
2 17 4.54296
2 18 16.3809
2 19 25.8659
2 20 25.6432
2 21 13.9822
2 22 24.8552
2 23 4.18667
2 24 7.88444
2 25 6.0111
2 26 25.4511
2 27 5.18942
2 28 38.951
2 29 25.7007
2 30 4.99712
2 31 25.1962
2 32 26.2076
2 33 3.44897
2 34 26.3768
2 35 16.8952
2 36 7.48608
2 37 6.41854
2 38 24.8287
2 39 6.55834
2 40 3.24533
2 41 7.91882
2 42 26.7896
2 43 26.4693
2 44 16.2252
2 45 25.9445
2 46 25.2873
2 47 26.2282
2 48 25.3817
2 49 25.9288
2 50 26.2161
2 51 3.50774
2 52 14.1336
2 53 26.3311
2 54 25.3923
2 55 25.7104
2 56 7.31353
2 57 25.8455
2 58 7.58195
2 59 6.53182
2 60 26.266
2 61 25.7719
2 62 26.365
2 63 26.9453
2 64 25.2229
2 65 24.9647
2 66 7.47527
2 67 25.2779
2 68 25.3547
2 69 7.37996
2 70 25.6463
2 71 8.90396
2 72 8.01859
2 73 25.5159
2 74 26.4663
2 75 25.6965
2 76 4.17407
2 77 2.97002
2 78 25.3318
2 79 4.03938
2 80 26.7221
2 81 26.521
2 82 25.1215
2 83 25.4196
2 84 25.2532
2 85 7.30449
2 86 7.77501
2 87 6.97185
2 88 26.2246
2 89 7.2916
2 90 7.38843
2 91 24.6728
2 92 25.2637
2 93 26.8377
2 94 25.4548
2 95 25.4032
2 96 20.5402
2 97 6.35204
2 98 27.1482
2 99 7.12941
2 100 25.149
3 4 29.18
3 5 24.8665
3 6 2.0972
3 7 27.5061
3 8 22.9086
3 9 2.0383
3 10 11.687
3 11 24.732
3 12 5.97248
3 13 12.4899
3 14 11.8618
3 15 27.5419
3 16 24.6473
3 17 22.8592
3 18 27.2736
3 19 12.1513
3 20 11.4464
3 21 26.4212
3 22 12.1002
3 23 24.6338
3 24 26.8654
3 25 24.1536
3 26 11.9852
3 27 24.4334
3 28 32.467
3 29 12.3467
3 30 24.7026
3 31 12.0543
3 32 12.3735
3 33 24.5438
3 34 12.501
3 35 27.9095
3 36 25.2408
3 37 26.0104
3 38 12.1615
3 39 25.0126
3 40 25.7909
3 41 26.5555
3 42 13.1331
3 43 12.5288
3 44 28.2054
3 45 11.7786
3 46 12.0364
3 47 12.0522
3 48 12.6833
3 49 11.4589
3 50 12.5358
3 51 25.2097
3 52 26.479
3 53 12.6493
3 54 12.8259
3 55 11.6599
3 56 25.4276
3 57 2.94321
3 58 24.409
3 59 24.392
3 60 12.1173
3 61 11.7866
3 62 12.6147
3 63 13.6814
3 64 12.0723
3 65 11.537
3 66 24.7684
3 67 12.0888
3 68 11.8624
3 69 25.1745
3 70 12.114
3 71 21.747
3 72 24.3359
3 73 11.8701
3 74 12.6375
3 75 11.7355
3 76 26.3092
3 77 26.6092
3 78 12.4171
3 79 26.1657
3 80 12.3341
3 81 12.9035
3 82 11.638
3 83 11.52
3 84 12.0513
3 85 23.6784
3 86 23.073
3 87 25.5006
3 88 12.0582
3 89 23.4505
3 90 24.2785
3 91 10.6481
3 92 12.0629
3 93 12.7572
3 94 12.2952
3 95 12.0179
3 96 11.4687
3 97 23.9154
3 98 12.2481
3 99 24.3691
3 100 12.2281
4 5 35.3233
4 6 29.0638
4 7 36.1218
4 8 34.7981
4 9 30.3404
4 10 24.262
4 11 35.188
4 12 27.7313
4 13 28.2845
4 14 28.3652
4 15 36.1855
4 16 35.7924
4 17 34.8692
4 18 36.471
4 19 24.0439
4 20 23.924
4 21 35.3612
4 22 24.593
4 23 35.4501
4 24 37.1959
4 25 35.6298
4 26 24.4409
4 27 35.7925
4 28 8.58882
4 29 24.3872
4 30 36.3154
4 31 24.4404
4 32 23.9333
4 33 35.1737
4 34 24.5245
4 35 35.7808
4 36 36.2641
4 37 37.1472
4 38 24.4486
4 39 36.8361
4 40 36.0801
4 41 37.1275
4 42 23.6299
4 43 23.8758
4 44 37.0477
4 45 24.5294
4 46 24.8154
4 47 24.4142
4 48 24.7058
4 49 24.3308
4 50 23.9992
4 51 36.3389
4 52 38.1129
4 53 24.7599
4 54 24.6695
4 55 24.8685
4 56 37.798
4 57 29.4418
4 58 36.0595
4 59 35.9999
4 60 24.1295
4 61 24.5103
4 62 24.1962
4 63 23.1976
4 64 24.3095
4 65 25.1404
4 66 36.6379
4 67 25.309
4 68 24.8675
4 69 37.5131
4 70 24.5203
4 71 35.9093
4 72 36.1949
4 73 24.7962
4 74 24.7479
4 75 24.2956
4 76 36.9727
4 77 36.4604
4 78 24.9785
4 79 37.0217
4 80 24.5256
4 81 24.3358
4 82 24.8948
4 83 24.4679
4 84 24.9069
4 85 36.6309
4 86 36.6613
4 87 37.1566
4 88 25.0147
4 89 36.0828
4 90 36.9502
4 91 26.1513
4 92 25.1347
4 93 24.3854
4 94 24.6366
4 95 24.6139
4 96 32.1486
4 97 36.4807
4 98 25.0268
4 99 36.854
4 100 24.8438
5 6 24.8843
5 7 8.21356
5 8 2.86495
5 9 24.9196
5 10 27.4624
5 11 2.3664
5 12 25.7081
5 13 29.5315
5 14 28.6317
5 15 11.0034
5 16 3.44302
5 17 2.9871
5 18 13.3931
5 19 26.8708
5 20 26.6457
5 21 11.0759
5 22 25.8737
5 23 2.78914
5 24 5.47026
5 25 3.78438
5 26 26.5159
5 27 2.89111
5 28 39.9037
5 29 26.7126
5 30 2.27175
5 31 26.2179
5 32 27.3401
5 33 1.82746
5 34 27.5501
5 35 13.9566
5 36 5.43678
5 37 4.7888
5 38 25.7971
5 39 5.56887
5 40 5.03181
5 41 5.79952
5 42 28.0083
5 43 27.5919
5 44 13.354
5 45 27.034
5 46 26.4481
5 47 27.3574
5 48 26.5679
5 49 26.9512
5 50 27.3196
5 51 3.85134
5 52 10.9008
5 53 27.5055
5 54 26.5659
5 55 26.7843
5 56 5.67755
5 57 26.0729
5 58 6.29823
5 59 6.30667
5 60 27.3226
5 61 26.7839
5 62 27.5573
5 63 28.1274
5 64 26.3714
5 65 25.9339
5 66 5.37321
5 67 26.3687
5 68 26.3899
5 69 5.66635
5 70 26.752
5 71 7.89037
5 72 6.70996
5 73 26.5737
5 74 27.6398
5 75 26.7063
5 76 3.64042
5 77 5.35244
5 78 26.4392
5 79 5.0744
5 80 27.8214
5 81 27.7151
5 82 26.1459
5 83 26.438
5 84 26.4119
5 85 6.94559
5 86 7.35838
5 87 4.77681
5 88 27.2727
5 89 6.85702
5 90 6.74816
5 91 25.676
5 92 26.4067
5 93 28.0389
5 94 26.5069
5 95 26.5333
5 96 20.5773
5 97 5.66302
5 98 28.2684
5 99 6.3509
5 100 26.2516
6 7 27.7303
6 8 22.9482
6 9 3.21574
6 10 11.0303
6 11 24.7058
6 12 5.26309
6 13 11.8302
6 14 11.1586
6 15 27.8206
6 16 24.622
6 17 22.8958
6 18 27.5505
6 19 11.5806
6 20 10.81
6 21 26.638
6 22 11.5299
6 23 24.6891
6 24 26.988
6 25 24.2229
6 26 11.2432
6 27 24.5073
6 28 32.0404
6 29 11.7971
6 30 24.7569
6 31 11.4594
6 32 11.5991
6 33 24.5926
6 34 11.701
6 35 28.198
6 36 25.3414
6 37 25.9993
6 38 11.7262
6 39 24.9379
6 40 25.685
6 41 26.7099
6 42 12.3283
6 43 11.8409
6 44 28.4588
6 45 11.093
6 46 11.3502
6 47 11.3461
6 48 11.9807
6 49 10.8225
6 50 11.8536
6 51 25.1789
6 52 26.8013
6 53 11.8648
6 54 12.1265
6 55 11.0331
6 56 25.4291
6 57 2.68606
6 58 24.4561
6 59 24.3451
6 60 11.4941
6 61 11.101
6 62 11.7801
6 63 12.9646
6 64 11.4433
6 65 11.0062
6 66 24.8607
6 67 11.4439
6 68 11.2629
6 69 25.2145
6 70 11.4732
6 71 21.751
6 72 24.3973
6 73 11.2396
6 74 11.82
6 75 11.1512
6 76 26.3219
6 77 26.4162
6 78 11.7804
6 79 26.1068
6 80 11.5282
6 81 12.093
6 82 11.0751
6 83 10.9332
6 84 11.3455
6 85 23.65
6 86 22.9836
6 87 25.5526
6 88 11.3433
6 89 23.3738
6 90 24.2848
6 91 9.99001
6 92 11.3567
6 93 11.8639
6 94 11.6776
6 95 11.3325
6 96 11.653
6 97 23.851
6 98 11.4255
6 99 24.3459
6 100 11.5812
7 8 9.35096
7 9 27.3822
7 10 30.9372
7 11 9.03478
7 12 28.7311
7 13 31.4062
7 14 30.653
7 15 5.54829
7 16 10.7047
7 17 9.70667
7 18 8.41886
7 19 30.4902
7 20 30.2817
7 21 6.36008
7 22 29.7287
7 23 9.38888
7 24 5.88934
7 25 8.85686
7 26 30.2019
7 27 8.2739
7 28 40.4067
7 29 30.3068
7 30 8.76485
7 31 30.0652
7 32 31.123
7 33 9.53938
7 34 31.3012
7 35 8.57766
7 36 9.91229
7 37 9.50354
7 38 29.5756
7 39 10.7823
7 40 12.0992
7 41 5.90643
7 42 31.8119
7 43 31.2985
7 44 7.62637
7 45 30.8668
7 46 30.5219
7 47 31.0939
7 48 30.623
7 49 30.5677
7 50 30.9414
7 51 10.9537
7 52 7.42089
7 53 31.1854
7 54 30.5309
7 55 30.6184
7 56 9.84509
7 57 28.7255
7 58 11.6668
7 59 12.9026
7 60 30.9379
7 61 30.4456
7 62 31.3477
7 63 31.6871
7 64 30.3461
7 65 29.8031
7 66 9.57135
7 67 30.3069
7 68 30.3047
7 69 10.1296
7 70 30.6766
7 71 13.0719
7 72 11.9683
7 73 30.5096
7 74 31.3923
7 75 30.3489
7 76 9.80431
7 77 11.8079
7 78 30.3893
7 79 12.4208
7 80 31.3341
7 81 31.5421
7 82 30.0793
7 83 30.2008
7 84 30.4707
7 85 13.2633
7 86 13.2275
7 87 8.89143
7 88 30.911
7 89 12.8986
7 90 12.9932
7 91 29.6151
7 92 30.4227
7 93 31.6736
7 94 30.3828
7 95 30.539
7 96 24.7985
7 97 11.5165
7 98 31.6417
7 99 12.2126
7 100 30.238
8 9 22.8985
8 10 26.0537
8 11 2.89604
8 12 23.8188
8 13 27.57
8 14 26.693
8 15 11.7303
8 16 3.34443
8 17 1.33634
8 18 13.7536
8 19 25.4743
8 20 25.2125
8 21 11.7867
8 22 24.4457
8 23 3.51288
8 24 6.43404
8 25 4.09162
8 26 25.1223
8 27 3.08269
8 28 39.3337
8 29 25.3142
8 30 2.53449
8 31 24.8187
8 32 25.945
8 33 2.65169
8 34 26.164
8 35 14.7036
8 36 5.61831
8 37 5.48587
8 38 24.3676
8 39 5.77068
8 40 5.64867
8 41 6.91951
8 42 26.6175
8 43 26.1894
8 44 13.9984
8 45 25.5848
8 46 24.9808
8 47 25.9288
8 48 25.1392
8 49 25.5026
8 50 25.9576
8 51 4.0633
8 52 11.1143
8 53 26.1366
8 54 25.1821
8 55 25.3062
8 56 5.74041
8 57 24.1469
8 58 6.04353
8 59 6.05743
8 60 25.8987
8 61 25.3678
8 62 26.1614
8 63 26.8131
8 64 24.9232
8 65 24.4611
8 66 5.35112
8 67 24.9377
8 68 24.9381
8 69 5.72833
8 70 25.3237
8 71 6.86507
8 72 6.52896
8 73 25.1148
8 74 26.2446
8 75 25.2701
8 76 4.40915
8 77 6.04912
8 78 25.0316
8 79 5.42635
8 80 26.4472
8 81 26.3435
8 82 24.6475
8 83 24.9744
8 84 24.9592
8 85 6.33228
8 86 6.52943
8 87 5.10272
8 88 25.872
8 89 6.39561
8 90 5.966
8 91 24.1368
8 92 24.9851
8 93 26.683
8 94 25.0822
8 95 25.08
8 96 18.7046
8 97 5.35006
8 98 26.8965
8 99 6.06313
8 100 24.8089
9 10 13.1235
9 11 24.8262
9 12 6.58838
9 13 12.6505
9 14 12.0546
9 15 27.4482
9 16 24.7636
9 17 22.9172
9 18 27.104
9 19 13.5586
9 20 12.863
9 21 26.3679
9 22 13.5645
9 23 24.7558
9 24 26.6757
9 25 24.2212
9 26 13.4153
9 27 24.4837
9 28 33.6005
9 29 13.7806
9 30 24.6742
9 31 13.5412
9 32 13.8382
9 33 24.6525
9 34 13.882
9 35 27.8582
9 36 25.3572
9 37 26.0956
9 38 13.6366
9 39 25.1261
9 40 25.9892
9 41 26.3755
9 42 14.5993
9 43 14.0257
9 44 28.0281
9 45 13.2896
9 46 13.5103
9 47 13.4332
9 48 14.1309
9 49 12.895
9 50 13.9632
9 51 25.3262
9 52 26.2325
9 53 14.0772
9 54 14.2526
9 55 13.1581
9 56 25.4332
9 57 3.94627
9 58 24.5684
9 59 24.6181
9 60 13.5682
9 61 13.228
9 62 13.9949
9 63 15.1494
9 64 13.5957
9 65 13.0295
9 66 24.8134
9 67 13.5611
9 68 13.3769
9 69 25.2056
9 70 13.6271
9 71 21.8663
9 72 24.5219
9 73 13.3885
9 74 13.9973
9 75 13.2107
9 76 26.3298
9 77 26.784
9 78 13.8971
9 79 26.2679
9 80 13.7716
9 81 14.3727
9 82 13.1238
9 83 13.0754
9 84 13.5508
9 85 23.8363
9 86 23.1861
9 87 25.5188
9 88 13.4918
9 89 23.6527
9 90 24.3912
9 91 11.9489
9 92 13.5667
9 93 14.2042
9 94 13.7794
9 95 13.4923
9 96 12.0043
9 97 24.0394
9 98 13.6491
9 99 24.5031
9 100 13.6798
10 11 27.2702
10 12 10.8693
10 13 17.1217
10 14 16.7784
10 15 31.45
10 16 27.0075
10 17 25.8238
10 18 31.739
10 19 2.42312
10 20 1.93006
10 21 30.07
10 22 3.88632
10 23 27.0782
10 24 30.4437
10 25 27.0698
10 26 2.14449
10 27 27.3453
10 28 27.3435
10 29 2.97645
10 30 27.8292
10 31 3.1473
10 32 2.25799
10 33 26.9369
10 34 2.03297
10 35 31.7185
10 36 28.3282
10 37 28.8989
10 38 4.59549
10 39 27.8439
10 40 27.5013
10 41 29.7823
10 42 2.93692
10 43 1.97306
10 44 32.2964
10 45 2.31134
10 46 3.20109
10 47 2.0132
10 48 3.37066
10 49 1.31949
10 50 1.63063
10 51 27.615
10 52 31.3102
10 53 1.68722
10 54 3.06935
10 55 2.91218
10 56 28.939
10 57 10.8668
10 58 27.4165
10 59 26.6559
10 60 1.74848
10 61 2.12416
10 62 2.71253
10 63 2.75569
10 64 3.1117
10 65 4.50746
10 66 28.2394
10 67 3.61162
10 68 3.81395
10 69 28.5964
10 70 2.97075
10 71 25.2238
10 72 27.0562
10 73 3.62925
10 74 2.13679
10 75 2.37368
10 76 28.9414
10 77 28.2744
10 78 3.58358
10 79 28.353
10 80 1.68397
10 81 2.27484
10 82 4.06319
10 83 3.44248
10 84 3.28871
10 85 26.3949
10 86 26.2725
10 87 28.8326
10 88 2.31076
10 89 25.9662
10 90 27.3939
10 91 3.66958
10 92 3.32939
10 93 2.03685
10 94 3.77642
10 95 3.06108
10 96 15.7454
10 97 26.6138
10 98 2.09751
10 99 27.0108
10 100 3.73767
11 12 25.6163
11 13 29.2156
11 14 28.3246
11 15 11.4463
11 16 2.70625
11 17 2.43483
11 18 13.713
11 19 26.6036
11 20 26.4576
11 21 11.5725
11 22 25.5394
11 23 2.63749
11 24 6.67077
11 25 3.4339
11 26 26.2789
11 27 2.42027
11 28 39.7558
11 29 26.4147
11 30 2.46473
11 31 25.9229
11 32 27.0979
11 33 2.34388
11 34 27.3569
11 35 14.4288
11 36 4.57733
11 37 3.9892
11 38 25.4355
11 39 4.5699
11 40 4.62718
11 41 7.14856
11 42 27.7682
11 43 27.3156
11 44 13.775
11 45 26.7433
11 46 26.1207
11 47 27.1415
11 48 26.2397
11 49 26.7187
11 50 27.0923
11 51 3.04438
11 52 11.1645
11 53 27.2708
11 54 26.2518
11 55 26.4489
11 56 4.85599
11 57 25.8329
11 58 5.3285
11 59 5.21568
11 60 27.0671
11 61 26.524
11 62 27.3517
11 63 27.8882
11 64 26.042
11 65 25.5769
11 66 4.62035
11 67 26.0371
11 68 26.0398
11 69 5.06836
11 70 26.4399
11 71 7.12534
11 72 5.7711
11 73 26.231
11 74 27.4198
11 75 26.4196
11 76 3.63408
11 77 4.76825
11 78 26.1155
11 79 4.55677
11 80 27.6021
11 81 27.4545
11 82 25.7751
11 83 26.0904
11 84 26.0753
11 85 5.93703
11 86 6.22421
11 87 4.16688
11 88 27.0193
11 89 5.82878
11 90 5.65165
11 91 25.4125
11 92 26.0952
11 93 27.8411
11 94 26.158
11 95 26.2164
11 96 20.0056
11 97 4.64701
11 98 28.0701
11 99 5.385
11 100 25.8956
12 13 9.08914
12 14 8.37336
12 15 29.2996
12 16 25.7142
12 17 23.8349
12 18 29.3612
12 19 11.4267
12 20 10.2773
12 21 28.1599
12 22 12.0935
12 23 25.7473
12 24 27.7156
12 25 25.4818
12 26 11.3854
12 27 25.6678
12 28 30.3411
12 29 12.1684
12 30 25.8302
12 31 11.8375
12 32 10.9337
12 33 25.4579
12 34 11.1681
12 35 29.9601
12 36 26.7945
12 37 27.4442
12 38 12.4409
12 39 26.4064
12 40 26.6358
12 41 27.5744
12 42 11.2683
12 43 11.6069
12 44 30.253
12 45 11.1571
12 46 11.4315
12 47 10.72
12 48 11.9044
12 49 10.6554
12 50 11.5409
12 51 26.2015
12 52 28.7418
12 53 11.8225
12 54 12.089
12 55 11.4706
12 56 26.9707
12 57 7.07998
12 58 26.0004
12 59 25.7619
12 60 11.4461
12 61 11.3566
12 62 10.7905
12 63 12.1504
12 64 11.4384
12 65 12.0629
12 66 26.3756
12 67 12.1324
12 68 11.9698
12 69 26.7721
12 70 11.8063
12 71 23.5072
12 72 26.0354
12 73 11.7949
12 74 11.2823
12 75 11.404
12 76 27.3687
12 77 27.3569
12 78 12.4006
12 79 27.06
12 80 11.5859
12 81 11.7941
12 82 11.6627
12 83 11.6322
12 84 11.4988
12 85 25.1926
12 86 24.5234
12 87 26.995
12 88 11.8778
12 89 24.9621
12 90 25.787
12 91 10.4991
12 92 11.8381
12 93 11.4506
12 94 12.2841
12 95 11.3849
12 96 15.1341
12 97 25.324
12 98 11.4802
12 99 25.9314
12 100 11.8908
13 14 1.92258
13 15 31.7073
13 16 29.7286
13 17 27.7001
13 18 31.4355
13 19 17.6718
13 20 16.8276
13 21 30.6372
13 22 18.4177
13 23 29.7672
13 24 30.8043
13 25 29.2542
13 26 17.7247
13 27 29.3289
13 28 29.447
13 29 18.2586
13 30 29.6425
13 31 18.2577
13 32 17.1179
13 33 29.5039
13 34 17.5118
13 35 32.2589
13 36 30.4573
13 37 31.0036
13 38 18.5579
13 39 30.0243
13 40 30.7289
13 41 31.0246
13 42 17.0603
13 43 17.6826
13 44 32.4126
13 45 17.4498
13 46 17.8862
13 47 17.1594
13 48 18.1685
13 49 17.0926
13 50 17.7631
13 51 30.1834
13 52 31.4098
13 53 17.929
13 54 18.3227
13 55 17.7748
13 56 30.3433
13 57 12.8018
13 58 29.8891
13 59 29.923
13 60 17.63
13 61 17.6366
13 62 16.9721
13 63 17.7098
13 64 17.8106
13 65 18.3795
13 66 29.9565
13 67 18.4822
13 68 18.2758
13 69 30.3243
13 70 18.1411
13 71 27.5232
13 72 30.0992
13 73 18.0318
13 74 17.5183
13 75 17.6885
13 76 31.1313
13 77 31.0461
13 78 18.7852
13 79 31.1715
13 80 17.5026
13 81 17.8525
13 82 17.9529
13 83 17.9005
13 84 17.8949
13 85 29.3812
13 86 28.3465
13 87 30.4476
13 88 18.0999
13 89 29.0863
13 90 29.7216
13 91 17.535
13 92 18.2314
13 93 17.3905
13 94 18.5136
13 95 17.8155
13 96 20.8811
13 97 29.2088
13 98 17.2276
13 99 29.9984
13 100 18.1585
14 15 30.9658
14 16 28.825
14 17 26.805
14 18 30.7445
14 19 17.3127
14 20 16.4244
14 21 29.8765
14 22 18.0034
14 23 28.8413
14 24 29.9763
14 25 28.3298
14 26 17.3754
14 27 28.4488
14 28 29.6941
14 29 17.929
14 30 28.7457
14 31 17.8392
14 32 16.7124
14 33 28.6199
14 34 17.1656
14 35 31.5188
14 36 29.5327
14 37 30.0768
14 38 18.1452
14 39 29.0807
14 40 29.7905
14 41 30.2065
14 42 16.6922
14 43 17.338
14 44 31.7109
14 45 17.0656
14 46 17.438
14 47 16.7807
14 48 17.785
14 49 16.7268
14 50 17.4163
14 51 29.2547
14 52 30.6418
14 53 17.5943
14 54 17.9241
14 55 17.379
14 56 29.3984
14 57 12.3158
14 58 28.9401
14 59 28.9725
14 60 17.3009
14 61 17.2797
14 62 16.6006
14 63 17.4203
14 64 17.3597
14 65 17.9499
14 66 29.0298
14 67 18.0748
14 68 17.8551
14 69 29.3539
14 70 17.7111
14 71 26.5331
14 72 29.1753
14 73 17.5857
14 74 17.1823
14 75 17.3436
14 76 30.2284
14 77 30.1434
14 78 18.3765
14 79 30.2493
14 80 17.21
14 81 17.4901
14 82 17.516
14 83 17.4748
14 84 17.4328
14 85 28.4207
14 86 27.3609
14 87 29.5277
14 88 17.7504
14 89 28.1186
14 90 28.7764
14 91 17.122
14 92 17.7655
14 93 17.0524
14 94 18.1286
14 95 17.3906
14 96 20.0903
14 97 28.289
14 98 16.9555
14 99 29.0795
14 100 17.7316
15 16 12.9529
15 17 11.8627
15 18 3.4602
15 19 30.9151
15 20 30.8621
15 21 2.43775
15 22 29.9883
15 23 11.8597
15 24 10.1357
15 25 10.1749
15 26 30.655
15 27 10.2209
15 28 40.5281
15 29 30.5942
15 30 10.9638
15 31 30.3904
15 32 31.6937
15 33 12.2313
15 34 31.9777
15 35 3.90817
15 36 10.3109
15 37 10.5372
15 38 29.7214
15 39 11.5513
15 40 14.8581
15 41 10.5101
15 42 32.429
15 43 31.7596
15 44 3.37495
15 45 31.271
15 46 30.9873
15 47 31.7743
15 48 31.0962
15 49 31.0766
15 50 31.4926
15 51 13.5586
15 52 4.23024
15 53 31.7218
15 54 31.0285
15 55 30.9649
15 56 10.5983
15 57 28.688
15 58 12.0484
15 59 13.7846
15 60 31.3608
15 61 30.7945
15 62 32.082
15 63 32.2559
15 64 30.8121
15 65 29.9368
15 66 10.1344
15 67 30.6031
15 68 30.5209
15 69 10.7812
15 70 31.0337
15 71 13.0031
15 72 12.0673
15 73 30.7441
15 74 32.0506
15 75 30.7119
15 76 12.7157
15 77 14.6925
15 78 30.7133
15 79 15.0701
15 80 31.7567
15 81 32.0408
15 82 30.3055
15 83 30.4079
15 84 30.9054
15 85 13.9914
15 86 13.7643
15 87 9.73933
15 88 31.2402
15 89 13.3901
15 90 13.7022
15 91 30.1335
15 92 30.7878
15 93 32.2463
15 94 30.602
15 95 30.9966
15 96 24.1025
15 97 12.3506
15 98 32.1246
15 99 12.8044
15 100 30.5898
16 17 2.86845
16 18 15.0805
16 19 26.3806
16 20 26.2182
16 21 13.0367
16 22 25.1611
16 23 2.44844
16 24 7.89228
16 25 4.0288
16 26 25.9572
16 27 3.21809
16 28 40.4958
16 29 26.1028
16 30 2.96553
16 31 25.5691
16 32 26.8681
16 33 2.15684
16 34 27.0781
16 35 15.8045
16 36 4.82506
16 37 4.1826
16 38 25.0492
16 39 4.60879
16 40 3.22429
16 41 8.06239
16 42 27.5408
16 43 27.0345
16 44 15.1808
16 45 26.3992
16 46 25.7311
16 47 26.8939
16 48 25.8739
16 49 26.4488
16 50 26.8552
16 51 1.86982
16 52 12.2614
16 53 26.9462
16 54 25.9079
16 55 26.0805
16 56 5.16652
16 57 25.6864
16 58 4.84577
16 59 4.08438
16 60 26.7777
16 61 26.2055
16 62 27.1339
16 63 27.7029
16 64 25.687
16 65 25.1362
16 66 4.94904
16 67 25.6015
16 68 25.6223
16 69 4.93818
16 70 26.0467
16 71 6.625
16 72 5.25178
16 73 25.8241
16 74 27.1535
16 75 26.1084
16 76 2.96262
16 77 3.89935
16 78 25.6737
16 79 3.1997
16 80 27.3134
16 81 27.1418
16 82 25.3755
16 83 25.7269
16 84 25.6873
16 85 4.87708
16 86 5.73479
16 87 4.6196
16 88 26.6677
16 89 5.05606
16 90 4.47471
16 91 25.0293
16 92 25.6588
16 93 27.558
16 94 25.7638
16 95 25.8526
16 96 19.2464
16 97 4.1903
16 98 27.8
16 99 4.5402
16 100 25.5299
17 18 13.8838
17 19 25.1997
17 20 24.9988
17 21 11.8409
17 22 24.1067
17 23 3.09833
17 24 7.15931
17 25 3.51719
17 26 24.8546
17 27 2.64601
17 28 39.4469
17 29 25.0021
17 30 2.49658
17 31 24.5295
17 32 25.7077
17 33 2.6215
17 34 25.9403
17 35 14.7399
17 36 4.98363
17 37 4.91268
17 38 24.0139
17 39 5.02711
17 40 5.34616
17 41 7.49433
17 42 26.3889
17 43 25.9224
17 44 14.1252
17 45 25.3016
17 46 24.6908
17 47 25.7063
17 48 24.8374
17 49 25.2727
17 50 25.7174
17 51 3.62418
17 52 11.1656
17 53 25.8693
17 54 24.8925
17 55 25.0059
17 56 5.26229
17 57 24.0426
17 58 5.33947
17 59 5.17697
17 60 25.6338
17 61 25.0954
17 62 25.9442
17 63 26.5534
17 64 24.6221
17 65 24.1179
17 66 4.82725
17 67 24.6101
17 68 24.6112
17 69 5.23048
17 70 25.0235
17 71 6.14479
17 72 5.67484
17 73 24.7969
17 74 26.0072
17 75 24.9794
17 76 4.52209
17 77 5.89976
17 78 24.7046
17 79 5.21901
17 80 26.1716
17 81 26.0708
17 82 24.3164
17 83 24.6529
17 84 24.6497
17 85 5.48616
17 86 5.73038
17 87 4.67688
17 88 25.5736
17 89 5.46055
17 90 5.29768
17 91 23.8751
17 92 24.6675
17 93 26.4356
17 94 24.7558
17 95 24.7861
17 96 18.2928
17 97 4.46922
17 98 26.6286
17 99 5.21575
17 100 24.475
18 19 31.2359
18 20 31.2023
18 21 3.64093
18 22 30.2881
18 23 14.2056
18 24 12.5466
18 25 12.2337
18 26 30.9565
18 27 12.4214
18 28 40.5774
18 29 30.8648
18 30 13.1231
18 31 30.6892
18 32 32.0485
18 33 14.5031
18 34 32.3306
18 35 3.30604
18 36 12.1621
18 37 12.5134
18 38 29.99
18 39 13.2666
18 40 17.1313
18 41 13.0339
18 42 32.811
18 43 32.0652
18 44 2.58399
18 45 31.5614
18 46 31.3418
18 47 32.139
18 48 31.4711
18 49 31.3777
18 50 31.8235
18 51 15.7834
18 52 4.35645
18 53 32.0465
18 54 31.4007
18 55 31.2403
18 56 12.2422
18 57 28.3384
18 58 13.6762
18 59 15.5301
18 60 31.6488
18 61 31.048
18 62 32.4779
18 63 32.6398
18 64 31.1813
18 65 30.1494
18 66 11.8987
18 67 30.8838
18 68 30.7734
18 69 12.4915
18 70 31.3365
18 71 14.087
18 72 13.6343
18 73 31.0044
18 74 32.4025
18 75 30.9914
18 76 15.0376
18 77 16.9242
18 78 31.0155
18 79 17.2535
18 80 32.0111
18 81 32.37
18 82 30.5638
18 83 30.6333
18 84 31.2565
18 85 15.5377
18 86 15.12
18 87 11.6218
18 88 31.4723
18 89 14.8972
18 90 15.2482
18 91 30.4207
18 92 31.1003
18 93 32.5696
18 94 30.8573
18 95 31.3387
18 96 23.9385
18 97 13.9913
18 98 32.3748
18 99 14.3946
18 100 30.9176
19 20 2.0507
19 21 29.5475
19 22 2.65592
19 23 26.5056
19 24 30.0172
19 25 26.4288
19 26 2.09106
19 27 26.7078
19 28 27.3903
19 29 1.92438
19 30 27.2174
19 31 2.11425
19 32 2.26372
19 33 26.324
19 34 2.73676
19 35 31.2411
19 36 27.6019
19 37 28.2361
19 38 3.42445
19 39 27.1747
19 40 26.9634
19 41 29.4298
19 42 3.20481
19 43 1.8377
19 44 31.8185
19 45 2.169
19 46 2.49637
19 47 2.28193
19 48 2.30124
19 49 1.7395
19 50 1.60207
19 51 27.0129
19 52 30.7519
19 53 2.56065
19 54 1.92179
19 55 2.3756
19 56 28.3069
19 57 11.4555
19 58 26.7231
19 59 25.9062
19 60 1.43676
19 61 1.86355
19 62 3.01093
19 63 2.80265
19 64 2.29808
19 65 3.75532
19 66 27.5952
19 67 3.01988
19 68 3.08636
19 69 27.9712
19 70 2.51127
19 71 24.5344
19 72 26.2633
19 73 2.95008
19 74 2.4598
19 75 1.67873
19 76 28.3966
19 77 27.7404
19 78 2.96662
19 79 27.7293
19 80 2.73267
19 81 2.40076
19 82 3.012
19 83 2.85495
19 84 2.59426
19 85 25.6509
19 86 25.5672
19 87 28.1791
19 88 2.34338
19 89 25.2194
19 90 26.6781
19 91 3.13095
19 92 3.05902
19 93 3.34407
19 94 2.81948
19 95 2.19128
19 96 15.186
19 97 25.9086
19 98 3.65223
19 99 26.2522
19 100 2.35868
20 21 29.5287
20 22 3.59129
20 23 26.3335
20 24 29.6612
20 25 26.3593
20 26 2.23085
20 27 26.603
20 28 27.1386
20 29 3.23903
20 30 27.0385
20 31 2.91976
20 32 1.59629
20 33 26.129
20 34 1.98825
20 35 31.2407
20 36 27.59
20 37 28.1972
20 38 4.46182
20 39 27.1781
20 40 26.7772
20 41 29.1022
20 42 2.52545
20 43 2.03632
20 44 31.8164
20 45 2.29892
20 46 2.7241
20 47 1.53077
20 48 2.89555
20 49 1.31333
20 50 1.87298
20 51 26.8369
20 52 30.7188
20 53 2.63955
20 54 2.85336
20 55 2.99387
20 56 28.2553
20 57 10.9762
20 58 26.697
20 59 25.9074
20 60 2.00609
20 61 2.39613
20 62 2.1261
20 63 2.87791
20 64 2.5654
20 65 4.54242
20 66 27.5404
20 67 3.78697
20 68 3.81256
20 69 27.9141
20 70 2.98646
20 71 24.5392
20 72 26.3407
20 73 3.63424
20 74 2.15704
20 75 2.43677
20 76 28.1852
20 77 27.5545
20 78 3.67303
20 79 27.5483
20 80 2.80271
20 81 2.45003
20 82 3.77947
20 83 3.48553
20 84 2.90844
20 85 25.6761
20 86 25.569
20 87 28.1196
20 88 3.0852
20 89 25.2701
20 90 26.6346
20 91 3.24804
20 92 3.42187
20 93 2.75551
20 94 3.76914
20 95 2.56586
20 96 15.392
20 97 25.9286
20 98 3.5912
20 99 26.3108
20 100 3.38949
21 22 28.6546
21 23 11.921
21 24 10.7332
21 25 10.0426
21 26 29.2877
21 27 10.2518
21 28 39.5602
21 29 29.2122
21 30 11.1561
21 31 29.0412
21 32 30.3299
21 33 12.2756
21 34 30.6042
21 35 3.50491
21 36 10.4486
21 37 10.6052
21 38 28.3809
21 39 11.3497
21 40 14.8607
21 41 10.9321
21 42 31.0628
21 43 30.3904
21 44 3.42525
21 45 29.9251
21 46 29.6786
21 47 30.4241
21 48 29.7734
21 49 29.7253
21 50 30.1019
21 51 13.6948
21 52 4.9397
21 53 30.3281
21 54 29.6645
21 55 29.6297
21 56 10.6146
21 57 27.4701
21 58 12.0504
21 59 13.6513
21 60 29.9966
21 61 29.4173
21 62 30.7299
21 63 30.8662
21 64 29.498
21 65 28.6002
21 66 10.2511
21 67 29.2481
21 68 29.1894
21 69 10.7597
21 70 29.6924
21 71 12.4855
21 72 11.9157
21 73 29.391
21 74 30.6673
21 75 29.3656
21 76 13.0357
21 77 14.723
21 78 29.3769
21 79 15.2237
21 80 30.3458
21 81 30.653
21 82 28.9819
21 83 29.0656
21 84 29.5782
21 85 13.7313
21 86 13.4121
21 87 9.87037
21 88 29.8344
21 89 13.0033
21 90 13.7236
21 91 28.8151
21 92 29.4341
21 93 30.8471
21 94 29.257
21 95 29.6745
21 96 23.1192
21 97 12.0462
21 98 30.6906
21 99 12.5926
21 100 29.248
22 23 25.3788
22 24 29.2436
22 25 25.2701
22 26 2.40226
22 27 25.5814
22 28 28.2977
22 29 1.75363
22 30 26.1274
22 31 0.973434
22 32 3.80595
22 33 25.2489
22 34 4.32941
22 35 30.3389
22 36 26.2942
22 37 26.9542
22 38 1.58255
22 39 25.8906
22 40 25.7956
22 41 28.6833
22 42 4.67755
22 43 3.01042
22 44 30.9348
22 45 2.26461
22 46 2.08738
22 47 4.14907
22 48 2.00127
22 49 3.08113
22 50 3.47604
22 51 25.8564
22 52 29.6996
22 53 3.50234
22 54 2.11275
22 55 1.72659
22 56 27.0579
22 57 11.367
22 58 25.3191
22 59 24.4846
22 60 2.67737
22 61 2.07196
22 62 4.82353
22 63 4.47091
22 64 2.06515
22 65 1.66497
22 66 26.3267
22 67 1.46659
22 68 1.24974
22 69 26.6785
22 70 1.78482
22 71 23.1239
22 72 24.8173
22 73 1.58714
22 74 4.16157
22 75 1.90165
22 76 27.2875
22 77 26.5936
22 78 1.42844
22 79 26.5638
22 80 3.64716
22 81 3.39146
22 82 1.33086
22 83 1.5204
22 84 1.96199
22 85 24.2355
22 86 24.2114
22 87 26.9434
22 88 2.51068
22 89 23.7984
22 90 25.2381
22 91 3.11888
22 92 1.96487
22 93 4.50999
22 94 1.08051
22 95 2.04379
22 96 13.4342
22 97 24.5805
22 98 4.75769
22 99 24.8426
22 100 1.36756
23 24 7.24937
23 25 2.97978
23 26 26.1317
23 27 2.58468
23 28 40.234
23 29 26.2522
23 30 2.67425
23 31 25.7745
23 32 27.025
23 33 2.16649
23 34 27.2288
23 35 14.5771
23 36 4.49468
23 37 4.10341
23 38 25.2321
23 39 4.59651
23 40 3.59858
23 41 6.9683
23 42 27.7102
23 43 27.1935
23 44 14.1488
23 45 26.5921
23 46 25.981
23 47 27.0246
23 48 26.1429
23 49 26.5793
23 50 26.9687
23 51 2.57013
23 52 11.4939
23 53 27.1033
23 54 26.133
23 55 26.2862
23 56 5.2058
23 57 25.7386
23 58 4.84689
23 59 4.76192
23 60 26.9209
23 61 26.3775
23 62 27.2899
23 63 27.8176
23 64 25.8822
23 65 25.3504
23 66 4.43477
23 67 25.8458
23 68 25.8565
23 69 4.82542
23 70 26.2454
23 71 6.86571
23 72 5.45349
23 73 26.0414
23 74 27.3225
23 75 26.2618
23 76 3.22448
23 77 4.77795
23 78 25.9062
23 79 4.11083
23 80 27.446
23 81 27.3401
23 82 25.6107
23 83 25.9092
23 84 25.9298
23 85 5.44556
23 86 6.14369
23 87 4.47221
23 88 26.8232
23 89 5.52845
23 90 5.41769
23 91 25.2677
23 92 25.8829
23 93 27.6889
23 94 26.0032
23 95 26.0809
23 96 19.6202
23 97 4.63055
23 98 27.8871
23 99 5.16598
23 100 25.7694
24 25 7.83089
24 26 29.6851
24 27 6.64809
24 28 41.4147
24 29 29.944
24 30 6.11277
24 31 29.5456
24 32 30.4566
24 33 6.59309
24 34 30.5936
24 35 13.4451
24 36 9.21899
24 37 8.25674
24 38 29.1939
24 39 9.52173
24 40 9.00102
24 41 2.82908
24 42 31.1027
24 43 30.7522
24 44 12.1342
24 45 30.2589
24 46 29.761
24 47 30.3794
24 48 29.9106
24 49 30.0023
24 50 30.4116
24 51 7.85882
24 52 10.323
24 53 30.6242
24 54 29.8937
24 55 30.0314
24 56 8.43771
24 57 28.1804
24 58 10.5584
24 59 11.1169
24 60 30.4438
24 61 29.9731
24 62 30.5842
24 63 31.2057
24 64 29.6707
24 65 29.3373
24 66 8.74307
24 67 29.732
24 68 29.7757
24 69 8.81257
24 70 30.0746
24 71 11.9194
24 72 11.1102
24 73 29.9528
24 74 30.7056
24 75 29.878
24 76 6.31531
24 77 8.48721
24 78 29.8258
24 79 8.79364
24 80 30.8886
24 81 30.9124
24 82 29.5087
24 83 29.7162
24 84 29.7447
24 85 11.4833
24 86 11.5257
24 87 7.73292
24 88 30.4608
24 89 11.4841
24 90 10.9396
24 91 28.8204
24 92 29.7652
24 93 31.0824
24 94 29.8922
24 95 29.8411
24 96 24.0094
24 97 9.97863
24 98 31.2123
24 99 10.7345
24 100 29.6246
25 26 26.1055
25 27 1.98892
25 28 40.348
25 29 26.1261
25 30 2.82604
25 31 25.6999
25 32 27.0543
25 33 3.96335
25 34 27.3029
25 35 12.7445
25 36 2.88926
25 37 2.98034
25 38 25.0596
25 39 3.07016
25 40 5.90133
25 41 7.8342
25 42 27.7699
25 43 27.1938
25 44 12.315
25 45 26.5566
25 46 25.982
25 47 27.083
25 48 26.1373
25 49 26.5656
25 50 26.9718
25 51 4.65929
25 52 9.45617
25 53 27.1159
25 54 26.1187
25 55 26.2163
25 56 3.61905
25 57 25.2387
25 58 3.66298
25 59 4.44025
25 60 26.8802
25 61 26.2881
25 62 27.3787
25 63 27.8565
25 64 25.8921
25 65 25.1775
25 66 2.55701
25 67 25.7498
25 68 25.7419
25 69 3.209
25 70 26.2035
25 71 5.10727
25 72 3.97516
25 73 25.9203
25 74 27.3652
25 75 26.1922
25 76 5.01283
25 77 6.63943
25 78 25.8529
25 79 6.0555
25 80 27.402
25 81 27.3463
25 82 25.4731
25 83 25.7837
25 84 25.9131
25 85 4.60689
25 86 4.85965
25 87 2.82973
25 88 26.7214
25 89 4.40197
25 90 4.82828
25 91 25.2155
25 92 25.8351
25 93 27.7267
25 94 25.8832
25 95 26.0706
25 96 18.8164
25 97 3.3009
25 98 27.8434
25 99 3.94564
25 100 25.6798
26 27 26.3754
26 28 27.6956
26 29 2.00627
26 30 26.8736
26 31 1.80142
26 32 2.41742
26 33 25.9503
26 34 2.4412
26 35 30.9916
26 36 27.2786
26 37 27.8482
26 38 3.47076
26 39 26.7967
26 40 26.5211
26 41 29.0791
26 42 3.34328
26 43 1.7953
26 44 31.5505
26 45 1.59865
26 46 2.23514
26 47 2.63477
26 48 2.07097
26 49 1.59055
26 50 1.91586
26 51 26.6247
26 52 30.462
26 53 1.71388
26 54 2.03614
26 55 2.09257
26 56 27.9358
26 57 11.1856
26 58 26.3414
26 59 25.5123
26 60 1.52115
26 61 1.03203
26 62 3.20908
26 63 3.16483
26 64 2.22996
26 65 3.3266
26 66 27.2434
26 67 2.34756
26 68 2.60248
26 69 27.5994
26 70 2.05926
26 71 24.1653
26 72 25.9217
26 73 2.67045
26 74 2.37758
26 75 1.50696
26 76 27.9983
26 77 27.2626
26 78 2.19649
26 79 27.3398
26 80 1.86804
26 81 1.97402
26 82 2.90838
26 83 2.48021
26 84 2.25212
26 85 25.2836
26 86 25.2073
26 87 27.8275
26 88 1.57338
26 89 24.8369
26 90 26.2893
26 91 2.79041
26 92 2.31051
26 93 2.56833
26 94 2.35171
26 95 2.03646
26 96 14.849
26 97 25.526
26 98 2.97258
26 99 25.8717
26 100 2.53287
27 28 40.4173
27 29 26.4305
27 30 2.01986
27 31 26.013
27 32 27.3173
27 33 3.09157
27 34 27.5432
27 35 13.1129
27 36 3.581
27 37 3.11485
27 38 25.4217
27 39 3.85906
27 40 5.49041
27 41 6.79519
27 42 28.0162
27 43 27.4701
27 44 12.4597
27 45 26.8597
27 46 26.2741
27 47 27.3259
27 48 26.4056
27 49 26.8318
27 50 27.2432
27 51 3.8843
27 52 9.55229
27 53 27.3799
27 54 26.4094
27 55 26.5223
27 56 3.79355
27 57 25.5267
27 58 4.67754
27 59 5.05339
27 60 27.148
27 61 26.5925
27 62 27.5931
27 63 28.0902
27 64 26.1954
27 65 25.5559
27 66 3.37024
27 67 26.0831
27 68 26.0909
27 69 3.72835
27 70 26.5455
27 71 6.13645
27 72 4.86518
27 73 26.29
27 74 27.5999
27 75 26.4831
27 76 4.03381
27 77 5.83464
27 78 26.1905
27 79 5.53014
27 80 27.6604
27 81 27.6263
27 82 25.8174
27 83 26.1333
27 84 26.2144
27 85 5.39425
27 86 5.75547
27 87 2.83683
27 88 27.0312
27 89 5.25102
27 90 5.26114
27 91 25.4736
27 92 26.1788
27 93 27.9859
27 94 26.2271
27 95 26.366
27 96 19.4807
27 97 3.87795
27 98 28.1
27 99 4.59268
27 100 25.9923
28 29 27.9224
28 30 40.943
28 31 28.0454
28 32 26.9291
28 33 39.8804
28 34 27.3652
28 35 40.028
28 36 41.1203
28 37 41.7698
28 38 28.4005
28 39 41.3833
28 40 40.7355
28 41 41.4688
28 42 26.4712
28 43 27.0492
28 44 41.1092
28 45 27.8738
28 46 28.25
28 47 27.4069
28 48 28.0977
28 49 27.5541
28 50 27.1167
28 51 40.9763
28 52 42.5076
28 53 27.7602
28 54 28.0654
28 55 28.3542
28 56 42.2475
28 57 32.4944
28 58 40.98
28 59 40.8953
28 60 27.3872
28 61 27.8452
28 62 26.9541
28 63 26.1282
28 64 27.8342
28 65 28.9765
28 66 41.37
28 67 28.8722
28 68 28.5325
28 69 42.1452
28 70 28.0453
28 71 40.5768
28 72 41.1526
28 73 28.4052
28 74 27.5805
28 75 27.7646
28 76 41.6141
28 77 40.8154
28 78 28.5558
28 79 41.7033
28 80 27.4575
28 81 27.3275
28 82 28.5865
28 83 28.0927
28 84 28.3332
28 85 41.4337
28 86 41.2415
28 87 41.754
28 88 28.24
28 89 40.8123
28 90 41.7935
28 91 29.5277
28 92 28.6053
28 93 27.1201
28 94 28.2508
28 95 28.0191
28 96 36.7919
28 97 41.065
28 98 27.7705
28 99 41.618
28 100 28.4025
29 30 27.0069
29 31 1.57048
29 32 3.46204
29 33 26.1328
29 34 3.77363
29 35 30.8597
29 36 27.2425
29 37 27.8756
29 38 2.21166
29 39 26.8165
29 40 26.7137
29 41 29.3187
29 42 4.19773
29 43 2.4436
29 44 31.4606
29 45 2.20296
29 46 2.65315
29 47 3.63527
29 48 2.33716
29 49 2.48454
29 50 2.60669
29 51 26.7984
29 52 30.3906
29 53 2.67538
29 54 1.95878
29 55 1.94497
29 56 27.9732
29 57 11.4792
29 58 26.3258
29 59 25.5084
29 60 1.80289
29 61 1.54844
29 62 4.35657
29 63 3.60294
29 64 2.54549
29 65 2.62644
29 66 27.2523
29 67 2.0248
29 68 2.19906
29 69 27.602
29 70 2.11446
29 71 24.1142
29 72 25.8197
29 73 2.2568
29 74 3.48604
29 75 1.39937
29 76 28.1665
29 77 27.4905
29 78 2.09488
29 79 27.5212
29 80 2.73804
29 81 2.8794
29 82 2.29557
29 83 2.12718
29 84 2.57035
29 85 25.2568
29 86 25.221
29 87 27.8483
29 88 1.80069
29 89 24.808
29 90 26.2945
29 91 3.36073
29 92 2.52661
29 93 3.8594
29 94 1.8259
29 95 2.48025
29 96 14.5329
29 97 25.525
29 98 3.72179
29 99 25.8299
29 100 1.98188
30 31 26.5187
30 32 27.7511
30 33 2.4035
30 34 27.962
30 35 13.9777
30 36 4.21526
30 37 3.77314
30 38 26.0017
30 39 4.40565
30 40 5.1878
30 41 6.51934
30 42 28.448
30 43 27.9641
30 44 13.197
30 45 27.3369
30 46 26.7238
30 47 27.7437
30 48 26.8794
30 49 27.3003
30 50 27.7202
30 51 3.50262
30 52 10.1814
30 53 27.8864
30 54 26.9083
30 55 27.0261
30 56 4.25317
30 57 25.894
30 58 4.99463
30 59 5.27275
30 60 27.6595
30 61 27.1035
30 62 28.0035
30 63 28.6166
30 64 26.6588
30 65 26.1008
30 66 3.90011
30 67 26.6023
30 68 26.6097
30 69 4.27535
30 70 27.0243
30 71 6.59968
30 72 5.51246
30 73 26.7974
30 74 28.05
30 75 27.0019
30 76 3.36908
30 77 5.63695
30 78 26.6946
30 79 4.72616
30 80 28.2029
30 81 28.099
30 82 26.3333
30 83 26.6505
30 84 26.6846
30 85 5.6073
30 86 6.00037
30 87 3.50095
30 88 27.5666
30 89 5.7674
30 90 5.23997
30 91 25.8801
30 92 26.6679
30 93 28.4549
30 94 26.7484
30 95 26.8265
30 96 19.814
30 97 4.45246
30 98 28.6496
30 99 5.02537
30 100 26.5056
31 32 3.10756
31 33 25.6127
31 34 3.58317
31 35 30.7332
31 36 26.7653
31 37 27.4097
31 38 2.08912
31 39 26.3383
31 40 26.1502
31 41 28.9613
31 42 4.02652
31 43 2.32251
31 44 31.3101
31 45 1.62894
31 46 1.60977
31 47 3.40211
31 48 1.65829
31 49 2.38188
31 50 2.72872
31 51 26.2412
31 52 30.1038
31 53 2.82884
31 54 1.7336
31 55 1.28457
31 56 27.5087
31 57 11.3176
31 58 25.7962
31 59 24.9652
31 60 2.00872
31 61 1.45531
31 62 4.11904
31 63 3.89526
31 64 1.58619
31 65 2.01922
31 66 26.7925
31 67 1.40266
31 68 1.3023
31 69 27.1314
31 70 1.26877
31 71 23.6106
31 72 25.3318
31 73 1.48874
31 74 3.46115
31 75 1.37666
31 76 27.6441
31 77 26.9558
31 78 1.24829
31 79 26.9393
31 80 3.0163
31 81 2.727
31 82 1.57803
31 83 1.3587
31 84 1.57577
31 85 24.7267
31 86 24.6758
31 87 27.3868
31 88 1.95777
31 89 24.2823
31 90 25.7209
31 91 2.88547
31 92 1.61739
31 93 3.80347
31 94 1.1275
31 95 1.50155
31 96 13.9211
31 97 25.0724
31 98 4.15552
31 99 25.3442
31 100 1.39107
32 33 26.8097
32 34 1.63383
32 35 32.0764
32 36 28.2587
32 37 28.8304
32 38 4.77085
32 39 27.7612
32 40 27.3474
32 41 29.9257
32 42 1.46811
32 43 1.56969
32 44 32.6464
32 45 2.18437
32 46 2.5738
32 47 1.44409
32 48 2.62054
32 49 1.82336
32 50 1.76769
32 51 27.4548
32 52 31.577
32 53 2.30707
32 54 2.6213
32 55 3.0341
32 56 28.8961
32 57 11.7434
32 58 27.3324
32 59 26.4853
32 60 2.09893
32 61 2.61248
32 62 1.37306
32 63 2.11953
32 64 2.4691
32 65 4.80301
32 66 28.2293
32 67 3.82208
32 68 3.89173
32 69 28.5717
32 70 2.90353
32 71 25.1731
32 72 26.9762
32 73 3.62437
32 74 1.62431
32 75 2.74337
32 76 28.8601
32 77 28.0903
32 78 3.67208
32 79 28.147
32 80 2.5212
32 81 1.547
32 82 3.92573
32 83 3.62175
32 84 2.66051
32 85 26.2715
32 86 26.135
32 87 28.7904
32 88 3.08885
32 89 25.8396
32 90 27.2504
32 91 3.8426
32 92 3.29934
32 93 2.08554
32 94 3.78256
32 95 2.38931
32 96 16.0589
32 97 26.5312
32 98 3.36412
32 99 26.92
32 100 3.31895
33 34 27.0037
33 35 15.0916
33 36 5.41036
33 37 4.89595
33 38 25.1516
33 39 5.47156
33 40 3.90759
33 41 6.70165
33 42 27.4781
33 43 27.0273
33 44 14.5176
33 45 26.4354
33 46 25.8094
33 47 26.82
33 48 25.9318
33 49 26.4038
33 50 26.7827
33 51 2.82641
33 52 11.8202
33 53 26.9412
33 54 25.9527
33 55 26.1643
33 56 5.88436
33 57 25.719
33 58 5.8067
33 59 5.41587
33 60 26.7653
33 61 26.2158
33 62 27.0392
33 63 27.6098
33 64 25.7488
33 65 25.2808
33 66 5.43843
33 67 25.7232
33 68 25.7482
33 69 5.72891
33 70 26.1225
33 71 7.52131
33 72 6.24956
33 73 25.9339
33 74 27.0991
33 75 26.12
33 76 3.04373
33 77 4.53817
33 78 25.7866
33 79 3.89847
33 80 27.2873
33 81 27.1427
33 82 25.5046
33 83 25.8261
33 84 25.7749
33 85 6.1651
33 86 6.89241
33 87 5.09655
33 88 26.7018
33 89 6.25311
33 90 5.93307
33 91 25.066
33 92 25.7677
33 93 27.5069
33 94 25.8723
33 95 25.9069
33 96 19.8424
33 97 5.25283
33 98 27.7571
33 99 5.76073
33 100 25.6141
34 35 32.3653
34 36 28.5802
34 37 29.0972
34 38 5.34581
34 39 28.0276
34 40 27.5127
34 41 29.9861
34 42 2.25923
34 43 2.06339
34 44 32.8801
34 45 2.71695
34 46 3.11938
34 47 1.17875
34 48 3.11247
34 49 1.94698
34 50 1.66114
34 51 27.6604
34 52 31.8312
34 53 1.99437
34 54 2.97668
34 55 3.49762
34 56 29.152
34 57 11.7883
34 58 27.6517
34 59 26.7735
34 60 2.39195
34 61 2.86132
34 62 1.38069
34 63 2.66517
34 64 3.16196
34 65 5.24124
34 66 28.5092
34 67 4.08272
34 68 4.39032
34 69 28.8493
34 70 3.38772
34 71 25.4855
34 72 27.2918
34 73 4.21614
34 74 0.989797
34 75 3.09871
34 76 29.0269
34 77 28.2443
34 78 3.91371
34 79 28.3174
34 80 2.43967
34 81 1.86983
34 82 4.54466
34 83 4.20199
34 84 3.30289
34 85 26.5395
34 86 26.4347
34 87 29.0669
34 88 3.03424
34 89 26.1286
34 90 27.5561
34 91 3.62293
34 92 3.65482
34 93 1.81634
34 94 4.22332
34 95 2.93858
34 96 16.366
34 97 26.7791
34 98 2.9771
34 99 27.1724
34 100 3.91344
35 36 12.8168
35 37 13.2034
35 38 30.0174
35 39 13.9491
35 40 17.5213
35 41 13.5044
35 42 32.8358
35 43 32.0696
35 44 3.05026
35 45 31.6306
35 46 31.4473
35 47 32.1747
35 48 31.5707
35 49 31.4239
35 50 31.7946
35 51 16.4108
35 52 6.26789
35 53 32.048
35 54 31.4445
35 55 31.3194
35 56 13.2331
35 57 28.9306
35 58 14.3283
35 59 16.1424
35 60 31.6597
35 61 31.0916
35 62 32.5259
35 63 32.5761
35 64 31.2277
35 65 30.2281
35 66 12.6552
35 67 30.9621
35 68 30.8551
35 69 13.3039
35 70 31.3746
35 71 14.9233
35 72 14.2662
35 73 31.0692
35 74 32.4438
35 75 31.0301
35 76 15.7305
35 77 17.4912
35 78 31.068
35 79 17.9131
35 80 32.0083
35 81 32.3981
35 82 30.672
35 83 30.6849
35 84 31.3441
35 85 16.2336
35 86 15.9478
35 87 12.5301
35 88 31.4794
35 89 15.5347
35 90 16.2
35 91 30.6168
35 92 31.1582
35 93 32.558
35 94 30.9226
35 95 31.4227
35 96 24.6694
35 97 14.7524
35 98 32.3499
35 99 15.1589
35 100 30.9974
36 37 2.56212
36 38 26.0442
36 39 2.97595
36 40 6.8403
36 41 9.62193
36 42 28.9916
36 43 28.3409
36 44 12.5392
36 45 27.6706
36 46 27.075
36 47 28.3534
36 48 27.2384
36 49 27.7748
36 50 28.2083
36 51 5.43591
36 52 9.32038
36 53 28.3523
36 54 27.2649
36 55 27.2953
36 56 3.3501
36 57 26.3149
36 58 2.30198
36 59 3.93664
36 60 28.0424
36 61 27.4284
36 62 28.66
36 63 29.086
36 64 26.9849
36 65 26.1444
36 66 1.81445
36 67 26.8095
36 68 26.7366
36 69 2.88784
36 70 27.2811
36 71 5.08175
36 72 2.72402
36 73 26.9379
36 74 28.6345
36 75 27.3125
36 76 5.96266
36 77 7.49302
36 78 26.9046
36 79 6.67395
36 80 28.6016
36 81 28.5216
36 82 26.4724
36 83 26.8055
36 84 26.9941
36 85 4.41155
36 86 4.79175
36 87 2.52947
36 88 27.8687
36 89 4.17617
36 90 3.90074
36 91 26.3895
36 92 26.9211
36 93 28.9904
36 94 26.8932
36 95 27.1602
36 96 19.1272
36 97 3.6616
36 98 29.1243
36 99 3.6093
36 100 26.7361
37 38 26.77
37 39 2.1052
37 40 5.85298
37 41 8.59938
37 42 29.5453
37 43 28.9487
37 44 12.5479
37 45 28.2915
37 46 27.6846
37 47 28.9049
37 48 27.8363
37 49 28.3737
37 50 28.7733
37 51 4.56424
37 52 9.5956
37 53 28.859
37 54 27.8432
37 55 27.9183
37 56 2.04743
37 57 26.9644
37 58 3.59198
37 59 4.37042
37 60 28.6567
37 61 28.0385
37 62 29.1772
37 63 29.6357
37 64 27.6213
37 65 26.8428
37 66 2.4616
37 67 27.4172
37 68 27.4093
37 69 2.10318
37 70 27.9213
37 71 5.77969
37 72 3.92465
37 73 27.6066
37 74 29.146
37 75 27.9558
37 76 4.72225
37 77 5.91823
37 78 27.5278
37 79 5.88306
37 80 29.1256
37 81 29.0707
37 82 27.164
37 83 27.4696
37 84 27.5976
37 85 4.76723
37 86 5.00978
37 87 1.56782
37 88 28.4364
37 89 4.48512
37 90 4.41098
37 91 26.9769
37 92 27.5109
37 93 29.4727
37 94 27.5521
37 95 27.7872
37 96 20.1416
37 97 3.23691
37 98 29.5904
37 99 3.63204
37 100 27.3718
38 39 25.6929
38 40 25.7008
38 41 28.6265
38 42 5.46737
38 43 3.8918
38 44 30.6458
38 45 3.14064
38 46 3.04034
38 47 5.07099
38 48 3.06195
38 49 3.9289
38 50 4.30333
38 51 25.7743
38 52 29.4167
38 53 4.37438
38 54 2.9632
38 55 2.50146
38 56 26.8722
38 57 11.4509
38 58 25.0623
38 59 24.2598
38 60 3.47628
38 61 2.96593
38 62 5.78123
38 63 5.20125
38 64 2.85611
38 65 1.58052
38 66 26.0999
38 67 2.20034
38 68 1.87876
38 69 26.4525
38 70 2.51752
38 71 22.8584
38 72 24.555
38 73 1.97936
38 74 5.16949
38 75 2.63972
38 76 27.1634
38 77 26.5436
38 78 2.29138
38 79 26.4821
38 80 4.49917
38 81 4.32313
38 82 1.58302
38 83 2.00171
38 84 2.90002
38 85 24.0168
38 86 24.0062
38 87 26.7428
38 88 3.35501
38 89 23.5861
38 90 25.0152
38 91 4.03694
38 92 2.69667
38 93 5.43931
38 94 1.88284
38 95 3.01892
38 96 12.9949
38 97 24.3981
38 98 5.5069
38 99 24.6271
38 100 2.09398
39 40 6.00868
39 41 9.75021
39 42 28.4763
39 43 27.8827
39 44 13.4017
39 45 27.1986
39 46 26.5805
39 47 27.8435
39 48 26.7411
39 49 27.3229
39 50 27.7128
39 51 4.94232
39 52 10.4209
39 53 27.7816
39 54 26.7458
39 55 26.8259
39 56 2.33064
39 57 25.8987
39 58 2.9411
39 59 3.5071
39 60 27.6047
39 61 26.9625
39 62 28.1173
39 63 28.6038
39 64 26.5332
39 65 25.7344
39 66 2.5895
39 67 26.3021
39 68 26.301
39 69 2.32839
39 70 26.8175
39 71 4.42984
39 72 3.31546
39 73 26.4828
39 74 28.0733
39 75 26.8925
39 76 5.7015
39 77 6.33474
39 78 26.4242
39 79 6.07131
39 80 28.0669
39 81 27.9752
39 82 26.0577
39 83 26.3791
39 84 26.487
39 85 3.46556
39 86 3.34602
39 87 2.73658
39 88 27.3514
39 89 3.12171
39 90 3.67654
39 91 25.8779
39 92 26.3878
39 93 28.3991
39 94 26.4508
39 95 26.687
39 96 18.8908
39 97 1.91377
39 98 28.5187
39 99 2.63123
39 100 26.2631
40 41 8.73027
40 42 27.9696
40 43 27.5404
40 44 16.9722
40 45 26.936
40 46 26.2439
40 47 27.3588
40 48 26.4019
40 49 27.0045
40 50 27.3347
40 51 2.46928
40 52 14.4637
40 53 27.399
40 54 26.4101
40 55 26.6441
40 56 6.91305
40 57 26.7293
40 58 6.49548
40 59 5.37521
40 60 27.3339
40 61 26.8008
40 62 27.568
40 63 28.1526
40 64 26.191
40 65 25.7746
40 66 6.86749
40 67 26.159
40 68 26.2173
40 69 6.63712
40 70 26.5591
40 71 8.40857
40 72 7.16249
40 73 26.3887
40 74 27.6188
40 75 26.7072
40 76 3.44678
40 77 2.52577
40 78 26.2095
40 79 2.37191
40 80 27.8191
40 81 27.6001
40 82 26.0087
40 83 26.324
40 84 26.195
40 85 6.23414
40 86 7.06717
40 87 6.68206
40 88 27.2135
40 89 6.52702
40 90 6.19627
40 91 25.6683
40 92 26.1437
40 93 27.9618
40 94 26.3667
40 95 26.3795
40 96 20.47
40 97 5.95241
40 98 28.2552
40 99 6.3447
40 100 26.1051
41 42 30.602
41 43 30.1837
41 44 12.3187
41 45 29.6992
41 46 29.2273
41 47 29.785
41 48 29.3756
41 49 29.4021
41 50 29.7794
41 51 7.92083
41 52 10.7845
41 53 29.964
41 54 29.3141
41 55 29.4577
41 56 8.96567
41 57 27.7748
41 58 10.802
41 59 11.2592
41 60 29.8437
41 61 29.3742
41 62 30.0432
41 63 30.6337
41 64 29.135
41 65 28.7645
41 66 9.04857
41 67 29.1285
41 68 29.2161
41 69 9.17621
41 70 29.4952
41 71 12.0893
41 72 11.2579
41 73 29.3968
41 74 30.1086
41 75 29.2929
41 76 6.46524
41 77 8.54979
41 78 29.2168
41 79 8.9006
41 80 30.2557
41 81 30.3458
41 82 28.993
41 83 29.1642
41 84 29.2091
41 85 11.552
41 86 11.7757
41 87 8.26197
41 88 29.8039
41 89 11.5663
41 90 11.3514
41 91 28.238
41 92 29.172
41 93 30.4649
41 94 29.3262
41 95 29.3063
41 96 23.7314
41 97 10.0821
41 98 30.5162
41 99 10.8558
41 100 29.0881
42 43 2.24215
42 44 33.4143
42 45 3.00129
42 46 3.38611
42 47 2.25942
42 48 3.28725
42 49 2.7776
42 50 2.50149
42 51 28.1299
42 52 32.4062
42 53 2.85904
42 54 3.26145
42 55 3.87569
42 56 29.6275
42 57 12.5223
42 58 28.0605
42 59 27.1865
42 60 2.88195
42 61 3.49894
42 62 1.67322
42 63 1.82978
42 64 3.27579
42 65 5.6494
42 66 28.9724
42 67 4.62425
42 68 4.72267
42 69 29.2969
42 70 3.67702
42 71 25.9305
42 72 27.7229
42 73 4.36862
42 74 2.25608
42 75 3.60912
42 76 29.5203
42 77 28.6898
42 78 4.49821
42 79 28.7917
42 80 3.09967
42 81 2.01329
42 82 4.71637
42 83 4.4837
42 84 3.47346
42 85 27.0031
42 86 26.8628
42 87 29.5158
42 88 3.96897
42 89 26.5726
42 90 27.9617
42 91 4.90802
42 92 4.0725
42 93 2.32428
42 94 4.56604
42 95 3.28553
42 96 16.9818
42 97 27.2525
42 98 3.79525
42 99 27.6571
42 100 4.11093
43 44 32.6701
43 45 1.5051
43 46 2.19804
43 47 2.05519
43 48 2.16704
43 49 1.49233
43 50 1.47635
43 51 27.6614
43 52 31.6191
43 53 1.72098
43 54 2.06779
43 55 2.21654
43 56 29.0279
43 57 11.7474
43 58 27.4026
43 59 26.564
43 60 1.08359
43 61 1.77687
43 62 2.49076
43 63 2.1578
43 64 2.08029
43 65 3.94065
43 66 28.3328
43 67 2.97575
43 68 3.03058
43 69 28.6855
43 70 2.04124
43 71 25.2541
43 72 27.0097
43 73 2.81624
43 74 1.9687
43 75 1.85728
43 76 29.0532
43 77 28.2986
43 78 2.7688
43 79 28.3623
43 80 1.88008
43 81 1.23339
43 82 3.1969
43 83 2.78641
43 84 2.25052
43 85 26.3628
43 86 26.279
43 87 28.9217
43 88 2.12111
43 89 25.9139
43 90 27.3476
43 91 3.64322
43 92 2.67047
43 93 2.23499
43 94 2.80266
43 95 1.95913
43 96 15.7578
43 97 26.6381
43 98 2.97851
43 99 26.9846
43 100 2.70006
44 45 32.1986
44 46 31.9689
44 47 32.6985
44 48 32.0899
44 49 31.9767
44 50 32.3696
44 51 15.7605
44 52 4.859
44 53 32.5823
44 54 31.9775
44 55 31.8694
44 56 12.3768
44 57 29.1889
44 58 14.1244
44 59 15.859
44 60 32.2535
44 61 31.6595
44 62 33.0514
44 63 33.1977
44 64 31.8063
44 65 30.8216
44 66 12.1836
44 67 31.4934
44 68 31.431
44 69 12.6583
44 70 31.9536
44 71 14.6373
44 72 14.0501
44 73 31.6527
44 74 32.9537
44 75 31.6138
44 76 14.8371
44 77 16.6701
44 78 31.6188
44 79 17.2053
44 80 32.5885
44 81 32.9548
44 82 31.242
44 83 31.2919
44 84 31.8808
44 85 15.8564
44 86 15.5136
44 87 11.7811
44 88 32.0435
44 89 15.2281
44 90 15.7164
44 91 31.0377
44 92 31.7031
44 93 33.1108
44 94 31.5004
44 95 31.9707
44 96 24.9091
44 97 14.165
44 98 32.8897
44 99 14.6471
44 100 31.5477
45 46 1.42518
45 47 2.58353
45 48 1.70212
45 49 1.62266
45 50 2.23946
45 51 27.0411
45 52 31.0118
45 53 2.1021
45 54 1.91239
45 55 1.20967
45 56 28.344
45 57 10.9848
45 58 26.6731
45 59 25.844
45 60 1.53145
45 61 1.30818
45 62 3.20352
45 63 3.20657
45 64 1.42743
45 65 2.87127
45 66 27.6465
45 67 1.98794
45 68 1.9826
45 69 27.9812
45 70 1.1941
45 71 24.4597
45 72 26.2821
45 73 1.79236
45 74 2.65081
45 75 1.40481
45 76 28.4469
45 77 27.7253
45 78 1.92186
45 79 27.7368
45 80 2.21732
45 81 1.77522
45 82 2.19672
45 83 1.82111
45 84 1.3954
45 85 25.6022
45 86 25.5041
45 87 28.2571
45 88 1.85229
45 89 25.1811
45 90 26.5748
45 91 2.99719
45 92 1.63539
45 93 2.73775
45 94 2.02301
45 95 1.27955
45 96 14.5965
45 97 25.9351
45 98 3.26388
45 99 26.2525
45 100 1.9824
46 47 2.87602
46 48 1.25628
46 49 2.33327
46 50 2.79617
46 51 26.3574
46 52 30.6796
46 53 2.77613
46 54 1.57297
46 55 1.47001
46 56 27.7453
46 57 11.3389
46 58 26.0487
46 59 25.1552
46 60 2.29706
46 61 2.10591
46 62 3.43793
46 63 3.75864
46 64 0.929588
46 65 2.82486
46 66 27.0657
46 67 1.93757
46 68 1.96114
46 69 27.381
46 70 1.27846
46 71 23.8517
46 72 25.6422
46 73 1.7715
46 74 3.05001
46 75 2.01964
46 76 27.7951
46 77 27.0341
46 78 1.8364
46 79 26.9976
46 80 3.23469
46 81 2.34473
46 82 1.95694
46 83 2.0324
46 84 0.723565
46 85 24.9064
46 86 24.8346
46 87 27.6706
46 88 2.58604
46 89 24.5129
46 90 25.8793
46 91 2.77148
46 92 1.45574
46 93 3.52766
46 94 2.07982
46 95 0.741157
46 96 14.1445
46 97 25.29
46 98 4.2608
46 99 25.5838
46 100 1.52993
47 48 3.0054
47 49 1.67481
47 50 1.59591
47 51 27.4644
47 52 31.6001
47 53 2.38614
47 54 2.82623
47 55 3.26591
47 56 28.9427
47 57 11.4284
47 58 27.4347
47 59 26.5848
47 60 2.2385
47 61 2.84745
47 62 1.31434
47 63 2.7375
47 64 2.84185
47 65 5.05004
47 66 28.2777
47 67 4.04424
47 68 4.24643
47 69 28.63
47 70 3.24018
47 71 25.256
47 72 27.0779
47 73 4.00992
47 74 1.35468
47 75 2.90434
47 76 28.8313
47 77 28.1143
47 78 3.92618
47 79 28.1282
47 80 2.78984
47 81 2.16408
47 82 4.25233
47 83 3.997
47 84 3.10313
47 85 26.3239
47 86 26.2083
47 87 28.8565
47 88 3.14574
47 89 25.9358
47 90 27.3284
47 91 3.39682
47 92 3.62063
47 93 2.4005
47 94 4.13521
47 95 2.69723
47 96 16.0226
47 97 26.585
47 98 3.31486
47 99 26.9785
47 100 3.64138
48 49 2.51642
48 50 2.60818
48 51 26.5262
48 52 30.8498
48 53 2.65686
48 54 1.12221
48 55 1.84391
48 56 27.9344
48 57 11.9683
48 58 26.2518
48 59 25.3115
48 60 2.21743
48 61 2.06581
48 62 3.41396
48 63 3.42158
48 64 1.46426
48 65 3.11152
48 66 27.2675
48 67 2.03442
48 68 2.25744
48 69 27.5866
48 70 1.7537
48 71 24.0781
48 72 25.792
48 73 2.24231
48 74 2.87933
48 75 1.98742
48 76 27.9662
48 77 27.1619
48 78 1.89994
48 79 27.1619
48 80 3.14426
48 81 2.1894
48 82 2.26377
48 83 2.47705
48 84 1.32089
48 85 25.0896
48 86 25.0436
48 87 27.8398
48 88 2.5917
48 89 24.6772
48 90 26.0859
48 91 2.9945
48 92 1.97067
48 93 3.49899
48 94 2.01208
48 95 1.16568
48 96 14.6706
48 97 25.4329
48 98 4.25195
48 99 25.7299
48 100 1.43046
49 50 1.47974
49 51 27.0775
49 52 30.8724
49 53 1.8326
49 54 2.35595
49 55 2.20754
49 56 28.4169
49 57 10.7414
49 58 26.8555
49 59 26.0708
49 60 1.19596
49 61 1.58469
49 62 2.4934
49 63 2.81571
49 64 2.25565
49 65 3.88282
49 66 27.7179
49 67 3.02329
49 68 3.16358
49 69 28.0774
49 70 2.34044
49 71 24.6623
49 72 26.4773
49 73 3.0112
49 74 1.95558
49 75 1.62084
49 76 28.4295
49 77 27.7776
49 78 2.97651
49 79 27.8001
49 80 2.01411
49 81 2.0117
49 82 3.23939
49 83 2.8325
49 84 2.468
49 85 25.8174
49 86 25.7026
49 87 28.3037
49 88 2.13002
49 89 25.3952
49 90 26.7918
49 91 2.87392
49 92 2.79896
49 93 2.46221
49 94 3.09468
49 95 2.14058
49 96 15.1462
49 97 26.0742
49 98 2.83017
49 99 26.4362
49 100 2.86795
50 51 27.4671
50 52 31.3672
50 53 1.66308
50 54 2.19847
50 55 2.80131
50 56 28.8572
50 57 11.7774
50 58 27.3103
50 59 26.4783
50 60 1.48088
50 61 2.05232
50 62 2.20993
50 63 2.19855
50 64 2.62626
50 65 4.4371
50 66 28.1723
50 67 3.41601
50 68 3.68024
50 69 28.5318
50 70 2.75185
50 71 25.1645
50 72 26.9061
50 73 3.50039
50 74 1.59493
50 75 2.14135
50 76 28.8218
50 77 28.0859
50 78 3.27076
50 79 28.1579
50 80 2.0562
50 81 1.74993
50 82 3.80369
50 83 3.39076
50 84 2.90712
50 85 26.2478
50 86 26.1546
50 87 28.7427
50 88 2.31565
50 89 25.8062
50 90 27.2727
50 91 3.52087
50 92 3.20483
50 93 2.16745
50 94 3.39036
50 95 2.53471
50 96 15.9846
50 97 26.4729
50 98 2.85226
50 99 26.8525
50 100 3.13744
51 52 12.8918
51 53 27.5668
51 54 26.5631
51 55 26.7207
51 56 5.4173
51 57 26.2473
51 58 5.4546
51 59 4.74821
51 60 27.4213
51 61 26.8832
51 62 27.6966
51 63 28.3182
51 64 26.3082
51 65 25.8387
51 66 5.38846
51 67 26.2752
51 68 26.304
51 69 5.3297
51 70 26.692
51 71 7.38016
51 72 6.11056
51 73 26.4843
51 74 27.7466
51 75 26.7735
51 76 2.61644
51 77 3.26772
51 78 26.348
51 79 2.45019
51 80 27.9428
51 81 27.7598
51 82 26.0593
51 83 26.3894
51 84 26.3068
51 85 5.43143
51 86 6.11095
51 87 5.13969
51 88 27.3107
51 89 5.72854
51 90 5.09248
51 91 25.6614
51 92 26.3021
51 93 28.1454
51 94 26.4603
51 95 26.4837
51 96 19.9946
51 97 4.85263
51 98 28.3903
51 99 5.32726
51 100 26.1879
52 53 31.5656
52 54 30.7884
52 55 30.628
52 56 9.09338
52 57 27.5901
52 58 10.8578
52 59 12.7366
52 60 31.1935
52 61 30.5511
52 62 31.9959
52 63 32.3214
52 64 30.5695
52 65 29.4999
52 66 8.86678
52 67 30.2374
52 68 30.1607
52 69 9.36678
52 70 30.7472
52 71 11.2419
52 72 10.7424
52 73 30.3858
52 74 31.8907
52 75 30.4871
52 76 12.1492
52 77 14.3877
52 78 30.3952
52 79 14.3286
52 80 31.6195
52 81 31.9062
52 82 29.9281
52 83 30.0949
52 84 30.6001
52 85 12.482
52 86 12.1292
52 87 8.5557
52 88 30.958
52 89 12.0575
52 90 12.1417
52 91 29.6398
52 92 30.456
52 93 32.1699
52 94 30.2954
52 95 30.7027
52 96 22.2524
52 97 11.0474
52 98 31.9884
52 99 11.3428
52 100 30.2695
53 54 2.35455
53 55 2.6125
53 56 28.9302
53 57 11.6816
53 58 27.4089
53 59 26.5427
53 60 1.7136
53 61 1.94354
53 62 2.79829
53 63 2.52999
53 64 2.86864
53 65 4.26185
53 66 28.2946
53 67 3.01269
53 68 3.47695
53 69 28.6003
53 70 2.61328
53 71 25.2074
53 72 26.9947
53 73 3.34571
53 74 1.82542
53 75 2.3193
53 76 28.9333
53 77 28.1213
53 78 2.98336
53 79 28.2658
53 80 1.24262
53 81 1.5266
53 82 3.80613
53 83 3.2987
53 84 2.77333
53 85 26.298
53 86 26.2027
53 87 28.8469
53 88 1.85912
53 89 25.8476
53 90 27.3335
53 91 3.61943
53 92 2.77735
53 93 1.72832
53 94 3.28458
53 95 2.68771
53 96 15.9032
53 97 26.5258
53 98 1.97435
53 99 26.9022
53 100 3.23996
54 55 1.95205
54 56 27.9456
54 57 12.0486
54 58 26.2927
54 59 25.3578
54 60 1.99709
54 61 1.949
54 62 3.34304
54 63 3.13631
54 64 1.64444
54 65 3.22741
54 66 27.2808
54 67 2.16086
54 68 2.47898
54 69 27.5906
54 70 1.82505
54 71 24.1089
54 72 25.8293
54 73 2.30283
54 74 2.68666
54 75 1.84157
54 76 27.9692
54 77 27.1707
54 78 2.06892
54 79 27.2
54 80 2.96083
54 81 2.09173
54 82 2.44194
54 83 2.52664
54 84 1.64401
54 85 25.1318
54 86 25.0859
54 87 27.8455
54 88 2.35014
54 89 24.7045
54 90 26.172
54 91 3.06345
54 92 2.05179
54 93 3.38959
54 94 2.18942
54 95 1.51035
54 96 14.859
54 97 25.464
54 98 3.99641
54 99 25.7656
54 100 1.4604
55 56 27.9621
55 57 10.7702
55 58 26.2873
55 59 25.4754
55 60 1.97605
55 61 1.58874
55 62 4.00493
55 63 3.8722
55 64 1.60743
55 65 2.10062
55 66 27.2652
55 67 1.34611
55 68 1.36594
55 69 27.5933
55 70 1.12203
55 71 24.0486
55 72 25.8556
55 73 1.29704
55 74 3.35181
55 75 1.39055
55 76 28.1425
55 77 27.4425
55 78 1.54283
55 79 27.4229
55 80 2.76719
55 81 2.57989
55 82 1.58846
55 83 1.22714
55 84 1.32771
55 85 25.192
55 86 25.0976
55 87 27.8822
55 88 1.84442
55 89 24.7757
55 90 26.1683
55 91 2.86977
55 92 1.39481
55 93 3.56243
55 94 1.53942
55 95 1.44954
55 96 13.953
55 97 25.5385
55 98 3.71664
55 99 25.8373
55 100 1.51089
56 57 26.3879
56 58 4.08599
56 59 5.12236
56 60 28.7288
56 61 28.0944
56 62 29.2324
56 63 29.7623
56 64 27.7076
56 65 26.8943
56 66 2.49071
56 67 27.483
56 68 27.4727
56 69 1.60296
56 70 27.9967
56 71 5.21801
56 72 4.47221
56 73 27.654
56 74 29.1989
56 75 28.0242
56 76 5.5479
56 77 6.85604
56 78 27.6195
56 79 6.67506
56 80 29.1853
56 81 29.1474
56 82 27.21
56 83 27.5208
56 84 27.6575
56 85 4.87027
56 86 4.49634
56 87 1.65314
56 88 28.4865
56 89 4.69912
56 90 4.47893
56 91 26.9542
56 92 27.5688
56 93 29.5404
56 94 27.6359
56 95 27.8476
56 96 19.6665
56 97 3.36445
56 98 29.6056
56 99 3.96135
56 100 27.44
57 58 25.4282
57 59 25.3199
57 60 11.311
57 61 10.9156
57 62 12.0302
57 63 12.9471
57 64 11.4553
57 65 10.6729
57 66 25.832
57 67 11.1622
57 68 11.0065
57 69 26.158
57 70 11.3175
57 71 22.6784
57 72 25.2859
57 73 11.0092
57 74 11.8423
57 75 10.9367
57 76 27.3757
57 77 27.4529
57 78 11.5534
57 79 27.2035
57 80 11.2846
57 81 12.0504
57 82 10.8806
57 83 10.6758
57 84 11.3055
57 85 24.5852
57 86 23.9688
57 87 26.5339
57 88 10.995
57 89 24.2983
57 90 25.272
57 91 9.96644
57 92 11.2063
57 93 11.8529
57 94 11.4278
57 95 11.3213
57 96 11.6777
57 97 24.7831
57 98 11.0418
57 99 25.2467
57 100 11.4527
58 59 2.64652
58 60 27.1228
58 61 26.4813
58 62 27.7507
58 63 28.2206
58 64 25.9733
58 65 25.0972
58 66 2.5894
58 67 25.7836
58 68 25.7021
58 69 3.36736
58 70 26.2521
58 71 3.97579
58 72 2.15862
58 73 25.8938
58 74 27.7199
58 75 26.3727
58 76 6.38452
58 77 7.48484
58 78 25.8755
58 79 6.40023
58 80 27.6782
58 81 27.5587
58 82 25.4516
58 83 25.7911
58 84 25.9685
58 85 2.96584
58 86 3.50061
58 87 3.88164
58 88 26.9073
58 89 2.96671
58 90 2.50907
58 91 25.41
58 92 25.8671
58 93 28.0334
58 94 25.8859
58 95 26.1508
58 96 17.7837
58 97 3.22329
58 98 28.2146
58 99 2.86118
58 100 25.7361
59 60 26.3191
59 61 25.6827
59 62 26.869
59 63 27.3558
59 64 25.1065
59 65 24.3216
59 66 4.46163
59 67 24.912
59 68 24.8803
59 69 4.52658
59 70 25.4059
59 71 4.33876
59 72 2.55109
59 73 25.0865
59 74 26.828
59 75 25.5746
59 76 6.18254
59 77 6.48644
59 78 24.9926
59 79 5.26206
59 80 26.8844
59 81 26.6681
59 82 24.6311
59 83 25.0297
59 84 25.0806
59 85 1.90943
59 86 3.36088
59 87 5.03528
59 88 26.1147
59 89 2.08361
59 90 2.31203
59 91 24.5569
59 92 24.995
59 93 27.2006
59 94 25.0453
59 95 25.276
59 96 17.5334
59 97 2.79713
59 98 27.4383
59 99 2.22021
59 100 24.8605
60 61 1.33372
60 62 2.93558
60 63 2.57637
60 64 2.22083
60 65 3.5778
60 66 28.0199
60 67 2.70976
60 68 2.81638
60 69 28.3795
60 70 2.01259
60 71 24.9384
60 72 26.6966
60 73 2.67415
60 74 2.18439
60 75 1.36832
60 76 28.7951
60 77 28.1019
60 78 2.62573
60 79 28.1317
60 80 1.81173
60 81 1.78828
60 82 2.92907
60 83 2.56611
60 84 2.3519
60 85 26.0699
60 86 25.9928
60 87 28.6108
60 88 1.73101
60 89 25.637
60 90 27.0671
60 91 3.22068
60 92 2.66043
60 93 2.63903
60 94 2.57986
60 95 2.05365
60 96 15.3488
60 97 26.3334
60 98 2.87123
60 99 26.6782
60 100 2.49899
61 62 3.5328
61 63 3.28395
61 64 2.09629
61 65 2.83323
61 66 27.3978
61 67 1.98409
61 68 2.12137
61 69 27.7432
61 70 1.71372
61 71 24.2561
61 72 26.051
61 73 2.12544
61 74 2.70463
61 75 1.01939
61 76 28.2517
61 77 27.5639
61 78 1.9691
61 79 27.6122
61 80 1.91296
61 81 2.10661
61 82 2.4197
61 83 1.93386
61 84 2.099
61 85 25.432
61 86 25.3356
61 87 27.9931
61 88 1.2435
61 89 24.9797
61 90 26.4293
61 91 2.8429
61 92 2.06038
61 93 2.87042
61 94 1.92016
61 95 1.89576
61 96 14.5727
61 97 25.701
61 98 3.02326
61 99 26.027
61 100 2.18022
62 63 2.48245
62 64 3.42678
62 65 5.82608
62 66 28.5974
62 67 4.75239
62 68 4.94724
62 69 28.9411
62 70 3.92585
62 71 25.5971
62 72 27.4113
62 73 4.68242
62 74 1.47835
62 75 3.65094
62 76 29.0762
62 77 28.2784
62 78 4.62259
62 79 28.3452
62 80 3.16024
62 81 2.29259
62 82 4.94739
62 83 4.70644
62 84 3.6182
62 85 26.6382
62 86 26.5033
62 87 29.1433
62 88 3.89508
62 89 26.2366
62 90 27.6356
62 91 4.19814
62 92 4.23965
62 93 2.36254
62 94 4.81207
62 95 3.27273
62 96 16.7616
62 97 26.8778
62 98 3.69086
62 99 27.2975
62 100 4.22058
63 64 3.59345
63 65 5.57834
63 66 29.088
63 67 4.55638
63 68 4.70398
63 69 29.4389
63 70 3.79691
63 71 26.1399
63 72 27.8219
63 73 4.44851
63 74 2.45066
63 75 3.34963
63 76 29.676
63 77 28.8496
63 78 4.41608
63 79 29.029
63 80 2.67991
63 81 2.17916
63 82 4.817
63 83 4.41356
63 84 3.82032
63 85 27.2044
63 86 27.1125
63 87 29.619
63 88 3.65167
63 89 26.7324
63 90 28.2037
63 91 5.17462
63 92 4.24015
63 93 2.48557
63 94 4.42632
63 95 3.62933
63 96 17.3692
63 97 27.3866
63 98 3.35974
63 99 27.7891
63 100 4.09874
64 65 2.83107
64 66 26.9853
64 67 2.12984
64 68 2.03367
64 69 27.3324
64 70 1.21484
64 71 23.8259
64 72 25.5851
64 73 1.75046
64 74 3.13772
64 75 1.86995
64 76 27.7447
64 77 27.0026
64 78 1.92507
64 79 26.9751
64 80 3.30109
64 81 2.39792
64 82 1.94494
64 83 1.9827
64 84 1.03774
64 85 24.8861
64 86 24.8252
64 87 27.611
64 88 2.66113
64 89 24.4862
64 90 25.8636
64 91 3.12492
64 92 1.62136
64 93 3.51419
64 94 2.08096
64 95 0.89777
64 96 14.2586
64 97 25.2555
64 98 4.32255
64 99 25.5597
64 100 1.59766
65 66 26.1477
65 67 1.62249
65 68 1.16989
65 69 26.4821
65 70 2.23599
65 71 22.8339
65 72 24.6275
65 73 1.5263
65 74 5.14505
65 75 2.67147
65 76 27.2547
65 77 26.6201
65 78 1.83084
65 79 26.5452
65 80 4.30454
65 81 4.27765
65 82 1.37087
65 83 1.5041
65 84 2.64979
65 85 24.0279
65 86 23.9761
65 87 26.8166
65 88 2.98406
65 89 23.6047
65 90 25.0152
65 91 3.5783
65 92 2.14467
65 93 5.23653
65 94 1.55378
65 95 2.82339
65 96 12.41
65 97 24.4404
65 98 5.213
65 99 24.6667
65 100 2.22984
66 67 26.8086
66 68 26.7497
66 69 2.1666
66 70 27.2785
66 71 4.7581
66 72 3.44744
66 73 26.9358
66 74 28.5729
66 75 27.2961
66 76 5.71047
66 77 7.43831
66 78 26.9155
66 79 6.70621
66 80 28.5352
66 81 28.5017
66 82 26.4862
66 83 26.7868
66 84 26.9881
66 85 4.3996
66 86 4.39214
66 87 2.1328
66 88 27.8131
66 89 4.34498
66 90 4.02142
66 91 26.2988
66 92 26.8993
66 93 28.903
66 94 26.9202
66 95 27.1502
66 96 18.9134
66 97 3.43525
66 98 28.9978
66 99 3.7369
66 100 26.7513
67 68 1.07851
67 69 27.1009
67 70 1.47891
67 71 23.5261
67 72 25.3015
67 73 1.36918
67 74 3.93599
67 75 1.94189
67 76 27.6988
67 77 26.9591
67 78 0.910546
67 79 26.9599
67 80 3.28145
67 81 3.07344
67 82 1.58529
67 83 1.48717
67 84 1.7644
67 85 24.6402
67 86 24.5892
67 87 27.4119
67 88 2.03007
67 89 24.2099
67 90 25.6565
67 91 2.9841
67 92 1.23038
67 93 4.12124
67 94 1.17582
67 95 1.99433
67 96 13.5217
67 97 25.0046
67 98 4.1942
67 99 25.2672
67 100 1.63971
68 69 27.0785
68 70 1.37958
68 71 23.4734
68 72 25.248
68 73 0.826801
68 74 4.27738
68 75 2.02413
68 76 27.7337
68 77 27.0389
68 78 1.13343
68 79 27.0022
68 80 3.5498
68 81 3.32521
68 82 1.11232
68 83 0.920193
68 84 1.80493
68 85 24.6238
68 86 24.5654
68 87 27.3914
68 88 2.35071
68 89 24.1926
68 90 25.6028
68 91 3.27696
68 92 1.42722
68 93 4.39791
68 94 0.922165
68 95 1.97636
68 96 13.2547
68 97 25.0223
68 98 4.57949
68 99 25.2664
68 100 1.65032
69 70 27.6088
69 71 4.63911
69 72 3.82305
69 73 27.2525
69 74 28.8975
69 75 27.6652
69 76 5.48013
69 77 6.96051
69 78 27.2375
69 79 6.55903
69 80 28.859
69 81 28.8119
69 82 26.8139
69 83 27.1375
69 84 27.2893
69 85 4.2969
69 86 4.18152
69 87 1.80537
69 88 28.1388
69 89 4.18447
69 90 3.90155
69 91 26.641
69 92 27.1818
69 93 29.2209
69 94 27.2599
69 95 27.4941
69 96 19.1862
69 97 3.19327
69 98 29.295
69 99 3.53534
69 100 27.0778
70 71 24.0628
70 72 25.8435
70 73 1.13853
70 74 3.34038
70 75 1.60698
70 76 28.1101
70 77 27.3783
70 78 1.27419
70 79 27.3621
70 80 2.90493
70 81 2.36582
70 82 1.66293
70 83 1.34917
70 84 1.19095
70 85 25.1686
70 86 25.1072
70 87 27.9094
70 88 2.00454
70 89 24.7481
70 90 26.1604
70 91 3.16586
70 92 1.10112
70 93 3.45403
70 94 1.47072
70 95 1.22416
70 96 14.138
70 97 25.5496
70 98 3.93649
70 99 25.8297
70 100 1.59941
71 72 3.66582
71 73 23.6412
71 74 25.5164
71 75 24.1812
71 76 8.44712
71 77 9.26521
71 78 23.685
71 79 8.36641
71 80 25.4474
71 81 25.3694
71 82 23.1866
71 83 23.5683
71 84 23.7473
71 85 3.15616
71 86 2.54188
71 87 5.56852
71 88 24.6298
71 89 2.78599
71 90 3.93678
71 91 23.0833
71 92 23.6233
71 93 25.8508
71 94 23.6818
71 95 23.96
71 96 14.9981
71 97 3.55387
71 98 25.9329
71 99 3.59552
71 100 23.4984
72 73 25.4666
72 74 27.3265
72 75 25.9387
72 76 7.09934
72 77 8.05554
72 78 25.4111
72 79 7.06759
72 80 27.2662
72 81 27.1615
72 82 24.9903
72 83 25.3671
72 84 25.5524
72 85 2.78231
72 86 3.71705
72 87 4.16714
72 88 26.4465
72 89 2.33645
72 90 3.06547
72 91 24.9693
72 92 25.4458
72 93 27.6896
72 94 25.407
72 95 25.7462
72 96 17.3824
72 97 2.88002
72 98 27.821
72 99 2.0802
72 100 25.262
73 74 4.10417
73 75 2.02004
73 76 27.9157
73 77 27.212
73 78 1.44615
73 79 27.1788
73 80 3.44927
73 81 3.08427
73 82 1.07249
73 83 0.966558
73 84 1.5877
73 85 24.8096
73 86 24.715
73 87 27.5806
73 88 2.35471
73 89 24.3842
73 90 25.7884
73 91 3.3986
73 92 1.24891
73 93 4.17721
73 94 1.28179
73 95 1.81587
73 96 13.4491
73 97 25.2119
73 98 4.43401
73 99 25.475
73 100 1.52849
74 75 2.92484
74 76 29.1243
74 77 28.3308
74 78 3.84647
74 79 28.4088
74 80 2.2611
74 81 1.65225
74 82 4.37573
74 83 4.12362
74 84 3.16613
74 85 26.5758
74 86 26.4643
74 87 29.1197
74 88 2.8576
74 89 26.1585
74 90 27.607
74 91 3.51111
74 92 3.62508
74 93 1.99968
74 94 4.06515
74 95 2.83985
74 96 16.405
74 97 26.8087
74 98 2.85357
74 99 27.2048
74 100 3.64682
75 76 28.1498
75 77 27.4921
75 78 1.94491
75 79 27.4983
75 80 2.43837
75 81 2.33907
75 82 2.14104
75 83 1.75046
75 84 1.99244
75 85 25.3331
75 86 25.266
75 87 27.9085
75 88 1.73813
75 89 24.9051
75 90 26.3243
75 91 2.84824
75 92 2.15785
75 93 3.33637
75 94 1.84328
75 95 1.73035
75 96 14.4546
75 97 25.6208
75 98 3.4709
75 99 25.9374
75 100 1.86642
76 77 3.46807
76 78 27.7743
76 79 3.18865
76 80 29.2999
76 81 29.1624
76 82 27.4931
76 83 27.8045
76 84 27.7624
76 85 6.76793
76 86 7.40529
76 87 5.06526
76 88 28.696
76 89 7.10241
76 90 6.20072
76 91 27.0699
76 92 27.7245
76 93 29.5097
76 94 27.8845
76 95 27.9172
76 96 21.3327
76 97 5.93342
76 98 29.7205
76 99 6.3616
76 100 27.6294
77 78 27.014
77 79 3.37821
77 80 28.5287
77 81 28.3257
77 82 26.831
77 83 27.1329
77 84 26.986
77 85 7.27655
77 86 7.84261
77 87 6.76531
77 88 27.9762
77 89 7.3937
77 90 7.05018
77 91 26.46
77 92 26.9485
77 93 28.6699
77 94 27.1577
77 95 27.1669
77 96 21.5457
77 97 6.45004
77 98 28.9468
77 99 7.00074
77 100 26.8895
78 79 27.0224
78 80 3.26708
78 81 2.95292
78 82 1.72766
78 83 1.55254
78 84 1.70968
78 85 24.7583
78 86 24.7387
78 87 27.5381
78 88 2.06591
78 89 24.3279
78 90 25.7737
78 91 3.12582
78 92 1.21981
78 93 3.98448
78 94 1.0492
78 95 1.81016
78 96 13.7851
78 97 25.1316
78 98 4.28848
78 99 25.3832
78 100 1.6951
79 80 28.6886
79 81 28.4275
79 82 26.7438
79 83 27.1103
79 84 26.9676
79 85 5.99825
79 86 6.89564
79 87 6.53666
79 88 28.0396
79 89 6.57938
79 90 5.69473
79 91 26.3162
79 92 26.9668
79 93 28.8519
79 94 27.1519
79 95 27.1299
79 96 20.6732
79 97 5.96566
79 98 29.1647
79 99 6.15182
79 100 26.8495
80 81 1.86842
80 82 3.95829
80 83 3.28335
80 84 3.16408
80 85 26.6249
80 86 26.5035
80 87 29.0984
80 88 1.77268
80 89 26.1604
80 90 27.6443
80 91 3.94412
80 92 3.11891
80 93 1.73392
80 94 3.37568
80 95 3.08951
80 96 15.9451
80 97 26.8217
80 98 1.498
80 99 27.2102
80 100 3.56736
81 82 3.54078
81 83 3.17802
81 84 2.33392
81 85 26.4535
81 86 26.3474
81 87 29.0634
81 88 2.33215
81 89 26.0083
81 90 27.4652
81 91 3.76965
81 92 2.6731
81 93 1.88124
81 94 3.1019
81 95 2.15327
81 96 16.0172
81 97 26.7301
81 98 2.8678
81 99 27.0859
81 100 2.89824
82 83 1.33777
82 84 1.77951
82 85 24.3473
82 86 24.2766
82 87 27.1282
82 88 2.8226
82 89 23.941
82 90 25.3227
82 91 3.18005
82 92 1.84478
82 93 4.72569
82 94 1.37847
82 95 1.92783
82 96 13.0217
82 97 24.751
82 98 4.96878
82 99 25.0051
82 100 1.31315
83 84 1.85078
83 85 24.7649
83 86 24.6729
83 87 27.4376
83 88 2.24715
83 89 24.327
83 90 25.7318
83 91 3.35711
83 92 1.57199
83 93 4.13632
83 94 1.30623
83 95 1.99204
83 96 13.402
83 97 25.1127
83 98 4.29049
83 99 25.399
83 100 1.78168
84 85 24.8231
84 86 24.7362
84 87 27.5905
84 88 2.49255
84 89 24.4144
84 90 25.8063
84 91 2.90171
84 92 1.26737
84 93 3.53564
84 94 1.92583
84 95 0.851592
84 96 14.0592
84 97 25.1986
84 98 4.17936
84 99 25.5008
84 100 1.36704
85 86 2.14174
85 87 5.14837
85 88 25.8019
85 89 1.51808
85 90 2.19939
85 91 24.198
85 92 24.7295
85 93 26.969
85 94 24.804
85 95 25.0264
85 96 16.7123
85 97 2.38296
85 98 27.138
85 99 1.86779
85 100 24.5822
86 87 5.15786
86 88 25.7131
86 89 2.28147
86 90 2.93145
86 91 24.1136
86 92 24.6564
86 93 26.8237
86 94 24.7575
86 95 24.9493
86 96 16.441
86 97 2.67987
86 98 26.9733
86 99 2.95608
86 100 24.5199
87 88 28.4132
87 89 4.91454
87 90 4.62214
87 91 26.9044
87 92 27.5123
87 93 29.4615
87 94 27.546
87 95 27.7735
87 96 19.8755
87 97 3.61262
87 98 29.5505
87 99 4.05178
87 100 27.361
88 89 25.3572
88 90 26.8485
88 91 3.07007
88 92 2.17074
88 93 2.87947
88 94 2.18405
88 95 2.41924
88 96 14.7327
88 97 26.0699
88 98 2.62567
88 99 26.4031
88 100 2.57353
89 90 2.8793
89 91 23.842
89 92 24.3074
89 93 26.5211
89 94 24.3579
89 95 24.6294
89 96 16.5702
89 97 2.01337
89 98 26.6746
89 99 1.76892
89 100 24.174
90 91 25.2131
90 92 25.7379
90 93 27.9829
90 94 25.802
90 95 26.0128
90 96 17.4285
90 97 3.18906
90 98 28.1831
90 99 2.63374
90 100 25.6008
91 92 3.1436
91 93 4.51257
91 94 3.31449
91 95 2.67559
91 96 13.2785
91 97 24.5343
91 98 4.61995
91 99 24.8489
91 100 2.9238
92 93 3.60268
92 94 1.71351
92 95 1.62557
92 96 13.7461
92 97 25.1108
92 98 4.02775
92 99 25.3952
92 100 1.79948
93 94 4.25997
93 95 3.41746
93 96 16.6483
93 97 27.1753
93 98 2.12929
93 99 27.588
93 100 4.21967
94 95 1.93355
94 96 13.6917
94 97 25.1649
94 98 4.473
94 99 25.4155
94 100 1.52796
95 96 14.2687
95 97 25.4034
95 98 4.14017
95 99 25.7009
95 100 1.42584
96 97 17.6386
96 98 16.4376
96 99 17.5368
96 100 13.8009
97 98 27.2857
97 99 1.53937
97 100 24.9541
98 99 27.7175
98 100 4.59854
99 100 25.233
