# Supplementary material for: Large-scale discovery of protein interactions at residue resolution using co-evolution calculated from genomic sequences
Source: Nat Commun. 2021 Mar 2;12:1396. doi: 10.1038/s41467-021-21636-z (PMC7925567; doi:10.1038/s41467-021-21636-z)
Supplement: Supplementary file 12 — Supplementary Data 10 [file 41467_2021_21636_MOESM12_ESM.zip › supplementary/allpdb0039_CY1_QCR6/CY1_BOVIN_2FYU_D.pdb]

ATOM      1  N   SER D  85      57.877  42.060 190.367  1.00                 N  
ATOM      2  CA  SER D  85      58.702  42.413 189.169  1.00                 C  
ATOM      3  C   SER D  85      58.197  41.751 187.860  1.00                 C  
ATOM      4  O   SER D  85      57.223  40.968 187.892  1.00                 O  
ATOM      5  CB  SER D  85      60.164  42.020 189.391  1.00                 C  
ATOM      6  OG  SER D  85      60.314  40.612 189.426  1.00                 O  
ATOM      7  N   ASP D  86      58.796  42.165 186.722  1.00                 N  
ATOM      8  CA  ASP D  86      58.540  41.655 185.342  1.00                 C  
ATOM      9  C   ASP D  86      57.182  42.043 184.724  1.00                 C  
ATOM     10  O   ASP D  86      57.150  42.721 183.682  1.00                 O  
ATOM     11  CB  ASP D  86      58.642  40.129 185.307  1.00                 C  
ATOM     12  CG  ASP D  86      60.059  39.634 185.522  1.00                 C  
ATOM     13  OD1 ASP D  86      60.997  40.450 185.403  1.00                 O  
ATOM     14  OD2 ASP D  86      60.231  38.431 185.809  1.00                 O  
ATOM     15  N   LEU D  87      56.085  41.603 185.364  1.00                 N  
ATOM     16  CA  LEU D  87      54.706  41.916 184.947  1.00                 C  
ATOM     17  C   LEU D  87      54.330  43.386 185.174  1.00                 C  
ATOM     18  O   LEU D  87      54.855  44.039 186.092  1.00                 O  
ATOM     19  CB  LEU D  87      53.707  41.025 185.688  1.00                 C  
ATOM     20  CG  LEU D  87      53.798  39.524 185.405  1.00                 C  
ATOM     21  CD1 LEU D  87      52.840  38.750 186.297  1.00                 C  
ATOM     22  CD2 LEU D  87      53.508  39.234 183.940  1.00                 C  
ATOM     23  N   GLU D  88      53.467  43.898 184.290  1.00                 N  
ATOM     24  CA  GLU D  88      53.028  45.303 184.280  1.00                 C  
ATOM     25  C   GLU D  88      51.510  45.440 184.066  1.00                 C  
ATOM     26  O   GLU D  88      50.866  44.525 183.516  1.00                 O  
ATOM     27  CB  GLU D  88      53.768  46.088 183.195  1.00                 C  
ATOM     28  CD  GLU D  88      55.965  46.983 182.328  1.00                 C  
ATOM     29  CG  GLU D  88      55.271  46.171 183.404  1.00                 C  
ATOM     30  OE1 GLU D  88      55.304  47.329 181.326  1.00                 O  
ATOM     31  OE2 GLU D  88      57.169  47.274 182.488  1.00                 O  
ATOM     32  N   LEU D  89      50.939  46.498 184.661  1.00                 N  
ATOM     33  CA  LEU D  89      49.612  47.021 184.303  1.00                 C  
ATOM     34  C   LEU D  89      49.692  48.487 183.869  1.00                 C  
ATOM     35  O   LEU D  89      50.273  49.323 184.582  1.00                 O  
ATOM     36  CB  LEU D  89      48.644  46.875 185.479  1.00                 C  
ATOM     37  CG  LEU D  89      48.390  45.450 185.975  1.00                 C  
ATOM     38  CD1 LEU D  89      47.515  45.463 187.219  1.00                 C  
ATOM     39  CD2 LEU D  89      47.748  44.607 184.885  1.00                 C  
ATOM     40  N   HIS D  90      48.928  48.793 182.813  1.00                 N  
ATOM     41  CA  HIS D  90      48.968  50.068 182.082  1.00                 C  
ATOM     42  C   HIS D  90      47.706  50.926 182.383  1.00                 C  
ATOM     43  O   HIS D  90      46.612  50.355 182.477  1.00                 O  
ATOM     44  CB  HIS D  90      49.088  49.819 180.577  1.00                 C  
ATOM     45  CG  HIS D  90      50.379  49.181 180.171  1.00                 C  
ATOM     46  ND1 HIS D  90      50.658  48.828 178.869  1.00                 N  
ATOM     47  CE1 HIS D  90      51.886  48.281 178.816  1.00                 C  
ATOM     48  CD2 HIS D  90      51.595  48.770 180.858  1.00                 C  
ATOM     49  NE2 HIS D  90      52.454  48.243 180.006  1.00                 N  
ATOM     50  N   PRO D  91      47.856  52.265 182.552  1.00                 N  
ATOM     51  CA  PRO D  91      46.762  53.138 183.040  1.00                 C  
ATOM     52  C   PRO D  91      45.500  53.221 182.133  1.00                 C  
ATOM     53  O   PRO D  91      45.673  52.996 180.921  1.00                 O  
ATOM     54  CB  PRO D  91      47.408  54.521 183.138  1.00                 C  
ATOM     55  CD  PRO D  91      49.139  53.023 182.441  1.00                 C  
ATOM     56  CG  PRO D  91      48.868  54.243 183.275  1.00                 C  
ATOM     57  N   PRO D  92      44.285  53.445 182.696  1.00                 N  
ATOM     58  CA  PRO D  92      43.089  53.717 181.873  1.00                 C  
ATOM     59  C   PRO D  92      43.003  55.178 181.406  1.00                 C  
ATOM     60  O   PRO D  92      43.789  56.016 181.889  1.00                 O  
ATOM     61  CB  PRO D  92      41.918  53.374 182.797  1.00                 C  
ATOM     62  CD  PRO D  92      43.869  53.321 184.182  1.00                 C  
ATOM     63  CG  PRO D  92      42.415  53.700 184.165  1.00                 C  
ATOM     64  N   SER D  93      42.059  55.468 180.500  1.00                 N  
ATOM     65  CA  SER D  93      41.873  56.815 179.944  1.00                 C  
ATOM     66  C   SER D  93      40.771  57.618 180.642  1.00                 C  
ATOM     67  O   SER D  93      39.573  57.356 180.460  1.00                 O  
ATOM     68  CB  SER D  93      41.555  56.738 178.449  1.00                 C  
ATOM     69  OG  SER D  93      41.321  58.028 177.911  1.00                 O  
ATOM     70  N   TYR D  94      41.211  58.511 181.533  1.00                 N  
ATOM     71  CA  TYR D  94      40.330  59.447 182.248  1.00                 C  
ATOM     72  C   TYR D  94      39.942  60.652 181.340  1.00                 C  
ATOM     73  O   TYR D  94      40.769  61.043 180.511  1.00                 O  
ATOM     74  CB  TYR D  94      41.004  59.947 183.527  1.00                 C  
ATOM     75  CG  TYR D  94      40.148  60.887 184.344  1.00                 C  
ATOM     76  OH  TYR D  94      37.783  63.461 186.597  1.00                 O  
ATOM     77  CZ  TYR D  94      38.566  62.611 185.851  1.00                 C  
ATOM     78  CD1 TYR D  94      39.119  60.401 185.141  1.00                 C  
ATOM     79  CE1 TYR D  94      38.331  61.254 185.891  1.00                 C  
ATOM     80  CD2 TYR D  94      40.371  62.258 184.316  1.00                 C  
ATOM     81  CE2 TYR D  94      39.593  63.125 185.059  1.00                 C  
ATOM     82  N   PRO D  95      38.664  61.115 181.367  1.00                 N  
ATOM     83  CA  PRO D  95      38.213  62.189 180.468  1.00                 C  
ATOM     84  C   PRO D  95      38.372  63.591 181.096  1.00                 C  
ATOM     85  O   PRO D  95      37.395  64.226 181.548  1.00                 O  
ATOM     86  CB  PRO D  95      36.738  61.867 180.217  1.00                 C  
ATOM     87  CD  PRO D  95      37.439  60.414 181.986  1.00                 C  
ATOM     88  CG  PRO D  95      36.276  61.223 181.481  1.00                 C  
ATOM     89  N   TRP D  96      39.643  63.988 181.232  1.00                 N  
ATOM     90  CA  TRP D  96      40.077  65.380 181.516  1.00                 C  
ATOM     91  C   TRP D  96      39.357  66.403 180.641  1.00                 C  
ATOM     92  O   TRP D  96      39.159  66.168 179.435  1.00                 O  
ATOM     93  CB  TRP D  96      41.588  65.520 181.323  1.00                 C  
ATOM     94  CG  TRP D  96      42.395  64.767 182.336  1.00                 C  
ATOM     95  CD1 TRP D  96      43.125  63.634 182.125  1.00                 C  
ATOM     96  NE1 TRP D  96      43.729  63.234 183.292  1.00                 N  
ATOM     97  CD2 TRP D  96      42.553  65.095 183.722  1.00                 C  
ATOM     98  CE2 TRP D  96      43.392  64.117 184.288  1.00                 C  
ATOM     99  CH2 TRP D  96      43.268  65.147 186.409  1.00                 C  
ATOM    100  CZ2 TRP D  96      43.756  64.133 185.633  1.00                 C  
ATOM    101  CE3 TRP D  96      42.068  66.121 184.539  1.00                 C  
ATOM    102  CZ3 TRP D  96      42.432  66.133 185.872  1.00                 C  
ATOM    103  N   SER D  97      38.985  67.530 181.263  1.00                 N  
ATOM    104  CA  SER D  97      38.492  68.744 180.576  1.00                 C  
ATOM    105  C   SER D  97      39.416  69.324 179.453  1.00                 C  
ATOM    106  O   SER D  97      38.965  70.150 178.643  1.00                 O  
ATOM    107  CB  SER D  97      38.242  69.867 181.585  1.00                 C  
ATOM    108  OG  SER D  97      39.456  70.308 182.168  1.00                 O  
ATOM    109  N   HIS D  98      40.632  68.761 179.350  1.00                 N  
ATOM    110  CA  HIS D  98      41.703  69.182 178.443  1.00                 C  
ATOM    111  C   HIS D  98      42.233  68.090 177.449  1.00                 C  
ATOM    112  O   HIS D  98      43.167  68.363 176.664  1.00                 O  
ATOM    113  CB  HIS D  98      42.905  69.699 179.236  1.00                 C  
ATOM    114  CG  HIS D  98      43.486  68.691 180.178  1.00                 C  
ATOM    115  ND1 HIS D  98      43.020  68.516 181.463  1.00                 N  
ATOM    116  CE1 HIS D  98      43.735  67.546 182.060  1.00                 C  
ATOM    117  CD2 HIS D  98      44.554  67.703 180.112  1.00                 C  
ATOM    118  NE2 HIS D  98      44.657  67.054 181.255  1.00                 N  
ATOM    119  N   ARG D  99      41.507  66.961 177.366  1.00                 N  
ATOM    120  CA  ARG D  99      41.872  65.789 176.543  1.00                 C  
ATOM    121  C   ARG D  99      41.717  66.034 175.029  1.00                 C  
ATOM    122  O   ARG D  99      42.736  66.036 174.313  1.00                 O  
ATOM    123  CB  ARG D  99      41.029  64.574 176.937  1.00                 C  
ATOM    124  CD  ARG D  99      40.436  62.168 176.544  1.00                 C  
ATOM    125  NE  ARG D  99      39.049  62.439 176.173  1.00                 N  
ATOM    126  CG  ARG D  99      41.362  63.310 176.161  1.00                 C  
ATOM    127  CZ  ARG D  99      38.002  61.784 176.664  1.00                 C  
ATOM    128  NH1 ARG D  99      36.777  62.100 176.268  1.00                 N  
ATOM    129  NH2 ARG D  99      38.183  60.813 177.549  1.00                 N  
ATOM    130  N   GLY D 100      40.502  66.435 174.609  1.00                 N  
ATOM    131  CA  GLY D 100      40.129  66.625 173.201  1.00                 C  
ATOM    132  C   GLY D 100      40.884  67.731 172.475  1.00                 C  
ATOM    133  O   GLY D 100      41.463  68.617 173.130  1.00                 O  
ATOM    134  N   LEU D 101      40.885  67.672 171.134  1.00                 N  
ATOM    135  CA  LEU D 101      41.861  68.400 170.286  1.00                 C  
ATOM    136  C   LEU D 101      41.876  69.928 170.430  1.00                 C  
ATOM    137  O   LEU D 101      42.956  70.521 170.494  1.00                 O  
ATOM    138  CB  LEU D 101      41.626  68.085 168.807  1.00                 C  
ATOM    139  CG  LEU D 101      41.946  66.658 168.359  1.00                 C  
ATOM    140  CD1 LEU D 101      41.512  66.437 166.918  1.00                 C  
ATOM    141  CD2 LEU D 101      43.430  66.365 168.515  1.00                 C  
ATOM    142  N   LEU D 102      40.694  70.507 170.671  1.00                 N  
ATOM    143  CA  LEU D 102      40.524  71.946 170.936  1.00                 C  
ATOM    144  C   LEU D 102      40.234  72.340 172.414  1.00                 C  
ATOM    145  O   LEU D 102      39.996  73.528 172.711  1.00                 O  
ATOM    146  CB  LEU D 102      39.392  72.518 170.081  1.00                 C  
ATOM    147  CG  LEU D 102      39.584  72.446 168.565  1.00                 C  
ATOM    148  CD1 LEU D 102      38.346  72.952 167.841  1.00                 C  
ATOM    149  CD2 LEU D 102      40.808  73.242 168.139  1.00                 C  
ATOM    150  N   SER D 103      40.463  71.395 173.339  1.00                 N  
ATOM    151  CA  SER D 103      40.039  71.529 174.746  1.00                 C  
ATOM    152  C   SER D 103      41.164  72.047 175.638  1.00                 C  
ATOM    153  O   SER D 103      42.189  71.371 175.839  1.00                 O  
ATOM    154  CB  SER D 103      39.536  70.188 175.284  1.00                 C  
ATOM    155  OG  SER D 103      38.348  69.787 174.623  1.00                 O  
ATOM    156  N   SER D 104      40.998  73.302 176.069  1.00                 N  
ATOM    157  CA  SER D 104      41.836  73.942 177.087  1.00                 C  
ATOM    158  C   SER D 104      41.774  73.249 178.447  1.00                 C  
ATOM    159  O   SER D 104      40.794  72.553 178.769  1.00                 O  
ATOM    160  CB  SER D 104      41.440  75.409 177.262  1.00                 C  
ATOM    161  OG  SER D 104      40.152  75.525 177.842  1.00                 O  
ATOM    162  N   LEU D 105      42.831  73.468 179.230  1.00                 N  
ATOM    163  CA  LEU D 105      42.841  73.290 180.685  1.00                 C  
ATOM    164  C   LEU D 105      41.770  74.096 181.433  1.00                 C  
ATOM    165  O   LEU D 105      41.375  75.190 180.990  1.00                 O  
ATOM    166  CB  LEU D 105      44.209  73.662 181.261  1.00                 C  
ATOM    167  CG  LEU D 105      45.380  72.763 180.862  1.00                 C  
ATOM    168  CD1 LEU D 105      46.694  73.331 181.376  1.00                 C  
ATOM    169  CD2 LEU D 105      45.175  71.349 181.384  1.00                 C  
ATOM    170  N   ASP D 106      41.182  73.446 182.443  1.00                 N  
ATOM    171  CA  ASP D 106      40.433  74.115 183.517  1.00                 C  
ATOM    172  C   ASP D 106      41.413  74.808 184.470  1.00                 C  
ATOM    173  O   ASP D 106      42.224  74.144 185.143  1.00                 O  
ATOM    174  CB  ASP D 106      39.559  73.108 184.268  1.00                 C  
ATOM    175  CG  ASP D 106      38.699  73.763 185.331  1.00                 C  
ATOM    176  OD1 ASP D 106      38.932  74.952 185.635  1.00                 O  
ATOM    177  OD2 ASP D 106      37.792  73.087 185.861  1.00                 O  
ATOM    178  N   HIS D 107      41.388  76.143 184.426  1.00                 N  
ATOM    179  CA  HIS D 107      42.282  76.998 185.209  1.00                 C  
ATOM    180  C   HIS D 107      41.899  77.156 186.691  1.00                 C  
ATOM    181  O   HIS D 107      42.785  77.402 187.529  1.00                 O  
ATOM    182  CB  HIS D 107      42.363  78.396 184.592  1.00                 C  
ATOM    183  CG  HIS D 107      43.059  78.432 183.267  1.00                 C  
ATOM    184  ND1 HIS D 107      44.407  78.179 183.127  1.00                 N  
ATOM    185  CE1 HIS D 107      44.739  78.285 181.828  1.00                 C  
ATOM    186  CD2 HIS D 107      42.660  78.694 181.892  1.00                 C  
ATOM    187  NE2 HIS D 107      43.696  78.593 181.081  1.00                 N  
ATOM    188  N   THR D 108      40.594  77.027 187.000  1.00                 N  
ATOM    189  CA  THR D 108      40.094  76.819 188.387  1.00                 C  
ATOM    190  C   THR D 108      40.655  75.531 189.009  1.00                 C  
ATOM    191  O   THR D 108      41.127  75.556 190.145  1.00                 O  
ATOM    192  CB  THR D 108      38.555  76.768 188.431  1.00                 C  
ATOM    193  OG1 THR D 108      38.020  78.017 187.977  1.00                 O  
ATOM    194  CG2 THR D 108      38.071  76.518 189.850  1.00                 C  
ATOM    195  N   SER D 109      40.703  74.462 188.207  1.00                 N  
ATOM    196  CA  SER D 109      41.381  73.205 188.548  1.00                 C  
ATOM    197  C   SER D 109      42.927  73.260 188.550  1.00                 C  
ATOM    198  O   SER D 109      43.566  72.423 189.207  1.00                 O  
ATOM    199  CB  SER D 109      40.958  72.091 187.589  1.00                 C  
ATOM    200  OG  SER D 109      39.582  71.785 187.737  1.00                 O  
ATOM    201  N   ILE D 110      43.517  74.204 187.796  1.00                 N  
ATOM    202  CA  ILE D 110      44.949  74.571 187.957  1.00                 C  
ATOM    203  C   ILE D 110      45.206  75.220 189.332  1.00                 C  
ATOM    204  O   ILE D 110      46.140  74.796 190.034  1.00                 O  
ATOM    205  CB  ILE D 110      45.418  75.518 186.837  1.00                 C  
ATOM    206  CD1 ILE D 110      45.590  75.713 184.301  1.00                 C  
ATOM    207  CG1 ILE D 110      45.413  74.794 185.489  1.00                 C  
ATOM    208  CG2 ILE D 110      46.787  76.094 187.165  1.00                 C  
ATOM    209  N   ARG D 111      44.331  76.176 189.713  1.00                 N  
ATOM    210  CA  ARG D 111      44.401  76.951 190.980  1.00                 C  
ATOM    211  C   ARG D 111      44.438  76.068 192.226  1.00                 C  
ATOM    212  O   ARG D 111      45.392  76.168 193.011  1.00                 O  
ATOM    213  CB  ARG D 111      43.214  77.911 191.087  1.00                 C  
ATOM    214  CD  ARG D 111      42.015  79.691 192.387  1.00                 C  
ATOM    215  NE  ARG D 111      42.005  80.522 193.589  1.00                 N  
ATOM    216  CG  ARG D 111      43.233  78.784 192.331  1.00                 C  
ATOM    217  CZ  ARG D 111      42.629  81.690 193.695  1.00                 C  
ATOM    218  NH1 ARG D 111      42.565  82.376 194.828  1.00                 N  
ATOM    219  NH2 ARG D 111      43.315  82.171 192.667  1.00                 N  
ATOM    220  N   ARG D 112      43.519  75.090 192.267  1.00                 N  
ATOM    221  CA  ARG D 112      43.395  74.091 193.349  1.00                 C  
ATOM    222  C   ARG D 112      44.613  73.162 193.419  1.00                 C  
ATOM    223  O   ARG D 112      45.057  72.812 194.517  1.00                 O  
ATOM    224  CB  ARG D 112      42.125  73.257 193.166  1.00                 C  
ATOM    225  CD  ARG D 112      39.618  73.142 193.204  1.00                 C  
ATOM    226  NE  ARG D 112      39.434  72.763 191.805  1.00                 N  
ATOM    227  CG  ARG D 112      40.837  74.030 193.397  1.00                 C  
ATOM    228  CZ  ARG D 112      38.567  71.846 191.387  1.00                 C  
ATOM    229  NH1 ARG D 112      38.469  71.567 190.095  1.00                 N  
ATOM    230  NH2 ARG D 112      37.801  71.210 192.263  1.00                 N  
ATOM    231  N   GLY D 113      45.185  72.855 192.246  1.00                 N  
ATOM    232  CA  GLY D 113      46.273  71.905 192.095  1.00                 C  
ATOM    233  C   GLY D 113      47.646  72.419 192.494  1.00                 C  
ATOM    234  O   GLY D 113      48.500  71.598 192.880  1.00                 O  
ATOM    235  N   PHE D 114      47.909  73.719 192.242  1.00                 N  
ATOM    236  CA  PHE D 114      49.015  74.475 192.883  1.00                 C  
ATOM    237  C   PHE D 114      49.010  74.338 194.410  1.00                 C  
ATOM    238  O   PHE D 114      50.086  74.220 195.025  1.00                 O  
ATOM    239  CB  PHE D 114      48.940  75.956 192.507  1.00                 C  
ATOM    240  CG  PHE D 114      49.993  76.802 193.164  1.00                 C  
ATOM    241  CZ  PHE D 114      51.935  78.371 194.386  1.00                 C  
ATOM    242  CD1 PHE D 114      51.283  76.840 192.665  1.00                 C  
ATOM    243  CE1 PHE D 114      52.251  77.619 193.270  1.00                 C  
ATOM    244  CD2 PHE D 114      49.692  77.561 194.282  1.00                 C  
ATOM    245  CE2 PHE D 114      50.661  78.340 194.887  1.00                 C  
ATOM    246  N   GLN D 115      47.827  74.564 195.003  1.00                 N  
ATOM    247  CA  GLN D 115      47.599  74.438 196.442  1.00                 C  
ATOM    248  C   GLN D 115      47.963  73.044 196.972  1.00                 C  
ATOM    249  O   GLN D 115      48.718  72.969 197.939  1.00                 O  
ATOM    250  CB  GLN D 115      46.139  74.745 196.782  1.00                 C  
ATOM    251  CD  GLN D 115      46.488  77.142 197.500  1.00                 C  
ATOM    252  CG  GLN D 115      45.746  76.199 196.573  1.00                 C  
ATOM    253  OE1 GLN D 115      46.470  76.971 198.719  1.00                 O  
ATOM    254  NE2 GLN D 115      47.143  78.142 196.923  1.00                 N  
ATOM    255  N   VAL D 116      47.633  71.991 196.191  1.00                 N  
ATOM    256  CA  VAL D 116      48.110  70.594 196.416  1.00                 C  
ATOM    257  C   VAL D 116      49.641  70.487 196.342  1.00                 C  
ATOM    258  O   VAL D 116      50.241  69.805 197.187  1.00                 O  
ATOM    259  CB  VAL D 116      47.484  69.614 195.406  1.00                 C  
ATOM    260  CG1 VAL D 116      48.139  68.246 195.515  1.00                 C  
ATOM    261  CG2 VAL D 116      45.983  69.509 195.626  1.00                 C  
ATOM    262  N   TYR D 117      50.253  71.175 195.358  1.00                 N  
ATOM    263  CA  TYR D 117      51.718  71.258 195.249  1.00                 C  
ATOM    264  C   TYR D 117      52.399  71.896 196.459  1.00                 C  
ATOM    265  O   TYR D 117      53.233  71.235 197.105  1.00                 O  
ATOM    266  CB  TYR D 117      52.119  72.043 193.998  1.00                 C  
ATOM    267  CG  TYR D 117      53.612  72.221 193.839  1.00                 C  
ATOM    268  OH  TYR D 117      57.719  72.694 193.394  1.00                 O  
ATOM    269  CZ  TYR D 117      56.360  72.539 193.542  1.00                 C  
ATOM    270  CD1 TYR D 117      54.402  71.191 193.345  1.00                 C  
ATOM    271  CE1 TYR D 117      55.767  71.344 193.195  1.00                 C  
ATOM    272  CD2 TYR D 117      54.226  73.418 194.183  1.00                 C  
ATOM    273  CE2 TYR D 117      55.590  73.589 194.040  1.00                 C  
ATOM    274  N   LYS D 118      51.928  73.101 196.821  1.00                 N  
ATOM    275  CA  LYS D 118      52.391  73.862 197.992  1.00                 C  
ATOM    276  C   LYS D 118      52.216  73.135 199.337  1.00                 C  
ATOM    277  O   LYS D 118      53.191  73.030 200.099  1.00                 O  
ATOM    278  CB  LYS D 118      51.666  75.207 198.078  1.00                 C  
ATOM    279  CD  LYS D 118      51.395  77.418 199.235  1.00                 C  
ATOM    280  CE  LYS D 118      49.928  77.292 199.613  1.00                 C  
ATOM    281  CG  LYS D 118      52.089  76.066 199.259  1.00                 C  
ATOM    282  NZ  LYS D 118      49.268  78.622 199.727  1.00                 N  
ATOM    283  N   GLN D 119      51.025  72.547 199.556  1.00                 N  
ATOM    284  CA  GLN D 119      50.641  71.912 200.840  1.00                 C  
ATOM    285  C   GLN D 119      51.317  70.564 201.071  1.00                 C  
ATOM    286  O   GLN D 119      52.000  70.392 202.089  1.00                 O  
ATOM    287  CB  GLN D 119      49.124  71.725 200.913  1.00                 C  
ATOM    288  CD  GLN D 119      48.875  72.127 203.394  1.00                 C  
ATOM    289  CG  GLN D 119      48.630  71.174 202.240  1.00                 C  
ATOM    290  OE1 GLN D 119      48.451  73.282 203.358  1.00                 O  
ATOM    291  NE2 GLN D 119      49.561  71.643 204.423  1.00                 N  
ATOM    292  N   VAL D 120      51.315  69.725 200.028  1.00                 N  
ATOM    293  CA  VAL D 120      51.584  68.281 200.142  1.00                 C  
ATOM    294  C   VAL D 120      52.952  67.893 199.523  1.00                 C  
ATOM    295  O   VAL D 120      53.801  67.319 200.221  1.00                 O  
ATOM    296  CB  VAL D 120      50.472  67.446 199.480  1.00                 C  
ATOM    297  CG1 VAL D 120      50.817  65.965 199.530  1.00                 C  
ATOM    298  CG2 VAL D 120      49.135  67.709 200.155  1.00                 C  
ATOM    299  N   CYS D 121      53.162  68.250 198.247  1.00                 N  
ATOM    300  CA  CYS D 121      54.271  67.709 197.438  1.00                 C  
ATOM    301  C   CYS D 121      55.616  68.401 197.643  1.00                 C  
ATOM    302  O   CYS D 121      56.645  67.712 197.702  1.00                 O  
ATOM    303  CB  CYS D 121      53.929  67.775 195.948  1.00                 C  
ATOM    304  SG  CYS D 121      52.615  66.645 195.433  1.00                 S  
ATOM    305  N   SER D 122      55.585  69.734 197.834  1.00                 N  
ATOM    306  CA  SER D 122      56.785  70.608 197.892  1.00                 C  
ATOM    307  C   SER D 122      57.781  70.342 199.040  1.00                 C  
ATOM    308  O   SER D 122      58.955  70.753 198.950  1.00                 O  
ATOM    309  CB  SER D 122      56.373  72.078 197.989  1.00                 C  
ATOM    310  OG  SER D 122      55.744  72.351 199.229  1.00                 O  
ATOM    311  N   SER D 123      57.297  69.690 200.112  1.00                 N  
ATOM    312  CA  SER D 123      58.133  69.157 201.210  1.00                 C  
ATOM    313  C   SER D 123      59.106  68.027 200.805  1.00                 C  
ATOM    314  O   SER D 123      60.135  67.826 201.476  1.00                 O  
ATOM    315  CB  SER D 123      57.254  68.634 202.348  1.00                 C  
ATOM    316  OG  SER D 123      56.525  67.488 201.943  1.00                 O  
ATOM    317  N   CYS D 124      58.772  67.304 199.726  1.00                 N  
ATOM    318  CA  CYS D 124      59.604  66.224 199.174  1.00                 C  
ATOM    319  C   CYS D 124      60.038  66.413 197.717  1.00                 C  
ATOM    320  O   CYS D 124      61.131  65.959 197.338  1.00                 O  
ATOM    321  CB  CYS D 124      58.876  64.882 199.275  1.00                 C  
ATOM    322  SG  CYS D 124      58.480  64.372 200.964  1.00                 S  
ATOM    323  N   HIS D 125      59.214  67.122 196.931  1.00                 N  
ATOM    324  CA  HIS D 125      59.433  67.308 195.482  1.00                 C  
ATOM    325  C   HIS D 125      59.918  68.690 195.093  1.00                 C  
ATOM    326  O   HIS D 125      59.267  69.703 195.409  1.00                 O  
ATOM    327  CB  HIS D 125      58.149  67.014 194.704  1.00                 C  
ATOM    328  CG  HIS D 125      57.674  65.601 194.833  1.00                 C  
ATOM    329  ND1 HIS D 125      56.774  65.202 195.798  1.00                 N  
ATOM    330  CE1 HIS D 125      56.542  63.884 195.663  1.00                 C  
ATOM    331  CD2 HIS D 125      57.929  64.351 194.130  1.00                 C  
ATOM    332  NE2 HIS D 125      57.232  63.368 194.664  1.00                 N  
ATOM    333  N   SER D 126      61.052  68.712 194.384  1.00                 N  
ATOM    334  CA  SER D 126      61.485  69.881 193.603  1.00                 C  
ATOM    335  C   SER D 126      60.578  70.161 192.391  1.00                 C  
ATOM    336  O   SER D 126      59.912  69.240 191.869  1.00                 O  
ATOM    337  CB  SER D 126      62.925  69.699 193.119  1.00                 C  
ATOM    338  OG  SER D 126      63.024  68.620 192.205  1.00                 O  
ATOM    339  N   MET D 127      60.375  71.456 192.129  1.00                 N  
ATOM    340  CA  MET D 127      59.811  71.945 190.865  1.00                 C  
ATOM    341  C   MET D 127      60.642  73.118 190.303  1.00                 C  
ATOM    342  O   MET D 127      60.147  74.257 190.151  1.00                 O  
ATOM    343  CB  MET D 127      58.356  72.377 191.059  1.00                 C  
ATOM    344  SD  MET D 127      55.958  73.331 190.050  1.00                 S  
ATOM    345  CE  MET D 127      55.167  71.820 190.596  1.00                 C  
ATOM    346  CG  MET D 127      57.643  72.752 189.770  1.00                 C  
ATOM    347  N   ASP D 128      61.837  72.748 189.820  1.00                 N  
ATOM    348  CA  ASP D 128      62.948  73.664 189.495  1.00                 C  
ATOM    349  C   ASP D 128      62.713  74.657 188.333  1.00                 C  
ATOM    350  O   ASP D 128      63.450  75.653 188.214  1.00                 O  
ATOM    351  CB  ASP D 128      64.214  72.873 189.158  1.00                 C  
ATOM    352  CG  ASP D 128      64.817  72.195 190.372  1.00                 C  
ATOM    353  OD1 ASP D 128      64.438  72.558 191.505  1.00                 O  
ATOM    354  OD2 ASP D 128      65.670  71.300 190.190  1.00                 O  
ATOM    355  N   TYR D 129      61.688  74.391 187.511  1.00                 N  
ATOM    356  CA  TYR D 129      61.416  75.146 186.273  1.00                 C  
ATOM    357  C   TYR D 129      60.091  75.950 186.244  1.00                 C  
ATOM    358  O   TYR D 129      59.731  76.523 185.199  1.00                 O  
ATOM    359  CB  TYR D 129      61.408  74.208 185.064  1.00                 C  
ATOM    360  CG  TYR D 129      62.730  73.517 184.816  1.00                 C  
ATOM    361  OH  TYR D 129      66.358  71.602 184.141  1.00                 O  
ATOM    362  CZ  TYR D 129      65.158  72.237 184.364  1.00                 C  
ATOM    363  CD1 TYR D 129      62.913  72.186 185.168  1.00                 C  
ATOM    364  CE1 TYR D 129      64.117  71.546 184.945  1.00                 C  
ATOM    365  CD2 TYR D 129      63.790  74.198 184.231  1.00                 C  
ATOM    366  CE2 TYR D 129      65.001  73.574 184.001  1.00                 C  
ATOM    367  N   VAL D 130      59.411  76.031 187.399  1.00                 N  
ATOM    368  CA  VAL D 130      58.289  76.976 187.622  1.00                 C  
ATOM    369  C   VAL D 130      58.624  78.008 188.722  1.00                 C  
ATOM    370  O   VAL D 130      59.205  77.663 189.767  1.00                 O  
ATOM    371  CB  VAL D 130      56.991  76.234 187.992  1.00                 C  
ATOM    372  CG1 VAL D 130      55.870  77.225 188.266  1.00                 C  
ATOM    373  CG2 VAL D 130      56.595  75.269 186.885  1.00                 C  
ATOM    374  N   ALA D 131      58.484  79.276 188.327  1.00                 N  
ATOM    375  CA  ALA D 131      58.585  80.462 189.189  1.00                 C  
ATOM    376  C   ALA D 131      57.193  81.085 189.432  1.00                 C  
ATOM    377  O   ALA D 131      56.214  80.724 188.750  1.00                 O  
ATOM    378  CB  ALA D 131      59.521  81.489 188.571  1.00                 C  
ATOM    379  N   TYR D 132      57.132  82.022 190.393  1.00                 N  
ATOM    380  CA  TYR D 132      55.883  82.671 190.845  1.00                 C  
ATOM    381  C   TYR D 132      55.215  83.586 189.808  1.00                 C  
ATOM    382  O   TYR D 132      53.980  83.666 189.763  1.00                 O  
ATOM    383  CB  TYR D 132      56.135  83.496 192.109  1.00                 C  
ATOM    384  CG  TYR D 132      56.384  82.662 193.345  1.00                 C  
ATOM    385  OH  TYR D 132      57.084  80.373 196.745  1.00                 O  
ATOM    386  CZ  TYR D 132      56.851  81.130 195.620  1.00                 C  
ATOM    387  CD1 TYR D 132      57.640  82.623 193.936  1.00                 C  
ATOM    388  CE1 TYR D 132      57.877  81.863 195.066  1.00                 C  
ATOM    389  CD2 TYR D 132      55.361  81.916 193.918  1.00                 C  
ATOM    390  CE2 TYR D 132      55.580  81.151 195.048  1.00                 C  
ATOM    391  N   ARG D 133      56.032  84.202 188.944  1.00                 N  
ATOM    392  CA  ARG D 133      55.567  84.934 187.743  1.00                 C  
ATOM    393  C   ARG D 133      54.793  84.107 186.692  1.00                 C  
ATOM    394  O   ARG D 133      53.928  84.658 185.996  1.00                 O  
ATOM    395  CB  ARG D 133      56.748  85.588 187.023  1.00                 C  
ATOM    396  CD  ARG D 133      58.553  87.332 187.024  1.00                 C  
ATOM    397  NE  ARG D 133      59.135  88.479 187.717  1.00                 N  
ATOM    398  CG  ARG D 133      57.356  86.764 187.769  1.00                 C  
ATOM    399  CZ  ARG D 133      60.274  89.066 187.363  1.00                 C  
ATOM    400  NH1 ARG D 133      60.727  90.104 188.053  1.00                 N  
ATOM    401  NH2 ARG D 133      60.958  88.613 186.322  1.00                 N  
ATOM    402  N   HIS D 134      55.097  82.803 186.598  1.00                 N  
ATOM    403  CA  HIS D 134      54.378  81.864 185.704  1.00                 C  
ATOM    404  C   HIS D 134      52.910  81.652 186.061  1.00                 C  
ATOM    405  O   HIS D 134      52.094  81.435 185.165  1.00                 O  
ATOM    406  CB  HIS D 134      55.070  80.500 185.692  1.00                 C  
ATOM    407  CG  HIS D 134      56.395  80.501 184.995  1.00                 C  
ATOM    408  ND1 HIS D 134      57.227  79.402 184.974  1.00                 N  
ATOM    409  CE1 HIS D 134      58.336  79.705 184.276  1.00                 C  
ATOM    410  CD2 HIS D 134      57.162  81.469 184.224  1.00                 C  
ATOM    411  NE2 HIS D 134      58.304  80.943 183.824  1.00                 N  
ATOM    412  N   LEU D 135      52.583  81.755 187.357  1.00                 N  
ATOM    413  CA  LEU D 135      51.201  81.639 187.854  1.00                 C  
ATOM    414  C   LEU D 135      50.267  82.811 187.488  1.00                 C  
ATOM    415  O   LEU D 135      49.062  82.582 187.307  1.00                 O  
ATOM    416  CB  LEU D 135      51.190  81.492 189.377  1.00                 C  
ATOM    417  CG  LEU D 135      51.786  80.199 189.937  1.00                 C  
ATOM    418  CD1 LEU D 135      51.836  80.244 191.457  1.00                 C  
ATOM    419  CD2 LEU D 135      50.988  78.992 189.470  1.00                 C  
ATOM    420  N   VAL D 136      50.864  83.982 187.197  1.00                 N  
ATOM    421  CA  VAL D 136      50.182  85.303 187.047  1.00                 C  
ATOM    422  C   VAL D 136      49.170  85.331 185.867  1.00                 C  
ATOM    423  O   VAL D 136      48.053  85.866 186.005  1.00                 O  
ATOM    424  CB  VAL D 136      51.198  86.444 186.855  1.00                 C  
ATOM    425  CG1 VAL D 136      50.484  87.738 186.495  1.00                 C  
ATOM    426  CG2 VAL D 136      52.038  86.626 188.110  1.00                 C  
ATOM    427  N   GLY D 137      49.565  84.743 184.738  1.00                 N  
ATOM    428  CA  GLY D 137      48.681  84.538 183.590  1.00                 C  
ATOM    429  C   GLY D 137      47.465  83.652 183.858  1.00                 C  
ATOM    430  O   GLY D 137      46.343  84.046 183.521  1.00                 O  
ATOM    431  N   VAL D 138      47.656  82.683 184.753  1.00                 N  
ATOM    432  CA  VAL D 138      47.141  81.324 184.584  1.00                 C  
ATOM    433  C   VAL D 138      46.020  81.040 185.599  1.00                 C  
ATOM    434  O   VAL D 138      44.882  80.750 185.197  1.00                 O  
ATOM    435  CB  VAL D 138      48.260  80.275 184.725  1.00                 C  
ATOM    436  CG1 VAL D 138      47.686  78.869 184.637  1.00                 C  
ATOM    437  CG2 VAL D 138      49.326  80.487 183.662  1.00                 C  
ATOM    438  N   CYS D 139      46.325  81.254 186.884  1.00                 N  
ATOM    439  CA  CYS D 139      45.505  80.785 188.016  1.00                 C  
ATOM    440  C   CYS D 139      45.364  81.788 189.170  1.00                 C  
ATOM    441  O   CYS D 139      44.396  81.706 189.935  1.00                 O  
ATOM    442  CB  CYS D 139      46.073  79.484 188.586  1.00                 C  
ATOM    443  SG  CYS D 139      47.681  79.661 189.393  1.00                 S  
ATOM    444  N   TYR D 140      46.276  82.769 189.221  1.00                 N  
ATOM    445  CA  TYR D 140      46.262  83.879 190.189  1.00                 C  
ATOM    446  C   TYR D 140      46.276  85.270 189.515  1.00                 C  
ATOM    447  O   TYR D 140      46.283  85.351 188.276  1.00                 O  
ATOM    448  CB  TYR D 140      47.455  83.774 191.142  1.00                 C  
ATOM    449  CG  TYR D 140      47.442  82.533 192.005  1.00                 C  
ATOM    450  OH  TYR D 140      47.419  79.115 194.373  1.00                 O  
ATOM    451  CZ  TYR D 140      47.425  80.247 193.591  1.00                 C  
ATOM    452  CD1 TYR D 140      48.397  81.539 191.836  1.00                 C  
ATOM    453  CE1 TYR D 140      48.393  80.402 192.621  1.00                 C  
ATOM    454  CD2 TYR D 140      46.474  82.360 192.987  1.00                 C  
ATOM    455  CE2 TYR D 140      46.455  81.230 193.781  1.00                 C  
ATOM    456  N   THR D 141      46.015  86.320 190.312  1.00                 N  
ATOM    457  CA  THR D 141      46.437  87.707 189.996  1.00                 C  
ATOM    458  C   THR D 141      47.909  87.977 190.361  1.00                 C  
ATOM    459  O   THR D 141      48.541  87.175 191.084  1.00                 O  
ATOM    460  CB  THR D 141      45.556  88.743 190.718  1.00                 C  
ATOM    461  OG1 THR D 141      45.698  88.591 192.136  1.00                 O  
ATOM    462  CG2 THR D 141      44.093  88.546 190.352  1.00                 C  
ATOM    463  N   GLU D 142      48.464  89.028 189.726  1.00                 N  
ATOM    464  CA  GLU D 142      49.757  89.661 190.062  1.00                 C  
ATOM    465  C   GLU D 142      49.985  89.932 191.570  1.00                 C  
ATOM    466  O   GLU D 142      51.042  89.565 192.107  1.00                 O  
ATOM    467  CB  GLU D 142      49.913  90.989 189.318  1.00                 C  
ATOM    468  CD  GLU D 142      51.373  92.980 188.786  1.00                 C  
ATOM    469  CG  GLU D 142      51.239  91.688 189.567  1.00                 C  
ATOM    470  OE1 GLU D 142      50.419  93.339 188.064  1.00                 O  
ATOM    471  OE2 GLU D 142      52.431  93.635 188.897  1.00                 O  
ATOM    472  N   ASP D 143      48.970  90.499 192.238  1.00                 N  
ATOM    473  CA  ASP D 143      48.972  90.717 193.697  1.00                 C  
ATOM    474  C   ASP D 143      48.962  89.429 194.537  1.00                 C  
ATOM    475  O   ASP D 143      49.739  89.321 195.501  1.00                 O  
ATOM    476  CB  ASP D 143      47.770  91.567 194.113  1.00                 C  
ATOM    477  CG  ASP D 143      47.900  93.013 193.676  1.00                 C  
ATOM    478  OD1 ASP D 143      49.018  93.422 193.299  1.00                 O  
ATOM    479  OD2 ASP D 143      46.883  93.738 193.711  1.00                 O  
ATOM    480  N   GLU D 144      48.144  88.450 194.108  1.00                 N  
ATOM    481  CA  GLU D 144      48.015  87.107 194.724  1.00                 C  
ATOM    482  C   GLU D 144      49.329  86.317 194.729  1.00                 C  
ATOM    483  O   GLU D 144      49.741  85.815 195.779  1.00                 O  
ATOM    484  CB  GLU D 144      46.944  86.287 194.001  1.00                 C  
ATOM    485  CD  GLU D 144      44.500  85.999 193.433  1.00                 C  
ATOM    486  CG  GLU D 144      45.524  86.773 194.239  1.00                 C  
ATOM    487  OE1 GLU D 144      44.495  86.136 192.191  1.00                 O  
ATOM    488  OE2 GLU D 144      43.704  85.255 194.042  1.00                 O  
ATOM    489  N   ALA D 145      50.012  86.310 193.573  1.00                 N  
ATOM    490  CA  ALA D 145      51.242  85.545 193.343  1.00                 C  
ATOM    491  C   ALA D 145      52.461  86.147 194.046  1.00                 C  
ATOM    492  O   ALA D 145      53.344  85.397 194.485  1.00                 O  
ATOM    493  CB  ALA D 145      51.529  85.438 191.853  1.00                 C  
ATOM    494  N   LYS D 146      52.528  87.491 194.084  1.00                 N  
ATOM    495  CA  LYS D 146      53.431  88.256 194.967  1.00                 C  
ATOM    496  C   LYS D 146      53.305  87.883 196.455  1.00                 C  
ATOM    497  O   LYS D 146      54.320  87.574 197.095  1.00                 O  
ATOM    498  CB  LYS D 146      53.182  89.758 194.816  1.00                 C  
ATOM    499  CD  LYS D 146      53.816  92.104 195.443  1.00                 C  
ATOM    500  CE  LYS D 146      54.695  92.972 196.329  1.00                 C  
ATOM    501  CG  LYS D 146      54.089  90.627 195.673  1.00                 C  
ATOM    502  NZ  LYS D 146      54.438  94.423 196.115  1.00                 N  
ATOM    503  N   ALA D 147      52.055  87.776 196.936  1.00                 N  
ATOM    504  CA  ALA D 147      51.729  87.336 198.308  1.00                 C  
ATOM    505  C   ALA D 147      52.068  85.865 198.613  1.00                 C  
ATOM    506  O   ALA D 147      52.436  85.547 199.751  1.00                 O  
ATOM    507  CB  ALA D 147      50.251  87.550 198.596  1.00                 C  
ATOM    508  N   LEU D 148      51.947  84.992 197.602  1.00                 N  
ATOM    509  CA  LEU D 148      52.313  83.562 197.709  1.00                 C  
ATOM    510  C   LEU D 148      53.825  83.306 197.760  1.00                 C  
ATOM    511  O   LEU D 148      54.269  82.353 198.422  1.00                 O  
ATOM    512  CB  LEU D 148      51.726  82.770 196.539  1.00                 C  
ATOM    513  CG  LEU D 148      50.203  82.626 196.514  1.00                 C  
ATOM    514  CD1 LEU D 148      49.746  81.974 195.218  1.00                 C  
ATOM    515  CD2 LEU D 148      49.719  81.822 197.710  1.00                 C  
ATOM    516  N   ALA D 149      54.573  84.065 196.941  1.00                 N  
ATOM    517  CA  ALA D 149      56.042  84.186 197.014  1.00                 C  
ATOM    518  C   ALA D 149      56.553  84.768 198.337  1.00                 C  
ATOM    519  O   ALA D 149      57.647  84.399 198.797  1.00                 O  
ATOM    520  CB  ALA D 149      56.560  85.047 195.873  1.00                 C  
ATOM    521  N   GLU D 150      55.789  85.721 198.888  1.00                 N  
ATOM    522  CA  GLU D 150      56.036  86.335 200.198  1.00                 C  
ATOM    523  C   GLU D 150      55.997  85.375 201.414  1.00                 C  
ATOM    524  O   GLU D 150      56.654  85.650 202.433  1.00                 O  
ATOM    525  CB  GLU D 150      55.027  87.454 200.464  1.00                 C  
ATOM    526  CD  GLU D 150      54.170  89.748 199.847  1.00                 C  
ATOM    527  CG  GLU D 150      55.214  88.681 199.587  1.00                 C  
ATOM    528  OE1 GLU D 150      53.102  89.412 200.401  1.00                 O  
ATOM    529  OE2 GLU D 150      54.418  90.921 199.497  1.00                 O  
ATOM    530  N   GLU D 151      55.240  84.270 201.280  1.00                 N  
ATOM    531  CA  GLU D 151      55.149  83.162 202.258  1.00                 C  
ATOM    532  C   GLU D 151      56.471  82.426 202.577  1.00                 C  
ATOM    533  O   GLU D 151      56.624  81.898 203.686  1.00                 O  
ATOM    534  CB  GLU D 151      54.145  82.110 201.784  1.00                 C  
ATOM    535  CD  GLU D 151      51.737  81.523 201.296  1.00                 C  
ATOM    536  CG  GLU D 151      52.698  82.574 201.815  1.00                 C  
ATOM    537  OE1 GLU D 151      52.187  80.391 201.020  1.00                 O  
ATOM    538  OE2 GLU D 151      50.533  81.831 201.165  1.00                 O  
ATOM    539  N   VAL D 152      57.393  82.375 201.604  1.00                 N  
ATOM    540  CA  VAL D 152      58.681  81.634 201.717  1.00                 C  
ATOM    541  C   VAL D 152      59.897  82.594 201.809  1.00                 C  
ATOM    542  O   VAL D 152      59.791  83.766 201.419  1.00                 O  
ATOM    543  CB  VAL D 152      58.883  80.669 200.534  1.00                 C  
ATOM    544  CG1 VAL D 152      57.787  79.615 200.513  1.00                 C  
ATOM    545  CG2 VAL D 152      58.915  81.436 199.221  1.00                 C  
ATOM    546  N   GLU D 153      60.971  82.134 202.472  1.00                 N  
ATOM    547  CA  GLU D 153      62.303  82.777 202.448  1.00                 C  
ATOM    548  C   GLU D 153      63.271  82.082 201.482  1.00                 C  
ATOM    549  O   GLU D 153      63.341  80.840 201.453  1.00                 O  
ATOM    550  CB  GLU D 153      62.913  82.797 203.851  1.00                 C  
ATOM    551  CD  GLU D 153      62.790  83.660 206.222  1.00                 C  
ATOM    552  CG  GLU D 153      62.144  83.646 204.850  1.00                 C  
ATOM    553  OE1 GLU D 153      63.697  82.834 206.460  1.00                 O  
ATOM    554  OE2 GLU D 153      62.389  84.496 207.059  1.00                 O  
ATOM    555  N   VAL D 154      64.112  82.886 200.819  1.00                 N  
ATOM    556  CA  VAL D 154      64.763  82.495 199.554  1.00                 C  
ATOM    557  C   VAL D 154      66.273  82.168 199.671  1.00                 C  
ATOM    558  O   VAL D 154      66.654  81.014 199.418  1.00                 O  
ATOM    559  CB  VAL D 154      64.604  83.584 198.477  1.00                 C  
ATOM    560  CG1 VAL D 154      65.359  83.199 197.214  1.00                 C  
ATOM    561  CG2 VAL D 154      63.133  83.820 198.171  1.00                 C  
ATOM    562  N   GLN D 155      67.033  83.091 200.290  1.00                 N  
ATOM    563  CA  GLN D 155      68.470  83.400 199.999  1.00                 C  
ATOM    564  C   GLN D 155      68.788  84.226 198.736  1.00                 C  
ATOM    565  O   GLN D 155      68.678  83.728 197.603  1.00                 O  
ATOM    566  CB  GLN D 155      69.283  82.109 199.885  1.00                 C  
ATOM    567  CD  GLN D 155      70.239  81.985 202.220  1.00                 C  
ATOM    568  CG  GLN D 155      69.368  81.313 201.177  1.00                 C  
ATOM    569  OE1 GLN D 155      70.949  82.946 201.924  1.00                 O  
ATOM    570  NE2 GLN D 155      70.186  81.481 203.447  1.00                 N  
ATOM    571  N   ASP D 156      69.226  85.471 198.974  1.00                 N  
ATOM    572  CA  ASP D 156      69.811  86.357 197.954  1.00                 C  
ATOM    573  C   ASP D 156      71.333  86.508 198.089  1.00                 C  
ATOM    574  O   ASP D 156      71.882  86.466 199.204  1.00                 O  
ATOM    575  CB  ASP D 156      69.166  87.743 198.014  1.00                 C  
ATOM    576  CG  ASP D 156      69.585  88.632 196.860  1.00                 C  
ATOM    577  OD1 ASP D 156      70.313  88.145 195.969  1.00                 O  
ATOM    578  OD2 ASP D 156      69.186  89.815 196.846  1.00                 O  
ATOM    579  N   GLY D 157      71.995  86.650 196.930  1.00                 N  
ATOM    580  CA  GLY D 157      73.426  86.935 196.823  1.00                 C  
ATOM    581  C   GLY D 157      73.848  88.294 197.387  1.00                 C  
ATOM    582  O   GLY D 157      73.042  89.239 197.338  1.00                 O  
ATOM    583  N   PRO D 158      75.149  88.452 197.709  1.00                 N  
ATOM    584  CA  PRO D 158      75.579  89.206 198.903  1.00                 C  
ATOM    585  C   PRO D 158      75.478  90.741 198.798  1.00                 C  
ATOM    586  O   PRO D 158      75.275  91.268 197.689  1.00                 O  
ATOM    587  CB  PRO D 158      77.043  88.803 199.088  1.00                 C  
ATOM    588  CD  PRO D 158      76.380  87.902 196.972  1.00                 C  
ATOM    589  CG  PRO D 158      77.533  88.528 197.705  1.00                 C  
ATOM    590  N   ASN D 159      75.398  91.398 199.965  1.00                 N  
ATOM    591  CA  ASN D 159      75.828  92.798 200.146  1.00                 C  
ATOM    592  C   ASN D 159      77.347  92.922 200.506  1.00                 C  
ATOM    593  O   ASN D 159      78.080  91.917 200.426  1.00                 O  
ATOM    594  CB  ASN D 159      74.984  93.483 201.223  1.00                 C  
ATOM    595  CG  ASN D 159      75.201  92.887 202.600  1.00                 C  
ATOM    596  OD1 ASN D 159      76.191  92.195 202.838  1.00                 O  
ATOM    597  ND2 ASN D 159      74.273  93.154 203.511  1.00                 N  
ATOM    598  N   GLU D 160      77.776  94.124 200.946  1.00                 N  
ATOM    599  CA  GLU D 160      79.186  94.577 200.997  1.00                 C  
ATOM    600  C   GLU D 160      80.167  93.731 201.844  1.00                 C  
ATOM    601  O   GLU D 160      81.377  93.722 201.556  1.00                 O  
ATOM    602  CB  GLU D 160      79.269  96.011 201.525  1.00                 C  
ATOM    603  CD  GLU D 160      78.775  98.458 201.144  1.00                 C  
ATOM    604  CG  GLU D 160      78.718  97.057 200.569  1.00                 C  
ATOM    605  OE1 GLU D 160      78.871  98.589 202.383  1.00                 O  
ATOM    606  OE2 GLU D 160      78.724  99.426 200.356  1.00                 O  
ATOM    607  N   ASP D 161      79.646  93.051 202.877  1.00                 N  
ATOM    608  CA  ASP D 161      80.434  92.135 203.728  1.00                 C  
ATOM    609  C   ASP D 161      80.819  90.809 203.054  1.00                 C  
ATOM    610  O   ASP D 161      81.866  90.230 203.388  1.00                 O  
ATOM    611  CB  ASP D 161      79.673  91.813 205.016  1.00                 C  
ATOM    612  CG  ASP D 161      79.610  92.993 205.966  1.00                 C  
ATOM    613  OD1 ASP D 161      80.373  93.960 205.763  1.00                 O  
ATOM    614  OD2 ASP D 161      78.796  92.950 206.912  1.00                 O  
ATOM    615  N   GLY D 162      79.967  90.337 202.131  1.00                 N  
ATOM    616  CA  GLY D 162      80.179  89.104 201.377  1.00                 C  
ATOM    617  C   GLY D 162      79.652  87.907 202.134  1.00                 C  
ATOM    618  O   GLY D 162      80.421  86.993 202.453  1.00                 O  
ATOM    619  N   GLU D 163      78.328  87.778 202.119  1.00                 N  
ATOM    620  CA  GLU D 163      77.548  87.426 203.313  1.00                 C  
ATOM    621  C   GLU D 163      76.551  86.270 203.126  1.00                 C  
ATOM    622  O   GLU D 163      76.655  85.253 203.831  1.00                 O  
ATOM    623  CB  GLU D 163      76.768  88.640 203.821  1.00                 C  
ATOM    624  CD  GLU D 163      75.288  89.629 205.613  1.00                 C  
ATOM    625  CG  GLU D 163      75.983  88.384 205.097  1.00                 C  
ATOM    626  OE1 GLU D 163      75.489  90.711 205.021  1.00                 O  
ATOM    627  OE2 GLU D 163      74.542  89.523 206.609  1.00                 O  
ATOM    628  N   MET D 164      75.763  86.347 202.043  1.00                 N  
ATOM    629  CA  MET D 164      74.469  85.653 201.873  1.00                 C  
ATOM    630  C   MET D 164      73.449  85.800 203.016  1.00                 C  
ATOM    631  O   MET D 164      73.653  85.282 204.127  1.00                 O  
ATOM    632  CB  MET D 164      74.689  84.154 201.661  1.00                 C  
ATOM    633  SD  MET D 164      74.589  84.308 198.896  1.00                 S  
ATOM    634  CE  MET D 164      73.243  83.127 198.879  1.00                 C  
ATOM    635  CG  MET D 164      75.459  83.813 200.396  1.00                 C  
ATOM    636  N   PHE D 165      72.439  86.638 202.752  1.00                 N  
ATOM    637  CA  PHE D 165      71.276  86.879 203.632  1.00                 C  
ATOM    638  C   PHE D 165      70.009  86.156 203.126  1.00                 C  
ATOM    639  O   PHE D 165      69.944  85.768 201.948  1.00                 O  
ATOM    640  CB  PHE D 165      70.998  88.379 203.754  1.00                 C  
ATOM    641  CG  PHE D 165      70.674  89.043 202.446  1.00                 C  
ATOM    642  CZ  PHE D 165      70.082  90.274 200.025  1.00                 C  
ATOM    643  CD1 PHE D 165      69.378  89.057 201.962  1.00                 C  
ATOM    644  CE1 PHE D 165      69.080  89.668 200.759  1.00                 C  
ATOM    645  CD2 PHE D 165      71.666  89.654 201.700  1.00                 C  
ATOM    646  CE2 PHE D 165      71.369  90.265 200.496  1.00                 C  
ATOM    647  N   MET D 166      69.011  86.014 204.012  1.00                 N  
ATOM    648  CA  MET D 166      67.661  85.533 203.653  1.00                 C  
ATOM    649  C   MET D 166      66.684  86.684 203.373  1.00                 C  
ATOM    650  O   MET D 166      66.730  87.728 204.040  1.00                 O  
ATOM    651  CB  MET D 166      67.095  84.646 204.764  1.00                 C  
ATOM    652  SD  MET D 166      67.117  82.300 206.238  1.00                 S  
ATOM    653  CE  MET D 166      68.193  80.870 206.166  1.00                 C  
ATOM    654  CG  MET D 166      67.857  83.347 204.970  1.00                 C  
ATOM    655  N   ARG D 167      65.724  86.413 202.484  1.00                 N  
ATOM    656  CA  ARG D 167      64.955  87.433 201.753  1.00                 C  
ATOM    657  C   ARG D 167      63.439  87.071 201.775  1.00                 C  
ATOM    658  O   ARG D 167      63.111  85.902 201.514  1.00                 O  
ATOM    659  CB  ARG D 167      65.462  87.557 200.315  1.00                 C  
ATOM    660  CD  ARG D 167      65.456  88.835 198.154  1.00                 C  
ATOM    661  NE  ARG D 167      65.196  87.681 197.296  1.00                 N  
ATOM    662  CG  ARG D 167      64.814  88.682 199.524  1.00                 C  
ATOM    663  CZ  ARG D 167      65.815  87.453 196.143  1.00                 C  
ATOM    664  NH1 ARG D 167      65.513  86.377 195.430  1.00                 N  
ATOM    665  NH2 ARG D 167      66.736  88.301 195.706  1.00                 N  
ATOM    666  N   PRO D 168      62.539  88.065 202.011  1.00                 N  
ATOM    667  CA  PRO D 168      61.074  87.836 202.047  1.00                 C  
ATOM    668  C   PRO D 168      60.387  87.178 200.834  1.00                 C  
ATOM    669  O   PRO D 168      59.273  86.679 201.042  1.00                 O  
ATOM    670  CB  PRO D 168      60.484  89.237 202.218  1.00                 C  
ATOM    671  CD  PRO D 168      62.862  89.507 202.265  1.00                 C  
ATOM    672  CG  PRO D 168      61.580  90.029 202.850  1.00                 C  
ATOM    673  N   GLY D 169      60.998  87.201 199.635  1.00                 N  
ATOM    674  CA  GLY D 169      60.529  86.442 198.470  1.00                 C  
ATOM    675  C   GLY D 169      59.671  87.270 197.522  1.00                 C  
ATOM    676  O   GLY D 169      58.739  87.953 197.984  1.00                 O  
ATOM    677  N   LYS D 170      59.884  87.081 196.205  1.00                 N  
ATOM    678  CA  LYS D 170      59.580  88.105 195.176  1.00                 C  
ATOM    679  C   LYS D 170      58.519  87.726 194.096  1.00                 C  
ATOM    680  O   LYS D 170      57.325  87.921 194.351  1.00                 O  
ATOM    681  CB  LYS D 170      60.853  88.507 194.428  1.00                 C  
ATOM    682  CD  LYS D 170      63.095  89.634 194.473  1.00                 C  
ATOM    683  CE  LYS D 170      64.101  90.393 195.323  1.00                 C  
ATOM    684  CG  LYS D 170      61.864  89.256 195.280  1.00                 C  
ATOM    685  NZ  LYS D 170      65.321  90.754 194.549  1.00                 N  
ATOM    686  N   LEU D 171      58.974  87.392 192.871  1.00                 N  
ATOM    687  CA  LEU D 171      58.190  86.795 191.753  1.00                 C  
ATOM    688  C   LEU D 171      59.133  86.098 190.743  1.00                 C  
ATOM    689  O   LEU D 171      58.727  85.139 190.066  1.00                 O  
ATOM    690  CB  LEU D 171      57.355  87.868 191.051  1.00                 C  
ATOM    691  CG  LEU D 171      56.244  88.513 191.882  1.00                 C  
ATOM    692  CD1 LEU D 171      55.593  89.655 191.116  1.00                 C  
ATOM    693  CD2 LEU D 171      55.201  87.480 192.279  1.00                 C  
ATOM    694  N   SER D 172      60.332  86.681 190.580  1.00                 N  
ATOM    695  CA  SER D 172      61.475  86.130 189.822  1.00                 C  
ATOM    696  C   SER D 172      62.076  84.813 190.359  1.00                 C  
ATOM    697  O   SER D 172      62.828  84.139 189.636  1.00                 O  
ATOM    698  CB  SER D 172      62.611  87.152 189.748  1.00                 C  
ATOM    699  OG  SER D 172      63.180  87.376 191.026  1.00                 O  
ATOM    700  N   ASP D 173      61.850  84.534 191.651  1.00                 N  
ATOM    701  CA  ASP D 173      62.391  83.343 192.334  1.00                 C  
ATOM    702  C   ASP D 173      61.626  82.073 191.971  1.00                 C  
ATOM    703  O   ASP D 173      60.403  82.111 191.750  1.00                 O  
ATOM    704  CB  ASP D 173      62.366  83.538 193.851  1.00                 C  
ATOM    705  CG  ASP D 173      63.368  84.574 194.322  1.00                 C  
ATOM    706  OD1 ASP D 173      64.300  84.891 193.554  1.00                 O  
ATOM    707  OD2 ASP D 173      63.221  85.068 195.460  1.00                 O  
ATOM    708  N   TYR D 174      62.380  80.980 191.817  1.00                 N  
ATOM    709  CA  TYR D 174      61.838  79.643 191.534  1.00                 C  
ATOM    710  C   TYR D 174      61.368  78.882 192.791  1.00                 C  
ATOM    711  O   TYR D 174      61.860  79.135 193.906  1.00                 O  
ATOM    712  CB  TYR D 174      62.876  78.787 190.805  1.00                 C  
ATOM    713  CG  TYR D 174      63.150  79.232 189.386  1.00                 C  
ATOM    714  OH  TYR D 174      63.915  80.466 185.490  1.00                 O  
ATOM    715  CZ  TYR D 174      63.661  80.057 186.779  1.00                 C  
ATOM    716  CD1 TYR D 174      64.179  80.122 189.106  1.00                 C  
ATOM    717  CE1 TYR D 174      64.436  80.535 187.813  1.00                 C  
ATOM    718  CD2 TYR D 174      62.378  78.761 188.332  1.00                 C  
ATOM    719  CE2 TYR D 174      62.621  79.162 187.032  1.00                 C  
ATOM    720  N   PHE D 175      60.422  77.954 192.574  1.00                 N  
ATOM    721  CA  PHE D 175      59.757  77.135 193.614  1.00                 C  
ATOM    722  C   PHE D 175      60.789  76.314 194.439  1.00                 C  
ATOM    723  O   PHE D 175      61.717  75.715 193.853  1.00                 O  
ATOM    724  CB  PHE D 175      58.731  76.194 192.980  1.00                 C  
ATOM    725  CG  PHE D 175      57.494  76.889 192.487  1.00                 C  
ATOM    726  CZ  PHE D 175      55.203  78.169 191.572  1.00                 C  
ATOM    727  CD1 PHE D 175      57.220  78.193 192.860  1.00                 C  
ATOM    728  CE1 PHE D 175      56.082  78.833 192.407  1.00                 C  
ATOM    729  CD2 PHE D 175      56.604  76.239 191.651  1.00                 C  
ATOM    730  CE2 PHE D 175      55.466  76.878 191.198  1.00                 C  
ATOM    731  N   PRO D 176      60.624  76.281 195.778  1.00                 N  
ATOM    732  CA  PRO D 176      61.690  76.698 196.696  1.00                 C  
ATOM    733  C   PRO D 176      62.862  75.714 196.918  1.00                 C  
ATOM    734  O   PRO D 176      63.912  76.240 197.334  1.00                 O  
ATOM    735  CB  PRO D 176      60.969  76.911 198.028  1.00                 C  
ATOM    736  CD  PRO D 176      59.358  75.903 196.573  1.00                 C  
ATOM    737  CG  PRO D 176      59.834  75.943 197.998  1.00                 C  
ATOM    738  N   LYS D 177      62.789  74.485 196.362  1.00                 N  
ATOM    739  CA  LYS D 177      63.663  73.314 196.683  1.00                 C  
ATOM    740  C   LYS D 177      63.508  72.773 198.132  1.00                 C  
ATOM    741  O   LYS D 177      63.765  73.526 199.094  1.00                 O  
ATOM    742  CB  LYS D 177      65.135  73.666 196.458  1.00                 C  
ATOM    743  CD  LYS D 177      66.966  74.263 194.848  1.00                 C  
ATOM    744  CE  LYS D 177      67.292  74.723 193.437  1.00                 C  
ATOM    745  CG  LYS D 177      65.474  74.030 195.022  1.00                 C  
ATOM    746  NZ  LYS D 177      66.956  73.686 192.423  1.00                 N  
ATOM    747  N   PRO D 178      63.032  71.514 198.292  1.00                 N  
ATOM    748  CA  PRO D 178      63.108  70.817 199.595  1.00                 C  
ATOM    749  C   PRO D 178      64.519  70.392 200.031  1.00                 C  
ATOM    750  O   PRO D 178      64.725  70.286 201.246  1.00                 O  
ATOM    751  CB  PRO D 178      62.233  69.577 199.403  1.00                 C  
ATOM    752  CD  PRO D 178      62.265  70.738 197.311  1.00                 C  
ATOM    753  CG  PRO D 178      62.199  69.369 197.926  1.00                 C  
ATOM    754  N   TYR D 179      65.422  70.107 199.076  1.00                 N  
ATOM    755  CA  TYR D 179      66.776  69.575 199.359  1.00                 C  
ATOM    756  C   TYR D 179      67.920  70.305 198.606  1.00                 C  
ATOM    757  O   TYR D 179      67.743  70.637 197.420  1.00                 O  
ATOM    758  CB  TYR D 179      66.849  68.086 199.017  1.00                 C  
ATOM    759  CG  TYR D 179      65.918  67.222 199.838  1.00                 C  
ATOM    760  OH  TYR D 179      63.347  64.850 202.086  1.00                 O  
ATOM    761  CZ  TYR D 179      64.199  65.635 201.343  1.00                 C  
ATOM    762  CD1 TYR D 179      64.608  67.002 199.432  1.00                 C  
ATOM    763  CE1 TYR D 179      63.751  66.215 200.177  1.00                 C  
ATOM    764  CD2 TYR D 179      66.353  66.630 201.017  1.00                 C  
ATOM    765  CE2 TYR D 179      65.509  65.839 201.774  1.00                 C  
ATOM    766  N   PRO D 180      69.081  70.527 199.274  1.00                 N  
ATOM    767  CA  PRO D 180      70.294  71.041 198.598  1.00                 C  
ATOM    768  C   PRO D 180      70.963  70.093 197.576  1.00                 C  
ATOM    769  O   PRO D 180      71.687  70.605 196.708  1.00                 O  
ATOM    770  CB  PRO D 180      71.269  71.314 199.745  1.00                 C  
ATOM    771  CD  PRO D 180      69.293  70.379 200.718  1.00                 C  
ATOM    772  CG  PRO D 180      70.788  70.447 200.859  1.00                 C  
ATOM    773  N   ASN D 181      70.886  68.775 197.814  1.00                 N  
ATOM    774  CA  ASN D 181      71.433  67.727 196.916  1.00                 C  
ATOM    775  C   ASN D 181      70.354  66.684 196.497  1.00                 C  
ATOM    776  O   ASN D 181      69.259  66.683 197.083  1.00                 O  
ATOM    777  CB  ASN D 181      72.616  67.017 197.579  1.00                 C  
ATOM    778  CG  ASN D 181      73.799  67.939 197.799  1.00                 C  
ATOM    779  OD1 ASN D 181      74.264  68.601 196.871  1.00                 O  
ATOM    780  ND2 ASN D 181      74.290  67.985 199.032  1.00                 N  
ATOM    781  N   PRO D 182      70.616  65.868 195.448  1.00                 N  
ATOM    782  CA  PRO D 182      69.987  64.533 195.334  1.00                 C  
ATOM    783  C   PRO D 182      70.250  63.548 196.496  1.00                 C  
ATOM    784  O   PRO D 182      69.378  62.709 196.766  1.00                 O  
ATOM    785  CB  PRO D 182      70.574  63.956 194.044  1.00                 C  
ATOM    786  CD  PRO D 182      71.412  66.194 194.179  1.00                 C  
ATOM    787  CG  PRO D 182      70.909  65.153 193.219  1.00                 C  
ATOM    788  N   GLU D 183      71.452  63.587 197.080  1.00                 N  
ATOM    789  CA  GLU D 183      71.841  62.687 198.186  1.00                 C  
ATOM    790  C   GLU D 183      71.069  62.946 199.497  1.00                 C  
ATOM    791  O   GLU D 183      70.648  61.986 200.170  1.00                 O  
ATOM    792  CB  GLU D 183      73.340  62.803 198.469  1.00                 C  
ATOM    793  CD  GLU D 183      74.026  60.755 197.161  1.00                 C  
ATOM    794  CG  GLU D 183      74.225  62.243 197.368  1.00                 C  
ATOM    795  OE1 GLU D 183      74.101  60.001 198.154  1.00                 O  
ATOM    796  OE2 GLU D 183      73.795  60.341 196.005  1.00                 O  
ATOM    797  N   ALA D 184      70.854  64.238 199.804  1.00                 N  
ATOM    798  CA  ALA D 184      69.939  64.713 200.864  1.00                 C  
ATOM    799  C   ALA D 184      68.463  64.299 200.694  1.00                 C  
ATOM    800  O   ALA D 184      67.763  64.097 201.698  1.00                 O  
ATOM    801  CB  ALA D 184      69.989  66.230 200.967  1.00                 C  
ATOM    802  N   ALA D 185      67.990  64.256 199.439  1.00                 N  
ATOM    803  CA  ALA D 185      66.697  63.640 199.070  1.00                 C  
ATOM    804  C   ALA D 185      66.606  62.139 199.388  1.00                 C  
ATOM    805  O   ALA D 185      65.555  61.667 199.844  1.00                 O  
ATOM    806  CB  ALA D 185      66.419  63.838 197.588  1.00                 C  
ATOM    807  N   ARG D 186      67.695  61.413 199.094  1.00                 N  
ATOM    808  CA  ARG D 186      67.831  59.967 199.341  1.00                 C  
ATOM    809  C   ARG D 186      67.937  59.635 200.839  1.00                 C  
ATOM    810  O   ARG D 186      67.316  58.666 201.302  1.00                 O  
ATOM    811  CB  ARG D 186      69.055  59.411 198.610  1.00                 C  
ATOM    812  CD  ARG D 186      70.193  58.891 196.434  1.00                 C  
ATOM    813  NE  ARG D 186      70.425  57.479 196.727  1.00                 N  
ATOM    814  CG  ARG D 186      68.926  59.409 197.096  1.00                 C  
ATOM    815  CZ  ARG D 186      71.560  56.839 196.466  1.00                 C  
ATOM    816  NH1 ARG D 186      71.681  55.553 196.767  1.00                 N  
ATOM    817  NH2 ARG D 186      72.573  57.486 195.906  1.00                 N  
ATOM    818  N   ALA D 187      68.673  60.480 201.579  1.00                 N  
ATOM    819  CA  ALA D 187      68.853  60.390 203.039  1.00                 C  
ATOM    820  C   ALA D 187      67.566  60.550 203.865  1.00                 C  
ATOM    821  O   ALA D 187      67.427  59.898 204.913  1.00                 O  
ATOM    822  CB  ALA D 187      69.850  61.435 203.516  1.00                 C  
ATOM    823  N   ALA D 188      66.680  61.458 203.427  1.00                 N  
ATOM    824  CA  ALA D 188      65.352  61.654 204.031  1.00                 C  
ATOM    825  C   ALA D 188      64.369  60.512 203.743  1.00                 C  
ATOM    826  O   ALA D 188      63.714  60.024 204.676  1.00                 O  
ATOM    827  CB  ALA D 188      64.738  62.960 203.550  1.00                 C  
ATOM    828  N   ASN D 189      64.414  59.982 202.512  1.00                 N  
ATOM    829  CA  ASN D 189      63.395  59.061 201.977  1.00                 C  
ATOM    830  C   ASN D 189      63.805  57.562 201.942  1.00                 C  
ATOM    831  O   ASN D 189      63.156  56.745 201.252  1.00                 O  
ATOM    832  CB  ASN D 189      62.984  59.479 200.564  1.00                 C  
ATOM    833  CG  ASN D 189      62.210  60.782 200.543  1.00                 C  
ATOM    834  OD1 ASN D 189      61.041  60.827 200.926  1.00                 O  
ATOM    835  ND2 ASN D 189      62.863  61.849 200.096  1.00                 N  
ATOM    836  N   ASN D 190      64.729  57.200 202.853  1.00                 N  
ATOM    837  CA  ASN D 190      65.339  55.853 202.990  1.00                 C  
ATOM    838  C   ASN D 190      65.890  55.219 201.683  1.00                 C  
ATOM    839  O   ASN D 190      65.426  54.155 201.225  1.00                 O  
ATOM    840  CB  ASN D 190      64.338  54.872 203.604  1.00                 C  
ATOM    841  CG  ASN D 190      64.999  53.600 204.099  1.00                 C  
ATOM    842  OD1 ASN D 190      66.155  53.613 204.521  1.00                 O  
ATOM    843  ND2 ASN D 190      64.264  52.495 204.049  1.00                 N  
ATOM    844  N   GLY D 191      66.767  55.988 201.025  1.00                 N  
ATOM    845  CA  GLY D 191      67.496  55.565 199.829  1.00                 C  
ATOM    846  C   GLY D 191      66.906  55.967 198.480  1.00                 C  
ATOM    847  O   GLY D 191      67.647  55.995 197.485  1.00                 O  
ATOM    848  N   ALA D 192      65.573  56.119 198.430  1.00                 N  
ATOM    849  CA  ALA D 192      64.825  56.538 197.230  1.00                 C  
ATOM    850  C   ALA D 192      64.916  58.047 196.984  1.00                 C  
ATOM    851  O   ALA D 192      64.887  58.837 197.940  1.00                 O  
ATOM    852  CB  ALA D 192      63.364  56.131 197.347  1.00                 C  
ATOM    853  N   LEU D 193      65.115  58.417 195.709  1.00                 N  
ATOM    854  CA  LEU D 193      65.125  59.816 195.244  1.00                 C  
ATOM    855  C   LEU D 193      63.738  60.209 194.670  1.00                 C  
ATOM    856  O   LEU D 193      63.347  59.649 193.631  1.00                 O  
ATOM    857  CB  LEU D 193      66.216  60.023 194.191  1.00                 C  
ATOM    858  CG  LEU D 193      66.323  61.427 193.593  1.00                 C  
ATOM    859  CD1 LEU D 193      66.693  62.441 194.665  1.00                 C  
ATOM    860  CD2 LEU D 193      67.343  61.455 192.465  1.00                 C  
ATOM    861  N   PRO D 194      62.982  61.106 195.358  1.00                 N  
ATOM    862  CA  PRO D 194      61.811  61.767 194.747  1.00                 C  
ATOM    863  C   PRO D 194      62.174  62.655 193.519  1.00                 C  
ATOM    864  O   PRO D 194      62.979  63.602 193.702  1.00                 O  
ATOM    865  CB  PRO D 194      61.237  62.623 195.878  1.00                 C  
ATOM    866  CD  PRO D 194      63.068  61.422 196.844  1.00                 C  
ATOM    867  CG  PRO D 194      61.687  61.942 197.127  1.00                 C  
ATOM    868  N   PRO D 195      61.732  62.271 192.292  1.00                 N  
ATOM    869  CA  PRO D 195      62.100  63.000 191.064  1.00                 C  
ATOM    870  C   PRO D 195      61.438  64.375 190.989  1.00                 C  
ATOM    871  O   PRO D 195      60.366  64.571 191.608  1.00                 O  
ATOM    872  CB  PRO D 195      61.611  62.092 189.934  1.00                 C  
ATOM    873  CD  PRO D 195      60.863  61.099 191.979  1.00                 C  
ATOM    874  CG  PRO D 195      60.492  61.313 190.539  1.00                 C  
ATOM    875  N   ASP D 196      62.117  65.316 190.307  1.00                 N  
ATOM    876  CA  ASP D 196      61.574  66.641 189.964  1.00                 C  
ATOM    877  C   ASP D 196      60.248  66.547 189.211  1.00                 C  
ATOM    878  O   ASP D 196      60.083  65.686 188.338  1.00                 O  
ATOM    879  CB  ASP D 196      62.580  67.432 189.126  1.00                 C  
ATOM    880  CG  ASP D 196      62.129  68.855 188.864  1.00                 C  
ATOM    881  OD1 ASP D 196      62.353  69.720 189.737  1.00                 O  
ATOM    882  OD2 ASP D 196      61.552  69.106 187.785  1.00                 O  
ATOM    883  N   LEU D 197      59.337  67.459 189.555  1.00                 N  
ATOM    884  CA  LEU D 197      57.924  67.389 189.161  1.00                 C  
ATOM    885  C   LEU D 197      57.467  68.403 188.098  1.00                 C  
ATOM    886  O   LEU D 197      56.310  68.344 187.634  1.00                 O  
ATOM    887  CB  LEU D 197      57.018  67.568 190.381  1.00                 C  
ATOM    888  CG  LEU D 197      57.153  66.517 191.485  1.00                 C  
ATOM    889  CD1 LEU D 197      56.269  66.869 192.672  1.00                 C  
ATOM    890  CD2 LEU D 197      56.804  65.134 190.957  1.00                 C  
ATOM    891  N   SER D 198      58.429  69.199 187.610  1.00                 N  
ATOM    892  CA  SER D 198      58.264  70.121 186.476  1.00                 C  
ATOM    893  C   SER D 198      57.806  69.452 185.184  1.00                 C  
ATOM    894  O   SER D 198      56.805  69.886 184.621  1.00                 O  
ATOM    895  CB  SER D 198      59.571  70.865 186.195  1.00                 C  
ATOM    896  OG  SER D 198      59.909  71.726 187.269  1.00                 O  
ATOM    897  N   TYR D 199      58.402  68.294 184.855  1.00                 N  
ATOM    898  CA  TYR D 199      58.143  67.592 183.586  1.00                 C  
ATOM    899  C   TYR D 199      57.547  66.164 183.673  1.00                 C  
ATOM    900  O   TYR D 199      57.321  65.518 182.623  1.00                 O  
ATOM    901  CB  TYR D 199      59.428  67.482 182.763  1.00                 C  
ATOM    902  CG  TYR D 199      60.012  68.816 182.357  1.00                 C  
ATOM    903  OH  TYR D 199      61.630  72.484 181.254  1.00                 O  
ATOM    904  CZ  TYR D 199      61.093  71.271 181.618  1.00                 C  
ATOM    905  CD1 TYR D 199      61.118  69.338 183.016  1.00                 C  
ATOM    906  CE1 TYR D 199      61.659  70.557 182.652  1.00                 C  
ATOM    907  CD2 TYR D 199      59.455  69.550 181.318  1.00                 C  
ATOM    908  CE2 TYR D 199      59.982  70.770 180.940  1.00                 C  
ATOM    909  N   ILE D 200      57.093  65.794 184.884  1.00                 N  
ATOM    910  CA  ILE D 200      56.779  64.408 185.255  1.00                 C  
ATOM    911  C   ILE D 200      55.626  63.743 184.463  1.00                 C  
ATOM    912  O   ILE D 200      55.729  62.561 184.111  1.00                 O  
ATOM    913  CB  ILE D 200      56.432  64.289 186.751  1.00                 C  
ATOM    914  CD1 ILE D 200      57.769  62.142 187.071  1.00                 C  
ATOM    915  CG1 ILE D 200      56.421  62.821 187.180  1.00                 C  
ATOM    916  CG2 ILE D 200      55.107  64.976 187.046  1.00                 C  
ATOM    917  N   VAL D 201      54.659  64.576 184.040  1.00                 N  
ATOM    918  CA  VAL D 201      53.576  64.217 183.113  1.00                 C  
ATOM    919  C   VAL D 201      54.134  63.818 181.720  1.00                 C  
ATOM    920  O   VAL D 201      53.906  62.689 181.270  1.00                 O  
ATOM    921  CB  VAL D 201      52.564  65.367 182.955  1.00                 C  
ATOM    922  CG1 VAL D 201      51.580  65.060 181.837  1.00                 C  
ATOM    923  CG2 VAL D 201      51.829  65.613 184.264  1.00                 C  
ATOM    924  N   ARG D 202      54.989  64.676 181.156  1.00                 N  
ATOM    925  CA  ARG D 202      55.650  64.449 179.853  1.00                 C  
ATOM    926  C   ARG D 202      56.792  63.397 179.911  1.00                 C  
ATOM    927  O   ARG D 202      57.219  62.875 178.858  1.00                 O  
ATOM    928  CB  ARG D 202      56.216  65.760 179.304  1.00                 C  
ATOM    929  CD  ARG D 202      55.789  68.059 178.393  1.00                 C  
ATOM    930  NE  ARG D 202      56.477  67.858 177.120  1.00                 N  
ATOM    931  CG  ARG D 202      55.158  66.776 178.908  1.00                 C  
ATOM    932  CZ  ARG D 202      57.340  68.721 176.593  1.00                 C  
ATOM    933  NH1 ARG D 202      57.918  68.453 175.430  1.00                 N  
ATOM    934  NH2 ARG D 202      57.623  69.849 177.230  1.00                 N  
ATOM    935  N   ALA D 203      57.283  63.130 181.136  1.00                 N  
ATOM    936  CA  ALA D 203      58.357  62.158 181.434  1.00                 C  
ATOM    937  C   ALA D 203      57.885  60.711 181.788  1.00                 C  
ATOM    938  O   ALA D 203      58.727  59.815 182.044  1.00                 O  
ATOM    939  CB  ALA D 203      59.217  62.655 182.586  1.00                 C  
ATOM    940  N   ARG D 204      56.558  60.495 181.770  1.00                 N  
ATOM    941  CA  ARG D 204      55.941  59.161 181.936  1.00                 C  
ATOM    942  C   ARG D 204      54.897  58.899 180.862  1.00                 C  
ATOM    943  O   ARG D 204      54.048  59.769 180.588  1.00                 O  
ATOM    944  CB  ARG D 204      55.309  59.032 183.323  1.00                 C  
ATOM    945  CD  ARG D 204      57.182  57.859 184.511  1.00                 C  
ATOM    946  NE  ARG D 204      58.109  57.882 185.641  1.00                 N  
ATOM    947  CG  ARG D 204      56.306  59.100 184.469  1.00                 C  
ATOM    948  CZ  ARG D 204      59.313  58.443 185.608  1.00                 C  
ATOM    949  NH1 ARG D 204      60.087  58.415 186.684  1.00                 N  
ATOM    950  NH2 ARG D 204      59.740  59.030 184.498  1.00                 N  
ATOM    951  N   HIS D 205      54.939  57.681 180.304  1.00                 N  
ATOM    952  CA  HIS D 205      53.865  57.111 179.466  1.00                 C  
ATOM    953  C   HIS D 205      52.527  57.080 180.204  1.00                 C  
ATOM    954  O   HIS D 205      52.476  56.736 181.399  1.00                 O  
ATOM    955  CB  HIS D 205      54.235  55.699 179.008  1.00                 C  
ATOM    956  CG  HIS D 205      53.274  55.113 178.021  1.00                 C  
ATOM    957  ND1 HIS D 205      52.005  54.706 178.370  1.00                 N  
ATOM    958  CE1 HIS D 205      51.383  54.226 177.278  1.00                 C  
ATOM    959  CD2 HIS D 205      53.304  54.807 176.598  1.00                 C  
ATOM    960  NE2 HIS D 205      52.157  54.284 176.211  1.00                 N  
ATOM    961  N   GLY D 206      51.481  57.539 179.513  1.00                 N  
ATOM    962  CA  GLY D 206      50.168  57.767 180.110  1.00                 C  
ATOM    963  C   GLY D 206      49.886  59.203 180.528  1.00                 C  
ATOM    964  O   GLY D 206      48.707  59.604 180.590  1.00                 O  
ATOM    965  N   GLY D 207      50.959  59.968 180.795  1.00                 N  
ATOM    966  CA  GLY D 207      50.885  61.339 181.288  1.00                 C  
ATOM    967  C   GLY D 207      50.212  61.452 182.642  1.00                 C  
ATOM    968  O   GLY D 207      50.532  60.677 183.559  1.00                 O  
ATOM    969  N   GLU D 208      49.141  62.255 182.666  1.00                 N  
ATOM    970  CA  GLU D 208      48.306  62.530 183.856  1.00                 C  
ATOM    971  C   GLU D 208      47.534  61.292 184.323  1.00                 C  
ATOM    972  O   GLU D 208      47.310  61.135 185.537  1.00                 O  
ATOM    973  CB  GLU D 208      47.322  63.666 183.569  1.00                 C  
ATOM    974  CD  GLU D 208      46.974  66.121 183.089  1.00                 C  
ATOM    975  CG  GLU D 208      47.977  65.026 183.393  1.00                 C  
ATOM    976  OE1 GLU D 208      46.325  66.611 184.036  1.00                 O  
ATOM    977  OE2 GLU D 208      46.838  66.489 181.903  1.00                 O  
ATOM    978  N   ASP D 209      47.103  60.457 183.354  1.00                 N  
ATOM    979  CA  ASP D 209      46.460  59.148 183.598  1.00                 C  
ATOM    980  C   ASP D 209      47.270  58.206 184.492  1.00                 C  
ATOM    981  O   ASP D 209      46.702  57.644 185.432  1.00                 O  
ATOM    982  CB  ASP D 209      46.180  58.434 182.274  1.00                 C  
ATOM    983  CG  ASP D 209      45.056  59.081 181.489  1.00                 C  
ATOM    984  OD1 ASP D 209      44.321  59.905 182.073  1.00                 O  
ATOM    985  OD2 ASP D 209      44.911  58.765 180.290  1.00                 O  
ATOM    986  N   TYR D 210      48.587  58.092 184.228  1.00                 N  
ATOM    987  CA  TYR D 210      49.539  57.360 185.090  1.00                 C  
ATOM    988  C   TYR D 210      49.656  57.927 186.506  1.00                 C  
ATOM    989  O   TYR D 210      49.626  57.151 187.471  1.00                 O  
ATOM    990  CB  TYR D 210      50.931  57.343 184.456  1.00                 C  
ATOM    991  CG  TYR D 210      51.981  56.656 185.301  1.00                 C  
ATOM    992  OH  TYR D 210      54.861  54.755 187.621  1.00                 O  
ATOM    993  CZ  TYR D 210      53.908  55.385 186.854  1.00                 C  
ATOM    994  CD1 TYR D 210      52.070  55.271 185.338  1.00                 C  
ATOM    995  CE1 TYR D 210      53.026  54.635 186.108  1.00                 C  
ATOM    996  CD2 TYR D 210      52.878  57.396 186.060  1.00                 C  
ATOM    997  CE2 TYR D 210      53.841  56.778 186.836  1.00                 C  
ATOM    998  N   VAL D 211      49.835  59.255 186.607  1.00                 N  
ATOM    999  CA  VAL D 211      49.948  59.970 187.898  1.00                 C  
ATOM   1000  C   VAL D 211      48.661  59.853 188.752  1.00                 C  
ATOM   1001  O   VAL D 211      48.752  59.441 189.917  1.00                 O  
ATOM   1002  CB  VAL D 211      50.280  61.459 187.691  1.00                 C  
ATOM   1003  CG1 VAL D 211      50.178  62.216 189.007  1.00                 C  
ATOM   1004  CG2 VAL D 211      51.668  61.617 187.088  1.00                 C  
ATOM   1005  N   PHE D 212      47.492  60.085 188.125  1.00                 N  
ATOM   1006  CA  PHE D 212      46.163  59.830 188.727  1.00                 C  
ATOM   1007  C   PHE D 212      45.988  58.397 189.248  1.00                 C  
ATOM   1008  O   PHE D 212      45.713  58.223 190.436  1.00                 O  
ATOM   1009  CB  PHE D 212      45.052  60.124 187.717  1.00                 C  
ATOM   1010  CG  PHE D 212      43.672  59.832 188.232  1.00                 C  
ATOM   1011  CZ  PHE D 212      41.117  59.287 189.183  1.00                 C  
ATOM   1012  CD1 PHE D 212      43.023  60.731 189.062  1.00                 C  
ATOM   1013  CE1 PHE D 212      41.753  60.463 189.536  1.00                 C  
ATOM   1014  CD2 PHE D 212      43.022  58.660 187.888  1.00                 C  
ATOM   1015  CE2 PHE D 212      41.752  58.392 188.363  1.00                 C  
ATOM   1016  N   SER D 213      46.357  57.419 188.409  1.00                 N  
ATOM   1017  CA  SER D 213      46.323  55.987 188.743  1.00                 C  
ATOM   1018  C   SER D 213      47.315  55.566 189.825  1.00                 C  
ATOM   1019  O   SER D 213      47.001  54.673 190.606  1.00                 O  
ATOM   1020  CB  SER D 213      46.586  55.140 187.496  1.00                 C  
ATOM   1021  OG  SER D 213      47.905  55.334 187.016  1.00                 O  
ATOM   1022  N   LEU D 214      48.502  56.199 189.850  1.00                 N  
ATOM   1023  CA  LEU D 214      49.469  56.087 190.965  1.00                 C  
ATOM   1024  C   LEU D 214      48.920  56.618 192.298  1.00                 C  
ATOM   1025  O   LEU D 214      48.914  55.873 193.310  1.00                 O  
ATOM   1026  CB  LEU D 214      50.763  56.831 190.629  1.00                 C  
ATOM   1027  CG  LEU D 214      51.865  56.787 191.689  1.00                 C  
ATOM   1028  CD1 LEU D 214      52.298  55.353 191.955  1.00                 C  
ATOM   1029  CD2 LEU D 214      53.057  57.629 191.260  1.00                 C  
ATOM   1030  N   LEU D 215      48.274  57.793 192.236  1.00                 N  
ATOM   1031  CA  LEU D 215      47.729  58.466 193.427  1.00                 C  
ATOM   1032  C   LEU D 215      46.465  57.835 194.002  1.00                 C  
ATOM   1033  O   LEU D 215      46.437  57.535 195.192  1.00                 O  
ATOM   1034  CB  LEU D 215      47.426  59.934 193.121  1.00                 C  
ATOM   1035  CG  LEU D 215      48.635  60.840 192.879  1.00                 C  
ATOM   1036  CD1 LEU D 215      48.190  62.215 192.406  1.00                 C  
ATOM   1037  CD2 LEU D 215      49.477  60.961 194.140  1.00                 C  
ATOM   1038  N   THR D 216      45.506  57.496 193.130  1.00                 N  
ATOM   1039  CA  THR D 216      44.218  56.889 193.541  1.00                 C  
ATOM   1040  C   THR D 216      44.200  55.342 193.595  1.00                 C  
ATOM   1041  O   THR D 216      43.196  54.755 194.018  1.00                 O  
ATOM   1042  CB  THR D 216      43.069  57.320 192.611  1.00                 C  
ATOM   1043  OG1 THR D 216      43.339  56.875 191.275  1.00                 O  
ATOM   1044  CG2 THR D 216      42.931  58.834 192.600  1.00                 C  
ATOM   1045  N   GLY D 217      45.349  54.713 193.312  1.00                 N  
ATOM   1046  CA  GLY D 217      45.442  53.271 193.095  1.00                 C  
ATOM   1047  C   GLY D 217      46.247  52.451 194.092  1.00                 C  
ATOM   1048  O   GLY D 217      46.456  51.247 193.853  1.00                 O  
ATOM   1049  N   TYR D 218      46.689  53.096 195.188  1.00                 N  
ATOM   1050  CA  TYR D 218      47.252  52.439 196.385  1.00                 C  
ATOM   1051  C   TYR D 218      46.286  51.416 196.994  1.00                 C  
ATOM   1052  O   TYR D 218      45.085  51.698 197.127  1.00                 O  
ATOM   1053  CB  TYR D 218      47.625  53.480 197.442  1.00                 C  
ATOM   1054  CG  TYR D 218      48.231  52.891 198.696  1.00                 C  
ATOM   1055  OH  TYR D 218      49.911  51.267 202.135  1.00                 O  
ATOM   1056  CZ  TYR D 218      49.354  51.804 200.998  1.00                 C  
ATOM   1057  CD1 TYR D 218      49.551  52.460 198.713  1.00                 C  
ATOM   1058  CE1 TYR D 218      50.113  51.920 199.854  1.00                 C  
ATOM   1059  CD2 TYR D 218      47.480  52.766 199.858  1.00                 C  
ATOM   1060  CE2 TYR D 218      48.025  52.228 201.008  1.00                 C  
ATOM   1061  N   CYS D 219      46.800  50.192 197.183  1.00                 N  
ATOM   1062  CA  CYS D 219      46.058  49.046 197.742  1.00                 C  
ATOM   1063  C   CYS D 219      46.946  48.150 198.657  1.00                 C  
ATOM   1064  O   CYS D 219      48.148  48.435 198.831  1.00                 O  
ATOM   1065  CB  CYS D 219      45.465  48.193 196.619  1.00                 C  
ATOM   1066  SG  CYS D 219      44.322  49.077 195.533  1.00                 S  
ATOM   1067  N   GLU D 220      46.323  47.163 199.322  1.00                 N  
ATOM   1068  CA  GLU D 220      47.041  46.044 199.967  1.00                 C  
ATOM   1069  C   GLU D 220      47.796  45.130 198.948  1.00                 C  
ATOM   1070  O   GLU D 220      47.280  44.933 197.833  1.00                 O  
ATOM   1071  CB  GLU D 220      46.073  45.185 200.783  1.00                 C  
ATOM   1072  CD  GLU D 220      45.759  43.266 202.394  1.00                 C  
ATOM   1073  CG  GLU D 220      46.741  44.062 201.559  1.00                 C  
ATOM   1074  OE1 GLU D 220      44.547  43.559 202.327  1.00                 O  
ATOM   1075  OE2 GLU D 220      46.201  42.347 203.116  1.00                 O  
ATOM   1076  N   PRO D 221      49.024  44.650 199.288  1.00                 N  
ATOM   1077  CA  PRO D 221      49.683  43.556 198.535  1.00                 C  
ATOM   1078  C   PRO D 221      48.885  42.223 198.438  1.00                 C  
ATOM   1079  O   PRO D 221      48.147  41.931 199.398  1.00                 O  
ATOM   1080  CB  PRO D 221      50.987  43.314 199.298  1.00                 C  
ATOM   1081  CD  PRO D 221      49.896  45.139 200.399  1.00                 C  
ATOM   1082  CG  PRO D 221      51.245  44.598 200.013  1.00                 C  
ATOM   1083  N   PRO D 222      49.024  41.452 197.331  1.00                 N  
ATOM   1084  CA  PRO D 222      48.479  40.083 197.263  1.00                 C  
ATOM   1085  C   PRO D 222      49.393  39.025 197.914  1.00                 C  
ATOM   1086  O   PRO D 222      50.596  39.293 198.124  1.00                 O  
ATOM   1087  CB  PRO D 222      48.335  39.816 195.763  1.00                 C  
ATOM   1088  CD  PRO D 222      49.542  41.874 195.947  1.00                 C  
ATOM   1089  CG  PRO D 222      49.427  40.615 195.135  1.00                 C  
ATOM   1090  N   THR D 223      48.824  37.840 198.179  1.00                 N  
ATOM   1091  CA  THR D 223      49.507  36.738 198.891  1.00                 C  
ATOM   1092  C   THR D 223      50.545  36.065 197.998  1.00                 C  
ATOM   1093  O   THR D 223      50.231  35.650 196.871  1.00                 O  
ATOM   1094  CB  THR D 223      48.504  35.682 199.392  1.00                 C  
ATOM   1095  OG1 THR D 223      47.574  36.294 200.295  1.00                 O  
ATOM   1096  CG2 THR D 223      49.229  34.564 200.124  1.00                 C  
ATOM   1097  N   GLY D 224      51.747  35.886 198.556  1.00                 N  
ATOM   1098  CA  GLY D 224      52.978  35.686 197.794  1.00                 C  
ATOM   1099  C   GLY D 224      53.982  36.828 197.895  1.00                 C  
ATOM   1100  O   GLY D 224      55.198  36.574 197.906  1.00                 O  
ATOM   1101  N   VAL D 225      53.468  38.062 198.014  1.00                 N  
ATOM   1102  CA  VAL D 225      54.258  39.300 197.893  1.00                 C  
ATOM   1103  C   VAL D 225      54.419  39.938 199.280  1.00                 C  
ATOM   1104  O   VAL D 225      53.423  40.324 199.913  1.00                 O  
ATOM   1105  CB  VAL D 225      53.608  40.290 196.909  1.00                 C  
ATOM   1106  CG1 VAL D 225      54.433  41.565 196.813  1.00                 C  
ATOM   1107  CG2 VAL D 225      53.446  39.651 195.538  1.00                 C  
ATOM   1108  N   SER D 226      55.654  39.875 199.791  1.00                 N  
ATOM   1109  CA  SER D 226      56.123  40.697 200.920  1.00                 C  
ATOM   1110  C   SER D 226      57.115  41.776 200.480  1.00                 C  
ATOM   1111  O   SER D 226      57.974  41.527 199.618  1.00                 O  
ATOM   1112  CB  SER D 226      56.770  39.817 201.991  1.00                 C  
ATOM   1113  OG  SER D 226      57.311  40.603 203.039  1.00                 O  
ATOM   1114  N   LEU D 227      57.018  42.942 201.127  1.00                 N  
ATOM   1115  CA  LEU D 227      57.870  44.125 200.854  1.00                 C  
ATOM   1116  C   LEU D 227      58.979  44.270 201.933  1.00                 C  
ATOM   1117  O   LEU D 227      59.248  43.303 202.676  1.00                 O  
ATOM   1118  CB  LEU D 227      57.020  45.396 200.796  1.00                 C  
ATOM   1119  CG  LEU D 227      55.920  45.428 199.733  1.00                 C  
ATOM   1120  CD1 LEU D 227      55.091  46.697 199.855  1.00                 C  
ATOM   1121  CD2 LEU D 227      56.517  45.317 198.338  1.00                 C  
ATOM   1122  N   ARG D 228      59.735  45.378 201.877  1.00                 N  
ATOM   1123  CA  ARG D 228      60.439  45.926 203.050  1.00                 C  
ATOM   1124  C   ARG D 228      59.544  46.628 204.101  1.00                 C  
ATOM   1125  O   ARG D 228      59.797  46.480 205.310  1.00                 O  
ATOM   1126  CB  ARG D 228      61.510  46.927 202.613  1.00                 C  
ATOM   1127  CD  ARG D 228      63.698  47.348 201.457  1.00                 C  
ATOM   1128  NE  ARG D 228      64.859  46.755 200.797  1.00                 N  
ATOM   1129  CG  ARG D 228      62.700  46.294 201.909  1.00                 C  
ATOM   1130  CZ  ARG D 228      65.820  47.455 200.204  1.00                 C  
ATOM   1131  NH1 ARG D 228      66.838  46.830 199.629  1.00                 N  
ATOM   1132  NH2 ARG D 228      65.761  48.780 200.188  1.00                 N  
ATOM   1133  N   GLU D 229      58.424  47.218 203.632  1.00                 N  
ATOM   1134  CA  GLU D 229      57.637  48.303 204.301  1.00                 C  
ATOM   1135  C   GLU D 229      58.254  49.712 204.497  1.00                 C  
ATOM   1136  O   GLU D 229      57.542  50.672 204.854  1.00                 O  
ATOM   1137  CB  GLU D 229      57.204  47.865 205.701  1.00                 C  
ATOM   1138  CD  GLU D 229      55.876  46.249 207.118  1.00                 C  
ATOM   1139  CG  GLU D 229      56.329  46.622 205.720  1.00                 C  
ATOM   1140  OE1 GLU D 229      56.090  47.057 208.047  1.00                 O  
ATOM   1141  OE2 GLU D 229      55.307  45.150 207.285  1.00                 O  
ATOM   1142  N   GLY D 230      59.572  49.815 204.281  1.00                 N  
ATOM   1143  CA  GLY D 230      60.203  50.984 203.674  1.00                 C  
ATOM   1144  C   GLY D 230      59.727  51.274 202.253  1.00                 C  
ATOM   1145  O   GLY D 230      59.681  52.446 201.857  1.00                 O  
ATOM   1146  N   LEU D 231      59.525  50.203 201.468  1.00                 N  
ATOM   1147  CA  LEU D 231      58.793  50.230 200.187  1.00                 C  
ATOM   1148  C   LEU D 231      57.331  49.800 200.359  1.00                 C  
ATOM   1149  O   LEU D 231      57.048  48.825 201.067  1.00                 O  
ATOM   1150  CB  LEU D 231      59.479  49.329 199.159  1.00                 C  
ATOM   1151  CG  LEU D 231      60.932  49.668 198.822  1.00                 C  
ATOM   1152  CD1 LEU D 231      61.512  48.649 197.853  1.00                 C  
ATOM   1153  CD2 LEU D 231      61.036  51.070 198.240  1.00                 C  
ATOM   1154  N   TYR D 232      56.470  50.375 199.515  1.00                 N  
ATOM   1155  CA  TYR D 232      54.999  50.328 199.633  1.00                 C  
ATOM   1156  C   TYR D 232      54.399  49.762 198.336  1.00                 C  
ATOM   1157  O   TYR D 232      54.990  49.927 197.252  1.00                 O  
ATOM   1158  CB  TYR D 232      54.441  51.721 199.932  1.00                 C  
ATOM   1159  CG  TYR D 232      54.884  52.285 201.263  1.00                 C  
ATOM   1160  OH  TYR D 232      56.116  53.844 204.916  1.00                 O  
ATOM   1161  CZ  TYR D 232      55.707  53.328 203.708  1.00                 C  
ATOM   1162  CD1 TYR D 232      56.076  52.989 201.376  1.00                 C  
ATOM   1163  CE1 TYR D 232      56.489  53.508 202.588  1.00                 C  
ATOM   1164  CD2 TYR D 232      54.108  52.113 202.403  1.00                 C  
ATOM   1165  CE2 TYR D 232      54.505  52.625 203.623  1.00                 C  
ATOM   1166  N   PHE D 233      53.247  49.083 198.453  1.00                 N  
ATOM   1167  CA  PHE D 233      52.542  48.519 197.287  1.00                 C  
ATOM   1168  C   PHE D 233      51.807  49.562 196.442  1.00                 C  
ATOM   1169  O   PHE D 233      51.034  50.379 196.975  1.00                 O  
ATOM   1170  CB  PHE D 233      51.535  47.456 197.732  1.00                 C  
ATOM   1171  CG  PHE D 233      50.807  46.797 196.596  1.00                 C  
ATOM   1172  CZ  PHE D 233      49.454  45.581 194.494  1.00                 C  
ATOM   1173  CD1 PHE D 233      51.451  45.885 195.778  1.00                 C  
ATOM   1174  CE1 PHE D 233      50.781  45.279 194.732  1.00                 C  
ATOM   1175  CD2 PHE D 233      49.479  47.090 196.344  1.00                 C  
ATOM   1176  CE2 PHE D 233      48.809  46.483 195.298  1.00                 C  
ATOM   1177  N   ASN D 234      52.164  49.592 195.151  1.00                 N  
ATOM   1178  CA  ASN D 234      51.352  50.193 194.087  1.00                 C  
ATOM   1179  C   ASN D 234      51.362  49.355 192.782  1.00                 C  
ATOM   1180  O   ASN D 234      52.446  49.164 192.198  1.00                 O  
ATOM   1181  CB  ASN D 234      51.826  51.617 193.791  1.00                 C  
ATOM   1182  CG  ASN D 234      50.950  52.323 192.774  1.00                 C  
ATOM   1183  OD1 ASN D 234      51.145  52.180 191.567  1.00                 O  
ATOM   1184  ND2 ASN D 234      49.981  53.089 193.261  1.00                 N  
ATOM   1185  N   PRO D 235      50.173  48.901 192.305  1.00                 N  
ATOM   1186  CA  PRO D 235      50.069  48.105 191.058  1.00                 C  
ATOM   1187  C   PRO D 235      50.424  48.849 189.743  1.00                 C  
ATOM   1188  O   PRO D 235      50.658  48.176 188.726  1.00                 O  
ATOM   1189  CB  PRO D 235      48.602  47.674 191.016  1.00                 C  
ATOM   1190  CD  PRO D 235      48.831  49.108 192.918  1.00                 C  
ATOM   1191  CG  PRO D 235      47.886  48.705 191.821  1.00                 C  
ATOM   1192  N   TYR D 236      50.476  50.186 189.779  1.00                 N  
ATOM   1193  CA  TYR D 236      50.804  51.015 188.612  1.00                 C  
ATOM   1194  C   TYR D 236      52.282  51.339 188.429  1.00                 C  
ATOM   1195  O   TYR D 236      52.726  51.560 187.287  1.00                 O  
ATOM   1196  CB  TYR D 236      50.043  52.341 188.666  1.00                 C  
ATOM   1197  CG  TYR D 236      48.546  52.195 188.505  1.00                 C  
ATOM   1198  OH  TYR D 236      44.429  51.795 188.081  1.00                 O  
ATOM   1199  CZ  TYR D 236      45.792  51.927 188.220  1.00                 C  
ATOM   1200  CD1 TYR D 236      47.708  52.207 189.613  1.00                 C  
ATOM   1201  CE1 TYR D 236      46.339  52.074 189.476  1.00                 C  
ATOM   1202  CD2 TYR D 236      47.977  52.046 187.247  1.00                 C  
ATOM   1203  CE2 TYR D 236      46.610  51.912 187.091  1.00                 C  
ATOM   1204  N   PHE D 237      53.004  51.475 189.550  1.00                 N  
ATOM   1205  CA  PHE D 237      54.473  51.548 189.573  1.00                 C  
ATOM   1206  C   PHE D 237      55.118  50.248 189.030  1.00                 C  
ATOM   1207  O   PHE D 237      54.616  49.158 189.353  1.00                 O  
ATOM   1208  CB  PHE D 237      54.974  51.821 190.993  1.00                 C  
ATOM   1209  CG  PHE D 237      56.466  51.960 191.093  1.00                 C  
ATOM   1210  CZ  PHE D 237      59.228  52.211 191.281  1.00                 C  
ATOM   1211  CD1 PHE D 237      57.094  53.133 190.711  1.00                 C  
ATOM   1212  CE1 PHE D 237      58.467  53.261 190.803  1.00                 C  
ATOM   1213  CD2 PHE D 237      57.242  50.918 191.569  1.00                 C  
ATOM   1214  CE2 PHE D 237      58.615  51.046 191.661  1.00                 C  
ATOM   1215  N   PRO D 238      56.077  50.359 188.079  1.00                 N  
ATOM   1216  CA  PRO D 238      56.863  49.190 187.621  1.00                 C  
ATOM   1217  C   PRO D 238      57.703  48.529 188.728  1.00                 C  
ATOM   1218  O   PRO D 238      58.334  49.239 189.526  1.00                 O  
ATOM   1219  CB  PRO D 238      57.775  49.760 186.533  1.00                 C  
ATOM   1220  CD  PRO D 238      56.382  51.580 187.224  1.00                 C  
ATOM   1221  CG  PRO D 238      57.047  50.960 186.027  1.00                 C  
ATOM   1222  N   GLY D 239      57.593  47.199 188.828  1.00                 N  
ATOM   1223  CA  GLY D 239      58.135  46.423 189.942  1.00                 C  
ATOM   1224  C   GLY D 239      57.211  46.257 191.149  1.00                 C  
ATOM   1225  O   GLY D 239      57.516  45.445 192.047  1.00                 O  
ATOM   1226  N   GLN D 240      56.128  47.061 191.186  1.00                 N  
ATOM   1227  CA  GLN D 240      55.071  47.092 192.232  1.00                 C  
ATOM   1228  C   GLN D 240      55.428  47.717 193.607  1.00                 C  
ATOM   1229  O   GLN D 240      54.518  48.152 194.339  1.00                 O  
ATOM   1230  CB  GLN D 240      54.562  45.678 192.522  1.00                 C  
ATOM   1231  CD  GLN D 240      52.584  45.735 190.952  1.00                 C  
ATOM   1232  CG  GLN D 240      53.861  45.018 191.346  1.00                 C  
ATOM   1233  OE1 GLN D 240      51.660  45.863 191.755  1.00                 O  
ATOM   1234  NE2 GLN D 240      52.530  46.205 189.711  1.00                 N  
ATOM   1235  N   ALA D 241      56.735  47.811 193.906  1.00                 N  
ATOM   1236  CA  ALA D 241      57.272  48.384 195.154  1.00                 C  
ATOM   1237  C   ALA D 241      57.808  49.829 194.987  1.00                 C  
ATOM   1238  O   ALA D 241      58.922  50.048 194.468  1.00                 O  
ATOM   1239  CB  ALA D 241      58.386  47.506 195.704  1.00                 C  
ATOM   1240  N   ILE D 242      56.920  50.787 195.293  1.00                 N  
ATOM   1241  CA  ILE D 242      57.206  52.237 195.346  1.00                 C  
ATOM   1242  C   ILE D 242      57.722  52.686 196.736  1.00                 C  
ATOM   1243  O   ILE D 242      57.232  52.214 197.766  1.00                 O  
ATOM   1244  CB  ILE D 242      55.966  53.071 194.974  1.00                 C  
ATOM   1245  CD1 ILE D 242      55.281  55.378 194.134  1.00                 C  
ATOM   1246  CG1 ILE D 242      56.341  54.546 194.822  1.00                 C  
ATOM   1247  CG2 ILE D 242      54.862  52.870 196.001  1.00                 C  
ATOM   1248  N   GLY D 243      58.763  53.529 196.737  1.00                 N  
ATOM   1249  CA  GLY D 243      59.291  54.169 197.947  1.00                 C  
ATOM   1250  C   GLY D 243      58.499  55.351 198.504  1.00                 C  
ATOM   1251  O   GLY D 243      58.907  55.933 199.521  1.00                 O  
ATOM   1252  N   MET D 244      57.452  55.764 197.777  1.00                 N  
ATOM   1253  CA  MET D 244      56.488  56.783 198.203  1.00                 C  
ATOM   1254  C   MET D 244      55.324  56.121 198.941  1.00                 C  
ATOM   1255  O   MET D 244      54.668  55.220 198.393  1.00                 O  
ATOM   1256  CB  MET D 244      55.983  57.580 196.998  1.00                 C  
ATOM   1257  SD  MET D 244      58.063  59.401 197.178  1.00                 S  
ATOM   1258  CE  MET D 244      56.847  60.668 197.529  1.00                 C  
ATOM   1259  CG  MET D 244      57.083  58.252 196.193  1.00                 C  
ATOM   1260  N   ALA D 245      55.164  56.505 200.217  1.00                 N  
ATOM   1261  CA  ALA D 245      53.938  56.291 201.019  1.00                 C  
ATOM   1262  C   ALA D 245      52.750  57.089 200.428  1.00                 C  
ATOM   1263  O   ALA D 245      52.992  58.206 199.942  1.00                 O  
ATOM   1264  CB  ALA D 245      54.175  56.691 202.467  1.00                 C  
ATOM   1265  N   PRO D 246      51.494  56.558 200.491  1.00                 N  
ATOM   1266  CA  PRO D 246      50.304  57.292 200.000  1.00                 C  
ATOM   1267  C   PRO D 246      50.154  58.721 200.588  1.00                 C  
ATOM   1268  O   PRO D 246      50.293  58.813 201.820  1.00                 O  
ATOM   1269  CB  PRO D 246      49.125  56.417 200.431  1.00                 C  
ATOM   1270  CD  PRO D 246      51.101  55.425 201.349  1.00                 C  
ATOM   1271  CG  PRO D 246      49.637  55.653 201.606  1.00                 C  
ATOM   1272  N   PRO D 247      50.255  59.776 199.748  1.00                 N  
ATOM   1273  CA  PRO D 247      50.296  61.160 200.251  1.00                 C  
ATOM   1274  C   PRO D 247      48.948  61.904 200.170  1.00                 C  
ATOM   1275  O   PRO D 247      48.914  63.110 200.417  1.00                 O  
ATOM   1276  CB  PRO D 247      51.331  61.848 199.359  1.00                 C  
ATOM   1277  CD  PRO D 247      50.789  59.794 198.255  1.00                 C  
ATOM   1278  CG  PRO D 247      51.127  61.238 198.012  1.00                 C  
ATOM   1279  N   ILE D 248      47.855  61.145 200.169  1.00                 N  
ATOM   1280  CA  ILE D 248      46.676  61.493 199.381  1.00                 C  
ATOM   1281  C   ILE D 248      45.306  61.416 200.098  1.00                 C  
ATOM   1282  O   ILE D 248      44.470  62.310 199.913  1.00                 O  
ATOM   1283  CB  ILE D 248      46.561  60.616 198.120  1.00                 C  
ATOM   1284  CD1 ILE D 248      45.603  60.600 195.758  1.00                 C  
ATOM   1285  CG1 ILE D 248      45.566  61.230 197.133  1.00                 C  
ATOM   1286  CG2 ILE D 248      46.183  59.191 198.495  1.00                 C  
ATOM   1287  N   TYR D 249      45.108  60.381 200.927  1.00                 N  
ATOM   1288  CA  TYR D 249      43.905  60.233 201.780  1.00                 C  
ATOM   1289  C   TYR D 249      43.797  61.254 202.942  1.00                 C  
ATOM   1290  O   TYR D 249      42.675  61.552 203.399  1.00                 O  
ATOM   1291  CB  TYR D 249      43.843  58.827 202.380  1.00                 C  
ATOM   1292  CG  TYR D 249      43.509  57.747 201.376  1.00                 C  
ATOM   1293  OH  TYR D 249      42.605  54.770 198.617  1.00                 O  
ATOM   1294  CZ  TYR D 249      42.903  55.756 199.530  1.00                 C  
ATOM   1295  CD1 TYR D 249      44.461  56.810 200.996  1.00                 C  
ATOM   1296  CE1 TYR D 249      44.165  55.819 200.079  1.00                 C  
ATOM   1297  CD2 TYR D 249      42.242  57.668 200.812  1.00                 C  
ATOM   1298  CE2 TYR D 249      41.928  56.684 199.894  1.00                 C  
ATOM   1299  N   ASN D 250      44.954  61.766 203.408  1.00                 N  
ATOM   1300  CA  ASN D 250      45.069  63.035 204.181  1.00                 C  
ATOM   1301  C   ASN D 250      44.305  64.201 203.522  1.00                 C  
ATOM   1302  O   ASN D 250      44.529  64.522 202.336  1.00                 O  
ATOM   1303  CB  ASN D 250      46.539  63.417 204.368  1.00                 C  
ATOM   1304  CG  ASN D 250      46.718  64.613 205.282  1.00                 C  
ATOM   1305  OD1 ASN D 250      45.750  65.286 205.637  1.00                 O  
ATOM   1306  ND2 ASN D 250      47.960  64.881 205.667  1.00                 N  
ATOM   1307  N   GLU D 251      43.404  64.803 204.304  1.00                 N  
ATOM   1308  CA  GLU D 251      42.294  65.612 203.793  1.00                 C  
ATOM   1309  C   GLU D 251      42.547  67.113 204.053  1.00                 C  
ATOM   1310  O   GLU D 251      41.905  67.751 204.913  1.00                 O  
ATOM   1311  CB  GLU D 251      40.975  65.177 204.434  1.00                 C  
ATOM   1312  CD  GLU D 251      39.246  63.362 204.744  1.00                 C  
ATOM   1313  CG  GLU D 251      40.563  63.753 204.102  1.00                 C  
ATOM   1314  OE1 GLU D 251      38.727  64.150 205.562  1.00                 O  
ATOM   1315  OE2 GLU D 251      38.734  62.267 204.430  1.00                 O  
ATOM   1316  N   VAL D 252      43.497  67.654 203.277  1.00                 N  
ATOM   1317  CA  VAL D 252      44.252  68.884 203.623  1.00                 C  
ATOM   1318  C   VAL D 252      43.618  70.147 202.944  1.00                 C  
ATOM   1319  O   VAL D 252      42.428  70.117 202.581  1.00                 O  
ATOM   1320  CB  VAL D 252      45.735  68.768 203.223  1.00                 C  
ATOM   1321  CG1 VAL D 252      46.398  67.618 203.967  1.00                 C  
ATOM   1322  CG2 VAL D 252      45.868  68.581 201.719  1.00                 C  
ATOM   1323  N   LEU D 253      44.353  71.278 202.951  1.00                 N  
ATOM   1324  CA  LEU D 253      44.215  72.436 202.021  1.00                 C  
ATOM   1325  C   LEU D 253      43.130  73.471 202.393  1.00                 C  
ATOM   1326  O   LEU D 253      41.990  73.097 202.734  1.00                 O  
ATOM   1327  CB  LEU D 253      43.920  71.950 200.600  1.00                 C  
ATOM   1328  CG  LEU D 253      44.999  71.088 199.941  1.00                 C  
ATOM   1329  CD1 LEU D 253      44.524  70.572 198.592  1.00                 C  
ATOM   1330  CD2 LEU D 253      46.291  71.873 199.782  1.00                 C  
ATOM   1331  N   GLU D 254      43.559  74.745 202.449  1.00                 N  
ATOM   1332  CA  GLU D 254      42.696  75.947 202.345  1.00                 C  
ATOM   1333  C   GLU D 254      42.191  76.122 200.891  1.00                 C  
ATOM   1334  O   GLU D 254      43.008  76.204 199.952  1.00                 O  
ATOM   1335  CB  GLU D 254      43.456  77.194 202.802  1.00                 C  
ATOM   1336  CD  GLU D 254      43.391  79.665 203.319  1.00                 C  
ATOM   1337  CG  GLU D 254      42.616  78.460 202.822  1.00                 C  
ATOM   1338  OE1 GLU D 254      44.600  79.522 203.594  1.00                 O  
ATOM   1339  OE2 GLU D 254      42.788  80.753 203.434  1.00                 O  
ATOM   1340  N   PHE D 255      40.880  76.388 200.762  1.00                 N  
ATOM   1341  CA  PHE D 255      40.111  76.084 199.542  1.00                 C  
ATOM   1342  C   PHE D 255      39.337  77.208 198.819  1.00                 C  
ATOM   1343  O   PHE D 255      38.986  77.047 197.632  1.00                 O  
ATOM   1344  CB  PHE D 255      39.071  74.998 199.821  1.00                 C  
ATOM   1345  CG  PHE D 255      39.662  73.695 200.280  1.00                 C  
ATOM   1346  CZ  PHE D 255      40.760  71.285 201.122  1.00                 C  
ATOM   1347  CD1 PHE D 255      39.466  73.247 201.575  1.00                 C  
ATOM   1348  CE1 PHE D 255      40.011  72.049 201.996  1.00                 C  
ATOM   1349  CD2 PHE D 255      40.414  72.918 199.417  1.00                 C  
ATOM   1350  CE2 PHE D 255      40.959  71.720 199.839  1.00                 C  
ATOM   1351  N   ASP D 256      39.076  78.317 199.535  1.00                 N  
ATOM   1352  CA  ASP D 256      38.734  79.651 198.970  1.00                 C  
ATOM   1353  C   ASP D 256      37.373  79.758 198.237  1.00                 C  
ATOM   1354  O   ASP D 256      36.499  80.516 198.682  1.00                 O  
ATOM   1355  CB  ASP D 256      39.814  80.110 197.988  1.00                 C  
ATOM   1356  CG  ASP D 256      39.695  81.580 197.636  1.00                 C  
ATOM   1357  OD1 ASP D 256      38.790  82.249 198.179  1.00                 O  
ATOM   1358  OD2 ASP D 256      40.505  82.062 196.818  1.00                 O  
ATOM   1359  N   ASP D 257      37.267  79.120 197.058  1.00                 N  
ATOM   1360  CA  ASP D 257      35.987  78.689 196.456  1.00                 C  
ATOM   1361  C   ASP D 257      35.275  77.625 197.317  1.00                 C  
ATOM   1362  O   ASP D 257      34.038  77.631 197.411  1.00                 O  
ATOM   1363  CB  ASP D 257      36.216  78.141 195.046  1.00                 C  
ATOM   1364  CG  ASP D 257      36.559  79.228 194.047  1.00                 C  
ATOM   1365  OD1 ASP D 257      36.355  80.417 194.369  1.00                 O  
ATOM   1366  OD2 ASP D 257      37.033  78.891 192.942  1.00                 O  
ATOM   1367  N   GLY D 258      36.063  76.680 197.855  1.00                 N  
ATOM   1368  CA  GLY D 258      35.645  75.756 198.904  1.00                 C  
ATOM   1369  C   GLY D 258      34.920  74.507 198.427  1.00                 C  
ATOM   1370  O   GLY D 258      33.928  74.104 199.047  1.00                 O  
ATOM   1371  N   THR D 259      35.432  73.893 197.349  1.00                 N  
ATOM   1372  CA  THR D 259      35.028  72.537 196.905  1.00                 C  
ATOM   1373  C   THR D 259      35.477  71.422 197.923  1.00                 C  
ATOM   1374  O   THR D 259      36.431  71.669 198.693  1.00                 O  
ATOM   1375  CB  THR D 259      35.604  72.203 195.516  1.00                 C  
ATOM   1376  OG1 THR D 259      37.034  72.264 195.561  1.00                 O  
ATOM   1377  CG2 THR D 259      35.107  73.199 194.480  1.00                 C  
ATOM   1378  N   PRO D 260      34.731  70.286 198.029  1.00                 N  
ATOM   1379  CA  PRO D 260      35.161  69.143 198.870  1.00                 C  
ATOM   1380  C   PRO D 260      36.492  68.503 198.458  1.00                 C  
ATOM   1381  O   PRO D 260      36.713  68.261 197.259  1.00                 O  
ATOM   1382  CB  PRO D 260      34.027  68.126 198.720  1.00                 C  
ATOM   1383  CD  PRO D 260      33.329  70.055 197.487  1.00                 C  
ATOM   1384  CG  PRO D 260      32.831  68.949 198.375  1.00                 C  
ATOM   1385  N   ALA D 261      37.365  68.281 199.449  1.00                 N  
ATOM   1386  CA  ALA D 261      38.761  67.858 199.230  1.00                 C  
ATOM   1387  C   ALA D 261      38.976  66.334 199.443  1.00                 C  
ATOM   1388  O   ALA D 261      39.871  65.896 200.193  1.00                 O  
ATOM   1389  CB  ALA D 261      39.698  68.625 200.150  1.00                 C  
ATOM   1390  N   THR D 262      38.190  65.552 198.692  1.00                 N  
ATOM   1391  CA  THR D 262      38.292  64.075 198.619  1.00                 C  
ATOM   1392  C   THR D 262      39.581  63.632 197.885  1.00                 C  
ATOM   1393  O   THR D 262      40.133  64.403 197.072  1.00                 O  
ATOM   1394  CB  THR D 262      37.070  63.459 197.912  1.00                 C  
ATOM   1395  OG1 THR D 262      36.994  63.951 196.569  1.00                 O  
ATOM   1396  CG2 THR D 262      35.789  63.834 198.641  1.00                 C  
ATOM   1397  N   MET D 263      40.029  62.395 198.174  1.00                 N  
ATOM   1398  CA  MET D 263      41.193  61.728 197.537  1.00                 C  
ATOM   1399  C   MET D 263      41.180  61.733 195.997  1.00                 C  
ATOM   1400  O   MET D 263      42.201  62.042 195.368  1.00                 O  
ATOM   1401  CB  MET D 263      41.300  60.275 198.004  1.00                 C  
ATOM   1402  SD  MET D 263      42.125  58.841 195.782  1.00                 S  
ATOM   1403  CE  MET D 263      40.985  57.525 196.202  1.00                 C  
ATOM   1404  CG  MET D 263      42.479  59.519 197.415  1.00                 C  
ATOM   1405  N   SER D 264      39.992  61.484 195.431  1.00                 N  
ATOM   1406  CA  SER D 264      39.699  61.584 194.000  1.00                 C  
ATOM   1407  C   SER D 264      39.858  62.999 193.424  1.00                 C  
ATOM   1408  O   SER D 264      40.484  63.161 192.371  1.00                 O  
ATOM   1409  CB  SER D 264      38.277  61.100 193.709  1.00                 C  
ATOM   1410  OG  SER D 264      37.972  61.213 192.330  1.00                 O  
ATOM   1411  N   GLN D 265      39.320  63.999 194.138  1.00                 N  
ATOM   1412  CA  GLN D 265      39.297  65.399 193.692  1.00                 C  
ATOM   1413  C   GLN D 265      40.644  66.103 193.839  1.00                 C  
ATOM   1414  O   GLN D 265      41.052  66.837 192.931  1.00                 O  
ATOM   1415  CB  GLN D 265      38.239  66.190 194.464  1.00                 C  
ATOM   1416  CD  GLN D 265      35.790  66.550 194.970  1.00                 C  
ATOM   1417  CG  GLN D 265      36.808  65.790 194.142  1.00                 C  
ATOM   1418  OE1 GLN D 265      35.286  67.591 194.549  1.00                 O  
ATOM   1419  NE2 GLN D 265      35.486  66.030 196.153  1.00                 N  
ATOM   1420  N   VAL D 266      41.332  65.843 194.963  1.00                 N  
ATOM   1421  CA  VAL D 266      42.719  66.280 195.212  1.00                 C  
ATOM   1422  C   VAL D 266      43.757  65.757 194.179  1.00                 C  
ATOM   1423  O   VAL D 266      44.705  66.483 193.826  1.00                 O  
ATOM   1424  CB  VAL D 266      43.199  65.863 196.615  1.00                 C  
ATOM   1425  CG1 VAL D 266      44.685  66.145 196.775  1.00                 C  
ATOM   1426  CG2 VAL D 266      42.398  66.584 197.688  1.00                 C  
ATOM   1427  N   ALA D 267      43.520  64.533 193.682  1.00                 N  
ATOM   1428  CA  ALA D 267      44.307  63.916 192.616  1.00                 C  
ATOM   1429  C   ALA D 267      43.988  64.488 191.235  1.00                 C  
ATOM   1430  O   ALA D 267      44.906  64.650 190.423  1.00                 O  
ATOM   1431  CB  ALA D 267      44.086  62.411 192.597  1.00                 C  
ATOM   1432  N   LYS D 268      42.697  64.793 190.994  1.00                 N  
ATOM   1433  CA  LYS D 268      42.196  65.439 189.760  1.00                 C  
ATOM   1434  C   LYS D 268      42.800  66.830 189.527  1.00                 C  
ATOM   1435  O   LYS D 268      43.296  67.114 188.413  1.00                 O  
ATOM   1436  CB  LYS D 268      40.671  65.555 189.797  1.00                 C  
ATOM   1437  CD  LYS D 268      38.437  64.414 189.720  1.00                 C  
ATOM   1438  CE  LYS D 268      37.710  63.085 189.592  1.00                 C  
ATOM   1439  CG  LYS D 268      39.944  64.228 189.655  1.00                 C  
ATOM   1440  NZ  LYS D 268      36.234  63.247 189.697  1.00                 N  
ATOM   1441  N   ASP D 269      42.846  67.628 190.604  1.00                 N  
ATOM   1442  CA  ASP D 269      43.389  68.989 190.590  1.00                 C  
ATOM   1443  C   ASP D 269      44.905  69.020 190.410  1.00                 C  
ATOM   1444  O   ASP D 269      45.398  69.793 189.569  1.00                 O  
ATOM   1445  CB  ASP D 269      43.022  69.726 191.880  1.00                 C  
ATOM   1446  CG  ASP D 269      41.549  70.079 191.949  1.00                 C  
ATOM   1447  OD1 ASP D 269      40.870  70.004 190.904  1.00                 O  
ATOM   1448  OD2 ASP D 269      41.074  70.430 193.050  1.00                 O  
ATOM   1449  N   VAL D 270      45.622  68.148 191.145  1.00                 N  
ATOM   1450  CA  VAL D 270      47.099  68.057 191.070  1.00                 C  
ATOM   1451  C   VAL D 270      47.635  67.638 189.696  1.00                 C  
ATOM   1452  O   VAL D 270      48.509  68.318 189.159  1.00                 O  
ATOM   1453  CB  VAL D 270      47.658  67.077 192.118  1.00                 C  
ATOM   1454  CG1 VAL D 270      47.265  65.648 191.774  1.00                 C  
ATOM   1455  CG2 VAL D 270      49.170  67.208 192.217  1.00                 C  
ATOM   1456  N   CYS D 271      46.939  66.682 189.069  1.00                 N  
ATOM   1457  CA  CYS D 271      47.241  66.210 187.715  1.00                 C  
ATOM   1458  C   CYS D 271      46.964  67.250 186.617  1.00                 C  
ATOM   1459  O   CYS D 271      47.702  67.296 185.634  1.00                 O  
ATOM   1460  CB  CYS D 271      46.443  64.943 187.399  1.00                 C  
ATOM   1461  SG  CYS D 271      46.968  63.480 188.322  1.00                 S  
ATOM   1462  N   THR D 272      45.871  68.018 186.779  1.00                 N  
ATOM   1463  CA  THR D 272      45.512  69.172 185.932  1.00                 C  
ATOM   1464  C   THR D 272      46.590  70.269 185.994  1.00                 C  
ATOM   1465  O   THR D 272      47.032  70.759 184.944  1.00                 O  
ATOM   1466  CB  THR D 272      44.154  69.771 186.341  1.00                 C  
ATOM   1467  OG1 THR D 272      43.124  68.790 186.168  1.00                 O  
ATOM   1468  CG2 THR D 272      43.823  70.980 185.479  1.00                 C  
ATOM   1469  N   PHE D 273      47.077  70.539 187.208  1.00                 N  
ATOM   1470  CA  PHE D 273      48.190  71.456 187.469  1.00                 C  
ATOM   1471  C   PHE D 273      49.535  70.954 186.925  1.00                 C  
ATOM   1472  O   PHE D 273      50.333  71.772 186.430  1.00                 O  
ATOM   1473  CB  PHE D 273      48.330  71.714 188.970  1.00                 C  
ATOM   1474  CG  PHE D 273      49.418  72.690 189.318  1.00                 C  
ATOM   1475  CZ  PHE D 273      51.434  74.491 189.964  1.00                 C  
ATOM   1476  CD1 PHE D 273      49.252  74.045 189.089  1.00                 C  
ATOM   1477  CE1 PHE D 273      50.252  74.943 189.409  1.00                 C  
ATOM   1478  CD2 PHE D 273      50.607  72.254 189.875  1.00                 C  
ATOM   1479  CE2 PHE D 273      51.608  73.152 190.195  1.00                 C  
ATOM   1480  N   LEU D 274      49.830  69.662 187.127  1.00                 N  
ATOM   1481  CA  LEU D 274      51.097  69.055 186.676  1.00                 C  
ATOM   1482  C   LEU D 274      51.262  68.976 185.140  1.00                 C  
ATOM   1483  O   LEU D 274      52.407  68.984 184.638  1.00                 O  
ATOM   1484  CB  LEU D 274      51.247  67.643 187.245  1.00                 C  
ATOM   1485  CG  LEU D 274      51.448  67.540 188.759  1.00                 C  
ATOM   1486  CD1 LEU D 274      51.429  66.086 189.206  1.00                 C  
ATOM   1487  CD2 LEU D 274      52.751  68.205 189.175  1.00                 C  
ATOM   1488  N   ARG D 275      50.123  68.846 184.424  1.00                 N  
ATOM   1489  CA  ARG D 275      50.017  69.091 182.972  1.00                 C  
ATOM   1490  C   ARG D 275      50.472  70.508 182.602  1.00                 C  
ATOM   1491  O   ARG D 275      51.312  70.658 181.693  1.00                 O  
ATOM   1492  CB  ARG D 275      48.581  68.867 182.494  1.00                 C  
ATOM   1493  CD  ARG D 275      49.124  68.151 180.151  1.00                 C  
ATOM   1494  NE  ARG D 275      48.964  68.432 178.726  1.00                 N  
ATOM   1495  CG  ARG D 275      48.368  69.147 181.015  1.00                 C  
ATOM   1496  CZ  ARG D 275      47.962  67.973 177.982  1.00                 C  
ATOM   1497  NH1 ARG D 275      47.899  68.280 176.694  1.00                 N  
ATOM   1498  NH2 ARG D 275      47.026  67.209 178.529  1.00                 N  
ATOM   1499  N   TRP D 276      49.886  71.518 183.274  1.00                 N  
ATOM   1500  CA  TRP D 276      50.269  72.929 183.124  1.00                 C  
ATOM   1501  C   TRP D 276      51.759  73.190 183.409  1.00                 C  
ATOM   1502  O   TRP D 276      52.392  73.961 182.676  1.00                 O  
ATOM   1503  CB  TRP D 276      49.427  73.814 184.045  1.00                 C  
ATOM   1504  CG  TRP D 276      49.759  75.271 183.946  1.00                 C  
ATOM   1505  CD1 TRP D 276      49.232  76.174 183.069  1.00                 C  
ATOM   1506  NE1 TRP D 276      49.781  77.416 183.279  1.00                 N  
ATOM   1507  CD2 TRP D 276      50.696  75.995 184.754  1.00                 C  
ATOM   1508  CE2 TRP D 276      50.683  77.329 184.310  1.00                 C  
ATOM   1509  CH2 TRP D 276      52.303  77.944 185.914  1.00                 C  
ATOM   1510  CZ2 TRP D 276      51.485  78.315 184.885  1.00                 C  
ATOM   1511  CE3 TRP D 276      51.543  75.643 185.809  1.00                 C  
ATOM   1512  CZ3 TRP D 276      52.336  76.623 186.375  1.00                 C  
ATOM   1513  N   ALA D 277      52.268  72.620 184.511  1.00                 N  
ATOM   1514  CA  ALA D 277      53.704  72.668 184.853  1.00                 C  
ATOM   1515  C   ALA D 277      54.628  72.049 183.780  1.00                 C  
ATOM   1516  O   ALA D 277      55.699  72.594 183.503  1.00                 O  
ATOM   1517  CB  ALA D 277      53.958  71.961 186.176  1.00                 C  
ATOM   1518  N   ALA D 278      54.172  70.955 183.154  1.00                 N  
ATOM   1519  CA  ALA D 278      54.869  70.309 182.031  1.00                 C  
ATOM   1520  C   ALA D 278      54.756  71.057 180.695  1.00                 C  
ATOM   1521  O   ALA D 278      55.718  71.097 179.924  1.00                 O  
ATOM   1522  CB  ALA D 278      54.351  68.893 181.830  1.00                 C  
ATOM   1523  N   GLU D 279      53.619  71.731 180.494  1.00                 N  
ATOM   1524  CA  GLU D 279      53.201  72.280 179.202  1.00                 C  
ATOM   1525  C   GLU D 279      52.367  73.594 179.413  1.00                 C  
ATOM   1526  O   GLU D 279      51.128  73.562 179.259  1.00                 O  
ATOM   1527  CB  GLU D 279      52.387  71.248 178.419  1.00                 C  
ATOM   1528  CD  GLU D 279      51.259  70.621 176.248  1.00                 C  
ATOM   1529  CG  GLU D 279      51.992  71.699 177.023  1.00                 C  
ATOM   1530  OE1 GLU D 279      50.552  69.810 176.883  1.00                 O  
ATOM   1531  OE2 GLU D 279      51.390  70.588 175.007  1.00                 O  
ATOM   1532  N   PRO D 280      53.028  74.737 179.751  1.00                 N  
ATOM   1533  CA  PRO D 280      52.332  76.047 179.854  1.00                 C  
ATOM   1534  C   PRO D 280      51.737  76.566 178.534  1.00                 C  
ATOM   1535  O   PRO D 280      50.775  77.354 178.579  1.00                 O  
ATOM   1536  CB  PRO D 280      53.418  77.005 180.348  1.00                 C  
ATOM   1537  CD  PRO D 280      54.426  74.835 180.306  1.00                 C  
ATOM   1538  CG  PRO D 280      54.389  76.130 181.067  1.00                 C  
ATOM   1539  N   GLU D 281      52.315  76.124 177.407  1.00                 N  
ATOM   1540  CA  GLU D 281      51.883  76.462 176.046  1.00                 C  
ATOM   1541  C   GLU D 281      50.565  75.804 175.551  1.00                 C  
ATOM   1542  O   GLU D 281      50.007  76.261 174.543  1.00                 O  
ATOM   1543  CB  GLU D 281      52.972  76.102 175.033  1.00                 C  
ATOM   1544  CD  GLU D 281      54.212  74.092 175.929  1.00                 C  
ATOM   1545  CG  GLU D 281      53.227  74.610 174.899  1.00                 C  
ATOM   1546  OE1 GLU D 281      54.434  74.789 176.941  1.00                 O  
ATOM   1547  OE2 GLU D 281      54.763  72.990 175.722  1.00                 O  
ATOM   1548  N   HIS D 282      50.060  74.812 176.317  1.00                 N  
ATOM   1549  CA  HIS D 282      48.891  73.936 176.006  1.00                 C  
ATOM   1550  C   HIS D 282      47.689  74.670 175.377  1.00                 C  
ATOM   1551  O   HIS D 282      47.195  74.260 174.322  1.00                 O  
ATOM   1552  CB  HIS D 282      48.406  73.221 177.269  1.00                 C  
ATOM   1553  CG  HIS D 282      47.236  72.317 177.039  1.00                 C  
ATOM   1554  ND1 HIS D 282      47.346  71.106 176.391  1.00                 N  
ATOM   1555  CE1 HIS D 282      46.134  70.526 176.337  1.00                 C  
ATOM   1556  CD2 HIS D 282      45.814  72.359 177.351  1.00                 C  
ATOM   1557  NE2 HIS D 282      45.210  71.272 176.911  1.00                 N  
ATOM   1558  N   ASP D 283      47.311  75.796 175.992  1.00                 N  
ATOM   1559  CA  ASP D 283      46.132  76.583 175.625  1.00                 C  
ATOM   1560  C   ASP D 283      46.351  77.413 174.361  1.00                 C  
ATOM   1561  O   ASP D 283      45.449  77.503 173.521  1.00                 O  
ATOM   1562  CB  ASP D 283      45.727  77.509 176.774  1.00                 C  
ATOM   1563  CG  ASP D 283      45.164  76.753 177.961  1.00                 C  
ATOM   1564  OD1 ASP D 283      44.828  75.561 177.801  1.00                 O  
ATOM   1565  OD2 ASP D 283      45.059  77.352 179.052  1.00                 O  
ATOM   1566  N   HIS D 284      47.545  78.019 174.248  1.00                 N  
ATOM   1567  CA  HIS D 284      47.990  78.777 173.064  1.00                 C  
ATOM   1568  C   HIS D 284      48.152  77.881 171.822  1.00                 C  
ATOM   1569  O   HIS D 284      47.634  78.214 170.742  1.00                 O  
ATOM   1570  CB  HIS D 284      49.312  79.492 173.351  1.00                 C  
ATOM   1571  CG  HIS D 284      49.813  80.317 172.207  1.00                 C  
ATOM   1572  ND1 HIS D 284      49.216  81.498 171.823  1.00                 N  
ATOM   1573  CE1 HIS D 284      49.887  82.006 170.774  1.00                 C  
ATOM   1574  CD2 HIS D 284      50.906  80.211 171.251  1.00                 C  
ATOM   1575  NE2 HIS D 284      50.902  81.240 170.425  1.00                 N  
ATOM   1576  N   ARG D 285      48.794  76.719 172.036  1.00                 N  
ATOM   1577  CA  ARG D 285      49.010  75.621 171.067  1.00                 C  
ATOM   1578  C   ARG D 285      47.735  75.206 170.310  1.00                 C  
ATOM   1579  O   ARG D 285      47.733  75.185 169.072  1.00                 O  
ATOM   1580  CB  ARG D 285      49.585  74.390 171.771  1.00                 C  
ATOM   1581  CD  ARG D 285      50.484  72.053 171.600  1.00                 C  
ATOM   1582  NE  ARG D 285      51.744  72.370 172.269  1.00                 N  
ATOM   1583  CG  ARG D 285      49.931  73.245 170.834  1.00                 C  
ATOM   1584  CZ  ARG D 285      52.932  72.346 171.675  1.00                 C  
ATOM   1585  NH1 ARG D 285      54.024  72.649 172.364  1.00                 N  
ATOM   1586  NH2 ARG D 285      53.026  72.019 170.393  1.00                 N  
ATOM   1587  N   LYS D 286      46.630  75.104 171.065  1.00                 N  
ATOM   1588  CA  LYS D 286      45.330  74.650 170.577  1.00                 C  
ATOM   1589  C   LYS D 286      44.516  75.768 169.918  1.00                 C  
ATOM   1590  O   LYS D 286      43.776  75.493 168.970  1.00                 O  
ATOM   1591  CB  LYS D 286      44.512  74.041 171.718  1.00                 C  
ATOM   1592  CD  LYS D 286      44.173  72.152 173.335  1.00                 C  
ATOM   1593  CE  LYS D 286      44.734  70.847 173.874  1.00                 C  
ATOM   1594  CG  LYS D 286      45.052  72.716 172.230  1.00                 C  
ATOM   1595  NZ  LYS D 286      44.729  69.772 172.844  1.00                 N  
ATOM   1596  N   ARG D 287      44.604  76.997 170.454  1.00                 N  
ATOM   1597  CA  ARG D 287      44.057  78.205 169.796  1.00                 C  
ATOM   1598  C   ARG D 287      44.688  78.445 168.408  1.00                 C  
ATOM   1599  O   ARG D 287      43.956  78.630 167.426  1.00                 O  
ATOM   1600  CB  ARG D 287      44.271  79.438 170.676  1.00                 C  
ATOM   1601  CD  ARG D 287      43.918  81.897 171.033  1.00                 C  
ATOM   1602  NE  ARG D 287      43.465  83.157 170.448  1.00                 N  
ATOM   1603  CG  ARG D 287      43.727  80.727 170.082  1.00                 C  
ATOM   1604  CZ  ARG D 287      43.534  84.333 171.063  1.00                 C  
ATOM   1605  NH1 ARG D 287      43.097  85.427 170.453  1.00                 N  
ATOM   1606  NH2 ARG D 287      44.040  84.414 172.286  1.00                 N  
ATOM   1607  N   MET D 288      46.026  78.356 168.349  1.00                 N  
ATOM   1608  CA  MET D 288      46.804  78.295 167.103  1.00                 C  
ATOM   1609  C   MET D 288      46.392  77.135 166.193  1.00                 C  
ATOM   1610  O   MET D 288      46.232  77.331 164.980  1.00                 O  
ATOM   1611  CB  MET D 288      48.299  78.180 167.410  1.00                 C  
ATOM   1612  SD  MET D 288      48.809  80.854 166.891  1.00                 S  
ATOM   1613  CE  MET D 288      49.931  80.342 165.592  1.00                 C  
ATOM   1614  CG  MET D 288      48.908  79.439 168.004  1.00                 C  
ATOM   1615  N   GLY D 289      46.176  75.968 166.810  1.00                 N  
ATOM   1616  CA  GLY D 289      45.696  74.759 166.157  1.00                 C  
ATOM   1617  C   GLY D 289      44.378  74.880 165.405  1.00                 C  
ATOM   1618  O   GLY D 289      44.303  74.442 164.235  1.00                 O  
ATOM   1619  N   LEU D 290      43.366  75.476 166.058  1.00                 N  
ATOM   1620  CA  LEU D 290      42.102  75.866 165.407  1.00                 C  
ATOM   1621  C   LEU D 290      42.305  76.826 164.234  1.00                 C  
ATOM   1622  O   LEU D 290      41.754  76.597 163.144  1.00                 O  
ATOM   1623  CB  LEU D 290      41.154  76.510 166.421  1.00                 C  
ATOM   1624  CG  LEU D 290      39.814  77.007 165.874  1.00                 C  
ATOM   1625  CD1 LEU D 290      39.009  75.855 165.293  1.00                 C  
ATOM   1626  CD2 LEU D 290      39.019  77.713 166.962  1.00                 C  
ATOM   1627  N   LYS D 291      43.138  77.853 164.468  1.00                 N  
ATOM   1628  CA  LYS D 291      43.446  78.913 163.500  1.00                 C  
ATOM   1629  C   LYS D 291      44.135  78.373 162.241  1.00                 C  
ATOM   1630  O   LYS D 291      43.707  78.703 161.124  1.00                 O  
ATOM   1631  CB  LYS D 291      44.329  79.985 164.142  1.00                 C  
ATOM   1632  CD  LYS D 291      44.555  81.868 165.786  1.00                 C  
ATOM   1633  CE  LYS D 291      43.845  82.713 166.831  1.00                 C  
ATOM   1634  CG  LYS D 291      43.616  80.840 165.176  1.00                 C  
ATOM   1635  NZ  LYS D 291      44.764  83.696 167.468  1.00                 N  
ATOM   1636  N   MET D 292      45.011  77.374 162.453  1.00                 N  
ATOM   1637  CA  MET D 292      45.672  76.584 161.410  1.00                 C  
ATOM   1638  C   MET D 292      44.664  75.812 160.549  1.00                 C  
ATOM   1639  O   MET D 292      44.600  76.061 159.341  1.00                 O  
ATOM   1640  CB  MET D 292      46.672  75.606 162.031  1.00                 C  
ATOM   1641  SD  MET D 292      48.515  73.551 161.794  1.00                 S  
ATOM   1642  CE  MET D 292      47.338  72.400 162.499  1.00                 C  
ATOM   1643  CG  MET D 292      47.405  74.741 161.019  1.00                 C  
ATOM   1644  N   LEU D 293      43.832  74.976 161.190  1.00                 N  
ATOM   1645  CA  LEU D 293      42.850  74.117 160.504  1.00                 C  
ATOM   1646  C   LEU D 293      41.826  74.902 159.692  1.00                 C  
ATOM   1647  O   LEU D 293      41.612  74.573 158.522  1.00                 O  
ATOM   1648  CB  LEU D 293      42.112  73.236 161.513  1.00                 C  
ATOM   1649  CG  LEU D 293      42.937  72.136 162.184  1.00                 C  
ATOM   1650  CD1 LEU D 293      42.136  71.460 163.287  1.00                 C  
ATOM   1651  CD2 LEU D 293      43.398  71.110 161.160  1.00                 C  
ATOM   1652  N   LEU D 294      41.349  76.023 160.260  1.00                 N  
ATOM   1653  CA  LEU D 294      40.446  76.963 159.578  1.00                 C  
ATOM   1654  C   LEU D 294      41.080  77.633 158.354  1.00                 C  
ATOM   1655  O   LEU D 294      40.450  77.678 157.278  1.00                 O  
ATOM   1656  CB  LEU D 294      39.972  78.048 160.546  1.00                 C  
ATOM   1657  CG  LEU D 294      39.022  77.597 161.658  1.00                 C  
ATOM   1658  CD1 LEU D 294      38.777  78.726 162.647  1.00                 C  
ATOM   1659  CD2 LEU D 294      37.705  77.109 161.075  1.00                 C  
ATOM   1660  N   MET D 295      42.359  78.008 158.490  1.00                 N  
ATOM   1661  CA  MET D 295      43.148  78.569 157.394  1.00                 C  
ATOM   1662  C   MET D 295      43.491  77.595 156.295  1.00                 C  
ATOM   1663  O   MET D 295      43.319  77.922 155.117  1.00                 O  
ATOM   1664  CB  MET D 295      44.455  79.163 157.924  1.00                 C  
ATOM   1665  SD  MET D 295      45.837  81.227 159.151  1.00                 S  
ATOM   1666  CE  MET D 295      46.485  80.105 160.387  1.00                 C  
ATOM   1667  CG  MET D 295      44.272  80.426 158.750  1.00                 C  
ATOM   1668  N   MET D 296      43.869  76.380 156.703  1.00                 N  
ATOM   1669  CA  MET D 296      44.121  75.255 155.817  1.00                 C  
ATOM   1670  C   MET D 296      42.878  74.757 155.082  1.00                 C  
ATOM   1671  O   MET D 296      42.965  74.431 153.902  1.00                 O  
ATOM   1672  CB  MET D 296      44.729  74.086 156.595  1.00                 C  
ATOM   1673  SD  MET D 296      47.282  74.811 155.801  1.00                 S  
ATOM   1674  CE  MET D 296      47.325  73.302 154.838  1.00                 C  
ATOM   1675  CG  MET D 296      46.134  74.348 157.111  1.00                 C  
ATOM   1676  N   GLY D 297      41.722  74.818 155.755  1.00                 N  
ATOM   1677  CA  GLY D 297      40.408  74.605 155.154  1.00                 C  
ATOM   1678  C   GLY D 297      40.000  75.603 154.080  1.00                 C  
ATOM   1679  O   GLY D 297      39.179  75.269 153.224  1.00                 O  
ATOM   1680  N   LEU D 298      40.465  76.848 154.213  1.00                 N  
ATOM   1681  CA  LEU D 298      40.413  77.844 153.143  1.00                 C  
ATOM   1682  C   LEU D 298      41.487  77.628 152.058  1.00                 C  
ATOM   1683  O   LEU D 298      41.142  77.426 150.883  1.00                 O  
ATOM   1684  CB  LEU D 298      40.564  79.255 153.716  1.00                 C  
ATOM   1685  CG  LEU D 298      39.408  79.762 154.581  1.00                 C  
ATOM   1686  CD1 LEU D 298      39.761  81.096 155.221  1.00                 C  
ATOM   1687  CD2 LEU D 298      38.136  79.891 153.756  1.00                 C  
ATOM   1688  N   LEU D 299      42.751  77.520 152.486  1.00                 N  
ATOM   1689  CA  LEU D 299      43.916  77.640 151.611  1.00                 C  
ATOM   1690  C   LEU D 299      44.188  76.421 150.744  1.00                 C  
ATOM   1691  O   LEU D 299      44.650  76.582 149.612  1.00                 O  
ATOM   1692  CB  LEU D 299      45.174  77.931 152.431  1.00                 C  
ATOM   1693  CG  LEU D 299      45.233  79.294 153.124  1.00                 C  
ATOM   1694  CD1 LEU D 299      46.453  79.386 154.027  1.00                 C  
ATOM   1695  CD2 LEU D 299      45.246  80.417 152.099  1.00                 C  
ATOM   1696  N   LEU D 300      43.983  75.218 151.305  1.00                 N  
ATOM   1697  CA  LEU D 300      44.089  73.972 150.549  1.00                 C  
ATOM   1698  C   LEU D 300      43.155  73.842 149.330  1.00                 C  
ATOM   1699  O   LEU D 300      43.712  73.669 148.247  1.00                 O  
ATOM   1700  CB  LEU D 300      43.826  72.770 151.458  1.00                 C  
ATOM   1701  CG  LEU D 300      43.860  71.394 150.789  1.00                 C  
ATOM   1702  CD1 LEU D 300      45.233  71.117 150.197  1.00                 C  
ATOM   1703  CD2 LEU D 300      43.482  70.305 151.781  1.00                 C  
ATOM   1704  N   PRO D 301      41.807  74.046 149.442  1.00                 N  
ATOM   1705  CA  PRO D 301      40.941  74.097 148.239  1.00                 C  
ATOM   1706  C   PRO D 301      41.269  75.217 147.232  1.00                 C  
ATOM   1707  O   PRO D 301      41.185  74.955 146.021  1.00                 O  
ATOM   1708  CB  PRO D 301      39.535  74.311 148.804  1.00                 C  
ATOM   1709  CD  PRO D 301      40.974  74.062 150.700  1.00                 C  
ATOM   1710  CG  PRO D 301      39.598  73.749 150.184  1.00                 C  
ATOM   1711  N   LEU D 302      41.711  76.378 147.729  1.00                 N  
ATOM   1712  CA  LEU D 302      42.030  77.537 146.885  1.00                 C  
ATOM   1713  C   LEU D 302      43.302  77.382 146.045  1.00                 C  
ATOM   1714  O   LEU D 302      43.254  77.607 144.828  1.00                 O  
ATOM   1715  CB  LEU D 302      42.172  78.799 147.739  1.00                 C  
ATOM   1716  CG  LEU D 302      42.519  80.088 146.991  1.00                 C  
ATOM   1717  CD1 LEU D 302      41.443  80.424 145.971  1.00                 C  
ATOM   1718  CD2 LEU D 302      42.704  81.241 147.965  1.00                 C  
ATOM   1719  N   VAL D 303      44.384  76.902 146.683  1.00                 N  
ATOM   1720  CA  VAL D 303      45.661  76.528 146.010  1.00                 C  
ATOM   1721  C   VAL D 303      45.463  75.356 145.020  1.00                 C  
ATOM   1722  O   VAL D 303      45.984  75.401 143.898  1.00                 O  
ATOM   1723  CB  VAL D 303      46.751  76.157 147.033  1.00                 C  
ATOM   1724  CG1 VAL D 303      47.968  75.579 146.328  1.00                 C  
ATOM   1725  CG2 VAL D 303      47.137  77.371 147.864  1.00                 C  
ATOM   1726  N   TYR D 304      44.625  74.392 145.414  1.00                 N  
ATOM   1727  CA  TYR D 304      44.150  73.317 144.545  1.00                 C  
ATOM   1728  C   TYR D 304      43.442  73.820 143.282  1.00                 C  
ATOM   1729  O   TYR D 304      43.904  73.494 142.165  1.00                 O  
ATOM   1730  CB  TYR D 304      43.199  72.392 145.308  1.00                 C  
ATOM   1731  CG  TYR D 304      42.619  71.280 144.464  1.00                 C  
ATOM   1732  OH  TYR D 304      41.038  68.211 142.145  1.00                 O  
ATOM   1733  CZ  TYR D 304      41.560  69.228 142.912  1.00                 C  
ATOM   1734  CD1 TYR D 304      43.363  70.142 144.177  1.00                 C  
ATOM   1735  CE1 TYR D 304      42.841  69.121 143.407  1.00                 C  
ATOM   1736  CD2 TYR D 304      41.329  71.370 143.957  1.00                 C  
ATOM   1737  CE2 TYR D 304      40.791  70.358 143.185  1.00                 C  
ATOM   1738  N   ALA D 305      42.544  74.806 143.471  1.00                 N  
ATOM   1739  CA  ALA D 305      41.834  75.500 142.381  1.00                 C  
ATOM   1740  C   ALA D 305      42.745  76.324 141.462  1.00                 C  
ATOM   1741  O   ALA D 305      42.474  76.425 140.254  1.00                 O  
ATOM   1742  CB  ALA D 305      40.763  76.419 142.947  1.00                 C  
ATOM   1743  N   MET D 306      43.820  76.882 142.042  1.00                 N  
ATOM   1744  CA  MET D 306      44.890  77.575 141.313  1.00                 C  
ATOM   1745  C   MET D 306      45.708  76.614 140.439  1.00                 C  
ATOM   1746  O   MET D 306      45.947  76.917 139.260  1.00                 O  
ATOM   1747  CB  MET D 306      45.821  78.299 142.288  1.00                 C  
ATOM   1748  SD  MET D 306      46.255  80.216 144.241  1.00                 S  
ATOM   1749  CE  MET D 306      47.532  80.946 143.219  1.00                 C  
ATOM   1750  CG  MET D 306      45.184  79.491 142.984  1.00                 C  
ATOM   1751  N   LYS D 307      46.110  75.467 141.016  1.00                 N  
ATOM   1752  CA  LYS D 307      46.812  74.412 140.282  1.00                 C  
ATOM   1753  C   LYS D 307      45.965  73.729 139.197  1.00                 C  
ATOM   1754  O   LYS D 307      46.431  73.580 138.070  1.00                 O  
ATOM   1755  CB  LYS D 307      47.321  73.337 141.245  1.00                 C  
ATOM   1756  CD  LYS D 307      48.912  72.683 143.073  1.00                 C  
ATOM   1757  CE  LYS D 307      50.057  73.139 143.962  1.00                 C  
ATOM   1758  CG  LYS D 307      48.465  73.794 142.136  1.00                 C  
ATOM   1759  NZ  LYS D 307      50.477  72.075 144.915  1.00                 N  
ATOM   1760  N   ARG D 308      44.683  73.510 139.497  1.00                 N  
ATOM   1761  CA  ARG D 308      43.700  73.056 138.507  1.00                 C  
ATOM   1762  C   ARG D 308      43.450  74.012 137.334  1.00                 C  
ATOM   1763  O   ARG D 308      43.379  73.551 136.184  1.00                 O  
ATOM   1764  CB  ARG D 308      42.352  72.783 139.177  1.00                 C  
ATOM   1765  CD  ARG D 308      40.001  71.926 138.981  1.00                 C  
ATOM   1766  NE  ARG D 308      40.157  70.938 140.046  1.00                 N  
ATOM   1767  CG  ARG D 308      41.308  72.184 138.249  1.00                 C  
ATOM   1768  CZ  ARG D 308      40.155  69.624 139.852  1.00                 C  
ATOM   1769  NH1 ARG D 308      40.303  68.801 140.881  1.00                 N  
ATOM   1770  NH2 ARG D 308      40.006  69.134 138.628  1.00                 N  
ATOM   1771  N   HIS D 309      43.488  75.326 137.621  1.00                 N  
ATOM   1772  CA  HIS D 309      43.360  76.411 136.620  1.00                 C  
ATOM   1773  C   HIS D 309      44.500  76.381 135.588  1.00                 C  
ATOM   1774  O   HIS D 309      44.242  76.159 134.403  1.00                 O  
ATOM   1775  CB  HIS D 309      43.329  77.776 137.310  1.00                 C  
ATOM   1776  CG  HIS D 309      43.191  78.928 136.365  1.00                 C  
ATOM   1777  ND1 HIS D 309      42.012  79.220 135.713  1.00                 N  
ATOM   1778  CE1 HIS D 309      42.197  80.303 134.938  1.00                 C  
ATOM   1779  CD2 HIS D 309      44.073  79.975 135.868  1.00                 C  
ATOM   1780  NE2 HIS D 309      43.431  80.761 135.026  1.00                 N  
ATOM   1781  N   LYS D 310      45.742  76.435 136.077  1.00                 N  
ATOM   1782  CA  LYS D 310      46.936  76.375 135.242  1.00                 C  
ATOM   1783  C   LYS D 310      47.099  75.052 134.468  1.00                 C  
ATOM   1784  O   LYS D 310      47.289  75.081 133.237  1.00                 O  
ATOM   1785  CB  LYS D 310      48.192  76.599 136.086  1.00                 C  
ATOM   1786  CD  LYS D 310      49.610  78.169 137.437  1.00                 C  
ATOM   1787  CE  LYS D 310      49.765  79.590 137.954  1.00                 C  
ATOM   1788  CG  LYS D 310      48.355  78.023 136.591  1.00                 C  
ATOM   1789  NZ  LYS D 310      50.967  79.738 138.820  1.00                 N  
ATOM   1790  N   TRP D 311      46.763  73.939 135.131  1.00                 N  
ATOM   1791  CA  TRP D 311      46.882  72.606 134.549  1.00                 C  
ATOM   1792  C   TRP D 311      45.762  72.227 133.572  1.00                 C  
ATOM   1793  O   TRP D 311      45.902  71.222 132.854  1.00                 O  
ATOM   1794  CB  TRP D 311      46.931  71.544 135.649  1.00                 C  
ATOM   1795  CG  TRP D 311      48.172  71.603 136.485  1.00                 C  
ATOM   1796  CD1 TRP D 311      49.340  72.236 136.174  1.00                 C  
ATOM   1797  NE1 TRP D 311      50.254  72.070 137.187  1.00                 N  
ATOM   1798  CD2 TRP D 311      48.369  71.004 137.772  1.00                 C  
ATOM   1799  CE2 TRP D 311      49.679  71.316 138.180  1.00                 C  
ATOM   1800  CH2 TRP D 311      49.398  70.137 140.205  1.00                 C  
ATOM   1801  CZ2 TRP D 311      50.205  70.887 139.397  1.00                 C  
ATOM   1802  CE3 TRP D 311      47.566  70.235 138.619  1.00                 C  
ATOM   1803  CZ3 TRP D 311      48.091  69.811 139.825  1.00                 C  
ATOM   1804  N   SER D 312      44.686  73.044 133.527  1.00                 N  
ATOM   1805  CA  SER D 312      43.506  72.859 132.643  1.00                 C  
ATOM   1806  C   SER D 312      43.889  72.712 131.166  1.00                 C  
ATOM   1807  O   SER D 312      43.494  71.715 130.530  1.00                 O  
ATOM   1808  CB  SER D 312      42.533  74.030 132.796  1.00                 C  
ATOM   1809  OG  SER D 312      41.967  74.057 134.095  1.00                 O  
ATOM   1810  N   VAL D 313      44.823  73.578 130.733  1.00                 N  
ATOM   1811  CA  VAL D 313      45.428  73.656 129.380  1.00                 C  
ATOM   1812  C   VAL D 313      45.929  72.300 128.897  1.00                 C  
ATOM   1813  O   VAL D 313      45.637  71.906 127.754  1.00                 O  
ATOM   1814  CB  VAL D 313      46.587  74.669 129.338  1.00                 C  
ATOM   1815  CG1 VAL D 313      47.328  74.576 128.012  1.00                 C  
ATOM   1816  CG2 VAL D 313      46.069  76.081 129.565  1.00                 C  
ATOM   1817  N   LEU D 314      46.537  71.562 129.834  1.00                 N  
ATOM   1818  CA  LEU D 314      47.072  70.229 129.615  1.00                 C  
ATOM   1819  C   LEU D 314      46.072  69.125 129.784  1.00                 C  
ATOM   1820  O   LEU D 314      46.059  68.218 128.968  1.00                 O  
ATOM   1821  CB  LEU D 314      48.246  69.961 130.558  1.00                 C  
ATOM   1822  CG  LEU D 314      49.497  70.816 130.343  1.00                 C  
ATOM   1823  CD1 LEU D 314      50.527  70.544 131.429  1.00                 C  
ATOM   1824  CD2 LEU D 314      50.095  70.557 128.969  1.00                 C  
ATOM   1825  N   LYS D 315      45.232  69.202 130.824  1.00                 N  
ATOM   1826  CA  LYS D 315      44.290  68.122 131.165  1.00                 C  
ATOM   1827  C   LYS D 315      43.138  67.980 130.171  1.00                 C  
ATOM   1828  O   LYS D 315      42.567  66.893 130.046  1.00                 O  
ATOM   1829  CB  LYS D 315      43.709  68.340 132.563  1.00                 C  
ATOM   1830  CD  LYS D 315      44.072  68.392 135.046  1.00                 C  
ATOM   1831  CE  LYS D 315      45.073  68.192 136.172  1.00                 C  
ATOM   1832  CG  LYS D 315      44.716  68.164 133.688  1.00                 C  
ATOM   1833  NZ  LYS D 315      44.462  68.435 137.508  1.00                 N  
ATOM   1834  N   SER D 316      42.855  69.049 129.417  1.00                 N  
ATOM   1835  CA  SER D 316      41.912  68.984 128.311  1.00                 C  
ATOM   1836  C   SER D 316      42.445  69.001 126.859  1.00                 C  
ATOM   1837  O   SER D 316      41.665  68.776 125.919  1.00                 O  
ATOM   1838  CB  SER D 316      40.910  70.138 128.392  1.00                 C  
ATOM   1839  OG  SER D 316      41.561  71.389 128.258  1.00                 O  
ATOM   1840  N   ARG D 317      43.779  69.120 126.700  1.00                 N  
ATOM   1841  CA  ARG D 317      44.453  68.954 125.397  1.00                 C  
ATOM   1842  C   ARG D 317      44.063  67.693 124.571  1.00                 C  
ATOM   1843  O   ARG D 317      43.647  66.667 125.146  1.00                 O  
ATOM   1844  CB  ARG D 317      45.972  68.922 125.580  1.00                 C  
ATOM   1845  CD  ARG D 317      48.250  68.863 124.528  1.00                 C  
ATOM   1846  NE  ARG D 317      49.014  68.788 123.285  1.00                 N  
ATOM   1847  CG  ARG D 317      46.751  68.818 124.279  1.00                 C  
ATOM   1848  CZ  ARG D 317      50.337  68.891 123.214  1.00                 C  
ATOM   1849  NH1 ARG D 317      50.946  68.810 122.039  1.00                 N  
ATOM   1850  NH2 ARG D 317      51.048  69.074 124.318  1.00                 N  
ATOM   1851  N   LYS D 318      43.869  67.939 123.273  1.00                 N  
ATOM   1852  CA  LYS D 318      43.618  66.904 122.272  1.00                 C  
ATOM   1853  C   LYS D 318      44.815  66.763 121.324  1.00                 C  
ATOM   1854  O   LYS D 318      45.407  67.773 120.898  1.00                 O  
ATOM   1855  CB  LYS D 318      42.349  67.222 121.479  1.00                 C  
ATOM   1856  CD  LYS D 318      39.855  67.505 121.458  1.00                 C  
ATOM   1857  CE  LYS D 318      38.589  67.535 122.299  1.00                 C  
ATOM   1858  CG  LYS D 318      41.076  67.201 122.311  1.00                 C  
ATOM   1859  NZ  LYS D 318      37.389  67.874 121.484  1.00                 N  
ATOM   1860  N   LEU D 319      45.231  65.514 121.112  1.00                 N  
ATOM   1861  CA  LEU D 319      46.219  65.150 120.099  1.00                 C  
ATOM   1862  C   LEU D 319      45.600  64.472 118.886  1.00                 C  
ATOM   1863  O   LEU D 319      44.510  63.849 118.980  1.00                 O  
ATOM   1864  CB  LEU D 319      47.286  64.231 120.697  1.00                 C  
ATOM   1865  CG  LEU D 319      48.083  64.794 121.876  1.00                 C  
ATOM   1866  CD1 LEU D 319      49.041  63.748 122.425  1.00                 C  
ATOM   1867  CD2 LEU D 319      48.844  66.044 121.462  1.00                 C  
ATOM   1868  N   ALA D 320      46.158  64.824 117.720  1.00                 N  
ATOM   1869  CA  ALA D 320      45.916  64.126 116.451  1.00                 C  
ATOM   1870  C   ALA D 320      47.233  63.861 115.748  1.00                 C  
ATOM   1871  O   ALA D 320      48.169  64.647 115.864  1.00                 O  
ATOM   1872  CB  ALA D 320      44.987  64.942 115.566  1.00                 C  
ATOM   1873  N   TYR D 321      47.348  62.656 115.212  1.00                 N  
ATOM   1874  CA  TYR D 321      48.451  62.238 114.379  1.00                 C  
ATOM   1875  C   TYR D 321      48.007  62.188 112.940  1.00                 C  
ATOM   1876  O   TYR D 321      46.999  61.537 112.590  1.00                 O  
ATOM   1877  CB  TYR D 321      48.980  60.877 114.834  1.00                 C  
ATOM   1878  CG  TYR D 321      49.630  60.897 116.200  1.00                 C  
ATOM   1879  OH  TYR D 321      51.401  60.952 119.962  1.00                 O  
ATOM   1880  CZ  TYR D 321      50.816  60.934 118.716  1.00                 C  
ATOM   1881  CD1 TYR D 321      48.867  60.754 117.352  1.00                 C  
ATOM   1882  CE1 TYR D 321      49.452  60.772 118.604  1.00                 C  
ATOM   1883  CD2 TYR D 321      51.003  61.060 116.332  1.00                 C  
ATOM   1884  CE2 TYR D 321      51.605  61.080 117.576  1.00                 C  
ATOM   1885  N   ARG D 322      48.690  62.991 112.127  1.00                 N  
ATOM   1886  CA  ARG D 322      48.358  63.129 110.714  1.00                 C  
ATOM   1887  C   ARG D 322      49.569  62.855 109.777  1.00                 C  
ATOM   1888  O   ARG D 322      50.082  63.810 109.180  1.00                 O  
ATOM   1889  CB  ARG D 322      47.810  64.528 110.427  1.00                 C  
ATOM   1890  CD  ARG D 322      45.372  63.933 110.473  1.00                 C  
ATOM   1891  NE  ARG D 322      45.264  64.100 109.026  1.00                 N  
ATOM   1892  CG  ARG D 322      46.461  64.810 111.069  1.00                 C  
ATOM   1893  CZ  ARG D 322      44.551  65.053 108.435  1.00                 C  
ATOM   1894  NH1 ARG D 322      44.512  65.127 107.112  1.00                 N  
ATOM   1895  NH2 ARG D 322      43.878  65.928 109.169  1.00                 N  
ATOM   1896  N   PRO D 323      50.074  61.590 109.698  1.00                 N  
ATOM   1897  CA  PRO D 323      51.232  61.295 108.819  1.00                 C  
ATOM   1898  C   PRO D 323      50.871  61.375 107.310  1.00                 C  
ATOM   1899  O   PRO D 323      49.676  61.129 107.023  1.00                 O  
ATOM   1900  CB  PRO D 323      51.639  59.872 109.208  1.00                 C  
ATOM   1901  CD  PRO D 323      49.634  60.364 110.420  1.00                 C  
ATOM   1902  CG  PRO D 323      50.387  59.257 109.736  1.00                 C  
ATOM   1903  N   PRO D 324      51.822  61.673 106.387  1.00                 N  
ATOM   1904  CA  PRO D 324      51.531  61.618 104.934  1.00                 C  
ATOM   1905  C   PRO D 324      51.179  60.203 104.432  1.00                 C  
ATOM   1906  O   PRO D 324      51.749  59.226 104.955  1.00                 O  
ATOM   1907  CB  PRO D 324      52.822  62.113 104.279  1.00                 C  
ATOM   1908  CD  PRO D 324      53.183  62.304 106.637  1.00                 C  
ATOM   1909  CG  PRO D 324      53.464  62.969 105.319  1.00                 C  
ATOM   1910  N   LYS D 325      50.076  60.132 103.663  1.00                 N  
ATOM   1911  CA  LYS D 325      49.483  58.900 103.043  1.00                 C  
ATOM   1912  C   LYS D 325      49.024  57.756 103.977  1.00                 C  
ATOM   1913  O   LYS D 325      49.078  57.865 105.212  1.00                 O  
ATOM   1914  CB  LYS D 325      50.467  58.271 102.055  1.00                 C  
ATOM   1915  CD  LYS D 325      51.762  58.462  99.913  1.00                 C  
ATOM   1916  CE  LYS D 325      52.138  59.366  98.751  1.00                 C  
ATOM   1917  CG  LYS D 325      50.840  59.173 100.890  1.00                 C  
ATOM   1918  NZ  LYS D 325      53.065  58.691  97.800  1.00                 N  
TER
