# Supplementary material for: Large-scale discovery of protein interactions at residue resolution using co-evolution calculated from genomic sequences
Source: Nat Commun. 2021 Mar 2;12:1396. doi: 10.1038/s41467-021-21636-z (PMC7925567; doi:10.1038/s41467-021-21636-z)
Supplement: Supplementary file 12 — Supplementary Data 10 [file 41467_2021_21636_MOESM12_ESM.zip › supplementary/allpdb0039_CY1_QCR6/QCR6_BOVIN_2FYU_H.pdb]

SSBOND   1 CYS H   37    CYS H   81
SSBOND   2 CYS H   53    CYS H   67
ATOM      1  N   ASP H  28      33.795  60.133 199.965  1.00                 N  
ATOM      2  CA  ASP H  28      34.786  60.186 198.850  1.00                 C  
ATOM      3  C   ASP H  28      34.346  59.293 197.641  1.00                 C  
ATOM      4  O   ASP H  28      34.355  58.050 197.765  1.00                 O  
ATOM      5  CB  ASP H  28      36.168  59.749 199.340  1.00                 C  
ATOM      6  CG  ASP H  28      37.236  59.891 198.274  1.00                 C  
ATOM      7  OD1 ASP H  28      36.936  59.619 197.092  1.00                 O  
ATOM      8  OD2 ASP H  28      38.373  60.273 198.619  1.00                 O  
ATOM      9  N   PRO H  29      34.022  59.917 196.478  1.00                 N  
ATOM     10  CA  PRO H  29      33.170  59.272 195.454  1.00                 C  
ATOM     11  C   PRO H  29      33.852  58.158 194.628  1.00                 C  
ATOM     12  O   PRO H  29      33.132  57.428 193.927  1.00                 O  
ATOM     13  CB  PRO H  29      32.767  60.423 194.530  1.00                 C  
ATOM     14  CD  PRO H  29      34.332  61.337 196.093  1.00                 C  
ATOM     15  CG  PRO H  29      33.874  61.414 194.663  1.00                 C  
ATOM     16  N   LEU H  30      35.185  58.028 194.747  1.00                 N  
ATOM     17  CA  LEU H  30      35.957  56.828 194.366  1.00                 C  
ATOM     18  C   LEU H  30      35.462  55.511 194.980  1.00                 C  
ATOM     19  O   LEU H  30      35.450  54.488 194.287  1.00                 O  
ATOM     20  CB  LEU H  30      37.430  56.997 194.743  1.00                 C  
ATOM     21  CG  LEU H  30      38.355  55.826 194.404  1.00                 C  
ATOM     22  CD1 LEU H  30      38.377  55.575 192.904  1.00                 C  
ATOM     23  CD2 LEU H  30      39.763  56.087 194.917  1.00                 C  
ATOM     24  N   THR H  31      35.064  55.560 196.264  1.00                 N  
ATOM     25  CA  THR H  31      34.470  54.420 196.996  1.00                 C  
ATOM     26  C   THR H  31      33.113  53.971 196.411  1.00                 C  
ATOM     27  O   THR H  31      32.942  52.775 196.135  1.00                 O  
ATOM     28  CB  THR H  31      34.271  54.749 198.487  1.00                 C  
ATOM     29  OG1 THR H  31      35.541  55.011 199.096  1.00                 O  
ATOM     30  CG2 THR H  31      33.619  53.579 199.208  1.00                 C  
ATOM     31  N   THR H  32      32.202  54.944 196.182  1.00                 N  
ATOM     32  CA  THR H  32      30.920  54.789 195.429  1.00                 C  
ATOM     33  C   THR H  32      31.094  54.099 194.056  1.00                 C  
ATOM     34  O   THR H  32      30.420  53.089 193.779  1.00                 O  
ATOM     35  CB  THR H  32      30.233  56.148 195.198  1.00                 C  
ATOM     36  OG1 THR H  32      29.913  56.745 196.461  1.00                 O  
ATOM     37  CG2 THR H  32      28.948  55.967 194.406  1.00                 C  
ATOM     38  N   VAL H  33      32.116  54.548 193.311  1.00                 N  
ATOM     39  CA  VAL H  33      32.351  54.172 191.914  1.00                 C  
ATOM     40  C   VAL H  33      33.006  52.764 191.794  1.00                 C  
ATOM     41  O   VAL H  33      32.542  51.951 190.981  1.00                 O  
ATOM     42  CB  VAL H  33      33.232  55.208 191.191  1.00                 C  
ATOM     43  CG1 VAL H  33      33.596  54.718 189.798  1.00                 C  
ATOM     44  CG2 VAL H  33      32.525  56.552 191.120  1.00                 C  
ATOM     45  N   ARG H  34      34.005  52.475 192.647  1.00                 N  
ATOM     46  CA  ARG H  34      34.660  51.142 192.739  1.00                 C  
ATOM     47  C   ARG H  34      33.712  49.990 193.171  1.00                 C  
ATOM     48  O   ARG H  34      33.890  48.842 192.719  1.00                 O  
ATOM     49  CB  ARG H  34      35.835  51.189 193.717  1.00                 C  
ATOM     50  CD  ARG H  34      38.171  51.959 194.219  1.00                 C  
ATOM     51  NE  ARG H  34      39.302  52.774 193.782  1.00                 N  
ATOM     52  CG  ARG H  34      37.031  51.981 193.214  1.00                 C  
ATOM     53  CZ  ARG H  34      40.256  52.348 192.961  1.00                 C  
ATOM     54  NH1 ARG H  34      41.247  53.160 192.618  1.00                 N  
ATOM     55  NH2 ARG H  34      40.218  51.111 192.485  1.00                 N  
ATOM     56  N   GLU H  35      32.820  50.284 194.136  1.00                 N  
ATOM     57  CA  GLU H  35      31.715  49.398 194.557  1.00                 C  
ATOM     58  C   GLU H  35      30.748  49.070 193.402  1.00                 C  
ATOM     59  O   GLU H  35      30.392  47.894 193.206  1.00                 O  
ATOM     60  CB  GLU H  35      30.931  50.030 195.709  1.00                 C  
ATOM     61  CD  GLU H  35      29.060  49.811 197.392  1.00                 C  
ATOM     62  CG  GLU H  35      29.793  49.168 196.232  1.00                 C  
ATOM     63  OE1 GLU H  35      29.428  50.943 197.773  1.00                 O  
ATOM     64  OE2 GLU H  35      28.118  49.185 197.921  1.00                 O  
ATOM     65  N   GLN H  36      30.373  50.109 192.637  1.00                 N  
ATOM     66  CA  GLN H  36      29.513  49.999 191.442  1.00                 C  
ATOM     67  C   GLN H  36      30.189  49.280 190.257  1.00                 C  
ATOM     68  O   GLN H  36      29.489  48.695 189.413  1.00                 O  
ATOM     69  CB  GLN H  36      29.058  51.385 190.980  1.00                 C  
ATOM     70  CD  GLN H  36      27.694  53.455 191.461  1.00                 C  
ATOM     71  CG  GLN H  36      28.088  52.069 191.929  1.00                 C  
ATOM     72  OE1 GLN H  36      28.441  54.111 190.735  1.00                 O  
ATOM     73  NE2 GLN H  36      26.516  53.906 191.876  1.00                 N  
ATOM     74  N   CYS H  37      31.525  49.408 190.167  1.00                 N  
ATOM     75  CA  CYS H  37      32.367  48.739 189.152  1.00                 C  
ATOM     76  C   CYS H  37      32.562  47.242 189.372  1.00                 C  
ATOM     77  O   CYS H  37      32.684  46.485 188.394  1.00                 O  
ATOM     78  CB  CYS H  37      33.748  49.394 189.085  1.00                 C  
ATOM     79  SG  CYS H  37      33.751  51.062 188.387  1.00                 S  
ATOM     80  N   GLU H  38      32.765  46.869 190.645  1.00                 N  
ATOM     81  CA  GLU H  38      32.840  45.476 191.114  1.00                 C  
ATOM     82  C   GLU H  38      31.581  44.622 190.842  1.00                 C  
ATOM     83  O   GLU H  38      31.693  43.395 190.702  1.00                 O  
ATOM     84  CB  GLU H  38      33.121  45.431 192.617  1.00                 C  
ATOM     85  CD  GLU H  38      34.746  45.873 194.500  1.00                 C  
ATOM     86  CG  GLU H  38      34.520  45.887 193.001  1.00                 C  
ATOM     87  OE1 GLU H  38      33.749  45.888 195.252  1.00                 O  
ATOM     88  OE2 GLU H  38      35.921  45.846 194.923  1.00                 O  
ATOM     89  N   GLN H  39      30.407  45.279 190.815  1.00                 N  
ATOM     90  CA  GLN H  39      29.126  44.733 190.308  1.00                 C  
ATOM     91  C   GLN H  39      29.171  44.137 188.885  1.00                 C  
ATOM     92  O   GLN H  39      28.503  43.123 188.626  1.00                 O  
ATOM     93  CB  GLN H  39      28.040  45.811 190.324  1.00                 C  
ATOM     94  CD  GLN H  39      26.093  44.308 190.899  1.00                 C  
ATOM     95  CG  GLN H  39      26.664  45.312 189.916  1.00                 C  
ATOM     96  OE1 GLN H  39      26.003  44.580 192.096  1.00                 O  
ATOM     97  NE2 GLN H  39      25.706  43.143 190.395  1.00                 N  
ATOM     98  N   LEU H  40      29.925  44.790 187.982  1.00                 N  
ATOM     99  CA  LEU H  40      30.015  44.429 186.552  1.00                 C  
ATOM    100  C   LEU H  40      30.753  43.103 186.317  1.00                 C  
ATOM    101  O   LEU H  40      31.808  42.857 186.935  1.00                 O  
ATOM    102  CB  LEU H  40      30.713  45.538 185.762  1.00                 C  
ATOM    103  CG  LEU H  40      29.995  46.888 185.711  1.00                 C  
ATOM    104  CD1 LEU H  40      30.854  47.928 185.007  1.00                 C  
ATOM    105  CD2 LEU H  40      28.649  46.755 185.015  1.00                 C  
ATOM    106  N   GLU H  41      30.305  42.387 185.273  1.00                 N  
ATOM    107  CA  GLU H  41      30.437  40.921 185.130  1.00                 C  
ATOM    108  C   GLU H  41      31.872  40.386 184.990  1.00                 C  
ATOM    109  O   GLU H  41      32.182  39.301 185.512  1.00                 O  
ATOM    110  CB  GLU H  41      29.643  40.427 183.919  1.00                 C  
ATOM    111  CD  GLU H  41      27.385  40.085 182.842  1.00                 C  
ATOM    112  CG  GLU H  41      28.135  40.526 184.082  1.00                 C  
ATOM    113  OE1 GLU H  41      28.034  39.886 181.794  1.00                 O  
ATOM    114  OE2 GLU H  41      26.146  39.939 182.917  1.00                 O  
ATOM    115  N   LYS H  42      32.715  41.143 184.269  1.00                 N  
ATOM    116  CA  LYS H  42      34.139  40.830 184.042  1.00                 C  
ATOM    117  C   LYS H  42      35.002  40.878 185.319  1.00                 C  
ATOM    118  O   LYS H  42      35.935  40.066 185.463  1.00                 O  
ATOM    119  CB  LYS H  42      34.741  41.788 183.012  1.00                 C  
ATOM    120  CD  LYS H  42      34.861  42.567 180.629  1.00                 C  
ATOM    121  CE  LYS H  42      34.355  42.353 179.212  1.00                 C  
ATOM    122  CG  LYS H  42      34.233  41.576 181.596  1.00                 C  
ATOM    123  NZ  LYS H  42      34.929  43.345 178.262  1.00                 N  
ATOM    124  N   CYS H  43      34.688  41.834 186.213  1.00                 N  
ATOM    125  CA  CYS H  43      35.336  42.000 187.535  1.00                 C  
ATOM    126  C   CYS H  43      35.082  40.852 188.520  1.00                 C  
ATOM    127  O   CYS H  43      35.951  40.556 189.356  1.00                 O  
ATOM    128  CB  CYS H  43      34.881  43.303 188.195  1.00                 C  
ATOM    129  SG  CYS H  43      35.503  44.801 187.395  1.00                 S  
ATOM    130  N   VAL H  44      33.850  40.317 188.490  1.00                 N  
ATOM    131  CA  VAL H  44      33.383  39.196 189.339  1.00                 C  
ATOM    132  C   VAL H  44      34.224  37.924 189.071  1.00                 C  
ATOM    133  O   VAL H  44      34.791  37.346 190.019  1.00                 O  
ATOM    134  CB  VAL H  44      31.889  38.900 189.111  1.00                 C  
ATOM    135  CG1 VAL H  44      31.486  37.618 189.824  1.00                 C  
ATOM    136  CG2 VAL H  44      31.036  40.067 189.583  1.00                 C  
ATOM    137  N   LYS H  45      34.388  37.600 187.777  1.00                 N  
ATOM    138  CA  LYS H  45      35.197  36.464 187.288  1.00                 C  
ATOM    139  C   LYS H  45      36.711  36.602 187.561  1.00                 C  
ATOM    140  O   LYS H  45      37.416  35.584 187.685  1.00                 O  
ATOM    141  CB  LYS H  45      34.993  36.269 185.784  1.00                 C  
ATOM    142  CD  LYS H  45      33.483  35.578 183.903  1.00                 C  
ATOM    143  CE  LYS H  45      32.111  35.042 183.527  1.00                 C  
ATOM    144  CG  LYS H  45      33.614  35.753 185.407  1.00                 C  
ATOM    145  NZ  LYS H  45      31.950  34.913 182.052  1.00                 N  
ATOM    146  N   ALA H  46      37.184  37.855 187.646  1.00                 N  
ATOM    147  CA  ALA H  46      38.574  38.193 188.001  1.00                 C  
ATOM    148  C   ALA H  46      38.862  38.249 189.512  1.00                 C  
ATOM    149  O   ALA H  46      39.986  37.934 189.928  1.00                 O  
ATOM    150  CB  ALA H  46      38.965  39.533 187.397  1.00                 C  
ATOM    151  N   ARG H  47      37.883  38.726 190.303  1.00                 N  
ATOM    152  CA  ARG H  47      37.849  38.527 191.771  1.00                 C  
ATOM    153  C   ARG H  47      37.917  37.046 192.195  1.00                 C  
ATOM    154  O   ARG H  47      38.724  36.711 193.068  1.00                 O  
ATOM    155  CB  ARG H  47      36.586  39.151 192.367  1.00                 C  
ATOM    156  CD  ARG H  47      35.286  39.808 194.411  1.00                 C  
ATOM    157  NE  ARG H  47      35.242  41.221 194.044  1.00                 N  
ATOM    158  CG  ARG H  47      36.536  39.121 193.886  1.00                 C  
ATOM    159  CZ  ARG H  47      34.435  41.727 193.117  1.00                 C  
ATOM    160  NH1 ARG H  47      34.464  43.026 192.850  1.00                 N  
ATOM    161  NH2 ARG H  47      33.599  40.934 192.461  1.00                 N  
ATOM    162  N   GLU H  48      37.141  36.184 191.513  1.00                 N  
ATOM    163  CA  GLU H  48      37.098  34.730 191.779  1.00                 C  
ATOM    164  C   GLU H  48      38.380  33.990 191.372  1.00                 C  
ATOM    165  O   GLU H  48      38.790  33.039 192.061  1.00                 O  
ATOM    166  CB  GLU H  48      35.912  34.088 191.057  1.00                 C  
ATOM    167  CD  GLU H  48      33.404  33.877 190.841  1.00                 C  
ATOM    168  CG  GLU H  48      34.556  34.483 191.618  1.00                 C  
ATOM    169  OE1 GLU H  48      33.653  33.308 189.757  1.00                 O  
ATOM    170  OE2 GLU H  48      32.253  33.970 191.315  1.00                 O  
ATOM    171  N   ARG H  49      38.966  34.395 190.234  1.00                 N  
ATOM    172  CA  ARG H  49      40.281  33.912 189.769  1.00                 C  
ATOM    173  C   ARG H  49      41.439  34.331 190.691  1.00                 C  
ATOM    174  O   ARG H  49      42.439  33.597 190.812  1.00                 O  
ATOM    175  CB  ARG H  49      40.566  34.414 188.352  1.00                 C  
ATOM    176  CD  ARG H  49      40.221  34.088 185.888  1.00                 C  
ATOM    177  NE  ARG H  49      40.139  35.514 185.581  1.00                 N  
ATOM    178  CG  ARG H  49      39.699  33.774 187.280  1.00                 C  
ATOM    179  CZ  ARG H  49      39.067  36.108 185.068  1.00                 C  
ATOM    180  NH1 ARG H  49      39.084  37.411 184.823  1.00                 N  
ATOM    181  NH2 ARG H  49      37.979  35.397 184.802  1.00                 N  
ATOM    182  N   LEU H  50      41.311  35.525 191.284  1.00                 N  
ATOM    183  CA  LEU H  50      42.160  35.974 192.397  1.00                 C  
ATOM    184  C   LEU H  50      41.900  35.219 193.710  1.00                 C  
ATOM    185  O   LEU H  50      42.858  34.868 194.402  1.00                 O  
ATOM    186  CB  LEU H  50      41.971  37.472 192.645  1.00                 C  
ATOM    187  CG  LEU H  50      42.824  38.088 193.755  1.00                 C  
ATOM    188  CD1 LEU H  50      44.305  37.904 193.460  1.00                 C  
ATOM    189  CD2 LEU H  50      42.498  39.564 193.927  1.00                 C  
ATOM    190  N   GLU H  51      40.616  35.026 194.051  1.00                 N  
ATOM    191  CA  GLU H  51      40.169  34.225 195.214  1.00                 C  
ATOM    192  C   GLU H  51      40.688  32.775 195.200  1.00                 C  
ATOM    193  O   GLU H  51      41.320  32.344 196.175  1.00                 O  
ATOM    194  CB  GLU H  51      38.641  34.199 195.291  1.00                 C  
ATOM    195  CD  GLU H  51      36.502  35.486 195.674  1.00                 C  
ATOM    196  CG  GLU H  51      38.017  35.528 195.683  1.00                 C  
ATOM    197  OE1 GLU H  51      35.938  34.485 195.183  1.00                 O  
ATOM    198  OE2 GLU H  51      35.877  36.453 196.159  1.00                 O  
ATOM    199  N   LEU H  52      40.617  32.133 194.024  1.00                 N  
ATOM    200  CA  LEU H  52      41.191  30.797 193.786  1.00                 C  
ATOM    201  C   LEU H  52      42.733  30.753 193.678  1.00                 C  
ATOM    202  O   LEU H  52      43.323  29.659 193.640  1.00                 O  
ATOM    203  CB  LEU H  52      40.614  30.186 192.508  1.00                 C  
ATOM    204  CG  LEU H  52      39.120  29.855 192.529  1.00                 C  
ATOM    205  CD1 LEU H  52      38.654  29.384 191.160  1.00                 C  
ATOM    206  CD2 LEU H  52      38.818  28.800 193.582  1.00                 C  
ATOM    207  N   CYS H  53      43.361  31.936 193.582  1.00                 N  
ATOM    208  CA  CYS H  53      44.803  32.121 193.802  1.00                 C  
ATOM    209  C   CYS H  53      45.177  32.344 195.276  1.00                 C  
ATOM    210  O   CYS H  53      46.213  31.822 195.714  1.00                 O  
ATOM    211  CB  CYS H  53      45.323  33.301 192.979  1.00                 C  
ATOM    212  SG  CYS H  53      47.113  33.543 193.069  1.00                 S  
ATOM    213  N   ASP H  54      44.404  33.198 195.986  1.00                 N  
ATOM    214  CA  ASP H  54      44.480  33.383 197.472  1.00                 C  
ATOM    215  C   ASP H  54      44.458  32.055 198.251  1.00                 C  
ATOM    216  O   ASP H  54      45.383  31.784 199.037  1.00                 O  
ATOM    217  CB  ASP H  54      43.330  34.265 197.962  1.00                 C  
ATOM    218  CG  ASP H  54      43.495  35.716 197.557  1.00                 C  
ATOM    219  OD1 ASP H  54      44.609  36.093 197.137  1.00                 O  
ATOM    220  OD2 ASP H  54      42.510  36.478 197.659  1.00                 O  
ATOM    221  N   GLU H  55      43.496  31.192 197.888  1.00                 N  
ATOM    222  CA  GLU H  55      43.305  29.852 198.465  1.00                 C  
ATOM    223  C   GLU H  55      44.449  28.874 198.128  1.00                 C  
ATOM    224  O   GLU H  55      44.861  28.082 198.992  1.00                 O  
ATOM    225  CB  GLU H  55      41.981  29.248 197.991  1.00                 C  
ATOM    226  CD  GLU H  55      39.458  29.352 198.014  1.00                 C  
ATOM    227  CG  GLU H  55      40.749  29.938 198.552  1.00                 C  
ATOM    228  OE1 GLU H  55      39.523  28.543 197.065  1.00                 O  
ATOM    229  OE2 GLU H  55      38.381  29.703 198.541  1.00                 O  
ATOM    230  N   ARG H  56      44.994  29.006 196.908  1.00                 N  
ATOM    231  CA  ARG H  56      46.074  28.156 196.362  1.00                 C  
ATOM    232  C   ARG H  56      47.433  28.355 197.058  1.00                 C  
ATOM    233  O   ARG H  56      48.224  27.403 197.155  1.00                 O  
ATOM    234  CB  ARG H  56      46.251  28.411 194.864  1.00                 C  
ATOM    235  CD  ARG H  56      47.336  27.755 192.698  1.00                 C  
ATOM    236  NE  ARG H  56      48.360  26.939 192.050  1.00                 N  
ATOM    237  CG  ARG H  56      47.261  27.495 194.193  1.00                 C  
ATOM    238  CZ  ARG H  56      48.160  25.701 191.609  1.00                 C  
ATOM    239  NH1 ARG H  56      49.151  25.035 191.032  1.00                 N  
ATOM    240  NH2 ARG H  56      46.969  25.134 191.744  1.00                 N  
ATOM    241  N   VAL H  57      47.663  29.580 197.554  1.00                 N  
ATOM    242  CA  VAL H  57      48.994  30.101 197.939  1.00                 C  
ATOM    243  C   VAL H  57      49.215  30.034 199.481  1.00                 C  
ATOM    244  O   VAL H  57      50.345  29.762 199.943  1.00                 O  
ATOM    245  CB  VAL H  57      49.195  31.549 197.455  1.00                 C  
ATOM    246  CG1 VAL H  57      50.508  32.109 197.981  1.00                 C  
ATOM    247  CG2 VAL H  57      49.155  31.613 195.936  1.00                 C  
ATOM    248  N   SER H  58      48.121  30.214 200.242  1.00                 N  
ATOM    249  CA  SER H  58      47.960  29.698 201.626  1.00                 C  
ATOM    250  C   SER H  58      48.333  28.205 201.808  1.00                 C  
ATOM    251  O   SER H  58      49.226  27.901 202.611  1.00                 O  
ATOM    252  CB  SER H  58      46.520  29.890 202.105  1.00                 C  
ATOM    253  OG  SER H  58      46.203  31.266 202.230  1.00                 O  
ATOM    254  N   SER H  59      47.888  27.374 200.851  1.00                 N  
ATOM    255  CA  SER H  59      47.693  25.919 201.019  1.00                 C  
ATOM    256  C   SER H  59      48.961  25.066 201.225  1.00                 C  
ATOM    257  O   SER H  59      48.874  23.955 201.783  1.00                 O  
ATOM    258  CB  SER H  59      46.954  25.335 199.813  1.00                 C  
ATOM    259  OG  SER H  59      47.761  25.382 198.649  1.00                 O  
ATOM    260  N   ARG H  60      50.116  25.587 200.777  1.00                 N  
ATOM    261  CA  ARG H  60      51.429  24.930 200.943  1.00                 C  
ATOM    262  C   ARG H  60      52.491  25.816 201.614  1.00                 C  
ATOM    263  O   ARG H  60      52.441  27.057 201.507  1.00                 O  
ATOM    264  CB  ARG H  60      51.970  24.464 199.590  1.00                 C  
ATOM    265  CD  ARG H  60      51.739  22.949 197.602  1.00                 C  
ATOM    266  NE  ARG H  60      50.927  21.936 196.933  1.00                 N  
ATOM    267  CG  ARG H  60      51.116  23.406 198.911  1.00                 C  
ATOM    268  CZ  ARG H  60      51.266  21.337 195.796  1.00                 C  
ATOM    269  NH1 ARG H  60      50.464  20.427 195.261  1.00                 N  
ATOM    270  NH2 ARG H  60      52.408  21.649 195.198  1.00                 N  
ATOM    271  N   SER H  61      53.444  25.149 202.289  1.00                 N  
ATOM    272  CA  SER H  61      54.484  25.777 203.125  1.00                 C  
ATOM    273  C   SER H  61      55.530  26.557 202.311  1.00                 C  
ATOM    274  O   SER H  61      55.756  27.747 202.586  1.00                 O  
ATOM    275  CB  SER H  61      55.201  24.723 203.971  1.00                 C  
ATOM    276  OG  SER H  61      56.212  25.311 204.770  1.00                 O  
ATOM    277  N   GLN H  62      56.163  25.874 201.339  1.00                 N  
ATOM    278  CA  GLN H  62      57.063  26.488 200.345  1.00                 C  
ATOM    279  C   GLN H  62      56.439  26.478 198.943  1.00                 C  
ATOM    280  O   GLN H  62      56.116  25.401 198.405  1.00                 O  
ATOM    281  CB  GLN H  62      58.410  25.763 200.321  1.00                 C  
ATOM    282  CD  GLN H  62      59.614  27.212 202.003  1.00                 C  
ATOM    283  CG  GLN H  62      59.164  25.811 201.640  1.00                 C  
ATOM    284  OE1 GLN H  62      60.271  27.888 201.211  1.00                 O  
ATOM    285  NE2 GLN H  62      59.261  27.653 203.205  1.00                 N  
ATOM    286  N   THR H  63      56.036  27.677 198.506  1.00                 N  
ATOM    287  CA  THR H  63      55.683  27.977 197.103  1.00                 C  
ATOM    288  C   THR H  63      56.350  29.266 196.581  1.00                 C  
ATOM    289  O   THR H  63      56.732  30.143 197.379  1.00                 O  
ATOM    290  CB  THR H  63      54.160  28.109 196.920  1.00                 C  
ATOM    291  OG1 THR H  63      53.673  29.200 197.711  1.00                 O  
ATOM    292  CG2 THR H  63      53.458  26.835 197.365  1.00                 C  
ATOM    293  N   GLU H  64      56.525  29.329 195.254  1.00                 N  
ATOM    294  CA  GLU H  64      57.016  30.529 194.537  1.00                 C  
ATOM    295  C   GLU H  64      55.909  31.493 194.070  1.00                 C  
ATOM    296  O   GLU H  64      56.143  32.711 194.032  1.00                 O  
ATOM    297  CB  GLU H  64      57.842  30.122 193.315  1.00                 C  
ATOM    298  CD  GLU H  64      59.923  29.004 192.420  1.00                 C  
ATOM    299  CG  GLU H  64      59.147  29.420 193.654  1.00                 C  
ATOM    300  OE1 GLU H  64      59.373  29.124 191.304  1.00                 O  
ATOM    301  OE2 GLU H  64      61.080  28.559 192.567  1.00                 O  
ATOM    302  N   GLU H  65      54.699  30.947 193.837  1.00                 N  
ATOM    303  CA  GLU H  65      53.570  31.621 193.160  1.00                 C  
ATOM    304  C   GLU H  65      53.044  32.847 193.916  1.00                 C  
ATOM    305  O   GLU H  65      52.996  32.846 195.154  1.00                 O  
ATOM    306  CB  GLU H  65      52.413  30.643 192.945  1.00                 C  
ATOM    307  CD  GLU H  65      51.536  28.604 191.740  1.00                 C  
ATOM    308  CG  GLU H  65      52.716  29.531 191.954  1.00                 C  
ATOM    309  OE1 GLU H  65      50.391  29.031 191.998  1.00                 O  
ATOM    310  OE2 GLU H  65      51.756  27.451 191.313  1.00                 O  
ATOM    311  N   ASP H  66      52.521  33.813 193.153  1.00                 N  
ATOM    312  CA  ASP H  66      52.669  35.242 193.451  1.00                 C  
ATOM    313  C   ASP H  66      51.355  36.000 193.689  1.00                 C  
ATOM    314  O   ASP H  66      51.347  36.971 194.459  1.00                 O  
ATOM    315  CB  ASP H  66      53.420  35.950 192.322  1.00                 C  
ATOM    316  CG  ASP H  66      54.863  35.499 192.209  1.00                 C  
ATOM    317  OD1 ASP H  66      55.574  35.522 193.236  1.00                 O  
ATOM    318  OD2 ASP H  66      55.283  35.122 191.095  1.00                 O  
ATOM    319  N   CYS H  67      50.318  35.664 192.899  1.00                 N  
ATOM    320  CA  CYS H  67      49.030  36.405 192.800  1.00                 C  
ATOM    321  C   CYS H  67      49.060  37.901 192.351  1.00                 C  
ATOM    322  O   CYS H  67      47.998  38.567 192.310  1.00                 O  
ATOM    323  CB  CYS H  67      48.296  36.385 194.142  1.00                 C  
ATOM    324  SG  CYS H  67      47.899  34.729 194.751  1.00                 S  
ATOM    325  N   THR H  68      50.246  38.379 191.933  1.00                 N  
ATOM    326  CA  THR H  68      50.417  39.656 191.204  1.00                 C  
ATOM    327  C   THR H  68      49.575  39.674 189.908  1.00                 C  
ATOM    328  O   THR H  68      48.670  40.521 189.792  1.00                 O  
ATOM    329  CB  THR H  68      51.895  39.914 190.857  1.00                 C  
ATOM    330  OG1 THR H  68      52.660  40.023 192.064  1.00                 O  
ATOM    331  CG2 THR H  68      52.039  41.208 190.071  1.00                 C  
ATOM    332  N   GLU H  69      49.680  38.568 189.144  1.00                 N  
ATOM    333  CA  GLU H  69      49.053  38.389 187.817  1.00                 C  
ATOM    334  C   GLU H  69      47.522  38.421 187.879  1.00                 C  
ATOM    335  O   GLU H  69      46.890  39.164 187.117  1.00                 O  
ATOM    336  CB  GLU H  69      49.505  37.071 187.184  1.00                 C  
ATOM    337  CD  GLU H  69      51.393  35.715 186.196  1.00                 C  
ATOM    338  CG  GLU H  69      50.960  37.060 186.746  1.00                 C  
ATOM    339  OE1 GLU H  69      50.621  34.743 186.329  1.00                 O  
ATOM    340  OE2 GLU H  69      52.504  35.634 185.631  1.00                 O  
ATOM    341  N   GLU H  70      46.991  37.825 188.954  1.00                 N  
ATOM    342  CA  GLU H  70      45.557  37.716 189.223  1.00                 C  
ATOM    343  C   GLU H  70      44.928  39.041 189.702  1.00                 C  
ATOM    344  O   GLU H  70      43.770  39.336 189.347  1.00                 O  
ATOM    345  CB  GLU H  70      45.289  36.631 190.268  1.00                 C  
ATOM    346  CD  GLU H  70      44.697  34.799 188.634  1.00                 C  
ATOM    347  CG  GLU H  70      45.585  35.220 189.788  1.00                 C  
ATOM    348  OE1 GLU H  70      43.623  35.411 188.457  1.00                 O  
ATOM    349  OE2 GLU H  70      45.076  33.857 187.906  1.00                 O  
ATOM    350  N   LEU H  71      45.675  39.804 190.520  1.00                 N  
ATOM    351  CA  LEU H  71      45.257  41.139 190.991  1.00                 C  
ATOM    352  C   LEU H  71      45.249  42.194 189.874  1.00                 C  
ATOM    353  O   LEU H  71      44.250  42.921 189.729  1.00                 O  
ATOM    354  CB  LEU H  71      46.168  41.617 192.123  1.00                 C  
ATOM    355  CG  LEU H  71      45.860  42.999 192.703  1.00                 C  
ATOM    356  CD1 LEU H  71      44.457  43.037 193.287  1.00                 C  
ATOM    357  CD2 LEU H  71      46.884  43.378 193.762  1.00                 C  
ATOM    358  N   LEU H  72      46.361  42.273 189.119  1.00                 N  
ATOM    359  CA  LEU H  72      46.525  43.190 187.959  1.00                 C  
ATOM    360  C   LEU H  72      45.449  43.019 186.873  1.00                 C  
ATOM    361  O   LEU H  72      44.878  44.024 186.413  1.00                 O  
ATOM    362  CB  LEU H  72      47.900  43.000 187.316  1.00                 C  
ATOM    363  CG  LEU H  72      49.103  43.467 188.139  1.00                 C  
ATOM    364  CD1 LEU H  72      50.405  43.057 187.468  1.00                 C  
ATOM    365  CD2 LEU H  72      49.064  44.974 188.341  1.00                 C  
ATOM    366  N   ASP H  73      45.087  41.745 186.622  1.00                 N  
ATOM    367  CA  ASP H  73      43.901  41.296 185.856  1.00                 C  
ATOM    368  C   ASP H  73      42.565  41.949 186.258  1.00                 C  
ATOM    369  O   ASP H  73      41.776  42.335 185.376  1.00                 O  
ATOM    370  CB  ASP H  73      43.730  39.780 185.973  1.00                 C  
ATOM    371  CG  ASP H  73      42.614  39.250 185.094  1.00                 C  
ATOM    372  OD1 ASP H  73      42.721  39.377 183.856  1.00                 O  
ATOM    373  OD2 ASP H  73      41.632  38.708 185.644  1.00                 O  
ATOM    374  N   PHE H  74      42.371  42.129 187.574  1.00                 N  
ATOM    375  CA  PHE H  74      41.103  42.582 188.161  1.00                 C  
ATOM    376  C   PHE H  74      40.962  44.112 188.126  1.00                 C  
ATOM    377  O   PHE H  74      39.923  44.630 187.699  1.00                 O  
ATOM    378  CB  PHE H  74      40.974  42.090 189.604  1.00                 C  
ATOM    379  CG  PHE H  74      39.696  42.505 190.274  1.00                 C  
ATOM    380  CZ  PHE H  74      37.333  43.277 191.518  1.00                 C  
ATOM    381  CD1 PHE H  74      38.500  41.883 189.961  1.00                 C  
ATOM    382  CE1 PHE H  74      37.323  42.264 190.578  1.00                 C  
ATOM    383  CD2 PHE H  74      39.689  43.516 191.218  1.00                 C  
ATOM    384  CE2 PHE H  74      38.513  43.898 191.835  1.00                 C  
ATOM    385  N   LEU H  75      41.990  44.804 188.628  1.00                 N  
ATOM    386  CA  LEU H  75      42.115  46.275 188.551  1.00                 C  
ATOM    387  C   LEU H  75      42.076  46.872 187.131  1.00                 C  
ATOM    388  O   LEU H  75      41.549  47.974 186.956  1.00                 O  
ATOM    389  CB  LEU H  75      43.415  46.738 189.213  1.00                 C  
ATOM    390  CG  LEU H  75      43.497  46.576 190.732  1.00                 C  
ATOM    391  CD1 LEU H  75      44.892  46.915 191.234  1.00                 C  
ATOM    392  CD2 LEU H  75      42.459  47.447 191.423  1.00                 C  
ATOM    393  N   HIS H  76      42.624  46.134 186.145  1.00                 N  
ATOM    394  CA  HIS H  76      42.445  46.390 184.690  1.00                 C  
ATOM    395  C   HIS H  76      40.970  46.530 184.250  1.00                 C  
ATOM    396  O   HIS H  76      40.600  47.557 183.662  1.00                 O  
ATOM    397  CB  HIS H  76      43.092  45.275 183.866  1.00                 C  
ATOM    398  CG  HIS H  76      42.938  45.449 182.387  1.00                 C  
ATOM    399  ND1 HIS H  76      43.654  46.383 181.670  1.00                 N  
ATOM    400  CE1 HIS H  76      43.302  46.303 180.374  1.00                 C  
ATOM    401  CD2 HIS H  76      42.135  44.825 181.346  1.00                 C  
ATOM    402  NE2 HIS H  76      42.392  45.370 180.173  1.00                 N  
ATOM    403  N   ALA H  77      40.138  45.549 184.638  1.00                 N  
ATOM    404  CA  ALA H  77      38.684  45.564 184.406  1.00                 C  
ATOM    405  C   ALA H  77      37.938  46.618 185.240  1.00                 C  
ATOM    406  O   ALA H  77      36.960  47.213 184.754  1.00                 O  
ATOM    407  CB  ALA H  77      38.086  44.196 184.698  1.00                 C  
ATOM    408  N   ARG H  78      38.445  46.874 186.456  1.00                 N  
ATOM    409  CA  ARG H  78      37.815  47.757 187.445  1.00                 C  
ATOM    410  C   ARG H  78      38.065  49.250 187.149  1.00                 C  
ATOM    411  O   ARG H  78      37.101  50.035 187.074  1.00                 O  
ATOM    412  CB  ARG H  78      38.317  47.429 188.853  1.00                 C  
ATOM    413  CD  ARG H  78      38.117  47.797 191.327  1.00                 C  
ATOM    414  NE  ARG H  78      37.548  48.619 192.392  1.00                 N  
ATOM    415  CG  ARG H  78      37.679  48.266 189.950  1.00                 C  
ATOM    416  CZ  ARG H  78      37.779  48.429 193.687  1.00                 C  
ATOM    417  NH1 ARG H  78      37.217  49.228 194.585  1.00                 N  
ATOM    418  NH2 ARG H  78      38.571  47.442 194.082  1.00                 N  
ATOM    419  N   ASP H  79      39.345  49.625 187.002  1.00                 N  
ATOM    420  CA  ASP H  79      39.738  51.000 186.678  1.00                 C  
ATOM    421  C   ASP H  79      39.302  51.521 185.305  1.00                 C  
ATOM    422  O   ASP H  79      39.037  52.727 185.182  1.00                 O  
ATOM    423  CB  ASP H  79      41.258  51.157 186.763  1.00                 C  
ATOM    424  CG  ASP H  79      41.769  51.114 188.189  1.00                 C  
ATOM    425  OD1 ASP H  79      40.945  51.239 189.120  1.00                 O  
ATOM    426  OD2 ASP H  79      42.994  50.955 188.377  1.00                 O  
ATOM    427  N   HIS H  80      39.122  50.602 184.330  1.00                 N  
ATOM    428  CA  HIS H  80      38.456  50.872 183.031  1.00                 C  
ATOM    429  C   HIS H  80      37.060  51.506 183.199  1.00                 C  
ATOM    430  O   HIS H  80      36.812  52.606 182.670  1.00                 O  
ATOM    431  CB  HIS H  80      38.330  49.584 182.216  1.00                 C  
ATOM    432  CG  HIS H  80      37.649  49.769 180.895  1.00                 C  
ATOM    433  ND1 HIS H  80      38.260  50.378 179.822  1.00                 N  
ATOM    434  CE1 HIS H  80      37.405  50.398 178.783  1.00                 C  
ATOM    435  CD2 HIS H  80      36.341  49.441 180.346  1.00                 C  
ATOM    436  NE2 HIS H  80      36.252  49.837 179.091  1.00                 N  
ATOM    437  N   CYS H  81      36.229  50.866 184.034  1.00                 N  
ATOM    438  CA  CYS H  81      34.867  51.306 184.347  1.00                 C  
ATOM    439  C   CYS H  81      34.837  52.587 185.217  1.00                 C  
ATOM    440  O   CYS H  81      33.921  53.417 185.062  1.00                 O  
ATOM    441  CB  CYS H  81      34.096  50.194 185.061  1.00                 C  
ATOM    442  SG  CYS H  81      32.352  50.569 185.361  1.00                 S  
ATOM    443  N   VAL H  82      35.734  52.633 186.224  1.00                 N  
ATOM    444  CA  VAL H  82      36.072  53.841 187.033  1.00                 C  
ATOM    445  C   VAL H  82      36.256  55.108 186.169  1.00                 C  
ATOM    446  O   VAL H  82      35.484  56.073 186.335  1.00                 O  
ATOM    447  CB  VAL H  82      37.346  53.621 187.870  1.00                 C  
ATOM    448  CG1 VAL H  82      37.789  54.924 188.518  1.00                 C  
ATOM    449  CG2 VAL H  82      37.112  52.550 188.925  1.00                 C  
ATOM    450  N   ALA H  83      37.107  54.982 185.133  1.00                 N  
ATOM    451  CA  ALA H  83      37.486  56.075 184.215  1.00                 C  
ATOM    452  C   ALA H  83      36.317  56.675 183.416  1.00                 C  
ATOM    453  O   ALA H  83      36.176  57.904 183.383  1.00                 O  
ATOM    454  CB  ALA H  83      38.540  55.597 183.228  1.00                 C  
ATOM    455  N   HIS H  84      35.381  55.803 183.001  1.00                 N  
ATOM    456  CA  HIS H  84      34.148  56.176 182.282  1.00                 C  
ATOM    457  C   HIS H  84      33.161  57.045 183.101  1.00                 C  
ATOM    458  O   HIS H  84      32.489  57.921 182.524  1.00                 O  
ATOM    459  CB  HIS H  84      33.404  54.925 181.810  1.00                 C  
ATOM    460  CG  HIS H  84      34.095  54.193 180.703  1.00                 C  
ATOM    461  ND1 HIS H  84      34.297  54.746 179.457  1.00                 N  
ATOM    462  CE1 HIS H  84      34.939  53.854 178.681  1.00                 C  
ATOM    463  CD2 HIS H  84      34.699  52.877 180.546  1.00                 C  
ATOM    464  NE2 HIS H  84      35.183  52.731 179.328  1.00                 N  
ATOM    465  N   LYS H  85      33.203  56.904 184.435  1.00                 N  
ATOM    466  CA  LYS H  85      32.126  57.353 185.333  1.00                 C  
ATOM    467  C   LYS H  85      32.499  58.437 186.358  1.00                 C  
ATOM    468  O   LYS H  85      31.753  59.424 186.494  1.00                 O  
ATOM    469  CB  LYS H  85      31.552  56.170 186.115  1.00                 C  
ATOM    470  CD  LYS H  85      30.277  54.008 186.093  1.00                 C  
ATOM    471  CE  LYS H  85      29.533  52.999 185.233  1.00                 C  
ATOM    472  CG  LYS H  85      30.844  55.139 185.251  1.00                 C  
ATOM    473  NZ  LYS H  85      28.986  51.876 186.043  1.00                 N  
ATOM    474  N   LEU H  86      33.714  58.320 186.922  1.00                 N  
ATOM    475  CA  LEU H  86      34.205  59.078 188.100  1.00                 C  
ATOM    476  C   LEU H  86      34.118  60.617 188.031  1.00                 C  
ATOM    477  O   LEU H  86      33.748  61.262 189.021  1.00                 O  
ATOM    478  CB  LEU H  86      35.667  58.731 188.389  1.00                 C  
ATOM    479  CG  LEU H  86      36.308  59.439 189.584  1.00                 C  
ATOM    480  CD1 LEU H  86      35.577  59.091 190.872  1.00                 C  
ATOM    481  CD2 LEU H  86      37.781  59.076 189.698  1.00                 C  
ATOM    482  N   PHE H  87      34.395  61.169 186.847  1.00                 N  
ATOM    483  CA  PHE H  87      34.655  62.601 186.656  1.00                 C  
ATOM    484  C   PHE H  87      33.390  63.488 186.627  1.00                 C  
ATOM    485  O   PHE H  87      33.490  64.718 186.783  1.00                 O  
ATOM    486  CB  PHE H  87      35.431  62.836 185.359  1.00                 C  
ATOM    487  CG  PHE H  87      36.855  62.360 185.409  1.00                 C  
ATOM    488  CZ  PHE H  87      39.491  61.483 185.506  1.00                 C  
ATOM    489  CD1 PHE H  87      37.236  61.203 184.752  1.00                 C  
ATOM    490  CE1 PHE H  87      38.546  60.764 184.799  1.00                 C  
ATOM    491  CD2 PHE H  87      37.812  63.068 186.113  1.00                 C  
ATOM    492  CE2 PHE H  87      39.122  62.629 186.160  1.00                 C  
ATOM    493  N   ASN H  88      32.219  62.855 186.446  1.00                 N  
ATOM    494  CA  ASN H  88      30.893  63.472 186.670  1.00                 C  
ATOM    495  C   ASN H  88      30.609  63.905 188.124  1.00                 C  
ATOM    496  O   ASN H  88      29.835  64.857 188.353  1.00                 O  
ATOM    497  CB  ASN H  88      29.778  62.524 186.222  1.00                 C  
ATOM    498  CG  ASN H  88      29.667  62.429 184.713  1.00                 C  
ATOM    499  OD1 ASN H  88      30.145  63.302 183.989  1.00                 O  
ATOM    500  ND2 ASN H  88      29.034  61.364 184.234  1.00                 N  
ATOM    501  N   SER H  89      31.192  63.165 189.081  1.00                 N  
ATOM    502  CA  SER H  89      31.114  63.457 190.529  1.00                 C  
ATOM    503  C   SER H  89      31.995  64.630 190.966  1.00                 C  
ATOM    504  O   SER H  89      31.570  65.444 191.804  1.00                 O  
ATOM    505  CB  SER H  89      31.499  62.222 191.346  1.00                 C  
ATOM    506  OG  SER H  89      30.554  61.181 191.173  1.00                 O  
ATOM    507  N   LEU H  90      33.167  64.748 190.325  1.00                 N  
ATOM    508  CA  LEU H  90      34.267  65.625 190.762  1.00                 C  
ATOM    509  C   LEU H  90      34.081  67.041 190.224  1.00                 C  
ATOM    510  O   LEU H  90      33.711  67.219 189.057  1.00                 O  
ATOM    511  CB  LEU H  90      35.615  65.060 190.308  1.00                 C  
ATOM    512  CG  LEU H  90      35.990  63.681 190.853  1.00                 C  
ATOM    513  CD1 LEU H  90      37.302  63.203 190.250  1.00                 C  
ATOM    514  CD2 LEU H  90      36.086  63.710 192.371  1.00                 C  
ATOM    515  N   LYS H  91      34.232  68.022 191.124  1.00                 N  
ATOM    516  CA  LYS H  91      33.802  69.423 190.918  1.00                 C  
ATOM    517  C   LYS H  91      34.978  70.412 191.088  1.00                 C  
ATOM    518  O   LYS H  91      36.156  70.058 190.951  1.00                 O  
ATOM    519  OXT LYS H  91      34.796  71.603 191.369  1.00                 O  
ATOM    520  CB  LYS H  91      32.676  69.786 191.888  1.00                 C  
ATOM    521  CD  LYS H  91      30.311  69.427 192.649  1.00                 C  
ATOM    522  CE  LYS H  91      29.034  68.630 192.443  1.00                 C  
ATOM    523  CG  LYS H  91      31.403  68.979 191.691  1.00                 C  
ATOM    524  NZ  LYS H  91      27.962  69.044 193.390  1.00                 N  
TER
