# Supplementary material for: Large-scale discovery of protein interactions at residue resolution using co-evolution calculated from genomic sequences
Source: Nat Commun. 2021 Mar 2;12:1396. doi: 10.1038/s41467-021-21636-z (PMC7925567; doi:10.1038/s41467-021-21636-z)
Supplement: Supplementary file 12 — Supplementary Data 10 [file 41467_2021_21636_MOESM12_ESM.zip › supplementary/allpdb0039_CY1_QCR6/unambig.tbl]

! 
assign (resid 251 and segid A and name CB)
(
 (resid 26 and segid B and name CB)
) 5 2 2
! 
assign (resid 322 and segid A and name CB)
(
 (resid 41 and segid B and name CB)
) 5 2 2
! 
assign (resid 188 and segid A and name CB)
(
 (resid 16 and segid B and name CB)
) 5 2 2
! 
assign (resid 250 and segid A and name CB)
(
 (resid 31 and segid B and name CB)
) 5 2 2
! 
assign (resid 184 and segid A and name CB)
(
 (resid 25 and segid B and name CB)
) 5 2 2
