# Supplementary material for: Large-scale discovery of protein interactions at residue resolution using co-evolution calculated from genomic sequences
Source: Nat Commun. 2021 Mar 2;12:1396. doi: 10.1038/s41467-021-21636-z (PMC7925567; doi:10.1038/s41467-021-21636-z)
Supplement: Supplementary file 12 — Supplementary Data 10 [file 41467_2021_21636_MOESM12_ESM.zip › supplementary/allpdb0039_CY1_QCR6/allpdb0039_CY1_BOVIN_QCR6_BOVIN_inter_ecs.csv]

X	Unnamed..0.1	A_i	A_j	cn	dist	dist_intra	dist_multimer	fn	i	j	segmentwise_precision	probability	segment_i	segment_j	precision	evcomplex_raw	X_e_i	X_e_j	intra_enrich_max	intra_enrich_min	Z_score	inter_relative_rank_longrange	asa_i	asa_j	asa_max	asa_min	conservation_i	conservation_j	conservation_max	conservation_min	f_hydrophilicity	enrichment_5	enrichment_10	evcomplex_normed	residue_prediction_strucaware	residue_prediction_strucfree	A_i_state	A_j_state
0	24	E	L	0.100549	2.73492193672872	NA	NA	0	251	26	1	2.60071905229942	A_1	B_1	1	2.60071905229942	1.94663995745662	0	1.94663995745662	0	10.4833260548425	0.0324324324324324	0.626552735953506	0.897884493222959	0.897884493222959	0.626552735953506	0.598	0.27	0.598	0.27	-1.076	2.16298317982682	3.04654479060151	1.22459209345782	0.838693943047214	0.744069001523526	found	missing
7	508	R	E	0.042644	74.6930492683222	NA	NA	0	322	41	0.285714285714286	1.10299518907454	A_1	B_1	0.396135265700483	1.10299518907454	1.63999511191616	0	1.63999511191616	0	4.63351652446126	0.645945945945946	0.819598059089533	0.610058600501799	0.819598059089533	0.610058600501799	0.287	0.305	0.305	0.287	-3.8349	0.95601512854118	1.88099363799309	0.51936374537206	0.294790750218882	0.241217249447099	found	found
6	503	A	P	0.042724	40.8314466679789	NA	NA	0	188	16	0.333333333333333	1.10506440432466	A_1	B_1	0.398058252427185	1.10506440432466	0	0	0	0	4.64159846492289	0.640540540540541	0.379526682533629	0.737012987012987	0.737012987012987	0.379526682533629	0.722	0.495	0.722	0.495	-0.3825	0.957682643334425	1.86348473266402	0.520338070004594	0.242222211158797	0.231983494367961	found	missing
15	676	N	T	0.039168	4.2958711572858	NA	NA	0	250	31	0.285714285714286	1.01308778645699	A_1	B_1	0.341379310344828	1.01308778645699	0.86745015735296	0	0.86745015735296	0	4.28235621140358	0.92972972972973	0.533185197927168	0.555557561510004	0.555557561510004	0.533185197927168	0.696	0.261	0.696	0.261	-4.8372	0.883561610774686	3.04654479060151	0.477029340088473	0.222778574430635	0.17657762814564	found	found
11	620	A	E	0.040235	31.4734318751546	NA	NA	0	184	25	0.2	1.04068594485541	A_1	B_1	0.366795366795367	1.04068594485541	0	0	0	0	4.39014909231053	0.832432432432432	0.408004060510432	0.820385514018692	0.820385514018692	0.408004060510432	0.875	0.655	0.875	0.655	-1.6406	0.905802089329591	2.70412868144756	0.490024394874891	0.213511139503533	0.186715818347942	found	missing
3	384	T	L	0.046287	3.39300663129324	NA	NA	0	262	26	0.666666666666667	1.19722207852672	A_1	B_1	0.486842105263158	1.19722207852672	1.85718162890421	0	1.85718162890421	0	5.00154788823259	0.464864864864865	0.30730387172105	0.897884493222959	0.897884493222959	0.30730387172105	0.693	0.27	0.693	0.27	-0.3764	1.03194958343857	1.03194958343857	0.563732053326061	0.211777598760508	0.202756537341635	found	missing
17	798	A	R	0.037109	27.6288201702498	NA	NA	0	187	34	0.25	0.959831358957115	A_1	B_1	0.318559556786704	0.959831358957115	0.9811258152283	1.00969177010612	1.00969177010612	0.9811258152283	4.07434726877246	1.17297297297297	0.571174789526531	0.485089145244528	0.571174789526531	0.485089145244528	0.604	0.476	0.604	0.476	-1.8068	0.840643948783543	1.74644603811313	0.451952659858638	0.192397138827383	0.167324402699739	found	found
8	573	L	A	0.041155	67.3440369891797	NA	NA	0	319	46	0.25	1.06448192023175	A_1	B_1	0.377118644067797	1.06448192023175	0	0	0	0	4.48309140761923	0.748648648648649	1.02705622204428	0.199286498947526	1.02705622204428	0.199286498947526	0.556	0.318	0.556	0.318	4.8695	0.924978509451908	1.88099363799309	0.501229128149028	0.190591566507145	0.245055275886026	found	found
4	410	L	E	0.045344	26.8986682569974	NA	NA	0	105	25	0.5	1.17283120376597	A_1	B_1	0.469512195121951	1.17283120376597	2.26395581683753	0	2.26395581683753	0	4.90628201504116	0.505405405405405	0.191339035694959	0.820385514018692	0.820385514018692	0.191339035694959	0.542	0.655	0.655	0.542	-1.4595	1.0122937528132	1.0122937528132	0.552247201720071	0.16668142306521	0.188192215281645	found	missing
19	813	R	D	0.036848	73.2802285681479	NA	NA	0	308	15	0.222222222222222	0.953080544203611	A_1	B_1	0.314363143631436	0.953080544203611	1.62833191652318	0	1.62833191652318	0	4.0479799380164	1.2	0.488758323540932	0.636363636363636	0.636363636363636	0.488758323540932	0.806	0.489	0.806	0.489	-6.193	0.835203681770581	0.835203681770581	0.448773925744997	0.162552465940838	0.126575859685829	found	missing
9	577	F	D	0.041096	43.5107456267989	NA	NA	0	165	79	0.222222222222222	1.06295587398479	A_1	B_1	0.373949579831933	1.06295587398479	4.18504203716578	2.92069363934099	4.18504203716578	2.92069363934099	4.47713097652878	0.754054054054054	0.466263182551064	0.484741172365174	0.484741172365174	0.466263182551064	0.437	0.491	0.491	0.437	-2.4604	0.92374871729189	1.76034894270181	0.500510563732534	0.153473965460438	0.128652207140955	found	found
12	631	C	L	0.03999	3.82279178088474	NA	NA	0	219	75	0.272727272727273	1.03434897315193	A_1	B_1	0.363636363636364	1.03434897315193	2.69796437595759	2.34591806174658	2.69796437595759	2.34591806174658	4.36539814964679	0.848648648648649	0.388487302140837	0.294808714438781	0.388487302140837	0.294808714438781	0.33	0.201	0.33	0.201	0.6838	0.900695325275278	0.900695325275278	0.487040525687756	0.152021164165726	0.178894592208732	found	found
14	657	N	S	0.039463	38.4651728970506	NA	NA	0	159	61	0.230769230769231	1.02071801769179	A_1	B_1	0.347670250896057	1.02071801769179	2.43513750755326	0	2.43513750755326	0	4.31215836685583	0.894594594594595	0.374783629687798	0.640825611125996	0.640825611125996	0.374783629687798	0.654	0.259	0.654	0.259	-4.5836	0.889710571574777	0.889710571574777	0.480622162170941	0.150550531854025	0.141878301211544	found	found
16	786	P	C	0.037233	6.46322349915273	NA	NA	0	222	53	0.266666666666667	0.963038642594796	A_1	B_1	0.314447592067989	0.963038642594796	0	1.08046763775783	1.08046763775783	0	4.08687427648798	1.14864864864865	0.408994589394144	0.0740042584045849	0.408994589394144	0.0740042584045849	0.886	0.865	0.886	0.865	0.7622	0.843228596713072	0.843228596713072	0.453462863039066	0.0972775098701945	0.133360687752137	found	found
13	648	M	C	0.039702	49.6129801664847	NA	NA	0	164	43	0.25	1.02689979825151	A_1	B_1	0.355311355311355	1.02689979825151	4.76777658614946	4.18106701266758	4.76777658614946	4.18106701266758	4.33630316398494	0.878378378378378	0.816145135061187	0.252950053951721	0.816145135061187	0.252950053951721	0.509	0.688	0.688	0.509	4.537	0.894692272019596	1.88772622897081	0.483532957010635	0.0896201571674551	0.0919817006922291	found	found
18	810	E	A	0.036915	39.1511456537353	NA	NA	0	160	77	0.235294117647059	0.954813511975583	A_1	B_1	0.315217391304348	0.954813511975583	2.74024345925715	2.99380316887601	2.99380316887601	2.74024345925715	4.05474856315301	1.19459459459459	0.717081333072869	0.161997543864587	0.717081333072869	0.161997543864587	0.659	0.564	0.659	0.564	-1.3762	0.836600225409923	1.76034894270181	0.449589922624744	0.0888830781138815	0.112305242719557	found	found
5	445	E	L	0.04442	35.3934378381078	NA	NA	0	160	50	0.4	1.14893176762713	A_1	B_1	0.441340782122905	1.14893176762713	2.74024345925715	7.7211252043657	7.7211252043657	2.74024345925715	4.81293560270937	0.551351351351351	0.717081333072869	0.290891010378542	0.717081333072869	0.290891010378542	0.659	0.639	0.659	0.639	-2.2271	0.993033956951219	1.88772622897081	0.540993752214307	0.0794743012707672	0.068326354032134	found	found
2	314	Y	R	0.049274	46.5159422348941	NA	NA	0	132	49	0.5	1.27448140292794	A_1	B_1	0.572649572649573	1.27448140292794	9.01093211424901	3.12514736021659	9.01093211424901	3.12514736021659	5.30330734021858	0.343243243243243	0.0332247724358661	0.35713884047299	0.35713884047299	0.0332247724358661	0.668	0.416	0.668	0.416	-3.0672	1.09421041703136	1.09421041703136	0.600110899293286	0.0604797664261673	0.0662372310646364	found	found
1	234	A	F	0.054029	NA	NA	NA	0	81	74	1	1.39747038435673	A_1	B_1	0.69620253164557	1.39747038435673	1.78515734763193	6.97633077933409	6.97633077933409	1.78515734763193	5.78367767640652	0.227027027027027	NA	0.13207338981573	NA	NA	0.535	0.514	0.535	0.514	3.4104	1.19332332755486	1.19332332755486	0.658022319639505	NA	0.130814500112038	missing	found
10	587	S	L	0.040899	NA	NA	NA	0	62	40	0.222222222222222	1.05786043143138	A_1	B_1	0.370833333333333	1.05786043143138	0.84068150403782	0.772513340225687	0.84068150403782	0.772513340225687	4.45722919814203	0.767567567567568	NA	0.515500824437352	NA	NA	0.248	0.345	0.345	0.248	-0.7692	0.919642462113524	0.919642462113524	0.49811128932492	NA	0.247330066218336	missing	found
