# Supplementary material for: Large-scale discovery of protein interactions at residue resolution using co-evolution calculated from genomic sequences
Source: Nat Commun. 2021 Mar 2;12:1396. doi: 10.1038/s41467-021-21636-z (PMC7925567; doi:10.1038/s41467-021-21636-z)
Supplement: Supplementary file 12 — Supplementary Data 10 [file 41467_2021_21636_MOESM12_ESM.zip › supplementary/allpdb0039_CY1_QCR6/2FYU_D_H.pdb]

ATOM   9637  N   SER D   1      57.877  42.060 190.367  1.00 37.08           N  
ATOM   9638  CA  SER D   1      58.702  42.413 189.169  1.00 37.28           C  
ATOM   9639  C   SER D   1      58.197  41.751 187.860  1.00 37.22           C  
ATOM   9640  O   SER D   1      57.223  40.968 187.892  1.00 37.25           O  
ATOM   9641  CB  SER D   1      60.183  42.092 189.434  1.00 37.40           C  
ATOM   9642  OG  SER D   1      61.019  42.769 188.507  1.00 38.34           O  
ATOM   9643  N   ASP D   2      58.796  42.165 186.722  1.00 36.96           N  
ATOM   9644  CA  ASP D   2      58.540  41.655 185.342  1.00 36.58           C  
ATOM   9645  C   ASP D   2      57.182  42.043 184.724  1.00 35.73           C  
ATOM   9646  O   ASP D   2      57.150  42.721 183.682  1.00 35.69           O  
ATOM   9647  CB  ASP D   2      58.863  40.145 185.167  1.00 36.84           C  
ATOM   9648  CG  ASP D   2      60.220  39.903 184.519  1.00 43.30           C  
ATOM   9649  OD1 ASP D   2      61.230  39.833 185.254  1.00 45.50           O  
ATOM   9650  OD2 ASP D   2      60.366  39.717 183.291  1.00 44.59           O  
ATOM   9651  N   LEU D   3      56.085  41.603 185.364  1.00 34.82           N  
ATOM   9652  CA  LEU D   3      54.706  41.916 184.947  1.00 33.78           C  
ATOM   9653  C   LEU D   3      54.330  43.386 185.174  1.00 32.88           C  
ATOM   9654  O   LEU D   3      54.855  44.039 186.092  1.00 32.76           O  
ATOM   9655  CB  LEU D   3      53.701  40.986 185.638  1.00 33.68           C  
ATOM   9656  CG  LEU D   3      53.528  39.575 185.061  1.00 34.21           C  
ATOM   9657  CD1 LEU D   3      53.392  38.553 186.190  1.00 30.82           C  
ATOM   9658  CD2 LEU D   3      52.331  39.488 184.096  1.00 33.33           C  
ATOM   9659  N   GLU D   4      53.467  43.898 184.290  1.00 32.15           N  
ATOM   9660  CA  GLU D   4      53.028  45.303 184.280  1.00 31.52           C  
ATOM   9661  C   GLU D   4      51.510  45.440 184.066  1.00 30.45           C  
ATOM   9662  O   GLU D   4      50.866  44.525 183.516  1.00 30.28           O  
ATOM   9663  CB  GLU D   4      53.798  46.098 183.210  1.00 31.87           C  
ATOM   9664  CG  GLU D   4      55.187  46.571 183.646  1.00 41.12           C  
ATOM   9665  CD  GLU D   4      55.268  48.077 183.889  1.00 44.94           C  
ATOM   9666  OE1 GLU D   4      54.758  48.546 184.934  1.00 45.44           O  
ATOM   9667  OE2 GLU D   4      55.918  48.782 183.079  1.00 42.77           O  
ATOM   9668  N   LEU D   5      50.939  46.498 184.661  1.00 29.49           N  
ATOM   9669  CA  LEU D   5      49.612  47.021 184.303  1.00 28.62           C  
ATOM   9670  C   LEU D   5      49.692  48.487 183.869  1.00 28.12           C  
ATOM   9671  O   LEU D   5      50.273  49.323 184.582  1.00 28.11           O  
ATOM   9672  CB  LEU D   5      48.592  46.792 185.448  1.00 28.39           C  
ATOM   9673  CG  LEU D   5      47.482  47.790 185.844  1.00 24.68           C  
ATOM   9674  CD1 LEU D   5      46.177  47.559 185.075  1.00 21.92           C  
ATOM   9675  CD2 LEU D   5      47.262  47.806 187.346  1.00 22.57           C  
ATOM   9676  N   HIS D   6      48.928  48.793 182.813  1.00 27.72           N  
ATOM   9677  CA  HIS D   6      48.968  50.068 182.082  1.00 27.22           C  
ATOM   9678  C   HIS D   6      47.706  50.926 182.383  1.00 26.60           C  
ATOM   9679  O   HIS D   6      46.612  50.355 182.477  1.00 26.62           O  
ATOM   9680  CB  HIS D   6      49.117  49.816 180.562  1.00 27.35           C  
ATOM   9681  CG  HIS D   6      50.408  49.147 180.178  1.00 28.37           C  
ATOM   9682  ND1 HIS D   6      50.460  47.863 179.673  1.00 28.93           N  
ATOM   9683  CD2 HIS D   6      51.692  49.578 180.239  1.00 25.27           C  
ATOM   9684  CE1 HIS D   6      51.721  47.525 179.465  1.00 28.90           C  
ATOM   9685  NE2 HIS D   6      52.488  48.545 179.806  1.00 22.61           N  
ATOM   9686  N   PRO D   7      47.856  52.265 182.552  1.00 26.28           N  
ATOM   9687  CA  PRO D   7      46.762  53.138 183.040  1.00 25.75           C  
ATOM   9688  C   PRO D   7      45.500  53.221 182.133  1.00 25.09           C  
ATOM   9689  O   PRO D   7      45.673  52.996 180.921  1.00 25.02           O  
ATOM   9690  CB  PRO D   7      47.431  54.509 183.119  1.00 25.73           C  
ATOM   9691  CG  PRO D   7      48.863  54.201 183.202  1.00 25.22           C  
ATOM   9692  CD  PRO D   7      49.074  53.073 182.303  1.00 26.11           C  
ATOM   9693  N   PRO D   8      44.285  53.445 182.696  1.00 24.38           N  
ATOM   9694  CA  PRO D   8      43.089  53.717 181.873  1.00 23.65           C  
ATOM   9695  C   PRO D   8      43.003  55.178 181.406  1.00 22.72           C  
ATOM   9696  O   PRO D   8      43.789  56.016 181.889  1.00 22.61           O  
ATOM   9697  CB  PRO D   8      41.925  53.359 182.814  1.00 23.92           C  
ATOM   9698  CG  PRO D   8      42.445  53.588 184.190  1.00 28.52           C  
ATOM   9699  CD  PRO D   8      43.946  53.476 184.140  1.00 24.40           C  
ATOM   9700  N   SER D   9      42.059  55.468 180.500  1.00 22.04           N  
ATOM   9701  CA  SER D   9      41.873  56.815 179.944  1.00 21.58           C  
ATOM   9702  C   SER D   9      40.771  57.618 180.642  1.00 21.13           C  
ATOM   9703  O   SER D   9      39.573  57.356 180.460  1.00 20.97           O  
ATOM   9704  CB  SER D   9      41.705  56.776 178.419  1.00 21.51           C  
ATOM   9705  OG  SER D   9      42.970  56.812 177.786  1.00 14.48           O  
ATOM   9706  N   TYR D  10      41.211  58.511 181.533  1.00 20.96           N  
ATOM   9707  CA  TYR D  10      40.330  59.447 182.248  1.00 20.66           C  
ATOM   9708  C   TYR D  10      39.942  60.652 181.340  1.00 19.90           C  
ATOM   9709  O   TYR D  10      40.769  61.043 180.511  1.00 19.94           O  
ATOM   9710  CB  TYR D  10      40.961  59.888 183.586  1.00 20.69           C  
ATOM   9711  CG  TYR D  10      41.139  58.747 184.597  1.00 21.83           C  
ATOM   9712  CD1 TYR D  10      40.090  58.392 185.494  1.00 23.19           C  
ATOM   9713  CD2 TYR D  10      42.366  58.029 184.680  1.00 24.25           C  
ATOM   9714  CE1 TYR D  10      40.242  57.301 186.435  1.00 24.23           C  
ATOM   9715  CE2 TYR D  10      42.545  56.956 185.635  1.00 23.19           C  
ATOM   9716  CZ  TYR D  10      41.473  56.598 186.494  1.00 24.79           C  
ATOM   9717  OH  TYR D  10      41.617  55.538 187.369  1.00 17.09           O  
ATOM   9718  N   PRO D  11      38.664  61.115 181.367  1.00 19.13           N  
ATOM   9719  CA  PRO D  11      38.213  62.189 180.468  1.00 18.32           C  
ATOM   9720  C   PRO D  11      38.372  63.591 181.096  1.00 18.00           C  
ATOM   9721  O   PRO D  11      37.395  64.226 181.548  1.00 18.11           O  
ATOM   9722  CB  PRO D  11      36.747  61.813 180.183  1.00 18.21           C  
ATOM   9723  CG  PRO D  11      36.318  60.966 181.374  1.00 19.65           C  
ATOM   9724  CD  PRO D  11      37.539  60.669 182.221  1.00 19.01           C  
ATOM   9725  N   TRP D  12      39.643  63.988 181.232  1.00 17.78           N  
ATOM   9726  CA  TRP D  12      40.077  65.380 181.516  1.00 17.67           C  
ATOM   9727  C   TRP D  12      39.357  66.403 180.641  1.00 17.68           C  
ATOM   9728  O   TRP D  12      39.159  66.168 179.435  1.00 17.51           O  
ATOM   9729  CB  TRP D  12      41.602  65.549 181.338  1.00 17.11           C  
ATOM   9730  CG  TRP D  12      42.432  64.375 181.812  1.00 15.96           C  
ATOM   9731  CD1 TRP D  12      42.829  63.303 181.062  1.00 17.24           C  
ATOM   9732  CD2 TRP D  12      42.867  64.100 183.156  1.00 16.19           C  
ATOM   9733  NE1 TRP D  12      43.386  62.331 181.861  1.00 13.91           N  
ATOM   9734  CE2 TRP D  12      43.508  62.817 183.134  1.00  6.81           C  
ATOM   9735  CE3 TRP D  12      42.811  64.814 184.383  1.00 10.83           C  
ATOM   9736  CZ2 TRP D  12      44.111  62.236 184.279  1.00  3.62           C  
ATOM   9737  CZ3 TRP D  12      43.393  64.219 185.548  1.00 12.25           C  
ATOM   9738  CH2 TRP D  12      44.055  62.949 185.471  1.00  8.15           C  
ATOM   9739  N   SER D  13      38.985  67.530 181.263  1.00 17.87           N  
ATOM   9740  CA  SER D  13      38.492  68.744 180.576  1.00 18.18           C  
ATOM   9741  C   SER D  13      39.416  69.324 179.453  1.00 18.48           C  
ATOM   9742  O   SER D  13      38.965  70.150 178.643  1.00 18.07           O  
ATOM   9743  CB  SER D  13      38.146  69.820 181.607  1.00 17.87           C  
ATOM   9744  OG  SER D  13      37.068  70.611 181.153  1.00 21.78           O  
ATOM   9745  N   HIS D  14      40.632  68.761 179.350  1.00 19.13           N  
ATOM   9746  CA  HIS D  14      41.703  69.182 178.443  1.00 20.03           C  
ATOM   9747  C   HIS D  14      42.233  68.090 177.449  1.00 21.03           C  
ATOM   9748  O   HIS D  14      43.167  68.363 176.664  1.00 21.29           O  
ATOM   9749  CB  HIS D  14      42.839  69.836 179.248  1.00 19.75           C  
ATOM   9750  CG  HIS D  14      43.551  68.902 180.177  1.00 18.24           C  
ATOM   9751  ND1 HIS D  14      43.258  68.826 181.523  1.00 19.33           N  
ATOM   9752  CD2 HIS D  14      44.623  68.098 179.979  1.00 16.00           C  
ATOM   9753  CE1 HIS D  14      44.111  68.006 182.111  1.00 18.49           C  
ATOM   9754  NE2 HIS D  14      44.944  67.544 181.194  1.00 15.96           N  
ATOM   9755  N   ARG D  15      41.507  66.961 177.366  1.00 21.83           N  
ATOM   9756  CA  ARG D  15      41.872  65.789 176.543  1.00 22.41           C  
ATOM   9757  C   ARG D  15      41.717  66.034 175.029  1.00 22.82           C  
ATOM   9758  O   ARG D  15      42.736  66.036 174.313  1.00 23.28           O  
ATOM   9759  CB  ARG D  15      41.114  64.531 176.996  1.00 22.39           C  
ATOM   9760  CG  ARG D  15      41.823  63.196 176.684  1.00 26.65           C  
ATOM   9761  CD  ARG D  15      41.131  61.937 177.245  1.00 30.72           C  
ATOM   9762  NE  ARG D  15      39.785  61.707 176.677  1.00 37.08           N  
ATOM   9763  CZ  ARG D  15      38.897  60.768 177.075  1.00 41.33           C  
ATOM   9764  NH1 ARG D  15      39.192  59.862 178.017  1.00 40.20           N  
ATOM   9765  NH2 ARG D  15      37.708  60.712 176.483  1.00 38.77           N  
ATOM   9766  N   GLY D  16      40.502  66.435 174.609  1.00 22.57           N  
ATOM   9767  CA  GLY D  16      40.129  66.625 173.201  1.00 22.37           C  
ATOM   9768  C   GLY D  16      40.884  67.731 172.475  1.00 22.24           C  
ATOM   9769  O   GLY D  16      41.463  68.617 173.130  1.00 22.43           O  
ATOM   9770  N   LEU D  17      40.885  67.672 171.134  1.00 21.83           N  
ATOM   9771  CA  LEU D  17      41.861  68.400 170.286  1.00 21.31           C  
ATOM   9772  C   LEU D  17      41.876  69.928 170.430  1.00 20.38           C  
ATOM   9773  O   LEU D  17      42.956  70.521 170.494  1.00 20.30           O  
ATOM   9774  CB  LEU D  17      41.758  67.997 168.804  1.00 21.62           C  
ATOM   9775  CG  LEU D  17      42.391  66.706 168.236  1.00 30.02           C  
ATOM   9776  CD1 LEU D  17      42.147  66.663 166.734  1.00 29.00           C  
ATOM   9777  CD2 LEU D  17      43.904  66.485 168.539  1.00 32.00           C  
ATOM   9778  N   LEU D  18      40.694  70.507 170.671  1.00 19.68           N  
ATOM   9779  CA  LEU D  18      40.524  71.946 170.936  1.00 19.11           C  
ATOM   9780  C   LEU D  18      40.234  72.340 172.414  1.00 18.99           C  
ATOM   9781  O   LEU D  18      39.996  73.528 172.711  1.00 18.93           O  
ATOM   9782  CB  LEU D  18      39.501  72.563 169.953  1.00 18.97           C  
ATOM   9783  CG  LEU D  18      39.605  72.357 168.423  1.00 22.06           C  
ATOM   9784  CD1 LEU D  18      38.389  72.945 167.723  1.00 22.54           C  
ATOM   9785  CD2 LEU D  18      40.912  72.904 167.796  1.00 25.49           C  
ATOM   9786  N   SER D  19      40.463  71.395 173.339  1.00 18.86           N  
ATOM   9787  CA  SER D  19      40.039  71.529 174.746  1.00 18.72           C  
ATOM   9788  C   SER D  19      41.164  72.047 175.638  1.00 18.70           C  
ATOM   9789  O   SER D  19      42.189  71.371 175.839  1.00 18.62           O  
ATOM   9790  CB  SER D  19      39.424  70.230 175.301  1.00 18.60           C  
ATOM   9791  OG  SER D  19      38.529  69.626 174.384  1.00 14.37           O  
ATOM   9792  N   SER D  20      40.998  73.302 176.069  1.00 18.71           N  
ATOM   9793  CA  SER D  20      41.836  73.942 177.087  1.00 18.70           C  
ATOM   9794  C   SER D  20      41.774  73.249 178.447  1.00 19.08           C  
ATOM   9795  O   SER D  20      40.794  72.553 178.769  1.00 19.53           O  
ATOM   9796  CB  SER D  20      41.492  75.437 177.211  1.00 18.60           C  
ATOM   9797  OG  SER D  20      40.475  75.682 178.171  1.00 15.94           O  
ATOM   9798  N   LEU D  21      42.831  73.468 179.230  1.00 19.17           N  
ATOM   9799  CA  LEU D  21      42.841  73.290 180.685  1.00 19.10           C  
ATOM   9800  C   LEU D  21      41.770  74.096 181.433  1.00 19.31           C  
ATOM   9801  O   LEU D  21      41.375  75.190 180.990  1.00 19.05           O  
ATOM   9802  CB  LEU D  21      44.231  73.607 181.241  1.00 18.88           C  
ATOM   9803  CG  LEU D  21      45.416  72.702 180.876  1.00 14.39           C  
ATOM   9804  CD1 LEU D  21      46.686  73.541 180.712  1.00 10.18           C  
ATOM   9805  CD2 LEU D  21      45.617  71.589 181.902  1.00  9.42           C  
ATOM   9806  N   ASP D  22      41.182  73.446 182.443  1.00 20.02           N  
ATOM   9807  CA  ASP D  22      40.433  74.115 183.517  1.00 20.62           C  
ATOM   9808  C   ASP D  22      41.413  74.808 184.470  1.00 20.61           C  
ATOM   9809  O   ASP D  22      42.224  74.144 185.143  1.00 20.77           O  
ATOM   9810  CB  ASP D  22      39.521  73.117 184.274  1.00 20.86           C  
ATOM   9811  CG  ASP D  22      38.365  73.803 185.014  1.00 25.65           C  
ATOM   9812  OD1 ASP D  22      38.618  74.682 185.873  1.00 26.46           O  
ATOM   9813  OD2 ASP D  22      37.171  73.448 184.878  1.00 28.35           O  
ATOM   9814  N   HIS D  23      41.388  76.143 184.426  1.00 20.34           N  
ATOM   9815  CA  HIS D  23      42.282  76.998 185.209  1.00 20.21           C  
ATOM   9816  C   HIS D  23      41.899  77.156 186.691  1.00 19.95           C  
ATOM   9817  O   HIS D  23      42.785  77.402 187.529  1.00 19.66           O  
ATOM   9818  CB  HIS D  23      42.467  78.349 184.530  1.00 20.19           C  
ATOM   9819  CG  HIS D  23      43.306  78.292 183.291  1.00 27.64           C  
ATOM   9820  ND1 HIS D  23      44.608  78.740 183.256  1.00 29.41           N  
ATOM   9821  CD2 HIS D  23      43.029  77.848 182.041  1.00 28.77           C  
ATOM   9822  CE1 HIS D  23      45.105  78.550 182.047  1.00 29.43           C  
ATOM   9823  NE2 HIS D  23      44.169  78.000 181.294  1.00 27.05           N  
ATOM   9824  N   THR D  24      40.594  77.027 187.000  1.00 19.95           N  
ATOM   9825  CA  THR D  24      40.094  76.819 188.387  1.00 19.76           C  
ATOM   9826  C   THR D  24      40.655  75.531 189.009  1.00 19.57           C  
ATOM   9827  O   THR D  24      41.127  75.556 190.145  1.00 19.61           O  
ATOM   9828  CB  THR D  24      38.522  76.856 188.482  1.00 19.77           C  
ATOM   9829  OG1 THR D  24      37.979  77.763 187.511  1.00 25.03           O  
ATOM   9830  CG2 THR D  24      38.068  77.468 189.812  1.00 20.34           C  
ATOM   9831  N   SER D  25      40.703  74.462 188.207  1.00 19.72           N  
ATOM   9832  CA  SER D  25      41.381  73.205 188.548  1.00 19.94           C  
ATOM   9833  C   SER D  25      42.927  73.260 188.550  1.00 20.00           C  
ATOM   9834  O   SER D  25      43.566  72.423 189.207  1.00 19.85           O  
ATOM   9835  CB  SER D  25      40.865  72.063 187.668  1.00 20.00           C  
ATOM   9836  OG  SER D  25      41.319  70.807 188.141  1.00 23.95           O  
ATOM   9837  N   ILE D  26      43.517  74.204 187.796  1.00 20.33           N  
ATOM   9838  CA  ILE D  26      44.949  74.571 187.957  1.00 20.67           C  
ATOM   9839  C   ILE D  26      45.206  75.220 189.332  1.00 20.69           C  
ATOM   9840  O   ILE D  26      46.140  74.796 190.034  1.00 20.82           O  
ATOM   9841  CB  ILE D  26      45.531  75.437 186.734  1.00 20.79           C  
ATOM   9842  CG1 ILE D  26      45.550  74.612 185.435  1.00 21.93           C  
ATOM   9843  CG2 ILE D  26      47.011  75.938 187.013  1.00 21.01           C  
ATOM   9844  CD1 ILE D  26      45.593  75.454 184.126  1.00 22.73           C  
ATOM   9845  N   ARG D  27      44.331  76.176 189.713  1.00 20.63           N  
ATOM   9846  CA  ARG D  27      44.401  76.951 190.980  1.00 20.44           C  
ATOM   9847  C   ARG D  27      44.438  76.068 192.226  1.00 20.20           C  
ATOM   9848  O   ARG D  27      45.392  76.168 193.011  1.00 20.34           O  
ATOM   9849  CB  ARG D  27      43.264  77.997 191.069  1.00 20.47           C  
ATOM   9850  CG  ARG D  27      43.463  79.119 192.119  1.00 18.19           C  
ATOM   9851  CD  ARG D  27      42.230  79.996 192.339  1.00 14.85           C  
ATOM   9852  NE  ARG D  27      42.410  80.952 193.447  1.00 10.83           N  
ATOM   9853  CZ  ARG D  27      42.849  82.222 193.339  1.00 12.22           C  
ATOM   9854  NH1 ARG D  27      43.201  82.758 192.168  1.00  7.71           N  
ATOM   9855  NH2 ARG D  27      42.942  82.969 194.430  1.00  9.83           N  
ATOM   9856  N   ARG D  28      43.519  75.090 192.267  1.00 19.95           N  
ATOM   9857  CA  ARG D  28      43.395  74.091 193.349  1.00 19.72           C  
ATOM   9858  C   ARG D  28      44.613  73.162 193.419  1.00 20.00           C  
ATOM   9859  O   ARG D  28      45.057  72.812 194.517  1.00 19.72           O  
ATOM   9860  CB  ARG D  28      42.137  73.238 193.165  1.00 19.42           C  
ATOM   9861  CG  ARG D  28      40.803  73.928 193.369  1.00 14.98           C  
ATOM   9862  CD  ARG D  28      39.631  72.994 193.124  1.00 15.76           C  
ATOM   9863  NE  ARG D  28      38.418  73.697 192.699  1.00 16.57           N  
ATOM   9864  CZ  ARG D  28      37.739  73.467 191.568  1.00 16.99           C  
ATOM   9865  NH1 ARG D  28      38.163  72.582 190.663  1.00 18.14           N  
ATOM   9866  NH2 ARG D  28      36.640  74.165 191.321  1.00 19.27           N  
ATOM   9867  N   GLY D  29      45.185  72.855 192.246  1.00 20.49           N  
ATOM   9868  CA  GLY D  29      46.273  71.905 192.095  1.00 21.02           C  
ATOM   9869  C   GLY D  29      47.646  72.419 192.494  1.00 21.77           C  
ATOM   9870  O   GLY D  29      48.500  71.598 192.880  1.00 22.02           O  
ATOM   9871  N   PHE D  30      47.909  73.719 192.242  1.00 22.09           N  
ATOM   9872  CA  PHE D  30      49.015  74.475 192.883  1.00 22.57           C  
ATOM   9873  C   PHE D  30      49.010  74.338 194.410  1.00 22.85           C  
ATOM   9874  O   PHE D  30      50.086  74.220 195.025  1.00 23.30           O  
ATOM   9875  CB  PHE D  30      49.013  75.980 192.482  1.00 22.67           C  
ATOM   9876  CG  PHE D  30      50.001  76.841 193.282  1.00 23.65           C  
ATOM   9877  CD1 PHE D  30      51.410  76.704 193.084  1.00 22.64           C  
ATOM   9878  CD2 PHE D  30      49.537  77.646 194.364  1.00 15.85           C  
ATOM   9879  CE1 PHE D  30      52.345  77.368 193.949  1.00 19.23           C  
ATOM   9880  CE2 PHE D  30      50.450  78.331 195.221  1.00 10.35           C  
ATOM   9881  CZ  PHE D  30      51.861  78.195 195.010  1.00 15.17           C  
ATOM   9882  N   GLN D  31      47.827  74.564 195.003  1.00 22.47           N  
ATOM   9883  CA  GLN D  31      47.599  74.438 196.442  1.00 21.86           C  
ATOM   9884  C   GLN D  31      47.963  73.044 196.972  1.00 21.15           C  
ATOM   9885  O   GLN D  31      48.718  72.969 197.939  1.00 21.17           O  
ATOM   9886  CB  GLN D  31      46.174  74.849 196.818  1.00 21.95           C  
ATOM   9887  CG  GLN D  31      45.929  76.364 196.912  1.00 27.25           C  
ATOM   9888  CD  GLN D  31      44.514  76.780 196.470  1.00 31.71           C  
ATOM   9889  OE1 GLN D  31      43.510  76.313 197.022  1.00 30.22           O  
ATOM   9890  NE2 GLN D  31      44.445  77.720 195.534  1.00 35.96           N  
ATOM   9891  N   VAL D  32      47.633  71.991 196.191  1.00 20.37           N  
ATOM   9892  CA  VAL D  32      48.110  70.594 196.416  1.00 19.68           C  
ATOM   9893  C   VAL D  32      49.641  70.487 196.342  1.00 19.61           C  
ATOM   9894  O   VAL D  32      50.241  69.805 197.187  1.00 19.43           O  
ATOM   9895  CB  VAL D  32      47.464  69.492 195.452  1.00 19.38           C  
ATOM   9896  CG1 VAL D  32      47.671  68.065 196.007  1.00 12.31           C  
ATOM   9897  CG2 VAL D  32      45.985  69.714 195.194  1.00 17.11           C  
ATOM   9898  N   TYR D  33      50.253  71.175 195.358  1.00 19.82           N  
ATOM   9899  CA  TYR D  33      51.718  71.258 195.249  1.00 19.89           C  
ATOM   9900  C   TYR D  33      52.399  71.896 196.459  1.00 20.19           C  
ATOM   9901  O   TYR D  33      53.233  71.235 197.105  1.00 20.16           O  
ATOM   9902  CB  TYR D  33      52.239  71.805 193.884  1.00 19.83           C  
ATOM   9903  CG  TYR D  33      53.766  71.843 193.811  1.00 13.10           C  
ATOM   9904  CD1 TYR D  33      54.524  70.627 193.845  1.00 11.68           C  
ATOM   9905  CD2 TYR D  33      54.459  73.068 194.012  1.00  4.60           C  
ATOM   9906  CE1 TYR D  33      55.940  70.640 194.065  1.00 12.04           C  
ATOM   9907  CE2 TYR D  33      55.870  73.088 194.251  1.00 10.26           C  
ATOM   9908  CZ  TYR D  33      56.595  71.872 194.251  1.00  9.21           C  
ATOM   9909  OH  TYR D  33      57.955  71.894 194.438  1.00 19.27           O  
ATOM   9910  N   LYS D  34      51.928  73.101 196.821  1.00 20.64           N  
ATOM   9911  CA  LYS D  34      52.391  73.862 197.992  1.00 21.28           C  
ATOM   9912  C   LYS D  34      52.216  73.135 199.337  1.00 21.56           C  
ATOM   9913  O   LYS D  34      53.191  73.030 200.099  1.00 21.85           O  
ATOM   9914  CB  LYS D  34      51.746  75.255 198.034  1.00 21.43           C  
ATOM   9915  CG  LYS D  34      52.633  76.327 198.653  1.00 22.17           C  
ATOM   9916  CD  LYS D  34      51.827  77.323 199.452  1.00 20.80           C  
ATOM   9917  CE  LYS D  34      52.675  78.532 199.786  1.00 27.32           C  
ATOM   9918  NZ  LYS D  34      52.587  78.899 201.226  1.00 26.53           N  
ATOM   9919  N   GLN D  35      51.025  72.547 199.556  1.00 21.70           N  
ATOM   9920  CA  GLN D  35      50.641  71.912 200.840  1.00 21.75           C  
ATOM   9921  C   GLN D  35      51.317  70.564 201.071  1.00 21.89           C  
ATOM   9922  O   GLN D  35      52.000  70.392 202.089  1.00 21.75           O  
ATOM   9923  CB  GLN D  35      49.116  71.786 200.974  1.00 21.65           C  
ATOM   9924  CG  GLN D  35      48.491  72.710 202.014  1.00 30.42           C  
ATOM   9925  CD  GLN D  35      48.237  74.111 201.483  1.00 33.19           C  
ATOM   9926  OE1 GLN D  35      47.186  74.381 200.898  1.00 33.54           O  
ATOM   9927  NE2 GLN D  35      49.200  75.002 201.684  1.00 34.18           N  
ATOM   9928  N   VAL D  36      51.315  69.725 200.028  1.00 22.32           N  
ATOM   9929  CA  VAL D  36      51.584  68.281 200.142  1.00 22.77           C  
ATOM   9930  C   VAL D  36      52.952  67.893 199.523  1.00 23.15           C  
ATOM   9931  O   VAL D  36      53.801  67.319 200.221  1.00 23.16           O  
ATOM   9932  CB  VAL D  36      50.393  67.381 199.587  1.00 22.73           C  
ATOM   9933  CG1 VAL D  36      50.622  65.902 199.907  1.00 22.06           C  
ATOM   9934  CG2 VAL D  36      49.022  67.821 200.151  1.00 21.69           C  
ATOM   9935  N   CYS D  37      53.162  68.250 198.247  1.00 23.51           N  
ATOM   9936  CA  CYS D  37      54.271  67.709 197.438  1.00 24.05           C  
ATOM   9937  C   CYS D  37      55.616  68.401 197.643  1.00 24.07           C  
ATOM   9938  O   CYS D  37      56.645  67.712 197.702  1.00 24.22           O  
ATOM   9939  CB  CYS D  37      53.935  67.619 195.942  1.00 24.58           C  
ATOM   9940  SG  CYS D  37      52.192  67.756 195.476  1.00 35.90           S  
ATOM   9941  N   SER D  38      55.585  69.734 197.834  1.00 23.92           N  
ATOM   9942  CA  SER D  38      56.785  70.608 197.892  1.00 23.79           C  
ATOM   9943  C   SER D  38      57.781  70.342 199.040  1.00 23.94           C  
ATOM   9944  O   SER D  38      58.955  70.753 198.950  1.00 23.89           O  
ATOM   9945  CB  SER D  38      56.390  72.092 197.857  1.00 23.70           C  
ATOM   9946  OG  SER D  38      55.518  72.424 198.920  1.00 21.83           O  
ATOM   9947  N   SER D  39      57.297  69.690 200.112  1.00 24.20           N  
ATOM   9948  CA  SER D  39      58.133  69.157 201.210  1.00 24.30           C  
ATOM   9949  C   SER D  39      59.106  68.027 200.805  1.00 24.04           C  
ATOM   9950  O   SER D  39      60.135  67.826 201.476  1.00 24.21           O  
ATOM   9951  CB  SER D  39      57.270  68.737 202.411  1.00 24.55           C  
ATOM   9952  OG  SER D  39      56.404  67.670 202.070  1.00 27.66           O  
ATOM   9953  N   CYS D  40      58.772  67.304 199.726  1.00 23.66           N  
ATOM   9954  CA  CYS D  40      59.604  66.224 199.174  1.00 23.39           C  
ATOM   9955  C   CYS D  40      60.038  66.413 197.717  1.00 22.82           C  
ATOM   9956  O   CYS D  40      61.131  65.959 197.338  1.00 22.76           O  
ATOM   9957  CB  CYS D  40      58.935  64.859 199.373  1.00 23.75           C  
ATOM   9958  SG  CYS D  40      59.636  63.885 200.737  1.00 27.68           S  
ATOM   9959  N   HIS D  41      59.214  67.122 196.931  1.00 22.39           N  
ATOM   9960  CA  HIS D  41      59.433  67.308 195.482  1.00 22.10           C  
ATOM   9961  C   HIS D  41      59.918  68.690 195.093  1.00 21.48           C  
ATOM   9962  O   HIS D  41      59.267  69.703 195.409  1.00 21.27           O  
ATOM   9963  CB  HIS D  41      58.180  66.951 194.681  1.00 22.14           C  
ATOM   9964  CG  HIS D  41      57.936  65.484 194.581  1.00 25.99           C  
ATOM   9965  ND1 HIS D  41      58.775  64.634 193.892  1.00 28.95           N  
ATOM   9966  CD2 HIS D  41      57.001  64.701 195.161  1.00 23.96           C  
ATOM   9967  CE1 HIS D  41      58.318  63.401 193.988  1.00 23.33           C  
ATOM   9968  NE2 HIS D  41      57.273  63.412 194.791  1.00 19.50           N  
ATOM   9969  N   SER D  42      61.052  68.712 194.384  1.00 21.22           N  
ATOM   9970  CA  SER D  42      61.485  69.881 193.603  1.00 21.04           C  
ATOM   9971  C   SER D  42      60.578  70.161 192.391  1.00 21.05           C  
ATOM   9972  O   SER D  42      59.912  69.240 191.869  1.00 21.13           O  
ATOM   9973  CB  SER D  42      62.963  69.767 193.201  1.00 20.96           C  
ATOM   9974  OG  SER D  42      63.220  68.599 192.434  1.00 10.01           O  
ATOM   9975  N   MET D  43      60.375  71.456 192.129  1.00 20.89           N  
ATOM   9976  CA  MET D  43      59.811  71.945 190.865  1.00 20.54           C  
ATOM   9977  C   MET D  43      60.642  73.118 190.303  1.00 20.30           C  
ATOM   9978  O   MET D  43      60.147  74.257 190.151  1.00 20.16           O  
ATOM   9979  CB  MET D  43      58.309  72.256 191.012  1.00 20.60           C  
ATOM   9980  CG  MET D  43      57.522  72.060 189.729  1.00 24.37           C  
ATOM   9981  SD  MET D  43      55.768  71.797 189.973  1.00 34.26           S  
ATOM   9982  CE  MET D  43      55.223  73.343 189.666  1.00 15.49           C  
ATOM   9983  N   ASP D  44      61.837  72.748 189.820  1.00 20.21           N  
ATOM   9984  CA  ASP D  44      62.948  73.664 189.495  1.00 20.10           C  
ATOM   9985  C   ASP D  44      62.713  74.657 188.333  1.00 19.56           C  
ATOM   9986  O   ASP D  44      63.450  75.653 188.214  1.00 19.58           O  
ATOM   9987  CB  ASP D  44      64.244  72.865 189.243  1.00 20.47           C  
ATOM   9988  CG  ASP D  44      64.835  72.243 190.519  1.00 25.68           C  
ATOM   9989  OD1 ASP D  44      65.582  71.253 190.376  1.00 29.46           O  
ATOM   9990  OD2 ASP D  44      64.666  72.677 191.684  1.00 28.82           O  
ATOM   9991  N   TYR D  45      61.688  74.391 187.511  1.00 19.16           N  
ATOM   9992  CA  TYR D  45      61.416  75.146 186.273  1.00 18.91           C  
ATOM   9993  C   TYR D  45      60.091  75.950 186.244  1.00 18.81           C  
ATOM   9994  O   TYR D  45      59.731  76.523 185.199  1.00 18.89           O  
ATOM   9995  CB  TYR D  45      61.598  74.255 185.017  1.00 18.73           C  
ATOM   9996  CG  TYR D  45      62.982  73.620 184.841  1.00 13.68           C  
ATOM   9997  CD1 TYR D  45      63.118  72.210 184.809  1.00 21.37           C  
ATOM   9998  CD2 TYR D  45      64.146  74.416 184.614  1.00 15.44           C  
ATOM   9999  CE1 TYR D  45      64.401  71.584 184.617  1.00 18.45           C  
ATOM  10000  CE2 TYR D  45      65.444  73.802 184.423  1.00 19.92           C  
ATOM  10001  CZ  TYR D  45      65.544  72.381 184.430  1.00 19.85           C  
ATOM  10002  OH  TYR D  45      66.766  71.763 184.273  1.00 25.33           O  
ATOM  10003  N   VAL D  46      59.411  76.031 187.399  1.00 18.84           N  
ATOM  10004  CA  VAL D  46      58.289  76.976 187.622  1.00 18.90           C  
ATOM  10005  C   VAL D  46      58.624  78.008 188.722  1.00 19.17           C  
ATOM  10006  O   VAL D  46      59.205  77.663 189.767  1.00 19.14           O  
ATOM  10007  CB  VAL D  46      56.876  76.260 187.848  1.00 18.54           C  
ATOM  10008  CG1 VAL D  46      55.721  77.281 187.925  1.00 11.37           C  
ATOM  10009  CG2 VAL D  46      56.554  75.272 186.709  1.00 15.96           C  
ATOM  10010  N   ALA D  47      58.484  79.276 188.327  1.00 19.35           N  
ATOM  10011  CA  ALA D  47      58.585  80.462 189.189  1.00 19.11           C  
ATOM  10012  C   ALA D  47      57.193  81.085 189.432  1.00 18.77           C  
ATOM  10013  O   ALA D  47      56.214  80.724 188.750  1.00 18.39           O  
ATOM  10014  CB  ALA D  47      59.543  81.488 188.538  1.00 19.20           C  
ATOM  10015  N   TYR D  48      57.132  82.022 190.393  1.00 18.90           N  
ATOM  10016  CA  TYR D  48      55.883  82.671 190.845  1.00 18.77           C  
ATOM  10017  C   TYR D  48      55.215  83.586 189.808  1.00 18.25           C  
ATOM  10018  O   TYR D  48      53.980  83.666 189.763  1.00 18.14           O  
ATOM  10019  CB  TYR D  48      56.079  83.390 192.198  1.00 18.93           C  
ATOM  10020  CG  TYR D  48      56.427  82.454 193.349  1.00 19.81           C  
ATOM  10021  CD1 TYR D  48      57.782  82.201 193.691  1.00 20.87           C  
ATOM  10022  CD2 TYR D  48      55.407  81.819 194.114  1.00 21.52           C  
ATOM  10023  CE1 TYR D  48      58.132  81.294 194.746  1.00 21.60           C  
ATOM  10024  CE2 TYR D  48      55.740  80.904 195.184  1.00 20.74           C  
ATOM  10025  CZ  TYR D  48      57.108  80.665 195.491  1.00 19.40           C  
ATOM  10026  OH  TYR D  48      57.457  79.773 196.482  1.00 16.81           O  
ATOM  10027  N   ARG D  49      56.032  84.202 188.944  1.00 18.06           N  
ATOM  10028  CA  ARG D  49      55.567  84.934 187.743  1.00 17.84           C  
ATOM  10029  C   ARG D  49      54.793  84.107 186.692  1.00 17.80           C  
ATOM  10030  O   ARG D  49      53.928  84.658 185.996  1.00 17.58           O  
ATOM  10031  CB  ARG D  49      56.685  85.782 187.097  1.00 17.60           C  
ATOM  10032  CG  ARG D  49      57.919  85.014 186.642  1.00 10.08           C  
ATOM  10033  CD  ARG D  49      58.542  85.498 185.318  1.00 20.59           C  
ATOM  10034  NE  ARG D  49      59.335  84.452 184.621  1.00 14.41           N  
ATOM  10035  CZ  ARG D  49      60.515  83.927 185.045  1.00 15.20           C  
ATOM  10036  NH1 ARG D  49      61.091  84.286 186.219  1.00  3.82           N  
ATOM  10037  NH2 ARG D  49      61.066  82.954 184.335  1.00  4.45           N  
ATOM  10038  N   HIS D  50      55.097  82.803 186.598  1.00 18.15           N  
ATOM  10039  CA  HIS D  50      54.378  81.864 185.704  1.00 18.37           C  
ATOM  10040  C   HIS D  50      52.910  81.652 186.061  1.00 19.02           C  
ATOM  10041  O   HIS D  50      52.094  81.435 185.165  1.00 19.54           O  
ATOM  10042  CB  HIS D  50      55.094  80.509 185.577  1.00 17.97           C  
ATOM  10043  CG  HIS D  50      56.472  80.591 184.994  1.00 16.45           C  
ATOM  10044  ND1 HIS D  50      57.520  79.839 185.476  1.00 18.04           N  
ATOM  10045  CD2 HIS D  50      56.955  81.262 183.919  1.00 15.27           C  
ATOM  10046  CE1 HIS D  50      58.607  80.096 184.770  1.00 17.14           C  
ATOM  10047  NE2 HIS D  50      58.291  80.954 183.816  1.00 15.78           N  
ATOM  10048  N   LEU D  51      52.583  81.755 187.357  1.00 19.31           N  
ATOM  10049  CA  LEU D  51      51.201  81.639 187.854  1.00 19.47           C  
ATOM  10050  C   LEU D  51      50.267  82.811 187.488  1.00 19.79           C  
ATOM  10051  O   LEU D  51      49.062  82.582 187.307  1.00 19.83           O  
ATOM  10052  CB  LEU D  51      51.157  81.333 189.363  1.00 19.24           C  
ATOM  10053  CG  LEU D  51      51.993  80.195 189.991  1.00 19.80           C  
ATOM  10054  CD1 LEU D  51      52.181  80.445 191.484  1.00 16.38           C  
ATOM  10055  CD2 LEU D  51      51.417  78.790 189.744  1.00 18.72           C  
ATOM  10056  N   VAL D  52      50.864  83.982 187.197  1.00 20.07           N  
ATOM  10057  CA  VAL D  52      50.182  85.303 187.047  1.00 20.65           C  
ATOM  10058  C   VAL D  52      49.170  85.331 185.867  1.00 21.41           C  
ATOM  10059  O   VAL D  52      48.053  85.866 186.005  1.00 21.89           O  
ATOM  10060  CB  VAL D  52      51.241  86.516 186.951  1.00 20.33           C  
ATOM  10061  CG1 VAL D  52      50.574  87.895 186.722  1.00 12.41           C  
ATOM  10062  CG2 VAL D  52      52.131  86.585 188.201  1.00 15.47           C  
ATOM  10063  N   GLY D  53      49.565  84.743 184.738  1.00 21.64           N  
ATOM  10064  CA  GLY D  53      48.681  84.538 183.590  1.00 22.46           C  
ATOM  10065  C   GLY D  53      47.465  83.652 183.858  1.00 22.64           C  
ATOM  10066  O   GLY D  53      46.343  84.046 183.521  1.00 22.87           O  
ATOM  10067  N   VAL D  54      47.656  82.683 184.753  1.00 22.40           N  
ATOM  10068  CA  VAL D  54      47.141  81.324 184.584  1.00 22.38           C  
ATOM  10069  C   VAL D  54      46.020  81.040 185.599  1.00 22.21           C  
ATOM  10070  O   VAL D  54      44.882  80.750 185.197  1.00 22.38           O  
ATOM  10071  CB  VAL D  54      48.324  80.249 184.616  1.00 22.47           C  
ATOM  10072  CG1 VAL D  54      47.811  78.799 184.534  1.00 24.17           C  
ATOM  10073  CG2 VAL D  54      49.314  80.501 183.483  1.00 22.56           C  
ATOM  10074  N   CYS D  55      46.325  81.254 186.884  1.00 21.91           N  
ATOM  10075  CA  CYS D  55      45.505  80.785 188.016  1.00 21.60           C  
ATOM  10076  C   CYS D  55      45.364  81.788 189.170  1.00 21.57           C  
ATOM  10077  O   CYS D  55      44.396  81.706 189.935  1.00 21.89           O  
ATOM  10078  CB  CYS D  55      45.972  79.404 188.518  1.00 21.29           C  
ATOM  10079  SG  CYS D  55      47.755  79.203 188.784  1.00 17.31           S  
ATOM  10080  N   TYR D  56      46.276  82.769 189.221  1.00 21.36           N  
ATOM  10081  CA  TYR D  56      46.262  83.879 190.189  1.00 21.10           C  
ATOM  10082  C   TYR D  56      46.276  85.270 189.515  1.00 21.02           C  
ATOM  10083  O   TYR D  56      46.283  85.351 188.276  1.00 21.14           O  
ATOM  10084  CB  TYR D  56      47.420  83.707 191.192  1.00 21.02           C  
ATOM  10085  CG  TYR D  56      47.245  82.514 192.124  1.00 16.24           C  
ATOM  10086  CD1 TYR D  56      46.422  82.608 193.290  1.00 19.67           C  
ATOM  10087  CD2 TYR D  56      47.853  81.266 191.825  1.00 10.29           C  
ATOM  10088  CE1 TYR D  56      46.212  81.473 194.148  1.00 16.39           C  
ATOM  10089  CE2 TYR D  56      47.635  80.119 192.654  1.00 11.10           C  
ATOM  10090  CZ  TYR D  56      46.828  80.244 193.823  1.00 14.03           C  
ATOM  10091  OH  TYR D  56      46.648  79.172 194.657  1.00 11.23           O  
ATOM  10092  N   THR D  57      46.015  86.320 190.312  1.00 20.81           N  
ATOM  10093  CA  THR D  57      46.437  87.707 189.996  1.00 20.57           C  
ATOM  10094  C   THR D  57      47.909  87.977 190.361  1.00 20.56           C  
ATOM  10095  O   THR D  57      48.541  87.175 191.084  1.00 20.23           O  
ATOM  10096  CB  THR D  57      45.497  88.797 190.646  1.00 20.55           C  
ATOM  10097  OG1 THR D  57      45.283  88.515 192.035  1.00 25.63           O  
ATOM  10098  CG2 THR D  57      44.094  88.788 190.034  1.00 16.54           C  
ATOM  10099  N   GLU D  58      48.464  89.028 189.726  1.00 20.85           N  
ATOM  10100  CA  GLU D  58      49.757  89.661 190.062  1.00 21.01           C  
ATOM  10101  C   GLU D  58      49.985  89.932 191.570  1.00 20.76           C  
ATOM  10102  O   GLU D  58      51.042  89.565 192.107  1.00 20.81           O  
ATOM  10103  CB  GLU D  58      49.939  90.946 189.231  1.00 21.30           C  
ATOM  10104  CG  GLU D  58      51.384  91.345 188.941  1.00 26.45           C  
ATOM  10105  CD  GLU D  58      51.480  92.679 188.213  1.00 29.99           C  
ATOM  10106  OE1 GLU D  58      51.349  92.689 186.966  1.00 31.19           O  
ATOM  10107  OE2 GLU D  58      51.622  93.726 188.890  1.00 27.13           O  
ATOM  10108  N   ASP D  59      48.970  90.499 192.238  1.00 20.53           N  
ATOM  10109  CA  ASP D  59      48.972  90.717 193.697  1.00 20.41           C  
ATOM  10110  C   ASP D  59      48.962  89.429 194.537  1.00 20.26           C  
ATOM  10111  O   ASP D  59      49.739  89.321 195.501  1.00 20.13           O  
ATOM  10112  CB  ASP D  59      47.842  91.670 194.123  1.00 20.32           C  
ATOM  10113  CG  ASP D  59      48.053  93.109 193.623  1.00 22.16           C  
ATOM  10114  OD1 ASP D  59      49.101  93.728 193.935  1.00 22.41           O  
ATOM  10115  OD2 ASP D  59      47.170  93.739 193.006  1.00 22.46           O  
ATOM  10116  N   GLU D  60      48.144  88.450 194.108  1.00 20.27           N  
ATOM  10117  CA  GLU D  60      48.015  87.107 194.724  1.00 20.26           C  
ATOM  10118  C   GLU D  60      49.329  86.317 194.729  1.00 20.37           C  
ATOM  10119  O   GLU D  60      49.741  85.815 195.779  1.00 20.33           O  
ATOM  10120  CB  GLU D  60      46.948  86.293 193.989  1.00 20.31           C  
ATOM  10121  CG  GLU D  60      45.706  85.944 194.792  1.00 22.70           C  
ATOM  10122  CD  GLU D  60      44.436  85.910 193.943  1.00 25.34           C  
ATOM  10123  OE1 GLU D  60      43.423  86.497 194.388  1.00 26.67           O  
ATOM  10124  OE2 GLU D  60      44.418  85.244 192.868  1.00 19.94           O  
ATOM  10125  N   ALA D  61      50.012  86.310 193.573  1.00 20.58           N  
ATOM  10126  CA  ALA D  61      51.242  85.545 193.343  1.00 20.57           C  
ATOM  10127  C   ALA D  61      52.461  86.147 194.046  1.00 20.41           C  
ATOM  10128  O   ALA D  61      53.344  85.397 194.485  1.00 20.58           O  
ATOM  10129  CB  ALA D  61      51.496  85.384 191.844  1.00 20.85           C  
ATOM  10130  N   LYS D  62      52.528  87.491 194.084  1.00 20.27           N  
ATOM  10131  CA  LYS D  62      53.431  88.256 194.967  1.00 20.55           C  
ATOM  10132  C   LYS D  62      53.305  87.883 196.455  1.00 20.64           C  
ATOM  10133  O   LYS D  62      54.320  87.574 197.095  1.00 20.68           O  
ATOM  10134  CB  LYS D  62      53.248  89.769 194.768  1.00 20.75           C  
ATOM  10135  CG  LYS D  62      54.525  90.509 194.378  1.00 24.56           C  
ATOM  10136  CD  LYS D  62      54.900  91.560 195.403  1.00 28.56           C  
ATOM  10137  CE  LYS D  62      54.877  92.954 194.799  1.00 31.05           C  
ATOM  10138  NZ  LYS D  62      53.532  93.585 194.929  1.00 28.88           N  
ATOM  10139  N   ALA D  63      52.055  87.776 196.936  1.00 20.80           N  
ATOM  10140  CA  ALA D  63      51.729  87.336 198.308  1.00 20.88           C  
ATOM  10141  C   ALA D  63      52.068  85.865 198.613  1.00 21.02           C  
ATOM  10142  O   ALA D  63      52.436  85.547 199.751  1.00 21.34           O  
ATOM  10143  CB  ALA D  63      50.271  87.642 198.646  1.00 20.77           C  
ATOM  10144  N   LEU D  64      51.947  84.992 197.602  1.00 20.86           N  
ATOM  10145  CA  LEU D  64      52.313  83.562 197.709  1.00 20.77           C  
ATOM  10146  C   LEU D  64      53.825  83.306 197.760  1.00 20.68           C  
ATOM  10147  O   LEU D  64      54.269  82.353 198.422  1.00 20.46           O  
ATOM  10148  CB  LEU D  64      51.669  82.731 196.594  1.00 20.73           C  
ATOM  10149  CG  LEU D  64      50.148  82.539 196.566  1.00 21.63           C  
ATOM  10150  CD1 LEU D  64      49.694  82.443 195.116  1.00 24.23           C  
ATOM  10151  CD2 LEU D  64      49.696  81.311 197.357  1.00 21.12           C  
ATOM  10152  N   ALA D  65      54.573  84.065 196.941  1.00 20.78           N  
ATOM  10153  CA  ALA D  65      56.042  84.186 197.014  1.00 20.85           C  
ATOM  10154  C   ALA D  65      56.553  84.768 198.337  1.00 21.10           C  
ATOM  10155  O   ALA D  65      57.647  84.399 198.797  1.00 21.10           O  
ATOM  10156  CB  ALA D  65      56.558  85.007 195.848  1.00 20.70           C  
ATOM  10157  N   GLU D  66      55.789  85.721 198.888  1.00 21.45           N  
ATOM  10158  CA  GLU D  66      56.036  86.335 200.198  1.00 21.98           C  
ATOM  10159  C   GLU D  66      55.997  85.375 201.414  1.00 22.08           C  
ATOM  10160  O   GLU D  66      56.654  85.650 202.433  1.00 21.99           O  
ATOM  10161  CB  GLU D  66      55.112  87.541 200.406  1.00 22.34           C  
ATOM  10162  CG  GLU D  66      55.814  88.895 200.309  1.00 26.78           C  
ATOM  10163  CD  GLU D  66      55.214  89.827 199.261  1.00 24.66           C  
ATOM  10164  OE1 GLU D  66      54.045  90.253 199.413  1.00 25.44           O  
ATOM  10165  OE2 GLU D  66      55.965  90.247 198.358  1.00 27.19           O  
ATOM  10166  N   GLU D  67      55.240  84.270 201.280  1.00 22.14           N  
ATOM  10167  CA  GLU D  67      55.149  83.162 202.258  1.00 22.16           C  
ATOM  10168  C   GLU D  67      56.471  82.426 202.577  1.00 22.40           C  
ATOM  10169  O   GLU D  67      56.624  81.898 203.686  1.00 22.42           O  
ATOM  10170  CB  GLU D  67      54.081  82.149 201.817  1.00 22.14           C  
ATOM  10171  CG  GLU D  67      52.735  82.303 202.508  1.00 22.96           C  
ATOM  10172  CD  GLU D  67      51.564  82.331 201.537  1.00 24.63           C  
ATOM  10173  OE1 GLU D  67      51.022  83.425 201.293  1.00 26.93           O  
ATOM  10174  OE2 GLU D  67      51.115  81.251 201.097  1.00 24.63           O  
ATOM  10175  N   VAL D  68      57.393  82.375 201.604  1.00 22.72           N  
ATOM  10176  CA  VAL D  68      58.681  81.634 201.717  1.00 23.23           C  
ATOM  10177  C   VAL D  68      59.897  82.594 201.809  1.00 23.44           C  
ATOM  10178  O   VAL D  68      59.791  83.766 201.419  1.00 23.31           O  
ATOM  10179  CB  VAL D  68      58.900  80.554 200.556  1.00 23.49           C  
ATOM  10180  CG1 VAL D  68      59.643  79.316 201.090  1.00 29.14           C  
ATOM  10181  CG2 VAL D  68      57.579  80.101 199.893  1.00 29.73           C  
ATOM  10182  N   GLU D  69      60.971  82.134 202.472  1.00 23.84           N  
ATOM  10183  CA  GLU D  69      62.303  82.777 202.448  1.00 24.28           C  
ATOM  10184  C   GLU D  69      63.271  82.082 201.482  1.00 24.42           C  
ATOM  10185  O   GLU D  69      63.341  80.840 201.453  1.00 24.34           O  
ATOM  10186  CB  GLU D  69      62.907  82.837 203.857  1.00 24.55           C  
ATOM  10187  CG  GLU D  69      62.531  84.081 204.650  1.00 32.27           C  
ATOM  10188  CD  GLU D  69      61.426  83.819 205.657  1.00 36.52           C  
ATOM  10189  OE1 GLU D  69      60.237  83.970 205.293  1.00 37.83           O  
ATOM  10190  OE2 GLU D  69      61.743  83.452 206.811  1.00 36.57           O  
ATOM  10191  N   VAL D  70      64.112  82.886 200.819  1.00 24.70           N  
ATOM  10192  CA  VAL D  70      64.763  82.495 199.554  1.00 25.06           C  
ATOM  10193  C   VAL D  70      66.273  82.168 199.671  1.00 25.46           C  
ATOM  10194  O   VAL D  70      66.654  81.014 199.418  1.00 25.56           O  
ATOM  10195  CB  VAL D  70      64.354  83.451 198.341  1.00 25.08           C  
ATOM  10196  CG1 VAL D  70      65.336  83.379 197.142  1.00 22.21           C  
ATOM  10197  CG2 VAL D  70      62.928  83.123 197.854  1.00 19.41           C  
ATOM  10198  N   GLN D  71      67.033  83.091 200.290  1.00 25.61           N  
ATOM  10199  CA  GLN D  71      68.470  83.400 199.999  1.00 26.18           C  
ATOM  10200  C   GLN D  71      68.788  84.226 198.736  1.00 26.89           C  
ATOM  10201  O   GLN D  71      68.678  83.728 197.603  1.00 26.88           O  
ATOM  10202  CB  GLN D  71      69.456  82.212 200.206  1.00 26.14           C  
ATOM  10203  CG  GLN D  71      70.931  82.622 200.503  1.00 24.44           C  
ATOM  10204  CD  GLN D  71      71.906  81.443 200.503  1.00 24.33           C  
ATOM  10205  OE1 GLN D  71      72.095  80.783 199.480  1.00 26.55           O  
ATOM  10206  NE2 GLN D  71      72.576  81.228 201.631  1.00 21.74           N  
ATOM  10207  N   ASP D  72      69.226  85.471 198.974  1.00 27.68           N  
ATOM  10208  CA  ASP D  72      69.811  86.357 197.954  1.00 28.58           C  
ATOM  10209  C   ASP D  72      71.333  86.508 198.089  1.00 29.31           C  
ATOM  10210  O   ASP D  72      71.882  86.466 199.204  1.00 29.01           O  
ATOM  10211  CB  ASP D  72      69.138  87.737 197.976  1.00 28.72           C  
ATOM  10212  CG  ASP D  72      69.193  88.442 196.620  1.00 32.77           C  
ATOM  10213  OD1 ASP D  72      68.129  88.648 196.007  1.00 32.57           O  
ATOM  10214  OD2 ASP D  72      70.252  88.858 196.100  1.00 37.70           O  
ATOM  10215  N   GLY D  73      71.995  86.650 196.930  1.00 30.24           N  
ATOM  10216  CA  GLY D  73      73.426  86.935 196.823  1.00 30.73           C  
ATOM  10217  C   GLY D  73      73.848  88.294 197.387  1.00 31.09           C  
ATOM  10218  O   GLY D  73      73.042  89.239 197.338  1.00 31.30           O  
ATOM  10219  N   PRO D  74      75.149  88.452 197.709  1.00 31.14           N  
ATOM  10220  CA  PRO D  74      75.579  89.206 198.903  1.00 30.85           C  
ATOM  10221  C   PRO D  74      75.478  90.741 198.798  1.00 30.80           C  
ATOM  10222  O   PRO D  74      75.275  91.268 197.689  1.00 30.76           O  
ATOM  10223  CB  PRO D  74      77.050  88.789 199.067  1.00 30.72           C  
ATOM  10224  CG  PRO D  74      77.393  87.967 197.854  1.00 31.41           C  
ATOM  10225  CD  PRO D  74      76.307  88.143 196.842  1.00 31.23           C  
ATOM  10226  N   ASN D  75      75.398  91.398 199.965  1.00 30.74           N  
ATOM  10227  CA  ASN D  75      75.828  92.798 200.146  1.00 30.73           C  
ATOM  10228  C   ASN D  75      77.347  92.922 200.506  1.00 30.83           C  
ATOM  10229  O   ASN D  75      78.080  91.917 200.426  1.00 30.91           O  
ATOM  10230  CB  ASN D  75      74.901  93.516 201.160  1.00 30.66           C  
ATOM  10231  CG  ASN D  75      74.598  94.970 200.769  1.00 27.07           C  
ATOM  10232  OD1 ASN D  75      75.494  95.820 200.728  1.00 23.05           O  
ATOM  10233  ND2 ASN D  75      73.318  95.274 200.586  1.00 26.16           N  
ATOM  10234  N   GLU D  76      77.776  94.124 200.946  1.00 30.73           N  
ATOM  10235  CA  GLU D  76      79.186  94.577 200.997  1.00 30.73           C  
ATOM  10236  C   GLU D  76      80.167  93.731 201.844  1.00 30.64           C  
ATOM  10237  O   GLU D  76      81.377  93.722 201.556  1.00 30.71           O  
ATOM  10238  CB  GLU D  76      79.260  96.063 201.409  1.00 30.75           C  
ATOM  10239  CG  GLU D  76      80.413  96.851 200.786  1.00 29.48           C  
ATOM  10240  CD  GLU D  76      79.978  98.185 200.208  1.00 29.00           C  
ATOM  10241  OE1 GLU D  76      80.162  99.219 200.882  1.00 27.29           O  
ATOM  10242  OE2 GLU D  76      79.492  98.205 199.059  1.00 31.64           O  
ATOM  10243  N   ASP D  77      79.646  93.051 202.877  1.00 30.45           N  
ATOM  10244  CA  ASP D  77      80.434  92.135 203.728  1.00 30.29           C  
ATOM  10245  C   ASP D  77      80.819  90.809 203.054  1.00 30.07           C  
ATOM  10246  O   ASP D  77      81.866  90.230 203.388  1.00 30.06           O  
ATOM  10247  CB  ASP D  77      79.743  91.881 205.073  1.00 30.37           C  
ATOM  10248  CG  ASP D  77      79.680  93.123 205.942  1.00 31.89           C  
ATOM  10249  OD1 ASP D  77      78.598  93.743 206.002  1.00 31.92           O  
ATOM  10250  OD2 ASP D  77      80.659  93.560 206.593  1.00 32.54           O  
ATOM  10251  N   GLY D  78      79.967  90.337 202.131  1.00 29.87           N  
ATOM  10252  CA  GLY D  78      80.179  89.104 201.377  1.00 29.59           C  
ATOM  10253  C   GLY D  78      79.652  87.907 202.134  1.00 29.37           C  
ATOM  10254  O   GLY D  78      80.421  86.993 202.453  1.00 29.23           O  
ATOM  10255  N   GLU D  79      78.328  87.778 202.119  1.00 29.43           N  
ATOM  10256  CA  GLU D  79      77.548  87.426 203.313  1.00 29.62           C  
ATOM  10257  C   GLU D  79      76.551  86.270 203.126  1.00 29.55           C  
ATOM  10258  O   GLU D  79      76.655  85.253 203.831  1.00 29.58           O  
ATOM  10259  CB  GLU D  79      76.880  88.679 203.951  1.00 29.75           C  
ATOM  10260  CG  GLU D  79      76.081  89.586 202.999  1.00 29.04           C  
ATOM  10261  CD  GLU D  79      75.827  90.971 203.562  1.00 25.95           C  
ATOM  10262  OE1 GLU D  79      76.748  91.814 203.514  1.00 23.35           O  
ATOM  10263  OE2 GLU D  79      74.665  91.259 203.919  1.00 25.25           O  
ATOM  10264  N   MET D  80      75.763  86.347 202.043  1.00 29.49           N  
ATOM  10265  CA  MET D  80      74.469  85.653 201.873  1.00 29.60           C  
ATOM  10266  C   MET D  80      73.449  85.800 203.016  1.00 29.35           C  
ATOM  10267  O   MET D  80      73.653  85.282 204.127  1.00 29.34           O  
ATOM  10268  CB  MET D  80      74.647  84.194 201.407  1.00 29.85           C  
ATOM  10269  CG  MET D  80      74.467  83.986 199.897  1.00 37.74           C  
ATOM  10270  SD  MET D  80      75.759  84.727 198.851  1.00 43.86           S  
ATOM  10271  CE  MET D  80      77.106  83.500 198.998  1.00 44.89           C  
ATOM  10272  N   PHE D  81      72.439  86.638 202.752  1.00 29.03           N  
ATOM  10273  CA  PHE D  81      71.276  86.879 203.632  1.00 28.69           C  
ATOM  10274  C   PHE D  81      70.009  86.156 203.126  1.00 28.44           C  
ATOM  10275  O   PHE D  81      69.944  85.768 201.948  1.00 28.39           O  
ATOM  10276  CB  PHE D  81      71.027  88.399 203.808  1.00 28.62           C  
ATOM  10277  CG  PHE D  81      70.737  89.142 202.513  1.00 31.30           C  
ATOM  10278  CD1 PHE D  81      69.394  89.360 202.091  1.00 31.31           C  
ATOM  10279  CD2 PHE D  81      71.795  89.744 201.773  1.00 31.59           C  
ATOM  10280  CE1 PHE D  81      69.103  90.080 200.878  1.00 31.81           C  
ATOM  10281  CE2 PHE D  81      71.532  90.479 200.563  1.00 30.70           C  
ATOM  10282  CZ  PHE D  81      70.177  90.650 200.118  1.00 33.42           C  
ATOM  10283  N   MET D  82      69.011  86.014 204.012  1.00 28.13           N  
ATOM  10284  CA  MET D  82      67.661  85.533 203.653  1.00 27.79           C  
ATOM  10285  C   MET D  82      66.684  86.684 203.373  1.00 27.68           C  
ATOM  10286  O   MET D  82      66.730  87.728 204.040  1.00 27.50           O  
ATOM  10287  CB  MET D  82      67.101  84.573 204.718  1.00 27.70           C  
ATOM  10288  CG  MET D  82      67.862  83.244 204.870  1.00 26.29           C  
ATOM  10289  SD  MET D  82      67.602  82.072 203.518  1.00 24.19           S  
ATOM  10290  CE  MET D  82      68.867  80.849 203.898  1.00 26.70           C  
ATOM  10291  N   ARG D  83      65.724  86.413 202.484  1.00 27.93           N  
ATOM  10292  CA  ARG D  83      64.955  87.433 201.753  1.00 28.23           C  
ATOM  10293  C   ARG D  83      63.439  87.071 201.775  1.00 28.14           C  
ATOM  10294  O   ARG D  83      63.111  85.902 201.514  1.00 28.16           O  
ATOM  10295  CB  ARG D  83      65.496  87.559 200.304  1.00 28.53           C  
ATOM  10296  CG  ARG D  83      64.814  88.634 199.397  1.00 32.06           C  
ATOM  10297  CD  ARG D  83      65.543  88.966 198.095  1.00 31.01           C  
ATOM  10298  NE  ARG D  83      65.739  87.789 197.227  1.00 37.29           N  
ATOM  10299  CZ  ARG D  83      65.093  87.527 196.078  1.00 37.09           C  
ATOM  10300  NH1 ARG D  83      64.218  88.380 195.543  1.00 38.33           N  
ATOM  10301  NH2 ARG D  83      65.392  86.423 195.416  1.00 37.94           N  
ATOM  10302  N   PRO D  84      62.539  88.065 202.011  1.00 28.16           N  
ATOM  10303  CA  PRO D  84      61.074  87.836 202.047  1.00 28.25           C  
ATOM  10304  C   PRO D  84      60.387  87.178 200.834  1.00 28.65           C  
ATOM  10305  O   PRO D  84      59.273  86.679 201.042  1.00 29.25           O  
ATOM  10306  CB  PRO D  84      60.495  89.242 202.289  1.00 28.22           C  
ATOM  10307  CG  PRO D  84      61.627  90.183 202.073  1.00 29.66           C  
ATOM  10308  CD  PRO D  84      62.845  89.437 202.484  1.00 28.26           C  
ATOM  10309  N   GLY D  85      60.998  87.201 199.635  1.00 28.23           N  
ATOM  10310  CA  GLY D  85      60.529  86.442 198.470  1.00 27.76           C  
ATOM  10311  C   GLY D  85      59.671  87.270 197.522  1.00 27.42           C  
ATOM  10312  O   GLY D  85      58.739  87.953 197.984  1.00 27.34           O  
ATOM  10313  N   LYS D  86      59.884  87.081 196.205  1.00 26.93           N  
ATOM  10314  CA  LYS D  86      59.580  88.105 195.176  1.00 26.48           C  
ATOM  10315  C   LYS D  86      58.519  87.726 194.096  1.00 26.00           C  
ATOM  10316  O   LYS D  86      57.325  87.921 194.351  1.00 26.60           O  
ATOM  10317  CB  LYS D  86      60.864  88.736 194.603  1.00 26.38           C  
ATOM  10318  CG  LYS D  86      61.200  90.087 195.206  1.00 34.23           C  
ATOM  10319  CD  LYS D  86      61.625  91.098 194.143  1.00 35.42           C  
ATOM  10320  CE  LYS D  86      61.108  92.500 194.475  1.00 39.07           C  
ATOM  10321  NZ  LYS D  86      61.966  93.223 195.468  1.00 36.10           N  
ATOM  10322  N   LEU D  87      58.974  87.392 192.871  1.00 24.63           N  
ATOM  10323  CA  LEU D  87      58.190  86.795 191.753  1.00 23.36           C  
ATOM  10324  C   LEU D  87      59.133  86.098 190.743  1.00 22.39           C  
ATOM  10325  O   LEU D  87      58.727  85.139 190.066  1.00 21.94           O  
ATOM  10326  CB  LEU D  87      57.347  87.853 190.993  1.00 22.95           C  
ATOM  10327  CG  LEU D  87      55.884  88.174 191.367  1.00 16.21           C  
ATOM  10328  CD1 LEU D  87      55.462  89.527 190.787  1.00 16.97           C  
ATOM  10329  CD2 LEU D  87      54.871  87.082 190.985  1.00 11.39           C  
ATOM  10330  N   SER D  88      60.332  86.681 190.580  1.00 21.94           N  
ATOM  10331  CA  SER D  88      61.475  86.130 189.822  1.00 21.68           C  
ATOM  10332  C   SER D  88      62.076  84.813 190.359  1.00 21.74           C  
ATOM  10333  O   SER D  88      62.828  84.139 189.636  1.00 21.47           O  
ATOM  10334  CB  SER D  88      62.579  87.197 189.707  1.00 21.63           C  
ATOM  10335  OG  SER D  88      63.084  87.564 190.988  1.00 13.24           O  
ATOM  10336  N   ASP D  89      61.850  84.534 191.651  1.00 22.26           N  
ATOM  10337  CA  ASP D  89      62.391  83.343 192.334  1.00 22.74           C  
ATOM  10338  C   ASP D  89      61.626  82.073 191.971  1.00 22.84           C  
ATOM  10339  O   ASP D  89      60.403  82.111 191.750  1.00 22.95           O  
ATOM  10340  CB  ASP D  89      62.499  83.513 193.874  1.00 23.11           C  
ATOM  10341  CG  ASP D  89      61.759  84.745 194.407  1.00 31.06           C  
ATOM  10342  OD1 ASP D  89      62.437  85.691 194.862  1.00 33.00           O  
ATOM  10343  OD2 ASP D  89      60.511  84.853 194.396  1.00 33.87           O  
ATOM  10344  N   TYR D  90      62.380  80.980 191.817  1.00 22.68           N  
ATOM  10345  CA  TYR D  90      61.838  79.643 191.534  1.00 22.51           C  
ATOM  10346  C   TYR D  90      61.368  78.882 192.791  1.00 22.40           C  
ATOM  10347  O   TYR D  90      61.860  79.135 193.906  1.00 22.10           O  
ATOM  10348  CB  TYR D  90      62.846  78.824 190.711  1.00 22.52           C  
ATOM  10349  CG  TYR D  90      62.903  79.229 189.250  1.00 24.52           C  
ATOM  10350  CD1 TYR D  90      63.801  80.241 188.805  1.00 23.14           C  
ATOM  10351  CD2 TYR D  90      62.047  78.614 188.294  1.00 24.55           C  
ATOM  10352  CE1 TYR D  90      63.823  80.656 187.427  1.00 21.92           C  
ATOM  10353  CE2 TYR D  90      62.074  79.000 186.917  1.00 20.55           C  
ATOM  10354  CZ  TYR D  90      62.948  80.027 186.500  1.00 18.95           C  
ATOM  10355  OH  TYR D  90      62.929  80.428 185.183  1.00 13.05           O  
ATOM  10356  N   PHE D  91      60.422  77.954 192.574  1.00 22.51           N  
ATOM  10357  CA  PHE D  91      59.757  77.135 193.614  1.00 22.54           C  
ATOM  10358  C   PHE D  91      60.789  76.314 194.439  1.00 23.24           C  
ATOM  10359  O   PHE D  91      61.717  75.715 193.853  1.00 23.36           O  
ATOM  10360  CB  PHE D  91      58.721  76.183 192.961  1.00 22.03           C  
ATOM  10361  CG  PHE D  91      57.403  76.847 192.499  1.00 10.52           C  
ATOM  10362  CD1 PHE D  91      56.380  76.021 191.964  1.00 12.14           C  
ATOM  10363  CD2 PHE D  91      57.179  78.263 192.541  1.00 10.82           C  
ATOM  10364  CE1 PHE D  91      55.134  76.575 191.497  1.00 10.05           C  
ATOM  10365  CE2 PHE D  91      55.942  78.841 192.072  1.00 10.07           C  
ATOM  10366  CZ  PHE D  91      54.928  77.989 191.527  1.00  9.38           C  
ATOM  10367  N   PRO D  92      60.624  76.281 195.778  1.00 23.65           N  
ATOM  10368  CA  PRO D  92      61.690  76.698 196.696  1.00 23.83           C  
ATOM  10369  C   PRO D  92      62.862  75.714 196.918  1.00 24.12           C  
ATOM  10370  O   PRO D  92      63.912  76.240 197.334  1.00 24.39           O  
ATOM  10371  CB  PRO D  92      60.931  76.954 198.002  1.00 23.90           C  
ATOM  10372  CG  PRO D  92      59.480  76.619 197.688  1.00 25.19           C  
ATOM  10373  CD  PRO D  92      59.514  75.669 196.535  1.00 23.65           C  
ATOM  10374  N   LYS D  93      62.789  74.485 196.362  1.00 24.03           N  
ATOM  10375  CA  LYS D  93      63.663  73.314 196.683  1.00 24.41           C  
ATOM  10376  C   LYS D  93      63.508  72.773 198.132  1.00 24.97           C  
ATOM  10377  O   LYS D  93      63.765  73.526 199.094  1.00 24.98           O  
ATOM  10378  CB  LYS D  93      65.159  73.520 196.317  1.00 24.48           C  
ATOM  10379  CG  LYS D  93      65.569  73.057 194.926  1.00 26.45           C  
ATOM  10380  CD  LYS D  93      66.657  73.960 194.338  1.00 23.80           C  
ATOM  10381  CE  LYS D  93      67.958  73.193 194.084  1.00 18.91           C  
ATOM  10382  NZ  LYS D  93      68.302  73.125 192.626  1.00  6.65           N  
ATOM  10383  N   PRO D  94      63.032  71.514 198.292  1.00 25.35           N  
ATOM  10384  CA  PRO D  94      63.108  70.817 199.595  1.00 25.74           C  
ATOM  10385  C   PRO D  94      64.519  70.392 200.031  1.00 25.99           C  
ATOM  10386  O   PRO D  94      64.725  70.286 201.246  1.00 25.99           O  
ATOM  10387  CB  PRO D  94      62.207  69.594 199.399  1.00 25.86           C  
ATOM  10388  CG  PRO D  94      62.169  69.383 197.911  1.00 28.36           C  
ATOM  10389  CD  PRO D  94      62.204  70.745 197.328  1.00 25.16           C  
ATOM  10390  N   TYR D  95      65.422  70.107 199.076  1.00 26.31           N  
ATOM  10391  CA  TYR D  95      66.776  69.575 199.359  1.00 26.76           C  
ATOM  10392  C   TYR D  95      67.920  70.305 198.606  1.00 27.53           C  
ATOM  10393  O   TYR D  95      67.743  70.637 197.420  1.00 27.54           O  
ATOM  10394  CB  TYR D  95      66.864  68.058 199.102  1.00 26.51           C  
ATOM  10395  CG  TYR D  95      65.758  67.227 199.727  1.00 21.71           C  
ATOM  10396  CD1 TYR D  95      64.648  66.812 198.949  1.00 15.60           C  
ATOM  10397  CD2 TYR D  95      65.782  66.890 201.115  1.00 20.65           C  
ATOM  10398  CE1 TYR D  95      63.586  66.055 199.523  1.00 20.06           C  
ATOM  10399  CE2 TYR D  95      64.703  66.164 201.716  1.00 17.22           C  
ATOM  10400  CZ  TYR D  95      63.621  65.736 200.902  1.00 20.24           C  
ATOM  10401  OH  TYR D  95      62.592  64.997 201.438  1.00 15.44           O  
ATOM  10402  N   PRO D  96      69.081  70.527 199.274  1.00 28.17           N  
ATOM  10403  CA  PRO D  96      70.294  71.041 198.598  1.00 28.69           C  
ATOM  10404  C   PRO D  96      70.963  70.093 197.576  1.00 29.15           C  
ATOM  10405  O   PRO D  96      71.687  70.605 196.708  1.00 29.22           O  
ATOM  10406  CB  PRO D  96      71.246  71.336 199.764  1.00 28.73           C  
ATOM  10407  CG  PRO D  96      70.764  70.483 200.870  1.00 28.31           C  
ATOM  10408  CD  PRO D  96      69.283  70.491 200.742  1.00 28.13           C  
ATOM  10409  N   ASN D  97      70.886  68.775 197.814  1.00 29.46           N  
ATOM  10410  CA  ASN D  97      71.433  67.727 196.916  1.00 29.44           C  
ATOM  10411  C   ASN D  97      70.354  66.684 196.497  1.00 29.23           C  
ATOM  10412  O   ASN D  97      69.259  66.683 197.083  1.00 29.47           O  
ATOM  10413  CB  ASN D  97      72.657  67.009 197.551  1.00 29.55           C  
ATOM  10414  CG  ASN D  97      73.648  67.971 198.220  1.00 32.84           C  
ATOM  10415  OD1 ASN D  97      73.782  67.972 199.440  1.00 30.24           O  
ATOM  10416  ND2 ASN D  97      74.391  68.734 197.415  1.00 36.42           N  
ATOM  10417  N   PRO D  98      70.616  65.868 195.448  1.00 28.73           N  
ATOM  10418  CA  PRO D  98      69.987  64.533 195.334  1.00 28.18           C  
ATOM  10419  C   PRO D  98      70.250  63.548 196.496  1.00 27.30           C  
ATOM  10420  O   PRO D  98      69.378  62.709 196.766  1.00 27.32           O  
ATOM  10421  CB  PRO D  98      70.543  63.982 194.004  1.00 28.31           C  
ATOM  10422  CG  PRO D  98      71.544  64.990 193.528  1.00 28.15           C  
ATOM  10423  CD  PRO D  98      71.169  66.290 194.143  1.00 28.76           C  
ATOM  10424  N   GLU D  99      71.452  63.587 197.080  1.00 26.38           N  
ATOM  10425  CA  GLU D  99      71.841  62.687 198.186  1.00 25.70           C  
ATOM  10426  C   GLU D  99      71.069  62.946 199.497  1.00 25.13           C  
ATOM  10427  O   GLU D  99      70.648  61.986 200.170  1.00 24.86           O  
ATOM  10428  CB  GLU D  99      73.374  62.609 198.427  1.00 25.60           C  
ATOM  10429  CG  GLU D  99      74.280  63.546 197.628  1.00 24.33           C  
ATOM  10430  CD  GLU D  99      74.607  63.021 196.242  1.00 22.62           C  
ATOM  10431  OE1 GLU D  99      75.696  62.443 196.056  1.00 21.90           O  
ATOM  10432  OE2 GLU D  99      73.789  63.222 195.326  1.00 23.12           O  
ATOM  10433  N   ALA D 100      70.854  64.238 199.804  1.00 24.65           N  
ATOM  10434  CA  ALA D 100      69.939  64.713 200.864  1.00 24.07           C  
ATOM  10435  C   ALA D 100      68.463  64.299 200.694  1.00 23.56           C  
ATOM  10436  O   ALA D 100      67.763  64.097 201.698  1.00 23.66           O  
ATOM  10437  CB  ALA D 100      70.057  66.224 201.037  1.00 23.99           C  
ATOM  10438  N   ALA D 101      67.990  64.256 199.439  1.00 22.98           N  
ATOM  10439  CA  ALA D 101      66.697  63.640 199.070  1.00 22.52           C  
ATOM  10440  C   ALA D 101      66.606  62.139 199.388  1.00 21.87           C  
ATOM  10441  O   ALA D 101      65.555  61.667 199.844  1.00 21.53           O  
ATOM  10442  CB  ALA D 101      66.371  63.899 197.594  1.00 22.52           C  
ATOM  10443  N   ARG D 102      67.695  61.413 199.094  1.00 21.75           N  
ATOM  10444  CA  ARG D 102      67.831  59.967 199.341  1.00 21.58           C  
ATOM  10445  C   ARG D 102      67.937  59.635 200.839  1.00 21.44           C  
ATOM  10446  O   ARG D 102      67.316  58.666 201.302  1.00 21.67           O  
ATOM  10447  CB  ARG D 102      69.027  59.385 198.559  1.00 21.65           C  
ATOM  10448  CG  ARG D 102      68.806  59.250 197.036  1.00 20.51           C  
ATOM  10449  CD  ARG D 102      69.830  58.367 196.314  1.00 19.93           C  
ATOM  10450  NE  ARG D 102      69.598  58.320 194.859  1.00 23.13           N  
ATOM  10451  CZ  ARG D 102      68.858  57.405 194.191  1.00 24.65           C  
ATOM  10452  NH1 ARG D 102      68.257  56.382 194.809  1.00 21.70           N  
ATOM  10453  NH2 ARG D 102      68.725  57.517 192.876  1.00 15.75           N  
ATOM  10454  N   ALA D 103      68.673  60.480 201.579  1.00 20.99           N  
ATOM  10455  CA  ALA D 103      68.853  60.390 203.039  1.00 20.60           C  
ATOM  10456  C   ALA D 103      67.566  60.550 203.865  1.00 20.43           C  
ATOM  10457  O   ALA D 103      67.427  59.898 204.913  1.00 20.36           O  
ATOM  10458  CB  ALA D 103      69.926  61.378 203.510  1.00 20.40           C  
ATOM  10459  N   ALA D 104      66.680  61.458 203.427  1.00 20.29           N  
ATOM  10460  CA  ALA D 104      65.352  61.654 204.031  1.00 20.38           C  
ATOM  10461  C   ALA D 104      64.369  60.512 203.743  1.00 21.07           C  
ATOM  10462  O   ALA D 104      63.714  60.024 204.676  1.00 21.59           O  
ATOM  10463  CB  ALA D 104      64.763  62.994 203.635  1.00 20.01           C  
ATOM  10464  N   ASN D 105      64.414  59.982 202.512  1.00 21.19           N  
ATOM  10465  CA  ASN D 105      63.395  59.061 201.977  1.00 21.30           C  
ATOM  10466  C   ASN D 105      63.805  57.562 201.942  1.00 21.76           C  
ATOM  10467  O   ASN D 105      63.156  56.745 201.252  1.00 21.94           O  
ATOM  10468  CB  ASN D 105      62.913  59.561 200.608  1.00 21.04           C  
ATOM  10469  CG  ASN D 105      62.099  60.830 200.706  1.00 14.83           C  
ATOM  10470  OD1 ASN D 105      60.888  60.785 200.891  1.00 20.23           O  
ATOM  10471  ND2 ASN D 105      62.762  61.971 200.576  1.00 10.48           N  
ATOM  10472  N   ASN D 106      64.729  57.200 202.853  1.00 22.03           N  
ATOM  10473  CA  ASN D 106      65.339  55.853 202.990  1.00 22.20           C  
ATOM  10474  C   ASN D 106      65.890  55.219 201.683  1.00 22.11           C  
ATOM  10475  O   ASN D 106      65.426  54.155 201.225  1.00 21.86           O  
ATOM  10476  CB  ASN D 106      64.443  54.903 203.823  1.00 22.34           C  
ATOM  10477  CG  ASN D 106      65.237  54.083 204.839  1.00 24.42           C  
ATOM  10478  OD1 ASN D 106      65.618  52.941 204.572  1.00 24.69           O  
ATOM  10479  ND2 ASN D 106      65.451  54.650 206.024  1.00 22.64           N  
ATOM  10480  N   GLY D 107      66.767  55.988 201.025  1.00 22.29           N  
ATOM  10481  CA  GLY D 107      67.496  55.565 199.829  1.00 22.32           C  
ATOM  10482  C   GLY D 107      66.906  55.967 198.480  1.00 22.09           C  
ATOM  10483  O   GLY D 107      67.647  55.995 197.485  1.00 21.97           O  
ATOM  10484  N   ALA D 108      65.573  56.119 198.430  1.00 22.07           N  
ATOM  10485  CA  ALA D 108      64.825  56.538 197.230  1.00 22.05           C  
ATOM  10486  C   ALA D 108      64.916  58.047 196.984  1.00 22.25           C  
ATOM  10487  O   ALA D 108      64.887  58.837 197.940  1.00 22.16           O  
ATOM  10488  CB  ALA D 108      63.366  56.095 197.326  1.00 21.93           C  
ATOM  10489  N   LEU D 109      65.115  58.417 195.709  1.00 22.50           N  
ATOM  10490  CA  LEU D 109      65.125  59.816 195.244  1.00 22.80           C  
ATOM  10491  C   LEU D 109      63.738  60.209 194.670  1.00 22.93           C  
ATOM  10492  O   LEU D 109      63.347  59.649 193.631  1.00 23.17           O  
ATOM  10493  CB  LEU D 109      66.274  60.046 194.226  1.00 22.98           C  
ATOM  10494  CG  LEU D 109      66.374  61.292 193.320  1.00 29.49           C  
ATOM  10495  CD1 LEU D 109      66.998  62.491 194.041  1.00 32.47           C  
ATOM  10496  CD2 LEU D 109      67.135  60.972 192.034  1.00 27.51           C  
ATOM  10497  N   PRO D 110      62.982  61.106 195.358  1.00 22.95           N  
ATOM  10498  CA  PRO D 110      61.811  61.767 194.747  1.00 23.03           C  
ATOM  10499  C   PRO D 110      62.174  62.655 193.519  1.00 23.33           C  
ATOM  10500  O   PRO D 110      62.979  63.602 193.702  1.00 23.28           O  
ATOM  10501  CB  PRO D 110      61.214  62.588 195.904  1.00 22.83           C  
ATOM  10502  CG  PRO D 110      62.294  62.697 196.898  1.00 22.00           C  
ATOM  10503  CD  PRO D 110      63.041  61.409 196.806  1.00 23.05           C  
ATOM  10504  N   PRO D 111      61.732  62.271 192.292  1.00 23.49           N  
ATOM  10505  CA  PRO D 111      62.100  63.000 191.064  1.00 23.34           C  
ATOM  10506  C   PRO D 111      61.438  64.375 190.989  1.00 23.20           C  
ATOM  10507  O   PRO D 111      60.366  64.571 191.608  1.00 23.06           O  
ATOM  10508  CB  PRO D 111      61.558  62.101 189.946  1.00 23.37           C  
ATOM  10509  CG  PRO D 111      61.257  60.797 190.602  1.00 25.60           C  
ATOM  10510  CD  PRO D 111      60.803  61.166 191.966  1.00 23.43           C  
ATOM  10511  N   ASP D 112      62.117  65.316 190.307  1.00 22.91           N  
ATOM  10512  CA  ASP D 112      61.574  66.641 189.964  1.00 22.35           C  
ATOM  10513  C   ASP D 112      60.248  66.547 189.211  1.00 21.88           C  
ATOM  10514  O   ASP D 112      60.083  65.686 188.338  1.00 21.57           O  
ATOM  10515  CB  ASP D 112      62.583  67.455 189.150  1.00 22.28           C  
ATOM  10516  CG  ASP D 112      62.303  68.957 189.197  1.00 24.14           C  
ATOM  10517  OD1 ASP D 112      61.369  69.428 188.514  1.00 22.04           O  
ATOM  10518  OD2 ASP D 112      62.981  69.751 189.870  1.00 26.31           O  
ATOM  10519  N   LEU D 113      59.337  67.459 189.555  1.00 21.89           N  
ATOM  10520  CA  LEU D 113      57.924  67.389 189.161  1.00 22.05           C  
ATOM  10521  C   LEU D 113      57.467  68.403 188.098  1.00 21.90           C  
ATOM  10522  O   LEU D 113      56.310  68.344 187.634  1.00 22.31           O  
ATOM  10523  CB  LEU D 113      57.026  67.405 190.415  1.00 22.34           C  
ATOM  10524  CG  LEU D 113      56.198  66.159 190.797  1.00 24.47           C  
ATOM  10525  CD1 LEU D 113      57.001  64.838 190.930  1.00 22.84           C  
ATOM  10526  CD2 LEU D 113      55.389  66.430 192.071  1.00 22.54           C  
ATOM  10527  N   SER D 114      58.429  69.199 187.610  1.00 21.38           N  
ATOM  10528  CA  SER D 114      58.264  70.121 186.476  1.00 20.72           C  
ATOM  10529  C   SER D 114      57.806  69.452 185.184  1.00 19.98           C  
ATOM  10530  O   SER D 114      56.805  69.886 184.621  1.00 19.93           O  
ATOM  10531  CB  SER D 114      59.534  70.947 186.233  1.00 20.60           C  
ATOM  10532  OG  SER D 114      59.918  71.648 187.403  1.00  8.92           O  
ATOM  10533  N   TYR D 115      58.402  68.294 184.855  1.00 19.28           N  
ATOM  10534  CA  TYR D 115      58.143  67.592 183.586  1.00 18.80           C  
ATOM  10535  C   TYR D 115      57.547  66.164 183.673  1.00 19.18           C  
ATOM  10536  O   TYR D 115      57.321  65.518 182.623  1.00 19.12           O  
ATOM  10537  CB  TYR D 115      59.381  67.635 182.691  1.00 18.37           C  
ATOM  10538  CG  TYR D 115      59.568  68.950 181.956  1.00 16.11           C  
ATOM  10539  CD1 TYR D 115      60.691  69.771 182.226  1.00 18.92           C  
ATOM  10540  CD2 TYR D 115      58.656  69.364 180.936  1.00 18.49           C  
ATOM  10541  CE1 TYR D 115      60.917  70.987 181.481  1.00 23.38           C  
ATOM  10542  CE2 TYR D 115      58.895  70.548 180.159  1.00 23.97           C  
ATOM  10543  CZ  TYR D 115      60.013  71.357 180.457  1.00 18.02           C  
ATOM  10544  OH  TYR D 115      60.183  72.529 179.770  1.00 27.23           O  
ATOM  10545  N   ILE D 116      57.093  65.794 184.884  1.00 18.89           N  
ATOM  10546  CA  ILE D 116      56.779  64.408 185.255  1.00 18.77           C  
ATOM  10547  C   ILE D 116      55.626  63.743 184.463  1.00 18.51           C  
ATOM  10548  O   ILE D 116      55.729  62.561 184.111  1.00 18.59           O  
ATOM  10549  CB  ILE D 116      56.679  64.243 186.841  1.00 18.81           C  
ATOM  10550  CG1 ILE D 116      57.617  63.137 187.390  1.00 17.02           C  
ATOM  10551  CG2 ILE D 116      55.231  64.450 187.447  1.00 12.39           C  
ATOM  10552  CD1 ILE D 116      57.147  61.700 187.243  1.00 15.16           C  
ATOM  10553  N   VAL D 117      54.659  64.576 184.040  1.00 18.11           N  
ATOM  10554  CA  VAL D 117      53.576  64.217 183.113  1.00 18.16           C  
ATOM  10555  C   VAL D 117      54.134  63.818 181.720  1.00 18.13           C  
ATOM  10556  O   VAL D 117      53.906  62.689 181.270  1.00 18.92           O  
ATOM  10557  CB  VAL D 117      52.462  65.351 183.064  1.00 18.39           C  
ATOM  10558  CG1 VAL D 117      51.518  65.199 181.872  1.00 17.32           C  
ATOM  10559  CG2 VAL D 117      51.634  65.348 184.355  1.00 21.20           C  
ATOM  10560  N   ARG D 118      54.989  64.676 181.156  1.00 17.04           N  
ATOM  10561  CA  ARG D 118      55.650  64.449 179.853  1.00 16.48           C  
ATOM  10562  C   ARG D 118      56.792  63.397 179.911  1.00 15.98           C  
ATOM  10563  O   ARG D 118      57.219  62.875 178.858  1.00 15.46           O  
ATOM  10564  CB  ARG D 118      56.164  65.784 179.279  1.00 16.60           C  
ATOM  10565  CG  ARG D 118      55.061  66.765 178.868  1.00 18.28           C  
ATOM  10566  CD  ARG D 118      55.255  67.359 177.492  1.00 31.96           C  
ATOM  10567  NE  ARG D 118      55.546  68.791 177.545  1.00 25.49           N  
ATOM  10568  CZ  ARG D 118      55.550  69.636 176.510  1.00 27.11           C  
ATOM  10569  NH1 ARG D 118      55.370  69.225 175.249  1.00 28.25           N  
ATOM  10570  NH2 ARG D 118      55.815  70.917 176.738  1.00 29.48           N  
ATOM  10571  N   ALA D 119      57.283  63.130 181.136  1.00 16.01           N  
ATOM  10572  CA  ALA D 119      58.357  62.158 181.434  1.00 16.01           C  
ATOM  10573  C   ALA D 119      57.885  60.711 181.788  1.00 16.20           C  
ATOM  10574  O   ALA D 119      58.727  59.815 182.044  1.00 15.77           O  
ATOM  10575  CB  ALA D 119      59.300  62.723 182.521  1.00 15.73           C  
ATOM  10576  N   ARG D 120      56.558  60.495 181.770  1.00 16.51           N  
ATOM  10577  CA  ARG D 120      55.941  59.161 181.936  1.00 17.28           C  
ATOM  10578  C   ARG D 120      54.897  58.899 180.862  1.00 18.30           C  
ATOM  10579  O   ARG D 120      54.048  59.769 180.588  1.00 18.52           O  
ATOM  10580  CB  ARG D 120      55.289  58.987 183.334  1.00 16.97           C  
ATOM  10581  CG  ARG D 120      56.195  59.187 184.571  1.00 14.15           C  
ATOM  10582  CD  ARG D 120      57.215  58.068 184.846  1.00 14.29           C  
ATOM  10583  NE  ARG D 120      58.107  58.415 185.963  1.00 17.63           N  
ATOM  10584  CZ  ARG D 120      59.247  59.121 185.885  1.00 15.54           C  
ATOM  10585  NH1 ARG D 120      59.674  59.642 184.735  1.00 13.94           N  
ATOM  10586  NH2 ARG D 120      59.913  59.392 187.002  1.00 20.46           N  
ATOM  10587  N   HIS D 121      54.939  57.681 180.304  1.00 19.18           N  
ATOM  10588  CA  HIS D 121      53.865  57.111 179.466  1.00 20.31           C  
ATOM  10589  C   HIS D 121      52.527  57.080 180.204  1.00 21.22           C  
ATOM  10590  O   HIS D 121      52.476  56.736 181.399  1.00 21.56           O  
ATOM  10591  CB  HIS D 121      54.227  55.697 179.000  1.00 20.62           C  
ATOM  10592  CG  HIS D 121      55.403  55.643 178.076  1.00 21.05           C  
ATOM  10593  ND1 HIS D 121      56.667  55.296 178.503  1.00 20.91           N  
ATOM  10594  CD2 HIS D 121      55.489  55.801 176.732  1.00 22.65           C  
ATOM  10595  CE1 HIS D 121      57.493  55.296 177.471  1.00 23.67           C  
ATOM  10596  NE2 HIS D 121      56.796  55.567 176.380  1.00 23.18           N  
ATOM  10597  N   GLY D 122      51.481  57.539 179.513  1.00 21.86           N  
ATOM  10598  CA  GLY D 122      50.168  57.767 180.110  1.00 22.42           C  
ATOM  10599  C   GLY D 122      49.886  59.203 180.528  1.00 22.63           C  
ATOM  10600  O   GLY D 122      48.707  59.604 180.590  1.00 22.77           O  
ATOM  10601  N   GLY D 123      50.959  59.968 180.795  1.00 22.49           N  
ATOM  10602  CA  GLY D 123      50.885  61.339 181.288  1.00 22.19           C  
ATOM  10603  C   GLY D 123      50.212  61.452 182.642  1.00 22.16           C  
ATOM  10604  O   GLY D 123      50.532  60.677 183.559  1.00 22.41           O  
ATOM  10605  N   GLU D 124      49.141  62.255 182.666  1.00 21.69           N  
ATOM  10606  CA  GLU D 124      48.306  62.530 183.856  1.00 21.07           C  
ATOM  10607  C   GLU D 124      47.534  61.292 184.323  1.00 21.01           C  
ATOM  10608  O   GLU D 124      47.310  61.135 185.537  1.00 20.99           O  
ATOM  10609  CB  GLU D 124      47.309  63.690 183.629  1.00 20.80           C  
ATOM  10610  CG  GLU D 124      47.790  64.878 182.800  1.00 30.83           C  
ATOM  10611  CD  GLU D 124      47.494  64.715 181.317  1.00 26.20           C  
ATOM  10612  OE1 GLU D 124      46.548  65.362 180.827  1.00 19.58           O  
ATOM  10613  OE2 GLU D 124      48.187  63.908 180.651  1.00 27.21           O  
ATOM  10614  N   ASP D 125      47.103  60.457 183.354  1.00 20.60           N  
ATOM  10615  CA  ASP D 125      46.460  59.148 183.598  1.00 20.01           C  
ATOM  10616  C   ASP D 125      47.270  58.206 184.492  1.00 19.90           C  
ATOM  10617  O   ASP D 125      46.702  57.644 185.432  1.00 19.99           O  
ATOM  10618  CB  ASP D 125      46.078  58.432 182.284  1.00 19.63           C  
ATOM  10619  CG  ASP D 125      44.967  59.147 181.502  1.00 15.86           C  
ATOM  10620  OD1 ASP D 125      45.022  59.125 180.252  1.00 16.05           O  
ATOM  10621  OD2 ASP D 125      43.953  59.659 182.024  1.00 16.69           O  
ATOM  10622  N   TYR D 126      48.587  58.092 184.228  1.00 19.74           N  
ATOM  10623  CA  TYR D 126      49.539  57.360 185.090  1.00 19.75           C  
ATOM  10624  C   TYR D 126      49.656  57.927 186.506  1.00 19.90           C  
ATOM  10625  O   TYR D 126      49.626  57.151 187.471  1.00 19.95           O  
ATOM  10626  CB  TYR D 126      50.925  57.180 184.422  1.00 19.89           C  
ATOM  10627  CG  TYR D 126      52.031  56.652 185.351  1.00 22.30           C  
ATOM  10628  CD1 TYR D 126      52.057  55.286 185.760  1.00 16.24           C  
ATOM  10629  CD2 TYR D 126      53.016  57.537 185.887  1.00 18.37           C  
ATOM  10630  CE1 TYR D 126      53.049  54.806 186.667  1.00 16.79           C  
ATOM  10631  CE2 TYR D 126      54.006  57.073 186.804  1.00 16.64           C  
ATOM  10632  CZ  TYR D 126      54.020  55.705 187.176  1.00 20.08           C  
ATOM  10633  OH  TYR D 126      54.962  55.250 188.073  1.00 21.82           O  
ATOM  10634  N   VAL D 127      49.835  59.255 186.607  1.00 19.94           N  
ATOM  10635  CA  VAL D 127      49.948  59.970 187.898  1.00 19.98           C  
ATOM  10636  C   VAL D 127      48.661  59.853 188.752  1.00 19.90           C  
ATOM  10637  O   VAL D 127      48.752  59.441 189.917  1.00 19.82           O  
ATOM  10638  CB  VAL D 127      50.490  61.456 187.755  1.00 20.03           C  
ATOM  10639  CG1 VAL D 127      50.628  62.164 189.137  1.00 20.57           C  
ATOM  10640  CG2 VAL D 127      51.869  61.473 187.066  1.00 18.55           C  
ATOM  10641  N   PHE D 128      47.492  60.085 188.125  1.00 19.83           N  
ATOM  10642  CA  PHE D 128      46.163  59.830 188.727  1.00 19.99           C  
ATOM  10643  C   PHE D 128      45.988  58.397 189.248  1.00 19.92           C  
ATOM  10644  O   PHE D 128      45.713  58.223 190.436  1.00 19.97           O  
ATOM  10645  CB  PHE D 128      45.018  60.206 187.768  1.00 20.01           C  
ATOM  10646  CG  PHE D 128      43.675  60.346 188.442  1.00 18.13           C  
ATOM  10647  CD1 PHE D 128      43.281  61.591 189.007  1.00 14.09           C  
ATOM  10648  CD2 PHE D 128      42.766  59.242 188.487  1.00 17.80           C  
ATOM  10649  CE1 PHE D 128      42.003  61.743 189.640  1.00 17.70           C  
ATOM  10650  CE2 PHE D 128      41.489  59.364 189.127  1.00 12.52           C  
ATOM  10651  CZ  PHE D 128      41.106  60.620 189.707  1.00 17.13           C  
ATOM  10652  N   SER D 129      46.357  57.419 188.409  1.00 20.01           N  
ATOM  10653  CA  SER D 129      46.323  55.987 188.743  1.00 20.26           C  
ATOM  10654  C   SER D 129      47.315  55.566 189.825  1.00 20.83           C  
ATOM  10655  O   SER D 129      47.001  54.673 190.606  1.00 20.84           O  
ATOM  10656  CB  SER D 129      46.505  55.124 187.501  1.00 20.05           C  
ATOM  10657  OG  SER D 129      45.521  55.425 186.526  1.00 18.19           O  
ATOM  10658  N   LEU D 130      48.502  56.199 189.850  1.00 21.32           N  
ATOM  10659  CA  LEU D 130      49.469  56.087 190.965  1.00 21.57           C  
ATOM  10660  C   LEU D 130      48.920  56.618 192.298  1.00 22.25           C  
ATOM  10661  O   LEU D 130      48.914  55.873 193.310  1.00 22.39           O  
ATOM  10662  CB  LEU D 130      50.812  56.748 190.609  1.00 21.41           C  
ATOM  10663  CG  LEU D 130      52.123  56.298 191.277  1.00 18.02           C  
ATOM  10664  CD1 LEU D 130      52.697  55.012 190.673  1.00 17.46           C  
ATOM  10665  CD2 LEU D 130      53.147  57.417 191.166  1.00 21.28           C  
ATOM  10666  N   LEU D 131      48.274  57.793 192.236  1.00 22.51           N  
ATOM  10667  CA  LEU D 131      47.729  58.466 193.427  1.00 22.75           C  
ATOM  10668  C   LEU D 131      46.465  57.835 194.002  1.00 23.05           C  
ATOM  10669  O   LEU D 131      46.437  57.535 195.192  1.00 23.19           O  
ATOM  10670  CB  LEU D 131      47.580  59.986 193.233  1.00 22.53           C  
ATOM  10671  CG  LEU D 131      48.839  60.834 192.966  1.00 13.98           C  
ATOM  10672  CD1 LEU D 131      48.427  62.113 192.315  1.00 11.51           C  
ATOM  10673  CD2 LEU D 131      49.703  61.104 194.198  1.00 18.51           C  
ATOM  10674  N   THR D 132      45.506  57.496 193.130  1.00 23.24           N  
ATOM  10675  CA  THR D 132      44.218  56.889 193.541  1.00 23.33           C  
ATOM  10676  C   THR D 132      44.200  55.342 193.595  1.00 23.26           C  
ATOM  10677  O   THR D 132      43.196  54.755 194.018  1.00 23.47           O  
ATOM  10678  CB  THR D 132      43.011  57.445 192.710  1.00 23.32           C  
ATOM  10679  OG1 THR D 132      43.337  57.469 191.322  1.00 25.00           O  
ATOM  10680  CG2 THR D 132      42.717  58.906 193.050  1.00 22.43           C  
ATOM  10681  N   GLY D 133      45.349  54.713 193.312  1.00 23.23           N  
ATOM  10682  CA  GLY D 133      45.442  53.271 193.095  1.00 23.53           C  
ATOM  10683  C   GLY D 133      46.247  52.451 194.092  1.00 23.98           C  
ATOM  10684  O   GLY D 133      46.456  51.247 193.853  1.00 23.94           O  
ATOM  10685  N   TYR D 134      46.689  53.096 195.188  1.00 24.17           N  
ATOM  10686  CA  TYR D 134      47.252  52.439 196.385  1.00 24.06           C  
ATOM  10687  C   TYR D 134      46.286  51.416 196.994  1.00 23.89           C  
ATOM  10688  O   TYR D 134      45.085  51.698 197.127  1.00 23.66           O  
ATOM  10689  CB  TYR D 134      47.626  53.484 197.445  1.00 24.05           C  
ATOM  10690  CG  TYR D 134      48.943  54.183 197.212  1.00 21.45           C  
ATOM  10691  CD1 TYR D 134      48.972  55.515 196.722  1.00 22.05           C  
ATOM  10692  CD2 TYR D 134      50.177  53.567 197.584  1.00 20.82           C  
ATOM  10693  CE1 TYR D 134      50.220  56.191 196.483  1.00 22.20           C  
ATOM  10694  CE2 TYR D 134      51.435  54.232 197.364  1.00 21.90           C  
ATOM  10695  CZ  TYR D 134      51.437  55.549 196.835  1.00 20.49           C  
ATOM  10696  OH  TYR D 134      52.628  56.211 196.652  1.00 22.61           O  
ATOM  10697  N   CYS D 135      46.800  50.192 197.183  1.00 24.07           N  
ATOM  10698  CA  CYS D 135      46.058  49.046 197.742  1.00 24.56           C  
ATOM  10699  C   CYS D 135      46.946  48.150 198.657  1.00 24.89           C  
ATOM  10700  O   CYS D 135      48.148  48.435 198.831  1.00 25.32           O  
ATOM  10701  CB  CYS D 135      45.394  48.238 196.604  1.00 24.56           C  
ATOM  10702  SG  CYS D 135      46.537  47.323 195.540  1.00 23.96           S  
ATOM  10703  N   GLU D 136      46.323  47.163 199.322  1.00 24.60           N  
ATOM  10704  CA  GLU D 136      47.041  46.044 199.967  1.00 24.50           C  
ATOM  10705  C   GLU D 136      47.796  45.130 198.948  1.00 24.23           C  
ATOM  10706  O   GLU D 136      47.280  44.933 197.833  1.00 24.33           O  
ATOM  10707  CB  GLU D 136      46.095  45.232 200.869  1.00 24.44           C  
ATOM  10708  CG  GLU D 136      46.762  44.572 202.082  1.00 27.38           C  
ATOM  10709  CD  GLU D 136      46.912  45.498 203.288  1.00 26.92           C  
ATOM  10710  OE1 GLU D 136      46.251  45.235 204.318  1.00 26.75           O  
ATOM  10711  OE2 GLU D 136      47.780  46.403 203.259  1.00 21.37           O  
ATOM  10712  N   PRO D 137      49.024  44.650 199.288  1.00 23.82           N  
ATOM  10713  CA  PRO D 137      49.683  43.556 198.535  1.00 23.48           C  
ATOM  10714  C   PRO D 137      48.885  42.223 198.438  1.00 23.16           C  
ATOM  10715  O   PRO D 137      48.147  41.931 199.398  1.00 23.17           O  
ATOM  10716  CB  PRO D 137      50.992  43.330 199.310  1.00 23.48           C  
ATOM  10717  CG  PRO D 137      50.795  44.016 200.610  1.00 23.53           C  
ATOM  10718  CD  PRO D 137      49.964  45.213 200.285  1.00 23.83           C  
ATOM  10719  N   PRO D 138      49.024  41.452 197.331  1.00 22.78           N  
ATOM  10720  CA  PRO D 138      48.479  40.083 197.263  1.00 22.36           C  
ATOM  10721  C   PRO D 138      49.393  39.025 197.914  1.00 21.88           C  
ATOM  10722  O   PRO D 138      50.596  39.293 198.124  1.00 21.48           O  
ATOM  10723  CB  PRO D 138      48.335  39.842 195.752  1.00 22.43           C  
ATOM  10724  CG  PRO D 138      49.403  40.677 195.116  1.00 22.85           C  
ATOM  10725  CD  PRO D 138      49.677  41.821 196.050  1.00 22.80           C  
ATOM  10726  N   THR D 139      48.824  37.840 198.179  1.00 22.06           N  
ATOM  10727  CA  THR D 139      49.507  36.738 198.891  1.00 22.15           C  
ATOM  10728  C   THR D 139      50.545  36.065 197.998  1.00 22.02           C  
ATOM  10729  O   THR D 139      50.231  35.650 196.871  1.00 22.01           O  
ATOM  10730  CB  THR D 139      48.504  35.688 199.475  1.00 22.34           C  
ATOM  10731  OG1 THR D 139      47.397  35.495 198.581  1.00 23.44           O  
ATOM  10732  CG2 THR D 139      47.858  36.201 200.769  1.00 28.21           C  
ATOM  10733  N   GLY D 140      51.747  35.886 198.556  1.00 21.92           N  
ATOM  10734  CA  GLY D 140      52.978  35.686 197.794  1.00 21.73           C  
ATOM  10735  C   GLY D 140      53.982  36.828 197.895  1.00 21.62           C  
ATOM  10736  O   GLY D 140      55.198  36.574 197.906  1.00 21.50           O  
ATOM  10737  N   VAL D 141      53.468  38.062 198.014  1.00 21.64           N  
ATOM  10738  CA  VAL D 141      54.258  39.300 197.893  1.00 21.80           C  
ATOM  10739  C   VAL D 141      54.419  39.938 199.280  1.00 22.36           C  
ATOM  10740  O   VAL D 141      53.423  40.324 199.913  1.00 22.24           O  
ATOM  10741  CB  VAL D 141      53.646  40.337 196.836  1.00 21.69           C  
ATOM  10742  CG1 VAL D 141      54.642  41.487 196.527  1.00 13.09           C  
ATOM  10743  CG2 VAL D 141      53.233  39.650 195.519  1.00 14.71           C  
ATOM  10744  N   SER D 142      55.654  39.875 199.791  1.00 23.23           N  
ATOM  10745  CA  SER D 142      56.123  40.697 200.920  1.00 24.28           C  
ATOM  10746  C   SER D 142      57.115  41.776 200.480  1.00 25.13           C  
ATOM  10747  O   SER D 142      57.974  41.527 199.618  1.00 25.41           O  
ATOM  10748  CB  SER D 142      56.745  39.818 202.011  1.00 24.47           C  
ATOM  10749  OG  SER D 142      57.871  39.108 201.521  1.00 28.31           O  
ATOM  10750  N   LEU D 143      57.018  42.942 201.127  1.00 25.72           N  
ATOM  10751  CA  LEU D 143      57.870  44.125 200.854  1.00 26.19           C  
ATOM  10752  C   LEU D 143      58.979  44.270 201.933  1.00 26.72           C  
ATOM  10753  O   LEU D 143      59.248  43.303 202.676  1.00 26.79           O  
ATOM  10754  CB  LEU D 143      57.003  45.402 200.756  1.00 26.11           C  
ATOM  10755  CG  LEU D 143      55.806  45.459 199.801  1.00 25.29           C  
ATOM  10756  CD1 LEU D 143      54.522  45.732 200.587  1.00 25.53           C  
ATOM  10757  CD2 LEU D 143      56.026  46.500 198.721  1.00 22.20           C  
ATOM  10758  N   ARG D 144      59.735  45.378 201.877  1.00 27.10           N  
ATOM  10759  CA  ARG D 144      60.439  45.926 203.050  1.00 27.61           C  
ATOM  10760  C   ARG D 144      59.544  46.628 204.101  1.00 27.97           C  
ATOM  10761  O   ARG D 144      59.797  46.480 205.310  1.00 28.08           O  
ATOM  10762  CB  ARG D 144      61.597  46.829 202.628  1.00 27.73           C  
ATOM  10763  CG  ARG D 144      62.873  46.590 203.423  1.00 31.24           C  
ATOM  10764  CD  ARG D 144      63.936  47.657 203.228  1.00 34.61           C  
ATOM  10765  NE  ARG D 144      63.992  48.592 204.362  1.00 36.22           N  
ATOM  10766  CZ  ARG D 144      64.246  49.911 204.290  1.00 35.97           C  
ATOM  10767  NH1 ARG D 144      64.481  50.524 203.126  1.00 35.69           N  
ATOM  10768  NH2 ARG D 144      64.263  50.627 205.407  1.00 36.71           N  
ATOM  10769  N   GLU D 145      58.424  47.218 203.632  1.00 28.01           N  
ATOM  10770  CA  GLU D 145      57.637  48.303 204.301  1.00 27.77           C  
ATOM  10771  C   GLU D 145      58.254  49.712 204.497  1.00 27.10           C  
ATOM  10772  O   GLU D 145      57.542  50.672 204.854  1.00 27.08           O  
ATOM  10773  CB  GLU D 145      56.790  47.824 205.508  1.00 28.10           C  
ATOM  10774  CG  GLU D 145      55.270  47.846 205.285  1.00 34.72           C  
ATOM  10775  CD  GLU D 145      54.679  49.246 205.101  1.00 34.17           C  
ATOM  10776  OE1 GLU D 145      54.635  50.029 206.076  1.00 37.76           O  
ATOM  10777  OE2 GLU D 145      54.262  49.562 203.973  1.00 32.64           O  
ATOM  10778  N   GLY D 146      59.572  49.815 204.281  1.00 26.37           N  
ATOM  10779  CA  GLY D 146      60.203  50.984 203.674  1.00 25.61           C  
ATOM  10780  C   GLY D 146      59.727  51.274 202.253  1.00 24.84           C  
ATOM  10781  O   GLY D 146      59.681  52.446 201.857  1.00 24.69           O  
ATOM  10782  N   LEU D 147      59.525  50.203 201.468  1.00 24.31           N  
ATOM  10783  CA  LEU D 147      58.793  50.230 200.187  1.00 23.92           C  
ATOM  10784  C   LEU D 147      57.331  49.800 200.359  1.00 23.55           C  
ATOM  10785  O   LEU D 147      57.048  48.825 201.067  1.00 23.84           O  
ATOM  10786  CB  LEU D 147      59.484  49.345 199.120  1.00 24.02           C  
ATOM  10787  CG  LEU D 147      60.988  49.426 198.784  1.00 27.17           C  
ATOM  10788  CD1 LEU D 147      61.486  48.089 198.240  1.00 26.59           C  
ATOM  10789  CD2 LEU D 147      61.312  50.555 197.805  1.00 29.05           C  
ATOM  10790  N   TYR D 148      56.470  50.375 199.515  1.00 22.92           N  
ATOM  10791  CA  TYR D 148      54.999  50.328 199.633  1.00 22.42           C  
ATOM  10792  C   TYR D 148      54.399  49.762 198.336  1.00 22.16           C  
ATOM  10793  O   TYR D 148      54.990  49.927 197.252  1.00 22.08           O  
ATOM  10794  CB  TYR D 148      54.438  51.740 199.888  1.00 22.26           C  
ATOM  10795  CG  TYR D 148      54.962  52.426 201.140  1.00 23.45           C  
ATOM  10796  CD1 TYR D 148      54.200  52.428 202.334  1.00 23.72           C  
ATOM  10797  CD2 TYR D 148      56.179  53.172 201.114  1.00 24.94           C  
ATOM  10798  CE1 TYR D 148      54.692  53.064 203.529  1.00 26.58           C  
ATOM  10799  CE2 TYR D 148      56.687  53.808 202.293  1.00 26.16           C  
ATOM  10800  CZ  TYR D 148      55.943  53.736 203.494  1.00 26.76           C  
ATOM  10801  OH  TYR D 148      56.406  54.387 204.616  1.00 24.15           O  
ATOM  10802  N   PHE D 149      53.247  49.083 198.453  1.00 21.96           N  
ATOM  10803  CA  PHE D 149      52.542  48.519 197.287  1.00 21.74           C  
ATOM  10804  C   PHE D 149      51.807  49.562 196.442  1.00 21.86           C  
ATOM  10805  O   PHE D 149      51.034  50.379 196.975  1.00 21.91           O  
ATOM  10806  CB  PHE D 149      51.613  47.352 197.665  1.00 21.44           C  
ATOM  10807  CG  PHE D 149      51.306  46.420 196.508  1.00 14.12           C  
ATOM  10808  CD1 PHE D 149      52.209  45.373 196.163  1.00 12.50           C  
ATOM  10809  CD2 PHE D 149      50.150  46.624 195.703  1.00 12.47           C  
ATOM  10810  CE1 PHE D 149      51.982  44.547 195.005  1.00  9.95           C  
ATOM  10811  CE2 PHE D 149      49.911  45.825 194.525  1.00  9.43           C  
ATOM  10812  CZ  PHE D 149      50.836  44.788 194.173  1.00  7.60           C  
ATOM  10813  N   ASN D 150      52.164  49.592 195.151  1.00 21.92           N  
ATOM  10814  CA  ASN D 150      51.352  50.193 194.087  1.00 21.95           C  
ATOM  10815  C   ASN D 150      51.362  49.355 192.782  1.00 22.37           C  
ATOM  10816  O   ASN D 150      52.446  49.164 192.198  1.00 22.53           O  
ATOM  10817  CB  ASN D 150      51.776  51.646 193.810  1.00 21.66           C  
ATOM  10818  CG  ASN D 150      50.640  52.500 193.249  1.00 16.38           C  
ATOM  10819  OD1 ASN D 150      50.136  52.252 192.148  1.00  9.70           O  
ATOM  10820  ND2 ASN D 150      50.321  53.581 193.951  1.00 12.99           N  
ATOM  10821  N   PRO D 151      50.173  48.901 192.305  1.00 22.48           N  
ATOM  10822  CA  PRO D 151      50.069  48.105 191.058  1.00 22.52           C  
ATOM  10823  C   PRO D 151      50.424  48.849 189.743  1.00 22.51           C  
ATOM  10824  O   PRO D 151      50.658  48.176 188.726  1.00 22.93           O  
ATOM  10825  CB  PRO D 151      48.597  47.657 191.049  1.00 22.48           C  
ATOM  10826  CG  PRO D 151      47.884  48.661 191.883  1.00 21.13           C  
ATOM  10827  CD  PRO D 151      48.844  49.032 192.953  1.00 22.39           C  
ATOM  10828  N   TYR D 152      50.476  50.186 189.779  1.00 22.08           N  
ATOM  10829  CA  TYR D 152      50.804  51.015 188.612  1.00 21.54           C  
ATOM  10830  C   TYR D 152      52.282  51.339 188.429  1.00 21.41           C  
ATOM  10831  O   TYR D 152      52.726  51.560 187.287  1.00 21.94           O  
ATOM  10832  CB  TYR D 152      49.950  52.280 188.589  1.00 21.39           C  
ATOM  10833  CG  TYR D 152      48.518  52.029 188.172  1.00 24.01           C  
ATOM  10834  CD1 TYR D 152      48.169  51.905 186.798  1.00 26.54           C  
ATOM  10835  CD2 TYR D 152      47.503  51.821 189.147  1.00 21.66           C  
ATOM  10836  CE1 TYR D 152      46.826  51.610 186.405  1.00 25.62           C  
ATOM  10837  CE2 TYR D 152      46.147  51.595 188.761  1.00 18.96           C  
ATOM  10838  CZ  TYR D 152      45.829  51.494 187.393  1.00 20.84           C  
ATOM  10839  OH  TYR D 152      44.543  51.265 187.005  1.00 28.19           O  
ATOM  10840  N   PHE D 153      53.004  51.475 189.550  1.00 20.90           N  
ATOM  10841  CA  PHE D 153      54.473  51.548 189.573  1.00 20.61           C  
ATOM  10842  C   PHE D 153      55.118  50.248 189.030  1.00 20.35           C  
ATOM  10843  O   PHE D 153      54.616  49.158 189.353  1.00 20.52           O  
ATOM  10844  CB  PHE D 153      54.981  51.888 190.987  1.00 20.52           C  
ATOM  10845  CG  PHE D 153      56.433  52.332 191.037  1.00 21.54           C  
ATOM  10846  CD1 PHE D 153      56.844  53.587 190.485  1.00 18.71           C  
ATOM  10847  CD2 PHE D 153      57.396  51.538 191.717  1.00 22.21           C  
ATOM  10848  CE1 PHE D 153      58.212  54.018 190.570  1.00 14.29           C  
ATOM  10849  CE2 PHE D 153      58.783  51.964 191.813  1.00 17.74           C  
ATOM  10850  CZ  PHE D 153      59.183  53.195 191.224  1.00 14.75           C  
ATOM  10851  N   PRO D 154      56.077  50.359 188.079  1.00 20.11           N  
ATOM  10852  CA  PRO D 154      56.863  49.190 187.621  1.00 19.93           C  
ATOM  10853  C   PRO D 154      57.703  48.529 188.728  1.00 19.63           C  
ATOM  10854  O   PRO D 154      58.334  49.239 189.526  1.00 19.32           O  
ATOM  10855  CB  PRO D 154      57.763  49.773 186.510  1.00 19.90           C  
ATOM  10856  CG  PRO D 154      57.715  51.258 186.707  1.00 18.69           C  
ATOM  10857  CD  PRO D 154      56.339  51.534 187.213  1.00 20.17           C  
ATOM  10858  N   GLY D 155      57.593  47.199 188.828  1.00 19.62           N  
ATOM  10859  CA  GLY D 155      58.135  46.423 189.942  1.00 19.82           C  
ATOM  10860  C   GLY D 155      57.211  46.257 191.149  1.00 20.17           C  
ATOM  10861  O   GLY D 155      57.516  45.445 192.047  1.00 20.41           O  
ATOM  10862  N   GLN D 156      56.128  47.061 191.186  1.00 20.05           N  
ATOM  10863  CA  GLN D 156      55.071  47.092 192.232  1.00 20.01           C  
ATOM  10864  C   GLN D 156      55.428  47.717 193.607  1.00 19.79           C  
ATOM  10865  O   GLN D 156      54.518  48.152 194.339  1.00 19.77           O  
ATOM  10866  CB  GLN D 156      54.305  45.747 192.383  1.00 20.17           C  
ATOM  10867  CG  GLN D 156      53.492  45.282 191.146  1.00 17.23           C  
ATOM  10868  CD  GLN D 156      54.326  44.529 190.095  1.00 19.32           C  
ATOM  10869  OE1 GLN D 156      54.318  44.905 188.925  1.00 18.50           O  
ATOM  10870  NE2 GLN D 156      54.963  43.423 190.494  1.00 16.57           N  
ATOM  10871  N   ALA D 157      56.735  47.811 193.906  1.00 19.50           N  
ATOM  10872  CA  ALA D 157      57.272  48.384 195.154  1.00 19.16           C  
ATOM  10873  C   ALA D 157      57.808  49.829 194.987  1.00 18.93           C  
ATOM  10874  O   ALA D 157      58.922  50.048 194.468  1.00 18.88           O  
ATOM  10875  CB  ALA D 157      58.334  47.443 195.775  1.00 19.06           C  
ATOM  10876  N   ILE D 158      56.920  50.787 195.293  1.00 18.81           N  
ATOM  10877  CA  ILE D 158      57.206  52.237 195.346  1.00 18.82           C  
ATOM  10878  C   ILE D 158      57.722  52.686 196.736  1.00 19.06           C  
ATOM  10879  O   ILE D 158      57.232  52.214 197.766  1.00 19.18           O  
ATOM  10880  CB  ILE D 158      55.941  53.082 194.834  1.00 18.69           C  
ATOM  10881  CG1 ILE D 158      56.333  54.521 194.436  1.00 15.34           C  
ATOM  10882  CG2 ILE D 158      54.706  52.999 195.812  1.00 21.03           C  
ATOM  10883  CD1 ILE D 158      55.376  55.225 193.440  1.00 10.84           C  
ATOM  10884  N   GLY D 159      58.763  53.529 196.737  1.00 19.17           N  
ATOM  10885  CA  GLY D 159      59.291  54.169 197.947  1.00 19.20           C  
ATOM  10886  C   GLY D 159      58.499  55.351 198.504  1.00 19.44           C  
ATOM  10887  O   GLY D 159      58.907  55.933 199.521  1.00 19.40           O  
ATOM  10888  N   MET D 160      57.452  55.764 197.777  1.00 19.93           N  
ATOM  10889  CA  MET D 160      56.488  56.783 198.203  1.00 20.62           C  
ATOM  10890  C   MET D 160      55.324  56.121 198.941  1.00 21.16           C  
ATOM  10891  O   MET D 160      54.668  55.220 198.393  1.00 21.27           O  
ATOM  10892  CB  MET D 160      55.991  57.582 196.978  1.00 20.88           C  
ATOM  10893  CG  MET D 160      54.931  58.665 197.283  1.00 21.08           C  
ATOM  10894  SD  MET D 160      54.569  59.827 195.982  1.00 18.00           S  
ATOM  10895  CE  MET D 160      53.773  58.798 194.691  1.00 12.57           C  
ATOM  10896  N   ALA D 161      55.164  56.505 200.217  1.00 21.68           N  
ATOM  10897  CA  ALA D 161      53.938  56.291 201.019  1.00 22.03           C  
ATOM  10898  C   ALA D 161      52.750  57.089 200.428  1.00 22.36           C  
ATOM  10899  O   ALA D 161      52.992  58.206 199.942  1.00 22.16           O  
ATOM  10900  CB  ALA D 161      54.180  56.706 202.484  1.00 21.94           C  
ATOM  10901  N   PRO D 162      51.494  56.558 200.491  1.00 22.99           N  
ATOM  10902  CA  PRO D 162      50.304  57.292 200.000  1.00 23.67           C  
ATOM  10903  C   PRO D 162      50.154  58.721 200.588  1.00 24.54           C  
ATOM  10904  O   PRO D 162      50.293  58.813 201.820  1.00 24.68           O  
ATOM  10905  CB  PRO D 162      49.124  56.384 200.403  1.00 23.62           C  
ATOM  10906  CG  PRO D 162      49.693  55.409 201.374  1.00 20.78           C  
ATOM  10907  CD  PRO D 162      51.103  55.200 200.946  1.00 22.97           C  
ATOM  10908  N   PRO D 163      50.255  59.776 199.748  1.00 25.31           N  
ATOM  10909  CA  PRO D 163      50.296  61.160 200.251  1.00 26.36           C  
ATOM  10910  C   PRO D 163      48.948  61.904 200.170  1.00 27.52           C  
ATOM  10911  O   PRO D 163      48.914  63.110 200.417  1.00 27.57           O  
ATOM  10912  CB  PRO D 163      51.358  61.811 199.349  1.00 26.54           C  
ATOM  10913  CG  PRO D 163      51.425  60.912 198.082  1.00 26.76           C  
ATOM  10914  CD  PRO D 163      50.459  59.758 198.280  1.00 25.36           C  
ATOM  10915  N   ILE D 164      47.855  61.145 200.169  1.00 29.03           N  
ATOM  10916  CA  ILE D 164      46.676  61.493 199.381  1.00 30.48           C  
ATOM  10917  C   ILE D 164      45.306  61.416 200.098  1.00 31.40           C  
ATOM  10918  O   ILE D 164      44.470  62.310 199.913  1.00 31.65           O  
ATOM  10919  CB  ILE D 164      46.733  60.799 197.952  1.00 30.84           C  
ATOM  10920  CG1 ILE D 164      45.861  61.525 196.909  1.00 31.35           C  
ATOM  10921  CG2 ILE D 164      46.564  59.253 198.030  1.00 29.90           C  
ATOM  10922  CD1 ILE D 164      46.607  62.505 196.043  1.00 34.34           C  
ATOM  10923  N   TYR D 165      45.108  60.381 200.927  1.00 32.28           N  
ATOM  10924  CA  TYR D 165      43.905  60.233 201.780  1.00 32.97           C  
ATOM  10925  C   TYR D 165      43.797  61.254 202.942  1.00 33.52           C  
ATOM  10926  O   TYR D 165      42.675  61.552 203.399  1.00 33.52           O  
ATOM  10927  CB  TYR D 165      43.721  58.768 202.253  1.00 33.09           C  
ATOM  10928  CG  TYR D 165      42.422  58.474 203.020  1.00 38.59           C  
ATOM  10929  CD1 TYR D 165      41.149  58.502 202.364  1.00 39.49           C  
ATOM  10930  CD2 TYR D 165      42.453  58.225 204.428  1.00 36.86           C  
ATOM  10931  CE1 TYR D 165      39.921  58.298 203.110  1.00 38.05           C  
ATOM  10932  CE2 TYR D 165      41.239  58.012 205.180  1.00 35.18           C  
ATOM  10933  CZ  TYR D 165      39.988  58.050 204.511  1.00 36.11           C  
ATOM  10934  OH  TYR D 165      38.828  57.847 205.227  1.00 31.07           O  
ATOM  10935  N   ASN D 166      44.954  61.766 203.408  1.00 33.98           N  
ATOM  10936  CA  ASN D 166      45.069  63.035 204.181  1.00 34.42           C  
ATOM  10937  C   ASN D 166      44.305  64.201 203.522  1.00 34.77           C  
ATOM  10938  O   ASN D 166      44.529  64.522 202.336  1.00 34.66           O  
ATOM  10939  CB  ASN D 166      46.543  63.450 204.384  1.00 34.47           C  
ATOM  10940  CG  ASN D 166      47.372  62.390 205.074  1.00 31.07           C  
ATOM  10941  OD1 ASN D 166      47.556  62.432 206.290  1.00 29.53           O  
ATOM  10942  ND2 ASN D 166      48.003  61.529 204.281  1.00 26.01           N  
ATOM  10943  N   GLU D 167      43.404  64.803 204.304  1.00 34.99           N  
ATOM  10944  CA  GLU D 167      42.294  65.612 203.793  1.00 34.96           C  
ATOM  10945  C   GLU D 167      42.547  67.113 204.053  1.00 34.89           C  
ATOM  10946  O   GLU D 167      41.905  67.751 204.913  1.00 34.71           O  
ATOM  10947  CB  GLU D 167      40.947  65.073 204.338  1.00 34.95           C  
ATOM  10948  CG  GLU D 167      39.897  64.742 203.275  1.00 35.43           C  
ATOM  10949  CD  GLU D 167      40.141  63.427 202.524  1.00 33.54           C  
ATOM  10950  OE1 GLU D 167      39.318  62.498 202.673  1.00 28.88           O  
ATOM  10951  OE2 GLU D 167      41.025  63.388 201.636  1.00 35.60           O  
ATOM  10952  N   VAL D 168      43.497  67.654 203.277  1.00 35.10           N  
ATOM  10953  CA  VAL D 168      44.252  68.884 203.623  1.00 35.19           C  
ATOM  10954  C   VAL D 168      43.618  70.147 202.944  1.00 35.34           C  
ATOM  10955  O   VAL D 168      42.428  70.117 202.581  1.00 34.72           O  
ATOM  10956  CB  VAL D 168      45.859  68.730 203.416  1.00 35.17           C  
ATOM  10957  CG1 VAL D 168      46.642  69.438 204.538  1.00 37.92           C  
ATOM  10958  CG2 VAL D 168      46.327  67.253 203.334  1.00 32.71           C  
ATOM  10959  N   LEU D 169      44.353  71.278 202.951  1.00 36.49           N  
ATOM  10960  CA  LEU D 169      44.215  72.436 202.021  1.00 37.56           C  
ATOM  10961  C   LEU D 169      43.130  73.471 202.393  1.00 38.42           C  
ATOM  10962  O   LEU D 169      41.990  73.097 202.734  1.00 38.31           O  
ATOM  10963  CB  LEU D 169      44.083  72.016 200.537  1.00 37.52           C  
ATOM  10964  CG  LEU D 169      45.152  71.304 199.699  1.00 38.39           C  
ATOM  10965  CD1 LEU D 169      45.105  69.781 199.816  1.00 32.98           C  
ATOM  10966  CD2 LEU D 169      44.882  71.677 198.272  1.00 39.69           C  
ATOM  10967  N   GLU D 170      43.559  74.745 202.449  1.00 39.15           N  
ATOM  10968  CA  GLU D 170      42.696  75.947 202.345  1.00 39.57           C  
ATOM  10969  C   GLU D 170      42.191  76.122 200.891  1.00 39.63           C  
ATOM  10970  O   GLU D 170      43.008  76.204 199.952  1.00 39.67           O  
ATOM  10971  CB  GLU D 170      43.471  77.200 202.846  1.00 39.70           C  
ATOM  10972  CG  GLU D 170      42.730  78.544 202.789  1.00 41.86           C  
ATOM  10973  CD  GLU D 170      43.349  79.522 201.789  1.00 44.28           C  
ATOM  10974  OE1 GLU D 170      43.977  80.507 202.235  1.00 44.95           O  
ATOM  10975  OE2 GLU D 170      43.184  79.329 200.557  1.00 40.73           O  
ATOM  10976  N   PHE D 171      40.880  76.388 200.762  1.00 39.55           N  
ATOM  10977  CA  PHE D 171      40.111  76.084 199.542  1.00 39.23           C  
ATOM  10978  C   PHE D 171      39.337  77.208 198.819  1.00 38.82           C  
ATOM  10979  O   PHE D 171      38.986  77.047 197.632  1.00 38.86           O  
ATOM  10980  CB  PHE D 171      39.264  74.817 199.720  1.00 39.24           C  
ATOM  10981  CG  PHE D 171      39.716  73.672 198.854  1.00 44.48           C  
ATOM  10982  CD1 PHE D 171      40.682  72.748 199.329  1.00 46.11           C  
ATOM  10983  CD2 PHE D 171      39.272  73.565 197.506  1.00 42.14           C  
ATOM  10984  CE1 PHE D 171      41.189  71.699 198.468  1.00 45.82           C  
ATOM  10985  CE2 PHE D 171      39.768  72.524 196.647  1.00 41.61           C  
ATOM  10986  CZ  PHE D 171      40.735  71.601 197.124  1.00 41.67           C  
ATOM  10987  N   ASP D 172      39.076  78.317 199.535  1.00 38.31           N  
ATOM  10988  CA  ASP D 172      38.734  79.651 198.970  1.00 37.88           C  
ATOM  10989  C   ASP D 172      37.373  79.758 198.237  1.00 37.04           C  
ATOM  10990  O   ASP D 172      36.499  80.516 198.682  1.00 37.16           O  
ATOM  10991  CB  ASP D 172      39.909  80.271 198.163  1.00 38.16           C  
ATOM  10992  CG  ASP D 172      39.823  81.788 198.062  1.00 44.46           C  
ATOM  10993  OD1 ASP D 172      39.595  82.298 196.940  1.00 45.70           O  
ATOM  10994  OD2 ASP D 172      40.041  82.551 199.032  1.00 45.81           O  
ATOM  10995  N   ASP D 173      37.267  79.120 197.058  1.00 35.98           N  
ATOM  10996  CA  ASP D 173      35.987  78.689 196.456  1.00 34.84           C  
ATOM  10997  C   ASP D 173      35.275  77.625 197.317  1.00 33.39           C  
ATOM  10998  O   ASP D 173      34.038  77.631 197.411  1.00 33.34           O  
ATOM  10999  CB  ASP D 173      36.218  78.161 195.024  1.00 35.04           C  
ATOM  11000  CG  ASP D 173      34.976  78.273 194.127  1.00 42.20           C  
ATOM  11001  OD1 ASP D 173      35.129  78.754 192.983  1.00 42.45           O  
ATOM  11002  OD2 ASP D 173      33.864  77.755 194.397  1.00 45.35           O  
ATOM  11003  N   GLY D 174      36.063  76.680 197.855  1.00 31.93           N  
ATOM  11004  CA  GLY D 174      35.645  75.756 198.904  1.00 30.50           C  
ATOM  11005  C   GLY D 174      34.920  74.507 198.427  1.00 29.08           C  
ATOM  11006  O   GLY D 174      33.928  74.104 199.047  1.00 28.89           O  
ATOM  11007  N   THR D 175      35.432  73.893 197.349  1.00 27.88           N  
ATOM  11008  CA  THR D 175      35.028  72.537 196.905  1.00 26.66           C  
ATOM  11009  C   THR D 175      35.477  71.422 197.923  1.00 25.81           C  
ATOM  11010  O   THR D 175      36.431  71.669 198.693  1.00 25.79           O  
ATOM  11011  CB  THR D 175      35.503  72.228 195.416  1.00 26.53           C  
ATOM  11012  OG1 THR D 175      36.866  72.611 195.234  1.00 16.35           O  
ATOM  11013  CG2 THR D 175      34.749  73.097 194.380  1.00 15.98           C  
ATOM  11014  N   PRO D 176      34.731  70.286 198.029  1.00 24.94           N  
ATOM  11015  CA  PRO D 176      35.161  69.143 198.870  1.00 23.98           C  
ATOM  11016  C   PRO D 176      36.492  68.503 198.458  1.00 23.45           C  
ATOM  11017  O   PRO D 176      36.713  68.261 197.259  1.00 23.72           O  
ATOM  11018  CB  PRO D 176      34.007  68.145 198.723  1.00 23.72           C  
ATOM  11019  CG  PRO D 176      32.830  68.990 198.473  1.00 20.55           C  
ATOM  11020  CD  PRO D 176      33.328  70.089 197.586  1.00 25.08           C  
ATOM  11021  N   ALA D 177      37.365  68.281 199.449  1.00 22.83           N  
ATOM  11022  CA  ALA D 177      38.761  67.858 199.230  1.00 22.29           C  
ATOM  11023  C   ALA D 177      38.976  66.334 199.443  1.00 21.81           C  
ATOM  11024  O   ALA D 177      39.871  65.896 200.193  1.00 21.49           O  
ATOM  11025  CB  ALA D 177      39.735  68.725 200.071  1.00 22.15           C  
ATOM  11026  N   THR D 178      38.190  65.552 198.692  1.00 21.59           N  
ATOM  11027  CA  THR D 178      38.292  64.075 198.619  1.00 21.28           C  
ATOM  11028  C   THR D 178      39.581  63.632 197.885  1.00 21.26           C  
ATOM  11029  O   THR D 178      40.133  64.403 197.072  1.00 21.47           O  
ATOM  11030  CB  THR D 178      37.028  63.457 197.922  1.00 21.13           C  
ATOM  11031  OG1 THR D 178      36.903  63.977 196.594  1.00 21.17           O  
ATOM  11032  CG2 THR D 178      35.721  63.897 198.597  1.00 14.15           C  
ATOM  11033  N   MET D 179      40.029  62.395 198.174  1.00 21.15           N  
ATOM  11034  CA  MET D 179      41.193  61.728 197.537  1.00 21.34           C  
ATOM  11035  C   MET D 179      41.180  61.733 195.997  1.00 21.55           C  
ATOM  11036  O   MET D 179      42.201  62.042 195.368  1.00 21.51           O  
ATOM  11037  CB  MET D 179      41.344  60.295 198.059  1.00 21.44           C  
ATOM  11038  CG  MET D 179      42.780  59.786 198.117  1.00 22.27           C  
ATOM  11039  SD  MET D 179      43.026  58.189 197.299  1.00 29.38           S  
ATOM  11040  CE  MET D 179      43.422  57.126 198.697  1.00 34.07           C  
ATOM  11041  N   SER D 180      39.992  61.484 195.431  1.00 21.74           N  
ATOM  11042  CA  SER D 180      39.699  61.584 194.000  1.00 22.04           C  
ATOM  11043  C   SER D 180      39.858  62.999 193.424  1.00 22.44           C  
ATOM  11044  O   SER D 180      40.484  63.161 192.371  1.00 22.33           O  
ATOM  11045  CB  SER D 180      38.298  61.048 193.718  1.00 21.88           C  
ATOM  11046  OG  SER D 180      38.362  59.834 193.006  1.00 24.22           O  
ATOM  11047  N   GLN D 181      39.320  63.999 194.138  1.00 22.95           N  
ATOM  11048  CA  GLN D 181      39.297  65.399 193.692  1.00 23.62           C  
ATOM  11049  C   GLN D 181      40.644  66.103 193.839  1.00 24.31           C  
ATOM  11050  O   GLN D 181      41.052  66.837 192.931  1.00 24.25           O  
ATOM  11051  CB  GLN D 181      38.192  66.188 194.390  1.00 23.66           C  
ATOM  11052  CG  GLN D 181      37.240  66.881 193.430  1.00 24.06           C  
ATOM  11053  CD  GLN D 181      37.373  68.379 193.478  1.00 22.19           C  
ATOM  11054  OE1 GLN D 181      36.791  69.033 194.348  1.00 25.71           O  
ATOM  11055  NE2 GLN D 181      38.218  68.921 192.617  1.00 20.02           N  
ATOM  11056  N   VAL D 182      41.332  65.843 194.963  1.00 25.02           N  
ATOM  11057  CA  VAL D 182      42.719  66.280 195.212  1.00 25.40           C  
ATOM  11058  C   VAL D 182      43.757  65.757 194.179  1.00 25.48           C  
ATOM  11059  O   VAL D 182      44.705  66.483 193.826  1.00 25.50           O  
ATOM  11060  CB  VAL D 182      43.131  66.097 196.733  1.00 25.50           C  
ATOM  11061  CG1 VAL D 182      43.581  64.668 197.084  1.00 31.63           C  
ATOM  11062  CG2 VAL D 182      44.150  67.116 197.165  1.00 25.99           C  
ATOM  11063  N   ALA D 183      43.520  64.533 193.682  1.00 25.35           N  
ATOM  11064  CA  ALA D 183      44.307  63.916 192.616  1.00 25.25           C  
ATOM  11065  C   ALA D 183      43.988  64.488 191.235  1.00 25.26           C  
ATOM  11066  O   ALA D 183      44.906  64.650 190.423  1.00 25.04           O  
ATOM  11067  CB  ALA D 183      44.159  62.409 192.630  1.00 25.18           C  
ATOM  11068  N   LYS D 184      42.697  64.793 190.994  1.00 25.43           N  
ATOM  11069  CA  LYS D 184      42.196  65.439 189.760  1.00 25.55           C  
ATOM  11070  C   LYS D 184      42.800  66.830 189.527  1.00 25.49           C  
ATOM  11071  O   LYS D 184      43.296  67.114 188.413  1.00 25.65           O  
ATOM  11072  CB  LYS D 184      40.656  65.503 189.761  1.00 25.77           C  
ATOM  11073  CG  LYS D 184      40.009  65.639 188.376  1.00 25.64           C  
ATOM  11074  CD  LYS D 184      38.734  66.484 188.416  1.00 21.68           C  
ATOM  11075  CE  LYS D 184      38.801  67.631 187.417  1.00 20.85           C  
ATOM  11076  NZ  LYS D 184      39.341  68.878 188.021  1.00  7.66           N  
ATOM  11077  N   ASP D 185      42.846  67.628 190.604  1.00 25.00           N  
ATOM  11078  CA  ASP D 185      43.389  68.989 190.590  1.00 24.59           C  
ATOM  11079  C   ASP D 185      44.905  69.020 190.410  1.00 24.42           C  
ATOM  11080  O   ASP D 185      45.398  69.793 189.569  1.00 24.32           O  
ATOM  11081  CB  ASP D 185      42.955  69.791 191.833  1.00 24.53           C  
ATOM  11082  CG  ASP D 185      41.417  69.929 191.968  1.00 24.96           C  
ATOM  11083  OD1 ASP D 185      40.729  70.344 190.999  1.00 25.57           O  
ATOM  11084  OD2 ASP D 185      40.841  69.813 193.067  1.00 13.05           O  
ATOM  11085  N   VAL D 186      45.622  68.148 191.145  1.00 24.33           N  
ATOM  11086  CA  VAL D 186      47.099  68.057 191.070  1.00 24.15           C  
ATOM  11087  C   VAL D 186      47.635  67.638 189.696  1.00 23.76           C  
ATOM  11088  O   VAL D 186      48.509  68.318 189.159  1.00 24.03           O  
ATOM  11089  CB  VAL D 186      47.767  67.307 192.296  1.00 24.13           C  
ATOM  11090  CG1 VAL D 186      47.630  65.787 192.223  1.00 24.13           C  
ATOM  11091  CG2 VAL D 186      49.235  67.728 192.490  1.00 22.47           C  
ATOM  11092  N   CYS D 187      46.939  66.682 189.069  1.00 23.09           N  
ATOM  11093  CA  CYS D 187      47.241  66.210 187.715  1.00 22.50           C  
ATOM  11094  C   CYS D 187      46.964  67.250 186.617  1.00 21.70           C  
ATOM  11095  O   CYS D 187      47.702  67.296 185.634  1.00 21.63           O  
ATOM  11096  CB  CYS D 187      46.510  64.899 187.431  1.00 22.38           C  
ATOM  11097  SG  CYS D 187      47.208  63.483 188.300  1.00 17.39           S  
ATOM  11098  N   THR D 188      45.871  68.018 186.779  1.00 21.27           N  
ATOM  11099  CA  THR D 188      45.512  69.172 185.932  1.00 21.12           C  
ATOM  11100  C   THR D 188      46.590  70.269 185.994  1.00 21.41           C  
ATOM  11101  O   THR D 188      47.032  70.759 184.944  1.00 21.90           O  
ATOM  11102  CB  THR D 188      44.089  69.723 186.314  1.00 21.06           C  
ATOM  11103  OG1 THR D 188      43.112  68.685 186.158  1.00 22.29           O  
ATOM  11104  CG2 THR D 188      43.597  70.787 185.317  1.00 25.59           C  
ATOM  11105  N   PHE D 189      47.077  70.539 187.208  1.00 21.31           N  
ATOM  11106  CA  PHE D 189      48.190  71.456 187.469  1.00 21.13           C  
ATOM  11107  C   PHE D 189      49.535  70.954 186.925  1.00 21.33           C  
ATOM  11108  O   PHE D 189      50.333  71.772 186.430  1.00 22.02           O  
ATOM  11109  CB  PHE D 189      48.261  71.781 188.974  1.00 20.89           C  
ATOM  11110  CG  PHE D 189      49.441  72.630 189.374  1.00 23.10           C  
ATOM  11111  CD1 PHE D 189      49.442  74.033 189.132  1.00 24.04           C  
ATOM  11112  CD2 PHE D 189      50.579  72.031 189.977  1.00 20.78           C  
ATOM  11113  CE1 PHE D 189      50.586  74.824 189.435  1.00 22.02           C  
ATOM  11114  CE2 PHE D 189      51.716  72.802 190.311  1.00 18.47           C  
ATOM  11115  CZ  PHE D 189      51.709  74.217 190.076  1.00 21.69           C  
ATOM  11116  N   LEU D 190      49.830  69.662 187.127  1.00 20.93           N  
ATOM  11117  CA  LEU D 190      51.097  69.055 186.676  1.00 21.11           C  
ATOM  11118  C   LEU D 190      51.262  68.976 185.140  1.00 21.36           C  
ATOM  11119  O   LEU D 190      52.407  68.984 184.638  1.00 20.86           O  
ATOM  11120  CB  LEU D 190      51.352  67.691 187.343  1.00 21.07           C  
ATOM  11121  CG  LEU D 190      51.726  67.613 188.836  1.00 22.77           C  
ATOM  11122  CD1 LEU D 190      51.253  66.279 189.432  1.00 14.51           C  
ATOM  11123  CD2 LEU D 190      53.221  67.845 189.116  1.00 21.15           C  
ATOM  11124  N   ARG D 191      50.123  68.846 184.424  1.00 21.62           N  
ATOM  11125  CA  ARG D 191      50.017  69.091 182.972  1.00 21.48           C  
ATOM  11126  C   ARG D 191      50.472  70.508 182.602  1.00 21.43           C  
ATOM  11127  O   ARG D 191      51.312  70.658 181.693  1.00 21.82           O  
ATOM  11128  CB  ARG D 191      48.590  68.791 182.444  1.00 21.46           C  
ATOM  11129  CG  ARG D 191      48.334  69.170 180.941  1.00 23.65           C  
ATOM  11130  CD  ARG D 191      48.355  68.002 179.977  1.00 27.40           C  
ATOM  11131  NE  ARG D 191      49.563  67.971 179.151  1.00 32.90           N  
ATOM  11132  CZ  ARG D 191      50.198  66.868 178.719  1.00 35.88           C  
ATOM  11133  NH1 ARG D 191      49.792  65.642 179.063  1.00 27.19           N  
ATOM  11134  NH2 ARG D 191      51.248  67.001 177.911  1.00 34.37           N  
ATOM  11135  N   TRP D 192      49.886  71.518 183.274  1.00 20.95           N  
ATOM  11136  CA  TRP D 192      50.269  72.929 183.124  1.00 20.71           C  
ATOM  11137  C   TRP D 192      51.759  73.190 183.409  1.00 20.62           C  
ATOM  11138  O   TRP D 192      52.392  73.961 182.676  1.00 20.71           O  
ATOM  11139  CB  TRP D 192      49.352  73.882 183.930  1.00 20.37           C  
ATOM  11140  CG  TRP D 192      49.791  75.329 183.839  1.00 23.05           C  
ATOM  11141  CD1 TRP D 192      49.685  76.136 182.730  1.00 22.16           C  
ATOM  11142  CD2 TRP D 192      50.712  76.000 184.723  1.00 20.27           C  
ATOM  11143  NE1 TRP D 192      50.446  77.268 182.884  1.00 18.42           N  
ATOM  11144  CE2 TRP D 192      51.080  77.228 184.097  1.00 18.80           C  
ATOM  11145  CE3 TRP D 192      51.300  75.670 185.975  1.00 17.41           C  
ATOM  11146  CZ2 TRP D 192      51.938  78.192 184.721  1.00 19.39           C  
ATOM  11147  CZ3 TRP D 192      52.165  76.624 186.604  1.00 23.06           C  
ATOM  11148  CH2 TRP D 192      52.474  77.873 185.959  1.00 20.65           C  
ATOM  11149  N   ALA D 193      52.268  72.620 184.511  1.00 20.38           N  
ATOM  11150  CA  ALA D 193      53.704  72.668 184.853  1.00 20.09           C  
ATOM  11151  C   ALA D 193      54.628  72.049 183.780  1.00 19.60           C  
ATOM  11152  O   ALA D 193      55.699  72.594 183.503  1.00 19.28           O  
ATOM  11153  CB  ALA D 193      53.961  72.061 186.223  1.00 19.97           C  
ATOM  11154  N   ALA D 194      54.172  70.955 183.154  1.00 19.38           N  
ATOM  11155  CA  ALA D 194      54.869  70.309 182.031  1.00 19.25           C  
ATOM  11156  C   ALA D 194      54.756  71.057 180.695  1.00 19.58           C  
ATOM  11157  O   ALA D 194      55.718  71.097 179.924  1.00 19.51           O  
ATOM  11158  CB  ALA D 194      54.435  68.878 181.895  1.00 18.95           C  
ATOM  11159  N   GLU D 195      53.619  71.731 180.494  1.00 19.93           N  
ATOM  11160  CA  GLU D 195      53.201  72.280 179.202  1.00 20.05           C  
ATOM  11161  C   GLU D 195      52.367  73.594 179.413  1.00 19.89           C  
ATOM  11162  O   GLU D 195      51.128  73.562 179.259  1.00 19.74           O  
ATOM  11163  CB  GLU D 195      52.418  71.194 178.423  1.00 20.54           C  
ATOM  11164  CG  GLU D 195      52.315  71.408 176.915  1.00 27.47           C  
ATOM  11165  CD  GLU D 195      51.332  70.470 176.226  1.00 32.74           C  
ATOM  11166  OE1 GLU D 195      51.548  70.202 175.030  1.00 32.07           O  
ATOM  11167  OE2 GLU D 195      50.315  70.049 176.845  1.00 37.29           O  
ATOM  11168  N   PRO D 196      53.028  74.737 179.751  1.00 20.06           N  
ATOM  11169  CA  PRO D 196      52.332  76.047 179.854  1.00 20.32           C  
ATOM  11170  C   PRO D 196      51.737  76.566 178.534  1.00 20.69           C  
ATOM  11171  O   PRO D 196      50.775  77.354 178.579  1.00 20.66           O  
ATOM  11172  CB  PRO D 196      53.445  77.002 180.307  1.00 19.96           C  
ATOM  11173  CG  PRO D 196      54.485  76.144 180.865  1.00 17.84           C  
ATOM  11174  CD  PRO D 196      54.466  74.899 180.076  1.00 19.85           C  
ATOM  11175  N   GLU D 197      52.315  76.124 177.407  1.00 20.74           N  
ATOM  11176  CA  GLU D 197      51.883  76.462 176.046  1.00 20.79           C  
ATOM  11177  C   GLU D 197      50.565  75.804 175.551  1.00 20.88           C  
ATOM  11178  O   GLU D 197      50.007  76.261 174.543  1.00 20.96           O  
ATOM  11179  CB  GLU D 197      53.049  76.262 175.055  1.00 20.44           C  
ATOM  11180  CG  GLU D 197      53.359  74.806 174.668  1.00 21.91           C  
ATOM  11181  CD  GLU D 197      54.365  74.088 175.570  1.00 23.24           C  
ATOM  11182  OE1 GLU D 197      54.627  74.511 176.720  1.00 29.21           O  
ATOM  11183  OE2 GLU D 197      54.805  72.998 175.166  1.00 20.81           O  
ATOM  11184  N   HIS D 198      50.060  74.812 176.317  1.00 20.97           N  
ATOM  11185  CA  HIS D 198      48.891  73.936 176.006  1.00 21.00           C  
ATOM  11186  C   HIS D 198      47.689  74.670 175.377  1.00 21.37           C  
ATOM  11187  O   HIS D 198      47.195  74.260 174.322  1.00 21.40           O  
ATOM  11188  CB  HIS D 198      48.472  73.175 177.297  1.00 20.94           C  
ATOM  11189  CG  HIS D 198      47.296  72.255 177.134  1.00 15.34           C  
ATOM  11190  ND1 HIS D 198      45.991  72.699 177.210  1.00 18.26           N  
ATOM  11191  CD2 HIS D 198      47.226  70.902 177.103  1.00 20.00           C  
ATOM  11192  CE1 HIS D 198      45.170  71.669 177.108  1.00 19.37           C  
ATOM  11193  NE2 HIS D 198      45.893  70.565 177.061  1.00 17.13           N  
ATOM  11194  N   ASP D 199      47.311  75.796 175.992  1.00 21.77           N  
ATOM  11195  CA  ASP D 199      46.132  76.583 175.625  1.00 21.89           C  
ATOM  11196  C   ASP D 199      46.351  77.413 174.361  1.00 21.67           C  
ATOM  11197  O   ASP D 199      45.449  77.503 173.521  1.00 21.76           O  
ATOM  11198  CB  ASP D 199      45.699  77.471 176.808  1.00 22.18           C  
ATOM  11199  CG  ASP D 199      44.764  76.740 177.821  1.00 29.33           C  
ATOM  11200  OD1 ASP D 199      44.832  75.489 178.004  1.00 19.32           O  
ATOM  11201  OD2 ASP D 199      43.953  77.376 178.530  1.00 32.51           O  
ATOM  11202  N   HIS D 200      47.545  78.019 174.248  1.00 21.47           N  
ATOM  11203  CA  HIS D 200      47.990  78.777 173.064  1.00 20.82           C  
ATOM  11204  C   HIS D 200      48.152  77.881 171.822  1.00 20.45           C  
ATOM  11205  O   HIS D 200      47.634  78.214 170.742  1.00 20.39           O  
ATOM  11206  CB  HIS D 200      49.306  79.533 173.375  1.00 20.81           C  
ATOM  11207  CG  HIS D 200      49.526  80.772 172.550  1.00 16.24           C  
ATOM  11208  ND1 HIS D 200      50.604  81.609 172.754  1.00 22.64           N  
ATOM  11209  CD2 HIS D 200      48.826  81.310 171.519  1.00 11.47           C  
ATOM  11210  CE1 HIS D 200      50.501  82.658 171.956  1.00 18.72           C  
ATOM  11211  NE2 HIS D 200      49.437  82.495 171.189  1.00 16.70           N  
ATOM  11212  N   ARG D 201      48.794  76.719 172.036  1.00 20.25           N  
ATOM  11213  CA  ARG D 201      49.010  75.621 171.067  1.00 20.31           C  
ATOM  11214  C   ARG D 201      47.735  75.206 170.310  1.00 20.61           C  
ATOM  11215  O   ARG D 201      47.733  75.185 169.072  1.00 20.32           O  
ATOM  11216  CB  ARG D 201      49.597  74.433 171.844  1.00 20.46           C  
ATOM  11217  CG  ARG D 201      50.316  73.353 171.084  1.00 19.15           C  
ATOM  11218  CD  ARG D 201      50.362  72.045 171.876  1.00 22.55           C  
ATOM  11219  NE  ARG D 201      49.155  71.243 171.632  1.00 32.54           N  
ATOM  11220  CZ  ARG D 201      48.688  70.243 172.395  1.00 36.28           C  
ATOM  11221  NH1 ARG D 201      49.252  69.900 173.558  1.00 29.91           N  
ATOM  11222  NH2 ARG D 201      47.608  69.591 171.988  1.00 44.22           N  
ATOM  11223  N   LYS D 202      46.630  75.104 171.065  1.00 21.07           N  
ATOM  11224  CA  LYS D 202      45.330  74.650 170.577  1.00 21.24           C  
ATOM  11225  C   LYS D 202      44.516  75.768 169.918  1.00 21.42           C  
ATOM  11226  O   LYS D 202      43.776  75.493 168.970  1.00 21.70           O  
ATOM  11227  CB  LYS D 202      44.529  73.981 171.702  1.00 21.19           C  
ATOM  11228  CG  LYS D 202      45.021  72.576 172.081  1.00 21.02           C  
ATOM  11229  CD  LYS D 202      44.273  72.019 173.281  1.00 16.54           C  
ATOM  11230  CE  LYS D 202      44.761  70.608 173.642  1.00 25.78           C  
ATOM  11231  NZ  LYS D 202      43.704  69.702 174.235  1.00 14.89           N  
ATOM  11232  N   ARG D 203      44.604  76.997 170.454  1.00 21.57           N  
ATOM  11233  CA  ARG D 203      44.057  78.205 169.796  1.00 22.18           C  
ATOM  11234  C   ARG D 203      44.688  78.445 168.408  1.00 22.35           C  
ATOM  11235  O   ARG D 203      43.956  78.630 167.426  1.00 22.70           O  
ATOM  11236  CB  ARG D 203      44.187  79.460 170.684  1.00 22.46           C  
ATOM  11237  CG  ARG D 203      43.285  80.634 170.244  1.00 24.70           C  
ATOM  11238  CD  ARG D 203      43.772  82.011 170.666  1.00 26.55           C  
ATOM  11239  NE  ARG D 203      42.745  82.744 171.430  1.00 24.08           N  
ATOM  11240  CZ  ARG D 203      42.599  82.733 172.763  1.00 27.31           C  
ATOM  11241  NH1 ARG D 203      43.420  82.043 173.556  1.00 28.33           N  
ATOM  11242  NH2 ARG D 203      41.625  83.445 173.314  1.00 32.44           N  
ATOM  11243  N   MET D 204      46.026  78.356 168.349  1.00 21.95           N  
ATOM  11244  CA  MET D 204      46.804  78.295 167.103  1.00 21.97           C  
ATOM  11245  C   MET D 204      46.392  77.135 166.193  1.00 21.28           C  
ATOM  11246  O   MET D 204      46.232  77.331 164.980  1.00 21.33           O  
ATOM  11247  CB  MET D 204      48.305  78.222 167.402  1.00 22.19           C  
ATOM  11248  CG  MET D 204      48.937  79.546 167.754  1.00 16.28           C  
ATOM  11249  SD  MET D 204      50.718  79.455 167.628  1.00 24.98           S  
ATOM  11250  CE  MET D 204      51.188  80.870 168.586  1.00 19.83           C  
ATOM  11251  N   GLY D 205      46.176  75.968 166.810  1.00 20.53           N  
ATOM  11252  CA  GLY D 205      45.696  74.759 166.157  1.00 20.54           C  
ATOM  11253  C   GLY D 205      44.378  74.880 165.405  1.00 20.01           C  
ATOM  11254  O   GLY D 205      44.303  74.442 164.235  1.00 20.20           O  
ATOM  11255  N   LEU D 206      43.366  75.476 166.058  1.00 19.01           N  
ATOM  11256  CA  LEU D 206      42.102  75.866 165.407  1.00 18.50           C  
ATOM  11257  C   LEU D 206      42.305  76.826 164.234  1.00 18.98           C  
ATOM  11258  O   LEU D 206      41.754  76.597 163.144  1.00 18.83           O  
ATOM  11259  CB  LEU D 206      41.090  76.433 166.419  1.00 17.97           C  
ATOM  11260  CG  LEU D 206      39.786  77.108 165.946  1.00  7.73           C  
ATOM  11261  CD1 LEU D 206      38.688  76.104 165.519  1.00 10.50           C  
ATOM  11262  CD2 LEU D 206      39.274  78.059 167.017  1.00 14.64           C  
ATOM  11263  N   LYS D 207      43.138  77.853 164.468  1.00 19.57           N  
ATOM  11264  CA  LYS D 207      43.446  78.913 163.500  1.00 19.84           C  
ATOM  11265  C   LYS D 207      44.135  78.373 162.241  1.00 20.56           C  
ATOM  11266  O   LYS D 207      43.707  78.703 161.124  1.00 20.24           O  
ATOM  11267  CB  LYS D 207      44.278  80.010 164.162  1.00 19.79           C  
ATOM  11268  CG  LYS D 207      43.445  80.964 164.996  1.00 20.32           C  
ATOM  11269  CD  LYS D 207      44.251  82.119 165.553  1.00 18.56           C  
ATOM  11270  CE  LYS D 207      43.334  83.047 166.313  1.00 16.35           C  
ATOM  11271  NZ  LYS D 207      44.044  84.197 166.900  1.00 11.11           N  
ATOM  11272  N   MET D 208      45.011  77.374 162.453  1.00 21.37           N  
ATOM  11273  CA  MET D 208      45.672  76.584 161.410  1.00 21.70           C  
ATOM  11274  C   MET D 208      44.664  75.812 160.549  1.00 22.41           C  
ATOM  11275  O   MET D 208      44.600  76.061 159.341  1.00 23.24           O  
ATOM  11276  CB  MET D 208      46.749  75.668 162.027  1.00 21.64           C  
ATOM  11277  CG  MET D 208      47.639  74.887 161.028  1.00 20.21           C  
ATOM  11278  SD  MET D 208      46.966  73.268 160.556  1.00 27.21           S  
ATOM  11279  CE  MET D 208      47.246  72.296 162.087  1.00 28.13           C  
ATOM  11280  N   LEU D 209      43.832  74.976 161.190  1.00 22.18           N  
ATOM  11281  CA  LEU D 209      42.850  74.117 160.504  1.00 21.82           C  
ATOM  11282  C   LEU D 209      41.826  74.902 159.692  1.00 21.16           C  
ATOM  11283  O   LEU D 209      41.612  74.573 158.522  1.00 20.92           O  
ATOM  11284  CB  LEU D 209      42.129  73.167 161.485  1.00 21.88           C  
ATOM  11285  CG  LEU D 209      42.800  71.968 162.172  1.00 29.72           C  
ATOM  11286  CD1 LEU D 209      41.832  71.426 163.224  1.00 33.92           C  
ATOM  11287  CD2 LEU D 209      43.179  70.835 161.205  1.00 33.65           C  
ATOM  11288  N   LEU D 210      41.349  76.023 160.260  1.00 21.09           N  
ATOM  11289  CA  LEU D 210      40.446  76.963 159.578  1.00 21.74           C  
ATOM  11290  C   LEU D 210      41.080  77.633 158.354  1.00 22.59           C  
ATOM  11291  O   LEU D 210      40.450  77.678 157.278  1.00 23.14           O  
ATOM  11292  CB  LEU D 210      39.905  78.023 160.545  1.00 21.65           C  
ATOM  11293  CG  LEU D 210      38.855  77.666 161.614  1.00 25.51           C  
ATOM  11294  CD1 LEU D 210      38.814  78.789 162.642  1.00 18.05           C  
ATOM  11295  CD2 LEU D 210      37.433  77.402 161.044  1.00 23.06           C  
ATOM  11296  N   MET D 211      42.359  78.008 158.490  1.00 22.55           N  
ATOM  11297  CA  MET D 211      43.148  78.569 157.394  1.00 22.98           C  
ATOM  11298  C   MET D 211      43.491  77.595 156.295  1.00 23.44           C  
ATOM  11299  O   MET D 211      43.319  77.922 155.117  1.00 23.34           O  
ATOM  11300  CB  MET D 211      44.380  79.332 157.882  1.00 22.93           C  
ATOM  11301  CG  MET D 211      44.093  80.732 158.473  1.00 19.40           C  
ATOM  11302  SD  MET D 211      43.614  81.983 157.277  1.00 31.78           S  
ATOM  11303  CE  MET D 211      41.872  81.715 157.125  1.00 31.64           C  
ATOM  11304  N   MET D 212      43.869  76.380 156.703  1.00 23.69           N  
ATOM  11305  CA  MET D 212      44.121  75.255 155.817  1.00 24.13           C  
ATOM  11306  C   MET D 212      42.878  74.757 155.082  1.00 24.01           C  
ATOM  11307  O   MET D 212      42.965  74.431 153.902  1.00 24.22           O  
ATOM  11308  CB  MET D 212      44.787  74.124 156.588  1.00 24.64           C  
ATOM  11309  CG  MET D 212      45.921  73.454 155.843  1.00 36.00           C  
ATOM  11310  SD  MET D 212      47.339  74.481 155.464  1.00 32.33           S  
ATOM  11311  CE  MET D 212      48.242  74.395 156.948  1.00 39.01           C  
ATOM  11312  N   GLY D 213      41.722  74.818 155.755  1.00 23.73           N  
ATOM  11313  CA  GLY D 213      40.408  74.605 155.154  1.00 23.58           C  
ATOM  11314  C   GLY D 213      40.000  75.603 154.080  1.00 23.20           C  
ATOM  11315  O   GLY D 213      39.179  75.269 153.224  1.00 23.14           O  
ATOM  11316  N   LEU D 214      40.465  76.848 154.213  1.00 23.24           N  
ATOM  11317  CA  LEU D 214      40.413  77.844 153.143  1.00 23.42           C  
ATOM  11318  C   LEU D 214      41.487  77.628 152.058  1.00 23.05           C  
ATOM  11319  O   LEU D 214      41.142  77.426 150.883  1.00 23.21           O  
ATOM  11320  CB  LEU D 214      40.466  79.264 153.719  1.00 23.89           C  
ATOM  11321  CG  LEU D 214      39.474  80.282 153.141  1.00 34.03           C  
ATOM  11322  CD1 LEU D 214      38.221  80.428 154.039  1.00 32.17           C  
ATOM  11323  CD2 LEU D 214      40.160  81.638 152.923  1.00 29.03           C  
ATOM  11324  N   LEU D 215      42.751  77.520 152.486  1.00 22.49           N  
ATOM  11325  CA  LEU D 215      43.916  77.640 151.611  1.00 21.99           C  
ATOM  11326  C   LEU D 215      44.188  76.421 150.744  1.00 22.01           C  
ATOM  11327  O   LEU D 215      44.650  76.582 149.612  1.00 21.71           O  
ATOM  11328  CB  LEU D 215      45.183  78.012 152.395  1.00 22.03           C  
ATOM  11329  CG  LEU D 215      45.467  79.449 152.861  1.00 19.78           C  
ATOM  11330  CD1 LEU D 215      46.745  79.458 153.677  1.00 18.38           C  
ATOM  11331  CD2 LEU D 215      45.539  80.478 151.730  1.00 16.07           C  
ATOM  11332  N   LEU D 216      43.983  75.218 151.305  1.00 22.10           N  
ATOM  11333  CA  LEU D 216      44.089  73.972 150.549  1.00 22.21           C  
ATOM  11334  C   LEU D 216      43.155  73.842 149.330  1.00 22.00           C  
ATOM  11335  O   LEU D 216      43.712  73.669 148.247  1.00 22.45           O  
ATOM  11336  CB  LEU D 216      44.133  72.694 151.426  1.00 22.63           C  
ATOM  11337  CG  LEU D 216      45.438  72.191 152.078  1.00 29.74           C  
ATOM  11338  CD1 LEU D 216      45.089  71.113 153.052  1.00 28.01           C  
ATOM  11339  CD2 LEU D 216      46.448  71.631 151.070  1.00 40.04           C  
ATOM  11340  N   PRO D 217      41.807  74.046 149.442  1.00 21.24           N  
ATOM  11341  CA  PRO D 217      40.941  74.097 148.239  1.00 20.91           C  
ATOM  11342  C   PRO D 217      41.269  75.217 147.232  1.00 20.24           C  
ATOM  11343  O   PRO D 217      41.185  74.955 146.021  1.00 19.67           O  
ATOM  11344  CB  PRO D 217      39.528  74.293 148.820  1.00 20.56           C  
ATOM  11345  CG  PRO D 217      39.598  73.731 150.133  1.00 20.06           C  
ATOM  11346  CD  PRO D 217      40.956  74.049 150.653  1.00 20.84           C  
ATOM  11347  N   LEU D 218      41.711  76.378 147.729  1.00 20.26           N  
ATOM  11348  CA  LEU D 218      42.030  77.537 146.885  1.00 20.20           C  
ATOM  11349  C   LEU D 218      43.302  77.382 146.045  1.00 19.90           C  
ATOM  11350  O   LEU D 218      43.254  77.607 144.828  1.00 19.20           O  
ATOM  11351  CB  LEU D 218      42.034  78.843 147.685  1.00 20.02           C  
ATOM  11352  CG  LEU D 218      40.730  79.493 148.159  1.00 20.41           C  
ATOM  11353  CD1 LEU D 218      41.101  80.554 149.160  1.00 27.83           C  
ATOM  11354  CD2 LEU D 218      39.867  80.099 147.042  1.00 18.59           C  
ATOM  11355  N   VAL D 219      44.384  76.902 146.683  1.00 20.62           N  
ATOM  11356  CA  VAL D 219      45.661  76.528 146.010  1.00 21.81           C  
ATOM  11357  C   VAL D 219      45.463  75.356 145.020  1.00 22.63           C  
ATOM  11358  O   VAL D 219      45.984  75.401 143.898  1.00 23.09           O  
ATOM  11359  CB  VAL D 219      46.864  76.280 147.042  1.00 21.91           C  
ATOM  11360  CG1 VAL D 219      48.146  75.761 146.351  1.00 25.96           C  
ATOM  11361  CG2 VAL D 219      47.224  77.568 147.767  1.00 16.02           C  
ATOM  11362  N   TYR D 220      44.625  74.392 145.414  1.00 22.92           N  
ATOM  11363  CA  TYR D 220      44.150  73.317 144.545  1.00 23.24           C  
ATOM  11364  C   TYR D 220      43.442  73.820 143.282  1.00 23.49           C  
ATOM  11365  O   TYR D 220      43.904  73.494 142.165  1.00 23.83           O  
ATOM  11366  CB  TYR D 220      43.274  72.332 145.338  1.00 22.84           C  
ATOM  11367  CG  TYR D 220      42.942  71.008 144.680  1.00 27.94           C  
ATOM  11368  CD1 TYR D 220      43.935  70.251 143.979  1.00 26.48           C  
ATOM  11369  CD2 TYR D 220      41.699  70.376 144.969  1.00 23.41           C  
ATOM  11370  CE1 TYR D 220      43.642  68.956 143.475  1.00 19.08           C  
ATOM  11371  CE2 TYR D 220      41.395  69.097 144.467  1.00 25.27           C  
ATOM  11372  CZ  TYR D 220      42.358  68.401 143.710  1.00 26.94           C  
ATOM  11373  OH  TYR D 220      42.036  67.154 143.248  1.00 25.25           O  
ATOM  11374  N   ALA D 221      42.544  74.806 143.471  1.00 22.92           N  
ATOM  11375  CA  ALA D 221      41.834  75.500 142.381  1.00 22.77           C  
ATOM  11376  C   ALA D 221      42.745  76.324 141.462  1.00 23.55           C  
ATOM  11377  O   ALA D 221      42.474  76.425 140.254  1.00 24.14           O  
ATOM  11378  CB  ALA D 221      40.704  76.351 142.923  1.00 22.53           C  
ATOM  11379  N   MET D 222      43.820  76.882 142.042  1.00 23.50           N  
ATOM  11380  CA  MET D 222      44.890  77.575 141.313  1.00 23.38           C  
ATOM  11381  C   MET D 222      45.708  76.614 140.439  1.00 23.45           C  
ATOM  11382  O   MET D 222      45.947  76.917 139.260  1.00 23.44           O  
ATOM  11383  CB  MET D 222      45.805  78.340 142.279  1.00 23.14           C  
ATOM  11384  CG  MET D 222      45.239  79.677 142.748  1.00 26.05           C  
ATOM  11385  SD  MET D 222      46.303  80.521 143.942  1.00 29.06           S  
ATOM  11386  CE  MET D 222      47.667  81.171 142.846  1.00 25.97           C  
ATOM  11387  N   LYS D 223      46.110  75.467 141.016  1.00 23.20           N  
ATOM  11388  CA  LYS D 223      46.812  74.412 140.282  1.00 23.37           C  
ATOM  11389  C   LYS D 223      45.965  73.729 139.197  1.00 23.87           C  
ATOM  11390  O   LYS D 223      46.431  73.580 138.070  1.00 24.28           O  
ATOM  11391  CB  LYS D 223      47.636  73.469 141.210  1.00 23.04           C  
ATOM  11392  CG  LYS D 223      47.271  71.986 141.265  1.00 30.30           C  
ATOM  11393  CD  LYS D 223      48.135  71.147 140.354  1.00 25.04           C  
ATOM  11394  CE  LYS D 223      47.247  70.358 139.422  1.00 25.49           C  
ATOM  11395  NZ  LYS D 223      47.726  68.974 139.112  1.00 14.36           N  
ATOM  11396  N   ARG D 224      44.683  73.510 139.497  1.00 24.14           N  
ATOM  11397  CA  ARG D 224      43.700  73.056 138.507  1.00 23.89           C  
ATOM  11398  C   ARG D 224      43.450  74.012 137.334  1.00 23.12           C  
ATOM  11399  O   ARG D 224      43.379  73.551 136.184  1.00 23.29           O  
ATOM  11400  CB  ARG D 224      42.394  72.621 139.171  1.00 24.25           C  
ATOM  11401  CG  ARG D 224      42.438  71.250 139.869  1.00 25.22           C  
ATOM  11402  CD  ARG D 224      42.510  70.083 138.917  1.00 26.95           C  
ATOM  11403  NE  ARG D 224      42.037  68.821 139.477  1.00 24.48           N  
ATOM  11404  CZ  ARG D 224      41.263  67.940 138.835  1.00 21.14           C  
ATOM  11405  NH1 ARG D 224      40.599  68.276 137.730  1.00 18.51           N  
ATOM  11406  NH2 ARG D 224      41.059  66.748 139.373  1.00 25.76           N  
ATOM  11407  N   HIS D 225      43.488  75.326 137.621  1.00 22.06           N  
ATOM  11408  CA  HIS D 225      43.360  76.411 136.620  1.00 20.95           C  
ATOM  11409  C   HIS D 225      44.500  76.381 135.588  1.00 19.99           C  
ATOM  11410  O   HIS D 225      44.242  76.159 134.403  1.00 19.97           O  
ATOM  11411  CB  HIS D 225      43.260  77.784 137.312  1.00 20.52           C  
ATOM  11412  CG  HIS D 225      43.141  78.940 136.368  1.00 18.12           C  
ATOM  11413  ND1 HIS D 225      44.233  79.681 135.955  1.00 15.47           N  
ATOM  11414  CD2 HIS D 225      42.064  79.479 135.751  1.00 16.61           C  
ATOM  11415  CE1 HIS D 225      43.832  80.628 135.126  1.00  4.60           C  
ATOM  11416  NE2 HIS D 225      42.519  80.540 134.999  1.00 24.13           N  
ATOM  11417  N   LYS D 226      45.742  76.435 136.077  1.00 18.72           N  
ATOM  11418  CA  LYS D 226      46.936  76.375 135.242  1.00 18.07           C  
ATOM  11419  C   LYS D 226      47.099  75.052 134.468  1.00 18.71           C  
ATOM  11420  O   LYS D 226      47.289  75.081 133.237  1.00 19.64           O  
ATOM  11421  CB  LYS D 226      48.177  76.729 136.061  1.00 17.20           C  
ATOM  11422  CG  LYS D 226      48.799  78.063 135.644  1.00 27.92           C  
ATOM  11423  CD  LYS D 226      48.289  79.257 136.437  1.00 24.58           C  
ATOM  11424  CE  LYS D 226      49.246  80.424 136.305  1.00 19.92           C  
ATOM  11425  NZ  LYS D 226      48.726  81.478 135.372  1.00 17.78           N  
ATOM  11426  N   TRP D 227      46.763  73.939 135.131  1.00 17.66           N  
ATOM  11427  CA  TRP D 227      46.882  72.606 134.549  1.00 17.50           C  
ATOM  11428  C   TRP D 227      45.762  72.227 133.572  1.00 17.95           C  
ATOM  11429  O   TRP D 227      45.902  71.222 132.854  1.00 18.47           O  
ATOM  11430  CB  TRP D 227      47.050  71.550 135.640  1.00 17.30           C  
ATOM  11431  CG  TRP D 227      48.452  71.340 136.058  1.00  9.73           C  
ATOM  11432  CD1 TRP D 227      49.162  72.082 136.979  1.00 13.23           C  
ATOM  11433  CD2 TRP D 227      49.378  70.392 135.509  1.00 11.78           C  
ATOM  11434  NE1 TRP D 227      50.451  71.613 137.082  1.00 13.43           N  
ATOM  11435  CE2 TRP D 227      50.604  70.540 136.237  1.00 12.01           C  
ATOM  11436  CE3 TRP D 227      49.264  69.318 134.578  1.00 15.20           C  
ATOM  11437  CZ2 TRP D 227      51.734  69.690 136.027  1.00  5.15           C  
ATOM  11438  CZ3 TRP D 227      50.398  68.475 134.366  1.00 10.41           C  
ATOM  11439  CH2 TRP D 227      51.668  68.796 134.992  1.00  3.60           C  
ATOM  11440  N   SER D 228      44.686  73.044 133.527  1.00 17.93           N  
ATOM  11441  CA  SER D 228      43.506  72.859 132.643  1.00 17.88           C  
ATOM  11442  C   SER D 228      43.889  72.712 131.166  1.00 17.93           C  
ATOM  11443  O   SER D 228      43.494  71.715 130.530  1.00 18.73           O  
ATOM  11444  CB  SER D 228      42.532  74.033 132.773  1.00 17.71           C  
ATOM  11445  OG  SER D 228      41.658  73.859 133.856  1.00 42.18           O  
ATOM  11446  N   VAL D 229      44.823  73.578 130.733  1.00 16.53           N  
ATOM  11447  CA  VAL D 229      45.428  73.656 129.380  1.00 16.13           C  
ATOM  11448  C   VAL D 229      45.929  72.300 128.897  1.00 15.66           C  
ATOM  11449  O   VAL D 229      45.637  71.906 127.754  1.00 14.89           O  
ATOM  11450  CB  VAL D 229      46.598  74.759 129.307  1.00 16.25           C  
ATOM  11451  CG1 VAL D 229      47.223  74.854 127.900  1.00 16.18           C  
ATOM  11452  CG2 VAL D 229      46.074  76.124 129.691  1.00  9.50           C  
ATOM  11453  N   LEU D 230      46.537  71.562 129.834  1.00 16.40           N  
ATOM  11454  CA  LEU D 230      47.072  70.229 129.615  1.00 17.18           C  
ATOM  11455  C   LEU D 230      46.072  69.125 129.784  1.00 18.07           C  
ATOM  11456  O   LEU D 230      46.059  68.218 128.968  1.00 19.05           O  
ATOM  11457  CB  LEU D 230      48.307  69.972 130.484  1.00 17.56           C  
ATOM  11458  CG  LEU D 230      49.603  70.752 130.187  1.00 24.24           C  
ATOM  11459  CD1 LEU D 230      50.635  70.302 131.176  1.00 20.11           C  
ATOM  11460  CD2 LEU D 230      50.152  70.600 128.722  1.00 25.10           C  
ATOM  11461  N   LYS D 231      45.232  69.202 130.824  1.00 17.97           N  
ATOM  11462  CA  LYS D 231      44.290  68.122 131.165  1.00 18.50           C  
ATOM  11463  C   LYS D 231      43.138  67.980 130.171  1.00 18.76           C  
ATOM  11464  O   LYS D 231      42.567  66.893 130.046  1.00 19.48           O  
ATOM  11465  CB  LYS D 231      43.769  68.213 132.620  1.00 18.60           C  
ATOM  11466  CG  LYS D 231      44.863  68.171 133.718  1.00 24.64           C  
ATOM  11467  CD  LYS D 231      45.205  66.760 134.189  1.00 37.27           C  
ATOM  11468  CE  LYS D 231      46.546  66.742 134.910  1.00 37.91           C  
ATOM  11469  NZ  LYS D 231      46.367  66.412 136.345  1.00 33.10           N  
ATOM  11470  N   SER D 232      42.855  69.049 129.417  1.00 18.12           N  
ATOM  11471  CA  SER D 232      41.912  68.984 128.311  1.00 17.50           C  
ATOM  11472  C   SER D 232      42.445  69.001 126.859  1.00 16.79           C  
ATOM  11473  O   SER D 232      41.665  68.776 125.919  1.00 15.79           O  
ATOM  11474  CB  SER D 232      40.697  69.883 128.559  1.00 17.72           C  
ATOM  11475  OG  SER D 232      40.828  71.156 127.987  1.00 10.53           O  
ATOM  11476  N   ARG D 233      43.779  69.120 126.700  1.00 17.00           N  
ATOM  11477  CA  ARG D 233      44.453  68.954 125.397  1.00 17.10           C  
ATOM  11478  C   ARG D 233      44.063  67.693 124.571  1.00 17.17           C  
ATOM  11479  O   ARG D 233      43.647  66.667 125.146  1.00 16.21           O  
ATOM  11480  CB  ARG D 233      45.964  69.179 125.496  1.00 17.65           C  
ATOM  11481  CG  ARG D 233      46.818  67.942 125.739  1.00 27.32           C  
ATOM  11482  CD  ARG D 233      48.323  68.221 125.821  1.00 20.18           C  
ATOM  11483  NE  ARG D 233      48.994  67.086 126.462  1.00 14.86           N  
ATOM  11484  CZ  ARG D 233      50.308  66.920 126.620  1.00 22.23           C  
ATOM  11485  NH1 ARG D 233      51.207  67.875 126.328  1.00  4.92           N  
ATOM  11486  NH2 ARG D 233      50.716  65.814 127.205  1.00 17.03           N  
ATOM  11487  N   LYS D 234      43.869  67.939 123.273  1.00 17.21           N  
ATOM  11488  CA  LYS D 234      43.618  66.904 122.272  1.00 16.80           C  
ATOM  11489  C   LYS D 234      44.815  66.763 121.324  1.00 16.58           C  
ATOM  11490  O   LYS D 234      45.407  67.773 120.898  1.00 16.54           O  
ATOM  11491  CB  LYS D 234      42.349  67.235 121.492  1.00 16.71           C  
ATOM  11492  CG  LYS D 234      41.092  66.627 122.089  1.00 23.40           C  
ATOM  11493  CD  LYS D 234      40.208  67.661 122.778  1.00 28.29           C  
ATOM  11494  CE  LYS D 234      38.728  67.255 122.771  1.00 42.40           C  
ATOM  11495  NZ  LYS D 234      38.364  66.187 123.759  1.00 36.94           N  
ATOM  11496  N   LEU D 235      45.231  65.514 121.112  1.00 15.37           N  
ATOM  11497  CA  LEU D 235      46.219  65.150 120.099  1.00 13.75           C  
ATOM  11498  C   LEU D 235      45.600  64.472 118.886  1.00 13.65           C  
ATOM  11499  O   LEU D 235      44.510  63.849 118.980  1.00 13.77           O  
ATOM  11500  CB  LEU D 235      47.363  64.310 120.679  1.00 13.34           C  
ATOM  11501  CG  LEU D 235      48.032  64.608 122.031  1.00 12.60           C  
ATOM  11502  CD1 LEU D 235      48.734  63.369 122.536  1.00 15.23           C  
ATOM  11503  CD2 LEU D 235      49.020  65.775 121.968  1.00 16.85           C  
ATOM  11504  N   ALA D 236      46.158  64.824 117.720  1.00 13.14           N  
ATOM  11505  CA  ALA D 236      45.916  64.126 116.451  1.00 12.10           C  
ATOM  11506  C   ALA D 236      47.233  63.861 115.748  1.00 12.07           C  
ATOM  11507  O   ALA D 236      48.169  64.647 115.864  1.00 12.56           O  
ATOM  11508  CB  ALA D 236      44.998  64.926 115.573  1.00 11.45           C  
ATOM  11509  N   TYR D 237      47.348  62.656 115.212  1.00 12.11           N  
ATOM  11510  CA  TYR D 237      48.451  62.238 114.379  1.00 12.67           C  
ATOM  11511  C   TYR D 237      48.007  62.188 112.940  1.00 14.77           C  
ATOM  11512  O   TYR D 237      46.999  61.537 112.590  1.00 15.01           O  
ATOM  11513  CB  TYR D 237      48.973  60.893 114.847  1.00 12.16           C  
ATOM  11514  CG  TYR D 237      50.186  60.323 114.132  1.00 10.90           C  
ATOM  11515  CD1 TYR D 237      51.343  61.119 113.861  1.00  9.27           C  
ATOM  11516  CD2 TYR D 237      50.246  58.941 113.850  1.00 12.38           C  
ATOM  11517  CE1 TYR D 237      52.501  60.548 113.263  1.00  5.53           C  
ATOM  11518  CE2 TYR D 237      51.387  58.363 113.247  1.00  9.37           C  
ATOM  11519  CZ  TYR D 237      52.520  59.181 112.978  1.00 16.43           C  
ATOM  11520  OH  TYR D 237      53.622  58.649 112.377  1.00 15.14           O  
ATOM  11521  N   ARG D 238      48.690  62.991 112.127  1.00 16.68           N  
ATOM  11522  CA  ARG D 238      48.358  63.129 110.714  1.00 18.54           C  
ATOM  11523  C   ARG D 238      49.569  62.855 109.777  1.00 19.62           C  
ATOM  11524  O   ARG D 238      50.082  63.810 109.180  1.00 20.39           O  
ATOM  11525  CB  ARG D 238      47.662  64.482 110.467  1.00 18.95           C  
ATOM  11526  CG  ARG D 238      46.146  64.447 110.769  1.00 29.63           C  
ATOM  11527  CD  ARG D 238      45.398  65.734 110.455  1.00 36.10           C  
ATOM  11528  NE  ARG D 238      45.241  65.975 109.008  1.00 38.98           N  
ATOM  11529  CZ  ARG D 238      44.239  65.514 108.234  1.00 42.96           C  
ATOM  11530  NH1 ARG D 238      43.241  64.780 108.733  1.00 36.35           N  
ATOM  11531  NH2 ARG D 238      44.240  65.797 106.938  1.00 38.95           N  
ATOM  11532  N   PRO D 239      50.074  61.590 109.698  1.00 20.00           N  
ATOM  11533  CA  PRO D 239      51.232  61.295 108.819  1.00 21.65           C  
ATOM  11534  C   PRO D 239      50.871  61.375 107.310  1.00 23.58           C  
ATOM  11535  O   PRO D 239      49.676  61.129 107.023  1.00 23.93           O  
ATOM  11536  CB  PRO D 239      51.628  59.856 109.210  1.00 21.42           C  
ATOM  11537  CG  PRO D 239      50.403  59.234 109.751  1.00 10.34           C  
ATOM  11538  CD  PRO D 239      49.556  60.342 110.312  1.00 18.97           C  
ATOM  11539  N   PRO D 240      51.822  61.673 106.387  1.00 25.26           N  
ATOM  11540  CA  PRO D 240      51.531  61.618 104.934  1.00 26.27           C  
ATOM  11541  C   PRO D 240      51.179  60.203 104.432  1.00 27.71           C  
ATOM  11542  O   PRO D 240      51.749  59.226 104.955  1.00 27.22           O  
ATOM  11543  CB  PRO D 240      52.821  62.138 104.287  1.00 25.79           C  
ATOM  11544  CG  PRO D 240      53.891  61.861 105.286  1.00 23.08           C  
ATOM  11545  CD  PRO D 240      53.229  62.082 106.619  1.00 25.49           C  
ATOM  11546  N   LYS D 241      50.076  60.132 103.663  1.00 30.04           N  
ATOM  11547  CA  LYS D 241      49.483  58.900 103.043  1.00 31.81           C  
ATOM  11548  C   LYS D 241      49.024  57.756 103.977  1.00 32.45           C  
ATOM  11549  O   LYS D 241      49.078  57.865 105.212  1.00 32.97           O  
ATOM  11550  CB  LYS D 241      50.288  58.399 101.809  1.00 32.45           C  
ATOM  11551  CG  LYS D 241      51.499  57.460 102.093  1.00 45.56           C  
ATOM  11552  CD  LYS D 241      52.797  57.979 101.466  1.00 52.47           C  
ATOM  11553  CE  LYS D 241      53.884  58.260 102.521  1.00 56.53           C  
ATOM  11554  NZ  LYS D 241      54.468  57.026 103.152  1.00 50.83           N  
ATOM  14622  N   ASP H  15      33.795  60.133 199.965  1.00 24.82           N  
ATOM  14623  CA  ASP H  15      34.786  60.186 198.850  1.00 24.87           C  
ATOM  14624  C   ASP H  15      34.346  59.293 197.641  1.00 24.84           C  
ATOM  14625  O   ASP H  15      34.355  58.050 197.765  1.00 24.52           O  
ATOM  14626  CB  ASP H  15      36.224  59.897 199.381  1.00 24.84           C  
ATOM  14627  CG  ASP H  15      37.203  59.410 198.291  1.00 26.27           C  
ATOM  14628  OD1 ASP H  15      37.688  58.267 198.431  1.00 24.01           O  
ATOM  14629  OD2 ASP H  15      37.562  60.095 197.295  1.00 24.38           O  
ATOM  14630  N   PRO H  16      34.022  59.917 196.478  1.00 25.09           N  
ATOM  14631  CA  PRO H  16      33.170  59.272 195.454  1.00 25.07           C  
ATOM  14632  C   PRO H  16      33.852  58.158 194.628  1.00 25.09           C  
ATOM  14633  O   PRO H  16      33.132  57.428 193.927  1.00 25.11           O  
ATOM  14634  CB  PRO H  16      32.733  60.444 194.562  1.00 24.88           C  
ATOM  14635  CG  PRO H  16      33.807  61.478 194.708  1.00 25.88           C  
ATOM  14636  CD  PRO H  16      34.595  61.184 195.959  1.00 25.11           C  
ATOM  14637  N   LEU H  17      35.185  58.028 194.747  1.00 25.05           N  
ATOM  14638  CA  LEU H  17      35.957  56.828 194.366  1.00 25.16           C  
ATOM  14639  C   LEU H  17      35.462  55.511 194.980  1.00 25.35           C  
ATOM  14640  O   LEU H  17      35.450  54.488 194.287  1.00 25.24           O  
ATOM  14641  CB  LEU H  17      37.465  57.043 194.626  1.00 25.10           C  
ATOM  14642  CG  LEU H  17      38.592  56.042 194.273  1.00 26.44           C  
ATOM  14643  CD1 LEU H  17      38.739  55.705 192.779  1.00 19.05           C  
ATOM  14644  CD2 LEU H  17      39.910  56.563 194.820  1.00 31.31           C  
ATOM  14645  N   THR H  18      35.064  55.560 196.264  1.00 25.66           N  
ATOM  14646  CA  THR H  18      34.470  54.420 196.996  1.00 25.85           C  
ATOM  14647  C   THR H  18      33.113  53.971 196.411  1.00 25.87           C  
ATOM  14648  O   THR H  18      32.942  52.775 196.135  1.00 25.52           O  
ATOM  14649  CB  THR H  18      34.367  54.698 198.541  1.00 26.02           C  
ATOM  14650  OG1 THR H  18      35.449  55.536 198.972  1.00 30.79           O  
ATOM  14651  CG2 THR H  18      34.597  53.412 199.339  1.00 28.68           C  
ATOM  14652  N   THR H  19      32.202  54.944 196.182  1.00 26.25           N  
ATOM  14653  CA  THR H  19      30.920  54.789 195.429  1.00 26.54           C  
ATOM  14654  C   THR H  19      31.094  54.099 194.056  1.00 26.78           C  
ATOM  14655  O   THR H  19      30.420  53.089 193.779  1.00 26.90           O  
ATOM  14656  CB  THR H  19      30.195  56.181 195.226  1.00 26.66           C  
ATOM  14657  OG1 THR H  19      30.388  57.028 196.367  1.00 29.62           O  
ATOM  14658  CG2 THR H  19      28.676  56.010 195.171  1.00 29.47           C  
ATOM  14659  N   VAL H  20      32.116  54.548 193.311  1.00 26.64           N  
ATOM  14660  CA  VAL H  20      32.351  54.172 191.914  1.00 26.52           C  
ATOM  14661  C   VAL H  20      33.006  52.764 191.794  1.00 26.47           C  
ATOM  14662  O   VAL H  20      32.542  51.951 190.981  1.00 26.42           O  
ATOM  14663  CB  VAL H  20      33.071  55.358 191.104  1.00 26.68           C  
ATOM  14664  CG1 VAL H  20      33.686  54.905 189.760  1.00 23.88           C  
ATOM  14665  CG2 VAL H  20      32.081  56.514 190.839  1.00 24.80           C  
ATOM  14666  N   ARG H  21      34.005  52.475 192.647  1.00 26.74           N  
ATOM  14667  CA  ARG H  21      34.660  51.142 192.739  1.00 27.71           C  
ATOM  14668  C   ARG H  21      33.712  49.990 193.171  1.00 28.77           C  
ATOM  14669  O   ARG H  21      33.890  48.842 192.719  1.00 28.76           O  
ATOM  14670  CB  ARG H  21      35.866  51.175 193.685  1.00 27.73           C  
ATOM  14671  CG  ARG H  21      37.110  51.849 193.175  1.00 25.36           C  
ATOM  14672  CD  ARG H  21      38.048  52.257 194.291  1.00 27.06           C  
ATOM  14673  NE  ARG H  21      39.458  52.187 193.885  1.00 34.01           N  
ATOM  14674  CZ  ARG H  21      40.516  52.144 194.712  1.00 36.48           C  
ATOM  14675  NH1 ARG H  21      40.372  52.121 196.038  1.00 37.55           N  
ATOM  14676  NH2 ARG H  21      41.737  52.096 194.196  1.00 35.90           N  
ATOM  14677  N   GLU H  22      32.820  50.284 194.136  1.00 29.55           N  
ATOM  14678  CA  GLU H  22      31.715  49.398 194.557  1.00 30.38           C  
ATOM  14679  C   GLU H  22      30.748  49.070 193.402  1.00 31.06           C  
ATOM  14680  O   GLU H  22      30.392  47.894 193.206  1.00 31.19           O  
ATOM  14681  CB  GLU H  22      30.944  49.997 195.759  1.00 30.40           C  
ATOM  14682  CG  GLU H  22      31.557  49.724 197.132  1.00 27.59           C  
ATOM  14683  CD  GLU H  22      30.771  50.365 198.273  1.00 30.86           C  
ATOM  14684  OE1 GLU H  22      30.035  49.636 198.981  1.00 32.98           O  
ATOM  14685  OE2 GLU H  22      30.908  51.591 198.490  1.00 27.24           O  
ATOM  14686  N   GLN H  23      30.373  50.109 192.637  1.00 31.43           N  
ATOM  14687  CA  GLN H  23      29.513  49.999 191.442  1.00 31.71           C  
ATOM  14688  C   GLN H  23      30.189  49.280 190.257  1.00 32.01           C  
ATOM  14689  O   GLN H  23      29.489  48.695 189.413  1.00 32.01           O  
ATOM  14690  CB  GLN H  23      29.012  51.383 191.010  1.00 31.62           C  
ATOM  14691  CG  GLN H  23      27.785  51.868 191.767  1.00 31.31           C  
ATOM  14692  CD  GLN H  23      26.969  52.873 190.977  1.00 32.51           C  
ATOM  14693  OE1 GLN H  23      27.157  54.084 191.120  1.00 31.24           O  
ATOM  14694  NE2 GLN H  23      26.038  52.377 190.164  1.00 34.13           N  
ATOM  14695  N   CYS H  24      31.525  49.408 190.167  1.00 32.16           N  
ATOM  14696  CA  CYS H  24      32.367  48.739 189.152  1.00 32.42           C  
ATOM  14697  C   CYS H  24      32.562  47.242 189.372  1.00 32.46           C  
ATOM  14698  O   CYS H  24      32.684  46.485 188.394  1.00 32.18           O  
ATOM  14699  CB  CYS H  24      33.734  49.421 189.046  1.00 32.61           C  
ATOM  14700  SG  CYS H  24      33.744  50.874 187.990  1.00 37.17           S  
ATOM  14701  N   GLU H  25      32.765  46.869 190.645  1.00 32.97           N  
ATOM  14702  CA  GLU H  25      32.840  45.476 191.114  1.00 33.56           C  
ATOM  14703  C   GLU H  25      31.581  44.622 190.842  1.00 33.33           C  
ATOM  14704  O   GLU H  25      31.693  43.395 190.702  1.00 33.18           O  
ATOM  14705  CB  GLU H  25      33.227  45.437 192.599  1.00 34.02           C  
ATOM  14706  CG  GLU H  25      34.693  45.096 192.845  1.00 41.42           C  
ATOM  14707  CD  GLU H  25      35.421  46.136 193.684  1.00 44.59           C  
ATOM  14708  OE1 GLU H  25      35.285  46.112 194.925  1.00 48.14           O  
ATOM  14709  OE2 GLU H  25      36.190  46.932 193.111  1.00 46.75           O  
ATOM  14710  N   GLN H  26      30.407  45.279 190.815  1.00 33.40           N  
ATOM  14711  CA  GLN H  26      29.126  44.733 190.308  1.00 33.64           C  
ATOM  14712  C   GLN H  26      29.171  44.137 188.885  1.00 33.74           C  
ATOM  14713  O   GLN H  26      28.503  43.123 188.626  1.00 33.78           O  
ATOM  14714  CB  GLN H  26      28.027  45.802 190.375  1.00 33.73           C  
ATOM  14715  CG  GLN H  26      27.006  45.619 191.494  1.00 35.78           C  
ATOM  14716  CD  GLN H  26      26.435  46.945 191.985  1.00 37.24           C  
ATOM  14717  OE1 GLN H  26      25.613  47.569 191.305  1.00 36.84           O  
ATOM  14718  NE2 GLN H  26      26.899  47.393 193.146  1.00 37.93           N  
ATOM  14719  N   LEU H  27      29.925  44.790 187.982  1.00 33.71           N  
ATOM  14720  CA  LEU H  27      30.015  44.429 186.552  1.00 33.54           C  
ATOM  14721  C   LEU H  27      30.753  43.103 186.317  1.00 33.15           C  
ATOM  14722  O   LEU H  27      31.808  42.857 186.935  1.00 32.92           O  
ATOM  14723  CB  LEU H  27      30.661  45.563 185.743  1.00 33.64           C  
ATOM  14724  CG  LEU H  27      29.866  46.063 184.531  1.00 37.81           C  
ATOM  14725  CD1 LEU H  27      29.407  47.510 184.729  1.00 36.55           C  
ATOM  14726  CD2 LEU H  27      30.675  45.914 183.240  1.00 37.96           C  
ATOM  14727  N   GLU H  28      30.305  42.387 185.273  1.00 32.84           N  
ATOM  14728  CA  GLU H  28      30.437  40.921 185.130  1.00 32.55           C  
ATOM  14729  C   GLU H  28      31.872  40.386 184.990  1.00 32.49           C  
ATOM  14730  O   GLU H  28      32.182  39.301 185.512  1.00 32.39           O  
ATOM  14731  CB  GLU H  28      29.578  40.423 183.965  1.00 32.40           C  
ATOM  14732  CG  GLU H  28      28.455  39.484 184.376  1.00 28.16           C  
ATOM  14733  CD  GLU H  28      27.080  40.077 184.131  1.00 24.85           C  
ATOM  14734  OE1 GLU H  28      26.500  40.645 185.078  1.00 21.66           O  
ATOM  14735  OE2 GLU H  28      26.579  39.977 182.992  1.00 22.73           O  
ATOM  14736  N   LYS H  29      32.715  41.143 184.269  1.00 32.43           N  
ATOM  14737  CA  LYS H  29      34.139  40.830 184.042  1.00 32.22           C  
ATOM  14738  C   LYS H  29      35.002  40.878 185.319  1.00 31.90           C  
ATOM  14739  O   LYS H  29      35.935  40.066 185.463  1.00 31.65           O  
ATOM  14740  CB  LYS H  29      34.724  41.744 182.955  1.00 32.36           C  
ATOM  14741  CG  LYS H  29      34.454  41.282 181.517  1.00 35.74           C  
ATOM  14742  CD  LYS H  29      33.373  42.134 180.839  1.00 38.29           C  
ATOM  14743  CE  LYS H  29      33.903  42.839 179.592  1.00 36.69           C  
ATOM  14744  NZ  LYS H  29      34.490  44.175 179.914  1.00 33.53           N  
ATOM  14745  N   CYS H  30      34.688  41.834 186.213  1.00 31.81           N  
ATOM  14746  CA  CYS H  30      35.336  42.000 187.535  1.00 31.74           C  
ATOM  14747  C   CYS H  30      35.082  40.852 188.520  1.00 31.64           C  
ATOM  14748  O   CYS H  30      35.951  40.556 189.356  1.00 31.59           O  
ATOM  14749  CB  CYS H  30      34.929  43.329 188.183  1.00 31.87           C  
ATOM  14750  SG  CYS H  30      35.418  44.810 187.270  1.00 35.20           S  
ATOM  14751  N   VAL H  31      33.850  40.317 188.490  1.00 31.65           N  
ATOM  14752  CA  VAL H  31      33.383  39.196 189.339  1.00 31.46           C  
ATOM  14753  C   VAL H  31      34.224  37.924 189.071  1.00 31.27           C  
ATOM  14754  O   VAL H  31      34.791  37.346 190.019  1.00 31.18           O  
ATOM  14755  CB  VAL H  31      31.807  38.940 189.170  1.00 31.57           C  
ATOM  14756  CG1 VAL H  31      31.312  37.704 189.974  1.00 31.83           C  
ATOM  14757  CG2 VAL H  31      30.984  40.185 189.577  1.00 30.26           C  
ATOM  14758  N   LYS H  32      34.388  37.600 187.777  1.00 31.09           N  
ATOM  14759  CA  LYS H  32      35.197  36.464 187.288  1.00 30.96           C  
ATOM  14760  C   LYS H  32      36.711  36.602 187.561  1.00 31.04           C  
ATOM  14761  O   LYS H  32      37.416  35.584 187.685  1.00 30.87           O  
ATOM  14762  CB  LYS H  32      34.932  36.209 185.794  1.00 30.76           C  
ATOM  14763  CG  LYS H  32      33.584  35.526 185.486  1.00 26.88           C  
ATOM  14764  CD  LYS H  32      33.744  34.364 184.516  1.00 20.90           C  
ATOM  14765  CE  LYS H  32      33.288  33.054 185.148  1.00 21.45           C  
ATOM  14766  NZ  LYS H  32      32.915  32.035 184.125  1.00 14.51           N  
ATOM  14767  N   ALA H  33      37.184  37.855 187.646  1.00 31.28           N  
ATOM  14768  CA  ALA H  33      38.574  38.193 188.001  1.00 31.65           C  
ATOM  14769  C   ALA H  33      38.862  38.249 189.512  1.00 31.75           C  
ATOM  14770  O   ALA H  33      39.986  37.934 189.928  1.00 31.65           O  
ATOM  14771  CB  ALA H  33      39.006  39.480 187.316  1.00 31.83           C  
ATOM  14772  N   ARG H  34      37.883  38.726 190.303  1.00 32.01           N  
ATOM  14773  CA  ARG H  34      37.849  38.527 191.771  1.00 32.32           C  
ATOM  14774  C   ARG H  34      37.917  37.046 192.195  1.00 32.25           C  
ATOM  14775  O   ARG H  34      38.724  36.711 193.068  1.00 31.96           O  
ATOM  14776  CB  ARG H  34      36.652  39.245 192.432  1.00 32.48           C  
ATOM  14777  CG  ARG H  34      36.847  39.560 193.934  1.00 33.31           C  
ATOM  14778  CD  ARG H  34      36.118  40.798 194.438  1.00 37.99           C  
ATOM  14779  NE  ARG H  34      37.060  41.825 194.919  1.00 44.63           N  
ATOM  14780  CZ  ARG H  34      36.734  42.995 195.504  1.00 46.16           C  
ATOM  14781  NH1 ARG H  34      35.465  43.320 195.772  1.00 43.50           N  
ATOM  14782  NH2 ARG H  34      37.703  43.843 195.847  1.00 42.46           N  
ATOM  14783  N   GLU H  35      37.141  36.184 191.513  1.00 32.52           N  
ATOM  14784  CA  GLU H  35      37.098  34.730 191.779  1.00 33.08           C  
ATOM  14785  C   GLU H  35      38.380  33.990 191.372  1.00 33.28           C  
ATOM  14786  O   GLU H  35      38.790  33.039 192.061  1.00 33.47           O  
ATOM  14787  CB  GLU H  35      35.858  34.065 191.150  1.00 33.21           C  
ATOM  14788  CG  GLU H  35      34.952  33.345 192.154  1.00 34.49           C  
ATOM  14789  CD  GLU H  35      35.093  31.822 192.129  1.00 36.31           C  
ATOM  14790  OE1 GLU H  35      36.142  31.306 192.582  1.00 35.17           O  
ATOM  14791  OE2 GLU H  35      34.106  31.132 191.772  1.00 32.44           O  
ATOM  14792  N   ARG H  36      38.966  34.395 190.234  1.00 33.12           N  
ATOM  14793  CA  ARG H  36      40.281  33.912 189.769  1.00 32.80           C  
ATOM  14794  C   ARG H  36      41.439  34.331 190.691  1.00 32.31           C  
ATOM  14795  O   ARG H  36      42.439  33.597 190.812  1.00 32.23           O  
ATOM  14796  CB  ARG H  36      40.545  34.353 188.327  1.00 32.93           C  
ATOM  14797  CG  ARG H  36      40.757  33.200 187.350  1.00 33.74           C  
ATOM  14798  CD  ARG H  36      41.190  33.635 185.951  1.00 33.09           C  
ATOM  14799  NE  ARG H  36      42.078  32.650 185.310  1.00 31.16           N  
ATOM  14800  CZ  ARG H  36      43.423  32.684 185.297  1.00 28.80           C  
ATOM  14801  NH1 ARG H  36      44.111  33.659 185.897  1.00 27.48           N  
ATOM  14802  NH2 ARG H  36      44.089  31.722 184.673  1.00 24.74           N  
ATOM  14803  N   LEU H  37      41.311  35.525 191.284  1.00 31.94           N  
ATOM  14804  CA  LEU H  37      42.160  35.974 192.397  1.00 31.71           C  
ATOM  14805  C   LEU H  37      41.900  35.219 193.710  1.00 31.36           C  
ATOM  14806  O   LEU H  37      42.858  34.868 194.402  1.00 31.41           O  
ATOM  14807  CB  LEU H  37      42.102  37.514 192.573  1.00 31.61           C  
ATOM  14808  CG  LEU H  37      42.830  38.253 193.720  1.00 28.51           C  
ATOM  14809  CD1 LEU H  37      44.355  38.349 193.521  1.00 28.12           C  
ATOM  14810  CD2 LEU H  37      42.210  39.628 193.962  1.00 26.35           C  
ATOM  14811  N   GLU H  38      40.616  35.026 194.051  1.00 30.96           N  
ATOM  14812  CA  GLU H  38      40.169  34.225 195.214  1.00 30.36           C  
ATOM  14813  C   GLU H  38      40.688  32.775 195.200  1.00 30.02           C  
ATOM  14814  O   GLU H  38      41.320  32.344 196.175  1.00 30.18           O  
ATOM  14815  CB  GLU H  38      38.643  34.260 195.350  1.00 30.18           C  
ATOM  14816  CG  GLU H  38      38.100  35.424 196.182  1.00 26.02           C  
ATOM  14817  CD  GLU H  38      36.615  35.722 195.939  1.00 32.40           C  
ATOM  14818  OE1 GLU H  38      35.777  34.780 195.917  1.00 35.40           O  
ATOM  14819  OE2 GLU H  38      36.256  36.917 195.917  1.00 30.34           O  
ATOM  14820  N   LEU H  39      40.617  32.133 194.024  1.00 29.59           N  
ATOM  14821  CA  LEU H  39      41.191  30.797 193.786  1.00 29.37           C  
ATOM  14822  C   LEU H  39      42.733  30.753 193.678  1.00 29.27           C  
ATOM  14823  O   LEU H  39      43.323  29.659 193.640  1.00 29.28           O  
ATOM  14824  CB  LEU H  39      40.511  30.107 192.591  1.00 29.46           C  
ATOM  14825  CG  LEU H  39      39.853  28.755 192.921  1.00 33.89           C  
ATOM  14826  CD1 LEU H  39      38.397  28.710 192.465  1.00 33.81           C  
ATOM  14827  CD2 LEU H  39      40.644  27.577 192.345  1.00 32.52           C  
ATOM  14828  N   CYS H  40      43.361  31.936 193.582  1.00 29.32           N  
ATOM  14829  CA  CYS H  40      44.803  32.121 193.802  1.00 29.22           C  
ATOM  14830  C   CYS H  40      45.177  32.344 195.276  1.00 29.23           C  
ATOM  14831  O   CYS H  40      46.213  31.822 195.714  1.00 28.86           O  
ATOM  14832  CB  CYS H  40      45.370  33.238 192.900  1.00 29.27           C  
ATOM  14833  SG  CYS H  40      47.188  33.356 192.860  1.00 21.08           S  
ATOM  14834  N   ASP H  41      44.404  33.198 195.986  1.00 29.90           N  
ATOM  14835  CA  ASP H  41      44.480  33.383 197.472  1.00 30.54           C  
ATOM  14836  C   ASP H  41      44.458  32.055 198.251  1.00 30.77           C  
ATOM  14837  O   ASP H  41      45.383  31.784 199.037  1.00 30.82           O  
ATOM  14838  CB  ASP H  41      43.360  34.315 198.020  1.00 30.63           C  
ATOM  14839  CG  ASP H  41      43.387  35.728 197.425  1.00 35.02           C  
ATOM  14840  OD1 ASP H  41      44.410  36.446 197.562  1.00 33.22           O  
ATOM  14841  OD2 ASP H  41      42.347  36.272 196.988  1.00 36.06           O  
ATOM  14842  N   GLU H  42      43.496  31.192 197.888  1.00 31.05           N  
ATOM  14843  CA  GLU H  42      43.305  29.852 198.465  1.00 31.47           C  
ATOM  14844  C   GLU H  42      44.449  28.874 198.128  1.00 31.54           C  
ATOM  14845  O   GLU H  42      44.861  28.082 198.992  1.00 31.80           O  
ATOM  14846  CB  GLU H  42      41.947  29.277 198.034  1.00 31.72           C  
ATOM  14847  CG  GLU H  42      40.762  29.770 198.867  1.00 41.72           C  
ATOM  14848  CD  GLU H  42      39.509  30.047 198.039  1.00 44.08           C  
ATOM  14849  OE1 GLU H  42      39.153  31.237 197.873  1.00 39.74           O  
ATOM  14850  OE2 GLU H  42      38.814  29.076 197.657  1.00 45.03           O  
ATOM  14851  N   ARG H  43      44.994  29.006 196.908  1.00 31.25           N  
ATOM  14852  CA  ARG H  43      46.074  28.156 196.362  1.00 31.17           C  
ATOM  14853  C   ARG H  43      47.433  28.355 197.058  1.00 31.04           C  
ATOM  14854  O   ARG H  43      48.224  27.403 197.155  1.00 30.84           O  
ATOM  14855  CB  ARG H  43      46.220  28.429 194.862  1.00 31.35           C  
ATOM  14856  CG  ARG H  43      46.768  27.275 194.007  1.00 32.73           C  
ATOM  14857  CD  ARG H  43      47.615  27.726 192.799  1.00 32.63           C  
ATOM  14858  NE  ARG H  43      46.861  28.545 191.827  1.00 31.75           N  
ATOM  14859  CZ  ARG H  43      47.297  29.675 191.239  1.00 36.04           C  
ATOM  14860  NH1 ARG H  43      48.520  30.164 191.462  1.00 35.81           N  
ATOM  14861  NH2 ARG H  43      46.496  30.317 190.398  1.00 37.57           N  
ATOM  14862  N   VAL H  44      47.663  29.580 197.554  1.00 31.11           N  
ATOM  14863  CA  VAL H  44      48.994  30.101 197.939  1.00 31.13           C  
ATOM  14864  C   VAL H  44      49.215  30.034 199.481  1.00 31.17           C  
ATOM  14865  O   VAL H  44      50.345  29.762 199.943  1.00 31.15           O  
ATOM  14866  CB  VAL H  44      49.274  31.525 197.246  1.00 31.03           C  
ATOM  14867  CG1 VAL H  44      50.400  32.356 197.918  1.00 26.87           C  
ATOM  14868  CG2 VAL H  44      49.598  31.335 195.760  1.00 32.19           C  
ATOM  14869  N   SER H  45      48.121  30.214 200.242  1.00 31.13           N  
ATOM  14870  CA  SER H  45      47.960  29.698 201.626  1.00 31.01           C  
ATOM  14871  C   SER H  45      48.333  28.205 201.808  1.00 30.82           C  
ATOM  14872  O   SER H  45      49.226  27.901 202.611  1.00 30.82           O  
ATOM  14873  CB  SER H  45      46.536  29.959 202.151  1.00 31.01           C  
ATOM  14874  OG  SER H  45      46.082  31.269 201.838  1.00 27.44           O  
ATOM  14875  N   SER H  46      47.888  27.374 200.851  1.00 30.68           N  
ATOM  14876  CA  SER H  46      47.693  25.919 201.019  1.00 30.64           C  
ATOM  14877  C   SER H  46      48.961  25.066 201.225  1.00 30.59           C  
ATOM  14878  O   SER H  46      48.874  23.955 201.783  1.00 30.58           O  
ATOM  14879  CB  SER H  46      46.859  25.359 199.861  1.00 30.64           C  
ATOM  14880  OG  SER H  46      45.482  25.641 200.044  1.00 29.77           O  
ATOM  14881  N   ARG H  47      50.116  25.587 200.777  1.00 30.50           N  
ATOM  14882  CA  ARG H  47      51.429  24.930 200.943  1.00 30.40           C  
ATOM  14883  C   ARG H  47      52.491  25.816 201.614  1.00 30.12           C  
ATOM  14884  O   ARG H  47      52.441  27.057 201.507  1.00 29.83           O  
ATOM  14885  CB  ARG H  47      51.936  24.363 199.606  1.00 30.49           C  
ATOM  14886  CG  ARG H  47      52.242  22.858 199.639  1.00 30.76           C  
ATOM  14887  CD  ARG H  47      53.652  22.487 199.163  1.00 30.60           C  
ATOM  14888  NE  ARG H  47      53.661  21.876 197.818  1.00 30.10           N  
ATOM  14889  CZ  ARG H  47      53.690  22.535 196.641  1.00 26.98           C  
ATOM  14890  NH1 ARG H  47      53.645  23.868 196.574  1.00 25.61           N  
ATOM  14891  NH2 ARG H  47      53.719  21.841 195.510  1.00 23.63           N  
ATOM  14892  N   SER H  48      53.444  25.149 202.289  1.00 30.11           N  
ATOM  14893  CA  SER H  48      54.484  25.777 203.125  1.00 29.97           C  
ATOM  14894  C   SER H  48      55.530  26.557 202.311  1.00 29.90           C  
ATOM  14895  O   SER H  48      55.756  27.747 202.586  1.00 29.93           O  
ATOM  14896  CB  SER H  48      55.154  24.740 204.044  1.00 29.90           C  
ATOM  14897  OG  SER H  48      54.205  24.091 204.870  1.00 29.94           O  
ATOM  14898  N   GLN H  49      56.163  25.874 201.339  1.00 29.75           N  
ATOM  14899  CA  GLN H  49      57.063  26.488 200.345  1.00 29.50           C  
ATOM  14900  C   GLN H  49      56.439  26.478 198.943  1.00 29.37           C  
ATOM  14901  O   GLN H  49      56.116  25.401 198.405  1.00 29.37           O  
ATOM  14902  CB  GLN H  49      58.441  25.803 200.347  1.00 29.38           C  
ATOM  14903  CG  GLN H  49      59.572  26.666 200.904  1.00 26.21           C  
ATOM  14904  CD  GLN H  49      60.670  25.845 201.574  1.00 24.34           C  
ATOM  14905  OE1 GLN H  49      60.506  25.380 202.704  1.00 20.93           O  
ATOM  14906  NE2 GLN H  49      61.803  25.706 200.896  1.00 22.48           N  
ATOM  14907  N   THR H  50      56.036  27.677 198.506  1.00 29.21           N  
ATOM  14908  CA  THR H  50      55.683  27.977 197.103  1.00 28.98           C  
ATOM  14909  C   THR H  50      56.350  29.266 196.581  1.00 28.96           C  
ATOM  14910  O   THR H  50      56.732  30.143 197.379  1.00 28.93           O  
ATOM  14911  CB  THR H  50      54.107  27.950 196.880  1.00 28.86           C  
ATOM  14912  OG1 THR H  50      53.806  28.033 195.481  1.00 20.41           O  
ATOM  14913  CG2 THR H  50      53.386  29.187 197.484  1.00 27.27           C  
ATOM  14914  N   GLU H  51      56.525  29.329 195.254  1.00 29.01           N  
ATOM  14915  CA  GLU H  51      57.016  30.529 194.537  1.00 28.91           C  
ATOM  14916  C   GLU H  51      55.909  31.493 194.070  1.00 28.56           C  
ATOM  14917  O   GLU H  51      56.143  32.711 194.032  1.00 28.55           O  
ATOM  14918  CB  GLU H  51      57.925  30.148 193.353  1.00 29.12           C  
ATOM  14919  CG  GLU H  51      59.227  29.433 193.731  1.00 36.79           C  
ATOM  14920  CD  GLU H  51      60.365  30.384 194.066  1.00 38.15           C  
ATOM  14921  OE1 GLU H  51      61.313  30.482 193.258  1.00 39.87           O  
ATOM  14922  OE2 GLU H  51      60.365  30.954 195.181  1.00 39.45           O  
ATOM  14923  N   GLU H  52      54.699  30.947 193.837  1.00 28.17           N  
ATOM  14924  CA  GLU H  52      53.570  31.621 193.160  1.00 27.81           C  
ATOM  14925  C   GLU H  52      53.044  32.847 193.916  1.00 27.47           C  
ATOM  14926  O   GLU H  52      52.996  32.846 195.154  1.00 27.33           O  
ATOM  14927  CB  GLU H  52      52.432  30.625 192.890  1.00 27.89           C  
ATOM  14928  CG  GLU H  52      51.984  30.555 191.435  1.00 29.07           C  
ATOM  14929  CD  GLU H  52      52.783  29.550 190.614  1.00 32.27           C  
ATOM  14930  OE1 GLU H  52      52.501  28.332 190.710  1.00 30.72           O  
ATOM  14931  OE2 GLU H  52      53.687  29.980 189.861  1.00 33.19           O  
ATOM  14932  N   ASP H  53      52.521  33.813 193.153  1.00 27.33           N  
ATOM  14933  CA  ASP H  53      52.669  35.242 193.451  1.00 27.19           C  
ATOM  14934  C   ASP H  53      51.355  36.000 193.689  1.00 26.94           C  
ATOM  14935  O   ASP H  53      51.347  36.971 194.459  1.00 27.01           O  
ATOM  14936  CB  ASP H  53      53.488  35.936 192.348  1.00 27.31           C  
ATOM  14937  CG  ASP H  53      54.859  36.390 192.830  1.00 28.17           C  
ATOM  14938  OD1 ASP H  53      54.938  37.471 193.452  1.00 26.83           O  
ATOM  14939  OD2 ASP H  53      55.915  35.749 192.603  1.00 24.07           O  
ATOM  14940  N   CYS H  54      50.318  35.664 192.899  1.00 26.64           N  
ATOM  14941  CA  CYS H  54      49.030  36.405 192.800  1.00 26.77           C  
ATOM  14942  C   CYS H  54      49.060  37.901 192.351  1.00 27.44           C  
ATOM  14943  O   CYS H  54      47.998  38.567 192.310  1.00 27.58           O  
ATOM  14944  CB  CYS H  54      48.130  36.178 194.033  1.00 26.61           C  
ATOM  14945  SG  CYS H  54      47.855  34.439 194.460  1.00 25.58           S  
ATOM  14946  N   THR H  55      50.246  38.379 191.933  1.00 27.75           N  
ATOM  14947  CA  THR H  55      50.417  39.656 191.204  1.00 28.27           C  
ATOM  14948  C   THR H  55      49.575  39.674 189.908  1.00 28.52           C  
ATOM  14949  O   THR H  55      48.670  40.521 189.792  1.00 28.38           O  
ATOM  14950  CB  THR H  55      51.939  39.963 190.916  1.00 28.36           C  
ATOM  14951  OG1 THR H  55      52.709  39.812 192.116  1.00 30.24           O  
ATOM  14952  CG2 THR H  55      52.146  41.431 190.573  1.00 29.15           C  
ATOM  14953  N   GLU H  56      49.680  38.568 189.144  1.00 28.65           N  
ATOM  14954  CA  GLU H  56      49.053  38.389 187.817  1.00 28.65           C  
ATOM  14955  C   GLU H  56      47.522  38.421 187.879  1.00 28.20           C  
ATOM  14956  O   GLU H  56      46.890  39.164 187.117  1.00 27.73           O  
ATOM  14957  CB  GLU H  56      49.546  37.087 187.165  1.00 28.95           C  
ATOM  14958  CG  GLU H  56      49.697  37.142 185.650  1.00 37.76           C  
ATOM  14959  CD  GLU H  56      49.149  35.903 184.964  1.00 46.11           C  
ATOM  14960  OE1 GLU H  56      49.943  34.979 184.670  1.00 53.07           O  
ATOM  14961  OE2 GLU H  56      47.918  35.829 184.760  1.00 47.83           O  
ATOM  14962  N   GLU H  57      46.991  37.825 188.954  1.00 28.22           N  
ATOM  14963  CA  GLU H  57      45.557  37.716 189.223  1.00 28.23           C  
ATOM  14964  C   GLU H  57      44.928  39.041 189.702  1.00 28.23           C  
ATOM  14965  O   GLU H  57      43.770  39.336 189.347  1.00 28.27           O  
ATOM  14966  CB  GLU H  57      45.290  36.578 190.224  1.00 28.16           C  
ATOM  14967  CG  GLU H  57      45.341  35.156 189.630  1.00 25.55           C  
ATOM  14968  CD  GLU H  57      46.758  34.588 189.375  1.00 29.54           C  
ATOM  14969  OE1 GLU H  57      47.754  35.007 190.022  1.00 23.67           O  
ATOM  14970  OE2 GLU H  57      46.882  33.724 188.477  1.00 32.83           O  
ATOM  14971  N   LEU H  58      45.675  39.804 190.520  1.00 28.17           N  
ATOM  14972  CA  LEU H  58      45.257  41.139 190.991  1.00 28.12           C  
ATOM  14973  C   LEU H  58      45.249  42.194 189.874  1.00 28.35           C  
ATOM  14974  O   LEU H  58      44.250  42.921 189.729  1.00 28.31           O  
ATOM  14975  CB  LEU H  58      46.063  41.595 192.238  1.00 27.93           C  
ATOM  14976  CG  LEU H  58      45.960  43.033 192.815  1.00 24.76           C  
ATOM  14977  CD1 LEU H  58      44.643  43.351 193.546  1.00 19.31           C  
ATOM  14978  CD2 LEU H  58      47.153  43.382 193.683  1.00 20.73           C  
ATOM  14979  N   LEU H  59      46.361  42.273 189.119  1.00 28.69           N  
ATOM  14980  CA  LEU H  59      46.525  43.190 187.959  1.00 29.02           C  
ATOM  14981  C   LEU H  59      45.449  43.019 186.873  1.00 29.26           C  
ATOM  14982  O   LEU H  59      44.878  44.024 186.413  1.00 29.17           O  
ATOM  14983  CB  LEU H  59      47.932  43.086 187.341  1.00 28.82           C  
ATOM  14984  CG  LEU H  59      49.238  43.376 188.112  1.00 29.91           C  
ATOM  14985  CD1 LEU H  59      50.444  42.973 187.257  1.00 28.78           C  
ATOM  14986  CD2 LEU H  59      49.389  44.821 188.593  1.00 31.27           C  
ATOM  14987  N   ASP H  60      45.087  41.745 186.622  1.00 29.36           N  
ATOM  14988  CA  ASP H  60      43.901  41.296 185.856  1.00 29.24           C  
ATOM  14989  C   ASP H  60      42.565  41.949 186.258  1.00 28.53           C  
ATOM  14990  O   ASP H  60      41.776  42.335 185.376  1.00 28.40           O  
ATOM  14991  CB  ASP H  60      43.772  39.765 185.956  1.00 29.64           C  
ATOM  14992  CG  ASP H  60      44.242  39.045 184.699  1.00 39.53           C  
ATOM  14993  OD1 ASP H  60      45.470  39.003 184.443  1.00 40.92           O  
ATOM  14994  OD2 ASP H  60      43.465  38.378 183.980  1.00 42.54           O  
ATOM  14995  N   PHE H  61      42.371  42.129 187.574  1.00 27.90           N  
ATOM  14996  CA  PHE H  61      41.103  42.582 188.161  1.00 27.63           C  
ATOM  14997  C   PHE H  61      40.962  44.112 188.126  1.00 27.02           C  
ATOM  14998  O   PHE H  61      39.923  44.630 187.699  1.00 26.67           O  
ATOM  14999  CB  PHE H  61      40.882  41.948 189.579  1.00 27.69           C  
ATOM  15000  CG  PHE H  61      39.959  42.739 190.494  1.00 25.49           C  
ATOM  15001  CD1 PHE H  61      38.547  42.694 190.323  1.00 25.80           C  
ATOM  15002  CD2 PHE H  61      40.505  43.556 191.528  1.00 26.52           C  
ATOM  15003  CE1 PHE H  61      37.674  43.496 191.152  1.00 30.29           C  
ATOM  15004  CE2 PHE H  61      39.658  44.373 192.360  1.00 27.21           C  
ATOM  15005  CZ  PHE H  61      38.240  44.332 192.179  1.00 29.11           C  
ATOM  15006  N   LEU H  62      41.990  44.804 188.628  1.00 27.32           N  
ATOM  15007  CA  LEU H  62      42.115  46.275 188.551  1.00 27.61           C  
ATOM  15008  C   LEU H  62      42.076  46.872 187.131  1.00 27.60           C  
ATOM  15009  O   LEU H  62      41.549  47.974 186.956  1.00 27.70           O  
ATOM  15010  CB  LEU H  62      43.355  46.770 189.302  1.00 27.59           C  
ATOM  15011  CG  LEU H  62      43.456  46.606 190.822  1.00 26.11           C  
ATOM  15012  CD1 LEU H  62      44.915  46.387 191.193  1.00 23.76           C  
ATOM  15013  CD2 LEU H  62      42.893  47.821 191.562  1.00 26.36           C  
ATOM  15014  N   HIS H  63      42.624  46.134 186.145  1.00 27.55           N  
ATOM  15015  CA  HIS H  63      42.445  46.390 184.690  1.00 27.47           C  
ATOM  15016  C   HIS H  63      40.970  46.530 184.250  1.00 26.98           C  
ATOM  15017  O   HIS H  63      40.600  47.557 183.662  1.00 26.88           O  
ATOM  15018  CB  HIS H  63      43.168  45.313 183.860  1.00 27.76           C  
ATOM  15019  CG  HIS H  63      43.291  45.638 182.402  1.00 39.58           C  
ATOM  15020  ND1 HIS H  63      42.343  45.256 181.475  1.00 42.58           N  
ATOM  15021  CD2 HIS H  63      44.303  46.197 181.696  1.00 39.99           C  
ATOM  15022  CE1 HIS H  63      42.748  45.604 180.266  1.00 42.12           C  
ATOM  15023  NE2 HIS H  63      43.934  46.176 180.373  1.00 42.44           N  
ATOM  15024  N   ALA H  64      40.138  45.549 184.638  1.00 26.53           N  
ATOM  15025  CA  ALA H  64      38.684  45.564 184.406  1.00 25.93           C  
ATOM  15026  C   ALA H  64      37.938  46.618 185.240  1.00 25.49           C  
ATOM  15027  O   ALA H  64      36.960  47.213 184.754  1.00 25.20           O  
ATOM  15028  CB  ALA H  64      38.096  44.184 184.626  1.00 25.91           C  
ATOM  15029  N   ARG H  65      38.445  46.874 186.456  1.00 25.49           N  
ATOM  15030  CA  ARG H  65      37.815  47.757 187.445  1.00 25.77           C  
ATOM  15031  C   ARG H  65      38.065  49.250 187.149  1.00 26.13           C  
ATOM  15032  O   ARG H  65      37.101  50.035 187.074  1.00 25.79           O  
ATOM  15033  CB  ARG H  65      38.258  47.382 188.871  1.00 25.73           C  
ATOM  15034  CG  ARG H  65      37.267  47.770 189.973  1.00 27.33           C  
ATOM  15035  CD  ARG H  65      37.612  49.063 190.710  1.00 24.49           C  
ATOM  15036  NE  ARG H  65      38.399  48.834 191.933  1.00 31.41           N  
ATOM  15037  CZ  ARG H  65      39.610  49.353 192.203  1.00 30.45           C  
ATOM  15038  NH1 ARG H  65      40.240  50.151 191.344  1.00 33.98           N  
ATOM  15039  NH2 ARG H  65      40.183  49.096 193.369  1.00 27.52           N  
ATOM  15040  N   ASP H  66      39.345  49.625 187.002  1.00 26.62           N  
ATOM  15041  CA  ASP H  66      39.738  51.000 186.678  1.00 27.20           C  
ATOM  15042  C   ASP H  66      39.302  51.521 185.305  1.00 27.52           C  
ATOM  15043  O   ASP H  66      39.037  52.727 185.182  1.00 28.13           O  
ATOM  15044  CB  ASP H  66      41.218  51.275 186.961  1.00 27.32           C  
ATOM  15045  CG  ASP H  66      41.589  51.088 188.445  1.00 35.12           C  
ATOM  15046  OD1 ASP H  66      41.124  51.883 189.305  1.00 33.45           O  
ATOM  15047  OD2 ASP H  66      42.388  50.205 188.833  1.00 35.94           O  
ATOM  15048  N   HIS H  67      39.122  50.602 184.330  1.00 27.15           N  
ATOM  15049  CA  HIS H  67      38.456  50.872 183.031  1.00 26.89           C  
ATOM  15050  C   HIS H  67      37.060  51.506 183.199  1.00 27.04           C  
ATOM  15051  O   HIS H  67      36.812  52.606 182.670  1.00 27.18           O  
ATOM  15052  CB  HIS H  67      38.389  49.596 182.160  1.00 26.63           C  
ATOM  15053  CG  HIS H  67      38.010  49.848 180.725  1.00 25.36           C  
ATOM  15054  ND1 HIS H  67      38.888  49.647 179.681  1.00 27.84           N  
ATOM  15055  CD2 HIS H  67      36.830  50.200 180.158  1.00 24.70           C  
ATOM  15056  CE1 HIS H  67      38.281  49.921 178.539  1.00 27.65           C  
ATOM  15057  NE2 HIS H  67      37.038  50.282 178.803  1.00 24.82           N  
ATOM  15058  N   CYS H  68      36.229  50.866 184.034  1.00 26.80           N  
ATOM  15059  CA  CYS H  68      34.867  51.306 184.347  1.00 26.68           C  
ATOM  15060  C   CYS H  68      34.837  52.587 185.217  1.00 26.14           C  
ATOM  15061  O   CYS H  68      33.921  53.417 185.062  1.00 25.71           O  
ATOM  15062  CB  CYS H  68      34.073  50.127 184.953  1.00 27.01           C  
ATOM  15063  SG  CYS H  68      32.826  50.491 186.211  1.00 37.36           S  
ATOM  15064  N   VAL H  69      35.734  52.633 186.224  1.00 26.27           N  
ATOM  15065  CA  VAL H  69      36.072  53.841 187.033  1.00 26.39           C  
ATOM  15066  C   VAL H  69      36.256  55.108 186.169  1.00 26.54           C  
ATOM  15067  O   VAL H  69      35.484  56.073 186.335  1.00 26.59           O  
ATOM  15068  CB  VAL H  69      37.302  53.587 188.039  1.00 26.38           C  
ATOM  15069  CG1 VAL H  69      37.879  54.893 188.649  1.00 20.85           C  
ATOM  15070  CG2 VAL H  69      36.905  52.645 189.171  1.00 27.79           C  
ATOM  15071  N   ALA H  70      37.107  54.982 185.133  1.00 26.41           N  
ATOM  15072  CA  ALA H  70      37.486  56.075 184.215  1.00 26.17           C  
ATOM  15073  C   ALA H  70      36.317  56.675 183.416  1.00 26.20           C  
ATOM  15074  O   ALA H  70      36.176  57.904 183.383  1.00 26.26           O  
ATOM  15075  CB  ALA H  70      38.609  55.633 183.294  1.00 26.05           C  
ATOM  15076  N   HIS H  71      35.381  55.803 183.001  1.00 26.06           N  
ATOM  15077  CA  HIS H  71      34.148  56.176 182.282  1.00 26.01           C  
ATOM  15078  C   HIS H  71      33.161  57.045 183.101  1.00 25.76           C  
ATOM  15079  O   HIS H  71      32.489  57.921 182.524  1.00 25.79           O  
ATOM  15080  CB  HIS H  71      33.457  54.912 181.719  1.00 26.25           C  
ATOM  15081  CG  HIS H  71      32.294  55.193 180.808  1.00 30.02           C  
ATOM  15082  ND1 HIS H  71      32.423  55.869 179.611  1.00 29.77           N  
ATOM  15083  CD2 HIS H  71      30.986  54.848 180.904  1.00 30.84           C  
ATOM  15084  CE1 HIS H  71      31.240  55.957 179.028  1.00 32.23           C  
ATOM  15085  NE2 HIS H  71      30.352  55.342 179.790  1.00 31.31           N  
ATOM  15086  N   LYS H  72      33.203  56.904 184.435  1.00 25.44           N  
ATOM  15087  CA  LYS H  72      32.126  57.353 185.333  1.00 25.03           C  
ATOM  15088  C   LYS H  72      32.499  58.437 186.358  1.00 24.48           C  
ATOM  15089  O   LYS H  72      31.753  59.424 186.494  1.00 24.33           O  
ATOM  15090  CB  LYS H  72      31.436  56.158 185.999  1.00 25.04           C  
ATOM  15091  CG  LYS H  72      30.320  55.544 185.147  1.00 23.51           C  
ATOM  15092  CD  LYS H  72      29.650  54.367 185.850  1.00 26.45           C  
ATOM  15093  CE  LYS H  72      30.029  53.035 185.203  1.00 26.74           C  
ATOM  15094  NZ  LYS H  72      28.900  52.056 185.226  1.00 25.63           N  
ATOM  15095  N   LEU H  73      33.714  58.320 186.922  1.00 24.22           N  
ATOM  15096  CA  LEU H  73      34.205  59.078 188.100  1.00 24.23           C  
ATOM  15097  C   LEU H  73      34.118  60.617 188.031  1.00 24.74           C  
ATOM  15098  O   LEU H  73      33.748  61.262 189.021  1.00 24.73           O  
ATOM  15099  CB  LEU H  73      35.642  58.655 188.428  1.00 23.98           C  
ATOM  15100  CG  LEU H  73      36.226  58.934 189.814  1.00 27.75           C  
ATOM  15101  CD1 LEU H  73      36.172  57.694 190.674  1.00 32.46           C  
ATOM  15102  CD2 LEU H  73      37.639  59.412 189.683  1.00 26.58           C  
ATOM  15103  N   PHE H  74      34.395  61.169 186.847  1.00 25.24           N  
ATOM  15104  CA  PHE H  74      34.655  62.601 186.656  1.00 25.70           C  
ATOM  15105  C   PHE H  74      33.390  63.488 186.627  1.00 26.02           C  
ATOM  15106  O   PHE H  74      33.490  64.718 186.783  1.00 26.17           O  
ATOM  15107  CB  PHE H  74      35.546  62.813 185.413  1.00 25.89           C  
ATOM  15108  CG  PHE H  74      37.054  62.788 185.700  1.00 26.05           C  
ATOM  15109  CD1 PHE H  74      37.671  61.686 186.390  1.00 25.30           C  
ATOM  15110  CD2 PHE H  74      37.885  63.805 185.167  1.00 23.04           C  
ATOM  15111  CE1 PHE H  74      39.093  61.664 186.638  1.00 25.59           C  
ATOM  15112  CE2 PHE H  74      39.320  63.761 185.332  1.00 23.15           C  
ATOM  15113  CZ  PHE H  74      39.921  62.698 186.085  1.00 24.01           C  
ATOM  15114  N   ASN H  75      32.219  62.855 186.446  1.00 26.16           N  
ATOM  15115  CA  ASN H  75      30.893  63.472 186.670  1.00 26.30           C  
ATOM  15116  C   ASN H  75      30.609  63.905 188.124  1.00 26.06           C  
ATOM  15117  O   ASN H  75      29.835  64.857 188.353  1.00 25.81           O  
ATOM  15118  CB  ASN H  75      29.770  62.554 186.149  1.00 26.46           C  
ATOM  15119  CG  ASN H  75      28.556  63.334 185.621  1.00 29.25           C  
ATOM  15120  OD1 ASN H  75      28.661  64.110 184.661  1.00 26.57           O  
ATOM  15121  ND2 ASN H  75      27.384  63.052 186.187  1.00 28.53           N  
ATOM  15122  N   SER H  76      31.192  63.165 189.081  1.00 25.98           N  
ATOM  15123  CA  SER H  76      31.114  63.457 190.529  1.00 25.87           C  
ATOM  15124  C   SER H  76      31.995  64.630 190.966  1.00 25.78           C  
ATOM  15125  O   SER H  76      31.570  65.444 191.804  1.00 25.73           O  
ATOM  15126  CB  SER H  76      31.447  62.212 191.363  1.00 25.70           C  
ATOM  15127  OG  SER H  76      30.671  61.098 190.959  1.00 18.24           O  
ATOM  15128  N   LEU H  77      33.167  64.748 190.325  1.00 25.71           N  
ATOM  15129  CA  LEU H  77      34.267  65.625 190.762  1.00 25.40           C  
ATOM  15130  C   LEU H  77      34.081  67.041 190.224  1.00 25.32           C  
ATOM  15131  O   LEU H  77      33.711  67.219 189.057  1.00 25.18           O  
ATOM  15132  CB  LEU H  77      35.650  65.040 190.382  1.00 25.16           C  
ATOM  15133  CG  LEU H  77      35.975  63.520 190.302  1.00 27.84           C  
ATOM  15134  CD1 LEU H  77      37.406  63.267 189.867  1.00 26.22           C  
ATOM  15135  CD2 LEU H  77      35.663  62.705 191.573  1.00 30.24           C  
ATOM  15136  N   LYS H  78      34.232  68.022 191.124  1.00 25.60           N  
ATOM  15137  CA  LYS H  78      33.802  69.423 190.918  1.00 26.06           C  
ATOM  15138  C   LYS H  78      34.978  70.412 191.088  1.00 26.20           C  
ATOM  15139  O   LYS H  78      36.156  70.058 190.951  1.00 26.15           O  
ATOM  15140  CB  LYS H  78      32.629  69.766 191.861  1.00 26.32           C  
ATOM  15141  CG  LYS H  78      31.620  70.782 191.305  1.00 27.87           C  
ATOM  15142  CD  LYS H  78      30.762  71.373 192.428  1.00 29.03           C  
ATOM  15143  CE  LYS H  78      30.390  72.830 192.155  1.00 31.25           C  
ATOM  15144  NZ  LYS H  78      31.433  73.790 192.626  1.00 28.81           N  
ATOM  15145  OXT LYS H  78      34.858  71.646 191.134  1.00 26.32           O  
END   
