# Supplementary material for: Large-scale discovery of protein interactions at residue resolution using co-evolution calculated from genomic sequences
Source: Nat Commun. 2021 Mar 2;12:1396. doi: 10.1038/s41467-021-21636-z (PMC7925567; doi:10.1038/s41467-021-21636-z)
Supplement: Supplementary file 12 — Supplementary Data 10 [file 41467_2021_21636_MOESM12_ESM.zip › supplementary/allpdb0039_CY1_QCR6/models/rmsdclust2_top1_haddock_100w.pdb]

REMARK FILENAME="haddock_100w.pdb0"
REMARK ===============================================================
REMARK HADDOCK run for haddock
REMARK initial structure: haddock_100.pdb
REMARK final NOE weights: unambig 50 amb: 50
REMARK ===============================================================
REMARK            total,bonds,angles,improper,dihe,vdw,elec,air,cdih,coup,rdcs,vean,dani,xpcs,rg
REMARK energies: 370.529, 0, 0, 0, 0, -14.7967, 29.2632, 356.062, 0, 0, 0, 0, 0, 0, 0
REMARK ===============================================================
REMARK            bonds,angles,impropers,dihe,air,cdih,coup,rdcs,vean,dani,xpcs
REMARK rms-dev.: 0,0,0,0,30.689,0,0, 0, 0, 0, 0
REMARK ===============================================================
REMARK               air,cdih,coup,rdcs,vean,dani,xpcs
REMARK               >0.3,>5,>1,>0,>5,>0.2,>0.2
REMARK violations.: 2, 0, 0, 0, 0, 0, 0
REMARK ===============================================================
REMARK                        CVpartition#,violations,rms
REMARK AIRs cross-validation: 2, 0, NaN
REMARK ===============================================================
REMARK NCS energy: 0
REMARK ===============================================================
REMARK Symmetry energy: 0
REMARK ===============================================================
REMARK Desolvation energy: -37.8411
REMARK Internal energy free molecules: 102957
REMARK Internal energy complex: -11093.7
REMARK Binding energy: -114074
REMARK ===============================================================
REMARK buried surface area: 597.176
REMARK ===============================================================
REMARK water - chain1: 0 0 0
REMARK water - chain2: 0 0 0
REMARK water - chain3: 0 0 0
REMARK water - chain4: 0 0 0
REMARK water - chain5: 0 0 0
REMARK water - chain6: 0 0 0
REMARK ===============================================================
REMARK water - water: 0 0 0
REMARK ===============================================================
REMARK DATE:27-Jul-2020  06:07:26       created by user: he47
REMARK VERSION:1.3
ATOM      1  CB  SER    85      11.871 -25.743   1.654  1.00 10.00      A   
ATOM      2  OG  SER    85      13.257 -26.050   1.577  1.00 10.00      A   
ATOM      3  HG  SER    85      13.369 -26.904   1.140  1.00 10.00      A   
ATOM      4  C   SER    85       9.994 -25.946   3.316  1.00 10.00      A   
ATOM      5  O   SER    85       9.691 -26.630   4.298  1.00 10.00      A   
ATOM      6  N   SER    85      12.332 -26.305   3.988  1.00 10.00      A   
ATOM      7  HT1 SER    85      12.112 -26.107   4.982  1.00 10.00      A   
ATOM      8  HT2 SER    85      13.325 -26.063   3.807  1.00 10.00      A   
ATOM      9  HT3 SER    85      12.199 -27.323   3.814  1.00 10.00      A   
ATOM     10  CA  SER    85      11.449 -25.524   3.104  1.00 10.00      A   
ATOM     11  N   ASP    86       9.107 -25.522   2.407  1.00 10.00      A   
ATOM     12  HN  ASP    86       9.423 -24.951   1.671  1.00 10.00      A   
ATOM     13  CA  ASP    86       7.671 -25.843   2.464  1.00 10.00      A   
ATOM     14  CB  ASP    86       7.392 -27.340   2.664  1.00 10.00      A   
ATOM     15  CG  ASP    86       8.130 -28.230   1.686  1.00 10.00      A   
ATOM     16  OD1 ASP    86       8.834 -29.155   2.146  1.00 10.00      A   
ATOM     17  OD2 ASP    86       8.015 -28.011   0.462  1.00 10.00      A   
ATOM     18  C   ASP    86       6.948 -25.022   3.525  1.00 10.00      A   
ATOM     19  O   ASP    86       6.026 -24.267   3.214  1.00 10.00      A   
ATOM     20  N   LEU    87       7.373 -25.178   4.774  1.00 10.00      A   
ATOM     21  HN  LEU    87       8.118 -25.796   4.949  1.00 10.00      A   
ATOM     22  CA  LEU    87       6.773 -24.454   5.888  1.00 10.00      A   
ATOM     23  CB  LEU    87       7.264 -25.014   7.225  1.00 10.00      A   
ATOM     24  CG  LEU    87       6.907 -26.475   7.515  1.00 10.00      A   
ATOM     25  CD1 LEU    87       7.449 -26.899   8.871  1.00 10.00      A   
ATOM     26  CD2 LEU    87       5.401 -26.689   7.440  1.00 10.00      A   
ATOM     27  C   LEU    87       7.082 -22.967   5.791  1.00 10.00      A   
ATOM     28  O   LEU    87       8.206 -22.576   5.472  1.00 10.00      A   
ATOM     29  N   GLU    88       6.084 -22.144   6.064  1.00 10.00      A   
ATOM     30  HN  GLU    88       5.215 -22.512   6.332  1.00 10.00      A   
ATOM     31  CA  GLU    88       6.244 -20.706   5.987  1.00 10.00      A   
ATOM     32  CB  GLU    88       5.428 -20.158   4.813  1.00 10.00      A   
ATOM     33  CG  GLU    88       5.959 -18.860   4.230  1.00 10.00      A   
ATOM     34  CD  GLU    88       5.218 -18.458   2.972  1.00 10.00      A   
ATOM     35  OE1 GLU    88       4.385 -17.525   3.038  1.00 10.00      A   
ATOM     36  OE2 GLU    88       5.450 -19.080   1.912  1.00 10.00      A   
ATOM     37  C   GLU    88       5.797 -20.042   7.279  1.00 10.00      A   
ATOM     38  O   GLU    88       4.760 -20.396   7.844  1.00 10.00      A   
ATOM     39  N   LEU    89       6.598 -19.098   7.749  1.00 10.00      A   
ATOM     40  HN  LEU    89       7.424 -18.890   7.263  1.00 10.00      A   
ATOM     41  CA  LEU    89       6.291 -18.359   8.968  1.00 10.00      A   
ATOM     42  CB  LEU    89       7.484 -18.392   9.931  1.00 10.00      A   
ATOM     43  CG  LEU    89       7.960 -19.777  10.370  1.00 10.00      A   
ATOM     44  CD1 LEU    89       9.231 -19.667  11.199  1.00 10.00      A   
ATOM     45  CD2 LEU    89       6.870 -20.495  11.152  1.00 10.00      A   
ATOM     46  C   LEU    89       5.963 -16.920   8.601  1.00 10.00      A   
ATOM     47  O   LEU    89       6.695 -16.294   7.833  1.00 10.00      A   
ATOM     48  N   HIS    90       4.864 -16.398   9.124  1.00 10.00      A   
ATOM     49  HN  HIS    90       4.318 -16.934   9.741  1.00 10.00      A   
ATOM     50  CA  HIS    90       4.457 -15.034   8.813  1.00 10.00      A   
ATOM     51  CB  HIS    90       2.995 -14.979   8.359  1.00 10.00      A   
ATOM     52  CG  HIS    90       2.772 -15.576   7.001  1.00 10.00      A   
ATOM     53  ND1 HIS    90       1.520 -15.838   6.482  1.00 10.00      A   
ATOM     54  HD1 HIS    90       0.664 -15.669   6.933  1.00 10.00      A   
ATOM     55  CD2 HIS    90       3.657 -15.978   6.057  1.00 10.00      A   
ATOM     56  CE1 HIS    90       1.648 -16.372   5.281  1.00 10.00      A   
ATOM     57  NE2 HIS    90       2.933 -16.468   5.002  1.00 10.00      A   
ATOM     58  HE2 HIS    90       3.313 -16.834   4.165  1.00 10.00      A   
ATOM     59  C   HIS    90       4.705 -14.090   9.983  1.00 10.00      A   
ATOM     60  O   HIS    90       4.395 -14.408  11.133  1.00 10.00      A   
ATOM     61  N   PRO    91       5.293 -12.924   9.696  1.00 10.00      A   
ATOM     62  CA  PRO    91       5.597 -11.909  10.709  1.00 10.00      A   
ATOM     63  CB  PRO    91       6.289 -10.795   9.910  1.00 10.00      A   
ATOM     64  CG  PRO    91       6.740 -11.449   8.650  1.00 10.00      A   
ATOM     65  CD  PRO    91       5.718 -12.502   8.353  1.00 10.00      A   
ATOM     66  C   PRO    91       4.332 -11.356  11.368  1.00 10.00      A   
ATOM     67  O   PRO    91       3.279 -11.267  10.734  1.00 10.00      A   
ATOM     68  N   PRO    92       4.422 -10.990  12.654  1.00 10.00      A   
ATOM     69  CA  PRO    92       3.291 -10.433  13.404  1.00 10.00      A   
ATOM     70  CB  PRO    92       3.738 -10.586  14.858  1.00 10.00      A   
ATOM     71  CG  PRO    92       5.225 -10.492  14.797  1.00 10.00      A   
ATOM     72  CD  PRO    92       5.635 -11.105  13.486  1.00 10.00      A   
ATOM     73  C   PRO    92       3.060  -8.957  13.073  1.00 10.00      A   
ATOM     74  O   PRO    92       3.696  -8.408  12.167  1.00 10.00      A   
ATOM     75  N   SER    93       2.160  -8.319  13.808  1.00 10.00      A   
ATOM     76  HN  SER    93       1.692  -8.798  14.524  1.00 10.00      A   
ATOM     77  CA  SER    93       1.850  -6.916  13.582  1.00 10.00      A   
ATOM     78  CB  SER    93       0.335  -6.705  13.576  1.00 10.00      A   
ATOM     79  OG  SER    93      -0.282  -7.568  12.635  1.00 10.00      A   
ATOM     80  HG  SER    93       0.244  -7.580  11.824  1.00 10.00      A   
ATOM     81  C   SER    93       2.510  -6.013  14.617  1.00 10.00      A   
ATOM     82  O   SER    93       2.168  -6.054  15.802  1.00 10.00      A   
ATOM     83  N   TYR    94       3.462  -5.215  14.162  1.00 10.00      A   
ATOM     84  HN  TYR    94       3.699  -5.249  13.204  1.00 10.00      A   
ATOM     85  CA  TYR    94       4.179  -4.290  15.025  1.00 10.00      A   
ATOM     86  CB  TYR    94       5.611  -4.095  14.507  1.00 10.00      A   
ATOM     87  CG  TYR    94       6.560  -3.467  15.506  1.00 10.00      A   
ATOM     88  CD1 TYR    94       7.157  -4.234  16.500  1.00 10.00      A   
ATOM     89  CD2 TYR    94       6.855  -2.111  15.461  1.00 10.00      A   
ATOM     90  CE1 TYR    94       8.017  -3.664  17.420  1.00 10.00      A   
ATOM     91  CE2 TYR    94       7.715  -1.534  16.375  1.00 10.00      A   
ATOM     92  CZ  TYR    94       8.292  -2.316  17.353  1.00 10.00      A   
ATOM     93  OH  TYR    94       9.145  -1.743  18.273  1.00 10.00      A   
ATOM     94  HH  TYR    94       9.803  -2.394  18.546  1.00 10.00      A   
ATOM     95  C   TYR    94       3.444  -2.949  15.069  1.00 10.00      A   
ATOM     96  O   TYR    94       2.986  -2.450  14.039  1.00 10.00      A   
ATOM     97  N   PRO    95       3.295  -2.362  16.267  1.00 10.00      A   
ATOM     98  CA  PRO    95       2.612  -1.077  16.433  1.00 10.00      A   
ATOM     99  CB  PRO    95       2.373  -0.998  17.942  1.00 10.00      A   
ATOM    100  CG  PRO    95       3.462  -1.822  18.540  1.00 10.00      A   
ATOM    101  CD  PRO    95       3.759  -2.916  17.553  1.00 10.00      A   
ATOM    102  C   PRO    95       3.465   0.102  15.958  1.00 10.00      A   
ATOM    103  O   PRO    95       4.077   0.810  16.763  1.00 10.00      A   
ATOM    104  N   TRP    96       3.521   0.294  14.646  1.00 10.00      A   
ATOM    105  HN  TRP    96       3.041  -0.325  14.055  1.00 10.00      A   
ATOM    106  CA  TRP    96       4.282   1.391  14.063  1.00 10.00      A   
ATOM    107  CB  TRP    96       4.400   1.231  12.543  1.00 10.00      A   
ATOM    108  CG  TRP    96       4.986  -0.069  12.082  1.00 10.00      A   
ATOM    109  CD1 TRP    96       4.308  -1.121  11.540  1.00 10.00      A   
ATOM    110  CD2 TRP    96       6.367  -0.452  12.102  1.00 10.00      A   
ATOM    111  NE1 TRP    96       5.177  -2.135  11.226  1.00 10.00      A   
ATOM    112  HE1 TRP    96       4.924  -3.003  10.824  1.00 10.00      A   
ATOM    113  CE2 TRP    96       6.447  -1.751  11.562  1.00 10.00      A   
ATOM    114  CE3 TRP    96       7.544   0.174  12.525  1.00 10.00      A   
ATOM    115  CZ2 TRP    96       7.653  -2.434  11.435  1.00 10.00      A   
ATOM    116  CZ3 TRP    96       8.739  -0.506  12.396  1.00 10.00      A   
ATOM    117  CH2 TRP    96       8.785  -1.797  11.857  1.00 10.00      A   
ATOM    118  C   TRP    96       3.589   2.714  14.363  1.00 10.00      A   
ATOM    119  O   TRP    96       2.363   2.772  14.457  1.00 10.00      A   
ATOM    120  N   SER    97       4.369   3.779  14.475  1.00 10.00      A   
ATOM    121  HN  SER    97       5.342   3.676  14.365  1.00 10.00      A   
ATOM    122  CA  SER    97       3.824   5.103  14.758  1.00 10.00      A   
ATOM    123  CB  SER    97       4.908   5.978  15.387  1.00 10.00      A   
ATOM    124  OG  SER    97       6.180   5.671  14.838  1.00 10.00      A   
ATOM    125  HG  SER    97       6.789   5.447  15.550  1.00 10.00      A   
ATOM    126  C   SER    97       3.284   5.749  13.481  1.00 10.00      A   
ATOM    127  O   SER    97       2.957   6.939  13.445  1.00 10.00      A   
ATOM    128  N   HIS    98       3.187   4.941  12.436  1.00 10.00      A   
ATOM    129  HN  HIS    98       3.453   4.005  12.541  1.00 10.00      A   
ATOM    130  CA  HIS    98       2.697   5.398  11.146  1.00 10.00      A   
ATOM    131  CB  HIS    98       3.869   5.667  10.192  1.00 10.00      A   
ATOM    132  CG  HIS    98       4.811   4.509  10.014  1.00 10.00      A   
ATOM    133  ND1 HIS    98       6.133   4.540  10.412  1.00 10.00      A   
ATOM    134  HD1 HIS    98       6.583   5.294  10.861  1.00 10.00      A   
ATOM    135  CD2 HIS    98       4.616   3.282   9.473  1.00 10.00      A   
ATOM    136  CE1 HIS    98       6.706   3.387  10.119  1.00 10.00      A   
ATOM    137  NE2 HIS    98       5.805   2.608   9.550  1.00 10.00      A   
ATOM    138  HE2 HIS    98       5.968   1.696   9.216  1.00 10.00      A   
ATOM    139  C   HIS    98       1.743   4.376  10.540  1.00 10.00      A   
ATOM    140  O   HIS    98       1.473   4.400   9.340  1.00 10.00      A   
ATOM    141  N   ARG    99       1.233   3.482  11.383  1.00 10.00      A   
ATOM    142  HN  ARG    99       1.466   3.538  12.335  1.00 10.00      A   
ATOM    143  CA  ARG    99       0.320   2.433  10.939  1.00 10.00      A   
ATOM    144  CB  ARG    99       0.447   1.202  11.853  1.00 10.00      A   
ATOM    145  CG  ARG    99      -0.556   0.090  11.573  1.00 10.00      A   
ATOM    146  CD  ARG    99      -1.643   0.041  12.637  1.00 10.00      A   
ATOM    147  NE  ARG    99      -1.437  -1.044  13.600  1.00 10.00      A   
ATOM    148  HE  ARG    99      -1.317  -1.951  13.233  1.00 10.00      A   
ATOM    149  CZ  ARG    99      -1.404  -0.874  14.923  1.00 10.00      A   
ATOM    150  NH1 ARG    99      -1.551   0.337  15.445  1.00 10.00      A   
ATOM    151 HH11 ARG    99      -1.690   1.163  14.823  1.00 10.00      A   
ATOM    152 HH12 ARG    99      -1.525   0.471  16.481  1.00 10.00      A   
ATOM    153  NH2 ARG    99      -1.231  -1.916  15.727  1.00 10.00      A   
ATOM    154 HH21 ARG    99      -1.210  -1.782  16.762  1.00 10.00      A   
ATOM    155 HH22 ARG    99      -1.123  -2.876  15.329  1.00 10.00      A   
ATOM    156  C   ARG    99      -1.127   2.932  10.900  1.00 10.00      A   
ATOM    157  O   ARG    99      -1.903   2.543  10.025  1.00 10.00      A   
ATOM    158  N   GLY   100      -1.477   3.795  11.851  1.00 10.00      A   
ATOM    159  HN  GLY   100      -0.811   4.072  12.511  1.00 10.00      A   
ATOM    160  CA  GLY   100      -2.825   4.330  11.927  1.00 10.00      A   
ATOM    161  C   GLY   100      -3.222   5.123  10.697  1.00 10.00      A   
ATOM    162  O   GLY   100      -2.369   5.652   9.983  1.00 10.00      A   
ATOM    163  N   LEU   101      -4.526   5.215  10.457  1.00 10.00      A   
ATOM    164  HN  LEU   101      -5.154   4.776  11.072  1.00 10.00      A   
ATOM    165  CA  LEU   101      -5.052   5.939   9.303  1.00 10.00      A   
ATOM    166  CB  LEU   101      -6.558   5.708   9.141  1.00 10.00      A   
ATOM    167  CG  LEU   101      -6.970   4.603   8.163  1.00 10.00      A   
ATOM    168  CD1 LEU   101      -6.724   3.229   8.765  1.00 10.00      A   
ATOM    169  CD2 LEU   101      -8.424   4.760   7.752  1.00 10.00      A   
ATOM    170  C   LEU   101      -4.746   7.435   9.360  1.00 10.00      A   
ATOM    171  O   LEU   101      -4.810   8.122   8.346  1.00 10.00      A   
ATOM    172  N   LEU   102      -4.406   7.934  10.541  1.00 10.00      A   
ATOM    173  HN  LEU   102      -4.371   7.342  11.321  1.00 10.00      A   
ATOM    174  CA  LEU   102      -4.091   9.348  10.701  1.00 10.00      A   
ATOM    175  CB  LEU   102      -5.085  10.015  11.657  1.00 10.00      A   
ATOM    176  CG  LEU   102      -6.553  10.025  11.223  1.00 10.00      A   
ATOM    177  CD1 LEU   102      -7.410  10.724  12.271  1.00 10.00      A   
ATOM    178  CD2 LEU   102      -6.708  10.694   9.867  1.00 10.00      A   
ATOM    179  C   LEU   102      -2.666   9.550  11.208  1.00 10.00      A   
ATOM    180  O   LEU   102      -2.306  10.637  11.654  1.00 10.00      A   
ATOM    181  N   SER   103      -1.857   8.507  11.131  1.00 10.00      A   
ATOM    182  HN  SER   103      -2.185   7.669  10.742  1.00 10.00      A   
ATOM    183  CA  SER   103      -0.482   8.583  11.598  1.00 10.00      A   
ATOM    184  CB  SER   103      -0.073   7.249  12.210  1.00 10.00      A   
ATOM    185  OG  SER   103      -1.078   6.783  13.098  1.00 10.00      A   
ATOM    186  HG  SER   103      -1.652   7.522  13.345  1.00 10.00      A   
ATOM    187  C   SER   103       0.465   8.977  10.467  1.00 10.00      A   
ATOM    188  O   SER   103       0.641   8.230   9.500  1.00 10.00      A   
ATOM    189  N   SER   104       1.057  10.159  10.592  1.00 10.00      A   
ATOM    190  HN  SER   104       0.861  10.711  11.383  1.00 10.00      A   
ATOM    191  CA  SER   104       1.984  10.674   9.594  1.00 10.00      A   
ATOM    192  CB  SER   104       2.200  12.165   9.844  1.00 10.00      A   
ATOM    193  OG  SER   104       2.099  12.455  11.231  1.00 10.00      A   
ATOM    194  HG  SER   104       2.630  11.821  11.728  1.00 10.00      A   
ATOM    195  C   SER   104       3.323   9.935   9.631  1.00 10.00      A   
ATOM    196  O   SER   104       3.533   9.040  10.452  1.00 10.00      A   
ATOM    197  N   LEU   105       4.227  10.318   8.741  1.00 10.00      A   
ATOM    198  HN  LEU   105       4.005  11.038   8.108  1.00 10.00      A   
ATOM    199  CA  LEU   105       5.538   9.694   8.671  1.00 10.00      A   
ATOM    200  CB  LEU   105       5.972   9.524   7.215  1.00 10.00      A   
ATOM    201  CG  LEU   105       5.161   8.536   6.380  1.00 10.00      A   
ATOM    202  CD1 LEU   105       5.774   8.380   4.999  1.00 10.00      A   
ATOM    203  CD2 LEU   105       5.086   7.192   7.081  1.00 10.00      A   
ATOM    204  C   LEU   105       6.590  10.495   9.434  1.00 10.00      A   
ATOM    205  O   LEU   105       6.440  11.701   9.652  1.00 10.00      A   
ATOM    206  N   ASP   106       7.654   9.812   9.835  1.00 10.00      A   
ATOM    207  HN  ASP   106       7.699   8.855   9.641  1.00 10.00      A   
ATOM    208  CA  ASP   106       8.757  10.438  10.556  1.00 10.00      A   
ATOM    209  CB  ASP   106       9.253   9.521  11.681  1.00 10.00      A   
ATOM    210  CG  ASP   106      10.392  10.126  12.476  1.00 10.00      A   
ATOM    211  OD1 ASP   106      10.125  10.859  13.448  1.00 10.00      A   
ATOM    212  OD2 ASP   106      11.567   9.868  12.137  1.00 10.00      A   
ATOM    213  C   ASP   106       9.894  10.738   9.586  1.00 10.00      A   
ATOM    214  O   ASP   106      10.556   9.825   9.088  1.00 10.00      A   
ATOM    215  N   HIS   107      10.113  12.016   9.316  1.00 10.00      A   
ATOM    216  HN  HIS   107       9.561  12.699   9.762  1.00 10.00      A   
ATOM    217  CA  HIS   107      11.149  12.443   8.377  1.00 10.00      A   
ATOM    218  CB  HIS   107      11.074  13.950   8.128  1.00 10.00      A   
ATOM    219  CG  HIS   107       9.975  14.359   7.198  1.00 10.00      A   
ATOM    220  ND1 HIS   107       9.061  15.344   7.499  1.00 10.00      A   
ATOM    221  HD1 HIS   107       9.021  15.853   8.343  1.00 10.00      A   
ATOM    222  CD2 HIS   107       9.651  13.918   5.960  1.00 10.00      A   
ATOM    223  CE1 HIS   107       8.226  15.493   6.491  1.00 10.00      A   
ATOM    224  NE2 HIS   107       8.563  14.639   5.545  1.00 10.00      A   
ATOM    225  HE2 HIS   107       8.103  14.542   4.681  1.00 10.00      A   
ATOM    226  C   HIS   107      12.557  12.046   8.816  1.00 10.00      A   
ATOM    227  O   HIS   107      13.405  11.734   7.982  1.00 10.00      A   
ATOM    228  N   THR   108      12.795  12.044  10.120  1.00 10.00      A   
ATOM    229  HN  THR   108      12.074  12.283  10.741  1.00 10.00      A   
ATOM    230  CA  THR   108      14.103  11.693  10.655  1.00 10.00      A   
ATOM    231  CB  THR   108      14.128  11.835  12.186  1.00 10.00      A   
ATOM    232  OG1 THR   108      12.817  12.197  12.647  1.00 10.00      A   
ATOM    233  HG1 THR   108      12.246  11.411  12.629  1.00 10.00      A   
ATOM    234  CG2 THR   108      15.119  12.911  12.599  1.00 10.00      A   
ATOM    235  C   THR   108      14.510  10.272  10.257  1.00 10.00      A   
ATOM    236  O   THR   108      15.619  10.046   9.767  1.00 10.00      A   
ATOM    237  N   SER   109      13.594   9.330  10.448  1.00 10.00      A   
ATOM    238  HN  SER   109      12.723   9.580  10.836  1.00 10.00      A   
ATOM    239  CA  SER   109      13.845   7.934  10.111  1.00 10.00      A   
ATOM    240  CB  SER   109      12.684   7.054  10.585  1.00 10.00      A   
ATOM    241  OG  SER   109      12.325   7.353  11.927  1.00 10.00      A   
ATOM    242  HG  SER   109      12.049   8.281  11.989  1.00 10.00      A   
ATOM    243  C   SER   109      14.066   7.763   8.609  1.00 10.00      A   
ATOM    244  O   SER   109      14.906   6.972   8.178  1.00 10.00      A   
ATOM    245  N   ILE   110      13.319   8.525   7.816  1.00 10.00      A   
ATOM    246  HN  ILE   110      12.675   9.145   8.219  1.00 10.00      A   
ATOM    247  CA  ILE   110      13.433   8.464   6.363  1.00 10.00      A   
ATOM    248  CB  ILE   110      12.320   9.284   5.671  1.00 10.00      A   
ATOM    249  CG1 ILE   110      10.943   8.753   6.077  1.00 10.00      A   
ATOM    250  CG2 ILE   110      12.474   9.249   4.156  1.00 10.00      A   
ATOM    251  CD1 ILE   110       9.788   9.601   5.590  1.00 10.00      A   
ATOM    252  C   ILE   110      14.806   8.961   5.906  1.00 10.00      A   
ATOM    253  O   ILE   110      15.451   8.341   5.061  1.00 10.00      A   
ATOM    254  N   ARG   111      15.252  10.073   6.479  1.00 10.00      A   
ATOM    255  HN  ARG   111      14.694  10.524   7.152  1.00 10.00      A   
ATOM    256  CA  ARG   111      16.551  10.640   6.130  1.00 10.00      A   
ATOM    257  CB  ARG   111      16.780  11.967   6.863  1.00 10.00      A   
ATOM    258  CG  ARG   111      18.182  12.538   6.704  1.00 10.00      A   
ATOM    259  CD  ARG   111      18.336  13.867   7.429  1.00 10.00      A   
ATOM    260  NE  ARG   111      17.869  14.996   6.621  1.00 10.00      A   
ATOM    261  HE  ARG   111      16.899  15.092   6.500  1.00 10.00      A   
ATOM    262  CZ  ARG   111      18.677  15.896   6.055  1.00 10.00      A   
ATOM    263  NH1 ARG   111      19.991  15.812   6.201  1.00 10.00      A   
ATOM    264 HH11 ARG   111      20.415  15.043   6.762  1.00 10.00      A   
ATOM    265 HH12 ARG   111      20.611  16.529   5.749  1.00 10.00      A   
ATOM    266  NH2 ARG   111      18.172  16.884   5.333  1.00 10.00      A   
ATOM    267 HH21 ARG   111      18.812  17.590   4.888  1.00 10.00      A   
ATOM    268 HH22 ARG   111      17.137  16.969   5.200  1.00 10.00      A   
ATOM    269  C   ARG   111      17.675   9.654   6.438  1.00 10.00      A   
ATOM    270  O   ARG   111      18.536   9.393   5.595  1.00 10.00      A   
ATOM    271  N   ARG   112      17.647   9.088   7.638  1.00 10.00      A   
ATOM    272  HN  ARG   112      16.921   9.317   8.261  1.00 10.00      A   
ATOM    273  CA  ARG   112      18.665   8.129   8.048  1.00 10.00      A   
ATOM    274  CB  ARG   112      18.540   7.792   9.532  1.00 10.00      A   
ATOM    275  CG  ARG   112      18.785   8.971  10.456  1.00 10.00      A   
ATOM    276  CD  ARG   112      18.682   8.563  11.915  1.00 10.00      A   
ATOM    277  NE  ARG   112      17.451   7.826  12.187  1.00 10.00      A   
ATOM    278  HE  ARG   112      17.366   6.919  11.781  1.00 10.00      A   
ATOM    279  CZ  ARG   112      16.464   8.277  12.954  1.00 10.00      A   
ATOM    280  NH1 ARG   112      16.562   9.466  13.543  1.00 10.00      A   
ATOM    281 HH11 ARG   112      17.416  10.054  13.405  1.00 10.00      A   
ATOM    282 HH12 ARG   112      15.790   9.816  14.149  1.00 10.00      A   
ATOM    283  NH2 ARG   112      15.367   7.546  13.112  1.00 10.00      A   
ATOM    284 HH21 ARG   112      15.280   6.610  12.627  1.00 10.00      A   
ATOM    285 HH22 ARG   112      14.587   7.893  13.708  1.00 10.00      A   
ATOM    286  C   ARG   112      18.587   6.861   7.205  1.00 10.00      A   
ATOM    287  O   ARG   112      19.614   6.271   6.863  1.00 10.00      A   
ATOM    288  N   GLY   113      17.363   6.464   6.859  1.00 10.00      A   
ATOM    289  HN  GLY   113      16.586   6.984   7.163  1.00 10.00      A   
ATOM    290  CA  GLY   113      17.157   5.273   6.055  1.00 10.00      A   
ATOM    291  C   GLY   113      17.807   5.382   4.690  1.00 10.00      A   
ATOM    292  O   GLY   113      18.273   4.384   4.133  1.00 10.00      A   
ATOM    293  N   PHE   114      17.839   6.595   4.149  1.00 10.00      A   
ATOM    294  HN  PHE   114      17.436   7.350   4.634  1.00 10.00      A   
ATOM    295  CA  PHE   114      18.452   6.828   2.847  1.00 10.00      A   
ATOM    296  CB  PHE   114      18.193   8.257   2.360  1.00 10.00      A   
ATOM    297  CG  PHE   114      18.862   8.579   1.051  1.00 10.00      A   
ATOM    298  CD1 PHE   114      18.362   8.074  -0.136  1.00 10.00      A   
ATOM    299  CD2 PHE   114      19.990   9.379   1.009  1.00 10.00      A   
ATOM    300  CE1 PHE   114      18.977   8.358  -1.341  1.00 10.00      A   
ATOM    301  CE2 PHE   114      20.609   9.670  -0.191  1.00 10.00      A   
ATOM    302  CZ  PHE   114      20.101   9.159  -1.369  1.00 10.00      A   
ATOM    303  C   PHE   114      19.949   6.563   2.917  1.00 10.00      A   
ATOM    304  O   PHE   114      20.522   5.947   2.022  1.00 10.00      A   
ATOM    305  N   GLN   115      20.573   7.018   3.998  1.00 10.00      A   
ATOM    306  HN  GLN   115      20.055   7.494   4.683  1.00 10.00      A   
ATOM    307  CA  GLN   115      22.003   6.832   4.189  1.00 10.00      A   
ATOM    308  CB  GLN   115      22.490   7.573   5.433  1.00 10.00      A   
ATOM    309  CG  GLN   115      22.596   9.078   5.250  1.00 10.00      A   
ATOM    310  CD  GLN   115      23.533   9.468   4.122  1.00 10.00      A   
ATOM    311  OE1 GLN   115      24.520   8.782   3.849  1.00 10.00      A   
ATOM    312  NE2 GLN   115      23.226  10.563   3.452  1.00 10.00      A   
ATOM    313 HE21 GLN   115      22.416  11.057   3.713  1.00 10.00      A   
ATOM    314 HE22 GLN   115      23.820  10.844   2.724  1.00 10.00      A   
ATOM    315  C   GLN   115      22.358   5.353   4.272  1.00 10.00      A   
ATOM    316  O   GLN   115      23.436   4.937   3.848  1.00 10.00      A   
ATOM    317  N   VAL   116      21.435   4.561   4.805  1.00 10.00      A   
ATOM    318  HN  VAL   116      20.591   4.953   5.118  1.00 10.00      A   
ATOM    319  CA  VAL   116      21.644   3.123   4.928  1.00 10.00      A   
ATOM    320  CB  VAL   116      20.545   2.441   5.771  1.00 10.00      A   
ATOM    321  CG1 VAL   116      20.944   1.015   6.111  1.00 10.00      A   
ATOM    322  CG2 VAL   116      20.252   3.228   7.036  1.00 10.00      A   
ATOM    323  C   VAL   116      21.666   2.494   3.545  1.00 10.00      A   
ATOM    324  O   VAL   116      22.482   1.616   3.258  1.00 10.00      A   
ATOM    325  N   TYR   117      20.781   2.966   2.680  1.00 10.00      A   
ATOM    326  HN  TYR   117      20.166   3.681   2.961  1.00 10.00      A   
ATOM    327  CA  TYR   117      20.702   2.457   1.323  1.00 10.00      A   
ATOM    328  CB  TYR   117      19.412   2.930   0.642  1.00 10.00      A   
ATOM    329  CG  TYR   117      19.136   2.256  -0.684  1.00 10.00      A   
ATOM    330  CD1 TYR   117      18.190   1.245  -0.786  1.00 10.00      A   
ATOM    331  CD2 TYR   117      19.832   2.616  -1.833  1.00 10.00      A   
ATOM    332  CE1 TYR   117      17.948   0.615  -1.990  1.00 10.00      A   
ATOM    333  CE2 TYR   117      19.595   1.995  -3.039  1.00 10.00      A   
ATOM    334  CZ  TYR   117      18.652   0.995  -3.111  1.00 10.00      A   
ATOM    335  OH  TYR   117      18.420   0.366  -4.307  1.00 10.00      A   
ATOM    336  HH  TYR   117      19.259   0.085  -4.690  1.00 10.00      A   
ATOM    337  C   TYR   117      21.910   2.914   0.517  1.00 10.00      A   
ATOM    338  O   TYR   117      22.535   2.122  -0.182  1.00 10.00      A   
ATOM    339  N   LYS   118      22.242   4.191   0.647  1.00 10.00      A   
ATOM    340  HN  LYS   118      21.705   4.760   1.244  1.00 10.00      A   
ATOM    341  CA  LYS   118      23.360   4.785  -0.076  1.00 10.00      A   
ATOM    342  CB  LYS   118      23.390   6.301   0.157  1.00 10.00      A   
ATOM    343  CG  LYS   118      24.099   7.085  -0.933  1.00 10.00      A   
ATOM    344  CD  LYS   118      24.582   8.430  -0.422  1.00 10.00      A   
ATOM    345  CE  LYS   118      25.765   8.267   0.519  1.00 10.00      A   
ATOM    346  NZ  LYS   118      26.541   9.529   0.662  1.00 10.00      A   
ATOM    347  HZ1 LYS   118      26.830   9.882  -0.280  1.00 10.00      A   
ATOM    348  HZ2 LYS   118      27.396   9.360   1.230  1.00 10.00      A   
ATOM    349  HZ3 LYS   118      25.968  10.257   1.132  1.00 10.00      A   
ATOM    350  C   LYS   118      24.710   4.168   0.312  1.00 10.00      A   
ATOM    351  O   LYS   118      25.674   4.249  -0.450  1.00 10.00      A   
ATOM    352  N   GLN   119      24.785   3.543   1.482  1.00 10.00      A   
ATOM    353  HN  GLN   119      23.987   3.487   2.049  1.00 10.00      A   
ATOM    354  CA  GLN   119      26.038   2.948   1.935  1.00 10.00      A   
ATOM    355  CB  GLN   119      26.377   3.423   3.352  1.00 10.00      A   
ATOM    356  CG  GLN   119      27.731   2.959   3.869  1.00 10.00      A   
ATOM    357  CD  GLN   119      28.896   3.623   3.160  1.00 10.00      A   
ATOM    358  OE1 GLN   119      28.801   4.773   2.725  1.00 10.00      A   
ATOM    359  NE2 GLN   119      30.000   2.899   3.030  1.00 10.00      A   
ATOM    360 HE21 GLN   119      30.001   1.983   3.389  1.00 10.00      A   
ATOM    361 HE22 GLN   119      30.778   3.306   2.591  1.00 10.00      A   
ATOM    362  C   GLN   119      26.038   1.420   1.871  1.00 10.00      A   
ATOM    363  O   GLN   119      27.044   0.812   1.496  1.00 10.00      A   
ATOM    364  N   VAL   120      24.921   0.796   2.227  1.00 10.00      A   
ATOM    365  HN  VAL   120      24.132   1.322   2.480  1.00 10.00      A   
ATOM    366  CA  VAL   120      24.845  -0.660   2.243  1.00 10.00      A   
ATOM    367  CB  VAL   120      24.134  -1.179   3.512  1.00 10.00      A   
ATOM    368  CG1 VAL   120      24.068  -2.699   3.515  1.00 10.00      A   
ATOM    369  CG2 VAL   120      24.834  -0.676   4.765  1.00 10.00      A   
ATOM    370  C   VAL   120      24.172  -1.244   1.003  1.00 10.00      A   
ATOM    371  O   VAL   120      24.787  -2.010   0.261  1.00 10.00      A   
ATOM    372  N   CYS   121      22.919  -0.870   0.766  1.00 10.00      A   
ATOM    373  HN  CYS   121      22.494  -0.220   1.364  1.00 10.00      A   
ATOM    374  CA  CYS   121      22.159  -1.402  -0.366  1.00 10.00      A   
ATOM    375  CB  CYS   121      20.674  -1.076  -0.238  1.00 10.00      A   
ATOM    376  SG  CYS   121      19.840  -1.934   1.115  1.00 10.00      A   
ATOM    377  HG  CYS   121      20.563  -3.004   1.429  1.00 10.00      A   
ATOM    378  C   CYS   121      22.695  -0.972  -1.732  1.00 10.00      A   
ATOM    379  O   CYS   121      22.270  -1.497  -2.761  1.00 10.00      A   
ATOM    380  N   SER   122      23.626  -0.035  -1.745  1.00 10.00      A   
ATOM    381  HN  SER   122      23.927   0.361  -0.899  1.00 10.00      A   
ATOM    382  CA  SER   122      24.207   0.441  -2.991  1.00 10.00      A   
ATOM    383  CB  SER   122      25.015   1.705  -2.724  1.00 10.00      A   
ATOM    384  OG  SER   122      25.510   1.702  -1.396  1.00 10.00      A   
ATOM    385  HG  SER   122      25.729   2.608  -1.136  1.00 10.00      A   
ATOM    386  C   SER   122      25.096  -0.627  -3.627  1.00 10.00      A   
ATOM    387  O   SER   122      25.469  -0.525  -4.799  1.00 10.00      A   
ATOM    388  N   SER   123      25.423  -1.653  -2.849  1.00 10.00      A   
ATOM    389  HN  SER   123      25.086  -1.678  -1.930  1.00 10.00      A   
ATOM    390  CA  SER   123      26.272  -2.737  -3.315  1.00 10.00      A   
ATOM    391  CB  SER   123      26.613  -3.671  -2.149  1.00 10.00      A   
ATOM    392  OG  SER   123      25.451  -3.978  -1.394  1.00 10.00      A   
ATOM    393  HG  SER   123      25.391  -3.378  -0.634  1.00 10.00      A   
ATOM    394  C   SER   123      25.632  -3.524  -4.461  1.00 10.00      A   
ATOM    395  O   SER   123      26.190  -3.602  -5.555  1.00 10.00      A   
ATOM    396  N   CYS   124      24.464  -4.110  -4.210  1.00 10.00      A   
ATOM    397  HN  CYS   124      24.062  -4.016  -3.320  1.00 10.00      A   
ATOM    398  CA  CYS   124      23.778  -4.897  -5.225  1.00 10.00      A   
ATOM    399  CB  CYS   124      24.189  -6.370  -5.119  1.00 10.00      A   
ATOM    400  SG  CYS   124      25.949  -6.673  -5.403  1.00 10.00      A   
ATOM    401  HG  CYS   124      26.541  -5.492  -5.558  1.00 10.00      A   
ATOM    402  C   CYS   124      22.259  -4.767  -5.129  1.00 10.00      A   
ATOM    403  O   CYS   124      21.541  -5.763  -5.139  1.00 10.00      A   
ATOM    404  N   HIS   125      21.768  -3.542  -5.022  1.00 10.00      A   
ATOM    405  HN  HIS   125      22.381  -2.777  -4.994  1.00 10.00      A   
ATOM    406  CA  HIS   125      20.328  -3.306  -4.949  1.00 10.00      A   
ATOM    407  CB  HIS   125      19.845  -3.188  -3.503  1.00 10.00      A   
ATOM    408  CG  HIS   125      19.509  -4.508  -2.876  1.00 10.00      A   
ATOM    409  ND1 HIS   125      20.094  -4.965  -1.712  1.00 10.00      A   
ATOM    410  HD1 HIS   125      20.767  -4.488  -1.181  1.00 10.00      A   
ATOM    411  CD2 HIS   125      18.643  -5.472  -3.261  1.00 10.00      A   
ATOM    412  CE1 HIS   125      19.601  -6.153  -1.411  1.00 10.00      A   
ATOM    413  NE2 HIS   125      18.719  -6.483  -2.334  1.00 10.00      A   
ATOM    414  HE2 HIS   125      18.202  -7.320  -2.353  1.00 10.00      A   
ATOM    415  C   HIS   125      19.943  -2.078  -5.758  1.00 10.00      A   
ATOM    416  O   HIS   125      20.577  -1.029  -5.643  1.00 10.00      A   
ATOM    417  N   SER   126      18.904  -2.211  -6.570  1.00 10.00      A   
ATOM    418  HN  SER   126      18.424  -3.067  -6.603  1.00 10.00      A   
ATOM    419  CA  SER   126      18.457  -1.116  -7.416  1.00 10.00      A   
ATOM    420  CB  SER   126      18.330  -1.596  -8.862  1.00 10.00      A   
ATOM    421  OG  SER   126      19.392  -2.475  -9.197  1.00 10.00      A   
ATOM    422  HG  SER   126      19.138  -3.376  -8.972  1.00 10.00      A   
ATOM    423  C   SER   126      17.137  -0.507  -6.949  1.00 10.00      A   
ATOM    424  O   SER   126      16.315  -1.171  -6.312  1.00 10.00      A   
ATOM    425  N   MET   127      16.964   0.771  -7.268  1.00 10.00      A   
ATOM    426  HN  MET   127      17.678   1.233  -7.755  1.00 10.00      A   
ATOM    427  CA  MET   127      15.760   1.523  -6.933  1.00 10.00      A   
ATOM    428  CB  MET   127      15.984   2.381  -5.687  1.00 10.00      A   
ATOM    429  CG  MET   127      15.173   1.947  -4.481  1.00 10.00      A   
ATOM    430  SD  MET   127      15.320   3.091  -3.095  1.00 10.00      A   
ATOM    431  CE  MET   127      14.339   2.243  -1.858  1.00 10.00      A   
ATOM    432  C   MET   127      15.425   2.416  -8.121  1.00 10.00      A   
ATOM    433  O   MET   127      15.312   3.637  -8.000  1.00 10.00      A   
ATOM    434  N   ASP   128      15.256   1.773  -9.269  1.00 10.00      A   
ATOM    435  HN  ASP   128      15.305   0.794  -9.268  1.00 10.00      A   
ATOM    436  CA  ASP   128      14.989   2.456 -10.535  1.00 10.00      A   
ATOM    437  CB  ASP   128      15.060   1.464 -11.698  1.00 10.00      A   
ATOM    438  CG  ASP   128      16.469   0.987 -11.968  1.00 10.00      A   
ATOM    439  OD1 ASP   128      17.218   1.695 -12.676  1.00 10.00      A   
ATOM    440  OD2 ASP   128      16.837  -0.100 -11.475  1.00 10.00      A   
ATOM    441  C   ASP   128      13.663   3.204 -10.579  1.00 10.00      A   
ATOM    442  O   ASP   128      13.319   3.786 -11.603  1.00 10.00      A   
ATOM    443  N   TYR   129      12.912   3.191  -9.495  1.00 10.00      A   
ATOM    444  HN  TYR   129      13.220   2.711  -8.697  1.00 10.00      A   
ATOM    445  CA  TYR   129      11.634   3.885  -9.471  1.00 10.00      A   
ATOM    446  CB  TYR   129      10.511   2.964  -8.991  1.00 10.00      A   
ATOM    447  CG  TYR   129      10.323   1.739  -9.862  1.00 10.00      A   
ATOM    448  CD1 TYR   129      10.965   0.545  -9.561  1.00 10.00      A   
ATOM    449  CD2 TYR   129       9.505   1.775 -10.985  1.00 10.00      A   
ATOM    450  CE1 TYR   129      10.803  -0.576 -10.348  1.00 10.00      A   
ATOM    451  CE2 TYR   129       9.336   0.656 -11.780  1.00 10.00      A   
ATOM    452  CZ  TYR   129       9.987  -0.516 -11.455  1.00 10.00      A   
ATOM    453  OH  TYR   129       9.820  -1.639 -12.239  1.00 10.00      A   
ATOM    454  HH  TYR   129       9.684  -2.411 -11.669  1.00 10.00      A   
ATOM    455  C   TYR   129      11.706   5.160  -8.636  1.00 10.00      A   
ATOM    456  O   TYR   129      10.697   5.839  -8.430  1.00 10.00      A   
ATOM    457  N   VAL   130      12.908   5.489  -8.169  1.00 10.00      A   
ATOM    458  HN  VAL   130      13.680   4.917  -8.384  1.00 10.00      A   
ATOM    459  CA  VAL   130      13.120   6.682  -7.361  1.00 10.00      A   
ATOM    460  CB  VAL   130      13.496   6.320  -5.906  1.00 10.00      A   
ATOM    461  CG1 VAL   130      13.358   7.531  -4.994  1.00 10.00      A   
ATOM    462  CG2 VAL   130      12.647   5.163  -5.395  1.00 10.00      A   
ATOM    463  C   VAL   130      14.235   7.536  -7.968  1.00 10.00      A   
ATOM    464  O   VAL   130      15.142   7.015  -8.613  1.00 10.00      A   
ATOM    465  N   ALA   131      14.157   8.846  -7.763  1.00 10.00      A   
ATOM    466  HN  ALA   131      13.417   9.201  -7.231  1.00 10.00      A   
ATOM    467  CA  ALA   131      15.156   9.769  -8.288  1.00 10.00      A   
ATOM    468  CB  ALA   131      14.595  10.531  -9.478  1.00 10.00      A   
ATOM    469  C   ALA   131      15.612  10.734  -7.198  1.00 10.00      A   
ATOM    470  O   ALA   131      14.921  10.911  -6.194  1.00 10.00      A   
ATOM    471  N   TYR   132      16.761  11.369  -7.405  1.00 10.00      A   
ATOM    472  HN  TYR   132      17.258  11.202  -8.237  1.00 10.00      A   
ATOM    473  CA  TYR   132      17.313  12.308  -6.428  1.00 10.00      A   
ATOM    474  CB  TYR   132      18.711  12.766  -6.842  1.00 10.00      A   
ATOM    475  CG  TYR   132      19.739  11.663  -6.822  1.00 10.00      A   
ATOM    476  CD1 TYR   132      20.119  11.025  -7.994  1.00 10.00      A   
ATOM    477  CD2 TYR   132      20.332  11.257  -5.633  1.00 10.00      A   
ATOM    478  CE1 TYR   132      21.057  10.016  -7.986  1.00 10.00      A   
ATOM    479  CE2 TYR   132      21.274  10.247  -5.615  1.00 10.00      A   
ATOM    480  CZ  TYR   132      21.632   9.631  -6.796  1.00 10.00      A   
ATOM    481  OH  TYR   132      22.570   8.626  -6.789  1.00 10.00      A   
ATOM    482  HH  TYR   132      23.155   8.730  -7.550  1.00 10.00      A   
ATOM    483  C   TYR   132      16.406  13.516  -6.214  1.00 10.00      A   
ATOM    484  O   TYR   132      16.279  14.019  -5.096  1.00 10.00      A   
ATOM    485  N   ARG   133      15.766  13.969  -7.285  1.00 10.00      A   
ATOM    486  HN  ARG   133      15.916  13.530  -8.150  1.00 10.00      A   
ATOM    487  CA  ARG   133      14.872  15.122  -7.219  1.00 10.00      A   
ATOM    488  CB  ARG   133      14.547  15.636  -8.625  1.00 10.00      A   
ATOM    489  CG  ARG   133      14.237  17.122  -8.680  1.00 10.00      A   
ATOM    490  CD  ARG   133      14.398  17.675 -10.087  1.00 10.00      A   
ATOM    491  NE  ARG   133      13.228  17.423 -10.925  1.00 10.00      A   
ATOM    492  HE  ARG   133      12.716  16.598 -10.753  1.00 10.00      A   
ATOM    493  CZ  ARG   133      12.817  18.248 -11.890  1.00 10.00      A   
ATOM    494  NH1 ARG   133      13.474  19.378 -12.129  1.00 10.00      A   
ATOM    495 HH11 ARG   133      13.149  20.021 -12.883  1.00 10.00      A   
ATOM    496 HH12 ARG   133      14.312  19.632 -11.560  1.00 10.00      A   
ATOM    497  NH2 ARG   133      11.746  17.950 -12.612  1.00 10.00      A   
ATOM    498 HH21 ARG   133      11.426  18.596 -13.368  1.00 10.00      A   
ATOM    499 HH22 ARG   133      11.218  17.069 -12.431  1.00 10.00      A   
ATOM    500  C   ARG   133      13.587  14.810  -6.448  1.00 10.00      A   
ATOM    501  O   ARG   133      12.705  15.660  -6.322  1.00 10.00      A   
ATOM    502  N   HIS   134      13.488  13.594  -5.923  1.00 10.00      A   
ATOM    503  HN  HIS   134      14.226  12.954  -6.048  1.00 10.00      A   
ATOM    504  CA  HIS   134      12.314  13.183  -5.163  1.00 10.00      A   
ATOM    505  CB  HIS   134      11.943  11.734  -5.482  1.00 10.00      A   
ATOM    506  CG  HIS   134      11.016  11.587  -6.647  1.00 10.00      A   
ATOM    507  ND1 HIS   134       9.710  11.176  -6.520  1.00 10.00      A   
ATOM    508  HD1 HIS   134       9.261  10.947  -5.674  1.00 10.00      A   
ATOM    509  CD2 HIS   134      11.217  11.792  -7.970  1.00 10.00      A   
ATOM    510  CE1 HIS   134       9.146  11.134  -7.712  1.00 10.00      A   
ATOM    511  NE2 HIS   134      10.040  11.504  -8.606  1.00 10.00      A   
ATOM    512  HE2 HIS   134       9.885  11.570  -9.577  1.00 10.00      A   
ATOM    513  C   HIS   134      12.545  13.335  -3.666  1.00 10.00      A   
ATOM    514  O   HIS   134      11.610  13.240  -2.875  1.00 10.00      A   
ATOM    515  N   LEU   135      13.792  13.577  -3.285  1.00 10.00      A   
ATOM    516  HN  LEU   135      14.495  13.656  -3.968  1.00 10.00      A   
ATOM    517  CA  LEU   135      14.145  13.732  -1.877  1.00 10.00      A   
ATOM    518  CB  LEU   135      15.580  13.257  -1.649  1.00 10.00      A   
ATOM    519  CG  LEU   135      15.910  11.836  -2.103  1.00 10.00      A   
ATOM    520  CD1 LEU   135      17.406  11.690  -2.332  1.00 10.00      A   
ATOM    521  CD2 LEU   135      15.423  10.819  -1.082  1.00 10.00      A   
ATOM    522  C   LEU   135      14.026  15.185  -1.437  1.00 10.00      A   
ATOM    523  O   LEU   135      14.023  15.482  -0.243  1.00 10.00      A   
ATOM    524  N   VAL   136      13.906  16.075  -2.416  1.00 10.00      A   
ATOM    525  HN  VAL   136      13.860  15.752  -3.337  1.00 10.00      A   
ATOM    526  CA  VAL   136      13.819  17.516  -2.168  1.00 10.00      A   
ATOM    527  CB  VAL   136      13.826  18.310  -3.493  1.00 10.00      A   
ATOM    528  CG1 VAL   136      13.830  19.809  -3.235  1.00 10.00      A   
ATOM    529  CG2 VAL   136      15.011  17.906  -4.357  1.00 10.00      A   
ATOM    530  C   VAL   136      12.582  17.906  -1.356  1.00 10.00      A   
ATOM    531  O   VAL   136      12.658  18.743  -0.455  1.00 10.00      A   
ATOM    532  N   GLY   137      11.448  17.302  -1.667  1.00 10.00      A   
ATOM    533  HN  GLY   137      11.435  16.634  -2.385  1.00 10.00      A   
ATOM    534  CA  GLY   137      10.228  17.629  -0.959  1.00 10.00      A   
ATOM    535  C   GLY   137       9.950  16.709   0.211  1.00 10.00      A   
ATOM    536  O   GLY   137       8.833  16.681   0.726  1.00 10.00      A   
ATOM    537  N   VAL   138      10.962  15.973   0.655  1.00 10.00      A   
ATOM    538  HN  VAL   138      11.845  16.060   0.235  1.00 10.00      A   
ATOM    539  CA  VAL   138      10.782  15.047   1.765  1.00 10.00      A   
ATOM    540  CB  VAL   138      11.022  13.580   1.355  1.00 10.00      A   
ATOM    541  CG1 VAL   138      10.477  12.632   2.414  1.00 10.00      A   
ATOM    542  CG2 VAL   138      10.386  13.289   0.007  1.00 10.00      A   
ATOM    543  C   VAL   138      11.644  15.412   2.973  1.00 10.00      A   
ATOM    544  O   VAL   138      11.200  16.147   3.858  1.00 10.00      A   
ATOM    545  N   CYS   139      12.876  14.913   3.017  1.00 10.00      A   
ATOM    546  HN  CYS   139      13.196  14.345   2.284  1.00 10.00      A   
ATOM    547  CA  CYS   139      13.749  15.186   4.147  1.00 10.00      A   
ATOM    548  CB  CYS   139      14.116  13.883   4.859  1.00 10.00      A   
ATOM    549  SG  CYS   139      12.749  12.711   5.012  1.00 10.00      A   
ATOM    550  HG  CYS   139      12.814  11.876   3.983  1.00 10.00      A   
ATOM    551  C   CYS   139      15.011  15.942   3.754  1.00 10.00      A   
ATOM    552  O   CYS   139      15.638  16.577   4.596  1.00 10.00      A   
ATOM    553  N   TYR   140      15.379  15.885   2.484  1.00 10.00      A   
ATOM    554  HN  TYR   140      14.823  15.404   1.838  1.00 10.00      A   
ATOM    555  CA  TYR   140      16.580  16.564   2.021  1.00 10.00      A   
ATOM    556  CB  TYR   140      17.402  15.648   1.115  1.00 10.00      A   
ATOM    557  CG  TYR   140      18.235  14.628   1.860  1.00 10.00      A   
ATOM    558  CD1 TYR   140      17.756  13.346   2.092  1.00 10.00      A   
ATOM    559  CD2 TYR   140      19.504  14.949   2.326  1.00 10.00      A   
ATOM    560  CE1 TYR   140      18.519  12.412   2.766  1.00 10.00      A   
ATOM    561  CE2 TYR   140      20.272  14.021   3.001  1.00 10.00      A   
ATOM    562  CZ  TYR   140      19.777  12.754   3.217  1.00 10.00      A   
ATOM    563  OH  TYR   140      20.543  11.826   3.885  1.00 10.00      A   
ATOM    564  HH  TYR   140      20.999  12.255   4.619  1.00 10.00      A   
ATOM    565  C   TYR   140      16.229  17.845   1.288  1.00 10.00      A   
ATOM    566  O   TYR   140      15.184  17.934   0.653  1.00 10.00      A   
ATOM    567  N   THR   141      17.096  18.838   1.384  1.00 10.00      A   
ATOM    568  HN  THR   141      17.911  18.719   1.923  1.00 10.00      A   
ATOM    569  CA  THR   141      16.864  20.105   0.712  1.00 10.00      A   
ATOM    570  CB  THR   141      17.597  21.261   1.417  1.00 10.00      A   
ATOM    571  OG1 THR   141      18.981  20.928   1.581  1.00 10.00      A   
ATOM    572  HG1 THR   141      19.081  20.358   2.363  1.00 10.00      A   
ATOM    573  CG2 THR   141      16.976  21.531   2.778  1.00 10.00      A   
ATOM    574  C   THR   141      17.307  20.032  -0.748  1.00 10.00      A   
ATOM    575  O   THR   141      17.934  19.053  -1.171  1.00 10.00      A   
ATOM    576  N   GLU   142      16.986  21.074  -1.508  1.00 10.00      A   
ATOM    577  HN  GLU   142      16.488  21.820  -1.107  1.00 10.00      A   
ATOM    578  CA  GLU   142      17.339  21.144  -2.920  1.00 10.00      A   
ATOM    579  CB  GLU   142      16.817  22.457  -3.509  1.00 10.00      A   
ATOM    580  CG  GLU   142      16.794  22.506  -5.028  1.00 10.00      A   
ATOM    581  CD  GLU   142      16.127  23.763  -5.546  1.00 10.00      A   
ATOM    582  OE1 GLU   142      15.006  24.074  -5.094  1.00 10.00      A   
ATOM    583  OE2 GLU   142      16.719  24.448  -6.408  1.00 10.00      A   
ATOM    584  C   GLU   142      18.850  21.047  -3.113  1.00 10.00      A   
ATOM    585  O   GLU   142      19.329  20.453  -4.081  1.00 10.00      A   
ATOM    586  N   ASP   143      19.595  21.619  -2.177  1.00 10.00      A   
ATOM    587  HN  ASP   143      19.156  22.060  -1.424  1.00 10.00      A   
ATOM    588  CA  ASP   143      21.052  21.606  -2.247  1.00 10.00      A   
ATOM    589  CB  ASP   143      21.648  22.738  -1.414  1.00 10.00      A   
ATOM    590  CG  ASP   143      22.716  23.499  -2.170  1.00 10.00      A   
ATOM    591  OD1 ASP   143      22.371  24.498  -2.837  1.00 10.00      A   
ATOM    592  OD2 ASP   143      23.901  23.102  -2.112  1.00 10.00      A   
ATOM    593  C   ASP   143      21.628  20.269  -1.800  1.00 10.00      A   
ATOM    594  O   ASP   143      22.575  19.762  -2.404  1.00 10.00      A   
ATOM    595  N   GLU   144      21.054  19.699  -0.744  1.00 10.00      A   
ATOM    596  HN  GLU   144      20.310  20.155  -0.300  1.00 10.00      A   
ATOM    597  CA  GLU   144      21.510  18.416  -0.218  1.00 10.00      A   
ATOM    598  CB  GLU   144      20.743  18.048   1.050  1.00 10.00      A   
ATOM    599  CG  GLU   144      21.187  18.786   2.299  1.00 10.00      A   
ATOM    600  CD  GLU   144      20.290  18.488   3.480  1.00 10.00      A   
ATOM    601  OE1 GLU   144      19.119  18.930   3.463  1.00 10.00      A   
ATOM    602  OE2 GLU   144      20.739  17.796   4.419  1.00 10.00      A   
ATOM    603  C   GLU   144      21.336  17.314  -1.252  1.00 10.00      A   
ATOM    604  O   GLU   144      22.258  16.539  -1.508  1.00 10.00      A   
ATOM    605  N   ALA   145      20.146  17.259  -1.847  1.00 10.00      A   
ATOM    606  HN  ALA   145      19.454  17.917  -1.597  1.00 10.00      A   
ATOM    607  CA  ALA   145      19.838  16.253  -2.861  1.00 10.00      A   
ATOM    608  CB  ALA   145      18.392  16.376  -3.314  1.00 10.00      A   
ATOM    609  C   ALA   145      20.789  16.371  -4.049  1.00 10.00      A   
ATOM    610  O   ALA   145      21.190  15.368  -4.643  1.00 10.00      A   
ATOM    611  N   LYS   146      21.155  17.606  -4.374  1.00 10.00      A   
ATOM    612  HN  LYS   146      20.799  18.358  -3.858  1.00 10.00      A   
ATOM    613  CA  LYS   146      22.069  17.877  -5.473  1.00 10.00      A   
ATOM    614  CB  LYS   146      22.172  19.386  -5.713  1.00 10.00      A   
ATOM    615  CG  LYS   146      23.196  19.784  -6.761  1.00 10.00      A   
ATOM    616  CD  LYS   146      23.528  21.262  -6.663  1.00 10.00      A   
ATOM    617  CE  LYS   146      24.566  21.669  -7.696  1.00 10.00      A   
ATOM    618  NZ  LYS   146      24.916  23.109  -7.583  1.00 10.00      A   
ATOM    619  HZ1 LYS   146      25.644  23.356  -8.283  1.00 10.00      A   
ATOM    620  HZ2 LYS   146      25.281  23.312  -6.634  1.00 10.00      A   
ATOM    621  HZ3 LYS   146      24.072  23.697  -7.754  1.00 10.00      A   
ATOM    622  C   LYS   146      23.448  17.306  -5.159  1.00 10.00      A   
ATOM    623  O   LYS   146      24.071  16.661  -6.002  1.00 10.00      A   
ATOM    624  N   ALA   147      23.905  17.535  -3.932  1.00 10.00      A   
ATOM    625  HN  ALA   147      23.350  18.050  -3.305  1.00 10.00      A   
ATOM    626  CA  ALA   147      25.208  17.046  -3.490  1.00 10.00      A   
ATOM    627  CB  ALA   147      25.524  17.560  -2.096  1.00 10.00      A   
ATOM    628  C   ALA   147      25.254  15.522  -3.518  1.00 10.00      A   
ATOM    629  O   ALA   147      26.288  14.924  -3.822  1.00 10.00      A   
ATOM    630  N   LEU   148      24.125  14.900  -3.202  1.00 10.00      A   
ATOM    631  HN  LEU   148      23.338  15.436  -2.953  1.00 10.00      A   
ATOM    632  CA  LEU   148      24.025  13.445  -3.198  1.00 10.00      A   
ATOM    633  CB  LEU   148      22.680  12.998  -2.616  1.00 10.00      A   
ATOM    634  CG  LEU   148      22.385  13.436  -1.180  1.00 10.00      A   
ATOM    635  CD1 LEU   148      20.920  13.214  -0.841  1.00 10.00      A   
ATOM    636  CD2 LEU   148      23.280  12.701  -0.195  1.00 10.00      A   
ATOM    637  C   LEU   148      24.184  12.893  -4.612  1.00 10.00      A   
ATOM    638  O   LEU   148      24.769  11.828  -4.816  1.00 10.00      A   
ATOM    639  N   ALA   149      23.673  13.634  -5.587  1.00 10.00      A   
ATOM    640  HN  ALA   149      23.236  14.483  -5.361  1.00 10.00      A   
ATOM    641  CA  ALA   149      23.746  13.221  -6.983  1.00 10.00      A   
ATOM    642  CB  ALA   149      22.707  13.965  -7.809  1.00 10.00      A   
ATOM    643  C   ALA   149      25.144  13.438  -7.561  1.00 10.00      A   
ATOM    644  O   ALA   149      25.512  12.829  -8.563  1.00 10.00      A   
ATOM    645  N   GLU   150      25.923  14.301  -6.915  1.00 10.00      A   
ATOM    646  HN  GLU   150      25.579  14.749  -6.114  1.00 10.00      A   
ATOM    647  CA  GLU   150      27.276  14.605  -7.374  1.00 10.00      A   
ATOM    648  CB  GLU   150      27.727  15.978  -6.869  1.00 10.00      A   
ATOM    649  CG  GLU   150      26.906  17.142  -7.402  1.00 10.00      A   
ATOM    650  CD  GLU   150      27.575  18.479  -7.170  1.00 10.00      A   
ATOM    651  OE1 GLU   150      27.369  19.077  -6.097  1.00 10.00      A   
ATOM    652  OE2 GLU   150      28.312  18.941  -8.067  1.00 10.00      A   
ATOM    653  C   GLU   150      28.275  13.536  -6.941  1.00 10.00      A   
ATOM    654  O   GLU   150      29.416  13.513  -7.411  1.00 10.00      A   
ATOM    655  N   GLU   151      27.846  12.659  -6.044  1.00 10.00      A   
ATOM    656  HN  GLU   151      26.927  12.730  -5.709  1.00 10.00      A   
ATOM    657  CA  GLU   151      28.706  11.596  -5.544  1.00 10.00      A   
ATOM    658  CB  GLU   151      28.102  10.951  -4.301  1.00 10.00      A   
ATOM    659  CG  GLU   151      27.910  11.897  -3.129  1.00 10.00      A   
ATOM    660  CD  GLU   151      27.208  11.230  -1.968  1.00 10.00      A   
ATOM    661  OE1 GLU   151      27.194   9.981  -1.914  1.00 10.00      A   
ATOM    662  OE2 GLU   151      26.663  11.944  -1.105  1.00 10.00      A   
ATOM    663  C   GLU   151      28.952  10.528  -6.604  1.00 10.00      A   
ATOM    664  O   GLU   151      30.090  10.306  -7.023  1.00 10.00      A   
ATOM    665  N   VAL   152      27.885   9.865  -7.028  1.00 10.00      A   
ATOM    666  HN  VAL   152      27.002  10.093  -6.664  1.00 10.00      A   
ATOM    667  CA  VAL   152      27.988   8.812  -8.031  1.00 10.00      A   
ATOM    668  CB  VAL   152      27.049   7.623  -7.730  1.00 10.00      A   
ATOM    669  CG1 VAL   152      27.686   6.676  -6.726  1.00 10.00      A   
ATOM    670  CG2 VAL   152      25.711   8.115  -7.204  1.00 10.00      A   
ATOM    671  C   VAL   152      27.712   9.353  -9.430  1.00 10.00      A   
ATOM    672  O   VAL   152      26.602   9.790  -9.731  1.00 10.00      A   
ATOM    673  N   GLU   153      28.736   9.326 -10.273  1.00 10.00      A   
ATOM    674  HN  GLU   153      29.596   8.976  -9.965  1.00 10.00      A   
ATOM    675  CA  GLU   153      28.621   9.808 -11.642  1.00 10.00      A   
ATOM    676  CB  GLU   153      29.996   9.850 -12.302  1.00 10.00      A   
ATOM    677  CG  GLU   153      31.038  10.633 -11.528  1.00 10.00      A   
ATOM    678  CD  GLU   153      32.434  10.341 -12.017  1.00 10.00      A   
ATOM    679  OE1 GLU   153      32.993   9.292 -11.628  1.00 10.00      A   
ATOM    680  OE2 GLU   153      32.978  11.150 -12.796  1.00 10.00      A   
ATOM    681  C   GLU   153      27.687   8.928 -12.461  1.00 10.00      A   
ATOM    682  O   GLU   153      27.562   7.726 -12.208  1.00 10.00      A   
ATOM    683  N   VAL   154      27.035   9.535 -13.438  1.00 10.00      A   
ATOM    684  HN  VAL   154      27.184  10.500 -13.583  1.00 10.00      A   
ATOM    685  CA  VAL   154      26.111   8.825 -14.312  1.00 10.00      A   
ATOM    686  CB  VAL   154      24.662   9.354 -14.174  1.00 10.00      A   
ATOM    687  CG1 VAL   154      23.667   8.205 -14.165  1.00 10.00      A   
ATOM    688  CG2 VAL   154      24.497  10.231 -12.938  1.00 10.00      A   
ATOM    689  C   VAL   154      26.544   9.006 -15.761  1.00 10.00      A   
ATOM    690  O   VAL   154      27.475   9.758 -16.044  1.00 10.00      A   
ATOM    691  N   GLN   155      25.885   8.314 -16.670  1.00 10.00      A   
ATOM    692  HN  GLN   155      25.165   7.714 -16.386  1.00 10.00      A   
ATOM    693  CA  GLN   155      26.199   8.433 -18.086  1.00 10.00      A   
ATOM    694  CB  GLN   155      26.029   7.089 -18.794  1.00 10.00      A   
ATOM    695  CG  GLN   155      27.333   6.338 -19.013  1.00 10.00      A   
ATOM    696  CD  GLN   155      28.027   6.731 -20.303  1.00 10.00      A   
ATOM    697  OE1 GLN   155      27.382   7.032 -21.304  1.00 10.00      A   
ATOM    698  NE2 GLN   155      29.349   6.739 -20.288  1.00 10.00      A   
ATOM    699 HE21 GLN   155      29.806   6.496 -19.456  1.00 10.00      A   
ATOM    700 HE22 GLN   155      29.816   6.992 -21.114  1.00 10.00      A   
ATOM    701  C   GLN   155      25.305   9.493 -18.722  1.00 10.00      A   
ATOM    702  O   GLN   155      24.085   9.480 -18.536  1.00 10.00      A   
ATOM    703  N   ASP   156      25.910  10.411 -19.459  1.00 10.00      A   
ATOM    704  HN  ASP   156      26.882  10.360 -19.589  1.00 10.00      A   
ATOM    705  CA  ASP   156      25.159  11.483 -20.102  1.00 10.00      A   
ATOM    706  CB  ASP   156      25.982  12.777 -20.138  1.00 10.00      A   
ATOM    707  CG  ASP   156      25.114  14.023 -20.184  1.00 10.00      A   
ATOM    708  OD1 ASP   156      24.644  14.465 -19.114  1.00 10.00      A   
ATOM    709  OD2 ASP   156      24.888  14.561 -21.293  1.00 10.00      A   
ATOM    710  C   ASP   156      24.720  11.069 -21.508  1.00 10.00      A   
ATOM    711  O   ASP   156      24.587   9.879 -21.798  1.00 10.00      A   
ATOM    712  N   GLY   157      24.492  12.047 -22.370  1.00 10.00      A   
ATOM    713  HN  GLY   157      24.629  12.981 -22.087  1.00 10.00      A   
ATOM    714  CA  GLY   157      24.070  11.763 -23.724  1.00 10.00      A   
ATOM    715  C   GLY   157      25.190  11.976 -24.723  1.00 10.00      A   
ATOM    716  O   GLY   157      26.160  12.675 -24.424  1.00 10.00      A   
ATOM    717  N   PRO   158      25.083  11.381 -25.919  1.00 10.00      A   
ATOM    718  CA  PRO   158      26.101  11.513 -26.968  1.00 10.00      A   
ATOM    719  CB  PRO   158      25.652  10.508 -28.032  1.00 10.00      A   
ATOM    720  CG  PRO   158      24.187  10.357 -27.814  1.00 10.00      A   
ATOM    721  CD  PRO   158      23.964  10.519 -26.340  1.00 10.00      A   
ATOM    722  C   PRO   158      26.138  12.922 -27.562  1.00 10.00      A   
ATOM    723  O   PRO   158      25.099  13.559 -27.742  1.00 10.00      A   
ATOM    724  N   ASN   159      27.338  13.395 -27.858  1.00 10.00      A   
ATOM    725  HN  ASN   159      28.127  12.838 -27.688  1.00 10.00      A   
ATOM    726  CA  ASN   159      27.526  14.719 -28.437  1.00 10.00      A   
ATOM    727  CB  ASN   159      28.734  15.410 -27.791  1.00 10.00      A   
ATOM    728  CG  ASN   159      29.959  14.517 -27.733  1.00 10.00      A   
ATOM    729  OD1 ASN   159      30.148  13.639 -28.580  1.00 10.00      A   
ATOM    730  ND2 ASN   159      30.799  14.733 -26.742  1.00 10.00      A   
ATOM    731 HD21 ASN   159      30.597  15.453 -26.107  1.00 10.00      A   
ATOM    732 HD22 ASN   159      31.587  14.139 -26.661  1.00 10.00      A   
ATOM    733  C   ASN   159      27.713  14.609 -29.950  1.00 10.00      A   
ATOM    734  O   ASN   159      27.129  13.730 -30.589  1.00 10.00      A   
ATOM    735  N   GLU   160      28.535  15.487 -30.518  1.00 10.00      A   
ATOM    736  HN  GLU   160      28.977  16.160 -29.957  1.00 10.00      A   
ATOM    737  CA  GLU   160      28.797  15.480 -31.955  1.00 10.00      A   
ATOM    738  CB  GLU   160      29.567  16.733 -32.365  1.00 10.00      A   
ATOM    739  CG  GLU   160      28.878  18.037 -32.001  1.00 10.00      A   
ATOM    740  CD  GLU   160      29.334  19.183 -32.874  1.00 10.00      A   
ATOM    741  OE1 GLU   160      30.426  19.737 -32.617  1.00 10.00      A   
ATOM    742  OE2 GLU   160      28.610  19.525 -33.834  1.00 10.00      A   
ATOM    743  C   GLU   160      29.578  14.237 -32.361  1.00 10.00      A   
ATOM    744  O   GLU   160      29.408  13.720 -33.466  1.00 10.00      A   
ATOM    745  N   ASP   161      30.424  13.759 -31.460  1.00 10.00      A   
ATOM    746  HN  ASP   161      30.505  14.212 -30.591  1.00 10.00      A   
ATOM    747  CA  ASP   161      31.229  12.574 -31.721  1.00 10.00      A   
ATOM    748  CB  ASP   161      32.543  12.617 -30.934  1.00 10.00      A   
ATOM    749  CG  ASP   161      33.510  13.661 -31.449  1.00 10.00      A   
ATOM    750  OD1 ASP   161      33.823  13.649 -32.659  1.00 10.00      A   
ATOM    751  OD2 ASP   161      33.967  14.498 -30.642  1.00 10.00      A   
ATOM    752  C   ASP   161      30.457  11.318 -31.352  1.00 10.00      A   
ATOM    753  O   ASP   161      30.416  10.356 -32.119  1.00 10.00      A   
ATOM    754  N   GLY   162      29.846  11.334 -30.174  1.00 10.00      A   
ATOM    755  HN  GLY   162      29.922  12.133 -29.602  1.00 10.00      A   
ATOM    756  CA  GLY   162      29.083  10.190 -29.720  1.00 10.00      A   
ATOM    757  C   GLY   162      29.974   9.149 -29.077  1.00 10.00      A   
ATOM    758  O   GLY   162      30.037   8.003 -29.527  1.00 10.00      A   
ATOM    759  N   GLU   163      30.669   9.555 -28.027  1.00 10.00      A   
ATOM    760  HN  GLU   163      30.565  10.485 -27.712  1.00 10.00      A   
ATOM    761  CA  GLU   163      31.580   8.673 -27.310  1.00 10.00      A   
ATOM    762  CB  GLU   163      32.897   9.402 -27.000  1.00 10.00      A   
ATOM    763  CG  GLU   163      32.810  10.433 -25.877  1.00 10.00      A   
ATOM    764  CD  GLU   163      31.998  11.664 -26.242  1.00 10.00      A   
ATOM    765  OE1 GLU   163      30.749  11.565 -26.311  1.00 10.00      A   
ATOM    766  OE2 GLU   163      32.606  12.737 -26.451  1.00 10.00      A   
ATOM    767  C   GLU   163      30.943   8.168 -26.019  1.00 10.00      A   
ATOM    768  O   GLU   163      31.378   7.163 -25.454  1.00 10.00      A   
ATOM    769  N   MET   164      29.912   8.886 -25.567  1.00 10.00      A   
ATOM    770  HN  MET   164      29.647   9.685 -26.064  1.00 10.00      A   
ATOM    771  CA  MET   164      29.185   8.548 -24.344  1.00 10.00      A   
ATOM    772  CB  MET   164      28.622   7.122 -24.387  1.00 10.00      A   
ATOM    773  CG  MET   164      27.641   6.871 -25.520  1.00 10.00      A   
ATOM    774  SD  MET   164      26.203   7.956 -25.452  1.00 10.00      A   
ATOM    775  CE  MET   164      25.467   7.441 -23.901  1.00 10.00      A   
ATOM    776  C   MET   164      30.071   8.751 -23.123  1.00 10.00      A   
ATOM    777  O   MET   164      30.627   7.799 -22.571  1.00 10.00      A   
ATOM    778  N   PHE   165      30.207  10.003 -22.716  1.00 10.00      A   
ATOM    779  HN  PHE   165      29.731  10.711 -23.194  1.00 10.00      A   
ATOM    780  CA  PHE   165      31.042  10.357 -21.578  1.00 10.00      A   
ATOM    781  CB  PHE   165      31.714  11.721 -21.807  1.00 10.00      A   
ATOM    782  CG  PHE   165      30.758  12.867 -21.998  1.00 10.00      A   
ATOM    783  CD1 PHE   165      30.382  13.662 -20.927  1.00 10.00      A   
ATOM    784  CD2 PHE   165      30.235  13.151 -23.248  1.00 10.00      A   
ATOM    785  CE1 PHE   165      29.503  14.713 -21.098  1.00 10.00      A   
ATOM    786  CE2 PHE   165      29.355  14.201 -23.425  1.00 10.00      A   
ATOM    787  CZ  PHE   165      28.989  14.983 -22.349  1.00 10.00      A   
ATOM    788  C   PHE   165      30.269  10.342 -20.258  1.00 10.00      A   
ATOM    789  O   PHE   165      29.032  10.347 -20.238  1.00 10.00      A   
ATOM    790  N   MET   166      31.008  10.320 -19.157  1.00 10.00      A   
ATOM    791  HN  MET   166      31.985  10.320 -19.236  1.00 10.00      A   
ATOM    792  CA  MET   166      30.416  10.310 -17.834  1.00 10.00      A   
ATOM    793  CB  MET   166      31.351   9.629 -16.833  1.00 10.00      A   
ATOM    794  CG  MET   166      30.998   8.184 -16.523  1.00 10.00      A   
ATOM    795  SD  MET   166      31.386   7.049 -17.871  1.00 10.00      A   
ATOM    796  CE  MET   166      31.042   5.476 -17.086  1.00 10.00      A   
ATOM    797  C   MET   166      30.128  11.727 -17.373  1.00 10.00      A   
ATOM    798  O   MET   166      30.828  12.669 -17.747  1.00 10.00      A   
ATOM    799  N   ARG   167      29.098  11.871 -16.568  1.00 10.00      A   
ATOM    800  HN  ARG   167      28.573  11.074 -16.321  1.00 10.00      A   
ATOM    801  CA  ARG   167      28.705  13.163 -16.037  1.00 10.00      A   
ATOM    802  CB  ARG   167      27.447  13.656 -16.756  1.00 10.00      A   
ATOM    803  CG  ARG   167      27.210  15.156 -16.670  1.00 10.00      A   
ATOM    804  CD  ARG   167      25.919  15.468 -15.925  1.00 10.00      A   
ATOM    805  NE  ARG   167      24.777  14.739 -16.476  1.00 10.00      A   
ATOM    806  HE  ARG   167      24.707  14.684 -17.465  1.00 10.00      A   
ATOM    807  CZ  ARG   167      23.844  14.146 -15.733  1.00 10.00      A   
ATOM    808  NH1 ARG   167      23.916  14.199 -14.412  1.00 10.00      A   
ATOM    809 HH11 ARG   167      24.705  14.696 -13.951  1.00 10.00      A   
ATOM    810 HH12 ARG   167      23.173  13.739 -13.823  1.00 10.00      A   
ATOM    811  NH2 ARG   167      22.850  13.486 -16.309  1.00 10.00      A   
ATOM    812 HH21 ARG   167      22.115  13.017 -15.715  1.00 10.00      A   
ATOM    813 HH22 ARG   167      22.792  13.424 -17.347  1.00 10.00      A   
ATOM    814  C   ARG   167      28.449  13.025 -14.538  1.00 10.00      A   
ATOM    815  O   ARG   167      27.803  12.068 -14.114  1.00 10.00      A   
ATOM    816  N   PRO   168      28.968  13.963 -13.724  1.00 10.00      A   
ATOM    817  CA  PRO   168      28.813  13.937 -12.261  1.00 10.00      A   
ATOM    818  CB  PRO   168      29.238  15.345 -11.842  1.00 10.00      A   
ATOM    819  CG  PRO   168      30.221  15.757 -12.884  1.00 10.00      A   
ATOM    820  CD  PRO   168      29.762  15.123 -14.169  1.00 10.00      A   
ATOM    821  C   PRO   168      27.387  13.640 -11.800  1.00 10.00      A   
ATOM    822  O   PRO   168      27.097  12.542 -11.330  1.00 10.00      A   
ATOM    823  N   GLY   169      26.502  14.613 -11.947  1.00 10.00      A   
ATOM    824  HN  GLY   169      26.787  15.473 -12.328  1.00 10.00      A   
ATOM    825  CA  GLY   169      25.126  14.424 -11.533  1.00 10.00      A   
ATOM    826  C   GLY   169      24.416  15.742 -11.336  1.00 10.00      A   
ATOM    827  O   GLY   169      25.039  16.728 -10.950  1.00 10.00      A   
ATOM    828  N   LYS   170      23.124  15.775 -11.622  1.00 10.00      A   
ATOM    829  HN  LYS   170      22.674  14.953 -11.935  1.00 10.00      A   
ATOM    830  CA  LYS   170      22.352  16.998 -11.468  1.00 10.00      A   
ATOM    831  CB  LYS   170      21.737  17.434 -12.801  1.00 10.00      A   
ATOM    832  CG  LYS   170      22.752  17.700 -13.901  1.00 10.00      A   
ATOM    833  CD  LYS   170      22.073  18.074 -15.208  1.00 10.00      A   
ATOM    834  CE  LYS   170      23.091  18.429 -16.280  1.00 10.00      A   
ATOM    835  NZ  LYS   170      22.443  18.820 -17.558  1.00 10.00      A   
ATOM    836  HZ1 LYS   170      21.894  19.696 -17.433  1.00 10.00      A   
ATOM    837  HZ2 LYS   170      21.802  18.065 -17.879  1.00 10.00      A   
ATOM    838  HZ3 LYS   170      23.165  18.980 -18.292  1.00 10.00      A   
ATOM    839  C   LYS   170      21.276  16.838 -10.397  1.00 10.00      A   
ATOM    840  O   LYS   170      21.516  17.112  -9.223  1.00 10.00      A   
ATOM    841  N   LEU   171      20.100  16.365 -10.799  1.00 10.00      A   
ATOM    842  HN  LEU   171      19.977  16.130 -11.745  1.00 10.00      A   
ATOM    843  CA  LEU   171      18.996  16.174  -9.860  1.00 10.00      A   
ATOM    844  CB  LEU   171      18.363  17.520  -9.484  1.00 10.00      A   
ATOM    845  CG  LEU   171      18.762  18.115  -8.130  1.00 10.00      A   
ATOM    846  CD1 LEU   171      18.118  19.480  -7.937  1.00 10.00      A   
ATOM    847  CD2 LEU   171      18.385  17.177  -6.994  1.00 10.00      A   
ATOM    848  C   LEU   171      17.928  15.261 -10.447  1.00 10.00      A   
ATOM    849  O   LEU   171      17.331  14.451  -9.740  1.00 10.00      A   
ATOM    850  N   SER   172      17.691  15.397 -11.745  1.00 10.00      A   
ATOM    851  HN  SER   172      18.201  16.059 -12.261  1.00 10.00      A   
ATOM    852  CA  SER   172      16.687  14.602 -12.434  1.00 10.00      A   
ATOM    853  CB  SER   172      16.297  15.313 -13.728  1.00 10.00      A   
ATOM    854  OG  SER   172      16.893  16.605 -13.783  1.00 10.00      A   
ATOM    855  HG  SER   172      16.397  17.214 -13.221  1.00 10.00      A   
ATOM    856  C   SER   172      17.191  13.187 -12.729  1.00 10.00      A   
ATOM    857  O   SER   172      16.478  12.371 -13.317  1.00 10.00      A   
ATOM    858  N   ASP   173      18.420  12.904 -12.312  1.00 10.00      A   
ATOM    859  HN  ASP   173      18.934  13.592 -11.843  1.00 10.00      A   
ATOM    860  CA  ASP   173      19.018  11.594 -12.528  1.00 10.00      A   
ATOM    861  CB  ASP   173      20.539  11.644 -12.344  1.00 10.00      A   
ATOM    862  CG  ASP   173      21.237  12.541 -13.346  1.00 10.00      A   
ATOM    863  OD1 ASP   173      21.224  12.227 -14.557  1.00 10.00      A   
ATOM    864  OD2 ASP   173      21.808  13.575 -12.929  1.00 10.00      A   
ATOM    865  C   ASP   173      18.424  10.565 -11.574  1.00 10.00      A   
ATOM    866  O   ASP   173      17.925  10.910 -10.498  1.00 10.00      A   
ATOM    867  N   TYR   174      18.476   9.306 -11.977  1.00 10.00      A   
ATOM    868  HN  TYR   174      18.887   9.100 -12.840  1.00 10.00      A   
ATOM    869  CA  TYR   174      17.955   8.216 -11.165  1.00 10.00      A   
ATOM    870  CB  TYR   174      17.197   7.210 -12.038  1.00 10.00      A   
ATOM    871  CG  TYR   174      15.738   7.554 -12.260  1.00 10.00      A   
ATOM    872  CD1 TYR   174      15.370   8.698 -12.954  1.00 10.00      A   
ATOM    873  CD2 TYR   174      14.727   6.733 -11.773  1.00 10.00      A   
ATOM    874  CE1 TYR   174      14.040   9.017 -13.156  1.00 10.00      A   
ATOM    875  CE2 TYR   174      13.393   7.043 -11.971  1.00 10.00      A   
ATOM    876  CZ  TYR   174      13.054   8.187 -12.661  1.00 10.00      A   
ATOM    877  OH  TYR   174      11.727   8.503 -12.863  1.00 10.00      A   
ATOM    878  HH  TYR   174      11.203   8.190 -12.111  1.00 10.00      A   
ATOM    879  C   TYR   174      19.102   7.527 -10.434  1.00 10.00      A   
ATOM    880  O   TYR   174      20.210   8.058 -10.375  1.00 10.00      A   
ATOM    881  N   PHE   175      18.841   6.347  -9.886  1.00 10.00      A   
ATOM    882  HN  PHE   175      17.945   5.959  -9.981  1.00 10.00      A   
ATOM    883  CA  PHE   175      19.861   5.605  -9.163  1.00 10.00      A   
ATOM    884  CB  PHE   175      19.236   4.525  -8.279  1.00 10.00      A   
ATOM    885  CG  PHE   175      18.783   5.054  -6.947  1.00 10.00      A   
ATOM    886  CD1 PHE   175      19.559   4.869  -5.814  1.00 10.00      A   
ATOM    887  CD2 PHE   175      17.591   5.750  -6.828  1.00 10.00      A   
ATOM    888  CE1 PHE   175      19.152   5.365  -4.590  1.00 10.00      A   
ATOM    889  CE2 PHE   175      17.178   6.245  -5.608  1.00 10.00      A   
ATOM    890  CZ  PHE   175      17.960   6.055  -4.487  1.00 10.00      A   
ATOM    891  C   PHE   175      20.907   5.023 -10.107  1.00 10.00      A   
ATOM    892  O   PHE   175      20.580   4.562 -11.202  1.00 10.00      A   
ATOM    893  N   PRO   176      22.181   5.048  -9.685  1.00 10.00      A   
ATOM    894  CA  PRO   176      23.318   4.550 -10.473  1.00 10.00      A   
ATOM    895  CB  PRO   176      24.490   4.554  -9.478  1.00 10.00      A   
ATOM    896  CG  PRO   176      23.883   4.812  -8.138  1.00 10.00      A   
ATOM    897  CD  PRO   176      22.623   5.582  -8.391  1.00 10.00      A   
ATOM    898  C   PRO   176      23.110   3.148 -11.041  1.00 10.00      A   
ATOM    899  O   PRO   176      23.522   2.874 -12.171  1.00 10.00      A   
ATOM    900  N   LYS   177      22.473   2.269 -10.261  1.00 10.00      A   
ATOM    901  HN  LYS   177      22.174   2.555  -9.376  1.00 10.00      A   
ATOM    902  CA  LYS   177      22.218   0.890 -10.684  1.00 10.00      A   
ATOM    903  CB  LYS   177      21.449   0.845 -12.013  1.00 10.00      A   
ATOM    904  CG  LYS   177      21.225  -0.554 -12.565  1.00 10.00      A   
ATOM    905  CD  LYS   177      20.814  -0.508 -14.029  1.00 10.00      A   
ATOM    906  CE  LYS   177      19.402   0.029 -14.195  1.00 10.00      A   
ATOM    907  NZ  LYS   177      18.389  -0.881 -13.600  1.00 10.00      A   
ATOM    908  HZ1 LYS   177      17.769  -0.352 -12.944  1.00 10.00      A   
ATOM    909  HZ2 LYS   177      18.854  -1.648 -13.075  1.00 10.00      A   
ATOM    910  HZ3 LYS   177      17.802  -1.299 -14.351  1.00 10.00      A   
ATOM    911  C   LYS   177      23.529   0.107 -10.773  1.00 10.00      A   
ATOM    912  O   LYS   177      24.289   0.253 -11.735  1.00 10.00      A   
ATOM    913  N   PRO   178      23.808  -0.726  -9.757  1.00 10.00      A   
ATOM    914  CA  PRO   178      25.040  -1.526  -9.688  1.00 10.00      A   
ATOM    915  CB  PRO   178      24.795  -2.460  -8.497  1.00 10.00      A   
ATOM    916  CG  PRO   178      23.810  -1.731  -7.647  1.00 10.00      A   
ATOM    917  CD  PRO   178      22.934  -0.959  -8.591  1.00 10.00      A   
ATOM    918  C   PRO   178      25.297  -2.332 -10.959  1.00 10.00      A   
ATOM    919  O   PRO   178      26.302  -2.129 -11.643  1.00 10.00      A   
ATOM    920  N   TYR   179      24.383  -3.233 -11.280  1.00 10.00      A   
ATOM    921  HN  TYR   179      23.589  -3.333 -10.711  1.00 10.00      A   
ATOM    922  CA  TYR   179      24.520  -4.067 -12.464  1.00 10.00      A   
ATOM    923  CB  TYR   179      24.533  -5.550 -12.085  1.00 10.00      A   
ATOM    924  CG  TYR   179      25.532  -5.912 -11.011  1.00 10.00      A   
ATOM    925  CD1 TYR   179      25.171  -5.903  -9.671  1.00 10.00      A   
ATOM    926  CD2 TYR   179      26.835  -6.264 -11.338  1.00 10.00      A   
ATOM    927  CE1 TYR   179      26.081  -6.234  -8.687  1.00 10.00      A   
ATOM    928  CE2 TYR   179      27.749  -6.597 -10.360  1.00 10.00      A   
ATOM    929  CZ  TYR   179      27.368  -6.580  -9.036  1.00 10.00      A   
ATOM    930  OH  TYR   179      28.279  -6.909  -8.058  1.00 10.00      A   
ATOM    931  HH  TYR   179      27.810  -7.146  -7.249  1.00 10.00      A   
ATOM    932  C   TYR   179      23.381  -3.806 -13.435  1.00 10.00      A   
ATOM    933  O   TYR   179      22.235  -4.154 -13.157  1.00 10.00      A   
ATOM    934  N   PRO   180      23.681  -3.190 -14.588  1.00 10.00      A   
ATOM    935  CA  PRO   180      22.677  -2.893 -15.618  1.00 10.00      A   
ATOM    936  CB  PRO   180      23.457  -2.085 -16.667  1.00 10.00      A   
ATOM    937  CG  PRO   180      24.699  -1.640 -15.972  1.00 10.00      A   
ATOM    938  CD  PRO   180      25.017  -2.714 -14.974  1.00 10.00      A   
ATOM    939  C   PRO   180      22.119  -4.170 -16.244  1.00 10.00      A   
ATOM    940  O   PRO   180      21.076  -4.158 -16.902  1.00 10.00      A   
ATOM    941  N   ASN   181      22.820  -5.270 -16.022  1.00 10.00      A   
ATOM    942  HN  ASN   181      23.634  -5.213 -15.478  1.00 10.00      A   
ATOM    943  CA  ASN   181      22.412  -6.559 -16.551  1.00 10.00      A   
ATOM    944  CB  ASN   181      23.572  -7.193 -17.319  1.00 10.00      A   
ATOM    945  CG  ASN   181      23.133  -8.367 -18.165  1.00 10.00      A   
ATOM    946  OD1 ASN   181      23.025  -9.493 -17.677  1.00 10.00      A   
ATOM    947  ND2 ASN   181      22.881  -8.115 -19.441  1.00 10.00      A   
ATOM    948 HD21 ASN   181      22.996  -7.191 -19.763  1.00 10.00      A   
ATOM    949 HD22 ASN   181      22.586  -8.856 -20.010  1.00 10.00      A   
ATOM    950  C   ASN   181      21.976  -7.481 -15.414  1.00 10.00      A   
ATOM    951  O   ASN   181      22.718  -7.678 -14.448  1.00 10.00      A   
ATOM    952  N   PRO   182      20.765  -8.053 -15.510  1.00 10.00      A   
ATOM    953  CA  PRO   182      20.223  -8.958 -14.485  1.00 10.00      A   
ATOM    954  CB  PRO   182      18.889  -9.420 -15.082  1.00 10.00      A   
ATOM    955  CG  PRO   182      18.523  -8.356 -16.058  1.00 10.00      A   
ATOM    956  CD  PRO   182      19.820  -7.853 -16.621  1.00 10.00      A   
ATOM    957  C   PRO   182      21.132 -10.157 -14.224  1.00 10.00      A   
ATOM    958  O   PRO   182      21.359 -10.537 -13.072  1.00 10.00      A   
ATOM    959  N   GLU   183      21.668 -10.734 -15.294  1.00 10.00      A   
ATOM    960  HN  GLU   183      21.466 -10.375 -16.185  1.00 10.00      A   
ATOM    961  CA  GLU   183      22.549 -11.890 -15.179  1.00 10.00      A   
ATOM    962  CB  GLU   183      22.839 -12.486 -16.555  1.00 10.00      A   
ATOM    963  CG  GLU   183      21.684 -13.286 -17.131  1.00 10.00      A   
ATOM    964  CD  GLU   183      21.263 -14.416 -16.217  1.00 10.00      A   
ATOM    965  OE1 GLU   183      21.965 -15.449 -16.179  1.00 10.00      A   
ATOM    966  OE2 GLU   183      20.238 -14.268 -15.520  1.00 10.00      A   
ATOM    967  C   GLU   183      23.849 -11.530 -14.470  1.00 10.00      A   
ATOM    968  O   GLU   183      24.402 -12.333 -13.718  1.00 10.00      A   
ATOM    969  N   ALA   184      24.317 -10.308 -14.694  1.00 10.00      A   
ATOM    970  HN  ALA   184      23.818  -9.710 -15.289  1.00 10.00      A   
ATOM    971  CA  ALA   184      25.549  -9.837 -14.072  1.00 10.00      A   
ATOM    972  CB  ALA   184      25.921  -8.460 -14.605  1.00 10.00      A   
ATOM    973  C   ALA   184      25.390  -9.794 -12.557  1.00 10.00      A   
ATOM    974  O   ALA   184      26.336 -10.055 -11.808  1.00 10.00      A   
ATOM    975  N   ALA   185      24.182  -9.468 -12.112  1.00 10.00      A   
ATOM    976  HN  ALA   185      23.473  -9.267 -12.759  1.00 10.00      A   
ATOM    977  CA  ALA   185      23.885  -9.401 -10.693  1.00 10.00      A   
ATOM    978  CB  ALA   185      22.575  -8.661 -10.456  1.00 10.00      A   
ATOM    979  C   ALA   185      23.824 -10.803 -10.101  1.00 10.00      A   
ATOM    980  O   ALA   185      24.267 -11.031  -8.976  1.00 10.00      A   
ATOM    981  N   ARG   186      23.287 -11.741 -10.877  1.00 10.00      A   
ATOM    982  HN  ARG   186      22.963 -11.496 -11.772  1.00 10.00      A   
ATOM    983  CA  ARG   186      23.168 -13.125 -10.436  1.00 10.00      A   
ATOM    984  CB  ARG   186      22.311 -13.936 -11.406  1.00 10.00      A   
ATOM    985  CG  ARG   186      20.884 -13.441 -11.547  1.00 10.00      A   
ATOM    986  CD  ARG   186      19.938 -14.579 -11.886  1.00 10.00      A   
ATOM    987  NE  ARG   186      20.349 -15.295 -13.090  1.00 10.00      A   
ATOM    988  HE  ARG   186      20.376 -14.778 -13.944  1.00 10.00      A   
ATOM    989  CZ  ARG   186      20.674 -16.586 -13.119  1.00 10.00      A   
ATOM    990  NH1 ARG   186      20.635 -17.315 -12.008  1.00 10.00      A   
ATOM    991 HH11 ARG   186      20.350 -16.878 -11.105  1.00 10.00      A   
ATOM    992 HH12 ARG   186      20.893 -18.330 -12.031  1.00 10.00      A   
ATOM    993  NH2 ARG   186      21.064 -17.138 -14.256  1.00 10.00      A   
ATOM    994 HH21 ARG   186      21.125 -16.556 -15.131  1.00 10.00      A   
ATOM    995 HH22 ARG   186      21.314 -18.148 -14.292  1.00 10.00      A   
ATOM    996  C   ARG   186      24.541 -13.769 -10.308  1.00 10.00      A   
ATOM    997  O   ARG   186      24.806 -14.507  -9.359  1.00 10.00      A   
ATOM    998  N   ALA   187      25.414 -13.477 -11.267  1.00 10.00      A   
ATOM    999  HN  ALA   187      25.135 -12.886 -12.004  1.00 10.00      A   
ATOM   1000  CA  ALA   187      26.763 -14.024 -11.273  1.00 10.00      A   
ATOM   1001  CB  ALA   187      27.494 -13.610 -12.541  1.00 10.00      A   
ATOM   1002  C   ALA   187      27.548 -13.583 -10.041  1.00 10.00      A   
ATOM   1003  O   ALA   187      28.437 -14.294  -9.574  1.00 10.00      A   
ATOM   1004  N   ALA   188      27.204 -12.415  -9.511  1.00 10.00      A   
ATOM   1005  HN  ALA   188      26.476 -11.900  -9.920  1.00 10.00      A   
ATOM   1006  CA  ALA   188      27.881 -11.880  -8.336  1.00 10.00      A   
ATOM   1007  CB  ALA   188      28.013 -10.371  -8.448  1.00 10.00      A   
ATOM   1008  C   ALA   188      27.151 -12.253  -7.048  1.00 10.00      A   
ATOM   1009  O   ALA   188      27.551 -11.851  -5.956  1.00 10.00      A   
ATOM   1010  N   ASN   189      26.079 -13.021  -7.175  1.00 10.00      A   
ATOM   1011  HN  ASN   189      25.802 -13.323  -8.068  1.00 10.00      A   
ATOM   1012  CA  ASN   189      25.306 -13.434  -6.010  1.00 10.00      A   
ATOM   1013  CB  ASN   189      23.967 -12.692  -5.933  1.00 10.00      A   
ATOM   1014  CG  ASN   189      24.107 -11.284  -5.383  1.00 10.00      A   
ATOM   1015  OD1 ASN   189      24.050 -11.066  -4.173  1.00 10.00      A   
ATOM   1016  ND2 ASN   189      24.289 -10.315  -6.269  1.00 10.00      A   
ATOM   1017 HD21 ASN   189      24.320 -10.559  -7.222  1.00 10.00      A   
ATOM   1018 HD22 ASN   189      24.390  -9.398  -5.939  1.00 10.00      A   
ATOM   1019  C   ASN   189      25.095 -14.939  -5.993  1.00 10.00      A   
ATOM   1020  O   ASN   189      24.229 -15.443  -5.278  1.00 10.00      A   
ATOM   1021  N   ASN   190      25.901 -15.646  -6.787  1.00 10.00      A   
ATOM   1022  HN  ASN   190      26.562 -15.166  -7.328  1.00 10.00      A   
ATOM   1023  CA  ASN   190      25.844 -17.106  -6.878  1.00 10.00      A   
ATOM   1024  CB  ASN   190      26.222 -17.759  -5.541  1.00 10.00      A   
ATOM   1025  CG  ASN   190      26.679 -19.201  -5.689  1.00 10.00      A   
ATOM   1026  OD1 ASN   190      27.333 -19.565  -6.669  1.00 10.00      A   
ATOM   1027  ND2 ASN   190      26.339 -20.031  -4.714  1.00 10.00      A   
ATOM   1028 HD21 ASN   190      25.820 -19.672  -3.961  1.00 10.00      A   
ATOM   1029 HD22 ASN   190      26.612 -20.971  -4.784  1.00 10.00      A   
ATOM   1030  C   ASN   190      24.479 -17.603  -7.354  1.00 10.00      A   
ATOM   1031  O   ASN   190      23.824 -18.400  -6.682  1.00 10.00      A   
ATOM   1032  N   GLY   191      24.038 -17.107  -8.501  1.00 10.00      A   
ATOM   1033  HN  GLY   191      24.578 -16.434  -8.973  1.00 10.00      A   
ATOM   1034  CA  GLY   191      22.764 -17.530  -9.054  1.00 10.00      A   
ATOM   1035  C   GLY   191      21.591 -16.727  -8.531  1.00 10.00      A   
ATOM   1036  O   GLY   191      20.626 -16.479  -9.262  1.00 10.00      A   
ATOM   1037  N   ALA   192      21.663 -16.334  -7.268  1.00 10.00      A   
ATOM   1038  HN  ALA   192      22.450 -16.582  -6.735  1.00 10.00      A   
ATOM   1039  CA  ALA   192      20.607 -15.554  -6.646  1.00 10.00      A   
ATOM   1040  CB  ALA   192      20.854 -15.437  -5.151  1.00 10.00      A   
ATOM   1041  C   ALA   192      20.506 -14.174  -7.284  1.00 10.00      A   
ATOM   1042  O   ALA   192      21.506 -13.614  -7.738  1.00 10.00      A   
ATOM   1043  N   LEU   193      19.299 -13.630  -7.323  1.00 10.00      A   
ATOM   1044  HN  LEU   193      18.539 -14.120  -6.941  1.00 10.00      A   
ATOM   1045  CA  LEU   193      19.071 -12.320  -7.917  1.00 10.00      A   
ATOM   1046  CB  LEU   193      18.272 -12.452  -9.220  1.00 10.00      A   
ATOM   1047  CG  LEU   193      17.899 -11.141  -9.928  1.00 10.00      A   
ATOM   1048  CD1 LEU   193      19.145 -10.410 -10.407  1.00 10.00      A   
ATOM   1049  CD2 LEU   193      16.956 -11.413 -11.090  1.00 10.00      A   
ATOM   1050  C   LEU   193      18.340 -11.399  -6.950  1.00 10.00      A   
ATOM   1051  O   LEU   193      17.216 -11.691  -6.533  1.00 10.00      A   
ATOM   1052  N   PRO   194      18.987 -10.293  -6.556  1.00 10.00      A   
ATOM   1053  CA  PRO   194      18.392  -9.307  -5.652  1.00 10.00      A   
ATOM   1054  CB  PRO   194      19.575  -8.405  -5.265  1.00 10.00      A   
ATOM   1055  CG  PRO   194      20.796  -9.102  -5.770  1.00 10.00      A   
ATOM   1056  CD  PRO   194      20.351  -9.920  -6.944  1.00 10.00      A   
ATOM   1057  C   PRO   194      17.319  -8.492  -6.377  1.00 10.00      A   
ATOM   1058  O   PRO   194      17.593  -7.844  -7.391  1.00 10.00      A   
ATOM   1059  N   PRO   195      16.080  -8.520  -5.869  1.00 10.00      A   
ATOM   1060  CA  PRO   195      14.958  -7.799  -6.476  1.00 10.00      A   
ATOM   1061  CB  PRO   195      13.738  -8.419  -5.790  1.00 10.00      A   
ATOM   1062  CG  PRO   195      14.242  -8.841  -4.453  1.00 10.00      A   
ATOM   1063  CD  PRO   195      15.675  -9.259  -4.658  1.00 10.00      A   
ATOM   1064  C   PRO   195      15.007  -6.296  -6.207  1.00 10.00      A   
ATOM   1065  O   PRO   195      15.815  -5.821  -5.402  1.00 10.00      A   
ATOM   1066  N   ASP   196      14.154  -5.559  -6.905  1.00 10.00      A   
ATOM   1067  HN  ASP   196      13.564  -6.001  -7.552  1.00 10.00      A   
ATOM   1068  CA  ASP   196      14.064  -4.113  -6.752  1.00 10.00      A   
ATOM   1069  CB  ASP   196      13.152  -3.538  -7.841  1.00 10.00      A   
ATOM   1070  CG  ASP   196      12.626  -2.157  -7.519  1.00 10.00      A   
ATOM   1071  OD1 ASP   196      13.335  -1.166  -7.797  1.00 10.00      A   
ATOM   1072  OD2 ASP   196      11.498  -2.060  -6.987  1.00 10.00      A   
ATOM   1073  C   ASP   196      13.543  -3.760  -5.357  1.00 10.00      A   
ATOM   1074  O   ASP   196      12.663  -4.441  -4.823  1.00 10.00      A   
ATOM   1075  N   LEU   197      14.084  -2.703  -4.765  1.00 10.00      A   
ATOM   1076  HN  LEU   197      14.771  -2.181  -5.238  1.00 10.00      A   
ATOM   1077  CA  LEU   197      13.672  -2.301  -3.425  1.00 10.00      A   
ATOM   1078  CB  LEU   197      14.885  -2.006  -2.538  1.00 10.00      A   
ATOM   1079  CG  LEU   197      15.737  -3.207  -2.127  1.00 10.00      A   
ATOM   1080  CD1 LEU   197      16.795  -2.784  -1.123  1.00 10.00      A   
ATOM   1081  CD2 LEU   197      14.868  -4.314  -1.552  1.00 10.00      A   
ATOM   1082  C   LEU   197      12.717  -1.114  -3.427  1.00 10.00      A   
ATOM   1083  O   LEU   197      12.391  -0.577  -2.368  1.00 10.00      A   
ATOM   1084  N   SER   198      12.259  -0.710  -4.603  1.00 10.00      A   
ATOM   1085  HN  SER   198      12.533  -1.184  -5.420  1.00 10.00      A   
ATOM   1086  CA  SER   198      11.344   0.415  -4.704  1.00 10.00      A   
ATOM   1087  CB  SER   198      11.374   1.013  -6.112  1.00 10.00      A   
ATOM   1088  OG  SER   198      12.698   1.092  -6.615  1.00 10.00      A   
ATOM   1089  HG  SER   198      12.930   0.242  -7.041  1.00 10.00      A   
ATOM   1090  C   SER   198       9.923  -0.014  -4.350  1.00 10.00      A   
ATOM   1091  O   SER   198       9.218   0.676  -3.619  1.00 10.00      A   
ATOM   1092  N   TYR   199       9.511  -1.165  -4.866  1.00 10.00      A   
ATOM   1093  HN  TYR   199      10.125  -1.683  -5.438  1.00 10.00      A   
ATOM   1094  CA  TYR   199       8.169  -1.678  -4.607  1.00 10.00      A   
ATOM   1095  CB  TYR   199       7.455  -2.011  -5.920  1.00 10.00      A   
ATOM   1096  CG  TYR   199       6.921  -0.808  -6.664  1.00 10.00      A   
ATOM   1097  CD1 TYR   199       7.542  -0.348  -7.819  1.00 10.00      A   
ATOM   1098  CD2 TYR   199       5.789  -0.137  -6.219  1.00 10.00      A   
ATOM   1099  CE1 TYR   199       7.052   0.745  -8.505  1.00 10.00      A   
ATOM   1100  CE2 TYR   199       5.293   0.959  -6.899  1.00 10.00      A   
ATOM   1101  CZ  TYR   199       5.928   1.394  -8.041  1.00 10.00      A   
ATOM   1102  OH  TYR   199       5.434   2.481  -8.725  1.00 10.00      A   
ATOM   1103  HH  TYR   199       5.399   2.271  -9.669  1.00 10.00      A   
ATOM   1104  C   TYR   199       8.206  -2.909  -3.710  1.00 10.00      A   
ATOM   1105  O   TYR   199       7.222  -3.644  -3.615  1.00 10.00      A   
ATOM   1106  N   ILE   200       9.326  -3.115  -3.028  1.00 10.00      A   
ATOM   1107  HN  ILE   200      10.065  -2.475  -3.125  1.00 10.00      A   
ATOM   1108  CA  ILE   200       9.493  -4.271  -2.147  1.00 10.00      A   
ATOM   1109  CB  ILE   200      10.913  -4.332  -1.533  1.00 10.00      A   
ATOM   1110  CG1 ILE   200      11.143  -5.653  -0.790  1.00 10.00      A   
ATOM   1111  CG2 ILE   200      11.178  -3.141  -0.621  1.00 10.00      A   
ATOM   1112  CD1 ILE   200      11.239  -6.861  -1.700  1.00 10.00      A   
ATOM   1113  C   ILE   200       8.431  -4.316  -1.039  1.00 10.00      A   
ATOM   1114  O   ILE   200       7.971  -5.387  -0.648  1.00 10.00      A   
ATOM   1115  N   VAL   201       8.023  -3.146  -0.563  1.00 10.00      A   
ATOM   1116  HN  VAL   201       8.404  -2.320  -0.932  1.00 10.00      A   
ATOM   1117  CA  VAL   201       7.028  -3.057   0.504  1.00 10.00      A   
ATOM   1118  CB  VAL   201       7.072  -1.673   1.189  1.00 10.00      A   
ATOM   1119  CG1 VAL   201       6.221  -1.653   2.451  1.00 10.00      A   
ATOM   1120  CG2 VAL   201       8.506  -1.291   1.510  1.00 10.00      A   
ATOM   1121  C   VAL   201       5.618  -3.328  -0.019  1.00 10.00      A   
ATOM   1122  O   VAL   201       4.707  -3.643   0.748  1.00 10.00      A   
ATOM   1123  N   ARG   202       5.443  -3.230  -1.327  1.00 10.00      A   
ATOM   1124  HN  ARG   202       6.211  -3.015  -1.901  1.00 10.00      A   
ATOM   1125  CA  ARG   202       4.141  -3.448  -1.931  1.00 10.00      A   
ATOM   1126  CB  ARG   202       3.846  -2.358  -2.965  1.00 10.00      A   
ATOM   1127  CG  ARG   202       2.366  -2.111  -3.205  1.00 10.00      A   
ATOM   1128  CD  ARG   202       2.137  -1.255  -4.438  1.00 10.00      A   
ATOM   1129  NE  ARG   202       2.561   0.136  -4.250  1.00 10.00      A   
ATOM   1130  HE  ARG   202       3.197   0.321  -3.524  1.00 10.00      A   
ATOM   1131  CZ  ARG   202       2.129   1.151  -5.004  1.00 10.00      A   
ATOM   1132  NH1 ARG   202       1.261   0.934  -5.985  1.00 10.00      A   
ATOM   1133 HH11 ARG   202       0.922   1.730  -6.574  1.00 10.00      A   
ATOM   1134 HH12 ARG   202       0.910  -0.029  -6.175  1.00 10.00      A   
ATOM   1135  NH2 ARG   202       2.577   2.380  -4.785  1.00 10.00      A   
ATOM   1136 HH21 ARG   202       2.241   3.175  -5.375  1.00 10.00      A   
ATOM   1137 HH22 ARG   202       3.273   2.560  -4.023  1.00 10.00      A   
ATOM   1138  C   ARG   202       4.047  -4.832  -2.573  1.00 10.00      A   
ATOM   1139  O   ARG   202       2.953  -5.317  -2.859  1.00 10.00      A   
ATOM   1140  N   ALA   203       5.192  -5.473  -2.776  1.00 10.00      A   
ATOM   1141  HN  ALA   203       6.035  -5.049  -2.502  1.00 10.00      A   
ATOM   1142  CA  ALA   203       5.229  -6.791  -3.399  1.00 10.00      A   
ATOM   1143  CB  ALA   203       6.283  -6.828  -4.497  1.00 10.00      A   
ATOM   1144  C   ALA   203       5.472  -7.904  -2.386  1.00 10.00      A   
ATOM   1145  O   ALA   203       5.722  -9.050  -2.765  1.00 10.00      A   
ATOM   1146  N   ARG   204       5.406  -7.574  -1.103  1.00 10.00      A   
ATOM   1147  HN  ARG   204       5.200  -6.648  -0.854  1.00 10.00      A   
ATOM   1148  CA  ARG   204       5.623  -8.564  -0.057  1.00 10.00      A   
ATOM   1149  CB  ARG   204       7.003  -8.398   0.582  1.00 10.00      A   
ATOM   1150  CG  ARG   204       8.144  -8.957  -0.252  1.00 10.00      A   
ATOM   1151  CD  ARG   204       8.026 -10.465  -0.421  1.00 10.00      A   
ATOM   1152  NE  ARG   204       8.808 -10.946  -1.557  1.00 10.00      A   
ATOM   1153  HE  ARG   204       9.038 -10.287  -2.257  1.00 10.00      A   
ATOM   1154  CZ  ARG   204       9.215 -12.206  -1.701  1.00 10.00      A   
ATOM   1155  NH1 ARG   204       8.931 -13.118  -0.778  1.00 10.00      A   
ATOM   1156 HH11 ARG   204       8.376 -12.853   0.067  1.00 10.00      A   
ATOM   1157 HH12 ARG   204       9.255 -14.104  -0.896  1.00 10.00      A   
ATOM   1158  NH2 ARG   204       9.910 -12.557  -2.773  1.00 10.00      A   
ATOM   1159 HH21 ARG   204      10.135 -11.853  -3.509  1.00 10.00      A   
ATOM   1160 HH22 ARG   204      10.235 -13.543  -2.887  1.00 10.00      A   
ATOM   1161  C   ARG   204       4.533  -8.498   1.004  1.00 10.00      A   
ATOM   1162  O   ARG   204       4.277  -7.440   1.584  1.00 10.00      A   
ATOM   1163  N   HIS   205       3.895  -9.636   1.247  1.00 10.00      A   
ATOM   1164  HN  HIS   205       4.155 -10.441   0.748  1.00 10.00      A   
ATOM   1165  CA  HIS   205       2.825  -9.731   2.235  1.00 10.00      A   
ATOM   1166  CB  HIS   205       2.161 -11.108   2.165  1.00 10.00      A   
ATOM   1167  CG  HIS   205       0.927 -11.242   3.004  1.00 10.00      A   
ATOM   1168  ND1 HIS   205       0.905 -11.925   4.202  1.00 10.00      A   
ATOM   1169  HD1 HIS   205       1.677 -12.362   4.627  1.00 10.00      A   
ATOM   1170  CD2 HIS   205      -0.337 -10.800   2.803  1.00 10.00      A   
ATOM   1171  CE1 HIS   205      -0.317 -11.900   4.700  1.00 10.00      A   
ATOM   1172  NE2 HIS   205      -1.087 -11.225   3.871  1.00 10.00      A   
ATOM   1173  HE2 HIS   205      -2.048 -11.058   3.999  1.00 10.00      A   
ATOM   1174  C   HIS   205       3.360  -9.473   3.638  1.00 10.00      A   
ATOM   1175  O   HIS   205       4.002 -10.333   4.240  1.00 10.00      A   
ATOM   1176  N   GLY   206       3.089  -8.285   4.147  1.00 10.00      A   
ATOM   1177  HN  GLY   206       2.563  -7.644   3.618  1.00 10.00      A   
ATOM   1178  CA  GLY   206       3.556  -7.917   5.466  1.00 10.00      A   
ATOM   1179  C   GLY   206       4.152  -6.529   5.466  1.00 10.00      A   
ATOM   1180  O   GLY   206       4.264  -5.890   6.513  1.00 10.00      A   
ATOM   1181  N   GLY   207       4.551  -6.077   4.281  1.00 10.00      A   
ATOM   1182  HN  GLY   207       4.458  -6.655   3.492  1.00 10.00      A   
ATOM   1183  CA  GLY   207       5.120  -4.756   4.129  1.00 10.00      A   
ATOM   1184  C   GLY   207       6.363  -4.541   4.965  1.00 10.00      A   
ATOM   1185  O   GLY   207       7.331  -5.301   4.868  1.00 10.00      A   
ATOM   1186  N   GLU   208       6.318  -3.511   5.801  1.00 10.00      A   
ATOM   1187  HN  GLU   208       5.497  -2.974   5.845  1.00 10.00      A   
ATOM   1188  CA  GLU   208       7.437  -3.155   6.663  1.00 10.00      A   
ATOM   1189  CB  GLU   208       7.190  -1.803   7.336  1.00 10.00      A   
ATOM   1190  CG  GLU   208       6.832  -0.686   6.372  1.00 10.00      A   
ATOM   1191  CD  GLU   208       5.438  -0.143   6.598  1.00 10.00      A   
ATOM   1192  OE1 GLU   208       5.310   0.956   7.183  1.00 10.00      A   
ATOM   1193  OE2 GLU   208       4.462  -0.804   6.187  1.00 10.00      A   
ATOM   1194  C   GLU   208       7.701  -4.220   7.718  1.00 10.00      A   
ATOM   1195  O   GLU   208       8.855  -4.517   8.035  1.00 10.00      A   
ATOM   1196  N   ASP   209       6.629  -4.795   8.246  1.00 10.00      A   
ATOM   1197  HN  ASP   209       5.737  -4.516   7.940  1.00 10.00      A   
ATOM   1198  CA  ASP   209       6.731  -5.831   9.274  1.00 10.00      A   
ATOM   1199  CB  ASP   209       5.336  -6.314   9.683  1.00 10.00      A   
ATOM   1200  CG  ASP   209       4.547  -5.261  10.431  1.00 10.00      A   
ATOM   1201  OD1 ASP   209       4.322  -5.433  11.646  1.00 10.00      A   
ATOM   1202  OD2 ASP   209       4.142  -4.258   9.805  1.00 10.00      A   
ATOM   1203  C   ASP   209       7.558  -7.008   8.782  1.00 10.00      A   
ATOM   1204  O   ASP   209       8.384  -7.552   9.519  1.00 10.00      A   
ATOM   1205  N   TYR   210       7.342  -7.384   7.527  1.00 10.00      A   
ATOM   1206  HN  TYR   210       6.680  -6.894   6.991  1.00 10.00      A   
ATOM   1207  CA  TYR   210       8.063  -8.493   6.925  1.00 10.00      A   
ATOM   1208  CB  TYR   210       7.465  -8.848   5.556  1.00 10.00      A   
ATOM   1209  CG  TYR   210       8.299  -9.818   4.746  1.00 10.00      A   
ATOM   1210  CD1 TYR   210       8.351 -11.168   5.075  1.00 10.00      A   
ATOM   1211  CD2 TYR   210       9.040  -9.383   3.653  1.00 10.00      A   
ATOM   1212  CE1 TYR   210       9.117 -12.054   4.338  1.00 10.00      A   
ATOM   1213  CE2 TYR   210       9.807 -10.262   2.913  1.00 10.00      A   
ATOM   1214  CZ  TYR   210       9.843 -11.595   3.258  1.00 10.00      A   
ATOM   1215  OH  TYR   210      10.607 -12.474   2.521  1.00 10.00      A   
ATOM   1216  HH  TYR   210      10.162 -13.324   2.483  1.00 10.00      A   
ATOM   1217  C   TYR   210       9.546  -8.169   6.787  1.00 10.00      A   
ATOM   1218  O   TYR   210      10.401  -8.951   7.194  1.00 10.00      A   
ATOM   1219  N   VAL   211       9.842  -7.001   6.234  1.00 10.00      A   
ATOM   1220  HN  VAL   211       9.114  -6.403   5.962  1.00 10.00      A   
ATOM   1221  CA  VAL   211      11.224  -6.582   6.032  1.00 10.00      A   
ATOM   1222  CB  VAL   211      11.307  -5.241   5.267  1.00 10.00      A   
ATOM   1223  CG1 VAL   211      12.757  -4.841   5.033  1.00 10.00      A   
ATOM   1224  CG2 VAL   211      10.562  -5.335   3.942  1.00 10.00      A   
ATOM   1225  C   VAL   211      11.967  -6.471   7.363  1.00 10.00      A   
ATOM   1226  O   VAL   211      13.099  -6.945   7.492  1.00 10.00      A   
ATOM   1227  N   PHE   212      11.315  -5.867   8.353  1.00 10.00      A   
ATOM   1228  HN  PHE   212      10.405  -5.525   8.189  1.00 10.00      A   
ATOM   1229  CA  PHE   212      11.910  -5.687   9.673  1.00 10.00      A   
ATOM   1230  CB  PHE   212      10.942  -4.938  10.597  1.00 10.00      A   
ATOM   1231  CG  PHE   212      11.484  -4.680  11.975  1.00 10.00      A   
ATOM   1232  CD1 PHE   212      12.557  -3.826  12.159  1.00 10.00      A   
ATOM   1233  CD2 PHE   212      10.919  -5.292  13.083  1.00 10.00      A   
ATOM   1234  CE1 PHE   212      13.061  -3.586  13.421  1.00 10.00      A   
ATOM   1235  CE2 PHE   212      11.418  -5.056  14.348  1.00 10.00      A   
ATOM   1236  CZ  PHE   212      12.490  -4.201  14.518  1.00 10.00      A   
ATOM   1237  C   PHE   212      12.309  -7.020  10.301  1.00 10.00      A   
ATOM   1238  O   PHE   212      13.451  -7.194  10.737  1.00 10.00      A   
ATOM   1239  N   SER   213      11.375  -7.964  10.319  1.00 10.00      A   
ATOM   1240  HN  SER   213      10.502  -7.781   9.913  1.00 10.00      A   
ATOM   1241  CA  SER   213      11.622  -9.273  10.912  1.00 10.00      A   
ATOM   1242  CB  SER   213      10.308 -10.019  11.141  1.00 10.00      A   
ATOM   1243  OG  SER   213       9.468  -9.931  10.003  1.00 10.00      A   
ATOM   1244  HG  SER   213       9.030  -9.070   9.990  1.00 10.00      A   
ATOM   1245  C   SER   213      12.593 -10.107  10.081  1.00 10.00      A   
ATOM   1246  O   SER   213      13.338 -10.918  10.619  1.00 10.00      A   
ATOM   1247  N   LEU   214      12.585  -9.900   8.770  1.00 10.00      A   
ATOM   1248  HN  LEU   214      11.955  -9.248   8.393  1.00 10.00      A   
ATOM   1249  CA  LEU   214      13.475 -10.631   7.875  1.00 10.00      A   
ATOM   1250  CB  LEU   214      13.124 -10.323   6.414  1.00 10.00      A   
ATOM   1251  CG  LEU   214      13.948 -11.045   5.344  1.00 10.00      A   
ATOM   1252  CD1 LEU   214      13.329 -12.390   4.998  1.00 10.00      A   
ATOM   1253  CD2 LEU   214      14.090 -10.177   4.103  1.00 10.00      A   
ATOM   1254  C   LEU   214      14.933 -10.264   8.146  1.00 10.00      A   
ATOM   1255  O   LEU   214      15.829 -11.103   8.043  1.00 10.00      A   
ATOM   1256  N   LEU   215      15.162  -9.009   8.514  1.00 10.00      A   
ATOM   1257  HN  LEU   215      14.404  -8.392   8.609  1.00 10.00      A   
ATOM   1258  CA  LEU   215      16.508  -8.525   8.782  1.00 10.00      A   
ATOM   1259  CB  LEU   215      16.585  -7.012   8.561  1.00 10.00      A   
ATOM   1260  CG  LEU   215      16.140  -6.501   7.189  1.00 10.00      A   
ATOM   1261  CD1 LEU   215      16.283  -4.988   7.113  1.00 10.00      A   
ATOM   1262  CD2 LEU   215      16.924  -7.178   6.073  1.00 10.00      A   
ATOM   1263  C   LEU   215      16.969  -8.869  10.194  1.00 10.00      A   
ATOM   1264  O   LEU   215      18.126  -9.228  10.402  1.00 10.00      A   
ATOM   1265  N   THR   216      16.059  -8.776  11.159  1.00 10.00      A   
ATOM   1266  HN  THR   216      15.139  -8.519  10.931  1.00 10.00      A   
ATOM   1267  CA  THR   216      16.400  -9.054  12.550  1.00 10.00      A   
ATOM   1268  CB  THR   216      15.538  -8.219  13.518  1.00 10.00      A   
ATOM   1269  OG1 THR   216      14.171  -8.230  13.082  1.00 10.00      A   
ATOM   1270  HG1 THR   216      14.052  -7.575  12.382  1.00 10.00      A   
ATOM   1271  CG2 THR   216      16.038  -6.784  13.588  1.00 10.00      A   
ATOM   1272  C   THR   216      16.262 -10.535  12.896  1.00 10.00      A   
ATOM   1273  O   THR   216      16.720 -10.978  13.951  1.00 10.00      A   
ATOM   1274  N   GLY   217      15.646 -11.298  12.006  1.00 10.00      A   
ATOM   1275  HN  GLY   217      15.312 -10.898  11.173  1.00 10.00      A   
ATOM   1276  CA  GLY   217      15.451 -12.713  12.250  1.00 10.00      A   
ATOM   1277  C   GLY   217      16.531 -13.585  11.646  1.00 10.00      A   
ATOM   1278  O   GLY   217      16.259 -14.394  10.763  1.00 10.00      A   
ATOM   1279  N   TYR   218      17.757 -13.417  12.115  1.00 10.00      A   
ATOM   1280  HN  TYR   218      17.918 -12.742  12.804  1.00 10.00      A   
ATOM   1281  CA  TYR   218      18.876 -14.212  11.631  1.00 10.00      A   
ATOM   1282  CB  TYR   218      20.008 -13.310  11.143  1.00 10.00      A   
ATOM   1283  CG  TYR   218      21.172 -14.054  10.521  1.00 10.00      A   
ATOM   1284  CD1 TYR   218      21.032 -14.717   9.308  1.00 10.00      A   
ATOM   1285  CD2 TYR   218      22.414 -14.084  11.142  1.00 10.00      A   
ATOM   1286  CE1 TYR   218      22.095 -15.384   8.730  1.00 10.00      A   
ATOM   1287  CE2 TYR   218      23.481 -14.751  10.574  1.00 10.00      A   
ATOM   1288  CZ  TYR   218      23.318 -15.398   9.367  1.00 10.00      A   
ATOM   1289  OH  TYR   218      24.382 -16.056   8.794  1.00 10.00      A   
ATOM   1290  HH  TYR   218      24.618 -16.819   9.339  1.00 10.00      A   
ATOM   1291  C   TYR   218      19.368 -15.127  12.745  1.00 10.00      A   
ATOM   1292  O   TYR   218      19.743 -14.659  13.820  1.00 10.00      A   
ATOM   1293  N   CYS   219      19.350 -16.426  12.494  1.00 10.00      A   
ATOM   1294  HN  CYS   219      19.040 -16.743  11.621  1.00 10.00      A   
ATOM   1295  CA  CYS   219      19.778 -17.395  13.492  1.00 10.00      A   
ATOM   1296  CB  CYS   219      18.571 -17.871  14.306  1.00 10.00      A   
ATOM   1297  SG  CYS   219      16.996 -17.815  13.418  1.00 10.00      A   
ATOM   1298  HG  CYS   219      16.027 -18.026  14.298  1.00 10.00      A   
ATOM   1299  C   CYS   219      20.504 -18.581  12.857  1.00 10.00      A   
ATOM   1300  O   CYS   219      20.901 -18.529  11.691  1.00 10.00      A   
ATOM   1301  N   GLU   220      20.684 -19.644  13.633  1.00 10.00      A   
ATOM   1302  HN  GLU   220      20.337 -19.631  14.550  1.00 10.00      A   
ATOM   1303  CA  GLU   220      21.361 -20.840  13.154  1.00 10.00      A   
ATOM   1304  CB  GLU   220      22.255 -21.427  14.248  1.00 10.00      A   
ATOM   1305  CG  GLU   220      23.680 -20.901  14.224  1.00 10.00      A   
ATOM   1306  CD  GLU   220      24.477 -21.293  15.450  1.00 10.00      A   
ATOM   1307  OE1 GLU   220      24.774 -20.403  16.275  1.00 10.00      A   
ATOM   1308  OE2 GLU   220      24.819 -22.487  15.591  1.00 10.00      A   
ATOM   1309  C   GLU   220      20.354 -21.883  12.682  1.00 10.00      A   
ATOM   1310  O   GLU   220      19.239 -21.965  13.205  1.00 10.00      A   
ATOM   1311  N   PRO   221      20.738 -22.683  11.678  1.00 10.00      A   
ATOM   1312  CA  PRO   221      19.879 -23.734  11.120  1.00 10.00      A   
ATOM   1313  CB  PRO   221      20.782 -24.416  10.087  1.00 10.00      A   
ATOM   1314  CG  PRO   221      21.799 -23.392   9.739  1.00 10.00      A   
ATOM   1315  CD  PRO   221      22.042 -22.620  10.999  1.00 10.00      A   
ATOM   1316  C   PRO   221      19.453 -24.752  12.176  1.00 10.00      A   
ATOM   1317  O   PRO   221      20.203 -25.045  13.111  1.00 10.00      A   
ATOM   1318  N   PRO   222      18.240 -25.305  12.041  1.00 10.00      A   
ATOM   1319  CA  PRO   222      17.722 -26.303  12.980  1.00 10.00      A   
ATOM   1320  CB  PRO   222      16.257 -26.448  12.570  1.00 10.00      A   
ATOM   1321  CG  PRO   222      16.230 -26.057  11.134  1.00 10.00      A   
ATOM   1322  CD  PRO   222      17.278 -24.995  10.971  1.00 10.00      A   
ATOM   1323  C   PRO   222      18.451 -27.640  12.848  1.00 10.00      A   
ATOM   1324  O   PRO   222      19.060 -27.930  11.812  1.00 10.00      A   
ATOM   1325  N   THR   223      18.390 -28.445  13.896  1.00 10.00      A   
ATOM   1326  HN  THR   223      17.875 -28.168  14.685  1.00 10.00      A   
ATOM   1327  CA  THR   223      19.048 -29.740  13.911  1.00 10.00      A   
ATOM   1328  CB  THR   223      18.910 -30.394  15.296  1.00 10.00      A   
ATOM   1329  OG1 THR   223      18.857 -29.361  16.295  1.00 10.00      A   
ATOM   1330  HG1 THR   223      19.707 -28.902  16.327  1.00 10.00      A   
ATOM   1331  CG2 THR   223      20.095 -31.306  15.578  1.00 10.00      A   
ATOM   1332  C   THR   223      18.466 -30.672  12.849  1.00 10.00      A   
ATOM   1333  O   THR   223      17.296 -31.053  12.908  1.00 10.00      A   
ATOM   1334  N   GLY   224      19.288 -31.022  11.872  1.00 10.00      A   
ATOM   1335  HN  GLY   224      20.208 -30.678  11.870  1.00 10.00      A   
ATOM   1336  CA  GLY   224      18.846 -31.904  10.813  1.00 10.00      A   
ATOM   1337  C   GLY   224      18.792 -31.212   9.466  1.00 10.00      A   
ATOM   1338  O   GLY   224      18.735 -31.870   8.427  1.00 10.00      A   
ATOM   1339  N   VAL   225      18.809 -29.885   9.475  1.00 10.00      A   
ATOM   1340  HN  VAL   225      18.859 -29.411  10.334  1.00 10.00      A   
ATOM   1341  CA  VAL   225      18.760 -29.115   8.238  1.00 10.00      A   
ATOM   1342  CB  VAL   225      17.561 -28.139   8.211  1.00 10.00      A   
ATOM   1343  CG1 VAL   225      17.320 -27.622   6.801  1.00 10.00      A   
ATOM   1344  CG2 VAL   225      16.306 -28.806   8.751  1.00 10.00      A   
ATOM   1345  C   VAL   225      20.054 -28.329   8.035  1.00 10.00      A   
ATOM   1346  O   VAL   225      20.410 -27.478   8.847  1.00 10.00      A   
ATOM   1347  N   SER   226      20.753 -28.622   6.952  1.00 10.00      A   
ATOM   1348  HN  SER   226      20.423 -29.314   6.342  1.00 10.00      A   
ATOM   1349  CA  SER   226      22.000 -27.942   6.642  1.00 10.00      A   
ATOM   1350  CB  SER   226      23.061 -28.958   6.209  1.00 10.00      A   
ATOM   1351  OG  SER   226      24.364 -28.391   6.223  1.00 10.00      A   
ATOM   1352  HG  SER   226      24.725 -28.396   5.327  1.00 10.00      A   
ATOM   1353  C   SER   226      21.779 -26.895   5.552  1.00 10.00      A   
ATOM   1354  O   SER   226      20.720 -26.856   4.916  1.00 10.00      A   
ATOM   1355  N   LEU   227      22.772 -26.039   5.348  1.00 10.00      A   
ATOM   1356  HN  LEU   227      23.589 -26.119   5.887  1.00 10.00      A   
ATOM   1357  CA  LEU   227      22.692 -24.994   4.339  1.00 10.00      A   
ATOM   1358  CB  LEU   227      23.036 -23.629   4.945  1.00 10.00      A   
ATOM   1359  CG  LEU   227      22.050 -23.070   5.974  1.00 10.00      A   
ATOM   1360  CD1 LEU   227      22.611 -21.810   6.609  1.00 10.00      A   
ATOM   1361  CD2 LEU   227      20.700 -22.791   5.331  1.00 10.00      A   
ATOM   1362  C   LEU   227      23.634 -25.300   3.181  1.00 10.00      A   
ATOM   1363  O   LEU   227      24.407 -26.259   3.236  1.00 10.00      A   
ATOM   1364  N   ARG   228      23.560 -24.484   2.140  1.00 10.00      A   
ATOM   1365  HN  ARG   228      22.911 -23.749   2.159  1.00 10.00      A   
ATOM   1366  CA  ARG   228      24.399 -24.653   0.963  1.00 10.00      A   
ATOM   1367  CB  ARG   228      23.558 -24.542  -0.307  1.00 10.00      A   
ATOM   1368  CG  ARG   228      22.786 -25.802  -0.656  1.00 10.00      A   
ATOM   1369  CD  ARG   228      21.944 -25.605  -1.904  1.00 10.00      A   
ATOM   1370  NE  ARG   228      22.711 -24.994  -2.988  1.00 10.00      A   
ATOM   1371  HE  ARG   228      23.082 -24.097  -2.825  1.00 10.00      A   
ATOM   1372  CZ  ARG   228      22.934 -25.576  -4.167  1.00 10.00      A   
ATOM   1373  NH1 ARG   228      22.452 -26.787  -4.419  1.00 10.00      A   
ATOM   1374 HH11 ARG   228      21.893 -27.291  -3.697  1.00 10.00      A   
ATOM   1375 HH12 ARG   228      22.631 -27.244  -5.340  1.00 10.00      A   
ATOM   1376  NH2 ARG   228      23.645 -24.944  -5.092  1.00 10.00      A   
ATOM   1377 HH21 ARG   228      24.029 -23.991  -4.902  1.00 10.00      A   
ATOM   1378 HH22 ARG   228      23.824 -25.396  -6.014  1.00 10.00      A   
ATOM   1379  C   ARG   228      25.519 -23.623   0.933  1.00 10.00      A   
ATOM   1380  O   ARG   228      26.022 -23.276  -0.135  1.00 10.00      A   
ATOM   1381  N   GLU   229      25.896 -23.142   2.116  1.00 10.00      A   
ATOM   1382  HN  GLU   229      25.449 -23.481   2.918  1.00 10.00      A   
ATOM   1383  CA  GLU   229      26.961 -22.145   2.275  1.00 10.00      A   
ATOM   1384  CB  GLU   229      28.283 -22.609   1.658  1.00 10.00      A   
ATOM   1385  CG  GLU   229      29.505 -22.191   2.453  1.00 10.00      A   
ATOM   1386  CD  GLU   229      29.685 -23.017   3.709  1.00 10.00      A   
ATOM   1387  OE1 GLU   229      30.720 -23.706   3.823  1.00 10.00      A   
ATOM   1388  OE2 GLU   229      28.792 -22.983   4.581  1.00 10.00      A   
ATOM   1389  C   GLU   229      26.561 -20.772   1.746  1.00 10.00      A   
ATOM   1390  O   GLU   229      26.468 -19.813   2.512  1.00 10.00      A   
ATOM   1391  N   GLY   230      26.326 -20.677   0.439  1.00 10.00      A   
ATOM   1392  HN  GLY   230      26.419 -21.478  -0.126  1.00 10.00      A   
ATOM   1393  CA  GLY   230      25.930 -19.414  -0.159  1.00 10.00      A   
ATOM   1394  C   GLY   230      24.570 -18.971   0.338  1.00 10.00      A   
ATOM   1395  O   GLY   230      24.277 -17.777   0.414  1.00 10.00      A   
ATOM   1396  N   LEU   231      23.745 -19.948   0.680  1.00 10.00      A   
ATOM   1397  HN  LEU   231      24.045 -20.874   0.588  1.00 10.00      A   
ATOM   1398  CA  LEU   231      22.413 -19.684   1.194  1.00 10.00      A   
ATOM   1399  CB  LEU   231      21.441 -20.779   0.746  1.00 10.00      A   
ATOM   1400  CG  LEU   231      21.283 -20.965  -0.765  1.00 10.00      A   
ATOM   1401  CD1 LEU   231      20.438 -22.191  -1.070  1.00 10.00      A   
ATOM   1402  CD2 LEU   231      20.674 -19.727  -1.402  1.00 10.00      A   
ATOM   1403  C   LEU   231      22.461 -19.619   2.716  1.00 10.00      A   
ATOM   1404  O   LEU   231      23.049 -20.489   3.365  1.00 10.00      A   
ATOM   1405  N   TYR   232      21.859 -18.588   3.277  1.00 10.00      A   
ATOM   1406  HN  TYR   232      21.409 -17.926   2.705  1.00 10.00      A   
ATOM   1407  CA  TYR   232      21.834 -18.409   4.720  1.00 10.00      A   
ATOM   1408  CB  TYR   232      22.145 -16.957   5.086  1.00 10.00      A   
ATOM   1409  CG  TYR   232      23.501 -16.491   4.604  1.00 10.00      A   
ATOM   1410  CD1 TYR   232      23.653 -15.934   3.341  1.00 10.00      A   
ATOM   1411  CD2 TYR   232      24.627 -16.611   5.406  1.00 10.00      A   
ATOM   1412  CE1 TYR   232      24.889 -15.513   2.888  1.00 10.00      A   
ATOM   1413  CE2 TYR   232      25.866 -16.192   4.962  1.00 10.00      A   
ATOM   1414  CZ  TYR   232      25.991 -15.644   3.704  1.00 10.00      A   
ATOM   1415  OH  TYR   232      27.225 -15.223   3.259  1.00 10.00      A   
ATOM   1416  HH  TYR   232      27.839 -15.966   3.281  1.00 10.00      A   
ATOM   1417  C   TYR   232      20.480 -18.826   5.275  1.00 10.00      A   
ATOM   1418  O   TYR   232      19.506 -18.928   4.528  1.00 10.00      A   
ATOM   1419  N   PHE   233      20.416 -19.066   6.576  1.00 10.00      A   
ATOM   1420  HN  PHE   233      21.217 -18.948   7.133  1.00 10.00      A   
ATOM   1421  CA  PHE   233      19.176 -19.486   7.200  1.00 10.00      A   
ATOM   1422  CB  PHE   233      19.430 -20.481   8.337  1.00 10.00      A   
ATOM   1423  CG  PHE   233      18.176 -20.893   9.056  1.00 10.00      A   
ATOM   1424  CD1 PHE   233      17.289 -21.781   8.472  1.00 10.00      A   
ATOM   1425  CD2 PHE   233      17.881 -20.383  10.310  1.00 10.00      A   
ATOM   1426  CE1 PHE   233      16.132 -22.154   9.126  1.00 10.00      A   
ATOM   1427  CE2 PHE   233      16.727 -20.752  10.968  1.00 10.00      A   
ATOM   1428  CZ  PHE   233      15.852 -21.639  10.376  1.00 10.00      A   
ATOM   1429  C   PHE   233      18.356 -18.305   7.702  1.00 10.00      A   
ATOM   1430  O   PHE   233      18.827 -17.494   8.500  1.00 10.00      A   
ATOM   1431  N   ASN   234      17.129 -18.220   7.218  1.00 10.00      A   
ATOM   1432  HN  ASN   234      16.833 -18.883   6.553  1.00 10.00      A   
ATOM   1433  CA  ASN   234      16.209 -17.175   7.629  1.00 10.00      A   
ATOM   1434  CB  ASN   234      16.168 -16.041   6.610  1.00 10.00      A   
ATOM   1435  CG  ASN   234      15.552 -14.782   7.185  1.00 10.00      A   
ATOM   1436  OD1 ASN   234      14.334 -14.619   7.198  1.00 10.00      A   
ATOM   1437  ND2 ASN   234      16.391 -13.886   7.673  1.00 10.00      A   
ATOM   1438 HD21 ASN   234      17.350 -14.083   7.637  1.00 10.00      A   
ATOM   1439 HD22 ASN   234      16.019 -13.060   8.051  1.00 10.00      A   
ATOM   1440  C   ASN   234      14.818 -17.765   7.811  1.00 10.00      A   
ATOM   1441  O   ASN   234      14.175 -18.164   6.843  1.00 10.00      A   
ATOM   1442  N   PRO   235      14.344 -17.836   9.061  1.00 10.00      A   
ATOM   1443  CA  PRO   235      13.029 -18.402   9.387  1.00 10.00      A   
ATOM   1444  CB  PRO   235      12.968 -18.323  10.916  1.00 10.00      A   
ATOM   1445  CG  PRO   235      13.965 -17.279  11.283  1.00 10.00      A   
ATOM   1446  CD  PRO   235      15.057 -17.373  10.261  1.00 10.00      A   
ATOM   1447  C   PRO   235      11.868 -17.625   8.772  1.00 10.00      A   
ATOM   1448  O   PRO   235      10.822 -18.200   8.465  1.00 10.00      A   
ATOM   1449  N   TYR   236      12.064 -16.332   8.564  1.00 10.00      A   
ATOM   1450  HN  TYR   236      12.934 -15.935   8.785  1.00 10.00      A   
ATOM   1451  CA  TYR   236      11.019 -15.485   8.001  1.00 10.00      A   
ATOM   1452  CB  TYR   236      11.171 -14.041   8.473  1.00 10.00      A   
ATOM   1453  CG  TYR   236      10.785 -13.836   9.915  1.00 10.00      A   
ATOM   1454  CD1 TYR   236      11.739 -13.872  10.922  1.00 10.00      A   
ATOM   1455  CD2 TYR   236       9.463 -13.610  10.270  1.00 10.00      A   
ATOM   1456  CE1 TYR   236      11.384 -13.689  12.245  1.00 10.00      A   
ATOM   1457  CE2 TYR   236       9.100 -13.424  11.588  1.00 10.00      A   
ATOM   1458  CZ  TYR   236      10.064 -13.465  12.572  1.00 10.00      A   
ATOM   1459  OH  TYR   236       9.704 -13.276  13.890  1.00 10.00      A   
ATOM   1460  HH  TYR   236      10.471 -13.438  14.457  1.00 10.00      A   
ATOM   1461  C   TYR   236      10.990 -15.546   6.482  1.00 10.00      A   
ATOM   1462  O   TYR   236      10.091 -14.992   5.848  1.00 10.00      A   
ATOM   1463  N   PHE   237      11.966 -16.218   5.897  1.00 10.00      A   
ATOM   1464  HN  PHE   237      12.661 -16.644   6.451  1.00 10.00      A   
ATOM   1465  CA  PHE   237      12.029 -16.339   4.453  1.00 10.00      A   
ATOM   1466  CB  PHE   237      13.484 -16.304   3.971  1.00 10.00      A   
ATOM   1467  CG  PHE   237      13.626 -16.254   2.475  1.00 10.00      A   
ATOM   1468  CD1 PHE   237      13.401 -15.076   1.784  1.00 10.00      A   
ATOM   1469  CD2 PHE   237      13.984 -17.384   1.761  1.00 10.00      A   
ATOM   1470  CE1 PHE   237      13.531 -15.024   0.409  1.00 10.00      A   
ATOM   1471  CE2 PHE   237      14.115 -17.342   0.386  1.00 10.00      A   
ATOM   1472  CZ  PHE   237      13.889 -16.160  -0.291  1.00 10.00      A   
ATOM   1473  C   PHE   237      11.351 -17.620   3.986  1.00 10.00      A   
ATOM   1474  O   PHE   237      11.664 -18.709   4.476  1.00 10.00      A   
ATOM   1475  N   PRO   238      10.397 -17.507   3.048  1.00 10.00      A   
ATOM   1476  CA  PRO   238       9.682 -18.664   2.501  1.00 10.00      A   
ATOM   1477  CB  PRO   238       8.720 -18.044   1.476  1.00 10.00      A   
ATOM   1478  CG  PRO   238       8.599 -16.616   1.878  1.00 10.00      A   
ATOM   1479  CD  PRO   238       9.931 -16.244   2.456  1.00 10.00      A   
ATOM   1480  C   PRO   238      10.654 -19.623   1.815  1.00 10.00      A   
ATOM   1481  O   PRO   238      11.055 -19.413   0.667  1.00 10.00      A   
ATOM   1482  N   GLY   239      11.052 -20.657   2.541  1.00 10.00      A   
ATOM   1483  HN  GLY   239      10.709 -20.758   3.454  1.00 10.00      A   
ATOM   1484  CA  GLY   239      11.990 -21.628   2.015  1.00 10.00      A   
ATOM   1485  C   GLY   239      13.144 -21.831   2.972  1.00 10.00      A   
ATOM   1486  O   GLY   239      13.871 -22.818   2.883  1.00 10.00      A   
ATOM   1487  N   GLN   240      13.304 -20.869   3.884  1.00 10.00      A   
ATOM   1488  HN  GLN   240      12.697 -20.094   3.854  1.00 10.00      A   
ATOM   1489  CA  GLN   240      14.353 -20.887   4.915  1.00 10.00      A   
ATOM   1490  CB  GLN   240      14.384 -22.200   5.704  1.00 10.00      A   
ATOM   1491  CG  GLN   240      13.064 -22.570   6.359  1.00 10.00      A   
ATOM   1492  CD  GLN   240      12.595 -21.558   7.391  1.00 10.00      A   
ATOM   1493  OE1 GLN   240      12.905 -21.667   8.573  1.00 10.00      A   
ATOM   1494  NE2 GLN   240      11.840 -20.562   6.950  1.00 10.00      A   
ATOM   1495 HE21 GLN   240      11.619 -20.534   5.996  1.00 10.00      A   
ATOM   1496 HE22 GLN   240      11.525 -19.898   7.600  1.00 10.00      A   
ATOM   1497  C   GLN   240      15.736 -20.531   4.374  1.00 10.00      A   
ATOM   1498  O   GLN   240      16.492 -19.813   5.023  1.00 10.00      A   
ATOM   1499  N   ALA   241      16.065 -21.041   3.196  1.00 10.00      A   
ATOM   1500  HN  ALA   241      15.428 -21.627   2.735  1.00 10.00      A   
ATOM   1501  CA  ALA   241      17.354 -20.760   2.577  1.00 10.00      A   
ATOM   1502  CB  ALA   241      17.804 -21.934   1.724  1.00 10.00      A   
ATOM   1503  C   ALA   241      17.299 -19.477   1.748  1.00 10.00      A   
ATOM   1504  O   ALA   241      16.758 -19.457   0.639  1.00 10.00      A   
ATOM   1505  N   ILE   242      17.858 -18.405   2.294  1.00 10.00      A   
ATOM   1506  HN  ILE   242      18.285 -18.483   3.180  1.00 10.00      A   
ATOM   1507  CA  ILE   242      17.869 -17.117   1.609  1.00 10.00      A   
ATOM   1508  CB  ILE   242      17.453 -15.952   2.545  1.00 10.00      A   
ATOM   1509  CG1 ILE   242      17.371 -14.630   1.774  1.00 10.00      A   
ATOM   1510  CG2 ILE   242      18.396 -15.831   3.734  1.00 10.00      A   
ATOM   1511  CD1 ILE   242      16.823 -13.476   2.588  1.00 10.00      A   
ATOM   1512  C   ILE   242      19.236 -16.839   0.984  1.00 10.00      A   
ATOM   1513  O   ILE   242      20.274 -17.007   1.627  1.00 10.00      A   
ATOM   1514  N   GLY   243      19.227 -16.423  -0.277  1.00 10.00      A   
ATOM   1515  HN  GLY   243      18.370 -16.322  -0.743  1.00 10.00      A   
ATOM   1516  CA  GLY   243      20.464 -16.121  -0.971  1.00 10.00      A   
ATOM   1517  C   GLY   243      20.869 -14.671  -0.801  1.00 10.00      A   
ATOM   1518  O   GLY   243      20.995 -13.935  -1.780  1.00 10.00      A   
ATOM   1519  N   MET   244      21.058 -14.257   0.444  1.00 10.00      A   
ATOM   1520  HN  MET   244      20.937 -14.892   1.182  1.00 10.00      A   
ATOM   1521  CA  MET   244      21.447 -12.887   0.746  1.00 10.00      A   
ATOM   1522  CB  MET   244      20.224 -11.968   0.752  1.00 10.00      A   
ATOM   1523  CG  MET   244      20.195 -10.966  -0.389  1.00 10.00      A   
ATOM   1524  SD  MET   244      21.608  -9.844  -0.371  1.00 10.00      A   
ATOM   1525  CE  MET   244      21.330  -8.974   1.173  1.00 10.00      A   
ATOM   1526  C   MET   244      22.148 -12.810   2.094  1.00 10.00      A   
ATOM   1527  O   MET   244      21.625 -13.286   3.105  1.00 10.00      A   
ATOM   1528  N   ALA   245      23.330 -12.211   2.103  1.00 10.00      A   
ATOM   1529  HN  ALA   245      23.689 -11.854   1.263  1.00 10.00      A   
ATOM   1530  CA  ALA   245      24.104 -12.061   3.327  1.00 10.00      A   
ATOM   1531  CB  ALA   245      25.583 -11.924   2.994  1.00 10.00      A   
ATOM   1532  C   ALA   245      23.618 -10.846   4.107  1.00 10.00      A   
ATOM   1533  O   ALA   245      23.710  -9.721   3.617  1.00 10.00      A   
ATOM   1534  N   PRO   246      23.092 -11.063   5.326  1.00 10.00      A   
ATOM   1535  CA  PRO   246      22.568  -9.989   6.180  1.00 10.00      A   
ATOM   1536  CB  PRO   246      21.902 -10.737   7.346  1.00 10.00      A   
ATOM   1537  CG  PRO   246      21.807 -12.158   6.902  1.00 10.00      A   
ATOM   1538  CD  PRO   246      22.963 -12.373   5.973  1.00 10.00      A   
ATOM   1539  C   PRO   246      23.673  -9.071   6.705  1.00 10.00      A   
ATOM   1540  O   PRO   246      24.471  -9.465   7.554  1.00 10.00      A   
ATOM   1541  N   PRO   247      23.731  -7.834   6.200  1.00 10.00      A   
ATOM   1542  CA  PRO   247      24.729  -6.857   6.611  1.00 10.00      A   
ATOM   1543  CB  PRO   247      24.929  -6.057   5.324  1.00 10.00      A   
ATOM   1544  CG  PRO   247      23.593  -6.080   4.648  1.00 10.00      A   
ATOM   1545  CD  PRO   247      22.843  -7.285   5.167  1.00 10.00      A   
ATOM   1546  C   PRO   247      24.203  -5.947   7.718  1.00 10.00      A   
ATOM   1547  O   PRO   247      24.779  -4.901   8.005  1.00 10.00      A   
ATOM   1548  N   ILE   248      23.114  -6.366   8.354  1.00 10.00      A   
ATOM   1549  HN  ILE   248      22.707  -7.218   8.093  1.00 10.00      A   
ATOM   1550  CA  ILE   248      22.502  -5.590   9.425  1.00 10.00      A   
ATOM   1551  CB  ILE   248      21.070  -6.088   9.737  1.00 10.00      A   
ATOM   1552  CG1 ILE   248      20.307  -5.053  10.574  1.00 10.00      A   
ATOM   1553  CG2 ILE   248      21.102  -7.445  10.433  1.00 10.00      A   
ATOM   1554  CD1 ILE   248      18.855  -5.402  10.814  1.00 10.00      A   
ATOM   1555  C   ILE   248      23.366  -5.611  10.693  1.00 10.00      A   
ATOM   1556  O   ILE   248      23.138  -4.844  11.631  1.00 10.00      A   
ATOM   1557  N   TYR   249      24.371  -6.481  10.705  1.00 10.00      A   
ATOM   1558  HN  TYR   249      24.516  -7.051   9.924  1.00 10.00      A   
ATOM   1559  CA  TYR   249      25.272  -6.601  11.848  1.00 10.00      A   
ATOM   1560  CB  TYR   249      25.811  -8.035  11.960  1.00 10.00      A   
ATOM   1561  CG  TYR   249      24.771  -9.051  12.376  1.00 10.00      A   
ATOM   1562  CD1 TYR   249      23.969  -9.680  11.433  1.00 10.00      A   
ATOM   1563  CD2 TYR   249      24.589  -9.378  13.713  1.00 10.00      A   
ATOM   1564  CE1 TYR   249      23.013 -10.604  11.808  1.00 10.00      A   
ATOM   1565  CE2 TYR   249      23.636 -10.303  14.098  1.00 10.00      A   
ATOM   1566  CZ  TYR   249      22.848 -10.913  13.143  1.00 10.00      A   
ATOM   1567  OH  TYR   249      21.895 -11.832  13.522  1.00 10.00      A   
ATOM   1568  HH  TYR   249      21.384 -11.483  14.264  1.00 10.00      A   
ATOM   1569  C   TYR   249      26.422  -5.605  11.729  1.00 10.00      A   
ATOM   1570  O   TYR   249      27.314  -5.556  12.578  1.00 10.00      A   
ATOM   1571  N   ASN   250      26.392  -4.812  10.664  1.00 10.00      A   
ATOM   1572  HN  ASN   250      25.652  -4.898  10.026  1.00 10.00      A   
ATOM   1573  CA  ASN   250      27.425  -3.813  10.421  1.00 10.00      A   
ATOM   1574  CB  ASN   250      27.584  -3.562   8.916  1.00 10.00      A   
ATOM   1575  CG  ASN   250      28.989  -3.130   8.541  1.00 10.00      A   
ATOM   1576  OD1 ASN   250      29.714  -2.550   9.351  1.00 10.00      A   
ATOM   1577  ND2 ASN   250      29.385  -3.401   7.305  1.00 10.00      A   
ATOM   1578 HD21 ASN   250      28.757  -3.857   6.703  1.00 10.00      A   
ATOM   1579 HD22 ASN   250      30.293  -3.139   7.041  1.00 10.00      A   
ATOM   1580  C   ASN   250      27.079  -2.511  11.134  1.00 10.00      A   
ATOM   1581  O   ASN   250      25.905  -2.139  11.220  1.00 10.00      A   
ATOM   1582  N   GLU   251      28.093  -1.832  11.657  1.00 10.00      A   
ATOM   1583  HN  GLU   251      29.006  -2.182  11.560  1.00 10.00      A   
ATOM   1584  CA  GLU   251      27.885  -0.576  12.363  1.00 10.00      A   
ATOM   1585  CB  GLU   251      28.213  -0.719  13.849  1.00 10.00      A   
ATOM   1586  CG  GLU   251      27.081  -1.312  14.667  1.00 10.00      A   
ATOM   1587  CD  GLU   251      27.501  -1.665  16.076  1.00 10.00      A   
ATOM   1588  OE1 GLU   251      28.188  -0.844  16.725  1.00 10.00      A   
ATOM   1589  OE2 GLU   251      27.136  -2.763  16.544  1.00 10.00      A   
ATOM   1590  C   GLU   251      28.683   0.558  11.736  1.00 10.00      A   
ATOM   1591  O   GLU   251      29.808   0.843  12.144  1.00 10.00      A   
ATOM   1592  N   VAL   252      28.088   1.195  10.741  1.00 10.00      A   
ATOM   1593  HN  VAL   252      27.182   0.921  10.477  1.00 10.00      A   
ATOM   1594  CA  VAL   252      28.718   2.304  10.035  1.00 10.00      A   
ATOM   1595  CB  VAL   252      29.414   1.842   8.730  1.00 10.00      A   
ATOM   1596  CG1 VAL   252      30.829   1.361   9.013  1.00 10.00      A   
ATOM   1597  CG2 VAL   252      28.608   0.751   8.033  1.00 10.00      A   
ATOM   1598  C   VAL   252      27.671   3.376   9.718  1.00 10.00      A   
ATOM   1599  O   VAL   252      26.957   3.822  10.614  1.00 10.00      A   
ATOM   1600  N   LEU   253      27.597   3.777   8.447  1.00 10.00      A   
ATOM   1601  HN  LEU   253      28.230   3.402   7.803  1.00 10.00      A   
ATOM   1602  CA  LEU   253      26.633   4.775   7.973  1.00 10.00      A   
ATOM   1603  CB  LEU   253      25.197   4.421   8.378  1.00 10.00      A   
ATOM   1604  CG  LEU   253      24.750   2.989   8.081  1.00 10.00      A   
ATOM   1605  CD1 LEU   253      23.402   2.707   8.722  1.00 10.00      A   
ATOM   1606  CD2 LEU   253      24.697   2.736   6.582  1.00 10.00      A   
ATOM   1607  C   LEU   253      26.987   6.197   8.405  1.00 10.00      A   
ATOM   1608  O   LEU   253      27.910   6.421   9.195  1.00 10.00      A   
ATOM   1609  N   GLU   254      26.250   7.156   7.863  1.00 10.00      A   
ATOM   1610  HN  GLU   254      25.544   6.915   7.232  1.00 10.00      A   
ATOM   1611  CA  GLU   254      26.462   8.557   8.179  1.00 10.00      A   
ATOM   1612  CB  GLU   254      26.485   9.389   6.895  1.00 10.00      A   
ATOM   1613  CG  GLU   254      27.015  10.801   7.078  1.00 10.00      A   
ATOM   1614  CD  GLU   254      28.479  10.825   7.456  1.00 10.00      A   
ATOM   1615  OE1 GLU   254      29.326  10.960   6.545  1.00 10.00      A   
ATOM   1616  OE2 GLU   254      28.791  10.715   8.661  1.00 10.00      A   
ATOM   1617  C   GLU   254      25.363   9.056   9.109  1.00 10.00      A   
ATOM   1618  O   GLU   254      24.183   9.032   8.760  1.00 10.00      A   
ATOM   1619  N   PHE   255      25.752   9.498  10.297  1.00 10.00      A   
ATOM   1620  HN  PHE   255      26.707   9.494  10.523  1.00 10.00      A   
ATOM   1621  CA  PHE   255      24.791   9.992  11.272  1.00 10.00      A   
ATOM   1622  CB  PHE   255      25.238   9.644  12.691  1.00 10.00      A   
ATOM   1623  CG  PHE   255      25.809   8.264  12.834  1.00 10.00      A   
ATOM   1624  CD1 PHE   255      27.137   8.087  13.177  1.00 10.00      A   
ATOM   1625  CD2 PHE   255      25.019   7.146  12.623  1.00 10.00      A   
ATOM   1626  CE1 PHE   255      27.671   6.822  13.311  1.00 10.00      A   
ATOM   1627  CE2 PHE   255      25.547   5.878  12.754  1.00 10.00      A   
ATOM   1628  CZ  PHE   255      26.873   5.717  13.100  1.00 10.00      A   
ATOM   1629  C   PHE   255      24.615  11.499  11.141  1.00 10.00      A   
ATOM   1630  O   PHE   255      23.501  11.988  10.932  1.00 10.00      A   
ATOM   1631  N   ASP   256      25.729  12.221  11.276  1.00 10.00      A   
ATOM   1632  HN  ASP   256      26.569  11.752  11.457  1.00 10.00      A   
ATOM   1633  CA  ASP   256      25.757  13.685  11.182  1.00 10.00      A   
ATOM   1634  CB  ASP   256      25.192  14.197   9.852  1.00 10.00      A   
ATOM   1635  CG  ASP   256      25.046  15.708   9.829  1.00 10.00      A   
ATOM   1636  OD1 ASP   256      26.010  16.408  10.202  1.00 10.00      A   
ATOM   1637  OD2 ASP   256      23.968  16.199   9.432  1.00 10.00      A   
ATOM   1638  C   ASP   256      25.079  14.367  12.368  1.00 10.00      A   
ATOM   1639  O   ASP   256      25.736  15.023  13.174  1.00 10.00      A   
ATOM   1640  N   ASP   257      23.769  14.200  12.477  1.00 10.00      A   
ATOM   1641  HN  ASP   257      23.302  13.644  11.815  1.00 10.00      A   
ATOM   1642  CA  ASP   257      23.011  14.810  13.560  1.00 10.00      A   
ATOM   1643  CB  ASP   257      21.519  14.823  13.225  1.00 10.00      A   
ATOM   1644  CG  ASP   257      20.722  15.696  14.170  1.00 10.00      A   
ATOM   1645  OD1 ASP   257      20.674  16.927  13.948  1.00 10.00      A   
ATOM   1646  OD2 ASP   257      20.138  15.159  15.132  1.00 10.00      A   
ATOM   1647  C   ASP   257      23.254  14.070  14.869  1.00 10.00      A   
ATOM   1648  O   ASP   257      23.346  14.683  15.933  1.00 10.00      A   
ATOM   1649  N   GLY   258      23.375  12.751  14.777  1.00 10.00      A   
ATOM   1650  HN  GLY   258      23.302  12.324  13.898  1.00 10.00      A   
ATOM   1651  CA  GLY   258      23.608  11.941  15.955  1.00 10.00      A   
ATOM   1652  C   GLY   258      22.615  10.803  16.070  1.00 10.00      A   
ATOM   1653  O   GLY   258      21.446  11.020  16.383  1.00 10.00      A   
ATOM   1654  N   THR   259      23.072   9.592  15.800  1.00 10.00      A   
ATOM   1655  HN  THR   259      24.013   9.483  15.548  1.00 10.00      A   
ATOM   1656  CA  THR   259      22.219   8.418  15.873  1.00 10.00      A   
ATOM   1657  CB  THR   259      21.464   8.193  14.544  1.00 10.00      A   
ATOM   1658  OG1 THR   259      20.866   9.426  14.119  1.00 10.00      A   
ATOM   1659  HG1 THR   259      20.812  10.031  14.873  1.00 10.00      A   
ATOM   1660  CG2 THR   259      20.377   7.139  14.711  1.00 10.00      A   
ATOM   1661  C   THR   259      23.048   7.179  16.195  1.00 10.00      A   
ATOM   1662  O   THR   259      24.051   6.908  15.534  1.00 10.00      A   
ATOM   1663  N   PRO   260      22.668   6.436  17.242  1.00 10.00      A   
ATOM   1664  CA  PRO   260      23.374   5.219  17.650  1.00 10.00      A   
ATOM   1665  CB  PRO   260      22.774   4.889  19.026  1.00 10.00      A   
ATOM   1666  CG  PRO   260      21.961   6.082  19.410  1.00 10.00      A   
ATOM   1667  CD  PRO   260      21.533   6.725  18.126  1.00 10.00      A   
ATOM   1668  C   PRO   260      23.120   4.068  16.681  1.00 10.00      A   
ATOM   1669  O   PRO   260      21.986   3.602  16.536  1.00 10.00      A   
ATOM   1670  N   ALA   261      24.175   3.611  16.022  1.00 10.00      A   
ATOM   1671  HN  ALA   261      25.054   4.018  16.185  1.00 10.00      A   
ATOM   1672  CA  ALA   261      24.065   2.517  15.067  1.00 10.00      A   
ATOM   1673  CB  ALA   261      25.341   2.387  14.251  1.00 10.00      A   
ATOM   1674  C   ALA   261      23.752   1.205  15.780  1.00 10.00      A   
ATOM   1675  O   ALA   261      24.622   0.603  16.407  1.00 10.00      A   
ATOM   1676  N   THR   262      22.501   0.786  15.700  1.00 10.00      A   
ATOM   1677  HN  THR   262      21.848   1.319  15.194  1.00 10.00      A   
ATOM   1678  CA  THR   262      22.066  -0.449  16.332  1.00 10.00      A   
ATOM   1679  CB  THR   262      21.190  -0.156  17.565  1.00 10.00      A   
ATOM   1680  OG1 THR   262      21.491   1.156  18.061  1.00 10.00      A   
ATOM   1681  HG1 THR   262      22.025   1.630  17.409  1.00 10.00      A   
ATOM   1682  CG2 THR   262      21.454  -1.180  18.660  1.00 10.00      A   
ATOM   1683  C   THR   262      21.266  -1.279  15.336  1.00 10.00      A   
ATOM   1684  O   THR   262      20.501  -0.721  14.548  1.00 10.00      A   
ATOM   1685  N   MET   263      21.465  -2.595  15.370  1.00 10.00      A   
ATOM   1686  HN  MET   263      22.119  -2.954  16.011  1.00 10.00      A   
ATOM   1687  CA  MET   263      20.776  -3.531  14.474  1.00 10.00      A   
ATOM   1688  CB  MET   263      20.950  -4.966  14.989  1.00 10.00      A   
ATOM   1689  CG  MET   263      20.265  -6.033  14.145  1.00 10.00      A   
ATOM   1690  SD  MET   263      19.747  -7.465  15.114  1.00 10.00      A   
ATOM   1691  CE  MET   263      21.322  -8.043  15.743  1.00 10.00      A   
ATOM   1692  C   MET   263      19.285  -3.210  14.316  1.00 10.00      A   
ATOM   1693  O   MET   263      18.812  -2.939  13.212  1.00 10.00      A   
ATOM   1694  N   SER   264      18.562  -3.222  15.426  1.00 10.00      A   
ATOM   1695  HN  SER   264      19.000  -3.419  16.282  1.00 10.00      A   
ATOM   1696  CA  SER   264      17.130  -2.959  15.419  1.00 10.00      A   
ATOM   1697  CB  SER   264      16.569  -3.203  16.816  1.00 10.00      A   
ATOM   1698  OG  SER   264      17.620  -3.513  17.722  1.00 10.00      A   
ATOM   1699  HG  SER   264      17.598  -2.892  18.466  1.00 10.00      A   
ATOM   1700  C   SER   264      16.797  -1.539  14.956  1.00 10.00      A   
ATOM   1701  O   SER   264      15.885  -1.342  14.155  1.00 10.00      A   
ATOM   1702  N   GLN   265      17.546  -0.559  15.451  1.00 10.00      A   
ATOM   1703  HN  GLN   265      18.277  -0.779  16.064  1.00 10.00      A   
ATOM   1704  CA  GLN   265      17.306   0.839  15.094  1.00 10.00      A   
ATOM   1705  CB  GLN   265      18.212   1.776  15.891  1.00 10.00      A   
ATOM   1706  CG  GLN   265      17.912   1.798  17.378  1.00 10.00      A   
ATOM   1707  CD  GLN   265      18.350   3.085  18.043  1.00 10.00      A   
ATOM   1708  OE1 GLN   265      17.600   4.056  18.085  1.00 10.00      A   
ATOM   1709  NE2 GLN   265      19.561   3.103  18.575  1.00 10.00      A   
ATOM   1710 HE21 GLN   265      20.113   2.289  18.510  1.00 10.00      A   
ATOM   1711 HE22 GLN   265      19.861   3.926  19.009  1.00 10.00      A   
ATOM   1712  C   GLN   265      17.457   1.086  13.595  1.00 10.00      A   
ATOM   1713  O   GLN   265      16.592   1.704  12.971  1.00 10.00      A   
ATOM   1714  N   VAL   266      18.548   0.588  13.024  1.00 10.00      A   
ATOM   1715  HN  VAL   266      19.197   0.102  13.578  1.00 10.00      A   
ATOM   1716  CA  VAL   266      18.813   0.749  11.599  1.00 10.00      A   
ATOM   1717  CB  VAL   266      20.189   0.159  11.204  1.00 10.00      A   
ATOM   1718  CG1 VAL   266      20.391   0.193   9.695  1.00 10.00      A   
ATOM   1719  CG2 VAL   266      21.312   0.915  11.903  1.00 10.00      A   
ATOM   1720  C   VAL   266      17.709   0.090  10.772  1.00 10.00      A   
ATOM   1721  O   VAL   266      17.229   0.657   9.790  1.00 10.00      A   
ATOM   1722  N   ALA   267      17.293  -1.098  11.199  1.00 10.00      A   
ATOM   1723  HN  ALA   267      17.701  -1.485  12.004  1.00 10.00      A   
ATOM   1724  CA  ALA   267      16.245  -1.841  10.508  1.00 10.00      A   
ATOM   1725  CB  ALA   267      16.020  -3.190  11.174  1.00 10.00      A   
ATOM   1726  C   ALA   267      14.948  -1.042  10.467  1.00 10.00      A   
ATOM   1727  O   ALA   267      14.239  -1.044   9.459  1.00 10.00      A   
ATOM   1728  N   LYS   268      14.646  -0.356  11.564  1.00 10.00      A   
ATOM   1729  HN  LYS   268      15.252  -0.398  12.338  1.00 10.00      A   
ATOM   1730  CA  LYS   268      13.438   0.455  11.646  1.00 10.00      A   
ATOM   1731  CB  LYS   268      13.220   0.979  13.066  1.00 10.00      A   
ATOM   1732  CG  LYS   268      12.806  -0.086  14.064  1.00 10.00      A   
ATOM   1733  CD  LYS   268      12.483   0.516  15.422  1.00 10.00      A   
ATOM   1734  CE  LYS   268      11.910  -0.535  16.359  1.00 10.00      A   
ATOM   1735  NZ  LYS   268      11.427   0.054  17.637  1.00 10.00      A   
ATOM   1736  HZ1 LYS   268      10.791   0.856  17.446  1.00 10.00      A   
ATOM   1737  HZ2 LYS   268      12.230   0.390  18.208  1.00 10.00      A   
ATOM   1738  HZ3 LYS   268      10.907  -0.660  18.184  1.00 10.00      A   
ATOM   1739  C   LYS   268      13.494   1.616  10.661  1.00 10.00      A   
ATOM   1740  O   LYS   268      12.512   1.908   9.974  1.00 10.00      A   
ATOM   1741  N   ASP   269      14.649   2.266  10.589  1.00 10.00      A   
ATOM   1742  HN  ASP   269      15.393   1.984  11.163  1.00 10.00      A   
ATOM   1743  CA  ASP   269      14.841   3.390   9.678  1.00 10.00      A   
ATOM   1744  CB  ASP   269      16.227   4.014   9.854  1.00 10.00      A   
ATOM   1745  CG  ASP   269      16.325   4.913  11.067  1.00 10.00      A   
ATOM   1746  OD1 ASP   269      15.274   5.294  11.630  1.00 10.00      A   
ATOM   1747  OD2 ASP   269      17.458   5.250  11.469  1.00 10.00      A   
ATOM   1748  C   ASP   269      14.666   2.934   8.238  1.00 10.00      A   
ATOM   1749  O   ASP   269      13.988   3.590   7.446  1.00 10.00      A   
ATOM   1750  N   VAL   270      15.274   1.793   7.917  1.00 10.00      A   
ATOM   1751  HN  VAL   270      15.807   1.331   8.604  1.00 10.00      A   
ATOM   1752  CA  VAL   270      15.193   1.214   6.578  1.00 10.00      A   
ATOM   1753  CB  VAL   270      16.006  -0.102   6.470  1.00 10.00      A   
ATOM   1754  CG1 VAL   270      15.817  -0.747   5.106  1.00 10.00      A   
ATOM   1755  CG2 VAL   270      17.482   0.158   6.726  1.00 10.00      A   
ATOM   1756  C   VAL   270      13.740   0.957   6.184  1.00 10.00      A   
ATOM   1757  O   VAL   270      13.303   1.359   5.109  1.00 10.00      A   
ATOM   1758  N   CYS   271      12.990   0.317   7.074  1.00 10.00      A   
ATOM   1759  HN  CYS   271      13.390   0.048   7.929  1.00 10.00      A   
ATOM   1760  CA  CYS   271      11.585   0.005   6.817  1.00 10.00      A   
ATOM   1761  CB  CYS   271      11.019  -0.856   7.946  1.00 10.00      A   
ATOM   1762  SG  CYS   271      11.930  -2.391   8.227  1.00 10.00      A   
ATOM   1763  HG  CYS   271      13.090  -2.076   8.800  1.00 10.00      A   
ATOM   1764  C   CYS   271      10.754   1.275   6.637  1.00 10.00      A   
ATOM   1765  O   CYS   271       9.830   1.320   5.820  1.00 10.00      A   
ATOM   1766  N   THR   272      11.092   2.309   7.393  1.00 10.00      A   
ATOM   1767  HN  THR   272      11.838   2.215   8.028  1.00 10.00      A   
ATOM   1768  CA  THR   272      10.386   3.578   7.306  1.00 10.00      A   
ATOM   1769  CB  THR   272      10.797   4.529   8.450  1.00 10.00      A   
ATOM   1770  OG1 THR   272      10.677   3.841   9.706  1.00 10.00      A   
ATOM   1771  HG1 THR   272      11.389   3.186   9.788  1.00 10.00      A   
ATOM   1772  CG2 THR   272       9.900   5.758   8.470  1.00 10.00      A   
ATOM   1773  C   THR   272      10.656   4.246   5.960  1.00 10.00      A   
ATOM   1774  O   THR   272       9.757   4.818   5.343  1.00 10.00      A   
ATOM   1775  N   PHE   273      11.894   4.138   5.504  1.00 10.00      A   
ATOM   1776  HN  PHE   273      12.561   3.644   6.033  1.00 10.00      A   
ATOM   1777  CA  PHE   273      12.298   4.729   4.240  1.00 10.00      A   
ATOM   1778  CB  PHE   273      13.824   4.805   4.165  1.00 10.00      A   
ATOM   1779  CG  PHE   273      14.343   5.357   2.871  1.00 10.00      A   
ATOM   1780  CD1 PHE   273      14.265   6.711   2.600  1.00 10.00      A   
ATOM   1781  CD2 PHE   273      14.908   4.522   1.926  1.00 10.00      A   
ATOM   1782  CE1 PHE   273      14.740   7.225   1.409  1.00 10.00      A   
ATOM   1783  CE2 PHE   273      15.385   5.026   0.732  1.00 10.00      A   
ATOM   1784  CZ  PHE   273      15.301   6.381   0.473  1.00 10.00      A   
ATOM   1785  C   PHE   273      11.748   3.940   3.053  1.00 10.00      A   
ATOM   1786  O   PHE   273      11.284   4.527   2.073  1.00 10.00      A   
ATOM   1787  N   LEU   274      11.798   2.612   3.149  1.00 10.00      A   
ATOM   1788  HN  LEU   274      12.186   2.208   3.959  1.00 10.00      A   
ATOM   1789  CA  LEU   274      11.315   1.733   2.086  1.00 10.00      A   
ATOM   1790  CB  LEU   274      11.522   0.260   2.453  1.00 10.00      A   
ATOM   1791  CG  LEU   274      12.963  -0.263   2.401  1.00 10.00      A   
ATOM   1792  CD1 LEU   274      13.009  -1.741   2.762  1.00 10.00      A   
ATOM   1793  CD2 LEU   274      13.579  -0.021   1.031  1.00 10.00      A   
ATOM   1794  C   LEU   274       9.851   1.995   1.745  1.00 10.00      A   
ATOM   1795  O   LEU   274       9.472   2.007   0.573  1.00 10.00      A   
ATOM   1796  N   ARG   275       9.033   2.215   2.769  1.00 10.00      A   
ATOM   1797  HN  ARG   275       9.393   2.188   3.683  1.00 10.00      A   
ATOM   1798  CA  ARG   275       7.612   2.485   2.560  1.00 10.00      A   
ATOM   1799  CB  ARG   275       6.847   2.522   3.886  1.00 10.00      A   
ATOM   1800  CG  ARG   275       5.460   3.152   3.790  1.00 10.00      A   
ATOM   1801  CD  ARG   275       4.453   2.242   3.097  1.00 10.00      A   
ATOM   1802  NE  ARG   275       3.897   1.247   4.011  1.00 10.00      A   
ATOM   1803  HE  ARG   275       4.514   0.846   4.667  1.00 10.00      A   
ATOM   1804  CZ  ARG   275       2.621   0.854   4.022  1.00 10.00      A   
ATOM   1805  NH1 ARG   275       1.739   1.367   3.163  1.00 10.00      A   
ATOM   1806 HH11 ARG   275       0.743   1.044   3.179  1.00 10.00      A   
ATOM   1807 HH12 ARG   275       2.031   2.098   2.468  1.00 10.00      A   
ATOM   1808  NH2 ARG   275       2.227  -0.037   4.921  1.00 10.00      A   
ATOM   1809 HH21 ARG   275       2.919  -0.425   5.614  1.00 10.00      A   
ATOM   1810 HH22 ARG   275       1.234  -0.355   4.953  1.00 10.00      A   
ATOM   1811  C   ARG   275       7.408   3.784   1.785  1.00 10.00      A   
ATOM   1812  O   ARG   275       6.455   3.912   1.019  1.00 10.00      A   
ATOM   1813  N   TRP   276       8.307   4.742   1.979  1.00 10.00      A   
ATOM   1814  HN  TRP   276       9.052   4.587   2.597  1.00 10.00      A   
ATOM   1815  CA  TRP   276       8.210   6.019   1.285  1.00 10.00      A   
ATOM   1816  CB  TRP   276       9.218   7.032   1.843  1.00 10.00      A   
ATOM   1817  CG  TRP   276       9.402   8.232   0.963  1.00 10.00      A   
ATOM   1818  CD1 TRP   276       8.583   9.321   0.875  1.00 10.00      A   
ATOM   1819  CD2 TRP   276      10.466   8.451   0.031  1.00 10.00      A   
ATOM   1820  NE1 TRP   276       9.071  10.203  -0.056  1.00 10.00      A   
ATOM   1821  HE1 TRP   276       8.658  11.061  -0.303  1.00 10.00      A   
ATOM   1822  CE2 TRP   276      10.229   9.692  -0.589  1.00 10.00      A   
ATOM   1823  CE3 TRP   276      11.596   7.715  -0.339  1.00 10.00      A   
ATOM   1824  CZ2 TRP   276      11.081  10.214  -1.560  1.00 10.00      A   
ATOM   1825  CZ3 TRP   276      12.439   8.236  -1.302  1.00 10.00      A   
ATOM   1826  CH2 TRP   276      12.177   9.474  -1.902  1.00 10.00      A   
ATOM   1827  C   TRP   276       8.417   5.827  -0.212  1.00 10.00      A   
ATOM   1828  O   TRP   276       7.755   6.461  -1.027  1.00 10.00      A   
ATOM   1829  N   ALA   277       9.334   4.943  -0.568  1.00 10.00      A   
ATOM   1830  HN  ALA   277       9.833   4.463   0.129  1.00 10.00      A   
ATOM   1831  CA  ALA   277       9.617   4.670  -1.970  1.00 10.00      A   
ATOM   1832  CB  ALA   277      10.930   3.914  -2.110  1.00 10.00      A   
ATOM   1833  C   ALA   277       8.472   3.885  -2.605  1.00 10.00      A   
ATOM   1834  O   ALA   277       8.166   4.053  -3.789  1.00 10.00      A   
ATOM   1835  N   ALA   278       7.839   3.039  -1.804  1.00 10.00      A   
ATOM   1836  HN  ALA   278       8.134   2.956  -0.870  1.00 10.00      A   
ATOM   1837  CA  ALA   278       6.731   2.224  -2.276  1.00 10.00      A   
ATOM   1838  CB  ALA   278       6.623   0.947  -1.456  1.00 10.00      A   
ATOM   1839  C   ALA   278       5.414   2.991  -2.241  1.00 10.00      A   
ATOM   1840  O   ALA   278       4.435   2.583  -2.869  1.00 10.00      A   
ATOM   1841  N   GLU   279       5.390   4.089  -1.496  1.00 10.00      A   
ATOM   1842  HN  GLU   279       6.202   4.356  -1.010  1.00 10.00      A   
ATOM   1843  CA  GLU   279       4.195   4.912  -1.377  1.00 10.00      A   
ATOM   1844  CB  GLU   279       3.224   4.304  -0.356  1.00 10.00      A   
ATOM   1845  CG  GLU   279       1.812   4.872  -0.406  1.00 10.00      A   
ATOM   1846  CD  GLU   279       0.965   4.421   0.766  1.00 10.00      A   
ATOM   1847  OE1 GLU   279       1.430   3.555   1.540  1.00 10.00      A   
ATOM   1848  OE2 GLU   279      -0.166   4.930   0.925  1.00 10.00      A   
ATOM   1849  C   GLU   279       4.565   6.342  -0.977  1.00 10.00      A   
ATOM   1850  O   GLU   279       4.442   6.727   0.190  1.00 10.00      A   
ATOM   1851  N   PRO   280       5.027   7.150  -1.948  1.00 10.00      A   
ATOM   1852  CA  PRO   280       5.421   8.547  -1.710  1.00 10.00      A   
ATOM   1853  CB  PRO   280       5.990   9.003  -3.062  1.00 10.00      A   
ATOM   1854  CG  PRO   280       6.256   7.748  -3.819  1.00 10.00      A   
ATOM   1855  CD  PRO   280       5.231   6.758  -3.352  1.00 10.00      A   
ATOM   1856  C   PRO   280       4.236   9.429  -1.316  1.00 10.00      A   
ATOM   1857  O   PRO   280       4.408  10.575  -0.891  1.00 10.00      A   
ATOM   1858  N   GLU   281       3.036   8.891  -1.469  1.00 10.00      A   
ATOM   1859  HN  GLU   281       2.969   7.983  -1.835  1.00 10.00      A   
ATOM   1860  CA  GLU   281       1.816   9.611  -1.129  1.00 10.00      A   
ATOM   1861  CB  GLU   281       0.815   9.555  -2.289  1.00 10.00      A   
ATOM   1862  CG  GLU   281       0.722   8.203  -2.984  1.00 10.00      A   
ATOM   1863  CD  GLU   281       1.384   8.207  -4.347  1.00 10.00      A   
ATOM   1864  OE1 GLU   281       2.621   8.067  -4.413  1.00 10.00      A   
ATOM   1865  OE2 GLU   281       0.668   8.352  -5.362  1.00 10.00      A   
ATOM   1866  C   GLU   281       1.186   9.063   0.151  1.00 10.00      A   
ATOM   1867  O   GLU   281      -0.001   9.265   0.405  1.00 10.00      A   
ATOM   1868  N   HIS   282       1.994   8.388   0.958  1.00 10.00      A   
ATOM   1869  HN  HIS   282       2.934   8.275   0.699  1.00 10.00      A   
ATOM   1870  CA  HIS   282       1.527   7.798   2.214  1.00 10.00      A   
ATOM   1871  CB  HIS   282       2.674   7.069   2.924  1.00 10.00      A   
ATOM   1872  CG  HIS   282       2.245   6.154   4.036  1.00 10.00      A   
ATOM   1873  ND1 HIS   282       1.818   4.861   3.822  1.00 10.00      A   
ATOM   1874  HD1 HIS   282       1.705   4.427   2.938  1.00 10.00      A   
ATOM   1875  CD2 HIS   282       2.213   6.337   5.379  1.00 10.00      A   
ATOM   1876  CE1 HIS   282       1.548   4.291   4.980  1.00 10.00      A   
ATOM   1877  NE2 HIS   282       1.779   5.162   5.940  1.00 10.00      A   
ATOM   1878  HE2 HIS   282       1.671   4.986   6.902  1.00 10.00      A   
ATOM   1879  C   HIS   282       0.908   8.842   3.146  1.00 10.00      A   
ATOM   1880  O   HIS   282      -0.122   8.591   3.770  1.00 10.00      A   
ATOM   1881  N   ASP   283       1.535  10.008   3.238  1.00 10.00      A   
ATOM   1882  HN  ASP   283       2.353  10.160   2.714  1.00 10.00      A   
ATOM   1883  CA  ASP   283       1.033  11.073   4.103  1.00 10.00      A   
ATOM   1884  CB  ASP   283       2.163  12.015   4.522  1.00 10.00      A   
ATOM   1885  CG  ASP   283       2.138  12.353   6.000  1.00 10.00      A   
ATOM   1886  OD1 ASP   283       1.115  12.883   6.482  1.00 10.00      A   
ATOM   1887  OD2 ASP   283       3.160  12.109   6.685  1.00 10.00      A   
ATOM   1888  C   ASP   283      -0.073  11.858   3.408  1.00 10.00      A   
ATOM   1889  O   ASP   283      -1.049  12.260   4.034  1.00 10.00      A   
ATOM   1890  N   HIS   284       0.086  12.069   2.104  1.00 10.00      A   
ATOM   1891  HN  HIS   284       0.896  11.732   1.662  1.00 10.00      A   
ATOM   1892  CA  HIS   284      -0.904  12.797   1.315  1.00 10.00      A   
ATOM   1893  CB  HIS   284      -0.429  12.903  -0.138  1.00 10.00      A   
ATOM   1894  CG  HIS   284      -1.178  13.894  -0.982  1.00 10.00      A   
ATOM   1895  ND1 HIS   284      -0.627  15.084  -1.408  1.00 10.00      A   
ATOM   1896  HD1 HIS   284       0.281  15.401  -1.205  1.00 10.00      A   
ATOM   1897  CD2 HIS   284      -2.430  13.858  -1.501  1.00 10.00      A   
ATOM   1898  CE1 HIS   284      -1.505  15.736  -2.149  1.00 10.00      A   
ATOM   1899  NE2 HIS   284      -2.605  15.014  -2.221  1.00 10.00      A   
ATOM   1900  HE2 HIS   284      -3.415  15.261  -2.721  1.00 10.00      A   
ATOM   1901  C   HIS   284      -2.252  12.080   1.377  1.00 10.00      A   
ATOM   1902  O   HIS   284      -3.302  12.714   1.459  1.00 10.00      A   
ATOM   1903  N   ARG   285      -2.195  10.754   1.348  1.00 10.00      A   
ATOM   1904  HN  ARG   285      -1.317  10.320   1.278  1.00 10.00      A   
ATOM   1905  CA  ARG   285      -3.383   9.915   1.402  1.00 10.00      A   
ATOM   1906  CB  ARG   285      -2.961   8.449   1.261  1.00 10.00      A   
ATOM   1907  CG  ARG   285      -4.089   7.478   0.971  1.00 10.00      A   
ATOM   1908  CD  ARG   285      -3.538   6.082   0.732  1.00 10.00      A   
ATOM   1909  NE  ARG   285      -4.012   5.524  -0.532  1.00 10.00      A   
ATOM   1910  HE  ARG   285      -4.984   5.536  -0.689  1.00 10.00      A   
ATOM   1911  CZ  ARG   285      -3.218   5.010  -1.471  1.00 10.00      A   
ATOM   1912  NH1 ARG   285      -1.900   4.971  -1.296  1.00 10.00      A   
ATOM   1913 HH11 ARG   285      -1.286   4.568  -2.036  1.00 10.00      A   
ATOM   1914 HH12 ARG   285      -1.469   5.341  -0.414  1.00 10.00      A   
ATOM   1915  NH2 ARG   285      -3.750   4.517  -2.584  1.00 10.00      A   
ATOM   1916 HH21 ARG   285      -3.139   4.114  -3.326  1.00 10.00      A   
ATOM   1917 HH22 ARG   285      -4.787   4.531  -2.721  1.00 10.00      A   
ATOM   1918  C   ARG   285      -4.125  10.113   2.721  1.00 10.00      A   
ATOM   1919  O   ARG   285      -5.343  10.290   2.744  1.00 10.00      A   
ATOM   1920  N   LYS   286      -3.376  10.110   3.814  1.00 10.00      A   
ATOM   1921  HN  LYS   286      -2.406   9.997   3.727  1.00 10.00      A   
ATOM   1922  CA  LYS   286      -3.958  10.272   5.142  1.00 10.00      A   
ATOM   1923  CB  LYS   286      -2.964   9.857   6.225  1.00 10.00      A   
ATOM   1924  CG  LYS   286      -2.474   8.428   6.077  1.00 10.00      A   
ATOM   1925  CD  LYS   286      -1.647   7.992   7.272  1.00 10.00      A   
ATOM   1926  CE  LYS   286      -1.131   6.574   7.090  1.00 10.00      A   
ATOM   1927  NZ  LYS   286      -2.233   5.576   6.989  1.00 10.00      A   
ATOM   1928  HZ1 LYS   286      -2.949   5.899   6.308  1.00 10.00      A   
ATOM   1929  HZ2 LYS   286      -2.683   5.444   7.916  1.00 10.00      A   
ATOM   1930  HZ3 LYS   286      -1.856   4.659   6.669  1.00 10.00      A   
ATOM   1931  C   LYS   286      -4.465  11.691   5.377  1.00 10.00      A   
ATOM   1932  O   LYS   286      -5.497  11.890   6.024  1.00 10.00      A   
ATOM   1933  N   ARG   287      -3.740  12.677   4.856  1.00 10.00      A   
ATOM   1934  HN  ARG   287      -2.906  12.459   4.383  1.00 10.00      A   
ATOM   1935  CA  ARG   287      -4.137  14.075   4.995  1.00 10.00      A   
ATOM   1936  CB  ARG   287      -3.054  15.009   4.437  1.00 10.00      A   
ATOM   1937  CG  ARG   287      -3.358  16.489   4.617  1.00 10.00      A   
ATOM   1938  CD  ARG   287      -2.331  17.366   3.918  1.00 10.00      A   
ATOM   1939  NE  ARG   287      -1.121  17.564   4.720  1.00 10.00      A   
ATOM   1940  HE  ARG   287      -1.113  17.181   5.629  1.00 10.00      A   
ATOM   1941  CZ  ARG   287      -0.051  18.241   4.294  1.00 10.00      A   
ATOM   1942  NH1 ARG   287      -0.044  18.784   3.079  1.00 10.00      A   
ATOM   1943 HH11 ARG   287       0.788  19.315   2.742  1.00 10.00      A   
ATOM   1944 HH12 ARG   287      -0.875  18.679   2.455  1.00 10.00      A   
ATOM   1945  NH2 ARG   287       1.014  18.369   5.081  1.00 10.00      A   
ATOM   1946 HH21 ARG   287       1.017  17.941   6.034  1.00 10.00      A   
ATOM   1947 HH22 ARG   287       1.851  18.896   4.752  1.00 10.00      A   
ATOM   1948  C   ARG   287      -5.467  14.317   4.282  1.00 10.00      A   
ATOM   1949  O   ARG   287      -6.352  15.001   4.804  1.00 10.00      A   
ATOM   1950  N   MET   288      -5.605  13.736   3.093  1.00 10.00      A   
ATOM   1951  HN  MET   288      -4.865  13.199   2.732  1.00 10.00      A   
ATOM   1952  CA  MET   288      -6.827  13.876   2.310  1.00 10.00      A   
ATOM   1953  CB  MET   288      -6.605  13.452   0.854  1.00 10.00      A   
ATOM   1954  CG  MET   288      -5.835  14.464   0.023  1.00 10.00      A   
ATOM   1955  SD  MET   288      -6.703  16.036  -0.160  1.00 10.00      A   
ATOM   1956  CE  MET   288      -8.138  15.529  -1.106  1.00 10.00      A   
ATOM   1957  C   MET   288      -7.956  13.065   2.931  1.00 10.00      A   
ATOM   1958  O   MET   288      -9.114  13.482   2.906  1.00 10.00      A   
ATOM   1959  N   GLY   289      -7.603  11.908   3.490  1.00 10.00      A   
ATOM   1960  HN  GLY   289      -6.662  11.627   3.457  1.00 10.00      A   
ATOM   1961  CA  GLY   289      -8.587  11.051   4.128  1.00 10.00      A   
ATOM   1962  C   GLY   289      -9.268  11.742   5.291  1.00 10.00      A   
ATOM   1963  O   GLY   289     -10.492  11.683   5.426  1.00 10.00      A   
ATOM   1964  N   LEU   290      -8.474  12.400   6.130  1.00 10.00      A   
ATOM   1965  HN  LEU   290      -7.503  12.395   5.972  1.00 10.00      A   
ATOM   1966  CA  LEU   290      -9.005  13.122   7.282  1.00 10.00      A   
ATOM   1967  CB  LEU   290      -7.864  13.709   8.120  1.00 10.00      A   
ATOM   1968  CG  LEU   290      -8.274  14.539   9.343  1.00 10.00      A   
ATOM   1969  CD1 LEU   290      -9.060  13.694  10.336  1.00 10.00      A   
ATOM   1970  CD2 LEU   290      -7.052  15.152  10.009  1.00 10.00      A   
ATOM   1971  C   LEU   290      -9.945  14.230   6.821  1.00 10.00      A   
ATOM   1972  O   LEU   290     -11.042  14.395   7.358  1.00 10.00      A   
ATOM   1973  N   LYS   291      -9.512  14.970   5.805  1.00 10.00      A   
ATOM   1974  HN  LYS   291      -8.635  14.774   5.415  1.00 10.00      A   
ATOM   1975  CA  LYS   291     -10.308  16.059   5.253  1.00 10.00      A   
ATOM   1976  CB  LYS   291      -9.520  16.783   4.158  1.00 10.00      A   
ATOM   1977  CG  LYS   291     -10.008  18.190   3.854  1.00 10.00      A   
ATOM   1978  CD  LYS   291      -8.950  18.975   3.096  1.00 10.00      A   
ATOM   1979  CE  LYS   291      -9.312  20.448   3.001  1.00 10.00      A   
ATOM   1980  NZ  LYS   291      -8.111  21.299   2.801  1.00 10.00      A   
ATOM   1981  HZ1 LYS   291      -8.388  22.292   2.673  1.00 10.00      A   
ATOM   1982  HZ2 LYS   291      -7.583  20.988   1.962  1.00 10.00      A   
ATOM   1983  HZ3 LYS   291      -7.486  21.231   3.628  1.00 10.00      A   
ATOM   1984  C   LYS   291     -11.618  15.518   4.688  1.00 10.00      A   
ATOM   1985  O   LYS   291     -12.677  16.126   4.847  1.00 10.00      A   
ATOM   1986  N   MET   292     -11.535  14.358   4.049  1.00 10.00      A   
ATOM   1987  HN  MET   292     -10.655  13.927   3.961  1.00 10.00      A   
ATOM   1988  CA  MET   292     -12.701  13.708   3.464  1.00 10.00      A   
ATOM   1989  CB  MET   292     -12.275  12.436   2.727  1.00 10.00      A   
ATOM   1990  CG  MET   292     -13.405  11.706   2.024  1.00 10.00      A   
ATOM   1991  SD  MET   292     -12.855  10.171   1.252  1.00 10.00      A   
ATOM   1992  CE  MET   292     -12.407   9.202   2.693  1.00 10.00      A   
ATOM   1993  C   MET   292     -13.721  13.369   4.545  1.00 10.00      A   
ATOM   1994  O   MET   292     -14.915  13.615   4.383  1.00 10.00      A   
ATOM   1995  N   LEU   293     -13.238  12.826   5.654  1.00 10.00      A   
ATOM   1996  HN  LEU   293     -12.271  12.664   5.723  1.00 10.00      A   
ATOM   1997  CA  LEU   293     -14.104  12.460   6.769  1.00 10.00      A   
ATOM   1998  CB  LEU   293     -13.323  11.684   7.833  1.00 10.00      A   
ATOM   1999  CG  LEU   293     -12.753  10.329   7.405  1.00 10.00      A   
ATOM   2000  CD1 LEU   293     -11.927   9.721   8.525  1.00 10.00      A   
ATOM   2001  CD2 LEU   293     -13.871   9.384   6.994  1.00 10.00      A   
ATOM   2002  C   LEU   293     -14.746  13.700   7.389  1.00 10.00      A   
ATOM   2003  O   LEU   293     -15.920  13.685   7.766  1.00 10.00      A   
ATOM   2004  N   LEU   294     -13.972  14.776   7.481  1.00 10.00      A   
ATOM   2005  HN  LEU   294     -13.041  14.727   7.163  1.00 10.00      A   
ATOM   2006  CA  LEU   294     -14.461  16.027   8.045  1.00 10.00      A   
ATOM   2007  CB  LEU   294     -13.306  17.009   8.255  1.00 10.00      A   
ATOM   2008  CG  LEU   294     -12.286  16.614   9.326  1.00 10.00      A   
ATOM   2009  CD1 LEU   294     -11.118  17.587   9.348  1.00 10.00      A   
ATOM   2010  CD2 LEU   294     -12.946  16.544  10.692  1.00 10.00      A   
ATOM   2011  C   LEU   294     -15.536  16.644   7.158  1.00 10.00      A   
ATOM   2012  O   LEU   294     -16.477  17.266   7.646  1.00 10.00      A   
ATOM   2013  N   MET   295     -15.392  16.470   5.852  1.00 10.00      A   
ATOM   2014  HN  MET   295     -14.610  15.977   5.519  1.00 10.00      A   
ATOM   2015  CA  MET   295     -16.364  16.998   4.906  1.00 10.00      A   
ATOM   2016  CB  MET   295     -15.777  17.095   3.497  1.00 10.00      A   
ATOM   2017  CG  MET   295     -14.690  18.147   3.351  1.00 10.00      A   
ATOM   2018  SD  MET   295     -14.273  18.499   1.630  1.00 10.00      A   
ATOM   2019  CE  MET   295     -13.671  16.898   1.090  1.00 10.00      A   
ATOM   2020  C   MET   295     -17.619  16.133   4.896  1.00 10.00      A   
ATOM   2021  O   MET   295     -18.738  16.646   4.915  1.00 10.00      A   
ATOM   2022  N   MET   296     -17.424  14.816   4.896  1.00 10.00      A   
ATOM   2023  HN  MET   296     -16.505  14.471   4.898  1.00 10.00      A   
ATOM   2024  CA  MET   296     -18.535  13.866   4.890  1.00 10.00      A   
ATOM   2025  CB  MET   296     -18.016  12.426   4.833  1.00 10.00      A   
ATOM   2026  CG  MET   296     -17.600  11.957   3.448  1.00 10.00      A   
ATOM   2027  SD  MET   296     -18.991  11.802   2.313  1.00 10.00      A   
ATOM   2028  CE  MET   296     -18.258  10.807   1.018  1.00 10.00      A   
ATOM   2029  C   MET   296     -19.416  14.045   6.120  1.00 10.00      A   
ATOM   2030  O   MET   296     -20.630  13.861   6.054  1.00 10.00      A   
ATOM   2031  N   GLY   297     -18.796  14.433   7.230  1.00 10.00      A   
ATOM   2032  HN  GLY   297     -17.826  14.580   7.212  1.00 10.00      A   
ATOM   2033  CA  GLY   297     -19.528  14.633   8.470  1.00 10.00      A   
ATOM   2034  C   GLY   297     -20.548  15.756   8.389  1.00 10.00      A   
ATOM   2035  O   GLY   297     -21.475  15.816   9.200  1.00 10.00      A   
ATOM   2036  N   LEU   298     -20.389  16.639   7.411  1.00 10.00      A   
ATOM   2037  HN  LEU   298     -19.636  16.533   6.789  1.00 10.00      A   
ATOM   2038  CA  LEU   298     -21.308  17.758   7.241  1.00 10.00      A   
ATOM   2039  CB  LEU   298     -20.553  19.088   7.245  1.00 10.00      A   
ATOM   2040  CG  LEU   298     -19.847  19.464   8.551  1.00 10.00      A   
ATOM   2041  CD1 LEU   298     -19.079  20.764   8.385  1.00 10.00      A   
ATOM   2042  CD2 LEU   298     -20.848  19.576   9.691  1.00 10.00      A   
ATOM   2043  C   LEU   298     -22.128  17.622   5.960  1.00 10.00      A   
ATOM   2044  O   LEU   298     -23.310  17.970   5.931  1.00 10.00      A   
ATOM   2045  N   LEU   299     -21.499  17.105   4.912  1.00 10.00      A   
ATOM   2046  HN  LEU   299     -20.556  16.846   5.001  1.00 10.00      A   
ATOM   2047  CA  LEU   299     -22.162  16.930   3.624  1.00 10.00      A   
ATOM   2048  CB  LEU   299     -21.134  16.664   2.518  1.00 10.00      A   
ATOM   2049  CG  LEU   299     -20.213  17.834   2.152  1.00 10.00      A   
ATOM   2050  CD1 LEU   299     -19.165  17.396   1.139  1.00 10.00      A   
ATOM   2051  CD2 LEU   299     -21.021  19.006   1.614  1.00 10.00      A   
ATOM   2052  C   LEU   299     -23.205  15.816   3.657  1.00 10.00      A   
ATOM   2053  O   LEU   299     -24.317  15.987   3.154  1.00 10.00      A   
ATOM   2054  N   LEU   300     -22.854  14.688   4.269  1.00 10.00      A   
ATOM   2055  HN  LEU   300     -21.964  14.623   4.680  1.00 10.00      A   
ATOM   2056  CA  LEU   300     -23.758  13.545   4.353  1.00 10.00      A   
ATOM   2057  CB  LEU   300     -23.092  12.336   5.020  1.00 10.00      A   
ATOM   2058  CG  LEU   300     -23.645  10.964   4.633  1.00 10.00      A   
ATOM   2059  CD1 LEU   300     -23.370  10.668   3.167  1.00 10.00      A   
ATOM   2060  CD2 LEU   300     -23.062   9.880   5.522  1.00 10.00      A   
ATOM   2061  C   LEU   300     -25.096  13.900   5.017  1.00 10.00      A   
ATOM   2062  O   LEU   300     -26.152  13.662   4.428  1.00 10.00      A   
ATOM   2063  N   PRO   301     -25.089  14.462   6.246  1.00 10.00      A   
ATOM   2064  CA  PRO   301     -26.327  14.850   6.936  1.00 10.00      A   
ATOM   2065  CB  PRO   301     -25.840  15.414   8.273  1.00 10.00      A   
ATOM   2066  CG  PRO   301     -24.481  14.835   8.454  1.00 10.00      A   
ATOM   2067  CD  PRO   301     -23.901  14.729   7.078  1.00 10.00      A   
ATOM   2068  C   PRO   301     -27.093  15.920   6.161  1.00 10.00      A   
ATOM   2069  O   PRO   301     -28.325  15.939   6.163  1.00 10.00      A   
ATOM   2070  N   LEU   302     -26.352  16.797   5.487  1.00 10.00      A   
ATOM   2071  HN  LEU   302     -25.373  16.722   5.521  1.00 10.00      A   
ATOM   2072  CA  LEU   302     -26.953  17.865   4.699  1.00 10.00      A   
ATOM   2073  CB  LEU   302     -25.868  18.769   4.110  1.00 10.00      A   
ATOM   2074  CG  LEU   302     -26.344  19.911   3.212  1.00 10.00      A   
ATOM   2075  CD1 LEU   302     -27.094  20.951   4.028  1.00 10.00      A   
ATOM   2076  CD2 LEU   302     -25.171  20.541   2.475  1.00 10.00      A   
ATOM   2077  C   LEU   302     -27.818  17.286   3.586  1.00 10.00      A   
ATOM   2078  O   LEU   302     -28.992  17.637   3.455  1.00 10.00      A   
ATOM   2079  N   VAL   303     -27.236  16.385   2.801  1.00 10.00      A   
ATOM   2080  HN  VAL   303     -26.296  16.140   2.966  1.00 10.00      A   
ATOM   2081  CA  VAL   303     -27.956  15.750   1.702  1.00 10.00      A   
ATOM   2082  CB  VAL   303     -27.028  14.857   0.854  1.00 10.00      A   
ATOM   2083  CG1 VAL   303     -27.788  14.237  -0.312  1.00 10.00      A   
ATOM   2084  CG2 VAL   303     -25.846  15.664   0.344  1.00 10.00      A   
ATOM   2085  C   VAL   303     -29.122  14.919   2.235  1.00 10.00      A   
ATOM   2086  O   VAL   303     -30.204  14.896   1.646  1.00 10.00      A   
ATOM   2087  N   TYR   304     -28.901  14.257   3.368  1.00 10.00      A   
ATOM   2088  HN  TYR   304     -28.021  14.322   3.798  1.00 10.00      A   
ATOM   2089  CA  TYR   304     -29.936  13.436   3.982  1.00 10.00      A   
ATOM   2090  CB  TYR   304     -29.382  12.666   5.183  1.00 10.00      A   
ATOM   2091  CG  TYR   304     -30.389  11.740   5.832  1.00 10.00      A   
ATOM   2092  CD1 TYR   304     -30.990  10.719   5.105  1.00 10.00      A   
ATOM   2093  CD2 TYR   304     -30.740  11.888   7.167  1.00 10.00      A   
ATOM   2094  CE1 TYR   304     -31.913   9.874   5.690  1.00 10.00      A   
ATOM   2095  CE2 TYR   304     -31.661  11.045   7.760  1.00 10.00      A   
ATOM   2096  CZ  TYR   304     -32.246  10.040   7.018  1.00 10.00      A   
ATOM   2097  OH  TYR   304     -33.175   9.203   7.605  1.00 10.00      A   
ATOM   2098  HH  TYR   304     -33.012   8.292   7.320  1.00 10.00      A   
ATOM   2099  C   TYR   304     -31.128  14.288   4.400  1.00 10.00      A   
ATOM   2100  O   TYR   304     -32.277  13.930   4.143  1.00 10.00      A   
ATOM   2101  N   ALA   305     -30.847  15.422   5.032  1.00 10.00      A   
ATOM   2102  HN  ALA   305     -29.905  15.655   5.204  1.00 10.00      A   
ATOM   2103  CA  ALA   305     -31.895  16.328   5.479  1.00 10.00      A   
ATOM   2104  CB  ALA   305     -31.303  17.467   6.296  1.00 10.00      A   
ATOM   2105  C   ALA   305     -32.674  16.877   4.290  1.00 10.00      A   
ATOM   2106  O   ALA   305     -33.902  16.988   4.334  1.00 10.00      A   
ATOM   2107  N   MET   306     -31.951  17.214   3.226  1.00 10.00      A   
ATOM   2108  HN  MET   306     -30.974  17.106   3.259  1.00 10.00      A   
ATOM   2109  CA  MET   306     -32.568  17.749   2.018  1.00 10.00      A   
ATOM   2110  CB  MET   306     -31.501  18.216   1.025  1.00 10.00      A   
ATOM   2111  CG  MET   306     -30.841  19.537   1.388  1.00 10.00      A   
ATOM   2112  SD  MET   306     -29.605  20.054   0.177  1.00 10.00      A   
ATOM   2113  CE  MET   306     -30.606  20.146  -1.305  1.00 10.00      A   
ATOM   2114  C   MET   306     -33.478  16.717   1.367  1.00 10.00      A   
ATOM   2115  O   MET   306     -34.624  17.011   1.021  1.00 10.00      A   
ATOM   2116  N   LYS   307     -32.968  15.500   1.216  1.00 10.00      A   
ATOM   2117  HN  LYS   307     -32.047  15.325   1.513  1.00 10.00      A   
ATOM   2118  CA  LYS   307     -33.738  14.420   0.615  1.00 10.00      A   
ATOM   2119  CB  LYS   307     -32.859  13.193   0.372  1.00 10.00      A   
ATOM   2120  CG  LYS   307     -31.958  13.312  -0.845  1.00 10.00      A   
ATOM   2121  CD  LYS   307     -31.132  12.053  -1.052  1.00 10.00      A   
ATOM   2122  CE  LYS   307     -30.401  12.095  -2.382  1.00 10.00      A   
ATOM   2123  NZ  LYS   307     -29.463  10.952  -2.544  1.00 10.00      A   
ATOM   2124  HZ1 LYS   307     -29.074  10.946  -3.506  1.00 10.00      A   
ATOM   2125  HZ2 LYS   307     -29.956  10.052  -2.375  1.00 10.00      A   
ATOM   2126  HZ3 LYS   307     -28.679  11.036  -1.866  1.00 10.00      A   
ATOM   2127  C   LYS   307     -34.944  14.057   1.476  1.00 10.00      A   
ATOM   2128  O   LYS   307     -36.050  13.885   0.962  1.00 10.00      A   
ATOM   2129  N   ARG   308     -34.732  13.952   2.786  1.00 10.00      A   
ATOM   2130  HN  ARG   308     -33.821  14.091   3.138  1.00 10.00      A   
ATOM   2131  CA  ARG   308     -35.808  13.623   3.714  1.00 10.00      A   
ATOM   2132  CB  ARG   308     -35.284  13.512   5.150  1.00 10.00      A   
ATOM   2133  CG  ARG   308     -36.362  13.190   6.174  1.00 10.00      A   
ATOM   2134  CD  ARG   308     -35.839  13.308   7.595  1.00 10.00      A   
ATOM   2135  NE  ARG   308     -35.191  12.077   8.054  1.00 10.00      A   
ATOM   2136  HE  ARG   308     -34.902  11.430   7.366  1.00 10.00      A   
ATOM   2137  CZ  ARG   308     -34.980  11.787   9.337  1.00 10.00      A   
ATOM   2138  NH1 ARG   308     -35.362  12.635  10.281  1.00 10.00      A   
ATOM   2139 HH11 ARG   308     -35.197  12.408  11.288  1.00 10.00      A   
ATOM   2140 HH12 ARG   308     -35.824  13.530  10.025  1.00 10.00      A   
ATOM   2141  NH2 ARG   308     -34.372  10.659   9.670  1.00 10.00      A   
ATOM   2142 HH21 ARG   308     -34.210  10.429  10.675  1.00 10.00      A   
ATOM   2143 HH22 ARG   308     -34.047   9.994   8.927  1.00 10.00      A   
ATOM   2144  C   ARG   308     -36.915  14.667   3.642  1.00 10.00      A   
ATOM   2145  O   ARG   308     -38.095  14.336   3.749  1.00 10.00      A   
ATOM   2146  N   HIS   309     -36.526  15.925   3.443  1.00 10.00      A   
ATOM   2147  HN  HIS   309     -35.564  16.121   3.368  1.00 10.00      A   
ATOM   2148  CA  HIS   309     -37.482  17.027   3.344  1.00 10.00      A   
ATOM   2149  CB  HIS   309     -36.747  18.370   3.236  1.00 10.00      A   
ATOM   2150  CG  HIS   309     -37.642  19.574   3.296  1.00 10.00      A   
ATOM   2151  ND1 HIS   309     -38.458  19.854   4.370  1.00 10.00      A   
ATOM   2152  HD1 HIS   309     -38.543  19.308   5.182  1.00 10.00      A   
ATOM   2153  CD2 HIS   309     -37.847  20.573   2.403  1.00 10.00      A   
ATOM   2154  CE1 HIS   309     -39.125  20.968   4.136  1.00 10.00      A   
ATOM   2155  NE2 HIS   309     -38.774  21.424   2.952  1.00 10.00      A   
ATOM   2156  HE2 HIS   309     -39.118  22.245   2.533  1.00 10.00      A   
ATOM   2157  C   HIS   309     -38.413  16.830   2.152  1.00 10.00      A   
ATOM   2158  O   HIS   309     -39.587  17.189   2.197  1.00 10.00      A   
ATOM   2159  N   LYS   310     -37.886  16.240   1.092  1.00 10.00      A   
ATOM   2160  HN  LYS   310     -36.944  15.965   1.116  1.00 10.00      A   
ATOM   2161  CA  LYS   310     -38.671  15.986  -0.107  1.00 10.00      A   
ATOM   2162  CB  LYS   310     -37.753  15.790  -1.316  1.00 10.00      A   
ATOM   2163  CG  LYS   310     -36.849  16.976  -1.609  1.00 10.00      A   
ATOM   2164  CD  LYS   310     -35.978  16.718  -2.826  1.00 10.00      A   
ATOM   2165  CE  LYS   310     -34.968  17.833  -3.029  1.00 10.00      A   
ATOM   2166  NZ  LYS   310     -34.154  17.642  -4.260  1.00 10.00      A   
ATOM   2167  HZ1 LYS   310     -33.760  16.677  -4.289  1.00 10.00      A   
ATOM   2168  HZ2 LYS   310     -33.369  18.323  -4.273  1.00 10.00      A   
ATOM   2169  HZ3 LYS   310     -34.739  17.791  -5.104  1.00 10.00      A   
ATOM   2170  C   LYS   310     -39.557  14.761   0.083  1.00 10.00      A   
ATOM   2171  O   LYS   310     -40.700  14.726  -0.379  1.00 10.00      A   
ATOM   2172  N   TRP   311     -39.024  13.761   0.778  1.00 10.00      A   
ATOM   2173  HN  TRP   311     -38.108  13.853   1.119  1.00 10.00      A   
ATOM   2174  CA  TRP   311     -39.754  12.526   1.033  1.00 10.00      A   
ATOM   2175  CB  TRP   311     -38.798  11.403   1.435  1.00 10.00      A   
ATOM   2176  CG  TRP   311     -37.781  11.052   0.396  1.00 10.00      A   
ATOM   2177  CD1 TRP   311     -37.924  11.133  -0.957  1.00 10.00      A   
ATOM   2178  CD2 TRP   311     -36.464  10.545   0.632  1.00 10.00      A   
ATOM   2179  NE1 TRP   311     -36.774  10.714  -1.579  1.00 10.00      A   
ATOM   2180  HE1 TRP   311     -36.629  10.682  -2.551  1.00 10.00      A   
ATOM   2181  CE2 TRP   311     -35.863  10.347  -0.624  1.00 10.00      A   
ATOM   2182  CE3 TRP   311     -35.736  10.241   1.785  1.00 10.00      A   
ATOM   2183  CZ2 TRP   311     -34.563   9.858  -0.759  1.00 10.00      A   
ATOM   2184  CZ3 TRP   311     -34.450   9.754   1.650  1.00 10.00      A   
ATOM   2185  CH2 TRP   311     -33.876   9.570   0.388  1.00 10.00      A   
ATOM   2186  C   TRP   311     -40.801  12.708   2.126  1.00 10.00      A   
ATOM   2187  O   TRP   311     -41.692  11.871   2.277  1.00 10.00      A   
ATOM   2188  N   SER   312     -40.688  13.799   2.883  1.00 10.00      A   
ATOM   2189  HN  SER   312     -39.954  14.425   2.707  1.00 10.00      A   
ATOM   2190  CA  SER   312     -41.617  14.087   3.972  1.00 10.00      A   
ATOM   2191  CB  SER   312     -41.299  15.442   4.612  1.00 10.00      A   
ATOM   2192  OG  SER   312     -40.011  15.439   5.207  1.00 10.00      A   
ATOM   2193  HG  SER   312     -39.426  14.858   4.706  1.00 10.00      A   
ATOM   2194  C   SER   312     -43.071  14.040   3.515  1.00 10.00      A   
ATOM   2195  O   SER   312     -43.915  13.442   4.182  1.00 10.00      A   
ATOM   2196  N   VAL   313     -43.347  14.632   2.358  1.00 10.00      A   
ATOM   2197  HN  VAL   313     -42.620  15.060   1.859  1.00 10.00      A   
ATOM   2198  CA  VAL   313     -44.701  14.666   1.812  1.00 10.00      A   
ATOM   2199  CB  VAL   313     -44.757  15.472   0.495  1.00 10.00      A   
ATOM   2200  CG1 VAL   313     -46.197  15.753   0.087  1.00 10.00      A   
ATOM   2201  CG2 VAL   313     -43.972  16.768   0.620  1.00 10.00      A   
ATOM   2202  C   VAL   313     -45.225  13.254   1.553  1.00 10.00      A   
ATOM   2203  O   VAL   313     -46.407  12.969   1.748  1.00 10.00      A   
ATOM   2204  N   LEU   314     -44.330  12.371   1.135  1.00 10.00      A   
ATOM   2205  HN  LEU   314     -43.394  12.649   1.033  1.00 10.00      A   
ATOM   2206  CA  LEU   314     -44.696  10.995   0.832  1.00 10.00      A   
ATOM   2207  CB  LEU   314     -43.628  10.347  -0.056  1.00 10.00      A   
ATOM   2208  CG  LEU   314     -43.241  11.113  -1.323  1.00 10.00      A   
ATOM   2209  CD1 LEU   314     -41.985  10.517  -1.943  1.00 10.00      A   
ATOM   2210  CD2 LEU   314     -44.390  11.109  -2.320  1.00 10.00      A   
ATOM   2211  C   LEU   314     -44.878  10.168   2.101  1.00 10.00      A   
ATOM   2212  O   LEU   314     -45.757   9.307   2.172  1.00 10.00      A   
ATOM   2213  N   LYS   315     -44.056  10.441   3.102  1.00 10.00      A   
ATOM   2214  HN  LYS   315     -43.394  11.157   2.994  1.00 10.00      A   
ATOM   2215  CA  LYS   315     -44.107   9.703   4.357  1.00 10.00      A   
ATOM   2216  CB  LYS   315     -42.778   9.810   5.112  1.00 10.00      A   
ATOM   2217  CG  LYS   315     -41.574   9.357   4.300  1.00 10.00      A   
ATOM   2218  CD  LYS   315     -40.341   9.166   5.166  1.00 10.00      A   
ATOM   2219  CE  LYS   315     -39.125   8.829   4.316  1.00 10.00      A   
ATOM   2220  NZ  LYS   315     -38.037   8.205   5.115  1.00 10.00      A   
ATOM   2221  HZ1 LYS   315     -37.821   8.787   5.949  1.00 10.00      A   
ATOM   2222  HZ2 LYS   315     -37.180   8.110   4.542  1.00 10.00      A   
ATOM   2223  HZ3 LYS   315     -38.329   7.257   5.435  1.00 10.00      A   
ATOM   2224  C   LYS   315     -45.279  10.114   5.248  1.00 10.00      A   
ATOM   2225  O   LYS   315     -45.796   9.297   6.009  1.00 10.00      A   
ATOM   2226  N   SER   316     -45.707  11.367   5.148  1.00 10.00      A   
ATOM   2227  HN  SER   316     -45.269  11.981   4.521  1.00 10.00      A   
ATOM   2228  CA  SER   316     -46.815  11.853   5.966  1.00 10.00      A   
ATOM   2229  CB  SER   316     -46.567  13.296   6.411  1.00 10.00      A   
ATOM   2230  OG  SER   316     -46.156  14.103   5.321  1.00 10.00      A   
ATOM   2231  HG  SER   316     -45.215  13.954   5.144  1.00 10.00      A   
ATOM   2232  C   SER   316     -48.155  11.735   5.243  1.00 10.00      A   
ATOM   2233  O   SER   316     -49.161  12.279   5.691  1.00 10.00      A   
ATOM   2234  N   ARG   317     -48.163  11.013   4.127  1.00 10.00      A   
ATOM   2235  HN  ARG   317     -47.331  10.592   3.828  1.00 10.00      A   
ATOM   2236  CA  ARG   317     -49.379  10.823   3.347  1.00 10.00      A   
ATOM   2237  CB  ARG   317     -49.049  10.237   1.972  1.00 10.00      A   
ATOM   2238  CG  ARG   317     -50.270   9.971   1.106  1.00 10.00      A   
ATOM   2239  CD  ARG   317     -49.918   9.127  -0.106  1.00 10.00      A   
ATOM   2240  NE  ARG   317     -48.944   9.791  -0.970  1.00 10.00      A   
ATOM   2241  HE  ARG   317     -48.342  10.444  -0.545  1.00 10.00      A   
ATOM   2242  CZ  ARG   317     -48.831   9.574  -2.277  1.00 10.00      A   
ATOM   2243  NH1 ARG   317     -49.632   8.709  -2.885  1.00 10.00      A   
ATOM   2244 HH11 ARG   317     -50.356   8.196  -2.344  1.00 10.00      A   
ATOM   2245 HH12 ARG   317     -49.541   8.538  -3.915  1.00 10.00      A   
ATOM   2246  NH2 ARG   317     -47.918  10.231  -2.972  1.00 10.00      A   
ATOM   2247 HH21 ARG   317     -47.818  10.070  -3.997  1.00 10.00      A   
ATOM   2248 HH22 ARG   317     -47.295  10.918  -2.493  1.00 10.00      A   
ATOM   2249  C   ARG   317     -50.358   9.910   4.079  1.00 10.00      A   
ATOM   2250  O   ARG   317     -49.972   8.858   4.585  1.00 10.00      A   
ATOM   2251  N   LYS   318     -51.618  10.313   4.131  1.00 10.00      A   
ATOM   2252  HN  LYS   318     -51.872  11.163   3.705  1.00 10.00      A   
ATOM   2253  CA  LYS   318     -52.638   9.520   4.799  1.00 10.00      A   
ATOM   2254  CB  LYS   318     -53.526  10.408   5.670  1.00 10.00      A   
ATOM   2255  CG  LYS   318     -52.869  10.866   6.961  1.00 10.00      A   
ATOM   2256  CD  LYS   318     -53.757  11.848   7.701  1.00 10.00      A   
ATOM   2257  CE  LYS   318     -53.195  12.195   9.068  1.00 10.00      A   
ATOM   2258  NZ  LYS   318     -54.006  13.241   9.747  1.00 10.00      A   
ATOM   2259  HZ1 LYS   318     -53.639  13.419  10.703  1.00 10.00      A   
ATOM   2260  HZ2 LYS   318     -54.999  12.933   9.821  1.00 10.00      A   
ATOM   2261  HZ3 LYS   318     -53.971  14.126   9.205  1.00 10.00      A   
ATOM   2262  C   LYS   318     -53.480   8.755   3.788  1.00 10.00      A   
ATOM   2263  O   LYS   318     -54.197   9.350   2.985  1.00 10.00      A   
ATOM   2264  N   LEU   319     -53.381   7.436   3.825  1.00 10.00      A   
ATOM   2265  HN  LEU   319     -52.791   7.021   4.490  1.00 10.00      A   
ATOM   2266  CA  LEU   319     -54.131   6.586   2.913  1.00 10.00      A   
ATOM   2267  CB  LEU   319     -53.372   5.282   2.662  1.00 10.00      A   
ATOM   2268  CG  LEU   319     -51.965   5.426   2.085  1.00 10.00      A   
ATOM   2269  CD1 LEU   319     -51.216   4.108   2.176  1.00 10.00      A   
ATOM   2270  CD2 LEU   319     -52.023   5.914   0.645  1.00 10.00      A   
ATOM   2271  C   LEU   319     -55.505   6.280   3.486  1.00 10.00      A   
ATOM   2272  O   LEU   319     -55.623   5.835   4.631  1.00 10.00      A   
ATOM   2273  N   ALA   320     -56.539   6.529   2.698  1.00 10.00      A   
ATOM   2274  HN  ALA   320     -56.383   6.895   1.802  1.00 10.00      A   
ATOM   2275  CA  ALA   320     -57.903   6.277   3.131  1.00 10.00      A   
ATOM   2276  CB  ALA   320     -58.511   7.538   3.727  1.00 10.00      A   
ATOM   2277  C   ALA   320     -58.749   5.783   1.969  1.00 10.00      A   
ATOM   2278  O   ALA   320     -58.982   6.510   1.004  1.00 10.00      A   
ATOM   2279  N   TYR   321     -59.195   4.541   2.060  1.00 10.00      A   
ATOM   2280  HN  TYR   321     -58.967   4.008   2.853  1.00 10.00      A   
ATOM   2281  CA  TYR   321     -60.020   3.948   1.018  1.00 10.00      A   
ATOM   2282  CB  TYR   321     -59.792   2.437   0.951  1.00 10.00      A   
ATOM   2283  CG  TYR   321     -58.463   2.040   0.345  1.00 10.00      A   
ATOM   2284  CD1 TYR   321     -57.315   1.966   1.121  1.00 10.00      A   
ATOM   2285  CD2 TYR   321     -58.360   1.731  -1.005  1.00 10.00      A   
ATOM   2286  CE1 TYR   321     -56.103   1.595   0.572  1.00 10.00      A   
ATOM   2287  CE2 TYR   321     -57.153   1.360  -1.565  1.00 10.00      A   
ATOM   2288  CZ  TYR   321     -56.028   1.293  -0.769  1.00 10.00      A   
ATOM   2289  OH  TYR   321     -54.821   0.916  -1.319  1.00 10.00      A   
ATOM   2290  HH  TYR   321     -54.740   1.300  -2.204  1.00 10.00      A   
ATOM   2291  C   TYR   321     -61.491   4.255   1.266  1.00 10.00      A   
ATOM   2292  O   TYR   321     -61.963   4.200   2.404  1.00 10.00      A   
ATOM   2293  N   ARG   322     -62.214   4.571   0.203  1.00 10.00      A   
ATOM   2294  HN  ARG   322     -61.788   4.582  -0.682  1.00 10.00      A   
ATOM   2295  CA  ARG   322     -63.630   4.898   0.311  1.00 10.00      A   
ATOM   2296  CB  ARG   322     -63.811   6.418   0.402  1.00 10.00      A   
ATOM   2297  CG  ARG   322     -64.115   6.945   1.798  1.00 10.00      A   
ATOM   2298  CD  ARG   322     -65.557   6.671   2.191  1.00 10.00      A   
ATOM   2299  NE  ARG   322     -66.020   7.569   3.249  1.00 10.00      A   
ATOM   2300  HE  ARG   322     -65.659   7.424   4.151  1.00 10.00      A   
ATOM   2301  CZ  ARG   322     -66.901   8.549   3.061  1.00 10.00      A   
ATOM   2302  NH1 ARG   322     -67.422   8.762   1.859  1.00 10.00      A   
ATOM   2303 HH11 ARG   322     -67.143   8.162   1.053  1.00 10.00      A   
ATOM   2304 HH12 ARG   322     -68.114   9.528   1.713  1.00 10.00      A   
ATOM   2305  NH2 ARG   322     -67.263   9.323   4.078  1.00 10.00      A   
ATOM   2306 HH21 ARG   322     -66.856   9.169   5.025  1.00 10.00      A   
ATOM   2307 HH22 ARG   322     -67.954  10.094   3.933  1.00 10.00      A   
ATOM   2308  C   ARG   322     -64.424   4.344  -0.874  1.00 10.00      A   
ATOM   2309  O   ARG   322     -64.598   5.027  -1.888  1.00 10.00      A   
ATOM   2310  N   PRO   323     -64.887   3.088  -0.773  1.00 10.00      A   
ATOM   2311  CA  PRO   323     -65.672   2.444  -1.824  1.00 10.00      A   
ATOM   2312  CB  PRO   323     -65.306   0.972  -1.632  1.00 10.00      A   
ATOM   2313  CG  PRO   323     -65.096   0.826  -0.159  1.00 10.00      A   
ATOM   2314  CD  PRO   323     -64.671   2.180   0.367  1.00 10.00      A   
ATOM   2315  C   PRO   323     -67.177   2.648  -1.612  1.00 10.00      A   
ATOM   2316  O   PRO   323     -67.638   2.770  -0.474  1.00 10.00      A   
ATOM   2317  N   PRO   324     -67.959   2.710  -2.704  1.00 10.00      A   
ATOM   2318  CA  PRO   324     -69.412   2.893  -2.625  1.00 10.00      A   
ATOM   2319  CB  PRO   324     -69.858   2.939  -4.090  1.00 10.00      A   
ATOM   2320  CG  PRO   324     -68.622   3.252  -4.859  1.00 10.00      A   
ATOM   2321  CD  PRO   324     -67.495   2.620  -4.097  1.00 10.00      A   
ATOM   2322  C   PRO   324     -70.091   1.730  -1.908  1.00 10.00      A   
ATOM   2323  O   PRO   324     -69.777   0.562  -2.159  1.00 10.00      A   
ATOM   2324  N   LYS   325     -71.018   2.068  -1.023  1.00 10.00      A   
ATOM   2325  HN  LYS   325     -71.196   3.020  -0.876  1.00 10.00      A   
ATOM   2326  CB  LYS   325     -72.476   0.052  -1.121  1.00 10.00      A   
ATOM   2327  CG  LYS   325     -73.589   0.622  -1.986  1.00 10.00      A   
ATOM   2328  CD  LYS   325     -74.345  -0.479  -2.716  1.00 10.00      A   
ATOM   2329  CE  LYS   325     -75.481   0.093  -3.550  1.00 10.00      A   
ATOM   2330  NZ  LYS   325     -76.284  -0.969  -4.211  1.00 10.00      A   
ATOM   2331  HZ1 LYS   325     -75.666  -1.587  -4.778  1.00 10.00      A   
ATOM   2332  HZ2 LYS   325     -76.993  -0.542  -4.836  1.00 10.00      A   
ATOM   2333  HZ3 LYS   325     -76.773  -1.549  -3.497  1.00 10.00      A   
ATOM   2334  CA  LYS   325     -71.763   1.084  -0.238  1.00 10.00      A   
ATOM   2335  C   LYS   325     -70.858   0.395   0.778  1.00 10.00      A   
ATOM   2336  O   LYS   325     -70.342   1.094   1.678  1.00 10.00      A   
ATOM   2337  OXT LYS   325     -70.671  -0.838   0.682  1.00 10.00      A   
ATOM   2338  CB  ASP    28     -14.039  -4.248   8.204  1.00 10.00      B   
ATOM   2339  CG  ASP    28     -13.914  -2.982   7.383  1.00 10.00      B   
ATOM   2340  OD1 ASP    28     -14.882  -2.636   6.675  1.00 10.00      B   
ATOM   2341  OD2 ASP    28     -12.849  -2.331   7.446  1.00 10.00      B   
ATOM   2342  C   ASP    28     -15.955  -3.406   9.594  1.00 10.00      B   
ATOM   2343  O   ASP    28     -16.918  -4.142   9.381  1.00 10.00      B   
ATOM   2344  N   ASP    28     -14.515  -5.226  10.426  1.00 10.00      B   
ATOM   2345  HT1 ASP    28     -13.570  -5.653  10.390  1.00 10.00      B   
ATOM   2346  HT2 ASP    28     -15.209  -5.906  10.051  1.00 10.00      B   
ATOM   2347  HT3 ASP    28     -14.752  -5.018  11.413  1.00 10.00      B   
ATOM   2348  CA  ASP    28     -14.544  -3.980   9.625  1.00 10.00      B   
ATOM   2349  N   PRO    29     -16.093  -2.088   9.819  1.00 10.00      B   
ATOM   2350  CA  PRO    29     -17.391  -1.402   9.834  1.00 10.00      B   
ATOM   2351  CB  PRO    29     -17.030   0.085   9.990  1.00 10.00      B   
ATOM   2352  CG  PRO    29     -15.569   0.169   9.700  1.00 10.00      B   
ATOM   2353  CD  PRO    29     -14.988  -1.156  10.097  1.00 10.00      B   
ATOM   2354  C   PRO    29     -18.220  -1.618   8.570  1.00 10.00      B   
ATOM   2355  O   PRO    29     -19.443  -1.757   8.649  1.00 10.00      B   
ATOM   2356  N   LEU    30     -17.564  -1.668   7.410  1.00 10.00      B   
ATOM   2357  HN  LEU    30     -16.581  -1.595   7.404  1.00 10.00      B   
ATOM   2358  CA  LEU    30     -18.275  -1.855   6.151  1.00 10.00      B   
ATOM   2359  CB  LEU    30     -17.327  -1.739   4.956  1.00 10.00      B   
ATOM   2360  CG  LEU    30     -17.968  -1.866   3.572  1.00 10.00      B   
ATOM   2361  CD1 LEU    30     -18.870  -0.674   3.281  1.00 10.00      B   
ATOM   2362  CD2 LEU    30     -16.904  -2.016   2.496  1.00 10.00      B   
ATOM   2363  C   LEU    30     -19.008  -3.190   6.126  1.00 10.00      B   
ATOM   2364  O   LEU    30     -20.123  -3.284   5.616  1.00 10.00      B   
ATOM   2365  N   THR    31     -18.386  -4.211   6.706  1.00 10.00      B   
ATOM   2366  HN  THR    31     -17.509  -4.063   7.123  1.00 10.00      B   
ATOM   2367  CA  THR    31     -18.971  -5.541   6.755  1.00 10.00      B   
ATOM   2368  CB  THR    31     -17.947  -6.564   7.284  1.00 10.00      B   
ATOM   2369  OG1 THR    31     -16.704  -6.372   6.591  1.00 10.00      B   
ATOM   2370  HG1 THR    31     -16.884  -6.035   5.706  1.00 10.00      B   
ATOM   2371  CG2 THR    31     -18.436  -7.985   7.052  1.00 10.00      B   
ATOM   2372  C   THR    31     -20.226  -5.545   7.629  1.00 10.00      B   
ATOM   2373  O   THR    31     -21.256  -6.109   7.254  1.00 10.00      B   
ATOM   2374  N   THR    32     -20.138  -4.889   8.782  1.00 10.00      B   
ATOM   2375  HN  THR    32     -19.289  -4.459   9.029  1.00 10.00      B   
ATOM   2376  CA  THR    32     -21.262  -4.799   9.698  1.00 10.00      B   
ATOM   2377  CB  THR    32     -20.840  -4.090  10.996  1.00 10.00      B   
ATOM   2378  OG1 THR    32     -19.422  -4.231  11.170  1.00 10.00      B   
ATOM   2379  HG1 THR    32     -19.121  -3.628  11.861  1.00 10.00      B   
ATOM   2380  CG2 THR    32     -21.557  -4.703  12.189  1.00 10.00      B   
ATOM   2381  C   THR    32     -22.412  -4.026   9.055  1.00 10.00      B   
ATOM   2382  O   THR    32     -23.563  -4.464   9.078  1.00 10.00      B   
ATOM   2383  N   VAL    33     -22.083  -2.884   8.462  1.00 10.00      B   
ATOM   2384  HN  VAL    33     -21.142  -2.596   8.471  1.00 10.00      B   
ATOM   2385  CA  VAL    33     -23.074  -2.042   7.806  1.00 10.00      B   
ATOM   2386  CB  VAL    33     -22.456  -0.709   7.327  1.00 10.00      B   
ATOM   2387  CG1 VAL    33     -23.454   0.092   6.509  1.00 10.00      B   
ATOM   2388  CG2 VAL    33     -21.977   0.106   8.516  1.00 10.00      B   
ATOM   2389  C   VAL    33     -23.725  -2.773   6.632  1.00 10.00      B   
ATOM   2390  O   VAL    33     -24.924  -2.631   6.391  1.00 10.00      B   
ATOM   2391  N   ARG    34     -22.929  -3.563   5.915  1.00 10.00      B   
ATOM   2392  HN  ARG    34     -21.978  -3.627   6.156  1.00 10.00      B   
ATOM   2393  CA  ARG    34     -23.423  -4.325   4.773  1.00 10.00      B   
ATOM   2394  CB  ARG    34     -22.279  -5.102   4.119  1.00 10.00      B   
ATOM   2395  CG  ARG    34     -22.410  -5.252   2.615  1.00 10.00      B   
ATOM   2396  CD  ARG    34     -22.022  -3.969   1.898  1.00 10.00      B   
ATOM   2397  NE  ARG    34     -22.327  -4.022   0.467  1.00 10.00      B   
ATOM   2398  HE  ARG    34     -22.430  -4.912   0.063  1.00 10.00      B   
ATOM   2399  CZ  ARG    34     -22.465  -2.944  -0.307  1.00 10.00      B   
ATOM   2400  NH1 ARG    34     -22.311  -1.736   0.214  1.00 10.00      B   
ATOM   2401 HH11 ARG    34     -22.416  -0.877  -0.388  1.00 10.00      B   
ATOM   2402 HH12 ARG    34     -22.088  -1.630   1.224  1.00 10.00      B   
ATOM   2403  NH2 ARG    34     -22.745  -3.075  -1.600  1.00 10.00      B   
ATOM   2404 HH21 ARG    34     -22.856  -2.221  -2.210  1.00 10.00      B   
ATOM   2405 HH22 ARG    34     -22.858  -4.025  -2.020  1.00 10.00      B   
ATOM   2406  C   ARG    34     -24.519  -5.293   5.211  1.00 10.00      B   
ATOM   2407  O   ARG    34     -25.495  -5.514   4.492  1.00 10.00      B   
ATOM   2408  N   GLU    35     -24.347  -5.856   6.399  1.00 10.00      B   
ATOM   2409  HN  GLU    35     -23.539  -5.634   6.913  1.00 10.00      B   
ATOM   2410  CA  GLU    35     -25.305  -6.797   6.962  1.00 10.00      B   
ATOM   2411  CB  GLU    35     -24.645  -7.597   8.089  1.00 10.00      B   
ATOM   2412  CG  GLU    35     -25.599  -8.446   8.914  1.00 10.00      B   
ATOM   2413  CD  GLU    35     -24.903  -9.119  10.078  1.00 10.00      B   
ATOM   2414  OE1 GLU    35     -24.174  -8.423  10.819  1.00 10.00      B   
ATOM   2415  OE2 GLU    35     -25.076 -10.344  10.259  1.00 10.00      B   
ATOM   2416  C   GLU    35     -26.538  -6.071   7.493  1.00 10.00      B   
ATOM   2417  O   GLU    35     -27.671  -6.488   7.246  1.00 10.00      B   
ATOM   2418  N   GLN    36     -26.314  -4.964   8.192  1.00 10.00      B   
ATOM   2419  HN  GLN    36     -25.386  -4.665   8.326  1.00 10.00      B   
ATOM   2420  CA  GLN    36     -27.403  -4.183   8.778  1.00 10.00      B   
ATOM   2421  CB  GLN    36     -26.889  -3.268   9.890  1.00 10.00      B   
ATOM   2422  CG  GLN    36     -26.150  -4.002  10.995  1.00 10.00      B   
ATOM   2423  CD  GLN    36     -26.337  -3.364  12.357  1.00 10.00      B   
ATOM   2424  OE1 GLN    36     -26.539  -2.155  12.472  1.00 10.00      B   
ATOM   2425  NE2 GLN    36     -26.274  -4.173  13.399  1.00 10.00      B   
ATOM   2426 HE21 GLN    36     -26.116  -5.129  13.235  1.00 10.00      B   
ATOM   2427 HE22 GLN    36     -26.380  -3.787  14.292  1.00 10.00      B   
ATOM   2428  C   GLN    36     -28.186  -3.382   7.735  1.00 10.00      B   
ATOM   2429  O   GLN    36     -28.902  -2.435   8.069  1.00 10.00      B   
ATOM   2430  N   CYS    37     -28.032  -3.749   6.474  1.00 10.00      B   
ATOM   2431  HN  CYS    37     -27.412  -4.482   6.263  1.00 10.00      B   
ATOM   2432  CA  CYS    37     -28.742  -3.087   5.388  1.00 10.00      B   
ATOM   2433  CB  CYS    37     -27.804  -2.173   4.597  1.00 10.00      B   
ATOM   2434  SG  CYS    37     -27.086  -0.824   5.565  1.00 10.00      B   
ATOM   2435  HG  CYS    37     -25.999  -1.298   6.166  1.00 10.00      B   
ATOM   2436  C   CYS    37     -29.379  -4.125   4.474  1.00 10.00      B   
ATOM   2437  O   CYS    37     -29.828  -3.816   3.368  1.00 10.00      B   
ATOM   2438  N   GLU    38     -29.420  -5.363   4.953  1.00 10.00      B   
ATOM   2439  HN  GLU    38     -29.048  -5.545   5.843  1.00 10.00      B   
ATOM   2440  CA  GLU    38     -30.001  -6.457   4.192  1.00 10.00      B   
ATOM   2441  CB  GLU    38     -29.197  -7.741   4.391  1.00 10.00      B   
ATOM   2442  CG  GLU    38     -27.860  -7.739   3.675  1.00 10.00      B   
ATOM   2443  CD  GLU    38     -27.513  -9.092   3.094  1.00 10.00      B   
ATOM   2444  OE1 GLU    38     -26.805  -9.870   3.769  1.00 10.00      B   
ATOM   2445  OE2 GLU    38     -27.947  -9.387   1.959  1.00 10.00      B   
ATOM   2446  C   GLU    38     -31.455  -6.688   4.580  1.00 10.00      B   
ATOM   2447  O   GLU    38     -32.242  -7.205   3.786  1.00 10.00      B   
ATOM   2448  N   GLN    39     -31.810  -6.285   5.796  1.00 10.00      B   
ATOM   2449  HN  GLN    39     -31.141  -5.867   6.372  1.00 10.00      B   
ATOM   2450  CA  GLN    39     -33.170  -6.460   6.302  1.00 10.00      B   
ATOM   2451  CB  GLN    39     -33.184  -6.388   7.832  1.00 10.00      B   
ATOM   2452  CG  GLN    39     -34.244  -7.260   8.491  1.00 10.00      B   
ATOM   2453  CD  GLN    39     -34.034  -8.735   8.220  1.00 10.00      B   
ATOM   2454  OE1 GLN    39     -32.906  -9.188   8.031  1.00 10.00      B   
ATOM   2455  NE2 GLN    39     -35.115  -9.496   8.203  1.00 10.00      B   
ATOM   2456 HE21 GLN    39     -35.983  -9.069   8.367  1.00 10.00      B   
ATOM   2457 HE22 GLN    39     -35.006 -10.454   8.025  1.00 10.00      B   
ATOM   2458  C   GLN    39     -34.124  -5.416   5.721  1.00 10.00      B   
ATOM   2459  O   GLN    39     -35.307  -5.380   6.067  1.00 10.00      B   
ATOM   2460  N   LEU    40     -33.603  -4.561   4.852  1.00 10.00      B   
ATOM   2461  HN  LEU    40     -32.655  -4.632   4.622  1.00 10.00      B   
ATOM   2462  CA  LEU    40     -34.415  -3.530   4.225  1.00 10.00      B   
ATOM   2463  CB  LEU    40     -33.539  -2.555   3.440  1.00 10.00      B   
ATOM   2464  CG  LEU    40     -32.497  -1.787   4.252  1.00 10.00      B   
ATOM   2465  CD1 LEU    40     -31.584  -0.997   3.330  1.00 10.00      B   
ATOM   2466  CD2 LEU    40     -33.172  -0.863   5.257  1.00 10.00      B   
ATOM   2467  C   LEU    40     -35.450  -4.169   3.308  1.00 10.00      B   
ATOM   2468  O   LEU    40     -35.133  -5.095   2.558  1.00 10.00      B   
ATOM   2469  N   GLU    41     -36.675  -3.663   3.371  1.00 10.00      B   
ATOM   2470  HN  GLU    41     -36.840  -2.907   3.973  1.00 10.00      B   
ATOM   2471  CA  GLU    41     -37.788  -4.177   2.578  1.00 10.00      B   
ATOM   2472  CB  GLU    41     -39.021  -3.285   2.762  1.00 10.00      B   
ATOM   2473  CG  GLU    41     -39.408  -3.064   4.216  1.00 10.00      B   
ATOM   2474  CD  GLU    41     -40.171  -1.775   4.431  1.00 10.00      B   
ATOM   2475  OE1 GLU    41     -39.536  -0.749   4.761  1.00 10.00      B   
ATOM   2476  OE2 GLU    41     -41.412  -1.778   4.264  1.00 10.00      B   
ATOM   2477  C   GLU    41     -37.434  -4.295   1.093  1.00 10.00      B   
ATOM   2478  O   GLU    41     -37.704  -5.315   0.457  1.00 10.00      B   
ATOM   2479  N   LYS    42     -36.804  -3.261   0.555  1.00 10.00      B   
ATOM   2480  HN  LYS    42     -36.585  -2.488   1.120  1.00 10.00      B   
ATOM   2481  CA  LYS    42     -36.425  -3.243  -0.853  1.00 10.00      B   
ATOM   2482  CB  LYS    42     -36.095  -1.820  -1.301  1.00 10.00      B   
ATOM   2483  CG  LYS    42     -37.281  -0.877  -1.206  1.00 10.00      B   
ATOM   2484  CD  LYS    42     -36.917   0.541  -1.603  1.00 10.00      B   
ATOM   2485  CE  LYS    42     -38.131   1.449  -1.509  1.00 10.00      B   
ATOM   2486  NZ  LYS    42     -37.840   2.835  -1.951  1.00 10.00      B   
ATOM   2487  HZ1 LYS    42     -37.355   2.827  -2.868  1.00 10.00      B   
ATOM   2488  HZ2 LYS    42     -37.231   3.314  -1.257  1.00 10.00      B   
ATOM   2489  HZ3 LYS    42     -38.727   3.373  -2.046  1.00 10.00      B   
ATOM   2490  C   LYS    42     -35.278  -4.204  -1.158  1.00 10.00      B   
ATOM   2491  O   LYS    42     -35.193  -4.750  -2.261  1.00 10.00      B   
ATOM   2492  N   CYS    43     -34.407  -4.423  -0.181  1.00 10.00      B   
ATOM   2493  HN  CYS    43     -34.530  -3.975   0.682  1.00 10.00      B   
ATOM   2494  CA  CYS    43     -33.275  -5.330  -0.365  1.00 10.00      B   
ATOM   2495  CB  CYS    43     -32.247  -5.164   0.755  1.00 10.00      B   
ATOM   2496  SG  CYS    43     -31.470  -3.537   0.812  1.00 10.00      B   
ATOM   2497  HG  CYS    43     -30.724  -3.487   1.910  1.00 10.00      B   
ATOM   2498  C   CYS    43     -33.750  -6.775  -0.439  1.00 10.00      B   
ATOM   2499  O   CYS    43     -33.213  -7.580  -1.204  1.00 10.00      B   
ATOM   2500  N   VAL    44     -34.763  -7.099   0.361  1.00 10.00      B   
ATOM   2501  HN  VAL    44     -35.140  -6.414   0.957  1.00 10.00      B   
ATOM   2502  CA  VAL    44     -35.324  -8.443   0.380  1.00 10.00      B   
ATOM   2503  CB  VAL    44     -36.332  -8.635   1.537  1.00 10.00      B   
ATOM   2504  CG1 VAL    44     -36.837 -10.069   1.572  1.00 10.00      B   
ATOM   2505  CG2 VAL    44     -35.704  -8.260   2.872  1.00 10.00      B   
ATOM   2506  C   VAL    44     -36.008  -8.737  -0.953  1.00 10.00      B   
ATOM   2507  O   VAL    44     -35.758  -9.768  -1.575  1.00 10.00      B   
ATOM   2508  N   LYS    45     -36.841  -7.803  -1.399  1.00 10.00      B   
ATOM   2509  HN  LYS    45     -36.985  -6.994  -0.861  1.00 10.00      B   
ATOM   2510  CA  LYS    45     -37.562  -7.953  -2.662  1.00 10.00      B   
ATOM   2511  CB  LYS    45     -38.516  -6.780  -2.879  1.00 10.00      B   
ATOM   2512  CG  LYS    45     -39.610  -6.682  -1.831  1.00 10.00      B   
ATOM   2513  CD  LYS    45     -40.680  -5.684  -2.239  1.00 10.00      B   
ATOM   2514  CE  LYS    45     -41.827  -5.669  -1.244  1.00 10.00      B   
ATOM   2515  NZ  LYS    45     -42.952  -4.812  -1.704  1.00 10.00      B   
ATOM   2516  HZ1 LYS    45     -42.621  -3.839  -1.854  1.00 10.00      B   
ATOM   2517  HZ2 LYS    45     -43.710  -4.801  -0.992  1.00 10.00      B   
ATOM   2518  HZ3 LYS    45     -43.335  -5.176  -2.598  1.00 10.00      B   
ATOM   2519  C   LYS    45     -36.599  -8.078  -3.840  1.00 10.00      B   
ATOM   2520  O   LYS    45     -36.835  -8.852  -4.773  1.00 10.00      B   
ATOM   2521  N   ALA    46     -35.514  -7.316  -3.795  1.00 10.00      B   
ATOM   2522  HN  ALA    46     -35.384  -6.707  -3.034  1.00 10.00      B   
ATOM   2523  CA  ALA    46     -34.517  -7.356  -4.851  1.00 10.00      B   
ATOM   2524  CB  ALA    46     -33.474  -6.273  -4.641  1.00 10.00      B   
ATOM   2525  C   ALA    46     -33.865  -8.736  -4.908  1.00 10.00      B   
ATOM   2526  O   ALA    46     -33.579  -9.255  -5.989  1.00 10.00      B   
ATOM   2527  N   ARG    47     -33.655  -9.334  -3.736  1.00 10.00      B   
ATOM   2528  HN  ARG    47     -33.919  -8.872  -2.911  1.00 10.00      B   
ATOM   2529  CA  ARG    47     -33.055 -10.659  -3.648  1.00 10.00      B   
ATOM   2530  CB  ARG    47     -32.783 -11.045  -2.191  1.00 10.00      B   
ATOM   2531  CG  ARG    47     -31.381 -10.710  -1.714  1.00 10.00      B   
ATOM   2532  CD  ARG    47     -31.144 -11.209  -0.297  1.00 10.00      B   
ATOM   2533  NE  ARG    47     -31.828 -10.384   0.700  1.00 10.00      B   
ATOM   2534  HE  ARG    47     -32.194  -9.526   0.393  1.00 10.00      B   
ATOM   2535  CZ  ARG    47     -31.965 -10.724   1.983  1.00 10.00      B   
ATOM   2536  NH1 ARG    47     -31.467 -11.868   2.429  1.00 10.00      B   
ATOM   2537 HH11 ARG    47     -31.573 -12.131   3.431  1.00 10.00      B   
ATOM   2538 HH12 ARG    47     -30.967 -12.512   1.779  1.00 10.00      B   
ATOM   2539  NH2 ARG    47     -32.587  -9.912   2.827  1.00 10.00      B   
ATOM   2540 HH21 ARG    47     -32.976  -9.004   2.499  1.00 10.00      B   
ATOM   2541 HH22 ARG    47     -32.689 -10.181   3.833  1.00 10.00      B   
ATOM   2542  C   ARG    47     -33.963 -11.694  -4.299  1.00 10.00      B   
ATOM   2543  O   ARG    47     -33.500 -12.556  -5.045  1.00 10.00      B   
ATOM   2544  N   GLU    48     -35.260 -11.586  -4.023  1.00 10.00      B   
ATOM   2545  HN  GLU    48     -35.560 -10.871  -3.422  1.00 10.00      B   
ATOM   2546  CA  GLU    48     -36.250 -12.500  -4.582  1.00 10.00      B   
ATOM   2547  CB  GLU    48     -37.648 -12.162  -4.054  1.00 10.00      B   
ATOM   2548  CG  GLU    48     -37.765 -12.148  -2.539  1.00 10.00      B   
ATOM   2549  CD  GLU    48     -39.172 -11.840  -2.071  1.00 10.00      B   
ATOM   2550  OE1 GLU    48     -39.470 -10.659  -1.786  1.00 10.00      B   
ATOM   2551  OE2 GLU    48     -39.993 -12.779  -1.990  1.00 10.00      B   
ATOM   2552  C   GLU    48     -36.245 -12.424  -6.106  1.00 10.00      B   
ATOM   2553  O   GLU    48     -36.301 -13.444  -6.793  1.00 10.00      B   
ATOM   2554  N   ARG    49     -36.165 -11.201  -6.622  1.00 10.00      B   
ATOM   2555  HN  ARG    49     -36.119 -10.433  -6.014  1.00 10.00      B   
ATOM   2556  CA  ARG    49     -36.147 -10.965  -8.062  1.00 10.00      B   
ATOM   2557  CB  ARG    49     -36.168  -9.459  -8.351  1.00 10.00      B   
ATOM   2558  CG  ARG    49     -37.387  -8.989  -9.132  1.00 10.00      B   
ATOM   2559  CD  ARG    49     -37.362  -7.483  -9.359  1.00 10.00      B   
ATOM   2560  NE  ARG    49     -37.573  -6.736  -8.114  1.00 10.00      B   
ATOM   2561  HE  ARG    49     -38.344  -6.997  -7.559  1.00 10.00      B   
ATOM   2562  CZ  ARG    49     -36.800  -5.731  -7.697  1.00 10.00      B   
ATOM   2563  NH1 ARG    49     -35.761  -5.333  -8.418  1.00 10.00      B   
ATOM   2564 HH11 ARG    49     -35.538  -5.796  -9.326  1.00 10.00      B   
ATOM   2565 HH12 ARG    49     -35.157  -4.541  -8.074  1.00 10.00      B   
ATOM   2566  NH2 ARG    49     -37.089  -5.102  -6.563  1.00 10.00      B   
ATOM   2567 HH21 ARG    49     -36.487  -4.317  -6.231  1.00 10.00      B   
ATOM   2568 HH22 ARG    49     -37.925  -5.384  -6.002  1.00 10.00      B   
ATOM   2569  C   ARG    49     -34.915 -11.600  -8.702  1.00 10.00      B   
ATOM   2570  O   ARG    49     -35.007 -12.277  -9.726  1.00 10.00      B   
ATOM   2571  N   LEU    50     -33.766 -11.390  -8.078  1.00 10.00      B   
ATOM   2572  HN  LEU    50     -33.759 -10.853  -7.254  1.00 10.00      B   
ATOM   2573  CA  LEU    50     -32.512 -11.931  -8.580  1.00 10.00      B   
ATOM   2574  CB  LEU    50     -31.339 -11.372  -7.774  1.00 10.00      B   
ATOM   2575  CG  LEU    50     -29.940 -11.746  -8.261  1.00 10.00      B   
ATOM   2576  CD1 LEU    50     -29.724 -11.275  -9.690  1.00 10.00      B   
ATOM   2577  CD2 LEU    50     -28.886 -11.159  -7.337  1.00 10.00      B   
ATOM   2578  C   LEU    50     -32.512 -13.458  -8.528  1.00 10.00      B   
ATOM   2579  O   LEU    50     -32.054 -14.119  -9.461  1.00 10.00      B   
ATOM   2580  N   GLU    51     -33.039 -14.009  -7.440  1.00 10.00      B   
ATOM   2581  HN  GLU    51     -33.395 -13.425  -6.734  1.00 10.00      B   
ATOM   2582  CA  GLU    51     -33.106 -15.458  -7.265  1.00 10.00      B   
ATOM   2583  CB  GLU    51     -33.659 -15.822  -5.884  1.00 10.00      B   
ATOM   2584  CG  GLU    51     -32.688 -15.592  -4.736  1.00 10.00      B   
ATOM   2585  CD  GLU    51     -33.273 -15.983  -3.393  1.00 10.00      B   
ATOM   2586  OE1 GLU    51     -33.929 -17.045  -3.310  1.00 10.00      B   
ATOM   2587  OE2 GLU    51     -33.072 -15.237  -2.408  1.00 10.00      B   
ATOM   2588  C   GLU    51     -33.952 -16.110  -8.354  1.00 10.00      B   
ATOM   2589  O   GLU    51     -33.513 -17.054  -9.012  1.00 10.00      B   
ATOM   2590  N   LEU    52     -35.160 -15.586  -8.551  1.00 10.00      B   
ATOM   2591  HN  LEU    52     -35.444 -14.822  -8.001  1.00 10.00      B   
ATOM   2592  CA  LEU    52     -36.077 -16.116  -9.558  1.00 10.00      B   
ATOM   2593  CB  LEU    52     -37.421 -15.386  -9.506  1.00 10.00      B   
ATOM   2594  CG  LEU    52     -38.256 -15.618  -8.246  1.00 10.00      B   
ATOM   2595  CD1 LEU    52     -39.459 -14.691  -8.229  1.00 10.00      B   
ATOM   2596  CD2 LEU    52     -38.698 -17.070  -8.154  1.00 10.00      B   
ATOM   2597  C   LEU    52     -35.484 -16.042 -10.962  1.00 10.00      B   
ATOM   2598  O   LEU    52     -35.640 -16.970 -11.759  1.00 10.00      B   
ATOM   2599  N   CYS    53     -34.791 -14.948 -11.255  1.00 10.00      B   
ATOM   2600  HN  CYS    53     -34.699 -14.242 -10.577  1.00 10.00      B   
ATOM   2601  CA  CYS    53     -34.177 -14.764 -12.565  1.00 10.00      B   
ATOM   2602  C   CYS    53     -33.110 -15.831 -12.821  1.00 10.00      B   
ATOM   2603  O   CYS    53     -33.074 -16.442 -13.893  1.00 10.00      B   
ATOM   2604  CB  CYS    53     -33.571 -13.362 -12.686  1.00 10.00      B   
ATOM   2605  SG  CYS    53     -33.437 -12.738 -14.396  1.00 10.00      B   
ATOM   2606  N   ASP    54     -32.261 -16.074 -11.824  1.00 10.00      B   
ATOM   2607  HN  ASP    54     -32.352 -15.574 -10.982  1.00 10.00      B   
ATOM   2608  CA  ASP    54     -31.197 -17.066 -11.951  1.00 10.00      B   
ATOM   2609  CB  ASP    54     -30.288 -17.047 -10.718  1.00 10.00      B   
ATOM   2610  CG  ASP    54     -29.050 -17.908 -10.883  1.00 10.00      B   
ATOM   2611  OD1 ASP    54     -29.069 -19.078 -10.439  1.00 10.00      B   
ATOM   2612  OD2 ASP    54     -28.049 -17.418 -11.446  1.00 10.00      B   
ATOM   2613  C   ASP    54     -31.777 -18.461 -12.167  1.00 10.00      B   
ATOM   2614  O   ASP    54     -31.229 -19.266 -12.929  1.00 10.00      B   
ATOM   2615  N   GLU    55     -32.906 -18.731 -11.509  1.00 10.00      B   
ATOM   2616  HN  GLU    55     -33.298 -18.039 -10.932  1.00 10.00      B   
ATOM   2617  CA  GLU    55     -33.576 -20.021 -11.625  1.00 10.00      B   
ATOM   2618  CB  GLU    55     -34.795 -20.099 -10.699  1.00 10.00      B   
ATOM   2619  CG  GLU    55     -34.471 -20.090  -9.214  1.00 10.00      B   
ATOM   2620  CD  GLU    55     -35.476 -20.884  -8.399  1.00 10.00      B   
ATOM   2621  OE1 GLU    55     -36.625 -20.421  -8.231  1.00 10.00      B   
ATOM   2622  OE2 GLU    55     -35.119 -21.985  -7.924  1.00 10.00      B   
ATOM   2623  C   GLU    55     -34.019 -20.273 -13.061  1.00 10.00      B   
ATOM   2624  O   GLU    55     -33.851 -21.375 -13.583  1.00 10.00      B   
ATOM   2625  N   ARG    56     -34.565 -19.238 -13.697  1.00 10.00      B   
ATOM   2626  HN  ARG    56     -34.644 -18.376 -13.226  1.00 10.00      B   
ATOM   2627  CA  ARG    56     -35.052 -19.340 -15.074  1.00 10.00      B   
ATOM   2628  CB  ARG    56     -35.739 -18.045 -15.508  1.00 10.00      B   
ATOM   2629  CG  ARG    56     -36.237 -18.060 -16.948  1.00 10.00      B   
ATOM   2630  CD  ARG    56     -36.645 -16.672 -17.414  1.00 10.00      B   
ATOM   2631  NE  ARG    56     -37.941 -16.261 -16.879  1.00 10.00      B   
ATOM   2632  HE  ARG    56     -38.320 -16.801 -16.152  1.00 10.00      B   
ATOM   2633  CZ  ARG    56     -38.612 -15.193 -17.304  1.00 10.00      B   
ATOM   2634  NH1 ARG    56     -38.108 -14.423 -18.262  1.00 10.00      B   
ATOM   2635 HH11 ARG    56     -38.634 -13.586 -18.594  1.00 10.00      B   
ATOM   2636 HH12 ARG    56     -37.173 -14.648 -18.690  1.00 10.00      B   
ATOM   2637  NH2 ARG    56     -39.805 -14.908 -16.789  1.00 10.00      B   
ATOM   2638 HH21 ARG    56     -40.219 -15.520 -16.051  1.00 10.00      B   
ATOM   2639 HH22 ARG    56     -40.334 -14.070 -17.122  1.00 10.00      B   
ATOM   2640  C   ARG    56     -33.928 -19.687 -16.045  1.00 10.00      B   
ATOM   2641  O   ARG    56     -34.069 -20.594 -16.871  1.00 10.00      B   
ATOM   2642  N   VAL    57     -32.813 -18.977 -15.930  1.00 10.00      B   
ATOM   2643  HN  VAL    57     -32.765 -18.271 -15.246  1.00 10.00      B   
ATOM   2644  CA  VAL    57     -31.657 -19.204 -16.797  1.00 10.00      B   
ATOM   2645  CB  VAL    57     -30.524 -18.190 -16.507  1.00 10.00      B   
ATOM   2646  CG1 VAL    57     -29.377 -18.357 -17.493  1.00 10.00      B   
ATOM   2647  CG2 VAL    57     -31.056 -16.763 -16.549  1.00 10.00      B   
ATOM   2648  C   VAL    57     -31.118 -20.627 -16.632  1.00 10.00      B   
ATOM   2649  O   VAL    57     -30.664 -21.249 -17.590  1.00 10.00      B   
ATOM   2650  N   SER    58     -31.214 -21.152 -15.417  1.00 10.00      B   
ATOM   2651  HN  SER    58     -31.631 -20.625 -14.702  1.00 10.00      B   
ATOM   2652  CA  SER    58     -30.724 -22.491 -15.122  1.00 10.00      B   
ATOM   2653  CB  SER    58     -30.581 -22.679 -13.612  1.00 10.00      B   
ATOM   2654  OG  SER    58     -29.807 -21.635 -13.036  1.00 10.00      B   
ATOM   2655  HG  SER    58     -30.218 -20.780 -13.238  1.00 10.00      B   
ATOM   2656  C   SER    58     -31.620 -23.586 -15.706  1.00 10.00      B   
ATOM   2657  O   SER    58     -31.187 -24.726 -15.864  1.00 10.00      B   
ATOM   2658  N   SER    59     -32.861 -23.247 -16.028  1.00 10.00      B   
ATOM   2659  HN  SER    59     -33.162 -22.325 -15.884  1.00 10.00      B   
ATOM   2660  CA  SER    59     -33.793 -24.223 -16.579  1.00 10.00      B   
ATOM   2661  CB  SER    59     -35.209 -23.959 -16.070  1.00 10.00      B   
ATOM   2662  OG  SER    59     -35.379 -22.600 -15.715  1.00 10.00      B   
ATOM   2663  HG  SER    59     -35.015 -22.036 -16.413  1.00 10.00      B   
ATOM   2664  C   SER    59     -33.769 -24.264 -18.107  1.00 10.00      B   
ATOM   2665  O   SER    59     -34.503 -25.038 -18.723  1.00 10.00      B   
ATOM   2666  N   ARG    60     -32.928 -23.442 -18.719  1.00 10.00      B   
ATOM   2667  HN  ARG    60     -32.345 -22.858 -18.186  1.00 10.00      B   
ATOM   2668  CA  ARG    60     -32.840 -23.404 -20.172  1.00 10.00      B   
ATOM   2669  CB  ARG    60     -33.474 -22.120 -20.716  1.00 10.00      B   
ATOM   2670  CG  ARG    60     -34.950 -21.967 -20.388  1.00 10.00      B   
ATOM   2671  CD  ARG    60     -35.474 -20.603 -20.802  1.00 10.00      B   
ATOM   2672  NE  ARG    60     -35.634 -20.481 -22.253  1.00 10.00      B   
ATOM   2673  HE  ARG    60     -34.893 -20.791 -22.820  1.00 10.00      B   
ATOM   2674  CZ  ARG    60     -36.716 -19.972 -22.839  1.00 10.00      B   
ATOM   2675  NH1 ARG    60     -37.734 -19.536 -22.107  1.00 10.00      B   
ATOM   2676 HH11 ARG    60     -37.702 -19.588 -21.065  1.00 10.00      B   
ATOM   2677 HH12 ARG    60     -38.579 -19.141 -22.574  1.00 10.00      B   
ATOM   2678  NH2 ARG    60     -36.777 -19.882 -24.162  1.00 10.00      B   
ATOM   2679 HH21 ARG    60     -37.624 -19.479 -24.619  1.00 10.00      B   
ATOM   2680 HH22 ARG    60     -35.980 -20.210 -24.753  1.00 10.00      B   
ATOM   2681  C   ARG    60     -31.391 -23.511 -20.634  1.00 10.00      B   
ATOM   2682  O   ARG    60     -30.494 -22.957 -20.005  1.00 10.00      B   
ATOM   2683  N   SER    61     -31.167 -24.237 -21.723  1.00 10.00      B   
ATOM   2684  HN  SER    61     -31.920 -24.687 -22.164  1.00 10.00      B   
ATOM   2685  CA  SER    61     -29.830 -24.395 -22.276  1.00 10.00      B   
ATOM   2686  CB  SER    61     -29.782 -25.599 -23.221  1.00 10.00      B   
ATOM   2687  OG  SER    61     -30.262 -26.774 -22.587  1.00 10.00      B   
ATOM   2688  HG  SER    61     -29.950 -26.797 -21.676  1.00 10.00      B   
ATOM   2689  C   SER    61     -29.421 -23.128 -23.022  1.00 10.00      B   
ATOM   2690  O   SER    61     -28.251 -22.753 -23.039  1.00 10.00      B   
ATOM   2691  N   GLN    62     -30.396 -22.474 -23.640  1.00 10.00      B   
ATOM   2692  HN  GLN    62     -31.311 -22.826 -23.593  1.00 10.00      B   
ATOM   2693  CA  GLN    62     -30.148 -21.243 -24.377  1.00 10.00      B   
ATOM   2694  CB  GLN    62     -30.490 -21.418 -25.859  1.00 10.00      B   
ATOM   2695  CG  GLN    62     -29.664 -22.477 -26.575  1.00 10.00      B   
ATOM   2696  CD  GLN    62     -28.174 -22.178 -26.566  1.00 10.00      B   
ATOM   2697  OE1 GLN    62     -27.755 -21.018 -26.542  1.00 10.00      B   
ATOM   2698  NE2 GLN    62     -27.361 -23.226 -26.583  1.00 10.00      B   
ATOM   2699 HE21 GLN    62     -27.759 -24.122 -26.597  1.00 10.00      B   
ATOM   2700 HE22 GLN    62     -26.394 -23.061 -26.592  1.00 10.00      B   
ATOM   2701  C   GLN    62     -30.972 -20.115 -23.777  1.00 10.00      B   
ATOM   2702  O   GLN    62     -32.204 -20.155 -23.801  1.00 10.00      B   
ATOM   2703  N   THR    63     -30.295 -19.131 -23.209  1.00 10.00      B   
ATOM   2704  HN  THR    63     -29.312 -19.160 -23.212  1.00 10.00      B   
ATOM   2705  CA  THR    63     -30.965 -17.995 -22.592  1.00 10.00      B   
ATOM   2706  CB  THR    63     -31.203 -18.245 -21.089  1.00 10.00      B   
ATOM   2707  OG1 THR    63     -31.531 -19.626 -20.890  1.00 10.00      B   
ATOM   2708  HG1 THR    63     -31.852 -19.994 -21.722  1.00 10.00      B   
ATOM   2709  CG2 THR    63     -32.354 -17.388 -20.581  1.00 10.00      B   
ATOM   2710  C   THR    63     -30.134 -16.727 -22.764  1.00 10.00      B   
ATOM   2711  O   THR    63     -28.952 -16.698 -22.412  1.00 10.00      B   
ATOM   2712  N   GLU    64     -30.753 -15.688 -23.307  1.00 10.00      B   
ATOM   2713  HN  GLU    64     -31.698 -15.774 -23.556  1.00 10.00      B   
ATOM   2714  CA  GLU    64     -30.076 -14.419 -23.534  1.00 10.00      B   
ATOM   2715  CB  GLU    64     -30.568 -13.770 -24.829  1.00 10.00      B   
ATOM   2716  CG  GLU    64     -30.023 -14.424 -26.089  1.00 10.00      B   
ATOM   2717  CD  GLU    64     -30.881 -14.164 -27.307  1.00 10.00      B   
ATOM   2718  OE1 GLU    64     -31.357 -15.145 -27.921  1.00 10.00      B   
ATOM   2719  OE2 GLU    64     -31.081 -12.985 -27.661  1.00 10.00      B   
ATOM   2720  C   GLU    64     -30.259 -13.475 -22.348  1.00 10.00      B   
ATOM   2721  O   GLU    64     -29.781 -12.339 -22.365  1.00 10.00      B   
ATOM   2722  N   GLU    65     -30.959 -13.943 -21.324  1.00 10.00      B   
ATOM   2723  HN  GLU    65     -31.330 -14.848 -21.372  1.00 10.00      B   
ATOM   2724  CA  GLU    65     -31.193 -13.142 -20.132  1.00 10.00      B   
ATOM   2725  CB  GLU    65     -32.408 -13.654 -19.360  1.00 10.00      B   
ATOM   2726  CG  GLU    65     -33.717 -13.527 -20.118  1.00 10.00      B   
ATOM   2727  CD  GLU    65     -34.925 -13.779 -19.243  1.00 10.00      B   
ATOM   2728  OE1 GLU    65     -35.003 -13.182 -18.148  1.00 10.00      B   
ATOM   2729  OE2 GLU    65     -35.811 -14.561 -19.652  1.00 10.00      B   
ATOM   2730  C   GLU    65     -29.958 -13.121 -19.235  1.00 10.00      B   
ATOM   2731  O   GLU    65     -29.459 -14.166 -18.809  1.00 10.00      B   
ATOM   2732  N   ASP    66     -29.467 -11.922 -18.962  1.00 10.00      B   
ATOM   2733  HN  ASP    66     -29.912 -11.130 -19.334  1.00 10.00      B   
ATOM   2734  CA  ASP    66     -28.287 -11.750 -18.127  1.00 10.00      B   
ATOM   2735  CB  ASP    66     -27.527 -10.484 -18.525  1.00 10.00      B   
ATOM   2736  CG  ASP    66     -26.215 -10.787 -19.213  1.00 10.00      B   
ATOM   2737  OD1 ASP    66     -25.176 -10.860 -18.522  1.00 10.00      B   
ATOM   2738  OD2 ASP    66     -26.216 -10.951 -20.453  1.00 10.00      B   
ATOM   2739  C   ASP    66     -28.665 -11.684 -16.656  1.00 10.00      B   
ATOM   2740  O   ASP    66     -27.922 -12.154 -15.794  1.00 10.00      B   
ATOM   2741  N   CYS    67     -29.822 -11.084 -16.379  1.00 10.00      B   
ATOM   2742  HN  CYS    67     -30.363 -10.734 -17.122  1.00 10.00      B   
ATOM   2743  CA  CYS    67     -30.332 -10.937 -15.014  1.00 10.00      B   
ATOM   2744  C   CYS    67     -29.526  -9.933 -14.192  1.00 10.00      B   
ATOM   2745  O   CYS    67     -29.821  -9.701 -13.020  1.00 10.00      B   
ATOM   2746  CB  CYS    67     -30.441 -12.285 -14.293  1.00 10.00      B   
ATOM   2747  SG  CYS    67     -31.641 -13.431 -15.042  1.00 10.00      B   
ATOM   2748  N   THR    68     -28.529  -9.316 -14.817  1.00 10.00      B   
ATOM   2749  HN  THR    68     -28.344  -9.530 -15.756  1.00 10.00      B   
ATOM   2750  CA  THR    68     -27.690  -8.338 -14.141  1.00 10.00      B   
ATOM   2751  CB  THR    68     -26.509  -7.918 -15.036  1.00 10.00      B   
ATOM   2752  OG1 THR    68     -26.140  -9.025 -15.871  1.00 10.00      B   
ATOM   2753  HG1 THR    68     -25.910  -9.781 -15.313  1.00 10.00      B   
ATOM   2754  CG2 THR    68     -25.311  -7.513 -14.189  1.00 10.00      B   
ATOM   2755  C   THR    68     -28.505  -7.106 -13.757  1.00 10.00      B   
ATOM   2756  O   THR    68     -28.178  -6.401 -12.801  1.00 10.00      B   
ATOM   2757  N   GLU    69     -29.581  -6.872 -14.501  1.00 10.00      B   
ATOM   2758  HN  GLU    69     -29.781  -7.473 -15.247  1.00 10.00      B   
ATOM   2759  CA  GLU    69     -30.466  -5.743 -14.254  1.00 10.00      B   
ATOM   2760  CB  GLU    69     -31.589  -5.726 -15.291  1.00 10.00      B   
ATOM   2761  CG  GLU    69     -31.131  -6.015 -16.712  1.00 10.00      B   
ATOM   2762  CD  GLU    69     -32.290  -6.169 -17.671  1.00 10.00      B   
ATOM   2763  OE1 GLU    69     -32.819  -7.292 -17.795  1.00 10.00      B   
ATOM   2764  OE2 GLU    69     -32.677  -5.165 -18.308  1.00 10.00      B   
ATOM   2765  C   GLU    69     -31.062  -5.827 -12.851  1.00 10.00      B   
ATOM   2766  O   GLU    69     -31.283  -4.809 -12.195  1.00 10.00      B   
ATOM   2767  N   GLU    70     -31.307  -7.050 -12.399  1.00 10.00      B   
ATOM   2768  HN  GLU    70     -31.104  -7.820 -12.968  1.00 10.00      B   
ATOM   2769  CA  GLU    70     -31.867  -7.280 -11.076  1.00 10.00      B   
ATOM   2770  CB  GLU    70     -32.385  -8.717 -10.966  1.00 10.00      B   
ATOM   2771  CG  GLU    70     -33.199  -9.185 -12.167  1.00 10.00      B   
ATOM   2772  CD  GLU    70     -34.493  -8.414 -12.329  1.00 10.00      B   
ATOM   2773  OE1 GLU    70     -34.452  -7.277 -12.841  1.00 10.00      B   
ATOM   2774  OE2 GLU    70     -35.557  -8.942 -11.943  1.00 10.00      B   
ATOM   2775  C   GLU    70     -30.800  -7.031 -10.018  1.00 10.00      B   
ATOM   2776  O   GLU    70     -31.071  -6.451  -8.967  1.00 10.00      B   
ATOM   2777  N   LEU    71     -29.580  -7.463 -10.312  1.00 10.00      B   
ATOM   2778  HN  LEU    71     -29.433  -7.919 -11.167  1.00 10.00      B   
ATOM   2779  CA  LEU    71     -28.456  -7.289  -9.402  1.00 10.00      B   
ATOM   2780  CB  LEU    71     -27.225  -8.025  -9.937  1.00 10.00      B   
ATOM   2781  CG  LEU    71     -25.929  -7.857  -9.143  1.00 10.00      B   
ATOM   2782  CD1 LEU    71     -26.032  -8.522  -7.778  1.00 10.00      B   
ATOM   2783  CD2 LEU    71     -24.752  -8.411  -9.929  1.00 10.00      B   
ATOM   2784  C   LEU    71     -28.149  -5.804  -9.207  1.00 10.00      B   
ATOM   2785  O   LEU    71     -27.865  -5.357  -8.093  1.00 10.00      B   
ATOM   2786  N   LEU    72     -28.228  -5.046 -10.296  1.00 10.00      B   
ATOM   2787  HN  LEU    72     -28.457  -5.465 -11.154  1.00 10.00      B   
ATOM   2788  CA  LEU    72     -27.973  -3.610 -10.259  1.00 10.00      B   
ATOM   2789  CB  LEU    72     -28.000  -3.022 -11.672  1.00 10.00      B   
ATOM   2790  CG  LEU    72     -26.872  -3.465 -12.608  1.00 10.00      B   
ATOM   2791  CD1 LEU    72     -27.123  -2.970 -14.025  1.00 10.00      B   
ATOM   2792  CD2 LEU    72     -25.525  -2.975 -12.098  1.00 10.00      B   
ATOM   2793  C   LEU    72     -28.986  -2.901  -9.365  1.00 10.00      B   
ATOM   2794  O   LEU    72     -28.677  -1.882  -8.744  1.00 10.00      B   
ATOM   2795  N   ASP    73     -30.199  -3.445  -9.299  1.00 10.00      B   
ATOM   2796  HN  ASP    73     -30.393  -4.253  -9.823  1.00 10.00      B   
ATOM   2797  CA  ASP    73     -31.247  -2.865  -8.464  1.00 10.00      B   
ATOM   2798  CB  ASP    73     -32.633  -3.350  -8.896  1.00 10.00      B   
ATOM   2799  CG  ASP    73     -33.756  -2.613  -8.188  1.00 10.00      B   
ATOM   2800  OD1 ASP    73     -33.937  -1.406  -8.452  1.00 10.00      B   
ATOM   2801  OD2 ASP    73     -34.472  -3.240  -7.376  1.00 10.00      B   
ATOM   2802  C   ASP    73     -30.993  -3.225  -7.006  1.00 10.00      B   
ATOM   2803  O   ASP    73     -31.187  -2.407  -6.105  1.00 10.00      B   
ATOM   2804  N   PHE    74     -30.535  -4.456  -6.791  1.00 10.00      B   
ATOM   2805  HN  PHE    74     -30.411  -5.055  -7.561  1.00 10.00      B   
ATOM   2806  CA  PHE    74     -30.226  -4.950  -5.456  1.00 10.00      B   
ATOM   2807  CB  PHE    74     -29.817  -6.427  -5.525  1.00 10.00      B   
ATOM   2808  CG  PHE    74     -29.368  -7.010  -4.215  1.00 10.00      B   
ATOM   2809  CD1 PHE    74     -30.197  -6.975  -3.108  1.00 10.00      B   
ATOM   2810  CD2 PHE    74     -28.114  -7.589  -4.091  1.00 10.00      B   
ATOM   2811  CE1 PHE    74     -29.787  -7.507  -1.902  1.00 10.00      B   
ATOM   2812  CE2 PHE    74     -27.699  -8.125  -2.888  1.00 10.00      B   
ATOM   2813  CZ  PHE    74     -28.536  -8.081  -1.790  1.00 10.00      B   
ATOM   2814  C   PHE    74     -29.112  -4.115  -4.825  1.00 10.00      B   
ATOM   2815  O   PHE    74     -29.241  -3.642  -3.693  1.00 10.00      B   
ATOM   2816  N   LEU    75     -28.027  -3.929  -5.572  1.00 10.00      B   
ATOM   2817  HN  LEU    75     -27.984  -4.338  -6.467  1.00 10.00      B   
ATOM   2818  CA  LEU    75     -26.896  -3.142  -5.096  1.00 10.00      B   
ATOM   2819  CB  LEU    75     -25.757  -3.180  -6.116  1.00 10.00      B   
ATOM   2820  CG  LEU    75     -25.170  -4.557  -6.428  1.00 10.00      B   
ATOM   2821  CD1 LEU    75     -24.109  -4.446  -7.511  1.00 10.00      B   
ATOM   2822  CD2 LEU    75     -24.592  -5.191  -5.173  1.00 10.00      B   
ATOM   2823  C   LEU    75     -27.319  -1.700  -4.849  1.00 10.00      B   
ATOM   2824  O   LEU    75     -26.826  -1.044  -3.933  1.00 10.00      B   
ATOM   2825  N   HIS    76     -28.249  -1.227  -5.665  1.00 10.00      B   
ATOM   2826  HN  HIS    76     -28.607  -1.816  -6.365  1.00 10.00      B   
ATOM   2827  CA  HIS    76     -28.758   0.131  -5.560  1.00 10.00      B   
ATOM   2828  CB  HIS    76     -29.689   0.426  -6.743  1.00 10.00      B   
ATOM   2829  CG  HIS    76     -30.089   1.863  -6.885  1.00 10.00      B   
ATOM   2830  ND1 HIS    76     -29.416   2.751  -7.697  1.00 10.00      B   
ATOM   2831  HD1 HIS    76     -28.625   2.544  -8.249  1.00 10.00      B   
ATOM   2832  CD2 HIS    76     -31.101   2.564  -6.320  1.00 10.00      B   
ATOM   2833  CE1 HIS    76     -29.996   3.934  -7.625  1.00 10.00      B   
ATOM   2834  NE2 HIS    76     -31.020   3.846  -6.798  1.00 10.00      B   
ATOM   2835  HE2 HIS    76     -31.630   4.580  -6.566  1.00 10.00      B   
ATOM   2836  C   HIS    76     -29.504   0.338  -4.245  1.00 10.00      B   
ATOM   2837  O   HIS    76     -29.273   1.316  -3.537  1.00 10.00      B   
ATOM   2838  N   ALA    77     -30.394  -0.591  -3.924  1.00 10.00      B   
ATOM   2839  HN  ALA    77     -30.527  -1.357  -4.526  1.00 10.00      B   
ATOM   2840  CA  ALA    77     -31.190  -0.503  -2.706  1.00 10.00      B   
ATOM   2841  CB  ALA    77     -32.310  -1.533  -2.729  1.00 10.00      B   
ATOM   2842  C   ALA    77     -30.348  -0.662  -1.442  1.00 10.00      B   
ATOM   2843  O   ALA    77     -30.545   0.055  -0.460  1.00 10.00      B   
ATOM   2844  N   ARG    78     -29.404  -1.590  -1.474  1.00 10.00      B   
ATOM   2845  HN  ARG    78     -29.277  -2.117  -2.294  1.00 10.00      B   
ATOM   2846  CA  ARG    78     -28.559  -1.854  -0.316  1.00 10.00      B   
ATOM   2847  CB  ARG    78     -27.860  -3.209  -0.447  1.00 10.00      B   
ATOM   2848  CG  ARG    78     -27.239  -3.707   0.848  1.00 10.00      B   
ATOM   2849  CD  ARG    78     -27.355  -5.215   0.972  1.00 10.00      B   
ATOM   2850  NE  ARG    78     -26.487  -5.919   0.029  1.00 10.00      B   
ATOM   2851  HE  ARG    78     -26.671  -5.798  -0.929  1.00 10.00      B   
ATOM   2852  CZ  ARG    78     -25.477  -6.712   0.396  1.00 10.00      B   
ATOM   2853  NH1 ARG    78     -25.208  -6.898   1.683  1.00 10.00      B   
ATOM   2854 HH11 ARG    78     -24.420  -7.524   1.970  1.00 10.00      B   
ATOM   2855 HH12 ARG    78     -25.780  -6.425   2.415  1.00 10.00      B   
ATOM   2856  NH2 ARG    78     -24.737  -7.318  -0.521  1.00 10.00      B   
ATOM   2857 HH21 ARG    78     -24.933  -7.182  -1.536  1.00 10.00      B   
ATOM   2858 HH22 ARG    78     -23.949  -7.941  -0.231  1.00 10.00      B   
ATOM   2859  C   ARG    78     -27.548  -0.739  -0.048  1.00 10.00      B   
ATOM   2860  O   ARG    78     -27.457  -0.232   1.075  1.00 10.00      B   
ATOM   2861  N   ASP    79     -26.807  -0.333  -1.077  1.00 10.00      B   
ATOM   2862  HN  ASP    79     -26.946  -0.742  -1.962  1.00 10.00      B   
ATOM   2863  CA  ASP    79     -25.790   0.712  -0.924  1.00 10.00      B   
ATOM   2864  CB  ASP    79     -24.924   0.842  -2.176  1.00 10.00      B   
ATOM   2865  CG  ASP    79     -23.577   0.162  -2.035  1.00 10.00      B   
ATOM   2866  OD1 ASP    79     -22.810   0.529  -1.122  1.00 10.00      B   
ATOM   2867  OD2 ASP    79     -23.273  -0.747  -2.838  1.00 10.00      B   
ATOM   2868  C   ASP    79     -26.395   2.063  -0.558  1.00 10.00      B   
ATOM   2869  O   ASP    79     -25.693   2.963  -0.088  1.00 10.00      B   
ATOM   2870  N   HIS    80     -27.698   2.193  -0.765  1.00 10.00      B   
ATOM   2871  HN  HIS    80     -28.195   1.436  -1.142  1.00 10.00      B   
ATOM   2872  CA  HIS    80     -28.412   3.423  -0.455  1.00 10.00      B   
ATOM   2873  CB  HIS    80     -29.879   3.295  -0.886  1.00 10.00      B   
ATOM   2874  CG  HIS    80     -30.734   4.486  -0.581  1.00 10.00      B   
ATOM   2875  ND1 HIS    80     -30.606   5.697  -1.225  1.00 10.00      B   
ATOM   2876  HD1 HIS    80     -29.957   5.906  -1.939  1.00 10.00      B   
ATOM   2877  CD2 HIS    80     -31.740   4.639   0.308  1.00 10.00      B   
ATOM   2878  CE1 HIS    80     -31.496   6.545  -0.744  1.00 10.00      B   
ATOM   2879  NE2 HIS    80     -32.196   5.926   0.186  1.00 10.00      B   
ATOM   2880  HE2 HIS    80     -32.925   6.325   0.711  1.00 10.00      B   
ATOM   2881  C   HIS    80     -28.311   3.752   1.034  1.00 10.00      B   
ATOM   2882  O   HIS    80     -28.208   4.916   1.421  1.00 10.00      B   
ATOM   2883  N   CYS    81     -28.329   2.722   1.865  1.00 10.00      B   
ATOM   2884  HN  CYS    81     -28.408   1.813   1.504  1.00 10.00      B   
ATOM   2885  CA  CYS    81     -28.236   2.913   3.303  1.00 10.00      B   
ATOM   2886  CB  CYS    81     -29.255   2.044   4.037  1.00 10.00      B   
ATOM   2887  SG  CYS    81     -30.976   2.466   3.669  1.00 10.00      B   
ATOM   2888  HG  CYS    81     -31.301   3.525   4.402  1.00 10.00      B   
ATOM   2889  C   CYS    81     -26.819   2.665   3.813  1.00 10.00      B   
ATOM   2890  O   CYS    81     -26.421   3.196   4.855  1.00 10.00      B   
ATOM   2891  N   VAL    82     -26.051   1.876   3.063  1.00 10.00      B   
ATOM   2892  HN  VAL    82     -26.421   1.488   2.243  1.00 10.00      B   
ATOM   2893  CA  VAL    82     -24.674   1.570   3.433  1.00 10.00      B   
ATOM   2894  CB  VAL    82     -24.034   0.540   2.475  1.00 10.00      B   
ATOM   2895  CG1 VAL    82     -22.543   0.391   2.747  1.00 10.00      B   
ATOM   2896  CG2 VAL    82     -24.730  -0.806   2.604  1.00 10.00      B   
ATOM   2897  C   VAL    82     -23.834   2.846   3.452  1.00 10.00      B   
ATOM   2898  O   VAL    82     -23.059   3.075   4.376  1.00 10.00      B   
ATOM   2899  N   ALA    83     -24.043   3.699   2.455  1.00 10.00      B   
ATOM   2900  HN  ALA    83     -24.700   3.470   1.762  1.00 10.00      B   
ATOM   2901  CA  ALA    83     -23.312   4.957   2.346  1.00 10.00      B   
ATOM   2902  CB  ALA    83     -23.431   5.509   0.936  1.00 10.00      B   
ATOM   2903  C   ALA    83     -23.793   5.990   3.368  1.00 10.00      B   
ATOM   2904  O   ALA    83     -23.505   7.180   3.242  1.00 10.00      B   
ATOM   2905  N   HIS    84     -24.538   5.539   4.369  1.00 10.00      B   
ATOM   2906  HN  HIS    84     -24.751   4.583   4.409  1.00 10.00      B   
ATOM   2907  CA  HIS    84     -25.044   6.425   5.408  1.00 10.00      B   
ATOM   2908  CB  HIS    84     -26.567   6.574   5.318  1.00 10.00      B   
ATOM   2909  CG  HIS    84     -27.053   7.336   4.121  1.00 10.00      B   
ATOM   2910  ND1 HIS    84     -26.212   8.007   3.252  1.00 10.00      B   
ATOM   2911  HD1 HIS    84     -25.229   8.057   3.322  1.00 10.00      B   
ATOM   2912  CD2 HIS    84     -28.306   7.527   3.647  1.00 10.00      B   
ATOM   2913  CE1 HIS    84     -26.928   8.570   2.299  1.00 10.00      B   
ATOM   2914  NE2 HIS    84     -28.197   8.297   2.515  1.00 10.00      B   
ATOM   2915  HE2 HIS    84     -28.947   8.597   1.955  1.00 10.00      B   
ATOM   2916  C   HIS    84     -24.648   5.911   6.786  1.00 10.00      B   
ATOM   2917  O   HIS    84     -24.136   6.660   7.619  1.00 10.00      B   
ATOM   2918  N   LYS    85     -24.875   4.623   7.015  1.00 10.00      B   
ATOM   2919  HN  LYS    85     -25.285   4.074   6.310  1.00 10.00      B   
ATOM   2920  CA  LYS    85     -24.550   4.004   8.296  1.00 10.00      B   
ATOM   2921  CB  LYS    85     -25.249   2.649   8.425  1.00 10.00      B   
ATOM   2922  CG  LYS    85     -26.765   2.712   8.300  1.00 10.00      B   
ATOM   2923  CD  LYS    85     -27.394   1.344   8.523  1.00 10.00      B   
ATOM   2924  CE  LYS    85     -28.914   1.411   8.452  1.00 10.00      B   
ATOM   2925  NZ  LYS    85     -29.549   0.124   8.848  1.00 10.00      B   
ATOM   2926  HZ1 LYS    85     -30.582   0.182   8.733  1.00 10.00      B   
ATOM   2927  HZ2 LYS    85     -29.341  -0.093   9.843  1.00 10.00      B   
ATOM   2928  HZ3 LYS    85     -29.192  -0.655   8.256  1.00 10.00      B   
ATOM   2929  C   LYS    85     -23.042   3.836   8.476  1.00 10.00      B   
ATOM   2930  O   LYS    85     -22.541   3.797   9.600  1.00 10.00      B   
ATOM   2931  N   LEU    86     -22.323   3.742   7.363  1.00 10.00      B   
ATOM   2932  HN  LEU    86     -22.780   3.779   6.496  1.00 10.00      B   
ATOM   2933  CA  LEU    86     -20.874   3.570   7.394  1.00 10.00      B   
ATOM   2934  CB  LEU    86     -20.321   3.445   5.973  1.00 10.00      B   
ATOM   2935  CG  LEU    86     -18.817   3.193   5.852  1.00 10.00      B   
ATOM   2936  CD1 LEU    86     -18.445   1.842   6.448  1.00 10.00      B   
ATOM   2937  CD2 LEU    86     -18.375   3.287   4.400  1.00 10.00      B   
ATOM   2938  C   LEU    86     -20.183   4.719   8.123  1.00 10.00      B   
ATOM   2939  O   LEU    86     -19.308   4.498   8.960  1.00 10.00      B   
ATOM   2940  N   PHE    87     -20.610   5.942   7.834  1.00 10.00      B   
ATOM   2941  HN  PHE    87     -21.343   6.051   7.193  1.00 10.00      B   
ATOM   2942  CA  PHE    87     -20.017   7.128   8.448  1.00 10.00      B   
ATOM   2943  CB  PHE    87     -20.225   8.364   7.571  1.00 10.00      B   
ATOM   2944  CG  PHE    87     -19.416   8.337   6.305  1.00 10.00      B   
ATOM   2945  CD1 PHE    87     -19.978   7.908   5.113  1.00 10.00      B   
ATOM   2946  CD2 PHE    87     -18.090   8.736   6.309  1.00 10.00      B   
ATOM   2947  CE1 PHE    87     -19.232   7.878   3.950  1.00 10.00      B   
ATOM   2948  CE2 PHE    87     -17.339   8.709   5.151  1.00 10.00      B   
ATOM   2949  CZ  PHE    87     -17.911   8.280   3.970  1.00 10.00      B   
ATOM   2950  C   PHE    87     -20.511   7.365   9.878  1.00 10.00      B   
ATOM   2951  O   PHE    87     -20.499   8.492  10.374  1.00 10.00      B   
ATOM   2952  N   ASN    88     -20.944   6.298  10.532  1.00 10.00      B   
ATOM   2953  HN  ASN    88     -20.956   5.431  10.075  1.00 10.00      B   
ATOM   2954  CA  ASN    88     -21.414   6.377  11.908  1.00 10.00      B   
ATOM   2955  CB  ASN    88     -22.911   6.078  11.992  1.00 10.00      B   
ATOM   2956  CG  ASN    88     -23.762   7.305  11.734  1.00 10.00      B   
ATOM   2957  OD1 ASN    88     -24.012   8.103  12.638  1.00 10.00      B   
ATOM   2958  ND2 ASN    88     -24.221   7.469  10.501  1.00 10.00      B   
ATOM   2959 HD21 ASN    88     -23.984   6.802   9.824  1.00 10.00      B   
ATOM   2960 HD22 ASN    88     -24.788   8.251  10.318  1.00 10.00      B   
ATOM   2961  C   ASN    88     -20.625   5.407  12.777  1.00 10.00      B   
ATOM   2962  O   ASN    88     -20.877   5.270  13.974  1.00 10.00      B   
ATOM   2963  N   SER    89     -19.667   4.728  12.155  1.00 10.00      B   
ATOM   2964  HN  SER    89     -19.525   4.877  11.196  1.00 10.00      B   
ATOM   2965  CA  SER    89     -18.819   3.766  12.850  1.00 10.00      B   
ATOM   2966  CB  SER    89     -19.379   2.351  12.685  1.00 10.00      B   
ATOM   2967  OG  SER    89     -20.754   2.308  13.033  1.00 10.00      B   
ATOM   2968  HG  SER    89     -21.009   3.147  13.437  1.00 10.00      B   
ATOM   2969  C   SER    89     -17.390   3.838  12.317  1.00 10.00      B   
ATOM   2970  O   SER    89     -16.604   2.901  12.468  1.00 10.00      B   
ATOM   2971  N   LEU    90     -17.061   4.965  11.700  1.00 10.00      B   
ATOM   2972  HN  LEU    90     -17.718   5.690  11.646  1.00 10.00      B   
ATOM   2973  CA  LEU    90     -15.736   5.172  11.140  1.00 10.00      B   
ATOM   2974  CB  LEU    90     -15.829   5.735   9.718  1.00 10.00      B   
ATOM   2975  CG  LEU    90     -16.118   4.725   8.604  1.00 10.00      B   
ATOM   2976  CD1 LEU    90     -16.245   5.432   7.262  1.00 10.00      B   
ATOM   2977  CD2 LEU    90     -15.030   3.662   8.549  1.00 10.00      B   
ATOM   2978  C   LEU    90     -14.937   6.120  12.020  1.00 10.00      B   
ATOM   2979  O   LEU    90     -15.280   7.298  12.151  1.00 10.00      B   
ATOM   2980  N   LYS    91     -13.878   5.604  12.622  1.00 10.00      B   
ATOM   2981  HN  LYS    91     -13.654   4.662  12.471  1.00 10.00      B   
ATOM   2982  CB  LYS    91     -12.271   5.501  14.471  1.00 10.00      B   
ATOM   2983  CG  LYS    91     -13.177   4.586  15.275  1.00 10.00      B   
ATOM   2984  CD  LYS    91     -12.445   3.948  16.439  1.00 10.00      B   
ATOM   2985  CE  LYS    91     -13.395   3.112  17.275  1.00 10.00      B   
ATOM   2986  NZ  LYS    91     -12.729   2.534  18.470  1.00 10.00      B   
ATOM   2987  HZ1 LYS    91     -11.954   1.901  18.182  1.00 10.00      B   
ATOM   2988  HZ2 LYS    91     -13.416   1.989  19.032  1.00 10.00      B   
ATOM   2989  HZ3 LYS    91     -12.340   3.292  19.064  1.00 10.00      B   
ATOM   2990  CA  LYS    91     -13.037   6.400  13.498  1.00 10.00      B   
ATOM   2991  C   LYS    91     -12.084   7.271  12.700  1.00 10.00      B   
ATOM   2992  O   LYS    91     -12.141   8.509  12.859  1.00 10.00      B   
ATOM   2993  OXT LYS    91     -11.286   6.719  11.911  1.00 10.00      B   
END
