# Supplementary material for: Large-scale discovery of protein interactions at residue resolution using co-evolution calculated from genomic sequences
Source: Nat Commun. 2021 Mar 2;12:1396. doi: 10.1038/s41467-021-21636-z (PMC7925567; doi:10.1038/s41467-021-21636-z)
Supplement: Supplementary file 12 — Supplementary Data 10 [file 41467_2021_21636_MOESM12_ESM.zip › supplementary/allpdb0039_CY1_QCR6/models/rmsdclust1_top1_haddock_43w.pdb]

REMARK FILENAME="haddock_43w.pdb0"
REMARK ===============================================================
REMARK HADDOCK run for haddock
REMARK initial structure: haddock_43.pdb
REMARK final NOE weights: unambig 50 amb: 50
REMARK ===============================================================
REMARK            total,bonds,angles,improper,dihe,vdw,elec,air,cdih,coup,rdcs,vean,dani,xpcs,rg
REMARK energies: 184.324, 0, 0, 0, 0, -46.9694, -135.186, 366.479, 0, 0, 0, 0, 0, 0, 0
REMARK ===============================================================
REMARK            bonds,angles,impropers,dihe,air,cdih,coup,rdcs,vean,dani,xpcs
REMARK rms-dev.: 0,0,0,0,31.2106,0,0, 0, 0, 0, 0
REMARK ===============================================================
REMARK               air,cdih,coup,rdcs,vean,dani,xpcs
REMARK               >0.3,>5,>1,>0,>5,>0.2,>0.2
REMARK violations.: 2, 0, 0, 0, 0, 0, 0
REMARK ===============================================================
REMARK                        CVpartition#,violations,rms
REMARK AIRs cross-validation: 2, 0, NaN
REMARK ===============================================================
REMARK NCS energy: 0
REMARK ===============================================================
REMARK Symmetry energy: 0
REMARK ===============================================================
REMARK Desolvation energy: -11.9676
REMARK Internal energy free molecules: 75487.1
REMARK Internal energy complex: -10990
REMARK Binding energy: -86671.2
REMARK ===============================================================
REMARK buried surface area: 1503.46
REMARK ===============================================================
REMARK water - chain1: 0 0 0
REMARK water - chain2: 0 0 0
REMARK water - chain3: 0 0 0
REMARK water - chain4: 0 0 0
REMARK water - chain5: 0 0 0
REMARK water - chain6: 0 0 0
REMARK ===============================================================
REMARK water - water: 0 0 0
REMARK ===============================================================
REMARK DATE:27-Jul-2020  04:48:00       created by user: he47
REMARK VERSION:1.3
ATOM      1  CB  SER    85     -10.612  22.660 -17.075  1.00 10.00      A   
ATOM      2  OG  SER    85     -11.893  22.053 -17.143  1.00 10.00      A   
ATOM      3  HG  SER    85     -11.858  21.311 -17.762  1.00 10.00      A   
ATOM      4  C   SER    85      -8.749  23.435 -15.587  1.00 10.00      A   
ATOM      5  O   SER    85      -8.599  24.563 -15.108  1.00 10.00      A   
ATOM      6  N   SER    85     -11.106  23.594 -14.851  1.00 10.00      A   
ATOM      7  HT1 SER    85     -10.805  23.661 -13.860  1.00 10.00      A   
ATOM      8  HT2 SER    85     -12.047  23.151 -14.888  1.00 10.00      A   
ATOM      9  HT3 SER    85     -11.172  24.553 -15.246  1.00 10.00      A   
ATOM     10  CA  SER    85     -10.134  22.792 -15.626  1.00 10.00      A   
ATOM     11  N   ASP    86      -7.742  22.695 -16.066  1.00 10.00      A   
ATOM     12  HN  ASP    86      -7.941  21.789 -16.385  1.00 10.00      A   
ATOM     13  CA  ASP    86      -6.350  23.162 -16.122  1.00 10.00      A   
ATOM     14  CB  ASP    86      -6.234  24.516 -16.823  1.00 10.00      A   
ATOM     15  CG  ASP    86      -5.024  24.619 -17.727  1.00 10.00      A   
ATOM     16  OD1 ASP    86      -3.957  24.064 -17.388  1.00 10.00      A   
ATOM     17  OD2 ASP    86      -5.139  25.262 -18.792  1.00 10.00      A   
ATOM     18  C   ASP    86      -5.692  23.218 -14.746  1.00 10.00      A   
ATOM     19  O   ASP    86      -4.727  22.505 -14.479  1.00 10.00      A   
ATOM     20  N   LEU    87      -6.215  24.066 -13.876  1.00 10.00      A   
ATOM     21  HN  LEU    87      -7.001  24.593 -14.136  1.00 10.00      A   
ATOM     22  CA  LEU    87      -5.670  24.213 -12.534  1.00 10.00      A   
ATOM     23  CB  LEU    87      -6.085  25.551 -11.915  1.00 10.00      A   
ATOM     24  CG  LEU    87      -5.293  26.784 -12.364  1.00 10.00      A   
ATOM     25  CD1 LEU    87      -5.699  27.219 -13.763  1.00 10.00      A   
ATOM     26  CD2 LEU    87      -5.463  27.923 -11.374  1.00 10.00      A   
ATOM     27  C   LEU    87      -6.119  23.058 -11.649  1.00 10.00      A   
ATOM     28  O   LEU    87      -7.301  22.706 -11.626  1.00 10.00      A   
ATOM     29  N   GLU    88      -5.172  22.466 -10.936  1.00 10.00      A   
ATOM     30  HN  GLU    88      -4.250  22.792 -11.001  1.00 10.00      A   
ATOM     31  CA  GLU    88      -5.460  21.345 -10.054  1.00 10.00      A   
ATOM     32  CB  GLU    88      -4.866  20.055 -10.629  1.00 10.00      A   
ATOM     33  CG  GLU    88      -3.399  20.168 -11.019  1.00 10.00      A   
ATOM     34  CD  GLU    88      -2.959  19.060 -11.948  1.00 10.00      A   
ATOM     35  OE1 GLU    88      -2.049  18.286 -11.576  1.00 10.00      A   
ATOM     36  OE2 GLU    88      -3.522  18.953 -13.060  1.00 10.00      A   
ATOM     37  C   GLU    88      -4.908  21.601  -8.655  1.00 10.00      A   
ATOM     38  O   GLU    88      -4.127  22.534  -8.448  1.00 10.00      A   
ATOM     39  N   LEU    89      -5.319  20.777  -7.699  1.00 10.00      A   
ATOM     40  HN  LEU    89      -5.940  20.051  -7.923  1.00 10.00      A   
ATOM     41  CA  LEU    89      -4.870  20.913  -6.325  1.00 10.00      A   
ATOM     42  CB  LEU    89      -6.070  21.090  -5.384  1.00 10.00      A   
ATOM     43  CG  LEU    89      -6.979  22.298  -5.649  1.00 10.00      A   
ATOM     44  CD1 LEU    89      -8.108  22.356  -4.632  1.00 10.00      A   
ATOM     45  CD2 LEU    89      -6.180  23.591  -5.626  1.00 10.00      A   
ATOM     46  C   LEU    89      -4.046  19.699  -5.911  1.00 10.00      A   
ATOM     47  O   LEU    89      -4.022  18.681  -6.606  1.00 10.00      A   
ATOM     48  N   HIS    90      -3.359  19.820  -4.787  1.00 10.00      A   
ATOM     49  HN  HIS    90      -3.408  20.663  -4.287  1.00 10.00      A   
ATOM     50  CA  HIS    90      -2.534  18.738  -4.270  1.00 10.00      A   
ATOM     51  CB  HIS    90      -1.044  19.070  -4.418  1.00 10.00      A   
ATOM     52  CG  HIS    90      -0.586  19.204  -5.840  1.00 10.00      A   
ATOM     53  ND1 HIS    90      -0.466  20.420  -6.483  1.00 10.00      A   
ATOM     54  HD1 HIS    90      -0.659  21.302  -6.091  1.00 10.00      A   
ATOM     55  CD2 HIS    90      -0.225  18.266  -6.749  1.00 10.00      A   
ATOM     56  CE1 HIS    90      -0.051  20.220  -7.721  1.00 10.00      A   
ATOM     57  NE2 HIS    90       0.101  18.925  -7.905  1.00 10.00      A   
ATOM     58  HE2 HIS    90       0.399  18.501  -8.745  1.00 10.00      A   
ATOM     59  C   HIS    90      -2.878  18.477  -2.810  1.00 10.00      A   
ATOM     60  O   HIS    90      -2.710  19.352  -1.964  1.00 10.00      A   
ATOM     61  N   PRO    91      -3.391  17.279  -2.509  1.00 10.00      A   
ATOM     62  CA  PRO    91      -3.773  16.894  -1.145  1.00 10.00      A   
ATOM     63  CB  PRO    91      -4.455  15.529  -1.325  1.00 10.00      A   
ATOM     64  CG  PRO    91      -4.709  15.399  -2.788  1.00 10.00      A   
ATOM     65  CD  PRO    91      -3.642  16.199  -3.470  1.00 10.00      A   
ATOM     66  C   PRO    91      -2.558  16.738  -0.238  1.00 10.00      A   
ATOM     67  O   PRO    91      -1.595  16.056  -0.595  1.00 10.00      A   
ATOM     68  N   PRO    92      -2.593  17.376   0.944  1.00 10.00      A   
ATOM     69  CA  PRO    92      -1.499  17.303   1.919  1.00 10.00      A   
ATOM     70  CB  PRO    92      -1.837  18.423   2.904  1.00 10.00      A   
ATOM     71  CG  PRO    92      -3.321  18.535   2.842  1.00 10.00      A   
ATOM     72  CD  PRO    92      -3.705  18.218   1.422  1.00 10.00      A   
ATOM     73  C   PRO    92      -1.500  15.955   2.639  1.00 10.00      A   
ATOM     74  O   PRO    92      -2.491  15.222   2.602  1.00 10.00      A   
ATOM     75  N   SER    93      -0.398  15.631   3.297  1.00 10.00      A   
ATOM     76  HN  SER    93       0.359  16.253   3.310  1.00 10.00      A   
ATOM     77  CA  SER    93      -0.292  14.368   4.009  1.00 10.00      A   
ATOM     78  CB  SER    93       1.122  13.794   3.902  1.00 10.00      A   
ATOM     79  OG  SER    93       1.146  12.423   4.276  1.00 10.00      A   
ATOM     80  HG  SER    93       0.429  11.954   3.809  1.00 10.00      A   
ATOM     81  C   SER    93      -0.714  14.515   5.469  1.00 10.00      A   
ATOM     82  O   SER    93      -0.418  15.522   6.120  1.00 10.00      A   
ATOM     83  N   TYR    94      -1.443  13.524   5.954  1.00 10.00      A   
ATOM     84  HN  TYR    94      -1.681  12.772   5.357  1.00 10.00      A   
ATOM     85  CA  TYR    94      -1.920  13.497   7.324  1.00 10.00      A   
ATOM     86  CB  TYR    94      -3.312  12.847   7.342  1.00 10.00      A   
ATOM     87  CG  TYR    94      -4.117  13.066   8.606  1.00 10.00      A   
ATOM     88  CD1 TYR    94      -4.786  14.262   8.828  1.00 10.00      A   
ATOM     89  CD2 TYR    94      -4.212  12.073   9.572  1.00 10.00      A   
ATOM     90  CE1 TYR    94      -5.527  14.464   9.976  1.00 10.00      A   
ATOM     91  CE2 TYR    94      -4.949  12.266  10.722  1.00 10.00      A   
ATOM     92  CZ  TYR    94      -5.604  13.462  10.919  1.00 10.00      A   
ATOM     93  OH  TYR    94      -6.340  13.657  12.065  1.00 10.00      A   
ATOM     94  HH  TYR    94      -5.780  13.485  12.836  1.00 10.00      A   
ATOM     95  C   TYR    94      -0.952  12.672   8.169  1.00 10.00      A   
ATOM     96  O   TYR    94      -0.315  11.747   7.656  1.00 10.00      A   
ATOM     97  N   PRO    95      -0.778  13.024   9.452  1.00 10.00      A   
ATOM     98  CA  PRO    95       0.105  12.289  10.365  1.00 10.00      A   
ATOM     99  CB  PRO    95       0.136  13.165  11.630  1.00 10.00      A   
ATOM    100  CG  PRO    95      -0.414  14.485  11.209  1.00 10.00      A   
ATOM    101  CD  PRO    95      -1.385  14.191  10.106  1.00 10.00      A   
ATOM    102  C   PRO    95      -0.448  10.897  10.701  1.00 10.00      A   
ATOM    103  O   PRO    95      -0.856  10.634  11.832  1.00 10.00      A   
ATOM    104  N   TRP    96      -0.462  10.013   9.709  1.00 10.00      A   
ATOM    105  HN  TRP    96      -0.147  10.295   8.824  1.00 10.00      A   
ATOM    106  CA  TRP    96      -0.957   8.653   9.886  1.00 10.00      A   
ATOM    107  CB  TRP    96      -1.057   7.935   8.535  1.00 10.00      A   
ATOM    108  CG  TRP    96      -2.010   8.584   7.577  1.00 10.00      A   
ATOM    109  CD1 TRP    96      -1.691   9.377   6.512  1.00 10.00      A   
ATOM    110  CD2 TRP    96      -3.439   8.489   7.592  1.00 10.00      A   
ATOM    111  NE1 TRP    96      -2.831   9.799   5.876  1.00 10.00      A   
ATOM    112  HE1 TRP    96      -2.861  10.390   5.084  1.00 10.00      A   
ATOM    113  CE2 TRP    96      -3.919   9.266   6.518  1.00 10.00      A   
ATOM    114  CE3 TRP    96      -4.360   7.835   8.416  1.00 10.00      A   
ATOM    115  CZ2 TRP    96      -5.277   9.395   6.240  1.00 10.00      A   
ATOM    116  CZ3 TRP    96      -5.707   7.965   8.138  1.00 10.00      A   
ATOM    117  CH2 TRP    96      -6.153   8.742   7.062  1.00 10.00      A   
ATOM    118  C   TRP    96      -0.066   7.853  10.830  1.00 10.00      A   
ATOM    119  O   TRP    96       1.147   8.059  10.883  1.00 10.00      A   
ATOM    120  N   SER    97      -0.676   6.924  11.550  1.00 10.00      A   
ATOM    121  HN  SER    97      -1.646   6.807  11.453  1.00 10.00      A   
ATOM    122  CA  SER    97       0.031   6.081  12.503  1.00 10.00      A   
ATOM    123  CB  SER    97      -1.004   5.319  13.329  1.00 10.00      A   
ATOM    124  OG  SER    97      -2.238   5.254  12.623  1.00 10.00      A   
ATOM    125  HG  SER    97      -2.956   5.535  13.209  1.00 10.00      A   
ATOM    126  C   SER    97       0.965   5.093  11.803  1.00 10.00      A   
ATOM    127  O   SER    97       1.849   4.507  12.425  1.00 10.00      A   
ATOM    128  N   HIS    98       0.772   4.923  10.505  1.00 10.00      A   
ATOM    129  HN  HIS    98       0.069   5.439  10.059  1.00 10.00      A   
ATOM    130  CA  HIS    98       1.584   3.997   9.727  1.00 10.00      A   
ATOM    131  CB  HIS    98       0.710   2.891   9.111  1.00 10.00      A   
ATOM    132  CG  HIS    98      -0.355   3.381   8.168  1.00 10.00      A   
ATOM    133  ND1 HIS    98      -1.666   3.587   8.551  1.00 10.00      A   
ATOM    134  HD1 HIS    98      -2.030   3.438   9.447  1.00 10.00      A   
ATOM    135  CD2 HIS    98      -0.298   3.700   6.853  1.00 10.00      A   
ATOM    136  CE1 HIS    98      -2.365   4.013   7.511  1.00 10.00      A   
ATOM    137  NE2 HIS    98      -1.555   4.090   6.473  1.00 10.00      A   
ATOM    138  HE2 HIS    98      -1.811   4.388   5.558  1.00 10.00      A   
ATOM    139  C   HIS    98       2.383   4.723   8.649  1.00 10.00      A   
ATOM    140  O   HIS    98       2.673   4.160   7.596  1.00 10.00      A   
ATOM    141  N   ARG    99       2.742   5.971   8.918  1.00 10.00      A   
ATOM    142  HN  ARG    99       2.498   6.368   9.783  1.00 10.00      A   
ATOM    143  CA  ARG    99       3.501   6.764   7.956  1.00 10.00      A   
ATOM    144  CB  ARG    99       3.023   8.223   7.949  1.00 10.00      A   
ATOM    145  CG  ARG    99       3.737   9.130   8.943  1.00 10.00      A   
ATOM    146  CD  ARG    99       2.923  10.375   9.257  1.00 10.00      A   
ATOM    147  NE  ARG    99       2.572  11.144   8.062  1.00 10.00      A   
ATOM    148  HE  ARG    99       1.958  10.725   7.420  1.00 10.00      A   
ATOM    149  CZ  ARG    99       3.024  12.373   7.805  1.00 10.00      A   
ATOM    150  NH1 ARG    99       3.846  12.978   8.658  1.00 10.00      A   
ATOM    151 HH11 ARG    99       4.140  12.496   9.535  1.00 10.00      A   
ATOM    152 HH12 ARG    99       4.206  13.941   8.452  1.00 10.00      A   
ATOM    153  NH2 ARG    99       2.643  12.999   6.701  1.00 10.00      A   
ATOM    154 HH21 ARG    99       2.990  13.963   6.497  1.00 10.00      A   
ATOM    155 HH22 ARG    99       1.991  12.535   6.026  1.00 10.00      A   
ATOM    156  C   ARG    99       5.001   6.682   8.226  1.00 10.00      A   
ATOM    157  O   ARG    99       5.807   7.226   7.472  1.00 10.00      A   
ATOM    158  N   GLY   100       5.363   6.001   9.309  1.00 10.00      A   
ATOM    159  HN  GLY   100       4.675   5.598   9.874  1.00 10.00      A   
ATOM    160  CA  GLY   100       6.760   5.855   9.663  1.00 10.00      A   
ATOM    161  C   GLY   100       7.446   4.755   8.876  1.00 10.00      A   
ATOM    162  O   GLY   100       6.791   3.959   8.196  1.00 10.00      A   
ATOM    163  N   LEU   101       8.766   4.699   8.987  1.00 10.00      A   
ATOM    164  HN  LEU   101       9.220   5.352   9.565  1.00 10.00      A   
ATOM    165  CA  LEU   101       9.564   3.707   8.281  1.00 10.00      A   
ATOM    166  CB  LEU   101      11.056   4.008   8.430  1.00 10.00      A   
ATOM    167  CG  LEU   101      11.605   5.156   7.583  1.00 10.00      A   
ATOM    168  CD1 LEU   101      12.979   5.567   8.083  1.00 10.00      A   
ATOM    169  CD2 LEU   101      11.669   4.752   6.118  1.00 10.00      A   
ATOM    170  C   LEU   101       9.274   2.295   8.771  1.00 10.00      A   
ATOM    171  O   LEU   101       9.109   1.376   7.969  1.00 10.00      A   
ATOM    172  N   LEU   102       9.203   2.126  10.085  1.00 10.00      A   
ATOM    173  HN  LEU   102       9.337   2.901  10.676  1.00 10.00      A   
ATOM    174  CA  LEU   102       8.947   0.816  10.673  1.00 10.00      A   
ATOM    175  CB  LEU   102      10.032   0.462  11.691  1.00 10.00      A   
ATOM    176  CG  LEU   102      11.477   0.485  11.184  1.00 10.00      A   
ATOM    177  CD1 LEU   102      12.447   0.207  12.321  1.00 10.00      A   
ATOM    178  CD2 LEU   102      11.672  -0.519  10.058  1.00 10.00      A   
ATOM    179  C   LEU   102       7.568   0.737  11.324  1.00 10.00      A   
ATOM    180  O   LEU   102       7.181  -0.315  11.840  1.00 10.00      A   
ATOM    181  N   SER   103       6.830   1.842  11.284  1.00 10.00      A   
ATOM    182  HN  SER   103       7.191   2.637  10.846  1.00 10.00      A   
ATOM    183  CA  SER   103       5.494   1.907  11.869  1.00 10.00      A   
ATOM    184  CB  SER   103       4.910   3.307  11.688  1.00 10.00      A   
ATOM    185  OG  SER   103       5.719   4.279  12.326  1.00 10.00      A   
ATOM    186  HG  SER   103       5.555   4.244  13.277  1.00 10.00      A   
ATOM    187  C   SER   103       4.561   0.857  11.263  1.00 10.00      A   
ATOM    188  O   SER   103       4.183   0.947  10.091  1.00 10.00      A   
ATOM    189  N   SER   104       4.210  -0.138  12.070  1.00 10.00      A   
ATOM    190  HN  SER   104       4.556  -0.146  12.984  1.00 10.00      A   
ATOM    191  CA  SER   104       3.334  -1.220  11.642  1.00 10.00      A   
ATOM    192  CB  SER   104       3.357  -2.342  12.686  1.00 10.00      A   
ATOM    193  OG  SER   104       4.663  -2.521  13.216  1.00 10.00      A   
ATOM    194  HG  SER   104       5.256  -2.800  12.507  1.00 10.00      A   
ATOM    195  C   SER   104       1.900  -0.734  11.443  1.00 10.00      A   
ATOM    196  O   SER   104       1.549   0.391  11.821  1.00 10.00      A   
ATOM    197  N   LEU   105       1.074  -1.586  10.850  1.00 10.00      A   
ATOM    198  HN  LEU   105       1.409  -2.471  10.573  1.00 10.00      A   
ATOM    199  CA  LEU   105      -0.319  -1.251  10.605  1.00 10.00      A   
ATOM    200  CB  LEU   105      -0.836  -2.008   9.383  1.00 10.00      A   
ATOM    201  CG  LEU   105       0.040  -1.963   8.133  1.00 10.00      A   
ATOM    202  CD1 LEU   105      -0.511  -2.909   7.081  1.00 10.00      A   
ATOM    203  CD2 LEU   105       0.122  -0.547   7.583  1.00 10.00      A   
ATOM    204  C   LEU   105      -1.164  -1.623  11.810  1.00 10.00      A   
ATOM    205  O   LEU   105      -0.962  -2.681  12.410  1.00 10.00      A   
ATOM    206  N   ASP   106      -2.099  -0.755  12.169  1.00 10.00      A   
ATOM    207  HN  ASP   106      -2.199   0.078  11.668  1.00 10.00      A   
ATOM    208  CA  ASP   106      -2.984  -1.020  13.299  1.00 10.00      A   
ATOM    209  CB  ASP   106      -3.611   0.267  13.833  1.00 10.00      A   
ATOM    210  CG  ASP   106      -4.552   0.015  14.998  1.00 10.00      A   
ATOM    211  OD1 ASP   106      -4.064  -0.279  16.109  1.00 10.00      A   
ATOM    212  OD2 ASP   106      -5.782   0.115  14.810  1.00 10.00      A   
ATOM    213  C   ASP   106      -4.070  -2.003  12.885  1.00 10.00      A   
ATOM    214  O   ASP   106      -5.017  -1.642  12.184  1.00 10.00      A   
ATOM    215  N   HIS   107      -3.921  -3.246  13.322  1.00 10.00      A   
ATOM    216  HN  HIS   107      -3.152  -3.458  13.894  1.00 10.00      A   
ATOM    217  CA  HIS   107      -4.866  -4.308  12.986  1.00 10.00      A   
ATOM    218  CB  HIS   107      -4.307  -5.688  13.358  1.00 10.00      A   
ATOM    219  CG  HIS   107      -3.208  -6.163  12.445  1.00 10.00      A   
ATOM    220  ND1 HIS   107      -2.906  -7.493  12.254  1.00 10.00      A   
ATOM    221  HD1 HIS   107      -3.364  -8.252  12.680  1.00 10.00      A   
ATOM    222  CD2 HIS   107      -2.341  -5.471  11.662  1.00 10.00      A   
ATOM    223  CE1 HIS   107      -1.905  -7.599  11.395  1.00 10.00      A   
ATOM    224  NE2 HIS   107      -1.546  -6.385  11.022  1.00 10.00      A   
ATOM    225  HE2 HIS   107      -0.819  -6.171  10.380  1.00 10.00      A   
ATOM    226  C   HIS   107      -6.245  -4.073  13.598  1.00 10.00      A   
ATOM    227  O   HIS   107      -7.238  -4.646  13.146  1.00 10.00      A   
ATOM    228  N   THR   108      -6.307  -3.226  14.619  1.00 10.00      A   
ATOM    229  HN  THR   108      -5.481  -2.811  14.946  1.00 10.00      A   
ATOM    230  CA  THR   108      -7.569  -2.903  15.269  1.00 10.00      A   
ATOM    231  CB  THR   108      -7.345  -2.061  16.543  1.00 10.00      A   
ATOM    232  OG1 THR   108      -6.478  -2.773  17.441  1.00 10.00      A   
ATOM    233  HG1 THR   108      -6.988  -3.459  17.894  1.00 10.00      A   
ATOM    234  CG2 THR   108      -8.665  -1.775  17.246  1.00 10.00      A   
ATOM    235  C   THR   108      -8.475  -2.140  14.301  1.00 10.00      A   
ATOM    236  O   THR   108      -9.622  -2.527  14.074  1.00 10.00      A   
ATOM    237  N   SER   109      -7.939  -1.078  13.709  1.00 10.00      A   
ATOM    238  HN  SER   109      -7.010  -0.824  13.927  1.00 10.00      A   
ATOM    239  CA  SER   109      -8.691  -0.263  12.761  1.00 10.00      A   
ATOM    240  CB  SER   109      -7.893   0.982  12.367  1.00 10.00      A   
ATOM    241  OG  SER   109      -7.395   1.654  13.518  1.00 10.00      A   
ATOM    242  HG  SER   109      -6.727   1.094  13.951  1.00 10.00      A   
ATOM    243  C   SER   109      -9.087  -1.072  11.523  1.00 10.00      A   
ATOM    244  O   SER   109     -10.103  -0.798  10.889  1.00 10.00      A   
ATOM    245  N   ILE   110      -8.291  -2.083  11.193  1.00 10.00      A   
ATOM    246  HN  ILE   110      -7.491  -2.260  11.732  1.00 10.00      A   
ATOM    247  CA  ILE   110      -8.578  -2.929  10.042  1.00 10.00      A   
ATOM    248  CB  ILE   110      -7.402  -3.885   9.733  1.00 10.00      A   
ATOM    249  CG1 ILE   110      -6.109  -3.088   9.522  1.00 10.00      A   
ATOM    250  CG2 ILE   110      -7.706  -4.735   8.506  1.00 10.00      A   
ATOM    251  CD1 ILE   110      -4.874  -3.945   9.321  1.00 10.00      A   
ATOM    252  C   ILE   110      -9.864  -3.729  10.279  1.00 10.00      A   
ATOM    253  O   ILE   110     -10.666  -3.927   9.362  1.00 10.00      A   
ATOM    254  N   ARG   111     -10.068  -4.153  11.525  1.00 10.00      A   
ATOM    255  HN  ARG   111      -9.406  -3.933  12.218  1.00 10.00      A   
ATOM    256  CA  ARG   111     -11.252  -4.918  11.897  1.00 10.00      A   
ATOM    257  CB  ARG   111     -11.083  -5.516  13.302  1.00 10.00      A   
ATOM    258  CG  ARG   111     -12.258  -6.360  13.780  1.00 10.00      A   
ATOM    259  CD  ARG   111     -11.977  -7.019  15.124  1.00 10.00      A   
ATOM    260  NE  ARG   111     -11.282  -8.301  14.975  1.00 10.00      A   
ATOM    261  HE  ARG   111     -10.342  -8.271  14.676  1.00 10.00      A   
ATOM    262  CZ  ARG   111     -11.840  -9.490  15.231  1.00 10.00      A   
ATOM    263  NH1 ARG   111     -13.098  -9.564  15.649  1.00 10.00      A   
ATOM    264 HH11 ARG   111     -13.659  -8.698  15.789  1.00 10.00      A   
ATOM    265 HH12 ARG   111     -13.534 -10.503  15.848  1.00 10.00      A   
ATOM    266  NH2 ARG   111     -11.145 -10.607  15.057  1.00 10.00      A   
ATOM    267 HH21 ARG   111     -11.589 -11.541  15.256  1.00 10.00      A   
ATOM    268 HH22 ARG   111     -10.153 -10.568  14.719  1.00 10.00      A   
ATOM    269  C   ARG   111     -12.492  -4.027  11.838  1.00 10.00      A   
ATOM    270  O   ARG   111     -13.596  -4.486  11.548  1.00 10.00      A   
ATOM    271  N   ARG   112     -12.293  -2.742  12.100  1.00 10.00      A   
ATOM    272  HN  ARG   112     -11.388  -2.436  12.315  1.00 10.00      A   
ATOM    273  CA  ARG   112     -13.384  -1.776  12.069  1.00 10.00      A   
ATOM    274  CB  ARG   112     -13.045  -0.546  12.918  1.00 10.00      A   
ATOM    275  CG  ARG   112     -12.968  -0.810  14.413  1.00 10.00      A   
ATOM    276  CD  ARG   112     -11.701  -0.220  15.018  1.00 10.00      A   
ATOM    277  NE  ARG   112     -11.499   1.181  14.644  1.00 10.00      A   
ATOM    278  HE  ARG   112     -11.616   1.418  13.683  1.00 10.00      A   
ATOM    279  CZ  ARG   112     -11.151   2.141  15.497  1.00 10.00      A   
ATOM    280  NH1 ARG   112     -10.955   1.857  16.781  1.00 10.00      A   
ATOM    281 HH11 ARG   112     -11.072   0.879  17.126  1.00 10.00      A   
ATOM    282 HH12 ARG   112     -10.681   2.611  17.451  1.00 10.00      A   
ATOM    283  NH2 ARG   112     -11.011   3.387  15.069  1.00 10.00      A   
ATOM    284 HH21 ARG   112     -11.177   3.616  14.053  1.00 10.00      A   
ATOM    285 HH22 ARG   112     -10.742   4.143  15.730  1.00 10.00      A   
ATOM    286  C   ARG   112     -13.677  -1.351  10.636  1.00 10.00      A   
ATOM    287  O   ARG   112     -14.835  -1.259  10.229  1.00 10.00      A   
ATOM    288  N   GLY   113     -12.614  -1.108   9.873  1.00 10.00      A   
ATOM    289  HN  GLY   113     -11.713  -1.193  10.264  1.00 10.00      A   
ATOM    290  CA  GLY   113     -12.759  -0.694   8.489  1.00 10.00      A   
ATOM    291  C   GLY   113     -13.522  -1.698   7.644  1.00 10.00      A   
ATOM    292  O   GLY   113     -14.243  -1.318   6.719  1.00 10.00      A   
ATOM    293  N   PHE   114     -13.371  -2.983   7.962  1.00 10.00      A   
ATOM    294  HN  PHE   114     -12.777  -3.226   8.705  1.00 10.00      A   
ATOM    295  CA  PHE   114     -14.061  -4.037   7.225  1.00 10.00      A   
ATOM    296  CB  PHE   114     -13.658  -5.419   7.743  1.00 10.00      A   
ATOM    297  CG  PHE   114     -14.320  -6.552   7.011  1.00 10.00      A   
ATOM    298  CD1 PHE   114     -13.926  -6.887   5.724  1.00 10.00      A   
ATOM    299  CD2 PHE   114     -15.341  -7.277   7.604  1.00 10.00      A   
ATOM    300  CE1 PHE   114     -14.538  -7.923   5.045  1.00 10.00      A   
ATOM    301  CE2 PHE   114     -15.957  -8.313   6.932  1.00 10.00      A   
ATOM    302  CZ  PHE   114     -15.556  -8.637   5.650  1.00 10.00      A   
ATOM    303  C   PHE   114     -15.570  -3.859   7.334  1.00 10.00      A   
ATOM    304  O   PHE   114     -16.299  -3.993   6.348  1.00 10.00      A   
ATOM    305  N   GLN   115     -16.027  -3.536   8.540  1.00 10.00      A   
ATOM    306  HN  GLN   115     -15.392  -3.433   9.278  1.00 10.00      A   
ATOM    307  CA  GLN   115     -17.444  -3.327   8.791  1.00 10.00      A   
ATOM    308  CB  GLN   115     -17.712  -3.164  10.291  1.00 10.00      A   
ATOM    309  CG  GLN   115     -17.561  -4.452  11.088  1.00 10.00      A   
ATOM    310  CD  GLN   115     -18.533  -5.533  10.645  1.00 10.00      A   
ATOM    311  OE1 GLN   115     -19.645  -5.245  10.204  1.00 10.00      A   
ATOM    312  NE2 GLN   115     -18.122  -6.783  10.760  1.00 10.00      A   
ATOM    313 HE21 GLN   115     -17.220  -6.947  11.121  1.00 10.00      A   
ATOM    314 HE22 GLN   115     -18.733  -7.496  10.475  1.00 10.00      A   
ATOM    315  C   GLN   115     -17.943  -2.111   8.024  1.00 10.00      A   
ATOM    316  O   GLN   115     -19.046  -2.119   7.477  1.00 10.00      A   
ATOM    317  N   VAL   116     -17.114  -1.072   7.978  1.00 10.00      A   
ATOM    318  HN  VAL   116     -16.251  -1.132   8.441  1.00 10.00      A   
ATOM    319  CA  VAL   116     -17.453   0.153   7.262  1.00 10.00      A   
ATOM    320  CB  VAL   116     -16.385   1.251   7.478  1.00 10.00      A   
ATOM    321  CG1 VAL   116     -16.763   2.529   6.739  1.00 10.00      A   
ATOM    322  CG2 VAL   116     -16.196   1.530   8.963  1.00 10.00      A   
ATOM    323  C   VAL   116     -17.575  -0.143   5.770  1.00 10.00      A   
ATOM    324  O   VAL   116     -18.510   0.311   5.102  1.00 10.00      A   
ATOM    325  N   TYR   117     -16.630  -0.928   5.263  1.00 10.00      A   
ATOM    326  HN  TYR   117     -15.913  -1.258   5.853  1.00 10.00      A   
ATOM    327  CA  TYR   117     -16.619  -1.304   3.860  1.00 10.00      A   
ATOM    328  CB  TYR   117     -15.343  -2.085   3.514  1.00 10.00      A   
ATOM    329  CG  TYR   117     -15.455  -2.923   2.258  1.00 10.00      A   
ATOM    330  CD1 TYR   117     -15.506  -2.331   1.002  1.00 10.00      A   
ATOM    331  CD2 TYR   117     -15.529  -4.308   2.330  1.00 10.00      A   
ATOM    332  CE1 TYR   117     -15.633  -3.090  -0.145  1.00 10.00      A   
ATOM    333  CE2 TYR   117     -15.649  -5.074   1.188  1.00 10.00      A   
ATOM    334  CZ  TYR   117     -15.703  -4.462  -0.044  1.00 10.00      A   
ATOM    335  OH  TYR   117     -15.840  -5.225  -1.178  1.00 10.00      A   
ATOM    336  HH  TYR   117     -16.191  -6.088  -0.939  1.00 10.00      A   
ATOM    337  C   TYR   117     -17.861  -2.115   3.505  1.00 10.00      A   
ATOM    338  O   TYR   117     -18.523  -1.841   2.510  1.00 10.00      A   
ATOM    339  N   LYS   118     -18.185  -3.102   4.331  1.00 10.00      A   
ATOM    340  HN  LYS   118     -17.629  -3.267   5.128  1.00 10.00      A   
ATOM    341  CA  LYS   118     -19.345  -3.951   4.085  1.00 10.00      A   
ATOM    342  CB  LYS   118     -19.383  -5.108   5.085  1.00 10.00      A   
ATOM    343  CG  LYS   118     -20.487  -6.117   4.814  1.00 10.00      A   
ATOM    344  CD  LYS   118     -20.853  -6.892   6.067  1.00 10.00      A   
ATOM    345  CE  LYS   118     -22.263  -7.447   5.968  1.00 10.00      A   
ATOM    346  NZ  LYS   118     -22.720  -8.025   7.255  1.00 10.00      A   
ATOM    347  HZ1 LYS   118     -23.741  -8.218   7.219  1.00 10.00      A   
ATOM    348  HZ2 LYS   118     -22.533  -7.362   8.034  1.00 10.00      A   
ATOM    349  HZ3 LYS   118     -22.218  -8.923   7.447  1.00 10.00      A   
ATOM    350  C   LYS   118     -20.651  -3.157   4.150  1.00 10.00      A   
ATOM    351  O   LYS   118     -21.600  -3.443   3.422  1.00 10.00      A   
ATOM    352  N   GLN   119     -20.678  -2.143   5.005  1.00 10.00      A   
ATOM    353  HN  GLN   119     -19.875  -1.944   5.532  1.00 10.00      A   
ATOM    354  CA  GLN   119     -21.866  -1.320   5.189  1.00 10.00      A   
ATOM    355  CB  GLN   119     -21.707  -0.381   6.389  1.00 10.00      A   
ATOM    356  CG  GLN   119     -22.962   0.409   6.732  1.00 10.00      A   
ATOM    357  CD  GLN   119     -24.096  -0.473   7.215  1.00 10.00      A   
ATOM    358  OE1 GLN   119     -24.201  -0.772   8.400  1.00 10.00      A   
ATOM    359  NE2 GLN   119     -24.953  -0.894   6.302  1.00 10.00      A   
ATOM    360 HE21 GLN   119     -24.824  -0.608   5.373  1.00 10.00      A   
ATOM    361 HE22 GLN   119     -25.686  -1.480   6.594  1.00 10.00      A   
ATOM    362  C   GLN   119     -22.244  -0.517   3.947  1.00 10.00      A   
ATOM    363  O   GLN   119     -23.292  -0.756   3.349  1.00 10.00      A   
ATOM    364  N   VAL   120     -21.397   0.427   3.557  1.00 10.00      A   
ATOM    365  HN  VAL   120     -20.552   0.548   4.041  1.00 10.00      A   
ATOM    366  CA  VAL   120     -21.703   1.288   2.414  1.00 10.00      A   
ATOM    367  CB  VAL   120     -21.553   2.781   2.780  1.00 10.00      A   
ATOM    368  CG1 VAL   120     -21.991   3.669   1.628  1.00 10.00      A   
ATOM    369  CG2 VAL   120     -22.336   3.115   4.041  1.00 10.00      A   
ATOM    370  C   VAL   120     -20.856   0.992   1.178  1.00 10.00      A   
ATOM    371  O   VAL   120     -21.383   0.885   0.071  1.00 10.00      A   
ATOM    372  N   CYS   121     -19.550   0.868   1.365  1.00 10.00      A   
ATOM    373  HN  CYS   121     -19.190   0.944   2.274  1.00 10.00      A   
ATOM    374  CA  CYS   121     -18.625   0.630   0.255  1.00 10.00      A   
ATOM    375  CB  CYS   121     -17.189   0.512   0.766  1.00 10.00      A   
ATOM    376  SG  CYS   121     -16.741   1.757   1.998  1.00 10.00      A   
ATOM    377  HG  CYS   121     -15.556   2.254   1.662  1.00 10.00      A   
ATOM    378  C   CYS   121     -19.004  -0.577  -0.616  1.00 10.00      A   
ATOM    379  O   CYS   121     -18.999  -0.482  -1.836  1.00 10.00      A   
ATOM    380  N   SER   122     -19.362  -1.688   0.008  1.00 10.00      A   
ATOM    381  HN  SER   122     -19.382  -1.697   0.990  1.00 10.00      A   
ATOM    382  CA  SER   122     -19.722  -2.903  -0.726  1.00 10.00      A   
ATOM    383  CB  SER   122     -19.842  -4.092   0.230  1.00 10.00      A   
ATOM    384  OG  SER   122     -18.690  -4.205   1.044  1.00 10.00      A   
ATOM    385  HG  SER   122     -18.448  -3.335   1.377  1.00 10.00      A   
ATOM    386  C   SER   122     -21.019  -2.745  -1.521  1.00 10.00      A   
ATOM    387  O   SER   122     -21.284  -3.505  -2.452  1.00 10.00      A   
ATOM    388  N   SER   123     -21.815  -1.752  -1.163  1.00 10.00      A   
ATOM    389  HN  SER   123     -21.545  -1.160  -0.431  1.00 10.00      A   
ATOM    390  CA  SER   123     -23.084  -1.517  -1.825  1.00 10.00      A   
ATOM    391  CB  SER   123     -23.975  -0.649  -0.936  1.00 10.00      A   
ATOM    392  OG  SER   123     -23.816  -1.009   0.429  1.00 10.00      A   
ATOM    393  HG  SER   123     -24.488  -0.560   0.957  1.00 10.00      A   
ATOM    394  C   SER   123     -22.917  -0.886  -3.207  1.00 10.00      A   
ATOM    395  O   SER   123     -23.689  -1.178  -4.122  1.00 10.00      A   
ATOM    396  N   CYS   124     -21.906  -0.038  -3.375  1.00 10.00      A   
ATOM    397  HN  CYS   124     -21.296   0.147  -2.630  1.00 10.00      A   
ATOM    398  CA  CYS   124     -21.698   0.623  -4.657  1.00 10.00      A   
ATOM    399  CB  CYS   124     -22.167   2.082  -4.587  1.00 10.00      A   
ATOM    400  SG  CYS   124     -23.679   2.350  -3.629  1.00 10.00      A   
ATOM    401  HG  CYS   124     -24.716   2.110  -4.419  1.00 10.00      A   
ATOM    402  C   CYS   124     -20.247   0.568  -5.128  1.00 10.00      A   
ATOM    403  O   CYS   124     -19.847   1.345  -5.991  1.00 10.00      A   
ATOM    404  N   HIS   125     -19.454  -0.334  -4.566  1.00 10.00      A   
ATOM    405  HN  HIS   125     -19.811  -0.925  -3.868  1.00 10.00      A   
ATOM    406  CA  HIS   125     -18.052  -0.460  -4.962  1.00 10.00      A   
ATOM    407  CB  HIS   125     -17.134   0.374  -4.061  1.00 10.00      A   
ATOM    408  CG  HIS   125     -17.139   1.837  -4.375  1.00 10.00      A   
ATOM    409  ND1 HIS   125     -17.930   2.747  -3.708  1.00 10.00      A   
ATOM    410  HD1 HIS   125     -18.554   2.539  -2.975  1.00 10.00      A   
ATOM    411  CD2 HIS   125     -16.454   2.547  -5.303  1.00 10.00      A   
ATOM    412  CE1 HIS   125     -17.734   3.950  -4.215  1.00 10.00      A   
ATOM    413  NE2 HIS   125     -16.845   3.857  -5.182  1.00 10.00      A   
ATOM    414  HE2 HIS   125     -16.514   4.606  -5.725  1.00 10.00      A   
ATOM    415  C   HIS   125     -17.612  -1.918  -4.969  1.00 10.00      A   
ATOM    416  O   HIS   125     -18.071  -2.716  -4.151  1.00 10.00      A   
ATOM    417  N   SER   126     -16.719  -2.256  -5.887  1.00 10.00      A   
ATOM    418  HN  SER   126     -16.375  -1.572  -6.499  1.00 10.00      A   
ATOM    419  CA  SER   126     -16.234  -3.620  -6.019  1.00 10.00      A   
ATOM    420  CB  SER   126     -16.184  -4.009  -7.500  1.00 10.00      A   
ATOM    421  OG  SER   126     -15.893  -2.881  -8.318  1.00 10.00      A   
ATOM    422  HG  SER   126     -15.006  -2.980  -8.685  1.00 10.00      A   
ATOM    423  C   SER   126     -14.868  -3.828  -5.367  1.00 10.00      A   
ATOM    424  O   SER   126     -14.148  -2.870  -5.074  1.00 10.00      A   
ATOM    425  N   MET   127     -14.540  -5.093  -5.135  1.00 10.00      A   
ATOM    426  HN  MET   127     -15.180  -5.797  -5.383  1.00 10.00      A   
ATOM    427  CA  MET   127     -13.271  -5.496  -4.538  1.00 10.00      A   
ATOM    428  CB  MET   127     -13.307  -5.357  -3.014  1.00 10.00      A   
ATOM    429  CG  MET   127     -12.504  -4.187  -2.471  1.00 10.00      A   
ATOM    430  SD  MET   127     -12.276  -4.279  -0.682  1.00 10.00      A   
ATOM    431  CE  MET   127     -11.280  -2.822  -0.382  1.00 10.00      A   
ATOM    432  C   MET   127     -13.009  -6.945  -4.919  1.00 10.00      A   
ATOM    433  O   MET   127     -13.136  -7.856  -4.101  1.00 10.00      A   
ATOM    434  N   ASP   128     -12.630  -7.147  -6.168  1.00 10.00      A   
ATOM    435  HN  ASP   128     -12.485  -6.365  -6.754  1.00 10.00      A   
ATOM    436  CA  ASP   128     -12.401  -8.485  -6.700  1.00 10.00      A   
ATOM    437  CB  ASP   128     -12.591  -8.484  -8.220  1.00 10.00      A   
ATOM    438  CG  ASP   128     -14.035  -8.334  -8.645  1.00 10.00      A   
ATOM    439  OD1 ASP   128     -14.896  -9.075  -8.124  1.00 10.00      A   
ATOM    440  OD2 ASP   128     -14.316  -7.486  -9.520  1.00 10.00      A   
ATOM    441  C   ASP   128     -11.022  -9.039  -6.373  1.00 10.00      A   
ATOM    442  O   ASP   128     -10.557  -9.962  -7.041  1.00 10.00      A   
ATOM    443  N   TYR   129     -10.367  -8.504  -5.351  1.00 10.00      A   
ATOM    444  HN  TYR   129     -10.780  -7.780  -4.835  1.00 10.00      A   
ATOM    445  CA  TYR   129      -9.031  -8.978  -4.996  1.00 10.00      A   
ATOM    446  CB  TYR   129      -7.964  -7.976  -5.442  1.00 10.00      A   
ATOM    447  CG  TYR   129      -7.985  -7.745  -6.934  1.00 10.00      A   
ATOM    448  CD1 TYR   129      -8.331  -6.510  -7.468  1.00 10.00      A   
ATOM    449  CD2 TYR   129      -7.690  -8.780  -7.808  1.00 10.00      A   
ATOM    450  CE1 TYR   129      -8.382  -6.317  -8.836  1.00 10.00      A   
ATOM    451  CE2 TYR   129      -7.733  -8.594  -9.172  1.00 10.00      A   
ATOM    452  CZ  TYR   129      -8.080  -7.364  -9.682  1.00 10.00      A   
ATOM    453  OH  TYR   129      -8.134  -7.186 -11.045  1.00 10.00      A   
ATOM    454  HH  TYR   129      -8.734  -7.843 -11.428  1.00 10.00      A   
ATOM    455  C   TYR   129      -8.886  -9.328  -3.517  1.00 10.00      A   
ATOM    456  O   TYR   129      -7.783  -9.604  -3.037  1.00 10.00      A   
ATOM    457  N   VAL   130      -9.994  -9.340  -2.793  1.00 10.00      A   
ATOM    458  HN  VAL   130     -10.852  -9.127  -3.213  1.00 10.00      A   
ATOM    459  CA  VAL   130      -9.954  -9.671  -1.376  1.00 10.00      A   
ATOM    460  CB  VAL   130     -10.322  -8.475  -0.471  1.00 10.00      A   
ATOM    461  CG1 VAL   130     -10.112  -8.836   0.995  1.00 10.00      A   
ATOM    462  CG2 VAL   130      -9.513  -7.239  -0.842  1.00 10.00      A   
ATOM    463  C   VAL   130     -10.862 -10.857  -1.055  1.00 10.00      A   
ATOM    464  O   VAL   130     -12.082 -10.783  -1.215  1.00 10.00      A   
ATOM    465  N   ALA   131     -10.255 -11.955  -0.627  1.00 10.00      A   
ATOM    466  HN  ALA   131      -9.277 -11.965  -0.558  1.00 10.00      A   
ATOM    467  CA  ALA   131     -11.004 -13.148  -0.261  1.00 10.00      A   
ATOM    468  CB  ALA   131     -10.259 -14.398  -0.701  1.00 10.00      A   
ATOM    469  C   ALA   131     -11.243 -13.171   1.248  1.00 10.00      A   
ATOM    470  O   ALA   131     -10.475 -12.582   2.011  1.00 10.00      A   
ATOM    471  N   TYR   132     -12.297 -13.859   1.677  1.00 10.00      A   
ATOM    472  HN  TYR   132     -12.865 -14.324   1.021  1.00 10.00      A   
ATOM    473  CA  TYR   132     -12.636 -13.939   3.100  1.00 10.00      A   
ATOM    474  CB  TYR   132     -13.943 -14.704   3.313  1.00 10.00      A   
ATOM    475  CG  TYR   132     -15.181 -13.900   2.999  1.00 10.00      A   
ATOM    476  CD1 TYR   132     -15.886 -14.105   1.821  1.00 10.00      A   
ATOM    477  CD2 TYR   132     -15.650 -12.936   3.883  1.00 10.00      A   
ATOM    478  CE1 TYR   132     -17.022 -13.376   1.531  1.00 10.00      A   
ATOM    479  CE2 TYR   132     -16.785 -12.200   3.601  1.00 10.00      A   
ATOM    480  CZ  TYR   132     -17.467 -12.426   2.423  1.00 10.00      A   
ATOM    481  OH  TYR   132     -18.602 -11.703   2.138  1.00 10.00      A   
ATOM    482  HH  TYR   132     -19.320 -12.309   1.932  1.00 10.00      A   
ATOM    483  C   TYR   132     -11.522 -14.575   3.928  1.00 10.00      A   
ATOM    484  O   TYR   132     -11.238 -14.142   5.047  1.00 10.00      A   
ATOM    485  N   ARG   133     -10.880 -15.593   3.370  1.00 10.00      A   
ATOM    486  HN  ARG   133     -11.146 -15.890   2.472  1.00 10.00      A   
ATOM    487  CA  ARG   133      -9.802 -16.297   4.065  1.00 10.00      A   
ATOM    488  CB  ARG   133      -9.479 -17.623   3.362  1.00 10.00      A   
ATOM    489  CG  ARG   133      -8.633 -18.585   4.188  1.00 10.00      A   
ATOM    490  CD  ARG   133      -8.883 -20.032   3.789  1.00 10.00      A   
ATOM    491  NE  ARG   133      -8.476 -20.310   2.409  1.00 10.00      A   
ATOM    492  HE  ARG   133      -8.257 -19.543   1.835  1.00 10.00      A   
ATOM    493  CZ  ARG   133      -8.382 -21.536   1.894  1.00 10.00      A   
ATOM    494  NH1 ARG   133      -8.672 -22.595   2.637  1.00 10.00      A   
ATOM    495 HH11 ARG   133      -8.600 -23.551   2.232  1.00 10.00      A   
ATOM    496 HH12 ARG   133      -8.967 -22.476   3.634  1.00 10.00      A   
ATOM    497  NH2 ARG   133      -8.013 -21.695   0.628  1.00 10.00      A   
ATOM    498 HH21 ARG   133      -7.938 -22.653   0.216  1.00 10.00      A   
ATOM    499 HH22 ARG   133      -7.789 -20.862   0.040  1.00 10.00      A   
ATOM    500  C   ARG   133      -8.547 -15.430   4.209  1.00 10.00      A   
ATOM    501  O   ARG   133      -7.606 -15.797   4.913  1.00 10.00      A   
ATOM    502  N   HIS   134      -8.547 -14.266   3.569  1.00 10.00      A   
ATOM    503  HN  HIS   134      -9.335 -14.004   3.045  1.00 10.00      A   
ATOM    504  CA  HIS   134      -7.406 -13.366   3.636  1.00 10.00      A   
ATOM    505  CB  HIS   134      -7.289 -12.541   2.353  1.00 10.00      A   
ATOM    506  CG  HIS   134      -5.887 -12.414   1.842  1.00 10.00      A   
ATOM    507  ND1 HIS   134      -5.370 -11.241   1.336  1.00 10.00      A   
ATOM    508  HD1 HIS   134      -5.847 -10.385   1.267  1.00 10.00      A   
ATOM    509  CD2 HIS   134      -4.894 -13.329   1.746  1.00 10.00      A   
ATOM    510  CE1 HIS   134      -4.120 -11.441   0.953  1.00 10.00      A   
ATOM    511  NE2 HIS   134      -3.810 -12.697   1.192  1.00 10.00      A   
ATOM    512  HE2 HIS   134      -2.937 -13.114   1.000  1.00 10.00      A   
ATOM    513  C   HIS   134      -7.490 -12.450   4.856  1.00 10.00      A   
ATOM    514  O   HIS   134      -6.597 -11.641   5.096  1.00 10.00      A   
ATOM    515  N   LEU   135      -8.566 -12.581   5.620  1.00 10.00      A   
ATOM    516  HN  LEU   135      -9.255 -13.236   5.373  1.00 10.00      A   
ATOM    517  CA  LEU   135      -8.759 -11.768   6.815  1.00 10.00      A   
ATOM    518  CB  LEU   135     -10.234 -11.384   6.955  1.00 10.00      A   
ATOM    519  CG  LEU   135     -10.879 -10.710   5.745  1.00 10.00      A   
ATOM    520  CD1 LEU   135     -12.386 -10.905   5.779  1.00 10.00      A   
ATOM    521  CD2 LEU   135     -10.540  -9.229   5.714  1.00 10.00      A   
ATOM    522  C   LEU   135      -8.328 -12.534   8.061  1.00 10.00      A   
ATOM    523  O   LEU   135      -8.003 -11.935   9.088  1.00 10.00      A   
ATOM    524  N   VAL   136      -8.303 -13.859   7.934  1.00 10.00      A   
ATOM    525  HN  VAL   136      -8.522 -14.245   7.062  1.00 10.00      A   
ATOM    526  CA  VAL   136      -7.956 -14.765   9.032  1.00 10.00      A   
ATOM    527  CB  VAL   136      -7.897 -16.235   8.557  1.00 10.00      A   
ATOM    528  CG1 VAL   136      -7.561 -17.166   9.713  1.00 10.00      A   
ATOM    529  CG2 VAL   136      -9.212 -16.641   7.911  1.00 10.00      A   
ATOM    530  C   VAL   136      -6.647 -14.401   9.737  1.00 10.00      A   
ATOM    531  O   VAL   136      -6.611 -14.250  10.957  1.00 10.00      A   
ATOM    532  N   GLY   137      -5.580 -14.247   8.970  1.00 10.00      A   
ATOM    533  HN  GLY   137      -5.664 -14.347   8.001  1.00 10.00      A   
ATOM    534  CA  GLY   137      -4.292 -13.930   9.558  1.00 10.00      A   
ATOM    535  C   GLY   137      -4.027 -12.444   9.676  1.00 10.00      A   
ATOM    536  O   GLY   137      -2.872 -12.011   9.636  1.00 10.00      A   
ATOM    537  N   VAL   138      -5.082 -11.654   9.830  1.00 10.00      A   
ATOM    538  HN  VAL   138      -5.980 -12.051   9.874  1.00 10.00      A   
ATOM    539  CA  VAL   138      -4.928 -10.212   9.946  1.00 10.00      A   
ATOM    540  CB  VAL   138      -5.211  -9.481   8.614  1.00 10.00      A   
ATOM    541  CG1 VAL   138      -5.129  -7.973   8.806  1.00 10.00      A   
ATOM    542  CG2 VAL   138      -4.243  -9.932   7.531  1.00 10.00      A   
ATOM    543  C   VAL   138      -5.813  -9.620  11.038  1.00 10.00      A   
ATOM    544  O   VAL   138      -5.312  -9.003  11.980  1.00 10.00      A   
ATOM    545  N   CYS   139      -7.120  -9.806  10.916  1.00 10.00      A   
ATOM    546  HN  CYS   139      -7.465 -10.340  10.166  1.00 10.00      A   
ATOM    547  CA  CYS   139      -8.055  -9.246  11.879  1.00 10.00      A   
ATOM    548  CB  CYS   139      -8.866  -8.132  11.213  1.00 10.00      A   
ATOM    549  SG  CYS   139      -9.403  -8.529   9.531  1.00 10.00      A   
ATOM    550  HG  CYS   139      -9.497  -7.396   8.852  1.00 10.00      A   
ATOM    551  C   CYS   139      -8.986 -10.303  12.458  1.00 10.00      A   
ATOM    552  O   CYS   139      -8.833 -10.712  13.609  1.00 10.00      A   
ATOM    553  N   TYR   140      -9.953 -10.733  11.658  1.00 10.00      A   
ATOM    554  HN  TYR   140     -10.010 -10.376  10.747  1.00 10.00      A   
ATOM    555  CA  TYR   140     -10.923 -11.732  12.082  1.00 10.00      A   
ATOM    556  CB  TYR   140     -12.167 -11.685  11.189  1.00 10.00      A   
ATOM    557  CG  TYR   140     -13.048 -10.472  11.407  1.00 10.00      A   
ATOM    558  CD1 TYR   140     -12.886  -9.322  10.644  1.00 10.00      A   
ATOM    559  CD2 TYR   140     -14.050 -10.481  12.368  1.00 10.00      A   
ATOM    560  CE1 TYR   140     -13.696  -8.220  10.833  1.00 10.00      A   
ATOM    561  CE2 TYR   140     -14.866  -9.382  12.566  1.00 10.00      A   
ATOM    562  CZ  TYR   140     -14.685  -8.254  11.794  1.00 10.00      A   
ATOM    563  OH  TYR   140     -15.497  -7.158  11.983  1.00 10.00      A   
ATOM    564  HH  TYR   140     -15.486  -6.901  12.914  1.00 10.00      A   
ATOM    565  C   TYR   140     -10.311 -13.121  12.042  1.00 10.00      A   
ATOM    566  O   TYR   140      -9.535 -13.430  11.144  1.00 10.00      A   
ATOM    567  N   THR   141     -10.661 -13.948  13.015  1.00 10.00      A   
ATOM    568  HN  THR   141     -11.282 -13.632  13.715  1.00 10.00      A   
ATOM    569  CA  THR   141     -10.143 -15.302  13.089  1.00 10.00      A   
ATOM    570  CB  THR   141     -10.404 -15.920  14.476  1.00 10.00      A   
ATOM    571  OG1 THR   141     -11.793 -15.801  14.799  1.00 10.00      A   
ATOM    572  HG1 THR   141     -11.975 -14.896  15.104  1.00 10.00      A   
ATOM    573  CG2 THR   141      -9.584 -15.207  15.538  1.00 10.00      A   
ATOM    574  C   THR   141     -10.762 -16.194  12.013  1.00 10.00      A   
ATOM    575  O   THR   141     -11.628 -15.759  11.247  1.00 10.00      A   
ATOM    576  N   GLU   142     -10.324 -17.446  11.971  1.00 10.00      A   
ATOM    577  HN  GLU   142      -9.641 -17.735  12.615  1.00 10.00      A   
ATOM    578  CA  GLU   142     -10.827 -18.405  10.996  1.00 10.00      A   
ATOM    579  CB  GLU   142     -10.057 -19.715  11.118  1.00 10.00      A   
ATOM    580  CG  GLU   142     -10.259 -20.679   9.964  1.00 10.00      A   
ATOM    581  CD  GLU   142      -9.827 -22.082  10.318  1.00 10.00      A   
ATOM    582  OE1 GLU   142      -8.641 -22.275  10.667  1.00 10.00      A   
ATOM    583  OE2 GLU   142     -10.673 -22.997  10.258  1.00 10.00      A   
ATOM    584  C   GLU   142     -12.319 -18.651  11.204  1.00 10.00      A   
ATOM    585  O   GLU   142     -13.059 -18.900  10.252  1.00 10.00      A   
ATOM    586  N   ASP   143     -12.753 -18.572  12.455  1.00 10.00      A   
ATOM    587  HN  ASP   143     -12.114 -18.368  13.172  1.00 10.00      A   
ATOM    588  CA  ASP   143     -14.156 -18.776  12.791  1.00 10.00      A   
ATOM    589  CB  ASP   143     -14.318 -19.029  14.293  1.00 10.00      A   
ATOM    590  CG  ASP   143     -14.217 -20.494  14.660  1.00 10.00      A   
ATOM    591  OD1 ASP   143     -13.102 -20.956  14.976  1.00 10.00      A   
ATOM    592  OD2 ASP   143     -15.255 -21.190  14.640  1.00 10.00      A   
ATOM    593  C   ASP   143     -14.973 -17.561  12.385  1.00 10.00      A   
ATOM    594  O   ASP   143     -16.023 -17.685  11.755  1.00 10.00      A   
ATOM    595  N   GLU   144     -14.459 -16.383  12.723  1.00 10.00      A   
ATOM    596  HN  GLU   144     -13.598 -16.357  13.194  1.00 10.00      A   
ATOM    597  CA  GLU   144     -15.134 -15.130  12.408  1.00 10.00      A   
ATOM    598  CB  GLU   144     -14.411 -13.950  13.055  1.00 10.00      A   
ATOM    599  CG  GLU   144     -14.471 -13.948  14.573  1.00 10.00      A   
ATOM    600  CD  GLU   144     -13.511 -12.960  15.199  1.00 10.00      A   
ATOM    601  OE1 GLU   144     -12.291 -13.078  14.958  1.00 10.00      A   
ATOM    602  OE2 GLU   144     -13.967 -12.066  15.943  1.00 10.00      A   
ATOM    603  C   GLU   144     -15.254 -14.923  10.900  1.00 10.00      A   
ATOM    604  O   GLU   144     -16.323 -14.576  10.403  1.00 10.00      A   
ATOM    605  N   ALA   145     -14.156 -15.150  10.178  1.00 10.00      A   
ATOM    606  HN  ALA   145     -13.329 -15.426  10.637  1.00 10.00      A   
ATOM    607  CA  ALA   145     -14.146 -14.995   8.725  1.00 10.00      A   
ATOM    608  CB  ALA   145     -12.760 -15.264   8.163  1.00 10.00      A   
ATOM    609  C   ALA   145     -15.177 -15.915   8.082  1.00 10.00      A   
ATOM    610  O   ALA   145     -15.859 -15.532   7.132  1.00 10.00      A   
ATOM    611  N   LYS   146     -15.294 -17.120   8.624  1.00 10.00      A   
ATOM    612  HN  LYS   146     -14.716 -17.359   9.380  1.00 10.00      A   
ATOM    613  CA  LYS   146     -16.252 -18.099   8.131  1.00 10.00      A   
ATOM    614  CB  LYS   146     -16.000 -19.451   8.809  1.00 10.00      A   
ATOM    615  CG  LYS   146     -17.079 -20.494   8.581  1.00 10.00      A   
ATOM    616  CD  LYS   146     -16.737 -21.784   9.302  1.00 10.00      A   
ATOM    617  CE  LYS   146     -17.959 -22.668   9.475  1.00 10.00      A   
ATOM    618  NZ  LYS   146     -17.626 -23.922  10.196  1.00 10.00      A   
ATOM    619  HZ1 LYS   146     -18.473 -24.511  10.304  1.00 10.00      A   
ATOM    620  HZ2 LYS   146     -17.245 -23.704  11.137  1.00 10.00      A   
ATOM    621  HZ3 LYS   146     -16.913 -24.459   9.665  1.00 10.00      A   
ATOM    622  C   LYS   146     -17.679 -17.618   8.398  1.00 10.00      A   
ATOM    623  O   LYS   146     -18.549 -17.698   7.530  1.00 10.00      A   
ATOM    624  N   ALA   147     -17.903 -17.101   9.602  1.00 10.00      A   
ATOM    625  HN  ALA   147     -17.164 -17.062  10.250  1.00 10.00      A   
ATOM    626  CA  ALA   147     -19.213 -16.594   9.992  1.00 10.00      A   
ATOM    627  CB  ALA   147     -19.216 -16.190  11.460  1.00 10.00      A   
ATOM    628  C   ALA   147     -19.614 -15.417   9.110  1.00 10.00      A   
ATOM    629  O   ALA   147     -20.766 -15.311   8.689  1.00 10.00      A   
ATOM    630  N   LEU   148     -18.654 -14.543   8.821  1.00 10.00      A   
ATOM    631  HN  LEU   148     -17.752 -14.681   9.190  1.00 10.00      A   
ATOM    632  CA  LEU   148     -18.906 -13.381   7.978  1.00 10.00      A   
ATOM    633  CB  LEU   148     -17.694 -12.448   7.967  1.00 10.00      A   
ATOM    634  CG  LEU   148     -17.299 -11.845   9.312  1.00 10.00      A   
ATOM    635  CD1 LEU   148     -15.961 -11.140   9.197  1.00 10.00      A   
ATOM    636  CD2 LEU   148     -18.373 -10.889   9.808  1.00 10.00      A   
ATOM    637  C   LEU   148     -19.238 -13.811   6.555  1.00 10.00      A   
ATOM    638  O   LEU   148     -20.052 -13.183   5.880  1.00 10.00      A   
ATOM    639  N   ALA   149     -18.602 -14.884   6.107  1.00 10.00      A   
ATOM    640  HN  ALA   149     -17.954 -15.338   6.693  1.00 10.00      A   
ATOM    641  CA  ALA   149     -18.834 -15.405   4.767  1.00 10.00      A   
ATOM    642  CB  ALA   149     -17.811 -16.476   4.429  1.00 10.00      A   
ATOM    643  C   ALA   149     -20.246 -15.966   4.647  1.00 10.00      A   
ATOM    644  O   ALA   149     -20.906 -15.810   3.620  1.00 10.00      A   
ATOM    645  N   GLU   150     -20.719 -16.588   5.720  1.00 10.00      A   
ATOM    646  HN  GLU   150     -20.154 -16.656   6.521  1.00 10.00      A   
ATOM    647  CA  GLU   150     -22.051 -17.184   5.739  1.00 10.00      A   
ATOM    648  CB  GLU   150     -22.202 -18.159   6.902  1.00 10.00      A   
ATOM    649  CG  GLU   150     -21.391 -19.432   6.760  1.00 10.00      A   
ATOM    650  CD  GLU   150     -22.015 -20.593   7.503  1.00 10.00      A   
ATOM    651  OE1 GLU   150     -22.839 -20.354   8.418  1.00 10.00      A   
ATOM    652  OE2 GLU   150     -21.690 -21.754   7.176  1.00 10.00      A   
ATOM    653  C   GLU   150     -23.166 -16.140   5.784  1.00 10.00      A   
ATOM    654  O   GLU   150     -24.347 -16.491   5.757  1.00 10.00      A   
ATOM    655  N   GLU   151     -22.801 -14.866   5.872  1.00 10.00      A   
ATOM    656  HN  GLU   151     -21.848 -14.640   5.932  1.00 10.00      A   
ATOM    657  CA  GLU   151     -23.791 -13.797   5.899  1.00 10.00      A   
ATOM    658  CB  GLU   151     -23.182 -12.490   6.419  1.00 10.00      A   
ATOM    659  CG  GLU   151     -22.731 -12.539   7.871  1.00 10.00      A   
ATOM    660  CD  GLU   151     -22.418 -11.163   8.431  1.00 10.00      A   
ATOM    661  OE1 GLU   151     -21.669 -10.400   7.781  1.00 10.00      A   
ATOM    662  OE2 GLU   151     -22.928 -10.831   9.523  1.00 10.00      A   
ATOM    663  C   GLU   151     -24.377 -13.588   4.506  1.00 10.00      A   
ATOM    664  O   GLU   151     -25.495 -13.096   4.352  1.00 10.00      A   
ATOM    665  N   VAL   152     -23.623 -13.986   3.496  1.00 10.00      A   
ATOM    666  HN  VAL   152     -22.754 -14.404   3.681  1.00 10.00      A   
ATOM    667  CA  VAL   152     -24.056 -13.838   2.120  1.00 10.00      A   
ATOM    668  CB  VAL   152     -23.161 -12.849   1.340  1.00 10.00      A   
ATOM    669  CG1 VAL   152     -23.365 -11.425   1.840  1.00 10.00      A   
ATOM    670  CG2 VAL   152     -21.693 -13.249   1.436  1.00 10.00      A   
ATOM    671  C   VAL   152     -24.069 -15.182   1.402  1.00 10.00      A   
ATOM    672  O   VAL   152     -23.419 -16.138   1.835  1.00 10.00      A   
ATOM    673  N   GLU   153     -24.812 -15.249   0.311  1.00 10.00      A   
ATOM    674  HN  GLU   153     -25.307 -14.453   0.020  1.00 10.00      A   
ATOM    675  CA  GLU   153     -24.909 -16.463  -0.480  1.00 10.00      A   
ATOM    676  CB  GLU   153     -26.327 -17.035  -0.435  1.00 10.00      A   
ATOM    677  CG  GLU   153     -26.604 -17.906   0.779  1.00 10.00      A   
ATOM    678  CD  GLU   153     -27.644 -17.313   1.707  1.00 10.00      A   
ATOM    679  OE1 GLU   153     -28.838 -17.661   1.564  1.00 10.00      A   
ATOM    680  OE2 GLU   153     -27.274 -16.506   2.583  1.00 10.00      A   
ATOM    681  C   GLU   153     -24.493 -16.179  -1.914  1.00 10.00      A   
ATOM    682  O   GLU   153     -25.005 -15.251  -2.546  1.00 10.00      A   
ATOM    683  N   VAL   154     -23.567 -16.973  -2.422  1.00 10.00      A   
ATOM    684  HN  VAL   154     -23.219 -17.715  -1.877  1.00 10.00      A   
ATOM    685  CA  VAL   154     -23.069 -16.798  -3.780  1.00 10.00      A   
ATOM    686  CB  VAL   154     -21.589 -16.358  -3.797  1.00 10.00      A   
ATOM    687  CG1 VAL   154     -21.445 -14.940  -3.264  1.00 10.00      A   
ATOM    688  CG2 VAL   154     -20.728 -17.321  -2.992  1.00 10.00      A   
ATOM    689  C   VAL   154     -23.224 -18.078  -4.588  1.00 10.00      A   
ATOM    690  O   VAL   154     -23.436 -19.151  -4.028  1.00 10.00      A   
ATOM    691  N   GLN   155     -23.135 -17.960  -5.902  1.00 10.00      A   
ATOM    692  HN  GLN   155     -22.981 -17.073  -6.296  1.00 10.00      A   
ATOM    693  CA  GLN   155     -23.257 -19.117  -6.775  1.00 10.00      A   
ATOM    694  CB  GLN   155     -23.524 -18.684  -8.214  1.00 10.00      A   
ATOM    695  CG  GLN   155     -24.922 -18.131  -8.432  1.00 10.00      A   
ATOM    696  CD  GLN   155     -25.757 -19.006  -9.343  1.00 10.00      A   
ATOM    697  OE1 GLN   155     -25.539 -20.211  -9.437  1.00 10.00      A   
ATOM    698  NE2 GLN   155     -26.723 -18.406 -10.015  1.00 10.00      A   
ATOM    699 HE21 GLN   155     -26.848 -17.442  -9.890  1.00 10.00      A   
ATOM    700 HE22 GLN   155     -27.278 -18.950 -10.614  1.00 10.00      A   
ATOM    701  C   GLN   155     -22.001 -19.975  -6.693  1.00 10.00      A   
ATOM    702  O   GLN   155     -20.885 -19.483  -6.885  1.00 10.00      A   
ATOM    703  N   ASP   156     -22.189 -21.254  -6.397  1.00 10.00      A   
ATOM    704  HN  ASP   156     -23.105 -21.583  -6.266  1.00 10.00      A   
ATOM    705  CA  ASP   156     -21.073 -22.182  -6.274  1.00 10.00      A   
ATOM    706  CB  ASP   156     -21.420 -23.326  -5.316  1.00 10.00      A   
ATOM    707  CG  ASP   156     -20.215 -24.168  -4.941  1.00 10.00      A   
ATOM    708  OD1 ASP   156     -20.072 -25.282  -5.478  1.00 10.00      A   
ATOM    709  OD2 ASP   156     -19.407 -23.724  -4.093  1.00 10.00      A   
ATOM    710  C   ASP   156     -20.672 -22.735  -7.635  1.00 10.00      A   
ATOM    711  O   ASP   156     -19.604 -22.414  -8.158  1.00 10.00      A   
ATOM    712  N   GLY   157     -21.539 -23.545  -8.217  1.00 10.00      A   
ATOM    713  HN  GLY   157     -22.387 -23.749  -7.770  1.00 10.00      A   
ATOM    714  CA  GLY   157     -21.248 -24.126  -9.509  1.00 10.00      A   
ATOM    715  C   GLY   157     -22.396 -24.961 -10.031  1.00 10.00      A   
ATOM    716  O   GLY   157     -23.492 -24.934  -9.465  1.00 10.00      A   
ATOM    717  N   PRO   158     -22.178 -25.713 -11.117  1.00 10.00      A   
ATOM    718  CA  PRO   158     -23.207 -26.553 -11.710  1.00 10.00      A   
ATOM    719  CB  PRO   158     -22.756 -26.652 -13.167  1.00 10.00      A   
ATOM    720  CG  PRO   158     -21.264 -26.569 -13.110  1.00 10.00      A   
ATOM    721  CD  PRO   158     -20.909 -25.789 -11.864  1.00 10.00      A   
ATOM    722  C   PRO   158     -23.273 -27.942 -11.068  1.00 10.00      A   
ATOM    723  O   PRO   158     -22.252 -28.586 -10.831  1.00 10.00      A   
ATOM    724  N   ASN   159     -24.486 -28.391 -10.785  1.00 10.00      A   
ATOM    725  HN  ASN   159     -25.262 -27.828 -10.989  1.00 10.00      A   
ATOM    726  CA  ASN   159     -24.706 -29.703 -10.181  1.00 10.00      A   
ATOM    727  CB  ASN   159     -25.966 -29.679  -9.305  1.00 10.00      A   
ATOM    728  CG  ASN   159     -27.224 -29.278 -10.062  1.00 10.00      A   
ATOM    729  OD1 ASN   159     -27.163 -28.572 -11.071  1.00 10.00      A   
ATOM    730  ND2 ASN   159     -28.373 -29.731  -9.584  1.00 10.00      A   
ATOM    731 HD21 ASN   159     -28.348 -30.295  -8.781  1.00 10.00      A   
ATOM    732 HD22 ASN   159     -29.210 -29.458 -10.032  1.00 10.00      A   
ATOM    733  C   ASN   159     -24.840 -30.769 -11.266  1.00 10.00      A   
ATOM    734  O   ASN   159     -24.550 -30.504 -12.435  1.00 10.00      A   
ATOM    735  N   GLU   160     -25.301 -31.961 -10.891  1.00 10.00      A   
ATOM    736  HN  GLU   160     -25.535 -32.113  -9.947  1.00 10.00      A   
ATOM    737  CA  GLU   160     -25.467 -33.059 -11.847  1.00 10.00      A   
ATOM    738  CB  GLU   160     -25.789 -34.364 -11.116  1.00 10.00      A   
ATOM    739  CG  GLU   160     -24.599 -34.986 -10.407  1.00 10.00      A   
ATOM    740  CD  GLU   160     -24.937 -36.309  -9.752  1.00 10.00      A   
ATOM    741  OE1 GLU   160     -25.170 -36.329  -8.526  1.00 10.00      A   
ATOM    742  OE2 GLU   160     -24.975 -37.338 -10.458  1.00 10.00      A   
ATOM    743  C   GLU   160     -26.559 -32.748 -12.870  1.00 10.00      A   
ATOM    744  O   GLU   160     -26.688 -33.436 -13.886  1.00 10.00      A   
ATOM    745  N   ASP   161     -27.335 -31.710 -12.595  1.00 10.00      A   
ATOM    746  HN  ASP   161     -27.177 -31.208 -11.769  1.00 10.00      A   
ATOM    747  CA  ASP   161     -28.420 -31.299 -13.478  1.00 10.00      A   
ATOM    748  CB  ASP   161     -29.665 -30.971 -12.654  1.00 10.00      A   
ATOM    749  CG  ASP   161     -30.950 -31.348 -13.359  1.00 10.00      A   
ATOM    750  OD1 ASP   161     -31.408 -32.500 -13.191  1.00 10.00      A   
ATOM    751  OD2 ASP   161     -31.515 -30.495 -14.071  1.00 10.00      A   
ATOM    752  C   ASP   161     -28.021 -30.081 -14.302  1.00 10.00      A   
ATOM    753  O   ASP   161     -28.632 -29.784 -15.327  1.00 10.00      A   
ATOM    754  N   GLY   162     -26.985 -29.381 -13.845  1.00 10.00      A   
ATOM    755  HN  GLY   162     -26.532 -29.679 -13.033  1.00 10.00      A   
ATOM    756  CA  GLY   162     -26.515 -28.195 -14.539  1.00 10.00      A   
ATOM    757  C   GLY   162     -27.516 -27.058 -14.463  1.00 10.00      A   
ATOM    758  O   GLY   162     -27.809 -26.410 -15.466  1.00 10.00      A   
ATOM    759  N   GLU   163     -28.049 -26.821 -13.270  1.00 10.00      A   
ATOM    760  HN  GLU   163     -27.786 -27.385 -12.508  1.00 10.00      A   
ATOM    761  CA  GLU   163     -29.039 -25.766 -13.066  1.00 10.00      A   
ATOM    762  CB  GLU   163     -30.204 -26.303 -12.231  1.00 10.00      A   
ATOM    763  CG  GLU   163     -29.821 -26.646 -10.798  1.00 10.00      A   
ATOM    764  CD  GLU   163     -30.906 -27.391 -10.057  1.00 10.00      A   
ATOM    765  OE1 GLU   163     -30.927 -28.638 -10.125  1.00 10.00      A   
ATOM    766  OE2 GLU   163     -31.739 -26.732  -9.399  1.00 10.00      A   
ATOM    767  C   GLU   163     -28.443 -24.538 -12.378  1.00 10.00      A   
ATOM    768  O   GLU   163     -29.048 -23.462 -12.399  1.00 10.00      A   
ATOM    769  N   MET   164     -27.257 -24.711 -11.785  1.00 10.00      A   
ATOM    770  HN  MET   164     -26.835 -25.587 -11.839  1.00 10.00      A   
ATOM    771  CA  MET   164     -26.566 -23.639 -11.052  1.00 10.00      A   
ATOM    772  CB  MET   164     -26.398 -22.364 -11.893  1.00 10.00      A   
ATOM    773  CG  MET   164     -25.475 -22.520 -13.093  1.00 10.00      A   
ATOM    774  SD  MET   164     -23.783 -22.936 -12.629  1.00 10.00      A   
ATOM    775  CE  MET   164     -23.263 -21.413 -11.842  1.00 10.00      A   
ATOM    776  C   MET   164     -27.293 -23.352  -9.738  1.00 10.00      A   
ATOM    777  O   MET   164     -28.425 -22.862  -9.735  1.00 10.00      A   
ATOM    778  N   PHE   165     -26.647 -23.670  -8.622  1.00 10.00      A   
ATOM    779  HN  PHE   165     -25.734 -24.022  -8.677  1.00 10.00      A   
ATOM    780  CA  PHE   165     -27.259 -23.481  -7.312  1.00 10.00      A   
ATOM    781  CB  PHE   165     -27.359 -24.817  -6.561  1.00 10.00      A   
ATOM    782  CG  PHE   165     -26.042 -25.511  -6.347  1.00 10.00      A   
ATOM    783  CD1 PHE   165     -25.319 -25.311  -5.182  1.00 10.00      A   
ATOM    784  CD2 PHE   165     -25.527 -26.364  -7.310  1.00 10.00      A   
ATOM    785  CE1 PHE   165     -24.109 -25.948  -4.982  1.00 10.00      A   
ATOM    786  CE2 PHE   165     -24.319 -27.005  -7.116  1.00 10.00      A   
ATOM    787  CZ  PHE   165     -23.609 -26.797  -5.950  1.00 10.00      A   
ATOM    788  C   PHE   165     -26.536 -22.444  -6.458  1.00 10.00      A   
ATOM    789  O   PHE   165     -25.341 -22.184  -6.639  1.00 10.00      A   
ATOM    790  N   MET   166     -27.279 -21.870  -5.517  1.00 10.00      A   
ATOM    791  HN  MET   166     -28.215 -22.143  -5.423  1.00 10.00      A   
ATOM    792  CA  MET   166     -26.750 -20.869  -4.604  1.00 10.00      A   
ATOM    793  CB  MET   166     -27.879 -19.941  -4.140  1.00 10.00      A   
ATOM    794  CG  MET   166     -27.412 -18.633  -3.515  1.00 10.00      A   
ATOM    795  SD  MET   166     -26.838 -17.428  -4.732  1.00 10.00      A   
ATOM    796  CE  MET   166     -28.315 -17.211  -5.725  1.00 10.00      A   
ATOM    797  C   MET   166     -26.127 -21.577  -3.405  1.00 10.00      A   
ATOM    798  O   MET   166     -26.664 -22.574  -2.919  1.00 10.00      A   
ATOM    799  N   ARG   167     -25.000 -21.074  -2.931  1.00 10.00      A   
ATOM    800  HN  ARG   167     -24.614 -20.265  -3.344  1.00 10.00      A   
ATOM    801  CA  ARG   167     -24.310 -21.694  -1.815  1.00 10.00      A   
ATOM    802  CB  ARG   167     -23.139 -22.517  -2.363  1.00 10.00      A   
ATOM    803  CG  ARG   167     -22.494 -23.469  -1.376  1.00 10.00      A   
ATOM    804  CD  ARG   167     -21.206 -22.889  -0.823  1.00 10.00      A   
ATOM    805  NE  ARG   167     -20.255 -22.536  -1.877  1.00 10.00      A   
ATOM    806  HE  ARG   167     -20.264 -23.086  -2.701  1.00 10.00      A   
ATOM    807  CZ  ARG   167     -19.386 -21.525  -1.800  1.00 10.00      A   
ATOM    808  NH1 ARG   167     -19.350 -20.751  -0.726  1.00 10.00      A   
ATOM    809 HH11 ARG   167     -20.009 -20.925   0.070  1.00 10.00      A   
ATOM    810 HH12 ARG   167     -18.657 -19.959  -0.666  1.00 10.00      A   
ATOM    811  NH2 ARG   167     -18.550 -21.303  -2.801  1.00 10.00      A   
ATOM    812 HH21 ARG   167     -17.859 -20.510  -2.748  1.00 10.00      A   
ATOM    813 HH22 ARG   167     -18.572 -21.914  -3.649  1.00 10.00      A   
ATOM    814  C   ARG   167     -23.816 -20.646  -0.815  1.00 10.00      A   
ATOM    815  O   ARG   167     -23.292 -19.601  -1.207  1.00 10.00      A   
ATOM    816  N   PRO   168     -24.001 -20.904   0.492  1.00 10.00      A   
ATOM    817  CA  PRO   168     -23.557 -19.990   1.559  1.00 10.00      A   
ATOM    818  CB  PRO   168     -24.007 -20.692   2.847  1.00 10.00      A   
ATOM    819  CG  PRO   168     -25.063 -21.651   2.417  1.00 10.00      A   
ATOM    820  CD  PRO   168     -24.675 -22.094   1.038  1.00 10.00      A   
ATOM    821  C   PRO   168     -22.037 -19.830   1.561  1.00 10.00      A   
ATOM    822  O   PRO   168     -21.316 -20.720   1.111  1.00 10.00      A   
ATOM    823  N   GLY   169     -21.559 -18.695   2.062  1.00 10.00      A   
ATOM    824  HN  GLY   169     -22.184 -18.022   2.404  1.00 10.00      A   
ATOM    825  CA  GLY   169     -20.131 -18.432   2.102  1.00 10.00      A   
ATOM    826  C   GLY   169     -19.327 -19.525   2.779  1.00 10.00      A   
ATOM    827  O   GLY   169     -19.694 -20.005   3.853  1.00 10.00      A   
ATOM    828  N   LYS   170     -18.231 -19.921   2.142  1.00 10.00      A   
ATOM    829  HN  LYS   170     -17.989 -19.489   1.289  1.00 10.00      A   
ATOM    830  CA  LYS   170     -17.362 -20.959   2.676  1.00 10.00      A   
ATOM    831  CB  LYS   170     -16.844 -21.851   1.545  1.00 10.00      A   
ATOM    832  CG  LYS   170     -17.740 -23.028   1.200  1.00 10.00      A   
ATOM    833  CD  LYS   170     -17.255 -23.734  -0.058  1.00 10.00      A   
ATOM    834  CE  LYS   170     -18.159 -24.903  -0.413  1.00 10.00      A   
ATOM    835  NZ  LYS   170     -18.025 -25.312  -1.839  1.00 10.00      A   
ATOM    836  HZ1 LYS   170     -18.695 -26.078  -2.054  1.00 10.00      A   
ATOM    837  HZ2 LYS   170     -17.061 -25.654  -2.028  1.00 10.00      A   
ATOM    838  HZ3 LYS   170     -18.226 -24.509  -2.467  1.00 10.00      A   
ATOM    839  C   LYS   170     -16.185 -20.331   3.409  1.00 10.00      A   
ATOM    840  O   LYS   170     -16.154 -20.306   4.640  1.00 10.00      A   
ATOM    841  N   LEU   171     -15.234 -19.812   2.632  1.00 10.00      A   
ATOM    842  HN  LEU   171     -15.348 -19.858   1.658  1.00 10.00      A   
ATOM    843  CA  LEU   171     -14.036 -19.168   3.171  1.00 10.00      A   
ATOM    844  CB  LEU   171     -13.253 -20.123   4.085  1.00 10.00      A   
ATOM    845  CG  LEU   171     -13.251 -19.789   5.579  1.00 10.00      A   
ATOM    846  CD1 LEU   171     -12.511 -20.860   6.364  1.00 10.00      A   
ATOM    847  CD2 LEU   171     -12.636 -18.420   5.828  1.00 10.00      A   
ATOM    848  C   LEU   171     -13.127 -18.706   2.038  1.00 10.00      A   
ATOM    849  O   LEU   171     -12.611 -17.588   2.050  1.00 10.00      A   
ATOM    850  N   SER   172     -12.953 -19.569   1.049  1.00 10.00      A   
ATOM    851  HN  SER   172     -13.406 -20.438   1.089  1.00 10.00      A   
ATOM    852  CA  SER   172     -12.095 -19.271  -0.093  1.00 10.00      A   
ATOM    853  CB  SER   172     -11.534 -20.572  -0.675  1.00 10.00      A   
ATOM    854  OG  SER   172     -11.370 -21.549   0.341  1.00 10.00      A   
ATOM    855  HG  SER   172     -10.724 -22.209   0.051  1.00 10.00      A   
ATOM    856  C   SER   172     -12.839 -18.493  -1.176  1.00 10.00      A   
ATOM    857  O   SER   172     -12.409 -18.455  -2.330  1.00 10.00      A   
ATOM    858  N   ASP   173     -13.949 -17.871  -0.805  1.00 10.00      A   
ATOM    859  HN  ASP   173     -14.230 -17.909   0.130  1.00 10.00      A   
ATOM    860  CA  ASP   173     -14.735 -17.099  -1.757  1.00 10.00      A   
ATOM    861  CB  ASP   173     -16.242 -17.253  -1.511  1.00 10.00      A   
ATOM    862  CG  ASP   173     -16.732 -18.686  -1.447  1.00 10.00      A   
ATOM    863  OD1 ASP   173     -16.641 -19.407  -2.467  1.00 10.00      A   
ATOM    864  OD2 ASP   173     -17.247 -19.088  -0.377  1.00 10.00      A   
ATOM    865  C   ASP   173     -14.366 -15.627  -1.663  1.00 10.00      A   
ATOM    866  O   ASP   173     -13.774 -15.183  -0.673  1.00 10.00      A   
ATOM    867  N   TYR   174     -14.702 -14.880  -2.699  1.00 10.00      A   
ATOM    868  HN  TYR   174     -15.154 -15.299  -3.462  1.00 10.00      A   
ATOM    869  CA  TYR   174     -14.436 -13.452  -2.730  1.00 10.00      A   
ATOM    870  CB  TYR   174     -13.968 -13.014  -4.124  1.00 10.00      A   
ATOM    871  CG  TYR   174     -12.517 -13.323  -4.432  1.00 10.00      A   
ATOM    872  CD1 TYR   174     -12.095 -14.626  -4.662  1.00 10.00      A   
ATOM    873  CD2 TYR   174     -11.569 -12.309  -4.500  1.00 10.00      A   
ATOM    874  CE1 TYR   174     -10.773 -14.911  -4.949  1.00 10.00      A   
ATOM    875  CE2 TYR   174     -10.245 -12.585  -4.786  1.00 10.00      A   
ATOM    876  CZ  TYR   174      -9.853 -13.887  -5.010  1.00 10.00      A   
ATOM    877  OH  TYR   174      -8.535 -14.165  -5.298  1.00 10.00      A   
ATOM    878  HH  TYR   174      -7.962 -13.605  -4.757  1.00 10.00      A   
ATOM    879  C   TYR   174     -15.712 -12.711  -2.349  1.00 10.00      A   
ATOM    880  O   TYR   174     -16.654 -13.317  -1.834  1.00 10.00      A   
ATOM    881  N   PHE   175     -15.754 -11.417  -2.604  1.00 10.00      A   
ATOM    882  HN  PHE   175     -14.985 -10.983  -3.027  1.00 10.00      A   
ATOM    883  CA  PHE   175     -16.933 -10.630  -2.275  1.00 10.00      A   
ATOM    884  CB  PHE   175     -16.608  -9.137  -2.258  1.00 10.00      A   
ATOM    885  CG  PHE   175     -15.761  -8.759  -1.078  1.00 10.00      A   
ATOM    886  CD1 PHE   175     -16.248  -8.900   0.212  1.00 10.00      A   
ATOM    887  CD2 PHE   175     -14.474  -8.282  -1.254  1.00 10.00      A   
ATOM    888  CE1 PHE   175     -15.468  -8.572   1.304  1.00 10.00      A   
ATOM    889  CE2 PHE   175     -13.689  -7.949  -0.169  1.00 10.00      A   
ATOM    890  CZ  PHE   175     -14.186  -8.095   1.113  1.00 10.00      A   
ATOM    891  C   PHE   175     -18.103 -10.973  -3.198  1.00 10.00      A   
ATOM    892  O   PHE   175     -17.896 -11.446  -4.320  1.00 10.00      A   
ATOM    893  N   PRO   176     -19.349 -10.754  -2.727  1.00 10.00      A   
ATOM    894  CA  PRO   176     -20.575 -11.069  -3.488  1.00 10.00      A   
ATOM    895  CB  PRO   176     -21.708 -10.606  -2.563  1.00 10.00      A   
ATOM    896  CG  PRO   176     -21.103 -10.573  -1.204  1.00 10.00      A   
ATOM    897  CD  PRO   176     -19.666 -10.191  -1.399  1.00 10.00      A   
ATOM    898  C   PRO   176     -20.691 -10.366  -4.841  1.00 10.00      A   
ATOM    899  O   PRO   176     -21.531 -10.749  -5.658  1.00 10.00      A   
ATOM    900  N   LYS   177     -19.859  -9.349  -5.069  1.00 10.00      A   
ATOM    901  HN  LYS   177     -19.215  -9.104  -4.372  1.00 10.00      A   
ATOM    902  CA  LYS   177     -19.875  -8.582  -6.322  1.00 10.00      A   
ATOM    903  CB  LYS   177     -19.736  -9.488  -7.552  1.00 10.00      A   
ATOM    904  CG  LYS   177     -18.362 -10.105  -7.751  1.00 10.00      A   
ATOM    905  CD  LYS   177     -18.392 -11.106  -8.897  1.00 10.00      A   
ATOM    906  CE  LYS   177     -17.001 -11.387  -9.443  1.00 10.00      A   
ATOM    907  NZ  LYS   177     -16.371 -10.166 -10.012  1.00 10.00      A   
ATOM    908  HZ1 LYS   177     -15.960  -9.580  -9.248  1.00 10.00      A   
ATOM    909  HZ2 LYS   177     -17.076  -9.603 -10.524  1.00 10.00      A   
ATOM    910  HZ3 LYS   177     -15.614 -10.430 -10.671  1.00 10.00      A   
ATOM    911  C   LYS   177     -21.147  -7.746  -6.437  1.00 10.00      A   
ATOM    912  O   LYS   177     -22.223  -8.269  -6.741  1.00 10.00      A   
ATOM    913  N   PRO   178     -21.041  -6.434  -6.198  1.00 10.00      A   
ATOM    914  CA  PRO   178     -22.192  -5.532  -6.273  1.00 10.00      A   
ATOM    915  CB  PRO   178     -21.624  -4.184  -5.812  1.00 10.00      A   
ATOM    916  CG  PRO   178     -20.157  -4.285  -6.056  1.00 10.00      A   
ATOM    917  CD  PRO   178     -19.797  -5.728  -5.844  1.00 10.00      A   
ATOM    918  C   PRO   178     -22.727  -5.425  -7.697  1.00 10.00      A   
ATOM    919  O   PRO   178     -23.936  -5.351  -7.915  1.00 10.00      A   
ATOM    920  N   TYR   179     -21.821  -5.430  -8.665  1.00 10.00      A   
ATOM    921  HN  TYR   179     -20.871  -5.517  -8.431  1.00 10.00      A   
ATOM    922  CA  TYR   179     -22.195  -5.329 -10.064  1.00 10.00      A   
ATOM    923  CB  TYR   179     -21.922  -3.918 -10.595  1.00 10.00      A   
ATOM    924  CG  TYR   179     -22.675  -2.836  -9.852  1.00 10.00      A   
ATOM    925  CD1 TYR   179     -22.037  -2.044  -8.905  1.00 10.00      A   
ATOM    926  CD2 TYR   179     -24.024  -2.615 -10.090  1.00 10.00      A   
ATOM    927  CE1 TYR   179     -22.722  -1.060  -8.215  1.00 10.00      A   
ATOM    928  CE2 TYR   179     -24.716  -1.635  -9.407  1.00 10.00      A   
ATOM    929  CZ  TYR   179     -24.062  -0.860  -8.471  1.00 10.00      A   
ATOM    930  OH  TYR   179     -24.755   0.109  -7.782  1.00 10.00      A   
ATOM    931  HH  TYR   179     -25.524  -0.292  -7.362  1.00 10.00      A   
ATOM    932  C   TYR   179     -21.447  -6.361 -10.895  1.00 10.00      A   
ATOM    933  O   TYR   179     -20.217  -6.430 -10.849  1.00 10.00      A   
ATOM    934  N   PRO   180     -22.182  -7.195 -11.643  1.00 10.00      A   
ATOM    935  CA  PRO   180     -21.589  -8.230 -12.493  1.00 10.00      A   
ATOM    936  CB  PRO   180     -22.751  -9.199 -12.703  1.00 10.00      A   
ATOM    937  CG  PRO   180     -23.968  -8.338 -12.652  1.00 10.00      A   
ATOM    938  CD  PRO   180     -23.657  -7.213 -11.700  1.00 10.00      A   
ATOM    939  C   PRO   180     -21.128  -7.668 -13.837  1.00 10.00      A   
ATOM    940  O   PRO   180     -20.451  -8.347 -14.611  1.00 10.00      A   
ATOM    941  N   ASN   181     -21.499  -6.423 -14.104  1.00 10.00      A   
ATOM    942  HN  ASN   181     -22.030  -5.933 -13.442  1.00 10.00      A   
ATOM    943  CA  ASN   181     -21.141  -5.758 -15.346  1.00 10.00      A   
ATOM    944  CB  ASN   181     -22.223  -6.021 -16.406  1.00 10.00      A   
ATOM    945  CG  ASN   181     -21.856  -5.539 -17.801  1.00 10.00      A   
ATOM    946  OD1 ASN   181     -21.371  -4.425 -17.987  1.00 10.00      A   
ATOM    947  ND2 ASN   181     -22.083  -6.385 -18.792  1.00 10.00      A   
ATOM    948 HD21 ASN   181     -22.466  -7.263 -18.573  1.00 10.00      A   
ATOM    949 HD22 ASN   181     -21.866  -6.099 -19.703  1.00 10.00      A   
ATOM    950  C   ASN   181     -20.991  -4.257 -15.099  1.00 10.00      A   
ATOM    951  O   ASN   181     -21.846  -3.649 -14.450  1.00 10.00      A   
ATOM    952  N   PRO   182     -19.888  -3.654 -15.585  1.00 10.00      A   
ATOM    953  CA  PRO   182     -19.615  -2.213 -15.430  1.00 10.00      A   
ATOM    954  CB  PRO   182     -18.388  -1.988 -16.315  1.00 10.00      A   
ATOM    955  CG  PRO   182     -17.703  -3.307 -16.333  1.00 10.00      A   
ATOM    956  CD  PRO   182     -18.796  -4.338 -16.303  1.00 10.00      A   
ATOM    957  C   PRO   182     -20.773  -1.323 -15.892  1.00 10.00      A   
ATOM    958  O   PRO   182     -20.988  -0.242 -15.342  1.00 10.00      A   
ATOM    959  N   GLU   183     -21.516  -1.775 -16.898  1.00 10.00      A   
ATOM    960  HN  GLU   183     -21.295  -2.640 -17.307  1.00 10.00      A   
ATOM    961  CA  GLU   183     -22.649  -1.014 -17.413  1.00 10.00      A   
ATOM    962  CB  GLU   183     -23.223  -1.672 -18.669  1.00 10.00      A   
ATOM    963  CG  GLU   183     -22.233  -1.783 -19.816  1.00 10.00      A   
ATOM    964  CD  GLU   183     -21.674  -0.441 -20.244  1.00 10.00      A   
ATOM    965  OE1 GLU   183     -22.190   0.136 -21.223  1.00 10.00      A   
ATOM    966  OE2 GLU   183     -20.702   0.033 -19.620  1.00 10.00      A   
ATOM    967  C   GLU   183     -23.731  -0.870 -16.349  1.00 10.00      A   
ATOM    968  O   GLU   183     -24.318   0.199 -16.188  1.00 10.00      A   
ATOM    969  N   ALA   184     -23.972  -1.950 -15.612  1.00 10.00      A   
ATOM    970  HN  ALA   184     -23.462  -2.771 -15.784  1.00 10.00      A   
ATOM    971  CA  ALA   184     -24.971  -1.945 -14.554  1.00 10.00      A   
ATOM    972  CB  ALA   184     -25.153  -3.347 -13.990  1.00 10.00      A   
ATOM    973  C   ALA   184     -24.545  -0.986 -13.451  1.00 10.00      A   
ATOM    974  O   ALA   184     -25.377  -0.321 -12.832  1.00 10.00      A   
ATOM    975  N   ALA   185     -23.236  -0.914 -13.226  1.00 10.00      A   
ATOM    976  HN  ALA   185     -22.631  -1.472 -13.759  1.00 10.00      A   
ATOM    977  CA  ALA   185     -22.676  -0.033 -12.212  1.00 10.00      A   
ATOM    978  CB  ALA   185     -21.190  -0.308 -12.038  1.00 10.00      A   
ATOM    979  C   ALA   185     -22.907   1.424 -12.592  1.00 10.00      A   
ATOM    980  O   ALA   185     -23.251   2.249 -11.751  1.00 10.00      A   
ATOM    981  N   ARG   186     -22.720   1.729 -13.868  1.00 10.00      A   
ATOM    982  HN  ARG   186     -22.444   1.025 -14.493  1.00 10.00      A   
ATOM    983  CA  ARG   186     -22.916   3.085 -14.361  1.00 10.00      A   
ATOM    984  CB  ARG   186     -22.300   3.258 -15.751  1.00 10.00      A   
ATOM    985  CG  ARG   186     -20.786   3.152 -15.761  1.00 10.00      A   
ATOM    986  CD  ARG   186     -20.191   3.798 -16.997  1.00 10.00      A   
ATOM    987  NE  ARG   186     -20.332   2.960 -18.185  1.00 10.00      A   
ATOM    988  HE  ARG   186     -20.701   2.055 -18.058  1.00 10.00      A   
ATOM    989  CZ  ARG   186     -19.993   3.346 -19.413  1.00 10.00      A   
ATOM    990  NH1 ARG   186     -19.495   4.558 -19.624  1.00 10.00      A   
ATOM    991 HH11 ARG   186     -19.365   5.220 -18.825  1.00 10.00      A   
ATOM    992 HH12 ARG   186     -19.235   4.856 -20.589  1.00 10.00      A   
ATOM    993  NH2 ARG   186     -20.137   2.513 -20.430  1.00 10.00      A   
ATOM    994 HH21 ARG   186     -20.518   1.545 -20.270  1.00 10.00      A   
ATOM    995 HH22 ARG   186     -19.870   2.809 -21.395  1.00 10.00      A   
ATOM    996  C   ARG   186     -24.397   3.434 -14.390  1.00 10.00      A   
ATOM    997  O   ARG   186     -24.792   4.541 -14.026  1.00 10.00      A   
ATOM    998  N   ALA   187     -25.211   2.471 -14.807  1.00 10.00      A   
ATOM    999  HN  ALA   187     -24.825   1.607 -15.078  1.00 10.00      A   
ATOM   1000  CA  ALA   187     -26.655   2.656 -14.887  1.00 10.00      A   
ATOM   1001  CB  ALA   187     -27.320   1.404 -15.437  1.00 10.00      A   
ATOM   1002  C   ALA   187     -27.245   3.009 -13.528  1.00 10.00      A   
ATOM   1003  O   ALA   187     -28.108   3.883 -13.424  1.00 10.00      A   
ATOM   1004  N   ALA   188     -26.762   2.342 -12.491  1.00 10.00      A   
ATOM   1005  HN  ALA   188     -26.065   1.663 -12.639  1.00 10.00      A   
ATOM   1006  CA  ALA   188     -27.249   2.578 -11.139  1.00 10.00      A   
ATOM   1007  CB  ALA   188     -27.141   1.312 -10.302  1.00 10.00      A   
ATOM   1008  C   ALA   188     -26.521   3.736 -10.456  1.00 10.00      A   
ATOM   1009  O   ALA   188     -26.793   4.049  -9.299  1.00 10.00      A   
ATOM   1010  N   ASN   189     -25.611   4.385 -11.171  1.00 10.00      A   
ATOM   1011  HN  ASN   189     -25.436   4.111 -12.097  1.00 10.00      A   
ATOM   1012  CA  ASN   189     -24.867   5.498 -10.599  1.00 10.00      A   
ATOM   1013  CB  ASN   189     -23.412   5.117 -10.324  1.00 10.00      A   
ATOM   1014  CG  ASN   189     -22.770   6.002  -9.271  1.00 10.00      A   
ATOM   1015  OD1 ASN   189     -23.445   6.529  -8.383  1.00 10.00      A   
ATOM   1016  ND2 ASN   189     -21.461   6.159  -9.353  1.00 10.00      A   
ATOM   1017 HD21 ASN   189     -20.986   5.698 -10.077  1.00 10.00      A   
ATOM   1018 HD22 ASN   189     -21.023   6.741  -8.696  1.00 10.00      A   
ATOM   1019  C   ASN   189     -24.962   6.759 -11.459  1.00 10.00      A   
ATOM   1020  O   ASN   189     -24.052   7.589 -11.468  1.00 10.00      A   
ATOM   1021  N   ASN   190     -26.062   6.882 -12.199  1.00 10.00      A   
ATOM   1022  HN  ASN   190     -26.726   6.159 -12.173  1.00 10.00      A   
ATOM   1023  CA  ASN   190     -26.326   8.055 -13.048  1.00 10.00      A   
ATOM   1024  CB  ASN   190     -26.467   9.318 -12.188  1.00 10.00      A   
ATOM   1025  CG  ASN   190     -27.218  10.443 -12.878  1.00 10.00      A   
ATOM   1026  OD1 ASN   190     -28.152  10.208 -13.649  1.00 10.00      A   
ATOM   1027  ND2 ASN   190     -26.805  11.672 -12.614  1.00 10.00      A   
ATOM   1028 HD21 ASN   190     -26.049  11.780 -11.997  1.00 10.00      A   
ATOM   1029 HD22 ASN   190     -27.278  12.426 -13.032  1.00 10.00      A   
ATOM   1030  C   ASN   190     -25.274   8.270 -14.147  1.00 10.00      A   
ATOM   1031  O   ASN   190     -25.089   9.386 -14.635  1.00 10.00      A   
ATOM   1032  N   GLY   191     -24.598   7.204 -14.547  1.00 10.00      A   
ATOM   1033  HN  GLY   191     -24.781   6.330 -14.137  1.00 10.00      A   
ATOM   1034  CA  GLY   191     -23.594   7.317 -15.589  1.00 10.00      A   
ATOM   1035  C   GLY   191     -22.179   7.300 -15.051  1.00 10.00      A   
ATOM   1036  O   GLY   191     -21.219   7.144 -15.813  1.00 10.00      A   
ATOM   1037  N   ALA   192     -22.040   7.480 -13.746  1.00 10.00      A   
ATOM   1038  HN  ALA   192     -22.838   7.619 -13.190  1.00 10.00      A   
ATOM   1039  CA  ALA   192     -20.727   7.472 -13.118  1.00 10.00      A   
ATOM   1040  CB  ALA   192     -20.757   8.211 -11.791  1.00 10.00      A   
ATOM   1041  C   ALA   192     -20.248   6.036 -12.947  1.00 10.00      A   
ATOM   1042  O   ALA   192     -21.059   5.119 -12.820  1.00 10.00      A   
ATOM   1043  N   LEU   193     -18.943   5.838 -12.947  1.00 10.00      A   
ATOM   1044  HN  LEU   193     -18.339   6.609 -13.015  1.00 10.00      A   
ATOM   1045  CA  LEU   193     -18.386   4.500 -12.826  1.00 10.00      A   
ATOM   1046  CB  LEU   193     -17.479   4.190 -14.022  1.00 10.00      A   
ATOM   1047  CG  LEU   193     -16.791   2.822 -14.019  1.00 10.00      A   
ATOM   1048  CD1 LEU   193     -17.812   1.701 -14.114  1.00 10.00      A   
ATOM   1049  CD2 LEU   193     -15.780   2.727 -15.152  1.00 10.00      A   
ATOM   1050  C   LEU   193     -17.625   4.305 -11.518  1.00 10.00      A   
ATOM   1051  O   LEU   193     -16.609   4.956 -11.278  1.00 10.00      A   
ATOM   1052  N   PRO   194     -18.133   3.425 -10.644  1.00 10.00      A   
ATOM   1053  CA  PRO   194     -17.495   3.105  -9.372  1.00 10.00      A   
ATOM   1054  CB  PRO   194     -18.650   2.563  -8.517  1.00 10.00      A   
ATOM   1055  CG  PRO   194     -19.868   2.577  -9.393  1.00 10.00      A   
ATOM   1056  CD  PRO   194     -19.382   2.682 -10.808  1.00 10.00      A   
ATOM   1057  C   PRO   194     -16.436   2.022  -9.571  1.00 10.00      A   
ATOM   1058  O   PRO   194     -16.760   0.885  -9.916  1.00 10.00      A   
ATOM   1059  N   PRO   195     -15.159   2.362  -9.362  1.00 10.00      A   
ATOM   1060  CA  PRO   195     -14.048   1.426  -9.551  1.00 10.00      A   
ATOM   1061  CB  PRO   195     -12.852   2.364  -9.692  1.00 10.00      A   
ATOM   1062  CG  PRO   195     -13.198   3.525  -8.825  1.00 10.00      A   
ATOM   1063  CD  PRO   195     -14.691   3.689  -8.920  1.00 10.00      A   
ATOM   1064  C   PRO   195     -13.839   0.482  -8.367  1.00 10.00      A   
ATOM   1065  O   PRO   195     -14.597   0.500  -7.390  1.00 10.00      A   
ATOM   1066  N   ASP   196     -12.803  -0.345  -8.473  1.00 10.00      A   
ATOM   1067  HN  ASP   196     -12.245  -0.304  -9.279  1.00 10.00      A   
ATOM   1068  CA  ASP   196     -12.459  -1.298  -7.427  1.00 10.00      A   
ATOM   1069  CB  ASP   196     -11.597  -2.424  -8.010  1.00 10.00      A   
ATOM   1070  CG  ASP   196     -11.542  -3.658  -7.129  1.00 10.00      A   
ATOM   1071  OD1 ASP   196     -12.047  -4.721  -7.553  1.00 10.00      A   
ATOM   1072  OD2 ASP   196     -10.988  -3.574  -6.017  1.00 10.00      A   
ATOM   1073  C   ASP   196     -11.700  -0.568  -6.322  1.00 10.00      A   
ATOM   1074  O   ASP   196     -11.013   0.420  -6.587  1.00 10.00      A   
ATOM   1075  N   LEU   197     -11.823  -1.045  -5.091  1.00 10.00      A   
ATOM   1076  HN  LEU   197     -12.375  -1.846  -4.939  1.00 10.00      A   
ATOM   1077  CA  LEU   197     -11.160  -0.404  -3.959  1.00 10.00      A   
ATOM   1078  CB  LEU   197     -12.160  -0.174  -2.822  1.00 10.00      A   
ATOM   1079  CG  LEU   197     -13.349   0.743  -3.131  1.00 10.00      A   
ATOM   1080  CD1 LEU   197     -14.295   0.809  -1.942  1.00 10.00      A   
ATOM   1081  CD2 LEU   197     -12.870   2.136  -3.516  1.00 10.00      A   
ATOM   1082  C   LEU   197      -9.954  -1.194  -3.445  1.00 10.00      A   
ATOM   1083  O   LEU   197      -9.227  -0.716  -2.572  1.00 10.00      A   
ATOM   1084  N   SER   198      -9.728  -2.384  -3.989  1.00 10.00      A   
ATOM   1085  HN  SER   198     -10.320  -2.708  -4.710  1.00 10.00      A   
ATOM   1086  CA  SER   198      -8.613  -3.219  -3.546  1.00 10.00      A   
ATOM   1087  CB  SER   198      -8.696  -4.624  -4.159  1.00 10.00      A   
ATOM   1088  OG  SER   198     -10.033  -5.094  -4.207  1.00 10.00      A   
ATOM   1089  HG  SER   198     -10.511  -4.624  -4.916  1.00 10.00      A   
ATOM   1090  C   SER   198      -7.263  -2.583  -3.876  1.00 10.00      A   
ATOM   1091  O   SER   198      -6.345  -2.591  -3.060  1.00 10.00      A   
ATOM   1092  N   TYR   199      -7.146  -2.017  -5.070  1.00 10.00      A   
ATOM   1093  HN  TYR   199      -7.914  -2.010  -5.680  1.00 10.00      A   
ATOM   1094  CA  TYR   199      -5.895  -1.405  -5.487  1.00 10.00      A   
ATOM   1095  CB  TYR   199      -5.270  -2.212  -6.629  1.00 10.00      A   
ATOM   1096  CG  TYR   199      -4.543  -3.456  -6.165  1.00 10.00      A   
ATOM   1097  CD1 TYR   199      -5.216  -4.658  -5.971  1.00 10.00      A   
ATOM   1098  CD2 TYR   199      -3.179  -3.423  -5.915  1.00 10.00      A   
ATOM   1099  CE1 TYR   199      -4.545  -5.790  -5.540  1.00 10.00      A   
ATOM   1100  CE2 TYR   199      -2.504  -4.548  -5.488  1.00 10.00      A   
ATOM   1101  CZ  TYR   199      -3.189  -5.726  -5.301  1.00 10.00      A   
ATOM   1102  OH  TYR   199      -2.510  -6.844  -4.874  1.00 10.00      A   
ATOM   1103  HH  TYR   199      -2.981  -7.638  -5.165  1.00 10.00      A   
ATOM   1104  C   TYR   199      -6.072   0.054  -5.882  1.00 10.00      A   
ATOM   1105  O   TYR   199      -5.374   0.556  -6.755  1.00 10.00      A   
ATOM   1106  N   ILE   200      -6.988   0.739  -5.220  1.00 10.00      A   
ATOM   1107  HN  ILE   200      -7.511   0.296  -4.523  1.00 10.00      A   
ATOM   1108  CA  ILE   200      -7.236   2.142  -5.522  1.00 10.00      A   
ATOM   1109  CB  ILE   200      -8.699   2.531  -5.210  1.00 10.00      A   
ATOM   1110  CG1 ILE   200      -9.074   3.856  -5.882  1.00 10.00      A   
ATOM   1111  CG2 ILE   200      -8.939   2.596  -3.708  1.00 10.00      A   
ATOM   1112  CD1 ILE   200      -9.068   3.800  -7.399  1.00 10.00      A   
ATOM   1113  C   ILE   200      -6.267   3.055  -4.759  1.00 10.00      A   
ATOM   1114  O   ILE   200      -6.050   4.205  -5.139  1.00 10.00      A   
ATOM   1115  N   VAL   201      -5.656   2.524  -3.707  1.00 10.00      A   
ATOM   1116  HN  VAL   201      -5.826   1.587  -3.480  1.00 10.00      A   
ATOM   1117  CA  VAL   201      -4.736   3.300  -2.884  1.00 10.00      A   
ATOM   1118  CB  VAL   201      -4.420   2.581  -1.562  1.00 10.00      A   
ATOM   1119  CG1 VAL   201      -3.537   3.444  -0.674  1.00 10.00      A   
ATOM   1120  CG2 VAL   201      -5.706   2.218  -0.844  1.00 10.00      A   
ATOM   1121  C   VAL   201      -3.437   3.626  -3.613  1.00 10.00      A   
ATOM   1122  O   VAL   201      -3.078   4.791  -3.750  1.00 10.00      A   
ATOM   1123  N   ARG   202      -2.744   2.604  -4.103  1.00 10.00      A   
ATOM   1124  HN  ARG   202      -3.091   1.689  -3.999  1.00 10.00      A   
ATOM   1125  CA  ARG   202      -1.478   2.817  -4.804  1.00 10.00      A   
ATOM   1126  CB  ARG   202      -0.561   1.600  -4.686  1.00 10.00      A   
ATOM   1127  CG  ARG   202       0.251   1.553  -3.402  1.00 10.00      A   
ATOM   1128  CD  ARG   202       1.208   0.374  -3.398  1.00 10.00      A   
ATOM   1129  NE  ARG   202       0.498  -0.905  -3.366  1.00 10.00      A   
ATOM   1130  HE  ARG   202      -0.331  -0.949  -2.837  1.00 10.00      A   
ATOM   1131  CZ  ARG   202       0.901  -1.993  -4.020  1.00 10.00      A   
ATOM   1132  NH1 ARG   202       2.010  -1.966  -4.746  1.00 10.00      A   
ATOM   1133 HH11 ARG   202       2.326  -2.822  -5.254  1.00 10.00      A   
ATOM   1134 HH12 ARG   202       2.570  -1.089  -4.820  1.00 10.00      A   
ATOM   1135  NH2 ARG   202       0.211  -3.120  -3.926  1.00 10.00      A   
ATOM   1136 HH21 ARG   202       0.529  -3.974  -4.439  1.00 10.00      A   
ATOM   1137 HH22 ARG   202      -0.652  -3.163  -3.339  1.00 10.00      A   
ATOM   1138  C   ARG   202      -1.688   3.185  -6.268  1.00 10.00      A   
ATOM   1139  O   ARG   202      -0.763   3.106  -7.075  1.00 10.00      A   
ATOM   1140  N   ALA   203      -2.905   3.587  -6.599  1.00 10.00      A   
ATOM   1141  HN  ALA   203      -3.599   3.619  -5.909  1.00 10.00      A   
ATOM   1142  CA  ALA   203      -3.240   3.982  -7.960  1.00 10.00      A   
ATOM   1143  CB  ALA   203      -4.437   3.192  -8.468  1.00 10.00      A   
ATOM   1144  C   ALA   203      -3.530   5.474  -8.015  1.00 10.00      A   
ATOM   1145  O   ALA   203      -3.782   6.034  -9.083  1.00 10.00      A   
ATOM   1146  N   ARG   204      -3.492   6.118  -6.854  1.00 10.00      A   
ATOM   1147  HN  ARG   204      -3.262   5.623  -6.037  1.00 10.00      A   
ATOM   1148  CA  ARG   204      -3.761   7.546  -6.761  1.00 10.00      A   
ATOM   1149  CB  ARG   204      -5.136   7.797  -6.134  1.00 10.00      A   
ATOM   1150  CG  ARG   204      -6.301   7.307  -6.982  1.00 10.00      A   
ATOM   1151  CD  ARG   204      -6.396   8.076  -8.290  1.00 10.00      A   
ATOM   1152  NE  ARG   204      -6.789   7.219  -9.409  1.00 10.00      A   
ATOM   1153  HE  ARG   204      -6.337   6.345  -9.488  1.00 10.00      A   
ATOM   1154  CZ  ARG   204      -7.698   7.555 -10.326  1.00 10.00      A   
ATOM   1155  NH1 ARG   204      -8.307   8.734 -10.259  1.00 10.00      A   
ATOM   1156 HH11 ARG   204      -8.078   9.400  -9.490  1.00 10.00      A   
ATOM   1157 HH12 ARG   204      -9.017   9.003 -10.978  1.00 10.00      A   
ATOM   1158  NH2 ARG   204      -7.988   6.718 -11.311  1.00 10.00      A   
ATOM   1159 HH21 ARG   204      -7.508   5.793 -11.375  1.00 10.00      A   
ATOM   1160 HH22 ARG   204      -8.699   6.980 -12.030  1.00 10.00      A   
ATOM   1161  C   ARG   204      -2.674   8.257  -5.967  1.00 10.00      A   
ATOM   1162  O   ARG   204      -2.167   7.728  -4.974  1.00 10.00      A   
ATOM   1163  N   HIS   205      -2.323   9.455  -6.413  1.00 10.00      A   
ATOM   1164  HN  HIS   205      -2.766   9.810  -7.214  1.00 10.00      A   
ATOM   1165  CA  HIS   205      -1.294  10.256  -5.762  1.00 10.00      A   
ATOM   1166  CB  HIS   205      -1.013  11.517  -6.582  1.00 10.00      A   
ATOM   1167  CG  HIS   205       0.212  12.266  -6.157  1.00 10.00      A   
ATOM   1168  ND1 HIS   205       0.166  13.460  -5.469  1.00 10.00      A   
ATOM   1169  HD1 HIS   205      -0.649  13.927  -5.181  1.00 10.00      A   
ATOM   1170  CD2 HIS   205       1.525  11.997  -6.349  1.00 10.00      A   
ATOM   1171  CE1 HIS   205       1.397  13.891  -5.259  1.00 10.00      A   
ATOM   1172  NE2 HIS   205       2.237  13.022  -5.783  1.00 10.00      A   
ATOM   1173  HE2 HIS   205       3.217  13.102  -5.773  1.00 10.00      A   
ATOM   1174  C   HIS   205      -1.701  10.634  -4.341  1.00 10.00      A   
ATOM   1175  O   HIS   205      -2.704  11.316  -4.130  1.00 10.00      A   
ATOM   1176  N   GLY   206      -0.913  10.189  -3.373  1.00 10.00      A   
ATOM   1177  HN  GLY   206      -0.124   9.652  -3.607  1.00 10.00      A   
ATOM   1178  CA  GLY   206      -1.198  10.484  -1.983  1.00 10.00      A   
ATOM   1179  C   GLY   206      -1.709   9.271  -1.232  1.00 10.00      A   
ATOM   1180  O   GLY   206      -1.560   9.176  -0.010  1.00 10.00      A   
ATOM   1181  N   GLY   207      -2.308   8.340  -1.962  1.00 10.00      A   
ATOM   1182  HN  GLY   207      -2.394   8.470  -2.931  1.00 10.00      A   
ATOM   1183  CA  GLY   207      -2.835   7.136  -1.350  1.00 10.00      A   
ATOM   1184  C   GLY   207      -4.031   7.423  -0.465  1.00 10.00      A   
ATOM   1185  O   GLY   207      -5.052   7.926  -0.938  1.00 10.00      A   
ATOM   1186  N   GLU   208      -3.892   7.139   0.825  1.00 10.00      A   
ATOM   1187  HN  GLU   208      -3.036   6.778   1.150  1.00 10.00      A   
ATOM   1188  CA  GLU   208      -4.972   7.364   1.779  1.00 10.00      A   
ATOM   1189  CB  GLU   208      -4.651   6.737   3.136  1.00 10.00      A   
ATOM   1190  CG  GLU   208      -3.901   5.421   3.060  1.00 10.00      A   
ATOM   1191  CD  GLU   208      -2.404   5.595   3.210  1.00 10.00      A   
ATOM   1192  OE1 GLU   208      -1.800   4.853   4.011  1.00 10.00      A   
ATOM   1193  OE2 GLU   208      -1.820   6.461   2.518  1.00 10.00      A   
ATOM   1194  C   GLU   208      -5.212   8.851   1.957  1.00 10.00      A   
ATOM   1195  O   GLU   208      -6.327   9.282   2.240  1.00 10.00      A   
ATOM   1196  N   ASP   209      -4.157   9.634   1.763  1.00 10.00      A   
ATOM   1197  HN  ASP   209      -3.300   9.227   1.510  1.00 10.00      A   
ATOM   1198  CA  ASP   209      -4.241  11.081   1.902  1.00 10.00      A   
ATOM   1199  CB  ASP   209      -2.855  11.722   1.789  1.00 10.00      A   
ATOM   1200  CG  ASP   209      -2.053  11.571   3.066  1.00 10.00      A   
ATOM   1201  OD1 ASP   209      -2.576  11.926   4.142  1.00 10.00      A   
ATOM   1202  OD2 ASP   209      -0.897  11.089   3.005  1.00 10.00      A   
ATOM   1203  C   ASP   209      -5.192  11.662   0.868  1.00 10.00      A   
ATOM   1204  O   ASP   209      -5.813  12.697   1.093  1.00 10.00      A   
ATOM   1205  N   TYR   210      -5.302  10.978  -0.263  1.00 10.00      A   
ATOM   1206  HN  TYR   210      -4.778  10.155  -0.374  1.00 10.00      A   
ATOM   1207  CA  TYR   210      -6.187  11.407  -1.337  1.00 10.00      A   
ATOM   1208  CB  TYR   210      -5.759  10.764  -2.663  1.00 10.00      A   
ATOM   1209  CG  TYR   210      -6.766  10.895  -3.788  1.00 10.00      A   
ATOM   1210  CD1 TYR   210      -6.904  12.082  -4.496  1.00 10.00      A   
ATOM   1211  CD2 TYR   210      -7.573   9.822  -4.145  1.00 10.00      A   
ATOM   1212  CE1 TYR   210      -7.821  12.197  -5.528  1.00 10.00      A   
ATOM   1213  CE2 TYR   210      -8.491   9.928  -5.171  1.00 10.00      A   
ATOM   1214  CZ  TYR   210      -8.612  11.115  -5.860  1.00 10.00      A   
ATOM   1215  OH  TYR   210      -9.526  11.216  -6.889  1.00 10.00      A   
ATOM   1216  HH  TYR   210      -9.097  11.610  -7.659  1.00 10.00      A   
ATOM   1217  C   TYR   210      -7.628  11.036  -1.002  1.00 10.00      A   
ATOM   1218  O   TYR   210      -8.548  11.829  -1.191  1.00 10.00      A   
ATOM   1219  N   VAL   211      -7.810   9.826  -0.488  1.00 10.00      A   
ATOM   1220  HN  VAL   211      -7.032   9.245  -0.347  1.00 10.00      A   
ATOM   1221  CA  VAL   211      -9.135   9.337  -0.125  1.00 10.00      A   
ATOM   1222  CB  VAL   211      -9.110   7.831   0.214  1.00 10.00      A   
ATOM   1223  CG1 VAL   211     -10.519   7.318   0.474  1.00 10.00      A   
ATOM   1224  CG2 VAL   211      -8.448   7.036  -0.902  1.00 10.00      A   
ATOM   1225  C   VAL   211      -9.692  10.120   1.063  1.00 10.00      A   
ATOM   1226  O   VAL   211     -10.868  10.491   1.080  1.00 10.00      A   
ATOM   1227  N   PHE   212      -8.835  10.375   2.045  1.00 10.00      A   
ATOM   1228  HN  PHE   212      -7.912  10.041   1.971  1.00 10.00      A   
ATOM   1229  CA  PHE   212      -9.223  11.112   3.237  1.00 10.00      A   
ATOM   1230  CB  PHE   212      -8.042  11.215   4.207  1.00 10.00      A   
ATOM   1231  CG  PHE   212      -8.359  11.934   5.487  1.00 10.00      A   
ATOM   1232  CD1 PHE   212      -9.221  11.375   6.417  1.00 10.00      A   
ATOM   1233  CD2 PHE   212      -7.795  13.169   5.762  1.00 10.00      A   
ATOM   1234  CE1 PHE   212      -9.516  12.034   7.596  1.00 10.00      A   
ATOM   1235  CE2 PHE   212      -8.085  13.834   6.939  1.00 10.00      A   
ATOM   1236  CZ  PHE   212      -8.947  13.265   7.858  1.00 10.00      A   
ATOM   1237  C   PHE   212      -9.737  12.502   2.883  1.00 10.00      A   
ATOM   1238  O   PHE   212     -10.827  12.892   3.301  1.00 10.00      A   
ATOM   1239  N   SER   213      -8.961  13.235   2.091  1.00 10.00      A   
ATOM   1240  HN  SER   213      -8.119  12.853   1.762  1.00 10.00      A   
ATOM   1241  CA  SER   213      -9.336  14.583   1.687  1.00 10.00      A   
ATOM   1242  CB  SER   213      -8.153  15.294   1.025  1.00 10.00      A   
ATOM   1243  OG  SER   213      -7.497  14.441   0.099  1.00 10.00      A   
ATOM   1244  HG  SER   213      -6.795  13.950   0.551  1.00 10.00      A   
ATOM   1245  C   SER   213     -10.552  14.566   0.761  1.00 10.00      A   
ATOM   1246  O   SER   213     -11.311  15.528   0.704  1.00 10.00      A   
ATOM   1247  N   LEU   214     -10.728  13.465   0.039  1.00 10.00      A   
ATOM   1248  HN  LEU   214     -10.076  12.738   0.112  1.00 10.00      A   
ATOM   1249  CA  LEU   214     -11.858  13.316  -0.868  1.00 10.00      A   
ATOM   1250  CB  LEU   214     -11.702  12.044  -1.712  1.00 10.00      A   
ATOM   1251  CG  LEU   214     -12.701  11.853  -2.854  1.00 10.00      A   
ATOM   1252  CD1 LEU   214     -12.459  12.872  -3.958  1.00 10.00      A   
ATOM   1253  CD2 LEU   214     -12.622  10.437  -3.399  1.00 10.00      A   
ATOM   1254  C   LEU   214     -13.159  13.263  -0.076  1.00 10.00      A   
ATOM   1255  O   LEU   214     -14.157  13.877  -0.454  1.00 10.00      A   
ATOM   1256  N   LEU   215     -13.134  12.532   1.031  1.00 10.00      A   
ATOM   1257  HN  LEU   215     -12.304  12.063   1.272  1.00 10.00      A   
ATOM   1258  CA  LEU   215     -14.304  12.394   1.890  1.00 10.00      A   
ATOM   1259  CB  LEU   215     -14.150  11.182   2.815  1.00 10.00      A   
ATOM   1260  CG  LEU   215     -14.233   9.806   2.151  1.00 10.00      A   
ATOM   1261  CD1 LEU   215     -13.830   8.713   3.132  1.00 10.00      A   
ATOM   1262  CD2 LEU   215     -15.637   9.555   1.615  1.00 10.00      A   
ATOM   1263  C   LEU   215     -14.527  13.663   2.710  1.00 10.00      A   
ATOM   1264  O   LEU   215     -15.647  14.159   2.813  1.00 10.00      A   
ATOM   1265  N   THR   216     -13.448  14.200   3.271  1.00 10.00      A   
ATOM   1266  HN  THR   216     -12.573  13.775   3.132  1.00 10.00      A   
ATOM   1267  CA  THR   216     -13.531  15.412   4.079  1.00 10.00      A   
ATOM   1268  CB  THR   216     -12.468  15.419   5.202  1.00 10.00      A   
ATOM   1269  OG1 THR   216     -11.175  15.116   4.659  1.00 10.00      A   
ATOM   1270  HG1 THR   216     -11.133  14.177   4.428  1.00 10.00      A   
ATOM   1271  CG2 THR   216     -12.806  14.400   6.279  1.00 10.00      A   
ATOM   1272  C   THR   216     -13.358  16.653   3.206  1.00 10.00      A   
ATOM   1273  O   THR   216     -12.848  17.684   3.654  1.00 10.00      A   
ATOM   1274  N   GLY   217     -13.792  16.550   1.956  1.00 10.00      A   
ATOM   1275  HN  GLY   217     -14.197  15.709   1.655  1.00 10.00      A   
ATOM   1276  CA  GLY   217     -13.666  17.660   1.038  1.00 10.00      A   
ATOM   1277  C   GLY   217     -15.002  18.184   0.562  1.00 10.00      A   
ATOM   1278  O   GLY   217     -15.056  19.005  -0.352  1.00 10.00      A   
ATOM   1279  N   TYR   218     -16.083  17.708   1.169  1.00 10.00      A   
ATOM   1280  HN  TYR   218     -15.983  17.050   1.885  1.00 10.00      A   
ATOM   1281  CA  TYR   218     -17.419  18.152   0.791  1.00 10.00      A   
ATOM   1282  CB  TYR   218     -18.490  17.309   1.489  1.00 10.00      A   
ATOM   1283  CG  TYR   218     -19.910  17.708   1.138  1.00 10.00      A   
ATOM   1284  CD1 TYR   218     -20.494  17.297  -0.054  1.00 10.00      A   
ATOM   1285  CD2 TYR   218     -20.665  18.497   1.999  1.00 10.00      A   
ATOM   1286  CE1 TYR   218     -21.789  17.661  -0.378  1.00 10.00      A   
ATOM   1287  CE2 TYR   218     -21.957  18.864   1.683  1.00 10.00      A   
ATOM   1288  CZ  TYR   218     -22.515  18.443   0.495  1.00 10.00      A   
ATOM   1289  OH  TYR   218     -23.803  18.811   0.178  1.00 10.00      A   
ATOM   1290  HH  TYR   218     -23.823  19.756  -0.029  1.00 10.00      A   
ATOM   1291  C   TYR   218     -17.600  19.625   1.127  1.00 10.00      A   
ATOM   1292  O   TYR   218     -17.608  20.010   2.300  1.00 10.00      A   
ATOM   1293  N   CYS   219     -17.722  20.444   0.093  1.00 10.00      A   
ATOM   1294  HN  CYS   219     -17.709  20.073  -0.816  1.00 10.00      A   
ATOM   1295  CA  CYS   219     -17.893  21.876   0.271  1.00 10.00      A   
ATOM   1296  CB  CYS   219     -16.566  22.606   0.033  1.00 10.00      A   
ATOM   1297  SG  CYS   219     -15.133  21.848   0.837  1.00 10.00      A   
ATOM   1298  HG  CYS   219     -15.124  20.558   0.523  1.00 10.00      A   
ATOM   1299  C   CYS   219     -18.951  22.413  -0.680  1.00 10.00      A   
ATOM   1300  O   CYS   219     -19.249  21.796  -1.704  1.00 10.00      A   
ATOM   1301  N   GLU   220     -19.512  23.560  -0.334  1.00 10.00      A   
ATOM   1302  HN  GLU   220     -19.232  23.993   0.502  1.00 10.00      A   
ATOM   1303  CA  GLU   220     -20.528  24.198  -1.156  1.00 10.00      A   
ATOM   1304  CB  GLU   220     -21.271  25.254  -0.329  1.00 10.00      A   
ATOM   1305  CG  GLU   220     -21.913  26.364  -1.144  1.00 10.00      A   
ATOM   1306  CD  GLU   220     -22.718  27.321  -0.296  1.00 10.00      A   
ATOM   1307  OE1 GLU   220     -22.169  27.868   0.684  1.00 10.00      A   
ATOM   1308  OE2 GLU   220     -23.905  27.538  -0.612  1.00 10.00      A   
ATOM   1309  C   GLU   220     -19.896  24.833  -2.396  1.00 10.00      A   
ATOM   1310  O   GLU   220     -18.836  25.464  -2.305  1.00 10.00      A   
ATOM   1311  N   PRO   221     -20.536  24.667  -3.567  1.00 10.00      A   
ATOM   1312  CA  PRO   221     -20.040  25.222  -4.831  1.00 10.00      A   
ATOM   1313  CB  PRO   221     -21.008  24.666  -5.886  1.00 10.00      A   
ATOM   1314  CG  PRO   221     -21.758  23.573  -5.204  1.00 10.00      A   
ATOM   1315  CD  PRO   221     -21.794  23.929  -3.750  1.00 10.00      A   
ATOM   1316  C   PRO   221     -20.089  26.750  -4.844  1.00 10.00      A   
ATOM   1317  O   PRO   221     -21.116  27.351  -4.516  1.00 10.00      A   
ATOM   1318  N   PRO   222     -18.975  27.398  -5.217  1.00 10.00      A   
ATOM   1319  CA  PRO   222     -18.890  28.861  -5.280  1.00 10.00      A   
ATOM   1320  CB  PRO   222     -17.419  29.124  -5.618  1.00 10.00      A   
ATOM   1321  CG  PRO   222     -16.950  27.869  -6.268  1.00 10.00      A   
ATOM   1322  CD  PRO   222     -17.704  26.757  -5.601  1.00 10.00      A   
ATOM   1323  C   PRO   222     -19.792  29.447  -6.363  1.00 10.00      A   
ATOM   1324  O   PRO   222     -20.261  28.733  -7.255  1.00 10.00      A   
ATOM   1325  N   THR   223     -20.036  30.747  -6.274  1.00 10.00      A   
ATOM   1326  HN  THR   223     -19.630  31.259  -5.542  1.00 10.00      A   
ATOM   1327  CA  THR   223     -20.882  31.437  -7.235  1.00 10.00      A   
ATOM   1328  CB  THR   223     -21.047  32.920  -6.855  1.00 10.00      A   
ATOM   1329  OG1 THR   223     -21.096  33.042  -5.425  1.00 10.00      A   
ATOM   1330  HG1 THR   223     -21.531  32.265  -5.049  1.00 10.00      A   
ATOM   1331  CG2 THR   223     -22.333  33.480  -7.449  1.00 10.00      A   
ATOM   1332  C   THR   223     -20.299  31.340  -8.644  1.00 10.00      A   
ATOM   1333  O   THR   223     -19.168  31.754  -8.888  1.00 10.00      A   
ATOM   1334  N   GLY   224     -21.071  30.778  -9.560  1.00 10.00      A   
ATOM   1335  HN  GLY   224     -21.960  30.452  -9.306  1.00 10.00      A   
ATOM   1336  CA  GLY   224     -20.615  30.633 -10.923  1.00 10.00      A   
ATOM   1337  C   GLY   224     -20.502  29.179 -11.315  1.00 10.00      A   
ATOM   1338  O   GLY   224     -20.368  28.853 -12.496  1.00 10.00      A   
ATOM   1339  N   VAL   225     -20.553  28.302 -10.318  1.00 10.00      A   
ATOM   1340  HN  VAL   225     -20.648  28.626  -9.397  1.00 10.00      A   
ATOM   1341  CA  VAL   225     -20.462  26.870 -10.552  1.00 10.00      A   
ATOM   1342  CB  VAL   225     -19.301  26.224  -9.761  1.00 10.00      A   
ATOM   1343  CG1 VAL   225     -19.142  24.755 -10.134  1.00 10.00      A   
ATOM   1344  CG2 VAL   225     -18.002  26.981  -9.997  1.00 10.00      A   
ATOM   1345  C   VAL   225     -21.769  26.185 -10.174  1.00 10.00      A   
ATOM   1346  O   VAL   225     -22.064  25.988  -8.992  1.00 10.00      A   
ATOM   1347  N   SER   226     -22.560  25.846 -11.178  1.00 10.00      A   
ATOM   1348  HN  SER   226     -22.282  26.050 -12.094  1.00 10.00      A   
ATOM   1349  CA  SER   226     -23.828  25.176 -10.960  1.00 10.00      A   
ATOM   1350  CB  SER   226     -24.904  25.758 -11.880  1.00 10.00      A   
ATOM   1351  OG  SER   226     -26.205  25.462 -11.402  1.00 10.00      A   
ATOM   1352  HG  SER   226     -26.858  25.812 -12.020  1.00 10.00      A   
ATOM   1353  C   SER   226     -23.668  23.678 -11.204  1.00 10.00      A   
ATOM   1354  O   SER   226     -22.987  23.262 -12.149  1.00 10.00      A   
ATOM   1355  N   LEU   227     -24.285  22.876 -10.350  1.00 10.00      A   
ATOM   1356  HN  LEU   227     -24.821  23.270  -9.629  1.00 10.00      A   
ATOM   1357  CA  LEU   227     -24.205  21.427 -10.461  1.00 10.00      A   
ATOM   1358  CB  LEU   227     -24.140  20.793  -9.071  1.00 10.00      A   
ATOM   1359  CG  LEU   227     -22.922  21.151  -8.220  1.00 10.00      A   
ATOM   1360  CD1 LEU   227     -23.077  20.587  -6.817  1.00 10.00      A   
ATOM   1361  CD2 LEU   227     -21.643  20.639  -8.872  1.00 10.00      A   
ATOM   1362  C   LEU   227     -25.401  20.873 -11.221  1.00 10.00      A   
ATOM   1363  O   LEU   227     -26.337  21.604 -11.543  1.00 10.00      A   
ATOM   1364  N   ARG   228     -25.363  19.580 -11.506  1.00 10.00      A   
ATOM   1365  HN  ARG   228     -24.582  19.055 -11.232  1.00 10.00      A   
ATOM   1366  CA  ARG   228     -26.445  18.920 -12.222  1.00 10.00      A   
ATOM   1367  CB  ARG   228     -25.885  18.033 -13.336  1.00 10.00      A   
ATOM   1368  CG  ARG   228     -25.709  18.741 -14.670  1.00 10.00      A   
ATOM   1369  CD  ARG   228     -25.220  17.786 -15.751  1.00 10.00      A   
ATOM   1370  NE  ARG   228     -26.046  16.578 -15.839  1.00 10.00      A   
ATOM   1371  HE  ARG   228     -27.019  16.693 -15.751  1.00 10.00      A   
ATOM   1372  CZ  ARG   228     -25.564  15.351 -16.034  1.00 10.00      A   
ATOM   1373  NH1 ARG   228     -24.255  15.155 -16.178  1.00 10.00      A   
ATOM   1374 HH11 ARG   228     -23.596  15.964 -16.141  1.00 10.00      A   
ATOM   1375 HH12 ARG   228     -23.881  14.194 -16.327  1.00 10.00      A   
ATOM   1376  NH2 ARG   228     -26.399  14.318 -16.085  1.00 10.00      A   
ATOM   1377 HH21 ARG   228     -27.428  14.472 -15.971  1.00 10.00      A   
ATOM   1378 HH22 ARG   228     -26.038  13.352 -16.234  1.00 10.00      A   
ATOM   1379  C   ARG   228     -27.292  18.088 -11.266  1.00 10.00      A   
ATOM   1380  O   ARG   228     -27.994  17.167 -11.690  1.00 10.00      A   
ATOM   1381  N   GLU   229     -27.206  18.417  -9.974  1.00 10.00      A   
ATOM   1382  HN  GLU   229     -26.624  19.163  -9.721  1.00 10.00      A   
ATOM   1383  CA  GLU   229     -27.950  17.721  -8.917  1.00 10.00      A   
ATOM   1384  CB  GLU   229     -29.460  17.701  -9.184  1.00 10.00      A   
ATOM   1385  CG  GLU   229     -30.134  19.052  -8.999  1.00 10.00      A   
ATOM   1386  CD  GLU   229     -29.729  19.724  -7.704  1.00 10.00      A   
ATOM   1387  OE1 GLU   229     -30.046  19.184  -6.623  1.00 10.00      A   
ATOM   1388  OE2 GLU   229     -29.082  20.791  -7.760  1.00 10.00      A   
ATOM   1389  C   GLU   229     -27.402  16.322  -8.628  1.00 10.00      A   
ATOM   1390  O   GLU   229     -27.081  16.004  -7.484  1.00 10.00      A   
ATOM   1391  N   GLY   230     -27.298  15.495  -9.660  1.00 10.00      A   
ATOM   1392  HN  GLY   230     -27.582  15.799 -10.550  1.00 10.00      A   
ATOM   1393  CA  GLY   230     -26.775  14.156  -9.490  1.00 10.00      A   
ATOM   1394  C   GLY   230     -25.281  14.181  -9.262  1.00 10.00      A   
ATOM   1395  O   GLY   230     -24.707  13.232  -8.734  1.00 10.00      A   
ATOM   1396  N   LEU   231     -24.652  15.274  -9.671  1.00 10.00      A   
ATOM   1397  HN  LEU   231     -25.172  15.995 -10.078  1.00 10.00      A   
ATOM   1398  CA  LEU   231     -23.219  15.444  -9.506  1.00 10.00      A   
ATOM   1399  CB  LEU   231     -22.605  16.007 -10.787  1.00 10.00      A   
ATOM   1400  CG  LEU   231     -22.684  15.108 -12.024  1.00 10.00      A   
ATOM   1401  CD1 LEU   231     -22.282  15.879 -13.269  1.00 10.00      A   
ATOM   1402  CD2 LEU   231     -21.807  13.876 -11.853  1.00 10.00      A   
ATOM   1403  C   LEU   231     -22.957  16.388  -8.341  1.00 10.00      A   
ATOM   1404  O   LEU   231     -23.443  17.520  -8.331  1.00 10.00      A   
ATOM   1405  N   TYR   232     -22.201  15.916  -7.364  1.00 10.00      A   
ATOM   1406  HN  TYR   232     -21.831  15.010  -7.441  1.00 10.00      A   
ATOM   1407  CA  TYR   232     -21.889  16.707  -6.186  1.00 10.00      A   
ATOM   1408  CB  TYR   232     -21.798  15.805  -4.952  1.00 10.00      A   
ATOM   1409  CG  TYR   232     -23.007  14.909  -4.771  1.00 10.00      A   
ATOM   1410  CD1 TYR   232     -23.116  13.709  -5.462  1.00 10.00      A   
ATOM   1411  CD2 TYR   232     -24.044  15.269  -3.920  1.00 10.00      A   
ATOM   1412  CE1 TYR   232     -24.222  12.894  -5.313  1.00 10.00      A   
ATOM   1413  CE2 TYR   232     -25.153  14.459  -3.762  1.00 10.00      A   
ATOM   1414  CZ  TYR   232     -25.236  13.273  -4.462  1.00 10.00      A   
ATOM   1415  OH  TYR   232     -26.341  12.465  -4.310  1.00 10.00      A   
ATOM   1416  HH  TYR   232     -26.090  11.542  -4.452  1.00 10.00      A   
ATOM   1417  C   TYR   232     -20.590  17.471  -6.389  1.00 10.00      A   
ATOM   1418  O   TYR   232     -19.775  17.106  -7.233  1.00 10.00      A   
ATOM   1419  N   PHE   233     -20.400  18.524  -5.615  1.00 10.00      A   
ATOM   1420  HN  PHE   233     -21.076  18.755  -4.947  1.00 10.00      A   
ATOM   1421  CA  PHE   233     -19.201  19.341  -5.731  1.00 10.00      A   
ATOM   1422  CB  PHE   233     -19.519  20.819  -5.497  1.00 10.00      A   
ATOM   1423  CG  PHE   233     -18.364  21.741  -5.779  1.00 10.00      A   
ATOM   1424  CD1 PHE   233     -18.056  22.110  -7.077  1.00 10.00      A   
ATOM   1425  CD2 PHE   233     -17.591  22.241  -4.745  1.00 10.00      A   
ATOM   1426  CE1 PHE   233     -16.998  22.960  -7.339  1.00 10.00      A   
ATOM   1427  CE2 PHE   233     -16.531  23.091  -5.000  1.00 10.00      A   
ATOM   1428  CZ  PHE   233     -16.234  23.451  -6.299  1.00 10.00      A   
ATOM   1429  C   PHE   233     -18.114  18.885  -4.771  1.00 10.00      A   
ATOM   1430  O   PHE   233     -18.328  18.812  -3.559  1.00 10.00      A   
ATOM   1431  N   ASN   234     -16.954  18.577  -5.326  1.00 10.00      A   
ATOM   1432  HN  ASN   234     -16.864  18.632  -6.306  1.00 10.00      A   
ATOM   1433  CA  ASN   234     -15.809  18.152  -4.541  1.00 10.00      A   
ATOM   1434  CB  ASN   234     -15.723  16.625  -4.478  1.00 10.00      A   
ATOM   1435  CG  ASN   234     -14.754  16.144  -3.415  1.00 10.00      A   
ATOM   1436  OD1 ASN   234     -13.541  16.143  -3.617  1.00 10.00      A   
ATOM   1437  ND2 ASN   234     -15.284  15.728  -2.273  1.00 10.00      A   
ATOM   1438 HD21 ASN   234     -16.263  15.754  -2.178  1.00 10.00      A   
ATOM   1439 HD22 ASN   234     -14.679  15.399  -1.574  1.00 10.00      A   
ATOM   1440  C   ASN   234     -14.534  18.731  -5.146  1.00 10.00      A   
ATOM   1441  O   ASN   234     -14.085  18.294  -6.205  1.00 10.00      A   
ATOM   1442  N   PRO   235     -13.935  19.728  -4.479  1.00 10.00      A   
ATOM   1443  CA  PRO   235     -12.713  20.390  -4.955  1.00 10.00      A   
ATOM   1444  CB  PRO   235     -12.505  21.530  -3.951  1.00 10.00      A   
ATOM   1445  CG  PRO   235     -13.236  21.099  -2.727  1.00 10.00      A   
ATOM   1446  CD  PRO   235     -14.411  20.299  -3.209  1.00 10.00      A   
ATOM   1447  C   PRO   235     -11.490  19.473  -4.969  1.00 10.00      A   
ATOM   1448  O   PRO   235     -10.435  19.845  -5.482  1.00 10.00      A   
ATOM   1449  N   TYR   236     -11.628  18.275  -4.416  1.00 10.00      A   
ATOM   1450  HN  TYR   236     -12.497  18.016  -4.037  1.00 10.00      A   
ATOM   1451  CA  TYR   236     -10.522  17.329  -4.373  1.00 10.00      A   
ATOM   1452  CB  TYR   236     -10.427  16.668  -2.997  1.00 10.00      A   
ATOM   1453  CG  TYR   236     -10.019  17.618  -1.893  1.00 10.00      A   
ATOM   1454  CD1 TYR   236     -10.974  18.307  -1.157  1.00 10.00      A   
ATOM   1455  CD2 TYR   236      -8.680  17.833  -1.590  1.00 10.00      A   
ATOM   1456  CE1 TYR   236     -10.611  19.180  -0.153  1.00 10.00      A   
ATOM   1457  CE2 TYR   236      -8.307  18.705  -0.586  1.00 10.00      A   
ATOM   1458  CZ  TYR   236      -9.276  19.376   0.129  1.00 10.00      A   
ATOM   1459  OH  TYR   236      -8.910  20.243   1.132  1.00 10.00      A   
ATOM   1460  HH  TYR   236      -9.598  20.253   1.811  1.00 10.00      A   
ATOM   1461  C   TYR   236     -10.660  16.282  -5.470  1.00 10.00      A   
ATOM   1462  O   TYR   236      -9.805  15.409  -5.626  1.00 10.00      A   
ATOM   1463  N   PHE   237     -11.737  16.380  -6.232  1.00 10.00      A   
ATOM   1464  HN  PHE   237     -12.380  17.102  -6.063  1.00 10.00      A   
ATOM   1465  CA  PHE   237     -11.986  15.454  -7.320  1.00 10.00      A   
ATOM   1466  CB  PHE   237     -13.409  14.889  -7.233  1.00 10.00      A   
ATOM   1467  CG  PHE   237     -13.731  13.875  -8.294  1.00 10.00      A   
ATOM   1468  CD1 PHE   237     -13.282  12.570  -8.181  1.00 10.00      A   
ATOM   1469  CD2 PHE   237     -14.480  14.228  -9.405  1.00 10.00      A   
ATOM   1470  CE1 PHE   237     -13.572  11.633  -9.157  1.00 10.00      A   
ATOM   1471  CE2 PHE   237     -14.775  13.298 -10.386  1.00 10.00      A   
ATOM   1472  CZ  PHE   237     -14.319  11.998 -10.261  1.00 10.00      A   
ATOM   1473  C   PHE   237     -11.785  16.159  -8.655  1.00 10.00      A   
ATOM   1474  O   PHE   237     -12.417  17.183  -8.920  1.00 10.00      A   
ATOM   1475  N   PRO   238     -10.881  15.635  -9.499  1.00 10.00      A   
ATOM   1476  CA  PRO   238     -10.601  16.209 -10.820  1.00 10.00      A   
ATOM   1477  CB  PRO   238      -9.636  15.199 -11.452  1.00 10.00      A   
ATOM   1478  CG  PRO   238      -8.998  14.516 -10.291  1.00 10.00      A   
ATOM   1479  CD  PRO   238     -10.056  14.444  -9.229  1.00 10.00      A   
ATOM   1480  C   PRO   238     -11.874  16.316 -11.650  1.00 10.00      A   
ATOM   1481  O   PRO   238     -12.436  15.308 -12.080  1.00 10.00      A   
ATOM   1482  N   GLY   239     -12.336  17.539 -11.851  1.00 10.00      A   
ATOM   1483  HN  GLY   239     -11.853  18.305 -11.474  1.00 10.00      A   
ATOM   1484  CA  GLY   239     -13.548  17.758 -12.613  1.00 10.00      A   
ATOM   1485  C   GLY   239     -14.573  18.523 -11.806  1.00 10.00      A   
ATOM   1486  O   GLY   239     -15.565  19.015 -12.350  1.00 10.00      A   
ATOM   1487  N   GLN   240     -14.330  18.608 -10.496  1.00 10.00      A   
ATOM   1488  HN  GLN   240     -13.534  18.151 -10.139  1.00 10.00      A   
ATOM   1489  CA  GLN   240     -15.202  19.325  -9.554  1.00 10.00      A   
ATOM   1490  CB  GLN   240     -15.487  20.768  -9.997  1.00 10.00      A   
ATOM   1491  CG  GLN   240     -14.243  21.593 -10.278  1.00 10.00      A   
ATOM   1492  CD  GLN   240     -13.312  21.681  -9.088  1.00 10.00      A   
ATOM   1493  OE1 GLN   240     -13.746  21.702  -7.936  1.00 10.00      A   
ATOM   1494  NE2 GLN   240     -12.022  21.729  -9.362  1.00 10.00      A   
ATOM   1495 HE21 GLN   240     -11.749  21.704 -10.304  1.00 10.00      A   
ATOM   1496 HE22 GLN   240     -11.392  21.784  -8.614  1.00 10.00      A   
ATOM   1497  C   GLN   240     -16.504  18.577  -9.264  1.00 10.00      A   
ATOM   1498  O   GLN   240     -16.923  18.468  -8.112  1.00 10.00      A   
ATOM   1499  N   ALA   241     -17.144  18.077 -10.309  1.00 10.00      A   
ATOM   1500  HN  ALA   241     -16.759  18.197 -11.205  1.00 10.00      A   
ATOM   1501  CA  ALA   241     -18.392  17.346 -10.166  1.00 10.00      A   
ATOM   1502  CB  ALA   241     -19.299  17.607 -11.360  1.00 10.00      A   
ATOM   1503  C   ALA   241     -18.122  15.853 -10.014  1.00 10.00      A   
ATOM   1504  O   ALA   241     -17.542  15.225 -10.901  1.00 10.00      A   
ATOM   1505  N   ILE   242     -18.537  15.300  -8.885  1.00 10.00      A   
ATOM   1506  HN  ILE   242     -18.992  15.867  -8.218  1.00 10.00      A   
ATOM   1507  CA  ILE   242     -18.343  13.883  -8.599  1.00 10.00      A   
ATOM   1508  CB  ILE   242     -17.553  13.673  -7.281  1.00 10.00      A   
ATOM   1509  CG1 ILE   242     -17.335  12.183  -6.990  1.00 10.00      A   
ATOM   1510  CG2 ILE   242     -18.233  14.370  -6.108  1.00 10.00      A   
ATOM   1511  CD1 ILE   242     -16.413  11.910  -5.821  1.00 10.00      A   
ATOM   1512  C   ILE   242     -19.681  13.142  -8.547  1.00 10.00      A   
ATOM   1513  O   ILE   242     -20.646  13.612  -7.935  1.00 10.00      A   
ATOM   1514  N   GLY   243     -19.732  11.986  -9.193  1.00 10.00      A   
ATOM   1515  HN  GLY   243     -18.928  11.660  -9.655  1.00 10.00      A   
ATOM   1516  CA  GLY   243     -20.945  11.194  -9.217  1.00 10.00      A   
ATOM   1517  C   GLY   243     -20.967  10.155  -8.117  1.00 10.00      A   
ATOM   1518  O   GLY   243     -20.859   8.954  -8.378  1.00 10.00      A   
ATOM   1519  N   MET   244     -21.096  10.618  -6.883  1.00 10.00      A   
ATOM   1520  HN  MET   244     -21.178  11.587  -6.743  1.00 10.00      A   
ATOM   1521  CA  MET   244     -21.127   9.729  -5.729  1.00 10.00      A   
ATOM   1522  CB  MET   244     -19.723   9.176  -5.448  1.00 10.00      A   
ATOM   1523  CG  MET   244     -19.689   7.699  -5.078  1.00 10.00      A   
ATOM   1524  SD  MET   244     -20.091   7.391  -3.347  1.00 10.00      A   
ATOM   1525  CE  MET   244     -18.723   8.208  -2.526  1.00 10.00      A   
ATOM   1526  C   MET   244     -21.651  10.472  -4.506  1.00 10.00      A   
ATOM   1527  O   MET   244     -21.102  11.505  -4.121  1.00 10.00      A   
ATOM   1528  N   ALA   245     -22.725   9.957  -3.916  1.00 10.00      A   
ATOM   1529  HN  ALA   245     -23.125   9.142  -4.280  1.00 10.00      A   
ATOM   1530  CA  ALA   245     -23.321  10.570  -2.735  1.00 10.00      A   
ATOM   1531  CB  ALA   245     -24.645   9.904  -2.397  1.00 10.00      A   
ATOM   1532  C   ALA   245     -22.364  10.487  -1.553  1.00 10.00      A   
ATOM   1533  O   ALA   245     -21.712   9.465  -1.353  1.00 10.00      A   
ATOM   1534  N   PRO   246     -22.257  11.567  -0.768  1.00 10.00      A   
ATOM   1535  CA  PRO   246     -21.367  11.618   0.394  1.00 10.00      A   
ATOM   1536  CB  PRO   246     -21.344  13.110   0.776  1.00 10.00      A   
ATOM   1537  CG  PRO   246     -22.052  13.822  -0.333  1.00 10.00      A   
ATOM   1538  CD  PRO   246     -22.989  12.823  -0.942  1.00 10.00      A   
ATOM   1539  C   PRO   246     -21.897  10.781   1.556  1.00 10.00      A   
ATOM   1540  O   PRO   246     -22.925  11.108   2.151  1.00 10.00      A   
ATOM   1541  N   PRO   247     -21.210   9.678   1.883  1.00 10.00      A   
ATOM   1542  CA  PRO   247     -21.599   8.790   2.966  1.00 10.00      A   
ATOM   1543  CB  PRO   247     -21.273   7.430   2.349  1.00 10.00      A   
ATOM   1544  CG  PRO   247     -20.087   7.678   1.459  1.00 10.00      A   
ATOM   1545  CD  PRO   247     -20.017   9.165   1.196  1.00 10.00      A   
ATOM   1546  C   PRO   247     -20.744   9.004   4.213  1.00 10.00      A   
ATOM   1547  O   PRO   247     -20.718   8.163   5.111  1.00 10.00      A   
ATOM   1548  N   ILE   248     -20.047  10.134   4.260  1.00 10.00      A   
ATOM   1549  HN  ILE   248     -20.126  10.773   3.522  1.00 10.00      A   
ATOM   1550  CA  ILE   248     -19.178  10.446   5.385  1.00 10.00      A   
ATOM   1551  CB  ILE   248     -18.067  11.450   5.003  1.00 10.00      A   
ATOM   1552  CG1 ILE   248     -17.191  11.773   6.216  1.00 10.00      A   
ATOM   1553  CG2 ILE   248     -18.652  12.715   4.389  1.00 10.00      A   
ATOM   1554  CD1 ILE   248     -15.985  12.630   5.902  1.00 10.00      A   
ATOM   1555  C   ILE   248     -19.967  10.939   6.600  1.00 10.00      A   
ATOM   1556  O   ILE   248     -19.669  10.569   7.735  1.00 10.00      A   
ATOM   1557  N   TYR   249     -20.990  11.748   6.359  1.00 10.00      A   
ATOM   1558  HN  TYR   249     -21.203  11.990   5.433  1.00 10.00      A   
ATOM   1559  CA  TYR   249     -21.813  12.279   7.439  1.00 10.00      A   
ATOM   1560  CB  TYR   249     -22.386  13.651   7.073  1.00 10.00      A   
ATOM   1561  CG  TYR   249     -21.343  14.746   7.012  1.00 10.00      A   
ATOM   1562  CD1 TYR   249     -20.995  15.333   5.804  1.00 10.00      A   
ATOM   1563  CD2 TYR   249     -20.704  15.187   8.164  1.00 10.00      A   
ATOM   1564  CE1 TYR   249     -20.039  16.331   5.743  1.00 10.00      A   
ATOM   1565  CE2 TYR   249     -19.750  16.184   8.112  1.00 10.00      A   
ATOM   1566  CZ  TYR   249     -19.421  16.752   6.900  1.00 10.00      A   
ATOM   1567  OH  TYR   249     -18.467  17.745   6.845  1.00 10.00      A   
ATOM   1568  HH  TYR   249     -17.853  17.639   7.583  1.00 10.00      A   
ATOM   1569  C   TYR   249     -22.924  11.304   7.812  1.00 10.00      A   
ATOM   1570  O   TYR   249     -24.111  11.633   7.755  1.00 10.00      A   
ATOM   1571  N   ASN   250     -22.523  10.096   8.182  1.00 10.00      A   
ATOM   1572  HN  ASN   250     -21.560   9.897   8.195  1.00 10.00      A   
ATOM   1573  CA  ASN   250     -23.461   9.056   8.573  1.00 10.00      A   
ATOM   1574  CB  ASN   250     -23.825   8.169   7.377  1.00 10.00      A   
ATOM   1575  CG  ASN   250     -24.950   7.202   7.696  1.00 10.00      A   
ATOM   1576  OD1 ASN   250     -25.727   7.417   8.626  1.00 10.00      A   
ATOM   1577  ND2 ASN   250     -25.058   6.137   6.917  1.00 10.00      A   
ATOM   1578 HD21 ASN   250     -24.414   6.030   6.184  1.00 10.00      A   
ATOM   1579 HD22 ASN   250     -25.780   5.498   7.105  1.00 10.00      A   
ATOM   1580  C   ASN   250     -22.870   8.219   9.697  1.00 10.00      A   
ATOM   1581  O   ASN   250     -22.119   7.275   9.455  1.00 10.00      A   
ATOM   1582  N   GLU   251     -23.203   8.584  10.926  1.00 10.00      A   
ATOM   1583  HN  GLU   251     -23.806   9.347  11.049  1.00 10.00      A   
ATOM   1584  CA  GLU   251     -22.699   7.887  12.101  1.00 10.00      A   
ATOM   1585  CB  GLU   251     -22.651   8.847  13.295  1.00 10.00      A   
ATOM   1586  CG  GLU   251     -21.945  10.165  13.003  1.00 10.00      A   
ATOM   1587  CD  GLU   251     -22.186  11.214  14.068  1.00 10.00      A   
ATOM   1588  OE1 GLU   251     -23.220  11.135  14.765  1.00 10.00      A   
ATOM   1589  OE2 GLU   251     -21.347  12.129  14.213  1.00 10.00      A   
ATOM   1590  C   GLU   251     -23.554   6.664  12.434  1.00 10.00      A   
ATOM   1591  O   GLU   251     -24.613   6.785  13.048  1.00 10.00      A   
ATOM   1592  N   VAL   252     -23.101   5.495  11.995  1.00 10.00      A   
ATOM   1593  HN  VAL   252     -22.267   5.475  11.476  1.00 10.00      A   
ATOM   1594  CA  VAL   252     -23.804   4.235  12.249  1.00 10.00      A   
ATOM   1595  CB  VAL   252     -24.769   3.861  11.095  1.00 10.00      A   
ATOM   1596  CG1 VAL   252     -26.073   4.642  11.186  1.00 10.00      A   
ATOM   1597  CG2 VAL   252     -24.108   4.060   9.738  1.00 10.00      A   
ATOM   1598  C   VAL   252     -22.796   3.103  12.429  1.00 10.00      A   
ATOM   1599  O   VAL   252     -21.608   3.364  12.641  1.00 10.00      A   
ATOM   1600  N   LEU   253     -23.287   1.862  12.349  1.00 10.00      A   
ATOM   1601  HN  LEU   253     -24.255   1.748  12.224  1.00 10.00      A   
ATOM   1602  CA  LEU   253     -22.456   0.657  12.471  1.00 10.00      A   
ATOM   1603  CB  LEU   253     -21.184   0.741  11.620  1.00 10.00      A   
ATOM   1604  CG  LEU   253     -21.306   0.290  10.170  1.00 10.00      A   
ATOM   1605  CD1 LEU   253     -20.150   0.845   9.357  1.00 10.00      A   
ATOM   1606  CD2 LEU   253     -21.332  -1.229  10.090  1.00 10.00      A   
ATOM   1607  C   LEU   253     -22.107   0.306  13.912  1.00 10.00      A   
ATOM   1608  O   LEU   253     -22.365   1.075  14.841  1.00 10.00      A   
ATOM   1609  N   GLU   254     -21.527  -0.875  14.078  1.00 10.00      A   
ATOM   1610  HN  GLU   254     -21.367  -1.441  13.296  1.00 10.00      A   
ATOM   1611  CA  GLU   254     -21.115  -1.357  15.383  1.00 10.00      A   
ATOM   1612  CB  GLU   254     -21.329  -2.869  15.485  1.00 10.00      A   
ATOM   1613  CG  GLU   254     -22.779  -3.293  15.617  1.00 10.00      A   
ATOM   1614  CD  GLU   254     -22.928  -4.769  15.923  1.00 10.00      A   
ATOM   1615  OE1 GLU   254     -23.994  -5.339  15.609  1.00 10.00      A   
ATOM   1616  OE2 GLU   254     -21.985  -5.372  16.480  1.00 10.00      A   
ATOM   1617  C   GLU   254     -19.644  -1.041  15.612  1.00 10.00      A   
ATOM   1618  O   GLU   254     -18.888  -0.819  14.662  1.00 10.00      A   
ATOM   1619  N   PHE   255     -19.241  -1.030  16.869  1.00 10.00      A   
ATOM   1620  HN  PHE   255     -19.888  -1.224  17.579  1.00 10.00      A   
ATOM   1621  CA  PHE   255     -17.862  -0.747  17.227  1.00 10.00      A   
ATOM   1622  CB  PHE   255     -17.786   0.498  18.113  1.00 10.00      A   
ATOM   1623  CG  PHE   255     -18.648   1.632  17.643  1.00 10.00      A   
ATOM   1624  CD1 PHE   255     -19.752   2.029  18.380  1.00 10.00      A   
ATOM   1625  CD2 PHE   255     -18.359   2.298  16.464  1.00 10.00      A   
ATOM   1626  CE1 PHE   255     -20.551   3.068  17.951  1.00 10.00      A   
ATOM   1627  CE2 PHE   255     -19.154   3.340  16.028  1.00 10.00      A   
ATOM   1628  CZ  PHE   255     -20.253   3.725  16.774  1.00 10.00      A   
ATOM   1629  C   PHE   255     -17.264  -1.937  17.962  1.00 10.00      A   
ATOM   1630  O   PHE   255     -16.093  -2.274  17.765  1.00 10.00      A   
ATOM   1631  N   ASP   256     -18.088  -2.554  18.815  1.00 10.00      A   
ATOM   1632  HN  ASP   256     -19.000  -2.208  18.917  1.00 10.00      A   
ATOM   1633  CA  ASP   256     -17.700  -3.718  19.621  1.00 10.00      A   
ATOM   1634  CB  ASP   256     -17.134  -4.857  18.767  1.00 10.00      A   
ATOM   1635  CG  ASP   256     -16.915  -6.126  19.564  1.00 10.00      A   
ATOM   1636  OD1 ASP   256     -17.902  -6.836  19.846  1.00 10.00      A   
ATOM   1637  OD2 ASP   256     -15.748  -6.427  19.897  1.00 10.00      A   
ATOM   1638  C   ASP   256     -16.740  -3.333  20.744  1.00 10.00      A   
ATOM   1639  O   ASP   256     -16.997  -3.607  21.915  1.00 10.00      A   
ATOM   1640  N   ASP   257     -15.647  -2.677  20.378  1.00 10.00      A   
ATOM   1641  HN  ASP   257     -15.504  -2.489  19.422  1.00 10.00      A   
ATOM   1642  CA  ASP   257     -14.650  -2.239  21.344  1.00 10.00      A   
ATOM   1643  CB  ASP   257     -13.277  -2.117  20.678  1.00 10.00      A   
ATOM   1644  CG  ASP   257     -12.515  -3.422  20.629  1.00 10.00      A   
ATOM   1645  OD1 ASP   257     -12.052  -3.886  21.693  1.00 10.00      A   
ATOM   1646  OD2 ASP   257     -12.357  -3.977  19.523  1.00 10.00      A   
ATOM   1647  C   ASP   257     -15.033  -0.896  21.952  1.00 10.00      A   
ATOM   1648  O   ASP   257     -14.394  -0.428  22.896  1.00 10.00      A   
ATOM   1649  N   GLY   258     -16.076  -0.280  21.408  1.00 10.00      A   
ATOM   1650  HN  GLY   258     -16.559  -0.713  20.673  1.00 10.00      A   
ATOM   1651  CA  GLY   258     -16.520   1.009  21.903  1.00 10.00      A   
ATOM   1652  C   GLY   258     -15.695   2.148  21.336  1.00 10.00      A   
ATOM   1653  O   GLY   258     -14.583   2.409  21.797  1.00 10.00      A   
ATOM   1654  N   THR   259     -16.231   2.824  20.333  1.00 10.00      A   
ATOM   1655  HN  THR   259     -17.125   2.582  20.015  1.00 10.00      A   
ATOM   1656  CA  THR   259     -15.532   3.930  19.694  1.00 10.00      A   
ATOM   1657  CB  THR   259     -14.842   3.464  18.394  1.00 10.00      A   
ATOM   1658  OG1 THR   259     -14.657   2.039  18.419  1.00 10.00      A   
ATOM   1659  HG1 THR   259     -14.706   1.698  17.513  1.00 10.00      A   
ATOM   1660  CG2 THR   259     -13.489   4.143  18.232  1.00 10.00      A   
ATOM   1661  C   THR   259     -16.508   5.050  19.349  1.00 10.00      A   
ATOM   1662  O   THR   259     -17.589   4.789  18.823  1.00 10.00      A   
ATOM   1663  N   PRO   260     -16.156   6.308  19.668  1.00 10.00      A   
ATOM   1664  CA  PRO   260     -17.002   7.464  19.356  1.00 10.00      A   
ATOM   1665  CB  PRO   260     -16.203   8.658  19.896  1.00 10.00      A   
ATOM   1666  CG  PRO   260     -15.262   8.069  20.890  1.00 10.00      A   
ATOM   1667  CD  PRO   260     -14.928   6.701  20.376  1.00 10.00      A   
ATOM   1668  C   PRO   260     -17.190   7.599  17.850  1.00 10.00      A   
ATOM   1669  O   PRO   260     -16.222   7.779  17.107  1.00 10.00      A   
ATOM   1670  N   ALA   261     -18.435   7.486  17.404  1.00 10.00      A   
ATOM   1671  HN  ALA   261     -19.160   7.331  18.046  1.00 10.00      A   
ATOM   1672  CA  ALA   261     -18.751   7.584  15.986  1.00 10.00      A   
ATOM   1673  CB  ALA   261     -20.141   7.028  15.713  1.00 10.00      A   
ATOM   1674  C   ALA   261     -18.652   9.018  15.490  1.00 10.00      A   
ATOM   1675  O   ALA   261     -19.488   9.857  15.826  1.00 10.00      A   
ATOM   1676  N   THR   262     -17.620   9.294  14.705  1.00 10.00      A   
ATOM   1677  HN  THR   262     -16.977   8.582  14.494  1.00 10.00      A   
ATOM   1678  CA  THR   262     -17.411  10.619  14.141  1.00 10.00      A   
ATOM   1679  CB  THR   262     -16.309  11.409  14.883  1.00 10.00      A   
ATOM   1680  OG1 THR   262     -15.082  10.668  14.880  1.00 10.00      A   
ATOM   1681  HG1 THR   262     -14.483  11.039  15.540  1.00 10.00      A   
ATOM   1682  CG2 THR   262     -16.716  11.713  16.316  1.00 10.00      A   
ATOM   1683  C   THR   262     -17.027  10.487  12.671  1.00 10.00      A   
ATOM   1684  O   THR   262     -16.398   9.501  12.275  1.00 10.00      A   
ATOM   1685  N   MET   263     -17.398  11.475  11.865  1.00 10.00      A   
ATOM   1686  HN  MET   263     -17.894  12.236  12.238  1.00 10.00      A   
ATOM   1687  CA  MET   263     -17.090  11.453  10.437  1.00 10.00      A   
ATOM   1688  CB  MET   263     -17.763  12.627   9.709  1.00 10.00      A   
ATOM   1689  CG  MET   263     -16.943  13.909   9.655  1.00 10.00      A   
ATOM   1690  SD  MET   263     -16.631  14.620  11.282  1.00 10.00      A   
ATOM   1691  CE  MET   263     -15.678  16.069  10.835  1.00 10.00      A   
ATOM   1692  C   MET   263     -15.581  11.448  10.196  1.00 10.00      A   
ATOM   1693  O   MET   263     -15.102  10.944   9.181  1.00 10.00      A   
ATOM   1694  N   SER   264     -14.839  11.995  11.149  1.00 10.00      A   
ATOM   1695  HN  SER   264     -15.281  12.373  11.937  1.00 10.00      A   
ATOM   1696  CA  SER   264     -13.389  12.052  11.049  1.00 10.00      A   
ATOM   1697  CB  SER   264     -12.820  13.044  12.072  1.00 10.00      A   
ATOM   1698  OG  SER   264     -11.531  13.502  11.692  1.00 10.00      A   
ATOM   1699  HG  SER   264     -11.617  14.162  10.989  1.00 10.00      A   
ATOM   1700  C   SER   264     -12.778  10.665  11.243  1.00 10.00      A   
ATOM   1701  O   SER   264     -11.895  10.259  10.487  1.00 10.00      A   
ATOM   1702  N   GLN   265     -13.270   9.929  12.241  1.00 10.00      A   
ATOM   1703  HN  GLN   265     -13.997  10.289  12.796  1.00 10.00      A   
ATOM   1704  CA  GLN   265     -12.756   8.593  12.521  1.00 10.00      A   
ATOM   1705  CB  GLN   265     -13.258   8.064  13.862  1.00 10.00      A   
ATOM   1706  CG  GLN   265     -12.594   8.706  15.067  1.00 10.00      A   
ATOM   1707  CD  GLN   265     -12.319   7.712  16.176  1.00 10.00      A   
ATOM   1708  OE1 GLN   265     -11.241   7.119  16.242  1.00 10.00      A   
ATOM   1709  NE2 GLN   265     -13.286   7.515  17.057  1.00 10.00      A   
ATOM   1710 HE21 GLN   265     -14.124   8.017  16.950  1.00 10.00      A   
ATOM   1711 HE22 GLN   265     -13.127   6.874  17.777  1.00 10.00      A   
ATOM   1712  C   GLN   265     -13.099   7.622  11.403  1.00 10.00      A   
ATOM   1713  O   GLN   265     -12.244   6.861  10.959  1.00 10.00      A   
ATOM   1714  N   VAL   266     -14.343   7.672  10.936  1.00 10.00      A   
ATOM   1715  HN  VAL   266     -14.977   8.310  11.333  1.00 10.00      A   
ATOM   1716  CA  VAL   266     -14.795   6.793   9.857  1.00 10.00      A   
ATOM   1717  CB  VAL   266     -16.268   7.066   9.474  1.00 10.00      A   
ATOM   1718  CG1 VAL   266     -16.698   6.178   8.315  1.00 10.00      A   
ATOM   1719  CG2 VAL   266     -17.179   6.840  10.674  1.00 10.00      A   
ATOM   1720  C   VAL   266     -13.901   6.942   8.626  1.00 10.00      A   
ATOM   1721  O   VAL   266     -13.496   5.950   8.015  1.00 10.00      A   
ATOM   1722  N   ALA   267     -13.575   8.185   8.291  1.00 10.00      A   
ATOM   1723  HN  ALA   267     -13.919   8.929   8.831  1.00 10.00      A   
ATOM   1724  CA  ALA   267     -12.728   8.473   7.141  1.00 10.00      A   
ATOM   1725  CB  ALA   267     -12.683   9.971   6.876  1.00 10.00      A   
ATOM   1726  C   ALA   267     -11.318   7.915   7.335  1.00 10.00      A   
ATOM   1727  O   ALA   267     -10.708   7.407   6.394  1.00 10.00      A   
ATOM   1728  N   LYS   268     -10.808   8.004   8.557  1.00 10.00      A   
ATOM   1729  HN  LYS   268     -11.347   8.406   9.273  1.00 10.00      A   
ATOM   1730  CA  LYS   268      -9.470   7.509   8.862  1.00 10.00      A   
ATOM   1731  CB  LYS   268      -8.976   8.080  10.193  1.00 10.00      A   
ATOM   1732  CG  LYS   268      -8.733   9.576  10.160  1.00 10.00      A   
ATOM   1733  CD  LYS   268      -8.704  10.173  11.555  1.00 10.00      A   
ATOM   1734  CE  LYS   268      -8.903  11.677  11.489  1.00 10.00      A   
ATOM   1735  NZ  LYS   268      -8.996  12.299  12.834  1.00 10.00      A   
ATOM   1736  HZ1 LYS   268      -9.228  11.580  13.552  1.00 10.00      A   
ATOM   1737  HZ2 LYS   268      -9.740  13.027  12.839  1.00 10.00      A   
ATOM   1738  HZ3 LYS   268      -8.089  12.744  13.084  1.00 10.00      A   
ATOM   1739  C   LYS   268      -9.447   5.985   8.898  1.00 10.00      A   
ATOM   1740  O   LYS   268      -8.503   5.353   8.413  1.00 10.00      A   
ATOM   1741  N   ASP   269     -10.498   5.403   9.463  1.00 10.00      A   
ATOM   1742  HN  ASP   269     -11.219   5.969   9.826  1.00 10.00      A   
ATOM   1743  CA  ASP   269     -10.619   3.951   9.569  1.00 10.00      A   
ATOM   1744  CB  ASP   269     -11.885   3.565  10.339  1.00 10.00      A   
ATOM   1745  CG  ASP   269     -11.631   3.296  11.809  1.00 10.00      A   
ATOM   1746  OD1 ASP   269     -11.674   4.253  12.614  1.00 10.00      A   
ATOM   1747  OD2 ASP   269     -11.393   2.129  12.171  1.00 10.00      A   
ATOM   1748  C   ASP   269     -10.643   3.310   8.188  1.00 10.00      A   
ATOM   1749  O   ASP   269      -9.892   2.370   7.917  1.00 10.00      A   
ATOM   1750  N   VAL   270     -11.492   3.836   7.310  1.00 10.00      A   
ATOM   1751  HN  VAL   270     -12.058   4.592   7.583  1.00 10.00      A   
ATOM   1752  CA  VAL   270     -11.611   3.303   5.960  1.00 10.00      A   
ATOM   1753  CB  VAL   270     -12.821   3.878   5.182  1.00 10.00      A   
ATOM   1754  CG1 VAL   270     -12.599   5.327   4.771  1.00 10.00      A   
ATOM   1755  CG2 VAL   270     -13.148   3.013   3.975  1.00 10.00      A   
ATOM   1756  C   VAL   270     -10.311   3.453   5.164  1.00 10.00      A   
ATOM   1757  O   VAL   270      -9.947   2.564   4.398  1.00 10.00      A   
ATOM   1758  N   CYS   271      -9.602   4.562   5.369  1.00 10.00      A   
ATOM   1759  HN  CYS   271      -9.936   5.235   6.001  1.00 10.00      A   
ATOM   1760  CA  CYS   271      -8.342   4.800   4.670  1.00 10.00      A   
ATOM   1761  CB  CYS   271      -7.852   6.233   4.897  1.00 10.00      A   
ATOM   1762  SG  CYS   271      -8.884   7.498   4.121  1.00 10.00      A   
ATOM   1763  HG  CYS   271      -9.940   7.699   4.904  1.00 10.00      A   
ATOM   1764  C   CYS   271      -7.285   3.790   5.110  1.00 10.00      A   
ATOM   1765  O   CYS   271      -6.534   3.256   4.289  1.00 10.00      A   
ATOM   1766  N   THR   272      -7.245   3.516   6.409  1.00 10.00      A   
ATOM   1767  HN  THR   272      -7.873   3.968   7.016  1.00 10.00      A   
ATOM   1768  CA  THR   272      -6.298   2.558   6.955  1.00 10.00      A   
ATOM   1769  CB  THR   272      -6.324   2.572   8.498  1.00 10.00      A   
ATOM   1770  OG1 THR   272      -6.082   3.910   8.957  1.00 10.00      A   
ATOM   1771  HG1 THR   272      -6.911   4.406   8.953  1.00 10.00      A   
ATOM   1772  CG2 THR   272      -5.260   1.646   9.071  1.00 10.00      A   
ATOM   1773  C   THR   272      -6.620   1.158   6.436  1.00 10.00      A   
ATOM   1774  O   THR   272      -5.720   0.369   6.129  1.00 10.00      A   
ATOM   1775  N   PHE   273      -7.912   0.866   6.323  1.00 10.00      A   
ATOM   1776  HN  PHE   273      -8.578   1.538   6.592  1.00 10.00      A   
ATOM   1777  CA  PHE   273      -8.373  -0.423   5.825  1.00 10.00      A   
ATOM   1778  CB  PHE   273      -9.883  -0.556   6.045  1.00 10.00      A   
ATOM   1779  CG  PHE   273     -10.496  -1.769   5.404  1.00 10.00      A   
ATOM   1780  CD1 PHE   273     -10.243  -3.035   5.901  1.00 10.00      A   
ATOM   1781  CD2 PHE   273     -11.327  -1.638   4.300  1.00 10.00      A   
ATOM   1782  CE1 PHE   273     -10.805  -4.151   5.312  1.00 10.00      A   
ATOM   1783  CE2 PHE   273     -11.892  -2.750   3.707  1.00 10.00      A   
ATOM   1784  CZ  PHE   273     -11.630  -4.008   4.213  1.00 10.00      A   
ATOM   1785  C   PHE   273      -8.036  -0.571   4.341  1.00 10.00      A   
ATOM   1786  O   PHE   273      -7.573  -1.625   3.898  1.00 10.00      A   
ATOM   1787  N   LEU   274      -8.262   0.497   3.581  1.00 10.00      A   
ATOM   1788  HN  LEU   274      -8.643   1.305   3.992  1.00 10.00      A   
ATOM   1789  CA  LEU   274      -7.977   0.497   2.150  1.00 10.00      A   
ATOM   1790  CB  LEU   274      -8.396   1.823   1.512  1.00 10.00      A   
ATOM   1791  CG  LEU   274      -9.901   2.051   1.358  1.00 10.00      A   
ATOM   1792  CD1 LEU   274     -10.172   3.441   0.805  1.00 10.00      A   
ATOM   1793  CD2 LEU   274     -10.519   0.987   0.465  1.00 10.00      A   
ATOM   1794  C   LEU   274      -6.498   0.229   1.894  1.00 10.00      A   
ATOM   1795  O   LEU   274      -6.143  -0.517   0.981  1.00 10.00      A   
ATOM   1796  N   ARG   275      -5.638   0.838   2.708  1.00 10.00      A   
ATOM   1797  HN  ARG   275      -5.984   1.434   3.409  1.00 10.00      A   
ATOM   1798  CA  ARG   275      -4.197   0.649   2.578  1.00 10.00      A   
ATOM   1799  CB  ARG   275      -3.435   1.532   3.578  1.00 10.00      A   
ATOM   1800  CG  ARG   275      -1.950   1.204   3.725  1.00 10.00      A   
ATOM   1801  CD  ARG   275      -1.164   1.491   2.450  1.00 10.00      A   
ATOM   1802  NE  ARG   275      -1.016   2.924   2.206  1.00 10.00      A   
ATOM   1803  HE  ARG   275      -1.450   3.536   2.851  1.00 10.00      A   
ATOM   1804  CZ  ARG   275      -0.323   3.451   1.193  1.00 10.00      A   
ATOM   1805  NH1 ARG   275       0.312   2.676   0.324  1.00 10.00      A   
ATOM   1806 HH11 ARG   275       0.845   3.108  -0.462  1.00 10.00      A   
ATOM   1807 HH12 ARG   275       0.291   1.628   0.419  1.00 10.00      A   
ATOM   1808  NH2 ARG   275      -0.267   4.768   1.043  1.00 10.00      A   
ATOM   1809 HH21 ARG   275      -0.770   5.401   1.715  1.00 10.00      A   
ATOM   1810 HH22 ARG   275       0.276   5.179   0.254  1.00 10.00      A   
ATOM   1811  C   ARG   275      -3.834  -0.821   2.770  1.00 10.00      A   
ATOM   1812  O   ARG   275      -2.923  -1.337   2.121  1.00 10.00      A   
ATOM   1813  N   TRP   276      -4.559  -1.495   3.656  1.00 10.00      A   
ATOM   1814  HN  TRP   276      -5.282  -1.035   4.134  1.00 10.00      A   
ATOM   1815  CA  TRP   276      -4.311  -2.905   3.919  1.00 10.00      A   
ATOM   1816  CB  TRP   276      -5.050  -3.389   5.170  1.00 10.00      A   
ATOM   1817  CG  TRP   276      -4.973  -4.877   5.339  1.00 10.00      A   
ATOM   1818  CD1 TRP   276      -3.932  -5.591   5.857  1.00 10.00      A   
ATOM   1819  CD2 TRP   276      -5.966  -5.835   4.956  1.00 10.00      A   
ATOM   1820  NE1 TRP   276      -4.215  -6.934   5.818  1.00 10.00      A   
ATOM   1821  HE1 TRP   276      -3.623  -7.651   6.135  1.00 10.00      A   
ATOM   1822  CE2 TRP   276      -5.460  -7.110   5.273  1.00 10.00      A   
ATOM   1823  CE3 TRP   276      -7.234  -5.737   4.376  1.00 10.00      A   
ATOM   1824  CZ2 TRP   276      -6.178  -8.279   5.029  1.00 10.00      A   
ATOM   1825  CZ3 TRP   276      -7.945  -6.898   4.136  1.00 10.00      A   
ATOM   1826  CH2 TRP   276      -7.415  -8.152   4.461  1.00 10.00      A   
ATOM   1827  C   TRP   276      -4.703  -3.754   2.715  1.00 10.00      A   
ATOM   1828  O   TRP   276      -3.978  -4.664   2.328  1.00 10.00      A   
ATOM   1829  N   ALA   277      -5.853  -3.448   2.129  1.00 10.00      A   
ATOM   1830  HN  ALA   277      -6.393  -2.709   2.490  1.00 10.00      A   
ATOM   1831  CA  ALA   277      -6.334  -4.183   0.965  1.00 10.00      A   
ATOM   1832  CB  ALA   277      -7.724  -3.708   0.578  1.00 10.00      A   
ATOM   1833  C   ALA   277      -5.367  -4.016  -0.202  1.00 10.00      A   
ATOM   1834  O   ALA   277      -5.198  -4.917  -1.024  1.00 10.00      A   
ATOM   1835  N   ALA   278      -4.738  -2.850  -0.256  1.00 10.00      A   
ATOM   1836  HN  ALA   278      -4.935  -2.174   0.427  1.00 10.00      A   
ATOM   1837  CA  ALA   278      -3.779  -2.539  -1.301  1.00 10.00      A   
ATOM   1838  CB  ALA   278      -3.523  -1.042  -1.339  1.00 10.00      A   
ATOM   1839  C   ALA   278      -2.469  -3.289  -1.087  1.00 10.00      A   
ATOM   1840  O   ALA   278      -1.843  -3.753  -2.045  1.00 10.00      A   
ATOM   1841  N   GLU   279      -2.055  -3.391   0.171  1.00 10.00      A   
ATOM   1842  HN  GLU   279      -2.605  -3.001   0.884  1.00 10.00      A   
ATOM   1843  CA  GLU   279      -0.816  -4.077   0.527  1.00 10.00      A   
ATOM   1844  CB  GLU   279       0.308  -3.072   0.768  1.00 10.00      A   
ATOM   1845  CG  GLU   279       0.584  -2.125  -0.378  1.00 10.00      A   
ATOM   1846  CD  GLU   279       1.485  -0.995   0.049  1.00 10.00      A   
ATOM   1847  OE1 GLU   279       1.015   0.159   0.093  1.00 10.00      A   
ATOM   1848  OE2 GLU   279       2.663  -1.265   0.384  1.00 10.00      A   
ATOM   1849  C   GLU   279      -0.997  -4.896   1.796  1.00 10.00      A   
ATOM   1850  O   GLU   279      -0.735  -4.407   2.898  1.00 10.00      A   
ATOM   1851  N   PRO   280      -1.453  -6.144   1.673  1.00 10.00      A   
ATOM   1852  CA  PRO   280      -1.649  -7.017   2.831  1.00 10.00      A   
ATOM   1853  CB  PRO   280      -2.223  -8.304   2.223  1.00 10.00      A   
ATOM   1854  CG  PRO   280      -2.733  -7.904   0.878  1.00 10.00      A   
ATOM   1855  CD  PRO   280      -1.838  -6.795   0.412  1.00 10.00      A   
ATOM   1856  C   PRO   280      -0.325  -7.311   3.528  1.00 10.00      A   
ATOM   1857  O   PRO   280      -0.274  -7.510   4.741  1.00 10.00      A   
ATOM   1858  N   GLU   281       0.752  -7.294   2.759  1.00 10.00      A   
ATOM   1859  HN  GLU   281       0.656  -7.082   1.803  1.00 10.00      A   
ATOM   1860  CA  GLU   281       2.071  -7.579   3.295  1.00 10.00      A   
ATOM   1861  CB  GLU   281       2.876  -8.439   2.313  1.00 10.00      A   
ATOM   1862  CG  GLU   281       3.420  -7.692   1.103  1.00 10.00      A   
ATOM   1863  CD  GLU   281       2.342  -7.229   0.146  1.00 10.00      A   
ATOM   1864  OE1 GLU   281       1.787  -8.077  -0.584  1.00 10.00      A   
ATOM   1865  OE2 GLU   281       2.055  -6.014   0.110  1.00 10.00      A   
ATOM   1866  C   GLU   281       2.833  -6.304   3.661  1.00 10.00      A   
ATOM   1867  O   GLU   281       4.052  -6.334   3.831  1.00 10.00      A   
ATOM   1868  N   HIS   282       2.119  -5.185   3.789  1.00 10.00      A   
ATOM   1869  HN  HIS   282       1.147  -5.213   3.632  1.00 10.00      A   
ATOM   1870  CA  HIS   282       2.751  -3.912   4.145  1.00 10.00      A   
ATOM   1871  CB  HIS   282       1.723  -2.779   4.183  1.00 10.00      A   
ATOM   1872  CG  HIS   282       2.304  -1.395   4.125  1.00 10.00      A   
ATOM   1873  ND1 HIS   282       2.626  -0.759   2.943  1.00 10.00      A   
ATOM   1874  HD1 HIS   282       2.524  -1.135   2.029  1.00 10.00      A   
ATOM   1875  CD2 HIS   282       2.598  -0.513   5.110  1.00 10.00      A   
ATOM   1876  CE1 HIS   282       3.089   0.446   3.204  1.00 10.00      A   
ATOM   1877  NE2 HIS   282       3.083   0.622   4.508  1.00 10.00      A   
ATOM   1878  HE2 HIS   282       3.374   1.442   4.968  1.00 10.00      A   
ATOM   1879  C   HIS   282       3.470  -4.036   5.488  1.00 10.00      A   
ATOM   1880  O   HIS   282       4.486  -3.382   5.720  1.00 10.00      A   
ATOM   1881  N   ASP   283       2.933  -4.887   6.360  1.00 10.00      A   
ATOM   1882  HN  ASP   283       2.110  -5.357   6.116  1.00 10.00      A   
ATOM   1883  CA  ASP   283       3.531  -5.138   7.671  1.00 10.00      A   
ATOM   1884  CB  ASP   283       2.620  -6.049   8.511  1.00 10.00      A   
ATOM   1885  CG  ASP   283       1.564  -5.303   9.310  1.00 10.00      A   
ATOM   1886  OD1 ASP   283       1.925  -4.375  10.072  1.00 10.00      A   
ATOM   1887  OD2 ASP   283       0.367  -5.661   9.200  1.00 10.00      A   
ATOM   1888  C   ASP   283       4.887  -5.819   7.482  1.00 10.00      A   
ATOM   1889  O   ASP   283       5.902  -5.386   8.028  1.00 10.00      A   
ATOM   1890  N   HIS   284       4.889  -6.870   6.663  1.00 10.00      A   
ATOM   1891  HN  HIS   284       4.045  -7.142   6.244  1.00 10.00      A   
ATOM   1892  CA  HIS   284       6.099  -7.640   6.370  1.00 10.00      A   
ATOM   1893  CB  HIS   284       5.741  -8.890   5.554  1.00 10.00      A   
ATOM   1894  CG  HIS   284       6.867  -9.865   5.374  1.00 10.00      A   
ATOM   1895  ND1 HIS   284       7.174 -10.840   6.298  1.00 10.00      A   
ATOM   1896  HD1 HIS   284       6.706 -10.996   7.152  1.00 10.00      A   
ATOM   1897  CD2 HIS   284       7.753 -10.018   4.362  1.00 10.00      A   
ATOM   1898  CE1 HIS   284       8.201 -11.547   5.864  1.00 10.00      A   
ATOM   1899  NE2 HIS   284       8.569 -11.070   4.692  1.00 10.00      A   
ATOM   1900  HE2 HIS   284       9.305 -11.418   4.143  1.00 10.00      A   
ATOM   1901  C   HIS   284       7.121  -6.792   5.617  1.00 10.00      A   
ATOM   1902  O   HIS   284       8.329  -6.945   5.805  1.00 10.00      A   
ATOM   1903  N   ARG   285       6.624  -5.898   4.767  1.00 10.00      A   
ATOM   1904  HN  ARG   285       5.649  -5.841   4.657  1.00 10.00      A   
ATOM   1905  CA  ARG   285       7.475  -5.009   3.981  1.00 10.00      A   
ATOM   1906  CB  ARG   285       6.613  -4.116   3.082  1.00 10.00      A   
ATOM   1907  CG  ARG   285       7.384  -3.287   2.067  1.00 10.00      A   
ATOM   1908  CD  ARG   285       6.496  -2.898   0.891  1.00 10.00      A   
ATOM   1909  NE  ARG   285       6.317  -4.008  -0.049  1.00 10.00      A   
ATOM   1910  HE  ARG   285       7.128  -4.357  -0.487  1.00 10.00      A   
ATOM   1911  CZ  ARG   285       5.138  -4.567  -0.343  1.00 10.00      A   
ATOM   1912  NH1 ARG   285       4.024  -4.121   0.224  1.00 10.00      A   
ATOM   1913 HH11 ARG   285       3.103  -4.569  -0.005  1.00 10.00      A   
ATOM   1914 HH12 ARG   285       4.058  -3.328   0.892  1.00 10.00      A   
ATOM   1915  NH2 ARG   285       5.073  -5.568  -1.212  1.00 10.00      A   
ATOM   1916 HH21 ARG   285       4.154  -6.000  -1.445  1.00 10.00      A   
ATOM   1917 HH22 ARG   285       5.943  -5.926  -1.669  1.00 10.00      A   
ATOM   1918  C   ARG   285       8.352  -4.165   4.900  1.00 10.00      A   
ATOM   1919  O   ARG   285       9.517  -3.900   4.600  1.00 10.00      A   
ATOM   1920  N   LYS   286       7.785  -3.758   6.032  1.00 10.00      A   
ATOM   1921  HN  LYS   286       6.852  -4.004   6.215  1.00 10.00      A   
ATOM   1922  CA  LYS   286       8.513  -2.962   7.009  1.00 10.00      A   
ATOM   1923  CB  LYS   286       7.562  -2.068   7.802  1.00 10.00      A   
ATOM   1924  CG  LYS   286       6.861  -1.023   6.955  1.00 10.00      A   
ATOM   1925  CD  LYS   286       6.108  -0.026   7.818  1.00 10.00      A   
ATOM   1926  CE  LYS   286       5.521   1.092   6.976  1.00 10.00      A   
ATOM   1927  NZ  LYS   286       6.573   1.965   6.398  1.00 10.00      A   
ATOM   1928  HZ1 LYS   286       6.233   2.402   5.518  1.00 10.00      A   
ATOM   1929  HZ2 LYS   286       7.428   1.409   6.189  1.00 10.00      A   
ATOM   1930  HZ3 LYS   286       6.819   2.719   7.073  1.00 10.00      A   
ATOM   1931  C   LYS   286       9.303  -3.865   7.948  1.00 10.00      A   
ATOM   1932  O   LYS   286      10.337  -3.465   8.489  1.00 10.00      A   
ATOM   1933  N   ARG   287       8.808  -5.082   8.141  1.00 10.00      A   
ATOM   1934  HN  ARG   287       7.963  -5.324   7.708  1.00 10.00      A   
ATOM   1935  CA  ARG   287       9.468  -6.064   8.993  1.00 10.00      A   
ATOM   1936  CB  ARG   287       8.611  -7.333   9.085  1.00 10.00      A   
ATOM   1937  CG  ARG   287       9.281  -8.504   9.786  1.00 10.00      A   
ATOM   1938  CD  ARG   287       9.197  -8.375  11.297  1.00 10.00      A   
ATOM   1939  NE  ARG   287       7.899  -8.802  11.819  1.00 10.00      A   
ATOM   1940  HE  ARG   287       7.123  -8.220  11.629  1.00 10.00      A   
ATOM   1941  CZ  ARG   287       7.712  -9.918  12.526  1.00 10.00      A   
ATOM   1942  NH1 ARG   287       8.738 -10.718  12.804  1.00 10.00      A   
ATOM   1943 HH11 ARG   287       8.587 -11.591  13.358  1.00 10.00      A   
ATOM   1944 HH12 ARG   287       9.695 -10.480  12.467  1.00 10.00      A   
ATOM   1945  NH2 ARG   287       6.498 -10.233  12.964  1.00 10.00      A   
ATOM   1946 HH21 ARG   287       5.685  -9.611  12.754  1.00 10.00      A   
ATOM   1947 HH22 ARG   287       6.349 -11.107  13.515  1.00 10.00      A   
ATOM   1948  C   ARG   287      10.845  -6.403   8.427  1.00 10.00      A   
ATOM   1949  O   ARG   287      11.838  -6.442   9.153  1.00 10.00      A   
ATOM   1950  N   MET   288      10.895  -6.621   7.115  1.00 10.00      A   
ATOM   1951  HN  MET   288      10.068  -6.557   6.589  1.00 10.00      A   
ATOM   1952  CA  MET   288      12.144  -6.953   6.440  1.00 10.00      A   
ATOM   1953  CB  MET   288      11.881  -7.467   5.025  1.00 10.00      A   
ATOM   1954  CG  MET   288      11.251  -8.848   4.977  1.00 10.00      A   
ATOM   1955  SD  MET   288      12.250 -10.102   5.809  1.00 10.00      A   
ATOM   1956  CE  MET   288      13.646 -10.225   4.689  1.00 10.00      A   
ATOM   1957  C   MET   288      13.073  -5.748   6.398  1.00 10.00      A   
ATOM   1958  O   MET   288      14.293  -5.890   6.291  1.00 10.00      A   
ATOM   1959  N   GLY   289      12.486  -4.562   6.499  1.00 10.00      A   
ATOM   1960  HN  GLY   289      11.510  -4.517   6.590  1.00 10.00      A   
ATOM   1961  CA  GLY   289      13.266  -3.341   6.483  1.00 10.00      A   
ATOM   1962  C   GLY   289      14.194  -3.258   7.677  1.00 10.00      A   
ATOM   1963  O   GLY   289      15.328  -2.790   7.564  1.00 10.00      A   
ATOM   1964  N   LEU   290      13.705  -3.725   8.821  1.00 10.00      A   
ATOM   1965  HN  LEU   290      12.791  -4.081   8.838  1.00 10.00      A   
ATOM   1966  CA  LEU   290      14.491  -3.726  10.047  1.00 10.00      A   
ATOM   1967  CB  LEU   290      13.621  -4.147  11.238  1.00 10.00      A   
ATOM   1968  CG  LEU   290      14.318  -4.209  12.601  1.00 10.00      A   
ATOM   1969  CD1 LEU   290      14.686  -2.814  13.088  1.00 10.00      A   
ATOM   1970  CD2 LEU   290      13.446  -4.927  13.618  1.00 10.00      A   
ATOM   1971  C   LEU   290      15.672  -4.673   9.902  1.00 10.00      A   
ATOM   1972  O   LEU   290      16.796  -4.351  10.288  1.00 10.00      A   
ATOM   1973  N   LYS   291      15.409  -5.836   9.318  1.00 10.00      A   
ATOM   1974  HN  LYS   291      14.493  -6.024   9.022  1.00 10.00      A   
ATOM   1975  CA  LYS   291      16.445  -6.836   9.106  1.00 10.00      A   
ATOM   1976  CB  LYS   291      15.847  -8.106   8.499  1.00 10.00      A   
ATOM   1977  CG  LYS   291      14.895  -8.861   9.413  1.00 10.00      A   
ATOM   1978  CD  LYS   291      14.450 -10.168   8.780  1.00 10.00      A   
ATOM   1979  CE  LYS   291      13.664 -11.023   9.762  1.00 10.00      A   
ATOM   1980  NZ  LYS   291      13.435 -12.401   9.243  1.00 10.00      A   
ATOM   1981  HZ1 LYS   291      12.928 -12.970   9.954  1.00 10.00      A   
ATOM   1982  HZ2 LYS   291      14.346 -12.862   9.035  1.00 10.00      A   
ATOM   1983  HZ3 LYS   291      12.870 -12.371   8.373  1.00 10.00      A   
ATOM   1984  C   LYS   291      17.530  -6.284   8.189  1.00 10.00      A   
ATOM   1985  O   LYS   291      18.719  -6.500   8.415  1.00 10.00      A   
ATOM   1986  N   MET   292      17.106  -5.558   7.158  1.00 10.00      A   
ATOM   1987  HN  MET   292      16.140  -5.427   7.033  1.00 10.00      A   
ATOM   1988  CA  MET   292      18.027  -4.962   6.201  1.00 10.00      A   
ATOM   1989  CB  MET   292      17.245  -4.277   5.071  1.00 10.00      A   
ATOM   1990  CG  MET   292      18.107  -3.553   4.043  1.00 10.00      A   
ATOM   1991  SD  MET   292      18.440  -1.834   4.488  1.00 10.00      A   
ATOM   1992  CE  MET   292      16.778  -1.161   4.518  1.00 10.00      A   
ATOM   1993  C   MET   292      18.960  -3.968   6.889  1.00 10.00      A   
ATOM   1994  O   MET   292      20.169  -3.963   6.643  1.00 10.00      A   
ATOM   1995  N   LEU   293      18.391  -3.143   7.763  1.00 10.00      A   
ATOM   1996  HN  LEU   293      17.423  -3.210   7.925  1.00 10.00      A   
ATOM   1997  CA  LEU   293      19.161  -2.139   8.486  1.00 10.00      A   
ATOM   1998  CB  LEU   293      18.233  -1.188   9.248  1.00 10.00      A   
ATOM   1999  CG  LEU   293      17.402  -0.224   8.397  1.00 10.00      A   
ATOM   2000  CD1 LEU   293      16.402   0.528   9.261  1.00 10.00      A   
ATOM   2001  CD2 LEU   293      18.302   0.749   7.651  1.00 10.00      A   
ATOM   2002  C   LEU   293      20.151  -2.780   9.450  1.00 10.00      A   
ATOM   2003  O   LEU   293      21.277  -2.308   9.599  1.00 10.00      A   
ATOM   2004  N   LEU   294      19.725  -3.851  10.104  1.00 10.00      A   
ATOM   2005  HN  LEU   294      18.808  -4.173   9.951  1.00 10.00      A   
ATOM   2006  CA  LEU   294      20.576  -4.551  11.057  1.00 10.00      A   
ATOM   2007  CB  LEU   294      19.750  -5.499  11.929  1.00 10.00      A   
ATOM   2008  CG  LEU   294      18.759  -4.842  12.892  1.00 10.00      A   
ATOM   2009  CD1 LEU   294      17.958  -5.900  13.636  1.00 10.00      A   
ATOM   2010  CD2 LEU   294      19.479  -3.924  13.872  1.00 10.00      A   
ATOM   2011  C   LEU   294      21.695  -5.316  10.354  1.00 10.00      A   
ATOM   2012  O   LEU   294      22.853  -5.250  10.761  1.00 10.00      A   
ATOM   2013  N   MET   295      21.345  -6.033   9.294  1.00 10.00      A   
ATOM   2014  HN  MET   295      20.403  -6.039   9.011  1.00 10.00      A   
ATOM   2015  CA  MET   295      22.320  -6.816   8.544  1.00 10.00      A   
ATOM   2016  CB  MET   295      21.631  -7.747   7.543  1.00 10.00      A   
ATOM   2017  CG  MET   295      21.067  -9.016   8.161  1.00 10.00      A   
ATOM   2018  SD  MET   295      20.438 -10.171   6.926  1.00 10.00      A   
ATOM   2019  CE  MET   295      18.999  -9.287   6.334  1.00 10.00      A   
ATOM   2020  C   MET   295      23.334  -5.927   7.835  1.00 10.00      A   
ATOM   2021  O   MET   295      24.537  -6.049   8.056  1.00 10.00      A   
ATOM   2022  N   MET   296      22.846  -5.016   7.003  1.00 10.00      A   
ATOM   2023  HN  MET   296      21.871  -4.940   6.890  1.00 10.00      A   
ATOM   2024  CA  MET   296      23.724  -4.119   6.260  1.00 10.00      A   
ATOM   2025  CB  MET   296      22.945  -3.332   5.207  1.00 10.00      A   
ATOM   2026  CG  MET   296      22.589  -4.139   3.970  1.00 10.00      A   
ATOM   2027  SD  MET   296      24.045  -4.710   3.071  1.00 10.00      A   
ATOM   2028  CE  MET   296      24.641  -3.175   2.359  1.00 10.00      A   
ATOM   2029  C   MET   296      24.467  -3.172   7.193  1.00 10.00      A   
ATOM   2030  O   MET   296      25.555  -2.694   6.871  1.00 10.00      A   
ATOM   2031  N   GLY   297      23.878  -2.920   8.356  1.00 10.00      A   
ATOM   2032  HN  GLY   297      23.012  -3.336   8.556  1.00 10.00      A   
ATOM   2033  CA  GLY   297      24.491  -2.042   9.332  1.00 10.00      A   
ATOM   2034  C   GLY   297      25.734  -2.655   9.946  1.00 10.00      A   
ATOM   2035  O   GLY   297      26.522  -1.967  10.593  1.00 10.00      A   
ATOM   2036  N   LEU   298      25.902  -3.955   9.751  1.00 10.00      A   
ATOM   2037  HN  LEU   298      25.223  -4.453   9.246  1.00 10.00      A   
ATOM   2038  CA  LEU   298      27.059  -4.664  10.273  1.00 10.00      A   
ATOM   2039  CB  LEU   298      26.618  -5.868  11.109  1.00 10.00      A   
ATOM   2040  CG  LEU   298      25.771  -5.562  12.346  1.00 10.00      A   
ATOM   2041  CD1 LEU   298      25.250  -6.849  12.968  1.00 10.00      A   
ATOM   2042  CD2 LEU   298      26.574  -4.762  13.360  1.00 10.00      A   
ATOM   2043  C   LEU   298      27.964  -5.119   9.134  1.00 10.00      A   
ATOM   2044  O   LEU   298      29.189  -5.065   9.242  1.00 10.00      A   
ATOM   2045  N   LEU   299      27.349  -5.549   8.036  1.00 10.00      A   
ATOM   2046  HN  LEU   299      26.368  -5.559   8.012  1.00 10.00      A   
ATOM   2047  CA  LEU   299      28.088  -6.025   6.869  1.00 10.00      A   
ATOM   2048  CB  LEU   299      27.128  -6.582   5.816  1.00 10.00      A   
ATOM   2049  CG  LEU   299      26.382  -7.867   6.189  1.00 10.00      A   
ATOM   2050  CD1 LEU   299      25.366  -8.222   5.115  1.00 10.00      A   
ATOM   2051  CD2 LEU   299      27.359  -9.012   6.405  1.00 10.00      A   
ATOM   2052  C   LEU   299      28.958  -4.935   6.252  1.00 10.00      A   
ATOM   2053  O   LEU   299      30.124  -5.172   5.934  1.00 10.00      A   
ATOM   2054  N   LEU   300      28.391  -3.742   6.090  1.00 10.00      A   
ATOM   2055  HN  LEU   300      27.465  -3.611   6.383  1.00 10.00      A   
ATOM   2056  CA  LEU   300      29.117  -2.622   5.493  1.00 10.00      A   
ATOM   2057  CB  LEU   300      28.231  -1.375   5.360  1.00 10.00      A   
ATOM   2058  CG  LEU   300      28.859  -0.170   4.653  1.00 10.00      A   
ATOM   2059  CD1 LEU   300      29.085  -0.467   3.180  1.00 10.00      A   
ATOM   2060  CD2 LEU   300      27.984   1.060   4.826  1.00 10.00      A   
ATOM   2061  C   LEU   300      30.434  -2.314   6.220  1.00 10.00      A   
ATOM   2062  O   LEU   300      31.502  -2.390   5.608  1.00 10.00      A   
ATOM   2063  N   PRO   301      30.392  -1.975   7.529  1.00 10.00      A   
ATOM   2064  CA  PRO   301      31.605  -1.662   8.295  1.00 10.00      A   
ATOM   2065  CB  PRO   301      31.080  -1.336   9.699  1.00 10.00      A   
ATOM   2066  CG  PRO   301      29.648  -0.987   9.495  1.00 10.00      A   
ATOM   2067  CD  PRO   301      29.181  -1.847   8.361  1.00 10.00      A   
ATOM   2068  C   PRO   301      32.578  -2.839   8.352  1.00 10.00      A   
ATOM   2069  O   PRO   301      33.798  -2.647   8.360  1.00 10.00      A   
ATOM   2070  N   LEU   302      32.036  -4.053   8.382  1.00 10.00      A   
ATOM   2071  HN  LEU   302      31.058  -4.142   8.369  1.00 10.00      A   
ATOM   2072  CA  LEU   302      32.856  -5.256   8.439  1.00 10.00      A   
ATOM   2073  CB  LEU   302      31.985  -6.496   8.648  1.00 10.00      A   
ATOM   2074  CG  LEU   302      32.728  -7.793   8.973  1.00 10.00      A   
ATOM   2075  CD1 LEU   302      33.388  -7.705  10.341  1.00 10.00      A   
ATOM   2076  CD2 LEU   302      31.785  -8.983   8.904  1.00 10.00      A   
ATOM   2077  C   LEU   302      33.697  -5.408   7.176  1.00 10.00      A   
ATOM   2078  O   LEU   302      34.914  -5.597   7.251  1.00 10.00      A   
ATOM   2079  N   VAL   303      33.046  -5.312   6.019  1.00 10.00      A   
ATOM   2080  HN  VAL   303      32.073  -5.162   6.027  1.00 10.00      A   
ATOM   2081  CA  VAL   303      33.736  -5.436   4.740  1.00 10.00      A   
ATOM   2082  CB  VAL   303      32.751  -5.564   3.557  1.00 10.00      A   
ATOM   2083  CG1 VAL   303      33.507  -5.716   2.247  1.00 10.00      A   
ATOM   2084  CG2 VAL   303      31.823  -6.752   3.767  1.00 10.00      A   
ATOM   2085  C   VAL   303      34.680  -4.254   4.522  1.00 10.00      A   
ATOM   2086  O   VAL   303      35.764  -4.408   3.952  1.00 10.00      A   
ATOM   2087  N   TYR   304      34.271  -3.081   4.995  1.00 10.00      A   
ATOM   2088  HN  TYR   304      33.389  -3.020   5.425  1.00 10.00      A   
ATOM   2089  CA  TYR   304      35.089  -1.878   4.876  1.00 10.00      A   
ATOM   2090  CB  TYR   304      34.361  -0.681   5.503  1.00 10.00      A   
ATOM   2091  CG  TYR   304      35.165   0.603   5.536  1.00 10.00      A   
ATOM   2092  CD1 TYR   304      35.338   1.370   4.391  1.00 10.00      A   
ATOM   2093  CD2 TYR   304      35.747   1.049   6.717  1.00 10.00      A   
ATOM   2094  CE1 TYR   304      36.069   2.544   4.419  1.00 10.00      A   
ATOM   2095  CE2 TYR   304      36.480   2.221   6.753  1.00 10.00      A   
ATOM   2096  CZ  TYR   304      36.638   2.964   5.602  1.00 10.00      A   
ATOM   2097  OH  TYR   304      37.367   4.131   5.636  1.00 10.00      A   
ATOM   2098  HH  TYR   304      38.088   4.040   6.270  1.00 10.00      A   
ATOM   2099  C   TYR   304      36.440  -2.098   5.556  1.00 10.00      A   
ATOM   2100  O   TYR   304      37.488  -1.693   5.039  1.00 10.00      A   
ATOM   2101  N   ALA   305      36.403  -2.766   6.705  1.00 10.00      A   
ATOM   2102  HN  ALA   305      35.535  -3.068   7.053  1.00 10.00      A   
ATOM   2103  CA  ALA   305      37.611  -3.066   7.464  1.00 10.00      A   
ATOM   2104  CB  ALA   305      37.263  -3.422   8.900  1.00 10.00      A   
ATOM   2105  C   ALA   305      38.383  -4.205   6.806  1.00 10.00      A   
ATOM   2106  O   ALA   305      39.606  -4.291   6.923  1.00 10.00      A   
ATOM   2107  N   MET   306      37.660  -5.083   6.116  1.00 10.00      A   
ATOM   2108  HN  MET   306      36.685  -4.968   6.065  1.00 10.00      A   
ATOM   2109  CA  MET   306      38.278  -6.210   5.430  1.00 10.00      A   
ATOM   2110  CB  MET   306      37.215  -7.146   4.845  1.00 10.00      A   
ATOM   2111  CG  MET   306      36.579  -8.089   5.852  1.00 10.00      A   
ATOM   2112  SD  MET   306      35.275  -9.104   5.128  1.00 10.00      A   
ATOM   2113  CE  MET   306      36.201 -10.012   3.892  1.00 10.00      A   
ATOM   2114  C   MET   306      39.188  -5.713   4.319  1.00 10.00      A   
ATOM   2115  O   MET   306      40.351  -6.113   4.228  1.00 10.00      A   
ATOM   2116  N   LYS   307      38.653  -4.827   3.488  1.00 10.00      A   
ATOM   2117  HN  LYS   307      37.715  -4.556   3.618  1.00 10.00      A   
ATOM   2118  CA  LYS   307      39.408  -4.258   2.380  1.00 10.00      A   
ATOM   2119  CB  LYS   307      38.506  -3.356   1.536  1.00 10.00      A   
ATOM   2120  CG  LYS   307      37.303  -4.053   0.927  1.00 10.00      A   
ATOM   2121  CD  LYS   307      36.542  -3.111   0.009  1.00 10.00      A   
ATOM   2122  CE  LYS   307      35.278  -3.756  -0.528  1.00 10.00      A   
ATOM   2123  NZ  LYS   307      34.599  -2.886  -1.524  1.00 10.00      A   
ATOM   2124  HZ1 LYS   307      33.625  -3.214  -1.682  1.00 10.00      A   
ATOM   2125  HZ2 LYS   307      35.109  -2.911  -2.428  1.00 10.00      A   
ATOM   2126  HZ3 LYS   307      34.571  -1.902  -1.183  1.00 10.00      A   
ATOM   2127  C   LYS   307      40.584  -3.440   2.893  1.00 10.00      A   
ATOM   2128  O   LYS   307      41.711  -3.589   2.425  1.00 10.00      A   
ATOM   2129  N   ARG   308      40.310  -2.590   3.879  1.00 10.00      A   
ATOM   2130  HN  ARG   308      39.394  -2.549   4.227  1.00 10.00      A   
ATOM   2131  CA  ARG   308      41.327  -1.725   4.465  1.00 10.00      A   
ATOM   2132  CB  ARG   308      40.716  -0.829   5.550  1.00 10.00      A   
ATOM   2133  CG  ARG   308      41.713   0.075   6.260  1.00 10.00      A   
ATOM   2134  CD  ARG   308      41.008   1.190   7.013  1.00 10.00      A   
ATOM   2135  NE  ARG   308      41.028   2.447   6.271  1.00 10.00      A   
ATOM   2136  HE  ARG   308      41.465   2.441   5.388  1.00 10.00      A   
ATOM   2137  CZ  ARG   308      40.495   3.578   6.717  1.00 10.00      A   
ATOM   2138  NH1 ARG   308      39.890   3.608   7.900  1.00 10.00      A   
ATOM   2139 HH11 ARG   308      39.472   4.497   8.258  1.00 10.00      A   
ATOM   2140 HH12 ARG   308      39.830   2.741   8.480  1.00 10.00      A   
ATOM   2141  NH2 ARG   308      40.562   4.679   5.976  1.00 10.00      A   
ATOM   2142 HH21 ARG   308      40.145   5.573   6.323  1.00 10.00      A   
ATOM   2143 HH22 ARG   308      41.034   4.657   5.046  1.00 10.00      A   
ATOM   2144  C   ARG   308      42.502  -2.529   5.019  1.00 10.00      A   
ATOM   2145  O   ARG   308      43.656  -2.145   4.849  1.00 10.00      A   
ATOM   2146  N   HIS   309      42.204  -3.663   5.645  1.00 10.00      A   
ATOM   2147  HN  HIS   309      41.264  -3.930   5.724  1.00 10.00      A   
ATOM   2148  CA  HIS   309      43.237  -4.518   6.227  1.00 10.00      A   
ATOM   2149  CB  HIS   309      42.600  -5.715   6.939  1.00 10.00      A   
ATOM   2150  CG  HIS   309      43.521  -6.441   7.873  1.00 10.00      A   
ATOM   2151  ND1 HIS   309      43.778  -6.015   9.158  1.00 10.00      A   
ATOM   2152  HD1 HIS   309      43.406  -5.212   9.582  1.00 10.00      A   
ATOM   2153  CD2 HIS   309      44.244  -7.573   7.704  1.00 10.00      A   
ATOM   2154  CE1 HIS   309      44.621  -6.849   9.736  1.00 10.00      A   
ATOM   2155  NE2 HIS   309      44.917  -7.802   8.875  1.00 10.00      A   
ATOM   2156  HE2 HIS   309      45.527  -8.556   9.050  1.00 10.00      A   
ATOM   2157  C   HIS   309      44.240  -5.000   5.176  1.00 10.00      A   
ATOM   2158  O   HIS   309      45.401  -5.268   5.492  1.00 10.00      A   
ATOM   2159  N   LYS   310      43.792  -5.109   3.935  1.00 10.00      A   
ATOM   2160  HN  LYS   310      42.859  -4.872   3.735  1.00 10.00      A   
ATOM   2161  CA  LYS   310      44.656  -5.562   2.855  1.00 10.00      A   
ATOM   2162  CB  LYS   310      43.863  -6.406   1.858  1.00 10.00      A   
ATOM   2163  CG  LYS   310      43.222  -7.636   2.471  1.00 10.00      A   
ATOM   2164  CD  LYS   310      42.300  -8.325   1.484  1.00 10.00      A   
ATOM   2165  CE  LYS   310      41.555  -9.472   2.141  1.00 10.00      A   
ATOM   2166  NZ  LYS   310      40.586 -10.101   1.213  1.00 10.00      A   
ATOM   2167  HZ1 LYS   310      39.856  -9.414   0.938  1.00 10.00      A   
ATOM   2168  HZ2 LYS   310      40.124 -10.910   1.673  1.00 10.00      A   
ATOM   2169  HZ3 LYS   310      41.070 -10.439   0.356  1.00 10.00      A   
ATOM   2170  C   LYS   310      45.301  -4.376   2.145  1.00 10.00      A   
ATOM   2171  O   LYS   310      46.458  -4.442   1.725  1.00 10.00      A   
ATOM   2172  N   TRP   311      44.552  -3.285   2.037  1.00 10.00      A   
ATOM   2173  HN  TRP   311      43.640  -3.294   2.405  1.00 10.00      A   
ATOM   2174  CA  TRP   311      45.037  -2.079   1.380  1.00 10.00      A   
ATOM   2175  CB  TRP   311      43.878  -1.142   1.032  1.00 10.00      A   
ATOM   2176  CG  TRP   311      42.941  -1.701   0.005  1.00 10.00      A   
ATOM   2177  CD1 TRP   311      43.174  -2.755  -0.830  1.00 10.00      A   
ATOM   2178  CD2 TRP   311      41.623  -1.232  -0.302  1.00 10.00      A   
ATOM   2179  NE1 TRP   311      42.085  -2.972  -1.633  1.00 10.00      A   
ATOM   2180  HE1 TRP   311      42.013  -3.674  -2.317  1.00 10.00      A   
ATOM   2181  CE2 TRP   311      41.119  -2.051  -1.331  1.00 10.00      A   
ATOM   2182  CE3 TRP   311      40.819  -0.202   0.194  1.00 10.00      A   
ATOM   2183  CZ2 TRP   311      39.850  -1.872  -1.873  1.00 10.00      A   
ATOM   2184  CZ3 TRP   311      39.560  -0.026  -0.347  1.00 10.00      A   
ATOM   2185  CH2 TRP   311      39.086  -0.857  -1.368  1.00 10.00      A   
ATOM   2186  C   TRP   311      46.075  -1.348   2.231  1.00 10.00      A   
ATOM   2187  O   TRP   311      46.789  -0.476   1.736  1.00 10.00      A   
ATOM   2188  N   SER   312      46.166  -1.712   3.506  1.00 10.00      A   
ATOM   2189  HN  SER   312      45.569  -2.412   3.847  1.00 10.00      A   
ATOM   2190  CA  SER   312      47.122  -1.090   4.414  1.00 10.00      A   
ATOM   2191  CB  SER   312      46.968  -1.659   5.827  1.00 10.00      A   
ATOM   2192  OG  SER   312      45.675  -1.387   6.345  1.00 10.00      A   
ATOM   2193  HG  SER   312      45.010  -1.615   5.682  1.00 10.00      A   
ATOM   2194  C   SER   312      48.557  -1.265   3.919  1.00 10.00      A   
ATOM   2195  O   SER   312      49.381  -0.365   4.061  1.00 10.00      A   
ATOM   2196  N   VAL   313      48.834  -2.410   3.298  1.00 10.00      A   
ATOM   2197  HN  VAL   313      48.120  -3.073   3.184  1.00 10.00      A   
ATOM   2198  CA  VAL   313      50.170  -2.712   2.783  1.00 10.00      A   
ATOM   2199  CB  VAL   313      50.300  -4.199   2.378  1.00 10.00      A   
ATOM   2200  CG1 VAL   313      51.762  -4.597   2.226  1.00 10.00      A   
ATOM   2201  CG2 VAL   313      49.597  -5.100   3.387  1.00 10.00      A   
ATOM   2202  C   VAL   313      50.514  -1.835   1.575  1.00 10.00      A   
ATOM   2203  O   VAL   313      51.684  -1.646   1.242  1.00 10.00      A   
ATOM   2204  N   LEU   314      49.493  -1.296   0.924  1.00 10.00      A   
ATOM   2205  HN  LEU   314      48.580  -1.470   1.238  1.00 10.00      A   
ATOM   2206  CA  LEU   314      49.694  -0.450  -0.244  1.00 10.00      A   
ATOM   2207  CB  LEU   314      48.586  -0.692  -1.269  1.00 10.00      A   
ATOM   2208  CG  LEU   314      48.504  -2.098  -1.861  1.00 10.00      A   
ATOM   2209  CD1 LEU   314      47.219  -2.263  -2.659  1.00 10.00      A   
ATOM   2210  CD2 LEU   314      49.717  -2.381  -2.734  1.00 10.00      A   
ATOM   2211  C   LEU   314      49.717   1.022   0.145  1.00 10.00      A   
ATOM   2212  O   LEU   314      50.520   1.803  -0.368  1.00 10.00      A   
ATOM   2213  N   LYS   315      48.836   1.391   1.059  1.00 10.00      A   
ATOM   2214  HN  LYS   315      48.223   0.719   1.433  1.00 10.00      A   
ATOM   2215  CA  LYS   315      48.734   2.771   1.508  1.00 10.00      A   
ATOM   2216  CB  LYS   315      47.359   3.038   2.124  1.00 10.00      A   
ATOM   2217  CG  LYS   315      46.204   2.830   1.155  1.00 10.00      A   
ATOM   2218  CD  LYS   315      44.879   3.264   1.758  1.00 10.00      A   
ATOM   2219  CE  LYS   315      43.736   3.067   0.774  1.00 10.00      A   
ATOM   2220  NZ  LYS   315      42.458   3.639   1.279  1.00 10.00      A   
ATOM   2221  HZ1 LYS   315      42.583   4.645   1.509  1.00 10.00      A   
ATOM   2222  HZ2 LYS   315      42.148   3.137   2.136  1.00 10.00      A   
ATOM   2223  HZ3 LYS   315      41.716   3.551   0.554  1.00 10.00      A   
ATOM   2224  C   LYS   315      49.848   3.162   2.475  1.00 10.00      A   
ATOM   2225  O   LYS   315      50.160   4.342   2.620  1.00 10.00      A   
ATOM   2226  N   SER   316      50.452   2.180   3.127  1.00 10.00      A   
ATOM   2227  HN  SER   316      50.172   1.253   2.973  1.00 10.00      A   
ATOM   2228  CA  SER   316      51.523   2.454   4.077  1.00 10.00      A   
ATOM   2229  CB  SER   316      51.259   1.722   5.395  1.00 10.00      A   
ATOM   2230  OG  SER   316      49.886   1.798   5.751  1.00 10.00      A   
ATOM   2231  HG  SER   316      49.373   1.254   5.144  1.00 10.00      A   
ATOM   2232  C   SER   316      52.887   2.052   3.518  1.00 10.00      A   
ATOM   2233  O   SER   316      53.815   1.753   4.276  1.00 10.00      A   
ATOM   2234  N   ARG   317      53.018   2.053   2.194  1.00 10.00      A   
ATOM   2235  HN  ARG   317      52.260   2.319   1.633  1.00 10.00      A   
ATOM   2236  CA  ARG   317      54.277   1.688   1.562  1.00 10.00      A   
ATOM   2237  CB  ARG   317      54.061   0.746   0.374  1.00 10.00      A   
ATOM   2238  CG  ARG   317      55.357   0.178  -0.187  1.00 10.00      A   
ATOM   2239  CD  ARG   317      55.338   0.119  -1.704  1.00 10.00      A   
ATOM   2240  NE  ARG   317      54.480  -0.950  -2.203  1.00 10.00      A   
ATOM   2241  HE  ARG   317      53.916  -1.418  -1.547  1.00 10.00      A   
ATOM   2242  CZ  ARG   317      54.427  -1.330  -3.477  1.00 10.00      A   
ATOM   2243  NH1 ARG   317      55.195  -0.734  -4.382  1.00 10.00      A   
ATOM   2244 HH11 ARG   317      55.843   0.034  -4.099  1.00 10.00      A   
ATOM   2245 HH12 ARG   317      55.153  -1.027  -5.383  1.00 10.00      A   
ATOM   2246  NH2 ARG   317      53.606  -2.310  -3.841  1.00 10.00      A   
ATOM   2247 HH21 ARG   317      53.561  -2.614  -4.840  1.00 10.00      A   
ATOM   2248 HH22 ARG   317      53.004  -2.776  -3.127  1.00 10.00      A   
ATOM   2249  C   ARG   317      55.028   2.930   1.104  1.00 10.00      A   
ATOM   2250  O   ARG   317      54.482   3.766   0.381  1.00 10.00      A   
ATOM   2251  N   LYS   318      56.274   3.044   1.531  1.00 10.00      A   
ATOM   2252  HN  LYS   318      56.648   2.340   2.106  1.00 10.00      A   
ATOM   2253  CA  LYS   318      57.109   4.175   1.164  1.00 10.00      A   
ATOM   2254  CB  LYS   318      58.040   4.550   2.319  1.00 10.00      A   
ATOM   2255  CG  LYS   318      57.312   4.934   3.598  1.00 10.00      A   
ATOM   2256  CD  LYS   318      58.285   5.179   4.739  1.00 10.00      A   
ATOM   2257  CE  LYS   318      57.549   5.415   6.048  1.00 10.00      A   
ATOM   2258  NZ  LYS   318      58.482   5.504   7.201  1.00 10.00      A   
ATOM   2259  HZ1 LYS   318      57.947   5.503   8.095  1.00 10.00      A   
ATOM   2260  HZ2 LYS   318      59.038   6.381   7.147  1.00 10.00      A   
ATOM   2261  HZ3 LYS   318      59.135   4.693   7.200  1.00 10.00      A   
ATOM   2262  C   LYS   318      57.920   3.838  -0.079  1.00 10.00      A   
ATOM   2263  O   LYS   318      58.469   2.739  -0.192  1.00 10.00      A   
ATOM   2264  N   LEU   319      57.981   4.775  -1.011  1.00 10.00      A   
ATOM   2265  HN  LEU   319      57.521   5.631  -0.861  1.00 10.00      A   
ATOM   2266  CA  LEU   319      58.721   4.579  -2.245  1.00 10.00      A   
ATOM   2267  CB  LEU   319      57.920   5.116  -3.436  1.00 10.00      A   
ATOM   2268  CG  LEU   319      56.517   4.539  -3.632  1.00 10.00      A   
ATOM   2269  CD1 LEU   319      55.788   5.268  -4.750  1.00 10.00      A   
ATOM   2270  CD2 LEU   319      56.574   3.048  -3.915  1.00 10.00      A   
ATOM   2271  C   LEU   319      60.068   5.283  -2.172  1.00 10.00      A   
ATOM   2272  O   LEU   319      60.162   6.412  -1.689  1.00 10.00      A   
ATOM   2273  N   ALA   320      61.102   4.613  -2.651  1.00 10.00      A   
ATOM   2274  HN  ALA   320      60.957   3.715  -3.022  1.00 10.00      A   
ATOM   2275  CA  ALA   320      62.447   5.170  -2.653  1.00 10.00      A   
ATOM   2276  CB  ALA   320      63.272   4.580  -1.521  1.00 10.00      A   
ATOM   2277  C   ALA   320      63.115   4.905  -3.996  1.00 10.00      A   
ATOM   2278  O   ALA   320      62.970   3.821  -4.561  1.00 10.00      A   
ATOM   2279  N   TYR   321      63.835   5.897  -4.504  1.00 10.00      A   
ATOM   2280  HN  TYR   321      63.915   6.736  -4.001  1.00 10.00      A   
ATOM   2281  CA  TYR   321      64.521   5.772  -5.785  1.00 10.00      A   
ATOM   2282  CB  TYR   321      64.088   6.891  -6.738  1.00 10.00      A   
ATOM   2283  CG  TYR   321      62.610   6.885  -7.069  1.00 10.00      A   
ATOM   2284  CD1 TYR   321      61.701   7.595  -6.294  1.00 10.00      A   
ATOM   2285  CD2 TYR   321      62.124   6.168  -8.156  1.00 10.00      A   
ATOM   2286  CE1 TYR   321      60.351   7.589  -6.591  1.00 10.00      A   
ATOM   2287  CE2 TYR   321      60.775   6.158  -8.461  1.00 10.00      A   
ATOM   2288  CZ  TYR   321      59.891   6.869  -7.675  1.00 10.00      A   
ATOM   2289  OH  TYR   321      58.542   6.869  -7.978  1.00 10.00      A   
ATOM   2290  HH  TYR   321      58.329   6.085  -8.503  1.00 10.00      A   
ATOM   2291  C   TYR   321      66.030   5.805  -5.587  1.00 10.00      A   
ATOM   2292  O   TYR   321      66.541   6.576  -4.769  1.00 10.00      A   
ATOM   2293  N   ARG   322      66.740   4.964  -6.326  1.00 10.00      A   
ATOM   2294  HN  ARG   322      66.278   4.375  -6.960  1.00 10.00      A   
ATOM   2295  CA  ARG   322      68.192   4.895  -6.225  1.00 10.00      A   
ATOM   2296  CB  ARG   322      68.631   3.597  -5.543  1.00 10.00      A   
ATOM   2297  CG  ARG   322      68.655   3.666  -4.025  1.00 10.00      A   
ATOM   2298  CD  ARG   322      69.737   4.614  -3.530  1.00 10.00      A   
ATOM   2299  NE  ARG   322      69.858   4.579  -2.076  1.00 10.00      A   
ATOM   2300  HE  ARG   322      69.022   4.503  -1.558  1.00 10.00      A   
ATOM   2301  CZ  ARG   322      71.013   4.646  -1.419  1.00 10.00      A   
ATOM   2302  NH1 ARG   322      72.160   4.760  -2.080  1.00 10.00      A   
ATOM   2303 HH11 ARG   322      72.162   4.804  -3.121  1.00 10.00      A   
ATOM   2304 HH12 ARG   322      73.063   4.805  -1.561  1.00 10.00      A   
ATOM   2305  NH2 ARG   322      71.018   4.597  -0.094  1.00 10.00      A   
ATOM   2306 HH21 ARG   322      70.118   4.501   0.431  1.00 10.00      A   
ATOM   2307 HH22 ARG   322      71.919   4.653   0.433  1.00 10.00      A   
ATOM   2308  C   ARG   322      68.855   5.023  -7.594  1.00 10.00      A   
ATOM   2309  O   ARG   322      69.053   4.027  -8.298  1.00 10.00      A   
ATOM   2310  N   PRO   323      69.186   6.258  -7.996  1.00 10.00      A   
ATOM   2311  CA  PRO   323      69.832   6.523  -9.275  1.00 10.00      A   
ATOM   2312  CB  PRO   323      69.445   7.979  -9.548  1.00 10.00      A   
ATOM   2313  CG  PRO   323      69.307   8.599  -8.198  1.00 10.00      A   
ATOM   2314  CD  PRO   323      68.940   7.499  -7.236  1.00 10.00      A   
ATOM   2315  C   PRO   323      71.349   6.380  -9.177  1.00 10.00      A   
ATOM   2316  O   PRO   323      71.960   6.824  -8.203  1.00 10.00      A   
ATOM   2317  N   PRO   324      71.971   5.734 -10.176  1.00 10.00      A   
ATOM   2318  CA  PRO   324      73.424   5.532 -10.205  1.00 10.00      A   
ATOM   2319  CB  PRO   324      73.652   4.703 -11.478  1.00 10.00      A   
ATOM   2320  CG  PRO   324      72.438   4.937 -12.314  1.00 10.00      A   
ATOM   2321  CD  PRO   324      71.306   5.146 -11.352  1.00 10.00      A   
ATOM   2322  C   PRO   324      74.175   6.860 -10.294  1.00 10.00      A   
ATOM   2323  O   PRO   324      74.216   7.490 -11.356  1.00 10.00      A   
ATOM   2324  N   LYS   325      74.738   7.282  -9.162  1.00 10.00      A   
ATOM   2325  HN  LYS   325      74.635   6.733  -8.355  1.00 10.00      A   
ATOM   2326  CB  LYS   325      76.654   8.589 -10.062  1.00 10.00      A   
ATOM   2327  CG  LYS   325      77.719   7.533  -9.818  1.00 10.00      A   
ATOM   2328  CD  LYS   325      78.661   7.402 -11.002  1.00 10.00      A   
ATOM   2329  CE  LYS   325      79.599   6.220 -10.821  1.00 10.00      A   
ATOM   2330  NZ  LYS   325      80.487   6.028 -11.996  1.00 10.00      A   
ATOM   2331  HZ1 LYS   325      79.919   5.902 -12.860  1.00 10.00      A   
ATOM   2332  HZ2 LYS   325      81.081   5.185 -11.864  1.00 10.00      A   
ATOM   2333  HZ3 LYS   325      81.103   6.855 -12.118  1.00 10.00      A   
ATOM   2334  CA  LYS   325      75.494   8.531  -9.060  1.00 10.00      A   
ATOM   2335  C   LYS   325      74.591   9.760  -9.155  1.00 10.00      A   
ATOM   2336  O   LYS   325      74.124  10.233  -8.095  1.00 10.00      A   
ATOM   2337  OXT LYS   325      74.353  10.251 -10.280  1.00 10.00      A   
ATOM   2338  CB  ASP    28       1.513   6.797   2.722  1.00 10.00      B   
ATOM   2339  CG  ASP    28       2.953   6.392   2.938  1.00 10.00      B   
ATOM   2340  OD1 ASP    28       3.711   6.334   1.945  1.00 10.00      B   
ATOM   2341  OD2 ASP    28       3.334   6.122   4.094  1.00 10.00      B   
ATOM   2342  C   ASP    28       2.355   9.113   2.242  1.00 10.00      B   
ATOM   2343  O   ASP    28       2.401   9.175   1.014  1.00 10.00      B   
ATOM   2344  N   ASP    28      -0.071   8.664   2.417  1.00 10.00      B   
ATOM   2345  HT1 ASP    28      -0.778   7.960   2.714  1.00 10.00      B   
ATOM   2346  HT2 ASP    28      -0.057   8.706   1.377  1.00 10.00      B   
ATOM   2347  HT3 ASP    28      -0.351   9.603   2.785  1.00 10.00      B   
ATOM   2348  CA  ASP    28       1.269   8.293   2.931  1.00 10.00      B   
ATOM   2349  N   PRO    29       3.234   9.765   3.024  1.00 10.00      B   
ATOM   2350  CA  PRO    29       4.316  10.594   2.485  1.00 10.00      B   
ATOM   2351  CB  PRO    29       4.617  11.533   3.651  1.00 10.00      B   
ATOM   2352  CG  PRO    29       4.350  10.706   4.863  1.00 10.00      B   
ATOM   2353  CD  PRO    29       3.233   9.761   4.500  1.00 10.00      B   
ATOM   2354  C   PRO    29       5.560   9.784   2.133  1.00 10.00      B   
ATOM   2355  O   PRO    29       6.406  10.237   1.359  1.00 10.00      B   
ATOM   2356  N   LEU    30       5.663   8.582   2.691  1.00 10.00      B   
ATOM   2357  HN  LEU    30       4.940   8.257   3.273  1.00 10.00      B   
ATOM   2358  CA  LEU    30       6.810   7.722   2.443  1.00 10.00      B   
ATOM   2359  CB  LEU    30       6.728   6.453   3.292  1.00 10.00      B   
ATOM   2360  CG  LEU    30       8.005   5.614   3.373  1.00 10.00      B   
ATOM   2361  CD1 LEU    30       9.137   6.421   3.982  1.00 10.00      B   
ATOM   2362  CD2 LEU    30       7.763   4.347   4.176  1.00 10.00      B   
ATOM   2363  C   LEU    30       6.900   7.375   0.965  1.00 10.00      B   
ATOM   2364  O   LEU    30       7.988   7.352   0.391  1.00 10.00      B   
ATOM   2365  N   THR    31       5.748   7.119   0.360  1.00 10.00      B   
ATOM   2366  HN  THR    31       4.917   7.133   0.891  1.00 10.00      B   
ATOM   2367  CA  THR    31       5.677   6.795  -1.056  1.00 10.00      B   
ATOM   2368  CB  THR    31       4.217   6.537  -1.491  1.00 10.00      B   
ATOM   2369  OG1 THR    31       3.594   5.627  -0.574  1.00 10.00      B   
ATOM   2370  HG1 THR    31       3.703   5.959   0.336  1.00 10.00      B   
ATOM   2371  CG2 THR    31       4.172   5.948  -2.894  1.00 10.00      B   
ATOM   2372  C   THR    31       6.258   7.934  -1.899  1.00 10.00      B   
ATOM   2373  O   THR    31       7.086   7.707  -2.783  1.00 10.00      B   
ATOM   2374  N   THR    32       5.843   9.157  -1.592  1.00 10.00      B   
ATOM   2375  HN  THR    32       5.205   9.277  -0.858  1.00 10.00      B   
ATOM   2376  CA  THR    32       6.297  10.333  -2.314  1.00 10.00      B   
ATOM   2377  CB  THR    32       5.562  11.584  -1.796  1.00 10.00      B   
ATOM   2378  OG1 THR    32       4.300  11.188  -1.233  1.00 10.00      B   
ATOM   2379  HG1 THR    32       3.579  11.559  -1.762  1.00 10.00      B   
ATOM   2380  CG2 THR    32       5.315  12.564  -2.932  1.00 10.00      B   
ATOM   2381  C   THR    32       7.809  10.535  -2.176  1.00 10.00      B   
ATOM   2382  O   THR    32       8.517  10.719  -3.173  1.00 10.00      B   
ATOM   2383  N   VAL    33       8.300  10.474  -0.943  1.00 10.00      B   
ATOM   2384  HN  VAL    33       7.689  10.290  -0.193  1.00 10.00      B   
ATOM   2385  CA  VAL    33       9.721  10.668  -0.673  1.00 10.00      B   
ATOM   2386  CB  VAL    33      10.011  10.775   0.842  1.00 10.00      B   
ATOM   2387  CG1 VAL    33      11.494  11.000   1.101  1.00 10.00      B   
ATOM   2388  CG2 VAL    33       9.187  11.889   1.472  1.00 10.00      B   
ATOM   2389  C   VAL    33      10.572   9.555  -1.285  1.00 10.00      B   
ATOM   2390  O   VAL    33      11.574   9.829  -1.949  1.00 10.00      B   
ATOM   2391  N   ARG    34      10.156   8.306  -1.080  1.00 10.00      B   
ATOM   2392  HN  ARG    34       9.329   8.154  -0.565  1.00 10.00      B   
ATOM   2393  CA  ARG    34      10.890   7.153  -1.600  1.00 10.00      B   
ATOM   2394  CB  ARG    34      10.235   5.839  -1.169  1.00 10.00      B   
ATOM   2395  CG  ARG    34      10.906   5.166   0.013  1.00 10.00      B   
ATOM   2396  CD  ARG    34      10.242   3.843   0.345  1.00 10.00      B   
ATOM   2397  NE  ARG    34      11.094   3.001   1.183  1.00 10.00      B   
ATOM   2398  HE  ARG    34      11.828   3.451   1.686  1.00 10.00      B   
ATOM   2399  CZ  ARG    34      10.956   1.684   1.296  1.00 10.00      B   
ATOM   2400  NH1 ARG    34      10.002   1.052   0.622  1.00 10.00      B   
ATOM   2401 HH11 ARG    34       9.890   0.019   0.708  1.00 10.00      B   
ATOM   2402 HH12 ARG    34       9.362   1.590  -0.006  1.00 10.00      B   
ATOM   2403  NH2 ARG    34      11.767   0.999   2.090  1.00 10.00      B   
ATOM   2404 HH21 ARG    34      11.667  -0.035   2.182  1.00 10.00      B   
ATOM   2405 HH22 ARG    34      12.519   1.500   2.635  1.00 10.00      B   
ATOM   2406  C   ARG    34      11.016   7.192  -3.117  1.00 10.00      B   
ATOM   2407  O   ARG    34      12.075   6.878  -3.663  1.00 10.00      B   
ATOM   2408  N   GLU    35       9.942   7.594  -3.789  1.00 10.00      B   
ATOM   2409  HN  GLU    35       9.132   7.846  -3.292  1.00 10.00      B   
ATOM   2410  CA  GLU    35       9.927   7.668  -5.244  1.00 10.00      B   
ATOM   2411  CB  GLU    35       8.537   8.083  -5.729  1.00 10.00      B   
ATOM   2412  CG  GLU    35       8.235   7.730  -7.174  1.00 10.00      B   
ATOM   2413  CD  GLU    35       6.790   8.002  -7.538  1.00 10.00      B   
ATOM   2414  OE1 GLU    35       6.078   7.049  -7.926  1.00 10.00      B   
ATOM   2415  OE2 GLU    35       6.356   9.168  -7.430  1.00 10.00      B   
ATOM   2416  C   GLU    35      10.991   8.637  -5.762  1.00 10.00      B   
ATOM   2417  O   GLU    35      11.654   8.362  -6.761  1.00 10.00      B   
ATOM   2418  N   GLN    36      11.170   9.755  -5.063  1.00 10.00      B   
ATOM   2419  HN  GLN    36      10.627   9.913  -4.261  1.00 10.00      B   
ATOM   2420  CA  GLN    36      12.154  10.759  -5.467  1.00 10.00      B   
ATOM   2421  CB  GLN    36      11.834  12.120  -4.849  1.00 10.00      B   
ATOM   2422  CG  GLN    36      10.408  12.589  -5.073  1.00 10.00      B   
ATOM   2423  CD  GLN    36      10.188  14.013  -4.608  1.00 10.00      B   
ATOM   2424  OE1 GLN    36       9.878  14.257  -3.441  1.00 10.00      B   
ATOM   2425  NE2 GLN    36      10.337  14.965  -5.516  1.00 10.00      B   
ATOM   2426 HE21 GLN    36      10.579  14.697  -6.433  1.00 10.00      B   
ATOM   2427 HE22 GLN    36      10.202  15.896  -5.243  1.00 10.00      B   
ATOM   2428  C   GLN    36      13.572  10.345  -5.089  1.00 10.00      B   
ATOM   2429  O   GLN    36      14.535  10.718  -5.760  1.00 10.00      B   
ATOM   2430  N   CYS    37      13.700   9.572  -4.018  1.00 10.00      B   
ATOM   2431  HN  CYS    37      12.896   9.298  -3.525  1.00 10.00      B   
ATOM   2432  CA  CYS    37      15.011   9.129  -3.552  1.00 10.00      B   
ATOM   2433  CB  CYS    37      14.960   8.720  -2.080  1.00 10.00      B   
ATOM   2434  SG  CYS    37      14.381  10.025  -0.972  1.00 10.00      B   
ATOM   2435  HG  CYS    37      13.081  10.188  -1.190  1.00 10.00      B   
ATOM   2436  C   CYS    37      15.582   7.999  -4.406  1.00 10.00      B   
ATOM   2437  O   CYS    37      16.764   7.666  -4.298  1.00 10.00      B   
ATOM   2438  N   GLU    38      14.749   7.417  -5.260  1.00 10.00      B   
ATOM   2439  HN  GLU    38      13.817   7.722  -5.306  1.00 10.00      B   
ATOM   2440  CA  GLU    38      15.186   6.329  -6.124  1.00 10.00      B   
ATOM   2441  CB  GLU    38      14.022   5.391  -6.440  1.00 10.00      B   
ATOM   2442  CG  GLU    38      14.446   3.959  -6.713  1.00 10.00      B   
ATOM   2443  CD  GLU    38      13.282   3.064  -7.067  1.00 10.00      B   
ATOM   2444  OE1 GLU    38      13.017   2.877  -8.276  1.00 10.00      B   
ATOM   2445  OE2 GLU    38      12.627   2.541  -6.140  1.00 10.00      B   
ATOM   2446  C   GLU    38      15.799   6.872  -7.414  1.00 10.00      B   
ATOM   2447  O   GLU    38      16.245   6.115  -8.273  1.00 10.00      B   
ATOM   2448  N   GLN    39      15.837   8.193  -7.530  1.00 10.00      B   
ATOM   2449  HN  GLN    39      15.478   8.744  -6.802  1.00 10.00      B   
ATOM   2450  CA  GLN    39      16.387   8.849  -8.713  1.00 10.00      B   
ATOM   2451  CB  GLN    39      15.818  10.268  -8.835  1.00 10.00      B   
ATOM   2452  CG  GLN    39      16.100  10.963 -10.162  1.00 10.00      B   
ATOM   2453  CD  GLN    39      15.565  10.204 -11.365  1.00 10.00      B   
ATOM   2454  OE1 GLN    39      14.575   9.478 -11.274  1.00 10.00      B   
ATOM   2455  NE2 GLN    39      16.214  10.375 -12.504  1.00 10.00      B   
ATOM   2456 HE21 GLN    39      16.993  10.971 -12.510  1.00 10.00      B   
ATOM   2457 HE22 GLN    39      15.889   9.902 -13.298  1.00 10.00      B   
ATOM   2458  C   GLN    39      17.917   8.884  -8.667  1.00 10.00      B   
ATOM   2459  O   GLN    39      18.574   9.183  -9.667  1.00 10.00      B   
ATOM   2460  N   LEU    40      18.481   8.574  -7.505  1.00 10.00      B   
ATOM   2461  HN  LEU    40      17.908   8.333  -6.749  1.00 10.00      B   
ATOM   2462  CA  LEU    40      19.931   8.571  -7.330  1.00 10.00      B   
ATOM   2463  CB  LEU    40      20.297   8.522  -5.847  1.00 10.00      B   
ATOM   2464  CG  LEU    40      20.055   9.807  -5.052  1.00 10.00      B   
ATOM   2465  CD1 LEU    40      20.207   9.546  -3.563  1.00 10.00      B   
ATOM   2466  CD2 LEU    40      21.012  10.901  -5.500  1.00 10.00      B   
ATOM   2467  C   LEU    40      20.582   7.409  -8.081  1.00 10.00      B   
ATOM   2468  O   LEU    40      19.978   6.343  -8.231  1.00 10.00      B   
ATOM   2469  N   GLU    41      21.817   7.620  -8.535  1.00 10.00      B   
ATOM   2470  HN  GLU    41      22.248   8.481  -8.354  1.00 10.00      B   
ATOM   2471  CA  GLU    41      22.557   6.605  -9.285  1.00 10.00      B   
ATOM   2472  CB  GLU    41      23.957   7.104  -9.646  1.00 10.00      B   
ATOM   2473  CG  GLU    41      24.032   8.572 -10.018  1.00 10.00      B   
ATOM   2474  CD  GLU    41      25.372   9.163  -9.653  1.00 10.00      B   
ATOM   2475  OE1 GLU    41      26.205   9.370 -10.562  1.00 10.00      B   
ATOM   2476  OE2 GLU    41      25.610   9.392  -8.449  1.00 10.00      B   
ATOM   2477  C   GLU    41      22.681   5.312  -8.493  1.00 10.00      B   
ATOM   2478  O   GLU    41      22.450   4.230  -9.025  1.00 10.00      B   
ATOM   2479  N   LYS    42      23.043   5.435  -7.221  1.00 10.00      B   
ATOM   2480  HN  LYS    42      23.212   6.333  -6.861  1.00 10.00      B   
ATOM   2481  CA  LYS    42      23.204   4.276  -6.344  1.00 10.00      B   
ATOM   2482  CB  LYS    42      23.612   4.718  -4.939  1.00 10.00      B   
ATOM   2483  CG  LYS    42      25.044   5.221  -4.857  1.00 10.00      B   
ATOM   2484  CD  LYS    42      25.266   6.074  -3.619  1.00 10.00      B   
ATOM   2485  CE  LYS    42      26.694   6.592  -3.560  1.00 10.00      B   
ATOM   2486  NZ  LYS    42      26.815   7.789  -2.689  1.00 10.00      B   
ATOM   2487  HZ1 LYS    42      26.547   7.552  -1.713  1.00 10.00      B   
ATOM   2488  HZ2 LYS    42      26.190   8.549  -3.031  1.00 10.00      B   
ATOM   2489  HZ3 LYS    42      27.797   8.136  -2.692  1.00 10.00      B   
ATOM   2490  C   LYS    42      21.939   3.425  -6.298  1.00 10.00      B   
ATOM   2491  O   LYS    42      22.006   2.200  -6.198  1.00 10.00      B   
ATOM   2492  N   CYS    43      20.791   4.080  -6.388  1.00 10.00      B   
ATOM   2493  HN  CYS    43      20.804   5.055  -6.465  1.00 10.00      B   
ATOM   2494  CA  CYS    43      19.515   3.386  -6.372  1.00 10.00      B   
ATOM   2495  CB  CYS    43      18.397   4.358  -5.997  1.00 10.00      B   
ATOM   2496  SG  CYS    43      18.833   5.492  -4.656  1.00 10.00      B   
ATOM   2497  HG  CYS    43      17.851   6.380  -4.536  1.00 10.00      B   
ATOM   2498  C   CYS    43      19.236   2.755  -7.731  1.00 10.00      B   
ATOM   2499  O   CYS    43      18.824   1.599  -7.814  1.00 10.00      B   
ATOM   2500  N   VAL    44      19.473   3.518  -8.794  1.00 10.00      B   
ATOM   2501  HN  VAL    44      19.796   4.437  -8.660  1.00 10.00      B   
ATOM   2502  CA  VAL    44      19.251   3.037 -10.153  1.00 10.00      B   
ATOM   2503  CB  VAL    44      19.471   4.158 -11.195  1.00 10.00      B   
ATOM   2504  CG1 VAL    44      19.247   3.638 -12.607  1.00 10.00      B   
ATOM   2505  CG2 VAL    44      18.550   5.334 -10.914  1.00 10.00      B   
ATOM   2506  C   VAL    44      20.161   1.850 -10.462  1.00 10.00      B   
ATOM   2507  O   VAL    44      19.715   0.839 -11.012  1.00 10.00      B   
ATOM   2508  N   LYS    45      21.430   1.970 -10.086  1.00 10.00      B   
ATOM   2509  HN  LYS    45      21.724   2.803  -9.648  1.00 10.00      B   
ATOM   2510  CA  LYS    45      22.401   0.908 -10.311  1.00 10.00      B   
ATOM   2511  CB  LYS    45      23.791   1.350  -9.859  1.00 10.00      B   
ATOM   2512  CG  LYS    45      24.439   2.399 -10.744  1.00 10.00      B   
ATOM   2513  CD  LYS    45      25.797   2.801 -10.194  1.00 10.00      B   
ATOM   2514  CE  LYS    45      26.464   3.854 -11.063  1.00 10.00      B   
ATOM   2515  NZ  LYS    45      27.868   4.109 -10.648  1.00 10.00      B   
ATOM   2516  HZ1 LYS    45      28.293   4.841 -11.255  1.00 10.00      B   
ATOM   2517  HZ2 LYS    45      28.434   3.235 -10.730  1.00 10.00      B   
ATOM   2518  HZ3 LYS    45      27.898   4.432  -9.661  1.00 10.00      B   
ATOM   2519  C   LYS    45      21.998  -0.350  -9.552  1.00 10.00      B   
ATOM   2520  O   LYS    45      22.145  -1.466 -10.055  1.00 10.00      B   
ATOM   2521  N   ALA    46      21.485  -0.158  -8.342  1.00 10.00      B   
ATOM   2522  HN  ALA    46      21.399   0.757  -8.002  1.00 10.00      B   
ATOM   2523  CA  ALA    46      21.048  -1.264  -7.505  1.00 10.00      B   
ATOM   2524  CB  ALA    46      20.689  -0.767  -6.115  1.00 10.00      B   
ATOM   2525  C   ALA    46      19.867  -1.985  -8.145  1.00 10.00      B   
ATOM   2526  O   ALA    46      19.782  -3.211  -8.099  1.00 10.00      B   
ATOM   2527  N   ARG    47      18.965  -1.217  -8.755  1.00 10.00      B   
ATOM   2528  HN  ARG    47      19.085  -0.243  -8.753  1.00 10.00      B   
ATOM   2529  CA  ARG    47      17.801  -1.793  -9.422  1.00 10.00      B   
ATOM   2530  CB  ARG    47      16.894  -0.709 -10.011  1.00 10.00      B   
ATOM   2531  CG  ARG    47      16.276   0.232  -8.993  1.00 10.00      B   
ATOM   2532  CD  ARG    47      15.144   1.042  -9.609  1.00 10.00      B   
ATOM   2533  NE  ARG    47      15.512   1.625 -10.900  1.00 10.00      B   
ATOM   2534  HE  ARG    47      16.089   1.087 -11.490  1.00 10.00      B   
ATOM   2535  CZ  ARG    47      15.119   2.827 -11.319  1.00 10.00      B   
ATOM   2536  NH1 ARG    47      14.346   3.588 -10.553  1.00 10.00      B   
ATOM   2537 HH11 ARG    47      14.042   4.529 -10.886  1.00 10.00      B   
ATOM   2538 HH12 ARG    47      14.033   3.247  -9.610  1.00 10.00      B   
ATOM   2539  NH2 ARG    47      15.481   3.260 -12.519  1.00 10.00      B   
ATOM   2540 HH21 ARG    47      16.072   2.660 -13.136  1.00 10.00      B   
ATOM   2541 HH22 ARG    47      15.172   4.199 -12.853  1.00 10.00      B   
ATOM   2542  C   ARG    47      18.253  -2.725 -10.533  1.00 10.00      B   
ATOM   2543  O   ARG    47      17.728  -3.825 -10.687  1.00 10.00      B   
ATOM   2544  N   GLU    48      19.247  -2.277 -11.297  1.00 10.00      B   
ATOM   2545  HN  GLU    48      19.620  -1.387 -11.119  1.00 10.00      B   
ATOM   2546  CA  GLU    48      19.791  -3.066 -12.392  1.00 10.00      B   
ATOM   2547  CB  GLU    48      20.852  -2.264 -13.148  1.00 10.00      B   
ATOM   2548  CG  GLU    48      20.342  -0.955 -13.730  1.00 10.00      B   
ATOM   2549  CD  GLU    48      21.411  -0.193 -14.481  1.00 10.00      B   
ATOM   2550  OE1 GLU    48      21.378   1.056 -14.478  1.00 10.00      B   
ATOM   2551  OE2 GLU    48      22.293  -0.841 -15.083  1.00 10.00      B   
ATOM   2552  C   GLU    48      20.378  -4.375 -11.869  1.00 10.00      B   
ATOM   2553  O   GLU    48      20.220  -5.427 -12.483  1.00 10.00      B   
ATOM   2554  N   ARG    49      21.031  -4.299 -10.713  1.00 10.00      B   
ATOM   2555  HN  ARG    49      21.104  -3.430 -10.264  1.00 10.00      B   
ATOM   2556  CA  ARG    49      21.634  -5.474 -10.087  1.00 10.00      B   
ATOM   2557  CB  ARG    49      22.428  -5.064  -8.843  1.00 10.00      B   
ATOM   2558  CG  ARG    49      23.649  -4.212  -9.150  1.00 10.00      B   
ATOM   2559  CD  ARG    49      24.175  -3.501  -7.913  1.00 10.00      B   
ATOM   2560  NE  ARG    49      25.177  -2.493  -8.267  1.00 10.00      B   
ATOM   2561  HE  ARG    49      25.690  -2.644  -9.096  1.00 10.00      B   
ATOM   2562  CZ  ARG    49      25.443  -1.408  -7.539  1.00 10.00      B   
ATOM   2563  NH1 ARG    49      24.799  -1.183  -6.401  1.00 10.00      B   
ATOM   2564 HH11 ARG    49      24.076  -1.856  -6.056  1.00 10.00      B   
ATOM   2565 HH12 ARG    49      25.011  -0.329  -5.841  1.00 10.00      B   
ATOM   2566  NH2 ARG    49      26.357  -0.541  -7.956  1.00 10.00      B   
ATOM   2567 HH21 ARG    49      26.571   0.311  -7.393  1.00 10.00      B   
ATOM   2568 HH22 ARG    49      26.869  -0.708  -8.852  1.00 10.00      B   
ATOM   2569  C   ARG    49      20.555  -6.488  -9.720  1.00 10.00      B   
ATOM   2570  O   ARG    49      20.690  -7.686  -9.987  1.00 10.00      B   
ATOM   2571  N   LEU    50      19.473  -5.986  -9.138  1.00 10.00      B   
ATOM   2572  HN  LEU    50      19.427  -5.018  -8.972  1.00 10.00      B   
ATOM   2573  CA  LEU    50      18.353  -6.824  -8.738  1.00 10.00      B   
ATOM   2574  CB  LEU    50      17.354  -6.020  -7.896  1.00 10.00      B   
ATOM   2575  CG  LEU    50      16.152  -6.790  -7.338  1.00 10.00      B   
ATOM   2576  CD1 LEU    50      16.607  -7.856  -6.354  1.00 10.00      B   
ATOM   2577  CD2 LEU    50      15.163  -5.839  -6.682  1.00 10.00      B   
ATOM   2578  C   LEU    50      17.662  -7.414  -9.962  1.00 10.00      B   
ATOM   2579  O   LEU    50      17.390  -8.614 -10.010  1.00 10.00      B   
ATOM   2580  N   GLU    51      17.406  -6.569 -10.957  1.00 10.00      B   
ATOM   2581  HN  GLU    51      17.655  -5.621 -10.857  1.00 10.00      B   
ATOM   2582  CA  GLU    51      16.747  -7.005 -12.185  1.00 10.00      B   
ATOM   2583  CB  GLU    51      16.526  -5.835 -13.142  1.00 10.00      B   
ATOM   2584  CG  GLU    51      15.461  -4.853 -12.687  1.00 10.00      B   
ATOM   2585  CD  GLU    51      15.050  -3.884 -13.778  1.00 10.00      B   
ATOM   2586  OE1 GLU    51      15.808  -3.723 -14.760  1.00 10.00      B   
ATOM   2587  OE2 GLU    51      13.963  -3.277 -13.659  1.00 10.00      B   
ATOM   2588  C   GLU    51      17.525  -8.115 -12.882  1.00 10.00      B   
ATOM   2589  O   GLU    51      16.947  -9.118 -13.302  1.00 10.00      B   
ATOM   2590  N   LEU    52      18.838  -7.939 -12.998  1.00 10.00      B   
ATOM   2591  HN  LEU    52      19.246  -7.113 -12.647  1.00 10.00      B   
ATOM   2592  CA  LEU    52      19.685  -8.937 -13.642  1.00 10.00      B   
ATOM   2593  CB  LEU    52      21.132  -8.444 -13.764  1.00 10.00      B   
ATOM   2594  CG  LEU    52      21.367  -7.235 -14.676  1.00 10.00      B   
ATOM   2595  CD1 LEU    52      22.854  -6.946 -14.807  1.00 10.00      B   
ATOM   2596  CD2 LEU    52      20.738  -7.452 -16.044  1.00 10.00      B   
ATOM   2597  C   LEU    52      19.634 -10.264 -12.890  1.00 10.00      B   
ATOM   2598  O   LEU    52      19.629 -11.336 -13.498  1.00 10.00      B   
ATOM   2599  N   CYS    53      19.588 -10.181 -11.566  1.00 10.00      B   
ATOM   2600  HN  CYS    53      19.595  -9.295 -11.143  1.00 10.00      B   
ATOM   2601  CA  CYS    53      19.525 -11.366 -10.721  1.00 10.00      B   
ATOM   2602  C   CYS    53      18.162 -12.039 -10.871  1.00 10.00      B   
ATOM   2603  O   CYS    53      18.071 -13.259 -11.015  1.00 10.00      B   
ATOM   2604  CB  CYS    53      19.779 -10.992  -9.255  1.00 10.00      B   
ATOM   2605  SG  CYS    53      20.127 -12.408  -8.159  1.00 10.00      B   
ATOM   2606  N   ASP    54      17.109 -11.225 -10.856  1.00 10.00      B   
ATOM   2607  HN  ASP    54      17.255 -10.259 -10.736  1.00 10.00      B   
ATOM   2608  CA  ASP    54      15.738 -11.718 -10.997  1.00 10.00      B   
ATOM   2609  CB  ASP    54      14.742 -10.556 -10.931  1.00 10.00      B   
ATOM   2610  CG  ASP    54      13.743 -10.690  -9.800  1.00 10.00      B   
ATOM   2611  OD1 ASP    54      13.059 -11.731  -9.720  1.00 10.00      B   
ATOM   2612  OD2 ASP    54      13.631  -9.741  -8.989  1.00 10.00      B   
ATOM   2613  C   ASP    54      15.571 -12.456 -12.318  1.00 10.00      B   
ATOM   2614  O   ASP    54      15.006 -13.552 -12.364  1.00 10.00      B   
ATOM   2615  N   GLU    55      16.070 -11.848 -13.390  1.00 10.00      B   
ATOM   2616  HN  GLU    55      16.487 -10.962 -13.286  1.00 10.00      B   
ATOM   2617  CA  GLU    55      15.996 -12.446 -14.716  1.00 10.00      B   
ATOM   2618  CB  GLU    55      16.578 -11.498 -15.768  1.00 10.00      B   
ATOM   2619  CG  GLU    55      15.685 -10.316 -16.112  1.00 10.00      B   
ATOM   2620  CD  GLU    55      16.241  -9.474 -17.243  1.00 10.00      B   
ATOM   2621  OE1 GLU    55      17.112  -9.973 -17.988  1.00 10.00      B   
ATOM   2622  OE2 GLU    55      15.799  -8.311 -17.403  1.00 10.00      B   
ATOM   2623  C   GLU    55      16.736 -13.782 -14.746  1.00 10.00      B   
ATOM   2624  O   GLU    55      16.271 -14.747 -15.352  1.00 10.00      B   
ATOM   2625  N   ARG    56      17.883 -13.830 -14.074  1.00 10.00      B   
ATOM   2626  HN  ARG    56      18.191 -13.025 -13.603  1.00 10.00      B   
ATOM   2627  CA  ARG    56      18.695 -15.042 -14.011  1.00 10.00      B   
ATOM   2628  CB  ARG    56      20.011 -14.771 -13.272  1.00 10.00      B   
ATOM   2629  CG  ARG    56      20.717 -16.020 -12.768  1.00 10.00      B   
ATOM   2630  CD  ARG    56      22.047 -15.681 -12.120  1.00 10.00      B   
ATOM   2631  NE  ARG    56      23.155 -15.808 -13.066  1.00 10.00      B   
ATOM   2632  HE  ARG    56      23.034 -15.408 -13.956  1.00 10.00      B   
ATOM   2633  CZ  ARG    56      24.303 -16.418 -12.785  1.00 10.00      B   
ATOM   2634  NH1 ARG    56      24.503 -16.948 -11.585  1.00 10.00      B   
ATOM   2635 HH11 ARG    56      25.403 -17.427 -11.367  1.00 10.00      B   
ATOM   2636 HH12 ARG    56      23.759 -16.884 -10.843  1.00 10.00      B   
ATOM   2637  NH2 ARG    56      25.255 -16.502 -13.703  1.00 10.00      B   
ATOM   2638 HH21 ARG    56      25.110 -16.092 -14.650  1.00 10.00      B   
ATOM   2639 HH22 ARG    56      26.155 -16.985 -13.481  1.00 10.00      B   
ATOM   2640  C   ARG    56      17.931 -16.176 -13.336  1.00 10.00      B   
ATOM   2641  O   ARG    56      17.878 -17.296 -13.845  1.00 10.00      B   
ATOM   2642  N   VAL    57      17.328 -15.877 -12.196  1.00 10.00      B   
ATOM   2643  HN  VAL    57      17.402 -14.964 -11.838  1.00 10.00      B   
ATOM   2644  CA  VAL    57      16.565 -16.873 -11.455  1.00 10.00      B   
ATOM   2645  CB  VAL    57      16.106 -16.328 -10.083  1.00 10.00      B   
ATOM   2646  CG1 VAL    57      15.258 -17.354  -9.342  1.00 10.00      B   
ATOM   2647  CG2 VAL    57      17.307 -15.927  -9.240  1.00 10.00      B   
ATOM   2648  C   VAL    57      15.350 -17.336 -12.257  1.00 10.00      B   
ATOM   2649  O   VAL    57      15.048 -18.526 -12.317  1.00 10.00      B   
ATOM   2650  N   SER    58      14.695 -16.388 -12.913  1.00 10.00      B   
ATOM   2651  HN  SER    58      15.019 -15.463 -12.856  1.00 10.00      B   
ATOM   2652  CA  SER    58      13.501 -16.670 -13.704  1.00 10.00      B   
ATOM   2653  CB  SER    58      12.791 -15.365 -14.072  1.00 10.00      B   
ATOM   2654  OG  SER    58      12.527 -14.587 -12.913  1.00 10.00      B   
ATOM   2655  HG  SER    58      13.341 -14.150 -12.625  1.00 10.00      B   
ATOM   2656  C   SER    58      13.788 -17.489 -14.966  1.00 10.00      B   
ATOM   2657  O   SER    58      12.860 -17.900 -15.663  1.00 10.00      B   
ATOM   2658  N   SER    59      15.056 -17.745 -15.261  1.00 10.00      B   
ATOM   2659  HN  SER    59      15.769 -17.421 -14.670  1.00 10.00      B   
ATOM   2660  CA  SER    59      15.399 -18.510 -16.451  1.00 10.00      B   
ATOM   2661  CB  SER    59      16.332 -17.712 -17.363  1.00 10.00      B   
ATOM   2662  OG  SER    59      17.190 -16.874 -16.607  1.00 10.00      B   
ATOM   2663  HG  SER    59      16.673 -16.159 -16.207  1.00 10.00      B   
ATOM   2664  C   SER    59      15.993 -19.878 -16.120  1.00 10.00      B   
ATOM   2665  O   SER    59      16.345 -20.642 -17.020  1.00 10.00      B   
ATOM   2666  N   ARG    60      16.093 -20.198 -14.833  1.00 10.00      B   
ATOM   2667  HN  ARG    60      15.770 -19.568 -14.150  1.00 10.00      B   
ATOM   2668  CA  ARG    60      16.649 -21.480 -14.415  1.00 10.00      B   
ATOM   2669  CB  ARG    60      18.043 -21.299 -13.806  1.00 10.00      B   
ATOM   2670  CG  ARG    60      19.038 -20.608 -14.724  1.00 10.00      B   
ATOM   2671  CD  ARG    60      20.384 -20.412 -14.048  1.00 10.00      B   
ATOM   2672  NE  ARG    60      21.164 -21.648 -14.004  1.00 10.00      B   
ATOM   2673  HE  ARG    60      20.889 -22.333 -13.346  1.00 10.00      B   
ATOM   2674  CZ  ARG    60      22.213 -21.895 -14.794  1.00 10.00      B   
ATOM   2675  NH1 ARG    60      22.613 -20.993 -15.683  1.00 10.00      B   
ATOM   2676 HH11 ARG    60      22.112 -20.086 -15.772  1.00 10.00      B   
ATOM   2677 HH12 ARG    60      23.435 -21.190 -16.300  1.00 10.00      B   
ATOM   2678  NH2 ARG    60      22.867 -23.042 -14.691  1.00 10.00      B   
ATOM   2679 HH21 ARG    60      23.688 -23.233 -15.309  1.00 10.00      B   
ATOM   2680 HH22 ARG    60      22.567 -23.756 -13.995  1.00 10.00      B   
ATOM   2681  C   ARG    60      15.722 -22.174 -13.426  1.00 10.00      B   
ATOM   2682  O   ARG    60      15.349 -21.591 -12.406  1.00 10.00      B   
ATOM   2683  N   SER    61      15.365 -23.417 -13.734  1.00 10.00      B   
ATOM   2684  HN  SER    61      15.723 -23.825 -14.550  1.00 10.00      B   
ATOM   2685  CA  SER    61      14.474 -24.206 -12.899  1.00 10.00      B   
ATOM   2686  CB  SER    61      14.230 -25.562 -13.562  1.00 10.00      B   
ATOM   2687  OG  SER    61      14.660 -25.536 -14.918  1.00 10.00      B   
ATOM   2688  HG  SER    61      14.022 -25.040 -15.446  1.00 10.00      B   
ATOM   2689  C   SER    61      15.051 -24.392 -11.499  1.00 10.00      B   
ATOM   2690  O   SER    61      14.415 -24.039 -10.502  1.00 10.00      B   
ATOM   2691  N   GLN    62      16.258 -24.930 -11.426  1.00 10.00      B   
ATOM   2692  HN  GLN    62      16.726 -25.177 -12.254  1.00 10.00      B   
ATOM   2693  CA  GLN    62      16.912 -25.147 -10.145  1.00 10.00      B   
ATOM   2694  CB  GLN    62      17.546 -26.538 -10.059  1.00 10.00      B   
ATOM   2695  CG  GLN    62      16.579 -27.621  -9.612  1.00 10.00      B   
ATOM   2696  CD  GLN    62      16.016 -27.370  -8.224  1.00 10.00      B   
ATOM   2697  OE1 GLN    62      16.691 -26.827  -7.347  1.00 10.00      B   
ATOM   2698  NE2 GLN    62      14.772 -27.760  -8.015  1.00 10.00      B   
ATOM   2699 HE21 GLN    62      14.287 -28.186  -8.756  1.00 10.00      B   
ATOM   2700 HE22 GLN    62      14.377 -27.601  -7.131  1.00 10.00      B   
ATOM   2701  C   GLN    62      17.938 -24.060  -9.872  1.00 10.00      B   
ATOM   2702  O   GLN    62      19.139 -24.255 -10.066  1.00 10.00      B   
ATOM   2703  N   THR    63      17.447 -22.904  -9.454  1.00 10.00      B   
ATOM   2704  HN  THR    63      16.474 -22.805  -9.358  1.00 10.00      B   
ATOM   2705  CA  THR    63      18.301 -21.772  -9.146  1.00 10.00      B   
ATOM   2706  CB  THR    63      17.568 -20.455  -9.438  1.00 10.00      B   
ATOM   2707  OG1 THR    63      16.211 -20.748  -9.811  1.00 10.00      B   
ATOM   2708  HG1 THR    63      16.152 -20.830 -10.775  1.00 10.00      B   
ATOM   2709  CG2 THR    63      18.254 -19.709 -10.570  1.00 10.00      B   
ATOM   2710  C   THR    63      18.719 -21.806  -7.680  1.00 10.00      B   
ATOM   2711  O   THR    63      17.914 -22.143  -6.806  1.00 10.00      B   
ATOM   2712  N   GLU    64      19.974 -21.470  -7.413  1.00 10.00      B   
ATOM   2713  HN  GLU    64      20.572 -21.215  -8.151  1.00 10.00      B   
ATOM   2714  CA  GLU    64      20.485 -21.476  -6.046  1.00 10.00      B   
ATOM   2715  CB  GLU    64      21.917 -22.010  -6.005  1.00 10.00      B   
ATOM   2716  CG  GLU    64      22.097 -23.367  -6.670  1.00 10.00      B   
ATOM   2717  CD  GLU    64      23.415 -24.020  -6.310  1.00 10.00      B   
ATOM   2718  OE1 GLU    64      24.476 -23.490  -6.701  1.00 10.00      B   
ATOM   2719  OE2 GLU    64      23.398 -25.073  -5.636  1.00 10.00      B   
ATOM   2720  C   GLU    64      20.419 -20.088  -5.412  1.00 10.00      B   
ATOM   2721  O   GLU    64      20.181 -19.954  -4.209  1.00 10.00      B   
ATOM   2722  N   GLU    65      20.625 -19.060  -6.225  1.00 10.00      B   
ATOM   2723  HN  GLU    65      20.801 -19.231  -7.174  1.00 10.00      B   
ATOM   2724  CA  GLU    65      20.602 -17.681  -5.745  1.00 10.00      B   
ATOM   2725  CB  GLU    65      21.199 -16.729  -6.781  1.00 10.00      B   
ATOM   2726  CG  GLU    65      22.708 -16.831  -6.914  1.00 10.00      B   
ATOM   2727  CD  GLU    65      23.225 -16.160  -8.167  1.00 10.00      B   
ATOM   2728  OE1 GLU    65      23.600 -14.970  -8.102  1.00 10.00      B   
ATOM   2729  OE2 GLU    65      23.271 -16.828  -9.224  1.00 10.00      B   
ATOM   2730  C   GLU    65      19.200 -17.227  -5.361  1.00 10.00      B   
ATOM   2731  O   GLU    65      18.208 -17.639  -5.968  1.00 10.00      B   
ATOM   2732  N   ASP    66      19.132 -16.384  -4.343  1.00 10.00      B   
ATOM   2733  HN  ASP    66      19.962 -16.121  -3.889  1.00 10.00      B   
ATOM   2734  CA  ASP    66      17.864 -15.845  -3.861  1.00 10.00      B   
ATOM   2735  CB  ASP    66      17.670 -16.150  -2.370  1.00 10.00      B   
ATOM   2736  CG  ASP    66      18.919 -15.919  -1.539  1.00 10.00      B   
ATOM   2737  OD1 ASP    66      19.279 -16.810  -0.739  1.00 10.00      B   
ATOM   2738  OD2 ASP    66      19.547 -14.845  -1.671  1.00 10.00      B   
ATOM   2739  C   ASP    66      17.780 -14.341  -4.120  1.00 10.00      B   
ATOM   2740  O   ASP    66      16.715 -13.733  -3.989  1.00 10.00      B   
ATOM   2741  N   CYS    67      18.924 -13.760  -4.484  1.00 10.00      B   
ATOM   2742  HN  CYS    67      19.727 -14.314  -4.549  1.00 10.00      B   
ATOM   2743  CA  CYS    67      19.032 -12.331  -4.790  1.00 10.00      B   
ATOM   2744  C   CYS    67      18.798 -11.439  -3.569  1.00 10.00      B   
ATOM   2745  O   CYS    67      18.404 -10.278  -3.705  1.00 10.00      B   
ATOM   2746  CB  CYS    67      18.100 -11.933  -5.942  1.00 10.00      B   
ATOM   2747  SG  CYS    67      18.298 -12.939  -7.449  1.00 10.00      B   
ATOM   2748  N   THR    68      19.063 -11.972  -2.380  1.00 10.00      B   
ATOM   2749  HN  THR    68      19.389 -12.898  -2.329  1.00 10.00      B   
ATOM   2750  CA  THR    68      18.882 -11.211  -1.149  1.00 10.00      B   
ATOM   2751  CB  THR    68      19.068 -12.096   0.103  1.00 10.00      B   
ATOM   2752  OG1 THR    68      18.279 -13.284  -0.027  1.00 10.00      B   
ATOM   2753  HG1 THR    68      18.705 -13.878  -0.671  1.00 10.00      B   
ATOM   2754  CG2 THR    68      18.637 -11.351   1.358  1.00 10.00      B   
ATOM   2755  C   THR    68      19.849 -10.025  -1.087  1.00 10.00      B   
ATOM   2756  O   THR    68      19.453  -8.912  -0.740  1.00 10.00      B   
ATOM   2757  N   GLU    69      21.105 -10.263  -1.459  1.00 10.00      B   
ATOM   2758  HN  GLU    69      21.348 -11.162  -1.774  1.00 10.00      B   
ATOM   2759  CA  GLU    69      22.128  -9.219  -1.429  1.00 10.00      B   
ATOM   2760  CB  GLU    69      23.503  -9.788  -1.764  1.00 10.00      B   
ATOM   2761  CG  GLU    69      24.142 -10.571  -0.635  1.00 10.00      B   
ATOM   2762  CD  GLU    69      25.577 -10.943  -0.943  1.00 10.00      B   
ATOM   2763  OE1 GLU    69      25.804 -12.028  -1.521  1.00 10.00      B   
ATOM   2764  OE2 GLU    69      26.489 -10.152  -0.616  1.00 10.00      B   
ATOM   2765  C   GLU    69      21.794  -8.073  -2.370  1.00 10.00      B   
ATOM   2766  O   GLU    69      22.043  -6.911  -2.055  1.00 10.00      B   
ATOM   2767  N   GLU    70      21.223  -8.404  -3.520  1.00 10.00      B   
ATOM   2768  HN  GLU    70      21.047  -9.348  -3.712  1.00 10.00      B   
ATOM   2769  CA  GLU    70      20.854  -7.396  -4.505  1.00 10.00      B   
ATOM   2770  CB  GLU    70      20.363  -8.057  -5.797  1.00 10.00      B   
ATOM   2771  CG  GLU    70      21.179  -9.265  -6.235  1.00 10.00      B   
ATOM   2772  CD  GLU    70      22.654  -8.959  -6.387  1.00 10.00      B   
ATOM   2773  OE1 GLU    70      23.029  -8.280  -7.362  1.00 10.00      B   
ATOM   2774  OE2 GLU    70      23.450  -9.403  -5.530  1.00 10.00      B   
ATOM   2775  C   GLU    70      19.775  -6.477  -3.942  1.00 10.00      B   
ATOM   2776  O   GLU    70      19.802  -5.264  -4.149  1.00 10.00      B   
ATOM   2777  N   LEU    71      18.837  -7.068  -3.212  1.00 10.00      B   
ATOM   2778  HN  LEU    71      18.882  -8.038  -3.071  1.00 10.00      B   
ATOM   2779  CA  LEU    71      17.745  -6.313  -2.614  1.00 10.00      B   
ATOM   2780  CB  LEU    71      16.617  -7.254  -2.185  1.00 10.00      B   
ATOM   2781  CG  LEU    71      15.349  -6.589  -1.642  1.00 10.00      B   
ATOM   2782  CD1 LEU    71      14.659  -5.771  -2.725  1.00 10.00      B   
ATOM   2783  CD2 LEU    71      14.403  -7.630  -1.069  1.00 10.00      B   
ATOM   2784  C   LEU    71      18.235  -5.496  -1.422  1.00 10.00      B   
ATOM   2785  O   LEU    71      17.837  -4.346  -1.240  1.00 10.00      B   
ATOM   2786  N   LEU    72      19.111  -6.097  -0.619  1.00 10.00      B   
ATOM   2787  HN  LEU    72      19.390  -7.017  -0.822  1.00 10.00      B   
ATOM   2788  CA  LEU    72      19.662  -5.432   0.558  1.00 10.00      B   
ATOM   2789  CB  LEU    72      20.583  -6.377   1.337  1.00 10.00      B   
ATOM   2790  CG  LEU    72      19.921  -7.583   2.008  1.00 10.00      B   
ATOM   2791  CD1 LEU    72      20.960  -8.436   2.717  1.00 10.00      B   
ATOM   2792  CD2 LEU    72      18.840  -7.138   2.981  1.00 10.00      B   
ATOM   2793  C   LEU    72      20.426  -4.171   0.167  1.00 10.00      B   
ATOM   2794  O   LEU    72      20.299  -3.130   0.817  1.00 10.00      B   
ATOM   2795  N   ASP    73      21.217  -4.279  -0.896  1.00 10.00      B   
ATOM   2796  HN  ASP    73      21.281  -5.145  -1.355  1.00 10.00      B   
ATOM   2797  CA  ASP    73      22.004  -3.155  -1.397  1.00 10.00      B   
ATOM   2798  CB  ASP    73      22.865  -3.609  -2.582  1.00 10.00      B   
ATOM   2799  CG  ASP    73      23.697  -2.489  -3.177  1.00 10.00      B   
ATOM   2800  OD1 ASP    73      24.790  -2.206  -2.635  1.00 10.00      B   
ATOM   2801  OD2 ASP    73      23.275  -1.894  -4.193  1.00 10.00      B   
ATOM   2802  C   ASP    73      21.090  -2.017  -1.833  1.00 10.00      B   
ATOM   2803  O   ASP    73      21.301  -0.857  -1.471  1.00 10.00      B   
ATOM   2804  N   PHE    74      20.057  -2.376  -2.586  1.00 10.00      B   
ATOM   2805  HN  PHE    74      19.946  -3.326  -2.813  1.00 10.00      B   
ATOM   2806  CA  PHE    74      19.088  -1.418  -3.097  1.00 10.00      B   
ATOM   2807  CB  PHE    74      18.113  -2.124  -4.050  1.00 10.00      B   
ATOM   2808  CG  PHE    74      16.982  -1.262  -4.534  1.00 10.00      B   
ATOM   2809  CD1 PHE    74      17.229  -0.016  -5.087  1.00 10.00      B   
ATOM   2810  CD2 PHE    74      15.670  -1.698  -4.437  1.00 10.00      B   
ATOM   2811  CE1 PHE    74      16.193   0.778  -5.532  1.00 10.00      B   
ATOM   2812  CE2 PHE    74      14.629  -0.908  -4.881  1.00 10.00      B   
ATOM   2813  CZ  PHE    74      14.891   0.332  -5.430  1.00 10.00      B   
ATOM   2814  C   PHE    74      18.328  -0.715  -1.973  1.00 10.00      B   
ATOM   2815  O   PHE    74      18.278   0.516  -1.922  1.00 10.00      B   
ATOM   2816  N   LEU    75      17.750  -1.499  -1.070  1.00 10.00      B   
ATOM   2817  HN  LEU    75      17.840  -2.477  -1.157  1.00 10.00      B   
ATOM   2818  CA  LEU    75      16.982  -0.952   0.042  1.00 10.00      B   
ATOM   2819  CB  LEU    75      16.341  -2.070   0.868  1.00 10.00      B   
ATOM   2820  CG  LEU    75      15.254  -2.890   0.172  1.00 10.00      B   
ATOM   2821  CD1 LEU    75      14.716  -3.959   1.109  1.00 10.00      B   
ATOM   2822  CD2 LEU    75      14.127  -1.993  -0.317  1.00 10.00      B   
ATOM   2823  C   LEU    75      17.825  -0.045   0.936  1.00 10.00      B   
ATOM   2824  O   LEU    75      17.361   1.007   1.376  1.00 10.00      B   
ATOM   2825  N   HIS    76      19.071  -0.441   1.182  1.00 10.00      B   
ATOM   2826  HN  HIS    76      19.398  -1.277   0.781  1.00 10.00      B   
ATOM   2827  CA  HIS    76      19.962   0.339   2.033  1.00 10.00      B   
ATOM   2828  CB  HIS    76      21.207  -0.468   2.412  1.00 10.00      B   
ATOM   2829  CG  HIS    76      21.774  -0.106   3.752  1.00 10.00      B   
ATOM   2830  ND1 HIS    76      21.116  -0.355   4.941  1.00 10.00      B   
ATOM   2831  HD1 HIS    76      20.235  -0.785   5.033  1.00 10.00      B   
ATOM   2832  CD2 HIS    76      22.942   0.491   4.089  1.00 10.00      B   
ATOM   2833  CE1 HIS    76      21.855   0.075   5.948  1.00 10.00      B   
ATOM   2834  NE2 HIS    76      22.965   0.590   5.456  1.00 10.00      B   
ATOM   2835  HE2 HIS    76      23.693   0.987   5.991  1.00 10.00      B   
ATOM   2836  C   HIS    76      20.354   1.659   1.379  1.00 10.00      B   
ATOM   2837  O   HIS    76      20.660   2.632   2.066  1.00 10.00      B   
ATOM   2838  N   ALA    77      20.352   1.689   0.054  1.00 10.00      B   
ATOM   2839  HN  ALA    77      20.113   0.876  -0.443  1.00 10.00      B   
ATOM   2840  CA  ALA    77      20.703   2.896  -0.682  1.00 10.00      B   
ATOM   2841  CB  ALA    77      21.288   2.541  -2.040  1.00 10.00      B   
ATOM   2842  C   ALA    77      19.489   3.806  -0.840  1.00 10.00      B   
ATOM   2843  O   ALA    77      19.595   5.028  -0.716  1.00 10.00      B   
ATOM   2844  N   ARG    78      18.336   3.200  -1.091  1.00 10.00      B   
ATOM   2845  HN  ARG    78      18.319   2.218  -1.162  1.00 10.00      B   
ATOM   2846  CA  ARG    78      17.095   3.941  -1.274  1.00 10.00      B   
ATOM   2847  CB  ARG    78      15.977   2.999  -1.741  1.00 10.00      B   
ATOM   2848  CG  ARG    78      14.598   3.644  -1.802  1.00 10.00      B   
ATOM   2849  CD  ARG    78      13.490   2.607  -1.664  1.00 10.00      B   
ATOM   2850  NE  ARG    78      12.958   2.180  -2.958  1.00 10.00      B   
ATOM   2851  HE  ARG    78      13.251   2.679  -3.756  1.00 10.00      B   
ATOM   2852  CZ  ARG    78      12.102   1.168  -3.123  1.00 10.00      B   
ATOM   2853  NH1 ARG    78      11.669   0.469  -2.076  1.00 10.00      B   
ATOM   2854 HH11 ARG    78      10.999  -0.325  -2.213  1.00 10.00      B   
ATOM   2855 HH12 ARG    78      11.993   0.707  -1.117  1.00 10.00      B   
ATOM   2856  NH2 ARG    78      11.672   0.866  -4.336  1.00 10.00      B   
ATOM   2857 HH21 ARG    78      12.009   1.426  -5.165  1.00 10.00      B   
ATOM   2858 HH22 ARG    78      10.998   0.083  -4.482  1.00 10.00      B   
ATOM   2859  C   ARG    78      16.667   4.664   0.000  1.00 10.00      B   
ATOM   2860  O   ARG    78      16.527   5.890   0.010  1.00 10.00      B   
ATOM   2861  N   ASP    79      16.491   3.906   1.079  1.00 10.00      B   
ATOM   2862  HN  ASP    79      16.677   2.941   1.021  1.00 10.00      B   
ATOM   2863  CA  ASP    79      16.040   4.467   2.353  1.00 10.00      B   
ATOM   2864  CB  ASP    79      15.552   3.369   3.302  1.00 10.00      B   
ATOM   2865  CG  ASP    79      14.084   3.028   3.120  1.00 10.00      B   
ATOM   2866  OD1 ASP    79      13.612   2.057   3.756  1.00 10.00      B   
ATOM   2867  OD2 ASP    79      13.393   3.717   2.338  1.00 10.00      B   
ATOM   2868  C   ASP    79      17.105   5.322   3.032  1.00 10.00      B   
ATOM   2869  O   ASP    79      16.836   5.975   4.043  1.00 10.00      B   
ATOM   2870  N   HIS    80      18.310   5.325   2.477  1.00 10.00      B   
ATOM   2871  HN  HIS    80      18.467   4.786   1.672  1.00 10.00      B   
ATOM   2872  CA  HIS    80      19.407   6.106   3.036  1.00 10.00      B   
ATOM   2873  CB  HIS    80      20.719   5.774   2.319  1.00 10.00      B   
ATOM   2874  CG  HIS    80      21.957   6.235   3.033  1.00 10.00      B   
ATOM   2875  ND1 HIS    80      22.477   5.588   4.134  1.00 10.00      B   
ATOM   2876  HD1 HIS    80      22.099   4.787   4.559  1.00 10.00      B   
ATOM   2877  CD2 HIS    80      22.787   7.275   2.786  1.00 10.00      B   
ATOM   2878  CE1 HIS    80      23.572   6.209   4.532  1.00 10.00      B   
ATOM   2879  NE2 HIS    80      23.780   7.234   3.730  1.00 10.00      B   
ATOM   2880  HE2 HIS    80      24.539   7.856   3.789  1.00 10.00      B   
ATOM   2881  C   HIS    80      19.114   7.597   2.923  1.00 10.00      B   
ATOM   2882  O   HIS    80      19.476   8.383   3.797  1.00 10.00      B   
ATOM   2883  N   CYS    81      18.451   7.980   1.843  1.00 10.00      B   
ATOM   2884  HN  CYS    81      18.180   7.306   1.183  1.00 10.00      B   
ATOM   2885  CA  CYS    81      18.117   9.378   1.618  1.00 10.00      B   
ATOM   2886  CB  CYS    81      18.228   9.732   0.134  1.00 10.00      B   
ATOM   2887  SG  CYS    81      18.506  11.489  -0.184  1.00 10.00      B   
ATOM   2888  HG  CYS    81      18.313  11.710  -1.478  1.00 10.00      B   
ATOM   2889  C   CYS    81      16.719   9.699   2.140  1.00 10.00      B   
ATOM   2890  O   CYS    81      16.436  10.830   2.531  1.00 10.00      B   
ATOM   2891  N   VAL    82      15.856   8.692   2.161  1.00 10.00      B   
ATOM   2892  HN  VAL    82      16.147   7.812   1.846  1.00 10.00      B   
ATOM   2893  CA  VAL    82      14.484   8.862   2.632  1.00 10.00      B   
ATOM   2894  CB  VAL    82      13.670   7.558   2.499  1.00 10.00      B   
ATOM   2895  CG1 VAL    82      12.231   7.772   2.943  1.00 10.00      B   
ATOM   2896  CG2 VAL    82      13.712   7.049   1.070  1.00 10.00      B   
ATOM   2897  C   VAL    82      14.448   9.334   4.082  1.00 10.00      B   
ATOM   2898  O   VAL    82      13.735  10.280   4.421  1.00 10.00      B   
ATOM   2899  N   ALA    83      15.249   8.696   4.926  1.00 10.00      B   
ATOM   2900  HN  ALA    83      15.819   7.970   4.589  1.00 10.00      B   
ATOM   2901  CA  ALA    83      15.304   9.039   6.342  1.00 10.00      B   
ATOM   2902  CB  ALA    83      16.168   8.036   7.092  1.00 10.00      B   
ATOM   2903  C   ALA    83      15.813  10.465   6.564  1.00 10.00      B   
ATOM   2904  O   ALA    83      15.609  11.045   7.625  1.00 10.00      B   
ATOM   2905  N   HIS    84      16.457  11.030   5.554  1.00 10.00      B   
ATOM   2906  HN  HIS    84      16.565  10.532   4.716  1.00 10.00      B   
ATOM   2907  CA  HIS    84      16.999  12.380   5.652  1.00 10.00      B   
ATOM   2908  CB  HIS    84      18.219  12.538   4.739  1.00 10.00      B   
ATOM   2909  CG  HIS    84      19.531  12.250   5.401  1.00 10.00      B   
ATOM   2910  ND1 HIS    84      20.447  13.230   5.715  1.00 10.00      B   
ATOM   2911  HD1 HIS    84      20.334  14.194   5.552  1.00 10.00      B   
ATOM   2912  CD2 HIS    84      20.086  11.081   5.798  1.00 10.00      B   
ATOM   2913  CE1 HIS    84      21.508  12.677   6.272  1.00 10.00      B   
ATOM   2914  NE2 HIS    84      21.313  11.376   6.334  1.00 10.00      B   
ATOM   2915  HE2 HIS    84      21.948  10.722   6.707  1.00 10.00      B   
ATOM   2916  C   HIS    84      15.961  13.440   5.299  1.00 10.00      B   
ATOM   2917  O   HIS    84      16.100  14.601   5.684  1.00 10.00      B   
ATOM   2918  N   LYS    85      14.925  13.044   4.572  1.00 10.00      B   
ATOM   2919  HN  LYS    85      14.855  12.102   4.308  1.00 10.00      B   
ATOM   2920  CA  LYS    85      13.890  13.986   4.156  1.00 10.00      B   
ATOM   2921  CB  LYS    85      13.657  13.887   2.645  1.00 10.00      B   
ATOM   2922  CG  LYS    85      14.917  14.011   1.803  1.00 10.00      B   
ATOM   2923  CD  LYS    85      14.586  14.015   0.322  1.00 10.00      B   
ATOM   2924  CE  LYS    85      15.833  13.856  -0.527  1.00 10.00      B   
ATOM   2925  NZ  LYS    85      15.524  13.933  -1.981  1.00 10.00      B   
ATOM   2926  HZ1 LYS    85      15.443  14.928  -2.279  1.00 10.00      B   
ATOM   2927  HZ2 LYS    85      14.626  13.452  -2.182  1.00 10.00      B   
ATOM   2928  HZ3 LYS    85      16.282  13.477  -2.536  1.00 10.00      B   
ATOM   2929  C   LYS    85      12.571  13.760   4.888  1.00 10.00      B   
ATOM   2930  O   LYS    85      11.807  14.704   5.106  1.00 10.00      B   
ATOM   2931  N   LEU    86      12.309  12.513   5.264  1.00 10.00      B   
ATOM   2932  HN  LEU    86      12.965  11.808   5.067  1.00 10.00      B   
ATOM   2933  CA  LEU    86      11.069  12.155   5.951  1.00 10.00      B   
ATOM   2934  CB  LEU    86      10.994  10.642   6.179  1.00 10.00      B   
ATOM   2935  CG  LEU    86       9.652  10.100   6.676  1.00 10.00      B   
ATOM   2936  CD1 LEU    86       8.573  10.289   5.621  1.00 10.00      B   
ATOM   2937  CD2 LEU    86       9.776   8.635   7.061  1.00 10.00      B   
ATOM   2938  C   LEU    86      10.903  12.898   7.277  1.00 10.00      B   
ATOM   2939  O   LEU    86       9.795  13.292   7.640  1.00 10.00      B   
ATOM   2940  N   PHE    87      12.011  13.109   7.983  1.00 10.00      B   
ATOM   2941  HN  PHE    87      12.869  12.797   7.628  1.00 10.00      B   
ATOM   2942  CA  PHE    87      11.984  13.795   9.273  1.00 10.00      B   
ATOM   2943  CB  PHE    87      13.380  13.823   9.903  1.00 10.00      B   
ATOM   2944  CG  PHE    87      13.875  12.487  10.384  1.00 10.00      B   
ATOM   2945  CD1 PHE    87      15.229  12.266  10.568  1.00 10.00      B   
ATOM   2946  CD2 PHE    87      12.991  11.456  10.655  1.00 10.00      B   
ATOM   2947  CE1 PHE    87      15.693  11.040  11.012  1.00 10.00      B   
ATOM   2948  CE2 PHE    87      13.444  10.229  11.098  1.00 10.00      B   
ATOM   2949  CZ  PHE    87      14.797  10.021  11.278  1.00 10.00      B   
ATOM   2950  C   PHE    87      11.432  15.216   9.162  1.00 10.00      B   
ATOM   2951  O   PHE    87      10.858  15.744  10.114  1.00 10.00      B   
ATOM   2952  N   ASN    88      11.593  15.824   7.993  1.00 10.00      B   
ATOM   2953  HN  ASN    88      12.035  15.346   7.262  1.00 10.00      B   
ATOM   2954  CA  ASN    88      11.126  17.188   7.768  1.00 10.00      B   
ATOM   2955  CB  ASN    88      11.778  17.778   6.516  1.00 10.00      B   
ATOM   2956  CG  ASN    88      13.288  17.873   6.608  1.00 10.00      B   
ATOM   2957  OD1 ASN    88      13.848  18.177   7.664  1.00 10.00      B   
ATOM   2958  ND2 ASN    88      13.958  17.605   5.500  1.00 10.00      B   
ATOM   2959 HD21 ASN    88      13.448  17.366   4.696  1.00 10.00      B   
ATOM   2960 HD22 ASN    88      14.939  17.648   5.526  1.00 10.00      B   
ATOM   2961  C   ASN    88       9.609  17.251   7.621  1.00 10.00      B   
ATOM   2962  O   ASN    88       8.998  18.288   7.866  1.00 10.00      B   
ATOM   2963  N   SER    89       9.005  16.136   7.230  1.00 10.00      B   
ATOM   2964  HN  SER    89       9.542  15.328   7.078  1.00 10.00      B   
ATOM   2965  CA  SER    89       7.562  16.079   7.031  1.00 10.00      B   
ATOM   2966  CB  SER    89       7.248  15.337   5.732  1.00 10.00      B   
ATOM   2967  OG  SER    89       7.958  15.911   4.645  1.00 10.00      B   
ATOM   2968  HG  SER    89       8.166  16.832   4.853  1.00 10.00      B   
ATOM   2969  C   SER    89       6.848  15.415   8.209  1.00 10.00      B   
ATOM   2970  O   SER    89       5.649  15.122   8.139  1.00 10.00      B   
ATOM   2971  N   LEU    90       7.577  15.195   9.293  1.00 10.00      B   
ATOM   2972  HN  LEU    90       8.516  15.472   9.306  1.00 10.00      B   
ATOM   2973  CA  LEU    90       7.003  14.566  10.473  1.00 10.00      B   
ATOM   2974  CB  LEU    90       8.072  13.847  11.302  1.00 10.00      B   
ATOM   2975  CG  LEU    90       8.611  12.536  10.722  1.00 10.00      B   
ATOM   2976  CD1 LEU    90       9.582  11.882  11.690  1.00 10.00      B   
ATOM   2977  CD2 LEU    90       7.472  11.586  10.382  1.00 10.00      B   
ATOM   2978  C   LEU    90       6.247  15.571  11.333  1.00 10.00      B   
ATOM   2979  O   LEU    90       6.749  16.658  11.632  1.00 10.00      B   
ATOM   2980  N   LYS    91       5.038  15.198  11.722  1.00 10.00      B   
ATOM   2981  HN  LYS    91       4.703  14.316  11.455  1.00 10.00      B   
ATOM   2982  CB  LYS    91       3.059  16.656  11.726  1.00 10.00      B   
ATOM   2983  CG  LYS    91       3.497  17.757  10.775  1.00 10.00      B   
ATOM   2984  CD  LYS    91       2.300  18.419  10.115  1.00 10.00      B   
ATOM   2985  CE  LYS    91       2.716  19.622   9.288  1.00 10.00      B   
ATOM   2986  NZ  LYS    91       1.541  20.349   8.744  1.00 10.00      B   
ATOM   2987  HZ1 LYS    91       0.995  19.728   8.114  1.00 10.00      B   
ATOM   2988  HZ2 LYS    91       1.853  21.181   8.209  1.00 10.00      B   
ATOM   2989  HZ3 LYS    91       0.923  20.662   9.521  1.00 10.00      B   
ATOM   2990  CA  LYS    91       4.194  16.042  12.550  1.00 10.00      B   
ATOM   2991  C   LYS    91       3.615  15.221  13.693  1.00 10.00      B   
ATOM   2992  O   LYS    91       3.973  15.481  14.859  1.00 10.00      B   
ATOM   2993  OXT LYS    91       2.819  14.299  13.413  1.00 10.00      B   
END
