# Supplementary material for: Large-scale discovery of protein interactions at residue resolution using co-evolution calculated from genomic sequences
Source: Nat Commun. 2021 Mar 2;12:1396. doi: 10.1038/s41467-021-21636-z (PMC7925567; doi:10.1038/s41467-021-21636-z)
Supplement: Supplementary file 13 — Supplementary Data 11 [file 41467_2021_21636_MOESM13_ESM.zip]

Archive with 4,024 entries (3,705 files):
- supplementary_prediction/
- supplementary_prediction/membrane088588_YAJC_LPTG/
- supplementary_prediction/membrane088588_YAJC_LPTG/LPTG_ECOLI_6MHU_G.pdb
- __MACOSX/
- __MACOSX/supplementary_prediction/
- __MACOSX/supplementary_prediction/membrane088588_YAJC_LPTG/
- __MACOSX/supplementary_prediction/membrane088588_YAJC_LPTG/._LPTG_ECOLI_6MHU_G.pdb
- supplementary_prediction/membrane088588_YAJC_LPTG/membrane088588_YAJC_ECOLI_LPTG_ECOLI_inter_ecs.csv
- __MACOSX/supplementary_prediction/membrane088588_YAJC_LPTG/._membrane088588_YAJC_ECOLI_LPTG_ECOLI_inter_ecs.csv
- supplementary_prediction/membrane088588_YAJC_LPTG/YAJC_ECOLI_2RDD_B.pdb
- __MACOSX/supplementary_prediction/membrane088588_YAJC_LPTG/._YAJC_ECOLI_2RDD_B.pdb
- supplementary_prediction/membrane088588_YAJC_LPTG/haddock_rmsd.disp
- __MACOSX/supplementary_prediction/membrane088588_YAJC_LPTG/._haddock_rmsd.disp
- supplementary_prediction/membrane088588_YAJC_LPTG/models/
- supplementary_prediction/membrane088588_YAJC_LPTG/models/haddock_top_5_haddock_10w.pdb
- __MACOSX/supplementary_prediction/membrane088588_YAJC_LPTG/models/
- __MACOSX/supplementary_prediction/membrane088588_YAJC_LPTG/models/._haddock_top_5_haddock_10w.pdb
- supplementary_prediction/membrane088588_YAJC_LPTG/models/haddock_top_2_haddock_31w.pdb
- __MACOSX/supplementary_prediction/membrane088588_YAJC_LPTG/models/._haddock_top_2_haddock_31w.pdb
- supplementary_prediction/membrane088588_YAJC_LPTG/models/rmsdclust5_top1_haddock_2w.pdb
- __MACOSX/supplementary_prediction/membrane088588_YAJC_LPTG/models/._rmsdclust5_top1_haddock_2w.pdb
- supplementary_prediction/membrane088588_YAJC_LPTG/models/haddock_top_7_haddock_44w.pdb
- __MACOSX/supplementary_prediction/membrane088588_YAJC_LPTG/models/._haddock_top_7_haddock_44w.pdb
- supplementary_prediction/membrane088588_YAJC_LPTG/models/haddock_top_4_haddock_27w.pdb
- __MACOSX/supplementary_prediction/membrane088588_YAJC_LPTG/models/._haddock_top_4_haddock_27w.pdb
- supplementary_prediction/membrane088588_YAJC_LPTG/models/rmsdclust2_top1_haddock_70w.pdb
- __MACOSX/supplementary_prediction/membrane088588_YAJC_LPTG/models/._rmsdclust2_top1_haddock_70w.pdb
- supplementary_prediction/membrane088588_YAJC_LPTG/models/cluster.out
- __MACOSX/supplementary_prediction/membrane088588_YAJC_LPTG/models/._cluster.out
- supplementary_prediction/membrane088588_YAJC_LPTG/models/structures_haddock-sorted.stat
- __MACOSX/supplementary_prediction/membrane088588_YAJC_LPTG/models/._structures_haddock-sorted.stat
- supplementary_prediction/membrane088588_YAJC_LPTG/models/haddock_top_1_haddock_12w.pdb
- __MACOSX/supplementary_prediction/membrane088588_YAJC_LPTG/models/._haddock_top_1_haddock_12w.pdb
- supplementary_prediction/membrane088588_YAJC_LPTG/models/haddock_top_10_haddock_34w.pdb
- __MACOSX/supplementary_prediction/membrane088588_YAJC_LPTG/models/._haddock_top_10_haddock_34w.pdb
- supplementary_prediction/membrane088588_YAJC_LPTG/models/rmsdclust4_top1_haddock_91w.pdb
- __MACOSX/supplementary_prediction/membrane088588_YAJC_LPTG/models/._rmsdclust4_top1_haddock_91w.pdb
- supplementary_prediction/membrane088588_YAJC_LPTG/models/rmsdclust6_top1_haddock_8w.pdb
- __MACOSX/supplementary_prediction/membrane088588_YAJC_LPTG/models/._rmsdclust6_top1_haddock_8w.pdb
- supplementary_prediction/membrane088588_YAJC_LPTG/models/haddock_top_3_haddock_24w.pdb
- __MACOSX/supplementary_prediction/membrane088588_YAJC_LPTG/models/._haddock_top_3_haddock_24w.pdb
- supplementary_prediction/membrane088588_YAJC_LPTG/models/haddock_top_9_haddock_2w.pdb
- __MACOSX/supplementary_prediction/membrane088588_YAJC_LPTG/models/._haddock_top_9_haddock_2w.pdb
- supplementary_prediction/membrane088588_YAJC_LPTG/models/rmsdclust1_top1_haddock_31w.pdb
- __MACOSX/supplementary_prediction/membrane088588_YAJC_LPTG/models/._rmsdclust1_top1_haddock_31w.pdb
- supplementary_prediction/membrane088588_YAJC_LPTG/models/haddock_top_6_haddock_17w.pdb
- __MACOSX/supplementary_prediction/membrane088588_YAJC_LPTG/models/._haddock_top_6_haddock_17w.pdb
- supplementary_prediction/membrane088588_YAJC_LPTG/models/haddock_top_8_haddock_84w.pdb
- __MACOSX/supplementary_prediction/membrane088588_YAJC_LPTG/models/._haddock_top_8_haddock_84w.pdb
- supplementary_prediction/membrane088588_YAJC_LPTG/models/rmsdclust3_top1_haddock_12w.pdb
- __MACOSX/supplementary_prediction/membrane088588_YAJC_LPTG/models/._rmsdclust3_top1_haddock_12w.pdb
- __MACOSX/supplementary_prediction/membrane088588_YAJC_LPTG/._models
- supplementary_prediction/membrane088588_YAJC_LPTG/membrane088588_YAJC_LPTG.pdf
- __MACOSX/supplementary_prediction/membrane088588_YAJC_LPTG/._membrane088588_YAJC_LPTG.pdf
- supplementary_prediction/membrane088588_YAJC_LPTG/unambig.tbl
- __MACOSX/supplementary_prediction/membrane088588_YAJC_LPTG/._unambig.tbl
- supplementary_prediction/membrane088588_YAJC_LPTG/membrane088588_YAJC_LPTG.png
- __MACOSX/supplementary_prediction/membrane088588_YAJC_LPTG/._membrane088588_YAJC_LPTG.png
- supplementary_prediction/membrane088588_YAJC_LPTG/pwrmsd_membrane088588_YAJC_LPTG.pdf
- __MACOSX/supplementary_prediction/membrane088588_YAJC_LPTG/._pwrmsd_membrane088588_YAJC_LPTG.pdf
- __MACOSX/supplementary_prediction/._membrane088588_YAJC_LPTG
- supplementary_prediction/cep_tp00839_TOLB_PAL/
- supplementary_prediction/cep_tp00839_TOLB_PAL/cep_tp00839_TOLB_PAL.pdf
- __MACOSX/supplementary_prediction/cep_tp00839_TOLB_PAL/
- __MACOSX/supplementary_prediction/cep_tp00839_TOLB_PAL/._cep_tp00839_TOLB_PAL.pdf
- supplementary_prediction/cep_tp00839_TOLB_PAL/cep_tp00839_TOLB_PAL.png
- __MACOSX/supplementary_prediction/cep_tp00839_TOLB_PAL/._cep_tp00839_TOLB_PAL.png
- supplementary_prediction/cep_tp00839_TOLB_PAL/TOLB_ECOLI_3IAX_A.pdb
- __MACOSX/supplementary_prediction/cep_tp00839_TOLB_PAL/._TOLB_ECOLI_3IAX_A.pdb
- supplementary_prediction/cep_tp00839_TOLB_PAL/haddock_rmsd.disp
- __MACOSX/supplementary_prediction/cep_tp00839_TOLB_PAL/._haddock_rmsd.disp
- supplementary_prediction/cep_tp00839_TOLB_PAL/models/
- supplementary_prediction/cep_tp00839_TOLB_PAL/models/haddock_top_4_haddock_37w.pdb
- __MACOSX/supplementary_prediction/cep_tp00839_TOLB_PAL/models/
- __MACOSX/supplementary_prediction/cep_tp00839_TOLB_PAL/models/._haddock_top_4_haddock_37w.pdb
- supplementary_prediction/cep_tp00839_TOLB_PAL/models/rmsdclust1_top1_haddock_35w.pdb
- __MACOSX/supplementary_prediction/cep_tp00839_TOLB_PAL/models/._rmsdclust1_top1_haddock_35w.pdb
- supplementary_prediction/cep_tp00839_TOLB_PAL/models/haddock_top_1_haddock_35w.pdb
- __MACOSX/supplementary_prediction/cep_tp00839_TOLB_PAL/models/._haddock_top_1_haddock_35w.pdb
- supplementary_prediction/cep_tp00839_TOLB_PAL/models/haddock_top_8_haddock_68w.pdb
- __MACOSX/supplementary_prediction/cep_tp00839_TOLB_PAL/models/._haddock_top_8_haddock_68w.pdb
- supplementary_prediction/cep_tp00839_TOLB_PAL/models/haddock_top_6_haddock_96w.pdb
- __MACOSX/supplementary_prediction/cep_tp00839_TOLB_PAL/models/._haddock_top_6_haddock_96w.pdb
- supplementary_prediction/cep_tp00839_TOLB_PAL/models/cluster.out
- __MACOSX/supplementary_prediction/cep_tp00839_TOLB_PAL/models/._cluster.out
- supplementary_prediction/cep_tp00839_TOLB_PAL/models/structures_haddock-sorted.stat
- __MACOSX/supplementary_prediction/cep_tp00839_TOLB_PAL/models/._structures_haddock-sorted.stat
- supplementary_prediction/cep_tp00839_TOLB_PAL/models/haddock_top_5_haddock_80w.pdb
- __MACOSX/supplementary_prediction/cep_tp00839_TOLB_PAL/models/._haddock_top_5_haddock_80w.pdb
- supplementary_prediction/cep_tp00839_TOLB_PAL/models/haddock_top_10_haddock_36w.pdb
- __MACOSX/supplementary_prediction/cep_tp00839_TOLB_PAL/models/._haddock_top_10_haddock_36w.pdb
- supplementary_prediction/cep_tp00839_TOLB_PAL/models/haddock_top_2_haddock_34w.pdb
- __MACOSX/supplementary_prediction/cep_tp00839_TOLB_PAL/models/._haddock_top_2_haddock_34w.pdb
- supplementary_prediction/cep_tp00839_TOLB_PAL/models/haddock_top_3_haddock_79w.pdb
- __MACOSX/supplementary_prediction/cep_tp00839_TOLB_PAL/models/._haddock_top_3_haddock_79w.pdb
- supplementary_prediction/cep_tp00839_TOLB_PAL/models/haddock_top_9_haddock_94w.pdb
- __MACOSX/supplementary_prediction/cep_tp00839_TOLB_PAL/models/._haddock_top_9_haddock_94w.pdb
- supplementary_prediction/cep_tp00839_TOLB_PAL/models/haddock_top_7_haddock_11w.pdb
- __MACOSX/supplementary_prediction/cep_tp00839_TOLB_PAL/models/._haddock_top_7_haddock_11w.pdb
- __MACOSX/supplementary_prediction/cep_tp00839_TOLB_PAL/._models
- supplementary_prediction/cep_tp00839_TOLB_PAL/pwrmsd_cep_tp00839_TOLB_PAL.pdf
- __MACOSX/supplementary_prediction/cep_tp00839_TOLB_PAL/._pwrmsd_cep_tp00839_TOLB_PAL.pdf
- supplementary_prediction/cep_tp00839_TOLB_PAL/unambig.tbl
- __MACOSX/supplementary_prediction/cep_tp00839_TOLB_PAL/._unambig.tbl
- supplementary_prediction/cep_tp00839_TOLB_PAL/PAL_ECOLI_2HQS_C.pdb
- __MACOSX/supplementary_prediction/cep_tp00839_TOLB_PAL/._PAL_ECOLI_2HQS_C.pdb
- supplementary_prediction/cep_tp00839_TOLB_PAL/cep_tp00839_TOLB_ECOLI_PAL_ECOLI_inter_ecs.csv
- __MACOSX/supplementary_prediction/cep_tp00839_TOLB_PAL/._cep_tp00839_TOLB_ECOLI_PAL_ECOLI_inter_ecs.csv
- __MACOSX/supplementary_prediction/._cep_tp00839_TOLB_PAL
- supplementary_prediction/cep_tp00607_KDPC_KDPB/
- supplementary_prediction/cep_tp00607_KDPC_KDPB/KDPC_ECOLI_6HRA_C.pdb
- __MACOSX/supplementary_prediction/cep_tp00607_KDPC_KDPB/
- __MACOSX/supplementary_prediction/cep_tp00607_KDPC_KDPB/._KDPC_ECOLI_6HRA_C.pdb
- supplementary_prediction/cep_tp00607_KDPC_KDPB/pwrmsd_cep_tp00607_KDPC_KDPB.pdf
- __MACOSX/supplementary_prediction/cep_tp00607_KDPC_KDPB/._pwrmsd_cep_tp00607_KDPC_KDPB.pdf
- supplementary_prediction/cep_tp00607_KDPC_KDPB/cep_tp00607_KDPC_KDPB.png
- __MACOSX/supplementary_prediction/cep_tp00607_KDPC_KDPB/._cep_tp00607_KDPC_KDPB.png
- supplementary_prediction/cep_tp00607_KDPC_KDPB/cep_tp00607_KDPC_KDPB.pdf
- __MACOSX/supplementary_prediction/cep_tp00607_KDPC_KDPB/._cep_tp00607_KDPC_KDPB.pdf
- supplementary_prediction/cep_tp00607_KDPC_KDPB/KDPB_ECOLI_6HRA_B.pdb
- __MACOSX/supplementary_prediction/cep_tp00607_KDPC_KDPB/._KDPB_ECOLI_6HRA_B.pdb
- supplementary_prediction/cep_tp00607_KDPC_KDPB/cep_tp00607_KDPC_ECOLI_KDPB_ECOLI_inter_ecs.csv
- __MACOSX/supplementary_prediction/cep_tp00607_KDPC_KDPB/._cep_tp00607_KDPC_ECOLI_KDPB_ECOLI_inter_ecs.csv
- supplementary_prediction/cep_tp00607_KDPC_KDPB/haddock_rmsd.disp
- __MACOSX/supplementary_prediction/cep_tp00607_KDPC_KDPB/._haddock_rmsd.disp
- supplementary_prediction/cep_tp00607_KDPC_KDPB/models/
- supplementary_prediction/cep_tp00607_KDPC_KDPB/models/haddock_top_3_haddock_1w.pdb
- __MACOSX/supplementary_prediction/cep_tp00607_KDPC_KDPB/models/
- __MACOSX/supplementary_prediction/cep_tp00607_KDPC_KDPB/models/._haddock_top_3_haddock_1w.pdb
- supplementary_prediction/cep_tp00607_KDPC_KDPB/models/haddock_top_10_haddock_81w.pdb
- __MACOSX/supplementary_prediction/cep_tp00607_KDPC_KDPB/models/._haddock_top_10_haddock_81w.pdb
- supplementary_prediction/cep_tp00607_KDPC_KDPB/models/cluster.out
- __MACOSX/supplementary_prediction/cep_tp00607_KDPC_KDPB/models/._cluster.out
- supplementary_prediction/cep_tp00607_KDPC_KDPB/models/haddock_top_5_haddock_7w.pdb
- __MACOSX/supplementary_prediction/cep_tp00607_KDPC_KDPB/models/._haddock_top_5_haddock_7w.pdb
- supplementary_prediction/cep_tp00607_KDPC_KDPB/models/structures_haddock-sorted.stat
- __MACOSX/supplementary_prediction/cep_tp00607_KDPC_KDPB/models/._structures_haddock-sorted.stat
- supplementary_prediction/cep_tp00607_KDPC_KDPB/models/haddock_top_7_haddock_97w.pdb
- __MACOSX/supplementary_prediction/cep_tp00607_KDPC_KDPB/models/._haddock_top_7_haddock_97w.pdb
- supplementary_prediction/cep_tp00607_KDPC_KDPB/models/haddock_top_2_haddock_6w.pdb
- __MACOSX/supplementary_prediction/cep_tp00607_KDPC_KDPB/models/._haddock_top_2_haddock_6w.pdb
- supplementary_prediction/cep_tp00607_KDPC_KDPB/models/haddock_top_6_haddock_3w.pdb
- __MACOSX/supplementary_prediction/cep_tp00607_KDPC_KDPB/models/._haddock_top_6_haddock_3w.pdb
- supplementary_prediction/cep_tp00607_KDPC_KDPB/models/haddock_top_1_haddock_10w.pdb
- __MACOSX/supplementary_prediction/cep_tp00607_KDPC_KDPB/models/._haddock_top_1_haddock_10w.pdb
- supplementary_prediction/cep_tp00607_KDPC_KDPB/models/haddock_top_4_haddock_4w.pdb
- __MACOSX/supplementary_prediction/cep_tp00607_KDPC_KDPB/models/._haddock_top_4_haddock_4w.pdb
- supplementary_prediction/cep_tp00607_KDPC_KDPB/models/rmsdclust1_top1_haddock_47w.pdb
- __MACOSX/supplementary_prediction/cep_tp00607_KDPC_KDPB/models/._rmsdclust1_top1_haddock_47w.pdb
- supplementary_prediction/cep_tp00607_KDPC_KDPB/models/rmsdclust2_top1_haddock_69w.pdb
- __MACOSX/supplementary_prediction/cep_tp00607_KDPC_KDPB/models/._rmsdclust2_top1_haddock_69w.pdb
- supplementary_prediction/cep_tp00607_KDPC_KDPB/models/rmsdclust4_top1_haddock_93w.pdb
- __MACOSX/supplementary_prediction/cep_tp00607_KDPC_KDPB/models/._rmsdclust4_top1_haddock_93w.pdb
- supplementary_prediction/cep_tp00607_KDPC_KDPB/models/haddock_top_9_haddock_47w.pdb
- __MACOSX/supplementary_prediction/cep_tp00607_KDPC_KDPB/models/._haddock_top_9_haddock_47w.pdb
- supplementary_prediction/cep_tp00607_KDPC_KDPB/models/rmsdclust5_top1_haddock_1w.pdb
- __MACOSX/supplementary_prediction/cep_tp00607_KDPC_KDPB/models/._rmsdclust5_top1_haddock_1w.pdb
- supplementary_prediction/cep_tp00607_KDPC_KDPB/models/haddock_top_8_haddock_11w.pdb
- __MACOSX/supplementary_prediction/cep_tp00607_KDPC_KDPB/models/._haddock_top_8_haddock_11w.pdb
- supplementary_prediction/cep_tp00607_KDPC_KDPB/models/rmsdclust3_top1_haddock_45w.pdb
- __MACOSX/supplementary_prediction/cep_tp00607_KDPC_KDPB/models/._rmsdclust3_top1_haddock_45w.pdb
- __MACOSX/supplementary_prediction/cep_tp00607_KDPC_KDPB/._models
- supplementary_prediction/cep_tp00607_KDPC_KDPB/unambig.tbl
- __MACOSX/supplementary_prediction/cep_tp00607_KDPC_KDPB/._unambig.tbl
- __MACOSX/supplementary_prediction/._cep_tp00607_KDPC_KDPB
- supplementary_prediction/membrane127199_SECE_ATPD/
- supplementary_prediction/membrane127199_SECE_ATPD/membrane127199_SECE_ECOLI_ATPD_ECOLI_inter_ecs.csv
- __MACOSX/supplementary_prediction/membrane127199_SECE_ATPD/
- __MACOSX/supplementary_prediction/membrane127199_SECE_ATPD/._membrane127199_SECE_ECOLI_ATPD_ECOLI_inter_ecs.csv
- supplementary_prediction/membrane127199_SECE_ATPD/haddock_rmsd.disp
- __MACOSX/supplementary_prediction/membrane127199_SECE_ATPD/._haddock_rmsd.disp
- supplementary_prediction/membrane127199_SECE_ATPD/models/
- supplementary_prediction/membrane127199_SECE_ATPD/models/haddock_top_2_haddock_11w.pdb
- __MACOSX/supplementary_prediction/membrane127199_SECE_ATPD/models/
- __MACOSX/supplementary_prediction/membrane127199_SECE_ATPD/models/._haddock_top_2_haddock_11w.pdb
- supplementary_prediction/membrane127199_SECE_ATPD/models/haddock_top_9_haddock_15w.pdb
- __MACOSX/supplementary_prediction/membrane127199_SECE_ATPD/models/._haddock_top_9_haddock_15w.pdb
- supplementary_prediction/membrane127199_SECE_ATPD/models/rmsdclust2_top1_haddock_27w.pdb
- __MACOSX/supplementary_prediction/membrane127199_SECE_ATPD/models/._rmsdclust2_top1_haddock_27w.pdb
- supplementary_prediction/membrane127199_SECE_ATPD/models/cluster.out
- __MACOSX/supplementary_prediction/membrane127199_SECE_ATPD/models/._cluster.out
- supplementary_prediction/membrane127199_SECE_ATPD/models/haddock_top_7_haddock_38w.pdb
- __MACOSX/supplementary_prediction/membrane127199_SECE_ATPD/models/._haddock_top_7_haddock_38w.pdb
- supplementary_prediction/membrane127199_SECE_ATPD/models/structures_haddock-sorted.stat
- __MACOSX/supplementary_prediction/membrane127199_SECE_ATPD/models/._structures_haddock-sorted.stat
- supplementary_prediction/membrane127199_SECE_ATPD/models/haddock_top_4_haddock_92w.pdb
- __MACOSX/supplementary_prediction/membrane127199_SECE_ATPD/models/._haddock_top_4_haddock_92w.pdb
- supplementary_prediction/membrane127199_SECE_ATPD/models/haddock_top_6_haddock_32w.pdb
- __MACOSX/supplementary_prediction/membrane127199_SECE_ATPD/models/._haddock_top_6_haddock_32w.pdb
- supplementary_prediction/membrane127199_SECE_ATPD/models/haddock_top_3_haddock_12w.pdb
- __MACOSX/supplementary_prediction/membrane127199_SECE_ATPD/models/._haddock_top_3_haddock_12w.pdb
- supplementary_prediction/membrane127199_SECE_ATPD/models/rmsdclust1_top1_haddock_11w.pdb
- __MACOSX/supplementary_prediction/membrane127199_SECE_ATPD/models/._rmsdclust1_top1_haddock_11w.pdb
- supplementary_prediction/membrane127199_SECE_ATPD/models/haddock_top_1_haddock_27w.pdb
- __MACOSX/supplementary_prediction/membrane127199_SECE_ATPD/models/._haddock_top_1_haddock_27w.pdb
- supplementary_prediction/membrane127199_SECE_ATPD/models/haddock_top_8_haddock_10w.pdb
- __MACOSX/supplementary_prediction/membrane127199_SECE_ATPD/models/._haddock_top_8_haddock_10w.pdb
- supplementary_prediction/membrane127199_SECE_ATPD/models/haddock_top_10_haddock_84w.pdb
- __MACOSX/supplementary_prediction/membrane127199_SECE_ATPD/models/._haddock_top_10_haddock_84w.pdb
- supplementary_prediction/membrane127199_SECE_ATPD/models/haddock_top_5_haddock_68w.pdb
- __MACOSX/supplementary_prediction/membrane127199_SECE_ATPD/models/._haddock_top_5_haddock_68w.pdb
- __MACOSX/supplementary_prediction/membrane127199_SECE_ATPD/._models
- supplementary_prediction/membrane127199_SECE_ATPD/membrane127199_SECE_ATPD.png
- __MACOSX/supplementary_prediction/membrane127199_SECE_ATPD/._membrane127199_SECE_ATPD.png
- supplementary_prediction/membrane127199_SECE_ATPD/membrane127199_SECE_ATPD.pdf
- __MACOSX/supplementary_prediction/membrane127199_SECE_ATPD/._membrane127199_SECE_ATPD.pdf
- supplementary_prediction/membrane127199_SECE_ATPD/unambig.tbl
- __MACOSX/supplementary_prediction/membrane127199_SECE_ATPD/._unambig.tbl
- supplementary_prediction/membrane127199_SECE_ATPD/ATPD_ECOLI_1ABV_A.pdb
- __MACOSX/supplementary_prediction/membrane127199_SECE_ATPD/._ATPD_ECOLI_1ABV_A.pdb
- supplementary_prediction/membrane127199_SECE_ATPD/pwrmsd_membrane127199_SECE_ATPD.pdf
- __MACOSX/supplementary_prediction/membrane127199_SECE_ATPD/._pwrmsd_membrane127199_SECE_ATPD.pdf
- supplementary_prediction/membrane127199_SECE_ATPD/SECE_ECOLI_5GAE_h.pdb
- __MACOSX/supplementary_prediction/membrane127199_SECE_ATPD/._SECE_ECOLI_5GAE_h.pdb
- __MACOSX/supplementary_prediction/._membrane127199_SECE_ATPD
- supplementary_prediction/membrane153326_LNT_GSPH/
- supplementary_prediction/membrane153326_LNT_GSPH/GSPH_ECOLI_2KNQ_A.pdb
- __MACOSX/supplementary_prediction/membrane153326_LNT_GSPH/
- __MACOSX/supplementary_prediction/membrane153326_LNT_GSPH/._GSPH_ECOLI_2KNQ_A.pdb
- supplementary_prediction/membrane153326_LNT_GSPH/membrane153326_LNT_ECOLI_GSPH_ECOLI_inter_ecs.csv
- __MACOSX/supplementary_prediction/membrane153326_LNT_GSPH/._membrane153326_LNT_ECOLI_GSPH_ECOLI_inter_ecs.csv
- supplementary_prediction/membrane153326_LNT_GSPH/haddock_rmsd.disp
- __MACOSX/supplementary_prediction/membrane153326_LNT_GSPH/._haddock_rmsd.disp
- supplementary_prediction/membrane153326_LNT_GSPH/models/
- supplementary_prediction/membrane153326_LNT_GSPH/models/haddock_top_9_haddock_7w.pdb
- __MACOSX/supplementary_prediction/membrane153326_LNT_GSPH/models/
- __MACOSX/supplementary_prediction/membrane153326_LNT_GSPH/models/._haddock_top_9_haddock_7w.pdb
- supplementary_prediction/membrane153326_LNT_GSPH/models/haddock_top_3_haddock_77w.pdb
- __MACOSX/supplementary_prediction/membrane153326_LNT_GSPH/models/._haddock_top_3_haddock_77w.pdb
- supplementary_prediction/membrane153326_LNT_GSPH/models/haddock_top_4_haddock_37w.pdb
- __MACOSX/supplementary_prediction/membrane153326_LNT_GSPH/models/._haddock_top_4_haddock_37w.pdb
- supplementary_prediction/membrane153326_LNT_GSPH/models/haddock_top_5_haddock_31w.pdb
- __MACOSX/supplementary_prediction/membrane153326_LNT_GSPH/models/._haddock_top_5_haddock_31w.pdb
- supplementary_prediction/membrane153326_LNT_GSPH/models/rmsdclust1_top1_haddock_97w.pdb
- __MACOSX/supplementary_prediction/membrane153326_LNT_GSPH/models/._rmsdclust1_top1_haddock_97w.pdb
- supplementary_prediction/membrane153326_LNT_GSPH/models/haddock_top_1_haddock_97w.pdb
- __MACOSX/supplementary_prediction/membrane153326_LNT_GSPH/models/._haddock_top_1_haddock_97w.pdb
- supplementary_prediction/membrane153326_LNT_GSPH/models/cluster.out
- __MACOSX/supplementary_prediction/membrane153326_LNT_GSPH/models/._cluster.out
- supplementary_prediction/membrane153326_LNT_GSPH/models/structures_haddock-sorted.stat
- __MACOSX/supplementary_prediction/membrane153326_LNT_GSPH/models/._structures_haddock-sorted.stat
- supplementary_prediction/membrane153326_LNT_GSPH/models/haddock_top_8_haddock_21w.pdb
- __MACOSX/supplementary_prediction/membrane153326_LNT_GSPH/models/._haddock_top_8_haddock_21w.pdb
- supplementary_prediction/membrane153326_LNT_GSPH/models/haddock_top_7_haddock_40w.pdb
- __MACOSX/supplementary_prediction/membrane153326_LNT_GSPH/models/._haddock_top_7_haddock_40w.pdb
- supplementary_prediction/membrane153326_LNT_GSPH/models/haddock_top_10_haddock_94w.pdb
- __MACOSX/supplementary_prediction/membrane153326_LNT_GSPH/models/._haddock_top_10_haddock_94w.pdb
- supplementary_prediction/membrane153326_LNT_GSPH/models/haddock_top_6_haddock_83w.pdb
- __MACOSX/supplementary_prediction/membrane153326_LNT_GSPH/models/._haddock_top_6_haddock_83w.pdb
- supplementary_prediction/membrane153326_LNT_GSPH/models/haddock_top_2_haddock_32w.pdb
- __MACOSX/supplementary_prediction/membrane153326_LNT_GSPH/models/._haddock_top_2_haddock_32w.pdb
- __MACOSX/supplementary_prediction/membrane153326_LNT_GSPH/._models
- supplementary_prediction/membrane153326_LNT_GSPH/LNT_ECOLI_5N6H_A.pdb
- __MACOSX/supplementary_prediction/membrane153326_LNT_GSPH/._LNT_ECOLI_5N6H_A.pdb
- supplementary_prediction/membrane153326_LNT_GSPH/pwrmsd_membrane153326_LNT_GSPH.pdf
- __MACOSX/supplementary_prediction/membrane153326_LNT_GSPH/._pwrmsd_membrane153326_LNT_GSPH.pdf
- supplementary_prediction/membrane153326_LNT_GSPH/unambig.tbl
- __MACOSX/supplementary_prediction/membrane153326_LNT_GSPH/._unambig.tbl
- supplementary_prediction/membrane153326_LNT_GSPH/membrane153326_LNT_GSPH.pdf
- __MACOSX/supplementary_prediction/membrane153326_LNT_GSPH/._membrane153326_LNT_GSPH.pdf
- supplementary_prediction/membrane153326_LNT_GSPH/membrane153326_LNT_GSPH.png
- __MACOSX/supplementary_prediction/membrane153326_LNT_GSPH/._membrane153326_LNT_GSPH.png
- __MACOSX/supplementary_prediction/._membrane153326_LNT_GSPH
- supplementary_prediction/cep_tp00809_SECF_SECE/
- supplementary_prediction/cep_tp00809_SECF_SECE/SECF_ECOLI_5MG3_F.pdb
- __MACOSX/supplementary_prediction/cep_tp00809_SECF_SECE/
- __MACOSX/supplementary_prediction/cep_tp00809_SECF_SECE/._SECF_ECOLI_5MG3_F.pdb
- supplementary_prediction/cep_tp00809_SECF_SECE/cep_tp00809_SECF_ECOLI_SECE_ECOLI_inter_ecs.csv
- __MACOSX/supplementary_prediction/cep_tp00809_SECF_SECE/._cep_tp00809_SECF_ECOLI_SECE_ECOLI_inter_ecs.csv
- supplementary_prediction/cep_tp00809_SECF_SECE/haddock_rmsd.disp
- __MACOSX/supplementary_prediction/cep_tp00809_SECF_SECE/._haddock_rmsd.disp
- supplementary_prediction/cep_tp00809_SECF_SECE/models/
- supplementary_prediction/cep_tp00809_SECF_SECE/models/haddock_top_7_haddock_68w.pdb
- __MACOSX/supplementary_prediction/cep_tp00809_SECF_SECE/models/
- __MACOSX/supplementary_prediction/cep_tp00809_SECF_SECE/models/._haddock_top_7_haddock_68w.pdb
- supplementary_prediction/cep_tp00809_SECF_SECE/models/haddock_top_9_haddock_18w.pdb
- __MACOSX/supplementary_prediction/cep_tp00809_SECF_SECE/models/._haddock_top_9_haddock_18w.pdb
- supplementary_prediction/cep_tp00809_SECF_SECE/models/haddock_top_10_haddock_19w.pdb
- __MACOSX/supplementary_prediction/cep_tp00809_SECF_SECE/models/._haddock_top_10_haddock_19w.pdb
- supplementary_prediction/cep_tp00809_SECF_SECE/models/cluster.out
- __MACOSX/supplementary_prediction/cep_tp00809_SECF_SECE/models/._cluster.out
- supplementary_prediction/cep_tp00809_SECF_SECE/models/structures_haddock-sorted.stat
- __MACOSX/supplementary_prediction/cep_tp00809_SECF_SECE/models/._structures_haddock-sorted.stat
- supplementary_prediction/cep_tp00809_SECF_SECE/models/rmsdclust3_top1_haddock_41w.pdb
- __MACOSX/supplementary_prediction/cep_tp00809_SECF_SECE/models/._rmsdclust3_top1_haddock_41w.pdb
- supplementary_prediction/cep_tp00809_SECF_SECE/models/rmsdclust1_top1_haddock_68w.pdb
- __MACOSX/supplementary_prediction/cep_tp00809_SECF_SECE/models/._rmsdclust1_top1_haddock_68w.pdb
- supplementary_prediction/cep_tp00809_SECF_SECE/models/haddock_top_5_haddock_63w.pdb
- __MACOSX/supplementary_prediction/cep_tp00809_SECF_SECE/models/._haddock_top_5_haddock_63w.pdb
- supplementary_prediction/cep_tp00809_SECF_SECE/models/rmsdclust2_top1_haddock_44w.pdb
- __MACOSX/supplementary_prediction/cep_tp00809_SECF_SECE/models/._rmsdclust2_top1_haddock_44w.pdb
- supplementary_prediction/cep_tp00809_SECF_SECE/models/haddock_top_1_haddock_2w.pdb
- __MACOSX/supplementary_prediction/cep_tp00809_SECF_SECE/models/._haddock_top_1_haddock_2w.pdb
- supplementary_prediction/cep_tp00809_SECF_SECE/models/haddock_top_2_haddock_44w.pdb
- __MACOSX/supplementary_prediction/cep_tp00809_SECF_SECE/models/._haddock_top_2_haddock_44w.pdb
- supplementary_prediction/cep_tp00809_SECF_SECE/models/haddock_top_4_haddock_62w.pdb
- __MACOSX/supplementary_prediction/cep_tp00809_SECF_SECE/models/._haddock_top_4_haddock_62w.pdb
- supplementary_prediction/cep_tp00809_SECF_SECE/models/haddock_top_8_haddock_31w.pdb
- __MACOSX/supplementary_prediction/cep_tp00809_SECF_SECE/models/._haddock_top_8_haddock_31w.pdb
- supplementary_prediction/cep_tp00809_SECF_SECE/models/haddock_top_3_haddock_42w.pdb
[truncated: 3,724 more entries]
