# Supplementary material for: Large-scale discovery of protein interactions at residue resolution using co-evolution calculated from genomic sequences
Source: Nat Commun. 2021 Mar 2;12:1396. doi: 10.1038/s41467-021-21636-z (PMC7925567; doi:10.1038/s41467-021-21636-z)
Supplement: Supplementary file 13 — Supplementary Data 11 [file 41467_2021_21636_MOESM13_ESM.zip › supplementary_prediction/membrane088588_YAJC_LPTG/LPTG_ECOLI_6MHU_G.pdb]

ATOM      1  N   VAL G   6     104.862 140.658 143.367  1.00                 N  
ATOM      2  CA  VAL G   6     103.950 139.526 143.296  1.00                 C  
ATOM      3  C   VAL G   6     104.720 138.272 142.934  1.00                 C  
ATOM      4  O   VAL G   6     105.793 138.343 142.341  1.00                 O  
ATOM      5  CB  VAL G   6     102.817 139.776 142.283  1.00                 C  
ATOM      6  CG1 VAL G   6     101.984 140.978 142.702  1.00                 C  
ATOM      7  CG2 VAL G   6     103.386 139.978 140.887  1.00                 C  
ATOM      8  N   LEU G   7     104.181 137.124 143.324  1.00                 N  
ATOM      9  CA  LEU G   7     104.689 135.837 142.875  1.00                 C  
ATOM     10  C   LEU G   7     104.003 135.381 141.605  1.00                 C  
ATOM     11  O   LEU G   7     104.346 134.319 141.071  1.00                 O  
ATOM     12  CB  LEU G   7     104.514 134.781 143.968  1.00                 C  
ATOM     13  CG  LEU G   7     105.278 135.021 145.272  1.00                 C  
ATOM     14  CD1 LEU G   7     104.935 133.954 146.300  1.00                 C  
ATOM     15  CD2 LEU G   7     106.778 135.049 145.018  1.00                 C  
ATOM     16  N   ASP G   8     103.012 136.150 141.152  1.00                 N  
ATOM     17  CA  ASP G   8     102.521 136.062 139.784  1.00                 C  
ATOM     18  C   ASP G   8     103.677 136.180 138.804  1.00                 C  
ATOM     19  O   ASP G   8     103.811 135.364 137.882  1.00                 O  
ATOM     20  CB  ASP G   8     101.477 137.149 139.518  1.00                 C  
ATOM     21  CG  ASP G   8     100.167 136.885 140.234  1.00                 C  
ATOM     22  OD1 ASP G   8      99.969 135.748 140.711  1.00                 O  
ATOM     23  OD2 ASP G   8      99.338 137.815 140.317  1.00                 O  
ATOM     24  N   ARG G   9     104.538 137.182 139.021  1.00                 N  
ATOM     25  CA  ARG G   9     105.797 137.306 138.292  1.00                 C  
ATOM     26  C   ARG G   9     106.651 136.055 138.424  1.00                 C  
ATOM     27  O   ARG G   9     107.269 135.619 137.449  1.00                 O  
ATOM     28  CB  ARG G   9     106.584 138.522 138.784  1.00                 C  
ATOM     29  CD  ARG G   9     106.953 141.000 138.627  1.00                 C  
ATOM     30  NE  ARG G   9     107.266 141.151 140.046  1.00                 N  
ATOM     31  CG  ARG G   9     105.982 139.857 138.376  1.00                 C  
ATOM     32  CZ  ARG G   9     106.557 141.890 140.892  1.00                 C  
ATOM     33  NH1 ARG G   9     106.918 141.969 142.166  1.00                 N  
ATOM     34  NH2 ARG G   9     105.490 142.550 140.464  1.00                 N  
ATOM     35  N   TYR G  10     106.674 135.454 139.615  1.00                 N  
ATOM     36  CA  TYR G  10     107.566 134.331 139.870  1.00                 C  
ATOM     37  C   TYR G  10     107.149 133.101 139.086  1.00                 C  
ATOM     38  O   TYR G  10     107.965 132.517 138.364  1.00                 O  
ATOM     39  CB  TYR G  10     107.605 134.007 141.365  1.00                 C  
ATOM     40  CG  TYR G  10     108.504 132.842 141.715  1.00                 C  
ATOM     41  OH  TYR G  10     110.989 129.651 142.679  1.00                 O  
ATOM     42  CZ  TYR G  10     110.165 130.706 142.360  1.00                 C  
ATOM     43  CD1 TYR G  10     109.882 133.002 141.779  1.00                 C  
ATOM     44  CE1 TYR G  10     110.712 131.944 142.098  1.00                 C  
ATOM     45  CD2 TYR G  10     107.971 131.588 141.982  1.00                 C  
ATOM     46  CE2 TYR G  10     108.785 130.518 142.304  1.00                 C  
ATOM     47  N   ILE G  11     105.872 132.723 139.182  1.00                 N  
ATOM     48  CA  ILE G  11     105.383 131.565 138.442  1.00                 C  
ATOM     49  C   ILE G  11     105.438 131.832 136.945  1.00                 C  
ATOM     50  O   ILE G  11     105.830 130.955 136.165  1.00                 O  
ATOM     51  CB  ILE G  11     103.951 131.189 138.865  1.00                 C  
ATOM     52  CD1 ILE G  11     102.548 130.540 140.892  1.00                 C  
ATOM     53  CG1 ILE G  11     103.936 130.681 140.308  1.00                 C  
ATOM     54  CG2 ILE G  11     103.360 130.172 137.900  1.00                 C  
ATOM     55  N   GLY G  12     105.127 133.065 136.530  1.00                 N  
ATOM     56  CA  GLY G  12     105.117 133.374 135.111  1.00                 C  
ATOM     57  C   GLY G  12     106.496 133.322 134.484  1.00                 C  
ATOM     58  O   GLY G  12     106.696 132.662 133.462  1.00                 O  
ATOM     59  N   LYS G  13     107.472 133.976 135.111  1.00                 N  
ATOM     60  CA  LYS G  13     108.816 133.966 134.561  1.00                 C  
ATOM     61  C   LYS G  13     109.455 132.593 134.704  1.00                 C  
ATOM     62  O   LYS G  13     110.241 132.197 133.842  1.00                 O  
ATOM     63  CB  LYS G  13     109.683 135.024 135.246  1.00                 C  
ATOM     64  CD  LYS G  13     110.205 137.451 135.615  1.00                 C  
ATOM     65  CE  LYS G  13     109.838 138.882 135.257  1.00                 C  
ATOM     66  CG  LYS G  13     109.302 136.455 134.905  1.00                 C  
ATOM     67  NZ  LYS G  13     110.682 139.870 135.983  1.00                 N  
ATOM     68  N   THR G  14     109.071 131.828 135.734  1.00                 N  
ATOM     69  CA  THR G  14     109.596 130.478 135.908  1.00                 C  
ATOM     70  C   THR G  14     109.131 129.554 134.793  1.00                 C  
ATOM     71  O   THR G  14     109.949 128.874 134.155  1.00                 O  
ATOM     72  CB  THR G  14     109.182 129.882 137.266  1.00                 C  
ATOM     73  OG1 THR G  14     109.715 130.685 138.326  1.00                 O  
ATOM     74  CG2 THR G  14     109.718 128.466 137.412  1.00                 C  
ATOM     75  N   ILE G  15     107.819 129.531 134.537  1.00                 N  
ATOM     76  CA  ILE G  15     107.282 128.713 133.457  1.00                 C  
ATOM     77  C   ILE G  15     107.810 129.188 132.114  1.00                 C  
ATOM     78  O   ILE G  15     108.167 128.373 131.262  1.00                 O  
ATOM     79  CB  ILE G  15     105.742 128.722 133.454  1.00                 C  
ATOM     80  CD1 ILE G  15     103.720 128.190 134.913  1.00                 C  
ATOM     81  CG1 ILE G  15     105.202 127.990 134.685  1.00                 C  
ATOM     82  CG2 ILE G  15     105.208 128.126 132.161  1.00                 C  
ATOM     83  N   PHE G  16     107.952 130.506 131.936  1.00                 N  
ATOM     84  CA  PHE G  16     108.420 131.025 130.655  1.00                 C  
ATOM     85  C   PHE G  16     109.871 130.653 130.395  1.00                 C  
ATOM     86  O   PHE G  16     110.221 130.268 129.274  1.00                 O  
ATOM     87  CB  PHE G  16     108.258 132.545 130.601  1.00                 C  
ATOM     88  CG  PHE G  16     108.667 133.153 129.290  1.00                 C  
ATOM     89  CZ  PHE G  16     109.431 134.279 126.867  1.00                 C  
ATOM     90  CD1 PHE G  16     107.869 133.017 128.168  1.00                 C  
ATOM     91  CE1 PHE G  16     108.246 133.575 126.962  1.00                 C  
ATOM     92  CD2 PHE G  16     109.851 133.860 129.179  1.00                 C  
ATOM     93  CE2 PHE G  16     110.228 134.419 127.972  1.00                 C  
ATOM     94  N   THR G  17     110.728 130.729 131.413  1.00                 N  
ATOM     95  CA  THR G  17     112.115 130.372 131.162  1.00                 C  
ATOM     96  C   THR G  17     112.294 128.868 131.047  1.00                 C  
ATOM     97  O   THR G  17     113.199 128.422 130.338  1.00                 O  
ATOM     98  CB  THR G  17     113.044 130.907 132.267  1.00                 C  
ATOM     99  OG1 THR G  17     112.660 130.349 133.530  1.00                 O  
ATOM    100  CG2 THR G  17     112.950 132.422 132.356  1.00                 C  
ATOM    101  N   THR G  18     111.410 128.070 131.653  1.00                 N  
ATOM    102  CA  THR G  18     111.510 126.632 131.434  1.00                 C  
ATOM    103  C   THR G  18     111.032 126.267 130.034  1.00                 C  
ATOM    104  O   THR G  18     111.615 125.386 129.388  1.00                 O  
ATOM    105  CB  THR G  18     110.699 125.844 132.479  1.00                 C  
ATOM    106  OG1 THR G  18     111.210 126.117 133.790  1.00                 O  
ATOM    107  CG2 THR G  18     110.803 124.349 132.218  1.00                 C  
ATOM    108  N   ILE G  19     109.999 126.969 129.544  1.00                 N  
ATOM    109  CA  ILE G  19     109.565 126.840 128.151  1.00                 C  
ATOM    110  C   ILE G  19     110.700 127.184 127.203  1.00                 C  
ATOM    111  O   ILE G  19     111.007 126.421 126.286  1.00                 O  
ATOM    112  CB  ILE G  19     108.342 127.728 127.856  1.00                 C  
ATOM    113  CD1 ILE G  19     106.680 125.856 128.339  1.00                 C  
ATOM    114  CG1 ILE G  19     107.135 127.260 128.672  1.00                 C  
ATOM    115  CG2 ILE G  19     108.045 127.748 126.365  1.00                 C  
ATOM    116  N   MET G  20     111.360 128.317 127.438  1.00                 N  
ATOM    117  CA  MET G  20     112.405 128.764 126.529  1.00                 C  
ATOM    118  C   MET G  20     113.621 127.850 126.580  1.00                 C  
ATOM    119  O   MET G  20     114.220 127.573 125.535  1.00                 O  
ATOM    120  CB  MET G  20     112.821 130.200 126.856  1.00                 C  
ATOM    121  SD  MET G  20     111.272 131.262 124.819  1.00                 S  
ATOM    122  CE  MET G  20     112.777 131.866 124.059  1.00                 C  
ATOM    123  CG  MET G  20     111.753 131.239 126.557  1.00                 C  
ATOM    124  N   MET G  21     113.951 127.314 127.755  1.00                 N  
ATOM    125  CA  MET G  21     115.089 126.410 127.850  1.00                 C  
ATOM    126  C   MET G  21     114.808 125.077 127.161  1.00                 C  
ATOM    127  O   MET G  21     115.614 124.626 126.335  1.00                 O  
ATOM    128  CB  MET G  21     115.460 126.168 129.314  1.00                 C  
ATOM    129  SD  MET G  21     116.322 127.107 131.775  1.00                 S  
ATOM    130  CE  MET G  21     117.677 125.936 131.730  1.00                 C  
ATOM    131  CG  MET G  21     116.051 127.382 130.013  1.00                 C  
ATOM    132  N   THR G  22     113.660 124.445 127.450  1.00                 N  
ATOM    133  CA  THR G  22     113.364 123.181 126.779  1.00                 C  
ATOM    134  C   THR G  22     113.066 123.385 125.303  1.00                 C  
ATOM    135  O   THR G  22     113.290 122.473 124.504  1.00                 O  
ATOM    136  CB  THR G  22     112.174 122.458 127.437  1.00                 C  
ATOM    137  OG1 THR G  22     111.008 123.288 127.367  1.00                 O  
ATOM    138  CG2 THR G  22     112.473 122.162 128.899  1.00                 C  
ATOM    139  N   LEU G  23     112.662 124.591 124.917  1.00                 N  
ATOM    140  CA  LEU G  23     112.401 124.886 123.524  1.00                 C  
ATOM    141  C   LEU G  23     113.696 125.022 122.759  1.00                 C  
ATOM    142  O   LEU G  23     113.815 124.502 121.650  1.00                 O  
ATOM    143  CB  LEU G  23     111.569 126.163 123.394  1.00                 C  
ATOM    144  CG  LEU G  23     111.183 126.579 121.973  1.00                 C  
ATOM    145  CD1 LEU G  23     110.369 125.486 121.295  1.00                 C  
ATOM    146  CD2 LEU G  23     110.405 127.886 121.987  1.00                 C  
ATOM    147  N   PHE G  24     114.682 125.702 123.348  1.00                 N  
ATOM    148  CA  PHE G  24     115.995 125.771 122.727  1.00                 C  
ATOM    149  C   PHE G  24     116.653 124.402 122.667  1.00                 C  
ATOM    150  O   PHE G  24     117.336 124.092 121.683  1.00                 O  
ATOM    151  CB  PHE G  24     116.895 126.749 123.484  1.00                 C  
ATOM    152  CG  PHE G  24     116.531 128.192 123.278  1.00                 C  
ATOM    153  CZ  PHE G  24     115.858 130.861 122.891  1.00                 C  
ATOM    154  CD1 PHE G  24     116.021 128.947 124.320  1.00                 C  
ATOM    155  CE1 PHE G  24     115.685 130.275 124.130  1.00                 C  
ATOM    156  CD2 PHE G  24     116.698 128.793 122.044  1.00                 C  
ATOM    157  CE2 PHE G  24     116.363 130.121 121.854  1.00                 C  
ATOM    158  N   MET G  25     116.401 123.552 123.668  1.00                 N  
ATOM    159  CA  MET G  25     116.934 122.193 123.642  1.00                 C  
ATOM    160  C   MET G  25     116.320 121.366 122.515  1.00                 C  
ATOM    161  O   MET G  25     117.045 120.731 121.735  1.00                 O  
ATOM    162  CB  MET G  25     116.694 121.497 124.983  1.00                 C  
ATOM    163  SD  MET G  25     117.085 121.328 127.721  1.00                 S  
ATOM    164  CE  MET G  25     117.723 119.668 127.512  1.00                 C  
ATOM    165  CG  MET G  25     117.515 122.062 126.131  1.00                 C  
ATOM    166  N   LEU G  26     114.994 121.376 122.398  1.00                 N  
ATOM    167  CA  LEU G  26     114.333 120.622 121.342  1.00                 C  
ATOM    168  C   LEU G  26     114.486 121.256 119.968  1.00                 C  
ATOM    169  O   LEU G  26     114.229 120.586 118.965  1.00                 O  
ATOM    170  CB  LEU G  26     112.843 120.460 121.651  1.00                 C  
ATOM    171  CG  LEU G  26     112.493 119.591 122.861  1.00                 C  
ATOM    172  CD1 LEU G  26     110.997 119.628 123.134  1.00                 C  
ATOM    173  CD2 LEU G  26     112.957 118.159 122.647  1.00                 C  
ATOM    174  N   VAL G  27     114.883 122.522 119.889  1.00                 N  
ATOM    175  CA  VAL G  27     115.292 123.090 118.613  1.00                 C  
ATOM    176  C   VAL G  27     116.669 122.582 118.223  1.00                 C  
ATOM    177  O   VAL G  27     116.870 122.139 117.089  1.00                 O  
ATOM    178  CB  VAL G  27     115.287 124.629 118.653  1.00                 C  
ATOM    179  CG1 VAL G  27     115.891 125.197 117.378  1.00                 C  
ATOM    180  CG2 VAL G  27     113.873 125.152 118.856  1.00                 C  
ATOM    181  N   SER G  28     117.619 122.604 119.165  1.00                 N  
ATOM    182  CA  SER G  28     118.999 122.245 118.848  1.00                 C  
ATOM    183  C   SER G  28     119.137 120.768 118.500  1.00                 C  
ATOM    184  O   SER G  28     119.896 120.412 117.587  1.00                 O  
ATOM    185  CB  SER G  28     119.924 122.586 120.018  1.00                 C  
ATOM    186  OG  SER G  28     119.616 121.801 121.157  1.00                 O  
ATOM    187  N   LEU G  29     118.384 119.902 119.189  1.00                 N  
ATOM    188  CA  LEU G  29     118.467 118.467 118.923  1.00                 C  
ATOM    189  C   LEU G  29     117.964 118.128 117.526  1.00                 C  
ATOM    190  O   LEU G  29     118.672 117.494 116.733  1.00                 O  
ATOM    191  CB  LEU G  29     117.671 117.682 119.967  1.00                 C  
ATOM    192  CG  LEU G  29     117.656 116.160 119.805  1.00                 C  
ATOM    193  CD1 LEU G  29     119.067 115.598 119.884  1.00                 C  
ATOM    194  CD2 LEU G  29     116.770 115.516 120.860  1.00                 C  
ATOM    195  N   SER G  30     116.753 118.569 117.197  1.00                 N  
ATOM    196  CA  SER G  30     116.212 118.291 115.876  1.00                 C  
ATOM    197  C   SER G  30     116.959 119.046 114.792  1.00                 C  
ATOM    198  O   SER G  30     117.035 118.569 113.656  1.00                 O  
ATOM    199  CB  SER G  30     114.725 118.645 115.821  1.00                 C  
ATOM    200  OG  SER G  30     114.526 120.040 115.971  1.00                 O  
ATOM    201  N   GLY G  31     117.567 120.183 115.134  1.00                 N  
ATOM    202  CA  GLY G  31     118.367 120.906 114.167  1.00                 C  
ATOM    203  C   GLY G  31     119.616 120.150 113.766  1.00                 C  
ATOM    204  O   GLY G  31     119.911 120.012 112.580  1.00                 O  
ATOM    205  N   ILE G  32     120.345 119.612 114.746  1.00                 N  
ATOM    206  CA  ILE G  32     121.550 118.879 114.378  1.00                 C  
ATOM    207  C   ILE G  32     121.198 117.522 113.774  1.00                 C  
ATOM    208  O   ILE G  32     121.941 117.008 112.926  1.00                 O  
ATOM    209  CB  ILE G  32     122.487 118.690 115.586  1.00                 C  
ATOM    210  CD1 ILE G  32     124.592 119.259 114.265  1.00                 C  
ATOM    211  CG1 ILE G  32     123.873 118.239 115.120  1.00                 C  
ATOM    212  CG2 ILE G  32     121.879 117.717 116.584  1.00                 C  
ATOM    213  N   ILE G  33     120.041 116.953 114.130  1.00                 N  
ATOM    214  CA  ILE G  33     119.659 115.680 113.526  1.00                 C  
ATOM    215  C   ILE G  33     119.254 115.868 112.070  1.00                 C  
ATOM    216  O   ILE G  33     119.679 115.103 111.196  1.00                 O  
ATOM    217  CB  ILE G  33     118.515 115.006 114.306  1.00                 C  
ATOM    218  CD1 ILE G  33     117.882 114.147 116.621  1.00                 C  
ATOM    219  CG1 ILE G  33     118.997 114.574 115.693  1.00                 C  
ATOM    220  CG2 ILE G  33     117.947 113.838 113.515  1.00                 C  
ATOM    221  N   LYS G  34     118.498 116.924 111.758  1.00                 N  
ATOM    222  CA  LYS G  34     118.180 117.157 110.354  1.00                 C  
ATOM    223  C   LYS G  34     119.386 117.709 109.592  1.00                 C  
ATOM    224  O   LYS G  34     119.480 117.511 108.375  1.00                 O  
ATOM    225  CB  LYS G  34     116.997 118.119 110.225  1.00                 C  
ATOM    226  CD  LYS G  34     114.544 118.546 110.535  1.00                 C  
ATOM    227  CE  LYS G  34     113.214 117.958 110.981  1.00                 C  
ATOM    228  CG  LYS G  34     115.672 117.540 110.694  1.00                 C  
ATOM    229  NZ  LYS G  34     112.103 118.941 110.854  1.00                 N  
ATOM    230  N   PHE G  35     120.332 118.338 110.295  1.00                 N  
ATOM    231  CA  PHE G  35     121.594 118.748 109.688  1.00                 C  
ATOM    232  C   PHE G  35     122.387 117.551 109.200  1.00                 C  
ATOM    233  O   PHE G  35     122.774 117.482 108.029  1.00                 O  
ATOM    234  CB  PHE G  35     122.429 119.557 110.683  1.00                 C  
ATOM    235  CG  PHE G  35     123.772 119.969 110.152  1.00                 C  
ATOM    236  CZ  PHE G  35     126.261 120.728 109.173  1.00                 C  
ATOM    237  CD1 PHE G  35     123.892 121.051 109.296  1.00                 C  
ATOM    238  CE1 PHE G  35     125.128 121.430 108.808  1.00                 C  
ATOM    239  CD2 PHE G  35     124.916 119.276 110.508  1.00                 C  
ATOM    240  CE2 PHE G  35     126.152 119.656 110.019  1.00                 C  
ATOM    241  N   VAL G  36     122.592 116.563 110.067  1.00                 N  
ATOM    242  CA  VAL G  36     123.298 115.371 109.614  1.00                 C  
ATOM    243  C   VAL G  36     122.414 114.442 108.801  1.00                 C  
ATOM    244  O   VAL G  36     122.909 113.443 108.269  1.00                 O  
ATOM    245  CB  VAL G  36     123.894 114.585 110.796  1.00                 C  
ATOM    246  CG1 VAL G  36     124.870 115.453 111.575  1.00                 C  
ATOM    247  CG2 VAL G  36     122.789 114.071 111.706  1.00                 C  
ATOM    248  N   ASP G  37     121.117 114.724 108.702  1.00                 N  
ATOM    249  CA  ASP G  37     120.277 113.971 107.785  1.00                 C  
ATOM    250  C   ASP G  37     120.434 114.491 106.363  1.00                 C  
ATOM    251  O   ASP G  37     120.619 113.708 105.427  1.00                 O  
ATOM    252  CB  ASP G  37     118.812 114.043 108.219  1.00                 C  
ATOM    253  CG  ASP G  37     118.540 113.258 109.486  1.00                 C  
ATOM    254  OD1 ASP G  37     119.402 112.443 109.877  1.00                 O  
ATOM    255  OD2 ASP G  37     117.464 113.457 110.090  1.00                 O  
ATOM    256  N   GLN G  38     120.370 115.809 106.178  1.00                 N  
ATOM    257  CA  GLN G  38     120.655 116.373 104.864  1.00                 C  
ATOM    258  C   GLN G  38     122.144 116.412 104.556  1.00                 C  
ATOM    259  O   GLN G  38     122.521 116.777 103.439  1.00                 O  
ATOM    260  CB  GLN G  38     120.078 117.786 104.751  1.00                 C  
ATOM    261  CD  GLN G  38     117.848 117.053 103.819  1.00                 C  
ATOM    262  CG  GLN G  38     118.566 117.852 104.889  1.00                 C  
ATOM    263  OE1 GLN G  38     118.075 117.251 102.626  1.00                 O  
ATOM    264  NE2 GLN G  38     116.977 116.145 104.245  1.00                 N  
ATOM    265  N   LEU G  39     122.994 116.041 105.511  1.00                 N  
ATOM    266  CA  LEU G  39     124.378 115.748 105.189  1.00                 C  
ATOM    267  C   LEU G  39     124.526 114.424 104.449  1.00                 C  
ATOM    268  O   LEU G  39     125.594 114.162 103.895  1.00                 O  
ATOM    269  CB  LEU G  39     125.230 115.723 106.460  1.00                 C  
ATOM    270  CG  LEU G  39     125.385 117.053 107.199  1.00                 C  
ATOM    271  CD1 LEU G  39     126.137 116.858 108.506  1.00                 C  
ATOM    272  CD2 LEU G  39     126.098 118.074 106.325  1.00                 C  
ATOM    273  N   LYS G  40     123.483 113.594 104.402  1.00                 N  
ATOM    274  CA  LYS G  40     123.494 112.394 103.577  1.00                 C  
ATOM    275  C   LYS G  40     123.027 112.644 102.149  1.00                 C  
ATOM    276  O   LYS G  40     122.796 111.681 101.415  1.00                 O  
ATOM    277  CB  LYS G  40     122.619 111.306 104.203  1.00                 C  
ATOM    278  CD  LYS G  40     122.262 109.663 106.066  1.00                 C  
ATOM    279  CE  LYS G  40     120.913 110.154 106.568  1.00                 C  
ATOM    280  CG  LYS G  40     123.112 110.814 105.554  1.00                 C  
ATOM    281  NZ  LYS G  40     121.051 111.029 107.765  1.00                 N  
ATOM    282  N   LYS G  41     122.851 113.898 101.744  1.00                 N  
ATOM    283  CA  LYS G  41     122.558 114.186 100.348  1.00                 C  
ATOM    284  C   LYS G  41     123.275 115.414  99.815  1.00                 C  
ATOM    285  O   LYS G  41     123.033 115.790  98.666  1.00                 O  
ATOM    286  CB  LYS G  41     121.053 114.370 100.143  1.00                 C  
ATOM    287  CD  LYS G  41     118.754 113.362 100.153  1.00                 C  
ATOM    288  CE  LYS G  41     117.939 112.100 100.379  1.00                 C  
ATOM    289  CG  LYS G  41     120.234 113.115 100.398  1.00                 C  
ATOM    290  NZ  LYS G  41     116.483 112.335 100.176  1.00                 N  
ATOM    291  N   ALA G  42     124.151 116.041 100.593  1.00                 N  
ATOM    292  CA  ALA G  42     124.785 117.290 100.174  1.00                 C  
ATOM    293  C   ALA G  42     126.070 117.048  99.390  1.00                 C  
ATOM    294  O   ALA G  42     127.112 117.635  99.670  1.00                 O  
ATOM    295  CB  ALA G  42     125.083 118.165 101.382  1.00                 C  
ATOM    296  N   GLY G  43     125.993 116.190  98.379  1.00                 N  
ATOM    297  CA  GLY G  43     127.080 115.984  97.451  1.00                 C  
ATOM    298  C   GLY G  43     127.073 116.941  96.291  1.00                 C  
ATOM    299  O   GLY G  43     127.965 116.888  95.439  1.00                 O  
ATOM    300  N   GLN G  44     126.072 117.820  96.231  1.00                 N  
ATOM    301  CA  GLN G  44     125.979 118.838  95.196  1.00                 C  
ATOM    302  C   GLN G  44     125.820 120.239  95.758  1.00                 C  
ATOM    303  O   GLN G  44     125.931 121.204  94.995  1.00                 O  
ATOM    304  CB  GLN G  44     124.810 118.540  94.255  1.00                 C  
ATOM    305  CD  GLN G  44     126.119 117.199  92.562  1.00                 C  
ATOM    306  CG  GLN G  44     124.934 117.222  93.508  1.00                 C  
ATOM    307  OE1 GLN G  44     126.313 118.123  91.773  1.00                 O  
ATOM    308  NE2 GLN G  44     126.914 116.138  92.638  1.00                 N  
ATOM    309  N   GLY G  45     125.580 120.382  97.060  1.00                 N  
ATOM    310  CA  GLY G  45     125.374 121.679  97.666  1.00                 C  
ATOM    311  C   GLY G  45     126.686 122.267  98.129  1.00                 C  
ATOM    312  O   GLY G  45     127.534 122.613  97.300  1.00                 O  
ATOM    313  N   SER G  46     126.870 122.395  99.437  1.00                 N  
ATOM    314  CA  SER G  46     128.143 122.843  99.979  1.00                 C  
ATOM    315  C   SER G  46     128.313 122.264 101.378  1.00                 C  
ATOM    316  O   SER G  46     127.559 121.382 101.804  1.00                 O  
ATOM    317  CB  SER G  46     128.209 124.371  99.998  1.00                 C  
ATOM    318  OG  SER G  46     129.520 124.822 100.292  1.00                 O  
ATOM    319  N   TYR G  47     129.333 122.765 102.084  1.00                 N  
ATOM    320  CA  TYR G  47     129.564 122.396 103.476  1.00                 C  
ATOM    321  C   TYR G  47     128.406 122.836 104.356  1.00                 C  
ATOM    322  O   TYR G  47     128.081 122.173 105.345  1.00                 O  
ATOM    323  CB  TYR G  47     130.872 123.007 103.982  1.00                 C  
ATOM    324  CG  TYR G  47     132.113 122.352 103.420  1.00                 C  
ATOM    325  OH  TYR G  47     135.529 120.563 101.864  1.00                 O  
ATOM    326  CZ  TYR G  47     134.398 121.154 102.380  1.00                 C  
ATOM    327  CD1 TYR G  47     132.998 123.069 102.625  1.00                 C  
ATOM    328  CE1 TYR G  47     134.134 122.478 102.106  1.00                 C  
ATOM    329  CD2 TYR G  47     132.395 121.018 103.685  1.00                 C  
ATOM    330  CE2 TYR G  47     133.527 120.410 103.175  1.00                 C  
ATOM    331  N   ASP G  48     127.771 123.945 104.003  1.00                 N  
ATOM    332  CA  ASP G  48     126.709 124.518 104.797  1.00                 C  
ATOM    333  C   ASP G  48     125.428 124.795 104.028  1.00                 C  
ATOM    334  O   ASP G  48     124.434 125.158 104.666  1.00                 O  
ATOM    335  CB  ASP G  48     127.170 125.824 105.446  1.00                 C  
ATOM    336  CG  ASP G  48     127.520 126.890 104.426  1.00                 C  
ATOM    337  OD1 ASP G  48     127.284 126.659 103.221  1.00                 O  
ATOM    338  OD2 ASP G  48     128.030 127.956 104.831  1.00                 O  
ATOM    339  N   ALA G  49     125.418 124.624 102.697  1.00                 N  
ATOM    340  CA  ALA G  49     124.293 125.066 101.873  1.00                 C  
ATOM    341  C   ALA G  49     123.050 124.227 102.130  1.00                 C  
ATOM    342  O   ALA G  49     121.953 124.767 102.315  1.00                 O  
ATOM    343  CB  ALA G  49     124.661 125.009 100.398  1.00                 C  
ATOM    344  N   LEU G  50     123.203 122.904 102.160  1.00                 N  
ATOM    345  CA  LEU G  50     122.189 122.038 102.747  1.00                 C  
ATOM    346  C   LEU G  50     122.450 121.805 104.226  1.00                 C  
ATOM    347  O   LEU G  50     122.076 120.761 104.774  1.00                 O  
ATOM    348  CB  LEU G  50     122.135 120.699 102.009  1.00                 C  
ATOM    349  CG  LEU G  50     121.739 120.755 100.532  1.00                 C  
ATOM    350  CD1 LEU G  50     121.826 119.374  99.900  1.00                 C  
ATOM    351  CD2 LEU G  50     120.336 121.322 100.373  1.00                 C  
ATOM    352  N   GLY G  51     123.105 122.763 104.872  1.00                 N  
ATOM    353  CA  GLY G  51     123.455 122.718 106.265  1.00                 C  
ATOM    354  C   GLY G  51     123.112 124.021 106.947  1.00                 C  
ATOM    355  O   GLY G  51     121.968 124.468 106.885  1.00                 O  
ATOM    356  N   ALA G  52     124.123 124.667 107.533  1.00                 N  
ATOM    357  CA  ALA G  52     123.896 125.689 108.555  1.00                 C  
ATOM    358  C   ALA G  52     123.192 126.920 107.998  1.00                 C  
ATOM    359  O   ALA G  52     122.328 127.499 108.667  1.00                 O  
ATOM    360  CB  ALA G  52     125.214 126.104 109.192  1.00                 C  
ATOM    361  N   GLY G  53     123.510 127.302 106.758  1.00                 N  
ATOM    362  CA  GLY G  53     122.824 128.405 106.108  1.00                 C  
ATOM    363  C   GLY G  53     121.365 128.130 105.829  1.00                 C  
ATOM    364  O   GLY G  53     120.588 129.073 105.661  1.00                 O  
ATOM    365  N   MET G  54     120.982 126.859 105.791  1.00                 N  
ATOM    366  CA  MET G  54     119.598 126.447 105.636  1.00                 C  
ATOM    367  C   MET G  54     118.900 126.251 106.979  1.00                 C  
ATOM    368  O   MET G  54     117.720 126.587 107.120  1.00                 O  
ATOM    369  CB  MET G  54     119.512 125.154 104.823  1.00                 C  
ATOM    370  SD  MET G  54     118.035 123.143 103.618  1.00                 S  
ATOM    371  CE  MET G  54     118.624 121.961 104.827  1.00                 C  
ATOM    372  CG  MET G  54     118.092 124.669 104.576  1.00                 C  
ATOM    373  N   TYR G  55     119.614 125.776 107.995  1.00                 N  
ATOM    374  CA  TYR G  55     118.959 125.520 109.276  1.00                 C  
ATOM    375  C   TYR G  55     118.891 126.721 110.195  1.00                 C  
ATOM    376  O   TYR G  55     118.020 126.742 111.072  1.00                 O  
ATOM    377  CB  TYR G  55     119.664 124.385 110.021  1.00                 C  
ATOM    378  CG  TYR G  55     119.539 123.038 109.346  1.00                 C  
ATOM    379  OH  TYR G  55     119.210 119.335 107.482  1.00                 O  
ATOM    380  CZ  TYR G  55     119.317 120.560 108.100  1.00                 C  
ATOM    381  CD1 TYR G  55     120.563 122.545 108.548  1.00                 C  
ATOM    382  CE1 TYR G  55     120.457 121.315 107.927  1.00                 C  
ATOM    383  CD2 TYR G  55     118.397 122.264 109.509  1.00                 C  
ATOM    384  CE2 TYR G  55     118.274 121.032 108.896  1.00                 C  
ATOM    385  N   THR G  56     119.721 127.747 109.981  1.00                 N  
ATOM    386  CA  THR G  56     119.546 128.991 110.722  1.00                 C  
ATOM    387  C   THR G  56     118.238 129.691 110.363  1.00                 C  
ATOM    388  O   THR G  56     117.787 130.570 111.106  1.00                 O  
ATOM    389  CB  THR G  56     120.715 129.963 110.477  1.00                 C  
ATOM    390  OG1 THR G  56     120.794 130.278 109.082  1.00                 O  
ATOM    391  CG2 THR G  56     122.031 129.333 110.909  1.00                 C  
ATOM    392  N   LEU G  57     117.631 129.314 109.241  1.00                 N  
ATOM    393  CA  LEU G  57     116.273 129.658 108.869  1.00                 C  
ATOM    394  C   LEU G  57     115.301 128.545 109.233  1.00                 C  
ATOM    395  O   LEU G  57     114.162 128.815 109.618  1.00                 O  
ATOM    396  CB  LEU G  57     116.187 129.958 107.371  1.00                 C  
ATOM    397  CG  LEU G  57     116.984 131.166 106.875  1.00                 C  
ATOM    398  CD1 LEU G  57     116.896 131.283 105.361  1.00                 C  
ATOM    399  CD2 LEU G  57     116.487 132.444 107.533  1.00                 C  
ATOM    400  N   LEU G  58     115.729 127.288 109.116  1.00                 N  
ATOM    401  CA  LEU G  58     114.795 126.181 109.247  1.00                 C  
ATOM    402  C   LEU G  58     114.542 125.801 110.702  1.00                 C  
ATOM    403  O   LEU G  58     113.746 124.898 110.965  1.00                 O  
ATOM    404  CB  LEU G  58     115.305 124.956 108.485  1.00                 C  
ATOM    405  CG  LEU G  58     115.418 125.102 106.966  1.00                 C  
ATOM    406  CD1 LEU G  58     116.047 123.861 106.352  1.00                 C  
ATOM    407  CD2 LEU G  58     114.053 125.363 106.348  1.00                 C  
ATOM    408  N   SER G  59     115.174 126.478 111.660  1.00                 N  
ATOM    409  CA  SER G  59     114.872 126.161 113.051  1.00                 C  
ATOM    410  C   SER G  59     113.488 126.650 113.453  1.00                 C  
ATOM    411  O   SER G  59     112.804 125.987 114.237  1.00                 O  
ATOM    412  CB  SER G  59     115.925 126.769 113.980  1.00                 C  
ATOM    413  OG  SER G  59     117.192 126.168 113.777  1.00                 O  
ATOM    414  N   VAL G  60     113.052 127.790 112.932  1.00                 N  
ATOM    415  CA  VAL G  60     111.776 128.363 113.354  1.00                 C  
ATOM    416  C   VAL G  60     110.487 127.659 112.897  1.00                 C  
ATOM    417  O   VAL G  60     109.487 127.796 113.619  1.00                 O  
ATOM    418  CB  VAL G  60     111.640 129.829 112.904  1.00                 C  
ATOM    419  CG1 VAL G  60     112.743 130.679 113.516  1.00                 C  
ATOM    420  CG2 VAL G  60     111.668 129.926 111.386  1.00                 C  
ATOM    421  N   PRO G  61     110.385 126.919 111.770  1.00                 N  
ATOM    422  CA  PRO G  61     109.131 126.172 111.563  1.00                 C  
ATOM    423  C   PRO G  61     108.971 124.985 112.482  1.00                 C  
ATOM    424  O   PRO G  61     107.837 124.555 112.721  1.00                 O  
ATOM    425  CB  PRO G  61     109.211 125.710 110.107  1.00                 C  
ATOM    426  CD  PRO G  61     111.256 126.858 110.588  1.00                 C  
ATOM    427  CG  PRO G  61     110.669 125.729 109.789  1.00                 C  
ATOM    428  N   LYS G  62     110.070 124.413 112.964  1.00                 N  
ATOM    429  CA  LYS G  62     109.995 123.490 114.086  1.00                 C  
ATOM    430  C   LYS G  62     109.418 124.194 115.301  1.00                 C  
ATOM    431  O   LYS G  62     108.411 123.758 115.872  1.00                 O  
ATOM    432  CB  LYS G  62     111.378 122.916 114.401  1.00                 C  
ATOM    433  CD  LYS G  62     113.160 121.241 113.839  1.00                 C  
ATOM    434  CE  LYS G  62     114.343 122.195 113.826  1.00                 C  
ATOM    435  CG  LYS G  62     111.891 121.929 113.365  1.00                 C  
ATOM    436  NZ  LYS G  62     115.622 121.498 114.138  1.00                 N  
ATOM    437  N   ASP G  63     110.004 125.351 115.619  1.00                 N  
ATOM    438  CA  ASP G  63     109.655 126.197 116.752  1.00                 C  
ATOM    439  C   ASP G  63     108.187 126.618 116.749  1.00                 C  
ATOM    440  O   ASP G  63     107.614 126.862 117.812  1.00                 O  
ATOM    441  CB  ASP G  63     110.535 127.448 116.777  1.00                 C  
ATOM    442  CG  ASP G  63     110.376 128.246 118.057  1.00                 C  
ATOM    443  OD1 ASP G  63     110.701 127.708 119.136  1.00                 O  
ATOM    444  OD2 ASP G  63     109.928 129.409 117.980  1.00                 O  
ATOM    445  N   VAL G  64     107.552 126.703 115.580  1.00                 N  
ATOM    446  CA  VAL G  64     106.136 127.076 115.554  1.00                 C  
ATOM    447  C   VAL G  64     105.264 125.937 116.050  1.00                 C  
ATOM    448  O   VAL G  64     104.487 126.094 116.997  1.00                 O  
ATOM    449  CB  VAL G  64     105.690 127.499 114.142  1.00                 C  
ATOM    450  CG1 VAL G  64     104.182 127.696 114.097  1.00                 C  
ATOM    451  CG2 VAL G  64     106.409 128.768 113.714  1.00                 C  
ATOM    452  N   GLN G  65     105.340 124.791 115.394  1.00                 N  
ATOM    453  CA  GLN G  65     104.292 123.800 115.548  1.00                 C  
ATOM    454  C   GLN G  65     104.788 122.388 115.757  1.00                 C  
ATOM    455  O   GLN G  65     104.001 121.548 116.209  1.00                 O  
ATOM    456  CB  GLN G  65     103.366 123.805 114.330  1.00                 C  
ATOM    457  CD  GLN G  65     101.693 125.072 112.924  1.00                 C  
ATOM    458  CG  GLN G  65     102.586 125.097 114.149  1.00                 C  
ATOM    459  OE1 GLN G  65     100.573 124.563 112.970  1.00                 O  
ATOM    460  NE2 GLN G  65     102.188 125.623 111.821  1.00                 N  
ATOM    461  N   ILE G  66     106.043 122.086 115.451  1.00                 N  
ATOM    462  CA  ILE G  66     106.465 120.697 115.468  1.00                 C  
ATOM    463  C   ILE G  66     106.736 120.243 116.893  1.00                 C  
ATOM    464  O   ILE G  66     106.239 119.202 117.335  1.00                 O  
ATOM    465  CB  ILE G  66     107.712 120.475 114.592  1.00                 C  
ATOM    466  CD1 ILE G  66     108.592 120.781 112.219  1.00                 C  
ATOM    467  CG1 ILE G  66     107.377 120.712 113.118  1.00                 C  
ATOM    468  CG2 ILE G  66     108.288 119.087 114.827  1.00                 C  
ATOM    469  N   PHE G  67     107.498 121.038 117.642  1.00                 N  
ATOM    470  CA  PHE G  67     107.859 120.703 119.008  1.00                 C  
ATOM    471  C   PHE G  67     107.194 121.580 120.044  1.00                 C  
ATOM    472  O   PHE G  67     107.151 121.191 121.211  1.00                 O  
ATOM    473  CB  PHE G  67     109.375 120.785 119.197  1.00                 C  
ATOM    474  CG  PHE G  67     110.145 119.810 118.353  1.00                 C  
ATOM    475  CZ  PHE G  67     111.566 118.000 116.794  1.00                 C  
ATOM    476  CD1 PHE G  67     110.931 120.251 117.303  1.00                 C  
ATOM    477  CE1 PHE G  67     111.639 119.354 116.526  1.00                 C  
ATOM    478  CD2 PHE G  67     110.082 118.451 118.608  1.00                 C  
ATOM    479  CE2 PHE G  67     110.790 117.554 117.831  1.00                 C  
ATOM    480  N   PHE G  68     106.673 122.723 119.646  1.00                 N  
ATOM    481  CA  PHE G  68     106.171 123.739 120.559  1.00                 C  
ATOM    482  C   PHE G  68     104.982 123.296 121.420  1.00                 C  
ATOM    483  O   PHE G  68     104.865 123.783 122.547  1.00                 O  
ATOM    484  CB  PHE G  68     105.758 124.995 119.789  1.00                 C  
ATOM    485  CG  PHE G  68     105.272 126.112 120.667  1.00                 C  
ATOM    486  CZ  PHE G  68     104.366 128.177 122.292  1.00                 C  
ATOM    487  CD1 PHE G  68     106.112 127.157 121.012  1.00                 C  
ATOM    488  CE1 PHE G  68     105.664 128.185 121.820  1.00                 C  
ATOM    489  CD2 PHE G  68     103.975 126.119 121.148  1.00                 C  
ATOM    490  CE2 PHE G  68     103.527 127.147 121.956  1.00                 C  
ATOM    491  N   PRO G  69     104.094 122.388 120.988  1.00                 N  
ATOM    492  CA  PRO G  69     103.210 121.770 121.993  1.00                 C  
ATOM    493  C   PRO G  69     103.908 120.777 122.907  1.00                 C  
ATOM    494  O   PRO G  69     103.631 120.756 124.111  1.00                 O  
ATOM    495  CB  PRO G  69     102.141 121.060 121.159  1.00                 C  
ATOM    496  CD  PRO G  69     103.688 122.051 119.625  1.00                 C  
ATOM    497  CG  PRO G  69     102.774 120.874 119.821  1.00                 C  
ATOM    498  N   MET G  70     104.801 119.941 122.378  1.00                 N  
ATOM    499  CA  MET G  70     105.509 119.000 123.240  1.00                 C  
ATOM    500  C   MET G  70     106.464 119.733 124.171  1.00                 C  
ATOM    501  O   MET G  70     106.532 119.428 125.370  1.00                 O  
ATOM    502  CB  MET G  70     106.272 117.974 122.400  1.00                 C  
ATOM    503  SD  MET G  70     106.310 115.655 120.883  1.00                 S  
ATOM    504  CE  MET G  70     107.062 116.525 119.510  1.00                 C  
ATOM    505  CG  MET G  70     105.379 116.989 121.663  1.00                 C  
ATOM    506  N   ALA G  71     107.169 120.736 123.643  1.00                 N  
ATOM    507  CA  ALA G  71     107.984 121.588 124.496  1.00                 C  
ATOM    508  C   ALA G  71     107.130 122.431 125.421  1.00                 C  
ATOM    509  O   ALA G  71     107.585 122.779 126.508  1.00                 O  
ATOM    510  CB  ALA G  71     108.875 122.487 123.652  1.00                 C  
ATOM    511  N   ALA G  72     105.894 122.737 125.025  1.00                 N  
ATOM    512  CA  ALA G  72     104.988 123.461 125.905  1.00                 C  
ATOM    513  C   ALA G  72     104.637 122.635 127.132  1.00                 C  
ATOM    514  O   ALA G  72     104.696 123.133 128.263  1.00                 O  
ATOM    515  CB  ALA G  72     103.722 123.851 125.158  1.00                 C  
ATOM    516  N   LEU G  73     104.319 121.353 126.927  1.00                 N  
ATOM    517  CA  LEU G  73     104.035 120.491 128.071  1.00                 C  
ATOM    518  C   LEU G  73     105.283 120.268 128.908  1.00                 C  
ATOM    519  O   LEU G  73     105.213 120.344 130.134  1.00                 O  
ATOM    520  CB  LEU G  73     103.468 119.149 127.603  1.00                 C  
ATOM    521  CG  LEU G  73     103.086 118.155 128.701  1.00                 C  
ATOM    522  CD1 LEU G  73     102.031 118.748 129.622  1.00                 C  
ATOM    523  CD2 LEU G  73     102.588 116.851 128.097  1.00                 C  
ATOM    524  N   LEU G  74     106.427 119.986 128.278  1.00                 N  
ATOM    525  CA  LEU G  74     107.614 119.671 129.074  1.00                 C  
ATOM    526  C   LEU G  74     108.126 120.885 129.830  1.00                 C  
ATOM    527  O   LEU G  74     108.562 120.755 130.976  1.00                 O  
ATOM    528  CB  LEU G  74     108.725 119.113 128.182  1.00                 C  
ATOM    529  CG  LEU G  74     108.474 117.734 127.569  1.00                 C  
ATOM    530  CD1 LEU G  74     109.569 117.380 126.575  1.00                 C  
ATOM    531  CD2 LEU G  74     108.382 116.672 128.655  1.00                 C  
ATOM    532  N   GLY G  75     108.024 122.076 129.240  1.00                 N  
ATOM    533  CA  GLY G  75     108.424 123.275 129.952  1.00                 C  
ATOM    534  C   GLY G  75     107.477 123.610 131.081  1.00                 C  
ATOM    535  O   GLY G  75     107.898 123.758 132.227  1.00                 O  
ATOM    536  N   ALA G  76     106.175 123.667 130.798  1.00                 N  
ATOM    537  CA  ALA G  76     105.244 123.971 131.873  1.00                 C  
ATOM    538  C   ALA G  76     105.006 122.794 132.805  1.00                 C  
ATOM    539  O   ALA G  76     104.198 122.918 133.728  1.00                 O  
ATOM    540  CB  ALA G  76     103.911 124.433 131.305  1.00                 C  
ATOM    541  N   LEU G  77     105.673 121.662 132.584  1.00                 N  
ATOM    542  CA  LEU G  77     105.675 120.547 133.511  1.00                 C  
ATOM    543  C   LEU G  77     106.910 120.532 134.392  1.00                 C  
ATOM    544  O   LEU G  77     106.782 120.412 135.605  1.00                 O  
ATOM    545  CB  LEU G  77     105.574 119.221 132.754  1.00                 C  
ATOM    546  CG  LEU G  77     105.551 117.953 133.610  1.00                 C  
ATOM    547  CD1 LEU G  77     104.353 117.959 134.548  1.00                 C  
ATOM    548  CD2 LEU G  77     105.527 116.712 132.730  1.00                 C  
ATOM    549  N   LEU G  78     108.102 120.656 133.816  1.00                 N  
ATOM    550  CA  LEU G  78     109.300 120.702 134.643  1.00                 C  
ATOM    551  C   LEU G  78     109.379 121.999 135.429  1.00                 C  
ATOM    552  O   LEU G  78     109.769 121.987 136.600  1.00                 O  
ATOM    553  CB  LEU G  78     110.553 120.537 133.781  1.00                 C  
ATOM    554  CG  LEU G  78     110.758 119.163 133.139  1.00                 C  
ATOM    555  CD1 LEU G  78     111.936 119.189 132.177  1.00                 C  
ATOM    556  CD2 LEU G  78     110.968 118.098 134.204  1.00                 C  
ATOM    557  N   GLY G  79     108.987 123.124 134.828  1.00                 N  
ATOM    558  CA  GLY G  79     109.048 124.388 135.532  1.00                 C  
ATOM    559  C   GLY G  79     108.021 124.529 136.625  1.00                 C  
ATOM    560  O   GLY G  79     108.150 125.414 137.473  1.00                 O  
ATOM    561  N   LEU G  80     106.997 123.692 136.619  1.00                 N  
ATOM    562  CA  LEU G  80     106.040 123.654 137.705  1.00                 C  
ATOM    563  C   LEU G  80     106.213 122.403 138.555  1.00                 C  
ATOM    564  O   LEU G  80     105.580 122.275 139.605  1.00                 O  
ATOM    565  CB  LEU G  80     104.611 123.722 137.163  1.00                 C  
ATOM    566  CG  LEU G  80     104.243 124.982 136.377  1.00                 C  
ATOM    567  CD1 LEU G  80     102.830 124.878 135.824  1.00                 C  
ATOM    568  CD2 LEU G  80     104.380 126.220 137.251  1.00                 C  
ATOM    569  N   GLY G  81     107.094 121.501 138.148  1.00                 N  
ATOM    570  CA  GLY G  81     107.445 120.368 138.967  1.00                 C  
ATOM    571  C   GLY G  81     108.615 120.717 139.848  1.00                 C  
ATOM    572  O   GLY G  81     108.843 120.066 140.868  1.00                 O  
ATOM    573  N   MET G  82     109.379 121.732 139.430  1.00                 N  
ATOM    574  CA  MET G  82     110.337 122.371 140.326  1.00                 C  
ATOM    575  C   MET G  82     109.648 122.882 141.578  1.00                 C  
ATOM    576  O   MET G  82     110.162 122.724 142.691  1.00                 O  
ATOM    577  CB  MET G  82     111.056 123.518 139.612  1.00                 C  
ATOM    578  SD  MET G  82     112.714 124.448 137.597  1.00                 S  
ATOM    579  CE  MET G  82     113.779 125.177 138.838  1.00                 C  
ATOM    580  CG  MET G  82     112.010 123.067 138.519  1.00                 C  
ATOM    581  N   LEU G  83     108.468 123.475 141.420  1.00                 N  
ATOM    582  CA  LEU G  83     107.788 124.045 142.567  1.00                 C  
ATOM    583  C   LEU G  83     107.167 122.978 143.451  1.00                 C  
ATOM    584  O   LEU G  83     106.752 123.284 144.568  1.00                 O  
ATOM    585  CB  LEU G  83     106.707 125.028 142.115  1.00                 C  
ATOM    586  CG  LEU G  83     107.192 126.280 141.381  1.00                 C  
ATOM    587  CD1 LEU G  83     106.014 127.102 140.882  1.00                 C  
ATOM    588  CD2 LEU G  83     108.079 127.123 142.285  1.00                 C  
ATOM    589  N   ALA G  84     107.092 121.739 142.987  1.00                 N  
ATOM    590  CA  ALA G  84     106.688 120.664 143.877  1.00                 C  
ATOM    591  C   ALA G  84     107.865 119.822 144.342  1.00                 C  
ATOM    592  O   ALA G  84     107.772 119.181 145.393  1.00                 O  
ATOM    593  CB  ALA G  84     105.664 119.769 143.196  1.00                 C  
ATOM    594  N   GLN G  85     108.960 119.792 143.577  1.00                 N  
ATOM    595  CA  GLN G  85     110.164 119.114 144.045  1.00                 C  
ATOM    596  C   GLN G  85     110.768 119.850 145.224  1.00                 C  
ATOM    597  O   GLN G  85     111.141 119.235 146.228  1.00                 O  
ATOM    598  CB  GLN G  85     111.186 118.995 142.913  1.00                 C  
ATOM    599  CD  GLN G  85     112.115 116.747 143.595  1.00                 C  
ATOM    600  CG  GLN G  85     112.427 118.196 143.278  1.00                 C  
ATOM    601  OE1 GLN G  85     111.138 116.189 143.096  1.00                 O  
ATOM    602  NE2 GLN G  85     112.946 116.133 144.429  1.00                 N  
ATOM    603  N   ARG G  86     110.834 121.170 145.138  1.00                 N  
ATOM    604  CA  ARG G  86     111.449 121.978 146.175  1.00                 C  
ATOM    605  C   ARG G  86     110.499 122.290 147.324  1.00                 C  
ATOM    606  O   ARG G  86     110.851 123.112 148.175  1.00                 O  
ATOM    607  CB  ARG G  86     111.976 123.290 145.590  1.00                 C  
ATOM    608  CD  ARG G  86     113.603 124.456 144.076  1.00                 C  
ATOM    609  NE  ARG G  86     114.689 124.304 143.110  1.00                 N  
ATOM    610  CG  ARG G  86     113.131 123.116 144.617  1.00                 C  
ATOM    611  CZ  ARG G  86     115.298 125.318 142.505  1.00                 C  
ATOM    612  NH1 ARG G  86     116.275 125.084 141.640  1.00                 N  
ATOM    613  NH2 ARG G  86     114.928 126.564 142.766  1.00                 N  
ATOM    614  N   SER G  87     109.346 121.609 147.384  1.00                 N  
ATOM    615  CA  SER G  87     108.257 121.828 148.344  1.00                 C  
ATOM    616  C   SER G  87     107.917 123.304 148.443  1.00                 C  
ATOM    617  O   SER G  87     108.122 123.955 149.463  1.00                 O  
ATOM    618  CB  SER G  87     108.637 121.278 149.720  1.00                 C  
ATOM    619  OG  SER G  87     108.861 119.880 149.666  1.00                 O  
ATOM    620  N   GLU G  88     107.446 123.830 147.326  1.00                 N  
ATOM    621  CA  GLU G  88     107.346 125.261 147.118  1.00                 C  
ATOM    622  C   GLU G  88     106.009 125.689 146.547  1.00                 C  
ATOM    623  O   GLU G  88     105.564 126.804 146.834  1.00                 O  
ATOM    624  CB  GLU G  88     108.461 125.747 146.190  1.00                 C  
ATOM    625  CD  GLU G  88     110.939 126.055 145.806  1.00                 C  
ATOM    626  CG  GLU G  88     109.861 125.572 146.757  1.00                 C  
ATOM    627  OE1 GLU G  88     110.594 126.474 144.681  1.00                 O  
ATOM    628  OE2 GLU G  88     112.127 126.015 146.187  1.00                 O  
ATOM    629  N   LEU G  89     105.340 124.835 145.779  1.00                 N  
ATOM    630  CA  LEU G  89     103.967 125.110 145.390  1.00                 C  
ATOM    631  C   LEU G  89     103.028 124.918 146.567  1.00                 C  
ATOM    632  O   LEU G  89     102.069 125.677 146.730  1.00                 O  
ATOM    633  CB  LEU G  89     103.550 124.210 144.225  1.00                 C  
ATOM    634  CG  LEU G  89     102.134 124.416 143.683  1.00                 C  
ATOM    635  CD1 LEU G  89     101.951 125.843 143.187  1.00                 C  
ATOM    636  CD2 LEU G  89     101.836 123.426 142.567  1.00                 C  
ATOM    637  N   VAL G  90     103.296 123.926 147.415  1.00                 N  
ATOM    638  CA  VAL G  90     102.454 123.729 148.584  1.00                 C  
ATOM    639  C   VAL G  90     102.672 124.798 149.636  1.00                 C  
ATOM    640  O   VAL G  90     101.822 124.963 150.504  1.00                 O  
ATOM    641  CB  VAL G  90     102.683 122.344 149.217  1.00                 C  
ATOM    642  CG1 VAL G  90     102.353 121.242 148.222  1.00                 C  
ATOM    643  CG2 VAL G  90     104.117 122.213 149.707  1.00                 C  
ATOM    644  N   VAL G  91     103.746 125.577 149.536  1.00                 N  
ATOM    645  CA  VAL G  91     103.915 126.733 150.408  1.00                 C  
ATOM    646  C   VAL G  91     102.862 127.786 150.111  1.00                 C  
ATOM    647  O   VAL G  91     102.128 128.221 151.004  1.00                 O  
ATOM    648  CB  VAL G  91     105.323 127.342 150.272  1.00                 C  
ATOM    649  CG1 VAL G  91     105.414 128.651 151.040  1.00                 C  
ATOM    650  CG2 VAL G  91     106.377 126.360 150.759  1.00                 C  
ATOM    651  N   MET G  92     102.787 128.225 148.855  1.00                 N  
ATOM    652  CA  MET G  92     101.785 129.216 148.499  1.00                 C  
ATOM    653  C   MET G  92     100.387 128.620 148.560  1.00                 C  
ATOM    654  O   MET G  92      99.424 129.335 148.845  1.00                 O  
ATOM    655  CB  MET G  92     102.059 129.778 147.103  1.00                 C  
ATOM    656  SD  MET G  92     103.333 131.989 148.181  1.00                 S  
ATOM    657  CE  MET G  92     101.972 132.975 147.564  1.00                 C  
ATOM    658  CG  MET G  92     103.322 130.619 147.009  1.00                 C  
ATOM    659  N   GLN G  93     100.262 127.307 148.366  1.00                 N  
ATOM    660  CA  GLN G  93      98.975 126.646 148.480  1.00                 C  
ATOM    661  C   GLN G  93      98.597 126.400 149.933  1.00                 C  
ATOM    662  O   GLN G  93      97.454 126.037 150.214  1.00                 O  
ATOM    663  CB  GLN G  93      98.984 125.321 147.716  1.00                 C  
ATOM    664  CD  GLN G  93      99.161 124.140 145.490  1.00                 C  
ATOM    665  CG  GLN G  93      99.125 125.474 146.210  1.00                 C  
ATOM    666  OE1 GLN G  93      99.981 123.277 145.803  1.00                 O  
ATOM    667  NE2 GLN G  93      98.270 123.968 144.520  1.00                 N  
ATOM    668  N   ALA G  94      99.528 126.593 150.862  1.00                 N  
ATOM    669  CA  ALA G  94      99.221 126.637 152.280  1.00                 C  
ATOM    670  C   ALA G  94      99.287 128.044 152.836  1.00                 C  
ATOM    671  O   ALA G  94      99.144 128.225 154.046  1.00                 O  
ATOM    672  CB  ALA G  94     100.171 125.738 153.056  1.00                 C  
ATOM    673  N   SER G  95      99.545 129.035 151.991  1.00                 N  
ATOM    674  CA  SER G  95      99.338 130.424 152.366  1.00                 C  
ATOM    675  C   SER G  95      97.972 130.937 151.939  1.00                 C  
ATOM    676  O   SER G  95      97.544 131.991 152.417  1.00                 O  
ATOM    677  CB  SER G  95     100.428 131.311 151.761  1.00                 C  
ATOM    678  OG  SER G  95     100.325 131.353 150.348  1.00                 O  
ATOM    679  N   GLY G  96      97.276 130.206 151.075  1.00                 N  
ATOM    680  CA  GLY G  96      95.951 130.582 150.617  1.00                 C  
ATOM    681  C   GLY G  96      95.872 130.941 149.152  1.00                 C  
ATOM    682  O   GLY G  96      94.776 131.257 148.670  1.00                 O  
ATOM    683  N   PHE G  97      96.983 130.924 148.425  1.00                 N  
ATOM    684  CA  PHE G  97      96.990 131.208 146.996  1.00                 C  
ATOM    685  C   PHE G  97      96.355 130.022 146.280  1.00                 C  
ATOM    686  O   PHE G  97      96.869 128.904 146.357  1.00                 O  
ATOM    687  CB  PHE G  97      98.417 131.469 146.508  1.00                 C  
ATOM    688  CG  PHE G  97      98.504 131.819 145.051  1.00                 C  
ATOM    689  CZ  PHE G  97      98.669 132.462 142.351  1.00                 C  
ATOM    690  CD1 PHE G  97      98.176 133.089 144.608  1.00                 C  
ATOM    691  CE1 PHE G  97      98.257 133.412 143.267  1.00                 C  
ATOM    692  CD2 PHE G  97      98.915 130.880 144.122  1.00                 C  
ATOM    693  CE2 PHE G  97      98.996 131.202 142.780  1.00                 C  
ATOM    694  N   THR G  98      95.233 130.252 145.602  1.00                 N  
ATOM    695  CA  THR G  98      94.337 129.171 145.208  1.00                 C  
ATOM    696  C   THR G  98      94.907 128.424 143.996  1.00                 C  
ATOM    697  O   THR G  98      95.826 128.896 143.324  1.00                 O  
ATOM    698  CB  THR G  98      92.927 129.697 144.882  1.00                 C  
ATOM    699  OG1 THR G  98      92.994 130.593 143.766  1.00                 O  
ATOM    700  CG2 THR G  98      92.350 130.447 146.073  1.00                 C  
ATOM    701  N   ARG G  99      94.372 127.228 143.724  1.00                 N  
ATOM    702  CA  ARG G  99      94.794 126.527 142.518  1.00                 C  
ATOM    703  C   ARG G  99      94.297 127.241 141.268  1.00                 C  
ATOM    704  O   ARG G  99      94.960 127.196 140.229  1.00                 O  
ATOM    705  CB  ARG G  99      94.290 125.082 142.534  1.00                 C  
ATOM    706  CD  ARG G  99      94.393 122.794 143.559  1.00                 C  
ATOM    707  NE  ARG G  99      95.055 121.924 144.528  1.00                 N  
ATOM    708  CG  ARG G  99      94.976 124.198 143.563  1.00                 C  
ATOM    709  CZ  ARG G  99      94.664 120.686 144.811  1.00                 C  
ATOM    710  NH1 ARG G  99      95.328 119.969 145.707  1.00                 N  
ATOM    711  NH2 ARG G  99      93.608 120.168 144.197  1.00                 N  
ATOM    712  N   MET G 100      93.178 127.958 141.358  1.00                 N  
ATOM    713  CA  MET G 100      92.749 128.765 140.227  1.00                 C  
ATOM    714  C   MET G 100      93.587 130.030 140.114  1.00                 C  
ATOM    715  O   MET G 100      93.798 130.528 139.003  1.00                 O  
ATOM    716  CB  MET G 100      91.267 129.123 140.356  1.00                 C  
ATOM    717  SD  MET G 100      90.527 127.054 138.668  1.00                 S  
ATOM    718  CE  MET G 100      89.939 128.285 137.508  1.00                 C  
ATOM    719  CG  MET G 100      90.328 127.934 140.229  1.00                 C  
ATOM    720  N   GLN G 101      94.094 130.536 141.245  1.00                 N  
ATOM    721  CA  GLN G 101      95.127 131.566 141.211  1.00                 C  
ATOM    722  C   GLN G 101      96.366 131.073 140.471  1.00                 C  
ATOM    723  O   GLN G 101      96.950 131.810 139.671  1.00                 O  
ATOM    724  CB  GLN G 101      95.499 131.999 142.631  1.00                 C  
ATOM    725  CD  GLN G 101      94.061 134.075 142.706  1.00                 C  
ATOM    726  CG  GLN G 101      94.395 132.748 143.360  1.00                 C  
ATOM    727  OE1 GLN G 101      94.938 134.912 142.494  1.00                 O  
ATOM    728  NE2 GLN G 101      92.787 134.270 142.384  1.00                 N  
ATOM    729  N   VAL G 102      96.752 129.813 140.690  1.00                 N  
ATOM    730  CA  VAL G 102      97.923 129.260 140.011  1.00                 C  
ATOM    731  C   VAL G 102      97.647 129.060 138.522  1.00                 C  
ATOM    732  O   VAL G 102      98.509 129.331 137.675  1.00                 O  
ATOM    733  CB  VAL G 102      98.366 127.928 140.644  1.00                 C  
ATOM    734  CG1 VAL G 102      99.469 127.286 139.817  1.00                 C  
ATOM    735  CG2 VAL G 102      98.829 128.147 142.077  1.00                 C  
ATOM    736  N   ALA G 103      96.443 128.594 138.181  1.00                 N  
ATOM    737  CA  ALA G 103      96.086 128.398 136.778  1.00                 C  
ATOM    738  C   ALA G 103      96.053 129.719 136.026  1.00                 C  
ATOM    739  O   ALA G 103      96.575 129.818 134.909  1.00                 O  
ATOM    740  CB  ALA G 103      94.739 127.701 136.666  1.00                 C  
ATOM    741  N   LEU G 104      95.479 130.756 136.644  1.00                 N  
ATOM    742  CA  LEU G 104      95.513 132.088 136.057  1.00                 C  
ATOM    743  C   LEU G 104      96.931 132.632 136.004  1.00                 C  
ATOM    744  O   LEU G 104      97.261 133.383 135.088  1.00                 O  
ATOM    745  CB  LEU G 104      94.616 133.044 136.845  1.00                 C  
ATOM    746  CG  LEU G 104      93.111 132.778 136.770  1.00                 C  
ATOM    747  CD1 LEU G 104      92.354 133.700 137.714  1.00                 C  
ATOM    748  CD2 LEU G 104      92.605 132.949 135.346  1.00                 C  
ATOM    749  N   SER G 105      97.788 132.239 136.945  1.00                 N  
ATOM    750  CA  SER G 105      99.159 132.724 136.929  1.00                 C  
ATOM    751  C   SER G 105      99.969 132.088 135.811  1.00                 C  
ATOM    752  O   SER G 105     100.880 132.722 135.273  1.00                 O  
ATOM    753  CB  SER G 105      99.837 132.457 138.274  1.00                 C  
ATOM    754  OG  SER G 105      99.233 133.214 139.309  1.00                 O  
ATOM    755  N   VAL G 106      99.665 130.842 135.455  1.00                 N  
ATOM    756  CA  VAL G 106     100.351 130.229 134.322  1.00                 C  
ATOM    757  C   VAL G 106      99.783 130.763 133.014  1.00                 C  
ATOM    758  O   VAL G 106     100.518 131.071 132.066  1.00                 O  
ATOM    759  CB  VAL G 106     100.246 128.693 134.363  1.00                 C  
ATOM    760  CG1 VAL G 106     100.875 128.150 135.637  1.00                 C  
ATOM    761  CG2 VAL G 106      98.794 128.255 134.252  1.00                 C  
ATOM    762  N   MET G 107      98.475 130.921 132.946  1.00                 N  
ATOM    763  CA  MET G 107      97.899 131.329 131.682  1.00                 C  
ATOM    764  C   MET G 107      97.931 132.828 131.467  1.00                 C  
ATOM    765  O   MET G 107      97.630 133.285 130.362  1.00                 O  
ATOM    766  CB  MET G 107      96.453 130.842 131.570  1.00                 C  
ATOM    767  SD  MET G 107      97.181 128.606 130.107  1.00                 S  
ATOM    768  CE  MET G 107      96.211 129.238 128.741  1.00                 C  
ATOM    769  CG  MET G 107      96.310 129.330 131.509  1.00                 C  
ATOM    770  N   LYS G 108      98.320 133.599 132.479  1.00                 N  
ATOM    771  CA  LYS G 108      98.539 135.018 132.279  1.00                 C  
ATOM    772  C   LYS G 108      99.795 135.256 131.458  1.00                 C  
ATOM    773  O   LYS G 108      99.910 136.283 130.783  1.00                 O  
ATOM    774  CB  LYS G 108      98.639 135.740 133.624  1.00                 C  
ATOM    775  CD  LYS G 108      99.900 136.107 135.763  1.00                 C  
ATOM    776  CE  LYS G 108     101.229 135.926 136.477  1.00                 C  
ATOM    777  CG  LYS G 108      99.905 135.426 134.404  1.00                 C  
ATOM    778  NZ  LYS G 108     101.420 134.527 136.950  1.00                 N  
ATOM    779  N   THR G 109     100.730 134.307 131.473  1.00                 N  
ATOM    780  CA  THR G 109     101.908 134.361 130.619  1.00                 C  
ATOM    781  C   THR G 109     101.883 133.304 129.528  1.00                 C  
ATOM    782  O   THR G 109     102.830 133.218 128.741  1.00                 O  
ATOM    783  CB  THR G 109     103.204 134.196 131.434  1.00                 C  
ATOM    784  OG1 THR G 109     103.189 132.933 132.110  1.00                 O  
ATOM    785  CG2 THR G 109     103.325 135.302 132.472  1.00                 C  
ATOM    786  N   ALA G 110     100.837 132.478 129.474  1.00                 N  
ATOM    787  CA  ALA G 110     100.630 131.679 128.269  1.00                 C  
ATOM    788  C   ALA G 110     100.295 132.548 127.068  1.00                 C  
ATOM    789  O   ALA G 110     100.508 132.123 125.928  1.00                 O  
ATOM    790  CB  ALA G 110      99.523 130.660 128.492  1.00                 C  
ATOM    791  N   ILE G 111      99.760 133.751 127.314  1.00                 N  
ATOM    792  CA  ILE G 111      99.343 134.626 126.213  1.00                 C  
ATOM    793  C   ILE G 111     100.496 135.063 125.314  1.00                 C  
ATOM    794  O   ILE G 111     100.303 135.109 124.085  1.00                 O  
ATOM    795  CB  ILE G 111      98.624 135.885 126.734  1.00                 C  
ATOM    796  CD1 ILE G 111      96.631 136.634 128.134  1.00                 C  
ATOM    797  CG1 ILE G 111      97.275 135.512 127.351  1.00                 C  
ATOM    798  CG2 ILE G 111      98.474 136.911 125.621  1.00                 C  
ATOM    799  N   PRO G 112     101.715 135.345 125.807  1.00                 N  
ATOM    800  CA  PRO G 112     102.829 135.487 124.860  1.00                 C  
ATOM    801  C   PRO G 112     103.186 134.221 124.108  1.00                 C  
ATOM    802  O   PRO G 112     103.749 134.337 123.023  1.00                 O  
ATOM    803  CB  PRO G 112     104.006 135.923 125.735  1.00                 C  
ATOM    804  CD  PRO G 112     102.112 135.779 127.192  1.00                 C  
ATOM    805  CG  PRO G 112     103.370 136.557 126.927  1.00                 C  
ATOM    806  N   LEU G 113     102.822 133.030 124.578  1.00                 N  
ATOM    807  CA  LEU G 113     103.193 131.844 123.811  1.00                 C  
ATOM    808  C   LEU G 113     102.278 131.630 122.612  1.00                 C  
ATOM    809  O   LEU G 113     102.765 131.354 121.508  1.00                 O  
ATOM    810  CB  LEU G 113     103.170 130.601 124.702  1.00                 C  
ATOM    811  CG  LEU G 113     104.238 130.530 125.796  1.00                 C  
ATOM    812  CD1 LEU G 113     103.995 129.338 126.709  1.00                 C  
ATOM    813  CD2 LEU G 113     105.629 130.454 125.185  1.00                 C  
ATOM    814  N   VAL G 114     100.963 131.744 122.809  1.00                 N  
ATOM    815  CA  VAL G 114     100.030 131.748 121.683  1.00                 C  
ATOM    816  C   VAL G 114     100.315 132.920 120.747  1.00                 C  
ATOM    817  O   VAL G 114     100.328 132.752 119.520  1.00                 O  
ATOM    818  CB  VAL G 114      98.567 131.802 122.162  1.00                 C  
ATOM    819  CG1 VAL G 114      97.629 132.018 120.985  1.00                 C  
ATOM    820  CG2 VAL G 114      98.205 130.529 122.910  1.00                 C  
ATOM    821  N   LEU G 115     100.613 134.101 121.312  1.00                 N  
ATOM    822  CA  LEU G 115     100.963 135.267 120.499  1.00                 C  
ATOM    823  C   LEU G 115     102.230 135.014 119.689  1.00                 C  
ATOM    824  O   LEU G 115     102.292 135.343 118.500  1.00                 O  
ATOM    825  CB  LEU G 115     101.144 136.502 121.384  1.00                 C  
ATOM    826  CG  LEU G 115      99.878 137.060 122.036  1.00                 C  
ATOM    827  CD1 LEU G 115     100.224 138.164 123.024  1.00                 C  
ATOM    828  CD2 LEU G 115      98.912 137.577 120.981  1.00                 C  
ATOM    829  N   LEU G 116     103.203 134.341 120.299  1.00                 N  
ATOM    830  CA  LEU G 116     104.483 134.059 119.670  1.00                 C  
ATOM    831  C   LEU G 116     104.326 133.085 118.515  1.00                 C  
ATOM    832  O   LEU G 116     104.803 133.346 117.405  1.00                 O  
ATOM    833  CB  LEU G 116     105.472 133.501 120.695  1.00                 C  
ATOM    834  CG  LEU G 116     106.864 133.143 120.169  1.00                 C  
ATOM    835  CD1 LEU G 116     107.551 134.370 119.589  1.00                 C  
ATOM    836  CD2 LEU G 116     107.715 132.532 121.272  1.00                 C  
ATOM    837  N   THR G 117     103.652 131.960 118.748  1.00                 N  
ATOM    838  CA  THR G 117     103.564 130.984 117.673  1.00                 C  
ATOM    839  C   THR G 117     102.581 131.418 116.598  1.00                 C  
ATOM    840  O   THR G 117     102.803 131.120 115.418  1.00                 O  
ATOM    841  CB  THR G 117     103.151 129.598 118.202  1.00                 C  
ATOM    842  OG1 THR G 117     101.867 129.687 118.832  1.00                 O  
ATOM    843  CG2 THR G 117     104.160 129.094 119.222  1.00                 C  
ATOM    844  N   MET G 118     101.543 132.181 116.960  1.00                 N  
ATOM    845  CA  MET G 118     100.632 132.720 115.964  1.00                 C  
ATOM    846  C   MET G 118     101.312 133.784 115.122  1.00                 C  
ATOM    847  O   MET G 118     100.985 133.942 113.944  1.00                 O  
ATOM    848  CB  MET G 118      99.385 133.298 116.636  1.00                 C  
ATOM    849  SD  MET G 118      97.570 132.315 114.788  1.00                 S  
ATOM    850  CE  MET G 118      96.609 133.160 113.535  1.00                 C  
ATOM    851  CG  MET G 118      98.293 133.715 115.664  1.00                 C  
ATOM    852  N   ALA G 119     102.278 134.500 115.695  1.00                 N  
ATOM    853  CA  ALA G 119     103.053 135.438 114.900  1.00                 C  
ATOM    854  C   ALA G 119     103.995 134.709 113.956  1.00                 C  
ATOM    855  O   ALA G 119     104.040 135.013 112.756  1.00                 O  
ATOM    856  CB  ALA G 119     103.840 136.375 115.803  1.00                 C  
ATOM    857  N   ILE G 120     104.751 133.740 114.480  1.00                 N  
ATOM    858  CA  ILE G 120     105.828 133.165 113.680  1.00                 C  
ATOM    859  C   ILE G 120     105.271 132.266 112.587  1.00                 C  
ATOM    860  O   ILE G 120     105.715 132.359 111.435  1.00                 O  
ATOM    861  CB  ILE G 120     106.821 132.377 114.554  1.00                 C  
ATOM    862  CD1 ILE G 120     108.379 132.616 116.558  1.00                 C  
ATOM    863  CG1 ILE G 120     107.580 133.324 115.485  1.00                 C  
ATOM    864  CG2 ILE G 120     107.765 131.561 113.684  1.00                 C  
ATOM    865  N   GLY G 121     104.234 131.474 112.885  1.00                 N  
ATOM    866  CA  GLY G 121     103.640 130.563 111.924  1.00                 C  
ATOM    867  C   GLY G 121     102.955 131.197 110.736  1.00                 C  
ATOM    868  O   GLY G 121     102.517 130.465 109.845  1.00                 O  
ATOM    869  N   GLU G 122     102.840 132.522 110.686  1.00                 N  
ATOM    870  CA  GLU G 122     102.395 133.191 109.475  1.00                 C  
ATOM    871  C   GLU G 122     103.260 134.383 109.091  1.00                 C  
ATOM    872  O   GLU G 122     102.958 135.032 108.086  1.00                 O  
ATOM    873  CB  GLU G 122     100.946 133.659 109.623  1.00                 C  
ATOM    874  CD  GLU G 122      98.518 133.030 109.922  1.00                 C  
ATOM    875  CG  GLU G 122      99.944 132.530 109.798  1.00                 C  
ATOM    876  OE1 GLU G 122      98.229 133.768 110.888  1.00                 O  
ATOM    877  OE2 GLU G 122      97.690 132.685 109.053  1.00                 O  
ATOM    878  N   TRP G 123     104.316 134.697 109.836  1.00                 N  
ATOM    879  CA  TRP G 123     105.244 135.728 109.393  1.00                 C  
ATOM    880  C   TRP G 123     106.630 135.215 109.047  1.00                 C  
ATOM    881  O   TRP G 123     107.202 135.659 108.053  1.00                 O  
ATOM    882  CB  TRP G 123     105.386 136.815 110.460  1.00                 C  
ATOM    883  CG  TRP G 123     104.157 137.655 110.628  1.00                 C  
ATOM    884  CD1 TRP G 123     103.238 137.570 111.635  1.00                 C  
ATOM    885  NE1 TRP G 123     102.248 138.505 111.452  1.00                 N  
ATOM    886  CD2 TRP G 123     103.711 138.707 109.764  1.00                 C  
ATOM    887  CE2 TRP G 123     102.517 139.215 110.308  1.00                 C  
ATOM    888  CH2 TRP G 123     102.315 140.788 108.560  1.00                 C  
ATOM    889  CZ2 TRP G 123     101.809 140.258 109.713  1.00                 C  
ATOM    890  CE3 TRP G 123     104.205 139.269 108.583  1.00                 C  
ATOM    891  CZ3 TRP G 123     103.500 140.303 107.997  1.00                 C  
ATOM    892  N   VAL G 124     107.195 134.296 109.822  1.00                 N  
ATOM    893  CA  VAL G 124     108.590 133.902 109.678  1.00                 C  
ATOM    894  C   VAL G 124     108.714 132.464 109.192  1.00                 C  
ATOM    895  O   VAL G 124     109.472 132.176 108.268  1.00                 O  
ATOM    896  CB  VAL G 124     109.363 134.069 110.999  1.00                 C  
ATOM    897  CG1 VAL G 124     110.791 133.567 110.849  1.00                 C  
ATOM    898  CG2 VAL G 124     109.350 135.524 111.443  1.00                 C  
ATOM    899  N   ALA G 125     107.966 131.551 109.801  1.00                 N  
ATOM    900  CA  ALA G 125     108.046 130.144 109.414  1.00                 C  
ATOM    901  C   ALA G 125     107.582 129.806 107.996  1.00                 C  
ATOM    902  O   ALA G 125     108.256 128.971 107.363  1.00                 O  
ATOM    903  CB  ALA G 125     107.237 129.284 110.373  1.00                 C  
ATOM    904  N   PRO G 126     106.438 130.349 107.439  1.00                 N  
ATOM    905  CA  PRO G 126     106.109 130.012 106.046  1.00                 C  
ATOM    906  C   PRO G 126     107.154 130.491 105.056  1.00                 C  
ATOM    907  O   PRO G 126     107.627 129.694 104.242  1.00                 O  
ATOM    908  CB  PRO G 126     104.772 130.714 105.801  1.00                 C  
ATOM    909  CD  PRO G 126     105.236 131.056 108.124  1.00                 C  
ATOM    910  CG  PRO G 126     104.130 130.774 107.147  1.00                 C  
ATOM    911  N   GLN G 127     107.570 131.757 105.159  1.00                 N  
ATOM    912  CA  GLN G 127     108.650 132.241 104.312  1.00                 C  
ATOM    913  C   GLN G 127     109.975 131.581 104.650  1.00                 C  
ATOM    914  O   GLN G 127     110.838 131.477 103.774  1.00                 O  
ATOM    915  CB  GLN G 127     108.786 133.760 104.433  1.00                 C  
ATOM    916  CD  GLN G 127     107.775 136.036 104.012  1.00                 C  
ATOM    917  CG  GLN G 127     107.618 134.537 103.850  1.00                 C  
ATOM    918  OE1 GLN G 127     108.398 136.505 104.965  1.00                 O  
ATOM    919  NE2 GLN G 127     107.210 136.793 103.079  1.00                 N  
ATOM    920  N   GLY G 128     110.132 131.089 105.877  1.00                 N  
ATOM    921  CA  GLY G 128     111.321 130.371 106.277  1.00                 C  
ATOM    922  C   GLY G 128     111.474 129.070 105.531  1.00                 C  
ATOM    923  O   GLY G 128     112.520 128.825 104.932  1.00                 O  
ATOM    924  N   GLU G 129     110.431 128.239 105.522  1.00                 N  
ATOM    925  CA  GLU G 129     110.537 126.991 104.778  1.00                 C  
ATOM    926  C   GLU G 129     110.458 127.218 103.267  1.00                 C  
ATOM    927  O   GLU G 129     111.027 126.420 102.507  1.00                 O  
ATOM    928  CB  GLU G 129     109.440 126.015 105.209  1.00                 C  
ATOM    929  CD  GLU G 129     108.486 124.541 107.024  1.00                 C  
ATOM    930  CG  GLU G 129     109.591 125.502 106.632  1.00                 C  
ATOM    931  OE1 GLU G 129     107.353 124.703 106.526  1.00                 O  
ATOM    932  OE2 GLU G 129     108.754 123.625 107.831  1.00                 O  
ATOM    933  N   GLN G 130     109.822 128.316 102.822  1.00                 N  
ATOM    934  CA  GLN G 130     109.919 128.725 101.420  1.00                 C  
ATOM    935  C   GLN G 130     111.364 128.979 101.018  1.00                 C  
ATOM    936  O   GLN G 130     111.852 128.407 100.041  1.00                 O  
ATOM    937  CB  GLN G 130     109.078 129.978 101.168  1.00                 C  
ATOM    938  CD  GLN G 130     106.780 131.023 101.091  1.00                 C  
ATOM    939  CG  GLN G 130     107.578 129.742 101.232  1.00                 C  
ATOM    940  OE1 GLN G 130     107.315 132.120 101.250  1.00                 O  
ATOM    941  NE2 GLN G 130     105.493 130.887 100.791  1.00                 N  
ATOM    942  N   MET G 131     112.072 129.807 101.788  1.00                 N  
ATOM    943  CA  MET G 131     113.464 130.112 101.484  1.00                 C  
ATOM    944  C   MET G 131     114.364 128.903 101.720  1.00                 C  
ATOM    945  O   MET G 131     115.415 128.777 101.081  1.00                 O  
ATOM    946  CB  MET G 131     113.949 131.295 102.325  1.00                 C  
ATOM    947  SD  MET G 131     114.103 134.024 102.778  1.00                 S  
ATOM    948  CE  MET G 131     113.420 133.836 104.423  1.00                 C  
ATOM    949  CG  MET G 131     113.337 132.629 101.930  1.00                 C  
ATOM    950  N   ALA G 132     113.948 127.993 102.597  1.00                 N  
ATOM    951  CA  ALA G 132     114.707 126.773 102.831  1.00                 C  
ATOM    952  C   ALA G 132     114.675 125.862 101.613  1.00                 C  
ATOM    953  O   ALA G 132     115.722 125.411 101.140  1.00                 O  
ATOM    954  CB  ALA G 132     114.166 126.037 104.047  1.00                 C  
ATOM    955  N   ARG G 133     113.482 125.587 101.085  1.00                 N  
ATOM    956  CA  ARG G 133     113.404 124.777  99.875  1.00                 C  
ATOM    957  C   ARG G 133     113.928 125.538  98.665  1.00                 C  
ATOM    958  O   ARG G 133     114.399 124.926  97.702  1.00                 O  
ATOM    959  CB  ARG G 133     111.964 124.325  99.625  1.00                 C  
ATOM    960  CD  ARG G 133     110.014 122.909 100.326  1.00                 C  
ATOM    961  NE  ARG G 133     109.470 122.007 101.338  1.00                 N  
ATOM    962  CG  ARG G 133     111.443 123.321 100.640  1.00                 C  
ATOM    963  CZ  ARG G 133     109.653 120.690 101.342  1.00                 C  
ATOM    964  NH1 ARG G 133     109.119 119.949 102.303  1.00                 N  
ATOM    965  NH2 ARG G 133     110.369 120.118 100.384  1.00                 N  
ATOM    966  N   ASN G 134     113.883 126.869  98.718  1.00                 N  
ATOM    967  CA  ASN G 134     114.360 127.703  97.624  1.00                 C  
ATOM    968  C   ASN G 134     115.880 127.713  97.553  1.00                 C  
ATOM    969  O   ASN G 134     116.450 127.829  96.464  1.00                 O  
ATOM    970  CB  ASN G 134     113.822 129.129  97.763  1.00                 C  
ATOM    971  CG  ASN G 134     114.101 129.978  96.539  1.00                 C  
ATOM    972  OD1 ASN G 134     113.641 129.669  95.440  1.00                 O  
ATOM    973  ND2 ASN G 134     114.856 131.054  96.726  1.00                 N  
ATOM    974  N   TYR G 135     116.552 127.584  98.692  1.00                 N  
ATOM    975  CA  TYR G 135     118.005 127.583  98.698  1.00                 C  
ATOM    976  C   TYR G 135     118.577 126.209  98.381  1.00                 C  
ATOM    977  O   TYR G 135     119.785 126.089  98.164  1.00                 O  
ATOM    978  CB  TYR G 135     118.536 128.059 100.052  1.00                 C  
ATOM    979  CG  TYR G 135     118.275 129.522 100.332  1.00                 C  
ATOM    980  OH  TYR G 135     117.558 133.548 101.086  1.00                 O  
ATOM    981  CZ  TYR G 135     117.795 132.215 100.838  1.00                 C  
ATOM    982  CD1 TYR G 135     117.984 130.403  99.298  1.00                 C  
ATOM    983  CE1 TYR G 135     117.745 131.742  99.545  1.00                 C  
ATOM    984  CD2 TYR G 135     118.322 130.017 101.629  1.00                 C  
ATOM    985  CE2 TYR G 135     118.085 131.352 101.894  1.00                 C  
ATOM    986  N   ARG G 136     117.736 125.177  98.308  1.00                 N  
ATOM    987  CA  ARG G 136     118.165 123.835  97.939  1.00                 C  
ATOM    988  C   ARG G 136     118.081 123.593  96.441  1.00                 C  
ATOM    989  O   ARG G 136     117.855 122.458  96.009  1.00                 O  
ATOM    990  CB  ARG G 136     117.328 122.784  98.672  1.00                 C  
ATOM    991  CD  ARG G 136     116.641 121.731 100.844  1.00                 C  
ATOM    992  NE  ARG G 136     117.090 120.384 100.498  1.00                 N  
ATOM    993  CG  ARG G 136     117.493 122.802 100.182  1.00                 C  
ATOM    994  CZ  ARG G 136     116.410 119.277 100.775  1.00                 C  
ATOM    995  NH1 ARG G 136     116.896 118.094 100.422  1.00                 N  
ATOM    996  NH2 ARG G 136     115.245 119.353 101.405  1.00                 N  
ATOM    997  N   ALA G 137     118.252 124.638  95.635  1.00                 N  
ATOM    998  CA  ALA G 137     118.217 124.520  94.187  1.00                 C  
ATOM    999  C   ALA G 137     119.546 124.096  93.584  1.00                 C  
ATOM   1000  O   ALA G 137     119.616 123.916  92.366  1.00                 O  
ATOM   1001  CB  ALA G 137     117.788 125.837  93.558  1.00                 C  
ATOM   1002  N   GLN G 138     120.602 123.950  94.385  1.00                 N  
ATOM   1003  CA  GLN G 138     121.855 123.448  93.833  1.00                 C  
ATOM   1004  C   GLN G 138     121.774 121.947  93.606  1.00                 C  
ATOM   1005  O   GLN G 138     121.853 121.471  92.468  1.00                 O  
ATOM   1006  CB  GLN G 138     123.023 123.785  94.762  1.00                 C  
ATOM   1007  CD  GLN G 138     124.461 125.571  95.821  1.00                 C  
ATOM   1008  CG  GLN G 138     123.356 125.266  94.829  1.00                 C  
ATOM   1009  OE1 GLN G 138     124.659 124.836  96.789  1.00                 O  
ATOM   1010  NE2 GLN G 138     125.184 126.659  95.584  1.00                 N  
ATOM   1011  N   ALA G 139     121.611 121.185  94.684  1.00                 N  
ATOM   1012  CA  ALA G 139     121.286 119.774  94.558  1.00                 C  
ATOM   1013  C   ALA G 139     119.881 119.650  93.992  1.00                 C  
ATOM   1014  O   ALA G 139     118.918 120.126  94.599  1.00                 O  
ATOM   1015  CB  ALA G 139     121.407 119.080  95.906  1.00                 C  
ATOM   1016  N   MET G 140     119.761 119.013  92.834  1.00                 N  
ATOM   1017  CA  MET G 140     118.526 119.064  92.065  1.00                 C  
ATOM   1018  C   MET G 140     117.504 118.084  92.641  1.00                 C  
ATOM   1019  O   MET G 140     117.661 117.581  93.758  1.00                 O  
ATOM   1020  CB  MET G 140     118.799 118.752  90.592  1.00                 C  
ATOM   1021  SD  MET G 140     119.964 119.379  88.158  1.00                 S  
ATOM   1022  CE  MET G 140     121.074 117.980  88.296  1.00                 C  
ATOM   1023  CG  MET G 140     119.689 119.769  89.897  1.00                 C  
ATOM   1024  N   TYR G 141     116.405 117.881  91.888  1.00                 N  
ATOM   1025  CA  TYR G 141     115.213 117.064  92.168  1.00                 C  
ATOM   1026  C   TYR G 141     114.310 117.713  93.230  1.00                 C  
ATOM   1027  O   TYR G 141     113.180 117.267  93.454  1.00                 O  
ATOM   1028  CB  TYR G 141     115.620 115.662  92.625  1.00                 C  
ATOM   1029  CG  TYR G 141     116.518 114.935  91.649  1.00                 C  
ATOM   1030  OH  TYR G 141     118.999 112.941  88.975  1.00                 O  
ATOM   1031  CZ  TYR G 141     118.177 113.601  89.859  1.00                 C  
ATOM   1032  CD1 TYR G 141     117.882 114.824  91.885  1.00                 C  
ATOM   1033  CE1 TYR G 141     118.710 114.162  90.999  1.00                 C  
ATOM   1034  CD2 TYR G 141     115.998 114.364  90.495  1.00                 C  
ATOM   1035  CE2 TYR G 141     116.811 113.698  89.597  1.00                 C  
ATOM   1036  N   GLY G 142     114.748 118.821  93.828  1.00                 N  
ATOM   1037  CA  GLY G 142     113.983 119.443  94.899  1.00                 C  
ATOM   1038  C   GLY G 142     112.819 120.268  94.375  1.00                 C  
ATOM   1039  O   GLY G 142     112.989 121.118  93.495  1.00                 O  
ATOM   1040  N   GLY G 143     111.630 120.017  94.921  1.00                 N  
ATOM   1041  CA  GLY G 143     110.447 120.777  94.563  1.00                 C  
ATOM   1042  C   GLY G 143     110.247 121.940  95.514  1.00                 C  
ATOM   1043  O   GLY G 143     110.148 121.752  96.729  1.00                 O  
ATOM   1044  N   SER G 144     110.173 123.141  94.953  1.00                 N  
ATOM   1045  CA  SER G 144     110.159 124.375  95.733  1.00                 C  
ATOM   1046  C   SER G 144     109.334 125.409  94.977  1.00                 C  
ATOM   1047  O   SER G 144     108.502 125.056  94.134  1.00                 O  
ATOM   1048  CB  SER G 144     111.586 124.867  95.983  1.00                 C  
ATOM   1049  OG  SER G 144     112.200 125.287  94.777  1.00                 O  
ATOM   1050  N   LEU G 145     109.531 126.689  95.321  1.00                 N  
ATOM   1051  CA  LEU G 145     109.133 127.770  94.423  1.00                 C  
ATOM   1052  C   LEU G 145     109.778 127.591  93.055  1.00                 C  
ATOM   1053  O   LEU G 145     109.136 127.807  92.021  1.00                 O  
ATOM   1054  CB  LEU G 145     109.511 129.128  95.018  1.00                 C  
ATOM   1055  CG  LEU G 145     108.727 129.568  96.255  1.00                 C  
ATOM   1056  CD1 LEU G 145     109.322 130.837  96.846  1.00                 C  
ATOM   1057  CD2 LEU G 145     107.260 129.781  95.914  1.00                 C  
ATOM   1058  N   LEU G 146     111.048 127.194  93.032  1.00                 N  
ATOM   1059  CA  LEU G 146     111.619 126.547  91.859  1.00                 C  
ATOM   1060  C   LEU G 146     111.082 125.126  91.768  1.00                 C  
ATOM   1061  O   LEU G 146     111.480 124.250  92.544  1.00                 O  
ATOM   1062  CB  LEU G 146     113.147 126.558  91.931  1.00                 C  
ATOM   1063  CG  LEU G 146     113.887 125.937  90.745  1.00                 C  
ATOM   1064  CD1 LEU G 146     113.630 126.732  89.474  1.00                 C  
ATOM   1065  CD2 LEU G 146     115.380 125.855  91.025  1.00                 C  
ATOM   1066  N   SER G 147     110.162 124.897  90.841  1.00                 N  
ATOM   1067  CA  SER G 147     109.817 123.539  90.477  1.00                 C  
ATOM   1068  C   SER G 147     110.831 123.031  89.457  1.00                 C  
ATOM   1069  O   SER G 147     111.748 123.747  89.044  1.00                 O  
ATOM   1070  CB  SER G 147     108.392 123.478  89.923  1.00                 C  
ATOM   1071  OG  SER G 147     108.306 124.126  88.666  1.00                 O  
ATOM   1072  N   THR G 148     110.673 121.787  89.037  1.00                 N  
ATOM   1073  CA  THR G 148     111.573 121.185  88.064  1.00                 C  
ATOM   1074  C   THR G 148     110.794 120.843  86.793  1.00                 C  
ATOM   1075  O   THR G 148     109.634 121.234  86.628  1.00                 O  
ATOM   1076  CB  THR G 148     112.253 119.924  88.629  1.00                 C  
ATOM   1077  OG1 THR G 148     111.270 118.906  88.852  1.00                 O  
ATOM   1078  CG2 THR G 148     112.939 120.236  89.950  1.00                 C  
ATOM   1079  N   GLN G 149     111.450 120.124  85.881  1.00                 N  
ATOM   1080  CA  GLN G 149     110.819 119.761  84.619  1.00                 C  
ATOM   1081  C   GLN G 149     109.770 118.690  84.880  1.00                 C  
ATOM   1082  O   GLN G 149     110.058 117.490  84.820  1.00                 O  
ATOM   1083  CB  GLN G 149     111.867 119.276  83.616  1.00                 C  
ATOM   1084  CD  GLN G 149     113.877 119.832  82.189  1.00                 C  
ATOM   1085  CG  GLN G 149     112.857 120.347  83.186  1.00                 C  
ATOM   1086  OE1 GLN G 149     113.955 118.631  81.932  1.00                 O  
ATOM   1087  NE2 GLN G 149     114.662 120.742  81.625  1.00                 N  
ATOM   1088  N   GLN G 150     108.557 119.127  85.211  1.00                 N  
ATOM   1089  CA  GLN G 150     107.455 118.241  85.552  1.00                 C  
ATOM   1090  C   GLN G 150     106.180 118.766  84.909  1.00                 C  
ATOM   1091  O   GLN G 150     105.986 119.979  84.780  1.00                 O  
ATOM   1092  CB  GLN G 150     107.305 118.133  87.071  1.00                 C  
ATOM   1093  CD  GLN G 150     108.310 117.401  89.270  1.00                 C  
ATOM   1094  CG  GLN G 150     108.506 117.517  87.771  1.00                 C  
ATOM   1095  OE1 GLN G 150     107.548 116.559  89.743  1.00                 O  
ATOM   1096  NE2 GLN G 150     109.000 118.250  90.022  1.00                 N  
ATOM   1097  N   GLY G 151     105.313 117.841  84.508  1.00                 N  
ATOM   1098  CA  GLY G 151     104.025 118.227  83.972  1.00                 C  
ATOM   1099  C   GLY G 151     102.997 118.382  85.071  1.00                 C  
ATOM   1100  O   GLY G 151     102.374 117.406  85.496  1.00                 O  
ATOM   1101  N   LEU G 152     102.805 119.616  85.532  1.00                 N  
ATOM   1102  CA  LEU G 152     101.898 119.892  86.639  1.00                 C  
ATOM   1103  C   LEU G 152     100.477 119.907  86.092  1.00                 C  
ATOM   1104  O   LEU G 152     100.088 120.833  85.373  1.00                 O  
ATOM   1105  CB  LEU G 152     102.260 121.218  87.311  1.00                 C  
ATOM   1106  CG  LEU G 152     101.394 121.634  88.501  1.00                 C  
ATOM   1107  CD1 LEU G 152     101.539 120.641  89.644  1.00                 C  
ATOM   1108  CD2 LEU G 152     101.759 123.035  88.968  1.00                 C  
ATOM   1109  N   TRP G 153      99.706 118.876  86.423  1.00                 N  
ATOM   1110  CA  TRP G 153      98.335 118.754  85.939  1.00                 C  
ATOM   1111  C   TRP G 153      97.447 119.732  86.692  1.00                 C  
ATOM   1112  O   TRP G 153      97.021 119.467  87.818  1.00                 O  
ATOM   1113  CB  TRP G 153      97.834 117.318  86.104  1.00                 C  
ATOM   1114  CG  TRP G 153      96.454 117.098  85.565  1.00                 C  
ATOM   1115  CD1 TRP G 153      95.305 116.951  86.287  1.00                 C  
ATOM   1116  NE1 TRP G 153      94.235 116.768  85.445  1.00                 N  
ATOM   1117  CD2 TRP G 153      96.077 117.000  84.186  1.00                 C  
ATOM   1118  CE2 TRP G 153      94.686 116.794  84.149  1.00                 C  
ATOM   1119  CH2 TRP G 153      94.696 116.723  81.789  1.00                 C  
ATOM   1120  CZ2 TRP G 153      93.983 116.654  82.953  1.00                 C  
ATOM   1121  CE3 TRP G 153      96.781 117.067  82.980  1.00                 C  
ATOM   1122  CZ3 TRP G 153      96.080 116.928  81.796  1.00                 C  
ATOM   1123  N   ALA G 154      97.169 120.870  86.065  1.00                 N  
ATOM   1124  CA  ALA G 154      96.333 121.890  86.666  1.00                 C  
ATOM   1125  C   ALA G 154      94.860 121.494  86.588  1.00                 C  
ATOM   1126  O   ALA G 154      94.469 120.563  85.879  1.00                 O  
ATOM   1127  CB  ALA G 154      96.558 123.230  85.983  1.00                 C  
ATOM   1128  N   LYS G 155      94.039 122.207  87.356  1.00                 N  
ATOM   1129  CA  LYS G 155      92.596 121.973  87.373  1.00                 C  
ATOM   1130  C   LYS G 155      91.932 123.312  87.699  1.00                 C  
ATOM   1131  O   LYS G 155      91.743 123.654  88.868  1.00                 O  
ATOM   1132  CB  LYS G 155      92.241 120.886  88.390  1.00                 C  
ATOM   1133  CD  LYS G 155      90.500 119.381  89.390  1.00                 C  
ATOM   1134  CE  LYS G 155      89.030 118.994  89.397  1.00                 C  
ATOM   1135  CG  LYS G 155      90.770 120.505  88.403  1.00                 C  
ATOM   1136  NZ  LYS G 155      88.756 117.870  90.334  1.00                 N  
ATOM   1137  N   ASP G 156      91.610 124.076  86.658  1.00                 N  
ATOM   1138  CA  ASP G 156      90.905 125.343  86.844  1.00                 C  
ATOM   1139  C   ASP G 156      89.437 125.188  86.448  1.00                 C  
ATOM   1140  O   ASP G 156      88.975 125.721  85.438  1.00                 O  
ATOM   1141  CB  ASP G 156      91.571 126.452  86.026  1.00                 C  
ATOM   1142  CG  ASP G 156      92.954 126.803  86.538  1.00                 C  
ATOM   1143  OD1 ASP G 156      93.046 127.498  87.572  1.00                 O  
ATOM   1144  OD2 ASP G 156      93.946 126.383  85.906  1.00                 O  
ATOM   1145  N   GLY G 157      88.698 124.478  87.298  1.00                 N  
ATOM   1146  CA  GLY G 157      87.265 124.300  87.094  1.00                 C  
ATOM   1147  C   GLY G 157      86.961 123.510  85.834  1.00                 C  
ATOM   1148  O   GLY G 157      87.390 122.362  85.671  1.00                 O  
ATOM   1149  N   ASN G 158      86.220 124.139  84.916  1.00                 N  
ATOM   1150  CA  ASN G 158      85.978 123.549  83.604  1.00                 C  
ATOM   1151  C   ASN G 158      87.223 123.560  82.728  1.00                 C  
ATOM   1152  O   ASN G 158      87.305 122.774  81.777  1.00                 O  
ATOM   1153  CB  ASN G 158      84.832 124.273  82.894  1.00                 C  
ATOM   1154  CG  ASN G 158      83.480 123.964  83.506  1.00                 C  
ATOM   1155  OD1 ASN G 158      83.310 122.948  84.179  1.00                 O  
ATOM   1156  ND2 ASN G 158      82.512 124.843  83.273  1.00                 N  
ATOM   1157  N   ASN G 159      88.180 124.434  83.022  1.00                 N  
ATOM   1158  CA  ASN G 159      89.416 124.544  82.264  1.00                 C  
ATOM   1159  C   ASN G 159      90.492 123.649  82.877  1.00                 C  
ATOM   1160  O   ASN G 159      90.518 123.414  84.087  1.00                 O  
ATOM   1161  CB  ASN G 159      89.879 126.001  82.203  1.00                 C  
ATOM   1162  CG  ASN G 159      88.945 126.876  81.390  1.00                 C  
ATOM   1163  OD1 ASN G 159      88.566 126.525  80.273  1.00                 O  
ATOM   1164  ND2 ASN G 159      88.572 128.020  81.950  1.00                 N  
ATOM   1165  N   PHE G 160      91.379 123.142  82.019  1.00                 N  
ATOM   1166  CA  PHE G 160      92.478 122.287  82.440  1.00                 C  
ATOM   1167  C   PHE G 160      93.700 122.628  81.602  1.00                 C  
ATOM   1168  O   PHE G 160      93.573 122.916  80.409  1.00                 O  
ATOM   1169  CB  PHE G 160      92.094 120.813  82.299  1.00                 C  
ATOM   1170  CG  PHE G 160      90.913 120.411  83.136  1.00                 C  
ATOM   1171  CZ  PHE G 160      88.732 119.666  84.690  1.00                 C  
ATOM   1172  CD1 PHE G 160      89.626 120.527  82.643  1.00                 C  
ATOM   1173  CE1 PHE G 160      88.539 120.157  83.413  1.00                 C  
ATOM   1174  CD2 PHE G 160      91.090 119.917  84.416  1.00                 C  
ATOM   1175  CE2 PHE G 160      90.004 119.547  85.186  1.00                 C  
ATOM   1176  N   VAL G 161      94.880 122.620  82.222  1.00                 N  
ATOM   1177  CA  VAL G 161      96.125 122.964  81.535  1.00                 C  
ATOM   1178  C   VAL G 161      97.192 121.936  81.893  1.00                 C  
ATOM   1179  O   VAL G 161      97.513 121.753  83.074  1.00                 O  
ATOM   1180  CB  VAL G 161      96.592 124.387  81.892  1.00                 C  
ATOM   1181  CG1 VAL G 161      97.896 124.715  81.180  1.00                 C  
ATOM   1182  CG2 VAL G 161      95.518 125.405  81.539  1.00                 C  
ATOM   1183  N   TYR G 162      97.737 121.271  80.878  1.00                 N  
ATOM   1184  CA  TYR G 162      98.973 120.513  81.010  1.00                 C  
ATOM   1185  C   TYR G 162     100.172 121.430  80.798  1.00                 C  
ATOM   1186  O   TYR G 162     100.154 122.308  79.931  1.00                 O  
ATOM   1187  CB  TYR G 162      98.998 119.352  80.014  1.00                 C  
ATOM   1188  CG  TYR G 162     100.246 118.502  80.096  1.00                 C  
ATOM   1189  OH  TYR G 162     103.673 116.159  80.333  1.00                 O  
ATOM   1190  CZ  TYR G 162     102.540 116.935  80.253  1.00                 C  
ATOM   1191  CD1 TYR G 162     100.427 117.602  81.138  1.00                 C  
ATOM   1192  CE1 TYR G 162     101.565 116.822  81.221  1.00                 C  
ATOM   1193  CD2 TYR G 162     101.239 118.603  79.130  1.00                 C  
ATOM   1194  CE2 TYR G 162     102.383 117.830  79.196  1.00                 C  
ATOM   1195  N   ILE G 163     101.214 121.217  81.592  1.00                 N  
ATOM   1196  CA  ILE G 163     102.448 121.985  81.510  1.00                 C  
ATOM   1197  C   ILE G 163     103.510 121.109  80.862  1.00                 C  
ATOM   1198  O   ILE G 163     103.623 119.923  81.189  1.00                 O  
ATOM   1199  CB  ILE G 163     102.897 122.482  82.897  1.00                 C  
ATOM   1200  CD1 ILE G 163     102.082 123.754  84.950  1.00                 C  
ATOM   1201  CG1 ILE G 163     101.845 123.419  83.494  1.00                 C  
ATOM   1202  CG2 ILE G 163     104.262 123.146  82.809  1.00                 C  
ATOM   1203  N   GLU G 164     104.282 121.682  79.939  1.00                 N  
ATOM   1204  CA  GLU G 164     105.415 120.963  79.358  1.00                 C  
ATOM   1205  C   GLU G 164     106.705 121.179  80.149  1.00                 C  
ATOM   1206  O   GLU G 164     107.297 120.219  80.651  1.00                 O  
ATOM   1207  CB  GLU G 164     105.631 121.389  77.904  1.00                 C  
ATOM   1208  CD  GLU G 164     106.894 121.043  75.744  1.00                 C  
ATOM   1209  CG  GLU G 164     106.755 120.645  77.201  1.00                 C  
ATOM   1210  OE1 GLU G 164     107.101 122.244  75.473  1.00                 O  
ATOM   1211  OE2 GLU G 164     106.796 120.153  74.874  1.00                 O  
ATOM   1212  N   ARG G 165     107.155 122.428  80.266  1.00                 N  
ATOM   1213  CA  ARG G 165     108.444 122.717  80.879  1.00                 C  
ATOM   1214  C   ARG G 165     108.344 123.929  81.791  1.00                 C  
ATOM   1215  O   ARG G 165     107.635 124.891  81.483  1.00                 O  
ATOM   1216  CB  ARG G 165     109.509 122.946  79.805  1.00                 C  
ATOM   1217  CD  ARG G 165     110.520 120.650  79.744  1.00                 C  
ATOM   1218  NE  ARG G 165     110.888 119.507  78.913  1.00                 N  
ATOM   1219  CG  ARG G 165     109.799 121.725  78.948  1.00                 C  
ATOM   1220  CZ  ARG G 165     110.079 118.487  78.644  1.00                 C  
ATOM   1221  NH1 ARG G 165     110.500 117.491  77.878  1.00                 N  
ATOM   1222  NH2 ARG G 165     108.850 118.467  79.143  1.00                 N  
ATOM   1223  N   VAL G 166     109.067 123.873  82.913  1.00                 N  
ATOM   1224  CA  VAL G 166     109.078 124.918  83.935  1.00                 C  
ATOM   1225  C   VAL G 166     110.524 125.327  84.176  1.00                 C  
ATOM   1226  O   VAL G 166     111.386 124.465  84.382  1.00                 O  
ATOM   1227  CB  VAL G 166     108.403 124.443  85.235  1.00                 C  
ATOM   1228  CG1 VAL G 166     108.460 125.534  86.294  1.00                 C  
ATOM   1229  CG2 VAL G 166     106.964 124.029  84.968  1.00                 C  
ATOM   1230  N   LYS G 167     110.793 126.631  84.163  1.00                 N  
ATOM   1231  CA  LYS G 167     112.121 127.153  84.457  1.00                 C  
ATOM   1232  C   LYS G 167     112.121 127.876  85.802  1.00                 C  
ATOM   1233  O   LYS G 167     111.128 127.886  86.536  1.00                 O  
ATOM   1234  CB  LYS G 167     112.586 128.093  83.343  1.00                 C  
ATOM   1235  CD  LYS G 167     113.669 126.342  81.908  1.00                 C  
ATOM   1236  CE  LYS G 167     113.793 125.775  80.503  1.00                 C  
ATOM   1237  CG  LYS G 167     112.630 127.450  81.966  1.00                 C  
ATOM   1238  NZ  LYS G 167     114.715 124.607  80.455  1.00                 N  
ATOM   1239  N   GLY G 168     113.264 128.479  86.127  1.00                 N  
ATOM   1240  CA  GLY G 168     113.452 129.119  87.416  1.00                 C  
ATOM   1241  C   GLY G 168     113.285 130.624  87.398  1.00                 C  
ATOM   1242  O   GLY G 168     113.200 131.256  88.455  1.00                 O  
ATOM   1243  N   ASP G 169     113.236 131.210  86.199  1.00                 N  
ATOM   1244  CA  ASP G 169     112.998 132.637  86.019  1.00                 C  
ATOM   1245  C   ASP G 169     111.516 132.980  85.936  1.00                 C  
ATOM   1246  O   ASP G 169     111.177 134.058  85.429  1.00                 O  
ATOM   1247  CB  ASP G 169     113.703 133.143  84.759  1.00                 C  
ATOM   1248  CG  ASP G 169     113.164 132.506  83.494  1.00                 C  
ATOM   1249  OD1 ASP G 169     112.278 131.632  83.600  1.00                 O  
ATOM   1250  OD2 ASP G 169     113.627 132.881  82.396  1.00                 O  
ATOM   1251  N   GLU G 170     110.646 132.086  86.425  1.00                 N  
ATOM   1252  CA  GLU G 170     109.185 132.200  86.349  1.00                 C  
ATOM   1253  C   GLU G 170     108.708 132.353  84.907  1.00                 C  
ATOM   1254  O   GLU G 170     107.852 133.185  84.601  1.00                 O  
ATOM   1255  CB  GLU G 170     108.696 133.384  87.186  1.00                 C  
ATOM   1256  CD  GLU G 170     108.471 134.434  89.472  1.00                 C  
ATOM   1257  CG  GLU G 170     109.025 133.276  88.666  1.00                 C  
ATOM   1258  OE1 GLU G 170     107.871 135.347  88.866  1.00                 O  
ATOM   1259  OE2 GLU G 170     108.636 134.429  90.710  1.00                 O  
ATOM   1260  N   GLU G 171     109.271 131.542  84.019  1.00                 N  
ATOM   1261  CA  GLU G 171     108.889 131.501  82.617  1.00                 C  
ATOM   1262  C   GLU G 171     108.500 130.080  82.230  1.00                 C  
ATOM   1263  O   GLU G 171     108.915 129.103  82.860  1.00                 O  
ATOM   1264  CB  GLU G 171     110.031 132.011  81.735  1.00                 C  
ATOM   1265  CD  GLU G 171     111.519 133.941  81.071  1.00                 C  
ATOM   1266  CG  GLU G 171     110.394 133.468  81.972  1.00                 C  
ATOM   1267  OE1 GLU G 171     112.085 133.104  80.338  1.00                 O  
ATOM   1268  OE2 GLU G 171     111.833 135.149  81.099  1.00                 O  
ATOM   1269  N   LEU G 172     107.684 129.973  81.182  1.00                 N  
ATOM   1270  CA  LEU G 172     107.101 128.693  80.788  1.00                 C  
ATOM   1271  C   LEU G 172     107.033 128.601  79.271  1.00                 C  
ATOM   1272  O   LEU G 172     106.275 129.342  78.639  1.00                 O  
ATOM   1273  CB  LEU G 172     105.711 128.525  81.404  1.00                 C  
ATOM   1274  CG  LEU G 172     105.642 128.526  82.933  1.00                 C  
ATOM   1275  CD1 LEU G 172     104.197 128.498  83.406  1.00                 C  
ATOM   1276  CD2 LEU G 172     106.409 127.344  83.506  1.00                 C  
ATOM   1277  N   GLY G 173     107.806 127.688  78.687  1.00                 N  
ATOM   1278  CA  GLY G 173     107.337 127.101  77.451  1.00                 C  
ATOM   1279  C   GLY G 173     106.197 126.229  77.923  1.00                 C  
ATOM   1280  O   GLY G 173     106.418 125.142  78.461  1.00                 O  
ATOM   1281  N   GLY G 174     104.974 126.699  77.728  1.00                 N  
ATOM   1282  CA  GLY G 174     103.962 126.372  78.708  1.00                 C  
ATOM   1283  C   GLY G 174     102.561 126.068  78.242  1.00                 C  
ATOM   1284  O   GLY G 174     102.332 125.169  77.430  1.00                 O  
ATOM   1285  N   ILE G 175     101.639 126.884  78.761  1.00                 N  
ATOM   1286  CA  ILE G 175     100.209 126.653  78.954  1.00                 C  
ATOM   1287  C   ILE G 175      99.508 126.021  77.757  1.00                 C  
ATOM   1288  O   ILE G 175      99.514 126.568  76.649  1.00                 O  
ATOM   1289  CB  ILE G 175      99.469 127.957  79.306  1.00                 C  
ATOM   1290  CD1 ILE G 175      99.897 127.658  81.801  1.00                 C  
ATOM   1291  CG1 ILE G 175     100.034 128.560  80.594  1.00                 C  
ATOM   1292  CG2 ILE G 175      97.972 127.710  79.405  1.00                 C  
ATOM   1293  N   SER G 176      98.898 124.862  77.985  1.00                 N  
ATOM   1294  CA  SER G 176      98.144 124.123  76.980  1.00                 C  
ATOM   1295  C   SER G 176      96.710 124.070  77.485  1.00                 C  
ATOM   1296  O   SER G 176      96.332 123.140  78.202  1.00                 O  
ATOM   1297  CB  SER G 176      98.749 122.734  76.770  1.00                 C  
ATOM   1298  OG  SER G 176     100.061 122.823  76.243  1.00                 O  
ATOM   1299  N   ILE G 177      95.923 125.081  77.118  1.00                 N  
ATOM   1300  CA  ILE G 177      94.557 125.197  77.609  1.00                 C  
ATOM   1301  C   ILE G 177      93.693 124.109  76.992  1.00                 C  
ATOM   1302  O   ILE G 177      93.563 124.015  75.766  1.00                 O  
ATOM   1303  CB  ILE G 177      93.967 126.588  77.313  1.00                 C  
ATOM   1304  CD1 ILE G 177      94.398 129.081  77.633  1.00                 C  
ATOM   1305  CG1 ILE G 177      94.762 127.671  78.046  1.00                 C  
ATOM   1306  CG2 ILE G 177      92.490 126.628  77.673  1.00                 C  
ATOM   1307  N   TYR G 178      93.107 123.271  77.839  1.00                 N  
ATOM   1308  CA  TYR G 178      91.997 122.419  77.431  1.00                 C  
ATOM   1309  C   TYR G 178      90.743 123.258  77.641  1.00                 C  
ATOM   1310  O   TYR G 178      90.091 123.180  78.682  1.00                 O  
ATOM   1311  CB  TYR G 178      91.992 121.121  78.241  1.00                 C  
ATOM   1312  CG  TYR G 178      93.184 120.229  77.975  1.00                 C  
ATOM   1313  OH  TYR G 178      96.469 117.782  77.260  1.00                 O  
ATOM   1314  CZ  TYR G 178      95.381 118.591  77.495  1.00                 C  
ATOM   1315  CD1 TYR G 178      94.278 120.231  78.831  1.00                 C  
ATOM   1316  CE1 TYR G 178      95.372 119.420  78.596  1.00                 C  
ATOM   1317  CD2 TYR G 178      93.211 119.388  76.870  1.00                 C  
ATOM   1318  CE2 TYR G 178      94.296 118.569  76.620  1.00                 C  
ATOM   1319  N   ALA G 179      90.416 124.083  76.648  1.00                 N  
ATOM   1320  CA  ALA G 179      89.274 124.981  76.761  1.00                 C  
ATOM   1321  C   ALA G 179      87.973 124.204  76.632  1.00                 C  
ATOM   1322  O   ALA G 179      87.431 124.065  75.532  1.00                 O  
ATOM   1323  CB  ALA G 179      89.350 126.072  75.703  1.00                 C  
ATOM   1324  N   PHE G 180      87.468 123.699  77.755  1.00                 N  
ATOM   1325  CA  PHE G 180      86.327 122.791  77.784  1.00                 C  
ATOM   1326  C   PHE G 180      85.163 123.465  78.497  1.00                 C  
ATOM   1327  O   PHE G 180      85.295 123.876  79.654  1.00                 O  
ATOM   1328  CB  PHE G 180      86.705 121.477  78.471  1.00                 C  
ATOM   1329  CG  PHE G 180      87.767 120.699  77.749  1.00                 C  
ATOM   1330  CZ  PHE G 180      89.729 119.260  76.405  1.00                 C  
ATOM   1331  CD1 PHE G 180      88.674 119.923  78.449  1.00                 C  
ATOM   1332  CE1 PHE G 180      89.651 119.207  77.784  1.00                 C  
ATOM   1333  CD2 PHE G 180      87.858 120.741  76.369  1.00                 C  
ATOM   1334  CE2 PHE G 180      88.835 120.025  75.704  1.00                 C  
ATOM   1335  N   ASN G 181      84.034 123.580  77.806  1.00                 N  
ATOM   1336  CA  ASN G 181      82.817 124.114  78.396  1.00                 C  
ATOM   1337  C   ASN G 181      81.978 122.971  78.966  1.00                 C  
ATOM   1338  O   ASN G 181      82.440 121.834  79.090  1.00                 O  
ATOM   1339  CB  ASN G 181      82.031 124.923  77.362  1.00                 C  
ATOM   1340  CG  ASN G 181      81.503 124.065  76.230  1.00                 C  
ATOM   1341  OD1 ASN G 181      81.428 122.842  76.348  1.00                 O  
ATOM   1342  ND2 ASN G 181      81.136 124.705  75.126  1.00                 N  
ATOM   1343  N   GLU G 182      80.723 123.264  79.314  1.00                 N  
ATOM   1344  CA  GLU G 182      79.833 122.221  79.807  1.00                 C  
ATOM   1345  C   GLU G 182      79.305 121.334  78.689  1.00                 C  
ATOM   1346  O   GLU G 182      78.740 120.272  78.974  1.00                 O  
ATOM   1347  CB  GLU G 182      78.656 122.836  80.567  1.00                 C  
ATOM   1348  CD  GLU G 182      79.646 122.658  82.883  1.00                 C  
ATOM   1349  CG  GLU G 182      79.053 123.576  81.833  1.00                 C  
ATOM   1350  OE1 GLU G 182      79.419 121.433  82.797  1.00                 O  
ATOM   1351  OE2 GLU G 182      80.338 123.163  83.792  1.00                 O  
ATOM   1352  N   ASN G 183      79.466 121.740  77.433  1.00                 N  
ATOM   1353  CA  ASN G 183      79.242 120.858  76.297  1.00                 C  
ATOM   1354  C   ASN G 183      80.481 120.049  75.944  1.00                 C  
ATOM   1355  O   ASN G 183      80.402 119.193  75.056  1.00                 O  
ATOM   1356  CB  ASN G 183      78.775 121.660  75.080  1.00                 C  
ATOM   1357  CG  ASN G 183      77.376 122.216  75.251  1.00                 C  
ATOM   1358  OD1 ASN G 183      76.558 121.654  75.980  1.00                 O  
ATOM   1359  ND2 ASN G 183      77.095 123.325  74.577  1.00                 N  
ATOM   1360  N   ARG G 184      81.602 120.306  76.631  1.00                 N  
ATOM   1361  CA  ARG G 184      82.921 119.721  76.354  1.00                 C  
ATOM   1362  C   ARG G 184      83.340 119.968  74.905  1.00                 C  
ATOM   1363  O   ARG G 184      83.793 119.071  74.191  1.00                 O  
ATOM   1364  CB  ARG G 184      82.914 118.220  76.650  1.00                 C  
ATOM   1365  CD  ARG G 184      82.653 116.373  78.329  1.00                 C  
ATOM   1366  NE  ARG G 184      84.003 115.835  78.180  1.00                 N  
ATOM   1367  CG  ARG G 184      82.610 117.874  78.099  1.00                 C  
ATOM   1368  CZ  ARG G 184      84.923 115.849  79.139  1.00                 C  
ATOM   1369  NH1 ARG G 184      86.125 115.336  78.912  1.00                 N  
ATOM   1370  NH2 ARG G 184      84.639 116.375  80.322  1.00                 N  
ATOM   1371  N   ARG G 185      83.170 121.214  74.474  1.00                 N  
ATOM   1372  CA  ARG G 185      83.587 121.665  73.155  1.00                 C  
ATOM   1373  C   ARG G 185      84.945 122.344  73.282  1.00                 C  
ATOM   1374  O   ARG G 185      85.079 123.339  74.001  1.00                 O  
ATOM   1375  CB  ARG G 185      82.543 122.610  72.557  1.00                 C  
ATOM   1376  CD  ARG G 185      80.218 122.943  71.670  1.00                 C  
ATOM   1377  NE  ARG G 185      80.622 123.390  70.339  1.00                 N  
ATOM   1378  CG  ARG G 185      81.206 121.950  72.261  1.00                 C  
ATOM   1379  CZ  ARG G 185      80.068 124.411  69.694  1.00                 C  
ATOM   1380  NH1 ARG G 185      80.500 124.746  68.486  1.00                 N  
ATOM   1381  NH2 ARG G 185      79.082 125.095  70.258  1.00                 N  
ATOM   1382  N   LEU G 186      85.942 121.810  72.582  1.00                 N  
ATOM   1383  CA  LEU G 186      87.289 122.359  72.636  1.00                 C  
ATOM   1384  C   LEU G 186      87.358 123.657  71.842  1.00                 C  
ATOM   1385  O   LEU G 186      86.892 123.731  70.702  1.00                 O  
ATOM   1386  CB  LEU G 186      88.303 121.346  72.101  1.00                 C  
ATOM   1387  CG  LEU G 186      89.773 121.763  72.157  1.00                 C  
ATOM   1388  CD1 LEU G 186      90.239 121.901  73.598  1.00                 C  
ATOM   1389  CD2 LEU G 186      90.645 120.764  71.412  1.00                 C  
ATOM   1390  N   GLN G 187      87.946 124.685  72.449  1.00                 N  
ATOM   1391  CA  GLN G 187      88.126 125.973  71.789  1.00                 C  
ATOM   1392  C   GLN G 187      89.579 126.319  71.516  1.00                 C  
ATOM   1393  O   GLN G 187      89.855 127.102  70.606  1.00                 O  
ATOM   1394  CB  GLN G 187      87.503 127.094  72.623  1.00                 C  
ATOM   1395  CD  GLN G 187      85.225 126.992  71.537  1.00                 C  
ATOM   1396  CG  GLN G 187      86.005 126.950  72.836  1.00                 C  
ATOM   1397  OE1 GLN G 187      85.344 127.939  70.760  1.00                 O  
ATOM   1398  NE2 GLN G 187      84.422 125.961  71.297  1.00                 N  
ATOM   1399  N   SER G 188      90.520 125.777  72.283  1.00                 N  
ATOM   1400  CA  SER G 188      91.927 126.098  72.097  1.00                 C  
ATOM   1401  C   SER G 188      92.780 124.851  72.269  1.00                 C  
ATOM   1402  O   SER G 188      92.476 123.981  73.091  1.00                 O  
ATOM   1403  CB  SER G 188      92.363 127.186  73.081  1.00                 C  
ATOM   1404  OG  SER G 188      91.644 128.387  72.864  1.00                 O  
ATOM   1405  N   VAL G 189      93.837 124.770  71.464  1.00                 N  
ATOM   1406  CA  VAL G 189      94.796 123.671  71.482  1.00                 C  
ATOM   1407  C   VAL G 189      96.188 124.310  71.585  1.00                 C  
ATOM   1408  O   VAL G 189      97.185 123.801  71.056  1.00                 O  
ATOM   1409  CB  VAL G 189      94.654 122.777  70.236  1.00                 C  
ATOM   1410  CG1 VAL G 189      93.298 122.087  70.227  1.00                 C  
ATOM   1411  CG2 VAL G 189      94.847 123.596  68.969  1.00                 C  
ATOM   1412  N   ARG G 190      96.248 125.441  72.298  1.00                 N  
ATOM   1413  CA  ARG G 190      97.405 126.334  72.343  1.00                 C  
ATOM   1414  C   ARG G 190      98.666 125.673  72.905  1.00                 C  
ATOM   1415  O   ARG G 190      98.631 124.613  73.535  1.00                 O  
ATOM   1416  CB  ARG G 190      97.089 127.578  73.175  1.00                 C  
ATOM   1417  CD  ARG G 190      95.794 129.714  73.423  1.00                 C  
ATOM   1418  NE  ARG G 190      94.789 130.601  72.842  1.00                 N  
ATOM   1419  CG  ARG G 190      96.053 128.497  72.549  1.00                 C  
ATOM   1420  CZ  ARG G 190      94.391 131.742  73.394  1.00                 C  
ATOM   1421  NH1 ARG G 190      93.472 132.485  72.793  1.00                 N  
ATOM   1422  NH2 ARG G 190      94.914 132.139  74.547  1.00                 N  
ATOM   1423  N   TYR G 191      99.791 126.347  72.673  1.00                 N  
ATOM   1424  CA  TYR G 191     101.084 126.031  73.278  1.00                 C  
ATOM   1425  C   TYR G 191     101.762 127.361  73.591  1.00                 C  
ATOM   1426  O   TYR G 191     102.406 127.955  72.721  1.00                 O  
ATOM   1427  CB  TYR G 191     101.918 125.160  72.336  1.00                 C  
ATOM   1428  CG  TYR G 191     103.240 124.718  72.921  1.00                 C  
ATOM   1429  OH  TYR G 191     106.868 123.488  74.538  1.00                 O  
ATOM   1430  CZ  TYR G 191     105.669 123.896  74.002  1.00                 C  
ATOM   1431  CD1 TYR G 191     103.296 123.693  73.857  1.00                 C  
ATOM   1432  CE1 TYR G 191     104.500 123.282  74.397  1.00                 C  
ATOM   1433  CD2 TYR G 191     104.428 125.325  72.535  1.00                 C  
ATOM   1434  CE2 TYR G 191     105.641 124.927  73.064  1.00                 C  
ATOM   1435  N   ALA G 192     101.609 127.833  74.825  1.00                 N  
ATOM   1436  CA  ALA G 192     102.117 129.141  75.238  1.00                 C  
ATOM   1437  C   ALA G 192     103.619 129.044  75.462  1.00                 C  
ATOM   1438  O   ALA G 192     104.094 128.848  76.581  1.00                 O  
ATOM   1439  CB  ALA G 192     101.403 129.615  76.495  1.00                 C  
ATOM   1440  N   ALA G 193     104.375 129.209  74.375  1.00                 N  
ATOM   1441  CA  ALA G 193     105.824 129.051  74.431  1.00                 C  
ATOM   1442  C   ALA G 193     106.505 130.167  75.215  1.00                 C  
ATOM   1443  O   ALA G 193     107.577 129.946  75.789  1.00                 O  
ATOM   1444  CB  ALA G 193     106.406 128.995  73.027  1.00                 C  
ATOM   1445  N   THR G 194     105.921 131.363  75.252  1.00                 N  
ATOM   1446  CA  THR G 194     106.530 132.496  75.953  1.00                 C  
ATOM   1447  C   THR G 194     105.576 132.985  77.038  1.00                 C  
ATOM   1448  O   THR G 194     104.891 133.995  76.871  1.00                 O  
ATOM   1449  CB  THR G 194     106.874 133.641  74.983  1.00                 C  
ATOM   1450  OG1 THR G 194     105.696 134.035  74.267  1.00                 O  
ATOM   1451  CG2 THR G 194     107.925 133.193  73.980  1.00                 C  
ATOM   1452  N   ALA G 195     105.579 132.295  78.177  1.00                 N  
ATOM   1453  CA  ALA G 195     104.788 132.704  79.337  1.00                 C  
ATOM   1454  C   ALA G 195     105.698 133.338  80.388  1.00                 C  
ATOM   1455  O   ALA G 195     106.041 132.737  81.404  1.00                 O  
ATOM   1456  CB  ALA G 195     104.041 131.512  79.917  1.00                 C  
ATOM   1457  N   LYS G 196     106.086 134.582  80.122  1.00                 N  
ATOM   1458  CA  LYS G 196     106.957 135.318  81.030  1.00                 C  
ATOM   1459  C   LYS G 196     106.144 135.960  82.149  1.00                 C  
ATOM   1460  O   LYS G 196     105.028 136.442  81.923  1.00                 O  
ATOM   1461  CB  LYS G 196     107.748 136.383  80.268  1.00                 C  
ATOM   1462  CD  LYS G 196     109.525 136.928  78.581  1.00                 C  
ATOM   1463  CE  LYS G 196     110.519 136.364  77.578  1.00                 C  
ATOM   1464  CG  LYS G 196     108.752 135.818  79.276  1.00                 C  
ATOM   1465  NZ  LYS G 196     111.265 137.441  76.871  1.00                 N  
ATOM   1466  N   PHE G 197     106.699 135.930  83.366  1.00                 N  
ATOM   1467  CA  PHE G 197     106.073 136.585  84.508  1.00                 C  
ATOM   1468  C   PHE G 197     105.986 138.093  84.310  1.00                 C  
ATOM   1469  O   PHE G 197     106.935 138.737  83.858  1.00                 O  
ATOM   1470  CB  PHE G 197     106.843 136.274  85.793  1.00                 C  
ATOM   1471  CG  PHE G 197     106.227 136.867  87.028  1.00                 C  
ATOM   1472  CZ  PHE G 197     105.093 137.970  89.313  1.00                 C  
ATOM   1473  CD1 PHE G 197     105.132 136.271  87.627  1.00                 C  
ATOM   1474  CE1 PHE G 197     104.565 136.817  88.764  1.00                 C  
ATOM   1475  CD2 PHE G 197     106.743 138.021  87.589  1.00                 C  
ATOM   1476  CE2 PHE G 197     106.177 138.567  88.725  1.00                 C  
ATOM   1477  N   ASP G 198     104.839 138.646  84.688  1.00                 N  
ATOM   1478  CA  ASP G 198     104.417 140.027  84.520  1.00                 C  
ATOM   1479  C   ASP G 198     103.522 140.342  85.720  1.00                 C  
ATOM   1480  O   ASP G 198     103.199 139.415  86.472  1.00                 O  
ATOM   1481  CB  ASP G 198     103.699 140.209  83.181  1.00                 C  
ATOM   1482  CG  ASP G 198     104.632 140.059  81.995  1.00                 C  
ATOM   1483  OD1 ASP G 198     105.858 140.211  82.180  1.00                 O  
ATOM   1484  OD2 ASP G 198     104.137 139.788  80.881  1.00                 O  
ATOM   1485  N   PRO G 199     103.110 141.616  85.978  1.00                 N  
ATOM   1486  CA  PRO G 199     102.265 141.872  87.160  1.00                 C  
ATOM   1487  C   PRO G 199     100.849 141.307  87.111  1.00                 C  
ATOM   1488  O   PRO G 199     100.482 140.553  86.202  1.00                 O  
ATOM   1489  CB  PRO G 199     102.197 143.398  87.243  1.00                 C  
ATOM   1490  CD  PRO G 199     103.270 142.900  85.162  1.00                 C  
ATOM   1491  CG  PRO G 199     102.319 143.855  85.827  1.00                 C  
ATOM   1492  N   GLU G 200     100.057 141.689  88.124  1.00                 N  
ATOM   1493  CA  GLU G 200      98.762 141.083  88.436  1.00                 C  
ATOM   1494  C   GLU G 200      97.736 141.233  87.312  1.00                 C  
ATOM   1495  O   GLU G 200      96.776 140.456  87.254  1.00                 O  
ATOM   1496  CB  GLU G 200      98.183 141.686  89.718  1.00                 C  
ATOM   1497  CD  GLU G 200      98.359 141.948  92.224  1.00                 C  
ATOM   1498  CG  GLU G 200      98.947 141.314  90.978  1.00                 C  
ATOM   1499  OE1 GLU G 200      97.389 142.724  92.094  1.00                 O  
ATOM   1500  OE2 GLU G 200      98.868 141.669  93.329  1.00                 O  
ATOM   1501  N   HIS G 201      97.942 142.180  86.387  1.00                 N  
ATOM   1502  CA  HIS G 201      97.151 142.246  85.159  1.00                 C  
ATOM   1503  C   HIS G 201      97.342 141.021  84.271  1.00                 C  
ATOM   1504  O   HIS G 201      96.506 140.770  83.397  1.00                 O  
ATOM   1505  CB  HIS G 201      97.501 143.505  84.363  1.00                 C  
ATOM   1506  CG  HIS G 201      97.032 144.774  85.004  1.00                 C  
ATOM   1507  ND1 HIS G 201      95.700 145.115  85.094  1.00                 N  
ATOM   1508  CE1 HIS G 201      95.593 146.303  85.716  1.00                 C  
ATOM   1509  CD2 HIS G 201      97.674 145.910  85.650  1.00                 C  
ATOM   1510  NE2 HIS G 201      96.773 146.785  86.052  1.00                 N  
ATOM   1511  N   LYS G 202      98.426 140.270  84.468  1.00                 N  
ATOM   1512  CA  LYS G 202      98.784 139.136  83.628  1.00                 C  
ATOM   1513  C   LYS G 202      98.872 137.846  84.437  1.00                 C  
ATOM   1514  O   LYS G 202      99.889 137.147  84.375  1.00                 O  
ATOM   1515  CB  LYS G 202     100.113 139.395  82.916  1.00                 C  
ATOM   1516  CD  LYS G 202      99.177 140.303  80.772  1.00                 C  
ATOM   1517  CE  LYS G 202      99.141 141.488  79.821  1.00                 C  
ATOM   1518  CG  LYS G 202     100.086 140.576  81.960  1.00                 C  
ATOM   1519  NZ  LYS G 202      98.252 141.236  78.653  1.00                 N  
ATOM   1520  N   VAL G 203      97.836 137.547  85.233  1.00                 N  
ATOM   1521  CA  VAL G 203      97.781 136.276  85.958  1.00                 C  
ATOM   1522  C   VAL G 203      97.693 135.091  84.999  1.00                 C  
ATOM   1523  O   VAL G 203      98.180 133.996  85.308  1.00                 O  
ATOM   1524  CB  VAL G 203      96.594 136.236  86.939  1.00                 C  
ATOM   1525  CG1 VAL G 203      96.438 134.844  87.530  1.00                 C  
ATOM   1526  CG2 VAL G 203      96.778 137.270  88.040  1.00                 C  
ATOM   1527  N   TRP G 204      97.079 135.278  83.833  1.00                 N  
ATOM   1528  CA  TRP G 204      97.364 134.444  82.674  1.00                 C  
ATOM   1529  C   TRP G 204      97.725 135.391  81.541  1.00                 C  
ATOM   1530  O   TRP G 204      96.965 136.313  81.228  1.00                 O  
ATOM   1531  CB  TRP G 204      96.160 133.561  82.340  1.00                 C  
ATOM   1532  CG  TRP G 204      96.393 132.643  81.180  1.00                 C  
ATOM   1533  CD1 TRP G 204      97.065 131.455  81.196  1.00                 C  
ATOM   1534  NE1 TRP G 204      97.073 130.896  79.941  1.00                 N  
ATOM   1535  CD2 TRP G 204      95.954 132.838  79.829  1.00                 C  
ATOM   1536  CE2 TRP G 204      96.395 131.729  79.085  1.00                 C  
ATOM   1537  CH2 TRP G 204      95.429 132.590  77.110  1.00                 C  
ATOM   1538  CZ2 TRP G 204      96.138 131.595  77.721  1.00                 C  
ATOM   1539  CE3 TRP G 204      95.230 133.841  79.178  1.00                 C  
ATOM   1540  CZ3 TRP G 204      94.978 133.704  77.827  1.00                 C  
ATOM   1541  N   ARG G 205      98.918 135.219  80.987  1.00                 N  
ATOM   1542  CA  ARG G 205      99.394 136.095  79.929  1.00                 C  
ATOM   1543  C   ARG G 205      99.153 135.412  78.588  1.00                 C  
ATOM   1544  O   ARG G 205      99.499 134.241  78.410  1.00                 O  
ATOM   1545  CB  ARG G 205     100.875 136.424  80.131  1.00                 C  
ATOM   1546  CD  ARG G 205     102.905 137.692  79.376  1.00                 C  
ATOM   1547  NE  ARG G 205     103.481 138.574  78.365  1.00                 N  
ATOM   1548  CG  ARG G 205     101.453 137.356  79.079  1.00                 C  
ATOM   1549  CZ  ARG G 205     104.751 138.966  78.351  1.00                 C  
ATOM   1550  NH1 ARG G 205     105.186 139.770  77.390  1.00                 N  
ATOM   1551  NH2 ARG G 205     105.583 138.553  79.297  1.00                 N  
ATOM   1552  N   LEU G 206      98.557 136.150  77.654  1.00                 N  
ATOM   1553  CA  LEU G 206      98.081 135.589  76.391  1.00                 C  
ATOM   1554  C   LEU G 206      99.278 135.356  75.477  1.00                 C  
ATOM   1555  O   LEU G 206      99.776 136.285  74.836  1.00                 O  
ATOM   1556  CB  LEU G 206      97.058 136.523  75.742  1.00                 C  
ATOM   1557  CG  LEU G 206      96.460 136.055  74.413  1.00                 C  
ATOM   1558  CD1 LEU G 206      95.664 134.773  74.604  1.00                 C  
ATOM   1559  CD2 LEU G 206      95.581 137.139  73.808  1.00                 C  
ATOM   1560  N   SER G 207      99.741 134.109  75.404  1.00                 N  
ATOM   1561  CA  SER G 207     100.969 133.771  74.698  1.00                 C  
ATOM   1562  C   SER G 207     100.721 132.770  73.584  1.00                 C  
ATOM   1563  O   SER G 207     100.015 131.777  73.788  1.00                 O  
ATOM   1564  CB  SER G 207     102.010 133.213  75.671  1.00                 C  
ATOM   1565  OG  SER G 207     103.180 132.802  74.985  1.00                 O  
ATOM   1566  N   GLN G 208     101.313 133.051  72.415  1.00                 N  
ATOM   1567  CA  GLN G 208     101.700 132.075  71.390  1.00                 C  
ATOM   1568  C   GLN G 208     100.499 131.264  70.893  1.00                 C  
ATOM   1569  O   GLN G 208     100.380 130.061  71.140  1.00                 O  
ATOM   1570  CB  GLN G 208     102.774 131.128  71.930  1.00                 C  
ATOM   1571  CD  GLN G 208     104.845 132.265  71.037  1.00                 C  
ATOM   1572  CG  GLN G 208     104.089 131.810  72.270  1.00                 C  
ATOM   1573  OE1 GLN G 208     105.333 131.446  70.259  1.00                 O  
ATOM   1574  NE2 GLN G 208     104.943 133.577  70.856  1.00                 N  
ATOM   1575  N   VAL G 209      99.598 131.977  70.213  1.00                 N  
ATOM   1576  CA  VAL G 209      98.304 131.444  69.794  1.00                 C  
ATOM   1577  C   VAL G 209      98.496 130.296  68.812  1.00                 C  
ATOM   1578  O   VAL G 209      98.982 130.492  67.693  1.00                 O  
ATOM   1579  CB  VAL G 209      97.420 132.537  69.166  1.00                 C  
ATOM   1580  CG1 VAL G 209      96.118 131.941  68.654  1.00                 C  
ATOM   1581  CG2 VAL G 209      97.143 133.643  70.174  1.00                 C  
ATOM   1582  N   ASP G 210      98.146 129.090  69.253  1.00                 N  
ATOM   1583  CA  ASP G 210      98.223 127.865  68.461  1.00                 C  
ATOM   1584  C   ASP G 210      96.943 127.058  68.653  1.00                 C  
ATOM   1585  O   ASP G 210      96.973 125.858  68.921  1.00                 O  
ATOM   1586  CB  ASP G 210      99.453 127.046  68.858  1.00                 C  
ATOM   1587  CG  ASP G 210      99.746 125.924  67.882  1.00                 C  
ATOM   1588  OD1 ASP G 210      99.396 126.066  66.692  1.00                 O  
ATOM   1589  OD2 ASP G 210     100.326 124.903  68.308  1.00                 O  
ATOM   1590  N   GLU G 211      95.798 127.723  68.516  1.00                 N  
ATOM   1591  CA  GLU G 211      94.508 127.201  68.946  1.00                 C  
ATOM   1592  C   GLU G 211      93.658 126.717  67.773  1.00                 C  
ATOM   1593  O   GLU G 211      93.979 126.924  66.601  1.00                 O  
ATOM   1594  CB  GLU G 211      93.735 128.263  69.731  1.00                 C  
ATOM   1595  CD  GLU G 211      92.638 130.538  69.735  1.00                 C  
ATOM   1596  CG  GLU G 211      93.366 129.491  68.915  1.00                 C  
ATOM   1597  OE1 GLU G 211      92.202 130.214  70.860  1.00                 O  
ATOM   1598  OE2 GLU G 211      92.503 131.682  69.253  1.00                 O  
ATOM   1599  N   SER G 212      92.546 126.067  68.119  1.00                 N  
ATOM   1600  CA  SER G 212      91.517 125.673  67.160  1.00                 C  
ATOM   1601  C   SER G 212      90.188 125.552  67.885  1.00                 C  
ATOM   1602  O   SER G 212      90.069 124.773  68.835  1.00                 O  
ATOM   1603  CB  SER G 212      91.897 124.358  66.476  1.00                 C  
ATOM   1604  OG  SER G 212      93.094 124.499  65.730  1.00                 O  
ATOM   1605  N   ASP G 213      89.197 126.306  67.428  1.00                 N  
ATOM   1606  CA  ASP G 213      87.859 126.257  67.992  1.00                 C  
ATOM   1607  C   ASP G 213      87.031 125.209  67.245  1.00                 C  
ATOM   1608  O   ASP G 213      87.343 124.824  66.117  1.00                 O  
ATOM   1609  CB  ASP G 213      87.196 127.634  67.919  1.00                 C  
ATOM   1610  CG  ASP G 213      86.958 128.091  66.493  1.00                 C  
ATOM   1611  OD1 ASP G 213      86.966 127.234  65.585  1.00                 O  
ATOM   1612  OD2 ASP G 213      86.764 129.307  66.284  1.00                 O  
ATOM   1613  N   LEU G 214      85.963 124.748  67.897  1.00                 N  
ATOM   1614  CA  LEU G 214      85.117 123.708  67.325  1.00                 C  
ATOM   1615  C   LEU G 214      83.718 124.285  67.131  1.00                 C  
ATOM   1616  O   LEU G 214      82.725 123.738  67.621  1.00                 O  
ATOM   1617  CB  LEU G 214      85.098 122.475  68.230  1.00                 C  
ATOM   1618  CG  LEU G 214      86.440 121.773  68.448  1.00                 C  
ATOM   1619  CD1 LEU G 214      86.305 120.663  69.479  1.00                 C  
ATOM   1620  CD2 LEU G 214      86.975 121.216  67.137  1.00                 C  
ATOM   1621  N   THR G 215      83.645 125.448  66.477  1.00                 N  
ATOM   1622  CA  THR G 215      82.357 126.022  66.107  1.00                 C  
ATOM   1623  C   THR G 215      81.604 125.173  65.083  1.00                 C  
ATOM   1624  O   THR G 215      80.377 125.276  65.000  1.00                 O  
ATOM   1625  CB  THR G 215      82.515 127.445  65.539  1.00                 C  
ATOM   1626  OG1 THR G 215      83.343 127.407  64.370  1.00                 O  
ATOM   1627  CG2 THR G 215      83.166 128.359  66.566  1.00                 C  
ATOM   1628  N   ASN G 216      82.302 124.340  64.315  1.00                 N  
ATOM   1629  CA  ASN G 216      81.709 123.360  63.420  1.00                 C  
ATOM   1630  C   ASN G 216      82.567 122.107  63.436  1.00                 C  
ATOM   1631  O   ASN G 216      83.774 122.185  63.695  1.00                 O  
ATOM   1632  CB  ASN G 216      81.567 123.938  62.011  1.00                 C  
ATOM   1633  CG  ASN G 216      80.597 125.102  61.954  1.00                 C  
ATOM   1634  OD1 ASN G 216      79.382 124.909  61.900  1.00                 O  
ATOM   1635  ND2 ASN G 216      81.132 126.318  61.966  1.00                 N  
ATOM   1636  N   PRO G 217      81.974 120.935  63.177  1.00                 N  
ATOM   1637  CA  PRO G 217      82.796 119.729  62.978  1.00                 C  
ATOM   1638  C   PRO G 217      83.666 119.783  61.733  1.00                 C  
ATOM   1639  O   PRO G 217      84.671 119.064  61.670  1.00                 O  
ATOM   1640  CB  PRO G 217      81.772 118.598  62.865  1.00                 C  
ATOM   1641  CD  PRO G 217      80.520 120.631  63.027  1.00                 C  
ATOM   1642  CG  PRO G 217      80.525 119.268  62.393  1.00                 C  
ATOM   1643  N   LYS G 218      83.312 120.604  60.745  1.00                 N  
ATOM   1644  CA  LYS G 218      84.090 120.779  59.526  1.00                 C  
ATOM   1645  C   LYS G 218      84.844 122.105  59.506  1.00                 C  
ATOM   1646  O   LYS G 218      86.058 122.126  59.284  1.00                 O  
ATOM   1647  CB  LYS G 218      83.185 120.689  58.295  1.00                 C  
ATOM   1648  CD  LYS G 218      83.422 118.212  57.970  1.00                 C  
ATOM   1649  CE  LYS G 218      82.686 116.895  57.781  1.00                 C  
ATOM   1650  CG  LYS G 218      82.451 119.365  58.160  1.00                 C  
ATOM   1651  NZ  LYS G 218      83.626 115.753  57.612  1.00                 N  
ATOM   1652  N   GLN G 219      84.144 123.214  59.741  1.00                 N  
ATOM   1653  CA  GLN G 219      84.756 124.537  59.708  1.00                 C  
ATOM   1654  C   GLN G 219      85.430 124.816  61.046  1.00                 C  
ATOM   1655  O   GLN G 219      84.775 124.806  62.093  1.00                 O  
ATOM   1656  CB  GLN G 219      83.708 125.605  59.389  1.00                 C  
ATOM   1657  CD  GLN G 219      84.545 127.770  60.384  1.00                 C  
ATOM   1658  CG  GLN G 219      84.288 126.982  59.114  1.00                 C  
ATOM   1659  OE1 GLN G 219      83.732 127.759  61.308  1.00                 O  
ATOM   1660  NE2 GLN G 219      85.680 128.458  60.432  1.00                 N  
ATOM   1661  N   ILE G 220      86.737 125.067  61.010  1.00                 N  
ATOM   1662  CA  ILE G 220      87.545 125.262  62.208  1.00                 C  
ATOM   1663  C   ILE G 220      88.265 126.596  62.084  1.00                 C  
ATOM   1664  O   ILE G 220      89.019 126.811  61.128  1.00                 O  
ATOM   1665  CB  ILE G 220      88.538 124.103  62.414  1.00                 C  
ATOM   1666  CD1 ILE G 220      88.694 121.562  62.544  1.00                 C  
ATOM   1667  CG1 ILE G 220      87.790 122.775  62.539  1.00                 C  
ATOM   1668  CG2 ILE G 220      89.425 124.370  63.620  1.00                 C  
ATOM   1669  N   THR G 221      88.034 127.488  63.046  1.00                 N  
ATOM   1670  CA  THR G 221      88.671 128.804  63.055  1.00                 C  
ATOM   1671  C   THR G 221      89.949 128.686  63.878  1.00                 C  
ATOM   1672  O   THR G 221      89.959 128.894  65.093  1.00                 O  
ATOM   1673  CB  THR G 221      87.732 129.882  63.627  1.00                 C  
ATOM   1674  OG1 THR G 221      86.546 129.961  62.826  1.00                 O  
ATOM   1675  CG2 THR G 221      88.414 131.241  63.621  1.00                 C  
ATOM   1676  N   GLY G 222      91.040 128.326  63.206  1.00                 N  
ATOM   1677  CA  GLY G 222      92.317 128.139  63.865  1.00                 C  
ATOM   1678  C   GLY G 222      93.251 129.306  63.640  1.00                 C  
ATOM   1679  O   GLY G 222      93.054 130.093  62.709  1.00                 O  
ATOM   1680  N   SER G 223      94.274 129.431  64.479  1.00                 N  
ATOM   1681  CA  SER G 223      95.169 130.582  64.414  1.00                 C  
ATOM   1682  C   SER G 223      96.535 130.162  64.931  1.00                 C  
ATOM   1683  O   SER G 223      96.675 129.832  66.111  1.00                 O  
ATOM   1684  CB  SER G 223      94.600 131.750  65.222  1.00                 C  
ATOM   1685  OG  SER G 223      95.468 132.869  65.183  1.00                 O  
ATOM   1686  N   GLN G 224      97.528 130.164  64.049  1.00                 N  
ATOM   1687  CA  GLN G 224      98.929 129.964  64.409  1.00                 C  
ATOM   1688  C   GLN G 224      99.627 131.307  64.218  1.00                 C  
ATOM   1689  O   GLN G 224     100.083 131.637  63.122  1.00                 O  
ATOM   1690  CB  GLN G 224      99.549 128.857  63.554  1.00                 C  
ATOM   1691  CD  GLN G 224      99.568 126.416  62.905  1.00                 C  
ATOM   1692  CG  GLN G 224      98.934 127.485  63.773  1.00                 C  
ATOM   1693  OE1 GLN G 224      99.727 126.598  61.697  1.00                 O  
ATOM   1694  NE2 GLN G 224      99.933 125.297  63.518  1.00                 N  
ATOM   1695  N   THR G 225      99.694 132.091  65.289  1.00                 N  
ATOM   1696  CA  THR G 225     100.367 133.379  65.255  1.00                 C  
ATOM   1697  C   THR G 225     101.488 133.408  66.284  1.00                 C  
ATOM   1698  O   THR G 225     101.403 132.761  67.336  1.00                 O  
ATOM   1699  CB  THR G 225      99.384 134.536  65.514  1.00                 C  
ATOM   1700  OG1 THR G 225      98.808 134.394  66.818  1.00                 O  
ATOM   1701  CG2 THR G 225      98.265 134.526  64.484  1.00                 C  
ATOM   1702  N   VAL G 226     102.539 134.161  65.944  1.00                 N  
ATOM   1703  CA  VAL G 226     103.708 134.439  66.786  1.00                 C  
ATOM   1704  C   VAL G 226     104.420 133.163  67.225  1.00                 C  
ATOM   1705  O   VAL G 226     104.380 132.151  66.527  1.00                 O  
ATOM   1706  CB  VAL G 226     103.324 135.257  68.033  1.00                 C  
ATOM   1707  CG1 VAL G 226     104.568 135.658  68.811  1.00                 C  
ATOM   1708  CG2 VAL G 226     102.520 136.486  67.637  1.00                 C  
ATOM   1709  N   ASN G 233      94.619 128.562  84.352  1.00                 N  
ATOM   1710  CA  ASN G 233      93.968 129.797  83.933  1.00                 C  
ATOM   1711  C   ASN G 233      94.084 130.818  85.058  1.00                 C  
ATOM   1712  O   ASN G 233      94.887 131.745  84.983  1.00                 O  
ATOM   1713  CB  ASN G 233      92.510 129.532  83.551  1.00                 C  
ATOM   1714  CG  ASN G 233      91.823 130.759  82.986  1.00                 C  
ATOM   1715  OD1 ASN G 233      92.216 131.275  81.940  1.00                 O  
ATOM   1716  ND2 ASN G 233      90.793 131.230  83.679  1.00                 N  
ATOM   1717  N   LEU G 234      93.291 130.627  86.115  1.00                 N  
ATOM   1718  CA  LEU G 234      93.321 131.496  87.287  1.00                 C  
ATOM   1719  C   LEU G 234      94.276 130.992  88.359  1.00                 C  
ATOM   1720  O   LEU G 234      94.035 131.209  89.554  1.00                 O  
ATOM   1721  CB  LEU G 234      91.919 131.640  87.883  1.00                 C  
ATOM   1722  CG  LEU G 234      90.865 132.294  86.987  1.00                 C  
ATOM   1723  CD1 LEU G 234      89.502 132.279  87.662  1.00                 C  
ATOM   1724  CD2 LEU G 234      91.267 133.718  86.636  1.00                 C  
ATOM   1725  N   THR G 235      95.343 130.302  87.961  1.00                 N  
ATOM   1726  CA  THR G 235      96.378 129.843  88.880  1.00                 C  
ATOM   1727  C   THR G 235      97.659 130.620  88.597  1.00                 C  
ATOM   1728  O   THR G 235      98.413 130.262  87.679  1.00                 O  
ATOM   1729  CB  THR G 235      96.618 128.328  88.748  1.00                 C  
ATOM   1730  OG1 THR G 235      95.407 127.621  89.042  1.00                 O  
ATOM   1731  CG2 THR G 235      97.696 127.872  89.721  1.00                 C  
ATOM   1732  N   PRO G 236      97.940 131.699  89.331  1.00                 N  
ATOM   1733  CA  PRO G 236      99.199 132.430  89.128  1.00                 C  
ATOM   1734  C   PRO G 236     100.398 131.688  89.696  1.00                 C  
ATOM   1735  O   PRO G 236     100.245 130.597  90.248  1.00                 O  
ATOM   1736  CB  PRO G 236      98.979 133.756  89.859  1.00                 C  
ATOM   1737  CD  PRO G 236      97.098 132.381  90.408  1.00                 C  
ATOM   1738  CG  PRO G 236      98.031 133.422  90.962  1.00                 C  
ATOM   1739  N   ASP G 237     101.593 132.277  89.581  1.00                 N  
ATOM   1740  CA  ASP G 237     102.796 131.603  90.059  1.00                 C  
ATOM   1741  C   ASP G 237     102.835 131.498  91.579  1.00                 C  
ATOM   1742  O   ASP G 237     103.394 130.535  92.115  1.00                 O  
ATOM   1743  CB  ASP G 237     104.049 132.330  89.567  1.00                 C  
ATOM   1744  CG  ASP G 237     104.277 132.155  88.078  1.00                 C  
ATOM   1745  OD1 ASP G 237     103.640 131.262  87.481  1.00                 O  
ATOM   1746  OD2 ASP G 237     105.093 132.910  87.509  1.00                 O  
ATOM   1747  N   LYS G 238     102.242 132.459  92.290  1.00                 N  
ATOM   1748  CA  LYS G 238     102.124 132.329  93.736  1.00                 C  
ATOM   1749  C   LYS G 238     100.983 131.415  94.153  1.00                 C  
ATOM   1750  O   LYS G 238     100.809 131.177  95.352  1.00                 O  
ATOM   1751  CB  LYS G 238     101.931 133.702  94.383  1.00                 C  
ATOM   1752  CD  LYS G 238     102.876 135.963  94.925  1.00                 C  
ATOM   1753  CE  LYS G 238     104.077 136.885  94.794  1.00                 C  
ATOM   1754  CG  LYS G 238     103.134 134.622  94.257  1.00                 C  
ATOM   1755  NZ  LYS G 238     103.826 138.216  95.415  1.00                 N  
ATOM   1756  N   LEU G 239     100.201 130.911  93.202  1.00                 N  
ATOM   1757  CA  LEU G 239      99.325 129.775  93.431  1.00                 C  
ATOM   1758  C   LEU G 239      99.708 128.560  92.600  1.00                 C  
ATOM   1759  O   LEU G 239      99.093 127.501  92.761  1.00                 O  
ATOM   1760  CB  LEU G 239      97.872 130.150  93.133  1.00                 C  
ATOM   1761  CG  LEU G 239      97.268 131.260  93.996  1.00                 C  
ATOM   1762  CD1 LEU G 239      95.866 131.608  93.520  1.00                 C  
ATOM   1763  CD2 LEU G 239      97.244 130.850  95.460  1.00                 C  
ATOM   1764  N   GLY G 240     100.699 128.685  91.715  1.00                 N  
ATOM   1765  CA  GLY G 240     101.170 127.558  90.938  1.00                 C  
ATOM   1766  C   GLY G 240     102.202 126.704  91.627  1.00                 C  
ATOM   1767  O   GLY G 240     102.628 125.693  91.063  1.00                 O  
ATOM   1768  N   VAL G 241     102.618 127.089  92.829  1.00                 N  
ATOM   1769  CA  VAL G 241     103.536 126.292  93.633  1.00                 C  
ATOM   1770  C   VAL G 241     102.674 125.511  94.620  1.00                 C  
ATOM   1771  O   VAL G 241     102.229 126.045  95.638  1.00                 O  
ATOM   1772  CB  VAL G 241     104.581 127.176  94.339  1.00                 C  
ATOM   1773  CG1 VAL G 241     105.520 126.323  95.178  1.00                 C  
ATOM   1774  CG2 VAL G 241     105.363 127.992  93.321  1.00                 C  
ATOM   1775  N   VAL G 242     102.420 124.242  94.305  1.00                 N  
ATOM   1776  CA  VAL G 242     101.460 123.433  95.041  1.00                 C  
ATOM   1777  C   VAL G 242     102.080 122.189  95.650  1.00                 C  
ATOM   1778  O   VAL G 242     101.392 121.467  96.380  1.00                 O  
ATOM   1779  CB  VAL G 242     100.277 123.011  94.150  1.00                 C  
ATOM   1780  CG1 VAL G 242      99.522 124.235  93.653  1.00                 C  
ATOM   1781  CG2 VAL G 242     100.764 122.170  92.980  1.00                 C  
ATOM   1782  N   ALA G 243     103.356 121.910  95.381  1.00                 N  
ATOM   1783  CA  ALA G 243     103.993 120.712  95.918  1.00                 C  
ATOM   1784  C   ALA G 243     104.338 120.834  97.399  1.00                 C  
ATOM   1785  O   ALA G 243     104.663 119.821  98.031  1.00                 O  
ATOM   1786  CB  ALA G 243     105.257 120.388  95.137  1.00                 C  
ATOM   1787  N   LEU G 244     104.261 122.038  97.966  1.00                 N  
ATOM   1788  CA  LEU G 244     104.547 122.274  99.379  1.00                 C  
ATOM   1789  C   LEU G 244     103.300 121.923 100.186  1.00                 C  
ATOM   1790  O   LEU G 244     102.502 122.779 100.577  1.00                 O  
ATOM   1791  CB  LEU G 244     104.973 123.726  99.604  1.00                 C  
ATOM   1792  CG  LEU G 244     105.328 124.113 101.041  1.00                 C  
ATOM   1793  CD1 LEU G 244     106.542 123.334 101.523  1.00                 C  
ATOM   1794  CD2 LEU G 244     105.583 125.609 101.148  1.00                 C  
ATOM   1795  N   ASP G 245     103.131 120.624 100.426  1.00                 N  
ATOM   1796  CA  ASP G 245     101.970 120.074 101.121  1.00                 C  
ATOM   1797  C   ASP G 245     102.021 120.334 102.632  1.00                 C  
ATOM   1798  O   ASP G 245     100.960 120.534 103.237  1.00                 O  
ATOM   1799  CB  ASP G 245     101.856 118.570 100.866  1.00                 C  
ATOM   1800  CG  ASP G 245     101.432 118.250  99.446  1.00                 C  
ATOM   1801  OD1 ASP G 245     100.964 119.171  98.744  1.00                 O  
ATOM   1802  OD2 ASP G 245     101.568 117.079  99.035  1.00                 O  
ATOM   1803  N   PRO G 246     103.214 120.361 103.309  1.00                 N  
ATOM   1804  CA  PRO G 246     103.261 121.039 104.617  1.00                 C  
ATOM   1805  C   PRO G 246     103.057 122.544 104.537  1.00                 C  
ATOM   1806  O   PRO G 246     102.842 123.096 103.452  1.00                 O  
ATOM   1807  CB  PRO G 246     104.659 120.720 105.149  1.00                 C  
ATOM   1808  CD  PRO G 246     104.615 119.922 102.893  1.00                 C  
ATOM   1809  CG  PRO G 246     105.499 120.565 103.925  1.00                 C  
ATOM   1810  N   ASP G 247     103.164 123.197 105.699  1.00                 N  
ATOM   1811  CA  ASP G 247     102.583 124.516 105.933  1.00                 C  
ATOM   1812  C   ASP G 247     103.176 125.564 105.005  1.00                 C  
ATOM   1813  O   ASP G 247     104.349 125.927 105.121  1.00                 O  
ATOM   1814  CB  ASP G 247     102.786 124.940 107.389  1.00                 C  
ATOM   1815  CG  ASP G 247     102.103 126.255 107.713  1.00                 C  
ATOM   1816  OD1 ASP G 247     101.638 126.930 106.772  1.00                 O  
ATOM   1817  OD2 ASP G 247     102.034 126.609 108.909  1.00                 O  
ATOM   1818  N   ALA G 248     102.357 126.026 104.073  1.00                 N  
ATOM   1819  CA  ALA G 248     102.810 126.897 103.007  1.00                 C  
ATOM   1820  C   ALA G 248     102.640 128.376 103.298  1.00                 C  
ATOM   1821  O   ALA G 248     103.630 129.107 103.229  1.00                 O  
ATOM   1822  CB  ALA G 248     102.080 126.574 101.712  1.00                 C  
ATOM   1823  N   LEU G 249     101.433 128.834 103.624  1.00                 N  
ATOM   1824  CA  LEU G 249     101.115 130.261 103.598  1.00                 C  
ATOM   1825  C   LEU G 249      99.838 130.538 104.395  1.00                 C  
ATOM   1826  O   LEU G 249      99.406 129.710 105.206  1.00                 O  
ATOM   1827  CB  LEU G 249     100.962 130.750 102.156  1.00                 C  
ATOM   1828  CG  LEU G 249      99.727 130.256 101.400  1.00                 C  
ATOM   1829  CD1 LEU G 249      99.495 131.087 100.148  1.00                 C  
ATOM   1830  CD2 LEU G 249      99.869 128.785 101.041  1.00                 C  
ATOM   1831  N   SER G 250      99.261 131.723 104.179  1.00                 N  
ATOM   1832  CA  SER G 250      98.152 132.273 104.943  1.00                 C  
ATOM   1833  C   SER G 250      96.804 131.753 104.441  1.00                 C  
ATOM   1834  O   SER G 250      96.702 131.116 103.391  1.00                 O  
ATOM   1835  CB  SER G 250      98.169 133.802 104.887  1.00                 C  
ATOM   1836  OG  SER G 250      97.873 134.268 103.582  1.00                 O  
ATOM   1837  N   ILE G 251      95.747 132.080 105.194  1.00                 N  
ATOM   1838  CA  ILE G 251      94.429 131.472 105.011  1.00                 C  
ATOM   1839  C   ILE G 251      93.769 131.913 103.705  1.00                 C  
ATOM   1840  O   ILE G 251      93.050 131.128 103.078  1.00                 O  
ATOM   1841  CB  ILE G 251      93.491 131.793 106.189  1.00                 C  
ATOM   1842  CD1 ILE G 251      93.284 131.580 108.721  1.00                 C  
ATOM   1843  CG1 ILE G 251      93.982 131.107 107.465  1.00                 C  
ATOM   1844  CG2 ILE G 251      92.060 131.404 105.852  1.00                 C  
ATOM   1845  N   SER G 252      94.036 133.138 103.244  1.00                 N  
ATOM   1846  CA  SER G 252      93.407 133.623 102.019  1.00                 C  
ATOM   1847  C   SER G 252      93.968 132.918 100.791  1.00                 C  
ATOM   1848  O   SER G 252      93.226 132.592  99.858  1.00                 O  
ATOM   1849  CB  SER G 252      93.594 135.136 101.883  1.00                 C  
ATOM   1850  OG  SER G 252      92.896 135.829 102.903  1.00                 O  
ATOM   1851  N   GLY G 253      95.276 132.666 100.777  1.00                 N  
ATOM   1852  CA  GLY G 253      95.847 131.868  99.709  1.00                 C  
ATOM   1853  C   GLY G 253      95.534 130.392  99.840  1.00                 C  
ATOM   1854  O   GLY G 253      95.410 129.692  98.832  1.00                 O  
ATOM   1855  N   LEU G 254      95.414 129.893 101.077  1.00                 N  
ATOM   1856  CA  LEU G 254      94.980 128.516 101.289  1.00                 C  
ATOM   1857  C   LEU G 254      93.524 128.310 100.897  1.00                 C  
ATOM   1858  O   LEU G 254      93.112 127.177 100.631  1.00                 O  
ATOM   1859  CB  LEU G 254      95.180 128.110 102.751  1.00                 C  
ATOM   1860  CG  LEU G 254      96.628 128.013 103.235  1.00                 C  
ATOM   1861  CD1 LEU G 254      96.678 127.738 104.730  1.00                 C  
ATOM   1862  CD2 LEU G 254      97.379 126.932 102.473  1.00                 C  
ATOM   1863  N   HIS G 255      92.739 129.382 100.867  1.00                 N  
ATOM   1864  CA  HIS G 255      91.398 129.387 100.291  1.00                 C  
ATOM   1865  C   HIS G 255      91.530 129.506  98.771  1.00                 C  
ATOM   1866  O   HIS G 255      91.289 130.550  98.163  1.00                 O  
ATOM   1867  CB  HIS G 255      90.568 130.531 100.876  1.00                 C  
ATOM   1868  CG  HIS G 255      89.105 130.434 100.571  1.00                 C  
ATOM   1869  ND1 HIS G 255      88.250 129.620 101.281  1.00                 N  
ATOM   1870  CE1 HIS G 255      87.008 129.745 100.779  1.00                 C  
ATOM   1871  CD2 HIS G 255      88.204 131.040  99.602  1.00                 C  
ATOM   1872  NE2 HIS G 255      86.974 130.595  99.771  1.00                 N  
ATOM   1873  N   ASN G 256      91.946 128.399  98.159  1.00                 N  
ATOM   1874  CA  ASN G 256      92.277 128.348  96.738  1.00                 C  
ATOM   1875  C   ASN G 256      91.474 127.327  95.954  1.00                 C  
ATOM   1876  O   ASN G 256      91.026 127.622  94.843  1.00                 O  
ATOM   1877  CB  ASN G 256      93.768 128.065  96.545  1.00                 C  
ATOM   1878  CG  ASN G 256      94.177 128.064  95.085  1.00                 C  
ATOM   1879  OD1 ASN G 256      93.941 129.034  94.364  1.00                 O  
ATOM   1880  ND2 ASN G 256      94.792 126.973  94.645  1.00                 N  
ATOM   1881  N   TYR G 257      91.274 126.137  96.504  1.00                 N  
ATOM   1882  CA  TYR G 257      90.607 125.049  95.798  1.00                 C  
ATOM   1883  C   TYR G 257      89.113 125.073  96.073  1.00                 C  
ATOM   1884  O   TYR G 257      88.501 124.062  96.407  1.00                 O  
ATOM   1885  CB  TYR G 257      91.203 123.700  96.206  1.00                 C  
ATOM   1886  CG  TYR G 257      92.655 123.530  95.819  1.00                 C  
ATOM   1887  OH  TYR G 257      96.651 123.064  94.769  1.00                 O  
ATOM   1888  CZ  TYR G 257      95.328 123.218  95.115  1.00                 C  
ATOM   1889  CD1 TYR G 257      93.666 123.703  96.755  1.00                 C  
ATOM   1890  CE1 TYR G 257      94.995 123.549  96.410  1.00                 C  
ATOM   1891  CD2 TYR G 257      93.009 123.195  94.518  1.00                 C  
ATOM   1892  CE2 TYR G 257      94.333 123.037  94.155  1.00                 C  
ATOM   1893  N   VAL G 258      88.506 126.240  95.907  1.00                 N  
ATOM   1894  CA  VAL G 258      87.269 126.550  96.594  1.00                 C  
ATOM   1895  C   VAL G 258      86.055 126.462  95.675  1.00                 C  
ATOM   1896  O   VAL G 258      85.017 125.942  96.083  1.00                 O  
ATOM   1897  CB  VAL G 258      87.314 127.950  97.233  1.00                 C  
ATOM   1898  CG1 VAL G 258      85.966 128.300  97.846  1.00                 C  
ATOM   1899  CG2 VAL G 258      88.414 128.022  98.281  1.00                 C  
ATOM   1900  N   LYS G 259      86.150 126.934  94.440  1.00                 N  
ATOM   1901  CA  LYS G 259      85.045 126.773  93.495  1.00                 C  
ATOM   1902  C   LYS G 259      85.252 125.553  92.615  1.00                 C  
ATOM   1903  O   LYS G 259      85.124 125.621  91.395  1.00                 O  
ATOM   1904  CB  LYS G 259      84.893 128.026  92.630  1.00                 C  
ATOM   1905  CD  LYS G 259      84.323 130.465  92.480  1.00                 C  
ATOM   1906  CE  LYS G 259      83.910 131.707  93.253  1.00                 C  
ATOM   1907  CG  LYS G 259      84.491 129.270  93.404  1.00                 C  
ATOM   1908  NZ  LYS G 259      83.753 132.889  92.362  1.00                 N  
ATOM   1909  N   TYR G 260      85.555 124.415  93.229  1.00                 N  
ATOM   1910  CA  TYR G 260      85.879 123.207  92.483  1.00                 C  
ATOM   1911  C   TYR G 260      84.920 122.079  92.839  1.00                 C  
ATOM   1912  O   TYR G 260      84.019 122.261  93.657  1.00                 O  
ATOM   1913  CB  TYR G 260      87.323 122.781  92.755  1.00                 C  
ATOM   1914  CG  TYR G 260      88.349 123.833  92.402  1.00                 C  
ATOM   1915  OH  TYR G 260      91.180 126.725  91.445  1.00                 O  
ATOM   1916  CZ  TYR G 260      90.242 125.768  91.760  1.00                 C  
ATOM   1917  CD1 TYR G 260      89.398 124.123  93.266  1.00                 C  
ATOM   1918  CE1 TYR G 260      90.340 125.083  92.951  1.00                 C  
ATOM   1919  CD2 TYR G 260      88.267 124.534  91.205  1.00                 C  
ATOM   1920  CE2 TYR G 260      89.200 125.498  90.874  1.00                 C  
ATOM   1921  N   ALA G 268      89.950 117.908  97.276  1.00                 N  
ATOM   1922  CA  ALA G 268      90.844 118.626  98.176  1.00                 C  
ATOM   1923  C   ALA G 268      90.289 118.662  99.592  1.00                 C  
ATOM   1924  O   ALA G 268      89.381 119.433  99.883  1.00                 O  
ATOM   1925  CB  ALA G 268      91.079 120.042  97.672  1.00                 C  
ATOM   1926  N   GLY G 269      90.820 117.814 100.466  1.00                 N  
ATOM   1927  CA  GLY G 269      90.430 117.848 101.862  1.00                 C  
ATOM   1928  C   GLY G 269      91.592 118.177 102.772  1.00                 C  
ATOM   1929  O   GLY G 269      91.436 118.838 103.806  1.00                 O  
ATOM   1930  N   ARG G 270      92.782 117.733 102.370  1.00                 N  
ATOM   1931  CA  ARG G 270      93.958 117.911 103.207  1.00                 C  
ATOM   1932  C   ARG G 270      94.412 119.359 103.254  1.00                 C  
ATOM   1933  O   ARG G 270      95.024 119.763 104.244  1.00                 O  
ATOM   1934  CB  ARG G 270      95.107 117.030 102.711  1.00                 C  
ATOM   1935  CD  ARG G 270      96.057 114.728 102.402  1.00                 C  
ATOM   1936  NE  ARG G 270      95.817 113.291 102.507  1.00                 N  
ATOM   1937  CG  ARG G 270      94.876 115.541 102.906  1.00                 C  
ATOM   1938  CZ  ARG G 270      96.031 112.576 103.607  1.00                 C  
ATOM   1939  NH1 ARG G 270      95.784 111.273 103.609  1.00                 N  
ATOM   1940  NH2 ARG G 270      96.492 113.165 104.702  1.00                 N  
ATOM   1941  N   TYR G 271      94.086 120.164 102.243  1.00                 N  
ATOM   1942  CA  TYR G 271      94.511 121.558 102.276  1.00                 C  
ATOM   1943  C   TYR G 271      93.685 122.376 103.266  1.00                 C  
ATOM   1944  O   TYR G 271      94.239 123.206 103.999  1.00                 O  
ATOM   1945  CB  TYR G 271      94.414 122.181 100.882  1.00                 C  
ATOM   1946  CG  TYR G 271      95.446 121.662  99.906  1.00                 C  
ATOM   1947  OH  TYR G 271      98.271 120.227  97.214  1.00                 O  
ATOM   1948  CZ  TYR G 271      97.337 120.702  98.105  1.00                 C  
ATOM   1949  CD1 TYR G 271      95.073 120.852  98.841  1.00                 C  
ATOM   1950  CE1 TYR G 271      96.009 120.373  97.944  1.00                 C  
ATOM   1951  CD2 TYR G 271      96.789 121.983 100.053  1.00                 C  
ATOM   1952  CE2 TYR G 271      97.739 121.513  99.166  1.00                 C  
ATOM   1953  N   GLN G 272      92.380 122.119 103.376  1.00                 N  
ATOM   1954  CA  GLN G 272      91.689 122.792 104.469  1.00                 C  
ATOM   1955  C   GLN G 272      91.948 122.111 105.804  1.00                 C  
ATOM   1956  O   GLN G 272      91.828 122.769 106.843  1.00                 O  
ATOM   1957  CB  GLN G 272      90.184 122.845 104.200  1.00                 C  
ATOM   1958  CD  GLN G 272      88.300 123.729 102.768  1.00                 C  
ATOM   1959  CG  GLN G 272      89.795 123.720 103.019  1.00                 C  
ATOM   1960  OE1 GLN G 272      87.602 122.765 103.083  1.00                 O  
ATOM   1961  NE2 GLN G 272      87.803 124.820 102.198  1.00                 N  
ATOM   1962  N   LEU G 273      92.339 120.831 105.800  1.00                 N  
ATOM   1963  CA  LEU G 273      92.819 120.211 107.031  1.00                 C  
ATOM   1964  C   LEU G 273      94.049 120.930 107.567  1.00                 C  
ATOM   1965  O   LEU G 273      94.147 121.210 108.767  1.00                 O  
ATOM   1966  CB  LEU G 273      93.137 118.733 106.798  1.00                 C  
ATOM   1967  CG  LEU G 273      93.637 117.947 108.012  1.00                 C  
ATOM   1968  CD1 LEU G 273      92.596 117.952 109.121  1.00                 C  
ATOM   1969  CD2 LEU G 273      93.987 116.519 107.621  1.00                 C  
ATOM   1970  N   ASN G 274      94.975 121.282 106.684  1.00                 N  
ATOM   1971  CA  ASN G 274      96.124 122.058 107.120  1.00                 C  
ATOM   1972  C   ASN G 274      95.744 123.497 107.429  1.00                 C  
ATOM   1973  O   ASN G 274      96.412 124.140 108.243  1.00                 O  
ATOM   1974  CB  ASN G 274      97.231 122.015 106.065  1.00                 C  
ATOM   1975  CG  ASN G 274      97.935 120.674 106.013  1.00                 C  
ATOM   1976  OD1 ASN G 274      97.911 119.911 106.980  1.00                 O  
ATOM   1977  ND2 ASN G 274      98.567 120.381 104.882  1.00                 N  
ATOM   1978  N   MET G 275      94.674 124.013 106.811  1.00                 N  
ATOM   1979  CA  MET G 275      94.166 125.333 107.188  1.00                 C  
ATOM   1980  C   MET G 275      93.675 125.348 108.631  1.00                 C  
ATOM   1981  O   MET G 275      93.880 126.328 109.355  1.00                 O  
ATOM   1982  CB  MET G 275      93.037 125.761 106.248  1.00                 C  
ATOM   1983  SD  MET G 275      92.117 126.416 103.718  1.00                 S  
ATOM   1984  CE  MET G 275      91.551 127.991 104.355  1.00                 C  
ATOM   1985  CG  MET G 275      93.493 126.073 104.832  1.00                 C  
ATOM   1986  N   TRP G 276      93.040 124.263 109.074  1.00                 N  
ATOM   1987  CA  TRP G 276      92.638 124.199 110.478  1.00                 C  
ATOM   1988  C   TRP G 276      93.815 123.884 111.395  1.00                 C  
ATOM   1989  O   TRP G 276      93.869 124.383 112.528  1.00                 O  
ATOM   1990  CB  TRP G 276      91.540 123.152 110.674  1.00                 C  
ATOM   1991  CG  TRP G 276      90.218 123.554 110.096  1.00                 C  
ATOM   1992  CD1 TRP G 276      89.642 123.076 108.954  1.00                 C  
ATOM   1993  NE1 TRP G 276      88.427 123.682 108.746  1.00                 N  
ATOM   1994  CD2 TRP G 276      89.304 124.518 110.634  1.00                 C  
ATOM   1995  CE2 TRP G 276      88.198 124.572 109.766  1.00                 C  
ATOM   1996  CH2 TRP G 276      87.148 126.209 111.104  1.00                 C  
ATOM   1997  CZ2 TRP G 276      87.112 125.416 109.992  1.00                 C  
ATOM   1998  CE3 TRP G 276      89.314 125.341 111.764  1.00                 C  
ATOM   1999  CZ3 TRP G 276      88.235 126.176 111.984  1.00                 C  
ATOM   2000  N   SER G 277      94.763 123.070 110.927  1.00                 N  
ATOM   2001  CA  SER G 277      95.927 122.748 111.739  1.00                 C  
ATOM   2002  C   SER G 277      96.873 123.926 111.895  1.00                 C  
ATOM   2003  O   SER G 277      97.666 123.940 112.837  1.00                 O  
ATOM   2004  CB  SER G 277      96.688 121.565 111.139  1.00                 C  
ATOM   2005  OG  SER G 277      97.290 121.918 109.905  1.00                 O  
ATOM   2006  N   LYS G 278      96.823 124.897 110.986  1.00                 N  
ATOM   2007  CA  LYS G 278      97.580 126.125 111.180  1.00                 C  
ATOM   2008  C   LYS G 278      97.024 126.933 112.343  1.00                 C  
ATOM   2009  O   LYS G 278      97.785 127.492 113.140  1.00                 O  
ATOM   2010  CB  LYS G 278      97.571 126.967 109.903  1.00                 C  
ATOM   2011  CD  LYS G 278      98.453 128.962 108.661  1.00                 C  
ATOM   2012  CE  LYS G 278      97.112 129.556 108.260  1.00                 C  
ATOM   2013  CG  LYS G 278      98.365 128.260 110.006  1.00                 C  
ATOM   2014  NZ  LYS G 278      97.211 130.351 107.005  1.00                 N  
ATOM   2015  N   ILE G 279      95.700 126.992 112.469  1.00                 N  
ATOM   2016  CA  ILE G 279      95.061 127.918 113.393  1.00                 C  
ATOM   2017  C   ILE G 279      94.592 127.233 114.668  1.00                 C  
ATOM   2018  O   ILE G 279      93.936 127.868 115.500  1.00                 O  
ATOM   2019  CB  ILE G 279      93.867 128.636 112.737  1.00                 C  
ATOM   2020  CD1 ILE G 279      91.467 128.274 111.958  1.00                 C  
ATOM   2021  CG1 ILE G 279      92.767 127.631 112.387  1.00                 C  
ATOM   2022  CG2 ILE G 279      94.323 129.424 111.519  1.00                 C  
ATOM   2023  N   PHE G 280      94.888 125.949 114.837  1.00                 N  
ATOM   2024  CA  PHE G 280      94.618 125.303 116.114  1.00                 C  
ATOM   2025  C   PHE G 280      95.850 125.069 116.977  1.00                 C  
ATOM   2026  O   PHE G 280      95.704 124.603 118.110  1.00                 O  
ATOM   2027  CB  PHE G 280      93.923 123.957 115.897  1.00                 C  
ATOM   2028  CG  PHE G 280      92.549 124.073 115.303  1.00                 C  
ATOM   2029  CZ  PHE G 280      90.005 124.281 114.202  1.00                 C  
ATOM   2030  CD1 PHE G 280      91.867 125.277 115.330  1.00                 C  
ATOM   2031  CE1 PHE G 280      90.602 125.384 114.784  1.00                 C  
ATOM   2032  CD2 PHE G 280      91.938 122.978 114.718  1.00                 C  
ATOM   2033  CE2 PHE G 280      90.673 123.085 114.171  1.00                 C  
ATOM   2034  N   GLN G 281      97.047 125.373 116.480  1.00                 N  
ATOM   2035  CA  GLN G 281      98.246 125.324 117.319  1.00                 C  
ATOM   2036  C   GLN G 281      98.230 126.267 118.525  1.00                 C  
ATOM   2037  O   GLN G 281      98.789 125.877 119.564  1.00                 O  
ATOM   2038  CB  GLN G 281      99.493 125.639 116.490  1.00                 C  
ATOM   2039  CD  GLN G 281     101.074 124.079 117.693  1.00                 C  
ATOM   2040  CG  GLN G 281     100.798 125.505 117.258  1.00                 C  
ATOM   2041  OE1 GLN G 281     101.078 123.160 116.875  1.00                 O  
ATOM   2042  NE2 GLN G 281     101.307 123.892 118.987  1.00                 N  
ATOM   2043  N   PRO G 282      97.669 127.490 118.474  1.00                 N  
ATOM   2044  CA  PRO G 282      97.470 128.225 119.734  1.00                 C  
ATOM   2045  C   PRO G 282      96.596 127.511 120.738  1.00                 C  
ATOM   2046  O   PRO G 282      96.904 127.507 121.941  1.00                 O  
ATOM   2047  CB  PRO G 282      96.810 129.535 119.298  1.00                 C  
ATOM   2048  CD  PRO G 282      97.330 128.379 117.268  1.00                 C  
ATOM   2049  CG  PRO G 282      97.280 129.742 117.898  1.00                 C  
ATOM   2050  N   LEU G 283      95.511 126.902 120.264  1.00                 N  
ATOM   2051  CA  LEU G 283      94.682 126.089 121.136  1.00                 C  
ATOM   2052  C   LEU G 283      95.458 124.897 121.658  1.00                 C  
ATOM   2053  O   LEU G 283      95.276 124.501 122.812  1.00                 O  
ATOM   2054  CB  LEU G 283      93.426 125.621 120.398  1.00                 C  
ATOM   2055  CG  LEU G 283      92.404 126.704 120.047  1.00                 C  
ATOM   2056  CD1 LEU G 283      91.294 126.134 119.176  1.00                 C  
ATOM   2057  CD2 LEU G 283      91.821 127.323 121.308  1.00                 C  
ATOM   2058  N   SER G 284      96.363 124.354 120.839  1.00                 N  
ATOM   2059  CA  SER G 284      97.207 123.247 121.271  1.00                 C  
ATOM   2060  C   SER G 284      98.110 123.651 122.423  1.00                 C  
ATOM   2061  O   SER G 284      98.207 122.925 123.414  1.00                 O  
ATOM   2062  CB  SER G 284      98.052 122.731 120.105  1.00                 C  
ATOM   2063  OG  SER G 284      97.237 122.147 119.104  1.00                 O  
ATOM   2064  N   VAL G 285      98.735 124.825 122.335  1.00                 N  
ATOM   2065  CA  VAL G 285      99.626 125.271 123.406  1.00                 C  
ATOM   2066  C   VAL G 285      98.837 125.571 124.676  1.00                 C  
ATOM   2067  O   VAL G 285      99.260 125.215 125.787  1.00                 O  
ATOM   2068  CB  VAL G 285     100.437 126.511 122.986  1.00                 C  
ATOM   2069  CG1 VAL G 285     101.221 127.061 124.168  1.00                 C  
ATOM   2070  CG2 VAL G 285     101.371 126.171 121.834  1.00                 C  
ATOM   2071  N   ALA G 286      97.669 126.205 124.536  1.00                 N  
ATOM   2072  CA  ALA G 286      96.898 126.586 125.716  1.00                 C  
ATOM   2073  C   ALA G 286      96.330 125.362 126.427  1.00                 C  
ATOM   2074  O   ALA G 286      96.469 125.219 127.651  1.00                 O  
ATOM   2075  CB  ALA G 286      95.772 127.533 125.331  1.00                 C  
ATOM   2076  N   VAL G 287      95.731 124.445 125.660  1.00                 N  
ATOM   2077  CA  VAL G 287      95.260 123.168 126.191  1.00                 C  
ATOM   2078  C   VAL G 287      96.424 122.354 126.739  1.00                 C  
ATOM   2079  O   VAL G 287      96.282 121.623 127.725  1.00                 O  
ATOM   2080  CB  VAL G 287      94.505 122.356 125.122  1.00                 C  
ATOM   2081  CG1 VAL G 287      94.200 120.957 125.633  1.00                 C  
ATOM   2082  CG2 VAL G 287      93.225 123.070 124.717  1.00                 C  
ATOM   2083  N   MET G 288      97.614 122.548 126.181  1.00                 N  
ATOM   2084  CA  MET G 288      98.773 121.802 126.629  1.00                 C  
ATOM   2085  C   MET G 288      99.222 122.257 128.013  1.00                 C  
ATOM   2086  O   MET G 288      99.522 121.434 128.888  1.00                 O  
ATOM   2087  CB  MET G 288      99.923 121.949 125.631  1.00                 C  
ATOM   2088  SD  MET G 288     100.767 119.328 125.942  1.00                 S  
ATOM   2089  CE  MET G 288     100.617 119.025 124.183  1.00                 C  
ATOM   2090  CG  MET G 288     101.137 121.093 125.953  1.00                 C  
ATOM   2091  N   MET G 289      99.253 123.570 128.239  1.00                 N  
ATOM   2092  CA  MET G 289      99.549 124.067 129.578  1.00                 C  
ATOM   2093  C   MET G 289      98.458 123.696 130.567  1.00                 C  
ATOM   2094  O   MET G 289      98.736 123.412 131.737  1.00                 O  
ATOM   2095  CB  MET G 289      99.735 125.586 129.557  1.00                 C  
ATOM   2096  SD  MET G 289     101.130 127.844 128.764  1.00                 S  
ATOM   2097  CE  MET G 289     101.538 128.207 130.470  1.00                 C  
ATOM   2098  CG  MET G 289     100.983 126.048 128.823  1.00                 C  
ATOM   2099  N   LEU G 290      97.206 123.669 130.108  1.00                 N  
ATOM   2100  CA  LEU G 290      96.117 123.260 130.990  1.00                 C  
ATOM   2101  C   LEU G 290      96.239 121.789 131.356  1.00                 C  
ATOM   2102  O   LEU G 290      95.928 121.381 132.481  1.00                 O  
ATOM   2103  CB  LEU G 290      94.763 123.530 130.330  1.00                 C  
ATOM   2104  CG  LEU G 290      94.385 124.999 130.135  1.00                 C  
ATOM   2105  CD1 LEU G 290      93.096 125.121 129.337  1.00                 C  
ATOM   2106  CD2 LEU G 290      94.245 125.702 131.477  1.00                 C  
ATOM   2107  N   MET G 291      96.782 120.997 130.438  1.00                 N  
ATOM   2108  CA  MET G 291      96.971 119.585 130.704  1.00                 C  
ATOM   2109  C   MET G 291      98.142 119.376 131.651  1.00                 C  
ATOM   2110  O   MET G 291      98.097 118.495 132.519  1.00                 O  
ATOM   2111  CB  MET G 291      97.196 118.819 129.399  1.00                 C  
ATOM   2112  SD  MET G 291      95.618 116.639 130.058  1.00                 S  
ATOM   2113  CE  MET G 291      96.070 114.957 130.475  1.00                 C  
ATOM   2114  CG  MET G 291      97.217 117.308 129.561  1.00                 C  
ATOM   2115  N   ALA G 292      99.163 120.227 131.541  1.00                 N  
ATOM   2116  CA  ALA G 292     100.274 120.180 132.484  1.00                 C  
ATOM   2117  C   ALA G 292      99.833 120.559 133.893  1.00                 C  
ATOM   2118  O   ALA G 292     100.278 119.950 134.873  1.00                 O  
ATOM   2119  CB  ALA G 292     101.395 121.102 132.029  1.00                 C  
ATOM   2120  N   LEU G 293      98.954 121.552 134.019  1.00                 N  
ATOM   2121  CA  LEU G 293      98.488 121.906 135.355  1.00                 C  
ATOM   2122  C   LEU G 293      97.514 120.889 135.920  1.00                 C  
ATOM   2123  O   LEU G 293      97.477 120.692 137.143  1.00                 O  
ATOM   2124  CB  LEU G 293      97.828 123.286 135.344  1.00                 C  
ATOM   2125  CG  LEU G 293      98.748 124.480 135.610  1.00                 C  
ATOM   2126  CD1 LEU G 293      99.906 124.497 134.624  1.00                 C  
ATOM   2127  CD2 LEU G 293      97.970 125.785 135.536  1.00                 C  
ATOM   2128  N   SER G 294      96.738 120.226 135.069  1.00                 N  
ATOM   2129  CA  SER G 294      95.928 119.133 135.578  1.00                 C  
ATOM   2130  C   SER G 294      96.793 117.960 136.001  1.00                 C  
ATOM   2131  O   SER G 294      96.416 117.217 136.909  1.00                 O  
ATOM   2132  CB  SER G 294      94.913 118.683 134.525  1.00                 C  
ATOM   2133  OG  SER G 294      95.562 118.116 133.401  1.00                 O  
ATOM   2134  N   PHE G 295      97.951 117.780 135.368  1.00                 N  
ATOM   2135  CA  PHE G 295      98.907 116.803 135.873  1.00                 C  
ATOM   2136  C   PHE G 295      99.439 117.185 137.243  1.00                 C  
ATOM   2137  O   PHE G 295      99.317 116.407 138.195  1.00                 O  
ATOM   2138  CB  PHE G 295     100.073 116.640 134.896  1.00                 C  
ATOM   2139  CG  PHE G 295      99.721 115.872 133.654  1.00                 C  
ATOM   2140  CZ  PHE G 295      99.065 114.447 131.360  1.00                 C  
ATOM   2141  CD1 PHE G 295     100.145 116.307 132.411  1.00                 C  
ATOM   2142  CE1 PHE G 295      99.820 115.600 131.268  1.00                 C  
ATOM   2143  CD2 PHE G 295      98.965 114.715 133.729  1.00                 C  
ATOM   2144  CE2 PHE G 295      98.641 114.009 132.587  1.00                 C  
ATOM   2145  N   ILE G 296      99.998 118.394 137.367  1.00                 N  
ATOM   2146  CA  ILE G 296     100.621 118.835 138.613  1.00                 C  
ATOM   2147  C   ILE G 296      99.617 118.994 139.750  1.00                 C  
ATOM   2148  O   ILE G 296     100.015 119.069 140.917  1.00                 O  
ATOM   2149  CB  ILE G 296     101.379 120.163 138.426  1.00                 C  
ATOM   2150  CD1 ILE G 296     101.031 122.664 138.078  1.00                 C  
ATOM   2151  CG1 ILE G 296     100.405 121.287 138.068  1.00                 C  
ATOM   2152  CG2 ILE G 296     102.474 120.008 137.382  1.00                 C  
ATOM   2153  N   PHE G 297      98.318 119.022 139.446  1.00                 N  
ATOM   2154  CA  PHE G 297      97.278 118.938 140.460  1.00                 C  
ATOM   2155  C   PHE G 297      96.527 117.616 140.390  1.00                 C  
ATOM   2156  O   PHE G 297      95.396 117.529 140.870  1.00                 O  
ATOM   2157  CB  PHE G 297      96.293 120.100 140.315  1.00                 C  
ATOM   2158  CG  PHE G 297      96.909 121.450 140.548  1.00                 C  
ATOM   2159  CZ  PHE G 297      98.053 123.945 140.985  1.00                 C  
ATOM   2160  CD1 PHE G 297      96.723 122.478 139.640  1.00                 C  
ATOM   2161  CE1 PHE G 297      97.290 123.719 139.854  1.00                 C  
ATOM   2162  CD2 PHE G 297      97.675 121.692 141.675  1.00                 C  
ATOM   2163  CE2 PHE G 297      98.242 122.933 141.889  1.00                 C  
ATOM   2164  N   GLY G 298      97.131 116.586 139.802  1.00                 N  
ATOM   2165  CA  GLY G 298      96.443 115.339 139.571  1.00                 C  
ATOM   2166  C   GLY G 298      97.144 114.126 140.143  1.00                 C  
ATOM   2167  O   GLY G 298      97.370 114.022 141.352  1.00                 O  
ATOM   2168  N   PRO G 299      97.494 113.168 139.275  1.00                 N  
ATOM   2169  CA  PRO G 299      98.201 111.964 139.742  1.00                 C  
ATOM   2170  C   PRO G 299      99.635 112.228 140.114  1.00                 C  
ATOM   2171  O   PRO G 299     100.269 111.367 140.729  1.00                 O  
ATOM   2172  CB  PRO G 299      98.120 111.003 138.554  1.00                 C  
ATOM   2173  CD  PRO G 299      97.187 113.075 137.803  1.00                 C  
ATOM   2174  CG  PRO G 299      98.002 111.892 137.362  1.00                 C  
ATOM   2175  N   LEU G 300     100.155 113.387 139.752  1.00                 N  
ATOM   2176  CA  LEU G 300     101.485 113.855 140.102  1.00                 C  
ATOM   2177  C   LEU G 300     101.412 114.473 141.500  1.00                 C  
ATOM   2178  O   LEU G 300     100.549 114.100 142.299  1.00                 O  
ATOM   2179  CB  LEU G 300     101.991 114.857 139.063  1.00                 C  
ATOM   2180  CG  LEU G 300     102.134 114.336 137.632  1.00                 C  
ATOM   2181  CD1 LEU G 300     102.537 115.459 136.688  1.00                 C  
ATOM   2182  CD2 LEU G 300     103.149 113.204 137.571  1.00                 C  
ATOM   2183  N   ARG G 301     102.385 115.322 141.844  1.00                 N  
ATOM   2184  CA  ARG G 301     102.620 116.048 143.095  1.00                 C  
ATOM   2185  C   ARG G 301     103.181 115.103 144.170  1.00                 C  
ATOM   2186  O   ARG G 301     103.704 115.576 145.177  1.00                 O  
ATOM   2187  CB  ARG G 301     101.328 116.705 143.584  1.00                 C  
ATOM   2188  CD  ARG G 301     100.381 118.273 145.300  1.00                 C  
ATOM   2189  NE  ARG G 301     100.340 117.327 146.413  1.00                 N  
ATOM   2190  CG  ARG G 301     101.542 117.995 144.359  1.00                 C  
ATOM   2191  CZ  ARG G 301      99.536 117.445 147.465  1.00                 C  
ATOM   2192  NH1 ARG G 301      99.568 116.536 148.430  1.00                 N  
ATOM   2193  NH2 ARG G 301      98.701 118.472 147.549  1.00                 N  
ATOM   2194  N   SER G 302     103.204 113.802 143.935  1.00                 N  
ATOM   2195  CA  SER G 302     103.748 112.846 144.884  1.00                 C  
ATOM   2196  C   SER G 302     104.872 112.008 144.304  1.00                 C  
ATOM   2197  O   SER G 302     105.711 111.507 145.055  1.00                 O  
ATOM   2198  CB  SER G 302     102.647 111.917 145.399  1.00                 C  
ATOM   2199  OG  SER G 302     102.102 111.139 144.347  1.00                 O  
ATOM   2200  N   VAL G 303     104.916 111.841 142.988  1.00                 N  
ATOM   2201  CA  VAL G 303     105.920 110.990 142.357  1.00                 C  
ATOM   2202  C   VAL G 303     107.042 111.867 141.807  1.00                 C  
ATOM   2203  O   VAL G 303     106.795 113.029 141.451  1.00                 O  
ATOM   2204  CB  VAL G 303     105.305 110.122 141.243  1.00                 C  
ATOM   2205  CG1 VAL G 303     104.254 109.185 141.818  1.00                 C  
ATOM   2206  CG2 VAL G 303     104.705 110.999 140.155  1.00                 C  
ATOM   2207  N   PRO G 304     108.299 111.380 141.754  1.00                 N  
ATOM   2208  CA  PRO G 304     109.425 112.303 141.573  1.00                 C  
ATOM   2209  C   PRO G 304     109.680 112.724 140.142  1.00                 C  
ATOM   2210  O   PRO G 304     108.930 112.380 139.222  1.00                 O  
ATOM   2211  CB  PRO G 304     110.630 111.527 142.109  1.00                 C  
ATOM   2212  CD  PRO G 304     108.833 109.948 142.012  1.00                 C  
ATOM   2213  CG  PRO G 304     110.315 110.098 141.813  1.00                 C  
ATOM   2214  N   MET G 305     110.786 113.452 139.972  1.00                 N  
ATOM   2215  CA  MET G 305     111.043 114.205 138.750  1.00                 C  
ATOM   2216  C   MET G 305     111.311 113.296 137.559  1.00                 C  
ATOM   2217  O   MET G 305     111.027 113.674 136.413  1.00                 O  
ATOM   2218  CB  MET G 305     112.228 115.154 138.944  1.00                 C  
ATOM   2219  SD  MET G 305     113.395 117.354 140.158  1.00                 S  
ATOM   2220  CE  MET G 305     113.477 118.197 138.580  1.00                 C  
ATOM   2221  CG  MET G 305     111.955 116.298 139.906  1.00                 C  
ATOM   2222  N   GLY G 306     111.818 112.090 137.809  1.00                 N  
ATOM   2223  CA  GLY G 306     111.908 111.104 136.748  1.00                 C  
ATOM   2224  C   GLY G 306     110.546 110.735 136.196  1.00                 C  
ATOM   2225  O   GLY G 306     110.353 110.676 134.982  1.00                 O  
ATOM   2226  N   VAL G 307     109.568 110.549 137.080  1.00                 N  
ATOM   2227  CA  VAL G 307     108.234 110.200 136.616  1.00                 C  
ATOM   2228  C   VAL G 307     107.567 111.407 135.979  1.00                 C  
ATOM   2229  O   VAL G 307     106.796 111.259 135.022  1.00                 O  
ATOM   2230  CB  VAL G 307     107.363 109.652 137.762  1.00                 C  
ATOM   2231  CG1 VAL G 307     105.927 109.467 137.298  1.00                 C  
ATOM   2232  CG2 VAL G 307     107.932 108.342 138.284  1.00                 C  
ATOM   2233  N   ARG G 308     107.901 112.614 136.455  1.00                 N  
ATOM   2234  CA  ARG G 308     107.446 113.852 135.818  1.00                 C  
ATOM   2235  C   ARG G 308     107.881 113.921 134.362  1.00                 C  
ATOM   2236  O   ARG G 308     107.050 114.079 133.462  1.00                 O  
ATOM   2237  CB  ARG G 308     107.974 115.071 136.577  1.00                 C  
ATOM   2238  CD  ARG G 308     107.816 116.564 138.589  1.00                 C  
ATOM   2239  NE  ARG G 308     107.290 116.728 139.942  1.00                 N  
ATOM   2240  CG  ARG G 308     107.344 115.270 137.946  1.00                 C  
ATOM   2241  CZ  ARG G 308     107.937 116.363 141.044  1.00                 C  
ATOM   2242  NH1 ARG G 308     107.379 116.551 142.232  1.00                 N  
ATOM   2243  NH2 ARG G 308     109.139 115.812 140.955  1.00                 N  
ATOM   2244  N   VAL G 309     109.176 113.746 134.104  1.00                 N  
ATOM   2245  CA  VAL G 309     109.659 113.882 132.736  1.00                 C  
ATOM   2246  C   VAL G 309     109.309 112.669 131.869  1.00                 C  
ATOM   2247  O   VAL G 309     109.111 112.829 130.656  1.00                 O  
ATOM   2248  CB  VAL G 309     111.182 114.106 132.695  1.00                 C  
ATOM   2249  CG1 VAL G 309     111.919 112.825 133.056  1.00                 C  
ATOM   2250  CG2 VAL G 309     111.611 114.602 131.322  1.00                 C  
ATOM   2251  N   VAL G 310     109.137 111.477 132.453  1.00                 N  
ATOM   2252  CA  VAL G 310     108.681 110.329 131.670  1.00                 C  
ATOM   2253  C   VAL G 310     107.238 110.523 131.227  1.00                 C  
ATOM   2254  O   VAL G 310     106.909 110.319 130.053  1.00                 O  
ATOM   2255  CB  VAL G 310     108.819 109.015 132.462  1.00                 C  
ATOM   2256  CG1 VAL G 310     108.171 107.866 131.704  1.00                 C  
ATOM   2257  CG2 VAL G 310     110.282 108.714 132.744  1.00                 C  
ATOM   2258  N   THR G 311     106.364 110.945 132.151  1.00                 N  
ATOM   2259  CA  THR G 311     104.981 111.261 131.807  1.00                 C  
ATOM   2260  C   THR G 311     104.904 112.401 130.803  1.00                 C  
ATOM   2261  O   THR G 311     104.061 112.378 129.896  1.00                 O  
ATOM   2262  CB  THR G 311     104.159 111.630 133.056  1.00                 C  
ATOM   2263  OG1 THR G 311     104.121 110.514 133.954  1.00                 O  
ATOM   2264  CG2 THR G 311     102.733 111.990 132.668  1.00                 C  
ATOM   2265  N   GLY G 312     105.815 113.365 130.915  1.00                 N  
ATOM   2266  CA  GLY G 312     105.930 114.450 129.968  1.00                 C  
ATOM   2267  C   GLY G 312     106.209 114.010 128.552  1.00                 C  
ATOM   2268  O   GLY G 312     105.432 114.332 127.650  1.00                 O  
ATOM   2269  N   ILE G 313     107.293 113.257 128.344  1.00                 N  
ATOM   2270  CA  ILE G 313     107.610 112.824 126.986  1.00                 C  
ATOM   2271  C   ILE G 313     106.610 111.792 126.502  1.00                 C  
ATOM   2272  O   ILE G 313     106.351 111.702 125.298  1.00                 O  
ATOM   2273  CB  ILE G 313     109.039 112.257 126.893  1.00                 C  
ATOM   2274  CD1 ILE G 313     110.478 110.259 127.552  1.00                 C  
ATOM   2275  CG1 ILE G 313     109.163 110.984 127.733  1.00                 C  
ATOM   2276  CG2 ILE G 313     110.057 113.309 127.305  1.00                 C  
ATOM   2277  N   SER G 314     105.987 111.044 127.418  1.00                 N  
ATOM   2278  CA  SER G 314     104.991 110.054 127.026  1.00                 C  
ATOM   2279  C   SER G 314     103.751 110.717 126.458  1.00                 C  
ATOM   2280  O   SER G 314     103.328 110.393 125.349  1.00                 O  
ATOM   2281  CB  SER G 314     104.614 109.172 128.218  1.00                 C  
ATOM   2282  OG  SER G 314     105.714 108.384 128.638  1.00                 O  
ATOM   2283  N   PHE G 315     103.168 111.667 127.190  1.00                 N  
ATOM   2284  CA  PHE G 315     101.992 112.350 126.667  1.00                 C  
ATOM   2285  C   PHE G 315     102.326 113.311 125.539  1.00                 C  
ATOM   2286  O   PHE G 315     101.463 113.563 124.696  1.00                 O  
ATOM   2287  CB  PHE G 315     101.275 113.113 127.783  1.00                 C  
ATOM   2288  CG  PHE G 315     100.556 112.225 128.758  1.00                 C  
ATOM   2289  CZ  PHE G 315      99.220 110.582 130.558  1.00                 C  
ATOM   2290  CD1 PHE G 315     101.057 112.022 130.032  1.00                 C  
ATOM   2291  CE1 PHE G 315     100.396 111.206 130.929  1.00                 C  
ATOM   2292  CD2 PHE G 315      99.377 111.593 128.402  1.00                 C  
ATOM   2293  CE2 PHE G 315      98.715 110.777 129.299  1.00                 C  
ATOM   2294  N   GLY G 316     103.564 113.793 125.450  1.00                 N  
ATOM   2295  CA  GLY G 316     103.960 114.528 124.263  1.00                 C  
ATOM   2296  C   GLY G 316     104.002 113.653 123.023  1.00                 C  
ATOM   2297  O   GLY G 316     103.520 114.048 121.959  1.00                 O  
ATOM   2298  N   PHE G 317     104.551 112.443 123.146  1.00                 N  
ATOM   2299  CA  PHE G 317     104.565 111.527 122.012  1.00                 C  
ATOM   2300  C   PHE G 317     103.171 110.999 121.696  1.00                 C  
ATOM   2301  O   PHE G 317     102.868 110.725 120.532  1.00                 O  
ATOM   2302  CB  PHE G 317     105.513 110.356 122.281  1.00                 C  
ATOM   2303  CG  PHE G 317     106.967 110.727 122.221  1.00                 C  
ATOM   2304  CZ  PHE G 317     109.657 111.415 122.103  1.00                 C  
ATOM   2305  CD1 PHE G 317     107.748 110.709 123.363  1.00                 C  
ATOM   2306  CE1 PHE G 317     109.086 111.051 123.308  1.00                 C  
ATOM   2307  CD2 PHE G 317     107.553 111.094 121.023  1.00                 C  
ATOM   2308  CE2 PHE G 317     108.891 111.436 120.968  1.00                 C  
ATOM   2309  N   VAL G 318     102.318 110.852 122.712  1.00                 N  
ATOM   2310  CA  VAL G 318     100.921 110.515 122.469  1.00                 C  
ATOM   2311  C   VAL G 318     100.244 111.622 121.678  1.00                 C  
ATOM   2312  O   VAL G 318      99.508 111.353 120.723  1.00                 O  
ATOM   2313  CB  VAL G 318     100.164 110.261 123.786  1.00                 C  
ATOM   2314  CG1 VAL G 318      98.673 110.121 123.525  1.00                 C  
ATOM   2315  CG2 VAL G 318     100.706 109.021 124.481  1.00                 C  
ATOM   2316  N   PHE G 319     100.529 112.880 122.022  1.00                 N  
ATOM   2317  CA  PHE G 319     100.014 113.998 121.238  1.00                 C  
ATOM   2318  C   PHE G 319     100.543 113.971 119.814  1.00                 C  
ATOM   2319  O   PHE G 319      99.797 114.252 118.872  1.00                 O  
ATOM   2320  CB  PHE G 319     100.375 115.329 121.901  1.00                 C  
ATOM   2321  CG  PHE G 319      99.867 116.533 121.161  1.00                 C  
ATOM   2322  CZ  PHE G 319      98.932 118.761 119.787  1.00                 C  
ATOM   2323  CD1 PHE G 319      98.542 116.920 121.266  1.00                 C  
ATOM   2324  CE1 PHE G 319      98.074 118.027 120.584  1.00                 C  
ATOM   2325  CD2 PHE G 319     100.713 117.278 120.359  1.00                 C  
ATOM   2326  CE2 PHE G 319     100.245 118.385 119.677  1.00                 C  
ATOM   2327  N   TYR G 320     101.816 113.606 119.638  1.00                 N  
ATOM   2328  CA  TYR G 320     102.384 113.561 118.294  1.00                 C  
ATOM   2329  C   TYR G 320     101.746 112.472 117.450  1.00                 C  
ATOM   2330  O   TYR G 320     101.432 112.697 116.277  1.00                 O  
ATOM   2331  CB  TYR G 320     103.897 113.345 118.359  1.00                 C  
ATOM   2332  CG  TYR G 320     104.572 113.329 117.006  1.00                 C  
ATOM   2333  OH  TYR G 320     106.428 113.301 113.285  1.00                 O  
ATOM   2334  CZ  TYR G 320     105.814 113.308 114.516  1.00                 C  
ATOM   2335  CD1 TYR G 320     104.821 114.511 116.321  1.00                 C  
ATOM   2336  CE1 TYR G 320     105.438 114.506 115.084  1.00                 C  
ATOM   2337  CD2 TYR G 320     104.958 112.131 116.418  1.00                 C  
ATOM   2338  CE2 TYR G 320     105.576 112.107 115.182  1.00                 C  
ATOM   2339  N   VAL G 321     101.533 111.293 118.032  1.00                 N  
ATOM   2340  CA  VAL G 321     100.995 110.203 117.236  1.00                 C  
ATOM   2341  C   VAL G 321      99.512 110.416 116.965  1.00                 C  
ATOM   2342  O   VAL G 321      99.045 110.138 115.856  1.00                 O  
ATOM   2343  CB  VAL G 321     101.215 108.842 117.921  1.00                 C  
ATOM   2344  CG1 VAL G 321     102.700 108.575 118.111  1.00                 C  
ATOM   2345  CG2 VAL G 321     100.487 108.793 119.256  1.00                 C  
ATOM   2346  N   LEU G 322      98.765 110.999 117.914  1.00                 N  
ATOM   2347  CA  LEU G 322      97.358 111.275 117.650  1.00                 C  
ATOM   2348  C   LEU G 322      97.208 112.399 116.641  1.00                 C  
ATOM   2349  O   LEU G 322      96.343 112.329 115.766  1.00                 O  
ATOM   2350  CB  LEU G 322      96.629 111.628 118.948  1.00                 C  
ATOM   2351  CG  LEU G 322      96.464 110.496 119.963  1.00                 C  
ATOM   2352  CD1 LEU G 322      95.884 111.022 121.267  1.00                 C  
ATOM   2353  CD2 LEU G 322      95.583 109.392 119.399  1.00                 C  
ATOM   2354  N   ASP G 323      98.099 113.390 116.694  1.00                 N  
ATOM   2355  CA  ASP G 323      98.108 114.464 115.711  1.00                 C  
ATOM   2356  C   ASP G 323      98.405 113.933 114.315  1.00                 C  
ATOM   2357  O   ASP G 323      97.584 114.058 113.397  1.00                 O  
ATOM   2358  CB  ASP G 323      99.134 115.532 116.094  1.00                 C  
ATOM   2359  CG  ASP G 323      99.106 116.728 115.162  1.00                 C  
ATOM   2360  OD1 ASP G 323      98.060 117.407 115.100  1.00                 O  
ATOM   2361  OD2 ASP G 323     100.130 116.985 114.495  1.00                 O  
ATOM   2362  N   GLN G 324      99.556 113.290 114.150  1.00                 N  
ATOM   2363  CA  GLN G 324     100.006 112.862 112.837  1.00                 C  
ATOM   2364  C   GLN G 324      99.386 111.553 112.370  1.00                 C  
ATOM   2365  O   GLN G 324      99.744 111.082 111.289  1.00                 O  
ATOM   2366  CB  GLN G 324     101.529 112.716 112.814  1.00                 C  
ATOM   2367  CD  GLN G 324     101.980 115.085 112.063  1.00                 C  
ATOM   2368  CG  GLN G 324     102.281 114.008 113.087  1.00                 C  
ATOM   2369  OE1 GLN G 324     102.127 114.870 110.860  1.00                 O  
ATOM   2370  NE2 GLN G 324     101.555 116.250 112.539  1.00                 N  
ATOM   2371  N   ILE G 325      98.480 110.946 113.133  1.00                 N  
ATOM   2372  CA  ILE G 325      97.604 109.950 112.535  1.00                 C  
ATOM   2373  C   ILE G 325      96.272 110.602 112.219  1.00                 C  
ATOM   2374  O   ILE G 325      95.869 110.657 111.056  1.00                 O  
ATOM   2375  CB  ILE G 325      97.422 108.731 113.459  1.00                 C  
ATOM   2376  CD1 ILE G 325      98.722 106.948 114.734  1.00                 C  
ATOM   2377  CG1 ILE G 325      98.755 108.005 113.653  1.00                 C  
ATOM   2378  CG2 ILE G 325      96.346 107.805 112.912  1.00                 C  
ATOM   2379  N   PHE G 326      95.595 111.132 113.242  1.00                 N  
ATOM   2380  CA  PHE G 326      94.214 111.561 113.102  1.00                 C  
ATOM   2381  C   PHE G 326      94.053 112.813 112.249  1.00                 C  
ATOM   2382  O   PHE G 326      92.915 113.185 111.947  1.00                 O  
ATOM   2383  CB  PHE G 326      93.590 111.816 114.476  1.00                 C  
ATOM   2384  CG  PHE G 326      93.332 110.564 115.266  1.00                 C  
ATOM   2385  CZ  PHE G 326      92.849 108.248 116.724  1.00                 C  
ATOM   2386  CD1 PHE G 326      94.184 110.186 116.288  1.00                 C  
ATOM   2387  CE1 PHE G 326      93.947 109.035 117.015  1.00                 C  
ATOM   2388  CD2 PHE G 326      92.238 109.766 114.986  1.00                 C  
ATOM   2389  CE2 PHE G 326      92.000 108.614 115.713  1.00                 C  
ATOM   2390  N   GLY G 327      95.141 113.469 111.851  1.00                 N  
ATOM   2391  CA  GLY G 327      95.090 114.360 110.722  1.00                 C  
ATOM   2392  C   GLY G 327      94.949 113.576 109.433  1.00                 C  
ATOM   2393  O   GLY G 327      93.904 113.590 108.780  1.00                 O  
ATOM   2394  N   PRO G 328      96.000 112.843 109.052  1.00                 N  
ATOM   2395  CA  PRO G 328      95.920 111.987 107.858  1.00                 C  
ATOM   2396  C   PRO G 328      94.962 110.805 107.955  1.00                 C  
ATOM   2397  O   PRO G 328      94.783 110.114 106.948  1.00                 O  
ATOM   2398  CB  PRO G 328      97.349 111.472 107.675  1.00                 C  
ATOM   2399  CD  PRO G 328      97.385 112.909 109.589  1.00                 C  
ATOM   2400  CG  PRO G 328      98.197 112.456 108.408  1.00                 C  
ATOM   2401  N   LEU G 329      94.329 110.539 109.099  1.00                 N  
ATOM   2402  CA  LEU G 329      93.340 109.467 109.161  1.00                 C  
ATOM   2403  C   LEU G 329      92.030 109.847 108.484  1.00                 C  
ATOM   2404  O   LEU G 329      91.205 108.964 108.231  1.00                 O  
ATOM   2405  CB  LEU G 329      93.066 109.074 110.614  1.00                 C  
ATOM   2406  CG  LEU G 329      92.076 107.928 110.831  1.00                 C  
ATOM   2407  CD1 LEU G 329      92.575 106.654 110.167  1.00                 C  
ATOM   2408  CD2 LEU G 329      91.842 107.694 112.316  1.00                 C  
ATOM   2409  N   THR G 330      91.852 111.113 108.109  1.00                 N  
ATOM   2410  CA  THR G 330      90.617 111.577 107.490  1.00                 C  
ATOM   2411  C   THR G 330      90.462 111.045 106.073  1.00                 C  
ATOM   2412  O   THR G 330      90.599 111.793 105.100  1.00                 O  
ATOM   2413  CB  THR G 330      90.544 113.115 107.460  1.00                 C  
ATOM   2414  OG1 THR G 330      91.712 113.639 106.816  1.00                 O  
ATOM   2415  CG2 THR G 330      90.476 113.673 108.873  1.00                 C  
ATOM   2416  N   LEU G 331      90.210 109.753 105.956  1.00                 N  
ATOM   2417  CA  LEU G 331      90.013 109.066 104.690  1.00                 C  
ATOM   2418  C   LEU G 331      88.781 108.175 104.676  1.00                 C  
ATOM   2419  O   LEU G 331      88.133 108.065 103.634  1.00                 O  
ATOM   2420  CB  LEU G 331      91.240 108.221 104.342  1.00                 C  
ATOM   2421  CG  LEU G 331      92.544 108.985 104.103  1.00                 C  
ATOM   2422  CD1 LEU G 331      93.700 108.021 103.883  1.00                 C  
ATOM   2423  CD2 LEU G 331      92.406 109.926 102.916  1.00                 C  
ATOM   2424  N   VAL G 332      88.449 107.534 105.801  1.00                 N  
ATOM   2425  CA  VAL G 332      87.456 106.460 105.790  1.00                 C  
ATOM   2426  C   VAL G 332      86.057 107.028 105.596  1.00                 C  
ATOM   2427  O   VAL G 332      85.399 106.774 104.580  1.00                 O  
ATOM   2428  CB  VAL G 332      87.513 105.625 107.083  1.00                 C  
ATOM   2429  CG1 VAL G 332      86.354 104.642 107.134  1.00                 C  
ATOM   2430  CG2 VAL G 332      88.842 104.892 107.185  1.00                 C  
ATOM   2431  N   TYR G 333      85.590 107.818 106.555  1.00                 N  
ATOM   2432  CA  TYR G 333      84.368 108.570 106.329  1.00                 C  
ATOM   2433  C   TYR G 333      84.646 109.864 105.585  1.00                 C  
ATOM   2434  O   TYR G 333      83.741 110.404 104.940  1.00                 O  
ATOM   2435  CB  TYR G 333      83.670 108.870 107.657  1.00                 C  
ATOM   2436  CG  TYR G 333      83.086 107.650 108.332  1.00                 C  
ATOM   2437  OH  TYR G 333      81.492 104.293 110.197  1.00                 O  
ATOM   2438  CZ  TYR G 333      82.018 105.404 109.579  1.00                 C  
ATOM   2439  CD1 TYR G 333      83.766 107.012 109.362  1.00                 C  
ATOM   2440  CE1 TYR G 333      83.240 105.896 109.984  1.00                 C  
ATOM   2441  CD2 TYR G 333      81.856 107.139 107.937  1.00                 C  
ATOM   2442  CE2 TYR G 333      81.314 106.024 108.548  1.00                 C  
ATOM   2443  N   GLY G 334      85.892 110.332 105.607  1.00                 N  
ATOM   2444  CA  GLY G 334      86.180 111.681 105.181  1.00                 C  
ATOM   2445  C   GLY G 334      85.564 112.603 106.204  1.00                 C  
ATOM   2446  O   GLY G 334      84.718 113.439 105.875  1.00                 O  
ATOM   2447  N   ILE G 335      85.977 112.427 107.458  1.00                 N  
ATOM   2448  CA  ILE G 335      85.416 113.103 108.627  1.00                 C  
ATOM   2449  C   ILE G 335      85.749 114.587 108.475  1.00                 C  
ATOM   2450  O   ILE G 335      86.732 114.913 107.787  1.00                 O  
ATOM   2451  CB  ILE G 335      85.966 112.512 109.939  1.00                 C  
ATOM   2452  CD1 ILE G 335      88.066 112.398 111.379  1.00                 C  
ATOM   2453  CG1 ILE G 335      87.481 112.710 110.019  1.00                 C  
ATOM   2454  CG2 ILE G 335      85.578 111.047 110.066  1.00                 C  
ATOM   2455  N   PRO G 336      84.916 115.506 108.974  1.00                 N  
ATOM   2456  CA  PRO G 336      85.190 116.945 108.818  1.00                 C  
ATOM   2457  C   PRO G 336      86.528 117.358 109.403  1.00                 C  
ATOM   2458  O   PRO G 336      86.990 116.792 110.405  1.00                 O  
ATOM   2459  CB  PRO G 336      84.040 117.624 109.564  1.00                 C  
ATOM   2460  CD  PRO G 336      83.597 115.274 109.677  1.00                 C  
ATOM   2461  CG  PRO G 336      82.937 116.619 109.545  1.00                 C  
ATOM   2462  N   PRO G 337      87.207 118.307 108.754  1.00                 N  
ATOM   2463  CA  PRO G 337      88.565 118.661 109.177  1.00                 C  
ATOM   2464  C   PRO G 337      88.614 119.388 110.498  1.00                 C  
ATOM   2465  O   PRO G 337      89.655 119.334 111.161  1.00                 O  
ATOM   2466  CB  PRO G 337      89.080 119.561 108.052  1.00                 C  
ATOM   2467  CD  PRO G 337      86.799 119.061 107.528  1.00                 C  
ATOM   2468  CG  PRO G 337      87.848 120.134 107.438  1.00                 C  
ATOM   2469  N   ILE G 338      87.531 120.055 110.901  1.00                 N  
ATOM   2470  CA  ILE G 338      87.450 120.588 112.256  1.00                 C  
ATOM   2471  C   ILE G 338      87.537 119.458 113.271  1.00                 C  
ATOM   2472  O   ILE G 338      88.272 119.552 114.261  1.00                 O  
ATOM   2473  CB  ILE G 338      86.158 121.399 112.467  1.00                 C  
ATOM   2474  CD1 ILE G 338      84.863 123.400 111.562  1.00                 C  
ATOM   2475  CG1 ILE G 338      86.194 122.685 111.638  1.00                 C  
ATOM   2476  CG2 ILE G 338      85.944 121.684 113.946  1.00                 C  
ATOM   2477  N   ILE G 339      86.851 118.346 112.997  1.00                 N  
ATOM   2478  CA  ILE G 339      86.948 117.163 113.850  1.00                 C  
ATOM   2479  C   ILE G 339      88.356 116.591 113.807  1.00                 C  
ATOM   2480  O   ILE G 339      88.975 116.336 114.850  1.00                 O  
ATOM   2481  CB  ILE G 339      85.924 116.087 113.442  1.00                 C  
ATOM   2482  CD1 ILE G 339      83.426 115.711 113.105  1.00                 C  
ATOM   2483  CG1 ILE G 339      84.501 116.566 113.738  1.00                 C  
ATOM   2484  CG2 ILE G 339      86.234 114.768 114.132  1.00                 C  
ATOM   2485  N   GLY G 340      88.897 116.423 112.598  1.00                 N  
ATOM   2486  CA  GLY G 340      90.205 115.816 112.419  1.00                 C  
ATOM   2487  C   GLY G 340      91.355 116.617 112.989  1.00                 C  
ATOM   2488  O   GLY G 340      92.394 116.040 113.317  1.00                 O  
ATOM   2489  N   ALA G 341      91.190 117.928 113.125  1.00                 N  
ATOM   2490  CA  ALA G 341      92.225 118.775 113.694  1.00                 C  
ATOM   2491  C   ALA G 341      92.038 119.036 115.179  1.00                 C  
ATOM   2492  O   ALA G 341      93.030 119.115 115.909  1.00                 O  
ATOM   2493  CB  ALA G 341      92.282 120.107 112.962  1.00                 C  
ATOM   2494  N   LEU G 342      90.800 119.171 115.656  1.00                 N  
ATOM   2495  CA  LEU G 342      90.574 119.311 117.084  1.00                 C  
ATOM   2496  C   LEU G 342      90.708 118.005 117.843  1.00                 C  
ATOM   2497  O   LEU G 342      90.770 118.045 119.075  1.00                 O  
ATOM   2498  CB  LEU G 342      89.187 119.900 117.352  1.00                 C  
ATOM   2499  CG  LEU G 342      88.949 121.326 116.853  1.00                 C  
ATOM   2500  CD1 LEU G 342      87.501 121.737 117.072  1.00                 C  
ATOM   2501  CD2 LEU G 342      89.887 122.302 117.547  1.00                 C  
ATOM   2502  N   LEU G 343      90.715 116.866 117.153  1.00                 N  
ATOM   2503  CA  LEU G 343      90.787 115.582 117.847  1.00                 C  
ATOM   2504  C   LEU G 343      92.056 115.363 118.680  1.00                 C  
ATOM   2505  O   LEU G 343      91.937 114.752 119.756  1.00                 O  
ATOM   2506  CB  LEU G 343      90.674 114.427 116.850  1.00                 C  
ATOM   2507  CG  LEU G 343      90.717 113.016 117.440  1.00                 C  
ATOM   2508  CD1 LEU G 343      89.568 112.804 118.413  1.00                 C  
ATOM   2509  CD2 LEU G 343      90.675 111.970 116.336  1.00                 C  
ATOM   2510  N   PRO G 344      93.254 115.824 118.309  1.00                 N  
ATOM   2511  CA  PRO G 344      94.348 115.824 119.287  1.00                 C  
ATOM   2512  C   PRO G 344      94.387 117.031 120.212  1.00                 C  
ATOM   2513  O   PRO G 344      95.354 117.167 120.964  1.00                 O  
ATOM   2514  CB  PRO G 344      95.613 115.790 118.427  1.00                 C  
ATOM   2515  CD  PRO G 344      93.818 116.239 116.909  1.00                 C  
ATOM   2516  CG  PRO G 344      95.254 116.566 117.204  1.00                 C  
ATOM   2517  N   SER G 345      93.396 117.920 120.181  1.00                 N  
ATOM   2518  CA  SER G 345      93.375 119.069 121.080  1.00                 C  
ATOM   2519  C   SER G 345      92.178 119.068 122.016  1.00                 C  
ATOM   2520  O   SER G 345      92.353 119.183 123.234  1.00                 O  
ATOM   2521  CB  SER G 345      93.384 120.374 120.282  1.00                 C  
ATOM   2522  OG  SER G 345      93.341 121.499 121.142  1.00                 O  
ATOM   2523  N   ALA G 346      90.961 118.941 121.483  1.00                 N  
ATOM   2524  CA  ALA G 346      89.778 118.910 122.337  1.00                 C  
ATOM   2525  C   ALA G 346      89.713 117.620 123.143  1.00                 C  
ATOM   2526  O   ALA G 346      89.374 117.637 124.332  1.00                 O  
ATOM   2527  CB  ALA G 346      88.517 119.067 121.502  1.00                 C  
ATOM   2528  N   SER G 347      90.092 116.499 122.540  1.00                 N  
ATOM   2529  CA  SER G 347      90.122 115.237 123.263  1.00                 C  
ATOM   2530  C   SER G 347      91.406 115.043 124.065  1.00                 C  
ATOM   2531  O   SER G 347      91.708 113.925 124.490  1.00                 O  
ATOM   2532  CB  SER G 347      89.952 114.062 122.298  1.00                 C  
ATOM   2533  OG  SER G 347      88.678 114.092 121.678  1.00                 O  
ATOM   2534  N   PHE G 348      92.161 116.110 124.273  1.00                 N  
ATOM   2535  CA  PHE G 348      93.272 116.174 125.205  1.00                 C  
ATOM   2536  C   PHE G 348      92.971 117.150 126.325  1.00                 C  
ATOM   2537  O   PHE G 348      93.333 116.925 127.485  1.00                 O  
ATOM   2538  CB  PHE G 348      94.558 116.575 124.479  1.00                 C  
ATOM   2539  CG  PHE G 348      95.767 116.623 125.369  1.00                 C  
ATOM   2540  CZ  PHE G 348      98.004 116.717 127.017  1.00                 C  
ATOM   2541  CD1 PHE G 348      96.375 115.456 125.798  1.00                 C  
ATOM   2542  CE1 PHE G 348      97.487 115.499 126.617  1.00                 C  
ATOM   2543  CD2 PHE G 348      96.296 117.834 125.778  1.00                 C  
ATOM   2544  CE2 PHE G 348      97.408 117.878 126.597  1.00                 C  
ATOM   2545  N   PHE G 349      92.252 118.214 125.966  1.00                 N  
ATOM   2546  CA  PHE G 349      91.486 119.008 126.920  1.00                 C  
ATOM   2547  C   PHE G 349      90.562 118.139 127.758  1.00                 C  
ATOM   2548  O   PHE G 349      90.393 118.380 128.955  1.00                 O  
ATOM   2549  CB  PHE G 349      90.671 120.080 126.193  1.00                 C  
ATOM   2550  CG  PHE G 349      89.837 120.931 127.107  1.00                 C  
ATOM   2551  CZ  PHE G 349      88.288 122.502 128.797  1.00                 C  
ATOM   2552  CD1 PHE G 349      90.408 121.970 127.821  1.00                 C  
ATOM   2553  CE1 PHE G 349      89.640 122.753 128.662  1.00                 C  
ATOM   2554  CD2 PHE G 349      88.482 120.693 127.253  1.00                 C  
ATOM   2555  CE2 PHE G 349      87.714 121.476 128.094  1.00                 C  
ATOM   2556  N   LEU G 350      89.964 117.115 127.143  1.00                 N  
ATOM   2557  CA  LEU G 350      89.032 116.247 127.857  1.00                 C  
ATOM   2558  C   LEU G 350      89.740 115.405 128.913  1.00                 C  
ATOM   2559  O   LEU G 350      89.250 115.288 130.042  1.00                 O  
ATOM   2560  CB  LEU G 350      88.293 115.333 126.877  1.00                 C  
ATOM   2561  CG  LEU G 350      87.289 114.354 127.489  1.00                 C  
ATOM   2562  CD1 LEU G 350      86.192 115.102 128.230  1.00                 C  
ATOM   2563  CD2 LEU G 350      86.688 113.460 126.416  1.00                 C  
ATOM   2564  N   ILE G 351      90.871 114.783 128.559  1.00                 N  
ATOM   2565  CA  ILE G 351      91.584 113.968 129.541  1.00                 C  
ATOM   2566  C   ILE G 351      92.164 114.855 130.634  1.00                 C  
ATOM   2567  O   ILE G 351      92.172 114.471 131.816  1.00                 O  
ATOM   2568  CB  ILE G 351      92.696 113.133 128.880  1.00                 C  
ATOM   2569  CD1 ILE G 351      92.136 111.023 130.196  1.00                 C  
ATOM   2570  CG1 ILE G 351      93.190 112.048 129.840  1.00                 C  
ATOM   2571  CG2 ILE G 351      93.829 114.032 128.410  1.00                 C  
ATOM   2572  N   SER G 352      92.544 116.087 130.287  1.00                 N  
ATOM   2573  CA  SER G 352      92.955 117.048 131.302  1.00                 C  
ATOM   2574  C   SER G 352      91.815 117.397 132.252  1.00                 C  
ATOM   2575  O   SER G 352      92.005 117.460 133.473  1.00                 O  
ATOM   2576  CB  SER G 352      93.487 118.324 130.647  1.00                 C  
ATOM   2577  OG  SER G 352      93.899 119.265 131.624  1.00                 O  
ATOM   2578  N   LEU G 353      90.617 117.590 131.705  1.00                 N  
ATOM   2579  CA  LEU G 353      89.460 117.976 132.502  1.00                 C  
ATOM   2580  C   LEU G 353      89.012 116.841 133.411  1.00                 C  
ATOM   2581  O   LEU G 353      88.585 117.078 134.551  1.00                 O  
ATOM   2582  CB  LEU G 353      88.305 118.407 131.596  1.00                 C  
ATOM   2583  CG  LEU G 353      87.031 118.878 132.300  1.00                 C  
ATOM   2584  CD1 LEU G 353      87.320 120.074 133.194  1.00                 C  
ATOM   2585  CD2 LEU G 353      85.953 119.225 131.284  1.00                 C  
ATOM   2586  N   TRP G 354      89.132 115.606 132.930  1.00                 N  
ATOM   2587  CA  TRP G 354      88.807 114.455 133.759  1.00                 C  
ATOM   2588  C   TRP G 354      89.801 114.295 134.893  1.00                 C  
ATOM   2589  O   TRP G 354      89.414 113.969 136.018  1.00                 O  
ATOM   2590  CB  TRP G 354      88.768 113.180 132.914  1.00                 C  
ATOM   2591  CG  TRP G 354      87.571 113.091 132.018  1.00                 C  
ATOM   2592  CD1 TRP G 354      87.560 113.157 130.655  1.00                 C  
ATOM   2593  NE1 TRP G 354      86.275 113.037 130.184  1.00                 N  
ATOM   2594  CD2 TRP G 354      86.207 112.919 132.423  1.00                 C  
ATOM   2595  CE2 TRP G 354      85.426 112.889 131.253  1.00                 C  
ATOM   2596  CH2 TRP G 354      83.445 112.606 132.505  1.00                 C  
ATOM   2597  CZ2 TRP G 354      84.042 112.733 131.282  1.00                 C  
ATOM   2598  CE3 TRP G 354      85.570 112.786 133.660  1.00                 C  
ATOM   2599  CZ3 TRP G 354      84.197 112.632 133.685  1.00                 C  
ATOM   2600  N   LEU G 355      91.087 114.530 134.627  1.00                 N  
ATOM   2601  CA  LEU G 355      92.053 114.460 135.719  1.00                 C  
ATOM   2602  C   LEU G 355      91.882 115.612 136.698  1.00                 C  
ATOM   2603  O   LEU G 355      92.267 115.488 137.865  1.00                 O  
ATOM   2604  CB  LEU G 355      93.482 114.455 135.171  1.00                 C  
ATOM   2605  CG  LEU G 355      93.895 113.221 134.367  1.00                 C  
ATOM   2606  CD1 LEU G 355      95.282 113.409 133.770  1.00                 C  
ATOM   2607  CD2 LEU G 355      93.858 111.975 135.238  1.00                 C  
ATOM   2608  N   LEU G 356      91.309 116.732 136.250  1.00                 N  
ATOM   2609  CA  LEU G 356      90.914 117.777 137.191  1.00                 C  
ATOM   2610  C   LEU G 356      89.800 117.300 138.109  1.00                 C  
ATOM   2611  O   LEU G 356      89.971 117.247 139.332  1.00                 O  
ATOM   2612  CB  LEU G 356      90.471 119.034 136.440  1.00                 C  
ATOM   2613  CG  LEU G 356      90.014 120.213 137.302  1.00                 C  
ATOM   2614  CD1 LEU G 356      91.140 120.684 138.210  1.00                 C  
ATOM   2615  CD2 LEU G 356      89.523 121.358 136.430  1.00                 C  
ATOM   2616  N   MET G 357      88.647 116.940 137.544  1.00                 N  
ATOM   2617  CA  MET G 357      87.472 116.648 138.358  1.00                 C  
ATOM   2618  C   MET G 357      87.366 115.175 138.746  1.00                 C  
ATOM   2619  O   MET G 357      86.273 114.705 139.079  1.00                 O  
ATOM   2620  CB  MET G 357      86.195 117.064 137.625  1.00                 C  
ATOM   2621  SD  MET G 357      86.176 119.563 138.822  1.00                 S  
ATOM   2622  CE  MET G 357      84.601 119.163 139.575  1.00                 C  
ATOM   2623  CG  MET G 357      86.106 118.553 137.330  1.00                 C  
ATOM   2624  N   ARG G 358      88.477 114.431 138.707  1.00                 N  
ATOM   2625  CA  ARG G 358      88.432 113.014 139.054  1.00                 C  
ATOM   2626  C   ARG G 358      88.196 112.786 140.544  1.00                 C  
ATOM   2627  O   ARG G 358      87.391 111.927 140.917  1.00                 O  
ATOM   2628  CB  ARG G 358      89.728 112.318 138.634  1.00                 C  
ATOM   2629  CD  ARG G 358      88.681 110.082 138.184  1.00                 C  
ATOM   2630  NE  ARG G 358      88.726 108.644 138.442  1.00                 N  
ATOM   2631  CG  ARG G 358      89.763 110.831 138.945  1.00                 C  
ATOM   2632  CZ  ARG G 358      87.751 107.798 138.126  1.00                 C  
ATOM   2633  NH1 ARG G 358      87.880 106.507 138.398  1.00                 N  
ATOM   2634  NH2 ARG G 358      86.650 108.245 137.538  1.00                 N  
ATOM   2635  N   LYS G 359      88.876 113.531 141.406  1.00                 N  
ATOM   2636  CA  LYS G 359      88.649 113.406 142.841  1.00                 C  
ATOM   2637  C   LYS G 359      88.515 114.774 143.499  1.00                 C  
ATOM   2638  O   LYS G 359      88.228 114.872 144.693  1.00                 O  
ATOM   2639  CB  LYS G 359      89.785 112.618 143.497  1.00                 C  
ATOM   2640  CD  LYS G 359      91.014 110.444 143.743  1.00                 C  
ATOM   2641  CE  LYS G 359      91.126 109.004 143.267  1.00                 C  
ATOM   2642  CG  LYS G 359      89.906 111.183 143.010  1.00                 C  
ATOM   2643  NZ  LYS G 359      92.229 108.277 143.952  1.00                 N  
TER
