# Supplementary material for: Large-scale discovery of protein interactions at residue resolution using co-evolution calculated from genomic sequences
Source: Nat Commun. 2021 Mar 2;12:1396. doi: 10.1038/s41467-021-21636-z (PMC7925567; doi:10.1038/s41467-021-21636-z)
Supplement: Supplementary file 13 — Supplementary Data 11 [file 41467_2021_21636_MOESM13_ESM.zip › supplementary_prediction/membrane088588_YAJC_LPTG/membrane088588_YAJC_ECOLI_LPTG_ECOLI_inter_ecs.csv]

X	Unnamed..0.1	A_i	A_j	cn	dist	dist_intra	dist_multimer	fn	i	j	segmentwise_precision	probability	segment_i	segment_j	precision	evcomplex_raw	X_e_i	X_e_j	intra_enrich_max	intra_enrich_min	Z_score	inter_relative_rank_longrange	asa_i	asa_j	asa_max	asa_min	conservation_i	conservation_j	conservation_max	conservation_min	f_hydrophilicity	enrichment_5	enrichment_10	evcomplex_normed	residue_prediction_strucaware	residue_prediction_strucfree	A_i_state	A_j_state
0	437	K	V	0.089275	NA	NA	NA	0	74	91	NA	1.46172738436349	A_1	B_1	0.767123287671233	1.46172738436349	2.22320257155858	0.790652872073994	2.22320257155858	0.790652872073994	5.79654384091801	0.389867841409692	0.552147239263804	0.536480186480186	0.552147239263804	0.536480186480186	0.501	0.587	0.587	0.501	-0.2082	1.24148934384064	1.24148934384064	1.0014212725532	0.63266973846814	0.548073929112571	missing	found
10	698	V	I	0.06962	NA	NA	NA	0	28	220	NA	1.13990994678674	A_1	B_1	0.655737704918033	1.13990994678674	1.49700421601739	0	1.49700421601739	0	4.58302193384885	0.680616740088106	0.551515151515152	0.640319276682913	0.640319276682913	0.551515151515152	0.512	0.247	0.512	0.247	5.1385	0.981580239814105	0.981580239814105	0.780945942258791	0.492819979158526	0.401066718878935	found	found
16	847	E	Q	0.063845	NA	NA	NA	0	77	219	NA	1.04535407286124	A_1	B_1	0.576433121019108	1.04535407286124	0	0.637854831999041	0.637854831999041	0	4.22646690900406	0.883259911894273	0.776859504132231	0.525803797096338	0.776859504132231	0.525803797096338	0.57	0.203	0.57	0.203	-4.3621	0.905214171345357	1.84455835528255	0.716166240785874	0.439688923617351	0.369184473094888	missing	found
5	623	E	G	0.073384	NA	NA	NA	0	48	151	NA	1.20153909128121	A_1	B_1	0.709677419354839	1.20153909128121	1.16959726577414	0	1.16959726577414	0	4.81541554657886	0.594713656387665	0.247663551401869	0.309278350515464	0.309278350515464	0.247663551401869	0.556	0.416	0.556	0.416	-4.011	1.0313537258256	1.0313537258256	0.823167725175512	0.427611132657222	0.446120061466165	found	found
17	858	V	I	0.063625	NA	NA	NA	0	28	325	NA	1.04175194433074	A_1	B_1	0.572784810126582	1.04175194433074	1.49700421601739	0	1.49700421601739	0	4.21288386043854	0.889867841409692	0.551515151515152	0.517398641339622	0.551515151515152	0.517398641339622	0.512	0.388	0.512	0.388	6.8886	0.902304987784642	0.902304987784642	0.713698442634525	0.404109711730132	0.339632017313842	found	found
9	691	G	Y	0.069866	NA	NA	NA	0	66	333	NA	1.14393778141629	A_1	B_1	0.659751037344398	1.14393778141629	2.54570067359569	0	2.54570067359569	0	4.59821025179029	0.671806167400881	0.835664335664336	0.500841286053217	0.835664335664336	0.500841286053217	0.834	0.34	0.834	0.34	-0.9488	0.984833235977449	1.8861729037624	0.783705389282573	0.39737826287653	0.289023702040381	missing	found
6	644	R	Y	0.072158	NA	NA	NA	0	45	260	NA	1.18146541137945	A_1	B_1	0.705882352941177	1.18146541137945	1.1842382361766	0	1.1842382361766	0	4.73972092139103	0.614537444933921	0.169811320754717	0.525490196078431	0.525490196078431	0.169811320754717	0.637	0.225	0.637	0.225	-5.3419	1.01514163925544	1.01514163925544	0.809415359113902	0.378055218318609	0.414568421136829	found	found
1	438	V	F	0.089236	NA	NA	NA	0	72	349	NA	1.4610888252149	A_1	B_1	0.767123287671233	1.4610888252149	4.43192754167243	0	4.43192754167243	0	5.79413593685412	0.392070484581498	0.0515151515151515	0.346941998835521	0.346941998835521	0.0515151515151515	0.765	0.356	0.765	0.356	6.6637	1.2409736249367	1.2409736249367	1.00098379924455	0.334161034283262	0.396599329669115	missing	found
18	860	V	I	0.063552	NA	NA	NA	0	75	325	NA	1.04055669259108	A_1	B_1	0.572784810126582	1.04055669259108	3.53531202479425	0	3.53531202479425	0	4.20837675795998	0.894273127753304	0.349693251533742	0.517398641339622	0.517398641339622	0.349693251533742	0.569	0.388	0.569	0.388	7.2174	0.901339667784951	1.8861729037624	0.712879582338849	0.262744225266534	0.243676189836441	missing	found
2	535	V	A	0.078809	NA	NA	NA	0	72	154	NA	1.29036430618093	A_1	B_1	0.747252747252747	1.29036430618093	4.43192754167243	0	4.43192754167243	0	5.15036117597851	0.488986784140969	0.0515151515151515	0.358086583049412	0.358086583049412	0.0515151515151515	0.765	0.224	0.765	0.224	5.6668	1.10309154772048	1.10309154772048	0.884021384134919	0.262421586359293	0.30125510553473	missing	found
12	757	I	N	0.066426	NA	NA	NA	0	83	216	NA	1.08761358984855	A_1	B_1	0.621323529411765	1.08761358984855	5.6680470911402	0.726127672334962	5.6680470911402	0.726127672334962	4.38582076512949	0.757709251101322	0.324242424242424	0.681523022432113	0.681523022432113	0.324242424242424	0.602	0.174	0.602	0.174	2.2724	0.93934418393719	1.84455835528255	0.74511800000693	0.216137150165424	0.188148147068806	missing	found
7	665	I	I	0.071282	NA	NA	NA	0	81	313	NA	1.16712239050348	A_1	B_1	0.682608695652174	1.16712239050348	8.19983028543196	1.30088194385551	8.19983028543196	1.30088194385551	4.68563569164834	0.643171806167401	0.363636363636364	0.447610156833458	0.447610156833458	0.363636363636364	0.512	0.535	0.535	0.512	7.9398	1.00355779925914	1.00355779925914	0.799589035565802	0.198871621756543	0.153818992639478	missing	found
15	820	I	Y	0.064478	NA	NA	NA	0	83	47	NA	1.05571837904216	A_1	B_1	0.588628762541806	1.05571837904216	5.6680470911402	0.752264323384146	5.6680470911402	0.752264323384146	4.26554904419483	0.837004405286344	0.324242424242424	0.438156325760268	0.438156325760268	0.324242424242424	0.602	0.411	0.602	0.411	4.4489	0.91358468586323	0.91358468586323	0.723266769103165	0.198471545135964	0.175169524133286	missing	found
14	806	V	L	0.064876	NA	NA	NA	0	62	350	NA	1.06223495702006	A_1	B_1	0.598639455782313	1.06223495702006	6.18503204762014	0.656934039326768	6.18503204762014	0.656934039326768	4.29012201387245	0.8215859030837	0.221212121212121	0.511855826229934	0.511855826229934	0.221212121212121	0.839	0.329	0.839	0.329	6.8016	0.918847663395795	0.918847663395795	0.727731240304242	0.150958453107941	0.135217541302391	missing	found
3	575	I	R	0.076107	NA	NA	NA	0	93	301	NA	1.24612361850184	A_1	B_1	0.732673267326733	1.24612361850184	8.81566124081393	0	8.81566124081393	0	4.98353664314204	0.54625550660793	NA	0.693396226415094	NA	NA	0.49	0.822	0.822	0.49	-0.413100000000001	1.06736148417026	1.06736148417026	0.853712335930621	NA	0.13093422012827	missing	found
4	614	V	L	0.073883	NA	NA	NA	0	98	206	NA	1.20970937372084	A_1	B_1	0.711627906976744	1.20970937372084	6.70440530267265	5.09190180997678	6.70440530267265	5.09190180997678	4.84622437037064	0.585903083700441	NA	0.121727748691099	NA	NA	0.721	0.68	0.721	0.68	7.8533	1.03795228308376	1.03795228308376	0.828765140073345	NA	0.187610688666143	missing	found
8	675	V	R	0.070596	NA	NA	NA	0	98	185	NA	1.15589029881294	A_1	B_1	0.669491525423729	1.15589029881294	6.70440530267265	0	6.70440530267265	0	4.64328127657586	0.658590308370044	NA	0.424431044543863	NA	NA	0.721	0.204	0.721	0.204	1.5961	0.994486435974364	0.994486435974364	0.791893992239323	NA	0.167363186017348	missing	found
11	699	V	L	0.069618	NA	NA	NA	0	92	356	NA	1.13987720016373	A_1	B_1	0.655737704918033	1.13987720016373	5.19051962768962	2.15527098469347	5.19051962768962	2.15527098469347	4.58289845158916	0.682819383259912	NA	0.402454281384681	NA	NA	0.365	0.484	0.484	0.365	0.5892	0.981553792690826	0.981553792690826	0.780923507730143	NA	0.245829804634055	missing	found
13	765	P	L	0.066176	NA	NA	NA	0	15	329	NA	1.08352026197298	A_1	B_1	0.615942028985507	1.08352026197298	0	0	0	0	4.37038548266868	0.768722466960352	NA	0.4579933240674	NA	NA	0.395	0.388	0.395	0.388	2.62	0.936038293527288	0.936038293527288	0.742313683925851	NA	0.465654731501143	missing	found
19	863	V	T	0.063447	NA	NA	NA	0	9	311	NA	1.03883749488334	A_1	B_1	0.570977917981073	1.03883749488334	0	0	0	0	4.20189393932644	0.900881057268722	NA	0.367839215998725	NA	NA	0.367	0.276	0.367	0.276	2.0714	0.899951193812792	0.899951193812792	0.711701769584796	NA	0.441036590943383	missing	found
