# Supplementary material for: Large-scale discovery of protein interactions at residue resolution using co-evolution calculated from genomic sequences
Source: Nat Commun. 2021 Mar 2;12:1396. doi: 10.1038/s41467-021-21636-z (PMC7925567; doi:10.1038/s41467-021-21636-z)
Supplement: Supplementary file 13 — Supplementary Data 11 [file 41467_2021_21636_MOESM13_ESM.zip › supplementary_prediction/membrane088588_YAJC_LPTG/YAJC_ECOLI_2RDD_B.pdb]

ATOM      1  N   SER B  19      -0.801 -40.321  39.371  1.00                 N  
ATOM      2  CA  SER B  19      -1.347 -38.938  39.233  1.00                 C  
ATOM      3  C   SER B  19      -1.221 -38.456  37.788  1.00                 C  
ATOM      4  O   SER B  19      -0.478 -39.037  36.996  1.00                 O  
ATOM      5  CB  SER B  19      -0.624 -37.979  40.181  1.00                 C  
ATOM      6  OG  SER B  19       0.724 -37.792  39.787  1.00                 O  
ATOM      7  N   PRO B  20      -1.959 -37.393  37.424  1.00                 N  
ATOM      8  CA  PRO B  20      -1.949 -36.809  36.076  1.00                 C  
ATOM      9  C   PRO B  20      -0.613 -36.179  35.652  1.00                 C  
ATOM     10  O   PRO B  20      -0.556 -34.991  35.319  1.00                 O  
ATOM     11  CB  PRO B  20      -3.036 -35.733  36.131  1.00                 C  
ATOM     12  CD  PRO B  20      -2.728 -36.442  38.396  1.00                 C  
ATOM     13  CG  PRO B  20      -3.001 -35.239  37.538  1.00                 C  
ATOM     14  N   MET B  21       0.455 -36.973  35.661  1.00                 N  
ATOM     15  CA  MET B  21       1.779 -36.491  35.270  1.00                 C  
ATOM     16  C   MET B  21       2.164 -37.079  33.918  1.00                 C  
ATOM     17  O   MET B  21       3.342 -37.148  33.567  1.00                 O  
ATOM     18  CB  MET B  21       2.817 -36.852  36.335  1.00                 C  
ATOM     19  SD  MET B  21       3.881 -36.529  38.872  1.00                 S  
ATOM     20  CE  MET B  21       3.844 -38.313  39.017  1.00                 C  
ATOM     21  CG  MET B  21       2.536 -36.254  37.703  1.00                 C  
ATOM     22  N   SER B  22       1.157 -37.507  33.164  1.00                 N  
ATOM     23  CA  SER B  22       1.378 -38.082  31.849  1.00                 C  
ATOM     24  C   SER B  22       1.890 -37.006  30.898  1.00                 C  
ATOM     25  O   SER B  22       2.558 -37.310  29.912  1.00                 O  
ATOM     26  CB  SER B  22       0.089 -38.712  31.316  1.00                 C  
ATOM     27  OG  SER B  22      -0.884 -37.721  31.034  1.00                 O  
ATOM     28  N   LEU B  23       1.583 -35.748  31.205  1.00                 N  
ATOM     29  CA  LEU B  23       2.007 -34.629  30.368  1.00                 C  
ATOM     30  C   LEU B  23       3.476 -34.261  30.576  1.00                 C  
ATOM     31  O   LEU B  23       4.079 -33.582  29.743  1.00                 O  
ATOM     32  CB  LEU B  23       1.137 -33.400  30.636  1.00                 C  
ATOM     33  CG  LEU B  23      -0.339 -33.517  30.251  1.00                 C  
ATOM     34  CD1 LEU B  23      -1.109 -32.279  30.686  1.00                 C  
ATOM     35  CD2 LEU B  23      -0.488 -33.732  28.752  1.00                 C  
ATOM     36  N   ILE B  24       4.049 -34.702  31.690  1.00                 N  
ATOM     37  CA  ILE B  24       5.450 -34.420  31.985  1.00                 C  
ATOM     38  C   ILE B  24       6.263 -35.696  31.796  1.00                 C  
ATOM     39  O   ILE B  24       7.494 -35.671  31.820  1.00                 O  
ATOM     40  CB  ILE B  24       5.625 -33.859  33.408  1.00                 C  
ATOM     41  CD1 ILE B  24       5.563 -34.528  35.867  1.00                 C  
ATOM     42  CG1 ILE B  24       5.192 -34.895  34.447  1.00                 C  
ATOM     43  CG2 ILE B  24       4.865 -32.550  33.563  1.00                 C  
ATOM     44  N   LEU B  25       5.558 -36.809  31.608  1.00                 N  
ATOM     45  CA  LEU B  25       6.195 -38.102  31.407  1.00                 C  
ATOM     46  C   LEU B  25       6.228 -38.437  29.921  1.00                 C  
ATOM     47  O   LEU B  25       7.276 -38.781  29.378  1.00                 O  
ATOM     48  CB  LEU B  25       5.459 -39.190  32.192  1.00                 C  
ATOM     49  CG  LEU B  25       5.497 -39.069  33.717  1.00                 C  
ATOM     50  CD1 LEU B  25       4.623 -40.133  34.362  1.00                 C  
ATOM     51  CD2 LEU B  25       6.925 -39.175  34.229  1.00                 C  
ATOM     52  N   MET B  26       5.080 -38.332  29.262  1.00                 N  
ATOM     53  CA  MET B  26       5.008 -38.617  27.836  1.00                 C  
ATOM     54  C   MET B  26       6.002 -37.710  27.122  1.00                 C  
ATOM     55  O   MET B  26       6.554 -38.081  26.088  1.00                 O  
ATOM     56  CB  MET B  26       3.582 -38.411  27.320  1.00                 C  
ATOM     57  SD  MET B  26       3.037 -41.127  27.375  1.00                 S  
ATOM     58  CE  MET B  26       2.863 -41.060  25.593  1.00                 C  
ATOM     59  CG  MET B  26       2.585 -39.441  27.825  1.00                 C  
ATOM     60  N   LEU B  27       6.225 -36.521  27.681  1.00                 N  
ATOM     61  CA  LEU B  27       7.164 -35.561  27.106  1.00                 C  
ATOM     62  C   LEU B  27       8.575 -36.080  27.288  1.00                 C  
ATOM     63  O   LEU B  27       9.386 -36.038  26.368  1.00                 O  
ATOM     64  CB  LEU B  27       6.992 -34.187  27.757  1.00                 C  
ATOM     65  CG  LEU B  27       7.888 -33.068  27.225  1.00                 C  
ATOM     66  CD1 LEU B  27       7.652 -32.850  25.738  1.00                 C  
ATOM     67  CD2 LEU B  27       7.649 -31.776  27.993  1.00                 C  
ATOM     68  N   VAL B  28       8.863 -36.570  28.485  1.00                 N  
ATOM     69  CA  VAL B  28      10.173 -37.126  28.776  1.00                 C  
ATOM     70  C   VAL B  28      10.459 -38.222  27.757  1.00                 C  
ATOM     71  O   VAL B  28      11.608 -38.547  27.495  1.00                 O  
ATOM     72  CB  VAL B  28      10.251 -37.664  30.217  1.00                 C  
ATOM     73  CG1 VAL B  28      11.557 -38.412  30.437  1.00                 C  
ATOM     74  CG2 VAL B  28      10.108 -36.527  31.218  1.00                 C  
ATOM     75  N   VAL B  29       9.405 -38.784  27.175  1.00                 N  
ATOM     76  CA  VAL B  29       9.562 -39.851  26.192  1.00                 C  
ATOM     77  C   VAL B  29      10.066 -39.326  24.857  1.00                 C  
ATOM     78  O   VAL B  29      11.128 -39.728  24.390  1.00                 O  
ATOM     79  CB  VAL B  29       8.243 -40.615  25.972  1.00                 C  
ATOM     80  CG1 VAL B  29       8.378 -41.589  24.813  1.00                 C  
ATOM     81  CG2 VAL B  29       7.833 -41.345  27.242  1.00                 C  
ATOM     82  N   PHE B  30       9.295 -38.438  24.238  1.00                 N  
ATOM     83  CA  PHE B  30       9.680 -37.859  22.957  1.00                 C  
ATOM     84  C   PHE B  30      11.117 -37.378  23.086  1.00                 C  
ATOM     85  O   PHE B  30      11.952 -37.615  22.212  1.00                 O  
ATOM     86  CB  PHE B  30       8.728 -36.724  22.574  1.00                 C  
ATOM     87  CG  PHE B  30       9.093 -36.034  21.291  1.00                 C  
ATOM     88  CZ  PHE B  30       9.771 -34.751  18.920  1.00                 C  
ATOM     89  CD1 PHE B  30       8.763 -36.594  20.069  1.00                 C  
ATOM     90  CE1 PHE B  30       9.098 -35.958  18.888  1.00                 C  
ATOM     91  CD2 PHE B  30       9.766 -34.825  21.306  1.00                 C  
ATOM     92  CE2 PHE B  30      10.101 -34.190  20.125  1.00                 C  
ATOM     93  N   GLY B  31      11.393 -36.706  24.196  1.00                 N  
ATOM     94  CA  GLY B  31      12.728 -36.208  24.438  1.00                 C  
ATOM     95  C   GLY B  31      13.708 -37.336  24.683  1.00                 C  
ATOM     96  O   GLY B  31      14.800 -37.338  24.125  1.00                 O  
ATOM     97  N   LEU B  32      13.326 -38.307  25.506  1.00                 N  
ATOM     98  CA  LEU B  32      14.213 -39.425  25.813  1.00                 C  
ATOM     99  C   LEU B  32      14.620 -40.224  24.578  1.00                 C  
ATOM    100  O   LEU B  32      15.811 -40.333  24.274  1.00                 O  
ATOM    101  CB  LEU B  32      13.556 -40.369  26.822  1.00                 C  
ATOM    102  CG  LEU B  32      14.365 -41.605  27.221  1.00                 C  
ATOM    103  CD1 LEU B  32      15.674 -41.200  27.881  1.00                 C  
ATOM    104  CD2 LEU B  32      13.558 -42.499  28.150  1.00                 C  
ATOM    105  N   ILE B  33      13.632 -40.778  23.876  1.00                 N  
ATOM    106  CA  ILE B  33      13.885 -41.577  22.684  1.00                 C  
ATOM    107  C   ILE B  33      14.995 -41.012  21.818  1.00                 C  
ATOM    108  O   ILE B  33      16.094 -41.556  21.778  1.00                 O  
ATOM    109  CB  ILE B  33      12.615 -41.729  21.827  1.00                 C  
ATOM    110  CD1 ILE B  33      10.202 -42.547  21.924  1.00                 C  
ATOM    111  CG1 ILE B  33      11.575 -42.579  22.560  1.00                 C  
ATOM    112  CG2 ILE B  33      12.959 -42.308  20.463  1.00                 C  
ATOM    113  N   PHE B  34      14.711 -39.914  21.133  1.00                 N  
ATOM    114  CA  PHE B  34      15.698 -39.297  20.271  1.00                 C  
ATOM    115  C   PHE B  34      17.078 -39.181  20.920  1.00                 C  
ATOM    116  O   PHE B  34      18.031 -39.790  20.446  1.00                 O  
ATOM    117  CB  PHE B  34      15.235 -37.905  19.837  1.00                 C  
ATOM    118  CG  PHE B  34      16.227 -37.178  18.975  1.00                 C  
ATOM    119  CZ  PHE B  34      18.064 -35.828  17.384  1.00                 C  
ATOM    120  CD1 PHE B  34      16.338 -37.469  17.627  1.00                 C  
ATOM    121  CE1 PHE B  34      17.251 -36.800  16.833  1.00                 C  
ATOM    122  CD2 PHE B  34      17.048 -36.202  19.511  1.00                 C  
ATOM    123  CE2 PHE B  34      17.961 -35.533  18.718  1.00                 C  
ATOM    124  N   TYR B  35      17.184 -38.424  22.012  1.00                 N  
ATOM    125  CA  TYR B  35      18.474 -38.227  22.672  1.00                 C  
ATOM    126  C   TYR B  35      19.164 -39.505  23.114  1.00                 C  
ATOM    127  O   TYR B  35      20.310 -39.473  23.562  1.00                 O  
ATOM    128  CB  TYR B  35      18.317 -37.324  23.897  1.00                 C  
ATOM    129  CG  TYR B  35      18.034 -35.878  23.560  1.00                 C  
ATOM    130  OH  TYR B  35      17.241 -31.900  22.642  1.00                 O  
ATOM    131  CZ  TYR B  35      17.505 -33.216  22.945  1.00                 C  
ATOM    132  CD1 TYR B  35      16.896 -35.244  24.043  1.00                 C  
ATOM    133  CE1 TYR B  35      16.629 -33.923  23.740  1.00                 C  
ATOM    134  CD2 TYR B  35      18.905 -35.150  22.760  1.00                 C  
ATOM    135  CE2 TYR B  35      18.655 -33.828  22.447  1.00                 C  
ATOM    136  N   PHE B  36      18.470 -40.629  22.988  1.00                 N  
ATOM    137  CA  PHE B  36      19.034 -41.914  23.384  1.00                 C  
ATOM    138  C   PHE B  36      19.330 -42.823  22.197  1.00                 C  
ATOM    139  O   PHE B  36      20.286 -43.594  22.233  1.00                 O  
ATOM    140  CB  PHE B  36      18.092 -42.639  24.347  1.00                 C  
ATOM    141  CG  PHE B  36      18.621 -43.956  24.837  1.00                 C  
ATOM    142  CZ  PHE B  36      19.598 -46.397  25.740  1.00                 C  
ATOM    143  CD1 PHE B  36      19.627 -44.004  25.787  1.00                 C  
ATOM    144  CE1 PHE B  36      20.114 -45.216  26.238  1.00                 C  
ATOM    145  CD2 PHE B  36      18.115 -45.147  24.348  1.00                 C  
ATOM    146  CE2 PHE B  36      18.602 -46.359  24.799  1.00                 C  
ATOM    147  N   MET B  37      18.510 -42.732  21.151  1.00                 N  
ATOM    148  CA  MET B  37      18.693 -43.561  19.961  1.00                 C  
ATOM    149  C   MET B  37      19.959 -43.200  19.208  1.00                 C  
ATOM    150  O   MET B  37      20.828 -44.044  19.005  1.00                 O  
ATOM    151  CB  MET B  37      17.487 -43.434  19.029  1.00                 C  
ATOM    152  SD  MET B  37      16.176 -44.047  16.666  1.00                 S  
ATOM    153  CE  MET B  37      16.481 -42.393  16.051  1.00                 C  
ATOM    154  CG  MET B  37      17.589 -44.269  17.763  1.00                 C  
ATOM    155  N   ILE B  38      20.060 -41.948  18.784  1.00                 N  
ATOM    156  CA  ILE B  38      21.241 -41.509  18.064  1.00                 C  
ATOM    157  C   ILE B  38      22.457 -41.801  18.928  1.00                 C  
ATOM    158  O   ILE B  38      23.510 -42.172  18.422  1.00                 O  
ATOM    159  CB  ILE B  38      21.155 -40.016  17.696  1.00                 C  
ATOM    160  CD1 ILE B  38      20.150 -40.510  15.407  1.00                 C  
ATOM    161  CG1 ILE B  38      20.004 -39.772  16.719  1.00                 C  
ATOM    162  CG2 ILE B  38      22.484 -39.527  17.140  1.00                 C  
ATOM    163  N   LEU B  39      22.304 -41.639  20.238  1.00                 N  
ATOM    164  CA  LEU B  39      23.401 -41.907  21.152  1.00                 C  
ATOM    165  C   LEU B  39      23.800 -43.364  21.000  1.00                 C  
ATOM    166  O   LEU B  39      24.900 -43.756  21.378  1.00                 O  
ATOM    167  CB  LEU B  39      22.992 -41.581  22.590  1.00                 C  
ATOM    168  CG  LEU B  39      24.070 -41.767  23.660  1.00                 C  
ATOM    169  CD1 LEU B  39      25.267 -40.871  23.378  1.00                 C  
ATOM    170  CD2 LEU B  39      23.509 -41.480  25.044  1.00                 C  
ATOM    171  N   ARG B  40      22.890 -44.166  20.456  1.00                 N  
ATOM    172  CA  ARG B  40      23.153 -45.578  20.220  1.00                 C  
ATOM    173  C   ARG B  40      23.707 -45.688  18.807  1.00                 C  
ATOM    174  O   ARG B  40      24.707 -46.363  18.573  1.00                 O  
ATOM    175  CB  ARG B  40      21.877 -46.400  20.413  1.00                 C  
ATOM    176  CD  ARG B  40      20.804 -48.663  20.581  1.00                 C  
ATOM    177  NE  ARG B  40      20.958 -50.100  20.366  1.00                 N  
ATOM    178  CG  ARG B  40      22.070 -47.897  20.233  1.00                 C  
ATOM    179  CZ  ARG B  40      19.997 -50.994  20.578  1.00                 C  
ATOM    180  NH1 ARG B  40      20.227 -52.280  20.355  1.00                 N  
ATOM    181  NH2 ARG B  40      18.808 -50.599  21.013  1.00                 N  
ATOM    182  N   PRO B  41      23.055 -45.005  17.869  1.00                 N  
ATOM    183  CA  PRO B  41      23.485 -45.014  16.476  1.00                 C  
ATOM    184  C   PRO B  41      24.904 -44.471  16.376  1.00                 C  
ATOM    185  O   PRO B  41      25.758 -45.056  15.717  1.00                 O  
ATOM    186  CB  PRO B  41      22.471 -44.112  15.770  1.00                 C  
ATOM    187  CD  PRO B  41      21.674 -44.300  18.019  1.00                 C  
ATOM    188  CG  PRO B  41      21.228 -44.238  16.585  1.00                 C  
ATOM    189  N   GLN B  42      25.156 -43.353  17.042  1.00                 N  
ATOM    190  CA  GLN B  42      26.480 -42.752  17.020  1.00                 C  
ATOM    191  C   GLN B  42      27.527 -43.758  17.483  1.00                 C  
ATOM    192  O   GLN B  42      28.495 -44.026  16.778  1.00                 O  
ATOM    193  CB  GLN B  42      26.515 -41.500  17.899  1.00                 C  
ATOM    194  CD  GLN B  42      25.687 -39.146  18.290  1.00                 C  
ATOM    195  CG  GLN B  42      25.724 -40.328  17.341  1.00                 C  
ATOM    196  OE1 GLN B  42      25.977 -39.283  19.479  1.00                 O  
ATOM    197  NE2 GLN B  42      25.329 -37.980  17.766  1.00                 N  
ATOM    198  N   GLN B  43      27.329 -44.320  18.668  1.00                 N  
ATOM    199  CA  GLN B  43      28.269 -45.292  19.198  1.00                 C  
ATOM    200  C   GLN B  43      28.428 -46.445  18.216  1.00                 C  
ATOM    201  O   GLN B  43      29.322 -47.275  18.364  1.00                 O  
ATOM    202  CB  GLN B  43      27.800 -45.802  20.562  1.00                 C  
ATOM    203  CD  GLN B  43      27.342 -45.287  22.992  1.00                 C  
ATOM    204  CG  GLN B  43      27.849 -44.757  21.665  1.00                 C  
ATOM    205  OE1 GLN B  43      26.481 -46.165  23.032  1.00                 O  
ATOM    206  NE2 GLN B  43      27.876 -44.752  24.084  1.00                 N  
ATOM    207  N   LYS B  44      27.560 -46.487  17.209  1.00                 N  
ATOM    208  CA  LYS B  44      27.605 -47.542  16.201  1.00                 C  
ATOM    209  C   LYS B  44      28.140 -47.041  14.862  1.00                 C  
ATOM    210  O   LYS B  44      28.143 -47.775  13.875  1.00                 O  
ATOM    211  CB  LYS B  44      26.215 -48.150  15.999  1.00                 C  
ATOM    212  CD  LYS B  44      24.309 -49.485  16.937  1.00                 C  
ATOM    213  CE  LYS B  44      23.771 -50.220  18.154  1.00                 C  
ATOM    214  CG  LYS B  44      25.668 -48.868  17.222  1.00                 C  
ATOM    215  NZ  LYS B  44      22.431 -50.817  17.895  1.00                 N  
ATOM    216  N   ARG B  45      28.582 -45.788  14.830  1.00                 N  
ATOM    217  CA  ARG B  45      29.138 -45.207  13.613  1.00                 C  
ATOM    218  C   ARG B  45      30.642 -45.074  13.801  1.00                 C  
ATOM    219  O   ARG B  45      31.409 -45.168  12.847  1.00                 O  
ATOM    220  CB  ARG B  45      28.482 -43.857  13.316  1.00                 C  
ATOM    221  CD  ARG B  45      26.656 -44.742  11.838  1.00                 C  
ATOM    222  NE  ARG B  45      25.223 -44.761  11.557  1.00                 N  
ATOM    223  CG  ARG B  45      26.982 -43.934  13.083  1.00                 C  
ATOM    224  CZ  ARG B  45      24.664 -45.456  10.572  1.00                 C  
ATOM    225  NH1 ARG B  45      23.351 -45.413  10.392  1.00                 N  
ATOM    226  NH2 ARG B  45      25.419 -46.194   9.769  1.00                 N  
ATOM    227  N   THR B  46      31.055 -44.852  15.045  1.00                 N  
ATOM    228  CA  THR B  46      32.468 -44.713  15.376  1.00                 C  
ATOM    229  C   THR B  46      33.077 -46.100  15.449  1.00                 C  
ATOM    230  O   THR B  46      34.157 -46.338  14.914  1.00                 O  
ATOM    231  CB  THR B  46      32.665 -43.955  16.702  1.00                 C  
ATOM    232  OG1 THR B  46      32.118 -42.635  16.587  1.00                 O  
ATOM    233  CG2 THR B  46      34.145 -43.840  17.035  1.00                 C  
ATOM    234  N   LYS B  47      32.378 -47.014  16.118  1.00                 N  
ATOM    235  CA  LYS B  47      32.846 -48.388  16.227  1.00                 C  
ATOM    236  C   LYS B  47      32.672 -49.000  14.845  1.00                 C  
ATOM    237  O   LYS B  47      32.976 -50.172  14.628  1.00                 O  
ATOM    238  CB  LYS B  47      32.065 -49.136  17.309  1.00                 C  
ATOM    239  CD  LYS B  47      31.526 -49.426  19.743  1.00                 C  
ATOM    240  CE  LYS B  47      31.795 -48.932  21.156  1.00                 C  
ATOM    241  CG  LYS B  47      32.330 -48.639  18.721  1.00                 C  
ATOM    242  NZ  LYS B  47      30.991 -49.675  22.166  1.00                 N  
ATOM    243  N   GLU B  48      32.172 -48.185  13.917  1.00                 N  
ATOM    244  CA  GLU B  48      31.962 -48.600  12.534  1.00                 C  
ATOM    245  C   GLU B  48      33.128 -48.088  11.686  1.00                 C  
ATOM    246  O   GLU B  48      33.623 -48.785  10.799  1.00                 O  
ATOM    247  CB  GLU B  48      30.622 -48.075  12.015  1.00                 C  
ATOM    248  CD  GLU B  48      28.916 -48.055  10.153  1.00                 C  
ATOM    249  CG  GLU B  48      30.288 -48.519  10.600  1.00                 C  
ATOM    250  OE1 GLU B  48      28.162 -47.528  10.998  1.00                 O  
ATOM    251  OE2 GLU B  48      28.594 -48.219   8.957  1.00                 O  
ATOM    252  N   HIS B  49      33.563 -46.863  11.964  1.00                 N  
ATOM    253  CA  HIS B  49      34.676 -46.268  11.236  1.00                 C  
ATOM    254  C   HIS B  49      36.010 -46.782  11.758  1.00                 C  
ATOM    255  O   HIS B  49      36.919 -47.038  10.978  1.00                 O  
ATOM    256  CB  HIS B  49      34.626 -44.742  11.335  1.00                 C  
ATOM    257  CG  HIS B  49      35.696 -44.051  10.548  1.00                 C  
ATOM    258  ND1 HIS B  49      35.693 -44.001   9.171  1.00                 N  
ATOM    259  CE1 HIS B  49      36.773 -43.317   8.755  1.00                 C  
ATOM    260  CD2 HIS B  49      36.908 -43.311  10.870  1.00                 C  
ATOM    261  NE2 HIS B  49      37.507 -42.900   9.769  1.00                 N  
ATOM    262  N   LYS B  50      36.122 -46.935  13.076  1.00                 N  
ATOM    263  CA  LYS B  50      37.347 -47.442  13.674  1.00                 C  
ATOM    264  C   LYS B  50      37.610 -48.812  13.077  1.00                 C  
ATOM    265  O   LYS B  50      38.523 -49.524  13.490  1.00                 O  
ATOM    266  CB  LYS B  50      37.218 -47.494  15.198  1.00                 C  
ATOM    267  CD  LYS B  50      38.240 -45.246  15.642  1.00                 C  
ATOM    268  CE  LYS B  50      38.090 -43.924  16.378  1.00                 C  
ATOM    269  CG  LYS B  50      37.026 -46.136  15.851  1.00                 C  
ATOM    270  NZ  LYS B  50      39.257 -43.027  16.153  1.00                 N  
ATOM    271  N   LYS B  51      36.789 -49.178  12.100  1.00                 N  
ATOM    272  CA  LYS B  51      36.926 -50.448  11.410  1.00                 C  
ATOM    273  C   LYS B  51      38.070 -50.315  10.424  1.00                 C  
ATOM    274  O   LYS B  51      38.302 -51.206   9.611  1.00                 O  
ATOM    275  CB  LYS B  51      35.615 -50.825  10.717  1.00                 C  
ATOM    276  CD  LYS B  51      33.206 -51.498  10.918  1.00                 C  
ATOM    277  CE  LYS B  51      32.060 -51.791  11.873  1.00                 C  
ATOM    278  CG  LYS B  51      34.469 -51.117  11.672  1.00                 C  
ATOM    279  NZ  LYS B  51      30.809 -52.146  11.147  1.00                 N  
ATOM    280  N   LEU B  52      38.781 -49.194  10.507  1.00                 N  
ATOM    281  CA  LEU B  52      39.907 -48.922   9.625  1.00                 C  
ATOM    282  C   LEU B  52      40.938 -50.042   9.701  1.00                 C  
ATOM    283  O   LEU B  52      41.997 -49.960   9.078  1.00                 O  
ATOM    284  CB  LEU B  52      40.554 -47.582   9.980  1.00                 C  
ATOM    285  CG  LEU B  52      39.708 -46.332   9.729  1.00                 C  
ATOM    286  CD1 LEU B  52      40.410 -45.092  10.259  1.00                 C  
ATOM    287  CD2 LEU B  52      39.407 -46.176   8.246  1.00                 C  
ATOM    288  N   MET B  53      40.622 -51.081  10.471  1.00                 N  
ATOM    289  CA  MET B  53      41.504 -52.227  10.614  1.00                 C  
ATOM    290  C   MET B  53      41.533 -53.080   9.356  1.00                 C  
ATOM    291  O   MET B  53      41.993 -54.223   9.384  1.00                 O  
ATOM    292  CB  MET B  53      41.079 -53.084  11.808  1.00                 C  
ATOM    293  SD  MET B  53      39.287 -54.797  13.046  1.00                 S  
ATOM    294  CE  MET B  53      40.514 -56.098  12.955  1.00                 C  
ATOM    295  CG  MET B  53      39.748 -53.793  11.620  1.00                 C  
ATOM    296  N   ASP B  54      41.014 -52.534   8.262  1.00                 N  
ATOM    297  CA  ASP B  54      41.014 -53.235   6.982  1.00                 C  
ATOM    298  C   ASP B  54      42.337 -52.891   6.298  1.00                 C  
ATOM    299  O   ASP B  54      42.839 -53.646   5.467  1.00                 O  
ATOM    300  CB  ASP B  54      39.799 -52.826   6.147  1.00                 C  
ATOM    301  CG  ASP B  54      38.490 -53.276   6.764  1.00                 C  
ATOM    302  OD1 ASP B  54      38.507 -54.244   7.554  1.00                 O  
ATOM    303  OD2 ASP B  54      37.446 -52.661   6.458  1.00                 O  
ATOM    304  N   SER B  55      42.900 -51.743   6.670  1.00                 N  
ATOM    305  CA  SER B  55      44.171 -51.289   6.120  1.00                 C  
ATOM    306  C   SER B  55      45.323 -52.143   6.664  1.00                 C  
ATOM    307  O   SER B  55      46.021 -52.771   5.838  1.00                 O  
ATOM    308  CB  SER B  55      44.399 -49.812   6.446  1.00                 C  
ATOM    309  OG  SER B  55      44.439 -49.599   7.847  1.00                 O  
TER
