# Supplementary material for: Large-scale discovery of protein interactions at residue resolution using co-evolution calculated from genomic sequences
Source: Nat Commun. 2021 Mar 2;12:1396. doi: 10.1038/s41467-021-21636-z (PMC7925567; doi:10.1038/s41467-021-21636-z)
Supplement: Supplementary file 13 — Supplementary Data 11 [file 41467_2021_21636_MOESM13_ESM.zip › supplementary_prediction/membrane088588_YAJC_LPTG/haddock_rmsd.disp]

1 2 35.076
1 3 35.5332
1 4 35.9056
1 5 1.68556
1 6 36.2149
1 7 35.9472
1 8 16.63
1 9 26.0247
1 10 35.7251
1 11 2.69271
1 12 36.2278
1 13 35.1337
1 14 15.6246
1 15 5.23101
1 16 36.0128
1 17 14.8222
1 18 35.7933
1 19 2.67072
1 20 35.9092
1 21 1.52939
1 22 39.2736
1 23 35.3806
1 24 35.1822
1 25 36.3286
1 26 2.6354
1 27 26.8183
1 28 35.1141
1 29 35.242
1 30 3.49821
1 31 35.6211
1 32 35.6691
1 33 26.6439
1 34 37.7061
1 35 4.29138
1 36 36.0961
1 37 16.0378
1 38 4.03915
1 39 39.6542
1 40 4.07889
1 41 40.8744
1 42 40.5571
1 43 36.3747
1 44 3.99332
1 45 39.5413
1 46 36.1665
1 47 35.243
1 48 36.1752
1 49 2.33874
1 50 40.8655
1 51 1.70315
1 52 3.97779
1 53 4.14263
1 54 15.6408
1 55 40.7168
1 56 18.8656
1 57 19.6894
1 58 40.4427
1 59 40.9062
1 60 17.5982
1 61 16.4912
1 62 41.2283
1 63 26.4039
1 64 40.6083
1 65 18.746
1 66 40.2141
1 67 17.2399
1 68 39.571
1 69 5.69241
1 70 26.031
1 71 17.2249
1 72 16.1066
1 73 17.9895
1 74 3.47519
1 75 40.727
1 76 41.3566
1 77 18.1967
1 78 35.9243
1 79 18.4466
1 80 15.2769
1 81 40.2117
1 82 27.0645
1 83 18.4347
1 84 41.0363
1 85 40.8392
1 86 17.3591
1 87 37.7546
1 88 38.2426
1 89 41.0879
1 90 41.4467
1 91 39.7947
1 92 41.2443
1 93 16.0264
1 94 17.666
1 95 15.0019
1 96 40.9184
1 97 4.2477
1 98 16.5138
1 99 40.2859
1 100 39.9469
2 3 2.73762
2 4 1.74351
2 5 34.8348
2 6 2.86819
2 7 1.73717
2 8 32.957
2 9 16.137
2 10 1.99797
2 11 35.3102
2 12 2.15995
2 13 1.90078
2 14 28.8147
2 15 34.5138
2 16 2.21313
2 17 33.4824
2 18 1.5515
2 19 34.2523
2 20 2.5179
2 21 34.814
2 22 29.2697
2 23 1.23748
2 24 2.05213
2 25 3.24956
2 26 35.3319
2 27 16.4388
2 28 2.14982
2 29 1.8702
2 30 33.8242
2 31 2.04836
2 32 2.68335
2 33 16.5443
2 34 6.44882
2 35 33.64
2 36 4.71265
2 37 28.5085
2 38 33.7752
2 39 27.954
2 40 33.6689
2 41 20.1494
2 42 20.5552
2 43 3.24838
2 44 34.4533
2 45 28.6744
2 46 3.40772
2 47 1.32472
2 48 1.89785
2 49 34.6531
2 50 20.3005
2 51 34.8126
2 52 33.5838
2 53 33.447
2 54 29.9684
2 55 20.5968
2 56 31.2258
2 57 30.0088
2 58 20.6529
2 59 20.1234
2 60 27.6222
2 61 29.3128
2 62 20.7424
2 63 15.7136
2 64 19.3512
2 65 29.8638
2 66 19.9621
2 67 29.5715
2 68 28.5512
2 69 33.2251
2 70 16.1419
2 71 30.5806
2 72 28.83
2 73 28.7121
2 74 33.8414
2 75 19.9105
2 76 21.9002
2 77 29.8028
2 78 11.2513
2 79 29.746
2 80 28.3231
2 81 20.3528
2 82 16.7606
2 83 29.9264
2 84 20.6076
2 85 21.5245
2 86 29.4762
2 87 6.69018
2 88 6.75103
2 89 19.74
2 90 20.3619
2 91 20.5775
2 92 21.062
2 93 29.5811
2 94 29.4309
2 95 29.8371
2 96 20.0138
2 97 34.0881
2 98 28.0938
2 99 19.5251
2 100 20.7191
3 4 1.85571
3 5 35.2586
3 6 1.87768
3 7 2.48693
3 8 33.5314
3 9 17.495
3 10 2.50479
3 11 35.6575
3 12 3.06429
3 13 2.40079
3 14 29.6872
3 15 34.9706
3 16 2.85138
3 17 34.0753
3 18 2.06722
3 19 34.8118
3 20 4.22575
3 21 35.2945
3 22 29.2843
3 23 2.09628
3 24 1.96392
3 25 4.55902
3 26 35.7657
3 27 17.9869
3 28 1.72688
3 29 2.12592
3 30 34.4179
3 31 2.81843
3 32 2.7105
3 33 18.1345
3 34 6.73347
3 35 34.2977
3 36 6.36564
3 37 29.3548
3 38 34.3504
3 39 28.0554
3 40 34.3195
3 41 19.085
3 42 19.5152
3 43 2.1614
3 44 34.9501
3 45 28.6613
3 46 1.77437
3 47 3.07645
3 48 2.1822
3 49 35.1399
3 50 19.2182
3 51 35.3129
3 52 34.2014
3 53 34.0891
3 54 30.7184
3 55 19.6247
3 56 31.796
3 57 30.5582
3 58 19.4461
3 59 19.0874
3 60 28.4346
3 61 30.1157
3 62 19.8296
3 63 17.4506
3 64 18.2542
3 65 30.4474
3 66 19.0037
3 67 30.3086
3 68 28.585
3 69 33.917
3 70 17.6083
3 71 31.2421
3 72 29.6507
3 73 29.4308
3 74 34.4681
3 75 18.9353
3 76 20.6384
3 77 30.4677
3 78 10.5389
3 79 30.412
3 80 29.3126
3 81 18.971
3 82 18.4184
3 83 30.5897
3 84 19.7347
3 85 20.4629
3 86 30.194
3 87 6.1292
3 88 6.31961
3 89 19.6448
3 90 19.6192
3 91 20.9999
3 92 20.2197
3 93 30.3968
3 94 30.1105
3 95 30.704
3 96 18.9874
3 97 34.6983
3 98 28.9155
3 99 18.7085
3 100 20.9669
4 5 35.6439
4 6 1.51945
4 7 1.70492
4 8 33.8185
4 9 17.4157
4 10 1.54675
4 11 36.0599
4 12 1.46529
4 13 2.00576
4 14 29.9581
4 15 35.3443
4 16 1.63346
4 17 34.3479
4 18 1.19117
4 19 35.1439
4 20 2.68334
4 21 35.6562
4 22 28.6242
4 23 1.50763
4 24 1.7095
4 25 3.32092
4 26 36.1333
4 27 17.7953
4 28 2.21314
4 29 1.85289
4 30 34.7312
4 31 1.82175
4 32 2.05973
4 33 17.8043
4 34 5.73844
4 35 34.5712
4 36 4.73778
4 37 29.6534
4 38 34.6797
4 39 27.3033
4 40 34.5794
4 41 18.9755
4 42 19.4096
4 43 2.0815
4 44 35.2887
4 45 27.9949
4 46 2.60831
4 47 2.22335
4 48 1.11943
4 49 35.4876
4 50 19.1472
4 51 35.6783
4 52 34.4944
4 53 34.3841
4 54 31.041
4 55 19.4364
4 56 32.1898
4 57 30.9737
4 58 19.4707
4 59 18.985
4 60 28.7467
4 61 30.43
4 62 19.6361
4 63 17.1206
4 64 18.1835
4 65 30.85
4 66 18.8559
4 67 30.6533
4 68 27.8969
4 69 34.1675
4 70 17.5611
4 71 31.5998
4 72 29.9423
4 73 29.7854
4 74 34.7598
4 75 18.7609
4 76 20.8548
4 77 30.8339
4 78 11.2876
4 79 30.7693
4 80 29.5544
4 81 19.2352
4 82 18.0675
4 83 30.9296
4 84 19.4744
4 85 20.3773
4 86 30.5395
4 87 5.6506
4 88 5.63539
4 89 18.8654
4 90 19.2535
4 91 19.8654
4 92 19.9356
4 93 30.6913
4 94 30.464
4 95 30.9703
4 96 18.8528
4 97 34.9904
4 98 29.2197
4 99 18.3935
4 100 19.9798
5 6 35.9524
5 7 35.6953
5 8 17.5095
5 9 25.9161
5 10 35.476
5 11 2.07791
5 12 35.9725
5 13 34.8921
5 14 16.4428
5 15 6.51561
5 16 35.7832
5 17 15.8769
5 18 35.5438
5 19 2.72786
5 20 35.6606
5 21 1.83691
5 22 39.2699
5 23 35.1305
5 24 34.9281
5 25 36.1094
5 26 2.14868
5 27 26.6224
5 28 34.8481
5 29 34.9694
5 30 4.04706
5 31 35.3672
5 32 35.4257
5 33 26.4149
5 34 37.4847
5 35 5.12356
5 36 35.886
5 37 16.6915
5 38 5.208
5 39 39.6865
5 40 4.71968
5 41 40.5832
5 42 40.2296
5 43 36.1182
5 44 3.4295
5 45 39.5129
5 46 35.8782
5 47 34.9865
5 48 35.9169
5 49 1.95597
5 50 40.5057
5 51 2.98269
5 52 4.73088
5 53 5.02445
5 54 16.2675
5 55 40.4337
5 56 19.4902
5 57 20.6027
5 58 40.103
5 59 40.573
5 60 18.2709
5 61 16.9964
5 62 40.9349
5 63 26.2362
5 64 40.2737
5 65 19.7215
5 66 39.9242
5 67 17.9624
5 68 39.5799
5 69 5.74894
5 70 25.8618
5 71 18.1803
5 72 16.9426
5 73 18.7083
5 74 4.08273
5 75 40.4303
5 76 40.9655
5 77 19.0015
5 78 35.7242
5 79 19.1278
5 80 15.668
5 81 39.8157
5 82 26.8696
5 83 19.1794
5 84 40.7782
5 85 40.5083
5 86 17.9891
5 87 37.48
5 88 37.9571
5 89 41.0262
5 90 41.2414
5 91 39.696
5 92 40.974
5 93 16.5715
5 94 18.37
5 95 15.718
5 96 40.6234
5 97 4.63319
5 98 17.2631
5 99 39.9798
5 100 39.8677
6 7 2.6135
6 8 34.1525
6 9 18.4597
6 10 2.4164
6 11 36.3202
6 12 2.02663
6 13 2.74802
6 14 30.4578
6 15 35.6169
6 16 2.21768
6 17 34.6808
6 18 1.95561
6 19 35.5204
6 20 3.37328
6 21 35.9822
6 22 28.374
6 23 2.13497
6 24 2.61223
6 25 4.17216
6 26 36.4425
6 27 18.6878
6 28 2.62598
6 29 2.49236
6 30 35.1075
6 31 2.71122
6 32 2.44923
6 33 18.871
6 34 5.38663
6 35 34.9767
6 36 5.51677
6 37 30.1591
6 38 35.0234
6 39 27.1023
6 40 34.9787
6 41 18.1251
6 42 18.5844
6 43 1.42626
6 44 35.6372
6 45 27.7346
6 46 2.16617
6 47 3.33902
6 48 1.83755
6 49 35.8259
6 50 18.2764
6 51 36.0014
6 52 34.8698
6 53 34.7788
6 54 31.4933
6 55 18.6332
6 56 32.5929
6 57 31.4039
6 58 18.6122
6 59 18.0996
6 60 29.2257
6 61 30.9238
6 62 18.7916
6 63 18.0641
6 64 17.3103
6 65 31.27
6 66 18.0005
6 67 31.1236
6 68 27.6219
6 69 34.6378
6 70 18.4691
6 71 32.0441
6 72 30.4248
6 73 30.2702
6 74 35.1474
6 75 17.9106
6 76 19.9311
6 77 31.2994
6 78 11.4943
6 79 31.2205
6 80 30.0716
6 81 18.245
6 82 19.1812
6 83 31.3743
6 84 18.6273
6 85 19.5509
6 86 30.9888
6 87 4.91805
6 88 5.03692
6 89 18.3414
6 90 18.4765
6 91 19.736
6 92 19.1248
6 93 31.1854
6 94 30.8948
6 95 31.4506
6 96 17.9835
6 97 35.3655
6 98 29.7035
6 99 17.6257
6 100 19.7796
7 8 33.9817
7 9 16.7911
7 10 2.01061
7 11 36.1692
7 12 2.23282
7 13 2.08506
7 14 29.8221
7 15 35.4467
7 16 1.90774
7 17 34.521
7 18 1.85922
7 19 35.1167
7 20 3.11834
7 21 35.7117
7 22 29.4358
7 23 1.31729
7 24 1.98954
7 25 3.18825
7 26 36.2091
7 27 17.1414
7 28 2.38714
7 29 1.9062
7 30 34.6843
7 31 2.12455
7 32 2.20578
7 33 17.199
7 34 6.66249
7 35 34.5351
7 36 5.00176
7 37 29.494
7 38 34.6618
7 39 28.0969
7 40 34.5412
7 41 20.0071
7 42 20.4698
7 43 2.92714
7 44 35.256
7 45 28.758
7 46 2.9125
7 47 1.66754
7 48 1.09911
7 49 35.4971
7 50 20.2292
7 51 35.7292
7 52 34.4343
7 53 34.3331
7 54 30.9731
7 55 20.4804
7 56 32.2275
7 57 30.9542
7 58 20.5554
7 59 20.0941
7 60 28.5835
7 61 30.3031
7 62 20.7653
7 63 16.6148
7 64 19.2788
7 65 30.8183
7 66 19.9888
7 67 30.5701
7 68 28.6494
7 69 34.0568
7 70 16.8751
7 71 31.567
7 72 29.7962
7 73 29.683
7 74 34.7191
7 75 19.8305
7 76 21.9461
7 77 30.7839
7 78 11.3305
7 79 30.7245
7 80 29.3454
7 81 20.3702
7 82 17.4895
7 83 30.9408
7 84 20.5919
7 85 21.4455
7 86 30.4417
7 87 6.6555
7 88 6.54194
7 89 19.6202
7 90 20.2766
7 91 20.7033
7 92 20.9262
7 93 30.5903
7 94 30.4063
7 95 30.8582
7 96 19.8974
7 97 34.9546
7 98 29.048
7 99 19.4648
7 100 20.689
8 9 27.1641
8 10 33.7692
8 11 18.1687
8 12 34.0705
8 13 33.2864
8 14 9.74955
8 15 12.5657
8 16 34.0102
8 17 2.60812
8 18 33.5061
8 19 17.6975
8 20 34.1085
8 21 16.8226
8 22 40.0957
8 23 33.3045
8 24 33.3475
8 25 34.583
8 26 18.3351
8 27 27.7206
8 28 33.3539
8 29 33.665
8 30 16.8253
8 31 33.9208
8 32 34.1148
8 33 28.2118
8 34 34.9987
8 35 15.7789
8 36 34.3087
8 37 10.235
8 38 14.3311
8 39 39.7219
8 40 16.4401
8 41 40.526
8 42 40.3808
8 43 34.0637
8 44 19.715
8 45 40.2051
8 46 34.1805
8 47 33.2441
8 48 34.1532
8 49 18.3901
8 50 40.7472
8 51 15.7598
8 52 16.1355
8 53 15.3274
8 54 7.69217
8 55 40.6675
8 56 6.09346
8 57 7.86468
8 58 40.4588
8 59 40.5674
8 60 10.2024
8 61 9.42764
8 62 40.6317
8 63 26.8845
8 64 40.2514
8 65 7.34214
8 66 40.1213
8 67 8.38308
8 68 39.9435
8 69 18.8139
8 70 26.5552
8 71 6.80969
8 72 9.07671
8 73 9.0885
8 74 16.5899
8 75 40.2709
8 76 41.0899
8 77 7.7141
8 78 32.1304
8 79 7.51394
8 80 12.6184
8 81 40.0565
8 82 28.3994
8 83 7.18865
8 84 40.3147
8 85 40.7674
8 86 8.09284
8 87 35.5906
8 88 36.1404
8 89 39.1489
8 90 41.015
8 91 38.9901
8 92 41.0295
8 93 8.98412
8 94 7.77106
8 95 9.43328
8 96 40.4789
8 97 17.3099
8 98 10.1167
8 99 39.8874
8 100 39.2232
9 10 16.7772
9 11 27.0182
9 12 17.7346
9 13 16.2451
9 14 19.8662
9 15 26.4115
9 16 17.26
9 17 27.1091
9 18 17.2712
9 19 24.4851
9 20 16.8742
9 21 25.7681
9 22 35.5281
9 23 16.3812
9 24 16.4359
9 25 16.6484
9 26 26.6882
9 27 3.1288
9 28 16.4278
9 29 16.3756
9 30 23.9577
9 31 16.558
9 32 16.9255
9 33 3.9267
9 34 20.9545
9 35 23.6849
9 36 17.1181
9 37 19.6356
9 38 24.4379
9 39 34.6459
9 40 23.6879
9 41 32.3624
9 42 32.6993
9 43 18.8754
9 44 25.0048
9 45 35.2668
9 46 18.0245
9 47 15.8415
9 48 17.3367
9 49 25.2862
9 50 32.624
9 51 25.7376
9 52 23.7824
9 53 23.5301
9 54 21.6918
9 55 32.577
9 56 24.6805
9 57 23.4473
9 58 32.6284
9 59 32.4631
9 60 19.8144
9 61 20.7753
9 62 33.1735
9 63 4.31127
9 64 31.9519
9 65 23.1053
9 66 32.0552
9 67 21.531
9 68 35.1279
9 69 22.6895
9 70 3.68812
9 71 22.9023
9 72 20.3277
9 73 20.9372
9 74 24.0161
9 75 32.2364
9 76 34.0574
9 77 22.3797
9 78 19.1386
9 79 22.6486
9 80 18.6988
9 81 32.4775
9 82 5.71862
9 83 23.5628
9 84 32.944
9 85 33.5428
9 86 21.9921
9 87 21.3915
9 88 21.5305
9 89 30.4906
9 90 32.6117
9 91 29.3267
9 92 32.998
9 93 20.9424
9 94 22.0838
9 95 20.9749
9 96 32.448
9 97 24.4924
9 98 19.5658
9 99 31.6533
9 100 29.6193
10 11 35.8995
10 12 2.31593
10 13 1.50784
10 14 29.8709
10 15 35.2206
10 16 1.51359
10 17 34.2717
10 18 2.27324
10 19 34.9341
10 20 2.70351
10 21 35.5013
10 22 28.5756
10 23 1.84034
10 24 1.51537
10 25 2.38017
10 26 35.9703
10 27 17.277
10 28 2.3487
10 29 1.77941
10 30 34.5088
10 31 1.24728
10 32 1.67677
10 33 17.3444
10 34 6.69936
10 35 34.3308
10 36 4.63175
10 37 29.5665
10 38 34.5009
10 39 27.2193
10 40 34.3318
10 41 19.2342
10 42 19.8208
10 43 3.05213
10 44 35.0832
10 45 27.9596
10 46 3.50676
10 47 2.11034
10 48 1.83006
10 49 35.2864
10 50 19.5708
10 51 35.5223
10 52 34.2741
10 53 34.1697
10 54 30.9753
10 55 19.7165
10 56 32.1004
10 57 30.9076
10 58 19.7841
10 59 19.3144
10 60 28.6921
10 61 30.3524
10 62 20.0562
10 63 16.7775
10 64 18.6622
10 65 30.7817
10 66 19.2853
10 67 30.5715
10 68 27.8373
10 69 33.8644
10 70 17.1948
10 71 31.5171
10 72 29.8615
10 73 29.7163
10 74 34.5354
10 75 19.1029
10 76 21.1139
10 77 30.7394
10 78 11.7723
10 79 30.701
10 80 29.4484
10 81 19.7045
10 82 17.3551
10 83 30.8892
10 84 19.9066
10 85 20.7643
10 86 30.5024
10 87 6.66997
10 88 6.58428
10 89 18.8398
10 90 19.5621
10 91 19.7924
10 92 20.2075
10 93 30.6158
10 94 30.4195
10 95 30.9048
10 96 19.214
10 97 34.7546
10 98 29.15
10 99 18.7898
10 100 20.0043
11 12 36.3884
11 13 35.3316
11 14 17.5938
11 15 6.85972
11 16 36.1973
11 17 16.2912
11 18 35.972
11 19 4.25112
11 20 36.0775
11 21 3.0832
11 22 38.7495
11 23 35.5902
11 24 35.3512
11 25 36.5683
11 26 1.94376
11 27 27.7292
11 28 35.3143
11 29 35.4353
11 30 5.35316
11 31 35.8008
11 32 35.8437
11 33 27.5084
11 34 37.8118
11 35 6.29452
11 36 36.3262
11 37 18.0374
11 38 6.45733
11 39 39.2602
11 40 5.88482
11 41 40.1286
11 42 39.7297
11 43 36.4748
11 44 4.07195
11 45 39.01
11 46 36.2979
11 47 35.4766
11 48 36.3484
11 49 3.04098
11 50 40.0349
11 51 3.98112
11 52 5.94887
11 53 6.29129
11 54 17.3267
11 55 39.977
11 56 20.4144
11 57 21.5851
11 58 39.6328
11 59 40.1695
11 60 19.5219
11 61 18.2494
11 62 40.4619
11 63 27.3464
11 64 39.8626
11 65 20.6434
11 66 39.4863
11 67 19.0793
11 68 39.0939
11 69 7.00062
11 70 27.0167
11 71 19.2552
11 72 18.1693
11 73 19.9548
11 74 5.37202
11 75 39.9918
11 76 40.4433
11 77 20.1306
11 78 36.3557
11 79 20.1904
11 80 17.1355
11 81 39.3517
11 82 27.9618
11 83 20.1883
11 84 40.3172
11 85 39.947
11 86 19.0953
11 87 37.7529
11 88 38.2392
11 89 40.8263
11 90 40.7738
11 91 39.5806
11 92 40.5267
11 93 17.8506
11 94 19.3974
11 95 16.9923
11 96 40.2049
11 97 5.45733
11 98 18.5544
11 99 39.5692
11 100 39.7189
12 13 2.86624
12 14 30.2235
12 15 35.6656
12 16 2.01042
12 17 34.5745
12 18 1.51921
12 19 35.4459
12 20 2.1016
12 21 35.9677
12 22 28.5513
12 23 2.18999
12 24 2.83929
12 25 2.93027
12 26 36.4174
12 27 18.0312
12 28 3.24711
12 29 2.56708
12 30 35.0497
12 31 2.11587
12 32 2.86599
12 33 18.048
12 34 5.1473
12 35 34.8724
12 36 3.86346
12 37 29.9462
12 38 34.9976
12 39 27.1938
12 40 34.883
12 41 18.8631
12 42 19.2684
12 43 2.69974
12 44 35.5939
12 45 27.9482
12 46 3.60371
12 47 2.43823
12 48 1.92987
12 49 35.8032
12 50 18.9797
12 51 35.9863
12 52 34.8027
12 53 34.6805
12 54 31.3291
12 55 19.3236
12 56 32.5273
12 57 31.3439
12 58 19.4631
12 59 18.804
12 60 29.0392
12 61 30.7357
12 62 19.3649
12 63 17.2206
12 64 18.0368
12 65 31.198
12 66 18.6655
12 67 30.9582
12 68 27.8338
12 69 34.4325
12 70 17.7834
12 71 31.9115
12 72 30.2353
12 73 30.1214
12 74 35.0502
12 75 18.5596
12 76 20.6205
12 77 31.1739
12 78 12.0252
12 79 31.0998
12 80 29.7392
12 81 19.1837
12 82 18.0124
12 83 31.2646
12 84 19.2489
12 85 20.2439
12 86 30.8542
12 87 5.40719
12 88 5.3636
12 89 18.4881
12 90 18.974
12 91 19.6184
12 92 19.7281
12 93 30.9727
12 94 30.8021
12 95 31.2203
12 96 18.688
12 97 35.2597
12 98 29.5266
12 99 18.2091
12 100 19.8038
13 14 29.2542
13 15 34.6368
13 16 1.7182
13 17 33.7841
13 18 2.42775
13 19 34.3267
13 20 3.33228
13 21 34.9234
13 22 28.9011
13 23 1.57347
13 24 1.79392
13 25 2.88187
13 26 35.4026
13 27 16.7307
13 28 1.86722
13 29 1.41951
13 30 33.8686
13 31 1.66662
13 32 1.71668
13 33 16.8899
13 34 7.28211
13 35 33.7053
13 36 5.24317
13 37 28.9322
13 38 33.8666
13 39 27.6069
13 40 33.7163
13 41 19.5921
13 42 20.1372
13 43 3.09933
13 44 34.4713
13 45 28.2627
13 46 3.18144
13 47 1.94875
13 48 2.08418
13 49 34.6916
13 50 19.8907
13 51 34.9228
13 52 33.64
13 53 33.5383
13 54 30.3783
13 55 20.1281
13 56 31.6038
13 57 30.3957
13 58 20.0847
13 59 19.6949
13 60 28.0462
13 61 29.7446
13 62 20.4847
13 63 16.3084
13 64 19.0088
13 65 30.24
13 66 19.6495
13 67 30.0036
13 68 28.1633
13 69 33.2482
13 70 16.5436
13 71 30.9829
13 72 29.2342
13 73 29.1427
13 74 33.9133
13 75 19.5242
13 76 21.3868
13 77 30.2029
13 78 11.7473
13 79 30.151
13 80 28.7958
13 81 19.9498
13 82 16.9546
13 83 30.3658
13 84 20.3168
13 85 21.117
13 86 29.8935
13 87 7.19519
13 88 7.22803
13 89 19.2992
13 90 19.951
13 91 20.384
13 92 20.574
13 93 30.0258
13 94 29.8357
13 95 30.2851
13 96 19.5228
13 97 34.1236
13 98 28.4939
13 99 19.2292
13 100 20.4637
14 15 12.9102
14 16 30.158
14 17 10.0032
14 18 29.6242
14 19 15.092
14 20 30.0864
14 21 15.371
14 22 41.3218
14 23 29.2032
14 24 29.3665
14 25 30.4666
14 26 17.3266
14 27 20.5565
14 28 29.2287
14 29 29.5151
14 30 14.3524
14 31 29.86
14 32 30.1298
14 33 21.1346
14 34 31.8272
14 35 13.654
14 36 30.2549
14 37 1.62571
14 38 12.76
14 39 40.7463
14 40 14.2995
14 41 40.2937
14 42 40.1823
14 43 30.4795
14 44 17.5201
14 45 41.3413
14 46 30.2817
14 47 28.9778
14 48 30.2068
14 49 16.6587
14 50 40.3739
14 51 14.3089
14 52 13.9742
14 53 12.7375
14 54 2.55061
14 55 40.4514
14 56 7.63748
14 57 7.8565
14 58 40.2793
14 59 40.2559
14 60 3.35248
14 61 1.85996
14 62 40.4708
14 63 19.5342
14 64 39.73
14 65 6.38446
14 66 39.731
14 67 3.2567
14 68 41.1032
14 69 15.5648
14 70 18.8664
14 71 5.10841
14 72 1.9286
14 73 3.85756
14 74 14.2162
14 75 39.9867
14 76 41.0717
14 77 5.40839
14 78 28.2317
14 79 5.29529
14 80 3.65469
14 81 39.7655
14 82 20.9436
14 83 5.70632
14 84 40.2741
14 85 40.7135
14 86 3.58816
14 87 32.4578
14 88 32.9789
14 89 38.8216
14 90 40.6904
14 91 38.341
14 92 40.8814
14 93 1.83063
14 94 4.33039
14 95 1.7576
14 96 40.1837
14 97 15.1999
14 98 2.57011
14 99 39.5406
14 100 38.6685
15 16 35.4848
15 17 10.5799
15 18 35.1677
15 19 6.83546
15 20 35.4664
15 21 5.59158
15 22 39.0352
15 23 34.7808
15 24 34.6997
15 25 35.9519
15 26 7.23812
15 27 27.1989
15 28 34.6193
15 29 34.8077
15 30 5.9337
15 31 35.2051
15 32 35.2434
15 33 27.3108
15 34 36.9331
15 35 5.83143
15 36 35.6851
15 37 13.1504
15 38 3.60318
15 39 39.208
15 40 6.29905
15 41 40.4863
15 42 40.2181
15 43 35.6841
15 44 8.79536
15 45 39.2371
15 46 35.5756
15 47 34.7439
15 48 35.6302
15 49 7.3927
15 50 40.5553
15 51 4.01794
15 52 5.60094
15 53 5.36621
15 54 12.3836
15 55 40.4816
15 56 15.2561
15 57 16.4497
15 58 40.1457
15 59 40.5032
15 60 14.4895
15 61 13.2156
15 62 40.7891
15 63 26.7034
15 64 40.2456
15 65 15.4507
15 66 39.9351
15 67 14.2453
15 68 39.1831
15 69 9.28632
15 70 26.2121
15 71 14.1042
15 72 13.1072
15 73 14.9529
15 74 6.08547
15 75 40.3528
15 76 40.9311
15 77 15.0348
15 78 34.8767
15 79 14.9151
15 80 13.237
15 81 39.8047
15 82 27.6916
15 83 14.802
15 84 40.5616
15 85 40.5088
15 86 13.8116
15 87 37.1224
15 88 37.6801
15 89 40.2909
15 90 41.0855
15 91 39.3423
15 92 40.9104
15 93 12.9872
15 94 14.1119
15 95 12.146
15 96 40.4909
15 97 6.93843
15 98 13.6131
15 99 39.8983
15 100 39.5241
16 17 34.5107
16 18 2.21636
16 19 35.2296
16 20 2.74704
16 21 35.8081
16 22 28.3299
16 23 1.83583
16 24 2.26965
16 25 2.39855
16 26 36.2661
16 27 17.6868
16 28 2.80702
16 29 2.05084
16 30 34.7744
16 31 1.61118
16 32 1.75643
16 33 17.761
16 34 6.37776
16 35 34.5944
16 36 4.73116
16 37 29.8633
16 38 34.7497
16 39 26.9336
16 40 34.5947
16 41 18.874
16 42 19.4772
16 43 2.58091
16 44 35.358
16 45 27.6683
16 46 3.28048
16 47 2.36077
16 48 1.60481
16 49 35.5853
16 50 19.2167
16 51 35.8145
16 52 34.5276
16 53 34.4363
16 54 31.2754
16 55 19.4405
16 56 32.4494
16 57 31.2481
16 58 19.4887
16 59 19.016
16 60 28.9426
16 61 30.669
16 62 19.6835
16 63 17.1699
16 64 18.3314
16 65 31.1191
16 66 18.9755
16 67 30.9059
16 68 27.5582
16 69 34.137
16 70 17.5212
16 71 31.8484
16 72 30.133
16 73 30.0514
16 74 34.8032
16 75 18.7832
16 76 20.7445
16 77 31.0912
16 78 12.3002
16 79 31.0281
16 80 29.7157
16 81 19.4445
16 82 17.8785
16 83 31.2048
16 84 19.5409
16 85 20.4148
16 86 30.7822
16 87 6.43662
16 88 6.38628
16 89 18.3566
16 90 19.087
16 91 19.5482
16 92 19.7867
16 93 30.9278
16 94 30.731
16 95 31.1833
16 96 18.8156
16 97 34.9916
16 98 29.4128
16 99 18.4193
16 100 19.6017
17 18 34.0638
17 19 15.7093
17 20 34.551
17 21 14.8196
17 22 39.8541
17 23 33.8491
17 24 33.8657
17 25 35.0264
17 26 16.4891
17 27 27.7815
17 28 33.8941
17 29 34.1408
17 30 15.149
17 31 34.367
17 32 34.5814
17 33 28.1621
17 34 35.5671
17 35 14.328
17 36 34.6916
17 37 10.609
17 38 12.7001
17 39 39.5764
17 40 14.9242
17 41 40.5664
17 42 40.376
17 43 34.6368
17 44 18.0085
17 45 40.0081
17 46 34.7653
17 47 33.7643
17 48 34.693
17 49 16.6903
17 50 40.745
17 51 13.8664
17 52 14.646
17 53 13.6153
17 54 8.20891
17 55 40.6799
17 56 7.68217
17 57 9.5123
17 58 40.4807
17 59 40.6055
17 60 10.8625
17 61 9.88975
17 62 40.655
17 63 26.9323
17 64 40.3144
17 65 8.90099
17 66 40.1285
17 67 9.25963
17 68 39.773
17 69 17.099
17 70 26.6418
17 71 7.87095
17 72 9.69134
17 73 10.0708
17 74 14.8231
17 75 40.3119
17 76 41.0469
17 77 8.90008
17 78 33.0727
17 79 8.78797
17 80 12.3984
17 81 40.0956
17 82 28.1646
17 83 8.68265
17 84 40.3842
17 85 40.7341
17 86 9.10258
17 87 36.1098
17 88 36.6584
17 89 39.3384
17 90 41.0344
17 91 39.0781
17 92 41.0239
17 93 9.30171
17 94 8.91041
17 95 9.52104
17 96 40.5368
17 97 15.4914
17 98 10.705
17 99 39.9594
17 100 39.3286
18 19 35.0292
18 20 3.10544
18 21 35.5292
18 22 28.9834
18 23 1.62969
18 24 2.26831
18 25 3.74161
18 26 36.0203
18 27 17.7789
18 28 2.56163
18 29 2.26899
18 30 34.625
18 31 2.37512
18 32 2.81616
18 33 17.6976
18 34 5.55762
18 35 34.4653
18 36 4.84231
18 37 29.3116
18 38 34.5358
18 39 27.6024
18 40 34.4965
18 41 19.2956
18 42 19.6689
18 43 2.19262
18 44 35.2054
18 45 28.3898
18 46 2.80069
18 47 2.21057
18 48 1.5471
18 49 35.3953
18 50 19.3955
18 51 35.5348
18 52 34.3854
18 53 34.2602
18 54 30.6882
18 55 19.7542
18 56 31.8587
18 57 30.6032
18 58 19.7645
18 59 19.2698
18 60 28.3838
18 61 30.077
18 62 19.8687
18 63 17.013
18 64 18.3768
18 65 30.471
18 66 19.1395
18 67 30.2806
18 68 28.2731
18 69 34.0626
18 70 17.4404
18 71 31.2306
18 72 29.6053
18 73 29.4081
18 74 34.6401
18 75 19.026
18 76 20.9723
18 77 30.4694
18 78 10.8071
18 79 30.4117
18 80 29.2044
18 81 19.3981
18 82 17.9904
18 83 30.5987
18 84 19.7685
18 85 20.6015
18 86 30.1654
18 87 5.5443
18 88 5.59677
18 89 19.2134
18 90 19.5965
18 91 20.3969
18 92 20.2822
18 93 30.3349
18 94 30.1021
18 95 30.6338
18 96 19.1432
18 97 34.9012
18 98 28.8737
18 99 18.689
18 100 20.3498
19 20 35.0505
19 21 2.58175
19 22 39.6494
19 23 34.572
19 24 34.3918
19 25 35.4667
19 26 3.53177
19 27 25.1171
19 28 34.3264
19 29 34.4229
19 30 2.34508
19 31 34.7979
19 32 34.8829
19 33 24.941
19 34 37.1021
19 35 3.2644
19 36 35.2201
19 37 15.3725
19 38 4.28051
19 39 39.9421
19 40 2.87003
19 41 40.9725
19 42 40.6822
19 43 35.6979
19 44 2.77416
19 45 39.8601
19 46 35.4456
19 47 34.3681
19 48 35.3878
19 49 1.94459
19 50 40.9265
19 51 3.20411
19 52 3.11056
19 53 3.11597
19 54 15.2625
19 55 40.8797
19 56 19.3706
19 57 20.2866
19 58 40.6108
19 59 41.0037
19 60 17.1298
19 61 15.7053
19 62 41.3554
19 63 24.7955
19 64 40.6726
19 65 19.3365
19 66 40.3219
19 67 17.2366
19 68 39.8957
19 69 3.70477
19 70 24.3836
19 71 17.8092
19 72 15.7023
19 73 17.9263
19 74 2.0768
19 75 40.831
19 76 41.5182
19 77 18.4204
19 78 35.45
19 79 18.4523
19 80 14.0432
19 81 40.3347
19 82 25.3369
19 83 18.9548
19 84 41.1884
19 85 40.9888
19 86 17.1187
19 87 37.1969
19 88 37.6623
19 89 40.9951
19 90 41.5014
19 91 39.6067
19 92 41.3889
19 93 15.6111
19 94 17.5867
19 95 14.5619
19 96 41.0202
19 97 3.12095
19 98 16.0212
19 99 40.3449
19 100 39.8119
20 21 35.6444
20 22 28.0983
20 23 3.111
20 24 3.53774
20 25 2.10487
20 26 36.0869
20 27 17.0053
20 28 3.87243
20 29 3.08532
20 30 34.6497
20 31 2.31831
20 32 3.23432
20 33 17.0039
20 34 6.05393
20 35 34.4517
20 36 2.6466
20 37 29.8154
20 38 34.6763
20 39 26.6893
20 40 34.4479
20 41 19.2872
20 42 19.7922
20 43 4.31724
20 44 35.1817
20 45 27.555
20 46 5.02594
20 47 2.64509
20 48 3.12107
20 49 35.4207
20 50 19.5136
20 51 35.6766
20 52 34.3998
20 53 34.299
20 54 31.2817
20 55 19.6878
20 56 32.6615
20 57 31.5236
20 58 19.9648
20 59 19.2673
20 60 28.9979
20 61 30.6535
20 62 19.8766
20 63 16.3941
20 64 18.645
20 65 31.306
20 66 19.1149
20 67 30.9457
20 68 27.4365
20 69 33.9181
20 70 17.0883
20 71 31.9485
20 72 30.1489
20 73 30.1388
20 74 34.6373
20 75 19.0039
20 76 21.2237
20 77 31.22
20 78 13.2692
20 79 31.1611
20 80 29.495
20 81 19.9005
20 82 16.8016
20 83 31.3694
20 84 19.6885
20 85 20.7465
20 86 30.8775
20 87 6.58731
20 88 6.4147
20 89 18.2033
20 90 19.2768
20 91 19.0052
20 92 20.0624
20 93 30.8872
20 94 30.8266
20 95 31.0743
20 96 19.1793
20 97 34.8391
20 98 29.4441
20 99 18.5735
20 100 19.2612
21 22 39.5345
21 23 35.1365
21 24 34.9516
21 25 36.1235
21 26 2.62187
21 27 26.4334
21 28 34.8812
21 29 35.0106
21 30 3.94475
21 31 35.3904
21 32 35.4828
21 33 26.2149
21 34 37.3948
21 35 4.74582
21 36 35.8113
21 37 15.668
21 38 4.46337
21 39 39.8967
21 40 4.53667
21 41 40.9128
21 42 40.5553
21 43 36.1527
21 44 4.25132
21 45 39.8046
21 46 35.9435
21 47 34.9915
21 48 35.9414
21 49 2.65067
21 50 40.8126
21 51 2.01445
21 52 4.43975
21 53 4.33859
21 54 15.1855
21 55 40.7886
21 56 18.852
21 57 19.9322
21 58 40.476
21 59 40.8507
21 60 17.3502
21 61 15.8087
21 62 41.1604
21 63 25.9669
21 64 40.5504
21 65 18.9436
21 66 40.164
21 67 17.0939
21 68 39.8386
21 69 5.92525
21 70 25.6636
21 71 17.3842
21 72 15.9841
21 73 17.8031
21 74 3.6886
21 75 40.6974
21 76 41.2597
21 77 18.1842
21 78 35.551
21 79 18.2276
21 80 14.6365
21 81 40.1023
21 82 26.6774
21 83 18.397
21 84 41.018
21 85 40.8202
21 86 16.9698
21 87 37.4446
21 88 37.9469
21 89 41.1652
21 90 41.5248
21 91 39.8132
21 92 41.3273
21 93 15.6041
21 94 17.4406
21 95 14.6253
21 96 40.9594
21 97 4.80641
21 98 16.3874
21 99 40.2488
21 100 40.0101
22 23 29.2494
22 24 28.9046
22 25 28.2332
22 26 39.3387
22 27 35.7729
22 28 29.4524
22 29 29.0092
22 30 39.2258
22 31 28.5964
22 32 28.2355
22 33 35.5612
22 34 26.7772
22 35 39.2729
22 36 27.3705
22 37 41.1974
22 38 39.1621
22 39 3.12309
22 40 38.8725
22 41 18.0958
22 42 18.5123
22 43 28.5877
22 44 39.2047
22 45 2.04805
22 46 29.7281
22 47 29.5926
22 48 28.848
22 49 39.1757
22 50 19.3538
22 51 39.7535
22 52 38.9687
22 53 39.4079
22 54 41.5525
22 55 17.1063
22 56 42.1597
22 57 42.1356
22 58 18.5359
22 59 18.4111
22 60 40.8814
22 61 41.7902
22 62 18.7298
22 63 35.9843
22 64 19.6771
22 65 41.7628
22 66 18.4292
22 67 42.0622
22 68 2.32359
22 69 39.189
22 70 37.0269
22 71 42.0009
22 72 41.1761
22 73 41.8646
22 74 39.2956
22 75 18.1441
22 76 20.7027
22 77 42.0704
22 78 34.9698
22 79 41.923
22 80 41.4052
22 81 21.1292
22 82 35.6363
22 83 41.5512
22 84 17.4692
22 85 18.8825
22 86 41.7448
22 87 26.8931
22 88 26.9268
22 89 14.2513
22 90 17.0394
22 91 11.0569
22 92 16.7589
22 93 41.7225
22 94 41.4501
22 95 41.6105
22 96 18.4585
22 97 39.1795
22 98 40.9103
22 99 16.7358
22 100 10.7885
23 24 1.90387
23 25 2.96678
23 26 35.6471
23 27 17.0433
23 28 1.73289
23 29 1.52431
23 30 34.1166
23 31 1.93465
23 32 2.05088
23 33 17.0635
23 34 6.56346
23 35 33.9497
23 36 4.66637
23 37 28.8695
23 38 34.0583
23 39 27.8879
23 40 33.9687
23 41 19.9225
23 42 20.3885
23 43 2.60511
23 44 34.7391
23 45 28.6578
23 46 2.7807
23 47 1.47417
23 48 1.45716
23 49 34.9533
23 50 20.112
23 51 35.1238
23 52 33.8728
23 53 33.7534
23 54 30.3364
23 55 20.3964
23 56 31.604
23 57 30.3495
23 58 20.4314
23 59 19.9617
23 60 27.9484
23 61 29.6764
23 62 20.6276
23 63 16.1516
23 64 19.1607
23 65 30.177
23 66 19.8136
23 67 29.9395
23 68 28.5522
23 69 33.546
23 70 16.6398
23 71 30.929
23 72 29.1749
23 73 29.0537
23 74 34.1517
23 75 19.7344
23 76 21.7512
23 77 30.1563
23 78 11.1937
23 79 30.0845
23 80 28.7427
23 81 20.2477
23 82 16.9085
23 83 30.2549
23 84 20.4634
23 85 21.2894
23 86 29.8012
23 87 6.64127
23 88 6.69449
23 89 19.5275
23 90 20.1685
23 91 20.5289
23 92 20.8634
23 93 29.9586
23 94 29.7555
23 95 30.2306
23 96 19.777
23 97 34.3869
23 98 28.421
23 99 19.3588
23 100 20.7155
24 25 3.4955
24 26 35.4303
24 27 17.0504
24 28 1.56151
24 29 1.59886
24 30 33.9909
24 31 1.88079
24 32 2.01525
24 33 17.0704
24 34 7.07539
24 35 33.8438
24 36 5.45471
24 37 29.0337
24 38 33.9755
24 39 27.6298
24 40 33.8489
24 41 19.5476
24 42 20.0552
24 43 3.10602
24 44 34.5363
24 45 28.3103
24 46 2.94531
24 47 2.29164
24 48 1.91546
24 49 34.7426
24 50 19.815
24 51 34.9807
24 52 33.7708
24 53 33.655
24 54 30.467
24 55 20.0258
24 56 31.6104
24 57 30.3726
24 58 20.0209
24 59 19.614
24 60 28.1761
24 61 29.8242
24 62 20.3676
24 63 16.4043
24 64 18.9034
24 65 30.2534
24 66 19.5151
24 67 30.0604
24 68 28.199
24 69 33.3828
24 70 16.7708
24 71 31.0072
24 72 29.3452
24 73 29.1941
24 74 34.0304
24 75 19.4009
24 76 21.3571
24 77 30.2275
24 78 11.081
24 79 30.1881
24 80 28.9468
24 81 19.7706
24 82 17.2204
24 83 30.3703
24 84 20.1864
24 85 20.984
24 86 29.9742
24 87 6.83284
24 88 6.8569
24 89 19.4434
24 90 19.9563
24 91 20.4423
24 92 20.5636
24 93 30.1048
24 94 29.8905
24 95 30.3947
24 96 19.5192
24 97 34.2595
24 98 28.6195
24 99 19.0926
24 100 20.56
25 26 36.5882
25 27 16.7658
25 28 4.49046
25 29 3.42882
25 30 35.0208
25 31 2.37872
25 32 2.72829
25 33 16.8257
25 34 6.73195
25 35 34.8212
25 36 3.32895
25 37 30.1913
25 38 35.0697
25 39 26.8012
25 40 34.7944
25 41 19.689
25 42 20.2974
25 43 4.59785
25 44 35.6134
25 45 27.6046
25 46 5.32582
25 47 2.83493
25 48 3.11584
25 49 35.8442
25 50 20.0725
25 51 36.1621
25 52 34.7628
25 53 34.6789
25 54 31.6695
25 55 20.0925
25 56 32.9854
25 57 31.8062
25 58 20.3851
25 59 19.8077
25 60 29.3685
25 61 31.0135
25 62 20.5035
25 63 16.5272
25 64 19.1826
25 65 31.6517
25 66 19.8129
25 67 31.3054
25 68 27.4558
25 69 34.2463
25 70 17.0523
25 71 32.315
25 72 30.5023
25 73 30.4731
25 74 35.0327
25 75 19.5089
25 76 21.7785
25 77 31.5482
25 78 13.0851
25 79 31.5209
25 80 29.9124
25 81 20.5921
25 82 16.9473
25 83 31.8067
25 84 20.3139
25 85 21.3086
25 86 31.2622
25 87 7.18753
25 88 6.8216
25 89 18.3435
25 90 19.7694
25 91 19.1536
25 92 20.4551
25 93 31.2737
25 94 31.2202
25 95 31.4927
25 96 19.6539
25 97 35.2444
25 98 29.7907
25 99 19.1057
25 100 19.2202
26 27 27.3321
26 28 35.3871
26 29 35.4742
26 30 5.04893
26 31 35.8567
26 32 35.9348
26 33 27.0212
26 34 37.8546
26 35 5.97393
26 36 36.2641
26 37 17.5751
26 38 6.15756
26 39 39.8172
26 40 5.69965
26 41 40.6019
26 42 40.1991
26 43 36.6071
26 44 3.65541
26 45 39.6557
26 46 36.4146
26 47 35.4946
26 48 36.4136
26 49 2.50297
26 50 40.4734
26 51 3.81161
26 52 5.69344
26 53 5.95718
26 54 17.2682
26 55 40.4522
26 56 20.7955
26 57 21.7569
26 58 40.1197
26 59 40.5569
26 60 19.1423
26 61 17.939
26 62 40.8751
26 63 26.8566
26 64 40.2641
26 65 20.7418
26 66 39.9037
26 67 19.0473
26 68 39.7403
26 69 6.30679
26 70 26.5819
26 71 19.3603
26 72 17.839
26 73 19.7782
26 74 4.91108
26 75 40.4217
26 76 40.916
26 77 20.11
26 78 36.4647
26 79 20.1654
26 80 16.4183
26 81 39.7588
26 82 27.3794
26 83 20.2663
26 84 40.7786
26 85 40.452
26 86 18.977
26 87 37.8352
26 88 38.3239
26 89 41.2441
26 90 41.2414
26 91 39.9357
26 92 40.973
26 93 17.5993
26 94 19.3398
26 95 16.5686
26 96 40.6384
26 97 5.10861
26 98 18.1854
26 99 40.008
26 100 40.1053
27 28 16.8786
27 29 16.8826
27 30 24.6795
27 31 16.8411
27 32 17.3741
27 33 2.27255
27 34 21.0653
27 35 24.3754
27 36 16.9106
27 37 20.3236
27 38 25.2481
27 39 34.8354
27 40 24.3827
27 41 32.8093
27 42 33.0846
27 43 19.3371
27 44 25.6422
27 45 35.5665
27 46 18.6766
27 47 16.195
27 48 17.7966
27 49 25.9862
27 50 32.9772
27 51 26.4302
27 52 24.4907
27 53 24.2386
27 54 22.6486
27 55 32.9279
27 56 25.696
27 57 24.7337
27 58 33.1824
27 59 32.8841
27 60 20.4361
27 61 21.4756
27 62 33.4546
27 63 3.13947
27 64 32.324
27 65 24.2132
27 66 32.3588
27 67 22.5135
27 68 35.4227
27 69 23.222
27 70 3.69599
27 71 24.0906
27 72 21.1228
27 73 21.807
27 74 24.6582
27 75 32.568
27 76 34.645
27 77 23.4014
27 78 20.4241
27 79 23.4696
27 80 18.9555
27 81 33.1398
27 82 2.61933
27 83 24.1435
27 84 33.1921
27 85 33.912
27 86 22.8353
27 87 21.7388
27 88 21.7925
27 89 30.5002
27 90 32.8158
27 91 29.1918
27 92 33.334
27 93 21.6855
27 94 22.8428
27 95 21.5622
27 96 32.8552
27 97 25.0974
27 98 20.4603
27 99 31.9791
27 100 29.6336
28 29 1.63731
28 30 33.9003
28 31 2.73414
28 32 2.33642
28 33 17.0295
28 34 7.39339
28 35 33.7759
28 36 6.39456
28 37 28.8802
28 38 33.8809
28 39 28.2452
28 40 33.7845
28 41 19.9388
28 42 20.3722
28 43 2.9419
28 44 34.4586
28 45 28.7961
28 46 2.11336
28 47 2.52925
28 48 2.28664
28 49 34.678
28 50 20.1063
28 51 34.9003
28 52 33.681
28 53 33.5806
28 54 30.347
28 55 20.4275
28 56 31.5415
28 57 30.2775
28 58 20.3141
28 59 19.9708
28 60 28.0054
28 61 29.6825
28 62 20.7413
28 63 16.3129
28 64 19.1773
28 65 30.1641
28 66 19.8343
28 67 29.9515
28 68 28.7125
28 69 33.3559
28 70 16.5026
28 71 30.9213
28 72 29.2027
28 73 29.0654
28 74 33.9609
28 75 19.8185
28 76 21.7043
28 77 30.1436
28 78 10.687
28 79 30.086
28 80 28.7872
28 81 19.9037
28 82 17.6549
28 83 30.2306
28 84 20.5811
28 85 21.3381
28 86 29.8241
28 87 7.00966
28 88 7.05886
28 89 20.2317
28 90 20.3852
28 91 21.1268
28 92 20.9626
28 93 29.9865
28 94 29.7581
28 95 30.261
28 96 19.8519
28 97 34.1998
28 98 28.4458
28 99 19.4627
28 100 21.1317
29 30 34.0017
29 31 1.79727
29 32 1.55364
29 33 16.8863
29 34 7.00889
29 35 33.8509
29 36 5.47902
29 37 29.1966
29 38 34.0162
29 39 27.7285
29 40 33.8496
29 41 19.573
29 42 20.0236
29 43 3.01648
29 44 34.5336
29 45 28.3597
29 46 2.69139
29 47 2.02806
29 48 1.82971
29 49 34.7726
29 50 19.7545
29 51 35.0462
29 52 33.7762
29 53 33.6822
29 54 30.6718
29 55 20.0529
29 56 31.9731
29 57 30.7511
29 58 20.0213
29 59 19.6224
29 60 28.3403
29 61 30.0223
29 62 20.3375
29 63 16.2648
29 64 18.8393
29 65 30.6329
29 66 19.4978
29 67 30.3173
29 68 28.2799
29 69 33.3486
29 70 16.5465
29 71 31.3046
29 72 29.5227
29 73 29.4529
29 74 34.0362
29 75 19.4463
29 76 21.3512
29 77 30.5567
29 78 11.5151
29 79 30.5017
29 80 28.9992
29 81 19.7749
29 82 17.245
29 83 30.6643
29 84 20.2246
29 85 20.9952
29 86 30.2039
29 87 6.78512
29 88 6.81698
29 89 19.6207
29 90 19.8845
29 91 20.4495
29 92 20.5238
29 93 30.3008
29 94 30.1736
29 95 30.537
29 96 19.4841
29 97 34.2459
29 98 28.7753
29 99 19.0906
29 100 20.5601
30 31 34.3878
30 32 34.4212
30 33 24.7068
30 34 36.814
30 35 1.85609
30 36 34.8475
30 37 14.8857
30 38 3.24949
30 39 39.4388
30 40 1.65342
30 41 40.6774
30 42 40.4394
30 43 35.2649
30 44 3.90516
30 45 39.4003
30 46 35.0145
30 47 33.9312
30 48 34.9626
30 49 3.42795
30 50 40.7487
30 51 3.25169
30 52 1.23945
30 53 1.72823
30 54 14.7847
30 55 40.6217
30 56 18.5934
30 57 19.4416
30 58 40.3781
30 59 40.7988
30 60 16.4507
30 61 15.4282
30 62 41.1861
30 63 24.4876
30 64 40.4938
30 65 18.2975
30 66 40.1726
30 67 16.4903
30 68 39.4096
30 69 3.8321
30 70 23.9079
30 71 16.7732
30 72 15.0407
30 73 17.3468
30 74 1.2744
30 75 40.6079
30 76 41.4142
30 77 17.935
30 78 35.2208
30 79 17.9493
30 80 13.7263
30 81 40.2285
30 82 25.0508
30 83 17.5227
30 84 40.9504
30 85 40.8128
30 86 16.3262
30 87 36.9466
30 88 37.4238
30 89 40.4422
30 90 41.1414
30 91 39.1328
30 92 41.0144
30 93 15.0465
30 94 16.7486
30 95 13.8828
30 96 40.7116
30 97 2.20885
30 98 15.2916
30 99 40.1231
30 100 39.3307
31 32 1.69899
31 33 16.8472
31 34 6.62125
31 35 34.2158
31 36 4.17421
31 37 29.5693
31 38 34.416
31 39 27.2796
31 40 34.2032
31 41 19.3474
31 42 19.8336
31 43 3.42572
31 44 34.9355
31 45 27.956
31 46 3.80092
31 47 2.08198
31 48 1.94571
31 49 35.1516
31 50 19.5858
31 51 35.4292
31 52 34.1556
31 53 34.0544
31 54 31.0056
31 55 19.7878
31 56 32.2726
31 57 31.0963
31 58 19.8909
31 59 19.3957
31 60 28.7346
31 61 30.3728
31 62 20.0985
31 63 16.3993
31 64 18.6848
31 65 30.9629
31 66 19.3067
31 67 30.6472
31 68 27.8411
31 69 33.6922
31 70 16.8492
31 71 31.6336
31 72 29.8911
31 73 29.7953
31 74 34.4071
31 75 19.1622
31 76 21.2798
31 77 30.86
31 78 12.0051
31 79 30.8305
31 80 29.3609
31 81 19.7913
31 82 17.0606
31 83 31.0878
31 84 19.9546
31 85 20.8255
31 86 30.5929
31 87 6.56991
31 88 6.46209
31 89 18.9469
31 90 19.6127
31 91 19.8441
31 92 20.2645
31 93 30.6354
31 94 30.5267
31 95 30.8837
31 96 19.3055
31 97 34.6261
31 98 29.1773
31 99 18.8539
31 100 19.9704
32 33 17.5201
32 34 6.93762
32 35 34.2832
32 36 5.17255
32 37 29.8041
32 38 34.4515
32 39 26.9371
32 40 34.2624
32 41 18.9044
32 42 19.5101
32 43 3.12595
32 44 34.9724
32 45 27.5519
32 46 3.2308
32 47 2.73284
32 48 1.95621
32 49 35.2059
32 50 19.2575
32 51 35.5076
32 52 34.1932
32 53 34.1321
32 54 31.2532
32 55 19.4201
32 56 32.4915
32 57 31.3016
32 58 19.4437
32 59 19.013
32 60 28.9423
32 61 30.6216
32 62 19.8487
32 63 17.0123
32 64 18.3866
32 65 31.1418
32 66 18.9932
32 67 30.9064
32 68 27.4519
32 69 33.796
32 70 17.2672
32 71 31.8666
32 72 30.1081
32 73 30.0597
32 74 34.4798
32 75 18.8418
32 76 20.8731
32 77 31.1157
32 78 12.2368
32 79 31.0639
32 80 29.6481
32 81 19.3949
32 82 17.6771
32 83 31.2625
32 84 19.6382
32 85 20.5015
32 86 30.7891
32 87 6.74224
32 88 6.71534
32 89 18.5759
32 90 19.2168
32 91 19.6083
32 92 19.8392
32 93 30.9053
32 94 30.7254
32 95 31.1426
32 96 18.8577
32 97 34.6737
32 98 29.3694
32 99 18.5092
32 100 19.6724
33 34 20.892
33 35 24.41
33 36 16.7368
33 37 20.9005
33 38 25.3117
33 39 34.7058
33 40 24.3882
33 41 32.5421
33 42 32.7058
33 43 19.482
33 44 25.4204
33 45 35.4202
33 46 18.822
33 47 16.267
33 48 17.8243
33 49 25.7564
33 50 32.5811
33 51 26.325
33 52 24.5432
33 53 24.2756
33 54 23.1134
33 55 32.5969
33 56 26.0819
33 57 25.1107
33 58 32.8513
33 59 32.5143
33 60 21.1424
33 61 22.0148
33 62 33.0287
33 63 2.87581
33 64 31.935
33 65 24.7437
33 66 31.9185
33 67 23.0068
33 68 35.2832
33 69 23.0934
33 70 4.8523
33 71 24.4744
33 72 21.7398
33 73 22.4211
33 74 24.592
33 75 32.2067
33 76 34.1668
33 77 23.8709
33 78 20.3658
33 79 23.9571
33 80 19.4291
33 81 32.7077
33 82 2.45917
33 83 24.5842
33 84 32.8572
33 85 33.519
33 86 23.4279
33 87 21.5511
33 88 21.6025
33 89 30.5297
33 90 32.5568
33 91 29.0941
33 92 33.0786
33 93 22.1379
33 94 23.5411
33 95 22.0635
33 96 32.5842
33 97 25.0797
33 98 21.0707
33 99 31.6301
33 100 29.5385
34 35 36.7076
34 36 5.45417
34 37 31.5585
34 38 36.5392
34 39 25.3622
34 40 36.7083
34 41 17.2426
34 42 17.5061
34 43 5.67712
34 44 37.3
34 45 26.2632
34 46 7.07874
34 47 7.08152
34 48 6.06581
34 49 37.3987
34 50 17.2321
34 51 37.4492
34 52 36.5275
34 53 36.3971
34 54 32.7222
34 55 17.404
34 56 33.7515
34 57 32.6461
34 58 17.8444
34 59 16.7764
34 60 30.6356
34 61 32.2287
34 62 17.1319
34 63 20.1325
34 64 16.0125
34 65 32.4531
34 66 16.564
34 67 32.3497
34 68 26.0539
34 69 36.4216
34 70 20.9496
34 71 33.2057
34 72 31.8299
34 73 31.5805
34 74 36.7532
34 75 16.468
34 76 18.8823
34 77 32.561
34 78 12.742
34 79 32.4613
34 80 31.4402
34 81 17.5819
34 82 20.9763
34 83 32.6101
34 84 16.9948
34 85 18.4306
34 86 32.2651
34 87 2.76546
34 88 2.61356
34 89 16.4663
34 90 17.1713
34 91 17.909
34 92 18.0362
34 93 32.414
34 94 32.1248
34 95 32.6941
34 96 16.9321
34 97 37.1034
34 98 31.1465
34 99 15.9613
34 100 17.7584
35 36 34.6357
35 37 14.136
35 38 2.92117
35 39 39.3984
35 40 1.30418
35 41 40.7253
35 42 40.5179
35 43 35.1344
35 44 5.28846
35 45 39.4342
35 46 34.9274
35 47 33.7436
35 48 34.8266
35 49 4.54011
35 50 40.8305
35 51 3.78749
35 52 1.58617
35 53 1.52
35 54 14.1714
35 55 40.6926
35 56 17.817
35 57 18.5656
35 58 40.4766
35 59 40.865
35 60 15.6271
35 61 14.8161
35 62 41.2414
35 63 24.1585
35 64 40.5828
35 65 17.4439
35 66 40.2745
35 67 15.6188
35 68 39.4153
35 69 3.60158
35 70 23.6005
35 71 15.8694
35 72 14.2164
35 73 16.4708
35 74 1.68994
35 75 40.671
35 76 41.4933
35 77 16.9586
35 78 35.1503
35 79 16.9849
35 80 12.978
35 81 40.3462
35 82 24.6296
35 83 16.6426
35 84 41.0056
35 85 40.9275
35 86 15.6157
35 87 36.903
35 88 37.3892
35 89 40.258
35 90 41.1634
35 91 39.0169
35 92 41.0428
35 93 14.3535
35 94 16.0589
35 95 13.0692
35 96 40.7617
35 97 2.32779
35 98 14.5363
35 99 40.2187
35 100 39.2525
36 37 30.0266
36 38 34.8536
36 39 25.8356
36 40 34.618
36 41 19.4988
36 42 19.8924
36 43 6.01782
36 44 35.3963
36 45 26.8485
36 46 7.15021
36 47 4.57257
36 48 4.81801
36 49 35.6094
36 50 19.6464
36 51 35.867
36 52 34.5766
36 53 34.4639
36 54 31.4785
36 55 19.7309
36 56 33.013
36 57 31.8649
36 58 20.2625
36 59 19.3989
36 60 29.2464
36 61 30.8664
36 62 19.7842
36 63 16.3212
36 64 18.6981
36 65 31.6339
36 66 19.153
36 67 31.1679
36 68 26.6871
36 69 34.0459
36 70 17.279
36 71 32.1689
36 72 30.371
36 73 30.3868
36 74 34.7918
36 75 19.0116
36 76 21.4659
36 77 31.5018
36 78 13.9254
36 79 31.4668
36 80 29.5807
36 81 20.2893
36 82 16.6878
36 83 31.7377
36 84 19.6753
36 85 20.8062
36 86 31.1504
36 87 6.58359
36 88 6.40325
36 89 17.6403
36 90 19.2371
36 91 18.156
36 92 20.1195
36 93 31.06
36 94 31.1423
36 95 31.1987
36 96 19.3742
36 97 35.047
36 98 29.6822
36 99 18.4302
36 100 18.3011
37 38 12.9026
37 39 40.5989
37 40 14.7727
37 41 40.1669
37 42 40.0798
37 43 30.1645
37 44 17.6598
37 45 41.1791
37 46 29.9242
37 47 28.6634
37 48 29.8733
37 49 16.9542
37 50 40.2835
37 51 14.693
37 52 14.1785
37 53 13.1615
37 54 2.93638
37 55 40.3383
37 56 8.09162
37 57 8.14397
37 58 40.1512
37 59 40.1448
37 60 2.6762
37 61 1.81372
37 62 40.4066
37 63 19.3727
37 64 39.6115
37 65 6.6285
37 66 39.6321
37 67 3.63544
37 68 40.9574
37 69 15.8626
37 70 18.6356
37 71 5.5251
37 72 1.66931
37 73 3.88561
37 74 14.4512
37 75 39.8907
37 76 41.0208
37 77 5.65542
37 78 27.9188
37 79 5.602
37 80 3.73076
37 81 39.6474
37 82 20.7911
37 83 6.43634
37 84 40.1753
37 85 40.6387
37 86 3.60716
37 87 32.1889
37 88 32.7202
37 89 38.6779
37 90 40.5833
37 91 38.1645
37 92 40.7727
37 93 2.20346
37 94 4.22772
37 95 2.32078
37 96 40.0428
37 97 15.5651
37 98 1.6385
37 99 39.4065
37 100 38.4637
38 39 39.2824
38 40 3.22647
38 41 40.6715
38 42 40.4379
38 43 35.1351
38 44 6.45611
38 45 39.3331
38 46 34.9446
38 47 33.9247
38 48 34.9178
38 49 5.24986
38 50 40.7556
38 51 3.13127
38 52 2.56845
38 53 2.1818
38 54 12.8645
38 55 40.6356
38 56 16.8145
38 57 17.6286
38 58 40.367
38 59 40.7221
38 60 14.4565
38 61 13.4193
38 62 41.0761
38 63 24.8389
38 64 40.4295
38 65 16.3155
38 66 40.1359
38 67 14.7467
38 68 39.2955
38 69 6.11165
38 70 24.3097
38 71 14.9903
38 72 13.1134
38 73 15.3085
38 74 2.9821
38 75 40.5644
38 76 41.34
38 77 15.8012
38 78 34.7358
38 79 15.825
38 80 12.3214
38 81 40.1548
38 82 25.5176
38 83 15.9664
38 84 40.8412
38 85 40.8177
38 86 14.4404
38 87 36.7681
38 88 37.2704
38 89 40.2362
38 90 41.1714
38 91 39.0565
38 92 41.0227
38 93 13.1945
38 94 14.6811
38 95 11.9821
38 96 40.6599
38 97 4.26722
38 98 13.4835
38 99 40.0536
38 100 39.2562
39 40 39.0583
39 41 17.5379
39 42 18.0767
39 43 27.2803
39 44 39.6069
39 45 2.63397
39 46 28.4987
39 47 28.2616
39 48 27.4904
39 49 39.5769
39 50 18.9525
39 51 40.0284
39 52 39.1288
39 53 39.5367
39 54 41.0214
39 55 16.7677
39 56 41.6285
39 57 41.5385
39 58 18.2581
39 59 17.9235
39 60 40.1748
39 61 41.2144
39 62 18.1204
39 63 35.055
39 64 19.2175
39 65 41.1885
39 66 18.0876
39 67 41.4696
39 68 1.84845
39 69 39.3733
39 70 36.0956
39 71 41.4556
39 72 40.5691
39 73 41.226
39 74 39.4811
39 75 17.6157
39 76 20.374
39 77 41.468
39 78 33.9772
39 79 41.3104
39 80 40.8058
39 81 20.8119
39 82 34.7012
39 83 40.9948
39 84 16.8453
39 85 18.6275
39 86 41.1421
39 87 25.6323
39 88 25.6616
39 89 12.0376
39 90 16.1723
39 91 9.00151
39 92 16.0642
39 93 41.1517
39 94 40.8667
39 95 41.0719
39 96 17.8732
39 97 39.3809
39 98 40.2686
39 99 16.1715
39 100 8.88216
40 41 40.5322
40 42 40.3362
40 43 35.148
40 44 4.6157
40 45 39.05
40 46 34.9403
40 47 33.765
40 48 34.8317
40 49 3.96994
40 50 40.6506
40 51 3.93027
40 52 1.28954
40 53 1.93017
40 54 14.8782
40 55 40.4802
40 56 18.5586
40 57 19.2262
40 58 40.2776
40 59 40.6745
40 60 16.2918
40 61 15.5133
40 62 41.0726
40 63 24.2307
40 64 40.42
40 65 18.1096
40 66 40.0822
40 67 16.3502
40 68 39.048
40 69 3.01894
40 70 23.7009
40 71 16.6442
40 72 14.8179
40 73 17.1755
40 74 1.50115
40 75 40.4853
40 76 41.3378
40 77 17.7498
40 78 35.2257
40 79 17.7554
40 80 13.6228
40 81 40.1878
40 82 24.6424
40 83 17.166
40 84 40.8193
40 85 40.7373
40 86 16.3435
40 87 36.8966
40 88 37.3618
40 89 40.0817
40 90 40.9615
40 91 38.7561
40 92 40.828
40 93 15.121
40 94 16.8106
40 95 13.7903
40 96 40.5883
40 97 2.11558
40 98 15.161
40 99 40.0148
40 100 38.9802
41 42 2.31221
41 43 18.0707
41 44 40.474
41 45 17.3592
41 46 19.2699
41 47 20.5533
41 48 19.2306
41 49 40.6232
41 50 2.85407
41 51 41.0997
41 52 40.5106
41 53 40.7693
41 54 40.6905
41 55 2.17735
41 56 41.2987
41 57 40.7649
41 58 2.37505
41 59 2.0744
41 60 39.3687
41 61 40.806
41 62 3.76669
41 63 32.3958
41 64 3.71285
41 65 40.5703
41 66 4.12755
41 67 40.8705
41 68 17.5478
41 69 40.5075
41 70 33.0219
41 71 41.1586
41 72 40.1649
41 73 40.3618
41 74 40.7338
41 75 2.52012
41 76 4.3073
41 77 40.8547
41 78 25.8846
41 79 40.7148
41 80 40.247
41 81 5.10458
41 82 32.6539
41 83 40.5966
41 84 3.05868
41 85 3.2446
41 86 40.534
41 87 16.281
41 88 16.3917
41 89 11.3743
41 90 2.59217
41 91 14.5014
41 92 2.42429
41 93 40.8366
41 94 40.3821
41 95 40.9025
41 96 1.60409
41 97 40.5626
41 98 39.7214
41 99 3.65951
41 100 13.925
42 43 18.5508
42 44 40.1617
42 45 17.8229
42 46 19.7129
42 47 20.991
42 48 19.7302
42 49 40.2705
42 50 1.57504
42 51 40.7989
42 52 40.3187
42 53 40.5606
42 54 40.5493
42 55 2.43397
42 56 41.2293
42 57 40.7298
42 58 2.04844
42 59 1.70981
42 60 39.333
42 61 40.7002
42 62 2.60125
42 63 32.5614
42 64 2.51723
42 65 40.5077
42 66 2.84091
42 67 40.7623
42 68 18.1308
42 69 40.3214
42 70 33.2421
42 71 41.0564
42 72 40.1025
42 73 40.2916
42 74 40.5036
42 75 2.04304
42 76 3.35927
42 77 40.7885
42 78 26.0278
42 79 40.6486
42 80 40.1071
42 81 4.1746
42 82 32.826
42 83 40.5322
42 84 2.71277
42 85 1.60947
42 86 40.4469
42 87 16.4557
42 88 16.6744
42 89 12.5292
42 90 3.66664
42 91 15.2677
42 92 4.00352
42 93 40.7084
42 94 40.3053
42 95 40.7528
42 96 2.31316
42 97 40.3342
42 98 39.6698
42 99 3.48517
42 100 14.7948
43 44 35.8256
43 45 27.9148
43 46 2.23034
43 47 3.71052
43 48 2.13804
43 49 36.0118
43 50 18.2719
43 51 36.143
43 52 35.0217
43 53 34.9135
43 54 31.4761
43 55 18.6462
43 56 32.5033
43 57 31.3017
43 58 18.5707
43 59 18.108
43 60 29.1592
43 61 30.9193
43 62 18.8089
43 63 18.5305
43 64 17.2912
43 65 31.1638
43 66 18.059
43 67 31.0977
43 68 27.8342
43 69 34.8335
43 70 18.9017
43 71 31.9917
43 72 30.4031
43 73 30.2249
43 74 35.3041
43 75 17.9227
43 76 19.8515
43 77 31.2369
43 78 11.4887
43 79 31.1489
43 80 30.1593
43 81 18.266
43 82 19.3859
43 83 31.2751
43 84 18.6458
43 85 19.5147
43 86 30.9098
43 87 5.22494
43 88 5.43149
43 89 18.4202
43 90 18.4704
43 91 19.9968
43 92 19.1134
43 93 31.1918
43 94 30.8267
43 95 31.4804
43 96 17.9152
43 97 35.514
43 98 29.6665
43 99 17.6623
43 100 20.0551
44 45 39.399
44 46 35.5448
44 47 34.538
44 48 35.5164
44 49 1.99889
44 50 40.4236
44 51 5.11537
44 52 4.96393
44 53 5.47081
44 54 17.714
44 55 40.3397
44 56 21.543
44 57 22.4156
44 58 40.0423
44 59 40.5114
44 60 19.1416
44 61 18.171
44 62 40.9355
44 63 25.4068
44 64 40.219
44 65 21.5049
44 66 39.8854
44 67 19.5807
44 68 39.5023
44 69 4.18602
44 70 24.9651
44 71 20.0109
44 72 18.0498
44 73 20.1768
44 74 4.13057
44 75 40.3859
44 76 41.0242
44 77 20.6908
44 78 36.1031
44 79 20.6892
44 80 16.1943
44 81 39.8759
44 82 25.7761
44 83 21.0943
44 84 40.7833
44 85 40.4875
44 86 19.3971
44 87 37.3097
44 88 37.7489
44 89 40.851
44 90 41.0645
44 91 39.4175
44 92 40.8023
44 93 17.8226
44 94 19.8021
44 95 16.8953
44 96 40.4922
44 97 3.84936
44 98 18.1778
44 99 39.8876
44 100 39.5728
45 46 29.0439
45 47 28.9871
45 48 28.2012
45 49 39.4208
45 50 18.7096
45 51 39.9803
45 52 39.1289
45 53 39.5789
45 54 41.5994
45 55 16.5052
45 56 42.1946
45 57 42.1285
45 58 17.8733
45 59 17.8116
45 60 40.7859
45 61 41.8022
45 62 18.2724
45 63 35.8507
45 64 19.1081
45 65 41.7597
45 66 17.8507
45 67 42.0913
45 68 1.40109
45 69 39.3443
45 70 36.7585
45 71 42.0521
45 72 41.1418
45 73 41.8515
45 74 39.4763
45 75 17.6255
45 76 20.3125
45 77 42.0778
45 78 34.6644
45 79 41.9185
45 80 41.3874
45 81 20.5877
45 82 35.4686
45 83 41.5501
45 84 16.6951
45 85 18.333
45 86 41.7129
45 87 26.4653
45 88 26.4729
45 89 13.1578
45 90 16.1306
45 91 10.4051
45 92 15.9555
45 93 41.7548
45 94 41.4405
45 95 41.651
45 96 17.6406
45 97 39.3181
45 98 40.851
45 99 16.2341
45 100 10.084
46 47 3.74651
46 48 2.58134
46 49 35.7621
46 50 19.3961
46 51 35.9491
46 52 34.7966
46 53 34.7063
46 54 31.3124
46 55 19.8329
46 56 32.3923
46 57 31.112
46 58 19.6015
46 59 19.2914
46 60 28.9659
46 61 30.694
46 62 20.0864
46 63 18.0628
46 64 18.4146
46 65 30.9938
46 66 19.2448
46 67 30.902
46 68 28.9828
46 69 34.5598
46 70 18.1074
46 71 31.8298
46 72 30.2017
46 73 29.9962
46 74 35.0915
46 75 19.1766
46 76 20.9091
46 77 31.059
46 78 10.4866
46 79 30.9898
46 80 29.9212
46 81 19.1554
46 82 19.1514
46 83 31.1063
46 84 19.9656
46 85 20.6516
46 86 30.7222
46 87 6.36342
46 88 6.46881
46 89 20.0639
46 90 19.8227
46 91 21.4105
46 92 20.3737
46 93 30.9981
46 94 30.6544
46 95 31.313
46 96 19.1131
46 97 35.3123
46 98 29.4406
46 99 18.9152
46 100 21.3406
47 48 2.18934
47 49 34.7825
47 50 20.7483
47 51 34.984
47 52 33.683
47 53 33.5553
47 54 30.1772
47 55 21.0383
47 56 31.5027
47 57 30.2647
47 58 21.1025
47 59 20.6141
47 60 27.7795
47 61 29.5009
47 62 21.2832
47 63 15.5121
47 64 19.8582
47 65 30.1019
47 66 20.495
47 67 29.7879
47 68 28.8871
47 69 33.2544
47 70 15.8982
47 71 30.8214
47 72 28.9839
47 73 28.9117
47 74 33.9491
47 75 20.3791
47 76 22.4107
47 77 30.0295
47 78 11.7291
47 79 29.981
47 80 28.4384
47 81 20.8944
47 82 16.2161
47 83 30.1957
47 84 21.0879
47 85 21.9876
47 86 29.6811
47 87 7.4144
47 88 7.33237
47 89 19.9556
47 90 20.7524
47 91 20.8663
47 92 21.4352
47 93 29.7781
47 94 29.6566
47 95 30.0164
47 96 20.413
47 97 34.168
47 98 28.2417
47 99 20.0058
47 100 20.9864
48 49 35.738
48 50 19.462
48 51 35.9609
48 52 34.7194
48 53 34.626
48 54 31.2964
48 55 19.6927
48 56 32.4812
48 57 31.2391
48 58 19.729
48 59 19.2608
48 60 28.9525
48 61 30.6624
48 62 19.9871
48 63 17.2988
48 64 18.4761
48 65 31.0954
48 66 19.2269
48 67 30.901
48 68 28.0836
48 69 34.3898
48 70 17.5886
48 71 31.8642
48 72 30.1618
48 73 30.0245
48 74 34.9996
48 75 19.0489
48 76 21.1296
48 77 31.0931
48 78 11.3483
48 79 31.0358
48 80 29.7658
48 81 19.5854
48 82 18.0913
48 83 31.2241
48 84 19.8412
48 85 20.6916
48 86 30.769
48 87 5.966
48 88 5.87964
48 89 19.0345
48 90 19.5366
48 91 20.1098
48 92 20.1852
48 93 30.9404
48 94 30.7087
48 95 31.2217
48 96 19.108
48 97 35.2337
48 98 29.4209
48 99 18.6881
48 100 20.1282
49 50 40.5558
49 51 3.67608
49 52 4.16229
49 53 4.66613
49 54 16.6677
49 55 40.4474
49 56 20.2299
49 57 21.1729
49 58 40.1827
49 59 40.6373
49 60 18.5817
49 61 17.4154
49 62 41.0265
49 63 25.6624
49 64 40.3322
49 65 20.2553
49 66 39.9588
49 67 18.3206
49 68 39.4927
49 69 4.54679
49 70 25.2984
49 71 18.6069
49 72 17.25
49 73 19.2081
49 74 3.42052
49 75 40.4875
49 76 41.1725
49 77 19.562
49 78 35.8835
49 79 19.6552
49 80 15.7926
49 81 39.9642
49 82 26.174
49 83 19.7082
49 84 40.8361
49 85 40.5928
49 86 18.4109
49 87 37.4124
49 88 37.8739
49 89 40.9412
49 90 41.1934
49 91 39.5029
49 92 40.9717
49 93 17.0061
49 94 18.9299
49 95 16.0193
49 96 40.6635
49 97 3.89056
49 98 17.4775
49 99 40.0147
49 100 39.6749
50 51 41.0742
50 52 40.6265
50 53 40.8455
50 54 40.7736
50 55 3.13321
50 56 41.5029
50 57 40.9687
50 58 2.48888
50 59 1.89055
50 60 39.5437
50 61 40.8999
50 62 2.54964
50 63 32.4376
50 64 1.87766
50 65 40.7519
50 66 2.58906
50 67 40.9659
50 68 18.9748
50 69 40.5701
50 70 33.1294
50 71 41.3001
50 72 40.3229
50 73 40.4827
50 74 40.7875
50 75 2.35225
50 76 3.19232
50 77 41.0163
50 78 25.6858
50 79 40.8789
50 80 40.2667
50 81 3.63999
50 82 32.7421
50 83 40.7954
50 84 3.32167
50 85 1.74014
50 86 40.6776
50 87 16.061
50 88 16.2834
50 89 13.2119
50 90 4.25694
50 91 15.7645
50 92 4.49619
50 93 40.9122
50 94 40.5376
50 95 40.9632
50 96 2.92764
50 97 40.6359
50 98 39.8771
50 99 3.95827
50 100 15.3349
51 52 3.54291
51 53 3.35974
51 54 14.344
51 55 41.0448
51 56 17.7965
51 57 18.9314
51 58 40.7238
51 59 41.1181
51 60 16.2432
51 61 14.803
51 62 41.4174
51 63 25.9873
51 64 40.8077
51 65 17.9672
51 66 40.456
51 67 16.1122
51 68 39.9846
51 69 6.15118
51 70 25.5666
51 71 16.2767
51 72 14.965
51 73 16.8239
51 74 3.19566
51 75 40.9308
51 76 41.4836
51 77 17.1844
51 78 35.5443
51 79 17.1329
51 80 13.7541
51 81 40.3873
51 82 26.7654
51 83 17.1661
51 84 41.2352
51 85 41.0725
51 86 15.8565
51 87 37.5513
51 88 38.0719
51 89 41.1825
51 90 41.6833
51 91 39.9327
51 92 41.5219
51 93 14.6645
51 94 16.3349
51 95 13.6285
51 96 41.1411
51 97 4.31354
51 98 15.3259
51 99 40.5081
51 100 40.1538
52 53 1.48875
52 54 14.4276
52 55 40.4802
52 56 18.3386
52 57 19.0925
52 58 40.2479
52 59 40.6233
52 60 15.5803
52 61 14.7991
52 62 41.0228
52 63 24.275
52 64 40.3569
52 65 17.9336
52 66 40.0557
52 67 16.1634
52 68 39.1258
52 69 4.01686
52 70 23.6953
52 71 16.5066
52 72 14.4254
52 73 16.7695
52 74 1.53933
52 75 40.4484
52 76 41.2825
52 77 17.3992
52 78 35.0357
52 79 17.2884
52 80 13.0367
52 81 40.1233
52 82 24.7979
52 83 16.9286
52 84 40.7753
52 85 40.7153
52 86 15.8212
52 87 36.7338
52 88 37.21
52 89 40.0846
52 90 40.9809
52 91 38.8037
52 92 40.812
52 93 14.5516
52 94 16.2506
52 95 13.3193
52 96 40.5361
52 97 2.29766
52 98 14.6757
52 99 39.9592
52 100 39.0143
53 54 13.1991
53 55 40.7548
53 56 16.9895
53 57 17.9041
53 58 40.5132
53 59 40.8539
53 60 14.724
53 61 13.6061
53 62 41.2102
53 63 23.9323
53 64 40.55
53 65 16.744
53 66 40.2516
53 67 14.8683
53 68 39.5574
53 69 4.23308
53 70 23.3722
53 71 15.3252
53 72 13.273
53 73 15.6142
53 74 1.75125
53 75 40.6627
53 76 41.4851
53 77 16.1616
53 78 34.6266
53 79 16.2527
53 80 11.9075
53 81 40.2926
53 82 24.5118
53 83 15.9138
53 84 40.9781
53 85 40.9439
53 86 14.6754
53 87 36.6235
53 88 37.1018
53 89 40.2986
53 90 41.2164
53 91 39.0577
53 92 41.1188
53 93 13.4607
53 94 15.2953
53 95 12.1174
53 96 40.7913
53 97 3.0781
53 98 13.6542
53 99 40.1868
53 100 39.2858
54 55 40.8365
54 56 5.67589
54 57 5.92804
54 58 40.6263
54 59 40.643
54 60 3.88729
54 61 1.94578
54 62 40.8257
54 63 21.4286
54 64 40.1303
54 65 4.53643
54 66 40.1146
54 67 1.9423
54 68 41.3485
54 69 16.0793
54 70 20.8813
54 71 2.5297
54 72 2.4096
54 73 3.06121
54 74 14.5349
54 75 40.3767
54 76 41.3605
54 77 3.73109
54 78 28.8837
54 79 3.74044
54 80 5.36924
54 81 40.0679
54 82 23.1044
54 83 4.06696
54 84 40.6179
54 85 41.0392
54 86 2.44948
54 87 33.3107
54 88 33.8649
54 89 39.3674
54 90 41.1491
54 91 39.0004
54 92 41.2976
54 93 1.47405
54 94 2.89703
54 95 2.51655
54 96 40.5853
54 97 15.5162
54 98 3.49081
54 99 39.9469
54 100 39.2829
55 56 41.4999
55 57 40.9959
55 58 2.63623
55 59 1.76187
55 60 39.6149
55 61 40.9608
55 62 3.28484
55 63 32.5017
55 64 3.67549
55 65 40.7701
55 66 3.13837
55 67 41.0298
55 68 16.7203
55 69 40.4567
55 70 33.2491
55 71 41.3217
55 72 40.3649
55 73 40.5655
55 74 40.6807
55 75 1.93639
55 76 4.66167
55 77 41.0561
55 78 26.1332
55 79 40.926
55 80 40.377
55 81 5.78804
55 82 32.7484
55 83 40.7858
55 84 2.28469
55 85 3.13869
55 86 40.7416
55 87 16.4493
55 88 16.5438
55 89 11.2944
55 90 2.97763
55 91 13.813
55 92 3.02392
55 93 40.9705
55 94 40.5718
55 95 41.0263
55 96 2.59961
55 97 40.5546
55 98 39.9328
55 99 2.35933
55 100 13.1936
56 57 2.18407
56 58 41.225
56 59 41.3032
56 60 7.74641
56 61 6.41694
56 62 41.4737
56 63 24.4548
56 64 40.8686
56 65 2.45408
56 66 40.8622
56 67 5.10187
56 68 41.9016
56 69 20.1022
56 70 23.9326
56 71 3.58051
56 72 7.04401
56 73 5.17254
56 74 18.5132
56 75 41.0313
56 76 41.8952
56 77 3.19606
56 78 29.0838
56 79 3.41448
56 80 10.8955
56 81 40.6673
56 82 26.4869
56 83 2.9667
56 84 41.193
56 85 41.6904
56 86 5.29606
56 87 34.3476
56 88 34.8665
56 89 39.9087
56 90 41.9044
56 91 39.8414
56 92 41.9959
56 93 6.48571
56 94 4.19858
56 95 7.87522
56 96 41.2606
56 97 19.3723
56 98 8.00077
56 99 40.646
56 100 40.0959
57 58 40.6939
57 59 40.7593
57 60 7.38489
57 61 6.53617
57 62 40.9745
57 63 23.3788
57 64 40.2898
57 65 1.71707
57 66 40.3412
57 67 4.73393
57 68 41.8296
57 69 20.8444
57 70 22.9316
57 71 3.65491
57 72 7.16173
57 73 4.65038
57 74 19.3612
57 75 40.508
57 76 41.4152
57 77 2.85754
57 78 27.5097
57 79 2.96581
57 80 11.2177
57 81 40.0963
57 82 25.3649
57 83 2.63107
57 84 40.6925
57 85 41.2171
57 86 5.15001
57 87 33.2221
57 88 33.752
57 89 39.4073
57 90 41.4033
57 91 39.3922
57 92 41.52
57 93 6.50619
57 94 4.06561
57 95 8.32698
57 96 40.7201
57 97 20.3479
57 98 7.73914
57 99 40.1209
57 100 39.6527
58 59 2.44822
58 60 39.4039
58 61 40.7621
58 62 4.06615
58 63 32.6925
58 64 3.31237
58 65 40.496
58 66 3.54439
58 67 40.821
58 68 18.2175
58 69 40.2706
58 70 33.3087
58 71 41.0872
58 72 40.1668
58 73 40.327
58 74 40.4495
58 75 3.11036
58 76 3.68702
58 77 40.8047
58 78 25.7704
58 79 40.6736
58 80 40.2517
58 81 3.88827
58 82 33.0223
58 83 40.5258
58 84 3.73119
58 85 2.50265
58 86 40.4949
58 87 16.6737
58 88 16.8509
58 89 13.1144
58 90 4.52949
58 91 15.5894
58 92 4.08486
58 93 40.7918
58 94 40.3303
58 95 40.8639
58 96 2.82789
58 97 40.2955
58 98 39.7258
58 99 4.1185
58 100 15.0613
59 60 39.3907
59 61 40.7521
59 62 2.19349
59 63 32.3236
59 64 2.08774
59 65 40.547
59 66 2.23705
59 67 40.8074
59 68 18.0561
59 69 40.6432
59 70 33.0543
59 71 41.1164
59 72 40.1819
59 73 40.3187
59 74 40.814
59 75 1.26807
59 76 3.9399
59 77 40.8307
59 78 25.441
59 79 40.6945
59 80 40.1867
59 81 4.52301
59 82 32.6871
59 83 40.5876
59 84 1.89908
59 85 2.35385
59 86 40.5206
59 87 15.7799
59 88 15.9009
59 89 12.3056
59 90 3.08203
59 91 14.5833
59 92 3.42444
59 93 40.7686
59 94 40.3552
59 95 40.8425
59 96 2.16471
59 97 40.7155
59 98 39.7343
59 99 2.80904
59 100 14.2717
60 61 3.0982
60 62 39.6569
60 63 19.526
60 64 38.8499
60 65 6.06711
60 66 38.9532
60 67 4.06236
60 68 40.5375
60 69 17.4056
60 70 18.6605
60 71 5.55041
60 72 2.17361
60 73 3.49181
60 74 16.0498
60 75 39.1348
60 76 40.2935
60 77 5.29138
60 78 27.0111
60 79 5.07912
60 80 5.5603
60 81 38.9167
60 82 20.9718
60 83 6.17267
60 84 39.3989
60 85 39.916
60 86 2.97554
60 87 31.3187
60 88 31.8532
60 89 37.8166
60 90 39.7812
60 91 37.5791
60 92 39.9756
60 93 3.6154
60 94 3.69781
60 95 4.09471
60 96 39.2167
60 97 17.1244
60 98 1.52062
60 99 38.6815
60 100 37.8579
61 62 40.9809
61 63 20.4184
61 64 40.2213
61 65 5.32331
61 66 40.2176
61 67 2.11419
61 68 41.548
61 69 16.4744
61 70 19.7421
61 71 3.87779
61 72 1.95038
61 73 2.77805
61 74 14.9496
61 75 40.4982
61 76 41.5689
61 77 4.0446
61 78 28.2198
61 79 4.08576
61 80 4.76579
61 81 40.2167
61 82 22.0381
61 83 5.29349
61 84 40.7644
61 85 41.227
61 86 2.70959
61 87 32.8488
61 88 33.3855
61 89 39.3453
61 90 41.2577
61 91 38.883
61 92 41.4438
61 93 1.23321
61 94 3.19307
61 95 2.32373
61 96 40.6965
61 97 16.144
61 98 2.48862
61 99 40.0212
61 100 39.1691
62 63 32.8112
62 64 2.60537
62 65 40.7621
62 66 2.56654
62 67 40.9984
62 68 18.4707
62 69 41.0579
62 70 33.6505
62 71 41.3003
62 72 40.4372
62 73 40.5374
62 74 41.1857
62 75 1.8716
62 76 3.7896
62 77 41.0329
62 78 25.9622
62 79 40.8897
62 80 40.4069
62 81 5.04816
62 82 33.1651
62 83 40.8095
62 84 2.01307
62 85 2.49455
62 86 40.7408
62 87 16.1535
62 88 16.3448
62 89 12.2338
62 90 4.0937
62 91 15.2001
62 92 4.46842
62 93 40.9614
62 94 40.576
62 95 41.0324
62 96 3.52373
62 97 41.0909
62 98 40.0182
62 99 3.49791
62 100 14.656
63 64 31.6903
63 65 22.8208
63 66 31.7699
63 67 21.1331
63 68 35.6799
63 69 23.1551
63 70 3.20154
63 71 22.7679
63 72 20.1129
63 73 20.6273
63 74 24.3866
63 75 32.0327
63 76 33.8512
63 77 22.1773
63 78 18.7852
63 79 22.3658
63 80 18.0121
63 81 32.4707
63 82 3.26209
63 83 22.8711
63 84 32.7124
63 85 33.3555
63 86 21.5899
63 87 20.8071
63 88 20.9233
63 89 30.546
63 90 32.4992
63 91 29.4241
63 92 33.0155
63 93 20.6594
63 94 21.896
63 95 20.476
63 96 32.3763
63 97 24.9292
63 98 19.4354
63 99 31.4773
63 100 29.8098
64 65 40.0638
64 66 2.22358
64 67 40.2809
64 68 19.3358
64 69 40.3607
64 70 32.4075
64 71 40.6424
64 72 39.6747
64 73 39.7814
64 74 40.5263
64 75 2.5856
64 76 3.99945
64 77 40.3468
64 78 24.4665
64 79 40.2032
64 80 39.6176
64 81 3.88171
64 82 32.0609
64 83 40.1138
64 84 3.43043
64 85 2.89844
64 86 39.9976
64 87 14.7785
64 88 15.0662
64 89 13.005
64 90 4.87054
64 91 15.5949
64 92 5.27376
64 93 40.243
64 94 39.8498
64 95 40.3189
64 96 3.36914
64 97 40.4423
64 98 39.2043
64 99 3.47683
64 100 15.1179
65 66 40.1048
65 67 3.56587
65 68 41.4671
65 69 20.1099
65 70 22.3468
65 71 2.52417
65 72 5.59493
65 73 3.44283
65 74 18.3147
65 75 40.2937
65 76 41.2702
65 77 2.18236
65 78 27.6782
65 79 2.13759
65 80 9.84767
65 81 39.9247
65 82 24.9272
65 83 1.52578
65 84 40.4718
65 85 41.0045
65 86 3.69513
65 87 33.0485
65 88 33.5922
65 89 39.1895
65 90 41.155
65 91 39.0676
65 92 41.2712
65 93 5.24426
65 94 2.6816
65 95 6.82486
65 96 40.4896
65 97 19.1702
65 98 6.2103
65 99 39.8634
65 100 39.3317
66 67 40.2976
66 68 18.0936
66 69 40.0369
66 70 32.5984
66 71 40.6272
66 72 39.7076
66 73 39.8383
66 74 40.196
66 75 2.50378
66 76 4.58838
66 77 40.3659
66 78 25.0525
66 79 40.2313
66 80 39.6172
66 81 4.40154
66 82 32.1741
66 83 40.1281
66 84 3.32711
66 85 2.93308
66 86 40.0552
66 87 15.4229
66 88 15.6443
66 89 12.6779
66 90 5.15182
66 91 14.9148
66 92 5.49355
66 93 40.2193
66 94 39.8811
66 95 40.2892
66 96 4.02141
66 97 40.1475
66 98 39.2639
66 99 2.69192
66 100 14.4182
67 68 41.8121
67 69 17.8338
67 70 20.7088
67 71 2.14642
67 72 3.13044
67 73 1.51316
67 74 16.3763
67 75 40.5393
67 76 41.5491
67 77 2.3634
67 78 27.9606
67 79 2.15684
67 80 6.55149
67 81 40.2256
67 82 23.0574
67 83 2.9889
67 84 40.786
67 85 41.2656
67 86 2.40981
67 87 32.9668
67 88 33.5044
67 89 39.4502
67 90 41.3646
67 91 39.1502
67 92 41.5336
67 93 1.98779
67 94 2.113
67 95 3.81189
67 96 40.7808
67 97 17.3402
67 98 4.00139
67 99 40.1177
67 100 39.4611
68 69 39.3785
68 70 36.6136
68 71 41.771
68 72 40.9102
68 73 41.5745
68 74 39.4819
68 75 17.7498
68 76 20.5517
68 77 41.7877
68 78 34.4782
68 79 41.6297
68 80 41.187
68 81 20.8335
68 82 35.3579
68 83 41.2704
68 84 16.8844
68 85 18.5982
68 86 41.4589
68 87 26.3392
68 88 26.3097
68 89 12.8334
68 90 16.2784
68 91 10.0496
68 92 16.2116
68 93 41.5011
68 94 41.1656
68 95 41.4092
68 96 17.901
68 97 39.3565
68 98 40.621
68 99 16.5036
68 100 9.79831
69 70 22.7132
69 71 18.5095
69 72 16.0929
69 73 18.5994
69 74 3.2609
69 75 40.4494
69 76 41.3042
69 77 19.1518
69 78 35.2207
69 79 19.1223
69 80 14.09
69 81 40.1551
69 82 23.3566
69 83 19.2483
69 84 40.8558
69 85 40.7104
69 86 17.8035
69 87 36.5819
69 88 37.0143
69 89 40.1526
69 90 40.9366
69 91 38.7298
69 92 40.8334
69 93 16.1534
69 94 18.4607
69 95 15.1685
69 96 40.581
69 97 3.23654
69 98 16.2908
69 99 40.0007
69 100 38.982
70 71 22.3922
70 72 19.3735
70 73 20.0884
70 74 23.8851
70 75 32.7958
70 76 34.611
70 77 21.6758
70 78 19.3186
70 79 21.7929
70 80 17.2961
70 81 33.0519
70 82 4.77774
70 83 22.5204
70 84 33.4648
70 85 34.0826
70 86 20.9977
70 87 21.5726
70 88 21.703
70 89 31.3368
70 90 33.1837
70 91 30.5148
70 92 33.6384
70 93 19.997
70 94 21.1448
70 95 19.916
70 96 32.9586
70 97 24.3371
70 98 18.61
70 99 32.3131
70 100 30.8583
71 72 4.51946
71 73 2.91423
71 74 16.7485
71 75 40.8555
71 76 41.8138
71 77 1.80009
71 78 28.7682
71 79 1.64521
71 80 8.50263
71 81 40.5242
71 82 24.654
71 83 2.07625
71 84 41.0498
71 85 41.5356
71 86 2.96584
71 87 33.8046
71 88 34.3476
71 89 39.7521
71 90 41.6942
71 91 39.4851
71 92 41.8155
71 93 3.42296
71 94 2.19518
71 95 5.2117
71 96 41.0844
71 97 17.7548
71 98 5.48082
71 99 40.435
71 100 39.7751
72 73 3.29468
72 74 14.6816
72 75 39.9221
72 76 41.0339
72 77 4.81842
72 78 28.2294
72 79 4.71038
72 80 4.68401
72 81 39.7047
72 82 21.4617
72 83 5.17875
72 84 40.1827
72 85 40.6534
72 86 2.52703
72 87 32.4777
72 88 33.0024
72 89 38.6368
72 90 40.5837
72 91 38.2477
72 92 40.7477
72 93 2.24865
72 94 3.3717
72 95 2.64698
72 96 40.0424
72 97 15.6748
72 98 1.47066
72 99 39.4529
72 100 38.5387
73 74 17.0281
73 75 40.0596
73 76 41.0839
73 77 2.35049
73 78 27.0314
73 79 2.24961
73 80 7.00722
73 81 39.7282
73 82 22.3992
73 83 3.30031
73 84 40.3154
73 85 40.8152
73 86 2.38533
73 87 32.2017
73 88 32.7428
73 89 38.9384
73 90 40.8806
73 91 38.7078
73 92 41.0605
73 93 2.87659
73 94 2.04655
73 95 4.65694
73 96 40.2673
73 97 18.1086
73 98 3.74296
73 99 39.6385
73 100 39.0149
74 75 40.6347
74 76 41.4159
74 77 17.5769
74 78 35.2599
74 79 17.5595
74 80 13.1411
74 81 40.2534
74 82 24.8676
74 83 17.5355
74 84 40.9724
74 85 40.8675
74 86 16.0991
74 87 36.9374
74 88 37.4045
74 89 40.4434
74 90 41.2001
74 91 39.1275
74 92 41.07
74 93 14.8127
74 94 16.7293
74 95 13.5637
74 96 40.7653
74 97 2.10161
74 98 15.0108
74 99 40.1676
74 100 39.3517
75 76 3.99722
75 77 40.569
75 78 25.3539
75 79 40.4337
75 80 39.9104
75 81 4.92039
75 82 32.3568
75 83 40.3315
75 84 1.60289
75 85 2.79552
75 86 40.2652
75 87 15.5167
75 88 15.6449
75 89 11.4216
75 90 2.8614
75 91 14.4429
75 92 3.50821
75 93 40.5017
75 94 40.1021
75 95 40.5728
75 96 2.50212
75 97 40.5326
75 98 39.4884
75 99 2.22229
75 100 13.7568
76 77 41.5201
76 78 26.5936
76 79 41.4
76 80 41.0854
76 81 2.92124
76 82 34.3119
76 83 41.3583
76 84 4.82285
76 85 2.62244
76 86 41.2927
76 87 17.5859
76 88 17.7655
76 89 15.2182
76 90 6.0622
76 91 18.109
76 92 5.52499
76 93 41.5526
76 94 41.1403
76 95 41.6499
76 96 4.68398
76 97 41.2748
76 98 40.6406
76 99 6.48411
76 100 17.7394
77 78 27.8975
77 79 1.00787
77 80 8.53988
77 81 40.2207
77 82 24.0825
77 83 2.12889
77 84 40.7897
77 85 41.2871
77 86 3.18802
77 87 33.1747
77 88 33.7042
77 89 39.4103
77 90 41.4122
77 91 39.2478
77 92 41.5613
77 93 4.08385
77 94 2.45003
77 95 5.7302
77 96 40.7969
77 97 18.5624
77 98 5.59591
77 99 40.1715
77 100 39.541
78 79 27.9152
78 80 28.566
78 81 24.6858
78 82 20.7712
78 83 27.9223
78 84 26.0139
78 85 26.6626
78 86 28.2096
78 87 12.1139
78 88 12.5974
78 89 26.788
78 90 26.8594
78 91 27.522
78 92 27.2893
78 93 28.5117
78 94 27.8305
78 95 29.3357
78 96 25.8371
78 97 35.9768
78 98 27.5235
78 99 25.0696
78 100 27.6837
79 80 8.62451
79 81 40.0919
79 82 24.2884
79 83 2.04557
79 84 40.6371
79 85 41.1508
79 86 2.66625
79 87 33.0796
79 88 33.6221
79 89 39.2608
79 90 41.2606
79 91 39.1208
79 92 41.4113
79 93 4.21335
79 94 1.91326
79 95 5.62441
79 96 40.6419
79 97 18.6513
79 98 5.44129
79 99 40.0224
79 100 39.3926
80 81 39.7516
80 82 19.1818
80 83 10.0108
80 84 40.2473
80 85 40.6617
80 86 6.78102
80 87 32.0949
80 88 32.5631
80 89 38.7915
80 90 40.5625
80 91 38.1484
80 92 40.7872
80 93 4.6715
80 94 7.5679
80 95 3.63099
80 96 40.097
80 97 14.2525
80 98 4.59377
80 99 39.4347
80 100 38.4718
81 82 33.0258
81 83 39.993
81 84 5.59282
81 85 3.73554
81 86 39.9513
81 87 16.1836
81 88 16.4602
81 89 15.7412
81 90 7.03559
81 91 18.0075
81 92 7.12172
81 93 40.232
81 94 39.7832
81 95 40.3451
81 96 5.45238
81 97 40.1472
81 98 39.254
81 99 6.68163
81 100 17.6394
82 83 24.8636
82 84 33.0683
82 85 33.6775
82 86 23.3254
82 87 21.7481
82 88 21.8454
82 89 30.4319
82 90 32.6197
82 91 29.0849
82 92 33.1337
82 93 22.3757
82 94 23.8829
82 95 21.9356
82 96 32.6252
82 97 25.2312
82 98 20.8534
82 99 31.7278
82 100 29.523
83 84 40.498
83 85 41.0355
83 86 3.30678
83 87 33.1827
83 88 33.7399
83 89 39.168
83 90 41.1795
83 91 38.9454
83 92 41.283
83 93 5.19976
83 94 2.16696
83 95 6.42199
83 96 40.5238
83 97 18.6197
83 98 5.98123
83 99 39.8726
83 100 39.2197
84 85 3.36771
84 86 40.4858
84 87 16.1948
84 88 16.3223
84 89 11.1158
84 90 3.07422
84 91 13.9428
84 92 3.67805
84 93 40.7598
84 94 40.3097
84 95 40.8355
84 96 2.89356
84 97 40.8699
84 98 39.7627
84 99 2.35384
84 100 13.2539
85 86 40.971
85 87 17.2768
85 88 17.53
85 89 13.2315
85 90 4.6773
85 91 16.1801
85 92 4.65678
85 93 41.2164
85 94 40.8214
85 95 41.265
85 96 3.4221
85 97 40.7082
85 98 40.242
85 99 4.17412
85 100 15.6706
86 87 32.8935
86 88 33.4489
86 89 39.1442
86 90 41.02
86 91 38.9245
86 92 41.1644
86 93 2.89953
86 94 1.51776
86 95 3.92982
86 96 40.3978
86 97 17.1062
86 98 3.10145
86 99 39.8157
86 100 39.1808
87 88 1.43448
87 89 16.9131
87 90 16.4817
87 91 18.4681
87 92 17.3025
87 93 33.0323
87 94 32.7518
87 95 33.3278
87 96 16.0229
87 97 37.2587
87 98 31.7994
87 99 15.1237
87 100 18.2699
88 89 16.7659
88 90 16.5205
88 91 18.3954
88 92 17.3367
88 93 33.576
88 94 33.2973
88 95 33.8576
88 96 16.1629
88 97 37.7136
88 98 32.3305
88 99 15.1904
88 100 18.089
89 90 9.47256
89 91 6.34696
89 92 10.5245
89 93 39.3793
89 94 38.9488
89 95 39.4465
89 96 11.577
89 97 40.3617
89 98 38.2044
89 99 10.3919
89 100 6.23139
90 91 13.0562
90 92 1.75468
90 93 41.27
90 94 40.8949
90 95 41.2847
90 96 2.50322
90 97 40.9997
90 98 40.1331
90 99 3.75895
90 100 12.2459
91 92 13.4975
91 93 38.9274
91 94 38.6905
91 95 38.8931
91 96 14.5414
91 97 39.15
91 98 37.8097
91 99 12.4857
91 100 1.53133
92 93 41.4534
92 94 41.0358
92 95 41.4619
92 96 2.60352
92 97 40.8642
92 98 40.3144
92 99 3.90296
92 100 12.7556
93 94 3.43959
93 95 1.9431
93 96 40.7311
93 97 15.9395
93 98 3.0808
93 99 40.047
93 100 39.2178
94 95 4.66254
94 96 40.2738
94 97 17.6979
94 98 3.87391
94 99 39.6395
94 100 38.949
95 96 40.7759
95 97 14.6396
95 98 3.28445
95 99 40.105
95 100 39.2115
96 97 40.5898
96 98 39.5799
96 99 3.47773
96 100 14.1113
97 98 16.032
97 99 40.1012
97 100 39.3614
98 99 38.9985
98 100 38.0868
99 100 12.1277
