# Supplementary material for: Large-scale discovery of protein interactions at residue resolution using co-evolution calculated from genomic sequences
Source: Nat Commun. 2021 Mar 2;12:1396. doi: 10.1038/s41467-021-21636-z (PMC7925567; doi:10.1038/s41467-021-21636-z)
Supplement: Supplementary file 13 — Supplementary Data 11 [file 41467_2021_21636_MOESM13_ESM.zip › supplementary_prediction/membrane088588_YAJC_LPTG/models/haddock_top_5_haddock_10w.pdb]

REMARK FILENAME="haddock_10w.pdb0"
REMARK ===============================================================
REMARK HADDOCK run for haddock
REMARK initial structure: haddock_10.pdb
REMARK final NOE weights: unambig 50 amb: 50
REMARK ===============================================================
REMARK            total,bonds,angles,improper,dihe,vdw,elec,air,cdih,coup,rdcs,vean,dani,xpcs,rg
REMARK energies: 274.456, 0, 0, 0, 0, -63.5582, -82.3823, 420.397, 0, 0, 0, 0, 0, 0, 0
REMARK ===============================================================
REMARK            bonds,angles,impropers,dihe,air,cdih,coup,rdcs,vean,dani,xpcs
REMARK rms-dev.: 0,0,0,0,20.9773,0,0, 0, 0, 0, 0
REMARK ===============================================================
REMARK               air,cdih,coup,rdcs,vean,dani,xpcs
REMARK               >0.3,>5,>1,>0,>5,>0.2,>0.2
REMARK violations.: 4, 0, 0, 0, 0, 0, 0
REMARK ===============================================================
REMARK                        CVpartition#,violations,rms
REMARK AIRs cross-validation: 2, 0, NaN
REMARK ===============================================================
REMARK NCS energy: 0
REMARK ===============================================================
REMARK Symmetry energy: 0
REMARK ===============================================================
REMARK Desolvation energy: -42.8031
REMARK Internal energy free molecules: 47174.4
REMARK Internal energy complex: -13034.6
REMARK Binding energy: -60397.8
REMARK ===============================================================
REMARK buried surface area: 1925.97
REMARK ===============================================================
REMARK water - chain1: 0 0 0
REMARK water - chain2: 0 0 0
REMARK water - chain3: 0 0 0
REMARK water - chain4: 0 0 0
REMARK water - chain5: 0 0 0
REMARK water - chain6: 0 0 0
REMARK ===============================================================
REMARK water - water: 0 0 0
REMARK ===============================================================
REMARK DATE:05-Aug-2020  09:45:53       created by user: he47
REMARK VERSION:1.3
ATOM      1  CB  SER    19      11.128  -3.263 -23.538  1.00 10.00      A   
ATOM      2  OG  SER    19      10.899  -3.666 -24.875  1.00 10.00      A   
ATOM      3  HG  SER    19      11.132  -2.944 -25.473  1.00 10.00      A   
ATOM      4  C   SER    19      11.865  -4.311 -21.383  1.00 10.00      A   
ATOM      5  O   SER    19      10.927  -5.013 -20.994  1.00 10.00      A   
ATOM      6  N   SER    19      12.160  -5.488 -23.538  1.00 10.00      A   
ATOM      7  HT1 SER    19      11.334  -6.039 -23.230  1.00 10.00      A   
ATOM      8  HT2 SER    19      13.022  -6.012 -23.295  1.00 10.00      A   
ATOM      9  HT3 SER    19      12.116  -5.368 -24.571  1.00 10.00      A   
ATOM     10  CA  SER    19      12.165  -4.169 -22.877  1.00 10.00      A   
ATOM     11  N   PRO    20      12.659  -3.650 -20.527  1.00 10.00      A   
ATOM     12  CA  PRO    20      12.468  -3.694 -19.076  1.00 10.00      A   
ATOM     13  CB  PRO    20      13.825  -3.238 -18.540  1.00 10.00      A   
ATOM     14  CG  PRO    20      14.361  -2.329 -19.590  1.00 10.00      A   
ATOM     15  CD  PRO    20      13.815  -2.817 -20.906  1.00 10.00      A   
ATOM     16  C   PRO    20      11.365  -2.732 -18.632  1.00 10.00      A   
ATOM     17  O   PRO    20      11.617  -1.739 -17.945  1.00 10.00      A   
ATOM     18  N   MET    21      10.142  -3.027 -19.050  1.00 10.00      A   
ATOM     19  HN  MET    21      10.009  -3.827 -19.605  1.00 10.00      A   
ATOM     20  CA  MET    21       8.988  -2.202 -18.709  1.00 10.00      A   
ATOM     21  CB  MET    21       8.425  -1.515 -19.963  1.00 10.00      A   
ATOM     22  CG  MET    21       9.451  -0.723 -20.762  1.00 10.00      A   
ATOM     23  SD  MET    21       8.755   0.085 -22.217  1.00 10.00      A   
ATOM     24  CE  MET    21       8.012  -1.302 -23.077  1.00 10.00      A   
ATOM     25  C   MET    21       7.913  -3.059 -18.060  1.00 10.00      A   
ATOM     26  O   MET    21       6.735  -2.711 -18.063  1.00 10.00      A   
ATOM     27  N   SER    22       8.336  -4.176 -17.486  1.00 10.00      A   
ATOM     28  HN  SER    22       9.297  -4.380 -17.490  1.00 10.00      A   
ATOM     29  CA  SER    22       7.426  -5.106 -16.838  1.00 10.00      A   
ATOM     30  CB  SER    22       8.192  -6.373 -16.460  1.00 10.00      A   
ATOM     31  OG  SER    22       9.242  -6.611 -17.385  1.00 10.00      A   
ATOM     32  HG  SER    22       9.071  -7.438 -17.854  1.00 10.00      A   
ATOM     33  C   SER    22       6.772  -4.484 -15.602  1.00 10.00      A   
ATOM     34  O   SER    22       5.661  -4.859 -15.221  1.00 10.00      A   
ATOM     35  N   LEU    23       7.464  -3.524 -14.989  1.00 10.00      A   
ATOM     36  HN  LEU    23       8.345  -3.274 -15.342  1.00 10.00      A   
ATOM     37  CA  LEU    23       6.959  -2.845 -13.799  1.00 10.00      A   
ATOM     38  CB  LEU    23       7.975  -1.820 -13.287  1.00 10.00      A   
ATOM     39  CG  LEU    23       9.273  -2.385 -12.708  1.00 10.00      A   
ATOM     40  CD1 LEU    23      10.237  -1.260 -12.366  1.00 10.00      A   
ATOM     41  CD2 LEU    23       8.984  -3.235 -11.482  1.00 10.00      A   
ATOM     42  C   LEU    23       5.618  -2.164 -14.056  1.00 10.00      A   
ATOM     43  O   LEU    23       4.675  -2.318 -13.278  1.00 10.00      A   
ATOM     44  N   ILE    24       5.529  -1.431 -15.160  1.00 10.00      A   
ATOM     45  HN  ILE    24       6.306  -1.362 -15.754  1.00 10.00      A   
ATOM     46  CA  ILE    24       4.300  -0.724 -15.506  1.00 10.00      A   
ATOM     47  CB  ILE    24       4.550   0.465 -16.461  1.00 10.00      A   
ATOM     48  CG1 ILE    24       5.162  -0.008 -17.783  1.00 10.00      A   
ATOM     49  CG2 ILE    24       5.441   1.503 -15.796  1.00 10.00      A   
ATOM     50  CD1 ILE    24       5.228   1.065 -18.849  1.00 10.00      A   
ATOM     51  C   ILE    24       3.249  -1.662 -16.099  1.00 10.00      A   
ATOM     52  O   ILE    24       2.063  -1.340 -16.118  1.00 10.00      A   
ATOM     53  N   LEU    25       3.689  -2.822 -16.570  1.00 10.00      A   
ATOM     54  HN  LEU    25       4.647  -3.026 -16.521  1.00 10.00      A   
ATOM     55  CA  LEU    25       2.785  -3.802 -17.161  1.00 10.00      A   
ATOM     56  CB  LEU    25       3.552  -4.782 -18.055  1.00 10.00      A   
ATOM     57  CG  LEU    25       4.126  -4.206 -19.349  1.00 10.00      A   
ATOM     58  CD1 LEU    25       4.973  -5.245 -20.068  1.00 10.00      A   
ATOM     59  CD2 LEU    25       3.014  -3.698 -20.253  1.00 10.00      A   
ATOM     60  C   LEU    25       2.024  -4.565 -16.085  1.00 10.00      A   
ATOM     61  O   LEU    25       0.810  -4.753 -16.183  1.00 10.00      A   
ATOM     62  N   MET    26       2.744  -4.988 -15.048  1.00 10.00      A   
ATOM     63  HN  MET    26       3.707  -4.794 -15.026  1.00 10.00      A   
ATOM     64  CA  MET    26       2.144  -5.740 -13.949  1.00 10.00      A   
ATOM     65  CB  MET    26       3.216  -6.388 -13.073  1.00 10.00      A   
ATOM     66  CG  MET    26       3.970  -7.519 -13.756  1.00 10.00      A   
ATOM     67  SD  MET    26       2.880  -8.795 -14.419  1.00 10.00      A   
ATOM     68  CE  MET    26       2.147  -9.438 -12.915  1.00 10.00      A   
ATOM     69  C   MET    26       1.219  -4.867 -13.112  1.00 10.00      A   
ATOM     70  O   MET    26       0.296  -5.367 -12.466  1.00 10.00      A   
ATOM     71  N   LEU    27       1.468  -3.562 -13.137  1.00 10.00      A   
ATOM     72  HN  LEU    27       2.225  -3.233 -13.662  1.00 10.00      A   
ATOM     73  CA  LEU    27       0.655  -2.607 -12.396  1.00 10.00      A   
ATOM     74  CB  LEU    27       1.230  -1.194 -12.536  1.00 10.00      A   
ATOM     75  CG  LEU    27       0.571  -0.107 -11.682  1.00 10.00      A   
ATOM     76  CD1 LEU    27       0.858  -0.331 -10.204  1.00 10.00      A   
ATOM     77  CD2 LEU    27       1.034   1.275 -12.117  1.00 10.00      A   
ATOM     78  C   LEU    27      -0.783  -2.637 -12.903  1.00 10.00      A   
ATOM     79  O   LEU    27      -1.730  -2.502 -12.130  1.00 10.00      A   
ATOM     80  N   VAL    28      -0.933  -2.842 -14.209  1.00 10.00      A   
ATOM     81  HN  VAL    28      -0.137  -2.965 -14.767  1.00 10.00      A   
ATOM     82  CA  VAL    28      -2.250  -2.901 -14.833  1.00 10.00      A   
ATOM     83  CB  VAL    28      -2.142  -2.940 -16.373  1.00 10.00      A   
ATOM     84  CG1 VAL    28      -3.516  -2.818 -17.018  1.00 10.00      A   
ATOM     85  CG2 VAL    28      -1.215  -1.845 -16.879  1.00 10.00      A   
ATOM     86  C   VAL    28      -3.003  -4.140 -14.356  1.00 10.00      A   
ATOM     87  O   VAL    28      -4.222  -4.118 -14.194  1.00 10.00      A   
ATOM     88  N   VAL    29      -2.257  -5.216 -14.119  1.00 10.00      A   
ATOM     89  HN  VAL    29      -1.289  -5.164 -14.255  1.00 10.00      A   
ATOM     90  CA  VAL    29      -2.841  -6.466 -13.649  1.00 10.00      A   
ATOM     91  CB  VAL    29      -1.785  -7.590 -13.556  1.00 10.00      A   
ATOM     92  CG1 VAL    29      -2.425  -8.904 -13.133  1.00 10.00      A   
ATOM     93  CG2 VAL    29      -1.051  -7.752 -14.878  1.00 10.00      A   
ATOM     94  C   VAL    29      -3.465  -6.252 -12.277  1.00 10.00      A   
ATOM     95  O   VAL    29      -4.605  -6.649 -12.031  1.00 10.00      A   
ATOM     96  N   PHE    30      -2.711  -5.605 -11.394  1.00 10.00      A   
ATOM     97  HN  PHE    30      -1.811  -5.318 -11.657  1.00 10.00      A   
ATOM     98  CA  PHE    30      -3.183  -5.314 -10.049  1.00 10.00      A   
ATOM     99  CB  PHE    30      -2.074  -4.653  -9.227  1.00 10.00      A   
ATOM    100  CG  PHE    30      -2.429  -4.457  -7.781  1.00 10.00      A   
ATOM    101  CD1 PHE    30      -2.835  -3.218  -7.318  1.00 10.00      A   
ATOM    102  CD2 PHE    30      -2.367  -5.515  -6.890  1.00 10.00      A   
ATOM    103  CE1 PHE    30      -3.171  -3.038  -5.991  1.00 10.00      A   
ATOM    104  CE2 PHE    30      -2.700  -5.341  -5.563  1.00 10.00      A   
ATOM    105  CZ  PHE    30      -3.103  -4.100  -5.112  1.00 10.00      A   
ATOM    106  C   PHE    30      -4.412  -4.412 -10.108  1.00 10.00      A   
ATOM    107  O   PHE    30      -5.399  -4.640  -9.404  1.00 10.00      A   
ATOM    108  N   GLY    31      -4.346  -3.397 -10.967  1.00 10.00      A   
ATOM    109  HN  GLY    31      -3.528  -3.266 -11.497  1.00 10.00      A   
ATOM    110  CA  GLY    31      -5.456  -2.481 -11.123  1.00 10.00      A   
ATOM    111  C   GLY    31      -6.696  -3.178 -11.644  1.00 10.00      A   
ATOM    112  O   GLY    31      -7.805  -2.905 -11.189  1.00 10.00      A   
ATOM    113  N   LEU    32      -6.506  -4.087 -12.593  1.00 10.00      A   
ATOM    114  HN  LEU    32      -5.592  -4.254 -12.919  1.00 10.00      A   
ATOM    115  CA  LEU    32      -7.612  -4.833 -13.173  1.00 10.00      A   
ATOM    116  CB  LEU    32      -7.108  -5.727 -14.310  1.00 10.00      A   
ATOM    117  CG  LEU    32      -8.162  -6.568 -15.030  1.00 10.00      A   
ATOM    118  CD1 LEU    32      -9.085  -5.684 -15.855  1.00 10.00      A   
ATOM    119  CD2 LEU    32      -7.500  -7.621 -15.906  1.00 10.00      A   
ATOM    120  C   LEU    32      -8.304  -5.680 -12.108  1.00 10.00      A   
ATOM    121  O   LEU    32      -9.532  -5.741 -12.045  1.00 10.00      A   
ATOM    122  N   ILE    33      -7.501  -6.316 -11.264  1.00 10.00      A   
ATOM    123  HN  ILE    33      -6.529  -6.213 -11.364  1.00 10.00      A   
ATOM    124  CA  ILE    33      -8.014  -7.163 -10.191  1.00 10.00      A   
ATOM    125  CB  ILE    33      -6.865  -7.904  -9.466  1.00 10.00      A   
ATOM    126  CG1 ILE    33      -6.164  -8.881 -10.416  1.00 10.00      A   
ATOM    127  CG2 ILE    33      -7.363  -8.631  -8.223  1.00 10.00      A   
ATOM    128  CD1 ILE    33      -7.087  -9.906 -11.043  1.00 10.00      A   
ATOM    129  C   ILE    33      -8.814  -6.343  -9.176  1.00 10.00      A   
ATOM    130  O   ILE    33      -9.862  -6.777  -8.701  1.00 10.00      A   
ATOM    131  N   PHE    34      -8.325  -5.148  -8.871  1.00 10.00      A   
ATOM    132  HN  PHE    34      -7.497  -4.845  -9.307  1.00 10.00      A   
ATOM    133  CA  PHE    34      -8.978  -4.269  -7.903  1.00 10.00      A   
ATOM    134  CB  PHE    34      -7.987  -3.203  -7.416  1.00 10.00      A   
ATOM    135  CG  PHE    34      -8.109  -2.854  -5.960  1.00 10.00      A   
ATOM    136  CD1 PHE    34      -7.446  -3.599  -5.000  1.00 10.00      A   
ATOM    137  CD2 PHE    34      -8.880  -1.779  -5.551  1.00 10.00      A   
ATOM    138  CE1 PHE    34      -7.550  -3.282  -3.659  1.00 10.00      A   
ATOM    139  CE2 PHE    34      -8.990  -1.455  -4.210  1.00 10.00      A   
ATOM    140  CZ  PHE    34      -8.324  -2.208  -3.263  1.00 10.00      A   
ATOM    141  C   PHE    34     -10.218  -3.596  -8.496  1.00 10.00      A   
ATOM    142  O   PHE    34     -10.912  -2.843  -7.812  1.00 10.00      A   
ATOM    143  N   TYR    35     -10.507  -3.874  -9.760  1.00 10.00      A   
ATOM    144  HN  TYR    35      -9.935  -4.495 -10.258  1.00 10.00      A   
ATOM    145  CA  TYR    35     -11.657  -3.269 -10.420  1.00 10.00      A   
ATOM    146  CB  TYR    35     -11.207  -2.317 -11.533  1.00 10.00      A   
ATOM    147  CG  TYR    35     -10.870  -0.920 -11.060  1.00 10.00      A   
ATOM    148  CD1 TYR    35      -9.675  -0.652 -10.409  1.00 10.00      A   
ATOM    149  CD2 TYR    35     -11.751   0.133 -11.271  1.00 10.00      A   
ATOM    150  CE1 TYR    35      -9.363   0.622  -9.979  1.00 10.00      A   
ATOM    151  CE2 TYR    35     -11.449   1.411 -10.844  1.00 10.00      A   
ATOM    152  CZ  TYR    35     -10.254   1.650 -10.199  1.00 10.00      A   
ATOM    153  OH  TYR    35      -9.948   2.923  -9.776  1.00 10.00      A   
ATOM    154  HH  TYR    35     -10.737   3.327  -9.388  1.00 10.00      A   
ATOM    155  C   TYR    35     -12.632  -4.306 -10.973  1.00 10.00      A   
ATOM    156  O   TYR    35     -13.759  -4.425 -10.494  1.00 10.00      A   
ATOM    157  N   PHE    36     -12.185  -5.065 -11.963  1.00 10.00      A   
ATOM    158  HN  PHE    36     -11.254  -4.961 -12.260  1.00 10.00      A   
ATOM    159  CA  PHE    36     -13.024  -6.065 -12.613  1.00 10.00      A   
ATOM    160  CB  PHE    36     -12.350  -6.595 -13.883  1.00 10.00      A   
ATOM    161  CG  PHE    36     -13.223  -7.503 -14.702  1.00 10.00      A   
ATOM    162  CD1 PHE    36     -14.295  -6.993 -15.417  1.00 10.00      A   
ATOM    163  CD2 PHE    36     -12.972  -8.865 -14.754  1.00 10.00      A   
ATOM    164  CE1 PHE    36     -15.102  -7.824 -16.169  1.00 10.00      A   
ATOM    165  CE2 PHE    36     -13.774  -9.703 -15.505  1.00 10.00      A   
ATOM    166  CZ  PHE    36     -14.841  -9.181 -16.213  1.00 10.00      A   
ATOM    167  C   PHE    36     -13.409  -7.213 -11.680  1.00 10.00      A   
ATOM    168  O   PHE    36     -14.587  -7.554 -11.564  1.00 10.00      A   
ATOM    169  N   MET    37     -12.424  -7.796 -11.005  1.00 10.00      A   
ATOM    170  HN  MET    37     -11.505  -7.475 -11.122  1.00 10.00      A   
ATOM    171  CA  MET    37     -12.679  -8.915 -10.102  1.00 10.00      A   
ATOM    172  CB  MET    37     -11.375  -9.543  -9.605  1.00 10.00      A   
ATOM    173  CG  MET    37     -11.515 -11.005  -9.217  1.00 10.00      A   
ATOM    174  SD  MET    37     -10.008 -11.692  -8.507  1.00 10.00      A   
ATOM    175  CE  MET    37      -9.978 -10.869  -6.916  1.00 10.00      A   
ATOM    176  C   MET    37     -13.572  -8.519  -8.929  1.00 10.00      A   
ATOM    177  O   MET    37     -14.206  -9.371  -8.305  1.00 10.00      A   
ATOM    178  N   ILE    38     -13.616  -7.229  -8.630  1.00 10.00      A   
ATOM    179  HN  ILE    38     -13.071  -6.599  -9.150  1.00 10.00      A   
ATOM    180  CA  ILE    38     -14.445  -6.723  -7.543  1.00 10.00      A   
ATOM    181  CB  ILE    38     -13.831  -5.450  -6.909  1.00 10.00      A   
ATOM    182  CG1 ILE    38     -12.409  -5.730  -6.401  1.00 10.00      A   
ATOM    183  CG2 ILE    38     -14.709  -4.918  -5.781  1.00 10.00      A   
ATOM    184  CD1 ILE    38     -12.316  -6.846  -5.380  1.00 10.00      A   
ATOM    185  C   ILE    38     -15.854  -6.418  -8.053  1.00 10.00      A   
ATOM    186  O   ILE    38     -16.841  -6.569  -7.331  1.00 10.00      A   
ATOM    187  N   LEU    39     -15.939  -6.003  -9.311  1.00 10.00      A   
ATOM    188  HN  LEU    39     -15.115  -5.908  -9.837  1.00 10.00      A   
ATOM    189  CA  LEU    39     -17.218  -5.675  -9.931  1.00 10.00      A   
ATOM    190  CB  LEU    39     -16.989  -4.878 -11.222  1.00 10.00      A   
ATOM    191  CG  LEU    39     -18.241  -4.452 -11.994  1.00 10.00      A   
ATOM    192  CD1 LEU    39     -19.042  -3.430 -11.201  1.00 10.00      A   
ATOM    193  CD2 LEU    39     -17.870  -3.909 -13.364  1.00 10.00      A   
ATOM    194  C   LEU    39     -18.029  -6.936 -10.228  1.00 10.00      A   
ATOM    195  O   LEU    39     -19.261  -6.909 -10.229  1.00 10.00      A   
ATOM    196  N   ARG    40     -17.328  -8.040 -10.469  1.00 10.00      A   
ATOM    197  HN  ARG    40     -16.350  -7.990 -10.454  1.00 10.00      A   
ATOM    198  CA  ARG    40     -17.970  -9.321 -10.774  1.00 10.00      A   
ATOM    199  CB  ARG    40     -16.937 -10.425 -11.034  1.00 10.00      A   
ATOM    200  CG  ARG    40     -17.524 -11.699 -11.623  1.00 10.00      A   
ATOM    201  CD  ARG    40     -16.435 -12.620 -12.149  1.00 10.00      A   
ATOM    202  NE  ARG    40     -15.598 -13.163 -11.078  1.00 10.00      A   
ATOM    203  HE  ARG    40     -15.724 -12.792 -10.173  1.00 10.00      A   
ATOM    204  CZ  ARG    40     -14.690 -14.119 -11.260  1.00 10.00      A   
ATOM    205  NH1 ARG    40     -14.500 -14.637 -12.469  1.00 10.00      A   
ATOM    206 HH11 ARG    40     -13.788 -15.387 -12.614  1.00 10.00      A   
ATOM    207 HH12 ARG    40     -15.061 -14.296 -13.281  1.00 10.00      A   
ATOM    208  NH2 ARG    40     -13.969 -14.556 -10.230  1.00 10.00      A   
ATOM    209 HH21 ARG    40     -14.115 -14.148  -9.277  1.00 10.00      A   
ATOM    210 HH22 ARG    40     -13.258 -15.307 -10.367  1.00 10.00      A   
ATOM    211  C   ARG    40     -19.009  -9.745  -9.722  1.00 10.00      A   
ATOM    212  O   ARG    40     -20.172  -9.967 -10.066  1.00 10.00      A   
ATOM    213  N   PRO    41     -18.624  -9.873  -8.430  1.00 10.00      A   
ATOM    214  CA  PRO    41     -19.568 -10.253  -7.369  1.00 10.00      A   
ATOM    215  CB  PRO    41     -18.710 -10.275  -6.099  1.00 10.00      A   
ATOM    216  CG  PRO    41     -17.310 -10.409  -6.588  1.00 10.00      A   
ATOM    217  CD  PRO    41     -17.264  -9.684  -7.899  1.00 10.00      A   
ATOM    218  C   PRO    41     -20.683  -9.220  -7.232  1.00 10.00      A   
ATOM    219  O   PRO    41     -21.829  -9.564  -6.936  1.00 10.00      A   
ATOM    220  N   GLN    42     -20.338  -7.958  -7.471  1.00 10.00      A   
ATOM    221  HN  GLN    42     -19.410  -7.757  -7.714  1.00 10.00      A   
ATOM    222  CA  GLN    42     -21.301  -6.870  -7.388  1.00 10.00      A   
ATOM    223  CB  GLN    42     -20.619  -5.523  -7.617  1.00 10.00      A   
ATOM    224  CG  GLN    42     -19.843  -5.009  -6.419  1.00 10.00      A   
ATOM    225  CD  GLN    42     -19.235  -3.643  -6.667  1.00 10.00      A   
ATOM    226  OE1 GLN    42     -19.714  -2.873  -7.501  1.00 10.00      A   
ATOM    227  NE2 GLN    42     -18.178  -3.328  -5.938  1.00 10.00      A   
ATOM    228 HE21 GLN    42     -17.851  -3.987  -5.290  1.00 10.00      A   
ATOM    229 HE22 GLN    42     -17.775  -2.443  -6.066  1.00 10.00      A   
ATOM    230  C   GLN    42     -22.414  -7.065  -8.405  1.00 10.00      A   
ATOM    231  O   GLN    42     -23.590  -6.896  -8.085  1.00 10.00      A   
ATOM    232  N   GLN    43     -22.030  -7.423  -9.632  1.00 10.00      A   
ATOM    233  HN  GLN    43     -21.068  -7.523  -9.821  1.00 10.00      A   
ATOM    234  CA  GLN    43     -22.990  -7.660 -10.705  1.00 10.00      A   
ATOM    235  CB  GLN    43     -22.267  -8.037 -11.999  1.00 10.00      A   
ATOM    236  CG  GLN    43     -21.369  -6.941 -12.546  1.00 10.00      A   
ATOM    237  CD  GLN    43     -20.521  -7.397 -13.716  1.00 10.00      A   
ATOM    238  OE1 GLN    43     -20.166  -8.574 -13.828  1.00 10.00      A   
ATOM    239  NE2 GLN    43     -20.191  -6.468 -14.601  1.00 10.00      A   
ATOM    240 HE21 GLN    43     -20.514  -5.552 -14.451  1.00 10.00      A   
ATOM    241 HE22 GLN    43     -19.636  -6.730 -15.364  1.00 10.00      A   
ATOM    242  C   GLN    43     -23.959  -8.765 -10.309  1.00 10.00      A   
ATOM    243  O   GLN    43     -25.168  -8.661 -10.528  1.00 10.00      A   
ATOM    244  N   LYS    44     -23.418  -9.818  -9.709  1.00 10.00      A   
ATOM    245  HN  LYS    44     -22.447  -9.838  -9.569  1.00 10.00      A   
ATOM    246  CA  LYS    44     -24.226 -10.940  -9.259  1.00 10.00      A   
ATOM    247  CB  LYS    44     -23.337 -12.047  -8.690  1.00 10.00      A   
ATOM    248  CG  LYS    44     -22.389 -12.672  -9.698  1.00 10.00      A   
ATOM    249  CD  LYS    44     -21.549 -13.760  -9.054  1.00 10.00      A   
ATOM    250  CE  LYS    44     -20.631 -14.423 -10.064  1.00 10.00      A   
ATOM    251  NZ  LYS    44     -19.805 -15.486  -9.435  1.00 10.00      A   
ATOM    252  HZ1 LYS    44     -20.419 -16.208  -9.005  1.00 10.00      A   
ATOM    253  HZ2 LYS    44     -19.197 -15.080  -8.694  1.00 10.00      A   
ATOM    254  HZ3 LYS    44     -19.204 -15.941 -10.150  1.00 10.00      A   
ATOM    255  C   LYS    44     -25.212 -10.478  -8.195  1.00 10.00      A   
ATOM    256  O   LYS    44     -26.387 -10.842  -8.222  1.00 10.00      A   
ATOM    257  N   ARG    45     -24.723  -9.651  -7.274  1.00 10.00      A   
ATOM    258  HN  ARG    45     -23.771  -9.399  -7.316  1.00 10.00      A   
ATOM    259  CA  ARG    45     -25.551  -9.124  -6.194  1.00 10.00      A   
ATOM    260  CB  ARG    45     -24.698  -8.448  -5.115  1.00 10.00      A   
ATOM    261  CG  ARG    45     -23.850  -9.411  -4.296  1.00 10.00      A   
ATOM    262  CD  ARG    45     -24.616 -10.689  -3.982  1.00 10.00      A   
ATOM    263  NE  ARG    45     -24.044 -11.422  -2.853  1.00 10.00      A   
ATOM    264  HE  ARG    45     -23.407 -10.939  -2.276  1.00 10.00      A   
ATOM    265  CZ  ARG    45     -24.333 -12.694  -2.568  1.00 10.00      A   
ATOM    266  NH1 ARG    45     -25.179 -13.374  -3.329  1.00 10.00      A   
ATOM    267 HH11 ARG    45     -25.404 -14.368  -3.102  1.00 10.00      A   
ATOM    268 HH12 ARG    45     -25.629 -12.921  -4.167  1.00 10.00      A   
ATOM    269  NH2 ARG    45     -23.784 -13.279  -1.511  1.00 10.00      A   
ATOM    270 HH21 ARG    45     -23.125 -12.750  -0.902  1.00 10.00      A   
ATOM    271 HH22 ARG    45     -24.009 -14.275  -1.287  1.00 10.00      A   
ATOM    272  C   ARG    45     -26.634  -8.179  -6.715  1.00 10.00      A   
ATOM    273  O   ARG    45     -27.636  -7.939  -6.042  1.00 10.00      A   
ATOM    274  N   THR    46     -26.436  -7.647  -7.915  1.00 10.00      A   
ATOM    275  HN  THR    46     -25.614  -7.859  -8.405  1.00 10.00      A   
ATOM    276  CA  THR    46     -27.422  -6.759  -8.513  1.00 10.00      A   
ATOM    277  CB  THR    46     -26.820  -5.929  -9.663  1.00 10.00      A   
ATOM    278  OG1 THR    46     -25.507  -5.485  -9.301  1.00 10.00      A   
ATOM    279  HG1 THR    46     -25.215  -5.952  -8.509  1.00 10.00      A   
ATOM    280  CG2 THR    46     -27.692  -4.717  -9.955  1.00 10.00      A   
ATOM    281  C   THR    46     -28.582  -7.594  -9.045  1.00 10.00      A   
ATOM    282  O   THR    46     -29.747  -7.208  -8.952  1.00 10.00      A   
ATOM    283  N   LYS    47     -28.247  -8.766  -9.578  1.00 10.00      A   
ATOM    284  HN  LYS    47     -27.299  -9.026  -9.607  1.00 10.00      A   
ATOM    285  CA  LYS    47     -29.244  -9.677 -10.117  1.00 10.00      A   
ATOM    286  CB  LYS    47     -28.599 -10.677 -11.078  1.00 10.00      A   
ATOM    287  CG  LYS    47     -27.987 -10.047 -12.316  1.00 10.00      A   
ATOM    288  CD  LYS    47     -27.526 -11.108 -13.301  1.00 10.00      A   
ATOM    289  CE  LYS    47     -26.928 -10.481 -14.547  1.00 10.00      A   
ATOM    290  NZ  LYS    47     -26.629 -11.494 -15.593  1.00 10.00      A   
ATOM    291  HZ1 LYS    47     -27.502 -11.982 -15.881  1.00 10.00      A   
ATOM    292  HZ2 LYS    47     -25.958 -12.203 -15.231  1.00 10.00      A   
ATOM    293  HZ3 LYS    47     -26.214 -11.035 -16.427  1.00 10.00      A   
ATOM    294  C   LYS    47     -29.949 -10.414  -8.987  1.00 10.00      A   
ATOM    295  O   LYS    47     -31.010 -11.010  -9.183  1.00 10.00      A   
ATOM    296  N   GLU    48     -29.349 -10.358  -7.801  1.00 10.00      A   
ATOM    297  HN  GLU    48     -28.502  -9.868  -7.721  1.00 10.00      A   
ATOM    298  CA  GLU    48     -29.898 -11.003  -6.617  1.00 10.00      A   
ATOM    299  CB  GLU    48     -28.944 -10.811  -5.436  1.00 10.00      A   
ATOM    300  CG  GLU    48     -28.753 -12.049  -4.579  1.00 10.00      A   
ATOM    301  CD  GLU    48     -27.793 -13.041  -5.197  1.00 10.00      A   
ATOM    302  OE1 GLU    48     -28.199 -14.193  -5.447  1.00 10.00      A   
ATOM    303  OE2 GLU    48     -26.623 -12.675  -5.429  1.00 10.00      A   
ATOM    304  C   GLU    48     -31.257 -10.404  -6.271  1.00 10.00      A   
ATOM    305  O   GLU    48     -32.127 -11.078  -5.720  1.00 10.00      A   
ATOM    306  N   HIS    49     -31.434  -9.135  -6.610  1.00 10.00      A   
ATOM    307  HN  HIS    49     -30.703  -8.653  -7.055  1.00 10.00      A   
ATOM    308  CA  HIS    49     -32.680  -8.432  -6.341  1.00 10.00      A   
ATOM    309  CB  HIS    49     -32.491  -6.931  -6.570  1.00 10.00      A   
ATOM    310  CG  HIS    49     -33.541  -6.075  -5.935  1.00 10.00      A   
ATOM    311  ND1 HIS    49     -33.618  -5.872  -4.575  1.00 10.00      A   
ATOM    312  HD1 HIS    49     -33.002  -6.246  -3.905  1.00 10.00      A   
ATOM    313  CD2 HIS    49     -34.561  -5.369  -6.477  1.00 10.00      A   
ATOM    314  CE1 HIS    49     -34.640  -5.080  -4.309  1.00 10.00      A   
ATOM    315  NE2 HIS    49     -35.226  -4.760  -5.441  1.00 10.00      A   
ATOM    316  HE2 HIS    49     -36.011  -4.173  -5.530  1.00 10.00      A   
ATOM    317  C   HIS    49     -33.805  -8.950  -7.226  1.00 10.00      A   
ATOM    318  O   HIS    49     -34.968  -8.953  -6.829  1.00 10.00      A   
ATOM    319  N   LYS    50     -33.447  -9.409  -8.419  1.00 10.00      A   
ATOM    320  HN  LYS    50     -32.498  -9.413  -8.665  1.00 10.00      A   
ATOM    321  CA  LYS    50     -34.429  -9.914  -9.371  1.00 10.00      A   
ATOM    322  CB  LYS    50     -33.917  -9.786 -10.807  1.00 10.00      A   
ATOM    323  CG  LYS    50     -33.903  -8.358 -11.331  1.00 10.00      A   
ATOM    324  CD  LYS    50     -35.311  -7.789 -11.421  1.00 10.00      A   
ATOM    325  CE  LYS    50     -35.291  -6.285 -11.650  1.00 10.00      A   
ATOM    326  NZ  LYS    50     -36.640  -5.681 -11.467  1.00 10.00      A   
ATOM    327  HZ1 LYS    50     -36.579  -4.643 -11.497  1.00 10.00      A   
ATOM    328  HZ2 LYS    50     -37.038  -5.963 -10.547  1.00 10.00      A   
ATOM    329  HZ3 LYS    50     -37.279  -6.001 -12.219  1.00 10.00      A   
ATOM    330  C   LYS    50     -34.843 -11.351  -9.067  1.00 10.00      A   
ATOM    331  O   LYS    50     -35.710 -11.909  -9.741  1.00 10.00      A   
ATOM    332  N   LYS    51     -34.231 -11.942  -8.050  1.00 10.00      A   
ATOM    333  HN  LYS    51     -33.550 -11.447  -7.547  1.00 10.00      A   
ATOM    334  CA  LYS    51     -34.552 -13.310  -7.662  1.00 10.00      A   
ATOM    335  CB  LYS    51     -33.402 -13.941  -6.876  1.00 10.00      A   
ATOM    336  CG  LYS    51     -32.242 -14.397  -7.744  1.00 10.00      A   
ATOM    337  CD  LYS    51     -31.165 -15.062  -6.908  1.00 10.00      A   
ATOM    338  CE  LYS    51     -30.069 -15.641  -7.782  1.00 10.00      A   
ATOM    339  NZ  LYS    51     -28.947 -16.175  -6.975  1.00 10.00      A   
ATOM    340  HZ1 LYS    51     -28.569 -15.427  -6.352  1.00 10.00      A   
ATOM    341  HZ2 LYS    51     -28.186 -16.507  -7.597  1.00 10.00      A   
ATOM    342  HZ3 LYS    51     -29.268 -16.968  -6.388  1.00 10.00      A   
ATOM    343  C   LYS    51     -35.842 -13.355  -6.851  1.00 10.00      A   
ATOM    344  O   LYS    51     -36.387 -14.427  -6.588  1.00 10.00      A   
ATOM    345  N   LEU    52     -36.326 -12.183  -6.457  1.00 10.00      A   
ATOM    346  HN  LEU    52     -35.846 -11.361  -6.696  1.00 10.00      A   
ATOM    347  CA  LEU    52     -37.556 -12.086  -5.688  1.00 10.00      A   
ATOM    348  CB  LEU    52     -37.582 -10.791  -4.874  1.00 10.00      A   
ATOM    349  CG  LEU    52     -36.514 -10.649  -3.788  1.00 10.00      A   
ATOM    350  CD1 LEU    52     -36.607  -9.281  -3.134  1.00 10.00      A   
ATOM    351  CD2 LEU    52     -36.657 -11.749  -2.747  1.00 10.00      A   
ATOM    352  C   LEU    52     -38.760 -12.143  -6.622  1.00 10.00      A   
ATOM    353  O   LEU    52     -39.310 -11.111  -7.013  1.00 10.00      A   
ATOM    354  N   MET    53     -39.141 -13.351  -7.007  1.00 10.00      A   
ATOM    355  HN  MET    53     -38.641 -14.136  -6.692  1.00 10.00      A   
ATOM    356  CA  MET    53     -40.273 -13.543  -7.899  1.00 10.00      A   
ATOM    357  CB  MET    53     -39.788 -13.725  -9.342  1.00 10.00      A   
ATOM    358  CG  MET    53     -38.946 -14.972  -9.570  1.00 10.00      A   
ATOM    359  SD  MET    53     -38.432 -15.161 -11.289  1.00 10.00      A   
ATOM    360  CE  MET    53     -40.026 -15.277 -12.103  1.00 10.00      A   
ATOM    361  C   MET    53     -41.097 -14.748  -7.465  1.00 10.00      A   
ATOM    362  O   MET    53     -41.904 -15.273  -8.230  1.00 10.00      A   
ATOM    363  N   ASP    54     -40.904 -15.166  -6.224  1.00 10.00      A   
ATOM    364  HN  ASP    54     -40.269 -14.685  -5.648  1.00 10.00      A   
ATOM    365  CA  ASP    54     -41.621 -16.314  -5.683  1.00 10.00      A   
ATOM    366  CB  ASP    54     -40.635 -17.355  -5.139  1.00 10.00      A   
ATOM    367  CG  ASP    54     -39.840 -18.055  -6.227  1.00 10.00      A   
ATOM    368  OD1 ASP    54     -40.218 -19.177  -6.624  1.00 10.00      A   
ATOM    369  OD2 ASP    54     -38.820 -17.492  -6.686  1.00 10.00      A   
ATOM    370  C   ASP    54     -42.574 -15.871  -4.583  1.00 10.00      A   
ATOM    371  O   ASP    54     -42.876 -16.632  -3.665  1.00 10.00      A   
ATOM    372  N   SER    55     -43.048 -14.637  -4.689  1.00 10.00      A   
ATOM    373  HN  SER    55     -42.776 -14.087  -5.454  1.00 10.00      A   
ATOM    374  CB  SER    55     -43.946 -12.543  -3.809  1.00 10.00      A   
ATOM    375  OG  SER    55     -42.670 -12.080  -4.232  1.00 10.00      A   
ATOM    376  HG  SER    55     -42.737 -11.149  -4.484  1.00 10.00      A   
ATOM    377  CA  SER    55     -43.964 -14.071  -3.710  1.00 10.00      A   
ATOM    378  C   SER    55     -45.386 -14.597  -3.919  1.00 10.00      A   
ATOM    379  O   SER    55     -45.810 -15.507  -3.171  1.00 10.00      A   
ATOM    380  OXT SER    55     -46.076 -14.110  -4.841  1.00 10.00      A   
ATOM    381  CB  VAL     6      35.428   5.213  18.960  1.00 10.00      B   
ATOM    382  CG1 VAL     6      35.829   4.591  20.285  1.00 10.00      B   
ATOM    383  CG2 VAL     6      34.606   6.476  19.188  1.00 10.00      B   
ATOM    384  C   VAL     6      36.270   5.668  16.644  1.00 10.00      B   
ATOM    385  O   VAL     6      35.595   6.631  16.272  1.00 10.00      B   
ATOM    386  N   VAL     6      37.415   6.705  18.579  1.00 10.00      B   
ATOM    387  HT1 VAL     6      36.789   7.533  18.596  1.00 10.00      B   
ATOM    388  HT2 VAL     6      38.213   6.904  17.942  1.00 10.00      B   
ATOM    389  HT3 VAL     6      37.786   6.543  19.537  1.00 10.00      B   
ATOM    390  CA  VAL     6      36.677   5.511  18.103  1.00 10.00      B   
ATOM    391  N   LEU     7      36.677   4.718  15.815  1.00 10.00      B   
ATOM    392  HN  LEU     7      37.201   3.962  16.167  1.00 10.00      B   
ATOM    393  CA  LEU     7      36.351   4.768  14.398  1.00 10.00      B   
ATOM    394  CB  LEU     7      37.466   4.173  13.532  1.00 10.00      B   
ATOM    395  CG  LEU     7      38.753   5.002  13.445  1.00 10.00      B   
ATOM    396  CD1 LEU     7      39.655   4.493  12.333  1.00 10.00      B   
ATOM    397  CD2 LEU     7      38.440   6.478  13.244  1.00 10.00      B   
ATOM    398  C   LEU     7      35.001   4.123  14.112  1.00 10.00      B   
ATOM    399  O   LEU     7      34.481   4.210  13.000  1.00 10.00      B   
ATOM    400  N   ASP     8      34.425   3.497  15.135  1.00 10.00      B   
ATOM    401  HN  ASP     8      34.892   3.463  15.996  1.00 10.00      B   
ATOM    402  CA  ASP     8      33.121   2.854  15.010  1.00 10.00      B   
ATOM    403  CB  ASP     8      32.756   2.160  16.326  1.00 10.00      B   
ATOM    404  CG  ASP     8      31.932   0.902  16.136  1.00 10.00      B   
ATOM    405  OD1 ASP     8      32.344  -0.168  16.634  1.00 10.00      B   
ATOM    406  OD2 ASP     8      30.861   0.975  15.496  1.00 10.00      B   
ATOM    407  C   ASP     8      32.075   3.914  14.674  1.00 10.00      B   
ATOM    408  O   ASP     8      31.118   3.666  13.936  1.00 10.00      B   
ATOM    409  N   ARG     9      32.277   5.107  15.223  1.00 10.00      B   
ATOM    410  HN  ARG     9      33.049   5.234  15.814  1.00 10.00      B   
ATOM    411  CA  ARG     9      31.383   6.228  14.977  1.00 10.00      B   
ATOM    412  CB  ARG     9      31.571   7.302  16.052  1.00 10.00      B   
ATOM    413  CG  ARG     9      30.619   8.481  15.931  1.00 10.00      B   
ATOM    414  CD  ARG     9      31.183   9.719  16.611  1.00 10.00      B   
ATOM    415  NE  ARG     9      31.552   9.463  18.000  1.00 10.00      B   
ATOM    416  HE  ARG     9      30.966   8.868  18.517  1.00 10.00      B   
ATOM    417  CZ  ARG     9      32.620   9.990  18.595  1.00 10.00      B   
ATOM    418  NH1 ARG     9      33.428  10.805  17.929  1.00 10.00      B   
ATOM    419 HH11 ARG     9      33.234  11.041  16.931  1.00 10.00      B   
ATOM    420 HH12 ARG     9      34.265  11.215  18.404  1.00 10.00      B   
ATOM    421  NH2 ARG     9      32.888   9.699  19.858  1.00 10.00      B   
ATOM    422 HH21 ARG     9      33.725  10.116  20.324  1.00 10.00      B   
ATOM    423 HH22 ARG     9      32.269   9.056  20.391  1.00 10.00      B   
ATOM    424  C   ARG     9      31.674   6.824  13.605  1.00 10.00      B   
ATOM    425  O   ARG     9      30.765   7.251  12.897  1.00 10.00      B   
ATOM    426  N   TYR    10      32.952   6.827  13.239  1.00 10.00      B   
ATOM    427  HN  TYR    10      33.618   6.439  13.845  1.00 10.00      B   
ATOM    428  CA  TYR    10      33.400   7.367  11.962  1.00 10.00      B   
ATOM    429  CB  TYR    10      34.928   7.270  11.867  1.00 10.00      B   
ATOM    430  CG  TYR    10      35.524   7.590  10.509  1.00 10.00      B   
ATOM    431  CD1 TYR    10      35.287   8.806   9.886  1.00 10.00      B   
ATOM    432  CD2 TYR    10      36.343   6.672   9.861  1.00 10.00      B   
ATOM    433  CE1 TYR    10      35.846   9.100   8.656  1.00 10.00      B   
ATOM    434  CE2 TYR    10      36.904   6.957   8.630  1.00 10.00      B   
ATOM    435  CZ  TYR    10      36.654   8.173   8.030  1.00 10.00      B   
ATOM    436  OH  TYR    10      37.221   8.472   6.808  1.00 10.00      B   
ATOM    437  HH  TYR    10      37.766   7.721   6.512  1.00 10.00      B   
ATOM    438  C   TYR    10      32.736   6.638  10.800  1.00 10.00      B   
ATOM    439  O   TYR    10      32.159   7.267   9.914  1.00 10.00      B   
ATOM    440  N   ILE    11      32.798   5.313  10.821  1.00 10.00      B   
ATOM    441  HN  ILE    11      33.262   4.864  11.561  1.00 10.00      B   
ATOM    442  CA  ILE    11      32.199   4.509   9.768  1.00 10.00      B   
ATOM    443  CB  ILE    11      32.519   3.011   9.957  1.00 10.00      B   
ATOM    444  CG1 ILE    11      34.033   2.799  10.047  1.00 10.00      B   
ATOM    445  CG2 ILE    11      31.936   2.187   8.818  1.00 10.00      B   
ATOM    446  CD1 ILE    11      34.432   1.406  10.490  1.00 10.00      B   
ATOM    447  C   ILE    11      30.684   4.704   9.750  1.00 10.00      B   
ATOM    448  O   ILE    11      30.094   4.973   8.702  1.00 10.00      B   
ATOM    449  N   GLY    12      30.071   4.607  10.926  1.00 10.00      B   
ATOM    450  HN  GLY    12      30.607   4.433  11.730  1.00 10.00      B   
ATOM    451  CA  GLY    12      28.630   4.759  11.037  1.00 10.00      B   
ATOM    452  C   GLY    12      28.121   6.100  10.543  1.00 10.00      B   
ATOM    453  O   GLY    12      27.192   6.155   9.737  1.00 10.00      B   
ATOM    454  N   LYS    13      28.731   7.181  11.015  1.00 10.00      B   
ATOM    455  HN  LYS    13      29.483   7.074  11.643  1.00 10.00      B   
ATOM    456  CA  LYS    13      28.311   8.524  10.622  1.00 10.00      B   
ATOM    457  CB  LYS    13      29.006   9.601  11.452  1.00 10.00      B   
ATOM    458  CG  LYS    13      28.409   9.788  12.838  1.00 10.00      B   
ATOM    459  CD  LYS    13      28.760  11.150  13.416  1.00 10.00      B   
ATOM    460  CE  LYS    13      27.946  11.442  14.668  1.00 10.00      B   
ATOM    461  NZ  LYS    13      28.281  12.764  15.258  1.00 10.00      B   
ATOM    462  HZ1 LYS    13      28.049  13.525  14.590  1.00 10.00      B   
ATOM    463  HZ2 LYS    13      29.298  12.812  15.480  1.00 10.00      B   
ATOM    464  HZ3 LYS    13      27.742  12.912  16.133  1.00 10.00      B   
ATOM    465  C   LYS    13      28.490   8.780   9.130  1.00 10.00      B   
ATOM    466  O   LYS    13      27.625   9.388   8.496  1.00 10.00      B   
ATOM    467  N   THR    14      29.599   8.317   8.567  1.00 10.00      B   
ATOM    468  HN  THR    14      30.257   7.837   9.114  1.00 10.00      B   
ATOM    469  CA  THR    14      29.857   8.509   7.146  1.00 10.00      B   
ATOM    470  CB  THR    14      31.292   8.111   6.763  1.00 10.00      B   
ATOM    471  OG1 THR    14      32.206   8.693   7.702  1.00 10.00      B   
ATOM    472  HG1 THR    14      32.529   8.002   8.298  1.00 10.00      B   
ATOM    473  CG2 THR    14      31.634   8.615   5.371  1.00 10.00      B   
ATOM    474  C   THR    14      28.841   7.737   6.305  1.00 10.00      B   
ATOM    475  O   THR    14      28.385   8.216   5.266  1.00 10.00      B   
ATOM    476  N   ILE    15      28.474   6.549   6.764  1.00 10.00      B   
ATOM    477  HN  ILE    15      28.882   6.199   7.588  1.00 10.00      B   
ATOM    478  CA  ILE    15      27.488   5.748   6.057  1.00 10.00      B   
ATOM    479  CB  ILE    15      27.404   4.304   6.597  1.00 10.00      B   
ATOM    480  CG1 ILE    15      28.694   3.549   6.275  1.00 10.00      B   
ATOM    481  CG2 ILE    15      26.201   3.569   6.013  1.00 10.00      B   
ATOM    482  CD1 ILE    15      28.763   2.174   6.898  1.00 10.00      B   
ATOM    483  C   ILE    15      26.121   6.423   6.140  1.00 10.00      B   
ATOM    484  O   ILE    15      25.442   6.579   5.130  1.00 10.00      B   
ATOM    485  N   PHE    16      25.752   6.852   7.345  1.00 10.00      B   
ATOM    486  HN  PHE    16      26.357   6.709   8.108  1.00 10.00      B   
ATOM    487  CA  PHE    16      24.472   7.517   7.575  1.00 10.00      B   
ATOM    488  CB  PHE    16      24.336   7.915   9.048  1.00 10.00      B   
ATOM    489  CG  PHE    16      23.003   8.515   9.404  1.00 10.00      B   
ATOM    490  CD1 PHE    16      21.879   7.715   9.542  1.00 10.00      B   
ATOM    491  CD2 PHE    16      22.874   9.880   9.603  1.00 10.00      B   
ATOM    492  CE1 PHE    16      20.655   8.266   9.872  1.00 10.00      B   
ATOM    493  CE2 PHE    16      21.654  10.437   9.931  1.00 10.00      B   
ATOM    494  CZ  PHE    16      20.542   9.629  10.065  1.00 10.00      B   
ATOM    495  C   PHE    16      24.315   8.745   6.682  1.00 10.00      B   
ATOM    496  O   PHE    16      23.279   8.927   6.040  1.00 10.00      B   
ATOM    497  N   THR    17      25.352   9.576   6.627  1.00 10.00      B   
ATOM    498  HN  THR    17      26.158   9.371   7.146  1.00 10.00      B   
ATOM    499  CA  THR    17      25.315  10.780   5.808  1.00 10.00      B   
ATOM    500  CB  THR    17      26.563  11.658   6.007  1.00 10.00      B   
ATOM    501  OG1 THR    17      27.705  10.831   6.256  1.00 10.00      B   
ATOM    502  HG1 THR    17      27.667  10.494   7.162  1.00 10.00      B   
ATOM    503  CG2 THR    17      26.368  12.611   7.173  1.00 10.00      B   
ATOM    504  C   THR    17      25.154  10.430   4.332  1.00 10.00      B   
ATOM    505  O   THR    17      24.383  11.070   3.619  1.00 10.00      B   
ATOM    506  N   THR    18      25.873   9.401   3.886  1.00 10.00      B   
ATOM    507  HN  THR    18      26.469   8.930   4.506  1.00 10.00      B   
ATOM    508  CA  THR    18      25.797   8.959   2.499  1.00 10.00      B   
ATOM    509  CB  THR    18      26.873   7.896   2.181  1.00 10.00      B   
ATOM    510  OG1 THR    18      28.147   8.356   2.655  1.00 10.00      B   
ATOM    511  HG1 THR    18      28.218   8.181   3.603  1.00 10.00      B   
ATOM    512  CG2 THR    18      26.964   7.648   0.682  1.00 10.00      B   
ATOM    513  C   THR    18      24.401   8.412   2.198  1.00 10.00      B   
ATOM    514  O   THR    18      23.839   8.680   1.138  1.00 10.00      B   
ATOM    515  N   ILE    19      23.843   7.673   3.157  1.00 10.00      B   
ATOM    516  HN  ILE    19      24.350   7.502   3.982  1.00 10.00      B   
ATOM    517  CA  ILE    19      22.504   7.104   3.027  1.00 10.00      B   
ATOM    518  CB  ILE    19      22.122   6.313   4.304  1.00 10.00      B   
ATOM    519  CG1 ILE    19      22.892   4.993   4.382  1.00 10.00      B   
ATOM    520  CG2 ILE    19      20.621   6.068   4.393  1.00 10.00      B   
ATOM    521  CD1 ILE    19      22.510   3.993   3.314  1.00 10.00      B   
ATOM    522  C   ILE    19      21.487   8.221   2.810  1.00 10.00      B   
ATOM    523  O   ILE    19      20.599   8.120   1.961  1.00 10.00      B   
ATOM    524  N   MET    20      21.638   9.293   3.579  1.00 10.00      B   
ATOM    525  HN  MET    20      22.373   9.311   4.233  1.00 10.00      B   
ATOM    526  CA  MET    20      20.744  10.436   3.479  1.00 10.00      B   
ATOM    527  CB  MET    20      20.897  11.363   4.689  1.00 10.00      B   
ATOM    528  CG  MET    20      20.495  10.734   6.014  1.00 10.00      B   
ATOM    529  SD  MET    20      18.766  10.224   6.060  1.00 10.00      B   
ATOM    530  CE  MET    20      17.949  11.816   6.092  1.00 10.00      B   
ATOM    531  C   MET    20      20.988  11.206   2.189  1.00 10.00      B   
ATOM    532  O   MET    20      20.051  11.706   1.570  1.00 10.00      B   
ATOM    533  N   MET    21      22.249  11.284   1.777  1.00 10.00      B   
ATOM    534  HN  MET    21      22.956  10.859   2.311  1.00 10.00      B   
ATOM    535  CA  MET    21      22.608  11.992   0.553  1.00 10.00      B   
ATOM    536  CB  MET    21      24.125  12.099   0.389  1.00 10.00      B   
ATOM    537  CG  MET    21      24.761  13.198   1.228  1.00 10.00      B   
ATOM    538  SD  MET    21      26.455  13.578   0.725  1.00 10.00      B   
ATOM    539  CE  MET    21      26.167  14.330  -0.878  1.00 10.00      B   
ATOM    540  C   MET    21      21.980  11.343  -0.675  1.00 10.00      B   
ATOM    541  O   MET    21      21.369  12.032  -1.495  1.00 10.00      B   
ATOM    542  N   THR    22      22.119  10.022  -0.793  1.00 10.00      B   
ATOM    543  HN  THR    22      22.616   9.521  -0.106  1.00 10.00      B   
ATOM    544  CA  THR    22      21.551   9.296  -1.923  1.00 10.00      B   
ATOM    545  CB  THR    22      21.995   7.819  -1.929  1.00 10.00      B   
ATOM    546  OG1 THR    22      21.985   7.313  -0.589  1.00 10.00      B   
ATOM    547  HG1 THR    22      21.420   6.534  -0.543  1.00 10.00      B   
ATOM    548  CG2 THR    22      23.399   7.690  -2.501  1.00 10.00      B   
ATOM    549  C   THR    22      20.031   9.366  -1.885  1.00 10.00      B   
ATOM    550  O   THR    22      19.368   9.457  -2.921  1.00 10.00      B   
ATOM    551  N   LEU    23      19.492   9.336  -0.672  1.00 10.00      B   
ATOM    552  HN  LEU    23      20.084   9.260   0.106  1.00 10.00      B   
ATOM    553  CA  LEU    23      18.057   9.405  -0.465  1.00 10.00      B   
ATOM    554  CB  LEU    23      17.731   9.204   1.019  1.00 10.00      B   
ATOM    555  CG  LEU    23      16.253   9.048   1.386  1.00 10.00      B   
ATOM    556  CD1 LEU    23      15.658   7.825   0.709  1.00 10.00      B   
ATOM    557  CD2 LEU    23      16.093   8.950   2.894  1.00 10.00      B   
ATOM    558  C   LEU    23      17.515  10.744  -0.949  1.00 10.00      B   
ATOM    559  O   LEU    23      16.622  10.787  -1.791  1.00 10.00      B   
ATOM    560  N   PHE    24      18.088  11.833  -0.439  1.00 10.00      B   
ATOM    561  HN  PHE    24      18.821  11.727   0.210  1.00 10.00      B   
ATOM    562  CA  PHE    24      17.660  13.179  -0.813  1.00 10.00      B   
ATOM    563  CB  PHE    24      18.476  14.250  -0.082  1.00 10.00      B   
ATOM    564  CG  PHE    24      18.059  14.465   1.343  1.00 10.00      B   
ATOM    565  CD1 PHE    24      19.002  14.528   2.354  1.00 10.00      B   
ATOM    566  CD2 PHE    24      16.722  14.603   1.674  1.00 10.00      B   
ATOM    567  CE1 PHE    24      18.624  14.724   3.666  1.00 10.00      B   
ATOM    568  CE2 PHE    24      16.334  14.801   2.984  1.00 10.00      B   
ATOM    569  CZ  PHE    24      17.287  14.860   3.983  1.00 10.00      B   
ATOM    570  C   PHE    24      17.727  13.396  -2.320  1.00 10.00      B   
ATOM    571  O   PHE    24      16.854  14.051  -2.895  1.00 10.00      B   
ATOM    572  N   MET    25      18.756  12.838  -2.956  1.00 10.00      B   
ATOM    573  HN  MET    25      19.419  12.333  -2.440  1.00 10.00      B   
ATOM    574  CA  MET    25      18.919  12.962  -4.402  1.00 10.00      B   
ATOM    575  CB  MET    25      20.238  12.330  -4.860  1.00 10.00      B   
ATOM    576  CG  MET    25      21.472  13.159  -4.543  1.00 10.00      B   
ATOM    577  SD  MET    25      23.002  12.380  -5.098  1.00 10.00      B   
ATOM    578  CE  MET    25      22.790  12.442  -6.877  1.00 10.00      B   
ATOM    579  C   MET    25      17.752  12.300  -5.122  1.00 10.00      B   
ATOM    580  O   MET    25      17.169  12.872  -6.040  1.00 10.00      B   
ATOM    581  N   LEU    26      17.399  11.100  -4.676  1.00 10.00      B   
ATOM    582  HN  LEU    26      17.895  10.704  -3.926  1.00 10.00      B   
ATOM    583  CA  LEU    26      16.295  10.360  -5.269  1.00 10.00      B   
ATOM    584  CB  LEU    26      16.271   8.912  -4.775  1.00 10.00      B   
ATOM    585  CG  LEU    26      17.198   7.937  -5.507  1.00 10.00      B   
ATOM    586  CD1 LEU    26      17.072   6.536  -4.929  1.00 10.00      B   
ATOM    587  CD2 LEU    26      16.900   7.928  -6.999  1.00 10.00      B   
ATOM    588  C   LEU    26      14.961  11.047  -4.995  1.00 10.00      B   
ATOM    589  O   LEU    26      14.041  10.970  -5.807  1.00 10.00      B   
ATOM    590  N   VAL    27      14.866  11.721  -3.849  1.00 10.00      B   
ATOM    591  HN  VAL    27      15.634  11.727  -3.235  1.00 10.00      B   
ATOM    592  CA  VAL    27      13.650  12.437  -3.473  1.00 10.00      B   
ATOM    593  CB  VAL    27      13.746  13.049  -2.052  1.00 10.00      B   
ATOM    594  CG1 VAL    27      12.507  13.876  -1.736  1.00 10.00      B   
ATOM    595  CG2 VAL    27      13.932  11.965  -1.006  1.00 10.00      B   
ATOM    596  C   VAL    27      13.363  13.549  -4.477  1.00 10.00      B   
ATOM    597  O   VAL    27      12.290  13.591  -5.081  1.00 10.00      B   
ATOM    598  N   SER    28      14.342  14.424  -4.672  1.00 10.00      B   
ATOM    599  HN  SER    28      15.189  14.310  -4.187  1.00 10.00      B   
ATOM    600  CA  SER    28      14.203  15.542  -5.593  1.00 10.00      B   
ATOM    601  CB  SER    28      15.377  16.512  -5.430  1.00 10.00      B   
ATOM    602  OG  SER    28      16.547  15.829  -5.006  1.00 10.00      B   
ATOM    603  HG  SER    28      16.586  15.823  -4.040  1.00 10.00      B   
ATOM    604  C   SER    28      14.095  15.065  -7.040  1.00 10.00      B   
ATOM    605  O   SER    28      13.404  15.680  -7.855  1.00 10.00      B   
ATOM    606  N   LEU    29      14.775  13.969  -7.351  1.00 10.00      B   
ATOM    607  HN  LEU    29      15.317  13.528  -6.660  1.00 10.00      B   
ATOM    608  CA  LEU    29      14.755  13.411  -8.697  1.00 10.00      B   
ATOM    609  CB  LEU    29      15.822  12.324  -8.849  1.00 10.00      B   
ATOM    610  CG  LEU    29      15.963  11.696 -10.237  1.00 10.00      B   
ATOM    611  CD1 LEU    29      16.382  12.739 -11.265  1.00 10.00      B   
ATOM    612  CD2 LEU    29      16.955  10.546 -10.198  1.00 10.00      B   
ATOM    613  C   LEU    29      13.379  12.855  -9.049  1.00 10.00      B   
ATOM    614  O   LEU    29      12.781  13.241 -10.049  1.00 10.00      B   
ATOM    615  N   SER    30      12.867  11.959  -8.213  1.00 10.00      B   
ATOM    616  HN  SER    30      13.378  11.698  -7.414  1.00 10.00      B   
ATOM    617  CA  SER    30      11.562  11.355  -8.456  1.00 10.00      B   
ATOM    618  CB  SER    30      11.314  10.195  -7.492  1.00 10.00      B   
ATOM    619  OG  SER    30      11.438  10.619  -6.145  1.00 10.00      B   
ATOM    620  HG  SER    30      12.362  10.536  -5.867  1.00 10.00      B   
ATOM    621  C   SER    30      10.449  12.390  -8.333  1.00 10.00      B   
ATOM    622  O   SER    30       9.450  12.332  -9.054  1.00 10.00      B   
ATOM    623  N   GLY    31      10.641  13.338  -7.422  1.00 10.00      B   
ATOM    624  HN  GLY    31      11.463  13.323  -6.881  1.00 10.00      B   
ATOM    625  CA  GLY    31       9.663  14.379  -7.206  1.00 10.00      B   
ATOM    626  C   GLY    31       9.432  15.226  -8.436  1.00 10.00      B   
ATOM    627  O   GLY    31       8.291  15.427  -8.842  1.00 10.00      B   
ATOM    628  N   ILE    32      10.514  15.695  -9.052  1.00 10.00      B   
ATOM    629  HN  ILE    32      11.402  15.468  -8.701  1.00 10.00      B   
ATOM    630  CA  ILE    32      10.410  16.538 -10.239  1.00 10.00      B   
ATOM    631  CB  ILE    32      11.765  17.190 -10.619  1.00 10.00      B   
ATOM    632  CG1 ILE    32      11.567  18.360 -11.589  1.00 10.00      B   
ATOM    633  CG2 ILE    32      12.737  16.173 -11.198  1.00 10.00      B   
ATOM    634  CD1 ILE    32      10.945  19.584 -10.952  1.00 10.00      B   
ATOM    635  C   ILE    32       9.808  15.783 -11.431  1.00 10.00      B   
ATOM    636  O   ILE    32       9.060  16.357 -12.224  1.00 10.00      B   
ATOM    637  N   ILE    33      10.107  14.490 -11.535  1.00 10.00      B   
ATOM    638  HN  ILE    33      10.688  14.080 -10.862  1.00 10.00      B   
ATOM    639  CA  ILE    33       9.594  13.672 -12.632  1.00 10.00      B   
ATOM    640  CB  ILE    33      10.245  12.270 -12.666  1.00 10.00      B   
ATOM    641  CG1 ILE    33      11.757  12.398 -12.871  1.00 10.00      B   
ATOM    642  CG2 ILE    33       9.632  11.414 -13.770  1.00 10.00      B   
ATOM    643  CD1 ILE    33      12.512  11.094 -12.720  1.00 10.00      B   
ATOM    644  C   ILE    33       8.075  13.535 -12.551  1.00 10.00      B   
ATOM    645  O   ILE    33       7.368  13.692 -13.548  1.00 10.00      B   
ATOM    646  N   LYS    34       7.571  13.247 -11.361  1.00 10.00      B   
ATOM    647  HN  LYS    34       8.174  13.133 -10.596  1.00 10.00      B   
ATOM    648  CA  LYS    34       6.137  13.106 -11.170  1.00 10.00      B   
ATOM    649  CB  LYS    34       5.824  12.375  -9.861  1.00 10.00      B   
ATOM    650  CG  LYS    34       6.428  10.982  -9.764  1.00 10.00      B   
ATOM    651  CD  LYS    34       5.759  10.152  -8.675  1.00 10.00      B   
ATOM    652  CE  LYS    34       4.459   9.526  -9.162  1.00 10.00      B   
ATOM    653  NZ  LYS    34       3.820   8.690  -8.112  1.00 10.00      B   
ATOM    654  HZ1 LYS    34       3.150   8.021  -8.544  1.00 10.00      B   
ATOM    655  HZ2 LYS    34       3.307   9.292  -7.438  1.00 10.00      B   
ATOM    656  HZ3 LYS    34       4.541   8.154  -7.593  1.00 10.00      B   
ATOM    657  C   LYS    34       5.468  14.475 -11.208  1.00 10.00      B   
ATOM    658  O   LYS    34       4.332  14.614 -11.661  1.00 10.00      B   
ATOM    659  N   PHE    35       6.199  15.485 -10.745  1.00 10.00      B   
ATOM    660  HN  PHE    35       7.099  15.296 -10.401  1.00 10.00      B   
ATOM    661  CA  PHE    35       5.712  16.858 -10.718  1.00 10.00      B   
ATOM    662  CB  PHE    35       6.775  17.763 -10.080  1.00 10.00      B   
ATOM    663  CG  PHE    35       6.498  19.238 -10.151  1.00 10.00      B   
ATOM    664  CD1 PHE    35       5.491  19.808  -9.392  1.00 10.00      B   
ATOM    665  CD2 PHE    35       7.260  20.055 -10.970  1.00 10.00      B   
ATOM    666  CE1 PHE    35       5.249  21.166  -9.448  1.00 10.00      B   
ATOM    667  CE2 PHE    35       7.022  21.412 -11.032  1.00 10.00      B   
ATOM    668  CZ  PHE    35       6.015  21.969 -10.269  1.00 10.00      B   
ATOM    669  C   PHE    35       5.362  17.343 -12.123  1.00 10.00      B   
ATOM    670  O   PHE    35       4.252  17.820 -12.364  1.00 10.00      B   
ATOM    671  N   VAL    36       6.298  17.190 -13.055  1.00 10.00      B   
ATOM    672  HN  VAL    36       7.158  16.776 -12.813  1.00 10.00      B   
ATOM    673  CA  VAL    36       6.073  17.622 -14.433  1.00 10.00      B   
ATOM    674  CB  VAL    36       7.360  17.627 -15.289  1.00 10.00      B   
ATOM    675  CG1 VAL    36       8.377  18.612 -14.727  1.00 10.00      B   
ATOM    676  CG2 VAL    36       7.962  16.234 -15.398  1.00 10.00      B   
ATOM    677  C   VAL    36       4.986  16.792 -15.112  1.00 10.00      B   
ATOM    678  O   VAL    36       4.282  17.279 -15.999  1.00 10.00      B   
ATOM    679  N   ASP    37       4.841  15.542 -14.687  1.00 10.00      B   
ATOM    680  HN  ASP    37       5.431  15.205 -13.977  1.00 10.00      B   
ATOM    681  CA  ASP    37       3.829  14.663 -15.255  1.00 10.00      B   
ATOM    682  CB  ASP    37       4.101  13.200 -14.908  1.00 10.00      B   
ATOM    683  CG  ASP    37       3.171  12.255 -15.643  1.00 10.00      B   
ATOM    684  OD1 ASP    37       3.459  11.931 -16.817  1.00 10.00      B   
ATOM    685  OD2 ASP    37       2.143  11.844 -15.060  1.00 10.00      B   
ATOM    686  C   ASP    37       2.444  15.064 -14.770  1.00 10.00      B   
ATOM    687  O   ASP    37       1.472  15.020 -15.525  1.00 10.00      B   
ATOM    688  N   GLN    38       2.367  15.461 -13.506  1.00 10.00      B   
ATOM    689  HN  GLN    38       3.182  15.457 -12.954  1.00 10.00      B   
ATOM    690  CA  GLN    38       1.110  15.884 -12.909  1.00 10.00      B   
ATOM    691  CB  GLN    38       1.225  15.960 -11.386  1.00 10.00      B   
ATOM    692  CG  GLN    38       0.114  15.223 -10.656  1.00 10.00      B   
ATOM    693  CD  GLN    38       0.119  13.732 -10.944  1.00 10.00      B   
ATOM    694  OE1 GLN    38      -0.936  13.102 -11.041  1.00 10.00      B   
ATOM    695  NE2 GLN    38       1.303  13.153 -11.068  1.00 10.00      B   
ATOM    696 HE21 GLN    38       2.108  13.713 -10.967  1.00 10.00      B   
ATOM    697 HE22 GLN    38       1.332  12.191 -11.247  1.00 10.00      B   
ATOM    698  C   GLN    38       0.670  17.227 -13.477  1.00 10.00      B   
ATOM    699  O   GLN    38      -0.522  17.470 -13.664  1.00 10.00      B   
ATOM    700  N   LEU    39       1.643  18.087 -13.769  1.00 10.00      B   
ATOM    701  HN  LEU    39       2.575  17.832 -13.587  1.00 10.00      B   
ATOM    702  CA  LEU    39       1.365  19.407 -14.328  1.00 10.00      B   
ATOM    703  CB  LEU    39       2.653  20.215 -14.486  1.00 10.00      B   
ATOM    704  CG  LEU    39       3.281  20.760 -13.202  1.00 10.00      B   
ATOM    705  CD1 LEU    39       4.512  21.588 -13.529  1.00 10.00      B   
ATOM    706  CD2 LEU    39       2.272  21.586 -12.415  1.00 10.00      B   
ATOM    707  C   LEU    39       0.640  19.309 -15.667  1.00 10.00      B   
ATOM    708  O   LEU    39      -0.087  20.223 -16.053  1.00 10.00      B   
ATOM    709  N   LYS    40       0.832  18.192 -16.366  1.00 10.00      B   
ATOM    710  HN  LYS    40       1.419  17.496 -16.001  1.00 10.00      B   
ATOM    711  CA  LYS    40       0.185  17.976 -17.656  1.00 10.00      B   
ATOM    712  CB  LYS    40       0.727  16.713 -18.336  1.00 10.00      B   
ATOM    713  CG  LYS    40       2.179  16.803 -18.779  1.00 10.00      B   
ATOM    714  CD  LYS    40       2.510  15.741 -19.820  1.00 10.00      B   
ATOM    715  CE  LYS    40       2.452  14.340 -19.234  1.00 10.00      B   
ATOM    716  NZ  LYS    40       3.723  13.965 -18.564  1.00 10.00      B   
ATOM    717  HZ1 LYS    40       4.453  13.762 -19.275  1.00 10.00      B   
ATOM    718  HZ2 LYS    40       3.584  13.115 -17.973  1.00 10.00      B   
ATOM    719  HZ3 LYS    40       4.055  14.742 -17.960  1.00 10.00      B   
ATOM    720  C   LYS    40      -1.327  17.861 -17.488  1.00 10.00      B   
ATOM    721  O   LYS    40      -2.089  18.158 -18.405  1.00 10.00      B   
ATOM    722  N   LYS    41      -1.752  17.440 -16.305  1.00 10.00      B   
ATOM    723  HN  LYS    41      -1.094  17.236 -15.604  1.00 10.00      B   
ATOM    724  CA  LYS    41      -3.171  17.281 -16.014  1.00 10.00      B   
ATOM    725  CB  LYS    41      -3.435  15.922 -15.361  1.00 10.00      B   
ATOM    726  CG  LYS    41      -3.155  14.732 -16.266  1.00 10.00      B   
ATOM    727  CD  LYS    41      -3.156  13.430 -15.481  1.00 10.00      B   
ATOM    728  CE  LYS    41      -2.952  12.232 -16.393  1.00 10.00      B   
ATOM    729  NZ  LYS    41      -2.624  11.004 -15.624  1.00 10.00      B   
ATOM    730  HZ1 LYS    41      -2.504  10.196 -16.269  1.00 10.00      B   
ATOM    731  HZ2 LYS    41      -3.387  10.787 -14.953  1.00 10.00      B   
ATOM    732  HZ3 LYS    41      -1.739  11.143 -15.095  1.00 10.00      B   
ATOM    733  C   LYS    41      -3.667  18.402 -15.109  1.00 10.00      B   
ATOM    734  O   LYS    41      -4.840  18.449 -14.742  1.00 10.00      B   
ATOM    735  N   ALA    42      -2.772  19.318 -14.771  1.00 10.00      B   
ATOM    736  HN  ALA    42      -1.858  19.245 -15.118  1.00 10.00      B   
ATOM    737  CA  ALA    42      -3.113  20.436 -13.903  1.00 10.00      B   
ATOM    738  CB  ALA    42      -1.872  20.957 -13.194  1.00 10.00      B   
ATOM    739  C   ALA    42      -3.796  21.553 -14.686  1.00 10.00      B   
ATOM    740  O   ALA    42      -3.358  22.704 -14.660  1.00 10.00      B   
ATOM    741  N   GLY    43      -4.864  21.202 -15.387  1.00 10.00      B   
ATOM    742  HN  GLY    43      -5.156  20.264 -15.378  1.00 10.00      B   
ATOM    743  CA  GLY    43      -5.595  22.180 -16.164  1.00 10.00      B   
ATOM    744  C   GLY    43      -6.609  22.918 -15.322  1.00 10.00      B   
ATOM    745  O   GLY    43      -6.894  24.091 -15.561  1.00 10.00      B   
ATOM    746  N   GLN    44      -7.145  22.231 -14.325  1.00 10.00      B   
ATOM    747  HN  GLN    44      -6.854  21.308 -14.171  1.00 10.00      B   
ATOM    748  CA  GLN    44      -8.132  22.817 -13.436  1.00 10.00      B   
ATOM    749  CB  GLN    44      -9.420  21.986 -13.448  1.00 10.00      B   
ATOM    750  CG  GLN    44     -10.126  21.956 -14.797  1.00 10.00      B   
ATOM    751  CD  GLN    44     -10.730  23.298 -15.174  1.00 10.00      B   
ATOM    752  OE1 GLN    44     -11.189  24.051 -14.314  1.00 10.00      B   
ATOM    753  NE2 GLN    44     -10.733  23.609 -16.460  1.00 10.00      B   
ATOM    754 HE21 GLN    44     -10.350  22.966 -17.096  1.00 10.00      B   
ATOM    755 HE22 GLN    44     -11.112  24.475 -16.725  1.00 10.00      B   
ATOM    756  C   GLN    44      -7.567  22.912 -12.024  1.00 10.00      B   
ATOM    757  O   GLN    44      -7.340  21.895 -11.369  1.00 10.00      B   
ATOM    758  N   GLY    45      -7.305  24.131 -11.579  1.00 10.00      B   
ATOM    759  HN  GLY    45      -7.464  24.903 -12.164  1.00 10.00      B   
ATOM    760  CA  GLY    45      -6.768  24.333 -10.250  1.00 10.00      B   
ATOM    761  C   GLY    45      -5.550  25.235 -10.260  1.00 10.00      B   
ATOM    762  O   GLY    45      -5.294  25.931 -11.243  1.00 10.00      B   
ATOM    763  N   SER    46      -4.802  25.224  -9.166  1.00 10.00      B   
ATOM    764  HN  SER    46      -5.061  24.645  -8.413  1.00 10.00      B   
ATOM    765  CA  SER    46      -3.606  26.044  -9.050  1.00 10.00      B   
ATOM    766  CB  SER    46      -3.502  26.620  -7.635  1.00 10.00      B   
ATOM    767  OG  SER    46      -2.601  27.715  -7.584  1.00 10.00      B   
ATOM    768  HG  SER    46      -1.907  27.529  -6.922  1.00 10.00      B   
ATOM    769  C   SER    46      -2.365  25.222  -9.387  1.00 10.00      B   
ATOM    770  O   SER    46      -2.306  24.026  -9.092  1.00 10.00      B   
ATOM    771  N   TYR    47      -1.376  25.871  -9.996  1.00 10.00      B   
ATOM    772  HN  TYR    47      -1.481  26.827 -10.186  1.00 10.00      B   
ATOM    773  CA  TYR    47      -0.135  25.205 -10.384  1.00 10.00      B   
ATOM    774  CB  TYR    47       0.772  26.167 -11.154  1.00 10.00      B   
ATOM    775  CG  TYR    47       0.060  26.931 -12.248  1.00 10.00      B   
ATOM    776  CD1 TYR    47      -0.247  28.275 -12.093  1.00 10.00      B   
ATOM    777  CD2 TYR    47      -0.313  26.304 -13.429  1.00 10.00      B   
ATOM    778  CE1 TYR    47      -0.909  28.974 -13.084  1.00 10.00      B   
ATOM    779  CE2 TYR    47      -0.972  26.998 -14.428  1.00 10.00      B   
ATOM    780  CZ  TYR    47      -1.268  28.333 -14.251  1.00 10.00      B   
ATOM    781  OH  TYR    47      -1.933  29.025 -15.237  1.00 10.00      B   
ATOM    782  HH  TYR    47      -2.845  28.707 -15.289  1.00 10.00      B   
ATOM    783  C   TYR    47       0.591  24.662  -9.159  1.00 10.00      B   
ATOM    784  O   TYR    47       1.169  23.578  -9.195  1.00 10.00      B   
ATOM    785  N   ASP    48       0.554  25.424  -8.076  1.00 10.00      B   
ATOM    786  HN  ASP    48       0.096  26.292  -8.117  1.00 10.00      B   
ATOM    787  CA  ASP    48       1.193  25.016  -6.834  1.00 10.00      B   
ATOM    788  CB  ASP    48       1.398  26.215  -5.897  1.00 10.00      B   
ATOM    789  CG  ASP    48       0.140  26.606  -5.144  1.00 10.00      B   
ATOM    790  OD1 ASP    48      -0.788  27.159  -5.771  1.00 10.00      B   
ATOM    791  OD2 ASP    48       0.071  26.362  -3.921  1.00 10.00      B   
ATOM    792  C   ASP    48       0.372  23.937  -6.137  1.00 10.00      B   
ATOM    793  O   ASP    48       0.925  23.007  -5.562  1.00 10.00      B   
ATOM    794  N   ALA    49      -0.949  24.059  -6.218  1.00 10.00      B   
ATOM    795  HN  ALA    49      -1.321  24.810  -6.719  1.00 10.00      B   
ATOM    796  CA  ALA    49      -1.859  23.110  -5.585  1.00 10.00      B   
ATOM    797  CB  ALA    49      -3.304  23.522  -5.814  1.00 10.00      B   
ATOM    798  C   ALA    49      -1.627  21.695  -6.090  1.00 10.00      B   
ATOM    799  O   ALA    49      -1.494  20.760  -5.306  1.00 10.00      B   
ATOM    800  N   LEU    50      -1.562  21.542  -7.400  1.00 10.00      B   
ATOM    801  HN  LEU    50      -1.665  22.325  -7.984  1.00 10.00      B   
ATOM    802  CA  LEU    50      -1.339  20.235  -7.993  1.00 10.00      B   
ATOM    803  CB  LEU    50      -2.157  20.089  -9.281  1.00 10.00      B   
ATOM    804  CG  LEU    50      -3.678  20.187  -9.127  1.00 10.00      B   
ATOM    805  CD1 LEU    50      -4.359  20.176 -10.486  1.00 10.00      B   
ATOM    806  CD2 LEU    50      -4.207  19.063  -8.248  1.00 10.00      B   
ATOM    807  C   LEU    50       0.147  20.025  -8.266  1.00 10.00      B   
ATOM    808  O   LEU    50       0.532  19.187  -9.079  1.00 10.00      B   
ATOM    809  N   GLY    51       0.978  20.782  -7.559  1.00 10.00      B   
ATOM    810  HN  GLY    51       0.615  21.414  -6.903  1.00 10.00      B   
ATOM    811  CA  GLY    51       2.406  20.678  -7.745  1.00 10.00      B   
ATOM    812  C   GLY    51       3.182  20.713  -6.443  1.00 10.00      B   
ATOM    813  O   GLY    51       3.087  19.793  -5.632  1.00 10.00      B   
ATOM    814  N   ALA    52       3.928  21.794  -6.235  1.00 10.00      B   
ATOM    815  HN  ALA    52       3.918  22.508  -6.905  1.00 10.00      B   
ATOM    816  CA  ALA    52       4.761  21.962  -5.045  1.00 10.00      B   
ATOM    817  CB  ALA    52       5.519  23.278  -5.123  1.00 10.00      B   
ATOM    818  C   ALA    52       3.974  21.864  -3.736  1.00 10.00      B   
ATOM    819  O   ALA    52       4.456  21.291  -2.761  1.00 10.00      B   
ATOM    820  N   GLY    53       2.759  22.399  -3.724  1.00 10.00      B   
ATOM    821  HN  GLY    53       2.403  22.811  -4.543  1.00 10.00      B   
ATOM    822  CA  GLY    53       1.940  22.373  -2.522  1.00 10.00      B   
ATOM    823  C   GLY    53       1.354  21.004  -2.237  1.00 10.00      B   
ATOM    824  O   GLY    53       0.765  20.777  -1.178  1.00 10.00      B   
ATOM    825  N   MET    54       1.510  20.091  -3.186  1.00 10.00      B   
ATOM    826  HN  MET    54       1.979  20.338  -4.013  1.00 10.00      B   
ATOM    827  CA  MET    54       1.001  18.738  -3.032  1.00 10.00      B   
ATOM    828  CB  MET    54       0.154  18.347  -4.245  1.00 10.00      B   
ATOM    829  CG  MET    54      -0.502  16.981  -4.139  1.00 10.00      B   
ATOM    830  SD  MET    54      -1.514  16.582  -5.579  1.00 10.00      B   
ATOM    831  CE  MET    54      -0.285  16.605  -6.881  1.00 10.00      B   
ATOM    832  C   MET    54       2.152  17.752  -2.864  1.00 10.00      B   
ATOM    833  O   MET    54       2.104  16.852  -2.023  1.00 10.00      B   
ATOM    834  N   TYR    55       3.198  17.940  -3.658  1.00 10.00      B   
ATOM    835  HN  TYR    55       3.183  18.687  -4.300  1.00 10.00      B   
ATOM    836  CA  TYR    55       4.362  17.066  -3.616  1.00 10.00      B   
ATOM    837  CB  TYR    55       5.207  17.191  -4.880  1.00 10.00      B   
ATOM    838  CG  TYR    55       4.674  16.326  -5.997  1.00 10.00      B   
ATOM    839  CD1 TYR    55       3.733  16.813  -6.894  1.00 10.00      B   
ATOM    840  CD2 TYR    55       5.086  15.007  -6.133  1.00 10.00      B   
ATOM    841  CE1 TYR    55       3.216  16.013  -7.893  1.00 10.00      B   
ATOM    842  CE2 TYR    55       4.581  14.200  -7.133  1.00 10.00      B   
ATOM    843  CZ  TYR    55       3.645  14.707  -8.009  1.00 10.00      B   
ATOM    844  OH  TYR    55       3.129  13.901  -8.995  1.00 10.00      B   
ATOM    845  HH  TYR    55       2.820  13.077  -8.601  1.00 10.00      B   
ATOM    846  C   TYR    55       5.187  17.237  -2.347  1.00 10.00      B   
ATOM    847  O   TYR    55       6.078  16.438  -2.067  1.00 10.00      B   
ATOM    848  N   THR    56       4.883  18.271  -1.578  1.00 10.00      B   
ATOM    849  HN  THR    56       4.178  18.889  -1.860  1.00 10.00      B   
ATOM    850  CA  THR    56       5.575  18.511  -0.323  1.00 10.00      B   
ATOM    851  CB  THR    56       5.097  19.830   0.305  1.00 10.00      B   
ATOM    852  OG1 THR    56       3.897  20.244  -0.361  1.00 10.00      B   
ATOM    853  HG1 THR    56       4.121  20.862  -1.073  1.00 10.00      B   
ATOM    854  CG2 THR    56       6.155  20.911   0.150  1.00 10.00      B   
ATOM    855  C   THR    56       5.264  17.362   0.628  1.00 10.00      B   
ATOM    856  O   THR    56       6.144  16.836   1.306  1.00 10.00      B   
ATOM    857  N   LEU    57       3.999  16.959   0.640  1.00 10.00      B   
ATOM    858  HN  LEU    57       3.346  17.426   0.074  1.00 10.00      B   
ATOM    859  CA  LEU    57       3.550  15.858   1.478  1.00 10.00      B   
ATOM    860  CB  LEU    57       2.055  15.995   1.770  1.00 10.00      B   
ATOM    861  CG  LEU    57       1.634  17.214   2.592  1.00 10.00      B   
ATOM    862  CD1 LEU    57       0.122  17.366   2.572  1.00 10.00      B   
ATOM    863  CD2 LEU    57       2.142  17.092   4.021  1.00 10.00      B   
ATOM    864  C   LEU    57       3.819  14.534   0.778  1.00 10.00      B   
ATOM    865  O   LEU    57       3.933  13.491   1.416  1.00 10.00      B   
ATOM    866  N   LEU    58       3.937  14.590  -0.545  1.00 10.00      B   
ATOM    867  HN  LEU    58       3.850  15.457  -0.993  1.00 10.00      B   
ATOM    868  CA  LEU    58       4.190  13.398  -1.347  1.00 10.00      B   
ATOM    869  CB  LEU    58       3.770  13.612  -2.803  1.00 10.00      B   
ATOM    870  CG  LEU    58       2.267  13.561  -3.085  1.00 10.00      B   
ATOM    871  CD1 LEU    58       1.988  13.850  -4.552  1.00 10.00      B   
ATOM    872  CD2 LEU    58       1.689  12.210  -2.687  1.00 10.00      B   
ATOM    873  C   LEU    58       5.653  12.967  -1.276  1.00 10.00      B   
ATOM    874  O   LEU    58       6.013  11.880  -1.733  1.00 10.00      B   
ATOM    875  N   SER    59       6.492  13.817  -0.699  1.00 10.00      B   
ATOM    876  HN  SER    59       6.152  14.675  -0.365  1.00 10.00      B   
ATOM    877  CA  SER    59       7.908  13.513  -0.558  1.00 10.00      B   
ATOM    878  CB  SER    59       8.713  14.800  -0.359  1.00 10.00      B   
ATOM    879  OG  SER    59       8.599  15.650  -1.491  1.00 10.00      B   
ATOM    880  HG  SER    59       7.706  16.025  -1.526  1.00 10.00      B   
ATOM    881  C   SER    59       8.135  12.557   0.611  1.00 10.00      B   
ATOM    882  O   SER    59       9.242  12.059   0.822  1.00 10.00      B   
ATOM    883  N   VAL    60       7.067  12.290   1.354  1.00 10.00      B   
ATOM    884  HN  VAL    60       6.209  12.701   1.119  1.00 10.00      B   
ATOM    885  CA  VAL    60       7.131  11.403   2.505  1.00 10.00      B   
ATOM    886  CB  VAL    60       6.170  11.840   3.632  1.00 10.00      B   
ATOM    887  CG1 VAL    60       6.449  11.055   4.903  1.00 10.00      B   
ATOM    888  CG2 VAL    60       6.296  13.334   3.893  1.00 10.00      B   
ATOM    889  C   VAL    60       6.897   9.929   2.135  1.00 10.00      B   
ATOM    890  O   VAL    60       7.746   9.092   2.419  1.00 10.00      B   
ATOM    891  N   PRO    61       5.753   9.575   1.496  1.00 10.00      B   
ATOM    892  CA  PRO    61       5.458   8.183   1.114  1.00 10.00      B   
ATOM    893  CB  PRO    61       4.160   8.285   0.295  1.00 10.00      B   
ATOM    894  CG  PRO    61       3.993   9.736  -0.007  1.00 10.00      B   
ATOM    895  CD  PRO    61       4.648  10.471   1.122  1.00 10.00      B   
ATOM    896  C   PRO    61       6.570   7.533   0.279  1.00 10.00      B   
ATOM    897  O   PRO    61       6.879   6.352   0.455  1.00 10.00      B   
ATOM    898  N   LYS    62       7.181   8.310  -0.617  1.00 10.00      B   
ATOM    899  HN  LYS    62       6.902   9.247  -0.707  1.00 10.00      B   
ATOM    900  CA  LYS    62       8.257   7.797  -1.472  1.00 10.00      B   
ATOM    901  CB  LYS    62       8.656   8.832  -2.531  1.00 10.00      B   
ATOM    902  CG  LYS    62       7.549   9.209  -3.500  1.00 10.00      B   
ATOM    903  CD  LYS    62       8.075  10.073  -4.638  1.00 10.00      B   
ATOM    904  CE  LYS    62       8.512  11.450  -4.154  1.00 10.00      B   
ATOM    905  NZ  LYS    62       9.989  11.553  -3.990  1.00 10.00      B   
ATOM    906  HZ1 LYS    62      10.264  12.548  -3.863  1.00 10.00      B   
ATOM    907  HZ2 LYS    62      10.475  11.176  -4.833  1.00 10.00      B   
ATOM    908  HZ3 LYS    62      10.298  11.013  -3.156  1.00 10.00      B   
ATOM    909  C   LYS    62       9.485   7.427  -0.645  1.00 10.00      B   
ATOM    910  O   LYS    62      10.292   6.583  -1.043  1.00 10.00      B   
ATOM    911  N   ASP    63       9.586   8.039   0.525  1.00 10.00      B   
ATOM    912  HN  ASP    63       8.870   8.650   0.801  1.00 10.00      B   
ATOM    913  CA  ASP    63      10.709   7.830   1.431  1.00 10.00      B   
ATOM    914  CB  ASP    63      10.838   9.050   2.352  1.00 10.00      B   
ATOM    915  CG  ASP    63      12.266   9.477   2.615  1.00 10.00      B   
ATOM    916  OD1 ASP    63      12.980   9.803   1.641  1.00 10.00      B   
ATOM    917  OD2 ASP    63      12.663   9.535   3.801  1.00 10.00      B   
ATOM    918  C   ASP    63      10.523   6.575   2.281  1.00 10.00      B   
ATOM    919  O   ASP    63      11.403   6.211   3.058  1.00 10.00      B   
ATOM    920  N   VAL    64       9.386   5.907   2.134  1.00 10.00      B   
ATOM    921  HN  VAL    64       8.715   6.230   1.492  1.00 10.00      B   
ATOM    922  CA  VAL    64       9.111   4.710   2.923  1.00 10.00      B   
ATOM    923  CB  VAL    64       7.628   4.611   3.332  1.00 10.00      B   
ATOM    924  CG1 VAL    64       7.429   3.523   4.378  1.00 10.00      B   
ATOM    925  CG2 VAL    64       7.135   5.947   3.855  1.00 10.00      B   
ATOM    926  C   VAL    64       9.544   3.422   2.220  1.00 10.00      B   
ATOM    927  O   VAL    64      10.570   2.832   2.562  1.00 10.00      B   
ATOM    928  N   GLN    65       8.765   2.982   1.240  1.00 10.00      B   
ATOM    929  HN  GLN    65       7.960   3.485   1.001  1.00 10.00      B   
ATOM    930  CA  GLN    65       9.081   1.748   0.528  1.00 10.00      B   
ATOM    931  CB  GLN    65       7.999   0.695   0.785  1.00 10.00      B   
ATOM    932  CG  GLN    65       7.620   0.527   2.247  1.00 10.00      B   
ATOM    933  CD  GLN    65       6.156   0.186   2.425  1.00 10.00      B   
ATOM    934  OE1 GLN    65       5.322   0.521   1.579  1.00 10.00      B   
ATOM    935  NE2 GLN    65       5.829  -0.460   3.533  1.00 10.00      B   
ATOM    936 HE21 GLN    65       6.545  -0.682   4.174  1.00 10.00      B   
ATOM    937 HE22 GLN    65       4.887  -0.684   3.677  1.00 10.00      B   
ATOM    938  C   GLN    65       9.224   1.973  -0.970  1.00 10.00      B   
ATOM    939  O   GLN    65       9.564   1.050  -1.708  1.00 10.00      B   
ATOM    940  N   ILE    66       8.979   3.196  -1.419  1.00 10.00      B   
ATOM    941  HN  ILE    66       8.734   3.902  -0.789  1.00 10.00      B   
ATOM    942  CA  ILE    66       9.064   3.502  -2.841  1.00 10.00      B   
ATOM    943  CB  ILE    66       8.256   4.763  -3.220  1.00 10.00      B   
ATOM    944  CG1 ILE    66       6.795   4.595  -2.781  1.00 10.00      B   
ATOM    945  CG2 ILE    66       8.329   5.020  -4.720  1.00 10.00      B   
ATOM    946  CD1 ILE    66       5.892   5.754  -3.152  1.00 10.00      B   
ATOM    947  C   ILE    66      10.510   3.607  -3.337  1.00 10.00      B   
ATOM    948  O   ILE    66      10.904   2.893  -4.262  1.00 10.00      B   
ATOM    949  N   PHE    67      11.302   4.491  -2.735  1.00 10.00      B   
ATOM    950  HN  PHE    67      10.944   5.054  -2.014  1.00 10.00      B   
ATOM    951  CA  PHE    67      12.691   4.659  -3.160  1.00 10.00      B   
ATOM    952  CB  PHE    67      12.912   6.031  -3.799  1.00 10.00      B   
ATOM    953  CG  PHE    67      12.515   6.098  -5.246  1.00 10.00      B   
ATOM    954  CD1 PHE    67      11.322   6.689  -5.625  1.00 10.00      B   
ATOM    955  CD2 PHE    67      13.335   5.570  -6.227  1.00 10.00      B   
ATOM    956  CE1 PHE    67      10.954   6.751  -6.956  1.00 10.00      B   
ATOM    957  CE2 PHE    67      12.975   5.628  -7.560  1.00 10.00      B   
ATOM    958  CZ  PHE    67      11.782   6.220  -7.925  1.00 10.00      B   
ATOM    959  C   PHE    67      13.696   4.428  -2.035  1.00 10.00      B   
ATOM    960  O   PHE    67      14.904   4.443  -2.268  1.00 10.00      B   
ATOM    961  N   PHE    68      13.207   4.207  -0.822  1.00 10.00      B   
ATOM    962  HN  PHE    68      12.238   4.193  -0.688  1.00 10.00      B   
ATOM    963  CA  PHE    68      14.092   3.984   0.318  1.00 10.00      B   
ATOM    964  CB  PHE    68      13.319   3.902   1.634  1.00 10.00      B   
ATOM    965  CG  PHE    68      14.196   3.811   2.849  1.00 10.00      B   
ATOM    966  CD1 PHE    68      14.790   4.945   3.376  1.00 10.00      B   
ATOM    967  CD2 PHE    68      14.425   2.594   3.467  1.00 10.00      B   
ATOM    968  CE1 PHE    68      15.595   4.865   4.496  1.00 10.00      B   
ATOM    969  CE2 PHE    68      15.230   2.506   4.585  1.00 10.00      B   
ATOM    970  CZ  PHE    68      15.817   3.644   5.101  1.00 10.00      B   
ATOM    971  C   PHE    68      15.025   2.776   0.137  1.00 10.00      B   
ATOM    972  O   PHE    68      16.240   2.924   0.252  1.00 10.00      B   
ATOM    973  N   PRO    69      14.489   1.566  -0.155  1.00 10.00      B   
ATOM    974  CA  PRO    69      15.317   0.364  -0.330  1.00 10.00      B   
ATOM    975  CB  PRO    69      14.316  -0.736  -0.706  1.00 10.00      B   
ATOM    976  CG  PRO    69      13.062  -0.026  -1.087  1.00 10.00      B   
ATOM    977  CD  PRO    69      13.057   1.264  -0.323  1.00 10.00      B   
ATOM    978  C   PRO    69      16.386   0.522  -1.416  1.00 10.00      B   
ATOM    979  O   PRO    69      17.447  -0.104  -1.351  1.00 10.00      B   
ATOM    980  N   MET    70      16.101   1.346  -2.417  1.00 10.00      B   
ATOM    981  HN  MET    70      15.228   1.798  -2.433  1.00 10.00      B   
ATOM    982  CA  MET    70      17.051   1.584  -3.498  1.00 10.00      B   
ATOM    983  CB  MET    70      16.342   2.118  -4.748  1.00 10.00      B   
ATOM    984  CG  MET    70      17.250   2.238  -5.965  1.00 10.00      B   
ATOM    985  SD  MET    70      16.390   2.828  -7.441  1.00 10.00      B   
ATOM    986  CE  MET    70      15.152   1.548  -7.641  1.00 10.00      B   
ATOM    987  C   MET    70      18.132   2.564  -3.054  1.00 10.00      B   
ATOM    988  O   MET    70      19.322   2.325  -3.265  1.00 10.00      B   
ATOM    989  N   ALA    71      17.708   3.657  -2.424  1.00 10.00      B   
ATOM    990  HN  ALA    71      16.743   3.780  -2.277  1.00 10.00      B   
ATOM    991  CA  ALA    71      18.632   4.679  -1.947  1.00 10.00      B   
ATOM    992  CB  ALA    71      17.866   5.892  -1.453  1.00 10.00      B   
ATOM    993  C   ALA    71      19.525   4.136  -0.840  1.00 10.00      B   
ATOM    994  O   ALA    71      20.709   4.472  -0.766  1.00 10.00      B   
ATOM    995  N   ALA    72      18.951   3.299   0.016  1.00 10.00      B   
ATOM    996  HN  ALA    72      17.993   3.092  -0.085  1.00 10.00      B   
ATOM    997  CA  ALA    72      19.693   2.697   1.114  1.00 10.00      B   
ATOM    998  CB  ALA    72      18.752   1.979   2.069  1.00 10.00      B   
ATOM    999  C   ALA    72      20.755   1.746   0.579  1.00 10.00      B   
ATOM   1000  O   ALA    72      21.864   1.667   1.113  1.00 10.00      B   
ATOM   1001  N   LEU    73      20.411   1.022  -0.480  1.00 10.00      B   
ATOM   1002  HN  LEU    73      19.508   1.116  -0.850  1.00 10.00      B   
ATOM   1003  CA  LEU    73      21.338   0.089  -1.099  1.00 10.00      B   
ATOM   1004  CB  LEU    73      20.629  -0.733  -2.183  1.00 10.00      B   
ATOM   1005  CG  LEU    73      21.509  -1.683  -3.001  1.00 10.00      B   
ATOM   1006  CD1 LEU    73      22.085  -2.779  -2.118  1.00 10.00      B   
ATOM   1007  CD2 LEU    73      20.721  -2.276  -4.159  1.00 10.00      B   
ATOM   1008  C   LEU    73      22.503   0.857  -1.708  1.00 10.00      B   
ATOM   1009  O   LEU    73      23.667   0.533  -1.476  1.00 10.00      B   
ATOM   1010  N   LEU    74      22.173   1.898  -2.464  1.00 10.00      B   
ATOM   1011  HN  LEU    74      21.222   2.114  -2.593  1.00 10.00      B   
ATOM   1012  CA  LEU    74      23.183   2.727  -3.109  1.00 10.00      B   
ATOM   1013  CB  LEU    74      22.525   3.764  -4.022  1.00 10.00      B   
ATOM   1014  CG  LEU    74      21.775   3.207  -5.235  1.00 10.00      B   
ATOM   1015  CD1 LEU    74      20.996   4.308  -5.940  1.00 10.00      B   
ATOM   1016  CD2 LEU    74      22.740   2.529  -6.194  1.00 10.00      B   
ATOM   1017  C   LEU    74      24.065   3.417  -2.075  1.00 10.00      B   
ATOM   1018  O   LEU    74      25.287   3.423  -2.198  1.00 10.00      B   
ATOM   1019  N   GLY    75      23.433   3.980  -1.049  1.00 10.00      B   
ATOM   1020  HN  GLY    75      22.453   3.927  -1.002  1.00 10.00      B   
ATOM   1021  CA  GLY    75      24.163   4.673  -0.004  1.00 10.00      B   
ATOM   1022  C   GLY    75      25.135   3.774   0.732  1.00 10.00      B   
ATOM   1023  O   GLY    75      26.264   4.176   1.016  1.00 10.00      B   
ATOM   1024  N   ALA    76      24.703   2.558   1.042  1.00 10.00      B   
ATOM   1025  HN  ALA    76      23.788   2.297   0.795  1.00 10.00      B   
ATOM   1026  CA  ALA    76      25.547   1.605   1.749  1.00 10.00      B   
ATOM   1027  CB  ALA    76      24.725   0.422   2.233  1.00 10.00      B   
ATOM   1028  C   ALA    76      26.696   1.127   0.867  1.00 10.00      B   
ATOM   1029  O   ALA    76      27.836   1.018   1.321  1.00 10.00      B   
ATOM   1030  N   LEU    77      26.391   0.852  -0.394  1.00 10.00      B   
ATOM   1031  HN  LEU    77      25.460   0.960  -0.695  1.00 10.00      B   
ATOM   1032  CA  LEU    77      27.396   0.382  -1.339  1.00 10.00      B   
ATOM   1033  CB  LEU    77      26.730  -0.132  -2.619  1.00 10.00      B   
ATOM   1034  CG  LEU    77      27.571  -1.065  -3.493  1.00 10.00      B   
ATOM   1035  CD1 LEU    77      27.947  -2.321  -2.724  1.00 10.00      B   
ATOM   1036  CD2 LEU    77      26.823  -1.421  -4.768  1.00 10.00      B   
ATOM   1037  C   LEU    77      28.409   1.479  -1.667  1.00 10.00      B   
ATOM   1038  O   LEU    77      29.613   1.225  -1.748  1.00 10.00      B   
ATOM   1039  N   LEU    78      27.923   2.701  -1.849  1.00 10.00      B   
ATOM   1040  HN  LEU    78      26.953   2.852  -1.772  1.00 10.00      B   
ATOM   1041  CA  LEU    78      28.797   3.824  -2.164  1.00 10.00      B   
ATOM   1042  CB  LEU    78      28.000   5.001  -2.731  1.00 10.00      B   
ATOM   1043  CG  LEU    78      27.396   4.800  -4.126  1.00 10.00      B   
ATOM   1044  CD1 LEU    78      26.591   6.024  -4.539  1.00 10.00      B   
ATOM   1045  CD2 LEU    78      28.485   4.506  -5.148  1.00 10.00      B   
ATOM   1046  C   LEU    78      29.594   4.257  -0.937  1.00 10.00      B   
ATOM   1047  O   LEU    78      30.792   4.524  -1.033  1.00 10.00      B   
ATOM   1048  N   GLY    79      28.925   4.304   0.213  1.00 10.00      B   
ATOM   1049  HN  GLY    79      27.969   4.070   0.221  1.00 10.00      B   
ATOM   1050  CA  GLY    79      29.577   4.700   1.450  1.00 10.00      B   
ATOM   1051  C   GLY    79      30.742   3.795   1.798  1.00 10.00      B   
ATOM   1052  O   GLY    79      31.850   4.267   2.057  1.00 10.00      B   
ATOM   1053  N   LEU    80      30.495   2.493   1.795  1.00 10.00      B   
ATOM   1054  HN  LEU    80      29.587   2.174   1.589  1.00 10.00      B   
ATOM   1055  CA  LEU    80      31.542   1.523   2.097  1.00 10.00      B   
ATOM   1056  CB  LEU    80      30.941   0.156   2.429  1.00 10.00      B   
ATOM   1057  CG  LEU    80      30.299   0.028   3.815  1.00 10.00      B   
ATOM   1058  CD1 LEU    80      29.617  -1.323   3.972  1.00 10.00      B   
ATOM   1059  CD2 LEU    80      31.339   0.228   4.908  1.00 10.00      B   
ATOM   1060  C   LEU    80      32.526   1.425   0.936  1.00 10.00      B   
ATOM   1061  O   LEU    80      33.710   1.142   1.128  1.00 10.00      B   
ATOM   1062  N   GLY    81      32.027   1.682  -0.269  1.00 10.00      B   
ATOM   1063  HN  GLY    81      31.069   1.884  -0.357  1.00 10.00      B   
ATOM   1064  CA  GLY    81      32.865   1.651  -1.452  1.00 10.00      B   
ATOM   1065  C   GLY    81      33.920   2.738  -1.406  1.00 10.00      B   
ATOM   1066  O   GLY    81      35.029   2.560  -1.904  1.00 10.00      B   
ATOM   1067  N   MET    82      33.568   3.867  -0.796  1.00 10.00      B   
ATOM   1068  HN  MET    82      32.655   3.951  -0.438  1.00 10.00      B   
ATOM   1069  CA  MET    82      34.491   4.989  -0.656  1.00 10.00      B   
ATOM   1070  CB  MET    82      33.773   6.200  -0.054  1.00 10.00      B   
ATOM   1071  CG  MET    82      32.905   6.959  -1.044  1.00 10.00      B   
ATOM   1072  SD  MET    82      31.660   7.986  -0.243  1.00 10.00      B   
ATOM   1073  CE  MET    82      32.691   9.078   0.732  1.00 10.00      B   
ATOM   1074  C   MET    82      35.658   4.586   0.229  1.00 10.00      B   
ATOM   1075  O   MET    82      36.807   4.943  -0.032  1.00 10.00      B   
ATOM   1076  N   LEU    83      35.352   3.814   1.265  1.00 10.00      B   
ATOM   1077  HN  LEU    83      34.414   3.558   1.407  1.00 10.00      B   
ATOM   1078  CA  LEU    83      36.368   3.333   2.191  1.00 10.00      B   
ATOM   1079  CB  LEU    83      35.720   2.619   3.378  1.00 10.00      B   
ATOM   1080  CG  LEU    83      35.109   3.519   4.453  1.00 10.00      B   
ATOM   1081  CD1 LEU    83      34.348   2.691   5.480  1.00 10.00      B   
ATOM   1082  CD2 LEU    83      36.188   4.352   5.129  1.00 10.00      B   
ATOM   1083  C   LEU    83      37.328   2.398   1.471  1.00 10.00      B   
ATOM   1084  O   LEU    83      38.509   2.324   1.804  1.00 10.00      B   
ATOM   1085  N   ALA    84      36.809   1.686   0.478  1.00 10.00      B   
ATOM   1086  HN  ALA    84      35.852   1.776   0.274  1.00 10.00      B   
ATOM   1087  CA  ALA    84      37.618   0.769  -0.309  1.00 10.00      B   
ATOM   1088  CB  ALA    84      36.738  -0.271  -0.987  1.00 10.00      B   
ATOM   1089  C   ALA    84      38.429   1.542  -1.345  1.00 10.00      B   
ATOM   1090  O   ALA    84      39.610   1.265  -1.551  1.00 10.00      B   
ATOM   1091  N   GLN    85      37.790   2.531  -1.968  1.00 10.00      B   
ATOM   1092  HN  GLN    85      36.846   2.704  -1.741  1.00 10.00      B   
ATOM   1093  CA  GLN    85      38.435   3.357  -2.988  1.00 10.00      B   
ATOM   1094  CB  GLN    85      37.421   4.310  -3.628  1.00 10.00      B   
ATOM   1095  CG  GLN    85      37.862   4.880  -4.969  1.00 10.00      B   
ATOM   1096  CD  GLN    85      37.886   3.830  -6.065  1.00 10.00      B   
ATOM   1097  OE1 GLN    85      37.083   2.895  -6.060  1.00 10.00      B   
ATOM   1098  NE2 GLN    85      38.805   3.972  -7.006  1.00 10.00      B   
ATOM   1099 HE21 GLN    85      39.414   4.737  -6.950  1.00 10.00      B   
ATOM   1100 HE22 GLN    85      38.841   3.302  -7.722  1.00 10.00      B   
ATOM   1101  C   GLN    85      39.600   4.155  -2.406  1.00 10.00      B   
ATOM   1102  O   GLN    85      40.609   4.375  -3.075  1.00 10.00      B   
ATOM   1103  N   ARG    86      39.454   4.594  -1.162  1.00 10.00      B   
ATOM   1104  HN  ARG    86      38.616   4.409  -0.685  1.00 10.00      B   
ATOM   1105  CA  ARG    86      40.502   5.361  -0.493  1.00 10.00      B   
ATOM   1106  CB  ARG    86      39.898   6.421   0.425  1.00 10.00      B   
ATOM   1107  CG  ARG    86      39.371   7.640  -0.312  1.00 10.00      B   
ATOM   1108  CD  ARG    86      37.963   7.984   0.138  1.00 10.00      B   
ATOM   1109  NE  ARG    86      37.894   8.254   1.572  1.00 10.00      B   
ATOM   1110  HE  ARG    86      38.499   7.740   2.164  1.00 10.00      B   
ATOM   1111  CZ  ARG    86      37.076   9.148   2.117  1.00 10.00      B   
ATOM   1112  NH1 ARG    86      36.259   9.859   1.353  1.00 10.00      B   
ATOM   1113 HH11 ARG    86      36.255   9.720   0.318  1.00 10.00      B   
ATOM   1114 HH12 ARG    86      35.618  10.561   1.782  1.00 10.00      B   
ATOM   1115  NH2 ARG    86      37.077   9.328   3.429  1.00 10.00      B   
ATOM   1116 HH21 ARG    86      36.436  10.029   3.863  1.00 10.00      B   
ATOM   1117 HH22 ARG    86      37.724   8.768   4.032  1.00 10.00      B   
ATOM   1118  C   ARG    86      41.434   4.448   0.292  1.00 10.00      B   
ATOM   1119  O   ARG    86      42.382   4.909   0.929  1.00 10.00      B   
ATOM   1120  N   SER    87      41.148   3.150   0.237  1.00 10.00      B   
ATOM   1121  HN  SER    87      40.383   2.859  -0.300  1.00 10.00      B   
ATOM   1122  CA  SER    87      41.947   2.140   0.924  1.00 10.00      B   
ATOM   1123  CB  SER    87      43.368   2.098   0.353  1.00 10.00      B   
ATOM   1124  OG  SER    87      43.340   2.137  -1.066  1.00 10.00      B   
ATOM   1125  HG  SER    87      43.677   1.303  -1.417  1.00 10.00      B   
ATOM   1126  C   SER    87      41.965   2.333   2.442  1.00 10.00      B   
ATOM   1127  O   SER    87      42.927   1.961   3.109  1.00 10.00      B   
ATOM   1128  N   GLU    88      40.893   2.901   2.981  1.00 10.00      B   
ATOM   1129  HN  GLU    88      40.152   3.174   2.396  1.00 10.00      B   
ATOM   1130  CA  GLU    88      40.788   3.122   4.416  1.00 10.00      B   
ATOM   1131  CB  GLU    88      39.885   4.322   4.715  1.00 10.00      B   
ATOM   1132  CG  GLU    88      40.511   5.671   4.411  1.00 10.00      B   
ATOM   1133  CD  GLU    88      39.603   6.826   4.780  1.00 10.00      B   
ATOM   1134  OE1 GLU    88      39.326   7.015   5.985  1.00 10.00      B   
ATOM   1135  OE2 GLU    88      39.172   7.559   3.868  1.00 10.00      B   
ATOM   1136  C   GLU    88      40.237   1.875   5.099  1.00 10.00      B   
ATOM   1137  O   GLU    88      40.675   1.504   6.191  1.00 10.00      B   
ATOM   1138  N   LEU    89      39.289   1.223   4.431  1.00 10.00      B   
ATOM   1139  HN  LEU    89      38.998   1.568   3.560  1.00 10.00      B   
ATOM   1140  CA  LEU    89      38.663   0.016   4.957  1.00 10.00      B   
ATOM   1141  CB  LEU    89      37.537  -0.448   4.025  1.00 10.00      B   
ATOM   1142  CG  LEU    89      36.704  -1.643   4.501  1.00 10.00      B   
ATOM   1143  CD1 LEU    89      35.933  -1.293   5.765  1.00 10.00      B   
ATOM   1144  CD2 LEU    89      35.754  -2.103   3.406  1.00 10.00      B   
ATOM   1145  C   LEU    89      39.687  -1.098   5.138  1.00 10.00      B   
ATOM   1146  O   LEU    89      39.691  -1.793   6.154  1.00 10.00      B   
ATOM   1147  N   VAL    90      40.567  -1.253   4.151  1.00 10.00      B   
ATOM   1148  HN  VAL    90      40.523  -0.661   3.373  1.00 10.00      B   
ATOM   1149  CA  VAL    90      41.593  -2.287   4.204  1.00 10.00      B   
ATOM   1150  CB  VAL    90      42.362  -2.442   2.872  1.00 10.00      B   
ATOM   1151  CG1 VAL    90      41.409  -2.820   1.748  1.00 10.00      B   
ATOM   1152  CG2 VAL    90      43.124  -1.173   2.523  1.00 10.00      B   
ATOM   1153  C   VAL    90      42.560  -2.051   5.359  1.00 10.00      B   
ATOM   1154  O   VAL    90      43.105  -2.998   5.922  1.00 10.00      B   
ATOM   1155  N   VAL    91      42.759  -0.787   5.720  1.00 10.00      B   
ATOM   1156  HN  VAL    91      42.298  -0.072   5.236  1.00 10.00      B   
ATOM   1157  CA  VAL    91      43.646  -0.444   6.822  1.00 10.00      B   
ATOM   1158  CB  VAL    91      43.855   1.082   6.939  1.00 10.00      B   
ATOM   1159  CG1 VAL    91      44.584   1.439   8.228  1.00 10.00      B   
ATOM   1160  CG2 VAL    91      44.623   1.603   5.736  1.00 10.00      B   
ATOM   1161  C   VAL    91      43.067  -0.979   8.125  1.00 10.00      B   
ATOM   1162  O   VAL    91      43.767  -1.613   8.914  1.00 10.00      B   
ATOM   1163  N   MET    92      41.774  -0.746   8.321  1.00 10.00      B   
ATOM   1164  HN  MET    92      41.272  -0.251   7.638  1.00 10.00      B   
ATOM   1165  CA  MET    92      41.084  -1.202   9.519  1.00 10.00      B   
ATOM   1166  CB  MET    92      39.646  -0.679   9.554  1.00 10.00      B   
ATOM   1167  CG  MET    92      39.545   0.825   9.735  1.00 10.00      B   
ATOM   1168  SD  MET    92      40.532   1.423  11.121  1.00 10.00      B   
ATOM   1169  CE  MET    92      39.661   0.690  12.505  1.00 10.00      B   
ATOM   1170  C   MET    92      41.090  -2.717   9.603  1.00 10.00      B   
ATOM   1171  O   MET    92      41.365  -3.287  10.659  1.00 10.00      B   
ATOM   1172  N   GLN    93      40.808  -3.361   8.477  1.00 10.00      B   
ATOM   1173  HN  GLN    93      40.607  -2.840   7.668  1.00 10.00      B   
ATOM   1174  CA  GLN    93      40.782  -4.819   8.407  1.00 10.00      B   
ATOM   1175  CB  GLN    93      40.352  -5.276   7.012  1.00 10.00      B   
ATOM   1176  CG  GLN    93      38.926  -4.887   6.656  1.00 10.00      B   
ATOM   1177  CD  GLN    93      37.952  -6.041   6.785  1.00 10.00      B   
ATOM   1178  OE1 GLN    93      38.262  -7.175   6.423  1.00 10.00      B   
ATOM   1179  NE2 GLN    93      36.771  -5.760   7.316  1.00 10.00      B   
ATOM   1180 HE21 GLN    93      36.599  -4.838   7.595  1.00 10.00      B   
ATOM   1181 HE22 GLN    93      36.124  -6.488   7.420  1.00 10.00      B   
ATOM   1182  C   GLN    93      42.147  -5.400   8.768  1.00 10.00      B   
ATOM   1183  O   GLN    93      42.239  -6.416   9.455  1.00 10.00      B   
ATOM   1184  N   ALA    94      43.205  -4.730   8.324  1.00 10.00      B   
ATOM   1185  HN  ALA    94      43.068  -3.925   7.781  1.00 10.00      B   
ATOM   1186  CA  ALA    94      44.567  -5.169   8.607  1.00 10.00      B   
ATOM   1187  CB  ALA    94      45.536  -4.618   7.569  1.00 10.00      B   
ATOM   1188  C   ALA    94      45.001  -4.757  10.012  1.00 10.00      B   
ATOM   1189  O   ALA    94      46.072  -5.140  10.475  1.00 10.00      B   
ATOM   1190  N   SER    95      44.171  -3.970  10.684  1.00 10.00      B   
ATOM   1191  HN  SER    95      43.333  -3.683  10.262  1.00 10.00      B   
ATOM   1192  CA  SER    95      44.481  -3.521  12.035  1.00 10.00      B   
ATOM   1193  CB  SER    95      44.084  -2.055  12.231  1.00 10.00      B   
ATOM   1194  OG  SER    95      44.764  -1.219  11.313  1.00 10.00      B   
ATOM   1195  HG  SER    95      44.526  -1.477  10.409  1.00 10.00      B   
ATOM   1196  C   SER    95      43.794  -4.396  13.076  1.00 10.00      B   
ATOM   1197  O   SER    95      43.980  -4.205  14.277  1.00 10.00      B   
ATOM   1198  N   GLY    96      42.994  -5.347  12.614  1.00 10.00      B   
ATOM   1199  HN  GLY    96      42.878  -5.452  11.646  1.00 10.00      B   
ATOM   1200  CA  GLY    96      42.302  -6.235  13.527  1.00 10.00      B   
ATOM   1201  C   GLY    96      40.796  -6.141  13.411  1.00 10.00      B   
ATOM   1202  O   GLY    96      40.073  -6.937  14.009  1.00 10.00      B   
ATOM   1203  N   PHE    97      40.316  -5.170  12.651  1.00 10.00      B   
ATOM   1204  HN  PHE    97      40.934  -4.558  12.197  1.00 10.00      B   
ATOM   1205  CA  PHE    97      38.884  -5.000  12.469  1.00 10.00      B   
ATOM   1206  CB  PHE    97      38.544  -3.553  12.100  1.00 10.00      B   
ATOM   1207  CG  PHE    97      37.926  -2.758  13.216  1.00 10.00      B   
ATOM   1208  CD1 PHE    97      38.613  -2.545  14.401  1.00 10.00      B   
ATOM   1209  CD2 PHE    97      36.658  -2.219  13.076  1.00 10.00      B   
ATOM   1210  CE1 PHE    97      38.044  -1.810  15.425  1.00 10.00      B   
ATOM   1211  CE2 PHE    97      36.082  -1.484  14.095  1.00 10.00      B   
ATOM   1212  CZ  PHE    97      36.776  -1.279  15.272  1.00 10.00      B   
ATOM   1213  C   PHE    97      38.370  -5.961  11.408  1.00 10.00      B   
ATOM   1214  O   PHE    97      38.373  -5.647  10.218  1.00 10.00      B   
ATOM   1215  N   THR    98      37.947  -7.138  11.844  1.00 10.00      B   
ATOM   1216  HN  THR    98      37.977  -7.333  12.806  1.00 10.00      B   
ATOM   1217  CA  THR    98      37.442  -8.157  10.938  1.00 10.00      B   
ATOM   1218  CB  THR    98      37.384  -9.523  11.641  1.00 10.00      B   
ATOM   1219  OG1 THR    98      36.988  -9.335  13.008  1.00 10.00      B   
ATOM   1220  HG1 THR    98      36.920 -10.194  13.441  1.00 10.00      B   
ATOM   1221  CG2 THR    98      38.747 -10.198  11.606  1.00 10.00      B   
ATOM   1222  C   THR    98      36.060  -7.795  10.387  1.00 10.00      B   
ATOM   1223  O   THR    98      35.482  -6.767  10.751  1.00 10.00      B   
ATOM   1224  N   ARG    99      35.537  -8.653   9.512  1.00 10.00      B   
ATOM   1225  HN  ARG    99      36.046  -9.462   9.284  1.00 10.00      B   
ATOM   1226  CA  ARG    99      34.234  -8.446   8.891  1.00 10.00      B   
ATOM   1227  CB  ARG    99      33.893  -9.618   7.970  1.00 10.00      B   
ATOM   1228  CG  ARG    99      34.584  -9.565   6.619  1.00 10.00      B   
ATOM   1229  CD  ARG    99      35.008 -10.950   6.162  1.00 10.00      B   
ATOM   1230  NE  ARG    99      35.173 -11.012   4.712  1.00 10.00      B   
ATOM   1231  HE  ARG    99      34.360 -11.151   4.178  1.00 10.00      B   
ATOM   1232  CZ  ARG    99      36.338 -10.894   4.081  1.00 10.00      B   
ATOM   1233  NH1 ARG    99      37.457 -10.699   4.766  1.00 10.00      B   
ATOM   1234 HH11 ARG    99      37.434 -10.641   5.808  1.00 10.00      B   
ATOM   1235 HH12 ARG    99      38.367 -10.607   4.268  1.00 10.00      B   
ATOM   1236  NH2 ARG    99      36.379 -10.969   2.755  1.00 10.00      B   
ATOM   1237 HH21 ARG    99      35.502 -11.123   2.214  1.00 10.00      B   
ATOM   1238 HH22 ARG    99      37.287 -10.881   2.250  1.00 10.00      B   
ATOM   1239  C   ARG    99      33.135  -8.257   9.928  1.00 10.00      B   
ATOM   1240  O   ARG    99      32.298  -7.367   9.794  1.00 10.00      B   
ATOM   1241  N   MET   100      33.162  -9.077  10.975  1.00 10.00      B   
ATOM   1242  HN  MET   100      33.873  -9.752  11.036  1.00 10.00      B   
ATOM   1243  CA  MET   100      32.159  -8.999  12.035  1.00 10.00      B   
ATOM   1244  CB  MET   100      32.334 -10.134  13.046  1.00 10.00      B   
ATOM   1245  CG  MET   100      32.003 -11.512  12.493  1.00 10.00      B   
ATOM   1246  SD  MET   100      30.346 -11.615  11.779  1.00 10.00      B   
ATOM   1247  CE  MET   100      29.326 -11.377  13.234  1.00 10.00      B   
ATOM   1248  C   MET   100      32.191  -7.647  12.734  1.00 10.00      B   
ATOM   1249  O   MET   100      31.149  -7.105  13.097  1.00 10.00      B   
ATOM   1250  N   GLN   101      33.392  -7.100  12.903  1.00 10.00      B   
ATOM   1251  HN  GLN   101      34.185  -7.578  12.579  1.00 10.00      B   
ATOM   1252  CA  GLN   101      33.560  -5.802  13.547  1.00 10.00      B   
ATOM   1253  CB  GLN   101      35.046  -5.473  13.693  1.00 10.00      B   
ATOM   1254  CG  GLN   101      35.818  -6.447  14.566  1.00 10.00      B   
ATOM   1255  CD  GLN   101      35.859  -6.013  16.017  1.00 10.00      B   
ATOM   1256  OE1 GLN   101      35.856  -4.819  16.321  1.00 10.00      B   
ATOM   1257  NE2 GLN   101      35.900  -6.979  16.921  1.00 10.00      B   
ATOM   1258 HE21 GLN   101      35.905  -7.911  16.605  1.00 10.00      B   
ATOM   1259 HE22 GLN   101      35.920  -6.727  17.872  1.00 10.00      B   
ATOM   1260  C   GLN   101      32.865  -4.721  12.726  1.00 10.00      B   
ATOM   1261  O   GLN   101      32.181  -3.851  13.270  1.00 10.00      B   
ATOM   1262  N   VAL   102      33.035  -4.799  11.412  1.00 10.00      B   
ATOM   1263  HN  VAL   102      33.592  -5.520  11.046  1.00 10.00      B   
ATOM   1264  CA  VAL   102      32.421  -3.842  10.499  1.00 10.00      B   
ATOM   1265  CB  VAL   102      33.037  -3.937   9.086  1.00 10.00      B   
ATOM   1266  CG1 VAL   102      32.419  -2.904   8.153  1.00 10.00      B   
ATOM   1267  CG2 VAL   102      34.548  -3.760   9.152  1.00 10.00      B   
ATOM   1268  C   VAL   102      30.911  -4.072  10.422  1.00 10.00      B   
ATOM   1269  O   VAL   102      30.132  -3.122  10.393  1.00 10.00      B   
ATOM   1270  N   ALA   103      30.510  -5.339  10.404  1.00 10.00      B   
ATOM   1271  HN  ALA   103      31.187  -6.053  10.421  1.00 10.00      B   
ATOM   1272  CA  ALA   103      29.097  -5.704  10.343  1.00 10.00      B   
ATOM   1273  CB  ALA   103      28.934  -7.217  10.332  1.00 10.00      B   
ATOM   1274  C   ALA   103      28.329  -5.083  11.505  1.00 10.00      B   
ATOM   1275  O   ALA   103      27.268  -4.491  11.317  1.00 10.00      B   
ATOM   1276  N   LEU   104      28.880  -5.204  12.703  1.00 10.00      B   
ATOM   1277  HN  LEU   104      29.726  -5.698  12.796  1.00 10.00      B   
ATOM   1278  CA  LEU   104      28.248  -4.636  13.889  1.00 10.00      B   
ATOM   1279  CB  LEU   104      28.952  -5.111  15.161  1.00 10.00      B   
ATOM   1280  CG  LEU   104      28.889  -6.614  15.445  1.00 10.00      B   
ATOM   1281  CD1 LEU   104      29.745  -6.966  16.654  1.00 10.00      B   
ATOM   1282  CD2 LEU   104      27.451  -7.067  15.652  1.00 10.00      B   
ATOM   1283  C   LEU   104      28.253  -3.114  13.822  1.00 10.00      B   
ATOM   1284  O   LEU   104      27.298  -2.458  14.241  1.00 10.00      B   
ATOM   1285  N   SER   105      29.323  -2.560  13.263  1.00 10.00      B   
ATOM   1286  HN  SER   105      30.039  -3.140  12.924  1.00 10.00      B   
ATOM   1287  CA  SER   105      29.465  -1.120  13.136  1.00 10.00      B   
ATOM   1288  CB  SER   105      30.863  -0.762  12.626  1.00 10.00      B   
ATOM   1289  OG  SER   105      31.184   0.586  12.919  1.00 10.00      B   
ATOM   1290  HG  SER   105      31.224   0.702  13.882  1.00 10.00      B   
ATOM   1291  C   SER   105      28.394  -0.535  12.215  1.00 10.00      B   
ATOM   1292  O   SER   105      27.906   0.575  12.444  1.00 10.00      B   
ATOM   1293  N   VAL   106      28.019  -1.281  11.179  1.00 10.00      B   
ATOM   1294  HN  VAL   106      28.439  -2.161  11.035  1.00 10.00      B   
ATOM   1295  CA  VAL   106      27.001  -0.808  10.247  1.00 10.00      B   
ATOM   1296  CB  VAL   106      27.192  -1.345   8.804  1.00 10.00      B   
ATOM   1297  CG1 VAL   106      28.601  -1.069   8.307  1.00 10.00      B   
ATOM   1298  CG2 VAL   106      26.867  -2.829   8.698  1.00 10.00      B   
ATOM   1299  C   VAL   106      25.595  -1.114  10.760  1.00 10.00      B   
ATOM   1300  O   VAL   106      24.672  -0.323  10.572  1.00 10.00      B   
ATOM   1301  N   MET   107      25.450  -2.247  11.441  1.00 10.00      B   
ATOM   1302  HN  MET   107      26.234  -2.826  11.577  1.00 10.00      B   
ATOM   1303  CA  MET   107      24.161  -2.665  11.979  1.00 10.00      B   
ATOM   1304  CB  MET   107      24.223  -4.093  12.517  1.00 10.00      B   
ATOM   1305  CG  MET   107      23.871  -5.149  11.483  1.00 10.00      B   
ATOM   1306  SD  MET   107      22.211  -4.933  10.811  1.00 10.00      B   
ATOM   1307  CE  MET   107      21.207  -5.348  12.236  1.00 10.00      B   
ATOM   1308  C   MET   107      23.648  -1.711  13.050  1.00 10.00      B   
ATOM   1309  O   MET   107      22.456  -1.407  13.099  1.00 10.00      B   
ATOM   1310  N   LYS   108      24.549  -1.230  13.902  1.00 10.00      B   
ATOM   1311  HN  LYS   108      25.489  -1.515  13.823  1.00 10.00      B   
ATOM   1312  CA  LYS   108      24.169  -0.301  14.966  1.00 10.00      B   
ATOM   1313  CB  LYS   108      25.352  -0.021  15.899  1.00 10.00      B   
ATOM   1314  CG  LYS   108      26.473   0.772  15.249  1.00 10.00      B   
ATOM   1315  CD  LYS   108      27.152   1.702  16.240  1.00 10.00      B   
ATOM   1316  CE  LYS   108      27.902   2.812  15.523  1.00 10.00      B   
ATOM   1317  NZ  LYS   108      28.843   2.277  14.505  1.00 10.00      B   
ATOM   1318  HZ1 LYS   108      28.320   1.777  13.756  1.00 10.00      B   
ATOM   1319  HZ2 LYS   108      29.511   1.609  14.952  1.00 10.00      B   
ATOM   1320  HZ3 LYS   108      29.391   3.050  14.077  1.00 10.00      B   
ATOM   1321  C   LYS   108      23.644   1.013  14.384  1.00 10.00      B   
ATOM   1322  O   LYS   108      22.869   1.729  15.023  1.00 10.00      B   
ATOM   1323  N   THR   109      24.063   1.317  13.163  1.00 10.00      B   
ATOM   1324  HN  THR   109      24.672   0.704  12.699  1.00 10.00      B   
ATOM   1325  CA  THR   109      23.647   2.538  12.493  1.00 10.00      B   
ATOM   1326  CB  THR   109      24.805   3.127  11.665  1.00 10.00      B   
ATOM   1327  OG1 THR   109      26.055   2.715  12.247  1.00 10.00      B   
ATOM   1328  HG1 THR   109      26.475   2.063  11.673  1.00 10.00      B   
ATOM   1329  CG2 THR   109      24.732   4.648  11.665  1.00 10.00      B   
ATOM   1330  C   THR   109      22.435   2.281  11.594  1.00 10.00      B   
ATOM   1331  O   THR   109      21.831   3.213  11.056  1.00 10.00      B   
ATOM   1332  N   ALA   110      22.076   1.009  11.445  1.00 10.00      B   
ATOM   1333  HN  ALA   110      22.591   0.309  11.898  1.00 10.00      B   
ATOM   1334  CA  ALA   110      20.937   0.626  10.629  1.00 10.00      B   
ATOM   1335  CB  ALA   110      21.133  -0.776  10.080  1.00 10.00      B   
ATOM   1336  C   ALA   110      19.655   0.699  11.451  1.00 10.00      B   
ATOM   1337  O   ALA   110      18.565   0.886  10.912  1.00 10.00      B   
ATOM   1338  N   ILE   111      19.803   0.558  12.767  1.00 10.00      B   
ATOM   1339  HN  ILE   111      20.703   0.408  13.128  1.00 10.00      B   
ATOM   1340  CA  ILE   111      18.669   0.612  13.689  1.00 10.00      B   
ATOM   1341  CB  ILE   111      19.110   0.470  15.163  1.00 10.00      B   
ATOM   1342  CG1 ILE   111      20.054  -0.727  15.320  1.00 10.00      B   
ATOM   1343  CG2 ILE   111      17.897   0.312  16.072  1.00 10.00      B   
ATOM   1344  CD1 ILE   111      20.733  -0.796  16.669  1.00 10.00      B   
ATOM   1345  C   ILE   111      17.836   1.890  13.503  1.00 10.00      B   
ATOM   1346  O   ILE   111      16.628   1.806  13.279  1.00 10.00      B   
ATOM   1347  N   PRO   112      18.461   3.089  13.584  1.00 10.00      B   
ATOM   1348  CA  PRO   112      17.747   4.362  13.409  1.00 10.00      B   
ATOM   1349  CB  PRO   112      18.858   5.414  13.455  1.00 10.00      B   
ATOM   1350  CG  PRO   112      19.948   4.767  14.230  1.00 10.00      B   
ATOM   1351  CD  PRO   112      19.890   3.310  13.883  1.00 10.00      B   
ATOM   1352  C   PRO   112      17.016   4.435  12.072  1.00 10.00      B   
ATOM   1353  O   PRO   112      15.947   5.033  11.973  1.00 10.00      B   
ATOM   1354  N   LEU   113      17.592   3.814  11.046  1.00 10.00      B   
ATOM   1355  HN  LEU   113      18.440   3.343  11.188  1.00 10.00      B   
ATOM   1356  CA  LEU   113      16.985   3.812   9.720  1.00 10.00      B   
ATOM   1357  CB  LEU   113      17.925   3.186   8.688  1.00 10.00      B   
ATOM   1358  CG  LEU   113      19.239   3.924   8.428  1.00 10.00      B   
ATOM   1359  CD1 LEU   113      20.106   3.126   7.467  1.00 10.00      B   
ATOM   1360  CD2 LEU   113      18.971   5.315   7.877  1.00 10.00      B   
ATOM   1361  C   LEU   113      15.659   3.061   9.737  1.00 10.00      B   
ATOM   1362  O   LEU   113      14.667   3.522   9.172  1.00 10.00      B   
ATOM   1363  N   VAL   114      15.653   1.905  10.387  1.00 10.00      B   
ATOM   1364  HN  VAL   114      16.484   1.588  10.806  1.00 10.00      B   
ATOM   1365  CA  VAL   114      14.450   1.088  10.491  1.00 10.00      B   
ATOM   1366  CB  VAL   114      14.766  -0.300  11.092  1.00 10.00      B   
ATOM   1367  CG1 VAL   114      13.505  -1.143  11.204  1.00 10.00      B   
ATOM   1368  CG2 VAL   114      15.817  -1.016  10.254  1.00 10.00      B   
ATOM   1369  C   VAL   114      13.411   1.794  11.359  1.00 10.00      B   
ATOM   1370  O   VAL   114      12.223   1.822  11.035  1.00 10.00      B   
ATOM   1371  N   LEU   115      13.875   2.381  12.455  1.00 10.00      B   
ATOM   1372  HN  LEU   115      14.837   2.330  12.652  1.00 10.00      B   
ATOM   1373  CA  LEU   115      12.999   3.096  13.376  1.00 10.00      B   
ATOM   1374  CB  LEU   115      13.788   3.566  14.601  1.00 10.00      B   
ATOM   1375  CG  LEU   115      14.338   2.474  15.524  1.00 10.00      B   
ATOM   1376  CD1 LEU   115      15.304   3.069  16.535  1.00 10.00      B   
ATOM   1377  CD2 LEU   115      13.207   1.749  16.233  1.00 10.00      B   
ATOM   1378  C   LEU   115      12.352   4.294  12.688  1.00 10.00      B   
ATOM   1379  O   LEU   115      11.191   4.621  12.947  1.00 10.00      B   
ATOM   1380  N   LEU   116      13.115   4.933  11.809  1.00 10.00      B   
ATOM   1381  HN  LEU   116      14.030   4.610  11.652  1.00 10.00      B   
ATOM   1382  CA  LEU   116      12.643   6.095  11.072  1.00 10.00      B   
ATOM   1383  CB  LEU   116      13.800   6.766  10.323  1.00 10.00      B   
ATOM   1384  CG  LEU   116      13.497   8.123   9.679  1.00 10.00      B   
ATOM   1385  CD1 LEU   116      13.223   9.177  10.743  1.00 10.00      B   
ATOM   1386  CD2 LEU   116      14.642   8.553   8.771  1.00 10.00      B   
ATOM   1387  C   LEU   116      11.538   5.707  10.094  1.00 10.00      B   
ATOM   1388  O   LEU   116      10.458   6.296  10.108  1.00 10.00      B   
ATOM   1389  N   THR   117      11.803   4.697   9.270  1.00 10.00      B   
ATOM   1390  HN  THR   117      12.671   4.239   9.336  1.00 10.00      B   
ATOM   1391  CA  THR   117      10.833   4.238   8.281  1.00 10.00      B   
ATOM   1392  CB  THR   117      11.419   3.141   7.372  1.00 10.00      B   
ATOM   1393  OG1 THR   117      12.433   2.417   8.080  1.00 10.00      B   
ATOM   1394  HG1 THR   117      13.258   2.915   8.063  1.00 10.00      B   
ATOM   1395  CG2 THR   117      12.016   3.754   6.117  1.00 10.00      B   
ATOM   1396  C   THR   117       9.566   3.723   8.954  1.00 10.00      B   
ATOM   1397  O   THR   117       8.456   4.019   8.514  1.00 10.00      B   
ATOM   1398  N   MET   118       9.743   2.972  10.038  1.00 10.00      B   
ATOM   1399  HN  MET   118      10.659   2.773  10.337  1.00 10.00      B   
ATOM   1400  CA  MET   118       8.615   2.414  10.784  1.00 10.00      B   
ATOM   1401  CB  MET   118       9.109   1.501  11.909  1.00 10.00      B   
ATOM   1402  CG  MET   118       8.019   0.648  12.540  1.00 10.00      B   
ATOM   1403  SD  MET   118       7.435  -0.655  11.436  1.00 10.00      B   
ATOM   1404  CE  MET   118       6.026  -1.272  12.354  1.00 10.00      B   
ATOM   1405  C   MET   118       7.731   3.519  11.356  1.00 10.00      B   
ATOM   1406  O   MET   118       6.517   3.359  11.479  1.00 10.00      B   
ATOM   1407  N   ALA   119       8.344   4.639  11.708  1.00 10.00      B   
ATOM   1408  HN  ALA   119       9.319   4.709  11.598  1.00 10.00      B   
ATOM   1409  CA  ALA   119       7.608   5.766  12.256  1.00 10.00      B   
ATOM   1410  CB  ALA   119       8.537   6.664  13.058  1.00 10.00      B   
ATOM   1411  C   ALA   119       6.936   6.557  11.138  1.00 10.00      B   
ATOM   1412  O   ALA   119       5.759   6.912  11.231  1.00 10.00      B   
ATOM   1413  N   ILE   120       7.693   6.813  10.078  1.00 10.00      B   
ATOM   1414  HN  ILE   120       8.621   6.488  10.068  1.00 10.00      B   
ATOM   1415  CA  ILE   120       7.199   7.563   8.931  1.00 10.00      B   
ATOM   1416  CB  ILE   120       8.334   7.845   7.916  1.00 10.00      B   
ATOM   1417  CG1 ILE   120       9.339   8.836   8.508  1.00 10.00      B   
ATOM   1418  CG2 ILE   120       7.783   8.367   6.596  1.00 10.00      B   
ATOM   1419  CD1 ILE   120      10.572   9.041   7.657  1.00 10.00      B   
ATOM   1420  C   ILE   120       6.052   6.833   8.232  1.00 10.00      B   
ATOM   1421  O   ILE   120       4.995   7.419   7.989  1.00 10.00      B   
ATOM   1422  N   GLY   121       6.251   5.546   7.962  1.00 10.00      B   
ATOM   1423  HN  GLY   121       7.092   5.120   8.244  1.00 10.00      B   
ATOM   1424  CA  GLY   121       5.247   4.752   7.269  1.00 10.00      B   
ATOM   1425  C   GLY   121       3.981   4.510   8.068  1.00 10.00      B   
ATOM   1426  O   GLY   121       3.014   3.960   7.545  1.00 10.00      B   
ATOM   1427  N   GLU   122       3.974   4.913   9.327  1.00 10.00      B   
ATOM   1428  HN  GLU   122       4.773   5.337   9.705  1.00 10.00      B   
ATOM   1429  CA  GLU   122       2.800   4.722  10.165  1.00 10.00      B   
ATOM   1430  CB  GLU   122       3.167   3.979  11.453  1.00 10.00      B   
ATOM   1431  CG  GLU   122       3.289   2.475  11.283  1.00 10.00      B   
ATOM   1432  CD  GLU   122       2.010   1.848  10.769  1.00 10.00      B   
ATOM   1433  OE1 GLU   122       1.063   1.684  11.571  1.00 10.00      B   
ATOM   1434  OE2 GLU   122       1.943   1.517   9.568  1.00 10.00      B   
ATOM   1435  C   GLU   122       2.117   6.043  10.495  1.00 10.00      B   
ATOM   1436  O   GLU   122       0.990   6.059  10.990  1.00 10.00      B   
ATOM   1437  N   TRP   123       2.782   7.154  10.209  1.00 10.00      B   
ATOM   1438  HN  TRP   123       3.664   7.097   9.785  1.00 10.00      B   
ATOM   1439  CA  TRP   123       2.212   8.457  10.515  1.00 10.00      B   
ATOM   1440  CB  TRP   123       2.954   9.111  11.686  1.00 10.00      B   
ATOM   1441  CG  TRP   123       2.717   8.450  13.010  1.00 10.00      B   
ATOM   1442  CD1 TRP   123       3.450   7.444  13.569  1.00 10.00      B   
ATOM   1443  CD2 TRP   123       1.674   8.753  13.945  1.00 10.00      B   
ATOM   1444  NE1 TRP   123       2.930   7.103  14.793  1.00 10.00      B   
ATOM   1445  HE1 TRP   123       3.285   6.406  15.392  1.00 10.00      B   
ATOM   1446  CE2 TRP   123       1.840   7.893  15.047  1.00 10.00      B   
ATOM   1447  CE3 TRP   123       0.618   9.669  13.957  1.00 10.00      B   
ATOM   1448  CZ2 TRP   123       0.991   7.922  16.151  1.00 10.00      B   
ATOM   1449  CZ3 TRP   123      -0.223   9.697  15.054  1.00 10.00      B   
ATOM   1450  CH2 TRP   123      -0.033   8.829  16.135  1.00 10.00      B   
ATOM   1451  C   TRP   123       2.189   9.399   9.315  1.00 10.00      B   
ATOM   1452  O   TRP   123       1.182   9.502   8.612  1.00 10.00      B   
ATOM   1453  N   VAL   124       3.314  10.062   9.079  1.00 10.00      B   
ATOM   1454  HN  VAL   124       4.091   9.893   9.650  1.00 10.00      B   
ATOM   1455  CA  VAL   124       3.436  11.043   8.001  1.00 10.00      B   
ATOM   1456  CB  VAL   124       4.799  11.770   8.027  1.00 10.00      B   
ATOM   1457  CG1 VAL   124       4.687  13.131   7.358  1.00 10.00      B   
ATOM   1458  CG2 VAL   124       5.315  11.917   9.454  1.00 10.00      B   
ATOM   1459  C   VAL   124       3.179  10.466   6.605  1.00 10.00      B   
ATOM   1460  O   VAL   124       2.581  11.130   5.762  1.00 10.00      B   
ATOM   1461  N   ALA   125       3.619   9.242   6.356  1.00 10.00      B   
ATOM   1462  HN  ALA   125       4.076   8.739   7.065  1.00 10.00      B   
ATOM   1463  CA  ALA   125       3.432   8.626   5.042  1.00 10.00      B   
ATOM   1464  CB  ALA   125       4.230   7.342   4.894  1.00 10.00      B   
ATOM   1465  C   ALA   125       1.956   8.432   4.664  1.00 10.00      B   
ATOM   1466  O   ALA   125       1.509   8.967   3.648  1.00 10.00      B   
ATOM   1467  N   PRO   126       1.173   7.671   5.462  1.00 10.00      B   
ATOM   1468  CA  PRO   126      -0.247   7.436   5.167  1.00 10.00      B   
ATOM   1469  CB  PRO   126      -0.725   6.545   6.319  1.00 10.00      B   
ATOM   1470  CG  PRO   126       0.516   5.947   6.878  1.00 10.00      B   
ATOM   1471  CD  PRO   126       1.590   6.975   6.693  1.00 10.00      B   
ATOM   1472  C   PRO   126      -1.050   8.730   5.157  1.00 10.00      B   
ATOM   1473  O   PRO   126      -1.828   8.985   4.237  1.00 10.00      B   
ATOM   1474  N   GLN   127      -0.842   9.557   6.175  1.00 10.00      B   
ATOM   1475  HN  GLN   127      -0.185   9.312   6.865  1.00 10.00      B   
ATOM   1476  CA  GLN   127      -1.559  10.820   6.287  1.00 10.00      B   
ATOM   1477  CB  GLN   127      -1.361  11.442   7.669  1.00 10.00      B   
ATOM   1478  CG  GLN   127      -1.967  10.614   8.788  1.00 10.00      B   
ATOM   1479  CD  GLN   127      -2.085  11.374  10.091  1.00 10.00      B   
ATOM   1480  OE1 GLN   127      -1.241  12.210  10.423  1.00 10.00      B   
ATOM   1481  NE2 GLN   127      -3.142  11.099  10.831  1.00 10.00      B   
ATOM   1482 HE21 GLN   127      -3.779  10.428  10.498  1.00 10.00      B   
ATOM   1483 HE22 GLN   127      -3.251  11.572  11.683  1.00 10.00      B   
ATOM   1484  C   GLN   127      -1.158  11.789   5.184  1.00 10.00      B   
ATOM   1485  O   GLN   127      -2.000  12.503   4.644  1.00 10.00      B   
ATOM   1486  N   GLY   128       0.124  11.800   4.843  1.00 10.00      B   
ATOM   1487  HN  GLY   128       0.754  11.208   5.311  1.00 10.00      B   
ATOM   1488  CA  GLY   128       0.610  12.676   3.795  1.00 10.00      B   
ATOM   1489  C   GLY   128       0.020  12.319   2.447  1.00 10.00      B   
ATOM   1490  O   GLY   128      -0.445  13.192   1.713  1.00 10.00      B   
ATOM   1491  N   GLU   129       0.026  11.027   2.133  1.00 10.00      B   
ATOM   1492  HN  GLU   129       0.414  10.383   2.768  1.00 10.00      B   
ATOM   1493  CA  GLU   129      -0.521  10.536   0.873  1.00 10.00      B   
ATOM   1494  CB  GLU   129      -0.279   9.031   0.750  1.00 10.00      B   
ATOM   1495  CG  GLU   129       0.510   8.619  -0.484  1.00 10.00      B   
ATOM   1496  CD  GLU   129      -0.343   8.558  -1.734  1.00 10.00      B   
ATOM   1497  OE1 GLU   129      -1.470   8.025  -1.661  1.00 10.00      B   
ATOM   1498  OE2 GLU   129       0.109   9.035  -2.801  1.00 10.00      B   
ATOM   1499  C   GLU   129      -2.016  10.836   0.792  1.00 10.00      B   
ATOM   1500  O   GLU   129      -2.519  11.265  -0.249  1.00 10.00      B   
ATOM   1501  N   GLN   130      -2.713  10.622   1.907  1.00 10.00      B   
ATOM   1502  HN  GLN   130      -2.247  10.284   2.702  1.00 10.00      B   
ATOM   1503  CA  GLN   130      -4.147  10.868   1.979  1.00 10.00      B   
ATOM   1504  CB  GLN   130      -4.723  10.349   3.300  1.00 10.00      B   
ATOM   1505  CG  GLN   130      -5.037   8.860   3.305  1.00 10.00      B   
ATOM   1506  CD  GLN   130      -5.612   8.382   4.629  1.00 10.00      B   
ATOM   1507  OE1 GLN   130      -5.254   8.881   5.698  1.00 10.00      B   
ATOM   1508  NE2 GLN   130      -6.513   7.413   4.569  1.00 10.00      B   
ATOM   1509 HE21 GLN   130      -6.759   7.059   3.685  1.00 10.00      B   
ATOM   1510 HE22 GLN   130      -6.903   7.092   5.406  1.00 10.00      B   
ATOM   1511  C   GLN   130      -4.459  12.352   1.817  1.00 10.00      B   
ATOM   1512  O   GLN   130      -5.313  12.728   1.014  1.00 10.00      B   
ATOM   1513  N   MET   131      -3.753  13.191   2.571  1.00 10.00      B   
ATOM   1514  HN  MET   131      -3.071  12.827   3.181  1.00 10.00      B   
ATOM   1515  CA  MET   131      -3.962  14.636   2.517  1.00 10.00      B   
ATOM   1516  CB  MET   131      -3.104  15.356   3.561  1.00 10.00      B   
ATOM   1517  CG  MET   131      -3.715  15.406   4.952  1.00 10.00      B   
ATOM   1518  SD  MET   131      -2.777  16.455   6.081  1.00 10.00      B   
ATOM   1519  CE  MET   131      -1.216  15.575   6.149  1.00 10.00      B   
ATOM   1520  C   MET   131      -3.659  15.190   1.130  1.00 10.00      B   
ATOM   1521  O   MET   131      -4.454  15.942   0.568  1.00 10.00      B   
ATOM   1522  N   ALA   132      -2.514  14.800   0.580  1.00 10.00      B   
ATOM   1523  HN  ALA   132      -1.924  14.188   1.079  1.00 10.00      B   
ATOM   1524  CA  ALA   132      -2.104  15.258  -0.741  1.00 10.00      B   
ATOM   1525  CB  ALA   132      -0.724  14.721  -1.089  1.00 10.00      B   
ATOM   1526  C   ALA   132      -3.117  14.853  -1.805  1.00 10.00      B   
ATOM   1527  O   ALA   132      -3.464  15.650  -2.677  1.00 10.00      B   
ATOM   1528  N   ARG   133      -3.604  13.622  -1.719  1.00 10.00      B   
ATOM   1529  HN  ARG   133      -3.301  13.033  -0.991  1.00 10.00      B   
ATOM   1530  CA  ARG   133      -4.576  13.123  -2.678  1.00 10.00      B   
ATOM   1531  CB  ARG   133      -4.744  11.610  -2.543  1.00 10.00      B   
ATOM   1532  CG  ARG   133      -5.705  10.994  -3.547  1.00 10.00      B   
ATOM   1533  CD  ARG   133      -5.627   9.475  -3.522  1.00 10.00      B   
ATOM   1534  NE  ARG   133      -4.739   8.950  -4.559  1.00 10.00      B   
ATOM   1535  HE  ARG   133      -4.151   9.592  -5.015  1.00 10.00      B   
ATOM   1536  CZ  ARG   133      -4.684   7.662  -4.909  1.00 10.00      B   
ATOM   1537  NH1 ARG   133      -5.461   6.767  -4.309  1.00 10.00      B   
ATOM   1538 HH11 ARG   133      -6.117   7.068  -3.555  1.00 10.00      B   
ATOM   1539 HH12 ARG   133      -5.418   5.760  -4.584  1.00 10.00      B   
ATOM   1540  NH2 ARG   133      -3.856   7.269  -5.866  1.00 10.00      B   
ATOM   1541 HH21 ARG   133      -3.245   7.959  -6.348  1.00 10.00      B   
ATOM   1542 HH22 ARG   133      -3.811   6.266  -6.142  1.00 10.00      B   
ATOM   1543  C   ARG   133      -5.920  13.824  -2.515  1.00 10.00      B   
ATOM   1544  O   ARG   133      -6.612  14.089  -3.499  1.00 10.00      B   
ATOM   1545  N   ASN   134      -6.281  14.144  -1.276  1.00 10.00      B   
ATOM   1546  HN  ASN   134      -5.682  13.927  -0.527  1.00 10.00      B   
ATOM   1547  CA  ASN   134      -7.552  14.811  -1.005  1.00 10.00      B   
ATOM   1548  CB  ASN   134      -7.946  14.687   0.468  1.00 10.00      B   
ATOM   1549  CG  ASN   134      -9.454  14.691   0.671  1.00 10.00      B   
ATOM   1550  OD1 ASN   134     -10.209  14.153  -0.145  1.00 10.00      B   
ATOM   1551  ND2 ASN   134      -9.905  15.299   1.760  1.00 10.00      B   
ATOM   1552 HD21 ASN   134      -9.251  15.711   2.368  1.00 10.00      B   
ATOM   1553 HD22 ASN   134     -10.876  15.314   1.918  1.00 10.00      B   
ATOM   1554  C   ASN   134      -7.496  16.277  -1.414  1.00 10.00      B   
ATOM   1555  O   ASN   134      -8.517  16.959  -1.472  1.00 10.00      B   
ATOM   1556  N   TYR   135      -6.296  16.762  -1.694  1.00 10.00      B   
ATOM   1557  HN  TYR   135      -5.508  16.177  -1.610  1.00 10.00      B   
ATOM   1558  CA  TYR   135      -6.112  18.141  -2.113  1.00 10.00      B   
ATOM   1559  CB  TYR   135      -4.750  18.665  -1.664  1.00 10.00      B   
ATOM   1560  CG  TYR   135      -4.792  19.476  -0.388  1.00 10.00      B   
ATOM   1561  CD1 TYR   135      -5.666  20.548  -0.251  1.00 10.00      B   
ATOM   1562  CD2 TYR   135      -3.951  19.176   0.677  1.00 10.00      B   
ATOM   1563  CE1 TYR   135      -5.701  21.297   0.910  1.00 10.00      B   
ATOM   1564  CE2 TYR   135      -3.981  19.920   1.843  1.00 10.00      B   
ATOM   1565  CZ  TYR   135      -4.858  20.980   1.954  1.00 10.00      B   
ATOM   1566  OH  TYR   135      -4.890  21.727   3.113  1.00 10.00      B   
ATOM   1567  HH  TYR   135      -4.003  22.055   3.309  1.00 10.00      B   
ATOM   1568  C   TYR   135      -6.255  18.267  -3.625  1.00 10.00      B   
ATOM   1569  O   TYR   135      -6.137  19.358  -4.185  1.00 10.00      B   
ATOM   1570  N   ARG   136      -6.515  17.141  -4.279  1.00 10.00      B   
ATOM   1571  HN  ARG   136      -6.592  16.304  -3.771  1.00 10.00      B   
ATOM   1572  CA  ARG   136      -6.685  17.108  -5.726  1.00 10.00      B   
ATOM   1573  CB  ARG   136      -6.277  15.742  -6.283  1.00 10.00      B   
ATOM   1574  CG  ARG   136      -4.795  15.432  -6.198  1.00 10.00      B   
ATOM   1575  CD  ARG   136      -4.475  14.149  -6.943  1.00 10.00      B   
ATOM   1576  NE  ARG   136      -3.067  13.776  -6.829  1.00 10.00      B   
ATOM   1577  HE  ARG   136      -2.634  13.920  -5.958  1.00 10.00      B   
ATOM   1578  CZ  ARG   136      -2.348  13.274  -7.829  1.00 10.00      B   
ATOM   1579  NH1 ARG   136      -2.899  13.087  -9.023  1.00 10.00      B   
ATOM   1580 HH11 ARG   136      -2.330  12.696  -9.811  1.00 10.00      B   
ATOM   1581 HH12 ARG   136      -3.898  13.334  -9.178  1.00 10.00      B   
ATOM   1582  NH2 ARG   136      -1.081  12.935  -7.630  1.00 10.00      B   
ATOM   1583 HH21 ARG   136      -0.646  13.058  -6.688  1.00 10.00      B   
ATOM   1584 HH22 ARG   136      -0.517  12.536  -8.412  1.00 10.00      B   
ATOM   1585  C   ARG   136      -8.132  17.384  -6.104  1.00 10.00      B   
ATOM   1586  O   ARG   136      -8.538  17.148  -7.239  1.00 10.00      B   
ATOM   1587  N   ALA   137      -8.899  17.900  -5.151  1.00 10.00      B   
ATOM   1588  HN  ALA   137      -8.502  18.083  -4.274  1.00 10.00      B   
ATOM   1589  CA  ALA   137     -10.310  18.200  -5.362  1.00 10.00      B   
ATOM   1590  CB  ALA   137     -10.968  18.589  -4.049  1.00 10.00      B   
ATOM   1591  C   ALA   137     -10.519  19.291  -6.409  1.00 10.00      B   
ATOM   1592  O   ALA   137     -11.629  19.477  -6.912  1.00 10.00      B   
ATOM   1593  N   GLN   138      -9.454  20.017  -6.726  1.00 10.00      B   
ATOM   1594  HN  GLN   138      -8.603  19.835  -6.278  1.00 10.00      B   
ATOM   1595  CA  GLN   138      -9.521  21.078  -7.721  1.00 10.00      B   
ATOM   1596  CB  GLN   138      -8.291  21.982  -7.635  1.00 10.00      B   
ATOM   1597  CG  GLN   138      -8.273  22.891  -6.419  1.00 10.00      B   
ATOM   1598  CD  GLN   138      -7.222  23.976  -6.520  1.00 10.00      B   
ATOM   1599  OE1 GLN   138      -6.169  23.789  -7.130  1.00 10.00      B   
ATOM   1600  NE2 GLN   138      -7.503  25.126  -5.931  1.00 10.00      B   
ATOM   1601 HE21 GLN   138      -8.367  25.212  -5.471  1.00 10.00      B   
ATOM   1602 HE22 GLN   138      -6.835  25.844  -5.973  1.00 10.00      B   
ATOM   1603  C   GLN   138      -9.644  20.501  -9.127  1.00 10.00      B   
ATOM   1604  O   GLN   138     -10.186  21.141 -10.029  1.00 10.00      B   
ATOM   1605  N   ALA   139      -9.146  19.285  -9.304  1.00 10.00      B   
ATOM   1606  HN  ALA   139      -8.753  18.813  -8.541  1.00 10.00      B   
ATOM   1607  CA  ALA   139      -9.197  18.621 -10.593  1.00 10.00      B   
ATOM   1608  CB  ALA   139      -7.835  18.029 -10.930  1.00 10.00      B   
ATOM   1609  C   ALA   139     -10.262  17.535 -10.581  1.00 10.00      B   
ATOM   1610  O   ALA   139     -10.430  16.827  -9.588  1.00 10.00      B   
ATOM   1611  N   MET   140     -10.980  17.402 -11.682  1.00 10.00      B   
ATOM   1612  HN  MET   140     -10.792  17.980 -12.450  1.00 10.00      B   
ATOM   1613  CA  MET   140     -12.026  16.403 -11.785  1.00 10.00      B   
ATOM   1614  CB  MET   140     -13.026  16.799 -12.872  1.00 10.00      B   
ATOM   1615  CG  MET   140     -14.349  16.050 -12.817  1.00 10.00      B   
ATOM   1616  SD  MET   140     -15.669  16.918 -13.685  1.00 10.00      B   
ATOM   1617  CE  MET   140     -15.919  18.323 -12.599  1.00 10.00      B   
ATOM   1618  C   MET   140     -11.422  15.033 -12.071  1.00 10.00      B   
ATOM   1619  O   MET   140     -10.314  14.937 -12.608  1.00 10.00      B   
ATOM   1620  N   TYR   141     -12.157  13.985 -11.704  1.00 10.00      B   
ATOM   1621  HN  TYR   141     -13.028  14.146 -11.283  1.00 10.00      B   
ATOM   1622  CA  TYR   141     -11.720  12.605 -11.893  1.00 10.00      B   
ATOM   1623  CB  TYR   141     -11.320  12.303 -13.341  1.00 10.00      B   
ATOM   1624  CG  TYR   141     -12.442  12.491 -14.335  1.00 10.00      B   
ATOM   1625  CD1 TYR   141     -12.388  13.500 -15.286  1.00 10.00      B   
ATOM   1626  CD2 TYR   141     -13.556  11.661 -14.322  1.00 10.00      B   
ATOM   1627  CE1 TYR   141     -13.411  13.678 -16.197  1.00 10.00      B   
ATOM   1628  CE2 TYR   141     -14.582  11.830 -15.229  1.00 10.00      B   
ATOM   1629  CZ  TYR   141     -14.505  12.840 -16.164  1.00 10.00      B   
ATOM   1630  OH  TYR   141     -15.525  13.014 -17.071  1.00 10.00      B   
ATOM   1631  HH  TYR   141     -15.161  12.992 -17.968  1.00 10.00      B   
ATOM   1632  C   TYR   141     -10.615  12.244 -10.914  1.00 10.00      B   
ATOM   1633  O   TYR   141      -9.433  12.218 -11.262  1.00 10.00      B   
ATOM   1634  N   GLY   142     -11.020  11.977  -9.683  1.00 10.00      B   
ATOM   1635  HN  GLY   142     -11.978  12.014  -9.477  1.00 10.00      B   
ATOM   1636  CA  GLY   142     -10.078  11.620  -8.642  1.00 10.00      B   
ATOM   1637  C   GLY   142     -10.649  10.571  -7.713  1.00 10.00      B   
ATOM   1638  O   GLY   142     -11.867  10.369  -7.667  1.00 10.00      B   
ATOM   1639  N   GLY   143      -9.777   9.895  -6.985  1.00 10.00      B   
ATOM   1640  HN  GLY   143      -8.820  10.090  -7.076  1.00 10.00      B   
ATOM   1641  CA  GLY   143     -10.215   8.871  -6.061  1.00 10.00      B   
ATOM   1642  C   GLY   143      -9.664   9.107  -4.671  1.00 10.00      B   
ATOM   1643  O   GLY   143      -9.063   8.215  -4.066  1.00 10.00      B   
ATOM   1644  N   SER   144      -9.858  10.321  -4.179  1.00 10.00      B   
ATOM   1645  HN  SER   144     -10.325  10.984  -4.727  1.00 10.00      B   
ATOM   1646  CA  SER   144      -9.394  10.709  -2.859  1.00 10.00      B   
ATOM   1647  CB  SER   144      -9.273  12.234  -2.812  1.00 10.00      B   
ATOM   1648  OG  SER   144      -9.002  12.756  -4.105  1.00 10.00      B   
ATOM   1649  HG  SER   144      -8.132  13.181  -4.104  1.00 10.00      B   
ATOM   1650  C   SER   144     -10.373  10.235  -1.786  1.00 10.00      B   
ATOM   1651  O   SER   144     -11.203   9.356  -2.039  1.00 10.00      B   
ATOM   1652  N   LEU   145     -10.268  10.808  -0.592  1.00 10.00      B   
ATOM   1653  HN  LEU   145      -9.571  11.483  -0.445  1.00 10.00      B   
ATOM   1654  CA  LEU   145     -11.155  10.454   0.512  1.00 10.00      B   
ATOM   1655  CB  LEU   145     -10.724  11.166   1.797  1.00 10.00      B   
ATOM   1656  CG  LEU   145      -9.346  10.790   2.344  1.00 10.00      B   
ATOM   1657  CD1 LEU   145      -8.889  11.795   3.389  1.00 10.00      B   
ATOM   1658  CD2 LEU   145      -9.363   9.386   2.924  1.00 10.00      B   
ATOM   1659  C   LEU   145     -12.586  10.829   0.161  1.00 10.00      B   
ATOM   1660  O   LEU   145     -13.526  10.095   0.470  1.00 10.00      B   
ATOM   1661  N   LEU   146     -12.733  11.969  -0.500  1.00 10.00      B   
ATOM   1662  HN  LEU   146     -11.937  12.500  -0.712  1.00 10.00      B   
ATOM   1663  CA  LEU   146     -14.038  12.453  -0.924  1.00 10.00      B   
ATOM   1664  CB  LEU   146     -13.958  13.948  -1.273  1.00 10.00      B   
ATOM   1665  CG  LEU   146     -15.195  14.570  -1.927  1.00 10.00      B   
ATOM   1666  CD1 LEU   146     -16.413  14.438  -1.027  1.00 10.00      B   
ATOM   1667  CD2 LEU   146     -14.941  16.029  -2.278  1.00 10.00      B   
ATOM   1668  C   LEU   146     -14.524  11.645  -2.126  1.00 10.00      B   
ATOM   1669  O   LEU   146     -14.070  11.854  -3.252  1.00 10.00      B   
ATOM   1670  N   SER   147     -15.422  10.705  -1.865  1.00 10.00      B   
ATOM   1671  HN  SER   147     -15.717  10.574  -0.940  1.00 10.00      B   
ATOM   1672  CA  SER   147     -15.974   9.849  -2.900  1.00 10.00      B   
ATOM   1673  CB  SER   147     -16.869   8.785  -2.258  1.00 10.00      B   
ATOM   1674  OG  SER   147     -16.491   8.554  -0.907  1.00 10.00      B   
ATOM   1675  HG  SER   147     -17.235   8.750  -0.326  1.00 10.00      B   
ATOM   1676  C   SER   147     -16.770  10.655  -3.925  1.00 10.00      B   
ATOM   1677  O   SER   147     -17.554  11.537  -3.570  1.00 10.00      B   
ATOM   1678  N   THR   148     -16.547  10.356  -5.194  1.00 10.00      B   
ATOM   1679  HN  THR   148     -15.890   9.664  -5.412  1.00 10.00      B   
ATOM   1680  CA  THR   148     -17.245  11.023  -6.280  1.00 10.00      B   
ATOM   1681  CB  THR   148     -16.381  11.013  -7.551  1.00 10.00      B   
ATOM   1682  OG1 THR   148     -15.467   9.908  -7.484  1.00 10.00      B   
ATOM   1683  HG1 THR   148     -14.590  10.201  -7.755  1.00 10.00      B   
ATOM   1684  CG2 THR   148     -15.594  12.309  -7.673  1.00 10.00      B   
ATOM   1685  C   THR   148     -18.569  10.315  -6.562  1.00 10.00      B   
ATOM   1686  O   THR   148     -18.946   9.386  -5.842  1.00 10.00      B   
ATOM   1687  N   GLN   149     -19.276  10.749  -7.598  1.00 10.00      B   
ATOM   1688  HN  GLN   149     -18.940  11.498  -8.132  1.00 10.00      B   
ATOM   1689  CA  GLN   149     -20.548  10.138  -7.951  1.00 10.00      B   
ATOM   1690  CB  GLN   149     -21.390  11.084  -8.808  1.00 10.00      B   
ATOM   1691  CG  GLN   149     -21.824  12.352  -8.088  1.00 10.00      B   
ATOM   1692  CD  GLN   149     -22.789  13.193  -8.905  1.00 10.00      B   
ATOM   1693  OE1 GLN   149     -22.740  13.205 -10.136  1.00 10.00      B   
ATOM   1694  NE2 GLN   149     -23.677  13.902  -8.225  1.00 10.00      B   
ATOM   1695 HE21 GLN   149     -23.664  13.845  -7.243  1.00 10.00      B   
ATOM   1696 HE22 GLN   149     -24.312  14.456  -8.729  1.00 10.00      B   
ATOM   1697  C   GLN   149     -20.339   8.809  -8.668  1.00 10.00      B   
ATOM   1698  O   GLN   149     -20.226   8.761  -9.894  1.00 10.00      B   
ATOM   1699  N   GLN   150     -20.268   7.738  -7.888  1.00 10.00      B   
ATOM   1700  HN  GLN   150     -20.360   7.852  -6.918  1.00 10.00      B   
ATOM   1701  CA  GLN   150     -20.070   6.399  -8.422  1.00 10.00      B   
ATOM   1702  CB  GLN   150     -18.607   5.965  -8.259  1.00 10.00      B   
ATOM   1703  CG  GLN   150     -17.655   6.580  -9.273  1.00 10.00      B   
ATOM   1704  CD  GLN   150     -16.197   6.275  -8.985  1.00 10.00      B   
ATOM   1705  OE1 GLN   150     -15.675   5.230  -9.378  1.00 10.00      B   
ATOM   1706  NE2 GLN   150     -15.526   7.189  -8.304  1.00 10.00      B   
ATOM   1707 HE21 GLN   150     -15.998   8.010  -8.031  1.00 10.00      B   
ATOM   1708 HE22 GLN   150     -14.575   7.024  -8.118  1.00 10.00      B   
ATOM   1709  C   GLN   150     -20.987   5.412  -7.714  1.00 10.00      B   
ATOM   1710  O   GLN   150     -21.563   5.727  -6.671  1.00 10.00      B   
ATOM   1711  N   GLY   151     -21.119   4.223  -8.283  1.00 10.00      B   
ATOM   1712  HN  GLY   151     -20.639   4.035  -9.119  1.00 10.00      B   
ATOM   1713  CA  GLY   151     -21.960   3.203  -7.694  1.00 10.00      B   
ATOM   1714  C   GLY   151     -21.220   2.405  -6.645  1.00 10.00      B   
ATOM   1715  O   GLY   151     -20.696   1.326  -6.929  1.00 10.00      B   
ATOM   1716  N   LEU   152     -21.162   2.941  -5.438  1.00 10.00      B   
ATOM   1717  HN  LEU   152     -21.591   3.808  -5.282  1.00 10.00      B   
ATOM   1718  CA  LEU   152     -20.481   2.275  -4.339  1.00 10.00      B   
ATOM   1719  CB  LEU   152     -20.107   3.268  -3.233  1.00 10.00      B   
ATOM   1720  CG  LEU   152     -18.898   4.172  -3.501  1.00 10.00      B   
ATOM   1721  CD1 LEU   152     -19.319   5.443  -4.222  1.00 10.00      B   
ATOM   1722  CD2 LEU   152     -18.175   4.500  -2.205  1.00 10.00      B   
ATOM   1723  C   LEU   152     -21.341   1.155  -3.768  1.00 10.00      B   
ATOM   1724  O   LEU   152     -22.397   1.407  -3.182  1.00 10.00      B   
ATOM   1725  N   TRP   153     -20.898  -0.079  -3.964  1.00 10.00      B   
ATOM   1726  HN  TRP   153     -20.066  -0.213  -4.468  1.00 10.00      B   
ATOM   1727  CA  TRP   153     -21.613  -1.241  -3.464  1.00 10.00      B   
ATOM   1728  CB  TRP   153     -21.735  -2.307  -4.560  1.00 10.00      B   
ATOM   1729  CG  TRP   153     -22.818  -3.319  -4.316  1.00 10.00      B   
ATOM   1730  CD1 TRP   153     -22.787  -4.364  -3.436  1.00 10.00      B   
ATOM   1731  CD2 TRP   153     -24.092  -3.388  -4.972  1.00 10.00      B   
ATOM   1732  NE1 TRP   153     -23.964  -5.072  -3.501  1.00 10.00      B   
ATOM   1733  HE1 TRP   153     -24.183  -5.860  -2.964  1.00 10.00      B   
ATOM   1734  CE2 TRP   153     -24.780  -4.492  -4.437  1.00 10.00      B   
ATOM   1735  CE3 TRP   153     -24.716  -2.619  -5.959  1.00 10.00      B   
ATOM   1736  CZ2 TRP   153     -26.061  -4.847  -4.856  1.00 10.00      B   
ATOM   1737  CZ3 TRP   153     -25.986  -2.973  -6.374  1.00 10.00      B   
ATOM   1738  CH2 TRP   153     -26.645  -4.077  -5.823  1.00 10.00      B   
ATOM   1739  C   TRP   153     -20.890  -1.810  -2.249  1.00 10.00      B   
ATOM   1740  O   TRP   153     -19.805  -2.381  -2.369  1.00 10.00      B   
ATOM   1741  N   ALA   154     -21.487  -1.639  -1.082  1.00 10.00      B   
ATOM   1742  HN  ALA   154     -22.361  -1.184  -1.052  1.00 10.00      B   
ATOM   1743  CA  ALA   154     -20.904  -2.126   0.156  1.00 10.00      B   
ATOM   1744  CB  ALA   154     -21.192  -1.162   1.298  1.00 10.00      B   
ATOM   1745  C   ALA   154     -21.421  -3.519   0.486  1.00 10.00      B   
ATOM   1746  O   ALA   154     -22.626  -3.777   0.432  1.00 10.00      B   
ATOM   1747  N   LYS   155     -20.507  -4.413   0.818  1.00 10.00      B   
ATOM   1748  HN  LYS   155     -19.563  -4.144   0.850  1.00 10.00      B   
ATOM   1749  CA  LYS   155     -20.865  -5.780   1.154  1.00 10.00      B   
ATOM   1750  CB  LYS   155     -19.975  -6.774   0.399  1.00 10.00      B   
ATOM   1751  CG  LYS   155     -20.332  -8.234   0.638  1.00 10.00      B   
ATOM   1752  CD  LYS   155     -19.218  -9.161   0.180  1.00 10.00      B   
ATOM   1753  CE  LYS   155     -19.477 -10.591   0.626  1.00 10.00      B   
ATOM   1754  NZ  LYS   155     -18.393 -11.515   0.205  1.00 10.00      B   
ATOM   1755  HZ1 LYS   155     -18.282 -11.487  -0.827  1.00 10.00      B   
ATOM   1756  HZ2 LYS   155     -18.622 -12.488   0.490  1.00 10.00      B   
ATOM   1757  HZ3 LYS   155     -17.493 -11.243   0.645  1.00 10.00      B   
ATOM   1758  C   LYS   155     -20.756  -6.002   2.657  1.00 10.00      B   
ATOM   1759  O   LYS   155     -19.716  -6.431   3.162  1.00 10.00      B   
ATOM   1760  N   ASP   156     -21.829  -5.703   3.371  1.00 10.00      B   
ATOM   1761  HN  ASP   156     -22.634  -5.374   2.914  1.00 10.00      B   
ATOM   1762  CA  ASP   156     -21.849  -5.872   4.816  1.00 10.00      B   
ATOM   1763  CB  ASP   156     -22.679  -4.775   5.489  1.00 10.00      B   
ATOM   1764  CG  ASP   156     -21.849  -3.908   6.414  1.00 10.00      B   
ATOM   1765  OD1 ASP   156     -22.129  -3.885   7.631  1.00 10.00      B   
ATOM   1766  OD2 ASP   156     -20.907  -3.246   5.928  1.00 10.00      B   
ATOM   1767  C   ASP   156     -22.386  -7.250   5.172  1.00 10.00      B   
ATOM   1768  O   ASP   156     -23.423  -7.384   5.829  1.00 10.00      B   
ATOM   1769  N   GLY   157     -21.673  -8.272   4.715  1.00 10.00      B   
ATOM   1770  HN  GLY   157     -20.865  -8.091   4.190  1.00 10.00      B   
ATOM   1771  CA  GLY   157     -22.071  -9.639   4.972  1.00 10.00      B   
ATOM   1772  C   GLY   157     -23.095 -10.103   3.966  1.00 10.00      B   
ATOM   1773  O   GLY   157     -22.816 -10.161   2.767  1.00 10.00      B   
ATOM   1774  N   ASN   158     -24.285 -10.412   4.444  1.00 10.00      B   
ATOM   1775  HN  ASN   158     -24.452 -10.326   5.410  1.00 10.00      B   
ATOM   1776  CA  ASN   158     -25.359 -10.862   3.571  1.00 10.00      B   
ATOM   1777  CB  ASN   158     -26.183 -11.961   4.253  1.00 10.00      B   
ATOM   1778  CG  ASN   158     -26.970 -12.824   3.278  1.00 10.00      B   
ATOM   1779  OD1 ASN   158     -26.648 -12.903   2.089  1.00 10.00      B   
ATOM   1780  ND2 ASN   158     -27.997 -13.493   3.780  1.00 10.00      B   
ATOM   1781 HD21 ASN   158     -28.188 -13.396   4.738  1.00 10.00      B   
ATOM   1782 HD22 ASN   158     -28.516 -14.070   3.180  1.00 10.00      B   
ATOM   1783  C   ASN   158     -26.235  -9.674   3.192  1.00 10.00      B   
ATOM   1784  O   ASN   158     -27.205  -9.805   2.446  1.00 10.00      B   
ATOM   1785  N   ASN   159     -25.877  -8.508   3.721  1.00 10.00      B   
ATOM   1786  HN  ASN   159     -25.091  -8.471   4.306  1.00 10.00      B   
ATOM   1787  CA  ASN   159     -26.605  -7.281   3.441  1.00 10.00      B   
ATOM   1788  CB  ASN   159     -26.747  -6.421   4.701  1.00 10.00      B   
ATOM   1789  CG  ASN   159     -27.610  -7.045   5.781  1.00 10.00      B   
ATOM   1790  OD1 ASN   159     -28.422  -7.933   5.520  1.00 10.00      B   
ATOM   1791  ND2 ASN   159     -27.449  -6.571   7.006  1.00 10.00      B   
ATOM   1792 HD21 ASN   159     -26.794  -5.854   7.144  1.00 10.00      B   
ATOM   1793 HD22 ASN   159     -28.006  -6.944   7.725  1.00 10.00      B   
ATOM   1794  C   ASN   159     -25.868  -6.488   2.378  1.00 10.00      B   
ATOM   1795  O   ASN   159     -24.677  -6.198   2.521  1.00 10.00      B   
ATOM   1796  N   PHE   160     -26.567  -6.138   1.315  1.00 10.00      B   
ATOM   1797  HN  PHE   160     -27.516  -6.390   1.258  1.00 10.00      B   
ATOM   1798  CA  PHE   160     -25.962  -5.381   0.227  1.00 10.00      B   
ATOM   1799  CB  PHE   160     -26.379  -5.966  -1.125  1.00 10.00      B   
ATOM   1800  CG  PHE   160     -26.622  -7.450  -1.102  1.00 10.00      B   
ATOM   1801  CD1 PHE   160     -27.868  -7.960  -1.426  1.00 10.00      B   
ATOM   1802  CD2 PHE   160     -25.610  -8.332  -0.758  1.00 10.00      B   
ATOM   1803  CE1 PHE   160     -28.104  -9.320  -1.405  1.00 10.00      B   
ATOM   1804  CE2 PHE   160     -25.838  -9.694  -0.734  1.00 10.00      B   
ATOM   1805  CZ  PHE   160     -27.088 -10.189  -1.058  1.00 10.00      B   
ATOM   1806  C   PHE   160     -26.376  -3.920   0.311  1.00 10.00      B   
ATOM   1807  O   PHE   160     -27.559  -3.605   0.283  1.00 10.00      B   
ATOM   1808  N   VAL   161     -25.408  -3.030   0.426  1.00 10.00      B   
ATOM   1809  HN  VAL   161     -24.470  -3.330   0.436  1.00 10.00      B   
ATOM   1810  CA  VAL   161     -25.702  -1.610   0.521  1.00 10.00      B   
ATOM   1811  CB  VAL   161     -25.043  -0.972   1.760  1.00 10.00      B   
ATOM   1812  CG1 VAL   161     -25.456   0.487   1.900  1.00 10.00      B   
ATOM   1813  CG2 VAL   161     -25.402  -1.753   3.014  1.00 10.00      B   
ATOM   1814  C   VAL   161     -25.255  -0.874  -0.734  1.00 10.00      B   
ATOM   1815  O   VAL   161     -24.076  -0.875  -1.082  1.00 10.00      B   
ATOM   1816  N   TYR   162     -26.201  -0.253  -1.412  1.00 10.00      B   
ATOM   1817  HN  TYR   162     -27.128  -0.291  -1.086  1.00 10.00      B   
ATOM   1818  CA  TYR   162     -25.902   0.486  -2.630  1.00 10.00      B   
ATOM   1819  CB  TYR   162     -26.842   0.058  -3.766  1.00 10.00      B   
ATOM   1820  CG  TYR   162     -26.752   0.916  -5.011  1.00 10.00      B   
ATOM   1821  CD1 TYR   162     -25.607   0.919  -5.798  1.00 10.00      B   
ATOM   1822  CD2 TYR   162     -27.812   1.728  -5.393  1.00 10.00      B   
ATOM   1823  CE1 TYR   162     -25.522   1.707  -6.930  1.00 10.00      B   
ATOM   1824  CE2 TYR   162     -27.736   2.517  -6.523  1.00 10.00      B   
ATOM   1825  CZ  TYR   162     -26.589   2.504  -7.288  1.00 10.00      B   
ATOM   1826  OH  TYR   162     -26.509   3.292  -8.415  1.00 10.00      B   
ATOM   1827  HH  TYR   162     -26.099   2.786  -9.130  1.00 10.00      B   
ATOM   1828  C   TYR   162     -25.994   1.991  -2.392  1.00 10.00      B   
ATOM   1829  O   TYR   162     -27.016   2.494  -1.930  1.00 10.00      B   
ATOM   1830  N   ILE   163     -24.913   2.699  -2.690  1.00 10.00      B   
ATOM   1831  HN  ILE   163     -24.113   2.232  -3.025  1.00 10.00      B   
ATOM   1832  CA  ILE   163     -24.874   4.148  -2.527  1.00 10.00      B   
ATOM   1833  CB  ILE   163     -23.566   4.604  -1.841  1.00 10.00      B   
ATOM   1834  CG1 ILE   163     -23.318   3.786  -0.569  1.00 10.00      B   
ATOM   1835  CG2 ILE   163     -23.612   6.095  -1.521  1.00 10.00      B   
ATOM   1836  CD1 ILE   163     -21.989   4.067   0.096  1.00 10.00      B   
ATOM   1837  C   ILE   163     -24.990   4.824  -3.887  1.00 10.00      B   
ATOM   1838  O   ILE   163     -24.297   4.447  -4.834  1.00 10.00      B   
ATOM   1839  N   GLU   164     -25.880   5.803  -3.988  1.00 10.00      B   
ATOM   1840  HN  GLU   164     -26.425   6.038  -3.209  1.00 10.00      B   
ATOM   1841  CA  GLU   164     -26.080   6.523  -5.238  1.00 10.00      B   
ATOM   1842  CB  GLU   164     -27.571   6.739  -5.504  1.00 10.00      B   
ATOM   1843  CG  GLU   164     -27.874   7.398  -6.840  1.00 10.00      B   
ATOM   1844  CD  GLU   164     -29.358   7.497  -7.115  1.00 10.00      B   
ATOM   1845  OE1 GLU   164     -29.950   8.562  -6.841  1.00 10.00      B   
ATOM   1846  OE2 GLU   164     -29.940   6.508  -7.613  1.00 10.00      B   
ATOM   1847  C   GLU   164     -25.344   7.860  -5.249  1.00 10.00      B   
ATOM   1848  O   GLU   164     -24.422   8.067  -6.036  1.00 10.00      B   
ATOM   1849  N   ARG   165     -25.747   8.762  -4.370  1.00 10.00      B   
ATOM   1850  HN  ARG   165     -26.471   8.535  -3.743  1.00 10.00      B   
ATOM   1851  CA  ARG   165     -25.134  10.079  -4.301  1.00 10.00      B   
ATOM   1852  CB  ARG   165     -26.206  11.169  -4.332  1.00 10.00      B   
ATOM   1853  CG  ARG   165     -27.054  11.174  -5.595  1.00 10.00      B   
ATOM   1854  CD  ARG   165     -26.245  11.584  -6.814  1.00 10.00      B   
ATOM   1855  NE  ARG   165     -26.346  10.609  -7.901  1.00 10.00      B   
ATOM   1856  HE  ARG   165     -25.784   9.800  -7.834  1.00 10.00      B   
ATOM   1857  CZ  ARG   165     -27.146  10.744  -8.960  1.00 10.00      B   
ATOM   1858  NH1 ARG   165     -27.921  11.815  -9.084  1.00 10.00      B   
ATOM   1859 HH11 ARG   165     -28.547  11.919  -9.916  1.00 10.00      B   
ATOM   1860 HH12 ARG   165     -27.917  12.554  -8.348  1.00 10.00      B   
ATOM   1861  NH2 ARG   165     -27.166   9.803  -9.899  1.00 10.00      B   
ATOM   1862 HH21 ARG   165     -27.783   9.904 -10.734  1.00 10.00      B   
ATOM   1863 HH22 ARG   165     -26.565   8.953  -9.804  1.00 10.00      B   
ATOM   1864  C   ARG   165     -24.271  10.230  -3.057  1.00 10.00      B   
ATOM   1865  O   ARG   165     -24.618   9.740  -1.982  1.00 10.00      B   
ATOM   1866  N   VAL   166     -23.147  10.910  -3.212  1.00 10.00      B   
ATOM   1867  HN  VAL   166     -22.931  11.277  -4.098  1.00 10.00      B   
ATOM   1868  CA  VAL   166     -22.225  11.142  -2.110  1.00 10.00      B   
ATOM   1869  CB  VAL   166     -20.863  10.452  -2.355  1.00 10.00      B   
ATOM   1870  CG1 VAL   166     -19.951  10.621  -1.151  1.00 10.00      B   
ATOM   1871  CG2 VAL   166     -21.048   8.976  -2.677  1.00 10.00      B   
ATOM   1872  C   VAL   166     -21.994  12.640  -1.946  1.00 10.00      B   
ATOM   1873  O   VAL   166     -21.669  13.330  -2.916  1.00 10.00      B   
ATOM   1874  N   LYS   167     -22.180  13.140  -0.733  1.00 10.00      B   
ATOM   1875  HN  LYS   167     -22.447  12.539  -0.003  1.00 10.00      B   
ATOM   1876  CA  LYS   167     -21.992  14.558  -0.452  1.00 10.00      B   
ATOM   1877  CB  LYS   167     -23.230  15.132   0.243  1.00 10.00      B   
ATOM   1878  CG  LYS   167     -24.510  15.049  -0.580  1.00 10.00      B   
ATOM   1879  CD  LYS   167     -24.498  16.036  -1.737  1.00 10.00      B   
ATOM   1880  CE  LYS   167     -25.845  16.075  -2.443  1.00 10.00      B   
ATOM   1881  NZ  LYS   167     -25.927  17.187  -3.427  1.00 10.00      B   
ATOM   1882  HZ1 LYS   167     -25.902  18.107  -2.940  1.00 10.00      B   
ATOM   1883  HZ2 LYS   167     -26.810  17.124  -3.967  1.00 10.00      B   
ATOM   1884  HZ3 LYS   167     -25.128  17.139  -4.092  1.00 10.00      B   
ATOM   1885  C   LYS   167     -20.755  14.774   0.413  1.00 10.00      B   
ATOM   1886  O   LYS   167     -20.463  13.973   1.300  1.00 10.00      B   
ATOM   1887  N   GLY   168     -20.044  15.870   0.168  1.00 10.00      B   
ATOM   1888  HN  GLY   168     -20.338  16.485  -0.540  1.00 10.00      B   
ATOM   1889  CA  GLY   168     -18.840  16.170   0.928  1.00 10.00      B   
ATOM   1890  C   GLY   168     -19.133  16.810   2.271  1.00 10.00      B   
ATOM   1891  O   GLY   168     -18.217  17.202   2.994  1.00 10.00      B   
ATOM   1892  N   ASP   169     -20.409  16.925   2.602  1.00 10.00      B   
ATOM   1893  HN  ASP   169     -21.095  16.607   1.979  1.00 10.00      B   
ATOM   1894  CA  ASP   169     -20.818  17.517   3.869  1.00 10.00      B   
ATOM   1895  CB  ASP   169     -21.892  18.594   3.665  1.00 10.00      B   
ATOM   1896  CG  ASP   169     -22.993  18.181   2.706  1.00 10.00      B   
ATOM   1897  OD1 ASP   169     -22.773  18.243   1.473  1.00 10.00      B   
ATOM   1898  OD2 ASP   169     -24.093  17.822   3.173  1.00 10.00      B   
ATOM   1899  C   ASP   169     -21.279  16.447   4.853  1.00 10.00      B   
ATOM   1900  O   ASP   169     -22.204  16.662   5.638  1.00 10.00      B   
ATOM   1901  N   GLU   170     -20.605  15.298   4.808  1.00 10.00      B   
ATOM   1902  HN  GLU   170     -19.867  15.209   4.166  1.00 10.00      B   
ATOM   1903  CA  GLU   170     -20.911  14.166   5.685  1.00 10.00      B   
ATOM   1904  CB  GLU   170     -20.644  14.503   7.158  1.00 10.00      B   
ATOM   1905  CG  GLU   170     -19.220  14.243   7.618  1.00 10.00      B   
ATOM   1906  CD  GLU   170     -18.241  15.296   7.142  1.00 10.00      B   
ATOM   1907  OE1 GLU   170     -18.413  16.480   7.499  1.00 10.00      B   
ATOM   1908  OE2 GLU   170     -17.284  14.941   6.424  1.00 10.00      B   
ATOM   1909  C   GLU   170     -22.345  13.665   5.500  1.00 10.00      B   
ATOM   1910  O   GLU   170     -23.049  13.389   6.475  1.00 10.00      B   
ATOM   1911  N   GLU   171     -22.770  13.544   4.252  1.00 10.00      B   
ATOM   1912  HN  GLU   171     -22.163  13.766   3.515  1.00 10.00      B   
ATOM   1913  CA  GLU   171     -24.113  13.070   3.944  1.00 10.00      B   
ATOM   1914  CB  GLU   171     -25.077  14.240   3.732  1.00 10.00      B   
ATOM   1915  CG  GLU   171     -25.924  14.568   4.950  1.00 10.00      B   
ATOM   1916  CD  GLU   171     -26.874  15.722   4.707  1.00 10.00      B   
ATOM   1917  OE1 GLU   171     -27.620  15.687   3.705  1.00 10.00      B   
ATOM   1918  OE2 GLU   171     -26.881  16.671   5.516  1.00 10.00      B   
ATOM   1919  C   GLU   171     -24.102  12.161   2.725  1.00 10.00      B   
ATOM   1920  O   GLU   171     -23.206  12.246   1.884  1.00 10.00      B   
ATOM   1921  N   LEU   172     -25.096  11.289   2.636  1.00 10.00      B   
ATOM   1922  HN  LEU   172     -25.784  11.277   3.334  1.00 10.00      B   
ATOM   1923  CA  LEU   172     -25.202  10.358   1.524  1.00 10.00      B   
ATOM   1924  CB  LEU   172     -24.794   8.956   1.972  1.00 10.00      B   
ATOM   1925  CG  LEU   172     -23.347   8.789   2.443  1.00 10.00      B   
ATOM   1926  CD1 LEU   172     -23.182   7.484   3.205  1.00 10.00      B   
ATOM   1927  CD2 LEU   172     -22.389   8.844   1.263  1.00 10.00      B   
ATOM   1928  C   LEU   172     -26.626  10.333   0.989  1.00 10.00      B   
ATOM   1929  O   LEU   172     -27.584  10.374   1.759  1.00 10.00      B   
ATOM   1930  N   GLY   173     -26.759  10.264  -0.323  1.00 10.00      B   
ATOM   1931  HN  GLY   173     -25.956  10.218  -0.889  1.00 10.00      B   
ATOM   1932  CA  GLY   173     -28.068  10.241  -0.932  1.00 10.00      B   
ATOM   1933  C   GLY   173     -28.404   8.879  -1.488  1.00 10.00      B   
ATOM   1934  O   GLY   173     -27.797   8.432  -2.462  1.00 10.00      B   
ATOM   1935  N   GLY   174     -29.352   8.206  -0.857  1.00 10.00      B   
ATOM   1936  HN  GLY   174     -29.776   8.598  -0.061  1.00 10.00      B   
ATOM   1937  CA  GLY   174     -29.757   6.896  -1.312  1.00 10.00      B   
ATOM   1938  C   GLY   174     -29.631   5.857  -0.224  1.00 10.00      B   
ATOM   1939  O   GLY   174     -30.509   5.737   0.627  1.00 10.00      B   
ATOM   1940  N   ILE   175     -28.527   5.121  -0.251  1.00 10.00      B   
ATOM   1941  HN  ILE   175     -27.876   5.274  -0.966  1.00 10.00      B   
ATOM   1942  CA  ILE   175     -28.259   4.076   0.734  1.00 10.00      B   
ATOM   1943  CB  ILE   175     -28.096   4.627   2.173  1.00 10.00      B   
ATOM   1944  CG1 ILE   175     -27.110   5.800   2.189  1.00 10.00      B   
ATOM   1945  CG2 ILE   175     -27.621   3.534   3.124  1.00 10.00      B   
ATOM   1946  CD1 ILE   175     -25.714   5.435   1.732  1.00 10.00      B   
ATOM   1947  C   ILE   175     -29.324   2.984   0.688  1.00 10.00      B   
ATOM   1948  O   ILE   175     -30.120   2.816   1.617  1.00 10.00      B   
ATOM   1949  N   SER   176     -29.347   2.260  -0.418  1.00 10.00      B   
ATOM   1950  HN  SER   176     -28.709   2.465  -1.136  1.00 10.00      B   
ATOM   1951  CA  SER   176     -30.287   1.175  -0.602  1.00 10.00      B   
ATOM   1952  CB  SER   176     -30.432   0.876  -2.093  1.00 10.00      B   
ATOM   1953  OG  SER   176     -30.408   2.082  -2.845  1.00 10.00      B   
ATOM   1954  HG  SER   176     -31.300   2.450  -2.891  1.00 10.00      B   
ATOM   1955  C   SER   176     -29.783  -0.052   0.151  1.00 10.00      B   
ATOM   1956  O   SER   176     -28.934  -0.794  -0.344  1.00 10.00      B   
ATOM   1957  N   ILE   177     -30.283  -0.234   1.365  1.00 10.00      B   
ATOM   1958  HN  ILE   177     -30.947   0.402   1.706  1.00 10.00      B   
ATOM   1959  CA  ILE   177     -29.869  -1.349   2.205  1.00 10.00      B   
ATOM   1960  CB  ILE   177     -29.997  -1.008   3.705  1.00 10.00      B   
ATOM   1961  CG1 ILE   177     -29.334   0.339   4.006  1.00 10.00      B   
ATOM   1962  CG2 ILE   177     -29.385  -2.109   4.563  1.00 10.00      B   
ATOM   1963  CD1 ILE   177     -29.700   0.913   5.357  1.00 10.00      B   
ATOM   1964  C   ILE   177     -30.672  -2.607   1.908  1.00 10.00      B   
ATOM   1965  O   ILE   177     -31.797  -2.771   2.383  1.00 10.00      B   
ATOM   1966  N   TYR   178     -30.089  -3.488   1.114  1.00 10.00      B   
ATOM   1967  HN  TYR   178     -29.192  -3.293   0.756  1.00 10.00      B   
ATOM   1968  CA  TYR   178     -30.728  -4.741   0.764  1.00 10.00      B   
ATOM   1969  CB  TYR   178     -30.215  -5.255  -0.585  1.00 10.00      B   
ATOM   1970  CG  TYR   178     -30.443  -4.315  -1.748  1.00 10.00      B   
ATOM   1971  CD1 TYR   178     -29.374  -3.786  -2.460  1.00 10.00      B   
ATOM   1972  CD2 TYR   178     -31.727  -3.965  -2.140  1.00 10.00      B   
ATOM   1973  CE1 TYR   178     -29.577  -2.935  -3.530  1.00 10.00      B   
ATOM   1974  CE2 TYR   178     -31.940  -3.115  -3.206  1.00 10.00      B   
ATOM   1975  CZ  TYR   178     -30.865  -2.602  -3.899  1.00 10.00      B   
ATOM   1976  OH  TYR   178     -31.080  -1.761  -4.966  1.00 10.00      B   
ATOM   1977  HH  TYR   178     -30.529  -2.038  -5.709  1.00 10.00      B   
ATOM   1978  C   TYR   178     -30.452  -5.770   1.853  1.00 10.00      B   
ATOM   1979  O   TYR   178     -29.533  -6.586   1.742  1.00 10.00      B   
ATOM   1980  N   ALA   179     -31.226  -5.697   2.921  1.00 10.00      B   
ATOM   1981  HN  ALA   179     -31.924  -5.008   2.957  1.00 10.00      B   
ATOM   1982  CA  ALA   179     -31.073  -6.612   4.042  1.00 10.00      B   
ATOM   1983  CB  ALA   179     -31.616  -5.987   5.319  1.00 10.00      B   
ATOM   1984  C   ALA   179     -31.770  -7.934   3.756  1.00 10.00      B   
ATOM   1985  O   ALA   179     -33.003  -8.006   3.737  1.00 10.00      B   
ATOM   1986  N   PHE   180     -30.978  -8.970   3.529  1.00 10.00      B   
ATOM   1987  HN  PHE   180     -30.005  -8.845   3.562  1.00 10.00      B   
ATOM   1988  CA  PHE   180     -31.509 -10.291   3.239  1.00 10.00      B   
ATOM   1989  CB  PHE   180     -31.112 -10.728   1.829  1.00 10.00      B   
ATOM   1990  CG  PHE   180     -31.963 -10.136   0.746  1.00 10.00      B   
ATOM   1991  CD1 PHE   180     -31.583  -8.970   0.104  1.00 10.00      B   
ATOM   1992  CD2 PHE   180     -33.146 -10.750   0.370  1.00 10.00      B   
ATOM   1993  CE1 PHE   180     -32.367  -8.427  -0.894  1.00 10.00      B   
ATOM   1994  CE2 PHE   180     -33.936 -10.213  -0.625  1.00 10.00      B   
ATOM   1995  CZ  PHE   180     -33.546  -9.050  -1.259  1.00 10.00      B   
ATOM   1996  C   PHE   180     -31.002 -11.308   4.246  1.00 10.00      B   
ATOM   1997  O   PHE   180     -29.920 -11.151   4.812  1.00 10.00      B   
ATOM   1998  N   ASN   181     -31.794 -12.344   4.474  1.00 10.00      B   
ATOM   1999  HN  ASN   181     -32.652 -12.403   4.002  1.00 10.00      B   
ATOM   2000  CA  ASN   181     -31.420 -13.400   5.401  1.00 10.00      B   
ATOM   2001  CB  ASN   181     -32.548 -13.690   6.402  1.00 10.00      B   
ATOM   2002  CG  ASN   181     -33.747 -14.400   5.802  1.00 10.00      B   
ATOM   2003  OD1 ASN   181     -33.944 -14.405   4.590  1.00 10.00      B   
ATOM   2004  ND2 ASN   181     -34.564 -14.995   6.654  1.00 10.00      B   
ATOM   2005 HD21 ASN   181     -34.357 -14.935   7.614  1.00 10.00      B   
ATOM   2006 HD22 ASN   181     -35.350 -15.463   6.299  1.00 10.00      B   
ATOM   2007  C   ASN   181     -31.008 -14.655   4.634  1.00 10.00      B   
ATOM   2008  O   ASN   181     -30.962 -14.645   3.402  1.00 10.00      B   
ATOM   2009  N   GLU   182     -30.724 -15.729   5.357  1.00 10.00      B   
ATOM   2010  HN  GLU   182     -30.788 -15.678   6.336  1.00 10.00      B   
ATOM   2011  CA  GLU   182     -30.301 -16.984   4.741  1.00 10.00      B   
ATOM   2012  CB  GLU   182     -29.763 -17.944   5.800  1.00 10.00      B   
ATOM   2013  CG  GLU   182     -28.447 -17.494   6.415  1.00 10.00      B   
ATOM   2014  CD  GLU   182     -27.307 -17.493   5.416  1.00 10.00      B   
ATOM   2015  OE1 GLU   182     -27.176 -16.520   4.645  1.00 10.00      B   
ATOM   2016  OE2 GLU   182     -26.528 -18.469   5.398  1.00 10.00      B   
ATOM   2017  C   GLU   182     -31.407 -17.637   3.915  1.00 10.00      B   
ATOM   2018  O   GLU   182     -31.138 -18.508   3.086  1.00 10.00      B   
ATOM   2019  N   ASN   183     -32.645 -17.211   4.134  1.00 10.00      B   
ATOM   2020  HN  ASN   183     -32.800 -16.514   4.806  1.00 10.00      B   
ATOM   2021  CA  ASN   183     -33.782 -17.755   3.395  1.00 10.00      B   
ATOM   2022  CB  ASN   183     -34.970 -18.023   4.324  1.00 10.00      B   
ATOM   2023  CG  ASN   183     -34.994 -19.449   4.837  1.00 10.00      B   
ATOM   2024  OD1 ASN   183     -33.953 -20.099   4.957  1.00 10.00      B   
ATOM   2025  ND2 ASN   183     -36.179 -19.948   5.139  1.00 10.00      B   
ATOM   2026 HD21 ASN   183     -36.967 -19.379   5.017  1.00 10.00      B   
ATOM   2027 HD22 ASN   183     -36.222 -20.869   5.475  1.00 10.00      B   
ATOM   2028  C   ASN   183     -34.187 -16.822   2.260  1.00 10.00      B   
ATOM   2029  O   ASN   183     -35.233 -17.002   1.636  1.00 10.00      B   
ATOM   2030  N   ARG   184     -33.342 -15.825   2.012  1.00 10.00      B   
ATOM   2031  HN  ARG   184     -32.533 -15.746   2.564  1.00 10.00      B   
ATOM   2032  CA  ARG   184     -33.560 -14.840   0.958  1.00 10.00      B   
ATOM   2033  CB  ARG   184     -33.402 -15.455  -0.437  1.00 10.00      B   
ATOM   2034  CG  ARG   184     -33.027 -14.446  -1.512  1.00 10.00      B   
ATOM   2035  CD  ARG   184     -31.575 -14.592  -1.946  1.00 10.00      B   
ATOM   2036  NE  ARG   184     -30.650 -14.664  -0.816  1.00 10.00      B   
ATOM   2037  HE  ARG   184     -30.660 -15.493  -0.286  1.00 10.00      B   
ATOM   2038  CZ  ARG   184     -29.807 -13.690  -0.467  1.00 10.00      B   
ATOM   2039  NH1 ARG   184     -29.771 -12.556  -1.157  1.00 10.00      B   
ATOM   2040 HH11 ARG   184     -30.403 -12.420  -1.978  1.00 10.00      B   
ATOM   2041 HH12 ARG   184     -29.115 -11.797  -0.883  1.00 10.00      B   
ATOM   2042  NH2 ARG   184     -28.989 -13.865   0.567  1.00 10.00      B   
ATOM   2043 HH21 ARG   184     -28.325 -13.110   0.853  1.00 10.00      B   
ATOM   2044 HH22 ARG   184     -29.003 -14.768   1.099  1.00 10.00      B   
ATOM   2045  C   ARG   184     -34.894 -14.104   1.100  1.00 10.00      B   
ATOM   2046  O   ARG   184     -35.685 -14.028   0.157  1.00 10.00      B   
ATOM   2047  N   ARG   185     -35.139 -13.578   2.291  1.00 10.00      B   
ATOM   2048  HN  ARG   185     -34.489 -13.708   3.017  1.00 10.00      B   
ATOM   2049  CA  ARG   185     -36.352 -12.821   2.560  1.00 10.00      B   
ATOM   2050  CB  ARG   185     -37.047 -13.317   3.830  1.00 10.00      B   
ATOM   2051  CG  ARG   185     -37.624 -14.718   3.716  1.00 10.00      B   
ATOM   2052  CD  ARG   185     -39.061 -14.763   4.204  1.00 10.00      B   
ATOM   2053  NE  ARG   185     -39.167 -14.479   5.634  1.00 10.00      B   
ATOM   2054  HE  ARG   185     -38.372 -14.098   6.079  1.00 10.00      B   
ATOM   2055  CZ  ARG   185     -40.264 -14.702   6.357  1.00 10.00      B   
ATOM   2056  NH1 ARG   185     -41.349 -15.210   5.790  1.00 10.00      B   
ATOM   2057 HH11 ARG   185     -42.209 -15.385   6.358  1.00 10.00      B   
ATOM   2058 HH12 ARG   185     -41.353 -15.435   4.771  1.00 10.00      B   
ATOM   2059  NH2 ARG   185     -40.271 -14.413   7.650  1.00 10.00      B   
ATOM   2060 HH21 ARG   185     -41.125 -14.585   8.225  1.00 10.00      B   
ATOM   2061 HH22 ARG   185     -39.421 -14.009   8.104  1.00 10.00      B   
ATOM   2062  C   ARG   185     -36.012 -11.346   2.700  1.00 10.00      B   
ATOM   2063  O   ARG   185     -35.019 -10.990   3.340  1.00 10.00      B   
ATOM   2064  N   LEU   186     -36.824 -10.497   2.094  1.00 10.00      B   
ATOM   2065  HN  LEU   186     -37.601 -10.848   1.606  1.00 10.00      B   
ATOM   2066  CA  LEU   186     -36.608  -9.058   2.142  1.00 10.00      B   
ATOM   2067  CB  LEU   186     -37.226  -8.383   0.915  1.00 10.00      B   
ATOM   2068  CG  LEU   186     -36.922  -6.894   0.729  1.00 10.00      B   
ATOM   2069  CD1 LEU   186     -35.420  -6.647   0.722  1.00 10.00      B   
ATOM   2070  CD2 LEU   186     -37.556  -6.383  -0.555  1.00 10.00      B   
ATOM   2071  C   LEU   186     -37.187  -8.471   3.427  1.00 10.00      B   
ATOM   2072  O   LEU   186     -38.344  -8.727   3.774  1.00 10.00      B   
ATOM   2073  N   GLN   187     -36.380  -7.696   4.138  1.00 10.00      B   
ATOM   2074  HN  GLN   187     -35.466  -7.539   3.822  1.00 10.00      B   
ATOM   2075  CA  GLN   187     -36.818  -7.090   5.388  1.00 10.00      B   
ATOM   2076  CB  GLN   187     -35.974  -7.600   6.559  1.00 10.00      B   
ATOM   2077  CG  GLN   187     -36.349  -8.998   7.025  1.00 10.00      B   
ATOM   2078  CD  GLN   187     -37.715  -9.034   7.682  1.00 10.00      B   
ATOM   2079  OE1 GLN   187     -37.833  -8.921   8.902  1.00 10.00      B   
ATOM   2080  NE2 GLN   187     -38.754  -9.187   6.878  1.00 10.00      B   
ATOM   2081 HE21 GLN   187     -38.587  -9.276   5.915  1.00 10.00      B   
ATOM   2082 HE22 GLN   187     -39.660  -9.187   7.279  1.00 10.00      B   
ATOM   2083  C   GLN   187     -36.810  -5.563   5.338  1.00 10.00      B   
ATOM   2084  O   GLN   187     -37.725  -4.917   5.848  1.00 10.00      B   
ATOM   2085  N   SER   188     -35.786  -4.985   4.719  1.00 10.00      B   
ATOM   2086  HN  SER   188     -35.095  -5.540   4.307  1.00 10.00      B   
ATOM   2087  CA  SER   188     -35.676  -3.537   4.639  1.00 10.00      B   
ATOM   2088  CB  SER   188     -34.585  -3.024   5.585  1.00 10.00      B   
ATOM   2089  OG  SER   188     -34.950  -3.216   6.943  1.00 10.00      B   
ATOM   2090  HG  SER   188     -35.563  -2.513   7.214  1.00 10.00      B   
ATOM   2091  C   SER   188     -35.423  -3.043   3.214  1.00 10.00      B   
ATOM   2092  O   SER   188     -34.687  -3.661   2.448  1.00 10.00      B   
ATOM   2093  N   VAL   189     -36.062  -1.925   2.881  1.00 10.00      B   
ATOM   2094  HN  VAL   189     -36.649  -1.511   3.545  1.00 10.00      B   
ATOM   2095  CA  VAL   189     -35.935  -1.276   1.575  1.00 10.00      B   
ATOM   2096  CB  VAL   189     -36.988  -1.778   0.560  1.00 10.00      B   
ATOM   2097  CG1 VAL   189     -36.464  -2.983  -0.202  1.00 10.00      B   
ATOM   2098  CG2 VAL   189     -38.308  -2.102   1.250  1.00 10.00      B   
ATOM   2099  C   VAL   189     -36.107   0.226   1.771  1.00 10.00      B   
ATOM   2100  O   VAL   189     -36.949   0.868   1.136  1.00 10.00      B   
ATOM   2101  N   ARG   190     -35.304   0.769   2.674  1.00 10.00      B   
ATOM   2102  HN  ARG   190     -34.639   0.202   3.115  1.00 10.00      B   
ATOM   2103  CA  ARG   190     -35.363   2.183   3.021  1.00 10.00      B   
ATOM   2104  CB  ARG   190     -34.866   2.389   4.452  1.00 10.00      B   
ATOM   2105  CG  ARG   190     -35.328   1.324   5.430  1.00 10.00      B   
ATOM   2106  CD  ARG   190     -34.408   1.249   6.636  1.00 10.00      B   
ATOM   2107  NE  ARG   190     -34.513   2.433   7.483  1.00 10.00      B   
ATOM   2108  HE  ARG   190     -33.984   3.226   7.222  1.00 10.00      B   
ATOM   2109  CZ  ARG   190     -35.257   2.493   8.581  1.00 10.00      B   
ATOM   2110  NH1 ARG   190     -35.963   1.435   8.970  1.00 10.00      B   
ATOM   2111 HH11 ARG   190     -35.938   0.544   8.411  1.00 10.00      B   
ATOM   2112 HH12 ARG   190     -36.546   1.482   9.834  1.00 10.00      B   
ATOM   2113  NH2 ARG   190     -35.305   3.617   9.282  1.00 10.00      B   
ATOM   2114 HH21 ARG   190     -35.880   3.673  10.146  1.00 10.00      B   
ATOM   2115 HH22 ARG   190     -34.762   4.455   8.962  1.00 10.00      B   
ATOM   2116  C   ARG   190     -34.544   3.053   2.078  1.00 10.00      B   
ATOM   2117  O   ARG   190     -33.882   2.559   1.163  1.00 10.00      B   
ATOM   2118  N   TYR   191     -34.616   4.353   2.326  1.00 10.00      B   
ATOM   2119  HN  TYR   191     -35.180   4.659   3.065  1.00 10.00      B   
ATOM   2120  CA  TYR   191     -33.897   5.351   1.556  1.00 10.00      B   
ATOM   2121  CB  TYR   191     -34.833   5.986   0.518  1.00 10.00      B   
ATOM   2122  CG  TYR   191     -34.160   6.954  -0.431  1.00 10.00      B   
ATOM   2123  CD1 TYR   191     -33.500   6.501  -1.567  1.00 10.00      B   
ATOM   2124  CD2 TYR   191     -34.185   8.321  -0.191  1.00 10.00      B   
ATOM   2125  CE1 TYR   191     -32.883   7.383  -2.433  1.00 10.00      B   
ATOM   2126  CE2 TYR   191     -33.571   9.210  -1.051  1.00 10.00      B   
ATOM   2127  CZ  TYR   191     -32.922   8.735  -2.170  1.00 10.00      B   
ATOM   2128  OH  TYR   191     -32.308   9.617  -3.028  1.00 10.00      B   
ATOM   2129  HH  TYR   191     -32.042  10.405  -2.538  1.00 10.00      B   
ATOM   2130  C   TYR   191     -33.377   6.414   2.520  1.00 10.00      B   
ATOM   2131  O   TYR   191     -34.146   7.229   3.030  1.00 10.00      B   
ATOM   2132  N   ALA   192     -32.080   6.382   2.792  1.00 10.00      B   
ATOM   2133  HN  ALA   192     -31.514   5.713   2.349  1.00 10.00      B   
ATOM   2134  CA  ALA   192     -31.468   7.331   3.708  1.00 10.00      B   
ATOM   2135  CB  ALA   192     -30.107   6.836   4.164  1.00 10.00      B   
ATOM   2136  C   ALA   192     -31.365   8.720   3.090  1.00 10.00      B   
ATOM   2137  O   ALA   192     -30.661   8.930   2.097  1.00 10.00      B   
ATOM   2138  N   ALA   193     -32.090   9.658   3.676  1.00 10.00      B   
ATOM   2139  HN  ALA   193     -32.662   9.414   4.433  1.00 10.00      B   
ATOM   2140  CA  ALA   193     -32.085  11.034   3.210  1.00 10.00      B   
ATOM   2141  CB  ALA   193     -33.392  11.345   2.505  1.00 10.00      B   
ATOM   2142  C   ALA   193     -31.867  11.990   4.378  1.00 10.00      B   
ATOM   2143  O   ALA   193     -31.910  13.209   4.215  1.00 10.00      B   
ATOM   2144  N   THR   194     -31.623  11.424   5.554  1.00 10.00      B   
ATOM   2145  HN  THR   194     -31.595  10.449   5.618  1.00 10.00      B   
ATOM   2146  CA  THR   194     -31.403  12.213   6.757  1.00 10.00      B   
ATOM   2147  CB  THR   194     -32.684  12.259   7.610  1.00 10.00      B   
ATOM   2148  OG1 THR   194     -33.533  11.156   7.259  1.00 10.00      B   
ATOM   2149  HG1 THR   194     -34.293  11.142   7.852  1.00 10.00      B   
ATOM   2150  CG2 THR   194     -33.434  13.562   7.384  1.00 10.00      B   
ATOM   2151  C   THR   194     -30.268  11.625   7.593  1.00 10.00      B   
ATOM   2152  O   THR   194     -30.197  11.834   8.806  1.00 10.00      B   
ATOM   2153  N   ALA   195     -29.375  10.901   6.936  1.00 10.00      B   
ATOM   2154  HN  ALA   195     -29.460  10.804   5.964  1.00 10.00      B   
ATOM   2155  CA  ALA   195     -28.254  10.268   7.610  1.00 10.00      B   
ATOM   2156  CB  ALA   195     -27.888   8.957   6.926  1.00 10.00      B   
ATOM   2157  C   ALA   195     -27.051  11.201   7.676  1.00 10.00      B   
ATOM   2158  O   ALA   195     -26.177  11.176   6.806  1.00 10.00      B   
ATOM   2159  N   LYS   196     -27.022  12.036   8.704  1.00 10.00      B   
ATOM   2160  HN  LYS   196     -27.759  12.021   9.349  1.00 10.00      B   
ATOM   2161  CA  LYS   196     -25.927  12.973   8.899  1.00 10.00      B   
ATOM   2162  CB  LYS   196     -26.429  14.245   9.589  1.00 10.00      B   
ATOM   2163  CG  LYS   196     -27.341  15.099   8.721  1.00 10.00      B   
ATOM   2164  CD  LYS   196     -27.922  16.268   9.501  1.00 10.00      B   
ATOM   2165  CE  LYS   196     -28.609  17.265   8.581  1.00 10.00      B   
ATOM   2166  NZ  LYS   196     -27.640  17.974   7.703  1.00 10.00      B   
ATOM   2167  HZ1 LYS   196     -26.818  18.288   8.257  1.00 10.00      B   
ATOM   2168  HZ2 LYS   196     -28.089  18.809   7.274  1.00 10.00      B   
ATOM   2169  HZ3 LYS   196     -27.311  17.342   6.936  1.00 10.00      B   
ATOM   2170  C   LYS   196     -24.812  12.320   9.714  1.00 10.00      B   
ATOM   2171  O   LYS   196     -24.796  11.100   9.886  1.00 10.00      B   
ATOM   2172  N   PHE   197     -23.884  13.127  10.207  1.00 10.00      B   
ATOM   2173  HN  PHE   197     -23.952  14.091  10.043  1.00 10.00      B   
ATOM   2174  CA  PHE   197     -22.770  12.615  10.998  1.00 10.00      B   
ATOM   2175  CB  PHE   197     -21.563  13.556  10.899  1.00 10.00      B   
ATOM   2176  CG  PHE   197     -20.278  12.958  11.404  1.00 10.00      B   
ATOM   2177  CD1 PHE   197     -19.566  12.055  10.628  1.00 10.00      B   
ATOM   2178  CD2 PHE   197     -19.781  13.298  12.652  1.00 10.00      B   
ATOM   2179  CE1 PHE   197     -18.386  11.503  11.087  1.00 10.00      B   
ATOM   2180  CE2 PHE   197     -18.602  12.750  13.118  1.00 10.00      B   
ATOM   2181  CZ  PHE   197     -17.903  11.851  12.333  1.00 10.00      B   
ATOM   2182  C   PHE   197     -23.184  12.429  12.456  1.00 10.00      B   
ATOM   2183  O   PHE   197     -23.881  13.274  13.025  1.00 10.00      B   
ATOM   2184  N   ASP   198     -22.759  11.325  13.051  1.00 10.00      B   
ATOM   2185  HN  ASP   198     -22.208  10.688  12.545  1.00 10.00      B   
ATOM   2186  CA  ASP   198     -23.089  11.025  14.441  1.00 10.00      B   
ATOM   2187  CB  ASP   198     -24.328  10.126  14.500  1.00 10.00      B   
ATOM   2188  CG  ASP   198     -25.543  10.830  15.072  1.00 10.00      B   
ATOM   2189  OD1 ASP   198     -26.011  10.436  16.162  1.00 10.00      B   
ATOM   2190  OD2 ASP   198     -26.043  11.783  14.438  1.00 10.00      B   
ATOM   2191  C   ASP   198     -21.907  10.344  15.126  1.00 10.00      B   
ATOM   2192  O   ASP   198     -20.966   9.919  14.451  1.00 10.00      B   
ATOM   2193  N   PRO   199     -21.925  10.243  16.473  1.00 10.00      B   
ATOM   2194  CA  PRO   199     -20.845   9.600  17.234  1.00 10.00      B   
ATOM   2195  CB  PRO   199     -21.216   9.876  18.695  1.00 10.00      B   
ATOM   2196  CG  PRO   199     -22.687  10.087  18.671  1.00 10.00      B   
ATOM   2197  CD  PRO   199     -22.978  10.766  17.365  1.00 10.00      B   
ATOM   2198  C   PRO   199     -20.754   8.093  16.985  1.00 10.00      B   
ATOM   2199  O   PRO   199     -21.525   7.521  16.209  1.00 10.00      B   
ATOM   2200  N   GLU   200     -19.818   7.453  17.671  1.00 10.00      B   
ATOM   2201  HN  GLU   200     -19.256   7.963  18.295  1.00 10.00      B   
ATOM   2202  CA  GLU   200     -19.594   6.019  17.532  1.00 10.00      B   
ATOM   2203  CB  GLU   200     -18.382   5.586  18.353  1.00 10.00      B   
ATOM   2204  CG  GLU   200     -17.041   6.013  17.788  1.00 10.00      B   
ATOM   2205  CD  GLU   200     -15.892   5.455  18.596  1.00 10.00      B   
ATOM   2206  OE1 GLU   200     -14.986   6.232  18.968  1.00 10.00      B   
ATOM   2207  OE2 GLU   200     -15.896   4.236  18.877  1.00 10.00      B   
ATOM   2208  C   GLU   200     -20.807   5.205  17.963  1.00 10.00      B   
ATOM   2209  O   GLU   200     -21.015   4.093  17.487  1.00 10.00      B   
ATOM   2210  N   HIS   201     -21.602   5.759  18.870  1.00 10.00      B   
ATOM   2211  HN  HIS   201     -21.373   6.641  19.230  1.00 10.00      B   
ATOM   2212  CA  HIS   201     -22.792   5.071  19.362  1.00 10.00      B   
ATOM   2213  CB  HIS   201     -23.311   5.724  20.648  1.00 10.00      B   
ATOM   2214  CG  HIS   201     -23.975   4.758  21.582  1.00 10.00      B   
ATOM   2215  ND1 HIS   201     -24.651   5.150  22.720  1.00 10.00      B   
ATOM   2216  HD1 HIS   201     -24.783   6.077  23.022  1.00 10.00      B   
ATOM   2217  CD2 HIS   201     -24.050   3.406  21.550  1.00 10.00      B   
ATOM   2218  CE1 HIS   201     -25.122   4.082  23.335  1.00 10.00      B   
ATOM   2219  NE2 HIS   201     -24.769   3.014  22.651  1.00 10.00      B   
ATOM   2220  HE2 HIS   201     -24.996   2.087  22.884  1.00 10.00      B   
ATOM   2221  C   HIS   201     -23.891   5.019  18.301  1.00 10.00      B   
ATOM   2222  O   HIS   201     -24.867   4.281  18.439  1.00 10.00      B   
ATOM   2223  N   LYS   202     -23.719   5.793  17.240  1.00 10.00      B   
ATOM   2224  HN  LYS   202     -22.908   6.339  17.173  1.00 10.00      B   
ATOM   2225  CA  LYS   202     -24.688   5.841  16.159  1.00 10.00      B   
ATOM   2226  CB  LYS   202     -25.447   7.170  16.173  1.00 10.00      B   
ATOM   2227  CG  LYS   202     -26.435   7.321  17.321  1.00 10.00      B   
ATOM   2228  CD  LYS   202     -27.594   6.347  17.185  1.00 10.00      B   
ATOM   2229  CE  LYS   202     -28.644   6.573  18.261  1.00 10.00      B   
ATOM   2230  NZ  LYS   202     -29.774   5.614  18.142  1.00 10.00      B   
ATOM   2231  HZ1 LYS   202     -30.159   5.627  17.175  1.00 10.00      B   
ATOM   2232  HZ2 LYS   202     -30.533   5.870  18.808  1.00 10.00      B   
ATOM   2233  HZ3 LYS   202     -29.450   4.651  18.360  1.00 10.00      B   
ATOM   2234  C   LYS   202     -24.002   5.632  14.812  1.00 10.00      B   
ATOM   2235  O   LYS   202     -23.988   6.525  13.966  1.00 10.00      B   
ATOM   2236  N   VAL   203     -23.407   4.455  14.635  1.00 10.00      B   
ATOM   2237  HN  VAL   203     -23.420   3.799  15.364  1.00 10.00      B   
ATOM   2238  CA  VAL   203     -22.732   4.115  13.383  1.00 10.00      B   
ATOM   2239  CB  VAL   203     -21.965   2.777  13.502  1.00 10.00      B   
ATOM   2240  CG1 VAL   203     -21.280   2.421  12.189  1.00 10.00      B   
ATOM   2241  CG2 VAL   203     -20.953   2.833  14.635  1.00 10.00      B   
ATOM   2242  C   VAL   203     -23.769   3.989  12.273  1.00 10.00      B   
ATOM   2243  O   VAL   203     -23.539   4.386  11.129  1.00 10.00      B   
ATOM   2244  N   TRP   204     -24.913   3.433  12.635  1.00 10.00      B   
ATOM   2245  HN  TRP   204     -25.023   3.132  13.561  1.00 10.00      B   
ATOM   2246  CA  TRP   204     -26.008   3.248  11.704  1.00 10.00      B   
ATOM   2247  CB  TRP   204     -26.362   1.763  11.603  1.00 10.00      B   
ATOM   2248  CG  TRP   204     -27.348   1.443  10.524  1.00 10.00      B   
ATOM   2249  CD1 TRP   204     -27.193   1.652   9.187  1.00 10.00      B   
ATOM   2250  CD2 TRP   204     -28.641   0.850  10.692  1.00 10.00      B   
ATOM   2251  NE1 TRP   204     -28.308   1.229   8.508  1.00 10.00      B   
ATOM   2252  HE1 TRP   204     -28.434   1.277   7.536  1.00 10.00      B   
ATOM   2253  CE2 TRP   204     -29.211   0.727   9.409  1.00 10.00      B   
ATOM   2254  CE3 TRP   204     -29.367   0.403  11.798  1.00 10.00      B   
ATOM   2255  CZ2 TRP   204     -30.479   0.188   9.207  1.00 10.00      B   
ATOM   2256  CZ3 TRP   204     -30.624  -0.133  11.595  1.00 10.00      B   
ATOM   2257  CH2 TRP   204     -31.166  -0.241  10.307  1.00 10.00      B   
ATOM   2258  C   TRP   204     -27.213   4.058  12.170  1.00 10.00      B   
ATOM   2259  O   TRP   204     -27.917   3.664  13.102  1.00 10.00      B   
ATOM   2260  N   ARG   205     -27.424   5.202  11.538  1.00 10.00      B   
ATOM   2261  HN  ARG   205     -26.820   5.465  10.808  1.00 10.00      B   
ATOM   2262  CA  ARG   205     -28.531   6.075  11.890  1.00 10.00      B   
ATOM   2263  CB  ARG   205     -28.280   7.487  11.361  1.00 10.00      B   
ATOM   2264  CG  ARG   205     -29.099   8.567  12.051  1.00 10.00      B   
ATOM   2265  CD  ARG   205     -28.968   9.900  11.330  1.00 10.00      B   
ATOM   2266  NE  ARG   205     -28.197  10.878  12.096  1.00 10.00      B   
ATOM   2267  HE  ARG   205     -27.395  10.549  12.572  1.00 10.00      B   
ATOM   2268  CZ  ARG   205     -28.503  12.175  12.168  1.00 10.00      B   
ATOM   2269  NH1 ARG   205     -29.561  12.657  11.525  1.00 10.00      B   
ATOM   2270 HH11 ARG   205     -29.796  13.675  11.588  1.00 10.00      B   
ATOM   2271 HH12 ARG   205     -30.167  12.021  10.957  1.00 10.00      B   
ATOM   2272  NH2 ARG   205     -27.755  12.986  12.900  1.00 10.00      B   
ATOM   2273 HH21 ARG   205     -27.981  14.002  12.959  1.00 10.00      B   
ATOM   2274 HH22 ARG   205     -26.928  12.603  13.435  1.00 10.00      B   
ATOM   2275  C   ARG   205     -29.841   5.534  11.336  1.00 10.00      B   
ATOM   2276  O   ARG   205     -29.957   5.263  10.138  1.00 10.00      B   
ATOM   2277  N   LEU   206     -30.823   5.377  12.212  1.00 10.00      B   
ATOM   2278  HN  LEU   206     -30.662   5.604  13.152  1.00 10.00      B   
ATOM   2279  CA  LEU   206     -32.131   4.868  11.822  1.00 10.00      B   
ATOM   2280  CB  LEU   206     -32.814   4.208  13.025  1.00 10.00      B   
ATOM   2281  CG  LEU   206     -34.033   3.334  12.724  1.00 10.00      B   
ATOM   2282  CD1 LEU   206     -33.619   2.073  11.983  1.00 10.00      B   
ATOM   2283  CD2 LEU   206     -34.772   2.988  14.010  1.00 10.00      B   
ATOM   2284  C   LEU   206     -33.003   5.994  11.263  1.00 10.00      B   
ATOM   2285  O   LEU   206     -34.007   6.378  11.862  1.00 10.00      B   
ATOM   2286  N   SER   207     -32.603   6.525  10.117  1.00 10.00      B   
ATOM   2287  HN  SER   207     -31.786   6.186   9.694  1.00 10.00      B   
ATOM   2288  CA  SER   207     -33.329   7.610   9.475  1.00 10.00      B   
ATOM   2289  CB  SER   207     -32.333   8.548   8.792  1.00 10.00      B   
ATOM   2290  OG  SER   207     -31.225   8.807   9.634  1.00 10.00      B   
ATOM   2291  HG  SER   207     -31.493   9.416  10.334  1.00 10.00      B   
ATOM   2292  C   SER   207     -34.321   7.083   8.443  1.00 10.00      B   
ATOM   2293  O   SER   207     -34.195   5.948   7.980  1.00 10.00      B   
ATOM   2294  N   GLN   208     -35.312   7.919   8.116  1.00 10.00      B   
ATOM   2295  HN  GLN   208     -35.355   8.788   8.567  1.00 10.00      B   
ATOM   2296  CA  GLN   208     -36.343   7.603   7.125  1.00 10.00      B   
ATOM   2297  CB  GLN   208     -35.841   7.858   5.701  1.00 10.00      B   
ATOM   2298  CG  GLN   208     -35.751   9.330   5.328  1.00 10.00      B   
ATOM   2299  CD  GLN   208     -37.103  10.016   5.309  1.00 10.00      B   
ATOM   2300  OE1 GLN   208     -37.817   9.976   4.310  1.00 10.00      B   
ATOM   2301  NE2 GLN   208     -37.458  10.663   6.406  1.00 10.00      B   
ATOM   2302 HE21 GLN   208     -36.836  10.662   7.166  1.00 10.00      B   
ATOM   2303 HE22 GLN   208     -38.316  11.130   6.409  1.00 10.00      B   
ATOM   2304  C   GLN   208     -36.906   6.195   7.258  1.00 10.00      B   
ATOM   2305  O   GLN   208     -36.477   5.272   6.562  1.00 10.00      B   
ATOM   2306  N   VAL   209     -37.864   6.031   8.153  1.00 10.00      B   
ATOM   2307  HN  VAL   209     -38.164   6.798   8.684  1.00 10.00      B   
ATOM   2308  CA  VAL   209     -38.482   4.734   8.353  1.00 10.00      B   
ATOM   2309  CB  VAL   209     -39.170   4.613   9.727  1.00 10.00      B   
ATOM   2310  CG1 VAL   209     -39.688   3.195   9.939  1.00 10.00      B   
ATOM   2311  CG2 VAL   209     -38.212   5.004  10.842  1.00 10.00      B   
ATOM   2312  C   VAL   209     -39.481   4.446   7.237  1.00 10.00      B   
ATOM   2313  O   VAL   209     -40.674   4.732   7.359  1.00 10.00      B   
ATOM   2314  N   ASP   210     -38.962   3.932   6.131  1.00 10.00      B   
ATOM   2315  HN  ASP   210     -37.991   3.792   6.088  1.00 10.00      B   
ATOM   2316  CA  ASP   210     -39.773   3.580   4.971  1.00 10.00      B   
ATOM   2317  CB  ASP   210     -39.684   4.661   3.881  1.00 10.00      B   
ATOM   2318  CG  ASP   210     -40.312   4.241   2.558  1.00 10.00      B   
ATOM   2319  OD1 ASP   210     -41.368   3.570   2.571  1.00 10.00      B   
ATOM   2320  OD2 ASP   210     -39.753   4.586   1.494  1.00 10.00      B   
ATOM   2321  C   ASP   210     -39.315   2.236   4.426  1.00 10.00      B   
ATOM   2322  O   ASP   210     -38.399   2.161   3.609  1.00 10.00      B   
ATOM   2323  N   GLU   211     -39.927   1.173   4.920  1.00 10.00      B   
ATOM   2324  HN  GLU   211     -40.640   1.295   5.582  1.00 10.00      B   
ATOM   2325  CA  GLU   211     -39.581  -0.172   4.496  1.00 10.00      B   
ATOM   2326  CB  GLU   211     -38.478  -0.753   5.387  1.00 10.00      B   
ATOM   2327  CG  GLU   211     -38.714  -0.572   6.879  1.00 10.00      B   
ATOM   2328  CD  GLU   211     -37.657  -1.251   7.725  1.00 10.00      B   
ATOM   2329  OE1 GLU   211     -36.458  -0.941   7.555  1.00 10.00      B   
ATOM   2330  OE2 GLU   211     -38.017  -2.092   8.573  1.00 10.00      B   
ATOM   2331  C   GLU   211     -40.807  -1.068   4.516  1.00 10.00      B   
ATOM   2332  O   GLU   211     -41.813  -0.746   5.151  1.00 10.00      B   
ATOM   2333  N   SER   212     -40.721  -2.186   3.818  1.00 10.00      B   
ATOM   2334  HN  SER   212     -39.895  -2.386   3.333  1.00 10.00      B   
ATOM   2335  CA  SER   212     -41.820  -3.127   3.749  1.00 10.00      B   
ATOM   2336  CB  SER   212     -42.433  -3.099   2.349  1.00 10.00      B   
ATOM   2337  OG  SER   212     -42.629  -1.760   1.915  1.00 10.00      B   
ATOM   2338  HG  SER   212     -42.448  -1.155   2.647  1.00 10.00      B   
ATOM   2339  C   SER   212     -41.356  -4.535   4.119  1.00 10.00      B   
ATOM   2340  O   SER   212     -40.643  -5.191   3.354  1.00 10.00      B   
ATOM   2341  N   ASP   213     -41.746  -4.975   5.307  1.00 10.00      B   
ATOM   2342  HN  ASP   213     -42.301  -4.389   5.870  1.00 10.00      B   
ATOM   2343  CA  ASP   213     -41.385  -6.299   5.808  1.00 10.00      B   
ATOM   2344  CB  ASP   213     -41.549  -6.346   7.334  1.00 10.00      B   
ATOM   2345  CG  ASP   213     -41.997  -7.696   7.865  1.00 10.00      B   
ATOM   2346  OD1 ASP   213     -41.165  -8.623   7.936  1.00 10.00      B   
ATOM   2347  OD2 ASP   213     -43.185  -7.827   8.233  1.00 10.00      B   
ATOM   2348  C   ASP   213     -42.216  -7.385   5.126  1.00 10.00      B   
ATOM   2349  O   ASP   213     -43.447  -7.398   5.218  1.00 10.00      B   
ATOM   2350  N   LEU   214     -41.539  -8.286   4.430  1.00 10.00      B   
ATOM   2351  HN  LEU   214     -40.560  -8.223   4.391  1.00 10.00      B   
ATOM   2352  CA  LEU   214     -42.206  -9.365   3.718  1.00 10.00      B   
ATOM   2353  CB  LEU   214     -41.457  -9.682   2.420  1.00 10.00      B   
ATOM   2354  CG  LEU   214     -41.913  -8.929   1.169  1.00 10.00      B   
ATOM   2355  CD1 LEU   214     -40.843  -8.992   0.089  1.00 10.00      B   
ATOM   2356  CD2 LEU   214     -43.223  -9.506   0.654  1.00 10.00      B   
ATOM   2357  C   LEU   214     -42.335 -10.624   4.572  1.00 10.00      B   
ATOM   2358  O   LEU   214     -41.736 -11.655   4.262  1.00 10.00      B   
ATOM   2359  N   THR   215     -43.111 -10.538   5.648  1.00 10.00      B   
ATOM   2360  HN  THR   215     -43.549  -9.688   5.860  1.00 10.00      B   
ATOM   2361  CA  THR   215     -43.323 -11.681   6.526  1.00 10.00      B   
ATOM   2362  CB  THR   215     -43.931 -11.245   7.870  1.00 10.00      B   
ATOM   2363  OG1 THR   215     -44.542  -9.953   7.721  1.00 10.00      B   
ATOM   2364  HG1 THR   215     -43.876  -9.256   7.878  1.00 10.00      B   
ATOM   2365  CG2 THR   215     -42.863 -11.184   8.951  1.00 10.00      B   
ATOM   2366  C   THR   215     -44.250 -12.689   5.855  1.00 10.00      B   
ATOM   2367  O   THR   215     -44.131 -13.899   6.056  1.00 10.00      B   
ATOM   2368  N   ASN   216     -45.169 -12.176   5.049  1.00 10.00      B   
ATOM   2369  HN  ASN   216     -45.204 -11.204   4.925  1.00 10.00      B   
ATOM   2370  CA  ASN   216     -46.117 -13.012   4.327  1.00 10.00      B   
ATOM   2371  CB  ASN   216     -47.560 -12.634   4.684  1.00 10.00      B   
ATOM   2372  CG  ASN   216     -47.972 -13.059   6.084  1.00 10.00      B   
ATOM   2373  OD1 ASN   216     -48.259 -14.230   6.337  1.00 10.00      B   
ATOM   2374  ND2 ASN   216     -48.033 -12.104   6.998  1.00 10.00      B   
ATOM   2375 HD21 ASN   216     -47.811 -11.185   6.726  1.00 10.00      B   
ATOM   2376 HD22 ASN   216     -48.308 -12.345   7.907  1.00 10.00      B   
ATOM   2377  C   ASN   216     -45.888 -12.858   2.829  1.00 10.00      B   
ATOM   2378  O   ASN   216     -45.282 -11.881   2.390  1.00 10.00      B   
ATOM   2379  N   PRO   217     -46.339 -13.826   2.015  1.00 10.00      B   
ATOM   2380  CA  PRO   217     -46.165 -13.767   0.561  1.00 10.00      B   
ATOM   2381  CB  PRO   217     -46.612 -15.152   0.088  1.00 10.00      B   
ATOM   2382  CG  PRO   217     -47.532 -15.639   1.153  1.00 10.00      B   
ATOM   2383  CD  PRO   217     -47.020 -15.064   2.442  1.00 10.00      B   
ATOM   2384  C   PRO   217     -47.013 -12.677  -0.097  1.00 10.00      B   
ATOM   2385  O   PRO   217     -46.629 -12.115  -1.126  1.00 10.00      B   
ATOM   2386  N   LYS   218     -48.165 -12.380   0.494  1.00 10.00      B   
ATOM   2387  HN  LYS   218     -48.422 -12.855   1.312  1.00 10.00      B   
ATOM   2388  CA  LYS   218     -49.060 -11.365  -0.055  1.00 10.00      B   
ATOM   2389  CB  LYS   218     -50.434 -11.965  -0.379  1.00 10.00      B   
ATOM   2390  CG  LYS   218     -50.387 -13.336  -1.040  1.00 10.00      B   
ATOM   2391  CD  LYS   218     -49.654 -13.298  -2.373  1.00 10.00      B   
ATOM   2392  CE  LYS   218     -49.358 -14.705  -2.870  1.00 10.00      B   
ATOM   2393  NZ  LYS   218     -48.669 -14.707  -4.188  1.00 10.00      B   
ATOM   2394  HZ1 LYS   218     -47.633 -14.655  -4.058  1.00 10.00      B   
ATOM   2395  HZ2 LYS   218     -48.974 -13.892  -4.754  1.00 10.00      B   
ATOM   2396  HZ3 LYS   218     -48.897 -15.576  -4.709  1.00 10.00      B   
ATOM   2397  C   LYS   218     -49.208 -10.171   0.885  1.00 10.00      B   
ATOM   2398  O   LYS   218     -49.554  -9.070   0.449  1.00 10.00      B   
ATOM   2399  N   GLN   219     -48.957 -10.393   2.170  1.00 10.00      B   
ATOM   2400  HN  GLN   219     -48.697 -11.292   2.459  1.00 10.00      B   
ATOM   2401  CA  GLN   219     -49.058  -9.331   3.163  1.00 10.00      B   
ATOM   2402  CB  GLN   219     -49.746  -9.829   4.442  1.00 10.00      B   
ATOM   2403  CG  GLN   219     -50.131  -8.728   5.425  1.00 10.00      B   
ATOM   2404  CD  GLN   219     -49.046  -8.430   6.446  1.00 10.00      B   
ATOM   2405  OE1 GLN   219     -48.303  -9.316   6.866  1.00 10.00      B   
ATOM   2406  NE2 GLN   219     -48.947  -7.179   6.854  1.00 10.00      B   
ATOM   2407 HE21 GLN   219     -49.572  -6.519   6.483  1.00 10.00      B   
ATOM   2408 HE22 GLN   219     -48.253  -6.962   7.512  1.00 10.00      B   
ATOM   2409  C   GLN   219     -47.677  -8.768   3.474  1.00 10.00      B   
ATOM   2410  O   GLN   219     -46.797  -9.482   3.959  1.00 10.00      B   
ATOM   2411  N   ILE   220     -47.496  -7.491   3.176  1.00 10.00      B   
ATOM   2412  HN  ILE   220     -48.241  -6.981   2.792  1.00 10.00      B   
ATOM   2413  CA  ILE   220     -46.229  -6.819   3.407  1.00 10.00      B   
ATOM   2414  CB  ILE   220     -45.664  -6.224   2.096  1.00 10.00      B   
ATOM   2415  CG1 ILE   220     -46.089  -7.066   0.886  1.00 10.00      B   
ATOM   2416  CG2 ILE   220     -44.151  -6.121   2.171  1.00 10.00      B   
ATOM   2417  CD1 ILE   220     -45.863  -6.386  -0.446  1.00 10.00      B   
ATOM   2418  C   ILE   220     -46.413  -5.690   4.416  1.00 10.00      B   
ATOM   2419  O   ILE   220     -47.264  -4.818   4.232  1.00 10.00      B   
ATOM   2420  N   THR   221     -45.632  -5.717   5.486  1.00 10.00      B   
ATOM   2421  HN  THR   221     -44.984  -6.454   5.592  1.00 10.00      B   
ATOM   2422  CA  THR   221     -45.708  -4.682   6.509  1.00 10.00      B   
ATOM   2423  CB  THR   221     -45.109  -5.170   7.844  1.00 10.00      B   
ATOM   2424  OG1 THR   221     -45.538  -6.517   8.093  1.00 10.00      B   
ATOM   2425  HG1 THR   221     -44.759  -7.101   8.102  1.00 10.00      B   
ATOM   2426  CG2 THR   221     -45.563  -4.282   8.993  1.00 10.00      B   
ATOM   2427  C   THR   221     -44.963  -3.431   6.045  1.00 10.00      B   
ATOM   2428  O   THR   221     -43.752  -3.305   6.237  1.00 10.00      B   
ATOM   2429  N   GLY   222     -45.689  -2.518   5.417  1.00 10.00      B   
ATOM   2430  HN  GLY   222     -46.651  -2.669   5.294  1.00 10.00      B   
ATOM   2431  CA  GLY   222     -45.085  -1.300   4.921  1.00 10.00      B   
ATOM   2432  C   GLY   222     -45.257  -0.136   5.874  1.00 10.00      B   
ATOM   2433  O   GLY   222     -46.366   0.376   6.050  1.00 10.00      B   
ATOM   2434  N   SER   223     -44.165   0.277   6.497  1.00 10.00      B   
ATOM   2435  HN  SER   223     -43.314  -0.180   6.323  1.00 10.00      B   
ATOM   2436  CA  SER   223     -44.187   1.392   7.428  1.00 10.00      B   
ATOM   2437  CB  SER   223     -43.386   1.044   8.683  1.00 10.00      B   
ATOM   2438  OG  SER   223     -43.815  -0.192   9.233  1.00 10.00      B   
ATOM   2439  HG  SER   223     -44.770  -0.169   9.356  1.00 10.00      B   
ATOM   2440  C   SER   223     -43.607   2.636   6.760  1.00 10.00      B   
ATOM   2441  O   SER   223     -42.601   2.552   6.051  1.00 10.00      B   
ATOM   2442  N   GLN   224     -44.258   3.777   6.968  1.00 10.00      B   
ATOM   2443  HN  GLN   224     -45.059   3.773   7.535  1.00 10.00      B   
ATOM   2444  CA  GLN   224     -43.813   5.042   6.391  1.00 10.00      B   
ATOM   2445  CB  GLN   224     -44.565   5.351   5.089  1.00 10.00      B   
ATOM   2446  CG  GLN   224     -44.098   4.549   3.889  1.00 10.00      B   
ATOM   2447  CD  GLN   224     -44.503   5.172   2.566  1.00 10.00      B   
ATOM   2448  OE1 GLN   224     -45.568   5.784   2.442  1.00 10.00      B   
ATOM   2449  NE2 GLN   224     -43.641   5.039   1.570  1.00 10.00      B   
ATOM   2450 HE21 GLN   224     -42.800   4.550   1.745  1.00 10.00      B   
ATOM   2451 HE22 GLN   224     -43.873   5.426   0.700  1.00 10.00      B   
ATOM   2452  C   GLN   224     -44.015   6.184   7.378  1.00 10.00      B   
ATOM   2453  O   GLN   224     -45.046   6.854   7.362  1.00 10.00      B   
ATOM   2454  N   THR   225     -43.043   6.394   8.248  1.00 10.00      B   
ATOM   2455  HN  THR   225     -42.246   5.820   8.233  1.00 10.00      B   
ATOM   2456  CA  THR   225     -43.134   7.459   9.232  1.00 10.00      B   
ATOM   2457  CB  THR   225     -42.838   6.939  10.649  1.00 10.00      B   
ATOM   2458  OG1 THR   225     -41.835   5.914  10.584  1.00 10.00      B   
ATOM   2459  HG1 THR   225     -42.099   5.172  11.144  1.00 10.00      B   
ATOM   2460  CG2 THR   225     -44.097   6.365  11.275  1.00 10.00      B   
ATOM   2461  C   THR   225     -42.191   8.610   8.891  1.00 10.00      B   
ATOM   2462  O   THR   225     -41.021   8.387   8.560  1.00 10.00      B   
ATOM   2463  N   VAL   226     -42.712   9.833   8.966  1.00 10.00      B   
ATOM   2464  HN  VAL   226     -43.658   9.929   9.220  1.00 10.00      B   
ATOM   2465  CA  VAL   226     -41.935  11.043   8.682  1.00 10.00      B   
ATOM   2466  CB  VAL   226     -40.794  11.255   9.703  1.00 10.00      B   
ATOM   2467  CG1 VAL   226     -39.974  12.487   9.357  1.00 10.00      B   
ATOM   2468  CG2 VAL   226     -41.354  11.369  11.113  1.00 10.00      B   
ATOM   2469  C   VAL   226     -41.369  11.032   7.263  1.00 10.00      B   
ATOM   2470  O   VAL   226     -42.017  10.555   6.330  1.00 10.00      B   
ATOM   2471  N   ASN   233     -23.796  -1.194   7.839  1.00 10.00      B   
ATOM   2472  HN  ASN   233     -22.922  -1.500   7.514  1.00 10.00      B   
ATOM   2473  CA  ASN   233     -24.220  -1.578   9.177  1.00 10.00      B   
ATOM   2474  CB  ASN   233     -24.865  -2.967   9.157  1.00 10.00      B   
ATOM   2475  CG  ASN   233     -25.342  -3.423  10.526  1.00 10.00      B   
ATOM   2476  OD1 ASN   233     -25.775  -2.616  11.350  1.00 10.00      B   
ATOM   2477  ND2 ASN   233     -25.262  -4.722  10.777  1.00 10.00      B   
ATOM   2478 HD21 ASN   233     -24.901  -5.309  10.076  1.00 10.00      B   
ATOM   2479 HD22 ASN   233     -25.571  -5.043  11.651  1.00 10.00      B   
ATOM   2480  C   ASN   233     -23.045  -1.559  10.151  1.00 10.00      B   
ATOM   2481  O   ASN   233     -23.065  -0.837  11.147  1.00 10.00      B   
ATOM   2482  N   LEU   234     -22.010  -2.335   9.853  1.00 10.00      B   
ATOM   2483  HN  LEU   234     -22.031  -2.876   9.026  1.00 10.00      B   
ATOM   2484  CA  LEU   234     -20.847  -2.407  10.728  1.00 10.00      B   
ATOM   2485  CB  LEU   234     -20.500  -3.860  11.052  1.00 10.00      B   
ATOM   2486  CG  LEU   234     -21.554  -4.651  11.830  1.00 10.00      B   
ATOM   2487  CD1 LEU   234     -21.092  -6.083  12.040  1.00 10.00      B   
ATOM   2488  CD2 LEU   234     -21.856  -3.985  13.163  1.00 10.00      B   
ATOM   2489  C   LEU   234     -19.633  -1.693  10.145  1.00 10.00      B   
ATOM   2490  O   LEU   234     -18.551  -1.724  10.733  1.00 10.00      B   
ATOM   2491  N   THR   235     -19.807  -1.062   8.996  1.00 10.00      B   
ATOM   2492  HN  THR   235     -20.686  -1.082   8.563  1.00 10.00      B   
ATOM   2493  CA  THR   235     -18.718  -0.343   8.356  1.00 10.00      B   
ATOM   2494  CB  THR   235     -18.591  -0.732   6.870  1.00 10.00      B   
ATOM   2495  OG1 THR   235     -18.621  -2.164   6.745  1.00 10.00      B   
ATOM   2496  HG1 THR   235     -19.540  -2.458   6.608  1.00 10.00      B   
ATOM   2497  CG2 THR   235     -17.289  -0.209   6.283  1.00 10.00      B   
ATOM   2498  C   THR   235     -18.916   1.173   8.487  1.00 10.00      B   
ATOM   2499  O   THR   235     -19.701   1.777   7.750  1.00 10.00      B   
ATOM   2500  N   PRO   236     -18.211   1.802   9.443  1.00 10.00      B   
ATOM   2501  CA  PRO   236     -18.310   3.245   9.690  1.00 10.00      B   
ATOM   2502  CB  PRO   236     -17.708   3.390  11.085  1.00 10.00      B   
ATOM   2503  CG  PRO   236     -16.711   2.284  11.175  1.00 10.00      B   
ATOM   2504  CD  PRO   236     -17.264   1.147  10.362  1.00 10.00      B   
ATOM   2505  C   PRO   236     -17.506   4.070   8.686  1.00 10.00      B   
ATOM   2506  O   PRO   236     -16.857   3.523   7.790  1.00 10.00      B   
ATOM   2507  N   ASP   237     -17.535   5.389   8.868  1.00 10.00      B   
ATOM   2508  HN  ASP   237     -18.059   5.750   9.615  1.00 10.00      B   
ATOM   2509  CA  ASP   237     -16.825   6.320   7.990  1.00 10.00      B   
ATOM   2510  CB  ASP   237     -17.065   7.770   8.425  1.00 10.00      B   
ATOM   2511  CG  ASP   237     -18.471   8.255   8.142  1.00 10.00      B   
ATOM   2512  OD1 ASP   237     -19.336   8.140   9.040  1.00 10.00      B   
ATOM   2513  OD2 ASP   237     -18.718   8.755   7.022  1.00 10.00      B   
ATOM   2514  C   ASP   237     -15.327   6.039   7.956  1.00 10.00      B   
ATOM   2515  O   ASP   237     -14.685   6.177   6.916  1.00 10.00      B   
ATOM   2516  N   LYS   238     -14.778   5.626   9.095  1.00 10.00      B   
ATOM   2517  HN  LYS   238     -15.346   5.532   9.891  1.00 10.00      B   
ATOM   2518  CA  LYS   238     -13.351   5.330   9.199  1.00 10.00      B   
ATOM   2519  CB  LYS   238     -12.910   5.282  10.662  1.00 10.00      B   
ATOM   2520  CG  LYS   238     -12.769   6.651  11.302  1.00 10.00      B   
ATOM   2521  CD  LYS   238     -12.302   6.541  12.741  1.00 10.00      B   
ATOM   2522  CE  LYS   238     -12.023   7.913  13.324  1.00 10.00      B   
ATOM   2523  NZ  LYS   238     -11.636   7.835  14.755  1.00 10.00      B   
ATOM   2524  HZ1 LYS   238     -10.745   7.307  14.859  1.00 10.00      B   
ATOM   2525  HZ2 LYS   238     -12.377   7.352  15.299  1.00 10.00      B   
ATOM   2526  HZ3 LYS   238     -11.509   8.791  15.146  1.00 10.00      B   
ATOM   2527  C   LYS   238     -12.961   4.039   8.478  1.00 10.00      B   
ATOM   2528  O   LYS   238     -11.795   3.643   8.484  1.00 10.00      B   
ATOM   2529  N   LEU   239     -13.938   3.379   7.875  1.00 10.00      B   
ATOM   2530  HN  LEU   239     -14.854   3.730   7.926  1.00 10.00      B   
ATOM   2531  CA  LEU   239     -13.695   2.150   7.136  1.00 10.00      B   
ATOM   2532  CB  LEU   239     -14.170   0.936   7.945  1.00 10.00      B   
ATOM   2533  CG  LEU   239     -13.350   0.587   9.193  1.00 10.00      B   
ATOM   2534  CD1 LEU   239     -14.007  -0.547   9.965  1.00 10.00      B   
ATOM   2535  CD2 LEU   239     -11.927   0.213   8.811  1.00 10.00      B   
ATOM   2536  C   LEU   239     -14.418   2.206   5.794  1.00 10.00      B   
ATOM   2537  O   LEU   239     -14.573   1.193   5.113  1.00 10.00      B   
ATOM   2538  N   GLY   240     -14.857   3.404   5.423  1.00 10.00      B   
ATOM   2539  HN  GLY   240     -14.693   4.177   6.004  1.00 10.00      B   
ATOM   2540  CA  GLY   240     -15.572   3.581   4.175  1.00 10.00      B   
ATOM   2541  C   GLY   240     -14.649   3.852   3.005  1.00 10.00      B   
ATOM   2542  O   GLY   240     -15.008   3.610   1.854  1.00 10.00      B   
ATOM   2543  N   VAL   241     -13.458   4.355   3.291  1.00 10.00      B   
ATOM   2544  HN  VAL   241     -13.217   4.519   4.228  1.00 10.00      B   
ATOM   2545  CA  VAL   241     -12.493   4.655   2.240  1.00 10.00      B   
ATOM   2546  CB  VAL   241     -11.794   6.015   2.461  1.00 10.00      B   
ATOM   2547  CG1 VAL   241     -11.148   6.500   1.172  1.00 10.00      B   
ATOM   2548  CG2 VAL   241     -12.784   7.049   2.982  1.00 10.00      B   
ATOM   2549  C   VAL   241     -11.456   3.539   2.134  1.00 10.00      B   
ATOM   2550  O   VAL   241     -10.315   3.689   2.571  1.00 10.00      B   
ATOM   2551  N   VAL   242     -11.869   2.417   1.559  1.00 10.00      B   
ATOM   2552  HN  VAL   242     -12.794   2.363   1.223  1.00 10.00      B   
ATOM   2553  CA  VAL   242     -10.992   1.261   1.405  1.00 10.00      B   
ATOM   2554  CB  VAL   242     -11.636  -0.024   1.971  1.00 10.00      B   
ATOM   2555  CG1 VAL   242     -11.727   0.040   3.488  1.00 10.00      B   
ATOM   2556  CG2 VAL   242     -13.011  -0.257   1.361  1.00 10.00      B   
ATOM   2557  C   VAL   242     -10.622   1.042  -0.061  1.00 10.00      B   
ATOM   2558  O   VAL   242     -10.314  -0.076  -0.481  1.00 10.00      B   
ATOM   2559  N   ALA   243     -10.636   2.123  -0.829  1.00 10.00      B   
ATOM   2560  HN  ALA   243     -10.875   2.983  -0.430  1.00 10.00      B   
ATOM   2561  CA  ALA   243     -10.312   2.061  -2.249  1.00 10.00      B   
ATOM   2562  CB  ALA   243     -11.198   3.019  -3.033  1.00 10.00      B   
ATOM   2563  C   ALA   243      -8.838   2.370  -2.499  1.00 10.00      B   
ATOM   2564  O   ALA   243      -8.457   2.768  -3.599  1.00 10.00      B   
ATOM   2565  N   LEU   244      -8.011   2.185  -1.480  1.00 10.00      B   
ATOM   2566  HN  LEU   244      -8.363   1.839  -0.631  1.00 10.00      B   
ATOM   2567  CA  LEU   244      -6.584   2.449  -1.601  1.00 10.00      B   
ATOM   2568  CB  LEU   244      -6.057   3.127  -0.334  1.00 10.00      B   
ATOM   2569  CG  LEU   244      -4.673   3.773  -0.430  1.00 10.00      B   
ATOM   2570  CD1 LEU   244      -4.651   4.850  -1.505  1.00 10.00      B   
ATOM   2571  CD2 LEU   244      -4.265   4.348   0.916  1.00 10.00      B   
ATOM   2572  C   LEU   244      -5.821   1.160  -1.876  1.00 10.00      B   
ATOM   2573  O   LEU   244      -6.037   0.147  -1.211  1.00 10.00      B   
ATOM   2574  N   ASP   245      -4.940   1.202  -2.866  1.00 10.00      B   
ATOM   2575  HN  ASP   245      -4.820   2.039  -3.363  1.00 10.00      B   
ATOM   2576  CA  ASP   245      -4.146   0.035  -3.238  1.00 10.00      B   
ATOM   2577  CB  ASP   245      -3.632   0.129  -4.681  1.00 10.00      B   
ATOM   2578  CG  ASP   245      -4.666   0.646  -5.657  1.00 10.00      B   
ATOM   2579  OD1 ASP   245      -5.583  -0.116  -6.025  1.00 10.00      B   
ATOM   2580  OD2 ASP   245      -4.563   1.826  -6.063  1.00 10.00      B   
ATOM   2581  C   ASP   245      -2.987  -0.211  -2.264  1.00 10.00      B   
ATOM   2582  O   ASP   245      -2.864  -1.308  -1.717  1.00 10.00      B   
ATOM   2583  N   PRO   246      -2.106   0.792  -2.033  1.00 10.00      B   
ATOM   2584  CA  PRO   246      -0.971   0.639  -1.114  1.00 10.00      B   
ATOM   2585  CB  PRO   246      -0.116   1.876  -1.390  1.00 10.00      B   
ATOM   2586  CG  PRO   246      -1.080   2.892  -1.888  1.00 10.00      B   
ATOM   2587  CD  PRO   246      -2.124   2.134  -2.656  1.00 10.00      B   
ATOM   2588  C   PRO   246      -1.399   0.613   0.352  1.00 10.00      B   
ATOM   2589  O   PRO   246      -2.578   0.427   0.669  1.00 10.00      B   
ATOM   2590  N   ASP   247      -0.434   0.798   1.244  1.00 10.00      B   
ATOM   2591  HN  ASP   247       0.485   0.939   0.931  1.00 10.00      B   
ATOM   2592  CA  ASP   247      -0.703   0.792   2.679  1.00 10.00      B   
ATOM   2593  CB  ASP   247       0.597   0.823   3.479  1.00 10.00      B   
ATOM   2594  CG  ASP   247       0.349   0.820   4.970  1.00 10.00      B   
ATOM   2595  OD1 ASP   247      -0.283  -0.136   5.470  1.00 10.00      B   
ATOM   2596  OD2 ASP   247       0.793   1.768   5.653  1.00 10.00      B   
ATOM   2597  C   ASP   247      -1.611   1.952   3.079  1.00 10.00      B   
ATOM   2598  O   ASP   247      -1.301   3.118   2.821  1.00 10.00      B   
ATOM   2599  N   ALA   248      -2.730   1.626   3.708  1.00 10.00      B   
ATOM   2600  HN  ALA   248      -2.911   0.682   3.903  1.00 10.00      B   
ATOM   2601  CA  ALA   248      -3.696   2.634   4.115  1.00 10.00      B   
ATOM   2602  CB  ALA   248      -5.114   2.141   3.866  1.00 10.00      B   
ATOM   2603  C   ALA   248      -3.527   3.070   5.566  1.00 10.00      B   
ATOM   2604  O   ALA   248      -3.091   4.190   5.841  1.00 10.00      B   
ATOM   2605  N   LEU   249      -3.869   2.185   6.494  1.00 10.00      B   
ATOM   2606  HN  LEU   249      -4.174   1.295   6.222  1.00 10.00      B   
ATOM   2607  CA  LEU   249      -3.787   2.507   7.913  1.00 10.00      B   
ATOM   2608  CB  LEU   249      -5.148   3.000   8.431  1.00 10.00      B   
ATOM   2609  CG  LEU   249      -6.393   2.533   7.659  1.00 10.00      B   
ATOM   2610  CD1 LEU   249      -6.679   1.061   7.911  1.00 10.00      B   
ATOM   2611  CD2 LEU   249      -7.603   3.383   8.015  1.00 10.00      B   
ATOM   2612  C   LEU   249      -3.276   1.336   8.751  1.00 10.00      B   
ATOM   2613  O   LEU   249      -2.618   0.426   8.241  1.00 10.00      B   
ATOM   2614  N   SER   250      -3.580   1.373  10.042  1.00 10.00      B   
ATOM   2615  HN  SER   250      -4.102   2.127  10.386  1.00 10.00      B   
ATOM   2616  CA  SER   250      -3.157   0.336  10.973  1.00 10.00      B   
ATOM   2617  CB  SER   250      -3.358   0.833  12.406  1.00 10.00      B   
ATOM   2618  OG  SER   250      -3.120   2.230  12.492  1.00 10.00      B   
ATOM   2619  HG  SER   250      -2.356   2.388  13.063  1.00 10.00      B   
ATOM   2620  C   SER   250      -3.922  -0.971  10.754  1.00 10.00      B   
ATOM   2621  O   SER   250      -4.954  -0.998  10.078  1.00 10.00      B   
ATOM   2622  N   ILE   251      -3.410  -2.047  11.351  1.00 10.00      B   
ATOM   2623  HN  ILE   251      -2.588  -1.945  11.880  1.00 10.00      B   
ATOM   2624  CA  ILE   251      -4.012  -3.378  11.245  1.00 10.00      B   
ATOM   2625  CB  ILE   251      -3.204  -4.412  12.065  1.00 10.00      B   
ATOM   2626  CG1 ILE   251      -1.758  -4.478  11.560  1.00 10.00      B   
ATOM   2627  CG2 ILE   251      -3.851  -5.790  12.011  1.00 10.00      B   
ATOM   2628  CD1 ILE   251      -0.831  -5.282  12.448  1.00 10.00      B   
ATOM   2629  C   ILE   251      -5.476  -3.378  11.703  1.00 10.00      B   
ATOM   2630  O   ILE   251      -6.284  -4.179  11.227  1.00 10.00      B   
ATOM   2631  N   SER   252      -5.808  -2.462  12.606  1.00 10.00      B   
ATOM   2632  HN  SER   252      -5.123  -1.845  12.932  1.00 10.00      B   
ATOM   2633  CA  SER   252      -7.157  -2.338  13.134  1.00 10.00      B   
ATOM   2634  CB  SER   252      -7.198  -1.161  14.111  1.00 10.00      B   
ATOM   2635  OG  SER   252      -6.020  -0.373  13.985  1.00 10.00      B   
ATOM   2636  HG  SER   252      -5.878   0.126  14.800  1.00 10.00      B   
ATOM   2637  C   SER   252      -8.177  -2.138  12.010  1.00 10.00      B   
ATOM   2638  O   SER   252      -9.250  -2.750  12.009  1.00 10.00      B   
ATOM   2639  N   GLY   253      -7.829  -1.295  11.044  1.00 10.00      B   
ATOM   2640  HN  GLY   253      -6.955  -0.855  11.084  1.00 10.00      B   
ATOM   2641  CA  GLY   253      -8.718  -1.031   9.928  1.00 10.00      B   
ATOM   2642  C   GLY   253      -8.654  -2.133   8.890  1.00 10.00      B   
ATOM   2643  O   GLY   253      -9.635  -2.419   8.204  1.00 10.00      B   
ATOM   2644  N   LEU   254      -7.498  -2.776   8.806  1.00 10.00      B   
ATOM   2645  HN  LEU   254      -6.766  -2.510   9.402  1.00 10.00      B   
ATOM   2646  CA  LEU   254      -7.281  -3.863   7.859  1.00 10.00      B   
ATOM   2647  CB  LEU   254      -5.781  -4.049   7.602  1.00 10.00      B   
ATOM   2648  CG  LEU   254      -5.014  -2.809   7.133  1.00 10.00      B   
ATOM   2649  CD1 LEU   254      -3.516  -3.066   7.160  1.00 10.00      B   
ATOM   2650  CD2 LEU   254      -5.461  -2.396   5.739  1.00 10.00      B   
ATOM   2651  C   LEU   254      -7.883  -5.169   8.380  1.00 10.00      B   
ATOM   2652  O   LEU   254      -7.643  -6.242   7.829  1.00 10.00      B   
ATOM   2653  N   HIS   255      -8.662  -5.069   9.448  1.00 10.00      B   
ATOM   2654  HN  HIS   255      -8.811  -4.185   9.847  1.00 10.00      B   
ATOM   2655  CA  HIS   255      -9.297  -6.233  10.046  1.00 10.00      B   
ATOM   2656  CB  HIS   255      -9.083  -6.233  11.564  1.00 10.00      B   
ATOM   2657  CG  HIS   255      -9.169  -7.588  12.201  1.00 10.00      B   
ATOM   2658  ND1 HIS   255      -8.199  -8.560  12.049  1.00 10.00      B   
ATOM   2659  HD1 HIS   255      -7.368  -8.469  11.530  1.00 10.00      B   
ATOM   2660  CD2 HIS   255     -10.123  -8.136  12.992  1.00 10.00      B   
ATOM   2661  CE1 HIS   255      -8.554  -9.643  12.720  1.00 10.00      B   
ATOM   2662  NE2 HIS   255      -9.716  -9.409  13.296  1.00 10.00      B   
ATOM   2663  HE2 HIS   255     -10.210 -10.050  13.857  1.00 10.00      B   
ATOM   2664  C   HIS   255     -10.786  -6.265   9.720  1.00 10.00      B   
ATOM   2665  O   HIS   255     -11.540  -7.051  10.294  1.00 10.00      B   
ATOM   2666  N   ASN   256     -11.206  -5.409   8.796  1.00 10.00      B   
ATOM   2667  HN  ASN   256     -10.557  -4.807   8.371  1.00 10.00      B   
ATOM   2668  CA  ASN   256     -12.609  -5.345   8.397  1.00 10.00      B   
ATOM   2669  CB  ASN   256     -12.975  -3.945   7.893  1.00 10.00      B   
ATOM   2670  CG  ASN   256     -14.476  -3.740   7.767  1.00 10.00      B   
ATOM   2671  OD1 ASN   256     -15.262  -4.348   8.494  1.00 10.00      B   
ATOM   2672  ND2 ASN   256     -14.885  -2.875   6.849  1.00 10.00      B   
ATOM   2673 HD21 ASN   256     -14.209  -2.417   6.307  1.00 10.00      B   
ATOM   2674 HD22 ASN   256     -15.851  -2.727   6.752  1.00 10.00      B   
ATOM   2675  C   ASN   256     -12.918  -6.391   7.328  1.00 10.00      B   
ATOM   2676  O   ASN   256     -14.022  -6.926   7.265  1.00 10.00      B   
ATOM   2677  N   TYR   257     -11.920  -6.697   6.506  1.00 10.00      B   
ATOM   2678  HN  TYR   257     -11.058  -6.243   6.619  1.00 10.00      B   
ATOM   2679  CA  TYR   257     -12.066  -7.686   5.438  1.00 10.00      B   
ATOM   2680  CB  TYR   257     -11.017  -7.428   4.349  1.00 10.00      B   
ATOM   2681  CG  TYR   257     -11.541  -6.730   3.112  1.00 10.00      B   
ATOM   2682  CD1 TYR   257     -11.141  -5.436   2.796  1.00 10.00      B   
ATOM   2683  CD2 TYR   257     -12.428  -7.368   2.253  1.00 10.00      B   
ATOM   2684  CE1 TYR   257     -11.611  -4.799   1.660  1.00 10.00      B   
ATOM   2685  CE2 TYR   257     -12.903  -6.738   1.117  1.00 10.00      B   
ATOM   2686  CZ  TYR   257     -12.492  -5.456   0.825  1.00 10.00      B   
ATOM   2687  OH  TYR   257     -12.958  -4.830  -0.311  1.00 10.00      B   
ATOM   2688  HH  TYR   257     -13.926  -4.790  -0.283  1.00 10.00      B   
ATOM   2689  C   TYR   257     -11.877  -9.101   5.985  1.00 10.00      B   
ATOM   2690  O   TYR   257     -11.191  -9.921   5.373  1.00 10.00      B   
ATOM   2691  N   VAL   258     -12.488  -9.392   7.128  1.00 10.00      B   
ATOM   2692  HN  VAL   258     -13.049  -8.710   7.563  1.00 10.00      B   
ATOM   2693  CA  VAL   258     -12.354 -10.705   7.748  1.00 10.00      B   
ATOM   2694  CB  VAL   258     -11.677 -10.609   9.138  1.00 10.00      B   
ATOM   2695  CG1 VAL   258     -11.599 -11.972   9.815  1.00 10.00      B   
ATOM   2696  CG2 VAL   258     -10.289  -9.995   9.021  1.00 10.00      B   
ATOM   2697  C   VAL   258     -13.703 -11.415   7.875  1.00 10.00      B   
ATOM   2698  O   VAL   258     -13.833 -12.582   7.511  1.00 10.00      B   
ATOM   2699  N   LYS   259     -14.709 -10.706   8.372  1.00 10.00      B   
ATOM   2700  HN  LYS   259     -14.554  -9.772   8.633  1.00 10.00      B   
ATOM   2701  CA  LYS   259     -16.041 -11.284   8.561  1.00 10.00      B   
ATOM   2702  CB  LYS   259     -16.822 -10.504   9.624  1.00 10.00      B   
ATOM   2703  CG  LYS   259     -16.254 -10.629  11.028  1.00 10.00      B   
ATOM   2704  CD  LYS   259     -17.083  -9.843  12.032  1.00 10.00      B   
ATOM   2705  CE  LYS   259     -16.540  -9.998  13.443  1.00 10.00      B   
ATOM   2706  NZ  LYS   259     -17.353  -9.252  14.440  1.00 10.00      B   
ATOM   2707  HZ1 LYS   259     -17.377  -8.239  14.201  1.00 10.00      B   
ATOM   2708  HZ2 LYS   259     -16.944  -9.361  15.389  1.00 10.00      B   
ATOM   2709  HZ3 LYS   259     -18.328  -9.618  14.451  1.00 10.00      B   
ATOM   2710  C   LYS   259     -16.847 -11.360   7.262  1.00 10.00      B   
ATOM   2711  O   LYS   259     -18.056 -11.602   7.285  1.00 10.00      B   
ATOM   2712  N   TYR   260     -16.182 -11.161   6.133  1.00 10.00      B   
ATOM   2713  HN  TYR   260     -15.218 -10.998   6.170  1.00 10.00      B   
ATOM   2714  CA  TYR   260     -16.851 -11.207   4.838  1.00 10.00      B   
ATOM   2715  CB  TYR   260     -16.802  -9.838   4.146  1.00 10.00      B   
ATOM   2716  CG  TYR   260     -17.319  -8.700   5.003  1.00 10.00      B   
ATOM   2717  CD1 TYR   260     -16.578  -7.536   5.170  1.00 10.00      B   
ATOM   2718  CD2 TYR   260     -18.543  -8.792   5.649  1.00 10.00      B   
ATOM   2719  CE1 TYR   260     -17.044  -6.500   5.957  1.00 10.00      B   
ATOM   2720  CE2 TYR   260     -19.017  -7.762   6.435  1.00 10.00      B   
ATOM   2721  CZ  TYR   260     -18.266  -6.619   6.587  1.00 10.00      B   
ATOM   2722  OH  TYR   260     -18.738  -5.594   7.374  1.00 10.00      B   
ATOM   2723  HH  TYR   260     -18.496  -4.748   6.981  1.00 10.00      B   
ATOM   2724  C   TYR   260     -16.244 -12.286   3.949  1.00 10.00      B   
ATOM   2725  O   TYR   260     -15.782 -13.324   4.437  1.00 10.00      B   
ATOM   2726  N   ALA   268      -9.019 -12.594   1.872  1.00 10.00      B   
ATOM   2727  HN  ALA   268      -8.288 -12.253   2.434  1.00 10.00      B   
ATOM   2728  CA  ALA   268      -8.834 -12.628   0.426  1.00 10.00      B   
ATOM   2729  CB  ALA   268      -9.681 -11.557  -0.241  1.00 10.00      B   
ATOM   2730  C   ALA   268      -7.362 -12.456   0.065  1.00 10.00      B   
ATOM   2731  O   ALA   268      -6.628 -11.724   0.740  1.00 10.00      B   
ATOM   2732  N   GLY   269      -6.941 -13.132  -0.999  1.00 10.00      B   
ATOM   2733  HN  GLY   269      -7.583 -13.691  -1.491  1.00 10.00      B   
ATOM   2734  CA  GLY   269      -5.561 -13.068  -1.445  1.00 10.00      B   
ATOM   2735  C   GLY   269      -5.212 -11.761  -2.131  1.00 10.00      B   
ATOM   2736  O   GLY   269      -4.924 -11.735  -3.331  1.00 10.00      B   
ATOM   2737  N   ARG   270      -5.248 -10.679  -1.370  1.00 10.00      B   
ATOM   2738  HN  ARG   270      -5.511 -10.773  -0.427  1.00 10.00      B   
ATOM   2739  CA  ARG   270      -4.921  -9.360  -1.883  1.00 10.00      B   
ATOM   2740  CB  ARG   270      -6.084  -8.797  -2.701  1.00 10.00      B   
ATOM   2741  CG  ARG   270      -5.657  -7.909  -3.859  1.00 10.00      B   
ATOM   2742  CD  ARG   270      -4.803  -8.678  -4.856  1.00 10.00      B   
ATOM   2743  NE  ARG   270      -3.373  -8.500  -4.606  1.00 10.00      B   
ATOM   2744  HE  ARG   270      -3.083  -7.623  -4.256  1.00 10.00      B   
ATOM   2745  CZ  ARG   270      -2.448  -9.443  -4.806  1.00 10.00      B   
ATOM   2746  NH1 ARG   270      -2.794 -10.649  -5.251  1.00 10.00      B   
ATOM   2747 HH11 ARG   270      -2.060 -11.383  -5.405  1.00 10.00      B   
ATOM   2748 HH12 ARG   270      -3.794 -10.872  -5.441  1.00 10.00      B   
ATOM   2749  NH2 ARG   270      -1.175  -9.171  -4.559  1.00 10.00      B   
ATOM   2750 HH21 ARG   270      -0.900  -8.226  -4.206  1.00 10.00      B   
ATOM   2751 HH22 ARG   270      -0.439  -9.898  -4.718  1.00 10.00      B   
ATOM   2752  C   ARG   270      -4.578  -8.427  -0.730  1.00 10.00      B   
ATOM   2753  O   ARG   270      -3.434  -8.008  -0.576  1.00 10.00      B   
ATOM   2754  N   TYR   271      -5.576  -8.125   0.092  1.00 10.00      B   
ATOM   2755  HN  TYR   271      -6.473  -8.490  -0.088  1.00 10.00      B   
ATOM   2756  CA  TYR   271      -5.384  -7.250   1.243  1.00 10.00      B   
ATOM   2757  CB  TYR   271      -6.731  -6.897   1.877  1.00 10.00      B   
ATOM   2758  CG  TYR   271      -7.174  -5.469   1.642  1.00 10.00      B   
ATOM   2759  CD1 TYR   271      -7.658  -5.058   0.405  1.00 10.00      B   
ATOM   2760  CD2 TYR   271      -7.116  -4.529   2.664  1.00 10.00      B   
ATOM   2761  CE1 TYR   271      -8.069  -3.754   0.194  1.00 10.00      B   
ATOM   2762  CE2 TYR   271      -7.524  -3.226   2.462  1.00 10.00      B   
ATOM   2763  CZ  TYR   271      -8.000  -2.843   1.228  1.00 10.00      B   
ATOM   2764  OH  TYR   271      -8.410  -1.542   1.030  1.00 10.00      B   
ATOM   2765  HH  TYR   271      -9.162  -1.527   0.426  1.00 10.00      B   
ATOM   2766  C   TYR   271      -4.473  -7.906   2.278  1.00 10.00      B   
ATOM   2767  O   TYR   271      -3.758  -7.226   3.013  1.00 10.00      B   
ATOM   2768  N   GLN   272      -4.497  -9.235   2.320  1.00 10.00      B   
ATOM   2769  HN  GLN   272      -5.080  -9.721   1.702  1.00 10.00      B   
ATOM   2770  CA  GLN   272      -3.676  -9.987   3.260  1.00 10.00      B   
ATOM   2771  CB  GLN   272      -4.102 -11.457   3.297  1.00 10.00      B   
ATOM   2772  CG  GLN   272      -5.458 -11.690   3.943  1.00 10.00      B   
ATOM   2773  CD  GLN   272      -5.951 -13.115   3.792  1.00 10.00      B   
ATOM   2774  OE1 GLN   272      -5.628 -13.800   2.825  1.00 10.00      B   
ATOM   2775  NE2 GLN   272      -6.744 -13.569   4.749  1.00 10.00      B   
ATOM   2776 HE21 GLN   272      -6.962 -12.967   5.496  1.00 10.00      B   
ATOM   2777 HE22 GLN   272      -7.095 -14.481   4.670  1.00 10.00      B   
ATOM   2778  C   GLN   272      -2.193  -9.867   2.922  1.00 10.00      B   
ATOM   2779  O   GLN   272      -1.350  -9.825   3.816  1.00 10.00      B   
ATOM   2780  N   LEU   273      -1.880  -9.796   1.631  1.00 10.00      B   
ATOM   2781  HN  LEU   273      -2.593  -9.826   0.963  1.00 10.00      B   
ATOM   2782  CA  LEU   273      -0.492  -9.674   1.190  1.00 10.00      B   
ATOM   2783  CB  LEU   273      -0.369  -9.851  -0.327  1.00 10.00      B   
ATOM   2784  CG  LEU   273       1.056 -10.020  -0.864  1.00 10.00      B   
ATOM   2785  CD1 LEU   273       1.556 -11.437  -0.637  1.00 10.00      B   
ATOM   2786  CD2 LEU   273       1.138  -9.647  -2.335  1.00 10.00      B   
ATOM   2787  C   LEU   273       0.080  -8.322   1.601  1.00 10.00      B   
ATOM   2788  O   LEU   273       1.236  -8.225   2.012  1.00 10.00      B   
ATOM   2789  N   ASN   274      -0.750  -7.287   1.496  1.00 10.00      B   
ATOM   2790  HN  ASN   274      -1.656  -7.440   1.157  1.00 10.00      B   
ATOM   2791  CA  ASN   274      -0.352  -5.928   1.863  1.00 10.00      B   
ATOM   2792  CB  ASN   274      -1.516  -4.953   1.664  1.00 10.00      B   
ATOM   2793  CG  ASN   274      -1.524  -4.291   0.301  1.00 10.00      B   
ATOM   2794  OD1 ASN   274      -1.222  -4.918  -0.715  1.00 10.00      B   
ATOM   2795  ND2 ASN   274      -1.868  -3.013   0.274  1.00 10.00      B   
ATOM   2796 HD21 ASN   274      -2.094  -2.577   1.122  1.00 10.00      B   
ATOM   2797 HD22 ASN   274      -1.885  -2.554  -0.595  1.00 10.00      B   
ATOM   2798  C   ASN   274       0.101  -5.882   3.315  1.00 10.00      B   
ATOM   2799  O   ASN   274       1.093  -5.231   3.649  1.00 10.00      B   
ATOM   2800  N   MET   275      -0.625  -6.602   4.167  1.00 10.00      B   
ATOM   2801  HN  MET   275      -1.392  -7.111   3.824  1.00 10.00      B   
ATOM   2802  CA  MET   275      -0.313  -6.660   5.591  1.00 10.00      B   
ATOM   2803  CB  MET   275      -1.335  -7.521   6.337  1.00 10.00      B   
ATOM   2804  CG  MET   275      -2.674  -6.845   6.578  1.00 10.00      B   
ATOM   2805  SD  MET   275      -3.771  -7.839   7.613  1.00 10.00      B   
ATOM   2806  CE  MET   275      -2.782  -7.983   9.101  1.00 10.00      B   
ATOM   2807  C   MET   275       1.083  -7.216   5.819  1.00 10.00      B   
ATOM   2808  O   MET   275       1.766  -6.838   6.774  1.00 10.00      B   
ATOM   2809  N   TRP   276       1.503  -8.110   4.935  1.00 10.00      B   
ATOM   2810  HN  TRP   276       0.915  -8.359   4.189  1.00 10.00      B   
ATOM   2811  CA  TRP   276       2.814  -8.720   5.039  1.00 10.00      B   
ATOM   2812  CB  TRP   276       2.887 -10.027   4.247  1.00 10.00      B   
ATOM   2813  CG  TRP   276       2.178 -11.168   4.915  1.00 10.00      B   
ATOM   2814  CD1 TRP   276       1.098 -11.853   4.439  1.00 10.00      B   
ATOM   2815  CD2 TRP   276       2.501 -11.757   6.183  1.00 10.00      B   
ATOM   2816  NE1 TRP   276       0.723 -12.828   5.333  1.00 10.00      B   
ATOM   2817  HE1 TRP   276      -0.030 -13.452   5.217  1.00 10.00      B   
ATOM   2818  CE2 TRP   276       1.570 -12.790   6.413  1.00 10.00      B   
ATOM   2819  CE3 TRP   276       3.484 -11.510   7.149  1.00 10.00      B   
ATOM   2820  CZ2 TRP   276       1.597 -13.574   7.564  1.00 10.00      B   
ATOM   2821  CZ3 TRP   276       3.508 -12.288   8.289  1.00 10.00      B   
ATOM   2822  CH2 TRP   276       2.571 -13.308   8.488  1.00 10.00      B   
ATOM   2823  C   TRP   276       3.920  -7.755   4.623  1.00 10.00      B   
ATOM   2824  O   TRP   276       4.885  -7.566   5.358  1.00 10.00      B   
ATOM   2825  N   SER   277       3.771  -7.125   3.462  1.00 10.00      B   
ATOM   2826  HN  SER   277       2.967  -7.292   2.917  1.00 10.00      B   
ATOM   2827  CA  SER   277       4.775  -6.180   2.978  1.00 10.00      B   
ATOM   2828  CB  SER   277       4.398  -5.673   1.588  1.00 10.00      B   
ATOM   2829  OG  SER   277       3.326  -6.430   1.050  1.00 10.00      B   
ATOM   2830  HG  SER   277       3.651  -7.300   0.784  1.00 10.00      B   
ATOM   2831  C   SER   277       4.922  -5.007   3.946  1.00 10.00      B   
ATOM   2832  O   SER   277       5.994  -4.408   4.061  1.00 10.00      B   
ATOM   2833  N   LYS   278       3.833  -4.709   4.649  1.00 10.00      B   
ATOM   2834  HN  LYS   278       3.014  -5.231   4.494  1.00 10.00      B   
ATOM   2835  CA  LYS   278       3.795  -3.626   5.623  1.00 10.00      B   
ATOM   2836  CB  LYS   278       2.376  -3.510   6.199  1.00 10.00      B   
ATOM   2837  CG  LYS   278       2.117  -2.283   7.057  1.00 10.00      B   
ATOM   2838  CD  LYS   278       0.752  -2.371   7.725  1.00 10.00      B   
ATOM   2839  CE  LYS   278       0.551  -1.262   8.744  1.00 10.00      B   
ATOM   2840  NZ  LYS   278       0.211   0.036   8.102  1.00 10.00      B   
ATOM   2841  HZ1 LYS   278       0.800   0.800   8.505  1.00 10.00      B   
ATOM   2842  HZ2 LYS   278      -0.793   0.263   8.261  1.00 10.00      B   
ATOM   2843  HZ3 LYS   278       0.380  -0.013   7.072  1.00 10.00      B   
ATOM   2844  C   LYS   278       4.807  -3.858   6.749  1.00 10.00      B   
ATOM   2845  O   LYS   278       5.288  -2.909   7.367  1.00 10.00      B   
ATOM   2846  N   ILE   279       5.128  -5.120   7.019  1.00 10.00      B   
ATOM   2847  HN  ILE   279       4.713  -5.846   6.500  1.00 10.00      B   
ATOM   2848  CA  ILE   279       6.083  -5.452   8.072  1.00 10.00      B   
ATOM   2849  CB  ILE   279       5.450  -6.332   9.172  1.00 10.00      B   
ATOM   2850  CG1 ILE   279       4.811  -7.585   8.564  1.00 10.00      B   
ATOM   2851  CG2 ILE   279       4.429  -5.535   9.973  1.00 10.00      B   
ATOM   2852  CD1 ILE   279       4.351  -8.600   9.588  1.00 10.00      B   
ATOM   2853  C   ILE   279       7.323  -6.147   7.507  1.00 10.00      B   
ATOM   2854  O   ILE   279       8.242  -6.500   8.244  1.00 10.00      B   
ATOM   2855  N   PHE   280       7.353  -6.322   6.192  1.00 10.00      B   
ATOM   2856  HN  PHE   280       6.604  -5.998   5.650  1.00 10.00      B   
ATOM   2857  CA  PHE   280       8.476  -6.983   5.535  1.00 10.00      B   
ATOM   2858  CB  PHE   280       8.022  -7.708   4.264  1.00 10.00      B   
ATOM   2859  CG  PHE   280       7.991  -9.202   4.407  1.00 10.00      B   
ATOM   2860  CD1 PHE   280       6.876  -9.839   4.926  1.00 10.00      B   
ATOM   2861  CD2 PHE   280       9.078  -9.971   4.029  1.00 10.00      B   
ATOM   2862  CE1 PHE   280       6.846 -11.211   5.065  1.00 10.00      B   
ATOM   2863  CE2 PHE   280       9.054 -11.345   4.164  1.00 10.00      B   
ATOM   2864  CZ  PHE   280       7.936 -11.965   4.685  1.00 10.00      B   
ATOM   2865  C   PHE   280       9.599  -6.003   5.214  1.00 10.00      B   
ATOM   2866  O   PHE   280      10.738  -6.409   4.978  1.00 10.00      B   
ATOM   2867  N   GLN   281       9.277  -4.713   5.222  1.00 10.00      B   
ATOM   2868  HN  GLN   281       8.355  -4.455   5.426  1.00 10.00      B   
ATOM   2869  CA  GLN   281      10.262  -3.671   4.929  1.00 10.00      B   
ATOM   2870  CB  GLN   281       9.625  -2.278   4.887  1.00 10.00      B   
ATOM   2871  CG  GLN   281      10.588  -1.146   4.548  1.00 10.00      B   
ATOM   2872  CD  GLN   281      11.126  -1.216   3.128  1.00 10.00      B   
ATOM   2873  OE1 GLN   281      11.306  -2.294   2.564  1.00 10.00      B   
ATOM   2874  NE2 GLN   281      11.376  -0.059   2.533  1.00 10.00      B   
ATOM   2875 HE21 GLN   281      11.199   0.771   3.034  1.00 10.00      B   
ATOM   2876 HE22 GLN   281      11.730  -0.077   1.623  1.00 10.00      B   
ATOM   2877  C   GLN   281      11.473  -3.716   5.873  1.00 10.00      B   
ATOM   2878  O   GLN   281      12.609  -3.790   5.402  1.00 10.00      B   
ATOM   2879  N   PRO   282      11.263  -3.687   7.215  1.00 10.00      B   
ATOM   2880  CA  PRO   282      12.369  -3.740   8.189  1.00 10.00      B   
ATOM   2881  CB  PRO   282      11.652  -3.907   9.529  1.00 10.00      B   
ATOM   2882  CG  PRO   282      10.321  -3.277   9.317  1.00 10.00      B   
ATOM   2883  CD  PRO   282       9.953  -3.576   7.893  1.00 10.00      B   
ATOM   2884  C   PRO   282      13.297  -4.930   7.947  1.00 10.00      B   
ATOM   2885  O   PRO   282      14.494  -4.870   8.235  1.00 10.00      B   
ATOM   2886  N   LEU   283      12.736  -6.012   7.425  1.00 10.00      B   
ATOM   2887  HN  LEU   283      11.778  -5.999   7.221  1.00 10.00      B   
ATOM   2888  CA  LEU   283      13.507  -7.211   7.137  1.00 10.00      B   
ATOM   2889  CB  LEU   283      12.577  -8.419   6.994  1.00 10.00      B   
ATOM   2890  CG  LEU   283      11.539  -8.614   8.104  1.00 10.00      B   
ATOM   2891  CD1 LEU   283      10.603  -9.761   7.763  1.00 10.00      B   
ATOM   2892  CD2 LEU   283      12.214  -8.851   9.447  1.00 10.00      B   
ATOM   2893  C   LEU   283      14.305  -7.014   5.855  1.00 10.00      B   
ATOM   2894  O   LEU   283      15.506  -7.276   5.809  1.00 10.00      B   
ATOM   2895  N   SER   284      13.623  -6.525   4.827  1.00 10.00      B   
ATOM   2896  HN  SER   284      12.667  -6.330   4.942  1.00 10.00      B   
ATOM   2897  CA  SER   284      14.238  -6.274   3.529  1.00 10.00      B   
ATOM   2898  CB  SER   284      13.191  -5.735   2.550  1.00 10.00      B   
ATOM   2899  OG  SER   284      12.043  -6.570   2.525  1.00 10.00      B   
ATOM   2900  HG  SER   284      11.411  -6.270   3.192  1.00 10.00      B   
ATOM   2901  C   SER   284      15.418  -5.307   3.639  1.00 10.00      B   
ATOM   2902  O   SER   284      16.456  -5.510   3.007  1.00 10.00      B   
ATOM   2903  N   VAL   285      15.257  -4.266   4.454  1.00 10.00      B   
ATOM   2904  HN  VAL   285      14.403  -4.160   4.929  1.00 10.00      B   
ATOM   2905  CA  VAL   285      16.309  -3.270   4.649  1.00 10.00      B   
ATOM   2906  CB  VAL   285      15.855  -2.141   5.605  1.00 10.00      B   
ATOM   2907  CG1 VAL   285      17.001  -1.186   5.920  1.00 10.00      B   
ATOM   2908  CG2 VAL   285      14.679  -1.381   5.012  1.00 10.00      B   
ATOM   2909  C   VAL   285      17.590  -3.916   5.181  1.00 10.00      B   
ATOM   2910  O   VAL   285      18.691  -3.625   4.704  1.00 10.00      B   
ATOM   2911  N   ALA   286      17.431  -4.812   6.154  1.00 10.00      B   
ATOM   2912  HN  ALA   286      16.527  -5.016   6.474  1.00 10.00      B   
ATOM   2913  CA  ALA   286      18.565  -5.502   6.752  1.00 10.00      B   
ATOM   2914  CB  ALA   286      18.133  -6.254   8.004  1.00 10.00      B   
ATOM   2915  C   ALA   286      19.222  -6.446   5.750  1.00 10.00      B   
ATOM   2916  O   ALA   286      20.451  -6.514   5.662  1.00 10.00      B   
ATOM   2917  N   VAL   287      18.397  -7.167   4.991  1.00 10.00      B   
ATOM   2918  HN  VAL   287      17.425  -7.070   5.114  1.00 10.00      B   
ATOM   2919  CA  VAL   287      18.897  -8.102   3.985  1.00 10.00      B   
ATOM   2920  CB  VAL   287      17.749  -8.922   3.352  1.00 10.00      B   
ATOM   2921  CG1 VAL   287      18.274  -9.851   2.266  1.00 10.00      B   
ATOM   2922  CG2 VAL   287      17.012  -9.717   4.418  1.00 10.00      B   
ATOM   2923  C   VAL   287      19.656  -7.354   2.891  1.00 10.00      B   
ATOM   2924  O   VAL   287      20.702  -7.806   2.421  1.00 10.00      B   
ATOM   2925  N   MET   288      19.123  -6.200   2.509  1.00 10.00      B   
ATOM   2926  HN  MET   288      18.282  -5.903   2.930  1.00 10.00      B   
ATOM   2927  CA  MET   288      19.732  -5.364   1.479  1.00 10.00      B   
ATOM   2928  CB  MET   288      18.910  -4.087   1.297  1.00 10.00      B   
ATOM   2929  CG  MET   288      19.035  -3.448  -0.074  1.00 10.00      B   
ATOM   2930  SD  MET   288      17.881  -4.152  -1.269  1.00 10.00      B   
ATOM   2931  CE  MET   288      16.330  -3.947  -0.391  1.00 10.00      B   
ATOM   2932  C   MET   288      21.163  -4.999   1.861  1.00 10.00      B   
ATOM   2933  O   MET   288      22.076  -5.058   1.036  1.00 10.00      B   
ATOM   2934  N   MET   289      21.350  -4.629   3.125  1.00 10.00      B   
ATOM   2935  HN  MET   289      20.578  -4.599   3.732  1.00 10.00      B   
ATOM   2936  CA  MET   289      22.666  -4.259   3.631  1.00 10.00      B   
ATOM   2937  CB  MET   289      22.557  -3.711   5.055  1.00 10.00      B   
ATOM   2938  CG  MET   289      21.769  -2.417   5.155  1.00 10.00      B   
ATOM   2939  SD  MET   289      21.796  -1.698   6.808  1.00 10.00      B   
ATOM   2940  CE  MET   289      23.514  -1.213   6.939  1.00 10.00      B   
ATOM   2941  C   MET   289      23.612  -5.451   3.602  1.00 10.00      B   
ATOM   2942  O   MET   289      24.801  -5.308   3.306  1.00 10.00      B   
ATOM   2943  N   LEU   290      23.075  -6.627   3.908  1.00 10.00      B   
ATOM   2944  HN  LEU   290      22.121  -6.670   4.136  1.00 10.00      B   
ATOM   2945  CA  LEU   290      23.860  -7.854   3.916  1.00 10.00      B   
ATOM   2946  CB  LEU   290      23.039  -9.018   4.484  1.00 10.00      B   
ATOM   2947  CG  LEU   290      22.806  -9.014   5.999  1.00 10.00      B   
ATOM   2948  CD1 LEU   290      21.831 -10.113   6.392  1.00 10.00      B   
ATOM   2949  CD2 LEU   290      24.123  -9.179   6.743  1.00 10.00      B   
ATOM   2950  C   LEU   290      24.344  -8.189   2.511  1.00 10.00      B   
ATOM   2951  O   LEU   290      25.505  -8.546   2.315  1.00 10.00      B   
ATOM   2952  N   MET   291      23.449  -8.053   1.539  1.00 10.00      B   
ATOM   2953  HN  MET   291      22.541  -7.754   1.767  1.00 10.00      B   
ATOM   2954  CA  MET   291      23.776  -8.333   0.144  1.00 10.00      B   
ATOM   2955  CB  MET   291      22.534  -8.191  -0.739  1.00 10.00      B   
ATOM   2956  CG  MET   291      22.739  -8.593  -2.195  1.00 10.00      B   
ATOM   2957  SD  MET   291      22.764 -10.384  -2.445  1.00 10.00      B   
ATOM   2958  CE  MET   291      24.518 -10.729  -2.326  1.00 10.00      B   
ATOM   2959  C   MET   291      24.876  -7.399  -0.338  1.00 10.00      B   
ATOM   2960  O   MET   291      25.822  -7.830  -1.001  1.00 10.00      B   
ATOM   2961  N   ALA   292      24.759  -6.125   0.023  1.00 10.00      B   
ATOM   2962  HN  ALA   292      23.981  -5.851   0.557  1.00 10.00      B   
ATOM   2963  CA  ALA   292      25.749  -5.124  -0.359  1.00 10.00      B   
ATOM   2964  CB  ALA   292      25.270  -3.731   0.018  1.00 10.00      B   
ATOM   2965  C   ALA   292      27.099  -5.421   0.290  1.00 10.00      B   
ATOM   2966  O   ALA   292      28.152  -5.254  -0.328  1.00 10.00      B   
ATOM   2967  N   LEU   293      27.058  -5.881   1.535  1.00 10.00      B   
ATOM   2968  HN  LEU   293      26.186  -5.994   1.972  1.00 10.00      B   
ATOM   2969  CA  LEU   293      28.271  -6.213   2.272  1.00 10.00      B   
ATOM   2970  CB  LEU   293      27.933  -6.609   3.711  1.00 10.00      B   
ATOM   2971  CG  LEU   293      29.116  -6.729   4.674  1.00 10.00      B   
ATOM   2972  CD1 LEU   293      29.727  -5.364   4.958  1.00 10.00      B   
ATOM   2973  CD2 LEU   293      28.690  -7.413   5.964  1.00 10.00      B   
ATOM   2974  C   LEU   293      29.036  -7.334   1.575  1.00 10.00      B   
ATOM   2975  O   LEU   293      30.260  -7.290   1.463  1.00 10.00      B   
ATOM   2976  N   SER   294      28.306  -8.330   1.087  1.00 10.00      B   
ATOM   2977  HN  SER   294      27.332  -8.316   1.208  1.00 10.00      B   
ATOM   2978  CA  SER   294      28.917  -9.453   0.392  1.00 10.00      B   
ATOM   2979  CB  SER   294      27.934 -10.618   0.291  1.00 10.00      B   
ATOM   2980  OG  SER   294      26.590 -10.160   0.302  1.00 10.00      B   
ATOM   2981  HG  SER   294      26.498  -9.417  -0.310  1.00 10.00      B   
ATOM   2982  C   SER   294      29.420  -9.045  -0.991  1.00 10.00      B   
ATOM   2983  O   SER   294      30.180  -9.772  -1.625  1.00 10.00      B   
ATOM   2984  N   PHE   295      28.996  -7.876  -1.453  1.00 10.00      B   
ATOM   2985  HN  PHE   295      28.391  -7.331  -0.901  1.00 10.00      B   
ATOM   2986  CA  PHE   295      29.417  -7.382  -2.753  1.00 10.00      B   
ATOM   2987  CB  PHE   295      28.413  -6.380  -3.322  1.00 10.00      B   
ATOM   2988  CG  PHE   295      27.287  -7.010  -4.093  1.00 10.00      B   
ATOM   2989  CD1 PHE   295      26.186  -6.260  -4.469  1.00 10.00      B   
ATOM   2990  CD2 PHE   295      27.331  -8.351  -4.444  1.00 10.00      B   
ATOM   2991  CE1 PHE   295      25.151  -6.835  -5.180  1.00 10.00      B   
ATOM   2992  CE2 PHE   295      26.299  -8.932  -5.153  1.00 10.00      B   
ATOM   2993  CZ  PHE   295      25.207  -8.171  -5.522  1.00 10.00      B   
ATOM   2994  C   PHE   295      30.803  -6.759  -2.671  1.00 10.00      B   
ATOM   2995  O   PHE   295      31.691  -7.100  -3.458  1.00 10.00      B   
ATOM   2996  N   ILE   296      30.994  -5.861  -1.705  1.00 10.00      B   
ATOM   2997  HN  ILE   296      30.249  -5.635  -1.104  1.00 10.00      B   
ATOM   2998  CA  ILE   296      32.283  -5.201  -1.522  1.00 10.00      B   
ATOM   2999  CB  ILE   296      32.220  -4.048  -0.495  1.00 10.00      B   
ATOM   3000  CG1 ILE   296      31.683  -4.538   0.853  1.00 10.00      B   
ATOM   3001  CG2 ILE   296      31.372  -2.901  -1.030  1.00 10.00      B   
ATOM   3002  CD1 ILE   296      31.917  -3.572   1.995  1.00 10.00      B   
ATOM   3003  C   ILE   296      33.349  -6.211  -1.108  1.00 10.00      B   
ATOM   3004  O   ILE   296      34.539  -6.014  -1.354  1.00 10.00      B   
ATOM   3005  N   PHE   297      32.909  -7.301  -0.493  1.00 10.00      B   
ATOM   3006  HN  PHE   297      31.949  -7.397  -0.324  1.00 10.00      B   
ATOM   3007  CA  PHE   297      33.809  -8.358  -0.059  1.00 10.00      B   
ATOM   3008  CB  PHE   297      33.502  -8.770   1.386  1.00 10.00      B   
ATOM   3009  CG  PHE   297      33.948  -7.778   2.424  1.00 10.00      B   
ATOM   3010  CD1 PHE   297      33.029  -7.193   3.279  1.00 10.00      B   
ATOM   3011  CD2 PHE   297      35.285  -7.434   2.546  1.00 10.00      B   
ATOM   3012  CE1 PHE   297      33.432  -6.284   4.236  1.00 10.00      B   
ATOM   3013  CE2 PHE   297      35.697  -6.524   3.502  1.00 10.00      B   
ATOM   3014  CZ  PHE   297      34.767  -5.948   4.349  1.00 10.00      B   
ATOM   3015  C   PHE   297      33.670  -9.568  -0.974  1.00 10.00      B   
ATOM   3016  O   PHE   297      34.042 -10.681  -0.608  1.00 10.00      B   
ATOM   3017  N   GLY   298      33.138  -9.343  -2.170  1.00 10.00      B   
ATOM   3018  HN  GLY   298      32.872  -8.432  -2.418  1.00 10.00      B   
ATOM   3019  CA  GLY   298      32.946 -10.431  -3.105  1.00 10.00      B   
ATOM   3020  C   GLY   298      33.332 -10.085  -4.532  1.00 10.00      B   
ATOM   3021  O   GLY   298      34.514  -9.922  -4.832  1.00 10.00      B   
ATOM   3022  N   PRO   299      32.345  -9.954  -5.434  1.00 10.00      B   
ATOM   3023  CA  PRO   299      32.587  -9.660  -6.854  1.00 10.00      B   
ATOM   3024  CB  PRO   299      31.221  -9.892  -7.504  1.00 10.00      B   
ATOM   3025  CG  PRO   299      30.241  -9.642  -6.410  1.00 10.00      B   
ATOM   3026  CD  PRO   299      30.906 -10.099  -5.141  1.00 10.00      B   
ATOM   3027  C   PRO   299      33.079  -8.241  -7.140  1.00 10.00      B   
ATOM   3028  O   PRO   299      33.593  -7.974  -8.227  1.00 10.00      B   
ATOM   3029  N   LEU   300      32.918  -7.334  -6.184  1.00 10.00      B   
ATOM   3030  HN  LEU   300      32.504  -7.596  -5.334  1.00 10.00      B   
ATOM   3031  CA  LEU   300      33.359  -5.956  -6.375  1.00 10.00      B   
ATOM   3032  CB  LEU   300      32.448  -4.973  -5.633  1.00 10.00      B   
ATOM   3033  CG  LEU   300      30.956  -5.025  -5.976  1.00 10.00      B   
ATOM   3034  CD1 LEU   300      30.216  -3.903  -5.270  1.00 10.00      B   
ATOM   3035  CD2 LEU   300      30.735  -4.949  -7.480  1.00 10.00      B   
ATOM   3036  C   LEU   300      34.818  -5.788  -5.947  1.00 10.00      B   
ATOM   3037  O   LEU   300      35.710  -6.405  -6.532  1.00 10.00      B   
ATOM   3038  N   ARG   301      35.053  -4.952  -4.935  1.00 10.00      B   
ATOM   3039  HN  ARG   301      34.297  -4.476  -4.529  1.00 10.00      B   
ATOM   3040  CA  ARG   301      36.398  -4.708  -4.409  1.00 10.00      B   
ATOM   3041  CB  ARG   301      37.062  -6.012  -3.939  1.00 10.00      B   
ATOM   3042  CG  ARG   301      38.510  -5.864  -3.494  1.00 10.00      B   
ATOM   3043  CD  ARG   301      39.250  -7.185  -3.601  1.00 10.00      B   
ATOM   3044  NE  ARG   301      40.678  -7.044  -3.329  1.00 10.00      B   
ATOM   3045  HE  ARG   301      40.958  -6.269  -2.785  1.00 10.00      B   
ATOM   3046  CZ  ARG   301      41.609  -7.884  -3.776  1.00 10.00      B   
ATOM   3047  NH1 ARG   301      41.268  -8.928  -4.522  1.00 10.00      B   
ATOM   3048 HH11 ARG   301      40.268  -9.094  -4.766  1.00 10.00      B   
ATOM   3049 HH12 ARG   301      41.999  -9.587  -4.873  1.00 10.00      B   
ATOM   3050  NH2 ARG   301      42.886  -7.674  -3.486  1.00 10.00      B   
ATOM   3051 HH21 ARG   301      43.616  -8.332  -3.836  1.00 10.00      B   
ATOM   3052 HH22 ARG   301      43.167  -6.850  -2.913  1.00 10.00      B   
ATOM   3053  C   ARG   301      37.299  -3.953  -5.393  1.00 10.00      B   
ATOM   3054  O   ARG   301      37.467  -2.737  -5.287  1.00 10.00      B   
ATOM   3055  N   SER   302      37.853  -4.676  -6.359  1.00 10.00      B   
ATOM   3056  HN  SER   302      37.643  -5.633  -6.421  1.00 10.00      B   
ATOM   3057  CA  SER   302      38.763  -4.092  -7.334  1.00 10.00      B   
ATOM   3058  CB  SER   302      39.527  -5.202  -8.051  1.00 10.00      B   
ATOM   3059  OG  SER   302      39.955  -6.184  -7.121  1.00 10.00      B   
ATOM   3060  HG  SER   302      40.495  -5.760  -6.438  1.00 10.00      B   
ATOM   3061  C   SER   302      38.050  -3.194  -8.338  1.00 10.00      B   
ATOM   3062  O   SER   302      38.642  -2.248  -8.858  1.00 10.00      B   
ATOM   3063  N   VAL   303      36.785  -3.487  -8.609  1.00 10.00      B   
ATOM   3064  HN  VAL   303      36.361  -4.248  -8.160  1.00 10.00      B   
ATOM   3065  CA  VAL   303      36.012  -2.697  -9.561  1.00 10.00      B   
ATOM   3066  CB  VAL   303      34.639  -3.333  -9.882  1.00 10.00      B   
ATOM   3067  CG1 VAL   303      34.812  -4.743 -10.428  1.00 10.00      B   
ATOM   3068  CG2 VAL   303      33.729  -3.329  -8.664  1.00 10.00      B   
ATOM   3069  C   VAL   303      35.835  -1.259  -9.072  1.00 10.00      B   
ATOM   3070  O   VAL   303      35.580  -1.023  -7.888  1.00 10.00      B   
ATOM   3071  N   PRO   304      35.995  -0.282  -9.977  1.00 10.00      B   
ATOM   3072  CA  PRO   304      35.860   1.142  -9.648  1.00 10.00      B   
ATOM   3073  CB  PRO   304      36.296   1.852 -10.934  1.00 10.00      B   
ATOM   3074  CG  PRO   304      36.073   0.852 -12.014  1.00 10.00      B   
ATOM   3075  CD  PRO   304      36.337  -0.489 -11.393  1.00 10.00      B   
ATOM   3076  C   PRO   304      34.423   1.521  -9.299  1.00 10.00      B   
ATOM   3077  O   PRO   304      33.498   0.716  -9.448  1.00 10.00      B   
ATOM   3078  N   MET   305      34.242   2.760  -8.851  1.00 10.00      B   
ATOM   3079  HN  MET   305      35.023   3.354  -8.774  1.00 10.00      B   
ATOM   3080  CA  MET   305      32.927   3.267  -8.463  1.00 10.00      B   
ATOM   3081  CB  MET   305      33.022   4.712  -7.968  1.00 10.00      B   
ATOM   3082  CG  MET   305      31.712   5.271  -7.431  1.00 10.00      B   
ATOM   3083  SD  MET   305      31.943   6.738  -6.404  1.00 10.00      B   
ATOM   3084  CE  MET   305      32.634   7.880  -7.600  1.00 10.00      B   
ATOM   3085  C   MET   305      31.915   3.154  -9.598  1.00 10.00      B   
ATOM   3086  O   MET   305      30.732   2.922  -9.356  1.00 10.00      B   
ATOM   3087  N   GLY   306      32.393   3.300 -10.830  1.00 10.00      B   
ATOM   3088  HN  GLY   306      33.350   3.479 -10.954  1.00 10.00      B   
ATOM   3089  CA  GLY   306      31.520   3.202 -11.987  1.00 10.00      B   
ATOM   3090  C   GLY   306      30.781   1.878 -12.030  1.00 10.00      B   
ATOM   3091  O   GLY   306      29.556   1.841 -12.132  1.00 10.00      B   
ATOM   3092  N   VAL   307      31.527   0.790 -11.912  1.00 10.00      B   
ATOM   3093  HN  VAL   307      32.493   0.884 -11.802  1.00 10.00      B   
ATOM   3094  CA  VAL   307      30.943  -0.544 -11.932  1.00 10.00      B   
ATOM   3095  CB  VAL   307      32.032  -1.635 -12.026  1.00 10.00      B   
ATOM   3096  CG1 VAL   307      31.398  -3.011 -12.163  1.00 10.00      B   
ATOM   3097  CG2 VAL   307      32.966  -1.361 -13.196  1.00 10.00      B   
ATOM   3098  C   VAL   307      30.101  -0.774 -10.679  1.00 10.00      B   
ATOM   3099  O   VAL   307      29.048  -1.414 -10.731  1.00 10.00      B   
ATOM   3100  N   ARG   308      30.563  -0.227  -9.557  1.00 10.00      B   
ATOM   3101  HN  ARG   308      31.398   0.291  -9.585  1.00 10.00      B   
ATOM   3102  CA  ARG   308      29.862  -0.373  -8.287  1.00 10.00      B   
ATOM   3103  CB  ARG   308      30.676   0.216  -7.128  1.00 10.00      B   
ATOM   3104  CG  ARG   308      32.013  -0.474  -6.895  1.00 10.00      B   
ATOM   3105  CD  ARG   308      32.549  -0.229  -5.491  1.00 10.00      B   
ATOM   3106  NE  ARG   308      32.905   1.173  -5.253  1.00 10.00      B   
ATOM   3107  HE  ARG   308      32.193   1.769  -4.925  1.00 10.00      B   
ATOM   3108  CZ  ARG   308      34.128   1.678  -5.443  1.00 10.00      B   
ATOM   3109  NH1 ARG   308      35.117   0.907  -5.880  1.00 10.00      B   
ATOM   3110 HH11 ARG   308      34.951  -0.103  -6.085  1.00 10.00      B   
ATOM   3111 HH12 ARG   308      36.071   1.316  -6.025  1.00 10.00      B   
ATOM   3112  NH2 ARG   308      34.374   2.957  -5.186  1.00 10.00      B   
ATOM   3113 HH21 ARG   308      33.614   3.581  -4.835  1.00 10.00      B   
ATOM   3114 HH22 ARG   308      35.335   3.342  -5.331  1.00 10.00      B   
ATOM   3115  C   ARG   308      28.464   0.242  -8.338  1.00 10.00      B   
ATOM   3116  O   ARG   308      27.486  -0.403  -7.960  1.00 10.00      B   
ATOM   3117  N   VAL   309      28.364   1.473  -8.833  1.00 10.00      B   
ATOM   3118  HN  VAL   309      29.170   1.933  -9.155  1.00 10.00      B   
ATOM   3119  CA  VAL   309      27.074   2.149  -8.913  1.00 10.00      B   
ATOM   3120  CB  VAL   309      27.208   3.665  -9.201  1.00 10.00      B   
ATOM   3121  CG1 VAL   309      27.675   3.939 -10.623  1.00 10.00      B   
ATOM   3122  CG2 VAL   309      25.906   4.391  -8.902  1.00 10.00      B   
ATOM   3123  C   VAL   309      26.142   1.472  -9.921  1.00 10.00      B   
ATOM   3124  O   VAL   309      24.936   1.372  -9.690  1.00 10.00      B   
ATOM   3125  N   VAL   310      26.709   0.982 -11.026  1.00 10.00      B   
ATOM   3126  HN  VAL   310      27.677   1.087 -11.155  1.00 10.00      B   
ATOM   3127  CA  VAL   310      25.921   0.306 -12.049  1.00 10.00      B   
ATOM   3128  CB  VAL   310      26.747   0.011 -13.324  1.00 10.00      B   
ATOM   3129  CG1 VAL   310      25.970  -0.881 -14.282  1.00 10.00      B   
ATOM   3130  CG2 VAL   310      27.133   1.309 -14.019  1.00 10.00      B   
ATOM   3131  C   VAL   310      25.325  -0.985 -11.493  1.00 10.00      B   
ATOM   3132  O   VAL   310      24.151  -1.288 -11.714  1.00 10.00      B   
ATOM   3133  N   THR   311      26.135  -1.732 -10.755  1.00 10.00      B   
ATOM   3134  HN  THR   311      27.063  -1.445 -10.618  1.00 10.00      B   
ATOM   3135  CA  THR   311      25.678  -2.973 -10.153  1.00 10.00      B   
ATOM   3136  CB  THR   311      26.851  -3.729  -9.492  1.00 10.00      B   
ATOM   3137  OG1 THR   311      27.931  -3.840 -10.431  1.00 10.00      B   
ATOM   3138  HG1 THR   311      28.376  -2.984 -10.512  1.00 10.00      B   
ATOM   3139  CG2 THR   311      26.423  -5.123  -9.054  1.00 10.00      B   
ATOM   3140  C   THR   311      24.593  -2.680  -9.114  1.00 10.00      B   
ATOM   3141  O   THR   311      23.608  -3.413  -8.999  1.00 10.00      B   
ATOM   3142  N   GLY   312      24.773  -1.578  -8.388  1.00 10.00      B   
ATOM   3143  HN  GLY   312      25.572  -1.028  -8.543  1.00 10.00      B   
ATOM   3144  CA  GLY   312      23.817  -1.182  -7.370  1.00 10.00      B   
ATOM   3145  C   GLY   312      22.443  -0.876  -7.936  1.00 10.00      B   
ATOM   3146  O   GLY   312      21.440  -1.416  -7.468  1.00 10.00      B   
ATOM   3147  N   ILE   313      22.391  -0.019  -8.952  1.00 10.00      B   
ATOM   3148  HN  ILE   313      23.223   0.377  -9.293  1.00 10.00      B   
ATOM   3149  CA  ILE   313      21.119   0.345  -9.567  1.00 10.00      B   
ATOM   3150  CB  ILE   313      21.235   1.503 -10.586  1.00 10.00      B   
ATOM   3151  CG1 ILE   313      22.241   1.174 -11.693  1.00 10.00      B   
ATOM   3152  CG2 ILE   313      21.602   2.802  -9.885  1.00 10.00      B   
ATOM   3153  CD1 ILE   313      22.127   2.065 -12.910  1.00 10.00      B   
ATOM   3154  C   ILE   313      20.446  -0.863 -10.215  1.00 10.00      B   
ATOM   3155  O   ILE   313      19.227  -1.015 -10.133  1.00 10.00      B   
ATOM   3156  N   SER   314      21.245  -1.725 -10.839  1.00 10.00      B   
ATOM   3157  HN  SER   314      22.210  -1.548 -10.870  1.00 10.00      B   
ATOM   3158  CA  SER   314      20.723  -2.919 -11.488  1.00 10.00      B   
ATOM   3159  CB  SER   314      21.838  -3.650 -12.242  1.00 10.00      B   
ATOM   3160  OG  SER   314      22.456  -2.787 -13.186  1.00 10.00      B   
ATOM   3161  HG  SER   314      23.233  -2.372 -12.780  1.00 10.00      B   
ATOM   3162  C   SER   314      20.051  -3.844 -10.475  1.00 10.00      B   
ATOM   3163  O   SER   314      18.929  -4.306 -10.693  1.00 10.00      B   
ATOM   3164  N   PHE   315      20.724  -4.090  -9.355  1.00 10.00      B   
ATOM   3165  HN  PHE   315      21.610  -3.683  -9.227  1.00 10.00      B   
ATOM   3166  CA  PHE   315      20.178  -4.953  -8.314  1.00 10.00      B   
ATOM   3167  CB  PHE   315      21.244  -5.353  -7.296  1.00 10.00      B   
ATOM   3168  CG  PHE   315      21.950  -6.625  -7.668  1.00 10.00      B   
ATOM   3169  CD1 PHE   315      23.015  -6.610  -8.552  1.00 10.00      B   
ATOM   3170  CD2 PHE   315      21.543  -7.837  -7.139  1.00 10.00      B   
ATOM   3171  CE1 PHE   315      23.662  -7.781  -8.903  1.00 10.00      B   
ATOM   3172  CE2 PHE   315      22.185  -9.011  -7.484  1.00 10.00      B   
ATOM   3173  CZ  PHE   315      23.246  -8.984  -8.368  1.00 10.00      B   
ATOM   3174  C   PHE   315      18.970  -4.314  -7.645  1.00 10.00      B   
ATOM   3175  O   PHE   315      18.075  -5.011  -7.158  1.00 10.00      B   
ATOM   3176  N   GLY   316      18.945  -2.985  -7.644  1.00 10.00      B   
ATOM   3177  HN  GLY   316      19.700  -2.491  -8.031  1.00 10.00      B   
ATOM   3178  CA  GLY   316      17.830  -2.263  -7.069  1.00 10.00      B   
ATOM   3179  C   GLY   316      16.563  -2.524  -7.856  1.00 10.00      B   
ATOM   3180  O   GLY   316      15.468  -2.593  -7.294  1.00 10.00      B   
ATOM   3181  N   PHE   317      16.719  -2.673  -9.170  1.00 10.00      B   
ATOM   3182  HN  PHE   317      17.618  -2.583  -9.560  1.00 10.00      B   
ATOM   3183  CA  PHE   317      15.592  -2.956 -10.047  1.00 10.00      B   
ATOM   3184  CB  PHE   317      15.945  -2.677 -11.513  1.00 10.00      B   
ATOM   3185  CG  PHE   317      16.096  -1.222 -11.846  1.00 10.00      B   
ATOM   3186  CD1 PHE   317      15.124  -0.307 -11.478  1.00 10.00      B   
ATOM   3187  CD2 PHE   317      17.208  -0.768 -12.532  1.00 10.00      B   
ATOM   3188  CE1 PHE   317      15.262   1.032 -11.787  1.00 10.00      B   
ATOM   3189  CE2 PHE   317      17.354   0.569 -12.845  1.00 10.00      B   
ATOM   3190  CZ  PHE   317      16.379   1.471 -12.472  1.00 10.00      B   
ATOM   3191  C   PHE   317      15.159  -4.406  -9.883  1.00 10.00      B   
ATOM   3192  O   PHE   317      13.972  -4.717  -9.931  1.00 10.00      B   
ATOM   3193  N   VAL   318      16.136  -5.286  -9.670  1.00 10.00      B   
ATOM   3194  HN  VAL   318      17.062  -4.970  -9.640  1.00 10.00      B   
ATOM   3195  CA  VAL   318      15.869  -6.707  -9.485  1.00 10.00      B   
ATOM   3196  CB  VAL   318      17.176  -7.515  -9.312  1.00 10.00      B   
ATOM   3197  CG1 VAL   318      16.877  -8.983  -9.036  1.00 10.00      B   
ATOM   3198  CG2 VAL   318      18.058  -7.374 -10.544  1.00 10.00      B   
ATOM   3199  C   VAL   318      14.967  -6.920  -8.274  1.00 10.00      B   
ATOM   3200  O   VAL   318      13.976  -7.644  -8.341  1.00 10.00      B   
ATOM   3201  N   PHE   319      15.302  -6.262  -7.171  1.00 10.00      B   
ATOM   3202  HN  PHE   319      16.107  -5.697  -7.175  1.00 10.00      B   
ATOM   3203  CA  PHE   319      14.510  -6.374  -5.953  1.00 10.00      B   
ATOM   3204  CB  PHE   319      15.202  -5.648  -4.793  1.00 10.00      B   
ATOM   3205  CG  PHE   319      14.473  -5.766  -3.482  1.00 10.00      B   
ATOM   3206  CD1 PHE   319      14.508  -6.947  -2.757  1.00 10.00      B   
ATOM   3207  CD2 PHE   319      13.746  -4.699  -2.980  1.00 10.00      B   
ATOM   3208  CE1 PHE   319      13.831  -7.062  -1.558  1.00 10.00      B   
ATOM   3209  CE2 PHE   319      13.069  -4.806  -1.781  1.00 10.00      B   
ATOM   3210  CZ  PHE   319      13.111  -5.990  -1.070  1.00 10.00      B   
ATOM   3211  C   PHE   319      13.111  -5.803  -6.169  1.00 10.00      B   
ATOM   3212  O   PHE   319      12.128  -6.314  -5.634  1.00 10.00      B   
ATOM   3213  N   TYR   320      13.033  -4.754  -6.975  1.00 10.00      B   
ATOM   3214  HN  TYR   320      13.853  -4.405  -7.385  1.00 10.00      B   
ATOM   3215  CA  TYR   320      11.766  -4.101  -7.266  1.00 10.00      B   
ATOM   3216  CB  TYR   320      12.007  -2.774  -7.988  1.00 10.00      B   
ATOM   3217  CG  TYR   320      11.168  -1.627  -7.473  1.00 10.00      B   
ATOM   3218  CD1 TYR   320      11.267  -1.205  -6.153  1.00 10.00      B   
ATOM   3219  CD2 TYR   320      10.282  -0.961  -8.309  1.00 10.00      B   
ATOM   3220  CE1 TYR   320      10.509  -0.152  -5.682  1.00 10.00      B   
ATOM   3221  CE2 TYR   320       9.517   0.092  -7.846  1.00 10.00      B   
ATOM   3222  CZ  TYR   320       9.635   0.492  -6.532  1.00 10.00      B   
ATOM   3223  OH  TYR   320       8.884   1.548  -6.066  1.00 10.00      B   
ATOM   3224  HH  TYR   320       9.422   2.075  -5.460  1.00 10.00      B   
ATOM   3225  C   TYR   320      10.852  -4.996  -8.098  1.00 10.00      B   
ATOM   3226  O   TYR   320       9.664  -5.124  -7.802  1.00 10.00      B   
ATOM   3227  N   VAL   321      11.406  -5.622  -9.132  1.00 10.00      B   
ATOM   3228  HN  VAL   321      12.363  -5.489  -9.318  1.00 10.00      B   
ATOM   3229  CA  VAL   321      10.618  -6.499  -9.996  1.00 10.00      B   
ATOM   3230  CB  VAL   321      11.332  -6.875 -11.317  1.00 10.00      B   
ATOM   3231  CG1 VAL   321      11.681  -5.633 -12.124  1.00 10.00      B   
ATOM   3232  CG2 VAL   321      12.564  -7.732 -11.074  1.00 10.00      B   
ATOM   3233  C   VAL   321      10.164  -7.755  -9.257  1.00 10.00      B   
ATOM   3234  O   VAL   321       9.100  -8.300  -9.541  1.00 10.00      B   
ATOM   3235  N   LEU   322      10.960  -8.195  -8.286  1.00 10.00      B   
ATOM   3236  HN  LEU   322      11.794  -7.712  -8.092  1.00 10.00      B   
ATOM   3237  CA  LEU   322      10.629  -9.383  -7.506  1.00 10.00      B   
ATOM   3238  CB  LEU   322      11.802  -9.787  -6.608  1.00 10.00      B   
ATOM   3239  CG  LEU   322      13.021 -10.388  -7.311  1.00 10.00      B   
ATOM   3240  CD1 LEU   322      14.137 -10.645  -6.311  1.00 10.00      B   
ATOM   3241  CD2 LEU   322      12.645 -11.671  -8.038  1.00 10.00      B   
ATOM   3242  C   LEU   322       9.376  -9.160  -6.663  1.00 10.00      B   
ATOM   3243  O   LEU   322       8.728 -10.116  -6.233  1.00 10.00      B   
ATOM   3244  N   ASP   323       9.042  -7.895  -6.432  1.00 10.00      B   
ATOM   3245  HN  ASP   323       9.601  -7.179  -6.803  1.00 10.00      B   
ATOM   3246  CA  ASP   323       7.869  -7.540  -5.639  1.00 10.00      B   
ATOM   3247  CB  ASP   323       8.231  -6.475  -4.595  1.00 10.00      B   
ATOM   3248  CG  ASP   323       7.027  -5.952  -3.829  1.00 10.00      B   
ATOM   3249  OD1 ASP   323       6.723  -6.494  -2.745  1.00 10.00      B   
ATOM   3250  OD2 ASP   323       6.386  -4.985  -4.300  1.00 10.00      B   
ATOM   3251  C   ASP   323       6.734  -7.039  -6.524  1.00 10.00      B   
ATOM   3252  O   ASP   323       5.618  -7.553  -6.471  1.00 10.00      B   
ATOM   3253  N   GLN   324       7.037  -6.057  -7.362  1.00 10.00      B   
ATOM   3254  HN  GLN   324       7.961  -5.721  -7.383  1.00 10.00      B   
ATOM   3255  CA  GLN   324       6.042  -5.452  -8.246  1.00 10.00      B   
ATOM   3256  CB  GLN   324       6.613  -4.215  -8.945  1.00 10.00      B   
ATOM   3257  CG  GLN   324       6.796  -3.011  -8.033  1.00 10.00      B   
ATOM   3258  CD  GLN   324       5.482  -2.361  -7.639  1.00 10.00      B   
ATOM   3259  OE1 GLN   324       4.522  -2.342  -8.412  1.00 10.00      B   
ATOM   3260  NE2 GLN   324       5.431  -1.827  -6.432  1.00 10.00      B   
ATOM   3261 HE21 GLN   324       6.234  -1.881  -5.869  1.00 10.00      B   
ATOM   3262 HE22 GLN   324       4.593  -1.403  -6.145  1.00 10.00      B   
ATOM   3263  C   GLN   324       5.458  -6.424  -9.272  1.00 10.00      B   
ATOM   3264  O   GLN   324       4.337  -6.230  -9.743  1.00 10.00      B   
ATOM   3265  N   ILE   325       6.207  -7.458  -9.634  1.00 10.00      B   
ATOM   3266  HN  ILE   325       7.103  -7.567  -9.246  1.00 10.00      B   
ATOM   3267  CA  ILE   325       5.721  -8.430 -10.608  1.00 10.00      B   
ATOM   3268  CB  ILE   325       6.846  -8.918 -11.548  1.00 10.00      B   
ATOM   3269  CG1 ILE   325       7.406  -7.744 -12.362  1.00 10.00      B   
ATOM   3270  CG2 ILE   325       6.351 -10.029 -12.469  1.00 10.00      B   
ATOM   3271  CD1 ILE   325       8.582  -8.107 -13.243  1.00 10.00      B   
ATOM   3272  C   ILE   325       5.062  -9.627  -9.928  1.00 10.00      B   
ATOM   3273  O   ILE   325       3.928  -9.987 -10.244  1.00 10.00      B   
ATOM   3274  N   PHE   326       5.767 -10.227  -8.982  1.00 10.00      B   
ATOM   3275  HN  PHE   326       6.653  -9.877  -8.751  1.00 10.00      B   
ATOM   3276  CA  PHE   326       5.256 -11.403  -8.278  1.00 10.00      B   
ATOM   3277  CB  PHE   326       6.380 -12.137  -7.548  1.00 10.00      B   
ATOM   3278  CG  PHE   326       7.386 -12.769  -8.466  1.00 10.00      B   
ATOM   3279  CD1 PHE   326       8.495 -12.060  -8.894  1.00 10.00      B   
ATOM   3280  CD2 PHE   326       7.223 -14.072  -8.902  1.00 10.00      B   
ATOM   3281  CE1 PHE   326       9.424 -12.636  -9.737  1.00 10.00      B   
ATOM   3282  CE2 PHE   326       8.148 -14.657  -9.745  1.00 10.00      B   
ATOM   3283  CZ  PHE   326       9.250 -13.938 -10.164  1.00 10.00      B   
ATOM   3284  C   PHE   326       4.119 -11.070  -7.319  1.00 10.00      B   
ATOM   3285  O   PHE   326       3.301 -11.933  -7.005  1.00 10.00      B   
ATOM   3286  N   GLY   327       4.071  -9.820  -6.865  1.00 10.00      B   
ATOM   3287  HN  GLY   327       4.757  -9.180  -7.150  1.00 10.00      B   
ATOM   3288  CA  GLY   327       3.030  -9.386  -5.948  1.00 10.00      B   
ATOM   3289  C   GLY   327       1.629  -9.666  -6.465  1.00 10.00      B   
ATOM   3290  O   GLY   327       0.906 -10.474  -5.881  1.00 10.00      B   
ATOM   3291  N   PRO   328       1.202  -9.004  -7.557  1.00 10.00      B   
ATOM   3292  CA  PRO   328      -0.130  -9.220  -8.135  1.00 10.00      B   
ATOM   3293  CB  PRO   328      -0.250  -8.118  -9.191  1.00 10.00      B   
ATOM   3294  CG  PRO   328       1.154  -7.770  -9.542  1.00 10.00      B   
ATOM   3295  CD  PRO   328       1.959  -7.970  -8.289  1.00 10.00      B   
ATOM   3296  C   PRO   328      -0.262 -10.595  -8.789  1.00 10.00      B   
ATOM   3297  O   PRO   328      -1.371 -11.085  -9.011  1.00 10.00      B   
ATOM   3298  N   LEU   329       0.872 -11.214  -9.089  1.00 10.00      B   
ATOM   3299  HN  LEU   329       1.725 -10.775  -8.879  1.00 10.00      B   
ATOM   3300  CA  LEU   329       0.890 -12.529  -9.716  1.00 10.00      B   
ATOM   3301  CB  LEU   329       2.178 -12.706 -10.523  1.00 10.00      B   
ATOM   3302  CG  LEU   329       2.186 -13.838 -11.551  1.00 10.00      B   
ATOM   3303  CD1 LEU   329       1.255 -13.513 -12.709  1.00 10.00      B   
ATOM   3304  CD2 LEU   329       3.600 -14.093 -12.053  1.00 10.00      B   
ATOM   3305  C   LEU   329       0.768 -13.635  -8.666  1.00 10.00      B   
ATOM   3306  O   LEU   329       1.622 -14.518  -8.569  1.00 10.00      B   
ATOM   3307  N   THR   330      -0.300 -13.583  -7.887  1.00 10.00      B   
ATOM   3308  HN  THR   330      -0.950 -12.861  -8.017  1.00 10.00      B   
ATOM   3309  CA  THR   330      -0.535 -14.567  -6.840  1.00 10.00      B   
ATOM   3310  CB  THR   330      -0.377 -13.919  -5.453  1.00 10.00      B   
ATOM   3311  OG1 THR   330      -0.725 -12.527  -5.540  1.00 10.00      B   
ATOM   3312  HG1 THR   330       0.077 -12.010  -5.723  1.00 10.00      B   
ATOM   3313  CG2 THR   330       1.057 -14.049  -4.965  1.00 10.00      B   
ATOM   3314  C   THR   330      -1.934 -15.165  -6.949  1.00 10.00      B   
ATOM   3315  O   THR   330      -2.379 -15.894  -6.062  1.00 10.00      B   
ATOM   3316  N   LEU   331      -2.619 -14.880  -8.049  1.00 10.00      B   
ATOM   3317  HN  LEU   331      -2.203 -14.333  -8.752  1.00 10.00      B   
ATOM   3318  CA  LEU   331      -3.976 -15.377  -8.237  1.00 10.00      B   
ATOM   3319  CB  LEU   331      -4.935 -14.235  -8.576  1.00 10.00      B   
ATOM   3320  CG  LEU   331      -5.166 -13.197  -7.475  1.00 10.00      B   
ATOM   3321  CD1 LEU   331      -6.066 -12.080  -7.972  1.00 10.00      B   
ATOM   3322  CD2 LEU   331      -5.767 -13.848  -6.239  1.00 10.00      B   
ATOM   3323  C   LEU   331      -4.060 -16.472  -9.291  1.00 10.00      B   
ATOM   3324  O   LEU   331      -5.156 -16.845  -9.720  1.00 10.00      B   
ATOM   3325  N   VAL   332      -2.913 -16.988  -9.707  1.00 10.00      B   
ATOM   3326  HN  VAL   332      -2.071 -16.645  -9.343  1.00 10.00      B   
ATOM   3327  CA  VAL   332      -2.882 -18.052 -10.702  1.00 10.00      B   
ATOM   3328  CB  VAL   332      -1.452 -18.305 -11.227  1.00 10.00      B   
ATOM   3329  CG1 VAL   332      -1.452 -19.385 -12.299  1.00 10.00      B   
ATOM   3330  CG2 VAL   332      -0.849 -17.019 -11.769  1.00 10.00      B   
ATOM   3331  C   VAL   332      -3.452 -19.339 -10.110  1.00 10.00      B   
ATOM   3332  O   VAL   332      -4.439 -19.883 -10.607  1.00 10.00      B   
ATOM   3333  N   TYR   333      -2.838 -19.806  -9.034  1.00 10.00      B   
ATOM   3334  HN  TYR   333      -2.061 -19.325  -8.679  1.00 10.00      B   
ATOM   3335  CA  TYR   333      -3.291 -21.014  -8.364  1.00 10.00      B   
ATOM   3336  CB  TYR   333      -2.114 -21.945  -8.073  1.00 10.00      B   
ATOM   3337  CG  TYR   333      -1.356 -22.382  -9.304  1.00 10.00      B   
ATOM   3338  CD1 TYR   333      -0.104 -21.856  -9.593  1.00 10.00      B   
ATOM   3339  CD2 TYR   333      -1.889 -23.322 -10.173  1.00 10.00      B   
ATOM   3340  CE1 TYR   333       0.595 -22.257 -10.715  1.00 10.00      B   
ATOM   3341  CE2 TYR   333      -1.198 -23.730 -11.295  1.00 10.00      B   
ATOM   3342  CZ  TYR   333       0.043 -23.195 -11.563  1.00 10.00      B   
ATOM   3343  OH  TYR   333       0.735 -23.600 -12.682  1.00 10.00      B   
ATOM   3344  HH  TYR   333       1.655 -23.770 -12.448  1.00 10.00      B   
ATOM   3345  C   TYR   333      -3.995 -20.650  -7.069  1.00 10.00      B   
ATOM   3346  O   TYR   333      -4.973 -21.286  -6.674  1.00 10.00      B   
ATOM   3347  N   GLY   334      -3.497 -19.607  -6.424  1.00 10.00      B   
ATOM   3348  HN  GLY   334      -2.718 -19.142  -6.796  1.00 10.00      B   
ATOM   3349  CA  GLY   334      -4.074 -19.157  -5.176  1.00 10.00      B   
ATOM   3350  C   GLY   334      -3.226 -19.560  -3.992  1.00 10.00      B   
ATOM   3351  O   GLY   334      -3.736 -20.092  -3.007  1.00 10.00      B   
ATOM   3352  N   ILE   335      -1.928 -19.310  -4.091  1.00 10.00      B   
ATOM   3353  HN  ILE   335      -1.583 -18.878  -4.901  1.00 10.00      B   
ATOM   3354  CA  ILE   335      -1.004 -19.655  -3.019  1.00 10.00      B   
ATOM   3355  CB  ILE   335       0.466 -19.639  -3.486  1.00 10.00      B   
ATOM   3356  CG1 ILE   335       0.836 -18.284  -4.100  1.00 10.00      B   
ATOM   3357  CG2 ILE   335       0.729 -20.773  -4.465  1.00 10.00      B   
ATOM   3358  CD1 ILE   335       2.324 -18.085  -4.293  1.00 10.00      B   
ATOM   3359  C   ILE   335      -1.170 -18.717  -1.825  1.00 10.00      B   
ATOM   3360  O   ILE   335      -1.495 -17.539  -1.992  1.00 10.00      B   
ATOM   3361  N   PRO   336      -0.964 -19.236  -0.606  1.00 10.00      B   
ATOM   3362  CA  PRO   336      -1.084 -18.453   0.631  1.00 10.00      B   
ATOM   3363  CB  PRO   336      -0.602 -19.423   1.713  1.00 10.00      B   
ATOM   3364  CG  PRO   336      -0.855 -20.771   1.140  1.00 10.00      B   
ATOM   3365  CD  PRO   336      -0.607 -20.638  -0.335  1.00 10.00      B   
ATOM   3366  C   PRO   336      -0.203 -17.207   0.609  1.00 10.00      B   
ATOM   3367  O   PRO   336       0.950 -17.261   0.168  1.00 10.00      B   
ATOM   3368  N   PRO   337      -0.745 -16.067   1.075  1.00 10.00      B   
ATOM   3369  CA  PRO   337      -0.030 -14.786   1.118  1.00 10.00      B   
ATOM   3370  CB  PRO   337      -0.939 -13.873   1.957  1.00 10.00      B   
ATOM   3371  CG  PRO   337      -2.009 -14.755   2.508  1.00 10.00      B   
ATOM   3372  CD  PRO   337      -2.114 -15.931   1.582  1.00 10.00      B   
ATOM   3373  C   PRO   337       1.361 -14.885   1.748  1.00 10.00      B   
ATOM   3374  O   PRO   337       2.280 -14.179   1.337  1.00 10.00      B   
ATOM   3375  N   ILE   338       1.516 -15.765   2.739  1.00 10.00      B   
ATOM   3376  HN  ILE   338       0.745 -16.299   3.029  1.00 10.00      B   
ATOM   3377  CA  ILE   338       2.804 -15.948   3.406  1.00 10.00      B   
ATOM   3378  CB  ILE   338       2.729 -17.014   4.527  1.00 10.00      B   
ATOM   3379  CG1 ILE   338       1.808 -16.540   5.654  1.00 10.00      B   
ATOM   3380  CG2 ILE   338       4.117 -17.323   5.077  1.00 10.00      B   
ATOM   3381  CD1 ILE   338       1.545 -17.587   6.718  1.00 10.00      B   
ATOM   3382  C   ILE   338       3.882 -16.346   2.398  1.00 10.00      B   
ATOM   3383  O   ILE   338       4.972 -15.772   2.382  1.00 10.00      B   
ATOM   3384  N   ILE   339       3.553 -17.302   1.539  1.00 10.00      B   
ATOM   3385  HN  ILE   339       2.651 -17.683   1.575  1.00 10.00      B   
ATOM   3386  CA  ILE   339       4.489 -17.783   0.531  1.00 10.00      B   
ATOM   3387  CB  ILE   339       3.958 -19.049  -0.178  1.00 10.00      B   
ATOM   3388  CG1 ILE   339       3.571 -20.112   0.855  1.00 10.00      B   
ATOM   3389  CG2 ILE   339       4.996 -19.599  -1.149  1.00 10.00      B   
ATOM   3390  CD1 ILE   339       2.960 -21.361   0.253  1.00 10.00      B   
ATOM   3391  C   ILE   339       4.761 -16.700  -0.507  1.00 10.00      B   
ATOM   3392  O   ILE   339       5.889 -16.547  -0.979  1.00 10.00      B   
ATOM   3393  N   GLY   340       3.723 -15.936  -0.839  1.00 10.00      B   
ATOM   3394  HN  GLY   340       2.854 -16.098  -0.413  1.00 10.00      B   
ATOM   3395  CA  GLY   340       3.860 -14.871  -1.815  1.00 10.00      B   
ATOM   3396  C   GLY   340       4.732 -13.736  -1.316  1.00 10.00      B   
ATOM   3397  O   GLY   340       5.587 -13.234  -2.045  1.00 10.00      B   
ATOM   3398  N   ALA   341       4.526 -13.340  -0.066  1.00 10.00      B   
ATOM   3399  HN  ALA   341       3.831 -13.784   0.468  1.00 10.00      B   
ATOM   3400  CA  ALA   341       5.292 -12.257   0.534  1.00 10.00      B   
ATOM   3401  CB  ALA   341       4.649 -11.812   1.836  1.00 10.00      B   
ATOM   3402  C   ALA   341       6.738 -12.668   0.769  1.00 10.00      B   
ATOM   3403  O   ALA   341       7.658 -11.874   0.582  1.00 10.00      B   
ATOM   3404  N   LEU   342       6.932 -13.913   1.175  1.00 10.00      B   
ATOM   3405  HN  LEU   342       6.153 -14.499   1.312  1.00 10.00      B   
ATOM   3406  CA  LEU   342       8.265 -14.434   1.437  1.00 10.00      B   
ATOM   3407  CB  LEU   342       8.190 -15.666   2.344  1.00 10.00      B   
ATOM   3408  CG  LEU   342       8.392 -15.432   3.844  1.00 10.00      B   
ATOM   3409  CD1 LEU   342       8.008 -16.675   4.631  1.00 10.00      B   
ATOM   3410  CD2 LEU   342       9.834 -15.045   4.132  1.00 10.00      B   
ATOM   3411  C   LEU   342       8.986 -14.800   0.144  1.00 10.00      B   
ATOM   3412  O   LEU   342      10.181 -15.074   0.156  1.00 10.00      B   
ATOM   3413  N   LEU   343       8.256 -14.799  -0.967  1.00 10.00      B   
ATOM   3414  HN  LEU   343       7.310 -14.543  -0.915  1.00 10.00      B   
ATOM   3415  CA  LEU   343       8.826 -15.158  -2.264  1.00 10.00      B   
ATOM   3416  CB  LEU   343       7.770 -15.174  -3.378  1.00 10.00      B   
ATOM   3417  CG  LEU   343       8.149 -15.918  -4.662  1.00 10.00      B   
ATOM   3418  CD1 LEU   343       8.468 -17.376  -4.364  1.00 10.00      B   
ATOM   3419  CD2 LEU   343       7.032 -15.816  -5.689  1.00 10.00      B   
ATOM   3420  C   LEU   343      10.049 -14.313  -2.642  1.00 10.00      B   
ATOM   3421  O   LEU   343      11.136 -14.866  -2.816  1.00 10.00      B   
ATOM   3422  N   PRO   344       9.919 -12.972  -2.764  1.00 10.00      B   
ATOM   3423  CA  PRO   344      11.055 -12.112  -3.123  1.00 10.00      B   
ATOM   3424  CB  PRO   344      10.457 -10.701  -3.172  1.00 10.00      B   
ATOM   3425  CG  PRO   344       9.193 -10.789  -2.386  1.00 10.00      B   
ATOM   3426  CD  PRO   344       8.684 -12.188  -2.568  1.00 10.00      B   
ATOM   3427  C   PRO   344      12.186 -12.179  -2.096  1.00 10.00      B   
ATOM   3428  O   PRO   344      13.353 -12.344  -2.454  1.00 10.00      B   
ATOM   3429  N   SER   345      11.830 -12.073  -0.821  1.00 10.00      B   
ATOM   3430  HN  SER   345      10.880 -11.957  -0.597  1.00 10.00      B   
ATOM   3431  CA  SER   345      12.804 -12.105   0.259  1.00 10.00      B   
ATOM   3432  CB  SER   345      12.092 -11.868   1.587  1.00 10.00      B   
ATOM   3433  OG  SER   345      10.970 -11.021   1.389  1.00 10.00      B   
ATOM   3434  HG  SER   345      11.237 -10.102   1.501  1.00 10.00      B   
ATOM   3435  C   SER   345      13.596 -13.414   0.292  1.00 10.00      B   
ATOM   3436  O   SER   345      14.827 -13.398   0.353  1.00 10.00      B   
ATOM   3437  N   ALA   346      12.892 -14.542   0.231  1.00 10.00      B   
ATOM   3438  HN  ALA   346      11.911 -14.496   0.163  1.00 10.00      B   
ATOM   3439  CA  ALA   346      13.545 -15.848   0.266  1.00 10.00      B   
ATOM   3440  CB  ALA   346      12.531 -16.969   0.441  1.00 10.00      B   
ATOM   3441  C   ALA   346      14.405 -16.080  -0.971  1.00 10.00      B   
ATOM   3442  O   ALA   346      15.514 -16.602  -0.870  1.00 10.00      B   
ATOM   3443  N   SER   347      13.895 -15.681  -2.135  1.00 10.00      B   
ATOM   3444  HN  SER   347      13.002 -15.272  -2.152  1.00 10.00      B   
ATOM   3445  CA  SER   347      14.628 -15.843  -3.386  1.00 10.00      B   
ATOM   3446  CB  SER   347      13.755 -15.454  -4.581  1.00 10.00      B   
ATOM   3447  OG  SER   347      12.555 -16.211  -4.596  1.00 10.00      B   
ATOM   3448  HG  SER   347      11.901 -15.781  -4.026  1.00 10.00      B   
ATOM   3449  C   SER   347      15.914 -15.023  -3.375  1.00 10.00      B   
ATOM   3450  O   SER   347      16.945 -15.457  -3.893  1.00 10.00      B   
ATOM   3451  N   PHE   348      15.849 -13.845  -2.768  1.00 10.00      B   
ATOM   3452  HN  PHE   348      14.999 -13.560  -2.369  1.00 10.00      B   
ATOM   3453  CA  PHE   348      17.005 -12.968  -2.683  1.00 10.00      B   
ATOM   3454  CB  PHE   348      16.586 -11.553  -2.277  1.00 10.00      B   
ATOM   3455  CG  PHE   348      17.427 -10.480  -2.905  1.00 10.00      B   
ATOM   3456  CD1 PHE   348      17.319 -10.202  -4.259  1.00 10.00      B   
ATOM   3457  CD2 PHE   348      18.326  -9.752  -2.145  1.00 10.00      B   
ATOM   3458  CE1 PHE   348      18.091  -9.218  -4.843  1.00 10.00      B   
ATOM   3459  CE2 PHE   348      19.101  -8.765  -2.722  1.00 10.00      B   
ATOM   3460  CZ  PHE   348      18.984  -8.498  -4.074  1.00 10.00      B   
ATOM   3461  C   PHE   348      18.032 -13.528  -1.703  1.00 10.00      B   
ATOM   3462  O   PHE   348      19.199 -13.693  -2.046  1.00 10.00      B   
ATOM   3463  N   PHE   349      17.580 -13.852  -0.496  1.00 10.00      B   
ATOM   3464  HN  PHE   349      16.631 -13.715  -0.289  1.00 10.00      B   
ATOM   3465  CA  PHE   349      18.459 -14.403   0.531  1.00 10.00      B   
ATOM   3466  CB  PHE   349      17.682 -14.638   1.832  1.00 10.00      B   
ATOM   3467  CG  PHE   349      18.560 -14.918   3.024  1.00 10.00      B   
ATOM   3468  CD1 PHE   349      19.221 -13.887   3.672  1.00 10.00      B   
ATOM   3469  CD2 PHE   349      18.727 -16.213   3.492  1.00 10.00      B   
ATOM   3470  CE1 PHE   349      20.029 -14.141   4.766  1.00 10.00      B   
ATOM   3471  CE2 PHE   349      19.534 -16.473   4.586  1.00 10.00      B   
ATOM   3472  CZ  PHE   349      20.186 -15.435   5.223  1.00 10.00      B   
ATOM   3473  C   PHE   349      19.105 -15.704   0.052  1.00 10.00      B   
ATOM   3474  O   PHE   349      20.252 -16.012   0.396  1.00 10.00      B   
ATOM   3475  N   LEU   350      18.361 -16.460  -0.753  1.00 10.00      B   
ATOM   3476  HN  LEU   350      17.452 -16.162  -0.979  1.00 10.00      B   
ATOM   3477  CA  LEU   350      18.850 -17.718  -1.297  1.00 10.00      B   
ATOM   3478  CB  LEU   350      17.753 -18.426  -2.097  1.00 10.00      B   
ATOM   3479  CG  LEU   350      18.114 -19.790  -2.689  1.00 10.00      B   
ATOM   3480  CD1 LEU   350      18.281 -20.827  -1.590  1.00 10.00      B   
ATOM   3481  CD2 LEU   350      17.060 -20.227  -3.696  1.00 10.00      B   
ATOM   3482  C   LEU   350      20.070 -17.479  -2.177  1.00 10.00      B   
ATOM   3483  O   LEU   350      21.101 -18.130  -2.013  1.00 10.00      B   
ATOM   3484  N   ILE   351      19.958 -16.522  -3.096  1.00 10.00      B   
ATOM   3485  HN  ILE   351      19.123 -16.011  -3.162  1.00 10.00      B   
ATOM   3486  CA  ILE   351      21.064 -16.210  -3.991  1.00 10.00      B   
ATOM   3487  CB  ILE   351      20.651 -15.315  -5.187  1.00 10.00      B   
ATOM   3488  CG1 ILE   351      21.669 -15.424  -6.328  1.00 10.00      B   
ATOM   3489  CG2 ILE   351      20.472 -13.865  -4.767  1.00 10.00      B   
ATOM   3490  CD1 ILE   351      21.737 -16.796  -6.968  1.00 10.00      B   
ATOM   3491  C   ILE   351      22.243 -15.618  -3.216  1.00 10.00      B   
ATOM   3492  O   ILE   351      23.402 -15.805  -3.595  1.00 10.00      B   
ATOM   3493  N   SER   352      21.948 -14.920  -2.120  1.00 10.00      B   
ATOM   3494  HN  SER   352      21.006 -14.777  -1.876  1.00 10.00      B   
ATOM   3495  CA  SER   352      22.994 -14.344  -1.288  1.00 10.00      B   
ATOM   3496  CB  SER   352      22.384 -13.512  -0.159  1.00 10.00      B   
ATOM   3497  OG  SER   352      21.400 -12.630  -0.658  1.00 10.00      B   
ATOM   3498  HG  SER   352      21.792 -12.057  -1.331  1.00 10.00      B   
ATOM   3499  C   SER   352      23.857 -15.461  -0.709  1.00 10.00      B   
ATOM   3500  O   SER   352      25.085 -15.370  -0.694  1.00 10.00      B   
ATOM   3501  N   LEU   353      23.202 -16.526  -0.260  1.00 10.00      B   
ATOM   3502  HN  LEU   353      22.219 -16.538  -0.307  1.00 10.00      B   
ATOM   3503  CA  LEU   353      23.897 -17.674   0.301  1.00 10.00      B   
ATOM   3504  CB  LEU   353      22.906 -18.628   0.974  1.00 10.00      B   
ATOM   3505  CG  LEU   353      23.512 -19.800   1.751  1.00 10.00      B   
ATOM   3506  CD1 LEU   353      24.414 -19.297   2.870  1.00 10.00      B   
ATOM   3507  CD2 LEU   353      22.419 -20.700   2.302  1.00 10.00      B   
ATOM   3508  C   LEU   353      24.671 -18.397  -0.794  1.00 10.00      B   
ATOM   3509  O   LEU   353      25.797 -18.845  -0.578  1.00 10.00      B   
ATOM   3510  N   TRP   354      24.068 -18.483  -1.978  1.00 10.00      B   
ATOM   3511  HN  TRP   354      23.168 -18.101  -2.084  1.00 10.00      B   
ATOM   3512  CA  TRP   354      24.694 -19.138  -3.119  1.00 10.00      B   
ATOM   3513  CB  TRP   354      23.725 -19.209  -4.303  1.00 10.00      B   
ATOM   3514  CG  TRP   354      22.905 -20.463  -4.339  1.00 10.00      B   
ATOM   3515  CD1 TRP   354      21.584 -20.593  -4.017  1.00 10.00      B   
ATOM   3516  CD2 TRP   354      23.353 -21.768  -4.721  1.00 10.00      B   
ATOM   3517  NE1 TRP   354      21.185 -21.898  -4.175  1.00 10.00      B   
ATOM   3518  HE1 TRP   354      20.281 -22.243  -4.007  1.00 10.00      B   
ATOM   3519  CE2 TRP   354      22.253 -22.638  -4.605  1.00 10.00      B   
ATOM   3520  CE3 TRP   354      24.580 -22.284  -5.146  1.00 10.00      B   
ATOM   3521  CZ2 TRP   354      22.342 -23.995  -4.905  1.00 10.00      B   
ATOM   3522  CZ3 TRP   354      24.665 -23.630  -5.443  1.00 10.00      B   
ATOM   3523  CH2 TRP   354      23.554 -24.471  -5.319  1.00 10.00      B   
ATOM   3524  C   TRP   354      25.976 -18.419  -3.534  1.00 10.00      B   
ATOM   3525  O   TRP   354      26.921 -19.043  -4.015  1.00 10.00      B   
ATOM   3526  N   LEU   355      25.997 -17.104  -3.354  1.00 10.00      B   
ATOM   3527  HN  LEU   355      25.199 -16.657  -2.994  1.00 10.00      B   
ATOM   3528  CA  LEU   355      27.164 -16.302  -3.701  1.00 10.00      B   
ATOM   3529  CB  LEU   355      26.757 -14.863  -4.029  1.00 10.00      B   
ATOM   3530  CG  LEU   355      25.843 -14.672  -5.241  1.00 10.00      B   
ATOM   3531  CD1 LEU   355      25.480 -13.204  -5.402  1.00 10.00      B   
ATOM   3532  CD2 LEU   355      26.501 -15.206  -6.507  1.00 10.00      B   
ATOM   3533  C   LEU   355      28.186 -16.311  -2.569  1.00 10.00      B   
ATOM   3534  O   LEU   355      29.347 -15.960  -2.765  1.00 10.00      B   
ATOM   3535  N   LEU   356      27.748 -16.718  -1.388  1.00 10.00      B   
ATOM   3536  HN  LEU   356      26.813 -16.996  -1.297  1.00 10.00      B   
ATOM   3537  CA  LEU   356      28.621 -16.766  -0.225  1.00 10.00      B   
ATOM   3538  CB  LEU   356      27.809 -16.587   1.064  1.00 10.00      B   
ATOM   3539  CG  LEU   356      28.604 -16.582   2.375  1.00 10.00      B   
ATOM   3540  CD1 LEU   356      29.501 -15.356   2.456  1.00 10.00      B   
ATOM   3541  CD2 LEU   356      27.669 -16.643   3.572  1.00 10.00      B   
ATOM   3542  C   LEU   356      29.392 -18.078  -0.178  1.00 10.00      B   
ATOM   3543  O   LEU   356      30.598 -18.092   0.056  1.00 10.00      B   
ATOM   3544  N   MET   357      28.695 -19.172  -0.423  1.00 10.00      B   
ATOM   3545  HN  MET   357      27.737 -19.095  -0.636  1.00 10.00      B   
ATOM   3546  CA  MET   357      29.313 -20.492  -0.386  1.00 10.00      B   
ATOM   3547  CB  MET   357      28.387 -21.501   0.298  1.00 10.00      B   
ATOM   3548  CG  MET   357      28.140 -21.224   1.773  1.00 10.00      B   
ATOM   3549  SD  MET   357      29.653 -21.244   2.756  1.00 10.00      B   
ATOM   3550  CE  MET   357      30.152 -22.956   2.575  1.00 10.00      B   
ATOM   3551  C   MET   357      29.680 -20.980  -1.779  1.00 10.00      B   
ATOM   3552  O   MET   357      29.827 -22.181  -2.002  1.00 10.00      B   
ATOM   3553  N   ARG   358      29.835 -20.050  -2.712  1.00 10.00      B   
ATOM   3554  HN  ARG   358      29.726 -19.107  -2.472  1.00 10.00      B   
ATOM   3555  CA  ARG   358      30.182 -20.407  -4.078  1.00 10.00      B   
ATOM   3556  CB  ARG   358      29.875 -19.258  -5.045  1.00 10.00      B   
ATOM   3557  CG  ARG   358      30.213 -19.548  -6.503  1.00 10.00      B   
ATOM   3558  CD  ARG   358      29.249 -20.548  -7.128  1.00 10.00      B   
ATOM   3559  NE  ARG   358      29.452 -21.911  -6.627  1.00 10.00      B   
ATOM   3560  HE  ARG   358      30.320 -22.112  -6.206  1.00 10.00      B   
ATOM   3561  CZ  ARG   358      28.537 -22.881  -6.712  1.00 10.00      B   
ATOM   3562  NH1 ARG   358      27.361 -22.642  -7.283  1.00 10.00      B   
ATOM   3563 HH11 ARG   358      27.144 -21.693  -7.664  1.00 10.00      B   
ATOM   3564 HH12 ARG   358      26.650 -23.403  -7.358  1.00 10.00      B   
ATOM   3565  NH2 ARG   358      28.801 -24.084  -6.217  1.00 10.00      B   
ATOM   3566 HH21 ARG   358      29.722 -24.279  -5.763  1.00 10.00      B   
ATOM   3567 HH22 ARG   358      28.088 -24.845  -6.277  1.00 10.00      B   
ATOM   3568  C   ARG   358      31.648 -20.818  -4.179  1.00 10.00      B   
ATOM   3569  O   ARG   358      31.964 -21.896  -4.686  1.00 10.00      B   
ATOM   3570  N   LYS   359      32.528 -19.961  -3.687  1.00 10.00      B   
ATOM   3571  HN  LYS   359      32.209 -19.130  -3.276  1.00 10.00      B   
ATOM   3572  CB  LYS   359      34.618 -19.411  -4.838  1.00 10.00      B   
ATOM   3573  CG  LYS   359      34.339 -19.937  -6.235  1.00 10.00      B   
ATOM   3574  CD  LYS   359      35.044 -19.092  -7.279  1.00 10.00      B   
ATOM   3575  CE  LYS   359      34.851 -19.652  -8.676  1.00 10.00      B   
ATOM   3576  NZ  LYS   359      35.590 -18.855  -9.686  1.00 10.00      B   
ATOM   3577  HZ1 LYS   359      36.534 -18.604  -9.324  1.00 10.00      B   
ATOM   3578  HZ2 LYS   359      35.070 -17.980  -9.902  1.00 10.00      B   
ATOM   3579  HZ3 LYS   359      35.702 -19.403 -10.561  1.00 10.00      B   
ATOM   3580  CA  LYS   359      33.958 -20.216  -3.718  1.00 10.00      B   
ATOM   3581  C   LYS   359      34.578 -19.834  -2.385  1.00 10.00      B   
ATOM   3582  O   LYS   359      35.804 -19.998  -2.230  1.00 10.00      B   
ATOM   3583  OXT LYS   359      33.830 -19.364  -1.497  1.00 10.00      B   
END
