# Supplementary material for: Large-scale discovery of protein interactions at residue resolution using co-evolution calculated from genomic sequences
Source: Nat Commun. 2021 Mar 2;12:1396. doi: 10.1038/s41467-021-21636-z (PMC7925567; doi:10.1038/s41467-021-21636-z)
Supplement: Supplementary file 13 — Supplementary Data 11 [file 41467_2021_21636_MOESM13_ESM.zip › supplementary_prediction/membrane088588_YAJC_LPTG/models/haddock_top_2_haddock_31w.pdb]

REMARK FILENAME="haddock_31w.pdb0"
REMARK ===============================================================
REMARK HADDOCK run for haddock
REMARK initial structure: haddock_31.pdb
REMARK final NOE weights: unambig 50 amb: 50
REMARK ===============================================================
REMARK            total,bonds,angles,improper,dihe,vdw,elec,air,cdih,coup,rdcs,vean,dani,xpcs,rg
REMARK energies: 86.2772, 0, 0, 0, 0, -50.4661, -230.599, 367.342, 0, 0, 0, 0, 0, 0, 0
REMARK ===============================================================
REMARK            bonds,angles,impropers,dihe,air,cdih,coup,rdcs,vean,dani,xpcs
REMARK rms-dev.: 0,0,0,0,17.1792,0,0, 0, 0, 0, 0
REMARK ===============================================================
REMARK               air,cdih,coup,rdcs,vean,dani,xpcs
REMARK               >0.3,>5,>1,>0,>5,>0.2,>0.2
REMARK violations.: 3, 0, 0, 0, 0, 0, 0
REMARK ===============================================================
REMARK                        CVpartition#,violations,rms
REMARK AIRs cross-validation: 2, 0, NaN
REMARK ===============================================================
REMARK NCS energy: 0
REMARK ===============================================================
REMARK Symmetry energy: 0
REMARK ===============================================================
REMARK Desolvation energy: -29.9756
REMARK Internal energy free molecules: 52157.2
REMARK Internal energy complex: -12792.1
REMARK Binding energy: -65260.3
REMARK ===============================================================
REMARK buried surface area: 1598.04
REMARK ===============================================================
REMARK water - chain1: 0 0 0
REMARK water - chain2: 0 0 0
REMARK water - chain3: 0 0 0
REMARK water - chain4: 0 0 0
REMARK water - chain5: 0 0 0
REMARK water - chain6: 0 0 0
REMARK ===============================================================
REMARK water - water: 0 0 0
REMARK ===============================================================
REMARK DATE:05-Aug-2020  11:07:02       created by user: he47
REMARK VERSION:1.3
ATOM      1  CB  SER    19      23.705  40.253  -3.324  1.00 10.00      A   
ATOM      2  OG  SER    19      22.737  41.236  -3.657  1.00 10.00      A   
ATOM      3  HG  SER    19      22.092  41.306  -2.942  1.00 10.00      A   
ATOM      4  C   SER    19      25.766  39.079  -4.120  1.00 10.00      A   
ATOM      5  O   SER    19      25.597  38.144  -4.904  1.00 10.00      A   
ATOM      6  N   SER    19      24.481  40.532  -5.637  1.00 10.00      A   
ATOM      7  HT1 SER    19      23.965  41.429  -5.727  1.00 10.00      A   
ATOM      8  HT2 SER    19      23.851  39.755  -5.918  1.00 10.00      A   
ATOM      9  HT3 SER    19      25.297  40.547  -6.280  1.00 10.00      A   
ATOM     10  CA  SER    19      24.927  40.346  -4.242  1.00 10.00      A   
ATOM     11  N   PRO    20      26.691  39.032  -3.142  1.00 10.00      A   
ATOM     12  CA  PRO    20      27.551  37.863  -2.918  1.00 10.00      A   
ATOM     13  CB  PRO    20      28.644  38.410  -1.998  1.00 10.00      A   
ATOM     14  CG  PRO    20      27.979  39.509  -1.241  1.00 10.00      A   
ATOM     15  CD  PRO    20      26.982  40.123  -2.186  1.00 10.00      A   
ATOM     16  C   PRO    20      26.801  36.719  -2.233  1.00 10.00      A   
ATOM     17  O   PRO    20      27.202  36.240  -1.172  1.00 10.00      A   
ATOM     18  N   MET    21      25.723  36.263  -2.863  1.00 10.00      A   
ATOM     19  HN  MET    21      25.469  36.665  -3.726  1.00 10.00      A   
ATOM     20  CA  MET    21      24.911  35.179  -2.318  1.00 10.00      A   
ATOM     21  CB  MET    21      23.445  35.336  -2.728  1.00 10.00      A   
ATOM     22  CG  MET    21      22.698  36.423  -1.972  1.00 10.00      A   
ATOM     23  SD  MET    21      20.907  36.210  -2.034  1.00 10.00      A   
ATOM     24  CE  MET    21      20.612  36.293  -3.799  1.00 10.00      A   
ATOM     25  C   MET    21      25.437  33.823  -2.771  1.00 10.00      A   
ATOM     26  O   MET    21      24.775  32.799  -2.599  1.00 10.00      A   
ATOM     27  N   SER    22      26.640  33.822  -3.328  1.00 10.00      A   
ATOM     28  HN  SER    22      27.122  34.671  -3.423  1.00 10.00      A   
ATOM     29  CA  SER    22      27.265  32.601  -3.811  1.00 10.00      A   
ATOM     30  CB  SER    22      28.626  32.929  -4.421  1.00 10.00      A   
ATOM     31  OG  SER    22      28.608  34.223  -5.007  1.00 10.00      A   
ATOM     32  HG  SER    22      29.492  34.432  -5.336  1.00 10.00      A   
ATOM     33  C   SER    22      27.416  31.575  -2.690  1.00 10.00      A   
ATOM     34  O   SER    22      27.355  30.369  -2.931  1.00 10.00      A   
ATOM     35  N   LEU    23      27.582  32.069  -1.465  1.00 10.00      A   
ATOM     36  HN  LEU    23      27.600  33.042  -1.343  1.00 10.00      A   
ATOM     37  CA  LEU    23      27.737  31.212  -0.297  1.00 10.00      A   
ATOM     38  CB  LEU    23      27.958  32.064   0.957  1.00 10.00      A   
ATOM     39  CG  LEU    23      29.126  33.051   0.898  1.00 10.00      A   
ATOM     40  CD1 LEU    23      29.072  34.019   2.068  1.00 10.00      A   
ATOM     41  CD2 LEU    23      30.455  32.312   0.876  1.00 10.00      A   
ATOM     42  C   LEU    23      26.518  30.313  -0.111  1.00 10.00      A   
ATOM     43  O   LEU    23      26.650  29.096   0.037  1.00 10.00      A   
ATOM     44  N   ILE    24      25.331  30.910  -0.137  1.00 10.00      A   
ATOM     45  HN  ILE    24      25.282  31.879  -0.280  1.00 10.00      A   
ATOM     46  CA  ILE    24      24.099  30.149   0.031  1.00 10.00      A   
ATOM     47  CB  ILE    24      22.919  31.004   0.546  1.00 10.00      A   
ATOM     48  CG1 ILE    24      22.913  32.388  -0.106  1.00 10.00      A   
ATOM     49  CG2 ILE    24      22.969  31.118   2.063  1.00 10.00      A   
ATOM     50  CD1 ILE    24      21.725  33.242   0.280  1.00 10.00      A   
ATOM     51  C   ILE    24      23.714  29.425  -1.255  1.00 10.00      A   
ATOM     52  O   ILE    24      23.069  28.380  -1.217  1.00 10.00      A   
ATOM     53  N   LEU    25      24.129  29.974  -2.392  1.00 10.00      A   
ATOM     54  HN  LEU    25      24.632  30.816  -2.361  1.00 10.00      A   
ATOM     55  CA  LEU    25      23.840  29.361  -3.685  1.00 10.00      A   
ATOM     56  CB  LEU    25      24.294  30.267  -4.833  1.00 10.00      A   
ATOM     57  CG  LEU    25      23.368  31.430  -5.195  1.00 10.00      A   
ATOM     58  CD1 LEU    25      23.981  32.262  -6.311  1.00 10.00      A   
ATOM     59  CD2 LEU    25      21.995  30.921  -5.603  1.00 10.00      A   
ATOM     60  C   LEU    25      24.529  28.006  -3.792  1.00 10.00      A   
ATOM     61  O   LEU    25      23.904  27.004  -4.138  1.00 10.00      A   
ATOM     62  N   MET    26      25.819  27.983  -3.474  1.00 10.00      A   
ATOM     63  HN  MET    26      26.260  28.819  -3.201  1.00 10.00      A   
ATOM     64  CA  MET    26      26.599  26.752  -3.526  1.00 10.00      A   
ATOM     65  CB  MET    26      28.078  27.032  -3.254  1.00 10.00      A   
ATOM     66  CG  MET    26      28.792  27.766  -4.376  1.00 10.00      A   
ATOM     67  SD  MET    26      28.784  26.855  -5.936  1.00 10.00      A   
ATOM     68  CE  MET    26      29.832  25.461  -5.524  1.00 10.00      A   
ATOM     69  C   MET    26      26.070  25.734  -2.526  1.00 10.00      A   
ATOM     70  O   MET    26      26.164  24.526  -2.745  1.00 10.00      A   
ATOM     71  N   LEU    27      25.502  26.233  -1.433  1.00 10.00      A   
ATOM     72  HN  LEU    27      25.458  27.205  -1.321  1.00 10.00      A   
ATOM     73  CA  LEU    27      24.944  25.374  -0.399  1.00 10.00      A   
ATOM     74  CB  LEU    27      24.492  26.211   0.800  1.00 10.00      A   
ATOM     75  CG  LEU    27      24.011  25.435   2.028  1.00 10.00      A   
ATOM     76  CD1 LEU    27      25.160  24.668   2.668  1.00 10.00      A   
ATOM     77  CD2 LEU    27      23.364  26.375   3.031  1.00 10.00      A   
ATOM     78  C   LEU    27      23.776  24.566  -0.955  1.00 10.00      A   
ATOM     79  O   LEU    27      23.647  23.371  -0.685  1.00 10.00      A   
ATOM     80  N   VAL    28      22.934  25.222  -1.747  1.00 10.00      A   
ATOM     81  HN  VAL    28      23.086  26.176  -1.925  1.00 10.00      A   
ATOM     82  CA  VAL    28      21.790  24.559  -2.354  1.00 10.00      A   
ATOM     83  CB  VAL    28      20.798  25.565  -2.967  1.00 10.00      A   
ATOM     84  CG1 VAL    28      19.561  24.846  -3.484  1.00 10.00      A   
ATOM     85  CG2 VAL    28      20.413  26.626  -1.950  1.00 10.00      A   
ATOM     86  C   VAL    28      22.259  23.597  -3.438  1.00 10.00      A   
ATOM     87  O   VAL    28      21.744  22.485  -3.560  1.00 10.00      A   
ATOM     88  N   VAL    29      23.244  24.036  -4.218  1.00 10.00      A   
ATOM     89  HN  VAL    29      23.598  24.941  -4.074  1.00 10.00      A   
ATOM     90  CA  VAL    29      23.803  23.216  -5.289  1.00 10.00      A   
ATOM     91  CB  VAL    29      24.913  23.960  -6.070  1.00 10.00      A   
ATOM     92  CG1 VAL    29      25.565  23.044  -7.098  1.00 10.00      A   
ATOM     93  CG2 VAL    29      24.352  25.198  -6.753  1.00 10.00      A   
ATOM     94  C   VAL    29      24.353  21.910  -4.719  1.00 10.00      A   
ATOM     95  O   VAL    29      24.068  20.829  -5.237  1.00 10.00      A   
ATOM     96  N   PHE    30      25.118  22.014  -3.630  1.00 10.00      A   
ATOM     97  HN  PHE    30      25.306  22.907  -3.260  1.00 10.00      A   
ATOM     98  CA  PHE    30      25.692  20.841  -2.979  1.00 10.00      A   
ATOM     99  CB  PHE    30      26.553  21.260  -1.783  1.00 10.00      A   
ATOM    100  CG  PHE    30      27.361  20.142  -1.188  1.00 10.00      A   
ATOM    101  CD1 PHE    30      28.373  19.537  -1.914  1.00 10.00      A   
ATOM    102  CD2 PHE    30      27.111  19.700   0.100  1.00 10.00      A   
ATOM    103  CE1 PHE    30      29.115  18.510  -1.369  1.00 10.00      A   
ATOM    104  CE2 PHE    30      27.849  18.672   0.653  1.00 10.00      A   
ATOM    105  CZ  PHE    30      28.855  18.078  -0.082  1.00 10.00      A   
ATOM    106  C   PHE    30      24.585  19.886  -2.535  1.00 10.00      A   
ATOM    107  O   PHE    30      24.719  18.664  -2.646  1.00 10.00      A   
ATOM    108  N   GLY    31      23.486  20.454  -2.050  1.00 10.00      A   
ATOM    109  HN  GLY    31      23.440  21.433  -1.989  1.00 10.00      A   
ATOM    110  CA  GLY    31      22.361  19.650  -1.614  1.00 10.00      A   
ATOM    111  C   GLY    31      21.666  18.989  -2.788  1.00 10.00      A   
ATOM    112  O   GLY    31      21.233  17.841  -2.699  1.00 10.00      A   
ATOM    113  N   LEU    32      21.574  19.713  -3.898  1.00 10.00      A   
ATOM    114  HN  LEU    32      21.934  20.630  -3.900  1.00 10.00      A   
ATOM    115  CA  LEU    32      20.946  19.197  -5.109  1.00 10.00      A   
ATOM    116  CB  LEU    32      20.943  20.274  -6.201  1.00 10.00      A   
ATOM    117  CG  LEU    32      20.264  19.909  -7.525  1.00 10.00      A   
ATOM    118  CD1 LEU    32      19.302  21.008  -7.950  1.00 10.00      A   
ATOM    119  CD2 LEU    32      21.304  19.667  -8.609  1.00 10.00      A   
ATOM    120  C   LEU    32      21.679  17.946  -5.594  1.00 10.00      A   
ATOM    121  O   LEU    32      21.059  16.980  -6.043  1.00 10.00      A   
ATOM    122  N   ILE    33      23.002  17.964  -5.471  1.00 10.00      A   
ATOM    123  HN  ILE    33      23.434  18.764  -5.097  1.00 10.00      A   
ATOM    124  CA  ILE    33      23.837  16.842  -5.885  1.00 10.00      A   
ATOM    125  CB  ILE    33      25.329  17.252  -5.971  1.00 10.00      A   
ATOM    126  CG1 ILE    33      25.482  18.571  -6.733  1.00 10.00      A   
ATOM    127  CG2 ILE    33      26.153  16.167  -6.649  1.00 10.00      A   
ATOM    128  CD1 ILE    33      26.877  19.158  -6.670  1.00 10.00      A   
ATOM    129  C   ILE    33      23.677  15.658  -4.919  1.00 10.00      A   
ATOM    130  O   ILE    33      24.106  14.541  -5.206  1.00 10.00      A   
ATOM    131  N   PHE    34      23.057  15.907  -3.772  1.00 10.00      A   
ATOM    132  HN  PHE    34      22.735  16.817  -3.590  1.00 10.00      A   
ATOM    133  CA  PHE    34      22.840  14.864  -2.776  1.00 10.00      A   
ATOM    134  CB  PHE    34      23.098  15.410  -1.365  1.00 10.00      A   
ATOM    135  CG  PHE    34      22.946  14.385  -0.276  1.00 10.00      A   
ATOM    136  CD1 PHE    34      23.891  13.384  -0.110  1.00 10.00      A   
ATOM    137  CD2 PHE    34      21.854  14.418   0.576  1.00 10.00      A   
ATOM    138  CE1 PHE    34      23.749  12.435   0.884  1.00 10.00      A   
ATOM    139  CE2 PHE    34      21.706  13.473   1.573  1.00 10.00      A   
ATOM    140  CZ  PHE    34      22.655  12.479   1.727  1.00 10.00      A   
ATOM    141  C   PHE    34      21.424  14.297  -2.868  1.00 10.00      A   
ATOM    142  O   PHE    34      21.154  13.180  -2.423  1.00 10.00      A   
ATOM    143  N   TYR    35      20.519  15.063  -3.449  1.00 10.00      A   
ATOM    144  HN  TYR    35      20.782  15.941  -3.797  1.00 10.00      A   
ATOM    145  CA  TYR    35      19.138  14.622  -3.573  1.00 10.00      A   
ATOM    146  CB  TYR    35      18.172  15.683  -3.037  1.00 10.00      A   
ATOM    147  CG  TYR    35      18.168  15.805  -1.529  1.00 10.00      A   
ATOM    148  CD1 TYR    35      18.697  16.926  -0.898  1.00 10.00      A   
ATOM    149  CD2 TYR    35      17.636  14.798  -0.736  1.00 10.00      A   
ATOM    150  CE1 TYR    35      18.691  17.040   0.480  1.00 10.00      A   
ATOM    151  CE2 TYR    35      17.626  14.904   0.642  1.00 10.00      A   
ATOM    152  CZ  TYR    35      18.154  16.024   1.245  1.00 10.00      A   
ATOM    153  OH  TYR    35      18.144  16.127   2.617  1.00 10.00      A   
ATOM    154  HH  TYR    35      18.566  15.345   2.998  1.00 10.00      A   
ATOM    155  C   TYR    35      18.771  14.239  -5.004  1.00 10.00      A   
ATOM    156  O   TYR    35      18.443  13.085  -5.277  1.00 10.00      A   
ATOM    157  N   PHE    36      18.857  15.202  -5.912  1.00 10.00      A   
ATOM    158  HN  PHE    36      19.179  16.085  -5.637  1.00 10.00      A   
ATOM    159  CA  PHE    36      18.499  14.988  -7.312  1.00 10.00      A   
ATOM    160  CB  PHE    36      18.514  16.316  -8.078  1.00 10.00      A   
ATOM    161  CG  PHE    36      17.802  16.272  -9.402  1.00 10.00      A   
ATOM    162  CD1 PHE    36      16.483  15.853  -9.483  1.00 10.00      A   
ATOM    163  CD2 PHE    36      18.452  16.654 -10.566  1.00 10.00      A   
ATOM    164  CE1 PHE    36      15.824  15.818 -10.699  1.00 10.00      A   
ATOM    165  CE2 PHE    36      17.799  16.621 -11.784  1.00 10.00      A   
ATOM    166  CZ  PHE    36      16.485  16.201 -11.851  1.00 10.00      A   
ATOM    167  C   PHE    36      19.400  13.963  -8.000  1.00 10.00      A   
ATOM    168  O   PHE    36      18.917  13.072  -8.701  1.00 10.00      A   
ATOM    169  N   MET    37      20.706  14.077  -7.784  1.00 10.00      A   
ATOM    170  HN  MET    37      21.032  14.787  -7.194  1.00 10.00      A   
ATOM    171  CA  MET    37      21.664  13.168  -8.407  1.00 10.00      A   
ATOM    172  CB  MET    37      23.099  13.666  -8.227  1.00 10.00      A   
ATOM    173  CG  MET    37      24.107  12.974  -9.134  1.00 10.00      A   
ATOM    174  SD  MET    37      25.815  13.297  -8.664  1.00 10.00      A   
ATOM    175  CE  MET    37      25.982  12.226  -7.236  1.00 10.00      A   
ATOM    176  C   MET    37      21.534  11.739  -7.887  1.00 10.00      A   
ATOM    177  O   MET    37      21.839  10.785  -8.595  1.00 10.00      A   
ATOM    178  N   ILE    38      21.081  11.596  -6.653  1.00 10.00      A   
ATOM    179  HN  ILE    38      20.839  12.390  -6.135  1.00 10.00      A   
ATOM    180  CA  ILE    38      20.927  10.277  -6.051  1.00 10.00      A   
ATOM    181  CB  ILE    38      21.076  10.339  -4.514  1.00 10.00      A   
ATOM    182  CG1 ILE    38      22.461  10.875  -4.129  1.00 10.00      A   
ATOM    183  CG2 ILE    38      20.828   8.979  -3.876  1.00 10.00      A   
ATOM    184  CD1 ILE    38      23.617  10.054  -4.664  1.00 10.00      A   
ATOM    185  C   ILE    38      19.580   9.660  -6.424  1.00 10.00      A   
ATOM    186  O   ILE    38      19.456   8.441  -6.559  1.00 10.00      A   
ATOM    187  N   LEU    39      18.583  10.511  -6.614  1.00 10.00      A   
ATOM    188  HN  LEU    39      18.747  11.473  -6.504  1.00 10.00      A   
ATOM    189  CA  LEU    39      17.244  10.057  -6.970  1.00 10.00      A   
ATOM    190  CB  LEU    39      16.252  11.217  -6.873  1.00 10.00      A   
ATOM    191  CG  LEU    39      14.780  10.881  -7.116  1.00 10.00      A   
ATOM    192  CD1 LEU    39      14.252   9.965  -6.022  1.00 10.00      A   
ATOM    193  CD2 LEU    39      13.949  12.150  -7.204  1.00 10.00      A   
ATOM    194  C   LEU    39      17.206   9.446  -8.372  1.00 10.00      A   
ATOM    195  O   LEU    39      16.471   8.488  -8.618  1.00 10.00      A   
ATOM    196  N   ARG    40      18.009   9.996  -9.282  1.00 10.00      A   
ATOM    197  HN  ARG    40      18.580  10.752  -9.019  1.00 10.00      A   
ATOM    198  CA  ARG    40      18.058   9.511 -10.662  1.00 10.00      A   
ATOM    199  CB  ARG    40      19.072  10.292 -11.503  1.00 10.00      A   
ATOM    200  CG  ARG    40      19.056   9.934 -12.981  1.00 10.00      A   
ATOM    201  CD  ARG    40      20.059  10.763 -13.763  1.00 10.00      A   
ATOM    202  NE  ARG    40      21.441  10.390 -13.465  1.00 10.00      A   
ATOM    203  HE  ARG    40      21.582   9.630 -12.860  1.00 10.00      A   
ATOM    204  CZ  ARG    40      22.504  11.022 -13.963  1.00 10.00      A   
ATOM    205  NH1 ARG    40      22.347  12.052 -14.785  1.00 10.00      A   
ATOM    206 HH11 ARG    40      23.181  12.547 -15.174  1.00 10.00      A   
ATOM    207 HH12 ARG    40      21.390  12.376 -15.047  1.00 10.00      A   
ATOM    208  NH2 ARG    40      23.725  10.609 -13.652  1.00 10.00      A   
ATOM    209 HH21 ARG    40      23.858   9.795 -13.017  1.00 10.00      A   
ATOM    210 HH22 ARG    40      24.560  11.097 -14.045  1.00 10.00      A   
ATOM    211  C   ARG    40      18.277   7.988 -10.766  1.00 10.00      A   
ATOM    212  O   ARG    40      17.448   7.289 -11.361  1.00 10.00      A   
ATOM    213  N   PRO    41      19.383   7.442 -10.203  1.00 10.00      A   
ATOM    214  CA  PRO    41      19.658   6.000 -10.250  1.00 10.00      A   
ATOM    215  CB  PRO    41      21.043   5.862  -9.605  1.00 10.00      A   
ATOM    216  CG  PRO    41      21.620   7.235  -9.633  1.00 10.00      A   
ATOM    217  CD  PRO    41      20.454   8.166  -9.501  1.00 10.00      A   
ATOM    218  C   PRO    41      18.627   5.195  -9.461  1.00 10.00      A   
ATOM    219  O   PRO    41      18.319   4.053  -9.811  1.00 10.00      A   
ATOM    220  N   GLN    42      18.084   5.797  -8.406  1.00 10.00      A   
ATOM    221  HN  GLN    42      18.357   6.715  -8.185  1.00 10.00      A   
ATOM    222  CA  GLN    42      17.086   5.133  -7.575  1.00 10.00      A   
ATOM    223  CB  GLN    42      16.700   6.002  -6.379  1.00 10.00      A   
ATOM    224  CG  GLN    42      17.733   6.021  -5.269  1.00 10.00      A   
ATOM    225  CD  GLN    42      17.183   6.608  -3.988  1.00 10.00      A   
ATOM    226  OE1 GLN    42      17.260   7.814  -3.757  1.00 10.00      A   
ATOM    227  NE2 GLN    42      16.615   5.758  -3.147  1.00 10.00      A   
ATOM    228 HE21 GLN    42      16.581   4.808  -3.400  1.00 10.00      A   
ATOM    229 HE22 GLN    42      16.245   6.109  -2.313  1.00 10.00      A   
ATOM    230  C   GLN    42      15.848   4.787  -8.387  1.00 10.00      A   
ATOM    231  O   GLN    42      15.309   3.685  -8.279  1.00 10.00      A   
ATOM    232  N   GLN    43      15.415   5.728  -9.214  1.00 10.00      A   
ATOM    233  HN  GLN    43      15.889   6.590  -9.250  1.00 10.00      A   
ATOM    234  CA  GLN    43      14.245   5.523 -10.058  1.00 10.00      A   
ATOM    235  CB  GLN    43      13.867   6.816 -10.779  1.00 10.00      A   
ATOM    236  CG  GLN    43      13.592   7.982  -9.842  1.00 10.00      A   
ATOM    237  CD  GLN    43      13.256   9.263 -10.577  1.00 10.00      A   
ATOM    238  OE1 GLN    43      13.678   9.473 -11.717  1.00 10.00      A   
ATOM    239  NE2 GLN    43      12.501  10.134  -9.925  1.00 10.00      A   
ATOM    240 HE21 GLN    43      12.207   9.905  -9.016  1.00 10.00      A   
ATOM    241 HE22 GLN    43      12.270  10.973 -10.373  1.00 10.00      A   
ATOM    242  C   GLN    43      14.501   4.408 -11.066  1.00 10.00      A   
ATOM    243  O   GLN    43      13.578   3.709 -11.489  1.00 10.00      A   
ATOM    244  N   LYS    44      15.764   4.244 -11.441  1.00 10.00      A   
ATOM    245  HN  LYS    44      16.453   4.837 -11.072  1.00 10.00      A   
ATOM    246  CA  LYS    44      16.149   3.206 -12.382  1.00 10.00      A   
ATOM    247  CB  LYS    44      17.541   3.481 -12.957  1.00 10.00      A   
ATOM    248  CG  LYS    44      17.600   4.672 -13.900  1.00 10.00      A   
ATOM    249  CD  LYS    44      18.892   4.679 -14.704  1.00 10.00      A   
ATOM    250  CE  LYS    44      18.852   5.724 -15.807  1.00 10.00      A   
ATOM    251  NZ  LYS    44      20.045   5.649 -16.692  1.00 10.00      A   
ATOM    252  HZ1 LYS    44      20.164   4.680 -17.056  1.00 10.00      A   
ATOM    253  HZ2 LYS    44      20.903   5.915 -16.165  1.00 10.00      A   
ATOM    254  HZ3 LYS    44      19.933   6.296 -17.497  1.00 10.00      A   
ATOM    255  C   LYS    44      16.111   1.844 -11.700  1.00 10.00      A   
ATOM    256  O   LYS    44      15.830   0.825 -12.334  1.00 10.00      A   
ATOM    257  N   ARG    45      16.384   1.832 -10.401  1.00 10.00      A   
ATOM    258  HN  ARG    45      16.607   2.678  -9.950  1.00 10.00      A   
ATOM    259  CA  ARG    45      16.368   0.596  -9.632  1.00 10.00      A   
ATOM    260  CB  ARG    45      17.054   0.773  -8.278  1.00 10.00      A   
ATOM    261  CG  ARG    45      18.551   1.030  -8.376  1.00 10.00      A   
ATOM    262  CD  ARG    45      19.247   0.027  -9.287  1.00 10.00      A   
ATOM    263  NE  ARG    45      20.700   0.177  -9.235  1.00 10.00      A   
ATOM    264  HE  ARG    45      21.065   0.702  -8.487  1.00 10.00      A   
ATOM    265  CZ  ARG    45      21.553  -0.364 -10.110  1.00 10.00      A   
ATOM    266  NH1 ARG    45      21.110  -1.105 -11.123  1.00 10.00      A   
ATOM    267 HH11 ARG    45      21.785  -1.517 -11.803  1.00 10.00      A   
ATOM    268 HH12 ARG    45      20.085  -1.288 -11.242  1.00 10.00      A   
ATOM    269  NH2 ARG    45      22.859  -0.157  -9.969  1.00 10.00      A   
ATOM    270 HH21 ARG    45      23.221   0.421  -9.177  1.00 10.00      A   
ATOM    271 HH22 ARG    45      23.534  -0.575 -10.650  1.00 10.00      A   
ATOM    272  C   ARG    45      14.942   0.091  -9.465  1.00 10.00      A   
ATOM    273  O   ARG    45      14.710  -1.110  -9.322  1.00 10.00      A   
ATOM    274  N   THR    46      13.990   1.013  -9.486  1.00 10.00      A   
ATOM    275  HN  THR    46      14.238   1.960  -9.556  1.00 10.00      A   
ATOM    276  CA  THR    46      12.588   0.653  -9.381  1.00 10.00      A   
ATOM    277  CB  THR    46      11.717   1.888  -9.109  1.00 10.00      A   
ATOM    278  OG1 THR    46      12.283   2.629  -8.018  1.00 10.00      A   
ATOM    279  HG1 THR    46      11.841   2.378  -7.197  1.00 10.00      A   
ATOM    280  CG2 THR    46      10.298   1.468  -8.748  1.00 10.00      A   
ATOM    281  C   THR    46      12.145  -0.018 -10.675  1.00 10.00      A   
ATOM    282  O   THR    46      11.368  -0.975 -10.663  1.00 10.00      A   
ATOM    283  N   LYS    47      12.669   0.481 -11.793  1.00 10.00      A   
ATOM    284  HN  LYS    47      13.273   1.250 -11.736  1.00 10.00      A   
ATOM    285  CA  LYS    47      12.359  -0.086 -13.101  1.00 10.00      A   
ATOM    286  CB  LYS    47      12.887   0.809 -14.226  1.00 10.00      A   
ATOM    287  CG  LYS    47      12.222   2.173 -14.294  1.00 10.00      A   
ATOM    288  CD  LYS    47      12.687   2.952 -15.512  1.00 10.00      A   
ATOM    289  CE  LYS    47      12.101   4.353 -15.539  1.00 10.00      A   
ATOM    290  NZ  LYS    47      12.506   5.101 -16.760  1.00 10.00      A   
ATOM    291  HZ1 LYS    47      12.080   4.671 -17.606  1.00 10.00      A   
ATOM    292  HZ2 LYS    47      13.540   5.084 -16.863  1.00 10.00      A   
ATOM    293  HZ3 LYS    47      12.193   6.090 -16.693  1.00 10.00      A   
ATOM    294  C   LYS    47      12.963  -1.479 -13.207  1.00 10.00      A   
ATOM    295  O   LYS    47      12.449  -2.346 -13.908  1.00 10.00      A   
ATOM    296  N   GLU    48      14.056  -1.681 -12.477  1.00 10.00      A   
ATOM    297  HN  GLU    48      14.411  -0.938 -11.944  1.00 10.00      A   
ATOM    298  CA  GLU    48      14.746  -2.962 -12.443  1.00 10.00      A   
ATOM    299  CB  GLU    48      16.045  -2.824 -11.650  1.00 10.00      A   
ATOM    300  CG  GLU    48      17.139  -3.794 -12.057  1.00 10.00      A   
ATOM    301  CD  GLU    48      18.254  -3.109 -12.813  1.00 10.00      A   
ATOM    302  OE1 GLU    48      18.532  -3.506 -13.965  1.00 10.00      A   
ATOM    303  OE2 GLU    48      18.857  -2.159 -12.265  1.00 10.00      A   
ATOM    304  C   GLU    48      13.848  -3.995 -11.772  1.00 10.00      A   
ATOM    305  O   GLU    48      13.900  -5.181 -12.078  1.00 10.00      A   
ATOM    306  N   HIS    49      13.010  -3.518 -10.860  1.00 10.00      A   
ATOM    307  HN  HIS    49      13.012  -2.555 -10.672  1.00 10.00      A   
ATOM    308  CA  HIS    49      12.082  -4.378 -10.138  1.00 10.00      A   
ATOM    309  CB  HIS    49      11.569  -3.661  -8.883  1.00 10.00      A   
ATOM    310  CG  HIS    49      10.595  -4.456  -8.069  1.00 10.00      A   
ATOM    311  ND1 HIS    49      10.823  -5.761  -7.687  1.00 10.00      A   
ATOM    312  HD1 HIS    49      11.622  -6.293  -7.902  1.00 10.00      A   
ATOM    313  CD2 HIS    49       9.383  -4.125  -7.570  1.00 10.00      A   
ATOM    314  CE1 HIS    49       9.791  -6.198  -6.992  1.00 10.00      A   
ATOM    315  NE2 HIS    49       8.906  -5.226  -6.905  1.00 10.00      A   
ATOM    316  HE2 HIS    49       8.040  -5.281  -6.433  1.00 10.00      A   
ATOM    317  C   HIS    49      10.921  -4.771 -11.048  1.00 10.00      A   
ATOM    318  O   HIS    49      10.222  -5.757 -10.810  1.00 10.00      A   
ATOM    319  N   LYS    50      10.730  -3.992 -12.101  1.00 10.00      A   
ATOM    320  HN  LYS    50      11.332  -3.229 -12.246  1.00 10.00      A   
ATOM    321  CA  LYS    50       9.665  -4.245 -13.061  1.00 10.00      A   
ATOM    322  CB  LYS    50       9.018  -2.930 -13.514  1.00 10.00      A   
ATOM    323  CG  LYS    50       8.575  -2.017 -12.377  1.00 10.00      A   
ATOM    324  CD  LYS    50       7.365  -2.574 -11.634  1.00 10.00      A   
ATOM    325  CE  LYS    50       6.901  -1.613 -10.548  1.00 10.00      A   
ATOM    326  NZ  LYS    50       5.678  -2.094  -9.848  1.00 10.00      A   
ATOM    327  HZ1 LYS    50       4.921  -1.386  -9.928  1.00 10.00      A   
ATOM    328  HZ2 LYS    50       5.875  -2.254  -8.834  1.00 10.00      A   
ATOM    329  HZ3 LYS    50       5.348  -2.985 -10.272  1.00 10.00      A   
ATOM    330  C   LYS    50      10.223  -5.009 -14.261  1.00 10.00      A   
ATOM    331  O   LYS    50       9.566  -5.149 -15.292  1.00 10.00      A   
ATOM    332  N   LYS    51      11.441  -5.517 -14.108  1.00 10.00      A   
ATOM    333  HN  LYS    51      11.912  -5.379 -13.258  1.00 10.00      A   
ATOM    334  CA  LYS    51      12.103  -6.269 -15.166  1.00 10.00      A   
ATOM    335  CB  LYS    51      13.618  -6.096 -15.082  1.00 10.00      A   
ATOM    336  CG  LYS    51      14.130  -4.778 -15.636  1.00 10.00      A   
ATOM    337  CD  LYS    51      15.648  -4.753 -15.661  1.00 10.00      A   
ATOM    338  CE  LYS    51      16.171  -3.541 -16.412  1.00 10.00      A   
ATOM    339  NZ  LYS    51      17.652  -3.554 -16.504  1.00 10.00      A   
ATOM    340  HZ1 LYS    51      18.070  -3.596 -15.546  1.00 10.00      A   
ATOM    341  HZ2 LYS    51      17.989  -2.694 -16.979  1.00 10.00      A   
ATOM    342  HZ3 LYS    51      17.972  -4.382 -17.047  1.00 10.00      A   
ATOM    343  C   LYS    51      11.749  -7.750 -15.084  1.00 10.00      A   
ATOM    344  O   LYS    51      12.299  -8.576 -15.819  1.00 10.00      A   
ATOM    345  N   LEU    52      10.812  -8.078 -14.202  1.00 10.00      A   
ATOM    346  HN  LEU    52      10.403  -7.371 -13.666  1.00 10.00      A   
ATOM    347  CA  LEU    52      10.373  -9.456 -14.010  1.00 10.00      A   
ATOM    348  CB  LEU    52       9.721  -9.619 -12.633  1.00 10.00      A   
ATOM    349  CG  LEU    52      10.637  -9.392 -11.428  1.00 10.00      A   
ATOM    350  CD1 LEU    52       9.832  -9.348 -10.140  1.00 10.00      A   
ATOM    351  CD2 LEU    52      11.704 -10.473 -11.356  1.00 10.00      A   
ATOM    352  C   LEU    52       9.408  -9.887 -15.112  1.00 10.00      A   
ATOM    353  O   LEU    52       8.461 -10.636 -14.871  1.00 10.00      A   
ATOM    354  N   MET    53       9.663  -9.414 -16.324  1.00 10.00      A   
ATOM    355  HN  MET    53      10.440  -8.826 -16.451  1.00 10.00      A   
ATOM    356  CA  MET    53       8.831  -9.748 -17.470  1.00 10.00      A   
ATOM    357  CB  MET    53       8.809  -8.597 -18.479  1.00 10.00      A   
ATOM    358  CG  MET    53      10.162  -8.282 -19.102  1.00 10.00      A   
ATOM    359  SD  MET    53      10.108  -6.855 -20.206  1.00 10.00      A   
ATOM    360  CE  MET    53       8.932  -7.423 -21.431  1.00 10.00      A   
ATOM    361  C   MET    53       9.344 -11.021 -18.125  1.00 10.00      A   
ATOM    362  O   MET    53       8.673 -11.621 -18.965  1.00 10.00      A   
ATOM    363  N   ASP    54      10.544 -11.424 -17.728  1.00 10.00      A   
ATOM    364  HN  ASP    54      11.035 -10.885 -17.073  1.00 10.00      A   
ATOM    365  CA  ASP    54      11.163 -12.635 -18.251  1.00 10.00      A   
ATOM    366  CB  ASP    54      12.684 -12.582 -18.077  1.00 10.00      A   
ATOM    367  CG  ASP    54      13.342 -11.575 -18.996  1.00 10.00      A   
ATOM    368  OD1 ASP    54      12.928 -11.471 -20.165  1.00 10.00      A   
ATOM    369  OD2 ASP    54      14.284 -10.882 -18.552  1.00 10.00      A   
ATOM    370  C   ASP    54      10.599 -13.859 -17.543  1.00 10.00      A   
ATOM    371  O   ASP    54      10.767 -14.993 -17.997  1.00 10.00      A   
ATOM    372  N   SER    55       9.949 -13.614 -16.414  1.00 10.00      A   
ATOM    373  HN  SER    55       9.883 -12.693 -16.096  1.00 10.00      A   
ATOM    374  CB  SER    55       9.173 -14.201 -14.186  1.00 10.00      A   
ATOM    375  OG  SER    55      10.220 -13.315 -13.818  1.00 10.00      A   
ATOM    376  HG  SER    55      10.507 -13.518 -12.920  1.00 10.00      A   
ATOM    377  CA  SER    55       9.336 -14.667 -15.631  1.00 10.00      A   
ATOM    378  C   SER    55       7.973 -15.016 -16.219  1.00 10.00      A   
ATOM    379  O   SER    55       7.794 -16.163 -16.677  1.00 10.00      A   
ATOM    380  OXT SER    55       7.094 -14.124 -16.251  1.00 10.00      A   
ATOM    381  CB  VAL     6     -35.043  -6.633  19.245  1.00 10.00      B   
ATOM    382  CG1 VAL     6     -35.250  -6.049  20.634  1.00 10.00      B   
ATOM    383  CG2 VAL     6     -34.207  -7.902  19.316  1.00 10.00      B   
ATOM    384  C   VAL     6     -36.207  -6.953  17.046  1.00 10.00      B   
ATOM    385  O   VAL     6     -35.688  -7.934  16.511  1.00 10.00      B   
ATOM    386  N   VAL     6     -37.055  -8.131  19.047  1.00 10.00      B   
ATOM    387  HT1 VAL     6     -36.514  -8.967  18.748  1.00 10.00      B   
ATOM    388  HT2 VAL     6     -38.015  -8.202  18.657  1.00 10.00      B   
ATOM    389  HT3 VAL     6     -37.115  -8.118  20.083  1.00 10.00      B   
ATOM    390  CA  VAL     6     -36.403  -6.896  18.556  1.00 10.00      B   
ATOM    391  N   LEU     7     -36.622  -5.896  16.363  1.00 10.00      B   
ATOM    392  HN  LEU     7     -37.030  -5.141  16.848  1.00 10.00      B   
ATOM    393  CA  LEU     7     -36.491  -5.821  14.915  1.00 10.00      B   
ATOM    394  CB  LEU     7     -37.529  -4.864  14.328  1.00 10.00      B   
ATOM    395  CG  LEU     7     -38.991  -5.268  14.532  1.00 10.00      B   
ATOM    396  CD1 LEU     7     -39.924  -4.237  13.922  1.00 10.00      B   
ATOM    397  CD2 LEU     7     -39.257  -6.648  13.947  1.00 10.00      B   
ATOM    398  C   LEU     7     -35.079  -5.409  14.513  1.00 10.00      B   
ATOM    399  O   LEU     7     -34.693  -5.535  13.350  1.00 10.00      B   
ATOM    400  N   ASP     8     -34.315  -4.922  15.491  1.00 10.00      B   
ATOM    401  HN  ASP     8     -34.700  -4.822  16.389  1.00 10.00      B   
ATOM    402  CA  ASP     8     -32.930  -4.508  15.262  1.00 10.00      B   
ATOM    403  CB  ASP     8     -32.292  -4.012  16.564  1.00 10.00      B   
ATOM    404  CG  ASP     8     -32.585  -2.555  16.863  1.00 10.00      B   
ATOM    405  OD1 ASP     8     -33.607  -2.273  17.527  1.00 10.00      B   
ATOM    406  OD2 ASP     8     -31.787  -1.687  16.453  1.00 10.00      B   
ATOM    407  C   ASP     8     -32.113  -5.672  14.715  1.00 10.00      B   
ATOM    408  O   ASP     8     -31.274  -5.502  13.827  1.00 10.00      B   
ATOM    409  N   ARG     9     -32.381  -6.858  15.250  1.00 10.00      B   
ATOM    410  HN  ARG     9     -33.055  -6.918  15.960  1.00 10.00      B   
ATOM    411  CA  ARG     9     -31.690  -8.068  14.828  1.00 10.00      B   
ATOM    412  CB  ARG     9     -32.041  -9.223  15.761  1.00 10.00      B   
ATOM    413  CG  ARG     9     -31.291 -10.512  15.468  1.00 10.00      B   
ATOM    414  CD  ARG     9     -32.066 -11.726  15.952  1.00 10.00      B   
ATOM    415  NE  ARG     9     -32.482 -11.601  17.350  1.00 10.00      B   
ATOM    416  HE  ARG     9     -31.771 -11.447  18.021  1.00 10.00      B   
ATOM    417  CZ  ARG     9     -33.748 -11.696  17.761  1.00 10.00      B   
ATOM    418  NH1 ARG     9     -34.719 -11.920  16.882  1.00 10.00      B   
ATOM    419 HH11 ARG     9     -34.496 -12.024  15.869  1.00 10.00      B   
ATOM    420 HH12 ARG     9     -35.712 -11.991  17.200  1.00 10.00      B   
ATOM    421  NH2 ARG     9     -34.039 -11.571  19.049  1.00 10.00      B   
ATOM    422 HH21 ARG     9     -35.028 -11.644  19.375  1.00 10.00      B   
ATOM    423 HH22 ARG     9     -33.280 -11.398  19.744  1.00 10.00      B   
ATOM    424  C   ARG     9     -32.076  -8.436  13.400  1.00 10.00      B   
ATOM    425  O   ARG     9     -31.237  -8.867  12.614  1.00 10.00      B   
ATOM    426  N   TYR    10     -33.351  -8.251  13.073  1.00 10.00      B   
ATOM    427  HN  TYR    10     -33.965  -7.890  13.744  1.00 10.00      B   
ATOM    428  CA  TYR    10     -33.857  -8.564  11.741  1.00 10.00      B   
ATOM    429  CB  TYR    10     -35.362  -8.287  11.661  1.00 10.00      B   
ATOM    430  CG  TYR    10     -36.023  -8.808  10.401  1.00 10.00      B   
ATOM    431  CD1 TYR    10     -36.091 -10.170  10.140  1.00 10.00      B   
ATOM    432  CD2 TYR    10     -36.586  -7.935   9.476  1.00 10.00      B   
ATOM    433  CE1 TYR    10     -36.699 -10.650   8.993  1.00 10.00      B   
ATOM    434  CE2 TYR    10     -37.194  -8.406   8.329  1.00 10.00      B   
ATOM    435  CZ  TYR    10     -37.249  -9.763   8.092  1.00 10.00      B   
ATOM    436  OH  TYR    10     -37.857 -10.234   6.949  1.00 10.00      B   
ATOM    437  HH  TYR    10     -37.641  -9.650   6.208  1.00 10.00      B   
ATOM    438  C   TYR    10     -33.108  -7.761  10.681  1.00 10.00      B   
ATOM    439  O   TYR    10     -32.675  -8.307   9.667  1.00 10.00      B   
ATOM    440  N   ILE    11     -32.944  -6.468  10.931  1.00 10.00      B   
ATOM    441  HN  ILE    11     -33.312  -6.091  11.761  1.00 10.00      B   
ATOM    442  CA  ILE    11     -32.233  -5.595  10.004  1.00 10.00      B   
ATOM    443  CB  ILE    11     -32.311  -4.119  10.451  1.00 10.00      B   
ATOM    444  CG1 ILE    11     -33.767  -3.708  10.701  1.00 10.00      B   
ATOM    445  CG2 ILE    11     -31.671  -3.207   9.413  1.00 10.00      B   
ATOM    446  CD1 ILE    11     -33.917  -2.379  11.407  1.00 10.00      B   
ATOM    447  C   ILE    11     -30.767  -6.010   9.910  1.00 10.00      B   
ATOM    448  O   ILE    11     -30.225  -6.175   8.814  1.00 10.00      B   
ATOM    449  N   GLY    12     -30.146  -6.208  11.071  1.00 10.00      B   
ATOM    450  HN  GLY    12     -30.646  -6.089  11.907  1.00 10.00      B   
ATOM    451  CA  GLY    12     -28.748  -6.599  11.124  1.00 10.00      B   
ATOM    452  C   GLY    12     -28.473  -7.898  10.393  1.00 10.00      B   
ATOM    453  O   GLY    12     -27.516  -7.992   9.625  1.00 10.00      B   
ATOM    454  N   LYS    13     -29.321  -8.896  10.620  1.00 10.00      B   
ATOM    455  HN  LYS    13     -30.071  -8.756  11.243  1.00 10.00      B   
ATOM    456  CA  LYS    13     -29.163 -10.194   9.979  1.00 10.00      B   
ATOM    457  CB  LYS    13     -30.108 -11.236  10.583  1.00 10.00      B   
ATOM    458  CG  LYS    13     -29.605 -11.835  11.887  1.00 10.00      B   
ATOM    459  CD  LYS    13     -30.151 -13.238  12.101  1.00 10.00      B   
ATOM    460  CE  LYS    13     -29.370 -13.973  13.178  1.00 10.00      B   
ATOM    461  NZ  LYS    13     -29.745 -15.408  13.257  1.00 10.00      B   
ATOM    462  HZ1 LYS    13     -29.494 -15.896  12.373  1.00 10.00      B   
ATOM    463  HZ2 LYS    13     -30.767 -15.502  13.407  1.00 10.00      B   
ATOM    464  HZ3 LYS    13     -29.251 -15.867  14.048  1.00 10.00      B   
ATOM    465  C   LYS    13     -29.336 -10.108   8.468  1.00 10.00      B   
ATOM    466  O   LYS    13     -28.592 -10.742   7.721  1.00 10.00      B   
ATOM    467  N   THR    14     -30.305  -9.311   8.025  1.00 10.00      B   
ATOM    468  HN  THR    14     -30.861  -8.827   8.674  1.00 10.00      B   
ATOM    469  CA  THR    14     -30.565  -9.142   6.600  1.00 10.00      B   
ATOM    470  CB  THR    14     -31.760  -8.197   6.354  1.00 10.00      B   
ATOM    471  OG1 THR    14     -32.915  -8.702   7.040  1.00 10.00      B   
ATOM    472  HG1 THR    14     -32.811  -8.561   7.991  1.00 10.00      B   
ATOM    473  CG2 THR    14     -32.071  -8.086   4.870  1.00 10.00      B   
ATOM    474  C   THR    14     -29.324  -8.600   5.890  1.00 10.00      B   
ATOM    475  O   THR    14     -28.942  -9.081   4.819  1.00 10.00      B   
ATOM    476  N   ILE    15     -28.686  -7.611   6.502  1.00 10.00      B   
ATOM    477  HN  ILE    15     -29.033  -7.268   7.356  1.00 10.00      B   
ATOM    478  CA  ILE    15     -27.484  -7.023   5.935  1.00 10.00      B   
ATOM    479  CB  ILE    15     -27.101  -5.712   6.656  1.00 10.00      B   
ATOM    480  CG1 ILE    15     -28.268  -4.722   6.620  1.00 10.00      B   
ATOM    481  CG2 ILE    15     -25.862  -5.090   6.022  1.00 10.00      B   
ATOM    482  CD1 ILE    15     -28.054  -3.494   7.477  1.00 10.00      B   
ATOM    483  C   ILE    15     -26.322  -8.011   6.024  1.00 10.00      B   
ATOM    484  O   ILE    15     -25.513  -8.118   5.101  1.00 10.00      B   
ATOM    485  N   PHE    16     -26.272  -8.752   7.129  1.00 10.00      B   
ATOM    486  HN  PHE    16     -26.968  -8.633   7.811  1.00 10.00      B   
ATOM    487  CA  PHE    16     -25.218  -9.734   7.366  1.00 10.00      B   
ATOM    488  CB  PHE    16     -25.404 -10.410   8.730  1.00 10.00      B   
ATOM    489  CG  PHE    16     -24.321 -11.390   9.082  1.00 10.00      B   
ATOM    490  CD1 PHE    16     -23.053 -10.947   9.422  1.00 10.00      B   
ATOM    491  CD2 PHE    16     -24.568 -12.753   9.072  1.00 10.00      B   
ATOM    492  CE1 PHE    16     -22.053 -11.842   9.744  1.00 10.00      B   
ATOM    493  CE2 PHE    16     -23.572 -13.655   9.393  1.00 10.00      B   
ATOM    494  CZ  PHE    16     -22.312 -13.199   9.730  1.00 10.00      B   
ATOM    495  C   PHE    16     -25.150 -10.780   6.256  1.00 10.00      B   
ATOM    496  O   PHE    16     -24.093 -10.986   5.657  1.00 10.00      B   
ATOM    497  N   THR    17     -26.278 -11.423   5.964  1.00 10.00      B   
ATOM    498  HN  THR    17     -27.104 -11.205   6.455  1.00 10.00      B   
ATOM    499  CA  THR    17     -26.317 -12.447   4.928  1.00 10.00      B   
ATOM    500  CB  THR    17     -27.675 -13.172   4.880  1.00 10.00      B   
ATOM    501  OG1 THR    17     -28.686 -12.342   5.466  1.00 10.00      B   
ATOM    502  HG1 THR    17     -29.239 -11.970   4.765  1.00 10.00      B   
ATOM    503  CG2 THR    17     -27.606 -14.498   5.623  1.00 10.00      B   
ATOM    504  C   THR    17     -25.991 -11.868   3.556  1.00 10.00      B   
ATOM    505  O   THR    17     -25.357 -12.525   2.733  1.00 10.00      B   
ATOM    506  N   THR    18     -26.418 -10.634   3.319  1.00 10.00      B   
ATOM    507  HN  THR    18     -26.927 -10.162   4.013  1.00 10.00      B   
ATOM    508  CA  THR    18     -26.159  -9.970   2.050  1.00 10.00      B   
ATOM    509  CB  THR    18     -26.990  -8.680   1.910  1.00 10.00      B   
ATOM    510  OG1 THR    18     -28.369  -8.988   2.164  1.00 10.00      B   
ATOM    511  HG1 THR    18     -28.550  -8.910   3.113  1.00 10.00      B   
ATOM    512  CG2 THR    18     -26.863  -8.118   0.503  1.00 10.00      B   
ATOM    513  C   THR    18     -24.667  -9.668   1.889  1.00 10.00      B   
ATOM    514  O   THR    18     -24.102  -9.827   0.801  1.00 10.00      B   
ATOM    515  N   ILE    19     -24.035  -9.252   2.983  1.00 10.00      B   
ATOM    516  HN  ILE    19     -24.543  -9.141   3.816  1.00 10.00      B   
ATOM    517  CA  ILE    19     -22.609  -8.950   2.982  1.00 10.00      B   
ATOM    518  CB  ILE    19     -22.165  -8.294   4.317  1.00 10.00      B   
ATOM    519  CG1 ILE    19     -22.698  -6.861   4.420  1.00 10.00      B   
ATOM    520  CG2 ILE    19     -20.648  -8.315   4.472  1.00 10.00      B   
ATOM    521  CD1 ILE    19     -22.136  -5.914   3.379  1.00 10.00      B   
ATOM    522  C   ILE    19     -21.808 -10.228   2.747  1.00 10.00      B   
ATOM    523  O   ILE    19     -20.908 -10.266   1.909  1.00 10.00      B   
ATOM    524  N   MET    20     -22.153 -11.280   3.480  1.00 10.00      B   
ATOM    525  HN  MET    20     -22.883 -11.193   4.131  1.00 10.00      B   
ATOM    526  CA  MET    20     -21.466 -12.559   3.344  1.00 10.00      B   
ATOM    527  CB  MET    20     -21.933 -13.553   4.407  1.00 10.00      B   
ATOM    528  CG  MET    20     -21.604 -13.142   5.831  1.00 10.00      B   
ATOM    529  SD  MET    20     -19.830 -13.046   6.149  1.00 10.00      B   
ATOM    530  CE  MET    20     -19.409 -14.783   6.241  1.00 10.00      B   
ATOM    531  C   MET    20     -21.676 -13.135   1.948  1.00 10.00      B   
ATOM    532  O   MET    20     -20.765 -13.719   1.363  1.00 10.00      B   
ATOM    533  N   MET    21     -22.880 -12.948   1.411  1.00 10.00      B   
ATOM    534  HN  MET    21     -23.565 -12.472   1.930  1.00 10.00      B   
ATOM    535  CA  MET    21     -23.213 -13.439   0.080  1.00 10.00      B   
ATOM    536  CB  MET    21     -24.690 -13.178  -0.230  1.00 10.00      B   
ATOM    537  CG  MET    21     -25.140 -13.681  -1.592  1.00 10.00      B   
ATOM    538  SD  MET    21     -26.706 -12.958  -2.118  1.00 10.00      B   
ATOM    539  CE  MET    21     -26.240 -11.240  -2.318  1.00 10.00      B   
ATOM    540  C   MET    21     -22.340 -12.776  -0.979  1.00 10.00      B   
ATOM    541  O   MET    21     -21.722 -13.454  -1.805  1.00 10.00      B   
ATOM    542  N   THR    22     -22.284 -11.449  -0.943  1.00 10.00      B   
ATOM    543  HN  THR    22     -22.778 -10.966  -0.244  1.00 10.00      B   
ATOM    544  CA  THR    22     -21.486 -10.700  -1.903  1.00 10.00      B   
ATOM    545  CB  THR    22     -21.711  -9.178  -1.783  1.00 10.00      B   
ATOM    546  OG1 THR    22     -21.888  -8.822  -0.407  1.00 10.00      B   
ATOM    547  HG1 THR    22     -22.786  -9.038  -0.131  1.00 10.00      B   
ATOM    548  CG2 THR    22     -22.938  -8.755  -2.572  1.00 10.00      B   
ATOM    549  C   THR    22     -20.008 -11.024  -1.725  1.00 10.00      B   
ATOM    550  O   THR    22     -19.272 -11.168  -2.700  1.00 10.00      B   
ATOM    551  N   LEU    23     -19.592 -11.157  -0.468  1.00 10.00      B   
ATOM    552  HN  LEU    23     -20.233 -11.015   0.264  1.00 10.00      B   
ATOM    553  CA  LEU    23     -18.213 -11.480  -0.143  1.00 10.00      B   
ATOM    554  CB  LEU    23     -18.015 -11.501   1.374  1.00 10.00      B   
ATOM    555  CG  LEU    23     -16.601 -11.808   1.870  1.00 10.00      B   
ATOM    556  CD1 LEU    23     -15.630 -10.719   1.439  1.00 10.00      B   
ATOM    557  CD2 LEU    23     -16.593 -11.973   3.380  1.00 10.00      B   
ATOM    558  C   LEU    23     -17.816 -12.823  -0.745  1.00 10.00      B   
ATOM    559  O   LEU    23     -16.793 -12.928  -1.421  1.00 10.00      B   
ATOM    560  N   PHE    24     -18.637 -13.844  -0.514  1.00 10.00      B   
ATOM    561  HN  PHE    24     -19.451 -13.695   0.024  1.00 10.00      B   
ATOM    562  CA  PHE    24     -18.365 -15.176  -1.040  1.00 10.00      B   
ATOM    563  CB  PHE    24     -19.450 -16.166  -0.608  1.00 10.00      B   
ATOM    564  CG  PHE    24     -19.363 -16.590   0.833  1.00 10.00      B   
ATOM    565  CD1 PHE    24     -20.499 -16.988   1.519  1.00 10.00      B   
ATOM    566  CD2 PHE    24     -18.147 -16.596   1.499  1.00 10.00      B   
ATOM    567  CE1 PHE    24     -20.425 -17.384   2.843  1.00 10.00      B   
ATOM    568  CE2 PHE    24     -18.065 -16.988   2.822  1.00 10.00      B   
ATOM    569  CZ  PHE    24     -19.206 -17.385   3.495  1.00 10.00      B   
ATOM    570  C   PHE    24     -18.257 -15.148  -2.559  1.00 10.00      B   
ATOM    571  O   PHE    24     -17.369 -15.773  -3.140  1.00 10.00      B   
ATOM    572  N   MET    25     -19.155 -14.405  -3.193  1.00 10.00      B   
ATOM    573  HN  MET    25     -19.833 -13.921  -2.668  1.00 10.00      B   
ATOM    574  CA  MET    25     -19.160 -14.286  -4.646  1.00 10.00      B   
ATOM    575  CB  MET    25     -20.403 -13.537  -5.132  1.00 10.00      B   
ATOM    576  CG  MET    25     -21.712 -14.262  -4.867  1.00 10.00      B   
ATOM    577  SD  MET    25     -23.122 -13.451  -5.645  1.00 10.00      B   
ATOM    578  CE  MET    25     -22.842 -13.873  -7.364  1.00 10.00      B   
ATOM    579  C   MET    25     -17.899 -13.591  -5.146  1.00 10.00      B   
ATOM    580  O   MET    25     -17.221 -14.093  -6.039  1.00 10.00      B   
ATOM    581  N   LEU    26     -17.579 -12.447  -4.550  1.00 10.00      B   
ATOM    582  HN  LEU    26     -18.157 -12.106  -3.829  1.00 10.00      B   
ATOM    583  CA  LEU    26     -16.399 -11.679  -4.940  1.00 10.00      B   
ATOM    584  CB  LEU    26     -16.341 -10.343  -4.192  1.00 10.00      B   
ATOM    585  CG  LEU    26     -17.404  -9.308  -4.573  1.00 10.00      B   
ATOM    586  CD1 LEU    26     -17.293  -8.077  -3.691  1.00 10.00      B   
ATOM    587  CD2 LEU    26     -17.280  -8.926  -6.040  1.00 10.00      B   
ATOM    588  C   LEU    26     -15.112 -12.467  -4.721  1.00 10.00      B   
ATOM    589  O   LEU    26     -14.210 -12.440  -5.562  1.00 10.00      B   
ATOM    590  N   VAL    27     -15.033 -13.172  -3.595  1.00 10.00      B   
ATOM    591  HN  VAL    27     -15.785 -13.144  -2.959  1.00 10.00      B   
ATOM    592  CA  VAL    27     -13.858 -13.974  -3.276  1.00 10.00      B   
ATOM    593  CB  VAL    27     -13.938 -14.580  -1.855  1.00 10.00      B   
ATOM    594  CG1 VAL    27     -12.855 -15.635  -1.649  1.00 10.00      B   
ATOM    595  CG2 VAL    27     -13.812 -13.490  -0.802  1.00 10.00      B   
ATOM    596  C   VAL    27     -13.670 -15.083  -4.308  1.00 10.00      B   
ATOM    597  O   VAL    27     -12.576 -15.268  -4.840  1.00 10.00      B   
ATOM    598  N   SER    28     -14.750 -15.796  -4.604  1.00 10.00      B   
ATOM    599  HN  SER    28     -15.600 -15.588  -4.156  1.00 10.00      B   
ATOM    600  CA  SER    28     -14.707 -16.884  -5.571  1.00 10.00      B   
ATOM    601  CB  SER    28     -16.016 -17.671  -5.539  1.00 10.00      B   
ATOM    602  OG  SER    28     -16.361 -18.017  -4.206  1.00 10.00      B   
ATOM    603  HG  SER    28     -16.776 -17.254  -3.773  1.00 10.00      B   
ATOM    604  C   SER    28     -14.430 -16.362  -6.981  1.00 10.00      B   
ATOM    605  O   SER    28     -13.656 -16.957  -7.734  1.00 10.00      B   
ATOM    606  N   LEU    29     -15.063 -15.243  -7.323  1.00 10.00      B   
ATOM    607  HN  LEU    29     -15.670 -14.819  -6.674  1.00 10.00      B   
ATOM    608  CA  LEU    29     -14.891 -14.627  -8.634  1.00 10.00      B   
ATOM    609  CB  LEU    29     -15.747 -13.361  -8.744  1.00 10.00      B   
ATOM    610  CG  LEU    29     -15.702 -12.628 -10.086  1.00 10.00      B   
ATOM    611  CD1 LEU    29     -16.258 -13.508 -11.195  1.00 10.00      B   
ATOM    612  CD2 LEU    29     -16.461 -11.312 -10.006  1.00 10.00      B   
ATOM    613  C   LEU    29     -13.427 -14.294  -8.892  1.00 10.00      B   
ATOM    614  O   LEU    29     -12.833 -14.766  -9.861  1.00 10.00      B   
ATOM    615  N   SER    30     -12.840 -13.501  -8.005  1.00 10.00      B   
ATOM    616  HN  SER    30     -13.357 -13.177  -7.234  1.00 10.00      B   
ATOM    617  CA  SER    30     -11.445 -13.112  -8.140  1.00 10.00      B   
ATOM    618  CB  SER    30     -11.095 -12.055  -7.093  1.00 10.00      B   
ATOM    619  OG  SER    30     -11.529 -12.462  -5.803  1.00 10.00      B   
ATOM    620  HG  SER    30     -12.445 -12.171  -5.665  1.00 10.00      B   
ATOM    621  C   SER    30     -10.537 -14.332  -7.993  1.00 10.00      B   
ATOM    622  O   SER    30      -9.451 -14.392  -8.575  1.00 10.00      B   
ATOM    623  N   GLY    31     -11.005 -15.307  -7.220  1.00 10.00      B   
ATOM    624  HN  GLY    31     -11.884 -15.200  -6.794  1.00 10.00      B   
ATOM    625  CA  GLY    31     -10.248 -16.520  -6.996  1.00 10.00      B   
ATOM    626  C   GLY    31     -10.009 -17.296  -8.272  1.00 10.00      B   
ATOM    627  O   GLY    31      -8.862 -17.529  -8.649  1.00 10.00      B   
ATOM    628  N   ILE    32     -11.090 -17.671  -8.951  1.00 10.00      B   
ATOM    629  HN  ILE    32     -11.979 -17.433  -8.607  1.00 10.00      B   
ATOM    630  CA  ILE    32     -10.988 -18.432 -10.192  1.00 10.00      B   
ATOM    631  CB  ILE    32     -12.362 -18.962 -10.680  1.00 10.00      B   
ATOM    632  CG1 ILE    32     -12.200 -19.902 -11.881  1.00 10.00      B   
ATOM    633  CG2 ILE    32     -13.324 -17.826 -11.003  1.00 10.00      B   
ATOM    634  CD1 ILE    32     -11.474 -21.192 -11.557  1.00 10.00      B   
ATOM    635  C   ILE    32     -10.272 -17.646 -11.297  1.00 10.00      B   
ATOM    636  O   ILE    32      -9.458 -18.205 -12.033  1.00 10.00      B   
ATOM    637  N   ILE    33     -10.551 -16.348 -11.386  1.00 10.00      B   
ATOM    638  HN  ILE    33     -11.187 -15.951 -10.753  1.00 10.00      B   
ATOM    639  CA  ILE    33      -9.935 -15.499 -12.404  1.00 10.00      B   
ATOM    640  CB  ILE    33     -10.551 -14.080 -12.422  1.00 10.00      B   
ATOM    641  CG1 ILE    33     -12.017 -14.149 -12.867  1.00 10.00      B   
ATOM    642  CG2 ILE    33      -9.759 -13.147 -13.336  1.00 10.00      B   
ATOM    643  CD1 ILE    33     -12.755 -12.832 -12.771  1.00 10.00      B   
ATOM    644  C   ILE    33      -8.420 -15.421 -12.215  1.00 10.00      B   
ATOM    645  O   ILE    33      -7.656 -15.636 -13.156  1.00 10.00      B   
ATOM    646  N   LYS    34      -7.988 -15.141 -10.993  1.00 10.00      B   
ATOM    647  HN  LYS    34      -8.639 -14.996 -10.273  1.00 10.00      B   
ATOM    648  CA  LYS    34      -6.565 -15.045 -10.703  1.00 10.00      B   
ATOM    649  CB  LYS    34      -6.316 -14.370  -9.353  1.00 10.00      B   
ATOM    650  CG  LYS    34      -6.277 -12.851  -9.418  1.00 10.00      B   
ATOM    651  CD  LYS    34      -5.776 -12.259  -8.112  1.00 10.00      B   
ATOM    652  CE  LYS    34      -5.547 -10.763  -8.235  1.00 10.00      B   
ATOM    653  NZ  LYS    34      -5.074 -10.171  -6.955  1.00 10.00      B   
ATOM    654  HZ1 LYS    34      -5.726 -10.414  -6.185  1.00 10.00      B   
ATOM    655  HZ2 LYS    34      -5.025  -9.139  -7.036  1.00 10.00      B   
ATOM    656  HZ3 LYS    34      -4.126 -10.532  -6.719  1.00 10.00      B   
ATOM    657  C   LYS    34      -5.895 -16.416 -10.762  1.00 10.00      B   
ATOM    658  O   LYS    34      -4.711 -16.525 -11.087  1.00 10.00      B   
ATOM    659  N   PHE    35      -6.655 -17.458 -10.446  1.00 10.00      B   
ATOM    660  HN  PHE    35      -7.589 -17.306 -10.177  1.00 10.00      B   
ATOM    661  CA  PHE    35      -6.137 -18.820 -10.476  1.00 10.00      B   
ATOM    662  CB  PHE    35      -7.167 -19.804  -9.905  1.00 10.00      B   
ATOM    663  CG  PHE    35      -6.775 -21.250 -10.016  1.00 10.00      B   
ATOM    664  CD1 PHE    35      -5.667 -21.736  -9.342  1.00 10.00      B   
ATOM    665  CD2 PHE    35      -7.516 -22.125 -10.795  1.00 10.00      B   
ATOM    666  CE1 PHE    35      -5.303 -23.065  -9.443  1.00 10.00      B   
ATOM    667  CE2 PHE    35      -7.158 -23.457 -10.900  1.00 10.00      B   
ATOM    668  CZ  PHE    35      -6.048 -23.927 -10.224  1.00 10.00      B   
ATOM    669  C   PHE    35      -5.760 -19.207 -11.900  1.00 10.00      B   
ATOM    670  O   PHE    35      -4.634 -19.624 -12.162  1.00 10.00      B   
ATOM    671  N   VAL    36      -6.698 -19.036 -12.824  1.00 10.00      B   
ATOM    672  HN  VAL    36      -7.575 -18.679 -12.561  1.00 10.00      B   
ATOM    673  CA  VAL    36      -6.452 -19.368 -14.222  1.00 10.00      B   
ATOM    674  CB  VAL    36      -7.747 -19.395 -15.067  1.00 10.00      B   
ATOM    675  CG1 VAL    36      -8.719 -20.439 -14.531  1.00 10.00      B   
ATOM    676  CG2 VAL    36      -8.407 -18.024 -15.122  1.00 10.00      B   
ATOM    677  C   VAL    36      -5.434 -18.412 -14.836  1.00 10.00      B   
ATOM    678  O   VAL    36      -4.809 -18.718 -15.851  1.00 10.00      B   
ATOM    679  N   ASP    37      -5.274 -17.252 -14.212  1.00 10.00      B   
ATOM    680  HN  ASP    37      -5.823 -17.057 -13.424  1.00 10.00      B   
ATOM    681  CA  ASP    37      -4.320 -16.257 -14.677  1.00 10.00      B   
ATOM    682  CB  ASP    37      -4.619 -14.892 -14.049  1.00 10.00      B   
ATOM    683  CG  ASP    37      -3.831 -13.758 -14.675  1.00 10.00      B   
ATOM    684  OD1 ASP    37      -3.967 -13.536 -15.901  1.00 10.00      B   
ATOM    685  OD2 ASP    37      -3.091 -13.069 -13.940  1.00 10.00      B   
ATOM    686  C   ASP    37      -2.900 -16.700 -14.340  1.00 10.00      B   
ATOM    687  O   ASP    37      -1.973 -16.502 -15.124  1.00 10.00      B   
ATOM    688  N   GLN    38      -2.743 -17.327 -13.178  1.00 10.00      B   
ATOM    689  HN  GLN    38      -3.523 -17.464 -12.598  1.00 10.00      B   
ATOM    690  CA  GLN    38      -1.440 -17.815 -12.739  1.00 10.00      B   
ATOM    691  CB  GLN    38      -1.417 -18.027 -11.224  1.00 10.00      B   
ATOM    692  CG  GLN    38      -1.190 -16.755 -10.427  1.00 10.00      B   
ATOM    693  CD  GLN    38       0.163 -16.123 -10.694  1.00 10.00      B   
ATOM    694  OE1 GLN    38       1.155 -16.811 -10.947  1.00 10.00      B   
ATOM    695  NE2 GLN    38       0.218 -14.804 -10.640  1.00 10.00      B   
ATOM    696 HE21 GLN    38      -0.607 -14.315 -10.434  1.00 10.00      B   
ATOM    697 HE22 GLN    38       1.082 -14.369 -10.807  1.00 10.00      B   
ATOM    698  C   GLN    38      -1.071 -19.107 -13.456  1.00 10.00      B   
ATOM    699  O   GLN    38       0.103 -19.457 -13.559  1.00 10.00      B   
ATOM    700  N   LEU    39      -2.084 -19.805 -13.964  1.00 10.00      B   
ATOM    701  HN  LEU    39      -2.998 -19.471 -13.846  1.00 10.00      B   
ATOM    702  CA  LEU    39      -1.875 -21.063 -14.680  1.00 10.00      B   
ATOM    703  CB  LEU    39      -3.212 -21.735 -15.008  1.00 10.00      B   
ATOM    704  CG  LEU    39      -3.971 -22.353 -13.831  1.00 10.00      B   
ATOM    705  CD1 LEU    39      -5.297 -22.931 -14.298  1.00 10.00      B   
ATOM    706  CD2 LEU    39      -3.129 -23.420 -13.148  1.00 10.00      B   
ATOM    707  C   LEU    39      -1.068 -20.850 -15.959  1.00 10.00      B   
ATOM    708  O   LEU    39      -0.535 -21.798 -16.531  1.00 10.00      B   
ATOM    709  N   LYS    40      -0.977 -19.600 -16.398  1.00 10.00      B   
ATOM    710  HN  LYS    40      -1.420 -18.884 -15.895  1.00 10.00      B   
ATOM    711  CA  LYS    40      -0.229 -19.267 -17.600  1.00 10.00      B   
ATOM    712  CB  LYS    40      -0.764 -17.976 -18.220  1.00 10.00      B   
ATOM    713  CG  LYS    40      -2.203 -18.067 -18.704  1.00 10.00      B   
ATOM    714  CD  LYS    40      -2.717 -16.714 -19.171  1.00 10.00      B   
ATOM    715  CE  LYS    40      -2.819 -15.737 -18.012  1.00 10.00      B   
ATOM    716  NZ  LYS    40      -3.484 -14.464 -18.392  1.00 10.00      B   
ATOM    717  HZ1 LYS    40      -2.892 -13.930 -19.062  1.00 10.00      B   
ATOM    718  HZ2 LYS    40      -3.644 -13.879 -17.541  1.00 10.00      B   
ATOM    719  HZ3 LYS    40      -4.402 -14.659 -18.837  1.00 10.00      B   
ATOM    720  C   LYS    40       1.256 -19.127 -17.290  1.00 10.00      B   
ATOM    721  O   LYS    40       2.088 -19.045 -18.197  1.00 10.00      B   
ATOM    722  N   LYS    41       1.584 -19.102 -16.003  1.00 10.00      B   
ATOM    723  HN  LYS    41       0.875 -19.179 -15.327  1.00 10.00      B   
ATOM    724  CA  LYS    41       2.966 -18.975 -15.558  1.00 10.00      B   
ATOM    725  CB  LYS    41       3.279 -17.525 -15.187  1.00 10.00      B   
ATOM    726  CG  LYS    41       3.359 -16.578 -16.369  1.00 10.00      B   
ATOM    727  CD  LYS    41       3.873 -15.216 -15.944  1.00 10.00      B   
ATOM    728  CE  LYS    41       3.983 -14.280 -17.134  1.00 10.00      B   
ATOM    729  NZ  LYS    41       4.734 -13.048 -16.791  1.00 10.00      B   
ATOM    730  HZ1 LYS    41       4.832 -12.444 -17.630  1.00 10.00      B   
ATOM    731  HZ2 LYS    41       5.686 -13.298 -16.447  1.00 10.00      B   
ATOM    732  HZ3 LYS    41       4.235 -12.516 -16.048  1.00 10.00      B   
ATOM    733  C   LYS    41       3.224 -19.879 -14.359  1.00 10.00      B   
ATOM    734  O   LYS    41       3.907 -19.489 -13.409  1.00 10.00      B   
ATOM    735  N   ALA    42       2.676 -21.087 -14.412  1.00 10.00      B   
ATOM    736  HN  ALA    42       2.147 -21.337 -15.202  1.00 10.00      B   
ATOM    737  CA  ALA    42       2.836 -22.055 -13.331  1.00 10.00      B   
ATOM    738  CB  ALA    42       1.474 -22.544 -12.858  1.00 10.00      B   
ATOM    739  C   ALA    42       3.694 -23.235 -13.778  1.00 10.00      B   
ATOM    740  O   ALA    42       3.763 -24.264 -13.101  1.00 10.00      B   
ATOM    741  N   GLY    43       4.368 -23.067 -14.910  1.00 10.00      B   
ATOM    742  HN  GLY    43       4.286 -22.217 -15.391  1.00 10.00      B   
ATOM    743  CA  GLY    43       5.208 -24.123 -15.450  1.00 10.00      B   
ATOM    744  C   GLY    43       6.460 -24.383 -14.631  1.00 10.00      B   
ATOM    745  O   GLY    43       7.094 -25.425 -14.778  1.00 10.00      B   
ATOM    746  N   GLN    44       6.815 -23.443 -13.765  1.00 10.00      B   
ATOM    747  HN  GLN    44       6.264 -22.633 -13.679  1.00 10.00      B   
ATOM    748  CA  GLN    44       8.004 -23.584 -12.932  1.00 10.00      B   
ATOM    749  CB  GLN    44       8.753 -22.254 -12.824  1.00 10.00      B   
ATOM    750  CG  GLN    44       9.498 -21.845 -14.084  1.00 10.00      B   
ATOM    751  CD  GLN    44      10.552 -22.855 -14.487  1.00 10.00      B   
ATOM    752  OE1 GLN    44      11.671 -22.840 -13.975  1.00 10.00      B   
ATOM    753  NE2 GLN    44      10.207 -23.731 -15.415  1.00 10.00      B   
ATOM    754 HE21 GLN    44       9.301 -23.682 -15.786  1.00 10.00      B   
ATOM    755 HE22 GLN    44      10.870 -24.394 -15.700  1.00 10.00      B   
ATOM    756  C   GLN    44       7.660 -24.108 -11.539  1.00 10.00      B   
ATOM    757  O   GLN    44       8.549 -24.337 -10.717  1.00 10.00      B   
ATOM    758  N   GLY    45       6.376 -24.305 -11.280  1.00 10.00      B   
ATOM    759  HN  GLY    45       5.708 -24.123 -11.977  1.00 10.00      B   
ATOM    760  CA  GLY    45       5.954 -24.791  -9.985  1.00 10.00      B   
ATOM    761  C   GLY    45       5.147 -26.069 -10.080  1.00 10.00      B   
ATOM    762  O   GLY    45       5.347 -26.872 -10.994  1.00 10.00      B   
ATOM    763  N   SER    46       4.233 -26.250  -9.137  1.00 10.00      B   
ATOM    764  HN  SER    46       4.125 -25.565  -8.447  1.00 10.00      B   
ATOM    765  CA  SER    46       3.381 -27.426  -9.101  1.00 10.00      B   
ATOM    766  CB  SER    46       3.112 -27.830  -7.641  1.00 10.00      B   
ATOM    767  OG  SER    46       2.425 -29.070  -7.548  1.00 10.00      B   
ATOM    768  HG  SER    46       3.056 -29.771  -7.333  1.00 10.00      B   
ATOM    769  C   SER    46       2.072 -27.134  -9.834  1.00 10.00      B   
ATOM    770  O   SER    46       2.025 -26.275 -10.720  1.00 10.00      B   
ATOM    771  N   TYR    47       1.017 -27.839  -9.461  1.00 10.00      B   
ATOM    772  HN  TYR    47       1.123 -28.510  -8.747  1.00 10.00      B   
ATOM    773  CA  TYR    47      -0.284 -27.655 -10.083  1.00 10.00      B   
ATOM    774  CB  TYR    47      -0.951 -29.007 -10.354  1.00 10.00      B   
ATOM    775  CG  TYR    47      -0.097 -29.928 -11.200  1.00 10.00      B   
ATOM    776  CD1 TYR    47       0.472 -31.075 -10.660  1.00 10.00      B   
ATOM    777  CD2 TYR    47       0.157 -29.639 -12.535  1.00 10.00      B   
ATOM    778  CE1 TYR    47       1.269 -31.908 -11.425  1.00 10.00      B   
ATOM    779  CE2 TYR    47       0.949 -30.468 -13.309  1.00 10.00      B   
ATOM    780  CZ  TYR    47       1.506 -31.601 -12.750  1.00 10.00      B   
ATOM    781  OH  TYR    47       2.304 -32.428 -13.516  1.00 10.00      B   
ATOM    782  HH  TYR    47       3.046 -31.918 -13.872  1.00 10.00      B   
ATOM    783  C   TYR    47      -1.179 -26.753  -9.239  1.00 10.00      B   
ATOM    784  O   TYR    47      -2.067 -26.079  -9.762  1.00 10.00      B   
ATOM    785  N   ASP    48      -0.933 -26.727  -7.933  1.00 10.00      B   
ATOM    786  HN  ASP    48      -0.221 -27.294  -7.569  1.00 10.00      B   
ATOM    787  CA  ASP    48      -1.719 -25.893  -7.026  1.00 10.00      B   
ATOM    788  CB  ASP    48      -2.562 -26.754  -6.077  1.00 10.00      B   
ATOM    789  CG  ASP    48      -1.745 -27.401  -4.977  1.00 10.00      B   
ATOM    790  OD1 ASP    48      -1.212 -28.506  -5.202  1.00 10.00      B   
ATOM    791  OD2 ASP    48      -1.633 -26.812  -3.880  1.00 10.00      B   
ATOM    792  C   ASP    48      -0.836 -24.945  -6.221  1.00 10.00      B   
ATOM    793  O   ASP    48      -1.335 -24.158  -5.415  1.00 10.00      B   
ATOM    794  N   ALA    49       0.471 -25.001  -6.466  1.00 10.00      B   
ATOM    795  HN  ALA    49       0.798 -25.611  -7.156  1.00 10.00      B   
ATOM    796  CA  ALA    49       1.433 -24.159  -5.752  1.00 10.00      B   
ATOM    797  CB  ALA    49       2.847 -24.432  -6.242  1.00 10.00      B   
ATOM    798  C   ALA    49       1.092 -22.679  -5.898  1.00 10.00      B   
ATOM    799  O   ALA    49       1.051 -21.936  -4.917  1.00 10.00      B   
ATOM    800  N   LEU    50       0.833 -22.263  -7.127  1.00 10.00      B   
ATOM    801  HN  LEU    50       0.882 -22.906  -7.868  1.00 10.00      B   
ATOM    802  CA  LEU    50       0.482 -20.881  -7.415  1.00 10.00      B   
ATOM    803  CB  LEU    50       1.128 -20.429  -8.730  1.00 10.00      B   
ATOM    804  CG  LEU    50       2.656 -20.506  -8.801  1.00 10.00      B   
ATOM    805  CD1 LEU    50       3.140 -20.167 -10.199  1.00 10.00      B   
ATOM    806  CD2 LEU    50       3.291 -19.578  -7.780  1.00 10.00      B   
ATOM    807  C   LEU    50      -1.033 -20.744  -7.508  1.00 10.00      B   
ATOM    808  O   LEU    50      -1.553 -19.777  -8.064  1.00 10.00      B   
ATOM    809  N   GLY    51      -1.735 -21.718  -6.949  1.00 10.00      B   
ATOM    810  HN  GLY    51      -1.266 -22.449  -6.494  1.00 10.00      B   
ATOM    811  CA  GLY    51      -3.176 -21.706  -6.986  1.00 10.00      B   
ATOM    812  C   GLY    51      -3.789 -21.888  -5.616  1.00 10.00      B   
ATOM    813  O   GLY    51      -3.704 -20.999  -4.768  1.00 10.00      B   
ATOM    814  N   ALA    52      -4.379 -23.053  -5.388  1.00 10.00      B   
ATOM    815  HN  ALA    52      -4.376 -23.732  -6.095  1.00 10.00      B   
ATOM    816  CA  ALA    52      -5.034 -23.358  -4.121  1.00 10.00      B   
ATOM    817  CB  ALA    52      -5.675 -24.734  -4.176  1.00 10.00      B   
ATOM    818  C   ALA    52      -4.089 -23.257  -2.925  1.00 10.00      B   
ATOM    819  O   ALA    52      -4.511 -22.906  -1.825  1.00 10.00      B   
ATOM    820  N   GLY    53      -2.817 -23.559  -3.139  1.00 10.00      B   
ATOM    821  HN  GLY    53      -2.528 -23.829  -4.039  1.00 10.00      B   
ATOM    822  CA  GLY    53      -1.851 -23.507  -2.061  1.00 10.00      B   
ATOM    823  C   GLY    53      -1.290 -22.122  -1.825  1.00 10.00      B   
ATOM    824  O   GLY    53      -0.431 -21.937  -0.962  1.00 10.00      B   
ATOM    825  N   MET    54      -1.773 -21.149  -2.585  1.00 10.00      B   
ATOM    826  HN  MET    54      -2.456 -21.365  -3.254  1.00 10.00      B   
ATOM    827  CA  MET    54      -1.307 -19.771  -2.454  1.00 10.00      B   
ATOM    828  CB  MET    54      -0.556 -19.348  -3.722  1.00 10.00      B   
ATOM    829  CG  MET    54       0.168 -18.014  -3.619  1.00 10.00      B   
ATOM    830  SD  MET    54       1.051 -17.579  -5.131  1.00 10.00      B   
ATOM    831  CE  MET    54      -0.312 -17.258  -6.253  1.00 10.00      B   
ATOM    832  C   MET    54      -2.471 -18.817  -2.197  1.00 10.00      B   
ATOM    833  O   MET    54      -2.387 -17.924  -1.349  1.00 10.00      B   
ATOM    834  N   TYR    55      -3.564 -19.022  -2.922  1.00 10.00      B   
ATOM    835  HN  TYR    55      -3.577 -19.763  -3.570  1.00 10.00      B   
ATOM    836  CA  TYR    55      -4.745 -18.178  -2.797  1.00 10.00      B   
ATOM    837  CB  TYR    55      -5.687 -18.348  -3.986  1.00 10.00      B   
ATOM    838  CG  TYR    55      -5.146 -17.695  -5.232  1.00 10.00      B   
ATOM    839  CD1 TYR    55      -4.722 -18.453  -6.312  1.00 10.00      B   
ATOM    840  CD2 TYR    55      -5.037 -16.314  -5.316  1.00 10.00      B   
ATOM    841  CE1 TYR    55      -4.202 -17.855  -7.441  1.00 10.00      B   
ATOM    842  CE2 TYR    55      -4.522 -15.707  -6.441  1.00 10.00      B   
ATOM    843  CZ  TYR    55      -4.106 -16.483  -7.500  1.00 10.00      B   
ATOM    844  OH  TYR    55      -3.591 -15.885  -8.623  1.00 10.00      B   
ATOM    845  HH  TYR    55      -3.847 -16.398  -9.402  1.00 10.00      B   
ATOM    846  C   TYR    55      -5.459 -18.352  -1.466  1.00 10.00      B   
ATOM    847  O   TYR    55      -6.331 -17.556  -1.116  1.00 10.00      B   
ATOM    848  N   THR    56      -5.068 -19.371  -0.712  1.00 10.00      B   
ATOM    849  HN  THR    56      -4.369 -19.977  -1.042  1.00 10.00      B   
ATOM    850  CA  THR    56      -5.648 -19.622   0.595  1.00 10.00      B   
ATOM    851  CB  THR    56      -5.041 -20.893   1.204  1.00 10.00      B   
ATOM    852  OG1 THR    56      -3.773 -21.139   0.577  1.00 10.00      B   
ATOM    853  HG1 THR    56      -3.313 -21.842   1.052  1.00 10.00      B   
ATOM    854  CG2 THR    56      -5.959 -22.085   0.982  1.00 10.00      B   
ATOM    855  C   THR    56      -5.337 -18.445   1.513  1.00 10.00      B   
ATOM    856  O   THR    56      -6.115 -18.097   2.399  1.00 10.00      B   
ATOM    857  N   LEU    57      -4.186 -17.829   1.280  1.00 10.00      B   
ATOM    858  HN  LEU    57      -3.606 -18.162   0.562  1.00 10.00      B   
ATOM    859  CA  LEU    57      -3.757 -16.683   2.061  1.00 10.00      B   
ATOM    860  CB  LEU    57      -2.284 -16.822   2.435  1.00 10.00      B   
ATOM    861  CG  LEU    57      -1.952 -17.955   3.403  1.00 10.00      B   
ATOM    862  CD1 LEU    57      -0.461 -18.236   3.397  1.00 10.00      B   
ATOM    863  CD2 LEU    57      -2.430 -17.616   4.805  1.00 10.00      B   
ATOM    864  C   LEU    57      -3.982 -15.397   1.281  1.00 10.00      B   
ATOM    865  O   LEU    57      -4.209 -14.339   1.860  1.00 10.00      B   
ATOM    866  N   LEU    58      -3.938 -15.499  -0.044  1.00 10.00      B   
ATOM    867  HN  LEU    58      -3.760 -16.372  -0.452  1.00 10.00      B   
ATOM    868  CA  LEU    58      -4.142 -14.338  -0.904  1.00 10.00      B   
ATOM    869  CB  LEU    58      -3.722 -14.623  -2.346  1.00 10.00      B   
ATOM    870  CG  LEU    58      -2.220 -14.556  -2.621  1.00 10.00      B   
ATOM    871  CD1 LEU    58      -1.937 -14.722  -4.104  1.00 10.00      B   
ATOM    872  CD2 LEU    58      -1.643 -13.245  -2.111  1.00 10.00      B   
ATOM    873  C   LEU    58      -5.581 -13.835  -0.847  1.00 10.00      B   
ATOM    874  O   LEU    58      -5.877 -12.723  -1.277  1.00 10.00      B   
ATOM    875  N   SER    59      -6.475 -14.657  -0.317  1.00 10.00      B   
ATOM    876  HN  SER    59      -6.194 -15.549  -0.020  1.00 10.00      B   
ATOM    877  CA  SER    59      -7.870 -14.268  -0.183  1.00 10.00      B   
ATOM    878  CB  SER    59      -8.762 -15.495   0.011  1.00 10.00      B   
ATOM    879  OG  SER    59      -8.715 -16.329  -1.132  1.00 10.00      B   
ATOM    880  HG  SER    59      -8.002 -16.977  -1.025  1.00 10.00      B   
ATOM    881  C   SER    59      -8.037 -13.295   0.978  1.00 10.00      B   
ATOM    882  O   SER    59      -9.073 -12.648   1.113  1.00 10.00      B   
ATOM    883  N   VAL    60      -6.998 -13.185   1.803  1.00 10.00      B   
ATOM    884  HN  VAL    60      -6.191 -13.719   1.633  1.00 10.00      B   
ATOM    885  CA  VAL    60      -7.021 -12.289   2.952  1.00 10.00      B   
ATOM    886  CB  VAL    60      -5.904 -12.603   3.970  1.00 10.00      B   
ATOM    887  CG1 VAL    60      -5.870 -11.556   5.068  1.00 10.00      B   
ATOM    888  CG2 VAL    60      -6.099 -13.993   4.563  1.00 10.00      B   
ATOM    889  C   VAL    60      -6.971 -10.817   2.519  1.00 10.00      B   
ATOM    890  O   VAL    60      -7.885 -10.059   2.835  1.00 10.00      B   
ATOM    891  N   PRO    61      -5.916 -10.380   1.785  1.00 10.00      B   
ATOM    892  CA  PRO    61      -5.808  -8.990   1.317  1.00 10.00      B   
ATOM    893  CB  PRO    61      -4.504  -8.960   0.508  1.00 10.00      B   
ATOM    894  CG  PRO    61      -4.174 -10.387   0.238  1.00 10.00      B   
ATOM    895  CD  PRO    61      -4.743 -11.176   1.381  1.00 10.00      B   
ATOM    896  C   PRO    61      -6.994  -8.595   0.435  1.00 10.00      B   
ATOM    897  O   PRO    61      -7.364  -7.421   0.356  1.00 10.00      B   
ATOM    898  N   LYS    62      -7.602  -9.595  -0.204  1.00 10.00      B   
ATOM    899  HN  LYS    62      -7.264 -10.507  -0.086  1.00 10.00      B   
ATOM    900  CA  LYS    62      -8.756  -9.376  -1.071  1.00 10.00      B   
ATOM    901  CB  LYS    62      -9.069 -10.632  -1.884  1.00 10.00      B   
ATOM    902  CG  LYS    62      -8.018 -10.996  -2.921  1.00 10.00      B   
ATOM    903  CD  LYS    62      -8.574 -11.964  -3.958  1.00 10.00      B   
ATOM    904  CE  LYS    62      -9.195 -13.193  -3.307  1.00 10.00      B   
ATOM    905  NZ  LYS    62      -9.891 -14.055  -4.297  1.00 10.00      B   
ATOM    906  HZ1 LYS    62      -9.207 -14.439  -4.974  1.00 10.00      B   
ATOM    907  HZ2 LYS    62     -10.607 -13.502  -4.819  1.00 10.00      B   
ATOM    908  HZ3 LYS    62     -10.363 -14.847  -3.815  1.00 10.00      B   
ATOM    909  C   LYS    62      -9.980  -8.973  -0.256  1.00 10.00      B   
ATOM    910  O   LYS    62     -10.999  -8.548  -0.807  1.00 10.00      B   
ATOM    911  N   ASP    63      -9.872  -9.127   1.056  1.00 10.00      B   
ATOM    912  HN  ASP    63      -9.043  -9.503   1.425  1.00 10.00      B   
ATOM    913  CA  ASP    63     -10.945  -8.771   1.972  1.00 10.00      B   
ATOM    914  CB  ASP    63     -11.292  -9.962   2.873  1.00 10.00      B   
ATOM    915  CG  ASP    63     -12.596  -9.778   3.632  1.00 10.00      B   
ATOM    916  OD1 ASP    63     -13.467  -9.013   3.160  1.00 10.00      B   
ATOM    917  OD2 ASP    63     -12.760 -10.410   4.701  1.00 10.00      B   
ATOM    918  C   ASP    63     -10.519  -7.572   2.817  1.00 10.00      B   
ATOM    919  O   ASP    63     -11.173  -7.206   3.790  1.00 10.00      B   
ATOM    920  N   VAL    64      -9.414  -6.948   2.425  1.00 10.00      B   
ATOM    921  HN  VAL    64      -8.937  -7.269   1.628  1.00 10.00      B   
ATOM    922  CA  VAL    64      -8.900  -5.795   3.147  1.00 10.00      B   
ATOM    923  CB  VAL    64      -7.400  -5.940   3.483  1.00 10.00      B   
ATOM    924  CG1 VAL    64      -6.908  -4.751   4.295  1.00 10.00      B   
ATOM    925  CG2 VAL    64      -7.155  -7.232   4.245  1.00 10.00      B   
ATOM    926  C   VAL    64      -9.142  -4.495   2.382  1.00 10.00      B   
ATOM    927  O   VAL    64     -10.010  -3.704   2.754  1.00 10.00      B   
ATOM    928  N   GLN    65      -8.398  -4.283   1.299  1.00 10.00      B   
ATOM    929  HN  GLN    65      -7.744  -4.960   1.017  1.00 10.00      B   
ATOM    930  CA  GLN    65      -8.532  -3.053   0.523  1.00 10.00      B   
ATOM    931  CB  GLN    65      -7.335  -2.136   0.789  1.00 10.00      B   
ATOM    932  CG  GLN    65      -7.136  -1.787   2.253  1.00 10.00      B   
ATOM    933  CD  GLN    65      -5.762  -1.221   2.536  1.00 10.00      B   
ATOM    934  OE1 GLN    65      -5.553  -0.009   2.488  1.00 10.00      B   
ATOM    935  NE2 GLN    65      -4.815  -2.096   2.841  1.00 10.00      B   
ATOM    936 HE21 GLN    65      -5.052  -3.047   2.866  1.00 10.00      B   
ATOM    937 HE22 GLN    65      -3.913  -1.757   3.032  1.00 10.00      B   
ATOM    938  C   GLN    65      -8.656  -3.318  -0.974  1.00 10.00      B   
ATOM    939  O   GLN    65      -8.251  -2.493  -1.789  1.00 10.00      B   
ATOM    940  N   ILE    66      -9.224  -4.453  -1.341  1.00 10.00      B   
ATOM    941  HN  ILE    66      -9.546  -5.076  -0.654  1.00 10.00      B   
ATOM    942  CA  ILE    66      -9.379  -4.784  -2.753  1.00 10.00      B   
ATOM    943  CB  ILE    66      -8.769  -6.157  -3.114  1.00 10.00      B   
ATOM    944  CG1 ILE    66      -7.276  -6.169  -2.768  1.00 10.00      B   
ATOM    945  CG2 ILE    66      -8.970  -6.456  -4.596  1.00 10.00      B   
ATOM    946  CD1 ILE    66      -6.559  -7.441  -3.162  1.00 10.00      B   
ATOM    947  C   ILE    66     -10.838  -4.706  -3.200  1.00 10.00      B   
ATOM    948  O   ILE    66     -11.155  -4.039  -4.184  1.00 10.00      B   
ATOM    949  N   PHE    67     -11.727  -5.375  -2.479  1.00 10.00      B   
ATOM    950  HN  PHE    67     -11.426  -5.894  -1.703  1.00 10.00      B   
ATOM    951  CA  PHE    67     -13.144  -5.364  -2.831  1.00 10.00      B   
ATOM    952  CB  PHE    67     -13.632  -6.776  -3.177  1.00 10.00      B   
ATOM    953  CG  PHE    67     -13.114  -7.298  -4.488  1.00 10.00      B   
ATOM    954  CD1 PHE    67     -12.166  -8.309  -4.520  1.00 10.00      B   
ATOM    955  CD2 PHE    67     -13.573  -6.778  -5.689  1.00 10.00      B   
ATOM    956  CE1 PHE    67     -11.685  -8.788  -5.722  1.00 10.00      B   
ATOM    957  CE2 PHE    67     -13.096  -7.253  -6.895  1.00 10.00      B   
ATOM    958  CZ  PHE    67     -12.150  -8.261  -6.911  1.00 10.00      B   
ATOM    959  C   PHE    67     -14.013  -4.771  -1.727  1.00 10.00      B   
ATOM    960  O   PHE    67     -15.184  -4.469  -1.950  1.00 10.00      B   
ATOM    961  N   PHE    68     -13.426  -4.581  -0.552  1.00 10.00      B   
ATOM    962  HN  PHE    68     -12.478  -4.798  -0.456  1.00 10.00      B   
ATOM    963  CA  PHE    68     -14.147  -4.046   0.605  1.00 10.00      B   
ATOM    964  CB  PHE    68     -13.242  -3.953   1.841  1.00 10.00      B   
ATOM    965  CG  PHE    68     -13.973  -3.559   3.093  1.00 10.00      B   
ATOM    966  CD1 PHE    68     -14.728  -4.487   3.790  1.00 10.00      B   
ATOM    967  CD2 PHE    68     -13.904  -2.262   3.570  1.00 10.00      B   
ATOM    968  CE1 PHE    68     -15.406  -4.128   4.938  1.00 10.00      B   
ATOM    969  CE2 PHE    68     -14.580  -1.895   4.718  1.00 10.00      B   
ATOM    970  CZ  PHE    68     -15.331  -2.831   5.406  1.00 10.00      B   
ATOM    971  C   PHE    68     -14.848  -2.707   0.330  1.00 10.00      B   
ATOM    972  O   PHE    68     -16.046  -2.581   0.592  1.00 10.00      B   
ATOM    973  N   PRO    69     -14.128  -1.689  -0.203  1.00 10.00      B   
ATOM    974  CA  PRO    69     -14.715  -0.371  -0.492  1.00 10.00      B   
ATOM    975  CB  PRO    69     -13.600   0.380  -1.231  1.00 10.00      B   
ATOM    976  CG  PRO    69     -12.601  -0.661  -1.607  1.00 10.00      B   
ATOM    977  CD  PRO    69     -12.697  -1.718  -0.552  1.00 10.00      B   
ATOM    978  C   PRO    69     -15.973  -0.450  -1.362  1.00 10.00      B   
ATOM    979  O   PRO    69     -16.822   0.440  -1.320  1.00 10.00      B   
ATOM    980  N   MET    70     -16.091  -1.513  -2.147  1.00 10.00      B   
ATOM    981  HN  MET    70     -15.385  -2.194  -2.136  1.00 10.00      B   
ATOM    982  CA  MET    70     -17.247  -1.694  -3.015  1.00 10.00      B   
ATOM    983  CB  MET    70     -16.825  -2.214  -4.390  1.00 10.00      B   
ATOM    984  CG  MET    70     -16.226  -1.150  -5.296  1.00 10.00      B   
ATOM    985  SD  MET    70     -15.778  -1.785  -6.924  1.00 10.00      B   
ATOM    986  CE  MET    70     -14.397  -2.847  -6.501  1.00 10.00      B   
ATOM    987  C   MET    70     -18.278  -2.625  -2.381  1.00 10.00      B   
ATOM    988  O   MET    70     -19.482  -2.381  -2.466  1.00 10.00      B   
ATOM    989  N   ALA    71     -17.796  -3.683  -1.731  1.00 10.00      B   
ATOM    990  HN  ALA    71     -16.823  -3.814  -1.689  1.00 10.00      B   
ATOM    991  CA  ALA    71     -18.668  -4.659  -1.080  1.00 10.00      B   
ATOM    992  CB  ALA    71     -17.857  -5.816  -0.514  1.00 10.00      B   
ATOM    993  C   ALA    71     -19.503  -4.010   0.016  1.00 10.00      B   
ATOM    994  O   ALA    71     -20.688  -4.306   0.159  1.00 10.00      B   
ATOM    995  N   ALA    72     -18.883  -3.110   0.773  1.00 10.00      B   
ATOM    996  HN  ALA    72     -17.935  -2.912   0.601  1.00 10.00      B   
ATOM    997  CA  ALA    72     -19.568  -2.414   1.859  1.00 10.00      B   
ATOM    998  CB  ALA    72     -18.593  -1.534   2.626  1.00 10.00      B   
ATOM    999  C   ALA    72     -20.733  -1.583   1.331  1.00 10.00      B   
ATOM   1000  O   ALA    72     -21.710  -1.338   2.040  1.00 10.00      B   
ATOM   1001  N   LEU    73     -20.627  -1.156   0.080  1.00 10.00      B   
ATOM   1002  HN  LEU    73     -19.828  -1.389  -0.438  1.00 10.00      B   
ATOM   1003  CA  LEU    73     -21.671  -0.362  -0.545  1.00 10.00      B   
ATOM   1004  CB  LEU    73     -21.084   0.528  -1.647  1.00 10.00      B   
ATOM   1005  CG  LEU    73     -22.093   1.302  -2.501  1.00 10.00      B   
ATOM   1006  CD1 LEU    73     -22.752   2.412  -1.697  1.00 10.00      B   
ATOM   1007  CD2 LEU    73     -21.431   1.854  -3.752  1.00 10.00      B   
ATOM   1008  C   LEU    73     -22.753  -1.265  -1.124  1.00 10.00      B   
ATOM   1009  O   LEU    73     -23.936  -1.099  -0.828  1.00 10.00      B   
ATOM   1010  N   LEU    74     -22.330  -2.232  -1.933  1.00 10.00      B   
ATOM   1011  HN  LEU    74     -21.366  -2.317  -2.105  1.00 10.00      B   
ATOM   1012  CA  LEU    74     -23.245  -3.170  -2.576  1.00 10.00      B   
ATOM   1013  CB  LEU    74     -22.475  -4.110  -3.510  1.00 10.00      B   
ATOM   1014  CG  LEU    74     -21.750  -3.453  -4.689  1.00 10.00      B   
ATOM   1015  CD1 LEU    74     -20.879  -4.467  -5.416  1.00 10.00      B   
ATOM   1016  CD2 LEU    74     -22.747  -2.821  -5.647  1.00 10.00      B   
ATOM   1017  C   LEU    74     -24.042  -3.979  -1.558  1.00 10.00      B   
ATOM   1018  O   LEU    74     -25.262  -4.096  -1.670  1.00 10.00      B   
ATOM   1019  N   GLY    75     -23.351  -4.521  -0.560  1.00 10.00      B   
ATOM   1020  HN  GLY    75     -22.378  -4.373  -0.509  1.00 10.00      B   
ATOM   1021  CA  GLY    75     -24.007  -5.320   0.459  1.00 10.00      B   
ATOM   1022  C   GLY    75     -25.061  -4.541   1.218  1.00 10.00      B   
ATOM   1023  O   GLY    75     -26.160  -5.042   1.462  1.00 10.00      B   
ATOM   1024  N   ALA    76     -24.732  -3.310   1.585  1.00 10.00      B   
ATOM   1025  HN  ALA    76     -23.841  -2.966   1.364  1.00 10.00      B   
ATOM   1026  CA  ALA    76     -25.662  -2.462   2.313  1.00 10.00      B   
ATOM   1027  CB  ALA    76     -24.945  -1.249   2.889  1.00 10.00      B   
ATOM   1028  C   ALA    76     -26.815  -2.031   1.411  1.00 10.00      B   
ATOM   1029  O   ALA    76     -27.965  -1.948   1.849  1.00 10.00      B   
ATOM   1030  N   LEU    77     -26.499  -1.783   0.144  1.00 10.00      B   
ATOM   1031  HN  LEU    77     -25.565  -1.894  -0.145  1.00 10.00      B   
ATOM   1032  CA  LEU    77     -27.498  -1.362  -0.829  1.00 10.00      B   
ATOM   1033  CB  LEU    77     -26.834  -0.962  -2.149  1.00 10.00      B   
ATOM   1034  CG  LEU    77     -27.742  -0.300  -3.187  1.00 10.00      B   
ATOM   1035  CD1 LEU    77     -28.228   1.058  -2.695  1.00 10.00      B   
ATOM   1036  CD2 LEU    77     -27.025  -0.172  -4.522  1.00 10.00      B   
ATOM   1037  C   LEU    77     -28.521  -2.464  -1.071  1.00 10.00      B   
ATOM   1038  O   LEU    77     -29.724  -2.213  -1.075  1.00 10.00      B   
ATOM   1039  N   LEU    78     -28.037  -3.686  -1.266  1.00 10.00      B   
ATOM   1040  HN  LEU    78     -27.063  -3.827  -1.259  1.00 10.00      B   
ATOM   1041  CA  LEU    78     -28.919  -4.821  -1.502  1.00 10.00      B   
ATOM   1042  CB  LEU    78     -28.141  -6.014  -2.066  1.00 10.00      B   
ATOM   1043  CG  LEU    78     -27.438  -5.790  -3.409  1.00 10.00      B   
ATOM   1044  CD1 LEU    78     -26.663  -7.032  -3.824  1.00 10.00      B   
ATOM   1045  CD2 LEU    78     -28.443  -5.397  -4.481  1.00 10.00      B   
ATOM   1046  C   LEU    78     -29.650  -5.212  -0.220  1.00 10.00      B   
ATOM   1047  O   LEU    78     -30.817  -5.601  -0.253  1.00 10.00      B   
ATOM   1048  N   GLY    79     -28.954  -5.094   0.907  1.00 10.00      B   
ATOM   1049  HN  GLY    79     -28.020  -4.783   0.867  1.00 10.00      B   
ATOM   1050  CA  GLY    79     -29.547  -5.426   2.188  1.00 10.00      B   
ATOM   1051  C   GLY    79     -30.727  -4.537   2.505  1.00 10.00      B   
ATOM   1052  O   GLY    79     -31.821  -5.023   2.798  1.00 10.00      B   
ATOM   1053  N   LEU    80     -30.510  -3.228   2.435  1.00 10.00      B   
ATOM   1054  HN  LEU    80     -29.611  -2.900   2.202  1.00 10.00      B   
ATOM   1055  CA  LEU    80     -31.572  -2.269   2.694  1.00 10.00      B   
ATOM   1056  CB  LEU    80     -31.002  -0.865   2.899  1.00 10.00      B   
ATOM   1057  CG  LEU    80     -30.112  -0.672   4.129  1.00 10.00      B   
ATOM   1058  CD1 LEU    80     -29.522   0.729   4.148  1.00 10.00      B   
ATOM   1059  CD2 LEU    80     -30.892  -0.941   5.407  1.00 10.00      B   
ATOM   1060  C   LEU    80     -32.562  -2.278   1.538  1.00 10.00      B   
ATOM   1061  O   LEU    80     -33.752  -2.015   1.718  1.00 10.00      B   
ATOM   1062  N   GLY    81     -32.056  -2.605   0.353  1.00 10.00      B   
ATOM   1063  HN  GLY    81     -31.095  -2.795   0.277  1.00 10.00      B   
ATOM   1064  CA  GLY    81     -32.890  -2.673  -0.828  1.00 10.00      B   
ATOM   1065  C   GLY    81     -33.931  -3.761  -0.703  1.00 10.00      B   
ATOM   1066  O   GLY    81     -35.038  -3.633  -1.221  1.00 10.00      B   
ATOM   1067  N   MET    82     -33.576  -4.837  -0.005  1.00 10.00      B   
ATOM   1068  HN  MET    82     -32.663  -4.889   0.363  1.00 10.00      B   
ATOM   1069  CA  MET    82     -34.494  -5.947   0.213  1.00 10.00      B   
ATOM   1070  CB  MET    82     -33.793  -7.100   0.933  1.00 10.00      B   
ATOM   1071  CG  MET    82     -32.930  -7.972   0.037  1.00 10.00      B   
ATOM   1072  SD  MET    82     -32.057  -9.255   0.954  1.00 10.00      B   
ATOM   1073  CE  MET    82     -33.423 -10.110   1.738  1.00 10.00      B   
ATOM   1074  C   MET    82     -35.683  -5.480   1.036  1.00 10.00      B   
ATOM   1075  O   MET    82     -36.821  -5.882   0.793  1.00 10.00      B   
ATOM   1076  N   LEU    83     -35.409  -4.605   1.998  1.00 10.00      B   
ATOM   1077  HN  LEU    83     -34.479  -4.312   2.125  1.00 10.00      B   
ATOM   1078  CA  LEU    83     -36.449  -4.063   2.859  1.00 10.00      B   
ATOM   1079  CB  LEU    83     -35.842  -3.274   4.023  1.00 10.00      B   
ATOM   1080  CG  LEU    83     -35.087  -4.092   5.075  1.00 10.00      B   
ATOM   1081  CD1 LEU    83     -34.359  -3.175   6.043  1.00 10.00      B   
ATOM   1082  CD2 LEU    83     -36.040  -5.011   5.823  1.00 10.00      B   
ATOM   1083  C   LEU    83     -37.391  -3.178   2.052  1.00 10.00      B   
ATOM   1084  O   LEU    83     -38.600  -3.165   2.286  1.00 10.00      B   
ATOM   1085  N   ALA    84     -36.831  -2.451   1.093  1.00 10.00      B   
ATOM   1086  HN  ALA    84     -35.860  -2.497   0.963  1.00 10.00      B   
ATOM   1087  CA  ALA    84     -37.621  -1.577   0.235  1.00 10.00      B   
ATOM   1088  CB  ALA    84     -36.726  -0.561  -0.457  1.00 10.00      B   
ATOM   1089  C   ALA    84     -38.395  -2.397  -0.795  1.00 10.00      B   
ATOM   1090  O   ALA    84     -39.558  -2.112  -1.083  1.00 10.00      B   
ATOM   1091  N   GLN    85     -37.739  -3.418  -1.337  1.00 10.00      B   
ATOM   1092  HN  GLN    85     -36.807  -3.579  -1.067  1.00 10.00      B   
ATOM   1093  CA  GLN    85     -38.346  -4.297  -2.330  1.00 10.00      B   
ATOM   1094  CB  GLN    85     -37.301  -5.286  -2.857  1.00 10.00      B   
ATOM   1095  CG  GLN    85     -37.819  -6.239  -3.921  1.00 10.00      B   
ATOM   1096  CD  GLN    85     -38.100  -5.546  -5.235  1.00 10.00      B   
ATOM   1097  OE1 GLN    85     -37.447  -4.563  -5.583  1.00 10.00      B   
ATOM   1098  NE2 GLN    85     -39.070  -6.057  -5.974  1.00 10.00      B   
ATOM   1099 HE21 GLN    85     -39.546  -6.845  -5.634  1.00 10.00      B   
ATOM   1100 HE22 GLN    85     -39.273  -5.628  -6.833  1.00 10.00      B   
ATOM   1101  C   GLN    85     -39.519  -5.064  -1.729  1.00 10.00      B   
ATOM   1102  O   GLN    85     -40.582  -5.182  -2.336  1.00 10.00      B   
ATOM   1103  N   ARG    86     -39.320  -5.572  -0.522  1.00 10.00      B   
ATOM   1104  HN  ARG    86     -38.452  -5.428  -0.079  1.00 10.00      B   
ATOM   1105  CA  ARG    86     -40.347  -6.339   0.169  1.00 10.00      B   
ATOM   1106  CB  ARG    86     -39.707  -7.310   1.165  1.00 10.00      B   
ATOM   1107  CG  ARG    86     -39.025  -8.511   0.521  1.00 10.00      B   
ATOM   1108  CD  ARG    86     -38.117  -9.235   1.507  1.00 10.00      B   
ATOM   1109  NE  ARG    86     -38.774  -9.463   2.794  1.00 10.00      B   
ATOM   1110  HE  ARG    86     -38.957  -8.663   3.355  1.00 10.00      B   
ATOM   1111  CZ  ARG    86     -39.111 -10.662   3.265  1.00 10.00      B   
ATOM   1112  NH1 ARG    86     -38.840 -11.758   2.565  1.00 10.00      B   
ATOM   1113 HH11 ARG    86     -38.359 -11.688   1.642  1.00 10.00      B   
ATOM   1114 HH12 ARG    86     -39.106 -12.695   2.936  1.00 10.00      B   
ATOM   1115  NH2 ARG    86     -39.745 -10.756   4.429  1.00 10.00      B   
ATOM   1116 HH21 ARG    86     -40.012 -11.689   4.809  1.00 10.00      B   
ATOM   1117 HH22 ARG    86     -39.985  -9.885   4.971  1.00 10.00      B   
ATOM   1118  C   ARG    86     -41.351  -5.428   0.872  1.00 10.00      B   
ATOM   1119  O   ARG    86     -42.265  -5.906   1.546  1.00 10.00      B   
ATOM   1120  N   SER    87     -41.174  -4.118   0.707  1.00 10.00      B   
ATOM   1121  HN  SER    87     -40.426  -3.808   0.154  1.00 10.00      B   
ATOM   1122  CA  SER    87     -42.058  -3.129   1.315  1.00 10.00      B   
ATOM   1123  CB  SER    87     -43.440  -3.169   0.659  1.00 10.00      B   
ATOM   1124  OG  SER    87     -43.316  -3.072  -0.753  1.00 10.00      B   
ATOM   1125  HG  SER    87     -43.133  -3.948  -1.118  1.00 10.00      B   
ATOM   1126  C   SER    87     -42.147  -3.304   2.832  1.00 10.00      B   
ATOM   1127  O   SER    87     -43.229  -3.288   3.415  1.00 10.00      B   
ATOM   1128  N   GLU    88     -40.995  -3.480   3.462  1.00 10.00      B   
ATOM   1129  HN  GLU    88     -40.162  -3.504   2.938  1.00 10.00      B   
ATOM   1130  CA  GLU    88     -40.927  -3.651   4.905  1.00 10.00      B   
ATOM   1131  CB  GLU    88     -40.206  -4.950   5.252  1.00 10.00      B   
ATOM   1132  CG  GLU    88     -40.875  -6.183   4.677  1.00 10.00      B   
ATOM   1133  CD  GLU    88     -40.093  -7.447   4.938  1.00 10.00      B   
ATOM   1134  OE1 GLU    88     -38.894  -7.491   4.594  1.00 10.00      B   
ATOM   1135  OE2 GLU    88     -40.679  -8.414   5.471  1.00 10.00      B   
ATOM   1136  C   GLU    88     -40.212  -2.471   5.546  1.00 10.00      B   
ATOM   1137  O   GLU    88     -40.238  -2.302   6.765  1.00 10.00      B   
ATOM   1138  N   LEU    89     -39.572  -1.659   4.715  1.00 10.00      B   
ATOM   1139  HN  LEU    89     -39.586  -1.854   3.752  1.00 10.00      B   
ATOM   1140  CA  LEU    89     -38.848  -0.486   5.189  1.00 10.00      B   
ATOM   1141  CB  LEU    89     -37.872   0.006   4.114  1.00 10.00      B   
ATOM   1142  CG  LEU    89     -37.010   1.223   4.472  1.00 10.00      B   
ATOM   1143  CD1 LEU    89     -35.940   0.849   5.489  1.00 10.00      B   
ATOM   1144  CD2 LEU    89     -36.382   1.820   3.222  1.00 10.00      B   
ATOM   1145  C   LEU    89     -39.824   0.625   5.551  1.00 10.00      B   
ATOM   1146  O   LEU    89     -39.762   1.191   6.646  1.00 10.00      B   
ATOM   1147  N   VAL    90     -40.737   0.913   4.628  1.00 10.00      B   
ATOM   1148  HN  VAL    90     -40.729   0.415   3.782  1.00 10.00      B   
ATOM   1149  CA  VAL    90     -41.740   1.956   4.824  1.00 10.00      B   
ATOM   1150  CB  VAL    90     -42.601   2.181   3.564  1.00 10.00      B   
ATOM   1151  CG1 VAL    90     -41.772   2.811   2.458  1.00 10.00      B   
ATOM   1152  CG2 VAL    90     -43.229   0.878   3.092  1.00 10.00      B   
ATOM   1153  C   VAL    90     -42.646   1.660   6.014  1.00 10.00      B   
ATOM   1154  O   VAL    90     -43.147   2.577   6.660  1.00 10.00      B   
ATOM   1155  N   VAL    91     -42.845   0.378   6.303  1.00 10.00      B   
ATOM   1156  HN  VAL    91     -42.419  -0.306   5.748  1.00 10.00      B   
ATOM   1157  CA  VAL    91     -43.690  -0.035   7.418  1.00 10.00      B   
ATOM   1158  CB  VAL    91     -43.784  -1.570   7.529  1.00 10.00      B   
ATOM   1159  CG1 VAL    91     -44.719  -1.970   8.661  1.00 10.00      B   
ATOM   1160  CG2 VAL    91     -44.256  -2.168   6.215  1.00 10.00      B   
ATOM   1161  C   VAL    91     -43.163   0.536   8.729  1.00 10.00      B   
ATOM   1162  O   VAL    91     -43.901   1.171   9.481  1.00 10.00      B   
ATOM   1163  N   MET    92     -41.876   0.334   8.983  1.00 10.00      B   
ATOM   1164  HN  MET    92     -41.330  -0.160   8.336  1.00 10.00      B   
ATOM   1165  CA  MET    92     -41.257   0.832  10.203  1.00 10.00      B   
ATOM   1166  CB  MET    92     -39.869   0.228  10.403  1.00 10.00      B   
ATOM   1167  CG  MET    92     -39.898  -1.184  10.961  1.00 10.00      B   
ATOM   1168  SD  MET    92     -40.961  -1.325  12.414  1.00 10.00      B   
ATOM   1169  CE  MET    92     -40.033  -0.364  13.611  1.00 10.00      B   
ATOM   1170  C   MET    92     -41.195   2.352  10.204  1.00 10.00      B   
ATOM   1171  O   MET    92     -41.423   2.990  11.235  1.00 10.00      B   
ATOM   1172  N   GLN    93     -40.915   2.928   9.039  1.00 10.00      B   
ATOM   1173  HN  GLN    93     -40.745   2.364   8.255  1.00 10.00      B   
ATOM   1174  CA  GLN    93     -40.843   4.377   8.901  1.00 10.00      B   
ATOM   1175  CB  GLN    93     -40.389   4.770   7.492  1.00 10.00      B   
ATOM   1176  CG  GLN    93     -38.976   4.311   7.162  1.00 10.00      B   
ATOM   1177  CD  GLN    93     -38.501   4.764   5.793  1.00 10.00      B   
ATOM   1178  OE1 GLN    93     -39.296   4.961   4.872  1.00 10.00      B   
ATOM   1179  NE2 GLN    93     -37.196   4.924   5.650  1.00 10.00      B   
ATOM   1180 HE21 GLN    93     -36.622   4.745   6.423  1.00 10.00      B   
ATOM   1181 HE22 GLN    93     -36.855   5.210   4.776  1.00 10.00      B   
ATOM   1182  C   GLN    93     -42.192   5.008   9.237  1.00 10.00      B   
ATOM   1183  O   GLN    93     -42.258   6.115   9.774  1.00 10.00      B   
ATOM   1184  N   ALA    94     -43.262   4.288   8.924  1.00 10.00      B   
ATOM   1185  HN  ALA    94     -43.139   3.427   8.470  1.00 10.00      B   
ATOM   1186  CA  ALA    94     -44.614   4.751   9.206  1.00 10.00      B   
ATOM   1187  CB  ALA    94     -45.611   4.054   8.295  1.00 10.00      B   
ATOM   1188  C   ALA    94     -44.971   4.498  10.669  1.00 10.00      B   
ATOM   1189  O   ALA    94     -45.721   5.266  11.277  1.00 10.00      B   
ATOM   1190  N   SER    95     -44.425   3.418  11.226  1.00 10.00      B   
ATOM   1191  HN  SER    95     -43.845   2.843  10.681  1.00 10.00      B   
ATOM   1192  CA  SER    95     -44.673   3.058  12.619  1.00 10.00      B   
ATOM   1193  CB  SER    95     -44.058   1.691  12.943  1.00 10.00      B   
ATOM   1194  OG  SER    95     -44.533   0.688  12.060  1.00 10.00      B   
ATOM   1195  HG  SER    95     -44.855   1.101  11.247  1.00 10.00      B   
ATOM   1196  C   SER    95     -44.111   4.113  13.567  1.00 10.00      B   
ATOM   1197  O   SER    95     -44.700   4.410  14.606  1.00 10.00      B   
ATOM   1198  N   GLY    96     -42.973   4.681  13.198  1.00 10.00      B   
ATOM   1199  HN  GLY    96     -42.555   4.413  12.352  1.00 10.00      B   
ATOM   1200  CA  GLY    96     -42.354   5.695  14.028  1.00 10.00      B   
ATOM   1201  C   GLY    96     -40.840   5.630  14.007  1.00 10.00      B   
ATOM   1202  O   GLY    96     -40.173   6.318  14.780  1.00 10.00      B   
ATOM   1203  N   PHE    97     -40.292   4.789  13.141  1.00 10.00      B   
ATOM   1204  HN  PHE    97     -40.869   4.243  12.567  1.00 10.00      B   
ATOM   1205  CA  PHE    97     -38.849   4.661  13.025  1.00 10.00      B   
ATOM   1206  CB  PHE    97     -38.470   3.286  12.469  1.00 10.00      B   
ATOM   1207  CG  PHE    97     -37.196   2.726  13.034  1.00 10.00      B   
ATOM   1208  CD1 PHE    97     -37.051   2.546  14.399  1.00 10.00      B   
ATOM   1209  CD2 PHE    97     -36.147   2.376  12.201  1.00 10.00      B   
ATOM   1210  CE1 PHE    97     -35.885   2.024  14.924  1.00 10.00      B   
ATOM   1211  CE2 PHE    97     -34.976   1.854  12.718  1.00 10.00      B   
ATOM   1212  CZ  PHE    97     -34.844   1.679  14.082  1.00 10.00      B   
ATOM   1213  C   PHE    97     -38.319   5.765  12.122  1.00 10.00      B   
ATOM   1214  O   PHE    97     -38.512   5.733  10.906  1.00 10.00      B   
ATOM   1215  N   THR    98     -37.682   6.755  12.730  1.00 10.00      B   
ATOM   1216  HN  THR    98     -37.574   6.728  13.703  1.00 10.00      B   
ATOM   1217  CA  THR    98     -37.134   7.885  12.001  1.00 10.00      B   
ATOM   1218  CB  THR    98     -36.680   8.979  12.979  1.00 10.00      B   
ATOM   1219  OG1 THR    98     -36.206   8.359  14.182  1.00 10.00      B   
ATOM   1220  HG1 THR    98     -36.311   8.970  14.919  1.00 10.00      B   
ATOM   1221  CG2 THR    98     -37.841   9.899  13.319  1.00 10.00      B   
ATOM   1222  C   THR    98     -35.956   7.468  11.122  1.00 10.00      B   
ATOM   1223  O   THR    98     -35.299   6.458  11.379  1.00 10.00      B   
ATOM   1224  N   ARG    99     -35.684   8.258  10.093  1.00 10.00      B   
ATOM   1225  HN  ARG    99     -36.234   9.057   9.947  1.00 10.00      B   
ATOM   1226  CA  ARG    99     -34.588   7.971   9.176  1.00 10.00      B   
ATOM   1227  CB  ARG    99     -34.609   8.923   7.980  1.00 10.00      B   
ATOM   1228  CG  ARG    99     -35.805   8.719   7.066  1.00 10.00      B   
ATOM   1229  CD  ARG    99     -36.710   9.938   7.051  1.00 10.00      B   
ATOM   1230  NE  ARG    99     -36.457  10.800   5.899  1.00 10.00      B   
ATOM   1231  HE  ARG    99     -35.527  10.869   5.582  1.00 10.00      B   
ATOM   1232  CZ  ARG    99     -37.405  11.493   5.272  1.00 10.00      B   
ATOM   1233  NH1 ARG    99     -38.666  11.422   5.686  1.00 10.00      B   
ATOM   1234 HH11 ARG    99     -38.917  10.828   6.509  1.00 10.00      B   
ATOM   1235 HH12 ARG    99     -39.412  11.961   5.195  1.00 10.00      B   
ATOM   1236  NH2 ARG    99     -37.095  12.242   4.223  1.00 10.00      B   
ATOM   1237 HH21 ARG    99     -36.109  12.293   3.885  1.00 10.00      B   
ATOM   1238 HH22 ARG    99     -37.835  12.788   3.731  1.00 10.00      B   
ATOM   1239  C   ARG    99     -33.245   8.020   9.895  1.00 10.00      B   
ATOM   1240  O   ARG    99     -32.281   7.372   9.485  1.00 10.00      B   
ATOM   1241  N   MET   100     -33.187   8.799  10.966  1.00 10.00      B   
ATOM   1242  HN  MET   100     -33.977   9.319  11.224  1.00 10.00      B   
ATOM   1243  CA  MET   100     -31.972   8.906  11.759  1.00 10.00      B   
ATOM   1244  CB  MET   100     -32.070  10.050  12.766  1.00 10.00      B   
ATOM   1245  CG  MET   100     -31.976  11.435  12.150  1.00 10.00      B   
ATOM   1246  SD  MET   100     -30.457  11.684  11.213  1.00 10.00      B   
ATOM   1247  CE  MET   100     -29.227  11.485  12.501  1.00 10.00      B   
ATOM   1248  C   MET   100     -31.714   7.592  12.481  1.00 10.00      B   
ATOM   1249  O   MET   100     -30.570   7.155  12.614  1.00 10.00      B   
ATOM   1250  N   GLN   101     -32.791   6.948  12.923  1.00 10.00      B   
ATOM   1251  HN  GLN   101     -33.675   7.342  12.784  1.00 10.00      B   
ATOM   1252  CA  GLN   101     -32.686   5.671  13.612  1.00 10.00      B   
ATOM   1253  CB  GLN   101     -34.024   5.273  14.238  1.00 10.00      B   
ATOM   1254  CG  GLN   101     -34.289   5.918  15.587  1.00 10.00      B   
ATOM   1255  CD  GLN   101     -33.215   5.590  16.605  1.00 10.00      B   
ATOM   1256  OE1 GLN   101     -32.629   4.501  16.590  1.00 10.00      B   
ATOM   1257  NE2 GLN   101     -32.944   6.531  17.494  1.00 10.00      B   
ATOM   1258 HE21 GLN   101     -33.448   7.374  17.445  1.00 10.00      B   
ATOM   1259 HE22 GLN   101     -32.252   6.351  18.164  1.00 10.00      B   
ATOM   1260  C   GLN   101     -32.216   4.597  12.646  1.00 10.00      B   
ATOM   1261  O   GLN   101     -31.435   3.720  13.012  1.00 10.00      B   
ATOM   1262  N   VAL   102     -32.692   4.678  11.405  1.00 10.00      B   
ATOM   1263  HN  VAL   102     -33.329   5.392  11.185  1.00 10.00      B   
ATOM   1264  CA  VAL   102     -32.303   3.728  10.370  1.00 10.00      B   
ATOM   1265  CB  VAL   102     -33.051   3.999   9.043  1.00 10.00      B   
ATOM   1266  CG1 VAL   102     -32.698   2.952   7.994  1.00 10.00      B   
ATOM   1267  CG2 VAL   102     -34.555   4.037   9.272  1.00 10.00      B   
ATOM   1268  C   VAL   102     -30.797   3.832  10.133  1.00 10.00      B   
ATOM   1269  O   VAL   102     -30.109   2.827   9.936  1.00 10.00      B   
ATOM   1270  N   ALA   103     -30.297   5.062  10.168  1.00 10.00      B   
ATOM   1271  HN  ALA   103     -30.904   5.818  10.320  1.00 10.00      B   
ATOM   1272  CA  ALA   103     -28.878   5.323   9.980  1.00 10.00      B   
ATOM   1273  CB  ALA   103     -28.632   6.812   9.800  1.00 10.00      B   
ATOM   1274  C   ALA   103     -28.084   4.790  11.167  1.00 10.00      B   
ATOM   1275  O   ALA   103     -27.068   4.123  10.994  1.00 10.00      B   
ATOM   1276  N   LEU   104     -28.562   5.070  12.376  1.00 10.00      B   
ATOM   1277  HN  LEU   104     -29.375   5.620  12.458  1.00 10.00      B   
ATOM   1278  CA  LEU   104     -27.895   4.600  13.587  1.00 10.00      B   
ATOM   1279  CB  LEU   104     -28.619   5.115  14.833  1.00 10.00      B   
ATOM   1280  CG  LEU   104     -28.597   6.627  15.059  1.00 10.00      B   
ATOM   1281  CD1 LEU   104     -29.394   6.986  16.303  1.00 10.00      B   
ATOM   1282  CD2 LEU   104     -27.169   7.134  15.176  1.00 10.00      B   
ATOM   1283  C   LEU   104     -27.850   3.075  13.616  1.00 10.00      B   
ATOM   1284  O   LEU   104     -26.906   2.475  14.139  1.00 10.00      B   
ATOM   1285  N   SER   105     -28.874   2.459  13.039  1.00 10.00      B   
ATOM   1286  HN  SER   105     -29.591   2.999  12.644  1.00 10.00      B   
ATOM   1287  CA  SER   105     -28.975   1.011  12.986  1.00 10.00      B   
ATOM   1288  CB  SER   105     -30.360   0.587  12.491  1.00 10.00      B   
ATOM   1289  OG  SER   105     -31.366   1.020  13.391  1.00 10.00      B   
ATOM   1290  HG  SER   105     -31.468   1.980  13.326  1.00 10.00      B   
ATOM   1291  C   SER   105     -27.871   0.395  12.130  1.00 10.00      B   
ATOM   1292  O   SER   105     -27.269  -0.601  12.522  1.00 10.00      B   
ATOM   1293  N   VAL   106     -27.590   0.993  10.978  1.00 10.00      B   
ATOM   1294  HN  VAL   106     -28.089   1.798  10.714  1.00 10.00      B   
ATOM   1295  CA  VAL   106     -26.543   0.471  10.104  1.00 10.00      B   
ATOM   1296  CB  VAL   106     -26.698   0.906   8.628  1.00 10.00      B   
ATOM   1297  CG1 VAL   106     -28.013   0.404   8.047  1.00 10.00      B   
ATOM   1298  CG2 VAL   106     -26.574   2.413   8.471  1.00 10.00      B   
ATOM   1299  C   VAL   106     -25.160   0.855  10.626  1.00 10.00      B   
ATOM   1300  O   VAL   106     -24.164   0.193  10.327  1.00 10.00      B   
ATOM   1301  N   MET   107     -25.111   1.923  11.418  1.00 10.00      B   
ATOM   1302  HN  MET   107     -25.940   2.413  11.609  1.00 10.00      B   
ATOM   1303  CA  MET   107     -23.859   2.399  11.992  1.00 10.00      B   
ATOM   1304  CB  MET   107     -24.008   3.822  12.536  1.00 10.00      B   
ATOM   1305  CG  MET   107     -24.072   4.901  11.465  1.00 10.00      B   
ATOM   1306  SD  MET   107     -22.547   5.041  10.514  1.00 10.00      B   
ATOM   1307  CE  MET   107     -21.420   5.635  11.776  1.00 10.00      B   
ATOM   1308  C   MET   107     -23.369   1.468  13.092  1.00 10.00      B   
ATOM   1309  O   MET   107     -22.175   1.191  13.191  1.00 10.00      B   
ATOM   1310  N   LYS   108     -24.297   0.965  13.904  1.00 10.00      B   
ATOM   1311  HN  LYS   108     -25.240   1.208  13.768  1.00 10.00      B   
ATOM   1312  CA  LYS   108     -23.936   0.065  14.995  1.00 10.00      B   
ATOM   1313  CB  LYS   108     -25.097  -0.153  15.978  1.00 10.00      B   
ATOM   1314  CG  LYS   108     -26.278  -0.945  15.433  1.00 10.00      B   
ATOM   1315  CD  LYS   108     -27.274  -1.277  16.537  1.00 10.00      B   
ATOM   1316  CE  LYS   108     -28.436  -2.119  16.022  1.00 10.00      B   
ATOM   1317  NZ  LYS   108     -29.469  -1.297  15.332  1.00 10.00      B   
ATOM   1318  HZ1 LYS   108     -29.247  -0.288  15.424  1.00 10.00      B   
ATOM   1319  HZ2 LYS   108     -30.410  -1.472  15.755  1.00 10.00      B   
ATOM   1320  HZ3 LYS   108     -29.511  -1.544  14.323  1.00 10.00      B   
ATOM   1321  C   LYS   108     -23.373  -1.255  14.472  1.00 10.00      B   
ATOM   1322  O   LYS   108     -22.570  -1.903  15.138  1.00 10.00      B   
ATOM   1323  N   THR   109     -23.791  -1.643  13.274  1.00 10.00      B   
ATOM   1324  HN  THR   109     -24.449  -1.102  12.793  1.00 10.00      B   
ATOM   1325  CA  THR   109     -23.311  -2.869  12.663  1.00 10.00      B   
ATOM   1326  CB  THR   109     -24.372  -3.461  11.721  1.00 10.00      B   
ATOM   1327  OG1 THR   109     -25.253  -2.417  11.288  1.00 10.00      B   
ATOM   1328  HG1 THR   109     -25.061  -2.199  10.371  1.00 10.00      B   
ATOM   1329  CG2 THR   109     -25.179  -4.534  12.435  1.00 10.00      B   
ATOM   1330  C   THR   109     -22.020  -2.613  11.888  1.00 10.00      B   
ATOM   1331  O   THR   109     -21.256  -3.538  11.610  1.00 10.00      B   
ATOM   1332  N   ALA   110     -21.775  -1.348  11.557  1.00 10.00      B   
ATOM   1333  HN  ALA   110     -22.418  -0.654  11.817  1.00 10.00      B   
ATOM   1334  CA  ALA   110     -20.581  -0.963  10.816  1.00 10.00      B   
ATOM   1335  CB  ALA   110     -20.759   0.417  10.202  1.00 10.00      B   
ATOM   1336  C   ALA   110     -19.349  -0.991  11.711  1.00 10.00      B   
ATOM   1337  O   ALA   110     -18.243  -1.269  11.248  1.00 10.00      B   
ATOM   1338  N   ILE   111     -19.556  -0.709  12.996  1.00 10.00      B   
ATOM   1339  HN  ILE   111     -20.467  -0.496  13.292  1.00 10.00      B   
ATOM   1340  CA  ILE   111     -18.472  -0.697  13.979  1.00 10.00      B   
ATOM   1341  CB  ILE   111     -18.990  -0.441  15.415  1.00 10.00      B   
ATOM   1342  CG1 ILE   111     -19.743   0.893  15.475  1.00 10.00      B   
ATOM   1343  CG2 ILE   111     -17.843  -0.451  16.414  1.00 10.00      B   
ATOM   1344  CD1 ILE   111     -20.516   1.107  16.758  1.00 10.00      B   
ATOM   1345  C   ILE   111     -17.614  -1.976  13.925  1.00 10.00      B   
ATOM   1346  O   ILE   111     -16.406  -1.896  13.677  1.00 10.00      B   
ATOM   1347  N   PRO   112     -18.214  -3.171  14.141  1.00 10.00      B   
ATOM   1348  CA  PRO   112     -17.469  -4.440  14.101  1.00 10.00      B   
ATOM   1349  CB  PRO   112     -18.545  -5.503  14.363  1.00 10.00      B   
ATOM   1350  CG  PRO   112     -19.643  -4.768  15.051  1.00 10.00      B   
ATOM   1351  CD  PRO   112     -19.638  -3.388  14.462  1.00 10.00      B   
ATOM   1352  C   PRO   112     -16.812  -4.677  12.742  1.00 10.00      B   
ATOM   1353  O   PRO   112     -15.729  -5.253  12.658  1.00 10.00      B   
ATOM   1354  N   LEU   113     -17.463  -4.207  11.684  1.00 10.00      B   
ATOM   1355  HN  LEU   113     -18.305  -3.725  11.823  1.00 10.00      B   
ATOM   1356  CA  LEU   113     -16.946  -4.371  10.329  1.00 10.00      B   
ATOM   1357  CB  LEU   113     -17.945  -3.843   9.295  1.00 10.00      B   
ATOM   1358  CG  LEU   113     -19.258  -4.612   9.170  1.00 10.00      B   
ATOM   1359  CD1 LEU   113     -20.206  -3.891   8.224  1.00 10.00      B   
ATOM   1360  CD2 LEU   113     -19.003  -6.035   8.696  1.00 10.00      B   
ATOM   1361  C   LEU   113     -15.603  -3.671  10.167  1.00 10.00      B   
ATOM   1362  O   LEU   113     -14.619  -4.286   9.757  1.00 10.00      B   
ATOM   1363  N   VAL   114     -15.563  -2.390  10.515  1.00 10.00      B   
ATOM   1364  HN  VAL   114     -16.382  -1.959  10.851  1.00 10.00      B   
ATOM   1365  CA  VAL   114     -14.337  -1.606  10.407  1.00 10.00      B   
ATOM   1366  CB  VAL   114     -14.565  -0.121  10.768  1.00 10.00      B   
ATOM   1367  CG1 VAL   114     -13.303   0.694  10.515  1.00 10.00      B   
ATOM   1368  CG2 VAL   114     -15.732   0.447   9.972  1.00 10.00      B   
ATOM   1369  C   VAL   114     -13.242  -2.189  11.299  1.00 10.00      B   
ATOM   1370  O   VAL   114     -12.078  -2.269  10.898  1.00 10.00      B   
ATOM   1371  N   LEU   115     -13.624  -2.606  12.502  1.00 10.00      B   
ATOM   1372  HN  LEU   115     -14.567  -2.519  12.763  1.00 10.00      B   
ATOM   1373  CA  LEU   115     -12.674  -3.187  13.443  1.00 10.00      B   
ATOM   1374  CB  LEU   115     -13.341  -3.454  14.792  1.00 10.00      B   
ATOM   1375  CG  LEU   115     -13.756  -2.221  15.600  1.00 10.00      B   
ATOM   1376  CD1 LEU   115     -14.493  -2.634  16.866  1.00 10.00      B   
ATOM   1377  CD2 LEU   115     -12.543  -1.365  15.938  1.00 10.00      B   
ATOM   1378  C   LEU   115     -12.074  -4.470  12.886  1.00 10.00      B   
ATOM   1379  O   LEU   115     -10.886  -4.746  13.074  1.00 10.00      B   
ATOM   1380  N   LEU   116     -12.902  -5.240  12.189  1.00 10.00      B   
ATOM   1381  HN  LEU   116     -13.839  -4.958  12.083  1.00 10.00      B   
ATOM   1382  CA  LEU   116     -12.472  -6.493  11.585  1.00 10.00      B   
ATOM   1383  CB  LEU   116     -13.670  -7.247  11.004  1.00 10.00      B   
ATOM   1384  CG  LEU   116     -13.386  -8.638  10.428  1.00 10.00      B   
ATOM   1385  CD1 LEU   116     -12.993  -9.613  11.529  1.00 10.00      B   
ATOM   1386  CD2 LEU   116     -14.588  -9.153   9.649  1.00 10.00      B   
ATOM   1387  C   LEU   116     -11.431  -6.239  10.500  1.00 10.00      B   
ATOM   1388  O   LEU   116     -10.332  -6.794  10.546  1.00 10.00      B   
ATOM   1389  N   THR   117     -11.776  -5.387   9.537  1.00 10.00      B   
ATOM   1390  HN  THR   117     -12.670  -4.975   9.557  1.00 10.00      B   
ATOM   1391  CA  THR   117     -10.870  -5.056   8.444  1.00 10.00      B   
ATOM   1392  CB  THR   117     -11.524  -4.065   7.465  1.00 10.00      B   
ATOM   1393  OG1 THR   117     -12.915  -4.379   7.335  1.00 10.00      B   
ATOM   1394  HG1 THR   117     -13.010  -5.264   6.960  1.00 10.00      B   
ATOM   1395  CG2 THR   117     -10.863  -4.149   6.098  1.00 10.00      B   
ATOM   1396  C   THR   117      -9.569  -4.457   8.978  1.00 10.00      B   
ATOM   1397  O   THR   117      -8.487  -4.745   8.465  1.00 10.00      B   
ATOM   1398  N   MET   118      -9.686  -3.634  10.017  1.00 10.00      B   
ATOM   1399  HN  MET   118     -10.582  -3.439  10.371  1.00 10.00      B   
ATOM   1400  CA  MET   118      -8.526  -2.997  10.636  1.00 10.00      B   
ATOM   1401  CB  MET   118      -8.982  -2.068  11.770  1.00 10.00      B   
ATOM   1402  CG  MET   118      -7.864  -1.559  12.669  1.00 10.00      B   
ATOM   1403  SD  MET   118      -6.750  -0.416  11.832  1.00 10.00      B   
ATOM   1404  CE  MET   118      -5.612  -0.044  13.162  1.00 10.00      B   
ATOM   1405  C   MET   118      -7.548  -4.041  11.172  1.00 10.00      B   
ATOM   1406  O   MET   118      -6.338  -3.950  10.953  1.00 10.00      B   
ATOM   1407  N   ALA   119      -8.081  -5.036  11.868  1.00 10.00      B   
ATOM   1408  HN  ALA   119      -9.055  -5.060  11.995  1.00 10.00      B   
ATOM   1409  CA  ALA   119      -7.259  -6.095  12.440  1.00 10.00      B   
ATOM   1410  CB  ALA   119      -8.080  -6.952  13.391  1.00 10.00      B   
ATOM   1411  C   ALA   119      -6.642  -6.957  11.344  1.00 10.00      B   
ATOM   1412  O   ALA   119      -5.447  -7.245  11.363  1.00 10.00      B   
ATOM   1413  N   ILE   120      -7.460  -7.345  10.378  1.00 10.00      B   
ATOM   1414  HN  ILE   120      -8.402  -7.061  10.407  1.00 10.00      B   
ATOM   1415  CA  ILE   120      -7.007  -8.180   9.274  1.00 10.00      B   
ATOM   1416  CB  ILE   120      -8.186  -8.608   8.369  1.00 10.00      B   
ATOM   1417  CG1 ILE   120      -9.208  -9.427   9.166  1.00 10.00      B   
ATOM   1418  CG2 ILE   120      -7.691  -9.404   7.171  1.00 10.00      B   
ATOM   1419  CD1 ILE   120     -10.464  -9.766   8.390  1.00 10.00      B   
ATOM   1420  C   ILE   120      -5.943  -7.467   8.434  1.00 10.00      B   
ATOM   1421  O   ILE   120      -4.929  -8.060   8.062  1.00 10.00      B   
ATOM   1422  N   GLY   121      -6.162  -6.185   8.178  1.00 10.00      B   
ATOM   1423  HN  GLY   121      -6.970  -5.753   8.539  1.00 10.00      B   
ATOM   1424  CA  GLY   121      -5.240  -5.408   7.370  1.00 10.00      B   
ATOM   1425  C   GLY   121      -3.871  -5.195   7.993  1.00 10.00      B   
ATOM   1426  O   GLY   121      -2.922  -4.861   7.286  1.00 10.00      B   
ATOM   1427  N   GLU   122      -3.753  -5.380   9.301  1.00 10.00      B   
ATOM   1428  HN  GLU   122      -4.538  -5.642   9.827  1.00 10.00      B   
ATOM   1429  CA  GLU   122      -2.469  -5.175   9.968  1.00 10.00      B   
ATOM   1430  CB  GLU   122      -2.589  -4.106  11.054  1.00 10.00      B   
ATOM   1431  CG  GLU   122      -2.979  -2.726  10.547  1.00 10.00      B   
ATOM   1432  CD  GLU   122      -2.815  -1.660  11.609  1.00 10.00      B   
ATOM   1433  OE1 GLU   122      -3.025  -1.969  12.802  1.00 10.00      B   
ATOM   1434  OE2 GLU   122      -2.468  -0.508  11.258  1.00 10.00      B   
ATOM   1435  C   GLU   122      -1.891  -6.453  10.571  1.00 10.00      B   
ATOM   1436  O   GLU   122      -0.711  -6.495  10.920  1.00 10.00      B   
ATOM   1437  N   TRP   123      -2.700  -7.495  10.692  1.00 10.00      B   
ATOM   1438  HN  TRP   123      -3.632  -7.424  10.394  1.00 10.00      B   
ATOM   1439  CA  TRP   123      -2.224  -8.738  11.293  1.00 10.00      B   
ATOM   1440  CB  TRP   123      -2.995  -9.054  12.578  1.00 10.00      B   
ATOM   1441  CG  TRP   123      -2.792  -8.046  13.669  1.00 10.00      B   
ATOM   1442  CD1 TRP   123      -3.665  -7.071  14.056  1.00 10.00      B   
ATOM   1443  CD2 TRP   123      -1.643  -7.914  14.514  1.00 10.00      B   
ATOM   1444  NE1 TRP   123      -3.132  -6.341  15.090  1.00 10.00      B   
ATOM   1445  HE1 TRP   123      -3.572  -5.583  15.541  1.00 10.00      B   
ATOM   1446  CE2 TRP   123      -1.891  -6.839  15.390  1.00 10.00      B   
ATOM   1447  CE3 TRP   123      -0.430  -8.602  14.615  1.00 10.00      B   
ATOM   1448  CZ2 TRP   123      -0.969  -6.436  16.354  1.00 10.00      B   
ATOM   1449  CZ3 TRP   123       0.484  -8.201  15.573  1.00 10.00      B   
ATOM   1450  CH2 TRP   123       0.209  -7.129  16.429  1.00 10.00      B   
ATOM   1451  C   TRP   123      -2.260  -9.939  10.351  1.00 10.00      B   
ATOM   1452  O   TRP   123      -1.667 -10.973  10.652  1.00 10.00      B   
ATOM   1453  N   VAL   124      -2.952  -9.826   9.225  1.00 10.00      B   
ATOM   1454  HN  VAL   124      -3.409  -8.985   9.013  1.00 10.00      B   
ATOM   1455  CA  VAL   124      -3.035 -10.954   8.297  1.00 10.00      B   
ATOM   1456  CB  VAL   124      -4.423 -11.643   8.314  1.00 10.00      B   
ATOM   1457  CG1 VAL   124      -4.295 -13.108   7.924  1.00 10.00      B   
ATOM   1458  CG2 VAL   124      -5.100 -11.509   9.672  1.00 10.00      B   
ATOM   1459  C   VAL   124      -2.681 -10.557   6.864  1.00 10.00      B   
ATOM   1460  O   VAL   124      -1.970 -11.282   6.174  1.00 10.00      B   
ATOM   1461  N   ALA   125      -3.171  -9.401   6.429  1.00 10.00      B   
ATOM   1462  HN  ALA   125      -3.727  -8.861   7.033  1.00 10.00      B   
ATOM   1463  CA  ALA   125      -2.921  -8.917   5.071  1.00 10.00      B   
ATOM   1464  CB  ALA   125      -3.632  -7.597   4.807  1.00 10.00      B   
ATOM   1465  C   ALA   125      -1.431  -8.847   4.694  1.00 10.00      B   
ATOM   1466  O   ALA   125      -1.026  -9.459   3.704  1.00 10.00      B   
ATOM   1467  N   PRO   126      -0.592  -8.109   5.459  1.00 10.00      B   
ATOM   1468  CA  PRO   126       0.842  -7.981   5.153  1.00 10.00      B   
ATOM   1469  CB  PRO   126       1.378  -7.086   6.277  1.00 10.00      B   
ATOM   1470  CG  PRO   126       0.179  -6.371   6.794  1.00 10.00      B   
ATOM   1471  CD  PRO   126      -0.954  -7.343   6.666  1.00 10.00      B   
ATOM   1472  C   PRO   126       1.558  -9.327   5.164  1.00 10.00      B   
ATOM   1473  O   PRO   126       2.204  -9.706   4.185  1.00 10.00      B   
ATOM   1474  N   GLN   127       1.426 -10.054   6.269  1.00 10.00      B   
ATOM   1475  HN  GLN   127       0.886  -9.703   7.010  1.00 10.00      B   
ATOM   1476  CA  GLN   127       2.067 -11.355   6.409  1.00 10.00      B   
ATOM   1477  CB  GLN   127       1.891 -11.908   7.823  1.00 10.00      B   
ATOM   1478  CG  GLN   127       2.707 -11.166   8.871  1.00 10.00      B   
ATOM   1479  CD  GLN   127       2.765 -11.888  10.202  1.00 10.00      B   
ATOM   1480  OE1 GLN   127       1.811 -12.549  10.610  1.00 10.00      B   
ATOM   1481  NE2 GLN   127       3.897 -11.776  10.883  1.00 10.00      B   
ATOM   1482 HE21 GLN   127       4.623 -11.241  10.491  1.00 10.00      B   
ATOM   1483 HE22 GLN   127       3.967 -12.235  11.746  1.00 10.00      B   
ATOM   1484  C   GLN   127       1.569 -12.346   5.362  1.00 10.00      B   
ATOM   1485  O   GLN   127       2.316 -13.221   4.927  1.00 10.00      B   
ATOM   1486  N   GLY   128       0.312 -12.197   4.955  1.00 10.00      B   
ATOM   1487  HN  GLY   128      -0.242 -11.489   5.351  1.00 10.00      B   
ATOM   1488  CA  GLY   128      -0.254 -13.071   3.948  1.00 10.00      B   
ATOM   1489  C   GLY   128       0.458 -12.914   2.622  1.00 10.00      B   
ATOM   1490  O   GLY   128       0.804 -13.902   1.974  1.00 10.00      B   
ATOM   1491  N   GLU   129       0.691 -11.665   2.229  1.00 10.00      B   
ATOM   1492  HN  GLU   129       0.392 -10.923   2.800  1.00 10.00      B   
ATOM   1493  CA  GLU   129       1.381 -11.367   0.977  1.00 10.00      B   
ATOM   1494  CB  GLU   129       1.433  -9.852   0.750  1.00 10.00      B   
ATOM   1495  CG  GLU   129       0.740  -9.378  -0.520  1.00 10.00      B   
ATOM   1496  CD  GLU   129       1.510  -9.716  -1.782  1.00 10.00      B   
ATOM   1497  OE1 GLU   129       2.547  -9.071  -2.043  1.00 10.00      B   
ATOM   1498  OE2 GLU   129       1.066 -10.608  -2.533  1.00 10.00      B   
ATOM   1499  C   GLU   129       2.798 -11.932   1.019  1.00 10.00      B   
ATOM   1500  O   GLU   129       3.255 -12.578   0.076  1.00 10.00      B   
ATOM   1501  N   GLN   130       3.472 -11.707   2.139  1.00 10.00      B   
ATOM   1502  HN  GLN   130       3.035 -11.203   2.862  1.00 10.00      B   
ATOM   1503  CA  GLN   130       4.837 -12.181   2.328  1.00 10.00      B   
ATOM   1504  CB  GLN   130       5.396 -11.676   3.656  1.00 10.00      B   
ATOM   1505  CG  GLN   130       5.312 -10.172   3.838  1.00 10.00      B   
ATOM   1506  CD  GLN   130       5.563  -9.757   5.273  1.00 10.00      B   
ATOM   1507  OE1 GLN   130       5.310 -10.522   6.205  1.00 10.00      B   
ATOM   1508  NE2 GLN   130       6.048  -8.543   5.465  1.00 10.00      B   
ATOM   1509 HE21 GLN   130       6.215  -7.983   4.681  1.00 10.00      B   
ATOM   1510 HE22 GLN   130       6.218  -8.252   6.388  1.00 10.00      B   
ATOM   1511  C   GLN   130       4.892 -13.703   2.297  1.00 10.00      B   
ATOM   1512  O   GLN   130       5.784 -14.286   1.684  1.00 10.00      B   
ATOM   1513  N   MET   131       3.928 -14.338   2.957  1.00 10.00      B   
ATOM   1514  HN  MET   131       3.247 -13.809   3.433  1.00 10.00      B   
ATOM   1515  CA  MET   131       3.858 -15.791   3.011  1.00 10.00      B   
ATOM   1516  CB  MET   131       2.847 -16.249   4.064  1.00 10.00      B   
ATOM   1517  CG  MET   131       2.984 -17.713   4.449  1.00 10.00      B   
ATOM   1518  SD  MET   131       2.020 -18.151   5.908  1.00 10.00      B   
ATOM   1519  CE  MET   131       2.750 -17.076   7.142  1.00 10.00      B   
ATOM   1520  C   MET   131       3.516 -16.384   1.650  1.00 10.00      B   
ATOM   1521  O   MET   131       4.051 -17.423   1.269  1.00 10.00      B   
ATOM   1522  N   ALA   132       2.632 -15.721   0.918  1.00 10.00      B   
ATOM   1523  HN  ALA   132       2.225 -14.902   1.279  1.00 10.00      B   
ATOM   1524  CA  ALA   132       2.237 -16.186  -0.406  1.00 10.00      B   
ATOM   1525  CB  ALA   132       1.110 -15.330  -0.959  1.00 10.00      B   
ATOM   1526  C   ALA   132       3.432 -16.172  -1.348  1.00 10.00      B   
ATOM   1527  O   ALA   132       3.626 -17.095  -2.138  1.00 10.00      B   
ATOM   1528  N   ARG   133       4.238 -15.123  -1.243  1.00 10.00      B   
ATOM   1529  HN  ARG   133       4.022 -14.417  -0.594  1.00 10.00      B   
ATOM   1530  CA  ARG   133       5.429 -14.984  -2.073  1.00 10.00      B   
ATOM   1531  CB  ARG   133       5.876 -13.523  -2.126  1.00 10.00      B   
ATOM   1532  CG  ARG   133       4.840 -12.590  -2.736  1.00 10.00      B   
ATOM   1533  CD  ARG   133       5.069 -11.146  -2.318  1.00 10.00      B   
ATOM   1534  NE  ARG   133       6.038 -10.465  -3.174  1.00 10.00      B   
ATOM   1535  HE  ARG   133       6.874 -10.943  -3.383  1.00 10.00      B   
ATOM   1536  CZ  ARG   133       5.851  -9.248  -3.681  1.00 10.00      B   
ATOM   1537  NH1 ARG   133       4.736  -8.576  -3.420  1.00 10.00      B   
ATOM   1538 HH11 ARG   133       3.988  -8.998  -2.806  1.00 10.00      B   
ATOM   1539 HH12 ARG   133       4.591  -7.630  -3.823  1.00 10.00      B   
ATOM   1540  NH2 ARG   133       6.788  -8.698  -4.439  1.00 10.00      B   
ATOM   1541 HH21 ARG   133       7.675  -9.221  -4.631  1.00 10.00      B   
ATOM   1542 HH22 ARG   133       6.649  -7.744  -4.842  1.00 10.00      B   
ATOM   1543  C   ARG   133       6.550 -15.873  -1.542  1.00 10.00      B   
ATOM   1544  O   ARG   133       7.441 -16.280  -2.285  1.00 10.00      B   
ATOM   1545  N   ASN   134       6.471 -16.189  -0.254  1.00 10.00      B   
ATOM   1546  HN  ASN   134       5.724 -15.829   0.275  1.00 10.00      B   
ATOM   1547  CA  ASN   134       7.459 -17.040   0.412  1.00 10.00      B   
ATOM   1548  CB  ASN   134       7.129 -17.138   1.908  1.00 10.00      B   
ATOM   1549  CG  ASN   134       8.078 -18.028   2.688  1.00 10.00      B   
ATOM   1550  OD1 ASN   134       9.287 -18.005   2.476  1.00 10.00      B   
ATOM   1551  ND2 ASN   134       7.532 -18.823   3.601  1.00 10.00      B   
ATOM   1552 HD21 ASN   134       6.558 -18.793   3.718  1.00 10.00      B   
ATOM   1553 HD22 ASN   134       8.122 -19.415   4.116  1.00 10.00      B   
ATOM   1554  C   ASN   134       7.465 -18.437  -0.207  1.00 10.00      B   
ATOM   1555  O   ASN   134       8.468 -19.150  -0.167  1.00 10.00      B   
ATOM   1556  N   TYR   135       6.340 -18.808  -0.801  1.00 10.00      B   
ATOM   1557  HN  TYR   135       5.586 -18.181  -0.825  1.00 10.00      B   
ATOM   1558  CA  TYR   135       6.194 -20.115  -1.426  1.00 10.00      B   
ATOM   1559  CB  TYR   135       4.721 -20.431  -1.699  1.00 10.00      B   
ATOM   1560  CG  TYR   135       3.872 -20.537  -0.452  1.00 10.00      B   
ATOM   1561  CD1 TYR   135       4.352 -21.175   0.685  1.00 10.00      B   
ATOM   1562  CD2 TYR   135       2.591 -20.003  -0.411  1.00 10.00      B   
ATOM   1563  CE1 TYR   135       3.581 -21.279   1.826  1.00 10.00      B   
ATOM   1564  CE2 TYR   135       1.813 -20.100   0.727  1.00 10.00      B   
ATOM   1565  CZ  TYR   135       2.311 -20.740   1.842  1.00 10.00      B   
ATOM   1566  OH  TYR   135       1.537 -20.842   2.977  1.00 10.00      B   
ATOM   1567  HH  TYR   135       0.641 -21.096   2.727  1.00 10.00      B   
ATOM   1568  C   TYR   135       7.007 -20.223  -2.714  1.00 10.00      B   
ATOM   1569  O   TYR   135       7.186 -21.318  -3.248  1.00 10.00      B   
ATOM   1570  N   ARG   136       7.499 -19.095  -3.216  1.00 10.00      B   
ATOM   1571  HN  ARG   136       7.333 -18.245  -2.749  1.00 10.00      B   
ATOM   1572  CA  ARG   136       8.291 -19.089  -4.440  1.00 10.00      B   
ATOM   1573  CB  ARG   136       8.022 -17.837  -5.273  1.00 10.00      B   
ATOM   1574  CG  ARG   136       6.928 -18.017  -6.308  1.00 10.00      B   
ATOM   1575  CD  ARG   136       6.641 -16.721  -7.042  1.00 10.00      B   
ATOM   1576  NE  ARG   136       5.224 -16.599  -7.373  1.00 10.00      B   
ATOM   1577  HE  ARG   136       4.581 -16.899  -6.689  1.00 10.00      B   
ATOM   1578  CZ  ARG   136       4.762 -16.110  -8.523  1.00 10.00      B   
ATOM   1579  NH1 ARG   136       5.601 -15.692  -9.461  1.00 10.00      B   
ATOM   1580 HH11 ARG   136       5.232 -15.310 -10.361  1.00 10.00      B   
ATOM   1581 HH12 ARG   136       6.631 -15.742  -9.309  1.00 10.00      B   
ATOM   1582  NH2 ARG   136       3.456 -16.045  -8.744  1.00 10.00      B   
ATOM   1583 HH21 ARG   136       2.783 -16.372  -8.022  1.00 10.00      B   
ATOM   1584 HH22 ARG   136       3.098 -15.661  -9.648  1.00 10.00      B   
ATOM   1585  C   ARG   136       9.777 -19.236  -4.142  1.00 10.00      B   
ATOM   1586  O   ARG   136      10.596 -18.417  -4.561  1.00 10.00      B   
ATOM   1587  N   ALA   137      10.111 -20.285  -3.408  1.00 10.00      B   
ATOM   1588  HN  ALA   137       9.406 -20.886  -3.090  1.00 10.00      B   
ATOM   1589  CA  ALA   137      11.493 -20.561  -3.053  1.00 10.00      B   
ATOM   1590  CB  ALA   137      11.585 -20.987  -1.597  1.00 10.00      B   
ATOM   1591  C   ALA   137      12.065 -21.642  -3.963  1.00 10.00      B   
ATOM   1592  O   ALA   137      13.281 -21.794  -4.079  1.00 10.00      B   
ATOM   1593  N   GLN   138      11.178 -22.393  -4.605  1.00 10.00      B   
ATOM   1594  HN  GLN   138      10.225 -22.214  -4.481  1.00 10.00      B   
ATOM   1595  CA  GLN   138      11.589 -23.465  -5.505  1.00 10.00      B   
ATOM   1596  CB  GLN   138      10.492 -24.527  -5.608  1.00 10.00      B   
ATOM   1597  CG  GLN   138       9.884 -24.945  -4.277  1.00 10.00      B   
ATOM   1598  CD  GLN   138       8.621 -25.765  -4.455  1.00 10.00      B   
ATOM   1599  OE1 GLN   138       7.911 -25.621  -5.451  1.00 10.00      B   
ATOM   1600  NE2 GLN   138       8.322 -26.615  -3.488  1.00 10.00      B   
ATOM   1601 HE21 GLN   138       8.923 -26.669  -2.713  1.00 10.00      B   
ATOM   1602 HE22 GLN   138       7.511 -27.159  -3.583  1.00 10.00      B   
ATOM   1603  C   GLN   138      11.882 -22.899  -6.888  1.00 10.00      B   
ATOM   1604  O   GLN   138      12.894 -23.227  -7.513  1.00 10.00      B   
ATOM   1605  N   ALA   139      10.984 -22.043  -7.356  1.00 10.00      B   
ATOM   1606  HN  ALA   139      10.201 -21.822  -6.806  1.00 10.00      B   
ATOM   1607  CA  ALA   139      11.134 -21.417  -8.658  1.00 10.00      B   
ATOM   1608  CB  ALA   139       9.791 -21.323  -9.363  1.00 10.00      B   
ATOM   1609  C   ALA   139      11.758 -20.038  -8.508  1.00 10.00      B   
ATOM   1610  O   ALA   139      11.305 -19.230  -7.695  1.00 10.00      B   
ATOM   1611  N   MET   140      12.788 -19.771  -9.296  1.00 10.00      B   
ATOM   1612  HN  MET   140      13.086 -20.452  -9.939  1.00 10.00      B   
ATOM   1613  CA  MET   140      13.486 -18.493  -9.241  1.00 10.00      B   
ATOM   1614  CB  MET   140      14.918 -18.644  -9.763  1.00 10.00      B   
ATOM   1615  CG  MET   140      15.804 -19.534  -8.903  1.00 10.00      B   
ATOM   1616  SD  MET   140      17.441 -19.789  -9.622  1.00 10.00      B   
ATOM   1617  CE  MET   140      17.017 -20.651 -11.136  1.00 10.00      B   
ATOM   1618  C   MET   140      12.748 -17.414 -10.030  1.00 10.00      B   
ATOM   1619  O   MET   140      11.648 -17.647 -10.541  1.00 10.00      B   
ATOM   1620  N   TYR   141      13.365 -16.237 -10.117  1.00 10.00      B   
ATOM   1621  HN  TYR   141      14.228 -16.125  -9.665  1.00 10.00      B   
ATOM   1622  CA  TYR   141      12.801 -15.101 -10.841  1.00 10.00      B   
ATOM   1623  CB  TYR   141      12.595 -15.416 -12.328  1.00 10.00      B   
ATOM   1624  CG  TYR   141      13.666 -14.837 -13.224  1.00 10.00      B   
ATOM   1625  CD1 TYR   141      14.845 -15.530 -13.473  1.00 10.00      B   
ATOM   1626  CD2 TYR   141      13.502 -13.593 -13.819  1.00 10.00      B   
ATOM   1627  CE1 TYR   141      15.827 -15.000 -14.287  1.00 10.00      B   
ATOM   1628  CE2 TYR   141      14.477 -13.056 -14.637  1.00 10.00      B   
ATOM   1629  CZ  TYR   141      15.638 -13.764 -14.866  1.00 10.00      B   
ATOM   1630  OH  TYR   141      16.614 -13.234 -15.682  1.00 10.00      B   
ATOM   1631  HH  TYR   141      17.044 -13.950 -16.170  1.00 10.00      B   
ATOM   1632  C   TYR   141      11.525 -14.588 -10.187  1.00 10.00      B   
ATOM   1633  O   TYR   141      10.462 -14.535 -10.814  1.00 10.00      B   
ATOM   1634  N   GLY   142      11.642 -14.212  -8.924  1.00 10.00      B   
ATOM   1635  HN  GLY   142      12.517 -14.281  -8.481  1.00 10.00      B   
ATOM   1636  CA  GLY   142      10.509 -13.702  -8.186  1.00 10.00      B   
ATOM   1637  C   GLY   142      10.925 -12.637  -7.195  1.00 10.00      B   
ATOM   1638  O   GLY   142      12.010 -12.715  -6.607  1.00 10.00      B   
ATOM   1639  N   GLY   143      10.071 -11.642  -7.009  1.00 10.00      B   
ATOM   1640  HN  GLY   143       9.226 -11.635  -7.508  1.00 10.00      B   
ATOM   1641  CA  GLY   143      10.367 -10.569  -6.084  1.00 10.00      B   
ATOM   1642  C   GLY   143       9.904 -10.879  -4.677  1.00 10.00      B   
ATOM   1643  O   GLY   143       8.957 -10.272  -4.180  1.00 10.00      B   
ATOM   1644  N   SER   144      10.565 -11.830  -4.047  1.00 10.00      B   
ATOM   1645  HN  SER   144      11.303 -12.283  -4.508  1.00 10.00      B   
ATOM   1646  CA  SER   144      10.232 -12.232  -2.688  1.00 10.00      B   
ATOM   1647  CB  SER   144       9.571 -13.612  -2.720  1.00 10.00      B   
ATOM   1648  OG  SER   144       8.742 -13.745  -3.865  1.00 10.00      B   
ATOM   1649  HG  SER   144       9.154 -14.361  -4.483  1.00 10.00      B   
ATOM   1650  C   SER   144      11.508 -12.267  -1.849  1.00 10.00      B   
ATOM   1651  O   SER   144      12.475 -11.571  -2.175  1.00 10.00      B   
ATOM   1652  N   LEU   145      11.510 -13.055  -0.772  1.00 10.00      B   
ATOM   1653  HN  LEU   145      10.698 -13.559  -0.542  1.00 10.00      B   
ATOM   1654  CA  LEU   145      12.692 -13.180   0.079  1.00 10.00      B   
ATOM   1655  CB  LEU   145      12.462 -14.208   1.190  1.00 10.00      B   
ATOM   1656  CG  LEU   145      11.504 -13.792   2.309  1.00 10.00      B   
ATOM   1657  CD1 LEU   145      11.154 -14.989   3.178  1.00 10.00      B   
ATOM   1658  CD2 LEU   145      12.111 -12.678   3.151  1.00 10.00      B   
ATOM   1659  C   LEU   145      13.889 -13.581  -0.774  1.00 10.00      B   
ATOM   1660  O   LEU   145      14.984 -13.026  -0.641  1.00 10.00      B   
ATOM   1661  N   LEU   146      13.662 -14.542  -1.660  1.00 10.00      B   
ATOM   1662  HN  LEU   146      12.773 -14.958  -1.696  1.00 10.00      B   
ATOM   1663  CA  LEU   146      14.691 -14.998  -2.575  1.00 10.00      B   
ATOM   1664  CB  LEU   146      14.453 -16.463  -2.956  1.00 10.00      B   
ATOM   1665  CG  LEU   146      15.354 -17.042  -4.048  1.00 10.00      B   
ATOM   1666  CD1 LEU   146      16.790 -17.158  -3.565  1.00 10.00      B   
ATOM   1667  CD2 LEU   146      14.829 -18.390  -4.516  1.00 10.00      B   
ATOM   1668  C   LEU   146      14.666 -14.112  -3.815  1.00 10.00      B   
ATOM   1669  O   LEU   146      14.012 -14.426  -4.812  1.00 10.00      B   
ATOM   1670  N   SER   147      15.341 -12.979  -3.731  1.00 10.00      B   
ATOM   1671  HN  SER   147      15.820 -12.767  -2.900  1.00 10.00      B   
ATOM   1672  CA  SER   147      15.391 -12.039  -4.839  1.00 10.00      B   
ATOM   1673  CB  SER   147      15.732 -10.641  -4.319  1.00 10.00      B   
ATOM   1674  OG  SER   147      14.957 -10.331  -3.167  1.00 10.00      B   
ATOM   1675  HG  SER   147      14.274 -11.008  -3.049  1.00 10.00      B   
ATOM   1676  C   SER   147      16.406 -12.478  -5.890  1.00 10.00      B   
ATOM   1677  O   SER   147      17.379 -13.167  -5.582  1.00 10.00      B   
ATOM   1678  N   THR   148      16.158 -12.087  -7.128  1.00 10.00      B   
ATOM   1679  HN  THR   148      15.351 -11.563  -7.309  1.00 10.00      B   
ATOM   1680  CA  THR   148      17.037 -12.420  -8.237  1.00 10.00      B   
ATOM   1681  CB  THR   148      16.301 -12.200  -9.571  1.00 10.00      B   
ATOM   1682  OG1 THR   148      15.007 -11.635  -9.301  1.00 10.00      B   
ATOM   1683  HG1 THR   148      14.887 -10.840  -9.838  1.00 10.00      B   
ATOM   1684  CG2 THR   148      16.120 -13.520 -10.303  1.00 10.00      B   
ATOM   1685  C   THR   148      18.315 -11.573  -8.200  1.00 10.00      B   
ATOM   1686  O   THR   148      18.421 -10.627  -7.413  1.00 10.00      B   
ATOM   1687  N   GLN   149      19.280 -11.913  -9.049  1.00 10.00      B   
ATOM   1688  HN  GLN   149      19.136 -12.673  -9.657  1.00 10.00      B   
ATOM   1689  CA  GLN   149      20.547 -11.189  -9.105  1.00 10.00      B   
ATOM   1690  CB  GLN   149      21.627 -12.035  -9.784  1.00 10.00      B   
ATOM   1691  CG  GLN   149      21.765 -13.444  -9.225  1.00 10.00      B   
ATOM   1692  CD  GLN   149      22.912 -14.209  -9.862  1.00 10.00      B   
ATOM   1693  OE1 GLN   149      23.286 -13.960 -11.009  1.00 10.00      B   
ATOM   1694  NE2 GLN   149      23.485 -15.145  -9.122  1.00 10.00      B   
ATOM   1695 HE21 GLN   149      23.145 -15.292  -8.213  1.00 10.00      B   
ATOM   1696 HE22 GLN   149      24.220 -15.664  -9.518  1.00 10.00      B   
ATOM   1697  C   GLN   149      20.397  -9.846  -9.822  1.00 10.00      B   
ATOM   1698  O   GLN   149      20.841  -9.680 -10.960  1.00 10.00      B   
ATOM   1699  N   GLN   150      19.766  -8.894  -9.149  1.00 10.00      B   
ATOM   1700  HN  GLN   150      19.438  -9.090  -8.243  1.00 10.00      B   
ATOM   1701  CA  GLN   150      19.552  -7.568  -9.706  1.00 10.00      B   
ATOM   1702  CB  GLN   150      18.055  -7.252  -9.778  1.00 10.00      B   
ATOM   1703  CG  GLN   150      17.237  -8.262 -10.564  1.00 10.00      B   
ATOM   1704  CD  GLN   150      15.967  -8.669  -9.841  1.00 10.00      B   
ATOM   1705  OE1 GLN   150      14.953  -8.977 -10.463  1.00 10.00      B   
ATOM   1706  NE2 GLN   150      16.014  -8.694  -8.519  1.00 10.00      B   
ATOM   1707 HE21 GLN   150      16.855  -8.454  -8.080  1.00 10.00      B   
ATOM   1708 HE22 GLN   150      15.200  -8.947  -8.029  1.00 10.00      B   
ATOM   1709  C   GLN   150      20.243  -6.523  -8.847  1.00 10.00      B   
ATOM   1710  O   GLN   150      20.590  -6.789  -7.694  1.00 10.00      B   
ATOM   1711  N   GLY   151      20.439  -5.339  -9.411  1.00 10.00      B   
ATOM   1712  HN  GLY   151      20.142  -5.189 -10.330  1.00 10.00      B   
ATOM   1713  CA  GLY   151      21.074  -4.267  -8.681  1.00 10.00      B   
ATOM   1714  C   GLY   151      20.051  -3.428  -7.951  1.00 10.00      B   
ATOM   1715  O   GLY   151      19.066  -2.988  -8.545  1.00 10.00      B   
ATOM   1716  N   LEU   152      20.266  -3.219  -6.662  1.00 10.00      B   
ATOM   1717  HN  LEU   152      21.068  -3.599  -6.242  1.00 10.00      B   
ATOM   1718  CA  LEU   152      19.343  -2.436  -5.853  1.00 10.00      B   
ATOM   1719  CB  LEU   152      18.631  -3.338  -4.839  1.00 10.00      B   
ATOM   1720  CG  LEU   152      17.473  -2.711  -4.057  1.00 10.00      B   
ATOM   1721  CD1 LEU   152      16.352  -2.294  -4.997  1.00 10.00      B   
ATOM   1722  CD2 LEU   152      16.958  -3.676  -3.002  1.00 10.00      B   
ATOM   1723  C   LEU   152      20.071  -1.302  -5.138  1.00 10.00      B   
ATOM   1724  O   LEU   152      21.267  -1.402  -4.852  1.00 10.00      B   
ATOM   1725  N   TRP   153      19.344  -0.226  -4.860  1.00 10.00      B   
ATOM   1726  HN  TRP   153      18.397  -0.215  -5.106  1.00 10.00      B   
ATOM   1727  CA  TRP   153      19.906   0.930  -4.179  1.00 10.00      B   
ATOM   1728  CB  TRP   153      19.656   2.207  -4.996  1.00 10.00      B   
ATOM   1729  CG  TRP   153      20.441   3.404  -4.531  1.00 10.00      B   
ATOM   1730  CD1 TRP   153      20.273   4.096  -3.365  1.00 10.00      B   
ATOM   1731  CD2 TRP   153      21.508   4.059  -5.232  1.00 10.00      B   
ATOM   1732  NE1 TRP   153      21.177   5.126  -3.290  1.00 10.00      B   
ATOM   1733  HE1 TRP   153      21.257   5.760  -2.546  1.00 10.00      B   
ATOM   1734  CE2 TRP   153      21.944   5.127  -4.424  1.00 10.00      B   
ATOM   1735  CE3 TRP   153      22.140   3.842  -6.460  1.00 10.00      B   
ATOM   1736  CZ2 TRP   153      22.981   5.975  -4.804  1.00 10.00      B   
ATOM   1737  CZ3 TRP   153      23.170   4.685  -6.836  1.00 10.00      B   
ATOM   1738  CH2 TRP   153      23.579   5.737  -6.011  1.00 10.00      B   
ATOM   1739  C   TRP   153      19.285   1.069  -2.793  1.00 10.00      B   
ATOM   1740  O   TRP   153      18.113   1.425  -2.660  1.00 10.00      B   
ATOM   1741  N   ALA   154      20.067   0.768  -1.769  1.00 10.00      B   
ATOM   1742  HN  ALA   154      20.989   0.473  -1.935  1.00 10.00      B   
ATOM   1743  CA  ALA   154      19.598   0.873  -0.397  1.00 10.00      B   
ATOM   1744  CB  ALA   154      19.985  -0.366   0.400  1.00 10.00      B   
ATOM   1745  C   ALA   154      20.175   2.128   0.242  1.00 10.00      B   
ATOM   1746  O   ALA   154      21.384   2.224   0.464  1.00 10.00      B   
ATOM   1747  N   LYS   155      19.316   3.100   0.502  1.00 10.00      B   
ATOM   1748  HN  LYS   155      18.368   2.977   0.277  1.00 10.00      B   
ATOM   1749  CA  LYS   155      19.746   4.349   1.108  1.00 10.00      B   
ATOM   1750  CB  LYS   155      18.840   5.505   0.687  1.00 10.00      B   
ATOM   1751  CG  LYS   155      19.369   6.875   1.085  1.00 10.00      B   
ATOM   1752  CD  LYS   155      18.419   7.982   0.666  1.00 10.00      B   
ATOM   1753  CE  LYS   155      18.309   8.076  -0.844  1.00 10.00      B   
ATOM   1754  NZ  LYS   155      17.220   8.995  -1.269  1.00 10.00      B   
ATOM   1755  HZ1 LYS   155      17.448   9.975  -1.003  1.00 10.00      B   
ATOM   1756  HZ2 LYS   155      16.325   8.723  -0.815  1.00 10.00      B   
ATOM   1757  HZ3 LYS   155      17.097   8.948  -2.303  1.00 10.00      B   
ATOM   1758  C   LYS   155      19.785   4.236   2.623  1.00 10.00      B   
ATOM   1759  O   LYS   155      18.748   4.143   3.276  1.00 10.00      B   
ATOM   1760  N   ASP   156      20.987   4.256   3.168  1.00 10.00      B   
ATOM   1761  HN  ASP   156      21.774   4.349   2.584  1.00 10.00      B   
ATOM   1762  CA  ASP   156      21.187   4.161   4.607  1.00 10.00      B   
ATOM   1763  CB  ASP   156      22.373   3.234   4.901  1.00 10.00      B   
ATOM   1764  CG  ASP   156      22.271   2.530   6.240  1.00 10.00      B   
ATOM   1765  OD1 ASP   156      22.719   3.100   7.255  1.00 10.00      B   
ATOM   1766  OD2 ASP   156      21.763   1.385   6.279  1.00 10.00      B   
ATOM   1767  C   ASP   156      21.454   5.551   5.171  1.00 10.00      B   
ATOM   1768  O   ASP   156      22.259   5.732   6.082  1.00 10.00      B   
ATOM   1769  N   GLY   157      20.769   6.536   4.610  1.00 10.00      B   
ATOM   1770  HN  GLY   157      20.144   6.329   3.887  1.00 10.00      B   
ATOM   1771  CA  GLY   157      20.941   7.906   5.042  1.00 10.00      B   
ATOM   1772  C   GLY   157      22.050   8.577   4.269  1.00 10.00      B   
ATOM   1773  O   GLY   157      21.854   8.989   3.126  1.00 10.00      B   
ATOM   1774  N   ASN   158      23.218   8.676   4.884  1.00 10.00      B   
ATOM   1775  HN  ASN   158      23.307   8.329   5.799  1.00 10.00      B   
ATOM   1776  CA  ASN   158      24.378   9.280   4.239  1.00 10.00      B   
ATOM   1777  CB  ASN   158      25.234  10.028   5.267  1.00 10.00      B   
ATOM   1778  CG  ASN   158      25.644  11.411   4.802  1.00 10.00      B   
ATOM   1779  OD1 ASN   158      25.822  11.658   3.610  1.00 10.00      B   
ATOM   1780  ND2 ASN   158      25.797  12.330   5.745  1.00 10.00      B   
ATOM   1781 HD21 ASN   158      25.643  12.067   6.680  1.00 10.00      B   
ATOM   1782 HD22 ASN   158      26.048  13.238   5.474  1.00 10.00      B   
ATOM   1783  C   ASN   158      25.201   8.184   3.573  1.00 10.00      B   
ATOM   1784  O   ASN   158      26.141   8.452   2.824  1.00 10.00      B   
ATOM   1785  N   ASN   159      24.827   6.942   3.864  1.00 10.00      B   
ATOM   1786  HN  ASN   159      24.067   6.807   4.466  1.00 10.00      B   
ATOM   1787  CA  ASN   159      25.501   5.775   3.308  1.00 10.00      B   
ATOM   1788  CB  ASN   159      25.710   4.710   4.394  1.00 10.00      B   
ATOM   1789  CG  ASN   159      26.582   5.173   5.545  1.00 10.00      B   
ATOM   1790  OD1 ASN   159      27.515   5.957   5.364  1.00 10.00      B   
ATOM   1791  ND2 ASN   159      26.286   4.687   6.742  1.00 10.00      B   
ATOM   1792 HD21 ASN   159      25.532   4.063   6.817  1.00 10.00      B   
ATOM   1793 HD22 ASN   159      26.834   4.970   7.506  1.00 10.00      B   
ATOM   1794  C   ASN   159      24.659   5.178   2.190  1.00 10.00      B   
ATOM   1795  O   ASN   159      23.430   5.240   2.230  1.00 10.00      B   
ATOM   1796  N   PHE   160      25.313   4.604   1.193  1.00 10.00      B   
ATOM   1797  HN  PHE   160      26.297   4.594   1.202  1.00 10.00      B   
ATOM   1798  CA  PHE   160      24.607   3.992   0.078  1.00 10.00      B   
ATOM   1799  CB  PHE   160      24.857   4.775  -1.213  1.00 10.00      B   
ATOM   1800  CG  PHE   160      24.500   6.233  -1.106  1.00 10.00      B   
ATOM   1801  CD1 PHE   160      25.486   7.206  -1.134  1.00 10.00      B   
ATOM   1802  CD2 PHE   160      23.179   6.627  -0.970  1.00 10.00      B   
ATOM   1803  CE1 PHE   160      25.161   8.546  -1.029  1.00 10.00      B   
ATOM   1804  CE2 PHE   160      22.847   7.966  -0.864  1.00 10.00      B   
ATOM   1805  CZ  PHE   160      23.840   8.926  -0.894  1.00 10.00      B   
ATOM   1806  C   PHE   160      25.024   2.536  -0.077  1.00 10.00      B   
ATOM   1807  O   PHE   160      26.197   2.236  -0.274  1.00 10.00      B   
ATOM   1808  N   VAL   161      24.061   1.634   0.029  1.00 10.00      B   
ATOM   1809  HN  VAL   161      23.135   1.933   0.186  1.00 10.00      B   
ATOM   1810  CA  VAL   161      24.334   0.209  -0.079  1.00 10.00      B   
ATOM   1811  CB  VAL   161      23.629  -0.578   1.049  1.00 10.00      B   
ATOM   1812  CG1 VAL   161      24.072  -2.035   1.058  1.00 10.00      B   
ATOM   1813  CG2 VAL   161      23.880   0.070   2.404  1.00 10.00      B   
ATOM   1814  C   VAL   161      23.878  -0.345  -1.425  1.00 10.00      B   
ATOM   1815  O   VAL   161      22.796  -0.009  -1.915  1.00 10.00      B   
ATOM   1816  N   TYR   162      24.720  -1.171  -2.030  1.00 10.00      B   
ATOM   1817  HN  TYR   162      25.590  -1.362  -1.609  1.00 10.00      B   
ATOM   1818  CA  TYR   162      24.401  -1.799  -3.301  1.00 10.00      B   
ATOM   1819  CB  TYR   162      25.422  -1.426  -4.385  1.00 10.00      B   
ATOM   1820  CG  TYR   162      25.237  -2.194  -5.680  1.00 10.00      B   
ATOM   1821  CD1 TYR   162      24.256  -1.830  -6.591  1.00 10.00      B   
ATOM   1822  CD2 TYR   162      26.036  -3.289  -5.983  1.00 10.00      B   
ATOM   1823  CE1 TYR   162      24.073  -2.534  -7.764  1.00 10.00      B   
ATOM   1824  CE2 TYR   162      25.862  -3.999  -7.156  1.00 10.00      B   
ATOM   1825  CZ  TYR   162      24.879  -3.617  -8.042  1.00 10.00      B   
ATOM   1826  OH  TYR   162      24.694  -4.325  -9.209  1.00 10.00      B   
ATOM   1827  HH  TYR   162      24.692  -3.712  -9.956  1.00 10.00      B   
ATOM   1828  C   TYR   162      24.339  -3.312  -3.131  1.00 10.00      B   
ATOM   1829  O   TYR   162      25.267  -3.927  -2.603  1.00 10.00      B   
ATOM   1830  N   ILE   163      23.237  -3.904  -3.555  1.00 10.00      B   
ATOM   1831  HN  ILE   163      22.519  -3.359  -3.945  1.00 10.00      B   
ATOM   1832  CA  ILE   163      23.065  -5.346  -3.458  1.00 10.00      B   
ATOM   1833  CB  ILE   163      21.613  -5.716  -3.086  1.00 10.00      B   
ATOM   1834  CG1 ILE   163      21.210  -5.030  -1.774  1.00 10.00      B   
ATOM   1835  CG2 ILE   163      21.451  -7.227  -2.977  1.00 10.00      B   
ATOM   1836  CD1 ILE   163      19.803  -5.344  -1.314  1.00 10.00      B   
ATOM   1837  C   ILE   163      23.441  -6.003  -4.783  1.00 10.00      B   
ATOM   1838  O   ILE   163      22.874  -5.674  -5.825  1.00 10.00      B   
ATOM   1839  N   GLU   164      24.413  -6.907  -4.746  1.00 10.00      B   
ATOM   1840  HN  GLU   164      24.845  -7.114  -3.889  1.00 10.00      B   
ATOM   1841  CA  GLU   164      24.850  -7.595  -5.951  1.00 10.00      B   
ATOM   1842  CB  GLU   164      26.378  -7.680  -6.031  1.00 10.00      B   
ATOM   1843  CG  GLU   164      26.883  -8.232  -7.356  1.00 10.00      B   
ATOM   1844  CD  GLU   164      28.393  -8.227  -7.467  1.00 10.00      B   
ATOM   1845  OE1 GLU   164      29.038  -9.138  -6.905  1.00 10.00      B   
ATOM   1846  OE2 GLU   164      28.943  -7.319  -8.131  1.00 10.00      B   
ATOM   1847  C   GLU   164      24.234  -8.986  -6.054  1.00 10.00      B   
ATOM   1848  O   GLU   164      23.512  -9.283  -7.006  1.00 10.00      B   
ATOM   1849  N   ARG   165      24.520  -9.840  -5.081  1.00 10.00      B   
ATOM   1850  HN  ARG   165      25.097  -9.554  -4.341  1.00 10.00      B   
ATOM   1851  CA  ARG   165      23.994 -11.198  -5.091  1.00 10.00      B   
ATOM   1852  CB  ARG   165      25.131 -12.226  -5.128  1.00 10.00      B   
ATOM   1853  CG  ARG   165      26.021 -12.150  -6.360  1.00 10.00      B   
ATOM   1854  CD  ARG   165      25.248 -12.436  -7.634  1.00 10.00      B   
ATOM   1855  NE  ARG   165      24.902 -11.212  -8.355  1.00 10.00      B   
ATOM   1856  HE  ARG   165      24.492 -10.481  -7.832  1.00 10.00      B   
ATOM   1857  CZ  ARG   165      25.119 -11.026  -9.656  1.00 10.00      B   
ATOM   1858  NH1 ARG   165      25.658 -11.996 -10.383  1.00 10.00      B   
ATOM   1859 HH11 ARG   165      25.827 -11.863 -11.408  1.00 10.00      B   
ATOM   1860 HH12 ARG   165      25.930 -12.896  -9.933  1.00 10.00      B   
ATOM   1861  NH2 ARG   165      24.789  -9.873 -10.226  1.00 10.00      B   
ATOM   1862 HH21 ARG   165      24.954  -9.727 -11.248  1.00 10.00      B   
ATOM   1863 HH22 ARG   165      24.374  -9.104  -9.654  1.00 10.00      B   
ATOM   1864  C   ARG   165      23.094 -11.460  -3.890  1.00 10.00      B   
ATOM   1865  O   ARG   165      23.405 -11.063  -2.762  1.00 10.00      B   
ATOM   1866  N   VAL   166      21.980 -12.130  -4.149  1.00 10.00      B   
ATOM   1867  HN  VAL   166      21.799 -12.412  -5.070  1.00 10.00      B   
ATOM   1868  CA  VAL   166      21.016 -12.475  -3.109  1.00 10.00      B   
ATOM   1869  CB  VAL   166      19.632 -11.840  -3.387  1.00 10.00      B   
ATOM   1870  CG1 VAL   166      18.721 -11.966  -2.173  1.00 10.00      B   
ATOM   1871  CG2 VAL   166      19.767 -10.386  -3.814  1.00 10.00      B   
ATOM   1872  C   VAL   166      20.853 -13.992  -3.070  1.00 10.00      B   
ATOM   1873  O   VAL   166      20.877 -14.647  -4.114  1.00 10.00      B   
ATOM   1874  N   LYS   167      20.715 -14.547  -1.872  1.00 10.00      B   
ATOM   1875  HN  LYS   167      20.718 -13.973  -1.072  1.00 10.00      B   
ATOM   1876  CA  LYS   167      20.548 -15.987  -1.709  1.00 10.00      B   
ATOM   1877  CB  LYS   167      21.824 -16.615  -1.132  1.00 10.00      B   
ATOM   1878  CG  LYS   167      23.067 -16.455  -1.995  1.00 10.00      B   
ATOM   1879  CD  LYS   167      22.976 -17.276  -3.271  1.00 10.00      B   
ATOM   1880  CE  LYS   167      24.240 -17.136  -4.106  1.00 10.00      B   
ATOM   1881  NZ  LYS   167      24.112 -17.803  -5.428  1.00 10.00      B   
ATOM   1882  HZ1 LYS   167      24.028 -18.831  -5.303  1.00 10.00      B   
ATOM   1883  HZ2 LYS   167      24.945 -17.605  -6.015  1.00 10.00      B   
ATOM   1884  HZ3 LYS   167      23.264 -17.457  -5.923  1.00 10.00      B   
ATOM   1885  C   LYS   167      19.375 -16.278  -0.777  1.00 10.00      B   
ATOM   1886  O   LYS   167      18.916 -15.395  -0.048  1.00 10.00      B   
ATOM   1887  N   GLY   168      18.891 -17.513  -0.800  1.00 10.00      B   
ATOM   1888  HN  GLY   168      19.284 -18.175  -1.411  1.00 10.00      B   
ATOM   1889  CA  GLY   168      17.786 -17.894   0.060  1.00 10.00      B   
ATOM   1890  C   GLY   168      18.282 -18.360   1.414  1.00 10.00      B   
ATOM   1891  O   GLY   168      17.496 -18.675   2.307  1.00 10.00      B   
ATOM   1892  N   ASP   169      19.602 -18.390   1.553  1.00 10.00      B   
ATOM   1893  HN  ASP   169      20.160 -18.138   0.787  1.00 10.00      B   
ATOM   1894  CA  ASP   169      20.260 -18.814   2.786  1.00 10.00      B   
ATOM   1895  CB  ASP   169      21.655 -19.375   2.469  1.00 10.00      B   
ATOM   1896  CG  ASP   169      21.663 -20.476   1.425  1.00 10.00      B   
ATOM   1897  OD1 ASP   169      21.266 -20.217   0.271  1.00 10.00      B   
ATOM   1898  OD2 ASP   169      22.103 -21.603   1.746  1.00 10.00      B   
ATOM   1899  C   ASP   169      20.432 -17.630   3.729  1.00 10.00      B   
ATOM   1900  O   ASP   169      21.164 -17.720   4.716  1.00 10.00      B   
ATOM   1901  N   GLU   170      19.768 -16.519   3.405  1.00 10.00      B   
ATOM   1902  HN  GLU   170      19.189 -16.529   2.615  1.00 10.00      B   
ATOM   1903  CA  GLU   170      19.854 -15.292   4.202  1.00 10.00      B   
ATOM   1904  CB  GLU   170      19.296 -15.508   5.614  1.00 10.00      B   
ATOM   1905  CG  GLU   170      17.884 -16.077   5.652  1.00 10.00      B   
ATOM   1906  CD  GLU   170      17.439 -16.432   7.055  1.00 10.00      B   
ATOM   1907  OE1 GLU   170      18.277 -16.909   7.847  1.00 10.00      B   
ATOM   1908  OE2 GLU   170      16.243 -16.244   7.373  1.00 10.00      B   
ATOM   1909  C   GLU   170      21.302 -14.800   4.262  1.00 10.00      B   
ATOM   1910  O   GLU   170      21.703 -14.094   5.187  1.00 10.00      B   
ATOM   1911  N   GLU   171      22.072 -15.172   3.249  1.00 10.00      B   
ATOM   1912  HN  GLU   171      21.679 -15.701   2.527  1.00 10.00      B   
ATOM   1913  CA  GLU   171      23.474 -14.808   3.164  1.00 10.00      B   
ATOM   1914  CB  GLU   171      24.322 -16.082   3.142  1.00 10.00      B   
ATOM   1915  CG  GLU   171      25.783 -15.888   3.503  1.00 10.00      B   
ATOM   1916  CD  GLU   171      26.525 -17.204   3.591  1.00 10.00      B   
ATOM   1917  OE1 GLU   171      27.213 -17.569   2.612  1.00 10.00      B   
ATOM   1918  OE2 GLU   171      26.420 -17.882   4.637  1.00 10.00      B   
ATOM   1919  C   GLU   171      23.723 -13.989   1.905  1.00 10.00      B   
ATOM   1920  O   GLU   171      23.950 -14.542   0.826  1.00 10.00      B   
ATOM   1921  N   LEU   172      23.651 -12.673   2.041  1.00 10.00      B   
ATOM   1922  HN  LEU   172      23.451 -12.295   2.924  1.00 10.00      B   
ATOM   1923  CA  LEU   172      23.867 -11.772   0.919  1.00 10.00      B   
ATOM   1924  CB  LEU   172      23.482 -10.341   1.298  1.00 10.00      B   
ATOM   1925  CG  LEU   172      21.988 -10.072   1.494  1.00 10.00      B   
ATOM   1926  CD1 LEU   172      21.775  -8.744   2.199  1.00 10.00      B   
ATOM   1927  CD2 LEU   172      21.263 -10.089   0.158  1.00 10.00      B   
ATOM   1928  C   LEU   172      25.317 -11.820   0.458  1.00 10.00      B   
ATOM   1929  O   LEU   172      26.235 -11.879   1.274  1.00 10.00      B   
ATOM   1930  N   GLY   173      25.514 -11.798  -0.850  1.00 10.00      B   
ATOM   1931  HN  GLY   173      24.743 -11.739  -1.454  1.00 10.00      B   
ATOM   1932  CA  GLY   173      26.853 -11.848  -1.395  1.00 10.00      B   
ATOM   1933  C   GLY   173      27.272 -10.526  -1.994  1.00 10.00      B   
ATOM   1934  O   GLY   173      26.957 -10.230  -3.149  1.00 10.00      B   
ATOM   1935  N   GLY   174      27.965  -9.724  -1.207  1.00 10.00      B   
ATOM   1936  HN  GLY   174      28.174 -10.007  -0.292  1.00 10.00      B   
ATOM   1937  CA  GLY   174      28.416  -8.435  -1.681  1.00 10.00      B   
ATOM   1938  C   GLY   174      28.272  -7.357  -0.631  1.00 10.00      B   
ATOM   1939  O   GLY   174      29.220  -7.065   0.099  1.00 10.00      B   
ATOM   1940  N   ILE   175      27.073  -6.790  -0.544  1.00 10.00      B   
ATOM   1941  HN  ILE   175      26.362  -7.099  -1.143  1.00 10.00      B   
ATOM   1942  CA  ILE   175      26.775  -5.727   0.412  1.00 10.00      B   
ATOM   1943  CB  ILE   175      26.733  -6.232   1.874  1.00 10.00      B   
ATOM   1944  CG1 ILE   175      26.048  -7.603   1.947  1.00 10.00      B   
ATOM   1945  CG2 ILE   175      25.998  -5.231   2.755  1.00 10.00      B   
ATOM   1946  CD1 ILE   175      25.954  -8.178   3.344  1.00 10.00      B   
ATOM   1947  C   ILE   175      27.764  -4.568   0.267  1.00 10.00      B   
ATOM   1948  O   ILE   175      28.443  -4.183   1.219  1.00 10.00      B   
ATOM   1949  N   SER   176      27.852  -4.035  -0.943  1.00 10.00      B   
ATOM   1950  HN  SER   176      27.305  -4.400  -1.670  1.00 10.00      B   
ATOM   1951  CA  SER   176      28.743  -2.924  -1.229  1.00 10.00      B   
ATOM   1952  CB  SER   176      28.880  -2.756  -2.741  1.00 10.00      B   
ATOM   1953  OG  SER   176      28.572  -3.972  -3.412  1.00 10.00      B   
ATOM   1954  HG  SER   176      28.311  -3.776  -4.320  1.00 10.00      B   
ATOM   1955  C   SER   176      28.206  -1.645  -0.596  1.00 10.00      B   
ATOM   1956  O   SER   176      27.323  -0.984  -1.149  1.00 10.00      B   
ATOM   1957  N   ILE   177      28.719  -1.318   0.578  1.00 10.00      B   
ATOM   1958  HN  ILE   177      29.417  -1.887   0.971  1.00 10.00      B   
ATOM   1959  CA  ILE   177      28.276  -0.135   1.291  1.00 10.00      B   
ATOM   1960  CB  ILE   177      28.095  -0.408   2.798  1.00 10.00      B   
ATOM   1961  CG1 ILE   177      27.189  -1.621   3.016  1.00 10.00      B   
ATOM   1962  CG2 ILE   177      27.523   0.820   3.497  1.00 10.00      B   
ATOM   1963  CD1 ILE   177      27.077  -2.052   4.459  1.00 10.00      B   
ATOM   1964  C   ILE   177      29.243   1.021   1.113  1.00 10.00      B   
ATOM   1965  O   ILE   177      30.373   0.979   1.598  1.00 10.00      B   
ATOM   1966  N   TYR   178      28.793   2.047   0.411  1.00 10.00      B   
ATOM   1967  HN  TYR   178      27.884   2.007   0.036  1.00 10.00      B   
ATOM   1968  CA  TYR   178      29.597   3.235   0.188  1.00 10.00      B   
ATOM   1969  CB  TYR   178      29.234   3.894  -1.149  1.00 10.00      B   
ATOM   1970  CG  TYR   178      28.969   2.908  -2.266  1.00 10.00      B   
ATOM   1971  CD1 TYR   178      27.747   2.892  -2.928  1.00 10.00      B   
ATOM   1972  CD2 TYR   178      29.934   1.988  -2.653  1.00 10.00      B   
ATOM   1973  CE1 TYR   178      27.493   1.988  -3.941  1.00 10.00      B   
ATOM   1974  CE2 TYR   178      29.691   1.083  -3.666  1.00 10.00      B   
ATOM   1975  CZ  TYR   178      28.469   1.085  -4.308  1.00 10.00      B   
ATOM   1976  OH  TYR   178      28.223   0.177  -5.315  1.00 10.00      B   
ATOM   1977  HH  TYR   178      27.871   0.634  -6.090  1.00 10.00      B   
ATOM   1978  C   TYR   178      29.340   4.200   1.336  1.00 10.00      B   
ATOM   1979  O   TYR   178      28.361   4.949   1.328  1.00 10.00      B   
ATOM   1980  N   ALA   179      30.192   4.142   2.345  1.00 10.00      B   
ATOM   1981  HN  ALA   179      30.944   3.509   2.301  1.00 10.00      B   
ATOM   1982  CA  ALA   179      30.047   4.996   3.512  1.00 10.00      B   
ATOM   1983  CB  ALA   179      30.738   4.381   4.719  1.00 10.00      B   
ATOM   1984  C   ALA   179      30.573   6.397   3.242  1.00 10.00      B   
ATOM   1985  O   ALA   179      31.774   6.597   3.055  1.00 10.00      B   
ATOM   1986  N   PHE   180      29.666   7.357   3.221  1.00 10.00      B   
ATOM   1987  HN  PHE   180      28.725   7.127   3.377  1.00 10.00      B   
ATOM   1988  CA  PHE   180      30.020   8.747   2.985  1.00 10.00      B   
ATOM   1989  CB  PHE   180      29.328   9.276   1.726  1.00 10.00      B   
ATOM   1990  CG  PHE   180      29.989   8.871   0.442  1.00 10.00      B   
ATOM   1991  CD1 PHE   180      29.420   7.907  -0.372  1.00 10.00      B   
ATOM   1992  CD2 PHE   180      31.181   9.457   0.048  1.00 10.00      B   
ATOM   1993  CE1 PHE   180      30.026   7.535  -1.559  1.00 10.00      B   
ATOM   1994  CE2 PHE   180      31.794   9.093  -1.135  1.00 10.00      B   
ATOM   1995  CZ  PHE   180      31.217   8.129  -1.941  1.00 10.00      B   
ATOM   1996  C   PHE   180      29.630   9.598   4.187  1.00 10.00      B   
ATOM   1997  O   PHE   180      29.089   9.091   5.168  1.00 10.00      B   
ATOM   1998  N   ASN   181      29.914  10.884   4.111  1.00 10.00      B   
ATOM   1999  HN  ASN   181      30.350  11.230   3.307  1.00 10.00      B   
ATOM   2000  CA  ASN   181      29.583  11.803   5.189  1.00 10.00      B   
ATOM   2001  CB  ASN   181      30.730  11.911   6.208  1.00 10.00      B   
ATOM   2002  CG  ASN   181      32.077  12.258   5.595  1.00 10.00      B   
ATOM   2003  OD1 ASN   181      32.159  12.860   4.524  1.00 10.00      B   
ATOM   2004  ND2 ASN   181      33.149  11.885   6.283  1.00 10.00      B   
ATOM   2005 HD21 ASN   181      33.014  11.415   7.133  1.00 10.00      B   
ATOM   2006 HD22 ASN   181      34.034  12.101   5.919  1.00 10.00      B   
ATOM   2007  C   ASN   181      29.208  13.169   4.624  1.00 10.00      B   
ATOM   2008  O   ASN   181      29.074  13.320   3.407  1.00 10.00      B   
ATOM   2009  N   GLU   182      29.038  14.155   5.496  1.00 10.00      B   
ATOM   2010  HN  GLU   182      29.148  13.970   6.455  1.00 10.00      B   
ATOM   2011  CA  GLU   182      28.673  15.507   5.073  1.00 10.00      B   
ATOM   2012  CB  GLU   182      28.402  16.403   6.285  1.00 10.00      B   
ATOM   2013  CG  GLU   182      27.132  16.056   7.048  1.00 10.00      B   
ATOM   2014  CD  GLU   182      25.899  16.072   6.170  1.00 10.00      B   
ATOM   2015  OE1 GLU   182      25.813  16.930   5.269  1.00 10.00      B   
ATOM   2016  OE2 GLU   182      25.006  15.224   6.373  1.00 10.00      B   
ATOM   2017  C   GLU   182      29.739  16.132   4.171  1.00 10.00      B   
ATOM   2018  O   GLU   182      29.449  17.020   3.370  1.00 10.00      B   
ATOM   2019  N   ASN   183      30.974  15.663   4.301  1.00 10.00      B   
ATOM   2020  HN  ASN   183      31.152  14.959   4.957  1.00 10.00      B   
ATOM   2021  CA  ASN   183      32.076  16.176   3.489  1.00 10.00      B   
ATOM   2022  CB  ASN   183      33.387  16.152   4.280  1.00 10.00      B   
ATOM   2023  CG  ASN   183      33.715  17.485   4.920  1.00 10.00      B   
ATOM   2024  OD1 ASN   183      33.353  18.544   4.404  1.00 10.00      B   
ATOM   2025  ND2 ASN   183      34.403  17.444   6.045  1.00 10.00      B   
ATOM   2026 HD21 ASN   183      34.662  16.565   6.401  1.00 10.00      B   
ATOM   2027 HD22 ASN   183      34.627  18.294   6.483  1.00 10.00      B   
ATOM   2028  C   ASN   183      32.235  15.351   2.219  1.00 10.00      B   
ATOM   2029  O   ASN   183      33.109  15.624   1.392  1.00 10.00      B   
ATOM   2030  N   ARG   184      31.386  14.338   2.082  1.00 10.00      B   
ATOM   2031  HN  ARG   184      30.712  14.193   2.779  1.00 10.00      B   
ATOM   2032  CA  ARG   184      31.406  13.439   0.930  1.00 10.00      B   
ATOM   2033  CB  ARG   184      31.060  14.176  -0.370  1.00 10.00      B   
ATOM   2034  CG  ARG   184      30.506  13.275  -1.463  1.00 10.00      B   
ATOM   2035  CD  ARG   184      29.739  14.069  -2.506  1.00 10.00      B   
ATOM   2036  NE  ARG   184      28.552  14.709  -1.939  1.00 10.00      B   
ATOM   2037  HE  ARG   184      28.610  15.019  -1.007  1.00 10.00      B   
ATOM   2038  CZ  ARG   184      27.412  14.890  -2.600  1.00 10.00      B   
ATOM   2039  NH1 ARG   184      27.293  14.475  -3.857  1.00 10.00      B   
ATOM   2040 HH11 ARG   184      28.095  14.007  -4.330  1.00 10.00      B   
ATOM   2041 HH12 ARG   184      26.400  14.613  -4.375  1.00 10.00      B   
ATOM   2042  NH2 ARG   184      26.389  15.489  -1.997  1.00 10.00      B   
ATOM   2043 HH21 ARG   184      25.493  15.639  -2.504  1.00 10.00      B   
ATOM   2044 HH22 ARG   184      26.484  15.811  -1.007  1.00 10.00      B   
ATOM   2045  C   ARG   184      32.746  12.708   0.824  1.00 10.00      B   
ATOM   2046  O   ARG   184      33.231  12.416  -0.269  1.00 10.00      B   
ATOM   2047  N   ARG   185      33.344  12.423   1.973  1.00 10.00      B   
ATOM   2048  HN  ARG   185      32.915  12.686   2.817  1.00 10.00      B   
ATOM   2049  CA  ARG   185      34.618  11.721   2.014  1.00 10.00      B   
ATOM   2050  CB  ARG   185      35.516  12.261   3.132  1.00 10.00      B   
ATOM   2051  CG  ARG   185      36.003  13.685   2.910  1.00 10.00      B   
ATOM   2052  CD  ARG   185      37.442  13.862   3.375  1.00 10.00      B   
ATOM   2053  NE  ARG   185      37.572  13.856   4.832  1.00 10.00      B   
ATOM   2054  HE  ARG   185      36.754  13.698   5.358  1.00 10.00      B   
ATOM   2055  CZ  ARG   185      38.729  14.039   5.480  1.00 10.00      B   
ATOM   2056  NH1 ARG   185      39.855  14.236   4.802  1.00 10.00      B   
ATOM   2057 HH11 ARG   185      40.755  14.381   5.313  1.00 10.00      B   
ATOM   2058 HH12 ARG   185      39.848  14.237   3.759  1.00 10.00      B   
ATOM   2059  NH2 ARG   185      38.763  14.027   6.807  1.00 10.00      B   
ATOM   2060 HH21 ARG   185      39.669  14.175   7.310  1.00 10.00      B   
ATOM   2061 HH22 ARG   185      37.891  13.870   7.355  1.00 10.00      B   
ATOM   2062  C   ARG   185      34.384  10.229   2.203  1.00 10.00      B   
ATOM   2063  O   ARG   185      33.691   9.821   3.135  1.00 10.00      B   
ATOM   2064  N   LEU   186      34.951   9.424   1.312  1.00 10.00      B   
ATOM   2065  HN  LEU   186      35.480   9.814   0.585  1.00 10.00      B   
ATOM   2066  CA  LEU   186      34.800   7.976   1.382  1.00 10.00      B   
ATOM   2067  CB  LEU   186      35.461   7.306   0.176  1.00 10.00      B   
ATOM   2068  CG  LEU   186      35.165   5.820  -0.023  1.00 10.00      B   
ATOM   2069  CD1 LEU   186      33.665   5.582  -0.124  1.00 10.00      B   
ATOM   2070  CD2 LEU   186      35.874   5.305  -1.266  1.00 10.00      B   
ATOM   2071  C   LEU   186      35.372   7.428   2.685  1.00 10.00      B   
ATOM   2072  O   LEU   186      36.573   7.535   2.948  1.00 10.00      B   
ATOM   2073  N   GLN   187      34.498   6.868   3.505  1.00 10.00      B   
ATOM   2074  HN  GLN   187      33.549   6.831   3.239  1.00 10.00      B   
ATOM   2075  CA  GLN   187      34.899   6.312   4.789  1.00 10.00      B   
ATOM   2076  CB  GLN   187      33.823   6.572   5.847  1.00 10.00      B   
ATOM   2077  CG  GLN   187      33.437   8.032   5.996  1.00 10.00      B   
ATOM   2078  CD  GLN   187      34.565   8.884   6.541  1.00 10.00      B   
ATOM   2079  OE1 GLN   187      34.698   9.053   7.749  1.00 10.00      B   
ATOM   2080  NE2 GLN   187      35.385   9.428   5.657  1.00 10.00      B   
ATOM   2081 HE21 GLN   187      35.225   9.250   4.704  1.00 10.00      B   
ATOM   2082 HE22 GLN   187      36.118   9.992   5.992  1.00 10.00      B   
ATOM   2083  C   GLN   187      35.172   4.820   4.691  1.00 10.00      B   
ATOM   2084  O   GLN   187      36.269   4.362   5.002  1.00 10.00      B   
ATOM   2085  N   SER   188      34.177   4.066   4.243  1.00 10.00      B   
ATOM   2086  HN  SER   188      33.335   4.487   3.976  1.00 10.00      B   
ATOM   2087  CA  SER   188      34.315   2.624   4.133  1.00 10.00      B   
ATOM   2088  CB  SER   188      33.569   1.937   5.282  1.00 10.00      B   
ATOM   2089  OG  SER   188      34.053   2.374   6.542  1.00 10.00      B   
ATOM   2090  HG  SER   188      34.853   1.869   6.766  1.00 10.00      B   
ATOM   2091  C   SER   188      33.816   2.096   2.791  1.00 10.00      B   
ATOM   2092  O   SER   188      32.890   2.647   2.193  1.00 10.00      B   
ATOM   2093  N   VAL   189      34.457   1.028   2.332  1.00 10.00      B   
ATOM   2094  HN  VAL   189      35.199   0.666   2.861  1.00 10.00      B   
ATOM   2095  CA  VAL   189      34.110   0.361   1.079  1.00 10.00      B   
ATOM   2096  CB  VAL   189      35.044   0.770  -0.080  1.00 10.00      B   
ATOM   2097  CG1 VAL   189      34.497   1.987  -0.806  1.00 10.00      B   
ATOM   2098  CG2 VAL   189      36.460   1.028   0.420  1.00 10.00      B   
ATOM   2099  C   VAL   189      34.219  -1.140   1.296  1.00 10.00      B   
ATOM   2100  O   VAL   189      34.806  -1.866   0.495  1.00 10.00      B   
ATOM   2101  N   ARG   190      33.649  -1.585   2.406  1.00 10.00      B   
ATOM   2102  HN  ARG   190      33.170  -0.950   2.974  1.00 10.00      B   
ATOM   2103  CA  ARG   190      33.692  -2.987   2.796  1.00 10.00      B   
ATOM   2104  CB  ARG   190      33.280  -3.152   4.261  1.00 10.00      B   
ATOM   2105  CG  ARG   190      34.325  -2.683   5.258  1.00 10.00      B   
ATOM   2106  CD  ARG   190      33.798  -2.734   6.683  1.00 10.00      B   
ATOM   2107  NE  ARG   190      32.635  -1.870   6.869  1.00 10.00      B   
ATOM   2108  HE  ARG   190      31.818  -2.104   6.370  1.00 10.00      B   
ATOM   2109  CZ  ARG   190      32.620  -0.794   7.658  1.00 10.00      B   
ATOM   2110  NH1 ARG   190      33.708  -0.438   8.329  1.00 10.00      B   
ATOM   2111 HH11 ARG   190      34.596  -0.996   8.238  1.00 10.00      B   
ATOM   2112 HH12 ARG   190      33.694   0.401   8.945  1.00 10.00      B   
ATOM   2113  NH2 ARG   190      31.514  -0.071   7.768  1.00 10.00      B   
ATOM   2114 HH21 ARG   190      31.491   0.775   8.385  1.00 10.00      B   
ATOM   2115 HH22 ARG   190      30.659  -0.341   7.235  1.00 10.00      B   
ATOM   2116  C   ARG   190      32.843  -3.892   1.908  1.00 10.00      B   
ATOM   2117  O   ARG   190      31.856  -3.467   1.303  1.00 10.00      B   
ATOM   2118  N   TYR   191      33.259  -5.143   1.841  1.00 10.00      B   
ATOM   2119  HN  TYR   191      34.074  -5.390   2.328  1.00 10.00      B   
ATOM   2120  CA  TYR   191      32.577  -6.172   1.078  1.00 10.00      B   
ATOM   2121  CB  TYR   191      33.481  -6.649  -0.068  1.00 10.00      B   
ATOM   2122  CG  TYR   191      32.969  -7.852  -0.836  1.00 10.00      B   
ATOM   2123  CD1 TYR   191      32.056  -7.707  -1.874  1.00 10.00      B   
ATOM   2124  CD2 TYR   191      33.408  -9.134  -0.528  1.00 10.00      B   
ATOM   2125  CE1 TYR   191      31.599  -8.804  -2.580  1.00 10.00      B   
ATOM   2126  CE2 TYR   191      32.955 -10.235  -1.228  1.00 10.00      B   
ATOM   2127  CZ  TYR   191      32.050 -10.066  -2.252  1.00 10.00      B   
ATOM   2128  OH  TYR   191      31.595 -11.163  -2.951  1.00 10.00      B   
ATOM   2129  HH  TYR   191      31.426 -11.888  -2.337  1.00 10.00      B   
ATOM   2130  C   TYR   191      32.260  -7.326   2.027  1.00 10.00      B   
ATOM   2131  O   TYR   191      33.158  -8.054   2.455  1.00 10.00      B   
ATOM   2132  N   ALA   192      30.996  -7.471   2.381  1.00 10.00      B   
ATOM   2133  HN  ALA   192      30.318  -6.872   1.998  1.00 10.00      B   
ATOM   2134  CA  ALA   192      30.584  -8.521   3.301  1.00 10.00      B   
ATOM   2135  CB  ALA   192      29.508  -8.016   4.247  1.00 10.00      B   
ATOM   2136  C   ALA   192      30.114  -9.763   2.554  1.00 10.00      B   
ATOM   2137  O   ALA   192      29.193  -9.702   1.737  1.00 10.00      B   
ATOM   2138  N   ALA   193      30.740 -10.894   2.844  1.00 10.00      B   
ATOM   2139  HN  ALA   193      31.466 -10.886   3.502  1.00 10.00      B   
ATOM   2140  CA  ALA   193      30.382 -12.146   2.194  1.00 10.00      B   
ATOM   2141  CB  ALA   193      31.432 -12.518   1.158  1.00 10.00      B   
ATOM   2142  C   ALA   193      30.198 -13.277   3.208  1.00 10.00      B   
ATOM   2143  O   ALA   193      30.245 -14.455   2.849  1.00 10.00      B   
ATOM   2144  N   THR   194      29.976 -12.923   4.470  1.00 10.00      B   
ATOM   2145  HN  THR   194      29.931 -11.973   4.703  1.00 10.00      B   
ATOM   2146  CA  THR   194      29.794 -13.928   5.518  1.00 10.00      B   
ATOM   2147  CB  THR   194      31.119 -14.234   6.244  1.00 10.00      B   
ATOM   2148  OG1 THR   194      31.992 -13.100   6.159  1.00 10.00      B   
ATOM   2149  HG1 THR   194      31.703 -12.431   6.801  1.00 10.00      B   
ATOM   2150  CG2 THR   194      31.799 -15.451   5.639  1.00 10.00      B   
ATOM   2151  C   THR   194      28.746 -13.500   6.544  1.00 10.00      B   
ATOM   2152  O   THR   194      28.832 -13.855   7.722  1.00 10.00      B   
ATOM   2153  N   ALA   195      27.762 -12.738   6.096  1.00 10.00      B   
ATOM   2154  HN  ALA   195      27.741 -12.490   5.146  1.00 10.00      B   
ATOM   2155  CA  ALA   195      26.699 -12.271   6.977  1.00 10.00      B   
ATOM   2156  CB  ALA   195      25.963 -11.098   6.351  1.00 10.00      B   
ATOM   2157  C   ALA   195      25.730 -13.402   7.308  1.00 10.00      B   
ATOM   2158  O   ALA   195      25.581 -14.351   6.539  1.00 10.00      B   
ATOM   2159  N   LYS   196      25.083 -13.300   8.458  1.00 10.00      B   
ATOM   2160  HN  LYS   196      25.234 -12.515   9.023  1.00 10.00      B   
ATOM   2161  CA  LYS   196      24.130 -14.311   8.896  1.00 10.00      B   
ATOM   2162  CB  LYS   196      24.837 -15.437   9.654  1.00 10.00      B   
ATOM   2163  CG  LYS   196      24.834 -16.766   8.920  1.00 10.00      B   
ATOM   2164  CD  LYS   196      25.547 -17.846   9.713  1.00 10.00      B   
ATOM   2165  CE  LYS   196      25.661 -19.129   8.906  1.00 10.00      B   
ATOM   2166  NZ  LYS   196      26.196 -20.255   9.715  1.00 10.00      B   
ATOM   2167  HZ1 LYS   196      26.306 -21.101   9.120  1.00 10.00      B   
ATOM   2168  HZ2 LYS   196      25.544 -20.475  10.492  1.00 10.00      B   
ATOM   2169  HZ3 LYS   196      27.122 -20.005  10.118  1.00 10.00      B   
ATOM   2170  C   LYS   196      23.071 -13.677   9.779  1.00 10.00      B   
ATOM   2171  O   LYS   196      23.243 -12.548  10.244  1.00 10.00      B   
ATOM   2172  N   PHE   197      21.981 -14.398  10.002  1.00 10.00      B   
ATOM   2173  HN  PHE   197      21.904 -15.290   9.598  1.00 10.00      B   
ATOM   2174  CA  PHE   197      20.895 -13.894  10.831  1.00 10.00      B   
ATOM   2175  CB  PHE   197      19.632 -14.746  10.674  1.00 10.00      B   
ATOM   2176  CG  PHE   197      18.444 -14.198  11.419  1.00 10.00      B   
ATOM   2177  CD1 PHE   197      17.787 -13.064  10.965  1.00 10.00      B   
ATOM   2178  CD2 PHE   197      17.987 -14.814  12.572  1.00 10.00      B   
ATOM   2179  CE1 PHE   197      16.699 -12.555  11.649  1.00 10.00      B   
ATOM   2180  CE2 PHE   197      16.900 -14.310  13.260  1.00 10.00      B   
ATOM   2181  CZ  PHE   197      16.255 -13.181  12.796  1.00 10.00      B   
ATOM   2182  C   PHE   197      21.304 -13.821  12.296  1.00 10.00      B   
ATOM   2183  O   PHE   197      21.633 -14.837  12.915  1.00 10.00      B   
ATOM   2184  N   ASP   198      21.282 -12.615  12.835  1.00 10.00      B   
ATOM   2185  HN  ASP   198      21.007 -11.853  12.278  1.00 10.00      B   
ATOM   2186  CA  ASP   198      21.639 -12.373  14.226  1.00 10.00      B   
ATOM   2187  CB  ASP   198      22.915 -11.523  14.303  1.00 10.00      B   
ATOM   2188  CG  ASP   198      24.134 -12.294  14.782  1.00 10.00      B   
ATOM   2189  OD1 ASP   198      24.026 -13.043  15.781  1.00 10.00      B   
ATOM   2190  OD2 ASP   198      25.218 -12.146  14.174  1.00 10.00      B   
ATOM   2191  C   ASP   198      20.486 -11.648  14.914  1.00 10.00      B   
ATOM   2192  O   ASP   198      19.630 -11.075  14.237  1.00 10.00      B   
ATOM   2193  N   PRO   199      20.421 -11.682  16.257  1.00 10.00      B   
ATOM   2194  CA  PRO   199      19.358 -11.015  17.021  1.00 10.00      B   
ATOM   2195  CB  PRO   199      19.637 -11.439  18.470  1.00 10.00      B   
ATOM   2196  CG  PRO   199      20.528 -12.629  18.362  1.00 10.00      B   
ATOM   2197  CD  PRO   199      21.356 -12.394  17.139  1.00 10.00      B   
ATOM   2198  C   PRO   199      19.397  -9.488  16.895  1.00 10.00      B   
ATOM   2199  O   PRO   199      20.226  -8.929  16.173  1.00 10.00      B   
ATOM   2200  N   GLU   200      18.505  -8.824  17.628  1.00 10.00      B   
ATOM   2201  HN  GLU   200      17.888  -9.336  18.193  1.00 10.00      B   
ATOM   2202  CA  GLU   200      18.398  -7.360  17.619  1.00 10.00      B   
ATOM   2203  CB  GLU   200      17.280  -6.913  18.563  1.00 10.00      B   
ATOM   2204  CG  GLU   200      15.928  -7.536  18.262  1.00 10.00      B   
ATOM   2205  CD  GLU   200      14.939  -7.365  19.392  1.00 10.00      B   
ATOM   2206  OE1 GLU   200      15.309  -6.776  20.432  1.00 10.00      B   
ATOM   2207  OE2 GLU   200      13.784  -7.825  19.253  1.00 10.00      B   
ATOM   2208  C   GLU   200      19.707  -6.681  18.024  1.00 10.00      B   
ATOM   2209  O   GLU   200      19.952  -5.525  17.677  1.00 10.00      B   
ATOM   2210  N   HIS   201      20.540  -7.403  18.764  1.00 10.00      B   
ATOM   2211  HN  HIS   201      20.277  -8.314  19.025  1.00 10.00      B   
ATOM   2212  CA  HIS   201      21.826  -6.874  19.212  1.00 10.00      B   
ATOM   2213  CB  HIS   201      22.469  -7.804  20.243  1.00 10.00      B   
ATOM   2214  CG  HIS   201      22.103  -7.491  21.664  1.00 10.00      B   
ATOM   2215  ND1 HIS   201      22.961  -7.697  22.723  1.00 10.00      B   
ATOM   2216  HD1 HIS   201      23.869  -8.069  22.662  1.00 10.00      B   
ATOM   2217  CD2 HIS   201      20.965  -6.985  22.200  1.00 10.00      B   
ATOM   2218  CE1 HIS   201      22.366  -7.342  23.845  1.00 10.00      B   
ATOM   2219  NE2 HIS   201      21.158  -6.905  23.556  1.00 10.00      B   
ATOM   2220  HE2 HIS   201      20.497  -6.590  24.212  1.00 10.00      B   
ATOM   2221  C   HIS   201      22.777  -6.655  18.038  1.00 10.00      B   
ATOM   2222  O   HIS   201      23.797  -5.973  18.167  1.00 10.00      B   
ATOM   2223  N   LYS   202      22.444  -7.234  16.892  1.00 10.00      B   
ATOM   2224  HN  LYS   202      21.614  -7.761  16.841  1.00 10.00      B   
ATOM   2225  CA  LYS   202      23.264  -7.100  15.703  1.00 10.00      B   
ATOM   2226  CB  LYS   202      23.982  -8.414  15.394  1.00 10.00      B   
ATOM   2227  CG  LYS   202      25.181  -8.697  16.284  1.00 10.00      B   
ATOM   2228  CD  LYS   202      26.346  -7.780  15.947  1.00 10.00      B   
ATOM   2229  CE  LYS   202      27.622  -8.233  16.635  1.00 10.00      B   
ATOM   2230  NZ  LYS   202      28.814  -7.490  16.148  1.00 10.00      B   
ATOM   2231  HZ1 LYS   202      28.755  -6.487  16.422  1.00 10.00      B   
ATOM   2232  HZ2 LYS   202      28.875  -7.546  15.111  1.00 10.00      B   
ATOM   2233  HZ3 LYS   202      29.679  -7.898  16.557  1.00 10.00      B   
ATOM   2234  C   LYS   202      22.430  -6.655  14.506  1.00 10.00      B   
ATOM   2235  O   LYS   202      21.984  -7.483  13.708  1.00 10.00      B   
ATOM   2236  N   VAL   203      22.206  -5.349  14.394  1.00 10.00      B   
ATOM   2237  HN  VAL   203      22.556  -4.741  15.078  1.00 10.00      B   
ATOM   2238  CA  VAL   203      21.446  -4.801  13.277  1.00 10.00      B   
ATOM   2239  CB  VAL   203      21.104  -3.310  13.497  1.00 10.00      B   
ATOM   2240  CG1 VAL   203      20.229  -2.779  12.370  1.00 10.00      B   
ATOM   2241  CG2 VAL   203      20.423  -3.109  14.844  1.00 10.00      B   
ATOM   2242  C   VAL   203      22.279  -4.951  12.010  1.00 10.00      B   
ATOM   2243  O   VAL   203      21.767  -5.275  10.937  1.00 10.00      B   
ATOM   2244  N   TRP   204      23.575  -4.729  12.165  1.00 10.00      B   
ATOM   2245  HN  TRP   204      23.908  -4.470  13.049  1.00 10.00      B   
ATOM   2246  CA  TRP   204      24.524  -4.856  11.076  1.00 10.00      B   
ATOM   2247  CB  TRP   204      25.003  -3.477  10.619  1.00 10.00      B   
ATOM   2248  CG  TRP   204      25.864  -3.529   9.399  1.00 10.00      B   
ATOM   2249  CD1 TRP   204      25.452  -3.759   8.121  1.00 10.00      B   
ATOM   2250  CD2 TRP   204      27.283  -3.353   9.341  1.00 10.00      B   
ATOM   2251  NE1 TRP   204      26.525  -3.741   7.269  1.00 10.00      B   
ATOM   2252  HE1 TRP   204      26.480  -3.883   6.300  1.00 10.00      B   
ATOM   2253  CE2 TRP   204      27.663  -3.491   7.991  1.00 10.00      B   
ATOM   2254  CE3 TRP   204      28.268  -3.090  10.297  1.00 10.00      B   
ATOM   2255  CZ2 TRP   204      28.988  -3.378   7.575  1.00 10.00      B   
ATOM   2256  CZ3 TRP   204      29.580  -2.978   9.882  1.00 10.00      B   
ATOM   2257  CH2 TRP   204      29.929  -3.120   8.534  1.00 10.00      B   
ATOM   2258  C   TRP   204      25.710  -5.685  11.552  1.00 10.00      B   
ATOM   2259  O   TRP   204      26.285  -5.408  12.607  1.00 10.00      B   
ATOM   2260  N   ARG   205      26.063  -6.707  10.791  1.00 10.00      B   
ATOM   2261  HN  ARG   205      25.572  -6.875   9.954  1.00 10.00      B   
ATOM   2262  CA  ARG   205      27.170  -7.578  11.157  1.00 10.00      B   
ATOM   2263  CB  ARG   205      26.857  -9.035  10.794  1.00 10.00      B   
ATOM   2264  CG  ARG   205      28.052  -9.970  10.897  1.00 10.00      B   
ATOM   2265  CD  ARG   205      27.694 -11.389  10.500  1.00 10.00      B   
ATOM   2266  NE  ARG   205      27.046 -12.117  11.586  1.00 10.00      B   
ATOM   2267  HE  ARG   205      26.384 -11.629  12.126  1.00 10.00      B   
ATOM   2268  CZ  ARG   205      27.303 -13.386  11.889  1.00 10.00      B   
ATOM   2269  NH1 ARG   205      28.196 -14.079  11.194  1.00 10.00      B   
ATOM   2270 HH11 ARG   205      28.387 -15.077  11.439  1.00 10.00      B   
ATOM   2271 HH12 ARG   205      28.714 -13.634  10.406  1.00 10.00      B   
ATOM   2272  NH2 ARG   205      26.678 -13.955  12.902  1.00 10.00      B   
ATOM   2273 HH21 ARG   205      26.870 -14.951  13.148  1.00 10.00      B   
ATOM   2274 HH22 ARG   205      25.985 -13.402  13.469  1.00 10.00      B   
ATOM   2275  C   ARG   205      28.474  -7.140  10.504  1.00 10.00      B   
ATOM   2276  O   ARG   205      28.551  -6.992   9.284  1.00 10.00      B   
ATOM   2277  N   LEU   206      29.497  -6.934  11.323  1.00 10.00      B   
ATOM   2278  HN  LEU   206      29.372  -7.060  12.289  1.00 10.00      B   
ATOM   2279  CA  LEU   206      30.808  -6.541  10.827  1.00 10.00      B   
ATOM   2280  CB  LEU   206      31.638  -5.910  11.952  1.00 10.00      B   
ATOM   2281  CG  LEU   206      33.035  -5.403  11.572  1.00 10.00      B   
ATOM   2282  CD1 LEU   206      32.947  -4.211  10.629  1.00 10.00      B   
ATOM   2283  CD2 LEU   206      33.839  -5.054  12.816  1.00 10.00      B   
ATOM   2284  C   LEU   206      31.508  -7.777  10.274  1.00 10.00      B   
ATOM   2285  O   LEU   206      32.364  -8.372  10.928  1.00 10.00      B   
ATOM   2286  N   SER   207      31.105  -8.178   9.080  1.00 10.00      B   
ATOM   2287  HN  SER   207      30.414  -7.662   8.611  1.00 10.00      B   
ATOM   2288  CA  SER   207      31.663  -9.355   8.443  1.00 10.00      B   
ATOM   2289  CB  SER   207      30.538 -10.185   7.830  1.00 10.00      B   
ATOM   2290  OG  SER   207      30.800 -11.569   7.951  1.00 10.00      B   
ATOM   2291  HG  SER   207      31.022 -11.777   8.870  1.00 10.00      B   
ATOM   2292  C   SER   207      32.669  -8.971   7.371  1.00 10.00      B   
ATOM   2293  O   SER   207      32.356  -8.179   6.480  1.00 10.00      B   
ATOM   2294  N   GLN   208      33.867  -9.550   7.467  1.00 10.00      B   
ATOM   2295  HN  GLN   208      34.022 -10.181   8.204  1.00 10.00      B   
ATOM   2296  CA  GLN   208      34.958  -9.293   6.523  1.00 10.00      B   
ATOM   2297  CB  GLN   208      34.556  -9.595   5.075  1.00 10.00      B   
ATOM   2298  CG  GLN   208      34.089 -11.019   4.841  1.00 10.00      B   
ATOM   2299  CD  GLN   208      35.155 -12.053   5.152  1.00 10.00      B   
ATOM   2300  OE1 GLN   208      36.345 -11.833   4.928  1.00 10.00      B   
ATOM   2301  NE2 GLN   208      34.733 -13.185   5.686  1.00 10.00      B   
ATOM   2302 HE21 GLN   208      33.767 -13.288   5.850  1.00 10.00      B   
ATOM   2303 HE22 GLN   208      35.397 -13.876   5.898  1.00 10.00      B   
ATOM   2304  C   GLN   208      35.493  -7.872   6.640  1.00 10.00      B   
ATOM   2305  O   GLN   208      34.734  -6.904   6.667  1.00 10.00      B   
ATOM   2306  N   VAL   209      36.807  -7.744   6.707  1.00 10.00      B   
ATOM   2307  HN  VAL   209      37.375  -8.545   6.673  1.00 10.00      B   
ATOM   2308  CA  VAL   209      37.429  -6.437   6.816  1.00 10.00      B   
ATOM   2309  CB  VAL   209      38.350  -6.333   8.051  1.00 10.00      B   
ATOM   2310  CG1 VAL   209      38.877  -4.914   8.209  1.00 10.00      B   
ATOM   2311  CG2 VAL   209      37.623  -6.778   9.314  1.00 10.00      B   
ATOM   2312  C   VAL   209      38.229  -6.119   5.557  1.00 10.00      B   
ATOM   2313  O   VAL   209      39.302  -6.680   5.331  1.00 10.00      B   
ATOM   2314  N   ASP   210      37.680  -5.242   4.733  1.00 10.00      B   
ATOM   2315  HN  ASP   210      36.804  -4.869   4.957  1.00 10.00      B   
ATOM   2316  CA  ASP   210      38.327  -4.815   3.499  1.00 10.00      B   
ATOM   2317  CB  ASP   210      38.022  -5.782   2.351  1.00 10.00      B   
ATOM   2318  CG  ASP   210      38.680  -5.377   1.045  1.00 10.00      B   
ATOM   2319  OD1 ASP   210      39.787  -4.800   1.078  1.00 10.00      B   
ATOM   2320  OD2 ASP   210      38.096  -5.646  -0.027  1.00 10.00      B   
ATOM   2321  C   ASP   210      37.850  -3.414   3.153  1.00 10.00      B   
ATOM   2322  O   ASP   210      36.847  -3.237   2.466  1.00 10.00      B   
ATOM   2323  N   GLU   211      38.553  -2.418   3.666  1.00 10.00      B   
ATOM   2324  HN  GLU   211      39.347  -2.620   4.212  1.00 10.00      B   
ATOM   2325  CA  GLU   211      38.182  -1.032   3.434  1.00 10.00      B   
ATOM   2326  CB  GLU   211      37.153  -0.602   4.480  1.00 10.00      B   
ATOM   2327  CG  GLU   211      37.630  -0.793   5.911  1.00 10.00      B   
ATOM   2328  CD  GLU   211      36.643  -0.282   6.935  1.00 10.00      B   
ATOM   2329  OE1 GLU   211      36.250   0.901   6.850  1.00 10.00      B   
ATOM   2330  OE2 GLU   211      36.258  -1.055   7.837  1.00 10.00      B   
ATOM   2331  C   GLU   211      39.391  -0.113   3.516  1.00 10.00      B   
ATOM   2332  O   GLU   211      40.495  -0.546   3.843  1.00 10.00      B   
ATOM   2333  N   SER   212      39.168   1.159   3.214  1.00 10.00      B   
ATOM   2334  HN  SER   212      38.268   1.431   2.950  1.00 10.00      B   
ATOM   2335  CA  SER   212      40.210   2.174   3.260  1.00 10.00      B   
ATOM   2336  CB  SER   212      41.036   2.154   1.968  1.00 10.00      B   
ATOM   2337  OG  SER   212      41.638   0.885   1.768  1.00 10.00      B   
ATOM   2338  HG  SER   212      41.253   0.250   2.388  1.00 10.00      B   
ATOM   2339  C   SER   212      39.560   3.542   3.443  1.00 10.00      B   
ATOM   2340  O   SER   212      38.736   3.952   2.625  1.00 10.00      B   
ATOM   2341  N   ASP   213      39.908   4.239   4.514  1.00 10.00      B   
ATOM   2342  HN  ASP   213      40.577   3.874   5.134  1.00 10.00      B   
ATOM   2343  CA  ASP   213      39.331   5.555   4.774  1.00 10.00      B   
ATOM   2344  CB  ASP   213      39.106   5.796   6.273  1.00 10.00      B   
ATOM   2345  CG  ASP   213      40.380   6.094   7.039  1.00 10.00      B   
ATOM   2346  OD1 ASP   213      41.198   5.173   7.221  1.00 10.00      B   
ATOM   2347  OD2 ASP   213      40.556   7.250   7.485  1.00 10.00      B   
ATOM   2348  C   ASP   213      40.182   6.658   4.162  1.00 10.00      B   
ATOM   2349  O   ASP   213      41.412   6.613   4.220  1.00 10.00      B   
ATOM   2350  N   LEU   214      39.524   7.640   3.558  1.00 10.00      B   
ATOM   2351  HN  LEU   214      38.540   7.616   3.535  1.00 10.00      B   
ATOM   2352  CA  LEU   214      40.222   8.751   2.926  1.00 10.00      B   
ATOM   2353  CB  LEU   214      39.392   9.326   1.776  1.00 10.00      B   
ATOM   2354  CG  LEU   214      39.452   8.565   0.452  1.00 10.00      B   
ATOM   2355  CD1 LEU   214      38.482   9.167  -0.552  1.00 10.00      B   
ATOM   2356  CD2 LEU   214      40.867   8.570  -0.103  1.00 10.00      B   
ATOM   2357  C   LEU   214      40.572   9.854   3.921  1.00 10.00      B   
ATOM   2358  O   LEU   214      39.998  10.944   3.874  1.00 10.00      B   
ATOM   2359  N   THR   215      41.501   9.566   4.827  1.00 10.00      B   
ATOM   2360  HN  THR   215      41.900   8.668   4.844  1.00 10.00      B   
ATOM   2361  CA  THR   215      41.934  10.551   5.808  1.00 10.00      B   
ATOM   2362  CB  THR   215      42.743   9.883   6.934  1.00 10.00      B   
ATOM   2363  OG1 THR   215      42.752   8.462   6.735  1.00 10.00      B   
ATOM   2364  HG1 THR   215      41.879   8.098   6.965  1.00 10.00      B   
ATOM   2365  CG2 THR   215      42.131  10.200   8.289  1.00 10.00      B   
ATOM   2366  C   THR   215      42.808  11.594   5.123  1.00 10.00      B   
ATOM   2367  O   THR   215      42.770  12.782   5.449  1.00 10.00      B   
ATOM   2368  N   ASN   216      43.598  11.127   4.168  1.00 10.00      B   
ATOM   2369  HN  ASN   216      43.581  10.166   3.966  1.00 10.00      B   
ATOM   2370  CA  ASN   216      44.489  11.981   3.403  1.00 10.00      B   
ATOM   2371  CB  ASN   216      45.929  11.845   3.914  1.00 10.00      B   
ATOM   2372  CG  ASN   216      46.107  12.316   5.342  1.00 10.00      B   
ATOM   2373  OD1 ASN   216      46.306  13.502   5.597  1.00 10.00      B   
ATOM   2374  ND2 ASN   216      46.060  11.386   6.282  1.00 10.00      B   
ATOM   2375 HD21 ASN   216      45.918  10.452   6.007  1.00 10.00      B   
ATOM   2376 HD22 ASN   216      46.163  11.669   7.216  1.00 10.00      B   
ATOM   2377  C   ASN   216      44.442  11.556   1.944  1.00 10.00      B   
ATOM   2378  O   ASN   216      44.203  10.386   1.651  1.00 10.00      B   
ATOM   2379  N   PRO   217      44.644  12.495   1.009  1.00 10.00      B   
ATOM   2380  CA  PRO   217      44.635  12.184  -0.421  1.00 10.00      B   
ATOM   2381  CB  PRO   217      44.897  13.534  -1.100  1.00 10.00      B   
ATOM   2382  CG  PRO   217      45.449  14.416  -0.031  1.00 10.00      B   
ATOM   2383  CD  PRO   217      44.871  13.925   1.265  1.00 10.00      B   
ATOM   2384  C   PRO   217      45.729  11.184  -0.785  1.00 10.00      B   
ATOM   2385  O   PRO   217      45.535  10.322  -1.640  1.00 10.00      B   
ATOM   2386  N   LYS   218      46.876  11.297  -0.122  1.00 10.00      B   
ATOM   2387  HN  LYS   218      46.967  11.994   0.560  1.00 10.00      B   
ATOM   2388  CA  LYS   218      47.994  10.403  -0.379  1.00 10.00      B   
ATOM   2389  CB  LYS   218      49.328  11.155  -0.313  1.00 10.00      B   
ATOM   2390  CG  LYS   218      49.495  12.238  -1.368  1.00 10.00      B   
ATOM   2391  CD  LYS   218      49.315  11.684  -2.776  1.00 10.00      B   
ATOM   2392  CE  LYS   218      49.609  12.744  -3.825  1.00 10.00      B   
ATOM   2393  NZ  LYS   218      49.192  12.313  -5.186  1.00 10.00      B   
ATOM   2394  HZ1 LYS   218      48.180  12.075  -5.195  1.00 10.00      B   
ATOM   2395  HZ2 LYS   218      49.732  11.475  -5.479  1.00 10.00      B   
ATOM   2396  HZ3 LYS   218      49.360  13.076  -5.873  1.00 10.00      B   
ATOM   2397  C   LYS   218      47.992   9.226   0.592  1.00 10.00      B   
ATOM   2398  O   LYS   218      48.053   8.069   0.176  1.00 10.00      B   
ATOM   2399  N   GLN   219      47.919   9.518   1.882  1.00 10.00      B   
ATOM   2400  HN  GLN   219      47.875  10.456   2.162  1.00 10.00      B   
ATOM   2401  CA  GLN   219      47.910   8.468   2.893  1.00 10.00      B   
ATOM   2402  CB  GLN   219      48.528   8.962   4.204  1.00 10.00      B   
ATOM   2403  CG  GLN   219      48.870   7.856   5.195  1.00 10.00      B   
ATOM   2404  CD  GLN   219      47.734   7.541   6.150  1.00 10.00      B   
ATOM   2405  OE1 GLN   219      46.958   8.422   6.527  1.00 10.00      B   
ATOM   2406  NE2 GLN   219      47.624   6.285   6.544  1.00 10.00      B   
ATOM   2407 HE21 GLN   219      48.272   5.630   6.201  1.00 10.00      B   
ATOM   2408 HE22 GLN   219      46.904   6.058   7.167  1.00 10.00      B   
ATOM   2409  C   GLN   219      46.498   7.943   3.129  1.00 10.00      B   
ATOM   2410  O   GLN   219      45.670   8.606   3.757  1.00 10.00      B   
ATOM   2411  N   ILE   220      46.229   6.755   2.612  1.00 10.00      B   
ATOM   2412  HN  ILE   220      46.926   6.286   2.111  1.00 10.00      B   
ATOM   2413  CA  ILE   220      44.929   6.120   2.770  1.00 10.00      B   
ATOM   2414  CB  ILE   220      44.317   5.749   1.400  1.00 10.00      B   
ATOM   2415  CG1 ILE   220      44.403   6.939   0.440  1.00 10.00      B   
ATOM   2416  CG2 ILE   220      42.874   5.293   1.561  1.00 10.00      B   
ATOM   2417  CD1 ILE   220      44.126   6.581  -1.005  1.00 10.00      B   
ATOM   2418  C   ILE   220      45.093   4.860   3.613  1.00 10.00      B   
ATOM   2419  O   ILE   220      45.728   3.893   3.181  1.00 10.00      B   
ATOM   2420  N   THR   221      44.550   4.887   4.823  1.00 10.00      B   
ATOM   2421  HN  THR   221      44.068   5.691   5.115  1.00 10.00      B   
ATOM   2422  CA  THR   221      44.643   3.755   5.734  1.00 10.00      B   
ATOM   2423  CB  THR   221      44.193   4.158   7.151  1.00 10.00      B   
ATOM   2424  OG1 THR   221      43.758   5.526   7.133  1.00 10.00      B   
ATOM   2425  HG1 THR   221      42.783   5.546   7.084  1.00 10.00      B   
ATOM   2426  CG2 THR   221      45.338   4.015   8.140  1.00 10.00      B   
ATOM   2427  C   THR   221      43.808   2.573   5.244  1.00 10.00      B   
ATOM   2428  O   THR   221      42.577   2.637   5.208  1.00 10.00      B   
ATOM   2429  N   GLY   222      44.486   1.501   4.866  1.00 10.00      B   
ATOM   2430  HN  GLY   222      45.465   1.507   4.929  1.00 10.00      B   
ATOM   2431  CA  GLY   222      43.806   0.321   4.381  1.00 10.00      B   
ATOM   2432  C   GLY   222      43.697  -0.751   5.440  1.00 10.00      B   
ATOM   2433  O   GLY   222      44.697  -1.130   6.052  1.00 10.00      B   
ATOM   2434  N   SER   223      42.485  -1.232   5.659  1.00 10.00      B   
ATOM   2435  HN  SER   223      41.730  -0.883   5.135  1.00 10.00      B   
ATOM   2436  CA  SER   223      42.233  -2.266   6.641  1.00 10.00      B   
ATOM   2437  CB  SER   223      41.166  -1.795   7.631  1.00 10.00      B   
ATOM   2438  OG  SER   223      41.319  -2.414   8.897  1.00 10.00      B   
ATOM   2439  HG  SER   223      40.513  -2.289   9.410  1.00 10.00      B   
ATOM   2440  C   SER   223      41.773  -3.536   5.935  1.00 10.00      B   
ATOM   2441  O   SER   223      40.726  -3.552   5.283  1.00 10.00      B   
ATOM   2442  N   GLN   224      42.567  -4.588   6.052  1.00 10.00      B   
ATOM   2443  HN  GLN   224      43.384  -4.513   6.592  1.00 10.00      B   
ATOM   2444  CA  GLN   224      42.250  -5.857   5.419  1.00 10.00      B   
ATOM   2445  CB  GLN   224      43.070  -6.050   4.145  1.00 10.00      B   
ATOM   2446  CG  GLN   224      42.566  -5.255   2.953  1.00 10.00      B   
ATOM   2447  CD  GLN   224      43.095  -5.787   1.638  1.00 10.00      B   
ATOM   2448  OE1 GLN   224      44.208  -6.313   1.568  1.00 10.00      B   
ATOM   2449  NE2 GLN   224      42.290  -5.680   0.593  1.00 10.00      B   
ATOM   2450 HE21 GLN   224      41.397  -5.263   0.730  1.00 10.00      B   
ATOM   2451 HE22 GLN   224      42.607  -6.006  -0.274  1.00 10.00      B   
ATOM   2452  C   GLN   224      42.489  -7.021   6.373  1.00 10.00      B   
ATOM   2453  O   GLN   224      43.627  -7.326   6.725  1.00 10.00      B   
ATOM   2454  N   THR   225      41.409  -7.658   6.798  1.00 10.00      B   
ATOM   2455  HN  THR   225      40.525  -7.366   6.480  1.00 10.00      B   
ATOM   2456  CA  THR   225      41.493  -8.792   7.707  1.00 10.00      B   
ATOM   2457  CB  THR   225      41.552  -8.342   9.181  1.00 10.00      B   
ATOM   2458  OG1 THR   225      41.428  -6.913   9.261  1.00 10.00      B   
ATOM   2459  HG1 THR   225      42.171  -6.505   8.793  1.00 10.00      B   
ATOM   2460  CG2 THR   225      42.873  -8.764   9.808  1.00 10.00      B   
ATOM   2461  C   THR   225      40.305  -9.725   7.501  1.00 10.00      B   
ATOM   2462  O   THR   225      39.319  -9.347   6.862  1.00 10.00      B   
ATOM   2463  N   VAL   226      40.402 -10.935   8.045  1.00 10.00      B   
ATOM   2464  HN  VAL   226      41.215 -11.171   8.542  1.00 10.00      B   
ATOM   2465  CA  VAL   226      39.337 -11.932   7.923  1.00 10.00      B   
ATOM   2466  CB  VAL   226      37.999 -11.452   8.530  1.00 10.00      B   
ATOM   2467  CG1 VAL   226      36.952 -12.550   8.448  1.00 10.00      B   
ATOM   2468  CG2 VAL   226      38.188 -11.008   9.973  1.00 10.00      B   
ATOM   2469  C   VAL   226      39.129 -12.327   6.461  1.00 10.00      B   
ATOM   2470  O   VAL   226      40.098 -12.490   5.715  1.00 10.00      B   
ATOM   2471  N   ASN   233      24.035  -0.162   6.897  1.00 10.00      B   
ATOM   2472  HN  ASN   233      23.234   0.332   6.593  1.00 10.00      B   
ATOM   2473  CA  ASN   233      24.478  -0.012   8.282  1.00 10.00      B   
ATOM   2474  CB  ASN   233      25.200   1.327   8.474  1.00 10.00      B   
ATOM   2475  CG  ASN   233      25.830   1.472   9.848  1.00 10.00      B   
ATOM   2476  OD1 ASN   233      26.309   0.500  10.435  1.00 10.00      B   
ATOM   2477  ND2 ASN   233      25.831   2.690  10.370  1.00 10.00      B   
ATOM   2478 HD21 ASN   233      25.425   3.415   9.852  1.00 10.00      B   
ATOM   2479 HD22 ASN   233      26.252   2.819  11.248  1.00 10.00      B   
ATOM   2480  C   ASN   233      23.290  -0.107   9.232  1.00 10.00      B   
ATOM   2481  O   ASN   233      23.327  -0.828  10.226  1.00 10.00      B   
ATOM   2482  N   LEU   234      22.233   0.622   8.914  1.00 10.00      B   
ATOM   2483  HN  LEU   234      22.261   1.186   8.103  1.00 10.00      B   
ATOM   2484  CA  LEU   234      21.028   0.616   9.727  1.00 10.00      B   
ATOM   2485  CB  LEU   234      20.554   2.049   9.997  1.00 10.00      B   
ATOM   2486  CG  LEU   234      21.536   2.964  10.735  1.00 10.00      B   
ATOM   2487  CD1 LEU   234      20.925   4.339  10.954  1.00 10.00      B   
ATOM   2488  CD2 LEU   234      21.956   2.348  12.060  1.00 10.00      B   
ATOM   2489  C   LEU   234      19.933  -0.173   9.022  1.00 10.00      B   
ATOM   2490  O   LEU   234      18.781  -0.195   9.458  1.00 10.00      B   
ATOM   2491  N   THR   235      20.310  -0.820   7.930  1.00 10.00      B   
ATOM   2492  HN  THR   235      21.243  -0.764   7.643  1.00 10.00      B   
ATOM   2493  CA  THR   235      19.377  -1.607   7.144  1.00 10.00      B   
ATOM   2494  CB  THR   235      19.468  -1.226   5.653  1.00 10.00      B   
ATOM   2495  OG1 THR   235      19.489   0.206   5.527  1.00 10.00      B   
ATOM   2496  HG1 THR   235      20.364   0.545   5.793  1.00 10.00      B   
ATOM   2497  CG2 THR   235      18.279  -1.784   4.882  1.00 10.00      B   
ATOM   2498  C   THR   235      19.642  -3.108   7.304  1.00 10.00      B   
ATOM   2499  O   THR   235      20.550  -3.656   6.680  1.00 10.00      B   
ATOM   2500  N   PRO   236      18.865  -3.786   8.166  1.00 10.00      B   
ATOM   2501  CA  PRO   236      19.010  -5.228   8.383  1.00 10.00      B   
ATOM   2502  CB  PRO   236      18.235  -5.460   9.681  1.00 10.00      B   
ATOM   2503  CG  PRO   236      17.190  -4.399   9.686  1.00 10.00      B   
ATOM   2504  CD  PRO   236      17.798  -3.204   9.002  1.00 10.00      B   
ATOM   2505  C   PRO   236      18.376  -6.017   7.237  1.00 10.00      B   
ATOM   2506  O   PRO   236      17.686  -5.443   6.392  1.00 10.00      B   
ATOM   2507  N   ASP   237      18.586  -7.328   7.224  1.00 10.00      B   
ATOM   2508  HN  ASP   237      19.117  -7.736   7.944  1.00 10.00      B   
ATOM   2509  CA  ASP   237      18.044  -8.186   6.168  1.00 10.00      B   
ATOM   2510  CB  ASP   237      18.482  -9.641   6.357  1.00 10.00      B   
ATOM   2511  CG  ASP   237      19.270 -10.164   5.173  1.00 10.00      B   
ATOM   2512  OD1 ASP   237      18.649 -10.582   4.171  1.00 10.00      B   
ATOM   2513  OD2 ASP   237      20.518 -10.145   5.238  1.00 10.00      B   
ATOM   2514  C   ASP   237      16.525  -8.106   6.100  1.00 10.00      B   
ATOM   2515  O   ASP   237      15.947  -8.090   5.015  1.00 10.00      B   
ATOM   2516  N   LYS   238      15.887  -8.024   7.264  1.00 10.00      B   
ATOM   2517  HN  LYS   238      16.411  -8.019   8.093  1.00 10.00      B   
ATOM   2518  CA  LYS   238      14.427  -7.949   7.340  1.00 10.00      B   
ATOM   2519  CB  LYS   238      13.930  -8.099   8.784  1.00 10.00      B   
ATOM   2520  CG  LYS   238      13.973  -9.525   9.318  1.00 10.00      B   
ATOM   2521  CD  LYS   238      13.083  -9.690  10.543  1.00 10.00      B   
ATOM   2522  CE  LYS   238      12.965 -11.151  10.956  1.00 10.00      B   
ATOM   2523  NZ  LYS   238      11.980 -11.349  12.058  1.00 10.00      B   
ATOM   2524  HZ1 LYS   238      12.289 -10.845  12.914  1.00 10.00      B   
ATOM   2525  HZ2 LYS   238      11.886 -12.360  12.282  1.00 10.00      B   
ATOM   2526  HZ3 LYS   238      11.049 -10.984  11.777  1.00 10.00      B   
ATOM   2527  C   LYS   238      13.878  -6.667   6.709  1.00 10.00      B   
ATOM   2528  O   LYS   238      12.692  -6.585   6.391  1.00 10.00      B   
ATOM   2529  N   LEU   239      14.738  -5.669   6.529  1.00 10.00      B   
ATOM   2530  HN  LEU   239      15.676  -5.785   6.798  1.00 10.00      B   
ATOM   2531  CA  LEU   239      14.320  -4.403   5.930  1.00 10.00      B   
ATOM   2532  CB  LEU   239      14.604  -3.228   6.868  1.00 10.00      B   
ATOM   2533  CG  LEU   239      13.763  -3.163   8.146  1.00 10.00      B   
ATOM   2534  CD1 LEU   239      14.162  -1.959   8.986  1.00 10.00      B   
ATOM   2535  CD2 LEU   239      12.277  -3.122   7.819  1.00 10.00      B   
ATOM   2536  C   LEU   239      14.990  -4.177   4.578  1.00 10.00      B   
ATOM   2537  O   LEU   239      14.702  -3.198   3.885  1.00 10.00      B   
ATOM   2538  N   GLY   240      15.883  -5.087   4.209  1.00 10.00      B   
ATOM   2539  HN  GLY   240      16.071  -5.843   4.805  1.00 10.00      B   
ATOM   2540  CA  GLY   240      16.582  -4.977   2.942  1.00 10.00      B   
ATOM   2541  C   GLY   240      15.731  -5.469   1.791  1.00 10.00      B   
ATOM   2542  O   GLY   240      15.959  -5.109   0.634  1.00 10.00      B   
ATOM   2543  N   VAL   241      14.752  -6.304   2.109  1.00 10.00      B   
ATOM   2544  HN  VAL   241      14.636  -6.566   3.044  1.00 10.00      B   
ATOM   2545  CA  VAL   241      13.852  -6.844   1.102  1.00 10.00      B   
ATOM   2546  CB  VAL   241      13.223  -8.182   1.550  1.00 10.00      B   
ATOM   2547  CG1 VAL   241      12.546  -8.874   0.377  1.00 10.00      B   
ATOM   2548  CG2 VAL   241      14.266  -9.090   2.184  1.00 10.00      B   
ATOM   2549  C   VAL   241      12.736  -5.848   0.807  1.00 10.00      B   
ATOM   2550  O   VAL   241      11.770  -5.741   1.562  1.00 10.00      B   
ATOM   2551  N   VAL   242      12.881  -5.107  -0.280  1.00 10.00      B   
ATOM   2552  HN  VAL   242      13.680  -5.228  -0.838  1.00 10.00      B   
ATOM   2553  CA  VAL   242      11.885  -4.121  -0.674  1.00 10.00      B   
ATOM   2554  CB  VAL   242      12.443  -2.679  -0.674  1.00 10.00      B   
ATOM   2555  CG1 VAL   242      12.333  -2.072   0.715  1.00 10.00      B   
ATOM   2556  CG2 VAL   242      13.887  -2.650  -1.158  1.00 10.00      B   
ATOM   2557  C   VAL   242      11.302  -4.463  -2.041  1.00 10.00      B   
ATOM   2558  O   VAL   242      11.482  -3.733  -3.017  1.00 10.00      B   
ATOM   2559  N   ALA   243      10.617  -5.593  -2.105  1.00 10.00      B   
ATOM   2560  HN  ALA   243      10.522  -6.140  -1.296  1.00 10.00      B   
ATOM   2561  CA  ALA   243      10.008  -6.045  -3.343  1.00 10.00      B   
ATOM   2562  CB  ALA   243      10.396  -7.489  -3.618  1.00 10.00      B   
ATOM   2563  C   ALA   243       8.491  -5.891  -3.300  1.00 10.00      B   
ATOM   2564  O   ALA   243       7.822  -5.943  -4.336  1.00 10.00      B   
ATOM   2565  N   LEU   244       7.952  -5.715  -2.100  1.00 10.00      B   
ATOM   2566  HN  LEU   244       8.535  -5.688  -1.311  1.00 10.00      B   
ATOM   2567  CA  LEU   244       6.515  -5.549  -1.925  1.00 10.00      B   
ATOM   2568  CB  LEU   244       6.107  -5.796  -0.467  1.00 10.00      B   
ATOM   2569  CG  LEU   244       5.614  -7.209  -0.129  1.00 10.00      B   
ATOM   2570  CD1 LEU   244       6.739  -8.226  -0.244  1.00 10.00      B   
ATOM   2571  CD2 LEU   244       4.999  -7.245   1.262  1.00 10.00      B   
ATOM   2572  C   LEU   244       6.081  -4.160  -2.378  1.00 10.00      B   
ATOM   2573  O   LEU   244       6.551  -3.152  -1.856  1.00 10.00      B   
ATOM   2574  N   ASP   245       5.201  -4.122  -3.368  1.00 10.00      B   
ATOM   2575  HN  ASP   245       4.882  -4.963  -3.754  1.00 10.00      B   
ATOM   2576  CA  ASP   245       4.701  -2.861  -3.906  1.00 10.00      B   
ATOM   2577  CB  ASP   245       4.292  -3.007  -5.375  1.00 10.00      B   
ATOM   2578  CG  ASP   245       5.073  -2.092  -6.297  1.00 10.00      B   
ATOM   2579  OD1 ASP   245       4.927  -0.856  -6.182  1.00 10.00      B   
ATOM   2580  OD2 ASP   245       5.832  -2.608  -7.153  1.00 10.00      B   
ATOM   2581  C   ASP   245       3.553  -2.265  -3.078  1.00 10.00      B   
ATOM   2582  O   ASP   245       3.619  -1.097  -2.694  1.00 10.00      B   
ATOM   2583  N   PRO   246       2.475  -3.039  -2.797  1.00 10.00      B   
ATOM   2584  CA  PRO   246       1.331  -2.536  -2.022  1.00 10.00      B   
ATOM   2585  CB  PRO   246       0.230  -3.558  -2.315  1.00 10.00      B   
ATOM   2586  CG  PRO   246       0.959  -4.827  -2.597  1.00 10.00      B   
ATOM   2587  CD  PRO   246       2.269  -4.439  -3.227  1.00 10.00      B   
ATOM   2588  C   PRO   246       1.609  -2.439  -0.515  1.00 10.00      B   
ATOM   2589  O   PRO   246       2.230  -1.480  -0.052  1.00 10.00      B   
ATOM   2590  N   ASP   247       1.152  -3.436   0.241  1.00 10.00      B   
ATOM   2591  HN  ASP   247       0.676  -4.173  -0.186  1.00 10.00      B   
ATOM   2592  CA  ASP   247       1.343  -3.462   1.688  1.00 10.00      B   
ATOM   2593  CB  ASP   247       0.348  -4.430   2.340  1.00 10.00      B   
ATOM   2594  CG  ASP   247      -0.118  -3.974   3.713  1.00 10.00      B   
ATOM   2595  OD1 ASP   247       0.735  -3.765   4.602  1.00 10.00      B   
ATOM   2596  OD2 ASP   247      -1.346  -3.830   3.909  1.00 10.00      B   
ATOM   2597  C   ASP   247       2.770  -3.874   2.027  1.00 10.00      B   
ATOM   2598  O   ASP   247       3.582  -4.109   1.129  1.00 10.00      B   
ATOM   2599  N   ALA   248       3.071  -3.965   3.313  1.00 10.00      B   
ATOM   2600  HN  ALA   248       2.367  -3.784   3.985  1.00 10.00      B   
ATOM   2601  CA  ALA   248       4.402  -4.345   3.763  1.00 10.00      B   
ATOM   2602  CB  ALA   248       5.367  -3.175   3.648  1.00 10.00      B   
ATOM   2603  C   ALA   248       4.366  -4.869   5.194  1.00 10.00      B   
ATOM   2604  O   ALA   248       4.559  -6.059   5.429  1.00 10.00      B   
ATOM   2605  N   LEU   249       4.107  -3.973   6.142  1.00 10.00      B   
ATOM   2606  HN  LEU   249       3.931  -3.043   5.885  1.00 10.00      B   
ATOM   2607  CA  LEU   249       4.055  -4.331   7.555  1.00 10.00      B   
ATOM   2608  CB  LEU   249       5.448  -4.726   8.083  1.00 10.00      B   
ATOM   2609  CG  LEU   249       6.487  -3.606   8.248  1.00 10.00      B   
ATOM   2610  CD1 LEU   249       7.554  -4.021   9.247  1.00 10.00      B   
ATOM   2611  CD2 LEU   249       7.127  -3.254   6.913  1.00 10.00      B   
ATOM   2612  C   LEU   249       3.483  -3.175   8.371  1.00 10.00      B   
ATOM   2613  O   LEU   249       2.891  -2.251   7.808  1.00 10.00      B   
ATOM   2614  N   SER   250       3.657  -3.232   9.687  1.00 10.00      B   
ATOM   2615  HN  SER   250       4.121  -4.004  10.072  1.00 10.00      B   
ATOM   2616  CA  SER   250       3.165  -2.191  10.583  1.00 10.00      B   
ATOM   2617  CB  SER   250       3.449  -2.586  12.031  1.00 10.00      B   
ATOM   2618  OG  SER   250       3.407  -3.995  12.189  1.00 10.00      B   
ATOM   2619  HG  SER   250       2.524  -4.319  11.967  1.00 10.00      B   
ATOM   2620  C   SER   250       3.812  -0.839  10.281  1.00 10.00      B   
ATOM   2621  O   SER   250       4.884  -0.771   9.674  1.00 10.00      B   
ATOM   2622  N   ILE   251       3.160   0.230  10.732  1.00 10.00      B   
ATOM   2623  HN  ILE   251       2.320   0.100  11.223  1.00 10.00      B   
ATOM   2624  CA  ILE   251       3.651   1.590  10.521  1.00 10.00      B   
ATOM   2625  CB  ILE   251       2.710   2.639  11.155  1.00 10.00      B   
ATOM   2626  CG1 ILE   251       1.268   2.410  10.692  1.00 10.00      B   
ATOM   2627  CG2 ILE   251       3.164   4.051  10.806  1.00 10.00      B   
ATOM   2628  CD1 ILE   251       0.239   3.222  11.451  1.00 10.00      B   
ATOM   2629  C   ILE   251       5.061   1.762  11.084  1.00 10.00      B   
ATOM   2630  O   ILE   251       5.877   2.485  10.516  1.00 10.00      B   
ATOM   2631  N   SER   252       5.348   1.072  12.185  1.00 10.00      B   
ATOM   2632  HN  SER   252       4.654   0.506  12.587  1.00 10.00      B   
ATOM   2633  CA  SER   252       6.659   1.142  12.825  1.00 10.00      B   
ATOM   2634  CB  SER   252       6.681   0.258  14.074  1.00 10.00      B   
ATOM   2635  OG  SER   252       5.519   0.463  14.862  1.00 10.00      B   
ATOM   2636  HG  SER   252       5.210  -0.390  15.201  1.00 10.00      B   
ATOM   2637  C   SER   252       7.778   0.726  11.867  1.00 10.00      B   
ATOM   2638  O   SER   252       8.918   1.175  11.998  1.00 10.00      B   
ATOM   2639  N   GLY   253       7.445  -0.127  10.906  1.00 10.00      B   
ATOM   2640  HN  GLY   253       6.520  -0.450  10.845  1.00 10.00      B   
ATOM   2641  CA  GLY   253       8.430  -0.578   9.944  1.00 10.00      B   
ATOM   2642  C   GLY   253       8.499   0.338   8.741  1.00 10.00      B   
ATOM   2643  O   GLY   253       9.560   0.513   8.142  1.00 10.00      B   
ATOM   2644  N   LEU   254       7.361   0.923   8.386  1.00 10.00      B   
ATOM   2645  HN  LEU   254       6.545   0.734   8.898  1.00 10.00      B   
ATOM   2646  CA  LEU   254       7.288   1.836   7.251  1.00 10.00      B   
ATOM   2647  CB  LEU   254       5.837   2.002   6.799  1.00 10.00      B   
ATOM   2648  CG  LEU   254       5.161   0.749   6.239  1.00 10.00      B   
ATOM   2649  CD1 LEU   254       3.669   0.984   6.061  1.00 10.00      B   
ATOM   2650  CD2 LEU   254       5.802   0.341   4.921  1.00 10.00      B   
ATOM   2651  C   LEU   254       7.887   3.189   7.617  1.00 10.00      B   
ATOM   2652  O   LEU   254       8.332   3.944   6.755  1.00 10.00      B   
ATOM   2653  N   HIS   255       7.912   3.474   8.911  1.00 10.00      B   
ATOM   2654  HN  HIS   255       7.540   2.823   9.545  1.00 10.00      B   
ATOM   2655  CA  HIS   255       8.459   4.723   9.427  1.00 10.00      B   
ATOM   2656  CB  HIS   255       7.866   5.001  10.814  1.00 10.00      B   
ATOM   2657  CG  HIS   255       7.835   6.445  11.205  1.00 10.00      B   
ATOM   2658  ND1 HIS   255       6.857   7.319  10.784  1.00 10.00      B   
ATOM   2659  HD1 HIS   255       6.102   7.097  10.193  1.00 10.00      B   
ATOM   2660  CD2 HIS   255       8.662   7.166  12.000  1.00 10.00      B   
ATOM   2661  CE1 HIS   255       7.080   8.510  11.300  1.00 10.00      B   
ATOM   2662  NE2 HIS   255       8.168   8.443  12.040  1.00 10.00      B   
ATOM   2663  HE2 HIS   255       8.555   9.192  12.544  1.00 10.00      B   
ATOM   2664  C   HIS   255       9.987   4.634   9.510  1.00 10.00      B   
ATOM   2665  O   HIS   255      10.602   5.062  10.487  1.00 10.00      B   
ATOM   2666  N   ASN   256      10.588   4.066   8.476  1.00 10.00      B   
ATOM   2667  HN  ASN   256      10.040   3.736   7.734  1.00 10.00      B   
ATOM   2668  CA  ASN   256      12.034   3.910   8.412  1.00 10.00      B   
ATOM   2669  CB  ASN   256      12.382   2.504   7.923  1.00 10.00      B   
ATOM   2670  CG  ASN   256      13.875   2.244   7.865  1.00 10.00      B   
ATOM   2671  OD1 ASN   256      14.649   2.755   8.678  1.00 10.00      B   
ATOM   2672  ND2 ASN   256      14.290   1.441   6.904  1.00 10.00      B   
ATOM   2673 HD21 ASN   256      13.622   1.060   6.294  1.00 10.00      B   
ATOM   2674 HD22 ASN   256      15.251   1.261   6.835  1.00 10.00      B   
ATOM   2675  C   ASN   256      12.647   4.952   7.483  1.00 10.00      B   
ATOM   2676  O   ASN   256      13.689   5.533   7.781  1.00 10.00      B   
ATOM   2677  N   TYR   257      11.977   5.203   6.366  1.00 10.00      B   
ATOM   2678  HN  TYR   257      11.136   4.733   6.197  1.00 10.00      B   
ATOM   2679  CA  TYR   257      12.453   6.170   5.385  1.00 10.00      B   
ATOM   2680  CB  TYR   257      11.847   5.878   4.008  1.00 10.00      B   
ATOM   2681  CG  TYR   257      12.606   4.853   3.188  1.00 10.00      B   
ATOM   2682  CD1 TYR   257      12.712   3.532   3.605  1.00 10.00      B   
ATOM   2683  CD2 TYR   257      13.216   5.213   1.993  1.00 10.00      B   
ATOM   2684  CE1 TYR   257      13.402   2.600   2.854  1.00 10.00      B   
ATOM   2685  CE2 TYR   257      13.909   4.287   1.236  1.00 10.00      B   
ATOM   2686  CZ  TYR   257      14.001   2.983   1.670  1.00 10.00      B   
ATOM   2687  OH  TYR   257      14.688   2.056   0.919  1.00 10.00      B   
ATOM   2688  HH  TYR   257      14.496   1.170   1.255  1.00 10.00      B   
ATOM   2689  C   TYR   257      12.125   7.597   5.816  1.00 10.00      B   
ATOM   2690  O   TYR   257      11.357   8.296   5.153  1.00 10.00      B   
ATOM   2691  N   VAL   258      12.708   8.030   6.925  1.00 10.00      B   
ATOM   2692  HN  VAL   258      13.312   7.429   7.418  1.00 10.00      B   
ATOM   2693  CA  VAL   258      12.465   9.374   7.431  1.00 10.00      B   
ATOM   2694  CB  VAL   258      12.102   9.364   8.931  1.00 10.00      B   
ATOM   2695  CG1 VAL   258      11.724  10.762   9.395  1.00 10.00      B   
ATOM   2696  CG2 VAL   258      10.965   8.389   9.202  1.00 10.00      B   
ATOM   2697  C   VAL   258      13.677  10.272   7.209  1.00 10.00      B   
ATOM   2698  O   VAL   258      13.582  11.319   6.562  1.00 10.00      B   
ATOM   2699  N   LYS   259      14.820   9.843   7.727  1.00 10.00      B   
ATOM   2700  HN  LYS   259      14.838   8.983   8.203  1.00 10.00      B   
ATOM   2701  CA  LYS   259      16.054  10.613   7.604  1.00 10.00      B   
ATOM   2702  CB  LYS   259      17.026  10.252   8.730  1.00 10.00      B   
ATOM   2703  CG  LYS   259      16.454  10.416  10.130  1.00 10.00      B   
ATOM   2704  CD  LYS   259      17.256   9.619  11.148  1.00 10.00      B   
ATOM   2705  CE  LYS   259      16.587   9.628  12.512  1.00 10.00      B   
ATOM   2706  NZ  LYS   259      17.100   8.545  13.393  1.00 10.00      B   
ATOM   2707  HZ1 LYS   259      16.908   7.615  12.964  1.00 10.00      B   
ATOM   2708  HZ2 LYS   259      16.636   8.585  14.323  1.00 10.00      B   
ATOM   2709  HZ3 LYS   259      18.124   8.644  13.530  1.00 10.00      B   
ATOM   2710  C   LYS   259      16.716  10.385   6.249  1.00 10.00      B   
ATOM   2711  O   LYS   259      17.695  11.047   5.906  1.00 10.00      B   
ATOM   2712  N   TYR   260      16.180   9.446   5.481  1.00 10.00      B   
ATOM   2713  HN  TYR   260      15.403   8.950   5.807  1.00 10.00      B   
ATOM   2714  CA  TYR   260      16.720   9.140   4.163  1.00 10.00      B   
ATOM   2715  CB  TYR   260      16.276   7.747   3.700  1.00 10.00      B   
ATOM   2716  CG  TYR   260      16.578   6.638   4.686  1.00 10.00      B   
ATOM   2717  CD1 TYR   260      15.774   5.509   4.755  1.00 10.00      B   
ATOM   2718  CD2 TYR   260      17.661   6.719   5.551  1.00 10.00      B   
ATOM   2719  CE1 TYR   260      16.039   4.494   5.655  1.00 10.00      B   
ATOM   2720  CE2 TYR   260      17.936   5.710   6.453  1.00 10.00      B   
ATOM   2721  CZ  TYR   260      17.122   4.600   6.501  1.00 10.00      B   
ATOM   2722  OH  TYR   260      17.389   3.597   7.402  1.00 10.00      B   
ATOM   2723  HH  TYR   260      17.516   3.982   8.274  1.00 10.00      B   
ATOM   2724  C   TYR   260      16.290  10.194   3.150  1.00 10.00      B   
ATOM   2725  O   TYR   260      16.568  10.078   1.958  1.00 10.00      B   
ATOM   2726  N   ALA   268       8.583  10.984   2.782  1.00 10.00      B   
ATOM   2727  HN  ALA   268       9.559  11.067   2.751  1.00 10.00      B   
ATOM   2728  CA  ALA   268       7.944  10.554   4.021  1.00 10.00      B   
ATOM   2729  CB  ALA   268       8.671  11.132   5.225  1.00 10.00      B   
ATOM   2730  C   ALA   268       6.478  10.963   4.042  1.00 10.00      B   
ATOM   2731  O   ALA   268       5.691  10.468   4.854  1.00 10.00      B   
ATOM   2732  N   GLY   269       6.120  11.860   3.137  1.00 10.00      B   
ATOM   2733  HN  GLY   269       6.797  12.207   2.516  1.00 10.00      B   
ATOM   2734  CA  GLY   269       4.753  12.333   3.050  1.00 10.00      B   
ATOM   2735  C   GLY   269       3.815  11.256   2.549  1.00 10.00      B   
ATOM   2736  O   GLY   269       2.676  11.154   3.006  1.00 10.00      B   
ATOM   2737  N   ARG   270       4.311  10.434   1.628  1.00 10.00      B   
ATOM   2738  HN  ARG   270       5.229  10.573   1.316  1.00 10.00      B   
ATOM   2739  CA  ARG   270       3.523   9.345   1.055  1.00 10.00      B   
ATOM   2740  CB  ARG   270       4.328   8.623  -0.027  1.00 10.00      B   
ATOM   2741  CG  ARG   270       3.551   8.352  -1.303  1.00 10.00      B   
ATOM   2742  CD  ARG   270       4.469   7.829  -2.395  1.00 10.00      B   
ATOM   2743  NE  ARG   270       3.775   7.670  -3.668  1.00 10.00      B   
ATOM   2744  HE  ARG   270       2.794   7.566  -3.636  1.00 10.00      B   
ATOM   2745  CZ  ARG   270       4.386   7.673  -4.851  1.00 10.00      B   
ATOM   2746  NH1 ARG   270       5.703   7.823  -4.927  1.00 10.00      B   
ATOM   2747 HH11 ARG   270       6.174   7.823  -5.858  1.00 10.00      B   
ATOM   2748 HH12 ARG   270       6.273   7.943  -4.061  1.00 10.00      B   
ATOM   2749  NH2 ARG   270       3.685   7.505  -5.962  1.00 10.00      B   
ATOM   2750 HH21 ARG   270       2.650   7.370  -5.917  1.00 10.00      B   
ATOM   2751 HH22 ARG   270       4.166   7.509  -6.889  1.00 10.00      B   
ATOM   2752  C   ARG   270       3.082   8.362   2.140  1.00 10.00      B   
ATOM   2753  O   ARG   270       1.978   7.819   2.093  1.00 10.00      B   
ATOM   2754  N   TYR   271       3.948   8.160   3.126  1.00 10.00      B   
ATOM   2755  HN  TYR   271       4.807   8.629   3.109  1.00 10.00      B   
ATOM   2756  CA  TYR   271       3.650   7.258   4.232  1.00 10.00      B   
ATOM   2757  CB  TYR   271       4.883   7.053   5.117  1.00 10.00      B   
ATOM   2758  CG  TYR   271       6.011   6.317   4.430  1.00 10.00      B   
ATOM   2759  CD1 TYR   271       7.032   7.008   3.790  1.00 10.00      B   
ATOM   2760  CD2 TYR   271       6.053   4.929   4.420  1.00 10.00      B   
ATOM   2761  CE1 TYR   271       8.060   6.336   3.160  1.00 10.00      B   
ATOM   2762  CE2 TYR   271       7.078   4.249   3.795  1.00 10.00      B   
ATOM   2763  CZ  TYR   271       8.077   4.957   3.166  1.00 10.00      B   
ATOM   2764  OH  TYR   271       9.102   4.284   2.545  1.00 10.00      B   
ATOM   2765  HH  TYR   271       8.904   3.338   2.534  1.00 10.00      B   
ATOM   2766  C   TYR   271       2.485   7.800   5.048  1.00 10.00      B   
ATOM   2767  O   TYR   271       1.562   7.063   5.399  1.00 10.00      B   
ATOM   2768  N   GLN   272       2.522   9.102   5.318  1.00 10.00      B   
ATOM   2769  HN  GLN   272       3.277   9.636   4.993  1.00 10.00      B   
ATOM   2770  CA  GLN   272       1.465   9.761   6.072  1.00 10.00      B   
ATOM   2771  CB  GLN   272       1.861  11.205   6.396  1.00 10.00      B   
ATOM   2772  CG  GLN   272       2.714  11.351   7.648  1.00 10.00      B   
ATOM   2773  CD  GLN   272       3.310  12.739   7.805  1.00 10.00      B   
ATOM   2774  OE1 GLN   272       2.749  13.732   7.335  1.00 10.00      B   
ATOM   2775  NE2 GLN   272       4.453  12.817   8.469  1.00 10.00      B   
ATOM   2776 HE21 GLN   272       4.847  11.985   8.813  1.00 10.00      B   
ATOM   2777 HE22 GLN   272       4.857  13.703   8.599  1.00 10.00      B   
ATOM   2778  C   GLN   272       0.170   9.737   5.268  1.00 10.00      B   
ATOM   2779  O   GLN   272      -0.914   9.550   5.820  1.00 10.00      B   
ATOM   2780  N   LEU   273       0.304   9.910   3.956  1.00 10.00      B   
ATOM   2781  HN  LEU   273       1.201  10.059   3.584  1.00 10.00      B   
ATOM   2782  CA  LEU   273      -0.835   9.899   3.051  1.00 10.00      B   
ATOM   2783  CB  LEU   273      -0.359  10.114   1.610  1.00 10.00      B   
ATOM   2784  CG  LEU   273      -1.417  10.018   0.509  1.00 10.00      B   
ATOM   2785  CD1 LEU   273      -2.304  11.254   0.499  1.00 10.00      B   
ATOM   2786  CD2 LEU   273      -0.751   9.823  -0.842  1.00 10.00      B   
ATOM   2787  C   LEU   273      -1.590   8.579   3.165  1.00 10.00      B   
ATOM   2788  O   LEU   273      -2.814   8.562   3.315  1.00 10.00      B   
ATOM   2789  N   ASN   274      -0.849   7.479   3.117  1.00 10.00      B   
ATOM   2790  HN  ASN   274       0.124   7.560   3.003  1.00 10.00      B   
ATOM   2791  CA  ASN   274      -1.442   6.151   3.218  1.00 10.00      B   
ATOM   2792  CB  ASN   274      -0.395   5.067   2.953  1.00 10.00      B   
ATOM   2793  CG  ASN   274      -0.077   4.899   1.478  1.00 10.00      B   
ATOM   2794  OD1 ASN   274      -0.943   5.059   0.620  1.00 10.00      B   
ATOM   2795  ND2 ASN   274       1.172   4.587   1.174  1.00 10.00      B   
ATOM   2796 HD21 ASN   274       1.816   4.486   1.908  1.00 10.00      B   
ATOM   2797 HD22 ASN   274       1.403   4.456   0.229  1.00 10.00      B   
ATOM   2798  C   ASN   274      -2.087   5.952   4.585  1.00 10.00      B   
ATOM   2799  O   ASN   274      -3.142   5.329   4.701  1.00 10.00      B   
ATOM   2800  N   MET   275      -1.454   6.507   5.616  1.00 10.00      B   
ATOM   2801  HN  MET   275      -0.618   6.995   5.456  1.00 10.00      B   
ATOM   2802  CA  MET   275      -1.967   6.405   6.979  1.00 10.00      B   
ATOM   2803  CB  MET   275      -1.016   7.080   7.970  1.00 10.00      B   
ATOM   2804  CG  MET   275       0.274   6.320   8.222  1.00 10.00      B   
ATOM   2805  SD  MET   275       1.422   7.237   9.272  1.00 10.00      B   
ATOM   2806  CE  MET   275       0.533   7.244  10.828  1.00 10.00      B   
ATOM   2807  C   MET   275      -3.345   7.044   7.080  1.00 10.00      B   
ATOM   2808  O   MET   275      -4.270   6.464   7.648  1.00 10.00      B   
ATOM   2809  N   TRP   276      -3.476   8.243   6.530  1.00 10.00      B   
ATOM   2810  HN  TRP   276      -2.698   8.666   6.104  1.00 10.00      B   
ATOM   2811  CA  TRP   276      -4.746   8.952   6.554  1.00 10.00      B   
ATOM   2812  CB  TRP   276      -4.578  10.386   6.046  1.00 10.00      B   
ATOM   2813  CG  TRP   276      -3.848  11.279   7.001  1.00 10.00      B   
ATOM   2814  CD1 TRP   276      -2.607  11.818   6.831  1.00 10.00      B   
ATOM   2815  CD2 TRP   276      -4.313  11.735   8.279  1.00 10.00      B   
ATOM   2816  NE1 TRP   276      -2.268  12.580   7.920  1.00 10.00      B   
ATOM   2817  HE1 TRP   276      -1.421  13.071   8.033  1.00 10.00      B   
ATOM   2818  CE2 TRP   276      -3.297  12.546   8.825  1.00 10.00      B   
ATOM   2819  CE3 TRP   276      -5.485  11.538   9.015  1.00 10.00      B   
ATOM   2820  CZ2 TRP   276      -3.419  13.158  10.070  1.00 10.00      B   
ATOM   2821  CZ3 TRP   276      -5.603  12.147  10.251  1.00 10.00      B   
ATOM   2822  CH2 TRP   276      -4.575  12.946  10.767  1.00 10.00      B   
ATOM   2823  C   TRP   276      -5.795   8.213   5.728  1.00 10.00      B   
ATOM   2824  O   TRP   276      -6.935   8.056   6.157  1.00 10.00      B   
ATOM   2825  N   SER   277      -5.384   7.734   4.558  1.00 10.00      B   
ATOM   2826  HN  SER   277      -4.448   7.866   4.293  1.00 10.00      B   
ATOM   2827  CA  SER   277      -6.280   7.016   3.655  1.00 10.00      B   
ATOM   2828  CB  SER   277      -5.533   6.621   2.377  1.00 10.00      B   
ATOM   2829  OG  SER   277      -4.879   7.744   1.809  1.00 10.00      B   
ATOM   2830  HG  SER   277      -4.153   8.021   2.386  1.00 10.00      B   
ATOM   2831  C   SER   277      -6.892   5.783   4.319  1.00 10.00      B   
ATOM   2832  O   SER   277      -8.040   5.428   4.048  1.00 10.00      B   
ATOM   2833  N   LYS   278      -6.127   5.142   5.196  1.00 10.00      B   
ATOM   2834  HN  LYS   278      -5.220   5.474   5.371  1.00 10.00      B   
ATOM   2835  CA  LYS   278      -6.593   3.952   5.898  1.00 10.00      B   
ATOM   2836  CB  LYS   278      -5.468   3.353   6.751  1.00 10.00      B   
ATOM   2837  CG  LYS   278      -5.851   2.072   7.481  1.00 10.00      B   
ATOM   2838  CD  LYS   278      -4.674   1.474   8.240  1.00 10.00      B   
ATOM   2839  CE  LYS   278      -4.409   2.220   9.536  1.00 10.00      B   
ATOM   2840  NZ  LYS   278      -3.089   1.864  10.123  1.00 10.00      B   
ATOM   2841  HZ1 LYS   278      -3.071   0.855  10.400  1.00 10.00      B   
ATOM   2842  HZ2 LYS   278      -2.903   2.444  10.964  1.00 10.00      B   
ATOM   2843  HZ3 LYS   278      -2.335   2.031   9.426  1.00 10.00      B   
ATOM   2844  C   LYS   278      -7.809   4.256   6.772  1.00 10.00      B   
ATOM   2845  O   LYS   278      -8.803   3.530   6.742  1.00 10.00      B   
ATOM   2846  N   ILE   279      -7.738   5.341   7.534  1.00 10.00      B   
ATOM   2847  HN  ILE   279      -6.940   5.909   7.489  1.00 10.00      B   
ATOM   2848  CA  ILE   279      -8.833   5.708   8.427  1.00 10.00      B   
ATOM   2849  CB  ILE   279      -8.354   6.490   9.666  1.00 10.00      B   
ATOM   2850  CG1 ILE   279      -7.696   7.811   9.259  1.00 10.00      B   
ATOM   2851  CG2 ILE   279      -7.400   5.642  10.497  1.00 10.00      B   
ATOM   2852  CD1 ILE   279      -7.430   8.749  10.419  1.00 10.00      B   
ATOM   2853  C   ILE   279      -9.937   6.482   7.706  1.00 10.00      B   
ATOM   2854  O   ILE   279     -11.035   6.651   8.234  1.00 10.00      B   
ATOM   2855  N   PHE   280      -9.653   6.939   6.494  1.00 10.00      B   
ATOM   2856  HN  PHE   280      -8.760   6.782   6.116  1.00 10.00      B   
ATOM   2857  CA  PHE   280     -10.638   7.686   5.716  1.00 10.00      B   
ATOM   2858  CB  PHE   280      -9.963   8.657   4.743  1.00 10.00      B   
ATOM   2859  CG  PHE   280      -9.339   9.853   5.407  1.00 10.00      B   
ATOM   2860  CD1 PHE   280      -9.703  10.220   6.691  1.00 10.00      B   
ATOM   2861  CD2 PHE   280      -8.388  10.611   4.744  1.00 10.00      B   
ATOM   2862  CE1 PHE   280      -9.128  11.316   7.303  1.00 10.00      B   
ATOM   2863  CE2 PHE   280      -7.809  11.709   5.350  1.00 10.00      B   
ATOM   2864  CZ  PHE   280      -8.180  12.063   6.631  1.00 10.00      B   
ATOM   2865  C   PHE   280     -11.572   6.744   4.966  1.00 10.00      B   
ATOM   2866  O   PHE   280     -12.560   7.176   4.363  1.00 10.00      B   
ATOM   2867  N   GLN   281     -11.257   5.454   5.011  1.00 10.00      B   
ATOM   2868  HN  GLN   281     -10.455   5.178   5.503  1.00 10.00      B   
ATOM   2869  CA  GLN   281     -12.067   4.440   4.344  1.00 10.00      B   
ATOM   2870  CB  GLN   281     -11.431   3.046   4.430  1.00 10.00      B   
ATOM   2871  CG  GLN   281     -12.046   2.021   3.488  1.00 10.00      B   
ATOM   2872  CD  GLN   281     -12.103   2.519   2.057  1.00 10.00      B   
ATOM   2873  OE1 GLN   281     -11.139   2.391   1.306  1.00 10.00      B   
ATOM   2874  NE2 GLN   281     -13.237   3.081   1.668  1.00 10.00      B   
ATOM   2875 HE21 GLN   281     -13.971   3.145   2.315  1.00 10.00      B   
ATOM   2876 HE22 GLN   281     -13.292   3.422   0.747  1.00 10.00      B   
ATOM   2877  C   GLN   281     -13.521   4.437   4.845  1.00 10.00      B   
ATOM   2878  O   GLN   281     -14.443   4.543   4.036  1.00 10.00      B   
ATOM   2879  N   PRO   282     -13.758   4.318   6.176  1.00 10.00      B   
ATOM   2880  CA  PRO   282     -15.119   4.331   6.735  1.00 10.00      B   
ATOM   2881  CB  PRO   282     -14.887   4.358   8.248  1.00 10.00      B   
ATOM   2882  CG  PRO   282     -13.548   3.738   8.432  1.00 10.00      B   
ATOM   2883  CD  PRO   282     -12.740   4.132   7.232  1.00 10.00      B   
ATOM   2884  C   PRO   282     -15.881   5.582   6.300  1.00 10.00      B   
ATOM   2885  O   PRO   282     -17.057   5.516   5.936  1.00 10.00      B   
ATOM   2886  N   LEU   283     -15.192   6.720   6.320  1.00 10.00      B   
ATOM   2887  HN  LEU   283     -14.258   6.704   6.611  1.00 10.00      B   
ATOM   2888  CA  LEU   283     -15.791   7.985   5.917  1.00 10.00      B   
ATOM   2889  CB  LEU   283     -14.817   9.143   6.146  1.00 10.00      B   
ATOM   2890  CG  LEU   283     -14.442   9.438   7.600  1.00 10.00      B   
ATOM   2891  CD1 LEU   283     -13.416  10.557   7.667  1.00 10.00      B   
ATOM   2892  CD2 LEU   283     -15.679   9.787   8.418  1.00 10.00      B   
ATOM   2893  C   LEU   283     -16.210   7.929   4.454  1.00 10.00      B   
ATOM   2894  O   LEU   283     -17.289   8.392   4.088  1.00 10.00      B   
ATOM   2895  N   SER   284     -15.355   7.340   3.625  1.00 10.00      B   
ATOM   2896  HN  SER   284     -14.515   6.980   3.984  1.00 10.00      B   
ATOM   2897  CA  SER   284     -15.632   7.208   2.202  1.00 10.00      B   
ATOM   2898  CB  SER   284     -14.419   6.617   1.475  1.00 10.00      B   
ATOM   2899  OG  SER   284     -13.246   7.376   1.738  1.00 10.00      B   
ATOM   2900  HG  SER   284     -13.061   7.369   2.689  1.00 10.00      B   
ATOM   2901  C   SER   284     -16.870   6.340   1.978  1.00 10.00      B   
ATOM   2902  O   SER   284     -17.671   6.601   1.079  1.00 10.00      B   
ATOM   2903  N   VAL   285     -17.029   5.317   2.815  1.00 10.00      B   
ATOM   2904  HN  VAL   285     -16.358   5.165   3.515  1.00 10.00      B   
ATOM   2905  CA  VAL   285     -18.176   4.419   2.722  1.00 10.00      B   
ATOM   2906  CB  VAL   285     -18.008   3.180   3.633  1.00 10.00      B   
ATOM   2907  CG1 VAL   285     -19.240   2.284   3.576  1.00 10.00      B   
ATOM   2908  CG2 VAL   285     -16.762   2.396   3.245  1.00 10.00      B   
ATOM   2909  C   VAL   285     -19.454   5.165   3.098  1.00 10.00      B   
ATOM   2910  O   VAL   285     -20.474   5.062   2.412  1.00 10.00      B   
ATOM   2911  N   ALA   286     -19.381   5.935   4.180  1.00 10.00      B   
ATOM   2912  HN  ALA   286     -18.539   5.974   4.682  1.00 10.00      B   
ATOM   2913  CA  ALA   286     -20.521   6.713   4.647  1.00 10.00      B   
ATOM   2914  CB  ALA   286     -20.184   7.426   5.949  1.00 10.00      B   
ATOM   2915  C   ALA   286     -20.953   7.716   3.585  1.00 10.00      B   
ATOM   2916  O   ALA   286     -22.134   7.810   3.249  1.00 10.00      B   
ATOM   2917  N   VAL   287     -19.985   8.454   3.050  1.00 10.00      B   
ATOM   2918  HN  VAL   287     -19.061   8.333   3.364  1.00 10.00      B   
ATOM   2919  CA  VAL   287     -20.259   9.444   2.015  1.00 10.00      B   
ATOM   2920  CB  VAL   287     -18.994  10.248   1.640  1.00 10.00      B   
ATOM   2921  CG1 VAL   287     -19.269  11.180   0.466  1.00 10.00      B   
ATOM   2922  CG2 VAL   287     -18.497  11.041   2.840  1.00 10.00      B   
ATOM   2923  C   VAL   287     -20.838   8.770   0.769  1.00 10.00      B   
ATOM   2924  O   VAL   287     -21.734   9.308   0.120  1.00 10.00      B   
ATOM   2925  N   MET   288     -20.334   7.578   0.458  1.00 10.00      B   
ATOM   2926  HN  MET   288     -19.633   7.195   1.028  1.00 10.00      B   
ATOM   2927  CA  MET   288     -20.797   6.822  -0.701  1.00 10.00      B   
ATOM   2928  CB  MET   288     -19.985   5.535  -0.856  1.00 10.00      B   
ATOM   2929  CG  MET   288     -20.100   4.891  -2.226  1.00 10.00      B   
ATOM   2930  SD  MET   288     -19.118   5.734  -3.480  1.00 10.00      B   
ATOM   2931  CE  MET   288     -17.460   5.388  -2.898  1.00 10.00      B   
ATOM   2932  C   MET   288     -22.280   6.487  -0.565  1.00 10.00      B   
ATOM   2933  O   MET   288     -23.043   6.584  -1.528  1.00 10.00      B   
ATOM   2934  N   MET   289     -22.687   6.105   0.641  1.00 10.00      B   
ATOM   2935  HN  MET   289     -22.032   6.043   1.372  1.00 10.00      B   
ATOM   2936  CA  MET   289     -24.082   5.771   0.906  1.00 10.00      B   
ATOM   2937  CB  MET   289     -24.235   5.106   2.273  1.00 10.00      B   
ATOM   2938  CG  MET   289     -23.828   3.645   2.294  1.00 10.00      B   
ATOM   2939  SD  MET   289     -24.066   2.878   3.909  1.00 10.00      B   
ATOM   2940  CE  MET   289     -25.834   3.066   4.129  1.00 10.00      B   
ATOM   2941  C   MET   289     -24.957   7.014   0.824  1.00 10.00      B   
ATOM   2942  O   MET   289     -26.037   6.989   0.235  1.00 10.00      B   
ATOM   2943  N   LEU   290     -24.475   8.103   1.406  1.00 10.00      B   
ATOM   2944  HN  LEU   290     -23.607   8.055   1.867  1.00 10.00      B   
ATOM   2945  CA  LEU   290     -25.203   9.364   1.390  1.00 10.00      B   
ATOM   2946  CB  LEU   290     -24.497  10.406   2.260  1.00 10.00      B   
ATOM   2947  CG  LEU   290     -24.404  10.084   3.754  1.00 10.00      B   
ATOM   2948  CD1 LEU   290     -23.578  11.134   4.479  1.00 10.00      B   
ATOM   2949  CD2 LEU   290     -25.791   9.984   4.370  1.00 10.00      B   
ATOM   2950  C   LEU   290     -25.354   9.878  -0.038  1.00 10.00      B   
ATOM   2951  O   LEU   290     -26.400  10.412  -0.412  1.00 10.00      B   
ATOM   2952  N   MET   291     -24.306   9.698  -0.834  1.00 10.00      B   
ATOM   2953  HN  MET   291     -23.495   9.285  -0.466  1.00 10.00      B   
ATOM   2954  CA  MET   291     -24.312  10.119  -2.229  1.00 10.00      B   
ATOM   2955  CB  MET   291     -22.936   9.894  -2.861  1.00 10.00      B   
ATOM   2956  CG  MET   291     -22.847  10.278  -4.331  1.00 10.00      B   
ATOM   2957  SD  MET   291     -23.323  11.991  -4.633  1.00 10.00      B   
ATOM   2958  CE  MET   291     -22.868  12.164  -6.355  1.00 10.00      B   
ATOM   2959  C   MET   291     -25.387   9.365  -3.007  1.00 10.00      B   
ATOM   2960  O   MET   291     -26.055   9.930  -3.876  1.00 10.00      B   
ATOM   2961  N   ALA   292     -25.565   8.093  -2.672  1.00 10.00      B   
ATOM   2962  HN  ALA   292     -25.005   7.703  -1.964  1.00 10.00      B   
ATOM   2963  CA  ALA   292     -26.564   7.260  -3.327  1.00 10.00      B   
ATOM   2964  CB  ALA   292     -26.437   5.817  -2.864  1.00 10.00      B   
ATOM   2965  C   ALA   292     -27.968   7.792  -3.051  1.00 10.00      B   
ATOM   2966  O   ALA   292     -28.868   7.668  -3.885  1.00 10.00      B   
ATOM   2967  N   LEU   293     -28.138   8.400  -1.880  1.00 10.00      B   
ATOM   2968  HN  LEU   293     -27.378   8.467  -1.262  1.00 10.00      B   
ATOM   2969  CA  LEU   293     -29.422   8.967  -1.486  1.00 10.00      B   
ATOM   2970  CB  LEU   293     -29.421   9.328   0.004  1.00 10.00      B   
ATOM   2971  CG  LEU   293     -29.165   8.181   0.986  1.00 10.00      B   
ATOM   2972  CD1 LEU   293     -29.118   8.701   2.415  1.00 10.00      B   
ATOM   2973  CD2 LEU   293     -30.223   7.096   0.843  1.00 10.00      B   
ATOM   2974  C   LEU   293     -29.741  10.197  -2.327  1.00 10.00      B   
ATOM   2975  O   LEU   293     -30.864  10.356  -2.809  1.00 10.00      B   
ATOM   2976  N   SER   294     -28.740  11.052  -2.521  1.00 10.00      B   
ATOM   2977  HN  SER   294     -27.867  10.868  -2.114  1.00 10.00      B   
ATOM   2978  CA  SER   294     -28.909  12.262  -3.317  1.00 10.00      B   
ATOM   2979  CB  SER   294     -27.651  13.133  -3.239  1.00 10.00      B   
ATOM   2980  OG  SER   294     -26.531  12.375  -2.812  1.00 10.00      B   
ATOM   2981  HG  SER   294     -26.325  11.698  -3.474  1.00 10.00      B   
ATOM   2982  C   SER   294     -29.229  11.914  -4.767  1.00 10.00      B   
ATOM   2983  O   SER   294     -29.804  12.714  -5.502  1.00 10.00      B   
ATOM   2984  N   PHE   295     -28.849  10.709  -5.171  1.00 10.00      B   
ATOM   2985  HN  PHE   295     -28.380  10.122  -4.541  1.00 10.00      B   
ATOM   2986  CA  PHE   295     -29.106  10.244  -6.521  1.00 10.00      B   
ATOM   2987  CB  PHE   295     -28.272   8.996  -6.829  1.00 10.00      B   
ATOM   2988  CG  PHE   295     -26.926   9.275  -7.430  1.00 10.00      B   
ATOM   2989  CD1 PHE   295     -25.792   8.660  -6.929  1.00 10.00      B   
ATOM   2990  CD2 PHE   295     -26.794  10.147  -8.498  1.00 10.00      B   
ATOM   2991  CE1 PHE   295     -24.551   8.904  -7.484  1.00 10.00      B   
ATOM   2992  CE2 PHE   295     -25.557  10.397  -9.058  1.00 10.00      B   
ATOM   2993  CZ  PHE   295     -24.433   9.777  -8.548  1.00 10.00      B   
ATOM   2994  C   PHE   295     -30.584   9.924  -6.706  1.00 10.00      B   
ATOM   2995  O   PHE   295     -31.247  10.488  -7.576  1.00 10.00      B   
ATOM   2996  N   ILE   296     -31.101   9.032  -5.861  1.00 10.00      B   
ATOM   2997  HN  ILE   296     -30.526   8.647  -5.162  1.00 10.00      B   
ATOM   2998  CA  ILE   296     -32.502   8.611  -5.942  1.00 10.00      B   
ATOM   2999  CB  ILE   296     -32.800   7.385  -5.051  1.00 10.00      B   
ATOM   3000  CG1 ILE   296     -32.357   7.640  -3.605  1.00 10.00      B   
ATOM   3001  CG2 ILE   296     -32.122   6.145  -5.616  1.00 10.00      B   
ATOM   3002  CD1 ILE   296     -32.797   6.572  -2.626  1.00 10.00      B   
ATOM   3003  C   ILE   296     -33.476   9.743  -5.618  1.00 10.00      B   
ATOM   3004  O   ILE   296     -34.619   9.733  -6.072  1.00 10.00      B   
ATOM   3005  N   PHE   297     -33.029  10.707  -4.829  1.00 10.00      B   
ATOM   3006  HN  PHE   297     -32.116  10.652  -4.468  1.00 10.00      B   
ATOM   3007  CA  PHE   297     -33.870  11.840  -4.470  1.00 10.00      B   
ATOM   3008  CB  PHE   297     -33.709  12.189  -2.987  1.00 10.00      B   
ATOM   3009  CG  PHE   297     -34.122  11.095  -2.039  1.00 10.00      B   
ATOM   3010  CD1 PHE   297     -33.397  10.855  -0.885  1.00 10.00      B   
ATOM   3011  CD2 PHE   297     -35.237  10.312  -2.298  1.00 10.00      B   
ATOM   3012  CE1 PHE   297     -33.773   9.855  -0.010  1.00 10.00      B   
ATOM   3013  CE2 PHE   297     -35.617   9.309  -1.427  1.00 10.00      B   
ATOM   3014  CZ  PHE   297     -34.885   9.082  -0.280  1.00 10.00      B   
ATOM   3015  C   PHE   297     -33.535  13.052  -5.333  1.00 10.00      B   
ATOM   3016  O   PHE   297     -34.027  14.154  -5.093  1.00 10.00      B   
ATOM   3017  N   GLY   298     -32.703  12.846  -6.341  1.00 10.00      B   
ATOM   3018  HN  GLY   298     -32.353  11.947  -6.501  1.00 10.00      B   
ATOM   3019  CA  GLY   298     -32.312  13.939  -7.206  1.00 10.00      B   
ATOM   3020  C   GLY   298     -32.563  13.660  -8.676  1.00 10.00      B   
ATOM   3021  O   GLY   298     -33.712  13.622  -9.117  1.00 10.00      B   
ATOM   3022  N   PRO   299     -31.499  13.446  -9.463  1.00 10.00      B   
ATOM   3023  CA  PRO   299     -31.609  13.196 -10.907  1.00 10.00      B   
ATOM   3024  CB  PRO   299     -30.156  13.264 -11.390  1.00 10.00      B   
ATOM   3025  CG  PRO   299     -29.347  12.903 -10.193  1.00 10.00      B   
ATOM   3026  CD  PRO   299     -30.096  13.445  -9.007  1.00 10.00      B   
ATOM   3027  C   PRO   299     -32.227  11.841 -11.259  1.00 10.00      B   
ATOM   3028  O   PRO   299     -32.764  11.667 -12.355  1.00 10.00      B   
ATOM   3029  N   LEU   300     -32.170  10.886 -10.338  1.00 10.00      B   
ATOM   3030  HN  LEU   300     -31.757  11.077  -9.466  1.00 10.00      B   
ATOM   3031  CA  LEU   300     -32.722   9.561 -10.601  1.00 10.00      B   
ATOM   3032  CB  LEU   300     -31.993   8.476  -9.801  1.00 10.00      B   
ATOM   3033  CG  LEU   300     -30.477   8.361 -10.006  1.00 10.00      B   
ATOM   3034  CD1 LEU   300     -29.949   7.091  -9.358  1.00 10.00      B   
ATOM   3035  CD2 LEU   300     -30.109   8.403 -11.483  1.00 10.00      B   
ATOM   3036  C   LEU   300     -34.229   9.506 -10.344  1.00 10.00      B   
ATOM   3037  O   LEU   300     -34.916  10.530 -10.394  1.00 10.00      B   
ATOM   3038  N   ARG   301     -34.727   8.292 -10.094  1.00 10.00      B   
ATOM   3039  HN  ARG   301     -34.111   7.532 -10.089  1.00 10.00      B   
ATOM   3040  CA  ARG   301     -36.148   8.033  -9.831  1.00 10.00      B   
ATOM   3041  CB  ARG   301     -36.756   8.994  -8.800  1.00 10.00      B   
ATOM   3042  CG  ARG   301     -38.171   8.625  -8.383  1.00 10.00      B   
ATOM   3043  CD  ARG   301     -38.868   9.773  -7.675  1.00 10.00      B   
ATOM   3044  NE  ARG   301     -40.262   9.456  -7.368  1.00 10.00      B   
ATOM   3045  HE  ARG   301     -40.433   8.902  -6.570  1.00 10.00      B   
ATOM   3046  CZ  ARG   301     -41.300   9.873  -8.090  1.00 10.00      B   
ATOM   3047  NH1 ARG   301     -41.112  10.634  -9.162  1.00 10.00      B   
ATOM   3048 HH11 ARG   301     -40.150  10.917  -9.444  1.00 10.00      B   
ATOM   3049 HH12 ARG   301     -41.930  10.952  -9.729  1.00 10.00      B   
ATOM   3050  NH2 ARG   301     -42.529   9.516  -7.747  1.00 10.00      B   
ATOM   3051 HH21 ARG   301     -43.347   9.840  -8.308  1.00 10.00      B   
ATOM   3052 HH22 ARG   301     -42.686   8.902  -6.915  1.00 10.00      B   
ATOM   3053  C   ARG   301     -36.971   8.007 -11.117  1.00 10.00      B   
ATOM   3054  O   ARG   301     -37.693   7.047 -11.379  1.00 10.00      B   
ATOM   3055  N   SER   302     -36.857   9.058 -11.918  1.00 10.00      B   
ATOM   3056  HN  SER   302     -36.273   9.805 -11.652  1.00 10.00      B   
ATOM   3057  CA  SER   302     -37.590   9.147 -13.175  1.00 10.00      B   
ATOM   3058  CB  SER   302     -37.716  10.611 -13.596  1.00 10.00      B   
ATOM   3059  OG  SER   302     -37.540  11.472 -12.480  1.00 10.00      B   
ATOM   3060  HG  SER   302     -38.172  11.235 -11.789  1.00 10.00      B   
ATOM   3061  C   SER   302     -36.890   8.351 -14.275  1.00 10.00      B   
ATOM   3062  O   SER   302     -37.461   8.100 -15.337  1.00 10.00      B   
ATOM   3063  N   VAL   303     -35.652   7.958 -14.010  1.00 10.00      B   
ATOM   3064  HN  VAL   303     -35.261   8.172 -13.142  1.00 10.00      B   
ATOM   3065  CA  VAL   303     -34.865   7.200 -14.973  1.00 10.00      B   
ATOM   3066  CB  VAL   303     -33.385   7.648 -14.975  1.00 10.00      B   
ATOM   3067  CG1 VAL   303     -33.271   9.113 -15.370  1.00 10.00      B   
ATOM   3068  CG2 VAL   303     -32.742   7.409 -13.617  1.00 10.00      B   
ATOM   3069  C   VAL   303     -34.943   5.702 -14.685  1.00 10.00      B   
ATOM   3070  O   VAL   303     -35.072   5.287 -13.529  1.00 10.00      B   
ATOM   3071  N   PRO   304     -34.862   4.872 -15.737  1.00 10.00      B   
ATOM   3072  CA  PRO   304     -34.926   3.410 -15.607  1.00 10.00      B   
ATOM   3073  CB  PRO   304     -34.950   2.924 -17.059  1.00 10.00      B   
ATOM   3074  CG  PRO   304     -34.308   4.023 -17.831  1.00 10.00      B   
ATOM   3075  CD  PRO   304     -34.711   5.292 -17.142  1.00 10.00      B   
ATOM   3076  C   PRO   304     -33.718   2.830 -14.868  1.00 10.00      B   
ATOM   3077  O   PRO   304     -32.733   3.530 -14.614  1.00 10.00      B   
ATOM   3078  N   MET   305     -33.800   1.543 -14.543  1.00 10.00      B   
ATOM   3079  HN  MET   305     -34.602   1.037 -14.805  1.00 10.00      B   
ATOM   3080  CA  MET   305     -32.737   0.849 -13.817  1.00 10.00      B   
ATOM   3081  CB  MET   305     -33.126  -0.603 -13.548  1.00 10.00      B   
ATOM   3082  CG  MET   305     -34.090  -0.780 -12.386  1.00 10.00      B   
ATOM   3083  SD  MET   305     -34.860  -2.409 -12.371  1.00 10.00      B   
ATOM   3084  CE  MET   305     -33.421  -3.457 -12.179  1.00 10.00      B   
ATOM   3085  C   MET   305     -31.399   0.913 -14.549  1.00 10.00      B   
ATOM   3086  O   MET   305     -30.343   0.989 -13.918  1.00 10.00      B   
ATOM   3087  N   GLY   306     -31.456   0.885 -15.876  1.00 10.00      B   
ATOM   3088  HN  GLY   306     -32.329   0.812 -16.316  1.00 10.00      B   
ATOM   3089  CA  GLY   306     -30.250   0.947 -16.679  1.00 10.00      B   
ATOM   3090  C   GLY   306     -29.450   2.204 -16.403  1.00 10.00      B   
ATOM   3091  O   GLY   306     -28.266   2.135 -16.077  1.00 10.00      B   
ATOM   3092  N   VAL   307     -30.107   3.355 -16.508  1.00 10.00      B   
ATOM   3093  HN  VAL   307     -31.051   3.341 -16.767  1.00 10.00      B   
ATOM   3094  CA  VAL   307     -29.459   4.637 -16.260  1.00 10.00      B   
ATOM   3095  CB  VAL   307     -30.414   5.817 -16.545  1.00 10.00      B   
ATOM   3096  CG1 VAL   307     -29.713   7.149 -16.325  1.00 10.00      B   
ATOM   3097  CG2 VAL   307     -30.953   5.735 -17.965  1.00 10.00      B   
ATOM   3098  C   VAL   307     -28.960   4.717 -14.817  1.00 10.00      B   
ATOM   3099  O   VAL   307     -27.908   5.294 -14.543  1.00 10.00      B   
ATOM   3100  N   ARG   308     -29.712   4.113 -13.904  1.00 10.00      B   
ATOM   3101  HN  ARG   308     -30.532   3.656 -14.192  1.00 10.00      B   
ATOM   3102  CA  ARG   308     -29.349   4.111 -12.489  1.00 10.00      B   
ATOM   3103  CB  ARG   308     -30.433   3.434 -11.646  1.00 10.00      B   
ATOM   3104  CG  ARG   308     -31.780   4.133 -11.683  1.00 10.00      B   
ATOM   3105  CD  ARG   308     -32.856   3.297 -11.008  1.00 10.00      B   
ATOM   3106  NE  ARG   308     -34.197   3.664 -11.466  1.00 10.00      B   
ATOM   3107  HE  ARG   308     -34.259   4.277 -12.239  1.00 10.00      B   
ATOM   3108  CZ  ARG   308     -35.325   3.213 -10.917  1.00 10.00      B   
ATOM   3109  NH1 ARG   308     -35.282   2.377  -9.885  1.00 10.00      B   
ATOM   3110 HH11 ARG   308     -34.364   2.063  -9.501  1.00 10.00      B   
ATOM   3111 HH12 ARG   308     -36.167   2.024  -9.457  1.00 10.00      B   
ATOM   3112  NH2 ARG   308     -36.496   3.604 -11.405  1.00 10.00      B   
ATOM   3113 HH21 ARG   308     -36.538   4.259 -12.222  1.00 10.00      B   
ATOM   3114 HH22 ARG   308     -37.382   3.258 -10.979  1.00 10.00      B   
ATOM   3115  C   ARG   308     -28.003   3.429 -12.262  1.00 10.00      B   
ATOM   3116  O   ARG   308     -27.109   3.999 -11.633  1.00 10.00      B   
ATOM   3117  N   VAL   309     -27.854   2.220 -12.795  1.00 10.00      B   
ATOM   3118  HN  VAL   309     -28.597   1.822 -13.303  1.00 10.00      B   
ATOM   3119  CA  VAL   309     -26.612   1.472 -12.640  1.00 10.00      B   
ATOM   3120  CB  VAL   309     -26.762  -0.038 -12.962  1.00 10.00      B   
ATOM   3121  CG1 VAL   309     -27.105  -0.282 -14.424  1.00 10.00      B   
ATOM   3122  CG2 VAL   309     -25.517  -0.817 -12.555  1.00 10.00      B   
ATOM   3123  C   VAL   309     -25.470   2.106 -13.439  1.00 10.00      B   
ATOM   3124  O   VAL   309     -24.334   2.162 -12.967  1.00 10.00      B   
ATOM   3125  N   VAL   310     -25.780   2.609 -14.634  1.00 10.00      B   
ATOM   3126  HN  VAL   310     -26.705   2.539 -14.962  1.00 10.00      B   
ATOM   3127  CA  VAL   310     -24.770   3.248 -15.477  1.00 10.00      B   
ATOM   3128  CB  VAL   310     -25.334   3.657 -16.859  1.00 10.00      B   
ATOM   3129  CG1 VAL   310     -24.355   4.556 -17.601  1.00 10.00      B   
ATOM   3130  CG2 VAL   310     -25.641   2.421 -17.692  1.00 10.00      B   
ATOM   3131  C   VAL   310     -24.170   4.462 -14.770  1.00 10.00      B   
ATOM   3132  O   VAL   310     -22.952   4.643 -14.752  1.00 10.00      B   
ATOM   3133  N   THR   311     -25.027   5.280 -14.173  1.00 10.00      B   
ATOM   3134  HN  THR   311     -25.987   5.087 -14.220  1.00 10.00      B   
ATOM   3135  CA  THR   311     -24.572   6.460 -13.454  1.00 10.00      B   
ATOM   3136  CB  THR   311     -25.759   7.345 -13.021  1.00 10.00      B   
ATOM   3137  OG1 THR   311     -26.638   7.543 -14.139  1.00 10.00      B   
ATOM   3138  HG1 THR   311     -27.220   6.775 -14.229  1.00 10.00      B   
ATOM   3139  CG2 THR   311     -25.271   8.697 -12.528  1.00 10.00      B   
ATOM   3140  C   THR   311     -23.761   6.047 -12.225  1.00 10.00      B   
ATOM   3141  O   THR   311     -22.742   6.661 -11.906  1.00 10.00      B   
ATOM   3142  N   GLY   312     -24.208   4.984 -11.562  1.00 10.00      B   
ATOM   3143  HN  GLY   312     -25.015   4.524 -11.879  1.00 10.00      B   
ATOM   3144  CA  GLY   312     -23.523   4.496 -10.382  1.00 10.00      B   
ATOM   3145  C   GLY   312     -22.120   4.005 -10.683  1.00 10.00      B   
ATOM   3146  O   GLY   312     -21.163   4.396 -10.015  1.00 10.00      B   
ATOM   3147  N   ILE   313     -21.991   3.160 -11.701  1.00 10.00      B   
ATOM   3148  HN  ILE   313     -22.791   2.886 -12.205  1.00 10.00      B   
ATOM   3149  CA  ILE   313     -20.687   2.621 -12.078  1.00 10.00      B   
ATOM   3150  CB  ILE   313     -20.774   1.476 -13.113  1.00 10.00      B   
ATOM   3151  CG1 ILE   313     -21.400   1.953 -14.426  1.00 10.00      B   
ATOM   3152  CG2 ILE   313     -21.550   0.298 -12.542  1.00 10.00      B   
ATOM   3153  CD1 ILE   313     -21.385   0.917 -15.528  1.00 10.00      B   
ATOM   3154  C   ILE   313     -19.748   3.721 -12.570  1.00 10.00      B   
ATOM   3155  O   ILE   313     -18.553   3.706 -12.270  1.00 10.00      B   
ATOM   3156  N   SER   314     -20.299   4.684 -13.302  1.00 10.00      B   
ATOM   3157  HN  SER   314     -21.259   4.647 -13.497  1.00 10.00      B   
ATOM   3158  CA  SER   314     -19.510   5.792 -13.819  1.00 10.00      B   
ATOM   3159  CB  SER   314     -20.349   6.670 -14.751  1.00 10.00      B   
ATOM   3160  OG  SER   314     -20.861   5.913 -15.836  1.00 10.00      B   
ATOM   3161  HG  SER   314     -21.612   5.387 -15.533  1.00 10.00      B   
ATOM   3162  C   SER   314     -18.940   6.620 -12.674  1.00 10.00      B   
ATOM   3163  O   SER   314     -17.738   6.880 -12.629  1.00 10.00      B   
ATOM   3164  N   PHE   315     -19.803   7.005 -11.736  1.00 10.00      B   
ATOM   3165  HN  PHE   315     -20.747   6.750 -11.818  1.00 10.00      B   
ATOM   3166  CA  PHE   315     -19.378   7.798 -10.587  1.00 10.00      B   
ATOM   3167  CB  PHE   315     -20.576   8.278  -9.763  1.00 10.00      B   
ATOM   3168  CG  PHE   315     -21.106   9.615 -10.202  1.00 10.00      B   
ATOM   3169  CD1 PHE   315     -21.897   9.729 -11.335  1.00 10.00      B   
ATOM   3170  CD2 PHE   315     -20.809  10.762  -9.483  1.00 10.00      B   
ATOM   3171  CE1 PHE   315     -22.379  10.957 -11.745  1.00 10.00      B   
ATOM   3172  CE2 PHE   315     -21.288  11.994  -9.886  1.00 10.00      B   
ATOM   3173  CZ  PHE   315     -22.076  12.092 -11.017  1.00 10.00      B   
ATOM   3174  C   PHE   315     -18.392   7.019  -9.724  1.00 10.00      B   
ATOM   3175  O   PHE   315     -17.450   7.593  -9.175  1.00 10.00      B   
ATOM   3176  N   GLY   316     -18.614   5.711  -9.620  1.00 10.00      B   
ATOM   3177  HN  GLY   316     -19.401   5.321 -10.058  1.00 10.00      B   
ATOM   3178  CA  GLY   316     -17.725   4.863  -8.853  1.00 10.00      B   
ATOM   3179  C   GLY   316     -16.325   4.884  -9.429  1.00 10.00      B   
ATOM   3180  O   GLY   316     -15.339   4.921  -8.693  1.00 10.00      B   
ATOM   3181  N   PHE   317     -16.245   4.872 -10.757  1.00 10.00      B   
ATOM   3182  HN  PHE   317     -17.071   4.831 -11.286  1.00 10.00      B   
ATOM   3183  CA  PHE   317     -14.964   4.915 -11.446  1.00 10.00      B   
ATOM   3184  CB  PHE   317     -15.130   4.630 -12.941  1.00 10.00      B   
ATOM   3185  CG  PHE   317     -15.293   3.173 -13.273  1.00 10.00      B   
ATOM   3186  CD1 PHE   317     -16.169   2.770 -14.268  1.00 10.00      B   
ATOM   3187  CD2 PHE   317     -14.565   2.206 -12.596  1.00 10.00      B   
ATOM   3188  CE1 PHE   317     -16.317   1.431 -14.580  1.00 10.00      B   
ATOM   3189  CE2 PHE   317     -14.710   0.866 -12.901  1.00 10.00      B   
ATOM   3190  CZ  PHE   317     -15.585   0.478 -13.896  1.00 10.00      B   
ATOM   3191  C   PHE   317     -14.309   6.274 -11.239  1.00 10.00      B   
ATOM   3192  O   PHE   317     -13.095   6.367 -11.065  1.00 10.00      B   
ATOM   3193  N   VAL   318     -15.126   7.324 -11.255  1.00 10.00      B   
ATOM   3194  HN  VAL   318     -16.085   7.180 -11.415  1.00 10.00      B   
ATOM   3195  CA  VAL   318     -14.634   8.682 -11.049  1.00 10.00      B   
ATOM   3196  CB  VAL   318     -15.769   9.731 -11.141  1.00 10.00      B   
ATOM   3197  CG1 VAL   318     -15.247  11.125 -10.823  1.00 10.00      B   
ATOM   3198  CG2 VAL   318     -16.407   9.712 -12.522  1.00 10.00      B   
ATOM   3199  C   VAL   318     -13.964   8.785  -9.683  1.00 10.00      B   
ATOM   3200  O   VAL   318     -12.831   9.241  -9.577  1.00 10.00      B   
ATOM   3201  N   PHE   319     -14.669   8.330  -8.653  1.00 10.00      B   
ATOM   3202  HN  PHE   319     -15.568   7.963  -8.811  1.00 10.00      B   
ATOM   3203  CA  PHE   319     -14.150   8.359  -7.293  1.00 10.00      B   
ATOM   3204  CB  PHE   319     -15.180   7.760  -6.331  1.00 10.00      B   
ATOM   3205  CG  PHE   319     -14.770   7.794  -4.886  1.00 10.00      B   
ATOM   3206  CD1 PHE   319     -14.960   8.936  -4.126  1.00 10.00      B   
ATOM   3207  CD2 PHE   319     -14.203   6.681  -4.285  1.00 10.00      B   
ATOM   3208  CE1 PHE   319     -14.591   8.969  -2.796  1.00 10.00      B   
ATOM   3209  CE2 PHE   319     -13.831   6.708  -2.956  1.00 10.00      B   
ATOM   3210  CZ  PHE   319     -14.026   7.854  -2.209  1.00 10.00      B   
ATOM   3211  C   PHE   319     -12.837   7.584  -7.202  1.00 10.00      B   
ATOM   3212  O   PHE   319     -11.867   8.049  -6.599  1.00 10.00      B   
ATOM   3213  N   TYR   320     -12.815   6.406  -7.821  1.00 10.00      B   
ATOM   3214  HN  TYR   320     -13.621   6.100  -8.292  1.00 10.00      B   
ATOM   3215  CA  TYR   320     -11.633   5.551  -7.812  1.00 10.00      B   
ATOM   3216  CB  TYR   320     -11.925   4.225  -8.522  1.00 10.00      B   
ATOM   3217  CG  TYR   320     -10.846   3.177  -8.343  1.00 10.00      B   
ATOM   3218  CD1 TYR   320     -10.792   2.393  -7.197  1.00 10.00      B   
ATOM   3219  CD2 TYR   320      -9.882   2.966  -9.323  1.00 10.00      B   
ATOM   3220  CE1 TYR   320      -9.809   1.433  -7.033  1.00 10.00      B   
ATOM   3221  CE2 TYR   320      -8.896   2.009  -9.166  1.00 10.00      B   
ATOM   3222  CZ  TYR   320      -8.865   1.244  -8.019  1.00 10.00      B   
ATOM   3223  OH  TYR   320      -7.885   0.287  -7.858  1.00 10.00      B   
ATOM   3224  HH  TYR   320      -7.135   0.673  -7.387  1.00 10.00      B   
ATOM   3225  C   TYR   320     -10.428   6.244  -8.450  1.00 10.00      B   
ATOM   3226  O   TYR   320      -9.372   6.365  -7.825  1.00 10.00      B   
ATOM   3227  N   VAL   321     -10.594   6.717  -9.685  1.00 10.00      B   
ATOM   3228  HN  VAL   321     -11.468   6.616 -10.126  1.00 10.00      B   
ATOM   3229  CA  VAL   321      -9.506   7.381 -10.396  1.00 10.00      B   
ATOM   3230  CB  VAL   321      -9.796   7.595 -11.903  1.00 10.00      B   
ATOM   3231  CG1 VAL   321     -10.064   6.263 -12.590  1.00 10.00      B   
ATOM   3232  CG2 VAL   321     -10.952   8.560 -12.121  1.00 10.00      B   
ATOM   3233  C   VAL   321      -9.099   8.692  -9.731  1.00 10.00      B   
ATOM   3234  O   VAL   321      -7.929   9.074  -9.769  1.00 10.00      B   
ATOM   3235  N   LEU   322     -10.056   9.372  -9.109  1.00 10.00      B   
ATOM   3236  HN  LEU   322     -10.977   9.021  -9.102  1.00 10.00      B   
ATOM   3237  CA  LEU   322      -9.764  10.627  -8.436  1.00 10.00      B   
ATOM   3238  CB  LEU   322     -11.036  11.337  -7.970  1.00 10.00      B   
ATOM   3239  CG  LEU   322     -11.855  12.047  -9.054  1.00 10.00      B   
ATOM   3240  CD1 LEU   322     -12.940  12.906  -8.426  1.00 10.00      B   
ATOM   3241  CD2 LEU   322     -10.961  12.876  -9.966  1.00 10.00      B   
ATOM   3242  C   LEU   322      -8.823  10.397  -7.266  1.00 10.00      B   
ATOM   3243  O   LEU   322      -7.817  11.082  -7.133  1.00 10.00      B   
ATOM   3244  N   ASP   323      -9.139   9.409  -6.442  1.00 10.00      B   
ATOM   3245  HN  ASP   323      -9.949   8.879  -6.621  1.00 10.00      B   
ATOM   3246  CA  ASP   323      -8.316   9.082  -5.280  1.00 10.00      B   
ATOM   3247  CB  ASP   323      -8.985   7.986  -4.444  1.00 10.00      B   
ATOM   3248  CG  ASP   323      -8.075   7.432  -3.361  1.00 10.00      B   
ATOM   3249  OD1 ASP   323      -8.058   7.993  -2.245  1.00 10.00      B   
ATOM   3250  OD2 ASP   323      -7.378   6.426  -3.620  1.00 10.00      B   
ATOM   3251  C   ASP   323      -6.923   8.630  -5.707  1.00 10.00      B   
ATOM   3252  O   ASP   323      -5.916   9.053  -5.135  1.00 10.00      B   
ATOM   3253  N   GLN   324      -6.877   7.791  -6.737  1.00 10.00      B   
ATOM   3254  HN  GLN   324      -7.717   7.517  -7.163  1.00 10.00      B   
ATOM   3255  CA  GLN   324      -5.618   7.259  -7.247  1.00 10.00      B   
ATOM   3256  CB  GLN   324      -5.870   6.163  -8.284  1.00 10.00      B   
ATOM   3257  CG  GLN   324      -6.553   4.924  -7.726  1.00 10.00      B   
ATOM   3258  CD  GLN   324      -5.751   4.245  -6.631  1.00 10.00      B   
ATOM   3259  OE1 GLN   324      -4.894   3.403  -6.902  1.00 10.00      B   
ATOM   3260  NE2 GLN   324      -6.029   4.593  -5.385  1.00 10.00      B   
ATOM   3261 HE21 GLN   324      -6.732   5.264  -5.231  1.00 10.00      B   
ATOM   3262 HE22 GLN   324      -5.525   4.165  -4.661  1.00 10.00      B   
ATOM   3263  C   GLN   324      -4.710   8.340  -7.826  1.00 10.00      B   
ATOM   3264  O   GLN   324      -3.496   8.157  -7.895  1.00 10.00      B   
ATOM   3265  N   ILE   325      -5.293   9.454  -8.252  1.00 10.00      B   
ATOM   3266  HN  ILE   325      -6.267   9.542  -8.189  1.00 10.00      B   
ATOM   3267  CA  ILE   325      -4.509  10.548  -8.820  1.00 10.00      B   
ATOM   3268  CB  ILE   325      -5.144  11.119 -10.110  1.00 10.00      B   
ATOM   3269  CG1 ILE   325      -5.177  10.041 -11.198  1.00 10.00      B   
ATOM   3270  CG2 ILE   325      -4.376  12.341 -10.601  1.00 10.00      B   
ATOM   3271  CD1 ILE   325      -5.933  10.439 -12.447  1.00 10.00      B   
ATOM   3272  C   ILE   325      -4.281  11.665  -7.801  1.00 10.00      B   
ATOM   3273  O   ILE   325      -3.169  12.174  -7.670  1.00 10.00      B   
ATOM   3274  N   PHE   326      -5.330  12.029  -7.069  1.00 10.00      B   
ATOM   3275  HN  PHE   326      -6.189  11.568  -7.202  1.00 10.00      B   
ATOM   3276  CA  PHE   326      -5.242  13.093  -6.071  1.00 10.00      B   
ATOM   3277  CB  PHE   326      -6.616  13.420  -5.478  1.00 10.00      B   
ATOM   3278  CG  PHE   326      -7.511  14.206  -6.396  1.00 10.00      B   
ATOM   3279  CD1 PHE   326      -8.889  14.112  -6.288  1.00 10.00      B   
ATOM   3280  CD2 PHE   326      -6.976  15.042  -7.365  1.00 10.00      B   
ATOM   3281  CE1 PHE   326      -9.716  14.832  -7.128  1.00 10.00      B   
ATOM   3282  CE2 PHE   326      -7.797  15.764  -8.208  1.00 10.00      B   
ATOM   3283  CZ  PHE   326      -9.169  15.660  -8.089  1.00 10.00      B   
ATOM   3284  C   PHE   326      -4.250  12.750  -4.968  1.00 10.00      B   
ATOM   3285  O   PHE   326      -3.611  13.641  -4.405  1.00 10.00      B   
ATOM   3286  N   GLY   327      -4.128  11.462  -4.668  1.00 10.00      B   
ATOM   3287  HN  GLY   327      -4.683  10.804  -5.140  1.00 10.00      B   
ATOM   3288  CA  GLY   327      -3.198  11.015  -3.647  1.00 10.00      B   
ATOM   3289  C   GLY   327      -1.768  11.413  -3.968  1.00 10.00      B   
ATOM   3290  O   GLY   327      -1.193  12.262  -3.286  1.00 10.00      B   
ATOM   3291  N   PRO   328      -1.165  10.822  -5.016  1.00 10.00      B   
ATOM   3292  CA  PRO   328       0.211  11.134  -5.427  1.00 10.00      B   
ATOM   3293  CB  PRO   328       0.493  10.142  -6.564  1.00 10.00      B   
ATOM   3294  CG  PRO   328      -0.551   9.090  -6.433  1.00 10.00      B   
ATOM   3295  CD  PRO   328      -1.756   9.777  -5.863  1.00 10.00      B   
ATOM   3296  C   PRO   328       0.357  12.567  -5.939  1.00 10.00      B   
ATOM   3297  O   PRO   328       1.470  13.060  -6.119  1.00 10.00      B   
ATOM   3298  N   LEU   329      -0.771  13.238  -6.160  1.00 10.00      B   
ATOM   3299  HN  LEU   329      -1.631  12.788  -5.999  1.00 10.00      B   
ATOM   3300  CA  LEU   329      -0.770  14.615  -6.646  1.00 10.00      B   
ATOM   3301  CB  LEU   329      -2.171  15.027  -7.100  1.00 10.00      B   
ATOM   3302  CG  LEU   329      -2.260  16.252  -8.012  1.00 10.00      B   
ATOM   3303  CD1 LEU   329      -1.760  15.919  -9.409  1.00 10.00      B   
ATOM   3304  CD2 LEU   329      -3.685  16.776  -8.063  1.00 10.00      B   
ATOM   3305  C   LEU   329      -0.266  15.575  -5.571  1.00 10.00      B   
ATOM   3306  O   LEU   329      -0.035  16.757  -5.831  1.00 10.00      B   
ATOM   3307  N   THR   330      -0.085  15.058  -4.363  1.00 10.00      B   
ATOM   3308  HN  THR   330      -0.283  14.107  -4.216  1.00 10.00      B   
ATOM   3309  CA  THR   330       0.399  15.860  -3.250  1.00 10.00      B   
ATOM   3310  CB  THR   330       0.254  15.099  -1.918  1.00 10.00      B   
ATOM   3311  OG1 THR   330       0.660  13.737  -2.107  1.00 10.00      B   
ATOM   3312  HG1 THR   330      -0.109  13.202  -2.363  1.00 10.00      B   
ATOM   3313  CG2 THR   330      -1.191  15.133  -1.442  1.00 10.00      B   
ATOM   3314  C   THR   330       1.862  16.251  -3.451  1.00 10.00      B   
ATOM   3315  O   THR   330       2.370  17.155  -2.792  1.00 10.00      B   
ATOM   3316  N   LEU   331       2.530  15.582  -4.383  1.00 10.00      B   
ATOM   3317  HN  LEU   331       2.065  14.879  -4.892  1.00 10.00      B   
ATOM   3318  CA  LEU   331       3.937  15.849  -4.665  1.00 10.00      B   
ATOM   3319  CB  LEU   331       4.570  14.645  -5.366  1.00 10.00      B   
ATOM   3320  CG  LEU   331       4.414  13.293  -4.662  1.00 10.00      B   
ATOM   3321  CD1 LEU   331       4.837  12.156  -5.579  1.00 10.00      B   
ATOM   3322  CD2 LEU   331       5.211  13.263  -3.367  1.00 10.00      B   
ATOM   3323  C   LEU   331       4.130  17.105  -5.513  1.00 10.00      B   
ATOM   3324  O   LEU   331       5.259  17.542  -5.736  1.00 10.00      B   
ATOM   3325  N   VAL   332       3.030  17.683  -5.982  1.00 10.00      B   
ATOM   3326  HN  VAL   332       2.157  17.293  -5.767  1.00 10.00      B   
ATOM   3327  CA  VAL   332       3.090  18.883  -6.806  1.00 10.00      B   
ATOM   3328  CB  VAL   332       1.780  19.102  -7.595  1.00 10.00      B   
ATOM   3329  CG1 VAL   332       1.862  20.368  -8.437  1.00 10.00      B   
ATOM   3330  CG2 VAL   332       1.477  17.895  -8.472  1.00 10.00      B   
ATOM   3331  C   VAL   332       3.401  20.122  -5.966  1.00 10.00      B   
ATOM   3332  O   VAL   332       4.434  20.763  -6.155  1.00 10.00      B   
ATOM   3333  N   TYR   333       2.511  20.451  -5.036  1.00 10.00      B   
ATOM   3334  HN  TYR   333       1.709  19.897  -4.924  1.00 10.00      B   
ATOM   3335  CA  TYR   333       2.693  21.623  -4.184  1.00 10.00      B   
ATOM   3336  CB  TYR   333       1.374  22.385  -4.017  1.00 10.00      B   
ATOM   3337  CG  TYR   333       0.765  22.911  -5.297  1.00 10.00      B   
ATOM   3338  CD1 TYR   333      -0.431  22.394  -5.781  1.00 10.00      B   
ATOM   3339  CD2 TYR   333       1.372  23.934  -6.012  1.00 10.00      B   
ATOM   3340  CE1 TYR   333      -1.004  22.879  -6.941  1.00 10.00      B   
ATOM   3341  CE2 TYR   333       0.808  24.424  -7.175  1.00 10.00      B   
ATOM   3342  CZ  TYR   333      -0.382  23.896  -7.634  1.00 10.00      B   
ATOM   3343  OH  TYR   333      -0.950  24.389  -8.789  1.00 10.00      B   
ATOM   3344  HH  TYR   333      -1.864  24.649  -8.612  1.00 10.00      B   
ATOM   3345  C   TYR   333       3.210  21.239  -2.805  1.00 10.00      B   
ATOM   3346  O   TYR   333       3.586  22.106  -2.017  1.00 10.00      B   
ATOM   3347  N   GLY   334       3.230  19.946  -2.511  1.00 10.00      B   
ATOM   3348  HN  GLY   334       2.951  19.291  -3.185  1.00 10.00      B   
ATOM   3349  CA  GLY   334       3.677  19.502  -1.206  1.00 10.00      B   
ATOM   3350  C   GLY   334       2.630  19.810  -0.154  1.00 10.00      B   
ATOM   3351  O   GLY   334       2.948  20.175   0.978  1.00 10.00      B   
ATOM   3352  N   ILE   335       1.371  19.678  -0.548  1.00 10.00      B   
ATOM   3353  HN  ILE   335       1.191  19.386  -1.464  1.00 10.00      B   
ATOM   3354  CA  ILE   335       0.250  19.949   0.336  1.00 10.00      B   
ATOM   3355  CB  ILE   335      -1.048  20.178  -0.465  1.00 10.00      B   
ATOM   3356  CG1 ILE   335      -1.366  18.959  -1.335  1.00 10.00      B   
ATOM   3357  CG2 ILE   335      -0.919  21.431  -1.321  1.00 10.00      B   
ATOM   3358  CD1 ILE   335      -2.745  18.993  -1.956  1.00 10.00      B   
ATOM   3359  C   ILE   335       0.037  18.809   1.327  1.00 10.00      B   
ATOM   3360  O   ILE   335       0.455  17.675   1.073  1.00 10.00      B   
ATOM   3361  N   PRO   336      -0.600  19.104   2.475  1.00 10.00      B   
ATOM   3362  CA  PRO   336      -0.878  18.102   3.510  1.00 10.00      B   
ATOM   3363  CB  PRO   336      -1.752  18.856   4.517  1.00 10.00      B   
ATOM   3364  CG  PRO   336      -1.395  20.288   4.324  1.00 10.00      B   
ATOM   3365  CD  PRO   336      -1.083  20.444   2.862  1.00 10.00      B   
ATOM   3366  C   PRO   336      -1.634  16.899   2.950  1.00 10.00      B   
ATOM   3367  O   PRO   336      -2.654  17.054   2.268  1.00 10.00      B   
ATOM   3368  N   PRO   337      -1.140  15.685   3.242  1.00 10.00      B   
ATOM   3369  CA  PRO   337      -1.743  14.431   2.767  1.00 10.00      B   
ATOM   3370  CB  PRO   337      -0.899  13.341   3.444  1.00 10.00      B   
ATOM   3371  CG  PRO   337      -0.154  14.037   4.532  1.00 10.00      B   
ATOM   3372  CD  PRO   337       0.061  15.439   4.053  1.00 10.00      B   
ATOM   3373  C   PRO   337      -3.213  14.290   3.162  1.00 10.00      B   
ATOM   3374  O   PRO   337      -3.981  13.610   2.484  1.00 10.00      B   
ATOM   3375  N   ILE   338      -3.598  14.949   4.252  1.00 10.00      B   
ATOM   3376  HN  ILE   338      -2.937  15.479   4.743  1.00 10.00      B   
ATOM   3377  CA  ILE   338      -4.974  14.906   4.740  1.00 10.00      B   
ATOM   3378  CB  ILE   338      -5.140  15.759   6.017  1.00 10.00      B   
ATOM   3379  CG1 ILE   338      -3.938  15.562   6.944  1.00 10.00      B   
ATOM   3380  CG2 ILE   338      -6.437  15.405   6.732  1.00 10.00      B   
ATOM   3381  CD1 ILE   338      -3.884  16.538   8.098  1.00 10.00      B   
ATOM   3382  C   ILE   338      -5.937  15.431   3.679  1.00 10.00      B   
ATOM   3383  O   ILE   338      -6.962  14.811   3.395  1.00 10.00      B   
ATOM   3384  N   ILE   339      -5.577  16.559   3.076  1.00 10.00      B   
ATOM   3385  HN  ILE   339      -4.722  16.973   3.315  1.00 10.00      B   
ATOM   3386  CA  ILE   339      -6.404  17.190   2.054  1.00 10.00      B   
ATOM   3387  CB  ILE   339      -5.868  18.590   1.684  1.00 10.00      B   
ATOM   3388  CG1 ILE   339      -5.734  19.459   2.941  1.00 10.00      B   
ATOM   3389  CG2 ILE   339      -6.775  19.262   0.661  1.00 10.00      B   
ATOM   3390  CD1 ILE   339      -5.095  20.808   2.694  1.00 10.00      B   
ATOM   3391  C   ILE   339      -6.484  16.328   0.799  1.00 10.00      B   
ATOM   3392  O   ILE   339      -7.547  16.198   0.197  1.00 10.00      B   
ATOM   3393  N   GLY   340      -5.360  15.721   0.428  1.00 10.00      B   
ATOM   3394  HN  GLY   340      -4.552  15.841   0.969  1.00 10.00      B   
ATOM   3395  CA  GLY   340      -5.318  14.888  -0.761  1.00 10.00      B   
ATOM   3396  C   GLY   340      -6.103  13.595  -0.618  1.00 10.00      B   
ATOM   3397  O   GLY   340      -6.787  13.172  -1.550  1.00 10.00      B   
ATOM   3398  N   ALA   341      -6.016  12.975   0.553  1.00 10.00      B   
ATOM   3399  HN  ALA   341      -5.466  13.369   1.267  1.00 10.00      B   
ATOM   3400  CA  ALA   341      -6.714  11.718   0.806  1.00 10.00      B   
ATOM   3401  CB  ALA   341      -6.113  11.010   2.010  1.00 10.00      B   
ATOM   3402  C   ALA   341      -8.214  11.923   0.998  1.00 10.00      B   
ATOM   3403  O   ALA   341      -9.022  11.101   0.564  1.00 10.00      B   
ATOM   3404  N   LEU   342      -8.585  13.024   1.637  1.00 10.00      B   
ATOM   3405  HN  LEU   342      -7.898  13.650   1.955  1.00 10.00      B   
ATOM   3406  CA  LEU   342      -9.989  13.321   1.888  1.00 10.00      B   
ATOM   3407  CB  LEU   342     -10.144  14.154   3.166  1.00 10.00      B   
ATOM   3408  CG  LEU   342     -10.778  13.453   4.371  1.00 10.00      B   
ATOM   3409  CD1 LEU   342     -10.844  14.398   5.563  1.00 10.00      B   
ATOM   3410  CD2 LEU   342     -12.164  12.928   4.026  1.00 10.00      B   
ATOM   3411  C   LEU   342     -10.636  14.056   0.720  1.00 10.00      B   
ATOM   3412  O   LEU   342     -11.854  14.227   0.693  1.00 10.00      B   
ATOM   3413  N   LEU   343      -9.826  14.483  -0.247  1.00 10.00      B   
ATOM   3414  HN  LEU   343      -8.865  14.298  -0.179  1.00 10.00      B   
ATOM   3415  CA  LEU   343     -10.331  15.220  -1.407  1.00 10.00      B   
ATOM   3416  CB  LEU   343      -9.211  15.631  -2.370  1.00 10.00      B   
ATOM   3417  CG  LEU   343      -9.576  16.694  -3.411  1.00 10.00      B   
ATOM   3418  CD1 LEU   343     -10.166  17.926  -2.741  1.00 10.00      B   
ATOM   3419  CD2 LEU   343      -8.356  17.073  -4.235  1.00 10.00      B   
ATOM   3420  C   LEU   343     -11.478  14.508  -2.142  1.00 10.00      B   
ATOM   3421  O   LEU   343     -12.543  15.100  -2.321  1.00 10.00      B   
ATOM   3422  N   PRO   344     -11.293  13.242  -2.582  1.00 10.00      B   
ATOM   3423  CA  PRO   344     -12.345  12.500  -3.292  1.00 10.00      B   
ATOM   3424  CB  PRO   344     -11.734  11.108  -3.523  1.00 10.00      B   
ATOM   3425  CG  PRO   344     -10.569  11.034  -2.596  1.00 10.00      B   
ATOM   3426  CD  PRO   344     -10.068  12.438  -2.441  1.00 10.00      B   
ATOM   3427  C   PRO   344     -13.631  12.391  -2.470  1.00 10.00      B   
ATOM   3428  O   PRO   344     -14.725  12.659  -2.971  1.00 10.00      B   
ATOM   3429  N   SER   345     -13.492  12.016  -1.204  1.00 10.00      B   
ATOM   3430  HN  SER   345     -12.595  11.824  -0.855  1.00 10.00      B   
ATOM   3431  CA  SER   345     -14.635  11.869  -0.316  1.00 10.00      B   
ATOM   3432  CB  SER   345     -14.180  11.273   1.015  1.00 10.00      B   
ATOM   3433  OG  SER   345     -13.024  10.470   0.826  1.00 10.00      B   
ATOM   3434  HG  SER   345     -13.268   9.538   0.866  1.00 10.00      B   
ATOM   3435  C   SER   345     -15.338  13.211  -0.097  1.00 10.00      B   
ATOM   3436  O   SER   345     -16.566  13.291  -0.128  1.00 10.00      B   
ATOM   3437  N   ALA   346     -14.553  14.264   0.109  1.00 10.00      B   
ATOM   3438  HN  ALA   346     -13.577  14.139   0.128  1.00 10.00      B   
ATOM   3439  CA  ALA   346     -15.101  15.597   0.323  1.00 10.00      B   
ATOM   3440  CB  ALA   346     -14.008  16.563   0.745  1.00 10.00      B   
ATOM   3441  C   ALA   346     -15.814  16.103  -0.929  1.00 10.00      B   
ATOM   3442  O   ALA   346     -16.887  16.701  -0.847  1.00 10.00      B   
ATOM   3443  N   SER   347     -15.212  15.855  -2.088  1.00 10.00      B   
ATOM   3444  HN  SER   347     -14.351  15.381  -2.088  1.00 10.00      B   
ATOM   3445  CA  SER   347     -15.795  16.272  -3.356  1.00 10.00      B   
ATOM   3446  CB  SER   347     -14.818  16.006  -4.502  1.00 10.00      B   
ATOM   3447  OG  SER   347     -13.579  16.665  -4.273  1.00 10.00      B   
ATOM   3448  HG  SER   347     -13.075  16.175  -3.609  1.00 10.00      B   
ATOM   3449  C   SER   347     -17.113  15.545  -3.593  1.00 10.00      B   
ATOM   3450  O   SER   347     -18.074  16.125  -4.102  1.00 10.00      B   
ATOM   3451  N   PHE   348     -17.153  14.278  -3.196  1.00 10.00      B   
ATOM   3452  HN  PHE   348     -16.350  13.879  -2.795  1.00 10.00      B   
ATOM   3453  CA  PHE   348     -18.350  13.463  -3.344  1.00 10.00      B   
ATOM   3454  CB  PHE   348     -18.041  11.995  -3.039  1.00 10.00      B   
ATOM   3455  CG  PHE   348     -18.542  11.035  -4.081  1.00 10.00      B   
ATOM   3456  CD1 PHE   348     -18.910   9.748  -3.735  1.00 10.00      B   
ATOM   3457  CD2 PHE   348     -18.636  11.417  -5.410  1.00 10.00      B   
ATOM   3458  CE1 PHE   348     -19.365   8.862  -4.692  1.00 10.00      B   
ATOM   3459  CE2 PHE   348     -19.090  10.537  -6.372  1.00 10.00      B   
ATOM   3460  CZ  PHE   348     -19.452   9.256  -6.013  1.00 10.00      B   
ATOM   3461  C   PHE   348     -19.444  13.976  -2.417  1.00 10.00      B   
ATOM   3462  O   PHE   348     -20.616  14.017  -2.780  1.00 10.00      B   
ATOM   3463  N   PHE   349     -19.049  14.380  -1.219  1.00 10.00      B   
ATOM   3464  HN  PHE   349     -18.099  14.307  -0.977  1.00 10.00      B   
ATOM   3465  CA  PHE   349     -19.994  14.908  -0.244  1.00 10.00      B   
ATOM   3466  CB  PHE   349     -19.321  15.041   1.125  1.00 10.00      B   
ATOM   3467  CG  PHE   349     -20.279  15.202   2.271  1.00 10.00      B   
ATOM   3468  CD1 PHE   349     -21.091  14.152   2.664  1.00 10.00      B   
ATOM   3469  CD2 PHE   349     -20.365  16.402   2.958  1.00 10.00      B   
ATOM   3470  CE1 PHE   349     -21.971  14.294   3.717  1.00 10.00      B   
ATOM   3471  CE2 PHE   349     -21.244  16.550   4.013  1.00 10.00      B   
ATOM   3472  CZ  PHE   349     -22.049  15.495   4.394  1.00 10.00      B   
ATOM   3473  C   PHE   349     -20.528  16.260  -0.704  1.00 10.00      B   
ATOM   3474  O   PHE   349     -21.707  16.571  -0.523  1.00 10.00      B   
ATOM   3475  N   LEU   350     -19.650  17.056  -1.308  1.00 10.00      B   
ATOM   3476  HN  LEU   350     -18.720  16.752  -1.407  1.00 10.00      B   
ATOM   3477  CA  LEU   350     -20.021  18.374  -1.807  1.00 10.00      B   
ATOM   3478  CB  LEU   350     -18.792  19.134  -2.307  1.00 10.00      B   
ATOM   3479  CG  LEU   350     -19.029  20.587  -2.728  1.00 10.00      B   
ATOM   3480  CD1 LEU   350     -19.316  21.460  -1.514  1.00 10.00      B   
ATOM   3481  CD2 LEU   350     -17.839  21.117  -3.508  1.00 10.00      B   
ATOM   3482  C   LEU   350     -21.052  18.260  -2.923  1.00 10.00      B   
ATOM   3483  O   LEU   350     -22.082  18.932  -2.896  1.00 10.00      B   
ATOM   3484  N   ILE   351     -20.776  17.402  -3.903  1.00 10.00      B   
ATOM   3485  HN  ILE   351     -19.937  16.891  -3.874  1.00 10.00      B   
ATOM   3486  CA  ILE   351     -21.699  17.210  -5.018  1.00 10.00      B   
ATOM   3487  CB  ILE   351     -21.076  16.401  -6.186  1.00 10.00      B   
ATOM   3488  CG1 ILE   351     -22.000  16.386  -7.409  1.00 10.00      B   
ATOM   3489  CG2 ILE   351     -20.723  14.985  -5.763  1.00 10.00      B   
ATOM   3490  CD1 ILE   351     -22.212  17.747  -8.039  1.00 10.00      B   
ATOM   3491  C   ILE   351     -23.006  16.579  -4.530  1.00 10.00      B   
ATOM   3492  O   ILE   351     -24.077  16.833  -5.083  1.00 10.00      B   
ATOM   3493  N   SER   352     -22.910  15.781  -3.470  1.00 10.00      B   
ATOM   3494  HN  SER   352     -22.026  15.612  -3.079  1.00 10.00      B   
ATOM   3495  CA  SER   352     -24.076  15.143  -2.882  1.00 10.00      B   
ATOM   3496  CB  SER   352     -23.644  14.190  -1.761  1.00 10.00      B   
ATOM   3497  OG  SER   352     -24.756  13.553  -1.154  1.00 10.00      B   
ATOM   3498  HG  SER   352     -25.317  13.159  -1.843  1.00 10.00      B   
ATOM   3499  C   SER   352     -25.010  16.217  -2.334  1.00 10.00      B   
ATOM   3500  O   SER   352     -26.226  16.168  -2.532  1.00 10.00      B   
ATOM   3501  N   LEU   353     -24.421  17.208  -1.670  1.00 10.00      B   
ATOM   3502  HN  LEU   353     -23.444  17.192  -1.554  1.00 10.00      B   
ATOM   3503  CA  LEU   353     -25.182  18.311  -1.104  1.00 10.00      B   
ATOM   3504  CB  LEU   353     -24.277  19.193  -0.238  1.00 10.00      B   
ATOM   3505  CG  LEU   353     -24.955  20.370   0.471  1.00 10.00      B   
ATOM   3506  CD1 LEU   353     -25.946  19.878   1.516  1.00 10.00      B   
ATOM   3507  CD2 LEU   353     -23.918  21.295   1.093  1.00 10.00      B   
ATOM   3508  C   LEU   353     -25.811  19.137  -2.221  1.00 10.00      B   
ATOM   3509  O   LEU   353     -26.942  19.606  -2.100  1.00 10.00      B   
ATOM   3510  N   TRP   354     -25.070  19.294  -3.314  1.00 10.00      B   
ATOM   3511  HN  TRP   354     -24.174  18.893  -3.344  1.00 10.00      B   
ATOM   3512  CA  TRP   354     -25.545  20.048  -4.467  1.00 10.00      B   
ATOM   3513  CB  TRP   354     -24.424  20.252  -5.488  1.00 10.00      B   
ATOM   3514  CG  TRP   354     -23.592  21.471  -5.236  1.00 10.00      B   
ATOM   3515  CD1 TRP   354     -22.237  21.521  -5.080  1.00 10.00      B   
ATOM   3516  CD2 TRP   354     -24.062  22.819  -5.108  1.00 10.00      B   
ATOM   3517  NE1 TRP   354     -21.834  22.817  -4.867  1.00 10.00      B   
ATOM   3518  HE1 TRP   354     -20.909  23.110  -4.728  1.00 10.00      B   
ATOM   3519  CE2 TRP   354     -22.935  23.633  -4.879  1.00 10.00      B   
ATOM   3520  CE3 TRP   354     -25.324  23.418  -5.167  1.00 10.00      B   
ATOM   3521  CZ2 TRP   354     -23.032  25.011  -4.708  1.00 10.00      B   
ATOM   3522  CZ3 TRP   354     -25.417  24.784  -4.997  1.00 10.00      B   
ATOM   3523  CH2 TRP   354     -24.279  25.566  -4.770  1.00 10.00      B   
ATOM   3524  C   TRP   354     -26.728  19.348  -5.125  1.00 10.00      B   
ATOM   3525  O   TRP   354     -27.625  19.995  -5.660  1.00 10.00      B   
ATOM   3526  N   LEU   355     -26.710  18.021  -5.099  1.00 10.00      B   
ATOM   3527  HN  LEU   355     -25.945  17.561  -4.689  1.00 10.00      B   
ATOM   3528  CA  LEU   355     -27.789  17.231  -5.678  1.00 10.00      B   
ATOM   3529  CB  LEU   355     -27.347  15.782  -5.906  1.00 10.00      B   
ATOM   3530  CG  LEU   355     -26.358  15.541  -7.047  1.00 10.00      B   
ATOM   3531  CD1 LEU   355     -25.932  14.082  -7.081  1.00 10.00      B   
ATOM   3532  CD2 LEU   355     -26.970  15.947  -8.377  1.00 10.00      B   
ATOM   3533  C   LEU   355     -29.018  17.263  -4.779  1.00 10.00      B   
ATOM   3534  O   LEU   355     -30.141  17.439  -5.254  1.00 10.00      B   
ATOM   3535  N   LEU   356     -28.789  17.108  -3.480  1.00 10.00      B   
ATOM   3536  HN  LEU   356     -27.864  16.979  -3.174  1.00 10.00      B   
ATOM   3537  CA  LEU   356     -29.867  17.115  -2.498  1.00 10.00      B   
ATOM   3538  CB  LEU   356     -29.338  16.680  -1.126  1.00 10.00      B   
ATOM   3539  CG  LEU   356     -30.304  16.811   0.055  1.00 10.00      B   
ATOM   3540  CD1 LEU   356     -31.426  15.787  -0.042  1.00 10.00      B   
ATOM   3541  CD2 LEU   356     -29.561  16.676   1.375  1.00 10.00      B   
ATOM   3542  C   LEU   356     -30.522  18.490  -2.395  1.00 10.00      B   
ATOM   3543  O   LEU   356     -31.738  18.624  -2.534  1.00 10.00      B   
ATOM   3544  N   MET   357     -29.708  19.511  -2.182  1.00 10.00      B   
ATOM   3545  HN  MET   357     -28.739  19.350  -2.132  1.00 10.00      B   
ATOM   3546  CA  MET   357     -30.209  20.872  -2.044  1.00 10.00      B   
ATOM   3547  CB  MET   357     -29.392  21.645  -1.002  1.00 10.00      B   
ATOM   3548  CG  MET   357     -29.556  21.145   0.425  1.00 10.00      B   
ATOM   3549  SD  MET   357     -31.198  21.474   1.104  1.00 10.00      B   
ATOM   3550  CE  MET   357     -31.250  23.264   1.019  1.00 10.00      B   
ATOM   3551  C   MET   357     -30.183  21.605  -3.381  1.00 10.00      B   
ATOM   3552  O   MET   357     -29.757  22.758  -3.460  1.00 10.00      B   
ATOM   3553  N   ARG   358     -30.645  20.933  -4.426  1.00 10.00      B   
ATOM   3554  HN  ARG   358     -30.974  20.018  -4.300  1.00 10.00      B   
ATOM   3555  CA  ARG   358     -30.670  21.528  -5.752  1.00 10.00      B   
ATOM   3556  CB  ARG   358     -30.468  20.470  -6.842  1.00 10.00      B   
ATOM   3557  CG  ARG   358     -30.358  21.029  -8.258  1.00 10.00      B   
ATOM   3558  CD  ARG   358     -29.190  21.998  -8.402  1.00 10.00      B   
ATOM   3559  NE  ARG   358     -29.500  23.319  -7.852  1.00 10.00      B   
ATOM   3560  HE  ARG   358     -30.436  23.496  -7.604  1.00 10.00      B   
ATOM   3561  CZ  ARG   358     -28.601  24.287  -7.684  1.00 10.00      B   
ATOM   3562  NH1 ARG   358     -27.334  24.084  -8.015  1.00 10.00      B   
ATOM   3563 HH11 ARG   358     -27.033  23.167  -8.414  1.00 10.00      B   
ATOM   3564 HH12 ARG   358     -26.630  24.842  -7.880  1.00 10.00      B   
ATOM   3565  NH2 ARG   358     -28.968  25.455  -7.165  1.00 10.00      B   
ATOM   3566 HH21 ARG   358     -29.962  25.622  -6.888  1.00 10.00      B   
ATOM   3567 HH22 ARG   358     -28.263  26.212  -7.033  1.00 10.00      B   
ATOM   3568  C   ARG   358     -31.960  22.299  -5.989  1.00 10.00      B   
ATOM   3569  O   ARG   358     -31.940  23.518  -6.173  1.00 10.00      B   
ATOM   3570  N   LYS   359     -33.079  21.591  -5.984  1.00 10.00      B   
ATOM   3571  HN  LYS   359     -33.038  20.627  -5.804  1.00 10.00      B   
ATOM   3572  CB  LYS   359     -34.879  21.923  -7.624  1.00 10.00      B   
ATOM   3573  CG  LYS   359     -34.068  22.598  -8.716  1.00 10.00      B   
ATOM   3574  CD  LYS   359     -34.668  22.353 -10.089  1.00 10.00      B   
ATOM   3575  CE  LYS   359     -33.904  23.110 -11.158  1.00 10.00      B   
ATOM   3576  NZ  LYS   359     -34.608  23.079 -12.466  1.00 10.00      B   
ATOM   3577  HZ1 LYS   359     -34.669  22.104 -12.817  1.00 10.00      B   
ATOM   3578  HZ2 LYS   359     -34.094  23.653 -13.163  1.00 10.00      B   
ATOM   3579  HZ3 LYS   359     -35.573  23.458 -12.364  1.00 10.00      B   
ATOM   3580  CA  LYS   359     -34.373  22.212  -6.208  1.00 10.00      B   
ATOM   3581  C   LYS   359     -35.374  21.729  -5.175  1.00 10.00      B   
ATOM   3582  O   LYS   359     -36.382  21.098  -5.558  1.00 10.00      B   
ATOM   3583  OXT LYS   359     -35.140  21.972  -3.974  1.00 10.00      B   
END
