# Supplementary material for: Large-scale discovery of protein interactions at residue resolution using co-evolution calculated from genomic sequences
Source: Nat Commun. 2021 Mar 2;12:1396. doi: 10.1038/s41467-021-21636-z (PMC7925567; doi:10.1038/s41467-021-21636-z)
Supplement: Supplementary file 13 — Supplementary Data 11 [file 41467_2021_21636_MOESM13_ESM.zip › supplementary_prediction/membrane088588_YAJC_LPTG/models/rmsdclust5_top1_haddock_2w.pdb]

REMARK FILENAME="haddock_2w.pdb0"
REMARK ===============================================================
REMARK HADDOCK run for haddock
REMARK initial structure: haddock_2.pdb
REMARK final NOE weights: unambig 50 amb: 50
REMARK ===============================================================
REMARK            total,bonds,angles,improper,dihe,vdw,elec,air,cdih,coup,rdcs,vean,dani,xpcs,rg
REMARK energies: 255.514, 0, 0, 0, 0, -70.659, -41.3672, 367.541, 0, 0, 0, 0, 0, 0, 0
REMARK ===============================================================
REMARK            bonds,angles,impropers,dihe,air,cdih,coup,rdcs,vean,dani,xpcs
REMARK rms-dev.: 0,0,0,0,18.3654,0,0, 0, 0, 0, 0
REMARK ===============================================================
REMARK               air,cdih,coup,rdcs,vean,dani,xpcs
REMARK               >0.3,>5,>1,>0,>5,>0.2,>0.2
REMARK violations.: 3, 0, 0, 0, 0, 0, 0
REMARK ===============================================================
REMARK                        CVpartition#,violations,rms
REMARK AIRs cross-validation: 1, 0, NaN
REMARK ===============================================================
REMARK NCS energy: 0
REMARK ===============================================================
REMARK Symmetry energy: 0
REMARK ===============================================================
REMARK Desolvation energy: -35.7293
REMARK Internal energy free molecules: 57126.6
REMARK Internal energy complex: -12838.6
REMARK Binding energy: -70113
REMARK ===============================================================
REMARK buried surface area: 2102.01
REMARK ===============================================================
REMARK water - chain1: 0 0 0
REMARK water - chain2: 0 0 0
REMARK water - chain3: 0 0 0
REMARK water - chain4: 0 0 0
REMARK water - chain5: 0 0 0
REMARK water - chain6: 0 0 0
REMARK ===============================================================
REMARK water - water: 0 0 0
REMARK ===============================================================
REMARK DATE:05-Aug-2020  10:08:03       created by user: he47
REMARK VERSION:1.3
ATOM      1  CB  SER    19       0.931  30.308   6.407  1.00 10.00      A   
ATOM      2  OG  SER    19       2.078  30.675   7.153  1.00 10.00      A   
ATOM      3  HG  SER    19       2.552  31.373   6.685  1.00 10.00      A   
ATOM      4  C   SER    19      -1.422  30.935   5.800  1.00 10.00      A   
ATOM      5  O   SER    19      -2.324  30.266   6.301  1.00 10.00      A   
ATOM      6  N   SER    19      -0.534  31.383   8.057  1.00 10.00      A   
ATOM      7  HT1 SER    19       0.310  31.629   8.610  1.00 10.00      A   
ATOM      8  HT2 SER    19      -0.890  30.460   8.381  1.00 10.00      A   
ATOM      9  HT3 SER    19      -1.264  32.102   8.218  1.00 10.00      A   
ATOM     10  CA  SER    19      -0.197  31.316   6.623  1.00 10.00      A   
ATOM     11  N   PRO    20      -1.475  31.355   4.523  1.00 10.00      A   
ATOM     12  CA  PRO    20      -2.604  31.051   3.631  1.00 10.00      A   
ATOM     13  CB  PRO    20      -2.404  32.040   2.483  1.00 10.00      A   
ATOM     14  CG  PRO    20      -0.931  32.257   2.430  1.00 10.00      A   
ATOM     15  CD  PRO    20      -0.443  32.171   3.848  1.00 10.00      A   
ATOM     16  C   PRO    20      -2.549  29.614   3.106  1.00 10.00      A   
ATOM     17  O   PRO    20      -2.694  29.369   1.908  1.00 10.00      A   
ATOM     18  N   MET    21      -2.362  28.665   4.017  1.00 10.00      A   
ATOM     19  HN  MET    21      -2.291  28.920   4.965  1.00 10.00      A   
ATOM     20  CA  MET    21      -2.279  27.255   3.656  1.00 10.00      A   
ATOM     21  CB  MET    21      -1.192  26.548   4.474  1.00 10.00      A   
ATOM     22  CG  MET    21       0.207  27.102   4.247  1.00 10.00      A   
ATOM     23  SD  MET    21       1.499  26.118   5.033  1.00 10.00      A   
ATOM     24  CE  MET    21       0.934  26.100   6.735  1.00 10.00      A   
ATOM     25  C   MET    21      -3.624  26.570   3.859  1.00 10.00      A   
ATOM     26  O   MET    21      -3.721  25.344   3.839  1.00 10.00      A   
ATOM     27  N   SER    22      -4.663  27.382   4.033  1.00 10.00      A   
ATOM     28  HN  SER    22      -4.514  28.352   4.032  1.00 10.00      A   
ATOM     29  CA  SER    22      -6.017  26.887   4.242  1.00 10.00      A   
ATOM     30  CB  SER    22      -6.962  28.063   4.474  1.00 10.00      A   
ATOM     31  OG  SER    22      -6.232  29.282   4.475  1.00 10.00      A   
ATOM     32  HG  SER    22      -6.484  29.798   3.701  1.00 10.00      A   
ATOM     33  C   SER    22      -6.485  26.033   3.065  1.00 10.00      A   
ATOM     34  O   SER    22      -7.291  25.115   3.231  1.00 10.00      A   
ATOM     35  N   LEU    23      -5.956  26.331   1.883  1.00 10.00      A   
ATOM     36  HN  LEU    23      -5.326  27.081   1.821  1.00 10.00      A   
ATOM     37  CA  LEU    23      -6.293  25.584   0.677  1.00 10.00      A   
ATOM     38  CB  LEU    23      -5.571  26.175  -0.535  1.00 10.00      A   
ATOM     39  CG  LEU    23      -6.011  27.574  -0.968  1.00 10.00      A   
ATOM     40  CD1 LEU    23      -5.007  28.167  -1.942  1.00 10.00      A   
ATOM     41  CD2 LEU    23      -7.397  27.529  -1.595  1.00 10.00      A   
ATOM     42  C   LEU    23      -5.902  24.120   0.837  1.00 10.00      A   
ATOM     43  O   LEU    23      -6.645  23.218   0.455  1.00 10.00      A   
ATOM     44  N   ILE    24      -4.732  23.895   1.420  1.00 10.00      A   
ATOM     45  HN  ILE    24      -4.191  24.655   1.719  1.00 10.00      A   
ATOM     46  CA  ILE    24      -4.239  22.544   1.640  1.00 10.00      A   
ATOM     47  CB  ILE    24      -2.701  22.505   1.790  1.00 10.00      A   
ATOM     48  CG1 ILE    24      -2.020  23.355   0.706  1.00 10.00      A   
ATOM     49  CG2 ILE    24      -2.196  21.072   1.736  1.00 10.00      A   
ATOM     50  CD1 ILE    24      -2.246  22.862  -0.709  1.00 10.00      A   
ATOM     51  C   ILE    24      -4.891  21.960   2.889  1.00 10.00      A   
ATOM     52  O   ILE    24      -5.165  20.765   2.958  1.00 10.00      A   
ATOM     53  N   LEU    25      -5.154  22.830   3.864  1.00 10.00      A   
ATOM     54  HN  LEU    25      -4.900  23.771   3.739  1.00 10.00      A   
ATOM     55  CA  LEU    25      -5.791  22.430   5.116  1.00 10.00      A   
ATOM     56  CB  LEU    25      -6.023  23.659   6.005  1.00 10.00      A   
ATOM     57  CG  LEU    25      -6.916  23.461   7.233  1.00 10.00      A   
ATOM     58  CD1 LEU    25      -6.219  22.601   8.277  1.00 10.00      A   
ATOM     59  CD2 LEU    25      -7.323  24.805   7.820  1.00 10.00      A   
ATOM     60  C   LEU    25      -7.111  21.715   4.843  1.00 10.00      A   
ATOM     61  O   LEU    25      -7.408  20.683   5.450  1.00 10.00      A   
ATOM     62  N   MET    26      -7.893  22.263   3.914  1.00 10.00      A   
ATOM     63  HN  MET    26      -7.601  23.093   3.472  1.00 10.00      A   
ATOM     64  CA  MET    26      -9.178  21.675   3.546  1.00 10.00      A   
ATOM     65  CB  MET    26      -9.937  22.572   2.563  1.00 10.00      A   
ATOM     66  CG  MET    26     -10.451  23.868   3.170  1.00 10.00      A   
ATOM     67  SD  MET    26     -11.579  23.599   4.551  1.00 10.00      A   
ATOM     68  CE  MET    26     -12.959  22.817   3.718  1.00 10.00      A   
ATOM     69  C   MET    26      -8.989  20.286   2.953  1.00 10.00      A   
ATOM     70  O   MET    26      -9.784  19.377   3.207  1.00 10.00      A   
ATOM     71  N   LEU    27      -7.925  20.123   2.176  1.00 10.00      A   
ATOM     72  HN  LEU    27      -7.328  20.884   2.017  1.00 10.00      A   
ATOM     73  CA  LEU    27      -7.618  18.846   1.551  1.00 10.00      A   
ATOM     74  CB  LEU    27      -6.487  19.022   0.540  1.00 10.00      A   
ATOM     75  CG  LEU    27      -6.284  17.888  -0.463  1.00 10.00      A   
ATOM     76  CD1 LEU    27      -7.551  17.650  -1.271  1.00 10.00      A   
ATOM     77  CD2 LEU    27      -5.112  18.204  -1.379  1.00 10.00      A   
ATOM     78  C   LEU    27      -7.230  17.824   2.613  1.00 10.00      A   
ATOM     79  O   LEU    27      -7.501  16.629   2.476  1.00 10.00      A   
ATOM     80  N   VAL    28      -6.589  18.309   3.670  1.00 10.00      A   
ATOM     81  HN  VAL    28      -6.370  19.267   3.696  1.00 10.00      A   
ATOM     82  CA  VAL    28      -6.183  17.464   4.783  1.00 10.00      A   
ATOM     83  CB  VAL    28      -5.297  18.247   5.779  1.00 10.00      A   
ATOM     84  CG1 VAL    28      -5.048  17.441   7.043  1.00 10.00      A   
ATOM     85  CG2 VAL    28      -3.978  18.634   5.128  1.00 10.00      A   
ATOM     86  C   VAL    28      -7.425  16.951   5.502  1.00 10.00      A   
ATOM     87  O   VAL    28      -7.541  15.761   5.795  1.00 10.00      A   
ATOM     88  N   VAL    29      -8.360  17.864   5.753  1.00 10.00      A   
ATOM     89  HN  VAL    29      -8.199  18.793   5.479  1.00 10.00      A   
ATOM     90  CA  VAL    29      -9.612  17.530   6.421  1.00 10.00      A   
ATOM     91  CB  VAL    29     -10.486  18.788   6.634  1.00 10.00      A   
ATOM     92  CG1 VAL    29     -11.835  18.423   7.239  1.00 10.00      A   
ATOM     93  CG2 VAL    29      -9.763  19.796   7.514  1.00 10.00      A   
ATOM     94  C   VAL    29     -10.385  16.505   5.594  1.00 10.00      A   
ATOM     95  O   VAL    29     -10.962  15.561   6.134  1.00 10.00      A   
ATOM     96  N   PHE    30     -10.367  16.687   4.276  1.00 10.00      A   
ATOM     97  HN  PHE    30      -9.886  17.461   3.905  1.00 10.00      A   
ATOM     98  CA  PHE    30     -11.054  15.775   3.366  1.00 10.00      A   
ATOM     99  CB  PHE    30     -10.970  16.289   1.925  1.00 10.00      A   
ATOM    100  CG  PHE    30     -11.809  15.515   0.947  1.00 10.00      A   
ATOM    101  CD1 PHE    30     -13.192  15.591   0.988  1.00 10.00      A   
ATOM    102  CD2 PHE    30     -11.216  14.712  -0.013  1.00 10.00      A   
ATOM    103  CE1 PHE    30     -13.967  14.882   0.091  1.00 10.00      A   
ATOM    104  CE2 PHE    30     -11.984  14.000  -0.913  1.00 10.00      A   
ATOM    105  CZ  PHE    30     -13.361  14.086  -0.859  1.00 10.00      A   
ATOM    106  C   PHE    30     -10.467  14.369   3.469  1.00 10.00      A   
ATOM    107  O   PHE    30     -11.183  13.377   3.368  1.00 10.00      A   
ATOM    108  N   GLY    31      -9.160  14.295   3.676  1.00 10.00      A   
ATOM    109  HN  GLY    31      -8.636  15.124   3.742  1.00 10.00      A   
ATOM    110  CA  GLY    31      -8.505  13.009   3.805  1.00 10.00      A   
ATOM    111  C   GLY    31      -8.782  12.380   5.156  1.00 10.00      A   
ATOM    112  O   GLY    31      -8.916  11.161   5.272  1.00 10.00      A   
ATOM    113  N   LEU    32      -8.878  13.223   6.177  1.00 10.00      A   
ATOM    114  HN  LEU    32      -8.766  14.184   6.008  1.00 10.00      A   
ATOM    115  CA  LEU    32      -9.139  12.776   7.541  1.00 10.00      A   
ATOM    116  CB  LEU    32      -8.938  13.938   8.521  1.00 10.00      A   
ATOM    117  CG  LEU    32      -8.958  13.587  10.012  1.00 10.00      A   
ATOM    118  CD1 LEU    32      -7.728  12.775  10.391  1.00 10.00      A   
ATOM    119  CD2 LEU    32      -9.053  14.846  10.862  1.00 10.00      A   
ATOM    120  C   LEU    32     -10.554  12.221   7.672  1.00 10.00      A   
ATOM    121  O   LEU    32     -10.772  11.189   8.309  1.00 10.00      A   
ATOM    122  N   ILE    33     -11.508  12.890   7.037  1.00 10.00      A   
ATOM    123  HN  ILE    33     -11.267  13.696   6.525  1.00 10.00      A   
ATOM    124  CA  ILE    33     -12.907  12.477   7.086  1.00 10.00      A   
ATOM    125  CB  ILE    33     -13.833  13.556   6.476  1.00 10.00      A   
ATOM    126  CG1 ILE    33     -15.246  13.448   7.048  1.00 10.00      A   
ATOM    127  CG2 ILE    33     -13.857  13.470   4.955  1.00 10.00      A   
ATOM    128  CD1 ILE    33     -16.164  14.579   6.632  1.00 10.00      A   
ATOM    129  C   ILE    33     -13.131  11.122   6.401  1.00 10.00      A   
ATOM    130  O   ILE    33     -14.191  10.513   6.537  1.00 10.00      A   
ATOM    131  N   PHE    34     -12.125  10.650   5.677  1.00 10.00      A   
ATOM    132  HN  PHE    34     -11.302  11.176   5.602  1.00 10.00      A   
ATOM    133  CA  PHE    34     -12.222   9.375   4.986  1.00 10.00      A   
ATOM    134  CB  PHE    34     -11.862   9.544   3.506  1.00 10.00      A   
ATOM    135  CG  PHE    34     -12.061   8.306   2.675  1.00 10.00      A   
ATOM    136  CD1 PHE    34     -13.336   7.852   2.377  1.00 10.00      A   
ATOM    137  CD2 PHE    34     -10.974   7.599   2.189  1.00 10.00      A   
ATOM    138  CE1 PHE    34     -13.522   6.717   1.611  1.00 10.00      A   
ATOM    139  CE2 PHE    34     -11.153   6.462   1.423  1.00 10.00      A   
ATOM    140  CZ  PHE    34     -12.429   6.021   1.134  1.00 10.00      A   
ATOM    141  C   PHE    34     -11.324   8.319   5.632  1.00 10.00      A   
ATOM    142  O   PHE    34     -11.777   7.227   5.965  1.00 10.00      A   
ATOM    143  N   TYR    35     -10.057   8.660   5.829  1.00 10.00      A   
ATOM    144  HN  TYR    35      -9.759   9.562   5.573  1.00 10.00      A   
ATOM    145  CA  TYR    35      -9.093   7.727   6.409  1.00 10.00      A   
ATOM    146  CB  TYR    35      -7.660   8.156   6.081  1.00 10.00      A   
ATOM    147  CG  TYR    35      -7.098   7.544   4.817  1.00 10.00      A   
ATOM    148  CD1 TYR    35      -7.230   8.184   3.589  1.00 10.00      A   
ATOM    149  CD2 TYR    35      -6.424   6.329   4.853  1.00 10.00      A   
ATOM    150  CE1 TYR    35      -6.705   7.629   2.437  1.00 10.00      A   
ATOM    151  CE2 TYR    35      -5.898   5.768   3.705  1.00 10.00      A   
ATOM    152  CZ  TYR    35      -6.040   6.421   2.501  1.00 10.00      A   
ATOM    153  OH  TYR    35      -5.511   5.864   1.357  1.00 10.00      A   
ATOM    154  HH  TYR    35      -5.870   4.973   1.243  1.00 10.00      A   
ATOM    155  C   TYR    35      -9.253   7.546   7.917  1.00 10.00      A   
ATOM    156  O   TYR    35      -8.802   6.545   8.471  1.00 10.00      A   
ATOM    157  N   PHE    36      -9.881   8.503   8.583  1.00 10.00      A   
ATOM    158  HN  PHE    36     -10.234   9.283   8.101  1.00 10.00      A   
ATOM    159  CA  PHE    36     -10.051   8.412  10.027  1.00 10.00      A   
ATOM    160  CB  PHE    36      -9.429   9.625  10.720  1.00 10.00      A   
ATOM    161  CG  PHE    36      -9.357   9.512  12.216  1.00 10.00      A   
ATOM    162  CD1 PHE    36      -8.407   8.701  12.820  1.00 10.00      A   
ATOM    163  CD2 PHE    36     -10.237  10.221  13.018  1.00 10.00      A   
ATOM    164  CE1 PHE    36      -8.338   8.600  14.195  1.00 10.00      A   
ATOM    165  CE2 PHE    36     -10.173  10.124  14.393  1.00 10.00      A   
ATOM    166  CZ  PHE    36      -9.222   9.312  14.981  1.00 10.00      A   
ATOM    167  C   PHE    36     -11.510   8.252  10.438  1.00 10.00      A   
ATOM    168  O   PHE    36     -11.864   7.294  11.127  1.00 10.00      A   
ATOM    169  N   MET    37     -12.356   9.183  10.009  1.00 10.00      A   
ATOM    170  HN  MET    37     -12.018   9.918   9.449  1.00 10.00      A   
ATOM    171  CA  MET    37     -13.773   9.148  10.366  1.00 10.00      A   
ATOM    172  CB  MET    37     -14.515  10.372   9.833  1.00 10.00      A   
ATOM    173  CG  MET    37     -15.885  10.577  10.465  1.00 10.00      A   
ATOM    174  SD  MET    37     -16.975  11.610   9.467  1.00 10.00      A   
ATOM    175  CE  MET    37     -17.303  10.518   8.085  1.00 10.00      A   
ATOM    176  C   MET    37     -14.464   7.863   9.915  1.00 10.00      A   
ATOM    177  O   MET    37     -15.355   7.366  10.595  1.00 10.00      A   
ATOM    178  N   ILE    38     -14.045   7.322   8.777  1.00 10.00      A   
ATOM    179  HN  ILE    38     -13.322   7.756   8.275  1.00 10.00      A   
ATOM    180  CA  ILE    38     -14.640   6.097   8.257  1.00 10.00      A   
ATOM    181  CB  ILE    38     -14.472   5.990   6.722  1.00 10.00      A   
ATOM    182  CG1 ILE    38     -15.088   7.212   6.028  1.00 10.00      A   
ATOM    183  CG2 ILE    38     -15.090   4.707   6.181  1.00 10.00      A   
ATOM    184  CD1 ILE    38     -16.579   7.362   6.249  1.00 10.00      A   
ATOM    185  C   ILE    38     -14.054   4.861   8.941  1.00 10.00      A   
ATOM    186  O   ILE    38     -14.701   3.814   9.019  1.00 10.00      A   
ATOM    187  N   LEU    39     -12.842   4.999   9.468  1.00 10.00      A   
ATOM    188  HN  LEU    39     -12.393   5.868   9.408  1.00 10.00      A   
ATOM    189  CA  LEU    39     -12.165   3.894  10.141  1.00 10.00      A   
ATOM    190  CB  LEU    39     -10.721   4.267  10.486  1.00 10.00      A   
ATOM    191  CG  LEU    39      -9.880   3.168  11.146  1.00 10.00      A   
ATOM    192  CD1 LEU    39      -9.615   2.029  10.172  1.00 10.00      A   
ATOM    193  CD2 LEU    39      -8.577   3.737  11.681  1.00 10.00      A   
ATOM    194  C   LEU    39     -12.910   3.452  11.397  1.00 10.00      A   
ATOM    195  O   LEU    39     -12.961   2.259  11.706  1.00 10.00      A   
ATOM    196  N   ARG    40     -13.480   4.412  12.121  1.00 10.00      A   
ATOM    197  HN  ARG    40     -13.388   5.344  11.833  1.00 10.00      A   
ATOM    198  CA  ARG    40     -14.228   4.107  13.341  1.00 10.00      A   
ATOM    199  CB  ARG    40     -14.704   5.378  14.061  1.00 10.00      A   
ATOM    200  CG  ARG    40     -15.399   5.116  15.390  1.00 10.00      A   
ATOM    201  CD  ARG    40     -14.912   6.066  16.473  1.00 10.00      A   
ATOM    202  NE  ARG    40     -15.267   7.457  16.193  1.00 10.00      A   
ATOM    203  HE  ARG    40     -15.140   7.779  15.269  1.00 10.00      A   
ATOM    204  CZ  ARG    40     -15.737   8.302  17.111  1.00 10.00      A   
ATOM    205  NH1 ARG    40     -15.900   7.901  18.363  1.00 10.00      A   
ATOM    206 HH11 ARG    40     -16.269   8.560  19.089  1.00 10.00      A   
ATOM    207 HH12 ARG    40     -15.659   6.923  18.633  1.00 10.00      A   
ATOM    208  NH2 ARG    40     -16.028   9.550  16.782  1.00 10.00      A   
ATOM    209 HH21 ARG    40     -15.890   9.882  15.803  1.00 10.00      A   
ATOM    210 HH22 ARG    40     -16.404  10.207  17.502  1.00 10.00      A   
ATOM    211  C   ARG    40     -15.381   3.124  13.079  1.00 10.00      A   
ATOM    212  O   ARG    40     -15.427   2.054  13.687  1.00 10.00      A   
ATOM    213  N   PRO    41     -16.337   3.462  12.181  1.00 10.00      A   
ATOM    214  CA  PRO    41     -17.450   2.567  11.846  1.00 10.00      A   
ATOM    215  CB  PRO    41     -18.231   3.342  10.776  1.00 10.00      A   
ATOM    216  CG  PRO    41     -17.866   4.765  11.005  1.00 10.00      A   
ATOM    217  CD  PRO    41     -16.439   4.741  11.455  1.00 10.00      A   
ATOM    218  C   PRO    41     -16.945   1.241  11.275  1.00 10.00      A   
ATOM    219  O   PRO    41     -17.581   0.201  11.445  1.00 10.00      A   
ATOM    220  N   GLN    42     -15.792   1.281  10.604  1.00 10.00      A   
ATOM    221  HN  GLN    42     -15.331   2.141  10.496  1.00 10.00      A   
ATOM    222  CA  GLN    42     -15.202   0.079  10.027  1.00 10.00      A   
ATOM    223  CB  GLN    42     -14.008   0.414   9.132  1.00 10.00      A   
ATOM    224  CG  GLN    42     -14.393   0.941   7.760  1.00 10.00      A   
ATOM    225  CD  GLN    42     -13.196   1.141   6.852  1.00 10.00      A   
ATOM    226  OE1 GLN    42     -12.087   1.415   7.310  1.00 10.00      A   
ATOM    227  NE2 GLN    42     -13.412   1.015   5.555  1.00 10.00      A   
ATOM    228 HE21 GLN    42     -14.323   0.806   5.253  1.00 10.00      A   
ATOM    229 HE22 GLN    42     -12.649   1.126   4.948  1.00 10.00      A   
ATOM    230  C   GLN    42     -14.785  -0.894  11.122  1.00 10.00      A   
ATOM    231  O   GLN    42     -15.067  -2.090  11.037  1.00 10.00      A   
ATOM    232  N   GLN    43     -14.124  -0.374  12.151  1.00 10.00      A   
ATOM    233  HN  GLN    43     -13.917   0.588  12.152  1.00 10.00      A   
ATOM    234  CA  GLN    43     -13.690  -1.196  13.274  1.00 10.00      A   
ATOM    235  CB  GLN    43     -12.864  -0.372  14.263  1.00 10.00      A   
ATOM    236  CG  GLN    43     -11.484   0.020  13.762  1.00 10.00      A   
ATOM    237  CD  GLN    43     -10.630   0.647  14.849  1.00 10.00      A   
ATOM    238  OE1 GLN    43     -11.141   1.295  15.763  1.00 10.00      A   
ATOM    239  NE2 GLN    43      -9.324   0.437  14.768  1.00 10.00      A   
ATOM    240 HE21 GLN    43      -8.988  -0.110  14.022  1.00 10.00      A   
ATOM    241 HE22 GLN    43      -8.746   0.849  15.443  1.00 10.00      A   
ATOM    242  C   GLN    43     -14.906  -1.774  13.984  1.00 10.00      A   
ATOM    243  O   GLN    43     -14.909  -2.935  14.396  1.00 10.00      A   
ATOM    244  N   LYS    44     -15.942  -0.952  14.108  1.00 10.00      A   
ATOM    245  HN  LYS    44     -15.868  -0.037  13.759  1.00 10.00      A   
ATOM    246  CA  LYS    44     -17.179  -1.363  14.754  1.00 10.00      A   
ATOM    247  CB  LYS    44     -18.094  -0.156  14.979  1.00 10.00      A   
ATOM    248  CG  LYS    44     -17.655   0.744  16.119  1.00 10.00      A   
ATOM    249  CD  LYS    44     -18.431   2.049  16.126  1.00 10.00      A   
ATOM    250  CE  LYS    44     -18.204   2.814  17.415  1.00 10.00      A   
ATOM    251  NZ  LYS    44     -19.032   2.277  18.529  1.00 10.00      A   
ATOM    252  HZ1 LYS    44     -18.867   1.256  18.640  1.00 10.00      A   
ATOM    253  HZ2 LYS    44     -20.041   2.434  18.335  1.00 10.00      A   
ATOM    254  HZ3 LYS    44     -18.786   2.753  19.421  1.00 10.00      A   
ATOM    255  C   LYS    44     -17.895  -2.426  13.929  1.00 10.00      A   
ATOM    256  O   LYS    44     -18.600  -3.274  14.470  1.00 10.00      A   
ATOM    257  N   ARG    45     -17.714  -2.372  12.618  1.00 10.00      A   
ATOM    258  HN  ARG    45     -17.161  -1.653  12.239  1.00 10.00      A   
ATOM    259  CA  ARG    45     -18.332  -3.341  11.728  1.00 10.00      A   
ATOM    260  CB  ARG    45     -18.183  -2.920  10.266  1.00 10.00      A   
ATOM    261  CG  ARG    45     -19.508  -2.640   9.585  1.00 10.00      A   
ATOM    262  CD  ARG    45     -20.302  -1.581  10.334  1.00 10.00      A   
ATOM    263  NE  ARG    45     -21.695  -1.977  10.540  1.00 10.00      A   
ATOM    264  HE  ARG    45     -21.864  -2.916  10.807  1.00 10.00      A   
ATOM    265  CZ  ARG    45     -22.740  -1.166  10.364  1.00 10.00      A   
ATOM    266  NH1 ARG    45     -22.560   0.096   9.983  1.00 10.00      A   
ATOM    267 HH11 ARG    45     -23.384   0.725   9.853  1.00 10.00      A   
ATOM    268 HH12 ARG    45     -21.598   0.463   9.807  1.00 10.00      A   
ATOM    269  NH2 ARG    45     -23.965  -1.608  10.610  1.00 10.00      A   
ATOM    270 HH21 ARG    45     -24.113  -2.594  10.941  1.00 10.00      A   
ATOM    271 HH22 ARG    45     -24.788  -0.981  10.468  1.00 10.00      A   
ATOM    272  C   ARG    45     -17.758  -4.733  11.954  1.00 10.00      A   
ATOM    273  O   ARG    45     -18.480  -5.728  11.890  1.00 10.00      A   
ATOM    274  N   THR    46     -16.462  -4.792  12.238  1.00 10.00      A   
ATOM    275  HN  THR    46     -15.941  -3.963  12.277  1.00 10.00      A   
ATOM    276  CA  THR    46     -15.790  -6.055  12.492  1.00 10.00      A   
ATOM    277  CB  THR    46     -14.270  -5.838  12.637  1.00 10.00      A   
ATOM    278  OG1 THR    46     -13.899  -4.639  11.947  1.00 10.00      A   
ATOM    279  HG1 THR    46     -14.194  -4.696  11.032  1.00 10.00      A   
ATOM    280  CG2 THR    46     -13.497  -7.007  12.043  1.00 10.00      A   
ATOM    281  C   THR    46     -16.334  -6.681  13.775  1.00 10.00      A   
ATOM    282  O   THR    46     -16.502  -7.899  13.868  1.00 10.00      A   
ATOM    283  N   LYS    47     -16.632  -5.829  14.754  1.00 10.00      A   
ATOM    284  HN  LYS    47     -16.496  -4.868  14.609  1.00 10.00      A   
ATOM    285  CA  LYS    47     -17.161  -6.284  16.034  1.00 10.00      A   
ATOM    286  CB  LYS    47     -16.966  -5.212  17.113  1.00 10.00      A   
ATOM    287  CG  LYS    47     -15.555  -4.644  17.179  1.00 10.00      A   
ATOM    288  CD  LYS    47     -15.358  -3.769  18.410  1.00 10.00      A   
ATOM    289  CE  LYS    47     -14.027  -3.037  18.361  1.00 10.00      A   
ATOM    290  NZ  LYS    47     -13.674  -2.437  19.676  1.00 10.00      A   
ATOM    291  HZ1 LYS    47     -13.336  -3.176  20.324  1.00 10.00      A   
ATOM    292  HZ2 LYS    47     -14.505  -1.979  20.099  1.00 10.00      A   
ATOM    293  HZ3 LYS    47     -12.921  -1.728  19.555  1.00 10.00      A   
ATOM    294  C   LYS    47     -18.640  -6.631  15.898  1.00 10.00      A   
ATOM    295  O   LYS    47     -19.172  -7.449  16.648  1.00 10.00      A   
ATOM    296  N   GLU    48     -19.294  -6.006  14.925  1.00 10.00      A   
ATOM    297  HN  GLU    48     -18.808  -5.361  14.366  1.00 10.00      A   
ATOM    298  CA  GLU    48     -20.710  -6.237  14.668  1.00 10.00      A   
ATOM    299  CB  GLU    48     -21.222  -5.255  13.613  1.00 10.00      A   
ATOM    300  CG  GLU    48     -22.668  -5.478  13.203  1.00 10.00      A   
ATOM    301  CD  GLU    48     -23.069  -4.652  12.000  1.00 10.00      A   
ATOM    302  OE1 GLU    48     -23.975  -3.802  12.133  1.00 10.00      A   
ATOM    303  OE2 GLU    48     -22.478  -4.844  10.913  1.00 10.00      A   
ATOM    304  C   GLU    48     -20.951  -7.670  14.209  1.00 10.00      A   
ATOM    305  O   GLU    48     -21.965  -8.282  14.542  1.00 10.00      A   
ATOM    306  N   HIS    49     -20.006  -8.210  13.454  1.00 10.00      A   
ATOM    307  HN  HIS    49     -19.210  -7.682  13.229  1.00 10.00      A   
ATOM    308  CA  HIS    49     -20.129  -9.570  12.949  1.00 10.00      A   
ATOM    309  CB  HIS    49     -19.361  -9.742  11.640  1.00 10.00      A   
ATOM    310  CG  HIS    49     -19.928 -10.810  10.755  1.00 10.00      A   
ATOM    311  ND1 HIS    49     -21.051 -10.621   9.977  1.00 10.00      A   
ATOM    312  HD1 HIS    49     -21.578  -9.791   9.914  1.00 10.00      A   
ATOM    313  CD2 HIS    49     -19.529 -12.086  10.532  1.00 10.00      A   
ATOM    314  CE1 HIS    49     -21.319 -11.732   9.320  1.00 10.00      A   
ATOM    315  NE2 HIS    49     -20.411 -12.634   9.639  1.00 10.00      A   
ATOM    316  HE2 HIS    49     -20.375 -13.553   9.287  1.00 10.00      A   
ATOM    317  C   HIS    49     -19.676 -10.596  13.983  1.00 10.00      A   
ATOM    318  O   HIS    49     -19.635 -11.792  13.704  1.00 10.00      A   
ATOM    319  N   LYS    50     -19.332 -10.125  15.173  1.00 10.00      A   
ATOM    320  HN  LYS    50     -19.366  -9.158  15.338  1.00 10.00      A   
ATOM    321  CA  LYS    50     -18.901 -11.014  16.244  1.00 10.00      A   
ATOM    322  CB  LYS    50     -17.810 -10.362  17.098  1.00 10.00      A   
ATOM    323  CG  LYS    50     -16.531 -10.020  16.345  1.00 10.00      A   
ATOM    324  CD  LYS    50     -15.891 -11.254  15.721  1.00 10.00      A   
ATOM    325  CE  LYS    50     -14.459 -10.982  15.275  1.00 10.00      A   
ATOM    326  NZ  LYS    50     -14.381  -9.913  14.243  1.00 10.00      A   
ATOM    327  HZ1 LYS    50     -13.388  -9.752  13.971  1.00 10.00      A   
ATOM    328  HZ2 LYS    50     -14.771  -9.024  14.618  1.00 10.00      A   
ATOM    329  HZ3 LYS    50     -14.921 -10.184  13.397  1.00 10.00      A   
ATOM    330  C   LYS    50     -20.091 -11.412  17.115  1.00 10.00      A   
ATOM    331  O   LYS    50     -19.952 -12.164  18.078  1.00 10.00      A   
ATOM    332  N   LYS    51     -21.270 -10.919  16.743  1.00 10.00      A   
ATOM    333  HN  LYS    51     -21.311 -10.344  15.952  1.00 10.00      A   
ATOM    334  CA  LYS    51     -22.501 -11.205  17.476  1.00 10.00      A   
ATOM    335  CB  LYS    51     -23.546 -10.118  17.201  1.00 10.00      A   
ATOM    336  CG  LYS    51     -23.103  -8.712  17.570  1.00 10.00      A   
ATOM    337  CD  LYS    51     -24.211  -7.706  17.306  1.00 10.00      A   
ATOM    338  CE  LYS    51     -23.710  -6.280  17.450  1.00 10.00      A   
ATOM    339  NZ  LYS    51     -24.819  -5.297  17.369  1.00 10.00      A   
ATOM    340  HZ1 LYS    51     -25.362  -5.437  16.494  1.00 10.00      A   
ATOM    341  HZ2 LYS    51     -24.444  -4.331  17.377  1.00 10.00      A   
ATOM    342  HZ3 LYS    51     -25.458  -5.410  18.181  1.00 10.00      A   
ATOM    343  C   LYS    51     -23.078 -12.572  17.101  1.00 10.00      A   
ATOM    344  O   LYS    51     -24.292 -12.776  17.144  1.00 10.00      A   
ATOM    345  N   LEU    52     -22.205 -13.512  16.763  1.00 10.00      A   
ATOM    346  HN  LEU    52     -21.248 -13.302  16.782  1.00 10.00      A   
ATOM    347  CA  LEU    52     -22.629 -14.852  16.380  1.00 10.00      A   
ATOM    348  CB  LEU    52     -21.568 -15.523  15.503  1.00 10.00      A   
ATOM    349  CG  LEU    52     -21.309 -14.875  14.138  1.00 10.00      A   
ATOM    350  CD1 LEU    52     -20.194 -15.602  13.407  1.00 10.00      A   
ATOM    351  CD2 LEU    52     -22.578 -14.850  13.295  1.00 10.00      A   
ATOM    352  C   LEU    52     -22.922 -15.703  17.610  1.00 10.00      A   
ATOM    353  O   LEU    52     -23.334 -16.860  17.501  1.00 10.00      A   
ATOM    354  N   MET    53     -22.735 -15.105  18.782  1.00 10.00      A   
ATOM    355  HN  MET    53     -22.420 -14.177  18.790  1.00 10.00      A   
ATOM    356  CA  MET    53     -22.974 -15.780  20.055  1.00 10.00      A   
ATOM    357  CB  MET    53     -22.280 -15.029  21.198  1.00 10.00      A   
ATOM    358  CG  MET    53     -22.835 -13.636  21.467  1.00 10.00      A   
ATOM    359  SD  MET    53     -21.965 -12.778  22.794  1.00 10.00      A   
ATOM    360  CE  MET    53     -22.468 -13.744  24.217  1.00 10.00      A   
ATOM    361  C   MET    53     -24.469 -15.897  20.341  1.00 10.00      A   
ATOM    362  O   MET    53     -24.875 -16.403  21.390  1.00 10.00      A   
ATOM    363  N   ASP    54     -25.278 -15.431  19.398  1.00 10.00      A   
ATOM    364  HN  ASP    54     -24.885 -15.045  18.587  1.00 10.00      A   
ATOM    365  CA  ASP    54     -26.729 -15.471  19.530  1.00 10.00      A   
ATOM    366  CB  ASP    54     -27.389 -14.715  18.376  1.00 10.00      A   
ATOM    367  CG  ASP    54     -28.397 -13.690  18.852  1.00 10.00      A   
ATOM    368  OD1 ASP    54     -29.608 -13.894  18.636  1.00 10.00      A   
ATOM    369  OD2 ASP    54     -27.980 -12.667  19.439  1.00 10.00      A   
ATOM    370  C   ASP    54     -27.234 -16.907  19.573  1.00 10.00      A   
ATOM    371  O   ASP    54     -28.163 -17.225  20.314  1.00 10.00      A   
ATOM    372  N   SER    55     -26.617 -17.769  18.779  1.00 10.00      A   
ATOM    373  HN  SER    55     -25.889 -17.453  18.202  1.00 10.00      A   
ATOM    374  CB  SER    55     -26.465 -19.805  17.446  1.00 10.00      A   
ATOM    375  OG  SER    55     -26.355 -18.832  16.419  1.00 10.00      A   
ATOM    376  HG  SER    55     -26.241 -19.275  15.570  1.00 10.00      A   
ATOM    377  CA  SER    55     -26.997 -19.172  18.732  1.00 10.00      A   
ATOM    378  C   SER    55     -26.459 -19.918  19.953  1.00 10.00      A   
ATOM    379  O   SER    55     -27.265 -20.305  20.829  1.00 10.00      A   
ATOM    380  OXT SER    55     -25.226 -20.099  20.039  1.00 10.00      A   
ATOM    381  CB  VAL     6      33.858  -5.312 -19.993  1.00 10.00      B   
ATOM    382  CG1 VAL     6      33.969  -4.587 -21.325  1.00 10.00      B   
ATOM    383  CG2 VAL     6      34.174  -6.790 -20.164  1.00 10.00      B   
ATOM    384  C   VAL     6      34.369  -5.068 -17.539  1.00 10.00      B   
ATOM    385  O   VAL     6      33.302  -5.652 -17.344  1.00 10.00      B   
ATOM    386  N   VAL     6      36.218  -5.006 -19.194  1.00 10.00      B   
ATOM    387  HT1 VAL     6      36.366  -6.024 -19.067  1.00 10.00      B   
ATOM    388  HT2 VAL     6      36.830  -4.494 -18.529  1.00 10.00      B   
ATOM    389  HT3 VAL     6      36.489  -4.746 -20.160  1.00 10.00      B   
ATOM    390  CA  VAL     6      34.796  -4.663 -18.949  1.00 10.00      B   
ATOM    391  N   LEU     7      35.195  -4.721 -16.551  1.00 10.00      B   
ATOM    392  HN  LEU     7      36.008  -4.218 -16.762  1.00 10.00      B   
ATOM    393  CA  LEU     7      34.916  -5.057 -15.156  1.00 10.00      B   
ATOM    394  CB  LEU     7      36.115  -4.733 -14.260  1.00 10.00      B   
ATOM    395  CG  LEU     7      37.348  -5.621 -14.441  1.00 10.00      B   
ATOM    396  CD1 LEU     7      38.480  -5.151 -13.543  1.00 10.00      B   
ATOM    397  CD2 LEU     7      37.009  -7.078 -14.160  1.00 10.00      B   
ATOM    398  C   LEU     7      33.655  -4.368 -14.649  1.00 10.00      B   
ATOM    399  O   LEU     7      33.109  -4.739 -13.609  1.00 10.00      B   
ATOM    400  N   ASP     8      33.186  -3.375 -15.397  1.00 10.00      B   
ATOM    401  HN  ASP     8      33.672  -3.122 -16.212  1.00 10.00      B   
ATOM    402  CA  ASP     8      31.969  -2.651 -15.042  1.00 10.00      B   
ATOM    403  CB  ASP     8      31.702  -1.502 -16.024  1.00 10.00      B   
ATOM    404  CG  ASP     8      32.882  -1.186 -16.920  1.00 10.00      B   
ATOM    405  OD1 ASP     8      33.580  -0.182 -16.664  1.00 10.00      B   
ATOM    406  OD2 ASP     8      33.123  -1.944 -17.888  1.00 10.00      B   
ATOM    407  C   ASP     8      30.796  -3.619 -15.071  1.00 10.00      B   
ATOM    408  O   ASP     8      29.808  -3.455 -14.349  1.00 10.00      B   
ATOM    409  N   ARG     9      30.917  -4.636 -15.917  1.00 10.00      B   
ATOM    410  HN  ARG     9      31.728  -4.703 -16.471  1.00 10.00      B   
ATOM    411  CA  ARG     9      29.893  -5.655 -16.039  1.00 10.00      B   
ATOM    412  CB  ARG     9      30.063  -6.423 -17.351  1.00 10.00      B   
ATOM    413  CG  ARG     9      29.070  -7.553 -17.557  1.00 10.00      B   
ATOM    414  CD  ARG     9      28.994  -7.948 -19.020  1.00 10.00      B   
ATOM    415  NE  ARG     9      28.259  -6.960 -19.811  1.00 10.00      B   
ATOM    416  HE  ARG     9      27.321  -6.793 -19.560  1.00 10.00      B   
ATOM    417  CZ  ARG     9      28.778  -6.284 -20.838  1.00 10.00      B   
ATOM    418  NH1 ARG     9      30.036  -6.489 -21.211  1.00 10.00      B   
ATOM    419 HH11 ARG     9      30.629  -7.181 -20.699  1.00 10.00      B   
ATOM    420 HH12 ARG     9      30.438  -5.959 -22.019  1.00 10.00      B   
ATOM    421  NH2 ARG     9      28.035  -5.399 -21.493  1.00 10.00      B   
ATOM    422 HH21 ARG     9      28.437  -4.869 -22.297  1.00 10.00      B   
ATOM    423 HH22 ARG     9      27.047  -5.228 -21.204  1.00 10.00      B   
ATOM    424  C   ARG     9      29.984  -6.593 -14.846  1.00 10.00      B   
ATOM    425  O   ARG     9      28.965  -7.003 -14.286  1.00 10.00      B   
ATOM    426  N   TYR    10      31.216  -6.904 -14.450  1.00 10.00      B   
ATOM    427  HN  TYR    10      31.980  -6.544 -14.950  1.00 10.00      B   
ATOM    428  CA  TYR    10      31.468  -7.774 -13.307  1.00 10.00      B   
ATOM    429  CB  TYR    10      32.974  -8.002 -13.123  1.00 10.00      B   
ATOM    430  CG  TYR    10      33.351  -8.692 -11.828  1.00 10.00      B   
ATOM    431  CD1 TYR    10      33.323 -10.077 -11.721  1.00 10.00      B   
ATOM    432  CD2 TYR    10      33.733  -7.958 -10.710  1.00 10.00      B   
ATOM    433  CE1 TYR    10      33.662 -10.709 -10.540  1.00 10.00      B   
ATOM    434  CE2 TYR    10      34.075  -8.582  -9.528  1.00 10.00      B   
ATOM    435  CZ  TYR    10      34.036  -9.956  -9.447  1.00 10.00      B   
ATOM    436  OH  TYR    10      34.365 -10.579  -8.267  1.00 10.00      B   
ATOM    437  HH  TYR    10      33.709 -10.352  -7.598  1.00 10.00      B   
ATOM    438  C   TYR    10      30.862  -7.175 -12.044  1.00 10.00      B   
ATOM    439  O   TYR    10      30.173  -7.860 -11.292  1.00 10.00      B   
ATOM    440  N   ILE    11      31.121  -5.889 -11.821  1.00 10.00      B   
ATOM    441  HN  ILE    11      31.694  -5.399 -12.455  1.00 10.00      B   
ATOM    442  CA  ILE    11      30.590  -5.192 -10.652  1.00 10.00      B   
ATOM    443  CB  ILE    11      31.036  -3.714 -10.622  1.00 10.00      B   
ATOM    444  CG1 ILE    11      32.564  -3.627 -10.663  1.00 10.00      B   
ATOM    445  CG2 ILE    11      30.498  -3.015  -9.380  1.00 10.00      B   
ATOM    446  CD1 ILE    11      33.097  -2.231 -10.904  1.00 10.00      B   
ATOM    447  C   ILE    11      29.065  -5.262 -10.647  1.00 10.00      B   
ATOM    448  O   ILE    11      28.447  -5.508  -9.611  1.00 10.00      B   
ATOM    449  N   GLY    12      28.474  -5.069 -11.822  1.00 10.00      B   
ATOM    450  HN  GLY    12      29.028  -4.902 -12.612  1.00 10.00      B   
ATOM    451  CA  GLY    12      27.033  -5.117 -11.945  1.00 10.00      B   
ATOM    452  C   GLY    12      26.485  -6.486 -11.602  1.00 10.00      B   
ATOM    453  O   GLY    12      25.487  -6.604 -10.893  1.00 10.00      B   
ATOM    454  N   LYS    13      27.151  -7.523 -12.098  1.00 10.00      B   
ATOM    455  HN  LYS    13      27.941  -7.361 -12.655  1.00 10.00      B   
ATOM    456  CA  LYS    13      26.731  -8.895 -11.845  1.00 10.00      B   
ATOM    457  CB  LYS    13      27.463  -9.873 -12.763  1.00 10.00      B   
ATOM    458  CG  LYS    13      27.057  -9.780 -14.225  1.00 10.00      B   
ATOM    459  CD  LYS    13      27.524 -11.000 -15.000  1.00 10.00      B   
ATOM    460  CE  LYS    13      27.061 -10.948 -16.446  1.00 10.00      B   
ATOM    461  NZ  LYS    13      27.311 -12.229 -17.151  1.00 10.00      B   
ATOM    462  HZ1 LYS    13      26.744 -12.991 -16.728  1.00 10.00      B   
ATOM    463  HZ2 LYS    13      28.315 -12.485 -17.083  1.00 10.00      B   
ATOM    464  HZ3 LYS    13      27.057 -12.139 -18.156  1.00 10.00      B   
ATOM    465  C   LYS    13      26.951  -9.280 -10.389  1.00 10.00      B   
ATOM    466  O   LYS    13      26.108  -9.939  -9.788  1.00 10.00      B   
ATOM    467  N   THR    14      28.078  -8.853  -9.827  1.00 10.00      B   
ATOM    468  HN  THR    14      28.704  -8.320 -10.362  1.00 10.00      B   
ATOM    469  CA  THR    14      28.409  -9.154  -8.439  1.00 10.00      B   
ATOM    470  CB  THR    14      29.775  -8.563  -8.039  1.00 10.00      B   
ATOM    471  OG1 THR    14      30.762  -8.984  -8.990  1.00 10.00      B   
ATOM    472  HG1 THR    14      30.609  -8.535  -9.835  1.00 10.00      B   
ATOM    473  CG2 THR    14      30.186  -9.041  -6.652  1.00 10.00      B   
ATOM    474  C   THR    14      27.326  -8.640  -7.496  1.00 10.00      B   
ATOM    475  O   THR    14      26.778  -9.402  -6.696  1.00 10.00      B   
ATOM    476  N   ILE    15      27.003  -7.356  -7.609  1.00 10.00      B   
ATOM    477  HN  ILE    15      27.469  -6.796  -8.268  1.00 10.00      B   
ATOM    478  CA  ILE    15      25.975  -6.765  -6.769  1.00 10.00      B   
ATOM    479  CB  ILE    15      25.867  -5.238  -6.962  1.00 10.00      B   
ATOM    480  CG1 ILE    15      27.194  -4.577  -6.577  1.00 10.00      B   
ATOM    481  CG2 ILE    15      24.727  -4.665  -6.128  1.00 10.00      B   
ATOM    482  CD1 ILE    15      27.183  -3.069  -6.671  1.00 10.00      B   
ATOM    483  C   ILE    15      24.632  -7.434  -7.036  1.00 10.00      B   
ATOM    484  O   ILE    15      23.865  -7.687  -6.111  1.00 10.00      B   
ATOM    485  N   PHE    16      24.377  -7.755  -8.301  1.00 10.00      B   
ATOM    486  HN  PHE    16      25.041  -7.543  -8.991  1.00 10.00      B   
ATOM    487  CA  PHE    16      23.134  -8.409  -8.693  1.00 10.00      B   
ATOM    488  CB  PHE    16      23.114  -8.654 -10.204  1.00 10.00      B   
ATOM    489  CG  PHE    16      21.753  -8.965 -10.759  1.00 10.00      B   
ATOM    490  CD1 PHE    16      20.880  -7.946 -11.106  1.00 10.00      B   
ATOM    491  CD2 PHE    16      21.347 -10.277 -10.936  1.00 10.00      B   
ATOM    492  CE1 PHE    16      19.630  -8.231 -11.621  1.00 10.00      B   
ATOM    493  CE2 PHE    16      20.099 -10.571 -11.449  1.00 10.00      B   
ATOM    494  CZ  PHE    16      19.238  -9.545 -11.793  1.00 10.00      B   
ATOM    495  C   PHE    16      22.953  -9.722  -7.935  1.00 10.00      B   
ATOM    496  O   PHE    16      21.876  -9.993  -7.402  1.00 10.00      B   
ATOM    497  N   THR    17      24.010 -10.525  -7.871  1.00 10.00      B   
ATOM    498  HN  THR    17      24.849 -10.259  -8.313  1.00 10.00      B   
ATOM    499  CA  THR    17      23.950 -11.797  -7.165  1.00 10.00      B   
ATOM    500  CB  THR    17      25.211 -12.656  -7.392  1.00 10.00      B   
ATOM    501  OG1 THR    17      26.295 -11.826  -7.834  1.00 10.00      B   
ATOM    502  HG1 THR    17      26.519 -11.189  -7.143  1.00 10.00      B   
ATOM    503  CG2 THR    17      24.941 -13.724  -8.439  1.00 10.00      B   
ATOM    504  C   THR    17      23.718 -11.582  -5.672  1.00 10.00      B   
ATOM    505  O   THR    17      22.908 -12.278  -5.061  1.00 10.00      B   
ATOM    506  N   THR    18      24.415 -10.607  -5.092  1.00 10.00      B   
ATOM    507  HN  THR    18      25.051 -10.081  -5.628  1.00 10.00      B   
ATOM    508  CA  THR    18      24.263 -10.303  -3.676  1.00 10.00      B   
ATOM    509  CB  THR    18      25.299  -9.264  -3.214  1.00 10.00      B   
ATOM    510  OG1 THR    18      26.570  -9.585  -3.790  1.00 10.00      B   
ATOM    511  HG1 THR    18      26.866 -10.442  -3.462  1.00 10.00      B   
ATOM    512  CG2 THR    18      25.425  -9.282  -1.699  1.00 10.00      B   
ATOM    513  C   THR    18      22.851  -9.790  -3.397  1.00 10.00      B   
ATOM    514  O   THR    18      22.259 -10.098  -2.360  1.00 10.00      B   
ATOM    515  N   ILE    19      22.313  -9.021  -4.341  1.00 10.00      B   
ATOM    516  HN  ILE    19      22.844  -8.808  -5.143  1.00 10.00      B   
ATOM    517  CA  ILE    19      20.965  -8.486  -4.225  1.00 10.00      B   
ATOM    518  CB  ILE    19      20.621  -7.554  -5.417  1.00 10.00      B   
ATOM    519  CG1 ILE    19      21.289  -6.185  -5.252  1.00 10.00      B   
ATOM    520  CG2 ILE    19      19.111  -7.403  -5.604  1.00 10.00      B   
ATOM    521  CD1 ILE    19      20.790  -5.388  -4.066  1.00 10.00      B   
ATOM    522  C   ILE    19      19.970  -9.637  -4.172  1.00 10.00      B   
ATOM    523  O   ILE    19      19.108  -9.688  -3.299  1.00 10.00      B   
ATOM    524  N   MET    20      20.117 -10.574  -5.101  1.00 10.00      B   
ATOM    525  HN  MET    20      20.838 -10.480  -5.764  1.00 10.00      B   
ATOM    526  CA  MET    20      19.235 -11.733  -5.163  1.00 10.00      B   
ATOM    527  CB  MET    20      19.513 -12.573  -6.413  1.00 10.00      B   
ATOM    528  CG  MET    20      19.255 -11.848  -7.726  1.00 10.00      B   
ATOM    529  SD  MET    20      17.591 -11.158  -7.834  1.00 10.00      B   
ATOM    530  CE  MET    20      16.598 -12.650  -7.785  1.00 10.00      B   
ATOM    531  C   MET    20      19.375 -12.588  -3.907  1.00 10.00      B   
ATOM    532  O   MET    20      18.387 -13.089  -3.375  1.00 10.00      B   
ATOM    533  N   MET    21      20.609 -12.731  -3.434  1.00 10.00      B   
ATOM    534  HN  MET    21      21.355 -12.300  -3.909  1.00 10.00      B   
ATOM    535  CA  MET    21      20.895 -13.516  -2.236  1.00 10.00      B   
ATOM    536  CB  MET    21      22.404 -13.579  -1.982  1.00 10.00      B   
ATOM    537  CG  MET    21      23.144 -14.556  -2.882  1.00 10.00      B   
ATOM    538  SD  MET    21      24.933 -14.323  -2.850  1.00 10.00      B   
ATOM    539  CE  MET    21      25.301 -14.701  -1.138  1.00 10.00      B   
ATOM    540  C   MET    21      20.184 -12.940  -1.016  1.00 10.00      B   
ATOM    541  O   MET    21      19.480 -13.654  -0.301  1.00 10.00      B   
ATOM    542  N   THR    22      20.359 -11.644  -0.791  1.00 10.00      B   
ATOM    543  HN  THR    22      20.913 -11.119  -1.409  1.00 10.00      B   
ATOM    544  CA  THR    22      19.731 -10.980   0.343  1.00 10.00      B   
ATOM    545  CB  THR    22      20.281  -9.556   0.550  1.00 10.00      B   
ATOM    546  OG1 THR    22      20.460  -8.917  -0.721  1.00 10.00      B   
ATOM    547  HG1 THR    22      21.266  -9.244  -1.136  1.00 10.00      B   
ATOM    548  CG2 THR    22      21.610  -9.604   1.287  1.00 10.00      B   
ATOM    549  C   THR    22      18.218 -10.929   0.160  1.00 10.00      B   
ATOM    550  O   THR    22      17.461 -11.104   1.116  1.00 10.00      B   
ATOM    551  N   LEU    23      17.794 -10.710  -1.081  1.00 10.00      B   
ATOM    552  HN  LEU    23      18.460 -10.569  -1.792  1.00 10.00      B   
ATOM    553  CA  LEU    23      16.379 -10.649  -1.425  1.00 10.00      B   
ATOM    554  CB  LEU    23      16.236 -10.394  -2.929  1.00 10.00      B   
ATOM    555  CG  LEU    23      14.967  -9.691  -3.404  1.00 10.00      B   
ATOM    556  CD1 LEU    23      14.824  -8.333  -2.744  1.00 10.00      B   
ATOM    557  CD2 LEU    23      14.990  -9.542  -4.915  1.00 10.00      B   
ATOM    558  C   LEU    23      15.699 -11.962  -1.058  1.00 10.00      B   
ATOM    559  O   LEU    23      14.646 -11.978  -0.419  1.00 10.00      B   
ATOM    560  N   PHE    24      16.318 -13.064  -1.462  1.00 10.00      B   
ATOM    561  HN  PHE    24      17.151 -12.979  -1.979  1.00 10.00      B   
ATOM    562  CA  PHE    24      15.794 -14.392  -1.174  1.00 10.00      B   
ATOM    563  CB  PHE    24      16.576 -15.466  -1.938  1.00 10.00      B   
ATOM    564  CG  PHE    24      15.956 -15.845  -3.254  1.00 10.00      B   
ATOM    565  CD1 PHE    24      16.015 -14.986  -4.339  1.00 10.00      B   
ATOM    566  CD2 PHE    24      15.306 -17.059  -3.406  1.00 10.00      B   
ATOM    567  CE1 PHE    24      15.439 -15.328  -5.547  1.00 10.00      B   
ATOM    568  CE2 PHE    24      14.727 -17.408  -4.614  1.00 10.00      B   
ATOM    569  CZ  PHE    24      14.794 -16.540  -5.685  1.00 10.00      B   
ATOM    570  C   PHE    24      15.829 -14.682   0.321  1.00 10.00      B   
ATOM    571  O   PHE    24      14.880 -15.235   0.873  1.00 10.00      B   
ATOM    572  N   MET    25      16.918 -14.293   0.975  1.00 10.00      B   
ATOM    573  HN  MET    25      17.641 -13.847   0.479  1.00 10.00      B   
ATOM    574  CA  MET    25      17.070 -14.517   2.414  1.00 10.00      B   
ATOM    575  CB  MET    25      18.469 -14.130   2.899  1.00 10.00      B   
ATOM    576  CG  MET    25      19.496 -15.247   2.793  1.00 10.00      B   
ATOM    577  SD  MET    25      21.010 -14.885   3.709  1.00 10.00      B   
ATOM    578  CE  MET    25      20.373 -14.748   5.380  1.00 10.00      B   
ATOM    579  C   MET    25      16.008 -13.776   3.222  1.00 10.00      B   
ATOM    580  O   MET    25      15.448 -14.322   4.172  1.00 10.00      B   
ATOM    581  N   LEU    26      15.736 -12.533   2.847  1.00 10.00      B   
ATOM    582  HN  LEU    26      16.229 -12.139   2.090  1.00 10.00      B   
ATOM    583  CA  LEU    26      14.738 -11.731   3.542  1.00 10.00      B   
ATOM    584  CB  LEU    26      14.785 -10.270   3.084  1.00 10.00      B   
ATOM    585  CG  LEU    26      15.889  -9.404   3.700  1.00 10.00      B   
ATOM    586  CD1 LEU    26      15.804  -7.979   3.176  1.00 10.00      B   
ATOM    587  CD2 LEU    26      15.807  -9.423   5.219  1.00 10.00      B   
ATOM    588  C   LEU    26      13.341 -12.304   3.346  1.00 10.00      B   
ATOM    589  O   LEU    26      12.532 -12.328   4.275  1.00 10.00      B   
ATOM    590  N   VAL    27      13.068 -12.778   2.135  1.00 10.00      B   
ATOM    591  HN  VAL    27      13.760 -12.734   1.439  1.00 10.00      B   
ATOM    592  CA  VAL    27      11.769 -13.351   1.812  1.00 10.00      B   
ATOM    593  CB  VAL    27      11.565 -13.499   0.287  1.00 10.00      B   
ATOM    594  CG1 VAL    27      10.291 -14.270  -0.025  1.00 10.00      B   
ATOM    595  CG2 VAL    27      11.522 -12.129  -0.374  1.00 10.00      B   
ATOM    596  C   VAL    27      11.556 -14.696   2.509  1.00 10.00      B   
ATOM    597  O   VAL    27      10.520 -14.911   3.140  1.00 10.00      B   
ATOM    598  N   SER    28      12.542 -15.582   2.415  1.00 10.00      B   
ATOM    599  HN  SER    28      13.360 -15.344   1.922  1.00 10.00      B   
ATOM    600  CA  SER    28      12.441 -16.906   3.027  1.00 10.00      B   
ATOM    601  CB  SER    28      13.646 -17.775   2.654  1.00 10.00      B   
ATOM    602  OG  SER    28      14.859 -17.062   2.811  1.00 10.00      B   
ATOM    603  HG  SER    28      15.068 -16.605   1.987  1.00 10.00      B   
ATOM    604  C   SER    28      12.275 -16.829   4.544  1.00 10.00      B   
ATOM    605  O   SER    28      11.415 -17.502   5.114  1.00 10.00      B   
ATOM    606  N   LEU    29      13.091 -16.005   5.194  1.00 10.00      B   
ATOM    607  HN  LEU    29      13.764 -15.496   4.689  1.00 10.00      B   
ATOM    608  CA  LEU    29      13.022 -15.858   6.643  1.00 10.00      B   
ATOM    609  CB  LEU    29      14.175 -15.004   7.175  1.00 10.00      B   
ATOM    610  CG  LEU    29      14.352 -14.987   8.698  1.00 10.00      B   
ATOM    611  CD1 LEU    29      14.417 -16.401   9.256  1.00 10.00      B   
ATOM    612  CD2 LEU    29      15.600 -14.210   9.082  1.00 10.00      B   
ATOM    613  C   LEU    29      11.673 -15.301   7.091  1.00 10.00      B   
ATOM    614  O   LEU    29      11.051 -15.835   8.005  1.00 10.00      B   
ATOM    615  N   SER    30      11.212 -14.241   6.438  1.00 10.00      B   
ATOM    616  HN  SER    30      11.742 -13.854   5.709  1.00 10.00      B   
ATOM    617  CA  SER    30       9.931 -13.640   6.790  1.00 10.00      B   
ATOM    618  CB  SER    30       9.712 -12.341   6.016  1.00 10.00      B   
ATOM    619  OG  SER    30       9.926 -12.535   4.626  1.00 10.00      B   
ATOM    620  HG  SER    30      10.852 -12.329   4.415  1.00 10.00      B   
ATOM    621  C   SER    30       8.792 -14.615   6.513  1.00 10.00      B   
ATOM    622  O   SER    30       7.766 -14.607   7.198  1.00 10.00      B   
ATOM    623  N   GLY    31       8.991 -15.457   5.501  1.00 10.00      B   
ATOM    624  HN  GLY    31       9.834 -15.411   4.997  1.00 10.00      B   
ATOM    625  CA  GLY    31       7.992 -16.436   5.131  1.00 10.00      B   
ATOM    626  C   GLY    31       7.704 -17.405   6.251  1.00 10.00      B   
ATOM    627  O   GLY    31       6.552 -17.596   6.623  1.00 10.00      B   
ATOM    628  N   ILE    32       8.753 -17.995   6.808  1.00 10.00      B   
ATOM    629  HN  ILE    32       9.654 -17.783   6.478  1.00 10.00      B   
ATOM    630  CA  ILE    32       8.597 -18.954   7.894  1.00 10.00      B   
ATOM    631  CB  ILE    32       9.881 -19.788   8.133  1.00 10.00      B   
ATOM    632  CG1 ILE    32       9.622 -20.917   9.132  1.00 10.00      B   
ATOM    633  CG2 ILE    32      11.039 -18.913   8.590  1.00 10.00      B   
ATOM    634  CD1 ILE    32       8.686 -21.987   8.615  1.00 10.00      B   
ATOM    635  C   ILE    32       8.130 -18.273   9.186  1.00 10.00      B   
ATOM    636  O   ILE    32       7.442 -18.881  10.011  1.00 10.00      B   
ATOM    637  N   ILE    33       8.485 -17.003   9.346  1.00 10.00      B   
ATOM    638  HN  ILE    33       9.028 -16.568   8.654  1.00 10.00      B   
ATOM    639  CA  ILE    33       8.092 -16.247  10.530  1.00 10.00      B   
ATOM    640  CB  ILE    33       8.849 -14.900  10.637  1.00 10.00      B   
ATOM    641  CG1 ILE    33      10.332 -15.144  10.947  1.00 10.00      B   
ATOM    642  CG2 ILE    33       8.227 -14.008  11.704  1.00 10.00      B   
ATOM    643  CD1 ILE    33      11.177 -13.887  10.922  1.00 10.00      B   
ATOM    644  C   ILE    33       6.582 -16.000  10.535  1.00 10.00      B   
ATOM    645  O   ILE    33       5.911 -16.209  11.546  1.00 10.00      B   
ATOM    646  N   LYS    34       6.051 -15.568   9.400  1.00 10.00      B   
ATOM    647  HN  LYS    34       6.633 -15.415   8.622  1.00 10.00      B   
ATOM    648  CA  LYS    34       4.624 -15.301   9.287  1.00 10.00      B   
ATOM    649  CB  LYS    34       4.344 -14.255   8.213  1.00 10.00      B   
ATOM    650  CG  LYS    34       4.765 -12.852   8.615  1.00 10.00      B   
ATOM    651  CD  LYS    34       4.039 -11.798   7.799  1.00 10.00      B   
ATOM    652  CE  LYS    34       4.275 -10.409   8.368  1.00 10.00      B   
ATOM    653  NZ  LYS    34       3.542  -9.363   7.609  1.00 10.00      B   
ATOM    654  HZ1 LYS    34       2.521  -9.558   7.624  1.00 10.00      B   
ATOM    655  HZ2 LYS    34       3.863  -9.342   6.619  1.00 10.00      B   
ATOM    656  HZ3 LYS    34       3.709  -8.429   8.034  1.00 10.00      B   
ATOM    657  C   LYS    34       3.834 -16.580   9.035  1.00 10.00      B   
ATOM    658  O   LYS    34       2.627 -16.635   9.274  1.00 10.00      B   
ATOM    659  N   PHE    35       4.531 -17.610   8.570  1.00 10.00      B   
ATOM    660  HN  PHE    35       5.485 -17.491   8.393  1.00 10.00      B   
ATOM    661  CA  PHE    35       3.917 -18.903   8.301  1.00 10.00      B   
ATOM    662  CB  PHE    35       4.991 -19.890   7.831  1.00 10.00      B   
ATOM    663  CG  PHE    35       4.468 -21.076   7.072  1.00 10.00      B   
ATOM    664  CD1 PHE    35       4.543 -21.115   5.691  1.00 10.00      B   
ATOM    665  CD2 PHE    35       3.912 -22.156   7.738  1.00 10.00      B   
ATOM    666  CE1 PHE    35       4.074 -22.205   4.988  1.00 10.00      B   
ATOM    667  CE2 PHE    35       3.439 -23.251   7.042  1.00 10.00      B   
ATOM    668  CZ  PHE    35       3.520 -23.276   5.663  1.00 10.00      B   
ATOM    669  C   PHE    35       3.260 -19.440   9.568  1.00 10.00      B   
ATOM    670  O   PHE    35       2.068 -19.748   9.587  1.00 10.00      B   
ATOM    671  N   VAL    36       4.048 -19.524  10.634  1.00 10.00      B   
ATOM    672  HN  VAL    36       4.987 -19.248  10.556  1.00 10.00      B   
ATOM    673  CA  VAL    36       3.555 -20.017  11.912  1.00 10.00      B   
ATOM    674  CB  VAL    36       4.701 -20.357  12.885  1.00 10.00      B   
ATOM    675  CG1 VAL    36       5.466 -21.576  12.394  1.00 10.00      B   
ATOM    676  CG2 VAL    36       5.633 -19.169  13.059  1.00 10.00      B   
ATOM    677  C   VAL    36       2.602 -19.016  12.559  1.00 10.00      B   
ATOM    678  O   VAL    36       1.809 -19.372  13.429  1.00 10.00      B   
ATOM    679  N   ASP    37       2.676 -17.767  12.119  1.00 10.00      B   
ATOM    680  HN  ASP    37       3.326 -17.545  11.418  1.00 10.00      B   
ATOM    681  CA  ASP    37       1.812 -16.722  12.647  1.00 10.00      B   
ATOM    682  CB  ASP    37       2.272 -15.341  12.166  1.00 10.00      B   
ATOM    683  CG  ASP    37       1.565 -14.194  12.865  1.00 10.00      B   
ATOM    684  OD1 ASP    37       1.000 -14.412  13.960  1.00 10.00      B   
ATOM    685  OD2 ASP    37       1.590 -13.066  12.335  1.00 10.00      B   
ATOM    686  C   ASP    37       0.372 -16.987  12.227  1.00 10.00      B   
ATOM    687  O   ASP    37      -0.549 -16.913  13.041  1.00 10.00      B   
ATOM    688  N   GLN    38       0.191 -17.330  10.958  1.00 10.00      B   
ATOM    689  HN  GLN    38       0.972 -17.383  10.360  1.00 10.00      B   
ATOM    690  CA  GLN    38      -1.134 -17.621  10.428  1.00 10.00      B   
ATOM    691  CB  GLN    38      -1.119 -17.652   8.896  1.00 10.00      B   
ATOM    692  CG  GLN    38      -0.425 -16.464   8.247  1.00 10.00      B   
ATOM    693  CD  GLN    38      -0.979 -15.121   8.689  1.00 10.00      B   
ATOM    694  OE1 GLN    38      -2.160 -14.992   9.017  1.00 10.00      B   
ATOM    695  NE2 GLN    38      -0.135 -14.103   8.673  1.00 10.00      B   
ATOM    696 HE21 GLN    38       0.787 -14.271   8.374  1.00 10.00      B   
ATOM    697 HE22 GLN    38      -0.461 -13.224   8.959  1.00 10.00      B   
ATOM    698  C   GLN    38      -1.638 -18.953  10.969  1.00 10.00      B   
ATOM    699  O   GLN    38      -2.834 -19.122  11.214  1.00 10.00      B   
ATOM    700  N   LEU    39      -0.709 -19.888  11.173  1.00 10.00      B   
ATOM    701  HN  LEU    39       0.227 -19.680  10.959  1.00 10.00      B   
ATOM    702  CA  LEU    39      -1.038 -21.216  11.689  1.00 10.00      B   
ATOM    703  CB  LEU    39       0.209 -22.100  11.780  1.00 10.00      B   
ATOM    704  CG  LEU    39       0.785 -22.604  10.454  1.00 10.00      B   
ATOM    705  CD1 LEU    39       2.010 -23.471  10.703  1.00 10.00      B   
ATOM    706  CD2 LEU    39      -0.263 -23.370   9.661  1.00 10.00      B   
ATOM    707  C   LEU    39      -1.733 -21.138  13.046  1.00 10.00      B   
ATOM    708  O   LEU    39      -2.544 -22.001  13.386  1.00 10.00      B   
ATOM    709  N   LYS    40      -1.423 -20.095  13.812  1.00 10.00      B   
ATOM    710  HN  LYS    40      -0.759 -19.448  13.490  1.00 10.00      B   
ATOM    711  CA  LYS    40      -2.034 -19.901  15.126  1.00 10.00      B   
ATOM    712  CB  LYS    40      -1.430 -18.690  15.836  1.00 10.00      B   
ATOM    713  CG  LYS    40       0.023 -18.858  16.245  1.00 10.00      B   
ATOM    714  CD  LYS    40       0.429 -17.817  17.276  1.00 10.00      B   
ATOM    715  CE  LYS    40       0.362 -16.408  16.712  1.00 10.00      B   
ATOM    716  NZ  LYS    40       1.605 -16.044  15.985  1.00 10.00      B   
ATOM    717  HZ1 LYS    40       2.290 -15.612  16.639  1.00 10.00      B   
ATOM    718  HZ2 LYS    40       1.388 -15.358  15.226  1.00 10.00      B   
ATOM    719  HZ3 LYS    40       2.033 -16.892  15.561  1.00 10.00      B   
ATOM    720  C   LYS    40      -3.546 -19.723  15.004  1.00 10.00      B   
ATOM    721  O   LYS    40      -4.300 -20.060  15.915  1.00 10.00      B   
ATOM    722  N   LYS    41      -3.982 -19.206  13.866  1.00 10.00      B   
ATOM    723  HN  LYS    41      -3.333 -18.979  13.161  1.00 10.00      B   
ATOM    724  CA  LYS    41      -5.400 -18.980  13.622  1.00 10.00      B   
ATOM    725  CB  LYS    41      -5.654 -17.514  13.265  1.00 10.00      B   
ATOM    726  CG  LYS    41      -5.177 -16.518  14.308  1.00 10.00      B   
ATOM    727  CD  LYS    41      -5.497 -15.094  13.887  1.00 10.00      B   
ATOM    728  CE  LYS    41      -5.026 -14.089  14.925  1.00 10.00      B   
ATOM    729  NZ  LYS    41      -5.488 -12.707  14.625  1.00 10.00      B   
ATOM    730  HZ1 LYS    41      -5.366 -12.102  15.461  1.00 10.00      B   
ATOM    731  HZ2 LYS    41      -6.496 -12.712  14.363  1.00 10.00      B   
ATOM    732  HZ3 LYS    41      -4.938 -12.304  13.837  1.00 10.00      B   
ATOM    733  C   LYS    41      -5.892 -19.881  12.493  1.00 10.00      B   
ATOM    734  O   LYS    41      -6.995 -19.706  11.977  1.00 10.00      B   
ATOM    735  N   ALA    42      -5.068 -20.851  12.120  1.00 10.00      B   
ATOM    736  HN  ALA    42      -4.209 -20.952  12.581  1.00 10.00      B   
ATOM    737  CA  ALA    42      -5.406 -21.775  11.049  1.00 10.00      B   
ATOM    738  CB  ALA    42      -4.160 -22.179  10.276  1.00 10.00      B   
ATOM    739  C   ALA    42      -6.134 -23.000  11.589  1.00 10.00      B   
ATOM    740  O   ALA    42      -5.645 -24.132  11.487  1.00 10.00      B   
ATOM    741  N   GLY    43      -7.293 -22.766  12.186  1.00 10.00      B   
ATOM    742  HN  GLY    43      -7.619 -21.841  12.258  1.00 10.00      B   
ATOM    743  CA  GLY    43      -8.079 -23.851  12.728  1.00 10.00      B   
ATOM    744  C   GLY    43      -8.981 -24.444  11.672  1.00 10.00      B   
ATOM    745  O   GLY    43      -8.991 -25.658  11.453  1.00 10.00      B   
ATOM    746  N   GLN    44      -9.732 -23.579  11.007  1.00 10.00      B   
ATOM    747  HN  GLN    44      -9.666 -22.622  11.222  1.00 10.00      B   
ATOM    748  CA  GLN    44     -10.641 -24.003   9.959  1.00 10.00      B   
ATOM    749  CB  GLN    44     -11.911 -23.149   9.970  1.00 10.00      B   
ATOM    750  CG  GLN    44     -12.828 -23.426  11.150  1.00 10.00      B   
ATOM    751  CD  GLN    44     -13.412 -24.824  11.118  1.00 10.00      B   
ATOM    752  OE1 GLN    44     -13.672 -25.376  10.049  1.00 10.00      B   
ATOM    753  NE2 GLN    44     -13.617 -25.406  12.289  1.00 10.00      B   
ATOM    754 HE21 GLN    44     -13.384 -24.909  13.103  1.00 10.00      B   
ATOM    755 HE22 GLN    44     -13.989 -26.314  12.296  1.00 10.00      B   
ATOM    756  C   GLN    44      -9.958 -23.914   8.604  1.00 10.00      B   
ATOM    757  O   GLN    44      -9.695 -22.822   8.101  1.00 10.00      B   
ATOM    758  N   GLY    45      -9.652 -25.066   8.031  1.00 10.00      B   
ATOM    759  HN  GLY    45      -9.860 -25.905   8.497  1.00 10.00      B   
ATOM    760  CA  GLY    45      -9.001 -25.102   6.740  1.00 10.00      B   
ATOM    761  C   GLY    45      -7.923 -26.161   6.679  1.00 10.00      B   
ATOM    762  O   GLY    45      -7.689 -26.874   7.658  1.00 10.00      B   
ATOM    763  N   SER    46      -7.278 -26.282   5.529  1.00 10.00      B   
ATOM    764  HN  SER    46      -7.523 -25.700   4.778  1.00 10.00      B   
ATOM    765  CA  SER    46      -6.220 -27.262   5.353  1.00 10.00      B   
ATOM    766  CB  SER    46      -6.122 -27.683   3.880  1.00 10.00      B   
ATOM    767  OG  SER    46      -5.113 -28.662   3.682  1.00 10.00      B   
ATOM    768  HG  SER    46      -4.560 -28.407   2.921  1.00 10.00      B   
ATOM    769  C   SER    46      -4.888 -26.704   5.849  1.00 10.00      B   
ATOM    770  O   SER    46      -4.668 -25.488   5.830  1.00 10.00      B   
ATOM    771  N   TYR    47      -4.004 -27.598   6.285  1.00 10.00      B   
ATOM    772  HN  TYR    47      -4.248 -28.549   6.277  1.00 10.00      B   
ATOM    773  CA  TYR    47      -2.687 -27.210   6.786  1.00 10.00      B   
ATOM    774  CB  TYR    47      -1.886 -28.444   7.217  1.00 10.00      B   
ATOM    775  CG  TYR    47      -2.521 -29.274   8.310  1.00 10.00      B   
ATOM    776  CD1 TYR    47      -3.084 -30.511   8.026  1.00 10.00      B   
ATOM    777  CD2 TYR    47      -2.548 -28.829   9.625  1.00 10.00      B   
ATOM    778  CE1 TYR    47      -3.656 -31.281   9.020  1.00 10.00      B   
ATOM    779  CE2 TYR    47      -3.119 -29.593  10.624  1.00 10.00      B   
ATOM    780  CZ  TYR    47      -3.671 -30.818  10.317  1.00 10.00      B   
ATOM    781  OH  TYR    47      -4.237 -31.584  11.311  1.00 10.00      B   
ATOM    782  HH  TYR    47      -4.644 -31.006  11.969  1.00 10.00      B   
ATOM    783  C   TYR    47      -1.899 -26.455   5.721  1.00 10.00      B   
ATOM    784  O   TYR    47      -1.081 -25.591   6.029  1.00 10.00      B   
ATOM    785  N   ASP    48      -2.142 -26.795   4.462  1.00 10.00      B   
ATOM    786  HN  ASP    48      -2.800 -27.495   4.273  1.00 10.00      B   
ATOM    787  CA  ASP    48      -1.450 -26.154   3.351  1.00 10.00      B   
ATOM    788  CB  ASP    48      -1.156 -27.171   2.244  1.00 10.00      B   
ATOM    789  CG  ASP    48      -2.345 -27.443   1.344  1.00 10.00      B   
ATOM    790  OD1 ASP    48      -3.448 -27.718   1.869  1.00 10.00      B   
ATOM    791  OD2 ASP    48      -2.178 -27.387   0.107  1.00 10.00      B   
ATOM    792  C   ASP    48      -2.254 -24.985   2.792  1.00 10.00      B   
ATOM    793  O   ASP    48      -1.709 -24.116   2.113  1.00 10.00      B   
ATOM    794  N   ALA    49      -3.542 -24.956   3.113  1.00 10.00      B   
ATOM    795  HN  ALA    49      -3.895 -25.649   3.704  1.00 10.00      B   
ATOM    796  CA  ALA    49      -4.443 -23.914   2.630  1.00 10.00      B   
ATOM    797  CB  ALA    49      -5.876 -24.231   3.026  1.00 10.00      B   
ATOM    798  C   ALA    49      -4.043 -22.542   3.153  1.00 10.00      B   
ATOM    799  O   ALA    49      -3.862 -21.603   2.383  1.00 10.00      B   
ATOM    800  N   LEU    50      -3.895 -22.435   4.465  1.00 10.00      B   
ATOM    801  HN  LEU    50      -4.044 -23.222   5.031  1.00 10.00      B   
ATOM    802  CA  LEU    50      -3.518 -21.174   5.084  1.00 10.00      B   
ATOM    803  CB  LEU    50      -4.311 -20.954   6.378  1.00 10.00      B   
ATOM    804  CG  LEU    50      -5.835 -20.875   6.235  1.00 10.00      B   
ATOM    805  CD1 LEU    50      -6.491 -20.735   7.598  1.00 10.00      B   
ATOM    806  CD2 LEU    50      -6.228 -19.718   5.330  1.00 10.00      B   
ATOM    807  C   LEU    50      -2.019 -21.140   5.358  1.00 10.00      B   
ATOM    808  O   LEU    50      -1.565 -20.542   6.333  1.00 10.00      B   
ATOM    809  N   GLY    51      -1.250 -21.775   4.483  1.00 10.00      B   
ATOM    810  HN  GLY    51      -1.662 -22.213   3.709  1.00 10.00      B   
ATOM    811  CA  GLY    51       0.185 -21.811   4.657  1.00 10.00      B   
ATOM    812  C   GLY    51       0.945 -21.848   3.346  1.00 10.00      B   
ATOM    813  O   GLY    51       1.030 -20.843   2.640  1.00 10.00      B   
ATOM    814  N   ALA    52       1.480 -23.016   3.016  1.00 10.00      B   
ATOM    815  HN  ALA    52       1.347 -23.784   3.616  1.00 10.00      B   
ATOM    816  CA  ALA    52       2.270 -23.205   1.799  1.00 10.00      B   
ATOM    817  CB  ALA    52       2.753 -24.641   1.698  1.00 10.00      B   
ATOM    818  C   ALA    52       1.529 -22.793   0.528  1.00 10.00      B   
ATOM    819  O   ALA    52       2.120 -22.184  -0.363  1.00 10.00      B   
ATOM    820  N   GLY    53       0.242 -23.108   0.455  1.00 10.00      B   
ATOM    821  HN  GLY    53      -0.187 -23.570   1.211  1.00 10.00      B   
ATOM    822  CA  GLY    53      -0.544 -22.776  -0.721  1.00 10.00      B   
ATOM    823  C   GLY    53      -1.021 -21.336  -0.730  1.00 10.00      B   
ATOM    824  O   GLY    53      -1.683 -20.900  -1.672  1.00 10.00      B   
ATOM    825  N   MET    54      -0.686 -20.593   0.312  1.00 10.00      B   
ATOM    826  HN  MET    54      -0.154 -20.992   1.034  1.00 10.00      B   
ATOM    827  CA  MET    54      -1.091 -19.200   0.410  1.00 10.00      B   
ATOM    828  CB  MET    54      -1.807 -18.942   1.740  1.00 10.00      B   
ATOM    829  CG  MET    54      -2.392 -17.546   1.874  1.00 10.00      B   
ATOM    830  SD  MET    54      -3.216 -17.286   3.456  1.00 10.00      B   
ATOM    831  CE  MET    54      -1.836 -17.442   4.588  1.00 10.00      B   
ATOM    832  C   MET    54       0.114 -18.275   0.270  1.00 10.00      B   
ATOM    833  O   MET    54       0.078 -17.293  -0.475  1.00 10.00      B   
ATOM    834  N   TYR    55       1.194 -18.611   0.967  1.00 10.00      B   
ATOM    835  HN  TYR    55       1.172 -19.418   1.531  1.00 10.00      B   
ATOM    836  CA  TYR    55       2.408 -17.803   0.934  1.00 10.00      B   
ATOM    837  CB  TYR    55       3.272 -18.032   2.175  1.00 10.00      B   
ATOM    838  CG  TYR    55       2.877 -17.146   3.333  1.00 10.00      B   
ATOM    839  CD1 TYR    55       2.175 -17.653   4.419  1.00 10.00      B   
ATOM    840  CD2 TYR    55       3.193 -15.794   3.331  1.00 10.00      B   
ATOM    841  CE1 TYR    55       1.798 -16.833   5.467  1.00 10.00      B   
ATOM    842  CE2 TYR    55       2.824 -14.970   4.374  1.00 10.00      B   
ATOM    843  CZ  TYR    55       2.126 -15.492   5.438  1.00 10.00      B   
ATOM    844  OH  TYR    55       1.749 -14.672   6.473  1.00 10.00      B   
ATOM    845  HH  TYR    55       1.171 -13.976   6.135  1.00 10.00      B   
ATOM    846  C   TYR    55       3.209 -17.983  -0.352  1.00 10.00      B   
ATOM    847  O   TYR    55       4.213 -17.298  -0.562  1.00 10.00      B   
ATOM    848  N   THR    56       2.751 -18.878  -1.221  1.00 10.00      B   
ATOM    849  HN  THR    56       1.938 -19.383  -1.012  1.00 10.00      B   
ATOM    850  CA  THR    56       3.425 -19.123  -2.485  1.00 10.00      B   
ATOM    851  CB  THR    56       2.736 -20.263  -3.254  1.00 10.00      B   
ATOM    852  OG1 THR    56       1.600 -20.719  -2.500  1.00 10.00      B   
ATOM    853  HG1 THR    56       1.884 -21.402  -1.869  1.00 10.00      B   
ATOM    854  CG2 THR    56       3.699 -21.421  -3.465  1.00 10.00      B   
ATOM    855  C   THR    56       3.394 -17.857  -3.329  1.00 10.00      B   
ATOM    856  O   THR    56       4.362 -17.520  -4.011  1.00 10.00      B   
ATOM    857  N   LEU    57       2.272 -17.155  -3.268  1.00 10.00      B   
ATOM    858  HN  LEU    57       1.526 -17.490  -2.720  1.00 10.00      B   
ATOM    859  CA  LEU    57       2.109 -15.916  -4.011  1.00 10.00      B   
ATOM    860  CB  LEU    57       0.820 -15.954  -4.832  1.00 10.00      B   
ATOM    861  CG  LEU    57       0.805 -16.948  -5.997  1.00 10.00      B   
ATOM    862  CD1 LEU    57      -0.599 -17.111  -6.556  1.00 10.00      B   
ATOM    863  CD2 LEU    57       1.768 -16.502  -7.087  1.00 10.00      B   
ATOM    864  C   LEU    57       2.123 -14.710  -3.077  1.00 10.00      B   
ATOM    865  O   LEU    57       2.262 -13.570  -3.515  1.00 10.00      B   
ATOM    866  N   LEU    58       1.996 -14.971  -1.781  1.00 10.00      B   
ATOM    867  HN  LEU    58       1.884 -15.898  -1.489  1.00 10.00      B   
ATOM    868  CA  LEU    58       2.001 -13.906  -0.784  1.00 10.00      B   
ATOM    869  CB  LEU    58       1.412 -14.391   0.542  1.00 10.00      B   
ATOM    870  CG  LEU    58       0.091 -13.747   0.967  1.00 10.00      B   
ATOM    871  CD1 LEU    58      -0.354 -14.272   2.322  1.00 10.00      B   
ATOM    872  CD2 LEU    58       0.211 -12.231   0.988  1.00 10.00      B   
ATOM    873  C   LEU    58       3.404 -13.364  -0.564  1.00 10.00      B   
ATOM    874  O   LEU    58       3.590 -12.329   0.070  1.00 10.00      B   
ATOM    875  N   SER    59       4.393 -14.071  -1.088  1.00 10.00      B   
ATOM    876  HN  SER    59       4.187 -14.897  -1.572  1.00 10.00      B   
ATOM    877  CA  SER    59       5.775 -13.653  -0.955  1.00 10.00      B   
ATOM    878  CB  SER    59       6.707 -14.849  -1.138  1.00 10.00      B   
ATOM    879  OG  SER    59       6.482 -15.819  -0.128  1.00 10.00      B   
ATOM    880  HG  SER    59       5.791 -16.432  -0.418  1.00 10.00      B   
ATOM    881  C   SER    59       6.107 -12.552  -1.961  1.00 10.00      B   
ATOM    882  O   SER    59       7.100 -11.839  -1.810  1.00 10.00      B   
ATOM    883  N   VAL    60       5.251 -12.405  -2.967  1.00 10.00      B   
ATOM    884  HN  VAL    60       4.460 -12.983  -3.009  1.00 10.00      B   
ATOM    885  CA  VAL    60       5.451 -11.401  -4.006  1.00 10.00      B   
ATOM    886  CB  VAL    60       4.433 -11.535  -5.160  1.00 10.00      B   
ATOM    887  CG1 VAL    60       4.667 -10.459  -6.209  1.00 10.00      B   
ATOM    888  CG2 VAL    60       4.522 -12.919  -5.787  1.00 10.00      B   
ATOM    889  C   VAL    60       5.463  -9.968  -3.452  1.00 10.00      B   
ATOM    890  O   VAL    60       6.455  -9.262  -3.618  1.00 10.00      B   
ATOM    891  N   PRO    61       4.376  -9.512  -2.778  1.00 10.00      B   
ATOM    892  CA  PRO    61       4.309  -8.152  -2.218  1.00 10.00      B   
ATOM    893  CB  PRO    61       2.994  -8.129  -1.426  1.00 10.00      B   
ATOM    894  CG  PRO    61       2.557  -9.551  -1.328  1.00 10.00      B   
ATOM    895  CD  PRO    61       3.131 -10.256  -2.523  1.00 10.00      B   
ATOM    896  C   PRO    61       5.488  -7.838  -1.300  1.00 10.00      B   
ATOM    897  O   PRO    61       5.979  -6.707  -1.274  1.00 10.00      B   
ATOM    898  N   LYS    62       5.946  -8.844  -0.558  1.00 10.00      B   
ATOM    899  HN  LYS    62       5.517  -9.721  -0.629  1.00 10.00      B   
ATOM    900  CA  LYS    62       7.074  -8.672   0.353  1.00 10.00      B   
ATOM    901  CB  LYS    62       7.348  -9.962   1.135  1.00 10.00      B   
ATOM    902  CG  LYS    62       6.182 -10.475   1.964  1.00 10.00      B   
ATOM    903  CD  LYS    62       6.622 -11.589   2.908  1.00 10.00      B   
ATOM    904  CE  LYS    62       7.272 -12.744   2.159  1.00 10.00      B   
ATOM    905  NZ  LYS    62       7.912 -13.719   3.083  1.00 10.00      B   
ATOM    906  HZ1 LYS    62       7.203 -14.117   3.730  1.00 10.00      B   
ATOM    907  HZ2 LYS    62       8.656 -13.250   3.645  1.00 10.00      B   
ATOM    908  HZ3 LYS    62       8.347 -14.497   2.543  1.00 10.00      B   
ATOM    909  C   LYS    62       8.326  -8.289  -0.424  1.00 10.00      B   
ATOM    910  O   LYS    62       9.084  -7.409  -0.018  1.00 10.00      B   
ATOM    911  N   ASP    63       8.516  -8.956  -1.551  1.00 10.00      B   
ATOM    912  HN  ASP    63       7.855  -9.627  -1.821  1.00 10.00      B   
ATOM    913  CA  ASP    63       9.668  -8.728  -2.412  1.00 10.00      B   
ATOM    914  CB  ASP    63       9.742  -9.855  -3.446  1.00 10.00      B   
ATOM    915  CG  ASP    63      10.964  -9.786  -4.340  1.00 10.00      B   
ATOM    916  OD1 ASP    63      11.994 -10.388  -3.975  1.00 10.00      B   
ATOM    917  OD2 ASP    63      10.886  -9.164  -5.423  1.00 10.00      B   
ATOM    918  C   ASP    63       9.574  -7.383  -3.121  1.00 10.00      B   
ATOM    919  O   ASP    63      10.588  -6.760  -3.433  1.00 10.00      B   
ATOM    920  N   VAL    64       8.349  -6.931  -3.351  1.00 10.00      B   
ATOM    921  HN  VAL    64       7.582  -7.463  -3.049  1.00 10.00      B   
ATOM    922  CA  VAL    64       8.113  -5.674  -4.051  1.00 10.00      B   
ATOM    923  CB  VAL    64       6.684  -5.581  -4.633  1.00 10.00      B   
ATOM    924  CG1 VAL    64       6.480  -4.259  -5.358  1.00 10.00      B   
ATOM    925  CG2 VAL    64       6.419  -6.746  -5.575  1.00 10.00      B   
ATOM    926  C   VAL    64       8.425  -4.429  -3.216  1.00 10.00      B   
ATOM    927  O   VAL    64       9.417  -3.748  -3.464  1.00 10.00      B   
ATOM    928  N   GLN    65       7.593  -4.123  -2.231  1.00 10.00      B   
ATOM    929  HN  GLN    65       6.826  -4.707  -2.039  1.00 10.00      B   
ATOM    930  CA  GLN    65       7.805  -2.917  -1.434  1.00 10.00      B   
ATOM    931  CB  GLN    65       6.738  -1.873  -1.767  1.00 10.00      B   
ATOM    932  CG  GLN    65       6.867  -1.262  -3.154  1.00 10.00      B   
ATOM    933  CD  GLN    65       5.795  -0.227  -3.433  1.00 10.00      B   
ATOM    934  OE1 GLN    65       5.965   0.954  -3.136  1.00 10.00      B   
ATOM    935  NE2 GLN    65       4.686  -0.661  -4.009  1.00 10.00      B   
ATOM    936 HE21 GLN    65       4.615  -1.617  -4.222  1.00 10.00      B   
ATOM    937 HE22 GLN    65       3.979  -0.012  -4.199  1.00 10.00      B   
ATOM    938  C   GLN    65       7.839  -3.169   0.069  1.00 10.00      B   
ATOM    939  O   GLN    65       7.617  -2.252   0.860  1.00 10.00      B   
ATOM    940  N   ILE    66       8.130  -4.393   0.475  1.00 10.00      B   
ATOM    941  HN  ILE    66       8.314  -5.095  -0.182  1.00 10.00      B   
ATOM    942  CA  ILE    66       8.180  -4.699   1.899  1.00 10.00      B   
ATOM    943  CB  ILE    66       7.271  -5.886   2.290  1.00 10.00      B   
ATOM    944  CG1 ILE    66       5.811  -5.566   1.944  1.00 10.00      B   
ATOM    945  CG2 ILE    66       7.407  -6.196   3.776  1.00 10.00      B   
ATOM    946  CD1 ILE    66       4.832  -6.671   2.283  1.00 10.00      B   
ATOM    947  C   ILE    66       9.613  -4.908   2.394  1.00 10.00      B   
ATOM    948  O   ILE    66      10.031  -4.307   3.385  1.00 10.00      B   
ATOM    949  N   PHE    67      10.372  -5.746   1.703  1.00 10.00      B   
ATOM    950  HN  PHE    67       9.997  -6.213   0.921  1.00 10.00      B   
ATOM    951  CA  PHE    67      11.750  -6.010   2.101  1.00 10.00      B   
ATOM    952  CB  PHE    67      11.966  -7.497   2.381  1.00 10.00      B   
ATOM    953  CG  PHE    67      11.352  -7.958   3.670  1.00 10.00      B   
ATOM    954  CD1 PHE    67      10.145  -8.634   3.674  1.00 10.00      B   
ATOM    955  CD2 PHE    67      11.979  -7.706   4.878  1.00 10.00      B   
ATOM    956  CE1 PHE    67       9.576  -9.054   4.860  1.00 10.00      B   
ATOM    957  CE2 PHE    67      11.415  -8.123   6.067  1.00 10.00      B   
ATOM    958  CZ  PHE    67      10.212  -8.797   6.058  1.00 10.00      B   
ATOM    959  C   PHE    67      12.760  -5.503   1.079  1.00 10.00      B   
ATOM    960  O   PHE    67      13.955  -5.432   1.368  1.00 10.00      B   
ATOM    961  N   PHE    68      12.278  -5.135  -0.104  1.00 10.00      B   
ATOM    962  HN  PHE    68      11.318  -5.202  -0.263  1.00 10.00      B   
ATOM    963  CA  PHE    68      13.144  -4.639  -1.177  1.00 10.00      B   
ATOM    964  CB  PHE    68      12.348  -4.302  -2.441  1.00 10.00      B   
ATOM    965  CG  PHE    68      13.196  -4.189  -3.678  1.00 10.00      B   
ATOM    966  CD1 PHE    68      13.573  -5.323  -4.376  1.00 10.00      B   
ATOM    967  CD2 PHE    68      13.616  -2.953  -4.143  1.00 10.00      B   
ATOM    968  CE1 PHE    68      14.352  -5.230  -5.513  1.00 10.00      B   
ATOM    969  CE2 PHE    68      14.396  -2.852  -5.281  1.00 10.00      B   
ATOM    970  CZ  PHE    68      14.765  -3.993  -5.967  1.00 10.00      B   
ATOM    971  C   PHE    68      14.032  -3.460  -0.752  1.00 10.00      B   
ATOM    972  O   PHE    68      15.242  -3.503  -0.971  1.00 10.00      B   
ATOM    973  N   PRO    69      13.467  -2.389  -0.143  1.00 10.00      B   
ATOM    974  CA  PRO    69      14.253  -1.225   0.291  1.00 10.00      B   
ATOM    975  CB  PRO    69      13.256  -0.380   1.101  1.00 10.00      B   
ATOM    976  CG  PRO    69      12.069  -1.259   1.315  1.00 10.00      B   
ATOM    977  CD  PRO    69      12.037  -2.202   0.152  1.00 10.00      B   
ATOM    978  C   PRO    69      15.455  -1.608   1.159  1.00 10.00      B   
ATOM    979  O   PRO    69      16.533  -1.022   1.038  1.00 10.00      B   
ATOM    980  N   MET    70      15.270  -2.601   2.022  1.00 10.00      B   
ATOM    981  HN  MET    70      14.397  -3.047   2.060  1.00 10.00      B   
ATOM    982  CA  MET    70      16.342  -3.047   2.900  1.00 10.00      B   
ATOM    983  CB  MET    70      15.794  -3.712   4.166  1.00 10.00      B   
ATOM    984  CG  MET    70      15.302  -2.730   5.220  1.00 10.00      B   
ATOM    985  SD  MET    70      15.107  -3.481   6.852  1.00 10.00      B   
ATOM    986  CE  MET    70      13.840  -4.704   6.513  1.00 10.00      B   
ATOM    987  C   MET    70      17.296  -3.985   2.174  1.00 10.00      B   
ATOM    988  O   MET    70      18.509  -3.909   2.359  1.00 10.00      B   
ATOM    989  N   ALA    71      16.743  -4.858   1.340  1.00 10.00      B   
ATOM    990  HN  ALA    71      15.766  -4.866   1.233  1.00 10.00      B   
ATOM    991  CA  ALA    71      17.547  -5.811   0.584  1.00 10.00      B   
ATOM    992  CB  ALA    71      16.659  -6.792  -0.158  1.00 10.00      B   
ATOM    993  C   ALA    71      18.473  -5.092  -0.388  1.00 10.00      B   
ATOM    994  O   ALA    71      19.626  -5.480  -0.561  1.00 10.00      B   
ATOM    995  N   ALA    72      17.961  -4.036  -1.009  1.00 10.00      B   
ATOM    996  HN  ALA    72      17.026  -3.786  -0.835  1.00 10.00      B   
ATOM    997  CA  ALA    72      18.740  -3.251  -1.955  1.00 10.00      B   
ATOM    998  CB  ALA    72      17.879  -2.159  -2.571  1.00 10.00      B   
ATOM    999  C   ALA    72      19.952  -2.649  -1.261  1.00 10.00      B   
ATOM   1000  O   ALA    72      21.047  -2.599  -1.821  1.00 10.00      B   
ATOM   1001  N   LEU    73      19.745  -2.207  -0.025  1.00 10.00      B   
ATOM   1002  HN  LEU    73      18.848  -2.282   0.362  1.00 10.00      B   
ATOM   1003  CA  LEU    73      20.815  -1.620   0.766  1.00 10.00      B   
ATOM   1004  CB  LEU    73      20.245  -0.922   2.007  1.00 10.00      B   
ATOM   1005  CG  LEU    73      21.265  -0.352   2.997  1.00 10.00      B   
ATOM   1006  CD1 LEU    73      22.069   0.772   2.358  1.00 10.00      B   
ATOM   1007  CD2 LEU    73      20.573   0.129   4.263  1.00 10.00      B   
ATOM   1008  C   LEU    73      21.816  -2.694   1.173  1.00 10.00      B   
ATOM   1009  O   LEU    73      23.021  -2.518   1.021  1.00 10.00      B   
ATOM   1010  N   LEU    74      21.300  -3.812   1.672  1.00 10.00      B   
ATOM   1011  HN  LEU    74      20.321  -3.889   1.756  1.00 10.00      B   
ATOM   1012  CA  LEU    74      22.138  -4.925   2.105  1.00 10.00      B   
ATOM   1013  CB  LEU    74      21.288  -6.030   2.738  1.00 10.00      B   
ATOM   1014  CG  LEU    74      20.575  -5.671   4.045  1.00 10.00      B   
ATOM   1015  CD1 LEU    74      19.667  -6.810   4.486  1.00 10.00      B   
ATOM   1016  CD2 LEU    74      21.584  -5.336   5.133  1.00 10.00      B   
ATOM   1017  C   LEU    74      22.955  -5.487   0.944  1.00 10.00      B   
ATOM   1018  O   LEU    74      24.155  -5.722   1.081  1.00 10.00      B   
ATOM   1019  N   GLY    75      22.299  -5.691  -0.192  1.00 10.00      B   
ATOM   1020  HN  GLY    75      21.336  -5.486  -0.235  1.00 10.00      B   
ATOM   1021  CA  GLY    75      22.971  -6.217  -1.363  1.00 10.00      B   
ATOM   1022  C   GLY    75      24.070  -5.301  -1.853  1.00 10.00      B   
ATOM   1023  O   GLY    75      25.171  -5.751  -2.168  1.00 10.00      B   
ATOM   1024  N   ALA    76      23.778  -4.009  -1.908  1.00 10.00      B   
ATOM   1025  HN  ALA    76      22.878  -3.709  -1.647  1.00 10.00      B   
ATOM   1026  CA  ALA    76      24.756  -3.029  -2.357  1.00 10.00      B   
ATOM   1027  CB  ALA    76      24.091  -1.686  -2.623  1.00 10.00      B   
ATOM   1028  C   ALA    76      25.877  -2.879  -1.335  1.00 10.00      B   
ATOM   1029  O   ALA    76      27.035  -2.650  -1.691  1.00 10.00      B   
ATOM   1030  N   LEU    77      25.523  -3.006  -0.064  1.00 10.00      B   
ATOM   1031  HN  LEU    77      24.578  -3.174   0.154  1.00 10.00      B   
ATOM   1032  CA  LEU    77      26.487  -2.890   1.017  1.00 10.00      B   
ATOM   1033  CB  LEU    77      25.769  -2.764   2.363  1.00 10.00      B   
ATOM   1034  CG  LEU    77      26.655  -2.545   3.589  1.00 10.00      B   
ATOM   1035  CD1 LEU    77      27.448  -1.253   3.456  1.00 10.00      B   
ATOM   1036  CD2 LEU    77      25.812  -2.533   4.854  1.00 10.00      B   
ATOM   1037  C   LEU    77      27.429  -4.085   1.040  1.00 10.00      B   
ATOM   1038  O   LEU    77      28.634  -3.930   1.222  1.00 10.00      B   
ATOM   1039  N   LEU    78      26.877  -5.278   0.860  1.00 10.00      B   
ATOM   1040  HN  LEU    78      25.904  -5.342   0.728  1.00 10.00      B   
ATOM   1041  CA  LEU    78      27.677  -6.495   0.858  1.00 10.00      B   
ATOM   1042  CB  LEU    78      26.801  -7.727   1.090  1.00 10.00      B   
ATOM   1043  CG  LEU    78      26.288  -7.932   2.517  1.00 10.00      B   
ATOM   1044  CD1 LEU    78      25.207  -9.003   2.549  1.00 10.00      B   
ATOM   1045  CD2 LEU    78      27.434  -8.298   3.448  1.00 10.00      B   
ATOM   1046  C   LEU    78      28.446  -6.632  -0.448  1.00 10.00      B   
ATOM   1047  O   LEU    78      29.623  -6.983  -0.443  1.00 10.00      B   
ATOM   1048  N   GLY    79      27.779  -6.335  -1.562  1.00 10.00      B   
ATOM   1049  HN  GLY    79      26.837  -6.053  -1.499  1.00 10.00      B   
ATOM   1050  CA  GLY    79      28.412  -6.428  -2.868  1.00 10.00      B   
ATOM   1051  C   GLY    79      29.641  -5.547  -2.978  1.00 10.00      B   
ATOM   1052  O   GLY    79      30.685  -5.980  -3.468  1.00 10.00      B   
ATOM   1053  N   LEU    80      29.523  -4.306  -2.523  1.00 10.00      B   
ATOM   1054  HN  LEU    80      28.663  -4.008  -2.155  1.00 10.00      B   
ATOM   1055  CA  LEU    80      30.645  -3.378  -2.562  1.00 10.00      B   
ATOM   1056  CB  LEU    80      30.158  -1.926  -2.617  1.00 10.00      B   
ATOM   1057  CG  LEU    80      29.520  -1.488  -3.939  1.00 10.00      B   
ATOM   1058  CD1 LEU    80      28.977  -0.071  -3.833  1.00 10.00      B   
ATOM   1059  CD2 LEU    80      30.525  -1.595  -5.077  1.00 10.00      B   
ATOM   1060  C   LEU    80      31.552  -3.600  -1.360  1.00 10.00      B   
ATOM   1061  O   LEU    80      32.738  -3.267  -1.390  1.00 10.00      B   
ATOM   1062  N   GLY    81      30.983  -4.165  -0.304  1.00 10.00      B   
ATOM   1063  HN  GLY    81      30.029  -4.392  -0.337  1.00 10.00      B   
ATOM   1064  CA  GLY    81      31.743  -4.442   0.898  1.00 10.00      B   
ATOM   1065  C   GLY    81      32.758  -5.539   0.668  1.00 10.00      B   
ATOM   1066  O   GLY    81      33.876  -5.471   1.169  1.00 10.00      B   
ATOM   1067  N   MET    82      32.362  -6.555  -0.091  1.00 10.00      B   
ATOM   1068  HN  MET    82      31.438  -6.567  -0.431  1.00 10.00      B   
ATOM   1069  CA  MET    82      33.251  -7.667  -0.409  1.00 10.00      B   
ATOM   1070  CB  MET    82      32.523  -8.723  -1.246  1.00 10.00      B   
ATOM   1071  CG  MET    82      31.547  -9.579  -0.457  1.00 10.00      B   
ATOM   1072  SD  MET    82      30.692 -10.794  -1.483  1.00 10.00      B   
ATOM   1073  CE  MET    82      32.056 -11.851  -1.973  1.00 10.00      B   
ATOM   1074  C   MET    82      34.469  -7.161  -1.166  1.00 10.00      B   
ATOM   1075  O   MET    82      35.600  -7.560  -0.888  1.00 10.00      B   
ATOM   1076  N   LEU    83      34.227  -6.265  -2.117  1.00 10.00      B   
ATOM   1077  HN  LEU    83      33.303  -5.989  -2.285  1.00 10.00      B   
ATOM   1078  CA  LEU    83      35.299  -5.690  -2.914  1.00 10.00      B   
ATOM   1079  CB  LEU    83      34.741  -4.822  -4.045  1.00 10.00      B   
ATOM   1080  CG  LEU    83      33.997  -5.554  -5.166  1.00 10.00      B   
ATOM   1081  CD1 LEU    83      33.547  -4.569  -6.230  1.00 10.00      B   
ATOM   1082  CD2 LEU    83      34.871  -6.641  -5.774  1.00 10.00      B   
ATOM   1083  C   LEU    83      36.236  -4.866  -2.042  1.00 10.00      B   
ATOM   1084  O   LEU    83      37.452  -4.897  -2.220  1.00 10.00      B   
ATOM   1085  N   ALA    84      35.660  -4.133  -1.097  1.00 10.00      B   
ATOM   1086  HN  ALA    84      34.682  -4.151  -1.005  1.00 10.00      B   
ATOM   1087  CA  ALA    84      36.442  -3.303  -0.192  1.00 10.00      B   
ATOM   1088  CB  ALA    84      35.540  -2.329   0.552  1.00 10.00      B   
ATOM   1089  C   ALA    84      37.224  -4.170   0.790  1.00 10.00      B   
ATOM   1090  O   ALA    84      38.403  -3.926   1.044  1.00 10.00      B   
ATOM   1091  N   GLN    85      36.559  -5.189   1.327  1.00 10.00      B   
ATOM   1092  HN  GLN    85      35.615  -5.327   1.078  1.00 10.00      B   
ATOM   1093  CA  GLN    85      37.173  -6.102   2.284  1.00 10.00      B   
ATOM   1094  CB  GLN    85      36.138  -7.105   2.803  1.00 10.00      B   
ATOM   1095  CG  GLN    85      36.603  -7.905   4.008  1.00 10.00      B   
ATOM   1096  CD  GLN    85      36.853  -7.029   5.217  1.00 10.00      B   
ATOM   1097  OE1 GLN    85      36.196  -6.001   5.401  1.00 10.00      B   
ATOM   1098  NE2 GLN    85      37.804  -7.425   6.049  1.00 10.00      B   
ATOM   1099 HE21 GLN    85      38.288  -8.254   5.840  1.00 10.00      B   
ATOM   1100 HE22 GLN    85      37.990  -6.872   6.838  1.00 10.00      B   
ATOM   1101  C   GLN    85      38.344  -6.849   1.659  1.00 10.00      B   
ATOM   1102  O   GLN    85      39.416  -6.947   2.248  1.00 10.00      B   
ATOM   1103  N   ARG    86      38.141  -7.353   0.451  1.00 10.00      B   
ATOM   1104  HN  ARG    86      37.263  -7.232   0.021  1.00 10.00      B   
ATOM   1105  CA  ARG    86      39.184  -8.095  -0.250  1.00 10.00      B   
ATOM   1106  CB  ARG    86      38.573  -9.064  -1.259  1.00 10.00      B   
ATOM   1107  CG  ARG    86      38.003 -10.320  -0.627  1.00 10.00      B   
ATOM   1108  CD  ARG    86      36.617 -10.628  -1.162  1.00 10.00      B   
ATOM   1109  NE  ARG    86      36.629 -10.892  -2.597  1.00 10.00      B   
ATOM   1110  HE  ARG    86      36.940 -10.161  -3.195  1.00 10.00      B   
ATOM   1111  CZ  ARG    86      36.264 -12.045  -3.143  1.00 10.00      B   
ATOM   1112  NH1 ARG    86      35.865 -13.055  -2.380  1.00 10.00      B   
ATOM   1113 HH11 ARG    86      35.839 -12.950  -1.344  1.00 10.00      B   
ATOM   1114 HH12 ARG    86      35.573 -13.960  -2.816  1.00 10.00      B   
ATOM   1115  NH2 ARG    86      36.301 -12.181  -4.458  1.00 10.00      B   
ATOM   1116 HH21 ARG    86      36.018 -13.080  -4.904  1.00 10.00      B   
ATOM   1117 HH22 ARG    86      36.615 -11.380  -5.057  1.00 10.00      B   
ATOM   1118  C   ARG    86      40.185  -7.169  -0.930  1.00 10.00      B   
ATOM   1119  O   ARG    86      41.074  -7.628  -1.649  1.00 10.00      B   
ATOM   1120  N   SER    87      40.031  -5.866  -0.694  1.00 10.00      B   
ATOM   1121  HN  SER    87      39.300  -5.576  -0.109  1.00 10.00      B   
ATOM   1122  CA  SER    87      40.914  -4.854  -1.261  1.00 10.00      B   
ATOM   1123  CB  SER    87      42.299  -4.943  -0.620  1.00 10.00      B   
ATOM   1124  OG  SER    87      42.188  -5.067   0.788  1.00 10.00      B   
ATOM   1125  HG  SER    87      41.646  -5.838   0.997  1.00 10.00      B   
ATOM   1126  C   SER    87      40.997  -4.949  -2.785  1.00 10.00      B   
ATOM   1127  O   SER    87      42.055  -4.739  -3.380  1.00 10.00      B   
ATOM   1128  N   GLU    88      39.868  -5.256  -3.408  1.00 10.00      B   
ATOM   1129  HN  GLU    88      39.053  -5.404  -2.875  1.00 10.00      B   
ATOM   1130  CA  GLU    88      39.803  -5.374  -4.855  1.00 10.00      B   
ATOM   1131  CB  GLU    88      38.859  -6.504  -5.269  1.00 10.00      B   
ATOM   1132  CG  GLU    88      39.292  -7.885  -4.813  1.00 10.00      B   
ATOM   1133  CD  GLU    88      38.419  -8.983  -5.386  1.00 10.00      B   
ATOM   1134  OE1 GLU    88      38.629  -9.364  -6.560  1.00 10.00      B   
ATOM   1135  OE2 GLU    88      37.520  -9.470  -4.673  1.00 10.00      B   
ATOM   1136  C   GLU    88      39.334  -4.069  -5.477  1.00 10.00      B   
ATOM   1137  O   GLU    88      39.670  -3.759  -6.620  1.00 10.00      B   
ATOM   1138  N   LEU    89      38.570  -3.302  -4.710  1.00 10.00      B   
ATOM   1139  HN  LEU    89      38.367  -3.591  -3.791  1.00 10.00      B   
ATOM   1140  CA  LEU    89      38.037  -2.036  -5.187  1.00 10.00      B   
ATOM   1141  CB  LEU    89      36.906  -1.549  -4.278  1.00 10.00      B   
ATOM   1142  CG  LEU    89      36.082  -0.369  -4.799  1.00 10.00      B   
ATOM   1143  CD1 LEU    89      35.398  -0.729  -6.111  1.00 10.00      B   
ATOM   1144  CD2 LEU    89      35.061   0.069  -3.762  1.00 10.00      B   
ATOM   1145  C   LEU    89      39.129  -0.978  -5.296  1.00 10.00      B   
ATOM   1146  O   LEU    89      39.182  -0.231  -6.275  1.00 10.00      B   
ATOM   1147  N   VAL    90      40.014  -0.939  -4.300  1.00 10.00      B   
ATOM   1148  HN  VAL    90      39.923  -1.574  -3.555  1.00 10.00      B   
ATOM   1149  CA  VAL    90      41.110   0.030  -4.278  1.00 10.00      B   
ATOM   1150  CB  VAL    90      41.891   0.012  -2.946  1.00 10.00      B   
ATOM   1151  CG1 VAL    90      41.063   0.631  -1.831  1.00 10.00      B   
ATOM   1152  CG2 VAL    90      42.318  -1.402  -2.582  1.00 10.00      B   
ATOM   1153  C   VAL    90      42.076  -0.185  -5.438  1.00 10.00      B   
ATOM   1154  O   VAL    90      42.839   0.712  -5.792  1.00 10.00      B   
ATOM   1155  N   VAL    91      42.041  -1.377  -6.022  1.00 10.00      B   
ATOM   1156  HN  VAL    91      41.424  -2.058  -5.681  1.00 10.00      B   
ATOM   1157  CA  VAL    91      42.899  -1.697  -7.153  1.00 10.00      B   
ATOM   1158  CB  VAL    91      42.866  -3.205  -7.476  1.00 10.00      B   
ATOM   1159  CG1 VAL    91      43.746  -3.522  -8.676  1.00 10.00      B   
ATOM   1160  CG2 VAL    91      43.299  -4.017  -6.267  1.00 10.00      B   
ATOM   1161  C   VAL    91      42.435  -0.915  -8.376  1.00 10.00      B   
ATOM   1162  O   VAL    91      43.234  -0.272  -9.058  1.00 10.00      B   
ATOM   1163  N   MET    92      41.129  -0.951  -8.618  1.00 10.00      B   
ATOM   1164  HN  MET    92      40.544  -1.453  -8.012  1.00 10.00      B   
ATOM   1165  CA  MET    92      40.541  -0.255  -9.754  1.00 10.00      B   
ATOM   1166  CB  MET    92      39.147  -0.800 -10.070  1.00 10.00      B   
ATOM   1167  CG  MET    92      39.162  -2.177 -10.717  1.00 10.00      B   
ATOM   1168  SD  MET    92      40.211  -2.245 -12.184  1.00 10.00      B   
ATOM   1169  CE  MET    92      39.268  -1.238 -13.328  1.00 10.00      B   
ATOM   1170  C   MET    92      40.491   1.248  -9.516  1.00 10.00      B   
ATOM   1171  O   MET    92      40.726   2.041 -10.431  1.00 10.00      B   
ATOM   1172  N   GLN    93      40.216   1.638  -8.275  1.00 10.00      B   
ATOM   1173  HN  GLN    93      40.054   0.956  -7.585  1.00 10.00      B   
ATOM   1174  CA  GLN    93      40.137   3.052  -7.913  1.00 10.00      B   
ATOM   1175  CB  GLN    93      39.692   3.225  -6.458  1.00 10.00      B   
ATOM   1176  CG  GLN    93      38.231   2.895  -6.206  1.00 10.00      B   
ATOM   1177  CD  GLN    93      37.813   3.141  -4.768  1.00 10.00      B   
ATOM   1178  OE1 GLN    93      38.615   3.022  -3.841  1.00 10.00      B   
ATOM   1179  NE2 GLN    93      36.552   3.484  -4.572  1.00 10.00      B   
ATOM   1180 HE21 GLN    93      35.965   3.558  -5.352  1.00 10.00      B   
ATOM   1181 HE22 GLN    93      36.255   3.654  -3.652  1.00 10.00      B   
ATOM   1182  C   GLN    93      41.469   3.763  -8.132  1.00 10.00      B   
ATOM   1183  O   GLN    93      41.522   4.989  -8.191  1.00 10.00      B   
ATOM   1184  N   ALA    94      42.543   2.993  -8.243  1.00 10.00      B   
ATOM   1185  HN  ALA    94      42.444   2.020  -8.178  1.00 10.00      B   
ATOM   1186  CA  ALA    94      43.865   3.561  -8.450  1.00 10.00      B   
ATOM   1187  CB  ALA    94      44.840   3.017  -7.416  1.00 10.00      B   
ATOM   1188  C   ALA    94      44.387   3.305  -9.864  1.00 10.00      B   
ATOM   1189  O   ALA    94      45.407   3.863 -10.261  1.00 10.00      B   
ATOM   1190  N   SER    95      43.686   2.469 -10.626  1.00 10.00      B   
ATOM   1191  HN  SER    95      42.872   2.056 -10.272  1.00 10.00      B   
ATOM   1192  CA  SER    95      44.109   2.152 -11.986  1.00 10.00      B   
ATOM   1193  CB  SER    95      43.842   0.681 -12.315  1.00 10.00      B   
ATOM   1194  OG  SER    95      42.520   0.310 -11.975  1.00 10.00      B   
ATOM   1195  HG  SER    95      42.385  -0.619 -12.192  1.00 10.00      B   
ATOM   1196  C   SER    95      43.446   3.066 -13.015  1.00 10.00      B   
ATOM   1197  O   SER    95      43.580   2.860 -14.223  1.00 10.00      B   
ATOM   1198  N   GLY    96      42.720   4.067 -12.539  1.00 10.00      B   
ATOM   1199  HN  GLY    96      42.634   4.186 -11.568  1.00 10.00      B   
ATOM   1200  CA  GLY    96      42.068   4.991 -13.444  1.00 10.00      B   
ATOM   1201  C   GLY    96      40.560   4.969 -13.337  1.00 10.00      B   
ATOM   1202  O   GLY    96      39.883   5.816 -13.920  1.00 10.00      B   
ATOM   1203  N   PHE    97      40.023   4.003 -12.606  1.00 10.00      B   
ATOM   1204  HN  PHE    97      40.606   3.346 -12.169  1.00 10.00      B   
ATOM   1205  CA  PHE    97      38.581   3.905 -12.434  1.00 10.00      B   
ATOM   1206  CB  PHE    97      38.171   2.490 -12.027  1.00 10.00      B   
ATOM   1207  CG  PHE    97      36.781   2.110 -12.450  1.00 10.00      B   
ATOM   1208  CD1 PHE    97      36.352   2.334 -13.747  1.00 10.00      B   
ATOM   1209  CD2 PHE    97      35.907   1.523 -11.551  1.00 10.00      B   
ATOM   1210  CE1 PHE    97      35.077   1.980 -14.140  1.00 10.00      B   
ATOM   1211  CE2 PHE    97      34.630   1.168 -11.938  1.00 10.00      B   
ATOM   1212  CZ  PHE    97      34.214   1.397 -13.235  1.00 10.00      B   
ATOM   1213  C   PHE    97      38.105   4.927 -11.409  1.00 10.00      B   
ATOM   1214  O   PHE    97      38.224   4.721 -10.199  1.00 10.00      B   
ATOM   1215  N   THR    98      37.586   6.039 -11.906  1.00 10.00      B   
ATOM   1216  HN  THR    98      37.533   6.146 -12.880  1.00 10.00      B   
ATOM   1217  CA  THR    98      37.092   7.111 -11.060  1.00 10.00      B   
ATOM   1218  CB  THR    98      36.731   8.327 -11.925  1.00 10.00      B   
ATOM   1219  OG1 THR    98      37.288   8.142 -13.238  1.00 10.00      B   
ATOM   1220  HG1 THR    98      38.242   8.284 -13.205  1.00 10.00      B   
ATOM   1221  CG2 THR    98      37.301   9.600 -11.320  1.00 10.00      B   
ATOM   1222  C   THR    98      35.871   6.659 -10.262  1.00 10.00      B   
ATOM   1223  O   THR    98      35.108   5.800 -10.714  1.00 10.00      B   
ATOM   1224  N   ARG    99      35.688   7.244  -9.084  1.00 10.00      B   
ATOM   1225  HN  ARG    99      36.319   7.942  -8.792  1.00 10.00      B   
ATOM   1226  CA  ARG    99      34.573   6.888  -8.213  1.00 10.00      B   
ATOM   1227  CB  ARG    99      34.680   7.590  -6.859  1.00 10.00      B   
ATOM   1228  CG  ARG    99      35.703   6.964  -5.925  1.00 10.00      B   
ATOM   1229  CD  ARG    99      35.724   7.653  -4.572  1.00 10.00      B   
ATOM   1230  NE  ARG    99      36.377   8.961  -4.621  1.00 10.00      B   
ATOM   1231  HE  ARG    99      36.359   9.440  -5.480  1.00 10.00      B   
ATOM   1232  CZ  ARG    99      36.977   9.530  -3.576  1.00 10.00      B   
ATOM   1233  NH1 ARG    99      37.005   8.904  -2.407  1.00 10.00      B   
ATOM   1234 HH11 ARG    99      36.564   7.963  -2.301  1.00 10.00      B   
ATOM   1235 HH12 ARG    99      37.469   9.352  -1.587  1.00 10.00      B   
ATOM   1236  NH2 ARG    99      37.567  10.715  -3.702  1.00 10.00      B   
ATOM   1237 HH21 ARG    99      37.566  11.211  -4.624  1.00 10.00      B   
ATOM   1238 HH22 ARG    99      38.039  11.155  -2.881  1.00 10.00      B   
ATOM   1239  C   ARG    99      33.222   7.152  -8.866  1.00 10.00      B   
ATOM   1240  O   ARG    99      32.261   6.413  -8.636  1.00 10.00      B   
ATOM   1241  N   MET   100      33.149   8.198  -9.680  1.00 10.00      B   
ATOM   1242  HN  MET   100      33.941   8.769  -9.800  1.00 10.00      B   
ATOM   1243  CA  MET   100      31.914   8.533 -10.378  1.00 10.00      B   
ATOM   1244  CB  MET   100      32.040   9.877 -11.096  1.00 10.00      B   
ATOM   1245  CG  MET   100      31.312  11.019 -10.407  1.00 10.00      B   
ATOM   1246  SD  MET   100      29.527  10.771 -10.338  1.00 10.00      B   
ATOM   1247  CE  MET   100      29.100  10.889 -12.074  1.00 10.00      B   
ATOM   1248  C   MET   100      31.554   7.430 -11.368  1.00 10.00      B   
ATOM   1249  O   MET   100      30.382   7.098 -11.551  1.00 10.00      B   
ATOM   1250  N   GLN   101      32.576   6.845 -11.983  1.00 10.00      B   
ATOM   1251  HN  GLN   101      33.487   7.142 -11.784  1.00 10.00      B   
ATOM   1252  CA  GLN   101      32.375   5.769 -12.942  1.00 10.00      B   
ATOM   1253  CB  GLN   101      33.682   5.434 -13.663  1.00 10.00      B   
ATOM   1254  CG  GLN   101      34.167   6.529 -14.596  1.00 10.00      B   
ATOM   1255  CD  GLN   101      33.182   6.827 -15.712  1.00 10.00      B   
ATOM   1256  OE1 GLN   101      32.494   5.935 -16.208  1.00 10.00      B   
ATOM   1257  NE2 GLN   101      33.109   8.085 -16.114  1.00 10.00      B   
ATOM   1258 HE21 GLN   101      33.691   8.745 -15.673  1.00 10.00      B   
ATOM   1259 HE22 GLN   101      32.478   8.310 -16.832  1.00 10.00      B   
ATOM   1260  C   GLN   101      31.828   4.537 -12.237  1.00 10.00      B   
ATOM   1261  O   GLN   101      31.037   3.787 -12.806  1.00 10.00      B   
ATOM   1262  N   VAL   102      32.250   4.341 -10.991  1.00 10.00      B   
ATOM   1263  HN  VAL   102      32.898   4.970 -10.602  1.00 10.00      B   
ATOM   1264  CA  VAL   102      31.787   3.213 -10.189  1.00 10.00      B   
ATOM   1265  CB  VAL   102      32.490   3.167  -8.813  1.00 10.00      B   
ATOM   1266  CG1 VAL   102      32.066   1.934  -8.031  1.00 10.00      B   
ATOM   1267  CG2 VAL   102      34.001   3.199  -8.977  1.00 10.00      B   
ATOM   1268  C   VAL   102      30.281   3.325  -9.976  1.00 10.00      B   
ATOM   1269  O   VAL   102      29.549   2.339 -10.081  1.00 10.00      B   
ATOM   1270  N   ALA   103      29.826   4.543  -9.703  1.00 10.00      B   
ATOM   1271  HN  ALA   103      30.462   5.288  -9.646  1.00 10.00      B   
ATOM   1272  CA  ALA   103      28.409   4.803  -9.487  1.00 10.00      B   
ATOM   1273  CB  ALA   103      28.192   6.240  -9.037  1.00 10.00      B   
ATOM   1274  C   ALA   103      27.618   4.518 -10.758  1.00 10.00      B   
ATOM   1275  O   ALA   103      26.550   3.913 -10.712  1.00 10.00      B   
ATOM   1276  N   LEU   104      28.159   4.944 -11.893  1.00 10.00      B   
ATOM   1277  HN  LEU   104      29.015   5.424 -11.862  1.00 10.00      B   
ATOM   1278  CA  LEU   104      27.510   4.729 -13.181  1.00 10.00      B   
ATOM   1279  CB  LEU   104      28.243   5.501 -14.284  1.00 10.00      B   
ATOM   1280  CG  LEU   104      28.343   7.017 -14.101  1.00 10.00      B   
ATOM   1281  CD1 LEU   104      29.195   7.629 -15.201  1.00 10.00      B   
ATOM   1282  CD2 LEU   104      26.959   7.647 -14.082  1.00 10.00      B   
ATOM   1283  C   LEU   104      27.471   3.244 -13.523  1.00 10.00      B   
ATOM   1284  O   LEU   104      26.576   2.778 -14.231  1.00 10.00      B   
ATOM   1285  N   SER   105      28.442   2.503 -13.006  1.00 10.00      B   
ATOM   1286  HN  SER   105      29.122   2.934 -12.445  1.00 10.00      B   
ATOM   1287  CA  SER   105      28.528   1.072 -13.252  1.00 10.00      B   
ATOM   1288  CB  SER   105      29.929   0.549 -12.920  1.00 10.00      B   
ATOM   1289  OG  SER   105      30.921   1.272 -13.630  1.00 10.00      B   
ATOM   1290  HG  SER   105      30.941   2.186 -13.313  1.00 10.00      B   
ATOM   1291  C   SER   105      27.468   0.304 -12.468  1.00 10.00      B   
ATOM   1292  O   SER   105      26.979  -0.732 -12.922  1.00 10.00      B   
ATOM   1293  N   VAL   106      27.108   0.815 -11.300  1.00 10.00      B   
ATOM   1294  HN  VAL   106      27.529   1.643 -10.984  1.00 10.00      B   
ATOM   1295  CA  VAL   106      26.104   0.164 -10.471  1.00 10.00      B   
ATOM   1296  CB  VAL   106      26.415   0.287  -8.959  1.00 10.00      B   
ATOM   1297  CG1 VAL   106      27.823  -0.208  -8.659  1.00 10.00      B   
ATOM   1298  CG2 VAL   106      26.225   1.710  -8.456  1.00 10.00      B   
ATOM   1299  C   VAL   106      24.703   0.687 -10.781  1.00 10.00      B   
ATOM   1300  O   VAL   106      23.718  -0.041 -10.662  1.00 10.00      B   
ATOM   1301  N   MET   107      24.624   1.947 -11.208  1.00 10.00      B   
ATOM   1302  HN  MET   107      25.449   2.475 -11.288  1.00 10.00      B   
ATOM   1303  CA  MET   107      23.347   2.575 -11.538  1.00 10.00      B   
ATOM   1304  CB  MET   107      23.509   4.082 -11.755  1.00 10.00      B   
ATOM   1305  CG  MET   107      23.518   4.899 -10.473  1.00 10.00      B   
ATOM   1306  SD  MET   107      22.028   4.664  -9.481  1.00 10.00      B   
ATOM   1307  CE  MET   107      20.762   5.226 -10.621  1.00 10.00      B   
ATOM   1308  C   MET   107      22.696   1.931 -12.757  1.00 10.00      B   
ATOM   1309  O   MET   107      21.474   1.828 -12.836  1.00 10.00      B   
ATOM   1310  N   LYS   108      23.516   1.483 -13.703  1.00 10.00      B   
ATOM   1311  HN  LYS   108      24.486   1.583 -13.589  1.00 10.00      B   
ATOM   1312  CA  LYS   108      22.997   0.844 -14.908  1.00 10.00      B   
ATOM   1313  CB  LYS   108      24.117   0.578 -15.920  1.00 10.00      B   
ATOM   1314  CG  LYS   108      25.107  -0.491 -15.490  1.00 10.00      B   
ATOM   1315  CD  LYS   108      25.752  -1.166 -16.687  1.00 10.00      B   
ATOM   1316  CE  LYS   108      26.487  -2.431 -16.273  1.00 10.00      B   
ATOM   1317  NZ  LYS   108      27.502  -2.168 -15.220  1.00 10.00      B   
ATOM   1318  HZ1 LYS   108      27.036  -1.852 -14.343  1.00 10.00      B   
ATOM   1319  HZ2 LYS   108      28.157  -1.427 -15.535  1.00 10.00      B   
ATOM   1320  HZ3 LYS   108      28.046  -3.032 -15.021  1.00 10.00      B   
ATOM   1321  C   LYS   108      22.282  -0.458 -14.556  1.00 10.00      B   
ATOM   1322  O   LYS   108      21.291  -0.823 -15.183  1.00 10.00      B   
ATOM   1323  N   THR   109      22.782  -1.138 -13.532  1.00 10.00      B   
ATOM   1324  HN  THR   109      23.567  -0.787 -13.064  1.00 10.00      B   
ATOM   1325  CA  THR   109      22.209  -2.396 -13.087  1.00 10.00      B   
ATOM   1326  CB  THR   109      23.270  -3.235 -12.356  1.00 10.00      B   
ATOM   1327  OG1 THR   109      24.574  -2.719 -12.676  1.00 10.00      B   
ATOM   1328  HG1 THR   109      25.108  -2.680 -11.871  1.00 10.00      B   
ATOM   1329  CG2 THR   109      23.186  -4.691 -12.793  1.00 10.00      B   
ATOM   1330  C   THR   109      21.021  -2.154 -12.158  1.00 10.00      B   
ATOM   1331  O   THR   109      20.230  -3.059 -11.892  1.00 10.00      B   
ATOM   1332  N   ALA   110      20.893  -0.921 -11.678  1.00 10.00      B   
ATOM   1333  HN  ALA   110      21.552  -0.240 -11.927  1.00 10.00      B   
ATOM   1334  CA  ALA   110      19.800  -0.554 -10.788  1.00 10.00      B   
ATOM   1335  CB  ALA   110      20.141   0.718 -10.026  1.00 10.00      B   
ATOM   1336  C   ALA   110      18.513  -0.368 -11.581  1.00 10.00      B   
ATOM   1337  O   ALA   110      17.415  -0.603 -11.072  1.00 10.00      B   
ATOM   1338  N   ILE   111      18.663   0.043 -12.836  1.00 10.00      B   
ATOM   1339  HN  ILE   111      19.571   0.207 -13.176  1.00 10.00      B   
ATOM   1340  CA  ILE   111      17.523   0.267 -13.725  1.00 10.00      B   
ATOM   1341  CB  ILE   111      17.958   0.786 -15.116  1.00 10.00      B   
ATOM   1342  CG1 ILE   111      18.767   2.079 -14.967  1.00 10.00      B   
ATOM   1343  CG2 ILE   111      16.746   1.017 -16.010  1.00 10.00      B   
ATOM   1344  CD1 ILE   111      19.445   2.536 -16.242  1.00 10.00      B   
ATOM   1345  C   ILE   111      16.637  -0.982 -13.861  1.00 10.00      B   
ATOM   1346  O   ILE   111      15.431  -0.905 -13.619  1.00 10.00      B   
ATOM   1347  N   PRO   112      17.206  -2.149 -14.257  1.00 10.00      B   
ATOM   1348  CA  PRO   112      16.441  -3.396 -14.393  1.00 10.00      B   
ATOM   1349  CB  PRO   112      17.518  -4.449 -14.671  1.00 10.00      B   
ATOM   1350  CG  PRO   112      18.623  -3.686 -15.305  1.00 10.00      B   
ATOM   1351  CD  PRO   112      18.619  -2.340 -14.640  1.00 10.00      B   
ATOM   1352  C   PRO   112      15.699  -3.748 -13.108  1.00 10.00      B   
ATOM   1353  O   PRO   112      14.590  -4.280 -13.149  1.00 10.00      B   
ATOM   1354  N   LEU   113      16.315  -3.437 -11.970  1.00 10.00      B   
ATOM   1355  HN  LEU   113      17.193  -3.003 -12.007  1.00 10.00      B   
ATOM   1356  CA  LEU   113      15.714  -3.714 -10.673  1.00 10.00      B   
ATOM   1357  CB  LEU   113      16.716  -3.447  -9.548  1.00 10.00      B   
ATOM   1358  CG  LEU   113      17.982  -4.310  -9.546  1.00 10.00      B   
ATOM   1359  CD1 LEU   113      18.946  -3.839  -8.468  1.00 10.00      B   
ATOM   1360  CD2 LEU   113      17.635  -5.778  -9.351  1.00 10.00      B   
ATOM   1361  C   LEU   113      14.463  -2.867 -10.476  1.00 10.00      B   
ATOM   1362  O   LEU   113      13.399  -3.390 -10.148  1.00 10.00      B   
ATOM   1363  N   VAL   114      14.596  -1.559 -10.708  1.00 10.00      B   
ATOM   1364  HN  VAL   114      15.472  -1.210 -10.979  1.00 10.00      B   
ATOM   1365  CA  VAL   114      13.474  -0.630 -10.569  1.00 10.00      B   
ATOM   1366  CB  VAL   114      13.887   0.825 -10.899  1.00 10.00      B   
ATOM   1367  CG1 VAL   114      12.701   1.767 -10.755  1.00 10.00      B   
ATOM   1368  CG2 VAL   114      15.035   1.279 -10.011  1.00 10.00      B   
ATOM   1369  C   VAL   114      12.337  -1.043 -11.497  1.00 10.00      B   
ATOM   1370  O   VAL   114      11.177  -1.098 -11.091  1.00 10.00      B   
ATOM   1371  N   LEU   115      12.689  -1.356 -12.738  1.00 10.00      B   
ATOM   1372  HN  LEU   115      13.637  -1.304 -12.992  1.00 10.00      B   
ATOM   1373  CA  LEU   115      11.711  -1.772 -13.731  1.00 10.00      B   
ATOM   1374  CB  LEU   115      12.361  -1.909 -15.107  1.00 10.00      B   
ATOM   1375  CG  LEU   115      12.732  -0.598 -15.800  1.00 10.00      B   
ATOM   1376  CD1 LEU   115      13.497  -0.876 -17.082  1.00 10.00      B   
ATOM   1377  CD2 LEU   115      11.486   0.228 -16.086  1.00 10.00      B   
ATOM   1378  C   LEU   115      11.031  -3.078 -13.334  1.00 10.00      B   
ATOM   1379  O   LEU   115       9.840  -3.265 -13.584  1.00 10.00      B   
ATOM   1380  N   LEU   116      11.786  -3.974 -12.713  1.00 10.00      B   
ATOM   1381  HN  LEU   116      12.731  -3.770 -12.542  1.00 10.00      B   
ATOM   1382  CA  LEU   116      11.248  -5.253 -12.279  1.00 10.00      B   
ATOM   1383  CB  LEU   116      12.371  -6.184 -11.818  1.00 10.00      B   
ATOM   1384  CG  LEU   116      11.985  -7.646 -11.591  1.00 10.00      B   
ATOM   1385  CD1 LEU   116      11.687  -8.335 -12.915  1.00 10.00      B   
ATOM   1386  CD2 LEU   116      13.080  -8.379 -10.835  1.00 10.00      B   
ATOM   1387  C   LEU   116      10.238  -5.052 -11.156  1.00 10.00      B   
ATOM   1388  O   LEU   116       9.102  -5.523 -11.239  1.00 10.00      B   
ATOM   1389  N   THR   117      10.654  -4.333 -10.120  1.00 10.00      B   
ATOM   1390  HN  THR   117      11.574  -3.979 -10.118  1.00 10.00      B   
ATOM   1391  CA  THR   117       9.796  -4.059  -8.979  1.00 10.00      B   
ATOM   1392  CB  THR   117      10.551  -3.245  -7.912  1.00 10.00      B   
ATOM   1393  OG1 THR   117      11.804  -3.883  -7.624  1.00 10.00      B   
ATOM   1394  HG1 THR   117      11.639  -4.758  -7.246  1.00 10.00      B   
ATOM   1395  CG2 THR   117       9.741  -3.135  -6.631  1.00 10.00      B   
ATOM   1396  C   THR   117       8.540  -3.299  -9.404  1.00 10.00      B   
ATOM   1397  O   THR   117       7.432  -3.636  -8.988  1.00 10.00      B   
ATOM   1398  N   MET   118       8.720  -2.287 -10.246  1.00 10.00      B   
ATOM   1399  HN  MET   118       9.630  -2.067 -10.545  1.00 10.00      B   
ATOM   1400  CA  MET   118       7.606  -1.478 -10.726  1.00 10.00      B   
ATOM   1401  CB  MET   118       8.112  -0.285 -11.546  1.00 10.00      B   
ATOM   1402  CG  MET   118       7.012   0.601 -12.116  1.00 10.00      B   
ATOM   1403  SD  MET   118       7.319   2.358 -11.851  1.00 10.00      B   
ATOM   1404  CE  MET   118       6.960   2.497 -10.101  1.00 10.00      B   
ATOM   1405  C   MET   118       6.613  -2.308 -11.536  1.00 10.00      B   
ATOM   1406  O   MET   118       5.404  -2.093 -11.460  1.00 10.00      B   
ATOM   1407  N   ALA   119       7.121  -3.258 -12.311  1.00 10.00      B   
ATOM   1408  HN  ALA   119       8.094  -3.384 -12.340  1.00 10.00      B   
ATOM   1409  CA  ALA   119       6.266  -4.111 -13.124  1.00 10.00      B   
ATOM   1410  CB  ALA   119       7.074  -4.810 -14.204  1.00 10.00      B   
ATOM   1411  C   ALA   119       5.533  -5.131 -12.261  1.00 10.00      B   
ATOM   1412  O   ALA   119       4.308  -5.235 -12.310  1.00 10.00      B   
ATOM   1413  N   ILE   120       6.292  -5.865 -11.456  1.00 10.00      B   
ATOM   1414  HN  ILE   120       7.267  -5.715 -11.450  1.00 10.00      B   
ATOM   1415  CA  ILE   120       5.727  -6.885 -10.581  1.00 10.00      B   
ATOM   1416  CB  ILE   120       6.839  -7.686  -9.862  1.00 10.00      B   
ATOM   1417  CG1 ILE   120       7.729  -8.393 -10.887  1.00 10.00      B   
ATOM   1418  CG2 ILE   120       6.244  -8.698  -8.893  1.00 10.00      B   
ATOM   1419  CD1 ILE   120       8.912  -9.115 -10.277  1.00 10.00      B   
ATOM   1420  C   ILE   120       4.787  -6.264  -9.549  1.00 10.00      B   
ATOM   1421  O   ILE   120       3.735  -6.826  -9.232  1.00 10.00      B   
ATOM   1422  N   GLY   121       5.153  -5.084  -9.069  1.00 10.00      B   
ATOM   1423  HN  GLY   121       5.983  -4.672  -9.398  1.00 10.00      B   
ATOM   1424  CA  GLY   121       4.365  -4.391  -8.068  1.00 10.00      B   
ATOM   1425  C   GLY   121       3.013  -3.911  -8.559  1.00 10.00      B   
ATOM   1426  O   GLY   121       2.150  -3.576  -7.753  1.00 10.00      B   
ATOM   1427  N   GLU   122       2.817  -3.885  -9.868  1.00 10.00      B   
ATOM   1428  HN  GLU   122       3.533  -4.176 -10.469  1.00 10.00      B   
ATOM   1429  CA  GLU   122       1.552  -3.430 -10.427  1.00 10.00      B   
ATOM   1430  CB  GLU   122       1.766  -2.236 -11.358  1.00 10.00      B   
ATOM   1431  CG  GLU   122       2.391  -1.028 -10.683  1.00 10.00      B   
ATOM   1432  CD  GLU   122       2.288   0.226 -11.519  1.00 10.00      B   
ATOM   1433  OE1 GLU   122       2.345   0.126 -12.762  1.00 10.00      B   
ATOM   1434  OE2 GLU   122       2.157   1.322 -10.938  1.00 10.00      B   
ATOM   1435  C   GLU   122       0.829  -4.551 -11.166  1.00 10.00      B   
ATOM   1436  O   GLU   122      -0.220  -4.329 -11.772  1.00 10.00      B   
ATOM   1437  N   TRP   123       1.377  -5.761 -11.107  1.00 10.00      B   
ATOM   1438  HN  TRP   123       2.202  -5.893 -10.595  1.00 10.00      B   
ATOM   1439  CA  TRP   123       0.767  -6.894 -11.792  1.00 10.00      B   
ATOM   1440  CB  TRP   123       1.527  -7.232 -13.079  1.00 10.00      B   
ATOM   1441  CG  TRP   123       1.177  -6.338 -14.230  1.00 10.00      B   
ATOM   1442  CD1 TRP   123       1.861  -5.236 -14.653  1.00 10.00      B   
ATOM   1443  CD2 TRP   123       0.047  -6.468 -15.102  1.00 10.00      B   
ATOM   1444  NE1 TRP   123       1.228  -4.671 -15.733  1.00 10.00      B   
ATOM   1445  HE1 TRP   123       1.528  -3.867 -16.215  1.00 10.00      B   
ATOM   1446  CE2 TRP   123       0.110  -5.408 -16.028  1.00 10.00      B   
ATOM   1447  CE3 TRP   123      -1.012  -7.377 -15.187  1.00 10.00      B   
ATOM   1448  CZ2 TRP   123      -0.845  -5.235 -17.028  1.00 10.00      B   
ATOM   1449  CZ3 TRP   123      -1.959  -7.204 -16.180  1.00 10.00      B   
ATOM   1450  CH2 TRP   123      -1.869  -6.142 -17.086  1.00 10.00      B   
ATOM   1451  C   TRP   123       0.655  -8.125 -10.902  1.00 10.00      B   
ATOM   1452  O   TRP   123      -0.438  -8.644 -10.684  1.00 10.00      B   
ATOM   1453  N   VAL   124       1.782  -8.581 -10.374  1.00 10.00      B   
ATOM   1454  HN  VAL   124       2.622  -8.106 -10.550  1.00 10.00      B   
ATOM   1455  CA  VAL   124       1.795  -9.770  -9.530  1.00 10.00      B   
ATOM   1456  CB  VAL   124       3.124 -10.546  -9.647  1.00 10.00      B   
ATOM   1457  CG1 VAL   124       2.959 -11.969  -9.130  1.00 10.00      B   
ATOM   1458  CG2 VAL   124       3.624 -10.553 -11.087  1.00 10.00      B   
ATOM   1459  C   VAL   124       1.514  -9.433  -8.066  1.00 10.00      B   
ATOM   1460  O   VAL   124       0.847 -10.191  -7.368  1.00 10.00      B   
ATOM   1461  N   ALA   125       2.022  -8.293  -7.606  1.00 10.00      B   
ATOM   1462  HN  ALA   125       2.548  -7.725  -8.210  1.00 10.00      B   
ATOM   1463  CA  ALA   125       1.820  -7.870  -6.218  1.00 10.00      B   
ATOM   1464  CB  ALA   125       2.667  -6.652  -5.863  1.00 10.00      B   
ATOM   1465  C   ALA   125       0.341  -7.665  -5.867  1.00 10.00      B   
ATOM   1466  O   ALA   125      -0.152  -8.280  -4.920  1.00 10.00      B   
ATOM   1467  N   PRO   126      -0.405  -6.811  -6.615  1.00 10.00      B   
ATOM   1468  CA  PRO   126      -1.830  -6.574  -6.347  1.00 10.00      B   
ATOM   1469  CB  PRO   126      -2.261  -5.624  -7.470  1.00 10.00      B   
ATOM   1470  CG  PRO   126      -1.001  -4.967  -7.907  1.00 10.00      B   
ATOM   1471  CD  PRO   126       0.071  -6.005  -7.755  1.00 10.00      B   
ATOM   1472  C   PRO   126      -2.626  -7.869  -6.426  1.00 10.00      B   
ATOM   1473  O   PRO   126      -3.485  -8.137  -5.588  1.00 10.00      B   
ATOM   1474  N   GLN   127      -2.316  -8.682  -7.431  1.00 10.00      B   
ATOM   1475  HN  GLN   127      -1.619  -8.413  -8.065  1.00 10.00      B   
ATOM   1476  CA  GLN   127      -2.989  -9.957  -7.619  1.00 10.00      B   
ATOM   1477  CB  GLN   127      -2.608 -10.567  -8.966  1.00 10.00      B   
ATOM   1478  CG  GLN   127      -3.398  -9.999 -10.136  1.00 10.00      B   
ATOM   1479  CD  GLN   127      -4.638 -10.812 -10.447  1.00 10.00      B   
ATOM   1480  OE1 GLN   127      -4.643 -12.033 -10.302  1.00 10.00      B   
ATOM   1481  NE2 GLN   127      -5.695 -10.145 -10.877  1.00 10.00      B   
ATOM   1482 HE21 GLN   127      -5.622  -9.172 -10.975  1.00 10.00      B   
ATOM   1483 HE22 GLN   127      -6.511 -10.650 -11.071  1.00 10.00      B   
ATOM   1484  C   GLN   127      -2.656 -10.912  -6.481  1.00 10.00      B   
ATOM   1485  O   GLN   127      -3.466 -11.765  -6.119  1.00 10.00      B   
ATOM   1486  N   GLY   128      -1.466 -10.747  -5.913  1.00 10.00      B   
ATOM   1487  HN  GLY   128      -0.870 -10.048  -6.251  1.00 10.00      B   
ATOM   1488  CA  GLY   128      -1.035 -11.579  -4.813  1.00 10.00      B   
ATOM   1489  C   GLY   128      -1.902 -11.375  -3.594  1.00 10.00      B   
ATOM   1490  O   GLY   128      -2.399 -12.335  -3.013  1.00 10.00      B   
ATOM   1491  N   GLU   129      -2.099 -10.117  -3.216  1.00 10.00      B   
ATOM   1492  HN  GLU   129      -1.681  -9.392  -3.728  1.00 10.00      B   
ATOM   1493  CA  GLU   129      -2.926  -9.789  -2.060  1.00 10.00      B   
ATOM   1494  CB  GLU   129      -2.848  -8.292  -1.737  1.00 10.00      B   
ATOM   1495  CG  GLU   129      -1.767  -7.916  -0.733  1.00 10.00      B   
ATOM   1496  CD  GLU   129      -2.135  -8.273   0.699  1.00 10.00      B   
ATOM   1497  OE1 GLU   129      -1.286  -8.091   1.601  1.00 10.00      B   
ATOM   1498  OE2 GLU   129      -3.273  -8.735   0.934  1.00 10.00      B   
ATOM   1499  C   GLU   129      -4.374 -10.201  -2.307  1.00 10.00      B   
ATOM   1500  O   GLU   129      -5.075 -10.630  -1.394  1.00 10.00      B   
ATOM   1501  N   GLN   130      -4.807 -10.085  -3.554  1.00 10.00      B   
ATOM   1502  HN  GLN   130      -4.195  -9.745  -4.240  1.00 10.00      B   
ATOM   1503  CA  GLN   130      -6.166 -10.439  -3.931  1.00 10.00      B   
ATOM   1504  CB  GLN   130      -6.483  -9.927  -5.339  1.00 10.00      B   
ATOM   1505  CG  GLN   130      -6.584  -8.414  -5.451  1.00 10.00      B   
ATOM   1506  CD  GLN   130      -6.724  -7.947  -6.886  1.00 10.00      B   
ATOM   1507  OE1 GLN   130      -7.313  -8.632  -7.719  1.00 10.00      B   
ATOM   1508  NE2 GLN   130      -6.185  -6.779  -7.186  1.00 10.00      B   
ATOM   1509 HE21 GLN   130      -5.730  -6.281  -6.472  1.00 10.00      B   
ATOM   1510 HE22 GLN   130      -6.258  -6.457  -8.111  1.00 10.00      B   
ATOM   1511  C   GLN   130      -6.408 -11.948  -3.865  1.00 10.00      B   
ATOM   1512  O   GLN   130      -7.285 -12.409  -3.135  1.00 10.00      B   
ATOM   1513  N   MET   131      -5.612 -12.715  -4.604  1.00 10.00      B   
ATOM   1514  HN  MET   131      -4.887 -12.297  -5.124  1.00 10.00      B   
ATOM   1515  CA  MET   131      -5.779 -14.165  -4.653  1.00 10.00      B   
ATOM   1516  CB  MET   131      -5.012 -14.794  -5.817  1.00 10.00      B   
ATOM   1517  CG  MET   131      -5.690 -14.627  -7.166  1.00 10.00      B   
ATOM   1518  SD  MET   131      -4.902 -15.599  -8.469  1.00 10.00      B   
ATOM   1519  CE  MET   131      -3.322 -14.767  -8.607  1.00 10.00      B   
ATOM   1520  C   MET   131      -5.456 -14.858  -3.334  1.00 10.00      B   
ATOM   1521  O   MET   131      -6.193 -15.746  -2.908  1.00 10.00      B   
ATOM   1522  N   ALA   132      -4.368 -14.459  -2.684  1.00 10.00      B   
ATOM   1523  HN  ALA   132      -3.806 -13.748  -3.069  1.00 10.00      B   
ATOM   1524  CA  ALA   132      -3.987 -15.066  -1.409  1.00 10.00      B   
ATOM   1525  CB  ALA   132      -2.644 -14.545  -0.929  1.00 10.00      B   
ATOM   1526  C   ALA   132      -5.064 -14.831  -0.359  1.00 10.00      B   
ATOM   1527  O   ALA   132      -5.407 -15.732   0.405  1.00 10.00      B   
ATOM   1528  N   ARG   133      -5.610 -13.620  -0.338  1.00 10.00      B   
ATOM   1529  HN  ARG   133      -5.297 -12.940  -0.974  1.00 10.00      B   
ATOM   1530  CA  ARG   133      -6.664 -13.279   0.608  1.00 10.00      B   
ATOM   1531  CB  ARG   133      -6.892 -11.772   0.640  1.00 10.00      B   
ATOM   1532  CG  ARG   133      -6.247 -11.061   1.817  1.00 10.00      B   
ATOM   1533  CD  ARG   133      -6.323  -9.558   1.642  1.00 10.00      B   
ATOM   1534  NE  ARG   133      -6.672  -8.871   2.883  1.00 10.00      B   
ATOM   1535  HE  ARG   133      -7.559  -9.065   3.275  1.00 10.00      B   
ATOM   1536  CZ  ARG   133      -5.876  -7.997   3.493  1.00 10.00      B   
ATOM   1537  NH1 ARG   133      -4.686  -7.704   2.977  1.00 10.00      B   
ATOM   1538 HH11 ARG   133      -4.361  -8.163   2.085  1.00 10.00      B   
ATOM   1539 HH12 ARG   133      -4.063  -7.019   3.454  1.00 10.00      B   
ATOM   1540  NH2 ARG   133      -6.268  -7.418   4.624  1.00 10.00      B   
ATOM   1541 HH21 ARG   133      -7.198  -7.648   5.041  1.00 10.00      B   
ATOM   1542 HH22 ARG   133      -5.648  -6.723   5.101  1.00 10.00      B   
ATOM   1543  C   ARG   133      -7.958 -13.995   0.236  1.00 10.00      B   
ATOM   1544  O   ARG   133      -8.783 -14.298   1.093  1.00 10.00      B   
ATOM   1545  N   ASN   134      -8.122 -14.260  -1.054  1.00 10.00      B   
ATOM   1546  HN  ASN   134      -7.437 -13.962  -1.690  1.00 10.00      B   
ATOM   1547  CA  ASN   134      -9.300 -14.960  -1.560  1.00 10.00      B   
ATOM   1548  CB  ASN   134      -9.296 -14.942  -3.094  1.00 10.00      B   
ATOM   1549  CG  ASN   134     -10.439 -15.717  -3.720  1.00 10.00      B   
ATOM   1550  OD1 ASN   134     -11.548 -15.205  -3.861  1.00 10.00      B   
ATOM   1551  ND2 ASN   134     -10.169 -16.948  -4.120  1.00 10.00      B   
ATOM   1552 HD21 ASN   134      -9.259 -17.290  -3.994  1.00 10.00      B   
ATOM   1553 HD22 ASN   134     -10.889 -17.471  -4.532  1.00 10.00      B   
ATOM   1554  C   ASN   134      -9.325 -16.396  -1.042  1.00 10.00      B   
ATOM   1555  O   ASN   134     -10.379 -17.028  -0.959  1.00 10.00      B   
ATOM   1556  N   TYR   135      -8.149 -16.895  -0.672  1.00 10.00      B   
ATOM   1557  HN  TYR   135      -7.347 -16.333  -0.756  1.00 10.00      B   
ATOM   1558  CA  TYR   135      -8.014 -18.249  -0.154  1.00 10.00      B   
ATOM   1559  CB  TYR   135      -6.628 -18.813  -0.476  1.00 10.00      B   
ATOM   1560  CG  TYR   135      -6.374 -19.020  -1.954  1.00 10.00      B   
ATOM   1561  CD1 TYR   135      -7.399 -19.402  -2.810  1.00 10.00      B   
ATOM   1562  CD2 TYR   135      -5.104 -18.847  -2.491  1.00 10.00      B   
ATOM   1563  CE1 TYR   135      -7.167 -19.607  -4.156  1.00 10.00      B   
ATOM   1564  CE2 TYR   135      -4.864 -19.044  -3.838  1.00 10.00      B   
ATOM   1565  CZ  TYR   135      -5.898 -19.427  -4.666  1.00 10.00      B   
ATOM   1566  OH  TYR   135      -5.661 -19.638  -6.008  1.00 10.00      B   
ATOM   1567  HH  TYR   135      -4.806 -20.087  -6.112  1.00 10.00      B   
ATOM   1568  C   TYR   135      -8.269 -18.299   1.350  1.00 10.00      B   
ATOM   1569  O   TYR   135      -8.239 -19.367   1.962  1.00 10.00      B   
ATOM   1570  N   ARG   136      -8.542 -17.141   1.943  1.00 10.00      B   
ATOM   1571  HN  ARG   136      -8.575 -16.322   1.402  1.00 10.00      B   
ATOM   1572  CA  ARG   136      -8.805 -17.058   3.375  1.00 10.00      B   
ATOM   1573  CB  ARG   136      -8.537 -15.642   3.894  1.00 10.00      B   
ATOM   1574  CG  ARG   136      -7.083 -15.206   3.835  1.00 10.00      B   
ATOM   1575  CD  ARG   136      -6.259 -15.870   4.923  1.00 10.00      B   
ATOM   1576  NE  ARG   136      -5.024 -15.138   5.184  1.00 10.00      B   
ATOM   1577  HE  ARG   136      -4.663 -14.589   4.451  1.00 10.00      B   
ATOM   1578  CZ  ARG   136      -4.361 -15.175   6.338  1.00 10.00      B   
ATOM   1579  NH1 ARG   136      -4.809 -15.915   7.345  1.00 10.00      B   
ATOM   1580 HH11 ARG   136      -4.289 -15.944   8.252  1.00 10.00      B   
ATOM   1581 HH12 ARG   136      -5.685 -16.471   7.238  1.00 10.00      B   
ATOM   1582  NH2 ARG   136      -3.256 -14.455   6.488  1.00 10.00      B   
ATOM   1583 HH21 ARG   136      -2.904 -13.860   5.703  1.00 10.00      B   
ATOM   1584 HH22 ARG   136      -2.732 -14.480   7.391  1.00 10.00      B   
ATOM   1585  C   ARG   136     -10.249 -17.450   3.675  1.00 10.00      B   
ATOM   1586  O   ARG   136     -10.722 -17.303   4.802  1.00 10.00      B   
ATOM   1587  N   ALA   137     -10.939 -17.960   2.657  1.00 10.00      B   
ATOM   1588  HN  ALA   137     -10.496 -18.055   1.787  1.00 10.00      B   
ATOM   1589  CA  ALA   137     -12.332 -18.380   2.787  1.00 10.00      B   
ATOM   1590  CB  ALA   137     -12.937 -18.632   1.414  1.00 10.00      B   
ATOM   1591  C   ALA   137     -12.453 -19.629   3.655  1.00 10.00      B   
ATOM   1592  O   ALA   137     -13.553 -20.010   4.061  1.00 10.00      B   
ATOM   1593  N   GLN   138     -11.314 -20.264   3.920  1.00 10.00      B   
ATOM   1594  HN  GLN   138     -10.479 -19.912   3.541  1.00 10.00      B   
ATOM   1595  CA  GLN   138     -11.261 -21.466   4.746  1.00 10.00      B   
ATOM   1596  CB  GLN   138      -9.822 -21.982   4.835  1.00 10.00      B   
ATOM   1597  CG  GLN   138      -9.263 -22.524   3.528  1.00 10.00      B   
ATOM   1598  CD  GLN   138      -9.846 -23.871   3.151  1.00 10.00      B   
ATOM   1599  OE1 GLN   138      -9.341 -24.916   3.564  1.00 10.00      B   
ATOM   1600  NE2 GLN   138     -10.901 -23.857   2.350  1.00 10.00      B   
ATOM   1601 HE21 GLN   138     -11.240 -22.987   2.047  1.00 10.00      B   
ATOM   1602 HE22 GLN   138     -11.298 -24.715   2.089  1.00 10.00      B   
ATOM   1603  C   GLN   138     -11.800 -21.176   6.142  1.00 10.00      B   
ATOM   1604  O   GLN   138     -12.504 -21.998   6.734  1.00 10.00      B   
ATOM   1605  N   ALA   139     -11.479 -19.992   6.649  1.00 10.00      B   
ATOM   1606  HN  ALA   139     -10.938 -19.376   6.114  1.00 10.00      B   
ATOM   1607  CA  ALA   139     -11.931 -19.572   7.967  1.00 10.00      B   
ATOM   1608  CB  ALA   139     -10.737 -19.270   8.863  1.00 10.00      B   
ATOM   1609  C   ALA   139     -12.831 -18.348   7.833  1.00 10.00      B   
ATOM   1610  O   ALA   139     -12.982 -17.802   6.738  1.00 10.00      B   
ATOM   1611  N   MET   140     -13.424 -17.915   8.935  1.00 10.00      B   
ATOM   1612  HN  MET   140     -13.264 -18.383   9.783  1.00 10.00      B   
ATOM   1613  CA  MET   140     -14.309 -16.756   8.915  1.00 10.00      B   
ATOM   1614  CB  MET   140     -15.463 -16.924   9.908  1.00 10.00      B   
ATOM   1615  CG  MET   140     -16.579 -17.831   9.413  1.00 10.00      B   
ATOM   1616  SD  MET   140     -18.043 -17.772  10.467  1.00 10.00      B   
ATOM   1617  CE  MET   140     -17.346 -18.270  12.043  1.00 10.00      B   
ATOM   1618  C   MET   140     -13.555 -15.458   9.186  1.00 10.00      B   
ATOM   1619  O   MET   140     -12.346 -15.470   9.445  1.00 10.00      B   
ATOM   1620  N   TYR   141     -14.289 -14.344   9.117  1.00 10.00      B   
ATOM   1621  HN  TYR   141     -15.245 -14.425   8.904  1.00 10.00      B   
ATOM   1622  CA  TYR   141     -13.740 -13.005   9.354  1.00 10.00      B   
ATOM   1623  CB  TYR   141     -13.345 -12.822  10.825  1.00 10.00      B   
ATOM   1624  CG  TYR   141     -14.336 -13.395  11.822  1.00 10.00      B   
ATOM   1625  CD1 TYR   141     -13.928 -14.312  12.780  1.00 10.00      B   
ATOM   1626  CD2 TYR   141     -15.677 -13.025  11.801  1.00 10.00      B   
ATOM   1627  CE1 TYR   141     -14.821 -14.845  13.690  1.00 10.00      B   
ATOM   1628  CE2 TYR   141     -16.579 -13.553  12.710  1.00 10.00      B   
ATOM   1629  CZ  TYR   141     -16.143 -14.463  13.653  1.00 10.00      B   
ATOM   1630  OH  TYR   141     -17.034 -14.994  14.560  1.00 10.00      B   
ATOM   1631  HH  TYR   141     -16.813 -14.681  15.447  1.00 10.00      B   
ATOM   1632  C   TYR   141     -12.563 -12.700   8.428  1.00 10.00      B   
ATOM   1633  O   TYR   141     -11.593 -12.047   8.825  1.00 10.00      B   
ATOM   1634  N   GLY   142     -12.661 -13.167   7.192  1.00 10.00      B   
ATOM   1635  HN  GLY   142     -13.463 -13.670   6.929  1.00 10.00      B   
ATOM   1636  CA  GLY   142     -11.600 -12.947   6.232  1.00 10.00      B   
ATOM   1637  C   GLY   142     -11.779 -11.667   5.438  1.00 10.00      B   
ATOM   1638  O   GLY   142     -12.522 -11.637   4.456  1.00 10.00      B   
ATOM   1639  N   GLY   143     -11.106 -10.604   5.869  1.00 10.00      B   
ATOM   1640  HN  GLY   143     -10.556 -10.683   6.676  1.00 10.00      B   
ATOM   1641  CA  GLY   143     -11.186  -9.334   5.171  1.00 10.00      B   
ATOM   1642  C   GLY   143     -10.457  -9.391   3.840  1.00 10.00      B   
ATOM   1643  O   GLY   143      -9.229  -9.310   3.793  1.00 10.00      B   
ATOM   1644  N   SER   144     -11.214  -9.563   2.764  1.00 10.00      B   
ATOM   1645  HN  SER   144     -12.187  -9.629   2.870  1.00 10.00      B   
ATOM   1646  CA  SER   144     -10.648  -9.654   1.423  1.00 10.00      B   
ATOM   1647  CB  SER   144     -10.026 -11.037   1.236  1.00 10.00      B   
ATOM   1648  OG  SER   144     -10.545 -11.971   2.172  1.00 10.00      B   
ATOM   1649  HG  SER   144     -11.322 -11.599   2.604  1.00 10.00      B   
ATOM   1650  C   SER   144     -11.739  -9.441   0.383  1.00 10.00      B   
ATOM   1651  O   SER   144     -12.784  -8.864   0.703  1.00 10.00      B   
ATOM   1652  N   LEU   145     -11.487  -9.894  -0.854  1.00 10.00      B   
ATOM   1653  HN  LEU   145     -10.610 -10.292  -1.046  1.00 10.00      B   
ATOM   1654  CA  LEU   145     -12.467  -9.791  -1.937  1.00 10.00      B   
ATOM   1655  CB  LEU   145     -12.004 -10.586  -3.160  1.00 10.00      B   
ATOM   1656  CG  LEU   145     -10.739 -10.086  -3.859  1.00 10.00      B   
ATOM   1657  CD1 LEU   145     -10.297 -11.069  -4.931  1.00 10.00      B   
ATOM   1658  CD2 LEU   145     -10.967  -8.707  -4.461  1.00 10.00      B   
ATOM   1659  C   LEU   145     -13.804 -10.327  -1.445  1.00 10.00      B   
ATOM   1660  O   LEU   145     -14.850  -9.706  -1.633  1.00 10.00      B   
ATOM   1661  N   LEU   146     -13.754 -11.490  -0.803  1.00 10.00      B   
ATOM   1662  HN  LEU   146     -12.895 -11.954  -0.717  1.00 10.00      B   
ATOM   1663  CA  LEU   146     -14.941 -12.085  -0.221  1.00 10.00      B   
ATOM   1664  CB  LEU   146     -14.776 -13.605  -0.078  1.00 10.00      B   
ATOM   1665  CG  LEU   146     -15.909 -14.349   0.641  1.00 10.00      B   
ATOM   1666  CD1 LEU   146     -17.217 -14.222  -0.123  1.00 10.00      B   
ATOM   1667  CD2 LEU   146     -15.547 -15.811   0.855  1.00 10.00      B   
ATOM   1668  C   LEU   146     -15.144 -11.434   1.144  1.00 10.00      B   
ATOM   1669  O   LEU   146     -14.816 -12.007   2.186  1.00 10.00      B   
ATOM   1670  N   SER   147     -15.626 -10.205   1.118  1.00 10.00      B   
ATOM   1671  HN  SER   147     -15.839  -9.797   0.251  1.00 10.00      B   
ATOM   1672  CA  SER   147     -15.850  -9.440   2.327  1.00 10.00      B   
ATOM   1673  CB  SER   147     -16.192  -7.996   1.971  1.00 10.00      B   
ATOM   1674  OG  SER   147     -15.191  -7.440   1.128  1.00 10.00      B   
ATOM   1675  HG  SER   147     -14.586  -8.139   0.835  1.00 10.00      B   
ATOM   1676  C   SER   147     -16.925 -10.061   3.212  1.00 10.00      B   
ATOM   1677  O   SER   147     -17.837 -10.743   2.732  1.00 10.00      B   
ATOM   1678  N   THR   148     -16.783  -9.850   4.511  1.00 10.00      B   
ATOM   1679  HN  THR   148     -16.014  -9.335   4.831  1.00 10.00      B   
ATOM   1680  CA  THR   148     -17.725 -10.360   5.484  1.00 10.00      B   
ATOM   1681  CB  THR   148     -17.167 -10.150   6.902  1.00 10.00      B   
ATOM   1682  OG1 THR   148     -16.095  -9.195   6.844  1.00 10.00      B   
ATOM   1683  HG1 THR   148     -16.422  -8.330   7.115  1.00 10.00      B   
ATOM   1684  CG2 THR   148     -16.636 -11.456   7.464  1.00 10.00      B   
ATOM   1685  C   THR   148     -19.043  -9.611   5.360  1.00 10.00      B   
ATOM   1686  O   THR   148     -19.057  -8.419   5.049  1.00 10.00      B   
ATOM   1687  N   GLN   149     -20.143 -10.312   5.584  1.00 10.00      B   
ATOM   1688  HN  GLN   149     -20.068 -11.266   5.809  1.00 10.00      B   
ATOM   1689  CA  GLN   149     -21.463  -9.704   5.495  1.00 10.00      B   
ATOM   1690  CB  GLN   149     -22.550 -10.779   5.407  1.00 10.00      B   
ATOM   1691  CG  GLN   149     -22.310 -11.798   4.300  1.00 10.00      B   
ATOM   1692  CD  GLN   149     -23.461 -12.760   4.114  1.00 10.00      B   
ATOM   1693  OE1 GLN   149     -24.222 -13.024   5.043  1.00 10.00      B   
ATOM   1694  NE2 GLN   149     -23.590 -13.301   2.911  1.00 10.00      B   
ATOM   1695 HE21 GLN   149     -22.938 -13.051   2.215  1.00 10.00      B   
ATOM   1696 HE22 GLN   149     -24.327 -13.934   2.760  1.00 10.00      B   
ATOM   1697  C   GLN   149     -21.707  -8.758   6.670  1.00 10.00      B   
ATOM   1698  O   GLN   149     -22.321  -9.123   7.675  1.00 10.00      B   
ATOM   1699  N   GLN   150     -21.188  -7.545   6.534  1.00 10.00      B   
ATOM   1700  HN  GLN   150     -20.704  -7.329   5.705  1.00 10.00      B   
ATOM   1701  CA  GLN   150     -21.318  -6.517   7.555  1.00 10.00      B   
ATOM   1702  CB  GLN   150     -19.956  -6.243   8.206  1.00 10.00      B   
ATOM   1703  CG  GLN   150     -19.275  -7.479   8.778  1.00 10.00      B   
ATOM   1704  CD  GLN   150     -17.806  -7.263   9.097  1.00 10.00      B   
ATOM   1705  OE1 GLN   150     -17.259  -7.882  10.009  1.00 10.00      B   
ATOM   1706  NE2 GLN   150     -17.152  -6.393   8.340  1.00 10.00      B   
ATOM   1707 HE21 GLN   150     -17.645  -5.941   7.622  1.00 10.00      B   
ATOM   1708 HE22 GLN   150     -16.201  -6.238   8.529  1.00 10.00      B   
ATOM   1709  C   GLN   150     -21.847  -5.248   6.908  1.00 10.00      B   
ATOM   1710  O   GLN   150     -21.846  -5.138   5.683  1.00 10.00      B   
ATOM   1711  N   GLY   151     -22.288  -4.301   7.725  1.00 10.00      B   
ATOM   1712  HN  GLY   151     -22.254  -4.448   8.694  1.00 10.00      B   
ATOM   1713  CA  GLY   151     -22.819  -3.054   7.204  1.00 10.00      B   
ATOM   1714  C   GLY   151     -21.739  -2.139   6.654  1.00 10.00      B   
ATOM   1715  O   GLY   151     -21.346  -1.165   7.302  1.00 10.00      B   
ATOM   1716  N   LEU   152     -21.251  -2.453   5.464  1.00 10.00      B   
ATOM   1717  HN  LEU   152     -21.607  -3.244   4.998  1.00 10.00      B   
ATOM   1718  CA  LEU   152     -20.213  -1.658   4.829  1.00 10.00      B   
ATOM   1719  CB  LEU   152     -19.566  -2.432   3.678  1.00 10.00      B   
ATOM   1720  CG  LEU   152     -18.879  -3.749   4.052  1.00 10.00      B   
ATOM   1721  CD1 LEU   152     -18.385  -4.472   2.808  1.00 10.00      B   
ATOM   1722  CD2 LEU   152     -17.731  -3.499   5.019  1.00 10.00      B   
ATOM   1723  C   LEU   152     -20.778  -0.337   4.329  1.00 10.00      B   
ATOM   1724  O   LEU   152     -21.786  -0.311   3.619  1.00 10.00      B   
ATOM   1725  N   TRP   153     -20.136   0.754   4.714  1.00 10.00      B   
ATOM   1726  HN  TRP   153     -19.345   0.669   5.282  1.00 10.00      B   
ATOM   1727  CA  TRP   153     -20.575   2.077   4.308  1.00 10.00      B   
ATOM   1728  CB  TRP   153     -20.546   3.031   5.508  1.00 10.00      B   
ATOM   1729  CG  TRP   153     -21.338   4.290   5.311  1.00 10.00      B   
ATOM   1730  CD1 TRP   153     -20.956   5.403   4.619  1.00 10.00      B   
ATOM   1731  CD2 TRP   153     -22.646   4.568   5.826  1.00 10.00      B   
ATOM   1732  NE1 TRP   153     -21.949   6.352   4.670  1.00 10.00      B   
ATOM   1733  HE1 TRP   153     -21.915   7.237   4.248  1.00 10.00      B   
ATOM   1734  CE2 TRP   153     -22.994   5.864   5.405  1.00 10.00      B   
ATOM   1735  CE3 TRP   153     -23.558   3.845   6.603  1.00 10.00      B   
ATOM   1736  CZ2 TRP   153     -24.214   6.453   5.731  1.00 10.00      B   
ATOM   1737  CZ3 TRP   153     -24.767   4.431   6.928  1.00 10.00      B   
ATOM   1738  CH2 TRP   153     -25.085   5.722   6.491  1.00 10.00      B   
ATOM   1739  C   TRP   153     -19.688   2.612   3.190  1.00 10.00      B   
ATOM   1740  O   TRP   153     -18.464   2.667   3.329  1.00 10.00      B   
ATOM   1741  N   ALA   154     -20.307   2.980   2.079  1.00 10.00      B   
ATOM   1742  HN  ALA   154     -21.284   2.876   2.017  1.00 10.00      B   
ATOM   1743  CA  ALA   154     -19.586   3.525   0.940  1.00 10.00      B   
ATOM   1744  CB  ALA   154     -19.625   2.547  -0.223  1.00 10.00      B   
ATOM   1745  C   ALA   154     -20.201   4.862   0.542  1.00 10.00      B   
ATOM   1746  O   ALA   154     -21.414   5.047   0.648  1.00 10.00      B   
ATOM   1747  N   LYS   155     -19.372   5.793   0.093  1.00 10.00      B   
ATOM   1748  HN  LYS   155     -18.415   5.590   0.016  1.00 10.00      B   
ATOM   1749  CA  LYS   155     -19.852   7.108  -0.301  1.00 10.00      B   
ATOM   1750  CB  LYS   155     -19.190   8.196   0.548  1.00 10.00      B   
ATOM   1751  CG  LYS   155     -19.869   9.555   0.461  1.00 10.00      B   
ATOM   1752  CD  LYS   155     -19.103  10.603   1.253  1.00 10.00      B   
ATOM   1753  CE  LYS   155     -19.878  11.905   1.342  1.00 10.00      B   
ATOM   1754  NZ  LYS   155     -19.114  12.953   2.066  1.00 10.00      B   
ATOM   1755  HZ1 LYS   155     -18.358  13.330   1.461  1.00 10.00      B   
ATOM   1756  HZ2 LYS   155     -18.685  12.556   2.925  1.00 10.00      B   
ATOM   1757  HZ3 LYS   155     -19.744  13.733   2.339  1.00 10.00      B   
ATOM   1758  C   LYS   155     -19.596   7.367  -1.781  1.00 10.00      B   
ATOM   1759  O   LYS   155     -18.494   7.754  -2.172  1.00 10.00      B   
ATOM   1760  N   ASP   156     -20.616   7.159  -2.595  1.00 10.00      B   
ATOM   1761  HN  ASP   156     -21.476   6.877  -2.220  1.00 10.00      B   
ATOM   1762  CA  ASP   156     -20.509   7.370  -4.032  1.00 10.00      B   
ATOM   1763  CB  ASP   156     -21.518   6.492  -4.778  1.00 10.00      B   
ATOM   1764  CG  ASP   156     -21.104   6.194  -6.205  1.00 10.00      B   
ATOM   1765  OD1 ASP   156     -21.276   7.070  -7.078  1.00 10.00      B   
ATOM   1766  OD2 ASP   156     -20.618   5.069  -6.462  1.00 10.00      B   
ATOM   1767  C   ASP   156     -20.741   8.844  -4.352  1.00 10.00      B   
ATOM   1768  O   ASP   156     -21.703   9.212  -5.034  1.00 10.00      B   
ATOM   1769  N   GLY   157     -19.862   9.685  -3.820  1.00 10.00      B   
ATOM   1770  HN  GLY   157     -19.133   9.325  -3.270  1.00 10.00      B   
ATOM   1771  CA  GLY   157     -19.965  11.112  -4.031  1.00 10.00      B   
ATOM   1772  C   GLY   157     -21.136  11.718  -3.286  1.00 10.00      B   
ATOM   1773  O   GLY   157     -21.049  11.990  -2.088  1.00 10.00      B   
ATOM   1774  N   ASN   158     -22.236  11.919  -3.993  1.00 10.00      B   
ATOM   1775  HN  ASN   158     -22.245  11.668  -4.941  1.00 10.00      B   
ATOM   1776  CA  ASN   158     -23.433  12.499  -3.400  1.00 10.00      B   
ATOM   1777  CB  ASN   158     -24.189  13.318  -4.447  1.00 10.00      B   
ATOM   1778  CG  ASN   158     -24.539  14.712  -3.970  1.00 10.00      B   
ATOM   1779  OD1 ASN   158     -23.874  15.276  -3.099  1.00 10.00      B   
ATOM   1780  ND2 ASN   158     -25.586  15.281  -4.541  1.00 10.00      B   
ATOM   1781 HD21 ASN   158     -26.078  14.772  -5.222  1.00 10.00      B   
ATOM   1782 HD22 ASN   158     -25.814  16.205  -4.284  1.00 10.00      B   
ATOM   1783  C   ASN   158     -24.344  11.412  -2.853  1.00 10.00      B   
ATOM   1784  O   ASN   158     -25.100  11.635  -1.908  1.00 10.00      B   
ATOM   1785  N   ASN   159     -24.253  10.228  -3.448  1.00 10.00      B   
ATOM   1786  HN  ASN   159     -23.599  10.103  -4.167  1.00 10.00      B   
ATOM   1787  CA  ASN   159     -25.078   9.099  -3.041  1.00 10.00      B   
ATOM   1788  CB  ASN   159     -25.428   8.218  -4.249  1.00 10.00      B   
ATOM   1789  CG  ASN   159     -25.920   9.002  -5.452  1.00 10.00      B   
ATOM   1790  OD1 ASN   159     -27.097   9.355  -5.542  1.00 10.00      B   
ATOM   1791  ND2 ASN   159     -25.023   9.273  -6.395  1.00 10.00      B   
ATOM   1792 HD21 ASN   159     -24.103   8.958  -6.266  1.00 10.00      B   
ATOM   1793 HD22 ASN   159     -25.318   9.769  -7.190  1.00 10.00      B   
ATOM   1794  C   ASN   159     -24.360   8.255  -2.001  1.00 10.00      B   
ATOM   1795  O   ASN   159     -23.130   8.227  -1.949  1.00 10.00      B   
ATOM   1796  N   PHE   160     -25.129   7.569  -1.176  1.00 10.00      B   
ATOM   1797  HN  PHE   160     -26.105   7.634  -1.263  1.00 10.00      B   
ATOM   1798  CA  PHE   160     -24.563   6.710  -0.148  1.00 10.00      B   
ATOM   1799  CB  PHE   160     -25.088   7.091   1.241  1.00 10.00      B   
ATOM   1800  CG  PHE   160     -24.746   8.494   1.656  1.00 10.00      B   
ATOM   1801  CD1 PHE   160     -25.677   9.512   1.537  1.00 10.00      B   
ATOM   1802  CD2 PHE   160     -23.491   8.796   2.158  1.00 10.00      B   
ATOM   1803  CE1 PHE   160     -25.365  10.804   1.911  1.00 10.00      B   
ATOM   1804  CE2 PHE   160     -23.171  10.086   2.534  1.00 10.00      B   
ATOM   1805  CZ  PHE   160     -24.110  11.092   2.410  1.00 10.00      B   
ATOM   1806  C   PHE   160     -24.885   5.258  -0.465  1.00 10.00      B   
ATOM   1807  O   PHE   160     -25.992   4.944  -0.906  1.00 10.00      B   
ATOM   1808  N   VAL   161     -23.913   4.382  -0.275  1.00 10.00      B   
ATOM   1809  HN  VAL   161     -23.041   4.694   0.067  1.00 10.00      B   
ATOM   1810  CA  VAL   161     -24.100   2.968  -0.551  1.00 10.00      B   
ATOM   1811  CB  VAL   161     -23.028   2.430  -1.529  1.00 10.00      B   
ATOM   1812  CG1 VAL   161     -23.416   1.054  -2.052  1.00 10.00      B   
ATOM   1813  CG2 VAL   161     -22.789   3.400  -2.680  1.00 10.00      B   
ATOM   1814  C   VAL   161     -24.024   2.172   0.745  1.00 10.00      B   
ATOM   1815  O   VAL   161     -23.050   2.283   1.496  1.00 10.00      B   
ATOM   1816  N   TYR   162     -25.062   1.404   1.025  1.00 10.00      B   
ATOM   1817  HN  TYR   162     -25.830   1.395   0.413  1.00 10.00      B   
ATOM   1818  CA  TYR   162     -25.095   0.580   2.219  1.00 10.00      B   
ATOM   1819  CB  TYR   162     -26.348   0.873   3.052  1.00 10.00      B   
ATOM   1820  CG  TYR   162     -26.282   0.359   4.476  1.00 10.00      B   
ATOM   1821  CD1 TYR   162     -25.988   1.215   5.530  1.00 10.00      B   
ATOM   1822  CD2 TYR   162     -26.515  -0.980   4.771  1.00 10.00      B   
ATOM   1823  CE1 TYR   162     -25.927   0.755   6.833  1.00 10.00      B   
ATOM   1824  CE2 TYR   162     -26.457  -1.449   6.071  1.00 10.00      B   
ATOM   1825  CZ  TYR   162     -26.162  -0.578   7.098  1.00 10.00      B   
ATOM   1826  OH  TYR   162     -26.102  -1.039   8.398  1.00 10.00      B   
ATOM   1827  HH  TYR   162     -26.841  -0.670   8.899  1.00 10.00      B   
ATOM   1828  C   TYR   162     -25.055  -0.887   1.828  1.00 10.00      B   
ATOM   1829  O   TYR   162     -25.965  -1.384   1.156  1.00 10.00      B   
ATOM   1830  N   ILE   163     -23.993  -1.564   2.221  1.00 10.00      B   
ATOM   1831  HN  ILE   163     -23.293  -1.100   2.736  1.00 10.00      B   
ATOM   1832  CA  ILE   163     -23.831  -2.977   1.923  1.00 10.00      B   
ATOM   1833  CB  ILE   163     -22.366  -3.300   1.558  1.00 10.00      B   
ATOM   1834  CG1 ILE   163     -21.958  -2.547   0.288  1.00 10.00      B   
ATOM   1835  CG2 ILE   163     -22.163  -4.800   1.385  1.00 10.00      B   
ATOM   1836  CD1 ILE   163     -20.487  -2.666  -0.054  1.00 10.00      B   
ATOM   1837  C   ILE   163     -24.258  -3.808   3.128  1.00 10.00      B   
ATOM   1838  O   ILE   163     -23.858  -3.519   4.255  1.00 10.00      B   
ATOM   1839  N   GLU   164     -25.080  -4.823   2.893  1.00 10.00      B   
ATOM   1840  HN  GLU   164     -25.364  -5.007   1.975  1.00 10.00      B   
ATOM   1841  CA  GLU   164     -25.558  -5.675   3.973  1.00 10.00      B   
ATOM   1842  CB  GLU   164     -27.086  -5.662   4.041  1.00 10.00      B   
ATOM   1843  CG  GLU   164     -27.650  -6.277   5.311  1.00 10.00      B   
ATOM   1844  CD  GLU   164     -29.142  -6.067   5.457  1.00 10.00      B   
ATOM   1845  OE1 GLU   164     -29.919  -6.922   4.980  1.00 10.00      B   
ATOM   1846  OE2 GLU   164     -29.547  -5.049   6.063  1.00 10.00      B   
ATOM   1847  C   GLU   164     -25.043  -7.105   3.825  1.00 10.00      B   
ATOM   1848  O   GLU   164     -24.416  -7.647   4.736  1.00 10.00      B   
ATOM   1849  N   ARG   165     -25.316  -7.718   2.682  1.00 10.00      B   
ATOM   1850  HN  ARG   165     -25.829  -7.246   1.989  1.00 10.00      B   
ATOM   1851  CA  ARG   165     -24.878  -9.084   2.433  1.00 10.00      B   
ATOM   1852  CB  ARG   165     -26.080 -10.009   2.227  1.00 10.00      B   
ATOM   1853  CG  ARG   165     -27.083  -9.995   3.372  1.00 10.00      B   
ATOM   1854  CD  ARG   165     -26.509 -10.629   4.630  1.00 10.00      B   
ATOM   1855  NE  ARG   165     -26.666  -9.769   5.805  1.00 10.00      B   
ATOM   1856  HE  ARG   165     -26.053  -9.004   5.889  1.00 10.00      B   
ATOM   1857  CZ  ARG   165     -27.580  -9.964   6.758  1.00 10.00      B   
ATOM   1858  NH1 ARG   165     -28.414 -10.992   6.680  1.00 10.00      B   
ATOM   1859 HH11 ARG   165     -29.128 -11.147   7.422  1.00 10.00      B   
ATOM   1860 HH12 ARG   165     -28.361 -11.651   5.872  1.00 10.00      B   
ATOM   1861  NH2 ARG   165     -27.651  -9.132   7.792  1.00 10.00      B   
ATOM   1862 HH21 ARG   165     -28.365  -9.278   8.537  1.00 10.00      B   
ATOM   1863 HH22 ARG   165     -26.991  -8.325   7.861  1.00 10.00      B   
ATOM   1864  C   ARG   165     -23.945  -9.155   1.229  1.00 10.00      B   
ATOM   1865  O   ARG   165     -24.242  -8.613   0.162  1.00 10.00      B   
ATOM   1866  N   VAL   166     -22.816  -9.824   1.412  1.00 10.00      B   
ATOM   1867  HN  VAL   166     -22.643 -10.235   2.284  1.00 10.00      B   
ATOM   1868  CA  VAL   166     -21.826  -9.983   0.355  1.00 10.00      B   
ATOM   1869  CB  VAL   166     -20.438  -9.467   0.806  1.00 10.00      B   
ATOM   1870  CG1 VAL   166     -19.520  -9.260  -0.388  1.00 10.00      B   
ATOM   1871  CG2 VAL   166     -20.561  -8.187   1.621  1.00 10.00      B   
ATOM   1872  C   VAL   166     -21.707 -11.463  -0.006  1.00 10.00      B   
ATOM   1873  O   VAL   166     -21.911 -12.327   0.849  1.00 10.00      B   
ATOM   1874  N   LYS   167     -21.400 -11.755  -1.265  1.00 10.00      B   
ATOM   1875  HN  LYS   167     -21.255 -11.024  -1.907  1.00 10.00      B   
ATOM   1876  CA  LYS   167     -21.255 -13.132  -1.722  1.00 10.00      B   
ATOM   1877  CB  LYS   167     -22.465 -13.555  -2.553  1.00 10.00      B   
ATOM   1878  CG  LYS   167     -23.744 -13.722  -1.753  1.00 10.00      B   
ATOM   1879  CD  LYS   167     -23.760 -15.048  -1.019  1.00 10.00      B   
ATOM   1880  CE  LYS   167     -25.074 -15.250  -0.290  1.00 10.00      B   
ATOM   1881  NZ  LYS   167     -25.230 -16.646   0.185  1.00 10.00      B   
ATOM   1882  HZ1 LYS   167     -25.282 -17.295  -0.624  1.00 10.00      B   
ATOM   1883  HZ2 LYS   167     -26.101 -16.739   0.745  1.00 10.00      B   
ATOM   1884  HZ3 LYS   167     -24.417 -16.917   0.778  1.00 10.00      B   
ATOM   1885  C   LYS   167     -19.981 -13.289  -2.544  1.00 10.00      B   
ATOM   1886  O   LYS   167     -19.413 -12.302  -3.012  1.00 10.00      B   
ATOM   1887  N   GLY   168     -19.548 -14.530  -2.729  1.00 10.00      B   
ATOM   1888  HN  GLY   168     -20.056 -15.280  -2.349  1.00 10.00      B   
ATOM   1889  CA  GLY   168     -18.337 -14.790  -3.484  1.00 10.00      B   
ATOM   1890  C   GLY   168     -18.605 -15.044  -4.951  1.00 10.00      B   
ATOM   1891  O   GLY   168     -17.672 -15.194  -5.739  1.00 10.00      B   
ATOM   1892  N   ASP   169     -19.874 -15.089  -5.323  1.00 10.00      B   
ATOM   1893  HN  ASP   169     -20.575 -14.955  -4.651  1.00 10.00      B   
ATOM   1894  CA  ASP   169     -20.258 -15.326  -6.709  1.00 10.00      B   
ATOM   1895  CB  ASP   169     -21.418 -16.322  -6.820  1.00 10.00      B   
ATOM   1896  CG  ASP   169     -22.447 -16.170  -5.721  1.00 10.00      B   
ATOM   1897  OD1 ASP   169     -22.736 -15.025  -5.317  1.00 10.00      B   
ATOM   1898  OD2 ASP   169     -22.970 -17.205  -5.251  1.00 10.00      B   
ATOM   1899  C   ASP   169     -20.586 -14.023  -7.428  1.00 10.00      B   
ATOM   1900  O   ASP   169     -21.256 -14.022  -8.465  1.00 10.00      B   
ATOM   1901  N   GLU   170     -20.103 -12.916  -6.856  1.00 10.00      B   
ATOM   1902  HN  GLU   170     -19.594 -13.007  -6.025  1.00 10.00      B   
ATOM   1903  CA  GLU   170     -20.294 -11.573  -7.410  1.00 10.00      B   
ATOM   1904  CB  GLU   170     -19.790 -11.480  -8.852  1.00 10.00      B   
ATOM   1905  CG  GLU   170     -18.376 -11.994  -9.064  1.00 10.00      B   
ATOM   1906  CD  GLU   170     -18.052 -12.179 -10.529  1.00 10.00      B   
ATOM   1907  OE1 GLU   170     -16.944 -11.785 -10.950  1.00 10.00      B   
ATOM   1908  OE2 GLU   170     -18.907 -12.718 -11.268  1.00 10.00      B   
ATOM   1909  C   GLU   170     -21.739 -11.094  -7.308  1.00 10.00      B   
ATOM   1910  O   GLU   170     -22.088 -10.033  -7.825  1.00 10.00      B   
ATOM   1911  N   GLU   171     -22.575 -11.876  -6.648  1.00 10.00      B   
ATOM   1912  HN  GLU   171     -22.244 -12.717  -6.264  1.00 10.00      B   
ATOM   1913  CA  GLU   171     -23.971 -11.517  -6.472  1.00 10.00      B   
ATOM   1914  CB  GLU   171     -24.851 -12.761  -6.559  1.00 10.00      B   
ATOM   1915  CG  GLU   171     -24.722 -13.496  -7.885  1.00 10.00      B   
ATOM   1916  CD  GLU   171     -25.313 -14.890  -7.851  1.00 10.00      B   
ATOM   1917  OE1 GLU   171     -26.270 -15.118  -7.080  1.00 10.00      B   
ATOM   1918  OE2 GLU   171     -24.832 -15.764  -8.607  1.00 10.00      B   
ATOM   1919  C   GLU   171     -24.141 -10.804  -5.138  1.00 10.00      B   
ATOM   1920  O   GLU   171     -23.905 -11.380  -4.081  1.00 10.00      B   
ATOM   1921  N   LEU   172     -24.544  -9.548  -5.189  1.00 10.00      B   
ATOM   1922  HN  LEU   172     -24.767  -9.147  -6.059  1.00 10.00      B   
ATOM   1923  CA  LEU   172     -24.686  -8.757  -3.979  1.00 10.00      B   
ATOM   1924  CB  LEU   172     -24.155  -7.338  -4.199  1.00 10.00      B   
ATOM   1925  CG  LEU   172     -22.709  -7.231  -4.691  1.00 10.00      B   
ATOM   1926  CD1 LEU   172     -22.275  -5.775  -4.762  1.00 10.00      B   
ATOM   1927  CD2 LEU   172     -21.779  -8.032  -3.793  1.00 10.00      B   
ATOM   1928  C   LEU   172     -26.117  -8.718  -3.456  1.00 10.00      B   
ATOM   1929  O   LEU   172     -27.081  -8.731  -4.226  1.00 10.00      B   
ATOM   1930  N   GLY   173     -26.229  -8.670  -2.132  1.00 10.00      B   
ATOM   1931  HN  GLY   173     -25.414  -8.676  -1.586  1.00 10.00      B   
ATOM   1932  CA  GLY   173     -27.513  -8.606  -1.476  1.00 10.00      B   
ATOM   1933  C   GLY   173     -27.610  -7.374  -0.599  1.00 10.00      B   
ATOM   1934  O   GLY   173     -27.260  -7.408   0.581  1.00 10.00      B   
ATOM   1935  N   GLY   174     -28.059  -6.281  -1.184  1.00 10.00      B   
ATOM   1936  HN  GLY   174     -28.302  -6.310  -2.139  1.00 10.00      B   
ATOM   1937  CA  GLY   174     -28.191  -5.046  -0.448  1.00 10.00      B   
ATOM   1938  C   GLY   174     -28.136  -3.846  -1.363  1.00 10.00      B   
ATOM   1939  O   GLY   174     -29.144  -3.470  -1.950  1.00 10.00      B   
ATOM   1940  N   ILE   175     -26.947  -3.265  -1.494  1.00 10.00      B   
ATOM   1941  HN  ILE   175     -26.188  -3.637  -0.999  1.00 10.00      B   
ATOM   1942  CA  ILE   175     -26.724  -2.094  -2.347  1.00 10.00      B   
ATOM   1943  CB  ILE   175     -26.614  -2.462  -3.845  1.00 10.00      B   
ATOM   1944  CG1 ILE   175     -25.839  -3.771  -4.023  1.00 10.00      B   
ATOM   1945  CG2 ILE   175     -25.928  -1.339  -4.613  1.00 10.00      B   
ATOM   1946  CD1 ILE   175     -25.797  -4.272  -5.452  1.00 10.00      B   
ATOM   1947  C   ILE   175     -27.803  -1.029  -2.152  1.00 10.00      B   
ATOM   1948  O   ILE   175     -28.482  -0.627  -3.101  1.00 10.00      B   
ATOM   1949  N   SER   176     -27.980  -0.599  -0.912  1.00 10.00      B   
ATOM   1950  HN  SER   176     -27.441  -0.981  -0.187  1.00 10.00      B   
ATOM   1951  CA  SER   176     -28.959   0.424  -0.607  1.00 10.00      B   
ATOM   1952  CB  SER   176     -29.211   0.490   0.897  1.00 10.00      B   
ATOM   1953  OG  SER   176     -29.633  -0.773   1.389  1.00 10.00      B   
ATOM   1954  HG  SER   176     -30.591  -0.848   1.282  1.00 10.00      B   
ATOM   1955  C   SER   176     -28.474   1.763  -1.146  1.00 10.00      B   
ATOM   1956  O   SER   176     -27.544   2.364  -0.604  1.00 10.00      B   
ATOM   1957  N   ILE   177     -29.083   2.199  -2.239  1.00 10.00      B   
ATOM   1958  HN  ILE   177     -29.801   1.658  -2.631  1.00 10.00      B   
ATOM   1959  CA  ILE   177     -28.712   3.451  -2.878  1.00 10.00      B   
ATOM   1960  CB  ILE   177     -28.987   3.415  -4.401  1.00 10.00      B   
ATOM   1961  CG1 ILE   177     -28.182   2.291  -5.061  1.00 10.00      B   
ATOM   1962  CG2 ILE   177     -28.660   4.759  -5.049  1.00 10.00      B   
ATOM   1963  CD1 ILE   177     -28.518   2.066  -6.520  1.00 10.00      B   
ATOM   1964  C   ILE   177     -29.430   4.642  -2.256  1.00 10.00      B   
ATOM   1965  O   ILE   177     -30.615   4.871  -2.507  1.00 10.00      B   
ATOM   1966  N   TYR   178     -28.708   5.388  -1.433  1.00 10.00      B   
ATOM   1967  HN  TYR   178     -27.775   5.133  -1.248  1.00 10.00      B   
ATOM   1968  CA  TYR   178     -29.259   6.574  -0.801  1.00 10.00      B   
ATOM   1969  CB  TYR   178     -28.497   6.913   0.482  1.00 10.00      B   
ATOM   1970  CG  TYR   178     -28.768   5.986   1.645  1.00 10.00      B   
ATOM   1971  CD1 TYR   178     -28.143   4.748   1.734  1.00 10.00      B   
ATOM   1972  CD2 TYR   178     -29.638   6.353   2.663  1.00 10.00      B   
ATOM   1973  CE1 TYR   178     -28.380   3.902   2.802  1.00 10.00      B   
ATOM   1974  CE2 TYR   178     -29.881   5.514   3.734  1.00 10.00      B   
ATOM   1975  CZ  TYR   178     -29.249   4.291   3.798  1.00 10.00      B   
ATOM   1976  OH  TYR   178     -29.492   3.452   4.862  1.00 10.00      B   
ATOM   1977  HH  TYR   178     -28.660   3.235   5.293  1.00 10.00      B   
ATOM   1978  C   TYR   178     -29.159   7.736  -1.777  1.00 10.00      B   
ATOM   1979  O   TYR   178     -28.234   8.549  -1.704  1.00 10.00      B   
ATOM   1980  N   ALA   179     -30.092   7.777  -2.717  1.00 10.00      B   
ATOM   1981  HN  ALA   179     -30.784   7.080  -2.728  1.00 10.00      B   
ATOM   1982  CA  ALA   179     -30.118   8.819  -3.732  1.00 10.00      B   
ATOM   1983  CB  ALA   179     -31.050   8.434  -4.870  1.00 10.00      B   
ATOM   1984  C   ALA   179     -30.516  10.162  -3.139  1.00 10.00      B   
ATOM   1985  O   ALA   179     -31.693  10.411  -2.875  1.00 10.00      B   
ATOM   1986  N   PHE   180     -29.526  11.010  -2.913  1.00 10.00      B   
ATOM   1987  HN  PHE   180     -28.607  10.738  -3.125  1.00 10.00      B   
ATOM   1988  CA  PHE   180     -29.754  12.333  -2.363  1.00 10.00      B   
ATOM   1989  CB  PHE   180     -28.943  12.532  -1.079  1.00 10.00      B   
ATOM   1990  CG  PHE   180     -29.585  11.969   0.158  1.00 10.00      B   
ATOM   1991  CD1 PHE   180     -29.131  10.784   0.715  1.00 10.00      B   
ATOM   1992  CD2 PHE   180     -30.637  12.629   0.770  1.00 10.00      B   
ATOM   1993  CE1 PHE   180     -29.714  10.269   1.857  1.00 10.00      B   
ATOM   1994  CE2 PHE   180     -31.227  12.120   1.910  1.00 10.00      B   
ATOM   1995  CZ  PHE   180     -30.764  10.938   2.456  1.00 10.00      B   
ATOM   1996  C   PHE   180     -29.357  13.387  -3.384  1.00 10.00      B   
ATOM   1997  O   PHE   180     -28.528  13.130  -4.258  1.00 10.00      B   
ATOM   1998  N   ASN   181     -29.963  14.560  -3.290  1.00 10.00      B   
ATOM   1999  HN  ASN   181     -30.631  14.698  -2.587  1.00 10.00      B   
ATOM   2000  CA  ASN   181     -29.658  15.653  -4.202  1.00 10.00      B   
ATOM   2001  CB  ASN   181     -30.862  15.992  -5.100  1.00 10.00      B   
ATOM   2002  CG  ASN   181     -32.129  16.358  -4.337  1.00 10.00      B   
ATOM   2003  OD1 ASN   181     -32.095  16.657  -3.144  1.00 10.00      B   
ATOM   2004  ND2 ASN   181     -33.258  16.340  -5.028  1.00 10.00      B   
ATOM   2005 HD21 ASN   181     -33.218  16.089  -5.979  1.00 10.00      B   
ATOM   2006 HD22 ASN   181     -34.089  16.593  -4.572  1.00 10.00      B   
ATOM   2007  C   ASN   181     -29.186  16.879  -3.425  1.00 10.00      B   
ATOM   2008  O   ASN   181     -28.967  16.803  -2.215  1.00 10.00      B   
ATOM   2009  N   GLU   182     -29.040  18.007  -4.110  1.00 10.00      B   
ATOM   2010  HN  GLU   182     -29.230  18.010  -5.072  1.00 10.00      B   
ATOM   2011  CA  GLU   182     -28.593  19.240  -3.467  1.00 10.00      B   
ATOM   2012  CB  GLU   182     -28.264  20.319  -4.501  1.00 10.00      B   
ATOM   2013  CG  GLU   182     -27.187  19.923  -5.501  1.00 10.00      B   
ATOM   2014  CD  GLU   182     -26.089  19.075  -4.888  1.00 10.00      B   
ATOM   2015  OE1 GLU   182     -25.277  19.610  -4.105  1.00 10.00      B   
ATOM   2016  OE2 GLU   182     -26.036  17.867  -5.188  1.00 10.00      B   
ATOM   2017  C   GLU   182     -29.633  19.754  -2.473  1.00 10.00      B   
ATOM   2018  O   GLU   182     -29.317  20.536  -1.576  1.00 10.00      B   
ATOM   2019  N   ASN   183     -30.867  19.294  -2.634  1.00 10.00      B   
ATOM   2020  HN  ASN   183     -31.049  18.668  -3.366  1.00 10.00      B   
ATOM   2021  CA  ASN   183     -31.961  19.686  -1.757  1.00 10.00      B   
ATOM   2022  CB  ASN   183     -33.276  19.723  -2.539  1.00 10.00      B   
ATOM   2023  CG  ASN   183     -33.787  21.127  -2.785  1.00 10.00      B   
ATOM   2024  OD1 ASN   183     -33.514  22.048  -2.015  1.00 10.00      B   
ATOM   2025  ND2 ASN   183     -34.543  21.296  -3.859  1.00 10.00      B   
ATOM   2026 HD21 ASN   183     -34.725  20.513  -4.426  1.00 10.00      B   
ATOM   2027 HD22 ASN   183     -34.895  22.194  -4.044  1.00 10.00      B   
ATOM   2028  C   ASN   183     -32.093  18.702  -0.601  1.00 10.00      B   
ATOM   2029  O   ASN   183     -33.026  18.791   0.200  1.00 10.00      B   
ATOM   2030  N   ARG   184     -31.162  17.752  -0.538  1.00 10.00      B   
ATOM   2031  HN  ARG   184     -30.452  17.743  -1.216  1.00 10.00      B   
ATOM   2032  CA  ARG   184     -31.149  16.725   0.507  1.00 10.00      B   
ATOM   2033  CB  ARG   184     -30.898  17.338   1.890  1.00 10.00      B   
ATOM   2034  CG  ARG   184     -30.464  16.332   2.948  1.00 10.00      B   
ATOM   2035  CD  ARG   184     -29.882  17.012   4.178  1.00 10.00      B   
ATOM   2036  NE  ARG   184     -28.511  17.490   3.964  1.00 10.00      B   
ATOM   2037  HE  ARG   184     -28.395  18.450   3.803  1.00 10.00      B   
ATOM   2038  CZ  ARG   184     -27.430  16.706   3.988  1.00 10.00      B   
ATOM   2039  NH1 ARG   184     -27.552  15.406   4.216  1.00 10.00      B   
ATOM   2040 HH11 ARG   184     -28.495  14.983   4.371  1.00 10.00      B   
ATOM   2041 HH12 ARG   184     -26.704  14.801   4.242  1.00 10.00      B   
ATOM   2042  NH2 ARG   184     -26.222  17.223   3.784  1.00 10.00      B   
ATOM   2043 HH21 ARG   184     -25.377  16.609   3.806  1.00 10.00      B   
ATOM   2044 HH22 ARG   184     -26.109  18.245   3.602  1.00 10.00      B   
ATOM   2045  C   ARG   184     -32.434  15.892   0.486  1.00 10.00      B   
ATOM   2046  O   ARG   184     -32.905  15.407   1.517  1.00 10.00      B   
ATOM   2047  N   ARG   185     -32.998  15.729  -0.702  1.00 10.00      B   
ATOM   2048  HN  ARG   185     -32.578  16.138  -1.493  1.00 10.00      B   
ATOM   2049  CA  ARG   185     -34.217  14.958  -0.869  1.00 10.00      B   
ATOM   2050  CB  ARG   185     -35.064  15.551  -1.993  1.00 10.00      B   
ATOM   2051  CG  ARG   185     -35.599  16.945  -1.715  1.00 10.00      B   
ATOM   2052  CD  ARG   185     -36.851  16.900  -0.858  1.00 10.00      B   
ATOM   2053  NE  ARG   185     -37.414  18.230  -0.644  1.00 10.00      B   
ATOM   2054  HE  ARG   185     -36.790  18.944  -0.382  1.00 10.00      B   
ATOM   2055  CZ  ARG   185     -38.701  18.529  -0.799  1.00 10.00      B   
ATOM   2056  NH1 ARG   185     -39.569  17.590  -1.155  1.00 10.00      B   
ATOM   2057 HH11 ARG   185     -40.579  17.828  -1.272  1.00 10.00      B   
ATOM   2058 HH12 ARG   185     -39.246  16.611  -1.329  1.00 10.00      B   
ATOM   2059  NH2 ARG   185     -39.122  19.769  -0.586  1.00 10.00      B   
ATOM   2060 HH21 ARG   185     -40.132  20.009  -0.698  1.00 10.00      B   
ATOM   2061 HH22 ARG   185     -38.445  20.513  -0.308  1.00 10.00      B   
ATOM   2062  C   ARG   185     -33.878  13.513  -1.191  1.00 10.00      B   
ATOM   2063  O   ARG   185     -33.117  13.243  -2.120  1.00 10.00      B   
ATOM   2064  N   LEU   186     -34.429  12.598  -0.413  1.00 10.00      B   
ATOM   2065  HN  LEU   186     -35.023  12.884   0.313  1.00 10.00      B   
ATOM   2066  CA  LEU   186     -34.190  11.177  -0.612  1.00 10.00      B   
ATOM   2067  CB  LEU   186     -34.418  10.417   0.697  1.00 10.00      B   
ATOM   2068  CG  LEU   186     -34.055   8.931   0.697  1.00 10.00      B   
ATOM   2069  CD1 LEU   186     -32.644   8.719   0.171  1.00 10.00      B   
ATOM   2070  CD2 LEU   186     -34.196   8.357   2.097  1.00 10.00      B   
ATOM   2071  C   LEU   186     -35.097  10.638  -1.714  1.00 10.00      B   
ATOM   2072  O   LEU   186     -36.324  10.711  -1.615  1.00 10.00      B   
ATOM   2073  N   GLN   187     -34.490  10.111  -2.765  1.00 10.00      B   
ATOM   2074  HN  GLN   187     -33.504  10.089  -2.787  1.00 10.00      B   
ATOM   2075  CA  GLN   187     -35.246   9.582  -3.895  1.00 10.00      B   
ATOM   2076  CB  GLN   187     -34.612  10.028  -5.214  1.00 10.00      B   
ATOM   2077  CG  GLN   187     -34.267  11.507  -5.272  1.00 10.00      B   
ATOM   2078  CD  GLN   187     -35.493  12.398  -5.286  1.00 10.00      B   
ATOM   2079  OE1 GLN   187     -36.537  12.039  -5.831  1.00 10.00      B   
ATOM   2080  NE2 GLN   187     -35.372  13.570  -4.689  1.00 10.00      B   
ATOM   2081 HE21 GLN   187     -34.510  13.792  -4.275  1.00 10.00      B   
ATOM   2082 HE22 GLN   187     -36.150  14.171  -4.684  1.00 10.00      B   
ATOM   2083  C   GLN   187     -35.355   8.059  -3.872  1.00 10.00      B   
ATOM   2084  O   GLN   187     -36.433   7.507  -4.087  1.00 10.00      B   
ATOM   2085  N   SER   188     -34.248   7.379  -3.604  1.00 10.00      B   
ATOM   2086  HN  SER   188     -33.422   7.862  -3.403  1.00 10.00      B   
ATOM   2087  CA  SER   188     -34.243   5.921  -3.603  1.00 10.00      B   
ATOM   2088  CB  SER   188     -33.196   5.395  -4.588  1.00 10.00      B   
ATOM   2089  OG  SER   188     -33.415   5.916  -5.888  1.00 10.00      B   
ATOM   2090  HG  SER   188     -34.321   5.686  -6.174  1.00 10.00      B   
ATOM   2091  C   SER   188     -34.010   5.318  -2.220  1.00 10.00      B   
ATOM   2092  O   SER   188     -33.236   5.841  -1.418  1.00 10.00      B   
ATOM   2093  N   VAL   189     -34.698   4.202  -1.967  1.00 10.00      B   
ATOM   2094  HN  VAL   189     -35.306   3.865  -2.657  1.00 10.00      B   
ATOM   2095  CA  VAL   189     -34.595   3.460  -0.710  1.00 10.00      B   
ATOM   2096  CB  VAL   189     -35.740   3.832   0.269  1.00 10.00      B   
ATOM   2097  CG1 VAL   189     -35.573   5.244   0.802  1.00 10.00      B   
ATOM   2098  CG2 VAL   189     -37.102   3.671  -0.391  1.00 10.00      B   
ATOM   2099  C   VAL   189     -34.684   1.965  -1.017  1.00 10.00      B   
ATOM   2100  O   VAL   189     -35.199   1.179  -0.221  1.00 10.00      B   
ATOM   2101  N   ARG   190     -34.155   1.587  -2.177  1.00 10.00      B   
ATOM   2102  HN  ARG   190     -33.701   2.254  -2.729  1.00 10.00      B   
ATOM   2103  CA  ARG   190     -34.209   0.204  -2.642  1.00 10.00      B   
ATOM   2104  CB  ARG   190     -34.006   0.131  -4.156  1.00 10.00      B   
ATOM   2105  CG  ARG   190     -34.952   1.003  -4.959  1.00 10.00      B   
ATOM   2106  CD  ARG   190     -34.869   0.695  -6.445  1.00 10.00      B   
ATOM   2107  NE  ARG   190     -33.491   0.680  -6.924  1.00 10.00      B   
ATOM   2108  HE  ARG   190     -32.934  -0.088  -6.667  1.00 10.00      B   
ATOM   2109  CZ  ARG   190     -32.955   1.630  -7.681  1.00 10.00      B   
ATOM   2110  NH1 ARG   190     -33.674   2.684  -8.048  1.00 10.00      B   
ATOM   2111 HH11 ARG   190     -34.681   2.777  -7.746  1.00 10.00      B   
ATOM   2112 HH12 ARG   190     -33.251   3.426  -8.645  1.00 10.00      B   
ATOM   2113  NH2 ARG   190     -31.691   1.525  -8.073  1.00 10.00      B   
ATOM   2114 HH21 ARG   190     -31.267   2.271  -8.667  1.00 10.00      B   
ATOM   2115 HH22 ARG   190     -31.119   0.698  -7.789  1.00 10.00      B   
ATOM   2116  C   ARG   190     -33.203  -0.716  -1.964  1.00 10.00      B   
ATOM   2117  O   ARG   190     -32.224  -0.271  -1.365  1.00 10.00      B   
ATOM   2118  N   TYR   191     -33.468  -2.011  -2.091  1.00 10.00      B   
ATOM   2119  HN  TYR   191     -34.273  -2.280  -2.581  1.00 10.00      B   
ATOM   2120  CA  TYR   191     -32.620  -3.054  -1.535  1.00 10.00      B   
ATOM   2121  CB  TYR   191     -33.262  -3.636  -0.267  1.00 10.00      B   
ATOM   2122  CG  TYR   191     -32.430  -4.684   0.445  1.00 10.00      B   
ATOM   2123  CD1 TYR   191     -31.378  -4.324   1.276  1.00 10.00      B   
ATOM   2124  CD2 TYR   191     -32.708  -6.038   0.295  1.00 10.00      B   
ATOM   2125  CE1 TYR   191     -30.627  -5.282   1.936  1.00 10.00      B   
ATOM   2126  CE2 TYR   191     -31.964  -7.001   0.946  1.00 10.00      B   
ATOM   2127  CZ  TYR   191     -30.925  -6.619   1.767  1.00 10.00      B   
ATOM   2128  OH  TYR   191     -30.180  -7.574   2.423  1.00 10.00      B   
ATOM   2129  HH  TYR   191     -30.055  -7.306   3.350  1.00 10.00      B   
ATOM   2130  C   TYR   191     -32.439  -4.142  -2.593  1.00 10.00      B   
ATOM   2131  O   TYR   191     -33.288  -5.016  -2.751  1.00 10.00      B   
ATOM   2132  N   ALA   192     -31.340  -4.064  -3.330  1.00 10.00      B   
ATOM   2133  HN  ALA   192     -30.687  -3.359  -3.133  1.00 10.00      B   
ATOM   2134  CA  ALA   192     -31.049  -5.016  -4.394  1.00 10.00      B   
ATOM   2135  CB  ALA   192     -30.178  -4.361  -5.454  1.00 10.00      B   
ATOM   2136  C   ALA   192     -30.375  -6.273  -3.856  1.00 10.00      B   
ATOM   2137  O   ALA   192     -29.157  -6.316  -3.691  1.00 10.00      B   
ATOM   2138  N   ALA   193     -31.172  -7.296  -3.586  1.00 10.00      B   
ATOM   2139  HN  ALA   193     -32.139  -7.195  -3.724  1.00 10.00      B   
ATOM   2140  CA  ALA   193     -30.651  -8.558  -3.068  1.00 10.00      B   
ATOM   2141  CB  ALA   193     -31.571  -9.092  -1.982  1.00 10.00      B   
ATOM   2142  C   ALA   193     -30.491  -9.591  -4.179  1.00 10.00      B   
ATOM   2143  O   ALA   193     -30.070 -10.724  -3.938  1.00 10.00      B   
ATOM   2144  N   THR   194     -30.826  -9.190  -5.395  1.00 10.00      B   
ATOM   2145  HN  THR   194     -31.150  -8.277  -5.521  1.00 10.00      B   
ATOM   2146  CA  THR   194     -30.741 -10.072  -6.549  1.00 10.00      B   
ATOM   2147  CB  THR   194     -32.146 -10.305  -7.134  1.00 10.00      B   
ATOM   2148  OG1 THR   194     -32.967  -9.165  -6.849  1.00 10.00      B   
ATOM   2149  HG1 THR   194     -33.885  -9.448  -6.766  1.00 10.00      B   
ATOM   2150  CG2 THR   194     -32.781 -11.541  -6.521  1.00 10.00      B   
ATOM   2151  C   THR   194     -29.834  -9.485  -7.630  1.00 10.00      B   
ATOM   2152  O   THR   194     -29.998  -9.767  -8.819  1.00 10.00      B   
ATOM   2153  N   ALA   195     -28.860  -8.689  -7.210  1.00 10.00      B   
ATOM   2154  HN  ALA   195     -28.745  -8.538  -6.247  1.00 10.00      B   
ATOM   2155  CA  ALA   195     -27.941  -8.054  -8.144  1.00 10.00      B   
ATOM   2156  CB  ALA   195     -27.507  -6.698  -7.614  1.00 10.00      B   
ATOM   2157  C   ALA   195     -26.726  -8.935  -8.432  1.00 10.00      B   
ATOM   2158  O   ALA   195     -25.860  -9.115  -7.580  1.00 10.00      B   
ATOM   2159  N   LYS   196     -26.674  -9.484  -9.639  1.00 10.00      B   
ATOM   2160  HN  LYS   196     -27.393  -9.304 -10.276  1.00 10.00      B   
ATOM   2161  CA  LYS   196     -25.561 -10.330 -10.044  1.00 10.00      B   
ATOM   2162  CB  LYS   196     -26.055 -11.488 -10.915  1.00 10.00      B   
ATOM   2163  CG  LYS   196     -27.154 -12.324 -10.284  1.00 10.00      B   
ATOM   2164  CD  LYS   196     -27.405 -13.591 -11.085  1.00 10.00      B   
ATOM   2165  CE  LYS   196     -28.597 -14.364 -10.550  1.00 10.00      B   
ATOM   2166  NZ  LYS   196     -28.807 -15.632 -11.293  1.00 10.00      B   
ATOM   2167  HZ1 LYS   196     -29.634 -16.137 -10.916  1.00 10.00      B   
ATOM   2168  HZ2 LYS   196     -27.972 -16.246 -11.195  1.00 10.00      B   
ATOM   2169  HZ3 LYS   196     -28.964 -15.436 -12.303  1.00 10.00      B   
ATOM   2170  C   LYS   196     -24.554  -9.497 -10.822  1.00 10.00      B   
ATOM   2171  O   LYS   196     -24.797  -8.322 -11.086  1.00 10.00      B   
ATOM   2172  N   PHE   197     -23.432 -10.099 -11.191  1.00 10.00      B   
ATOM   2173  HN  PHE   197     -23.290 -11.042 -10.956  1.00 10.00      B   
ATOM   2174  CA  PHE   197     -22.407  -9.388 -11.946  1.00 10.00      B   
ATOM   2175  CB  PHE   197     -21.014  -9.946 -11.650  1.00 10.00      B   
ATOM   2176  CG  PHE   197     -19.897  -9.189 -12.311  1.00 10.00      B   
ATOM   2177  CD1 PHE   197     -19.510  -7.944 -11.839  1.00 10.00      B   
ATOM   2178  CD2 PHE   197     -19.236  -9.724 -13.406  1.00 10.00      B   
ATOM   2179  CE1 PHE   197     -18.486  -7.248 -12.448  1.00 10.00      B   
ATOM   2180  CE2 PHE   197     -18.211  -9.032 -14.018  1.00 10.00      B   
ATOM   2181  CZ  PHE   197     -17.835  -7.792 -13.539  1.00 10.00      B   
ATOM   2182  C   PHE   197     -22.698  -9.451 -13.438  1.00 10.00      B   
ATOM   2183  O   PHE   197     -22.857 -10.534 -14.007  1.00 10.00      B   
ATOM   2184  N   ASP   198     -22.772  -8.287 -14.065  1.00 10.00      B   
ATOM   2185  HN  ASP   198     -22.633  -7.460 -13.554  1.00 10.00      B   
ATOM   2186  CA  ASP   198     -23.049  -8.194 -15.492  1.00 10.00      B   
ATOM   2187  CB  ASP   198     -24.282  -7.314 -15.727  1.00 10.00      B   
ATOM   2188  CG  ASP   198     -25.507  -7.772 -14.971  1.00 10.00      B   
ATOM   2189  OD1 ASP   198     -26.068  -8.835 -15.317  1.00 10.00      B   
ATOM   2190  OD2 ASP   198     -25.920  -7.065 -14.033  1.00 10.00      B   
ATOM   2191  C   ASP   198     -21.844  -7.596 -16.219  1.00 10.00      B   
ATOM   2192  O   ASP   198     -20.890  -7.155 -15.575  1.00 10.00      B   
ATOM   2193  N   PRO   199     -21.855  -7.588 -17.571  1.00 10.00      B   
ATOM   2194  CA  PRO   199     -20.754  -7.026 -18.374  1.00 10.00      B   
ATOM   2195  CB  PRO   199     -21.207  -7.246 -19.825  1.00 10.00      B   
ATOM   2196  CG  PRO   199     -22.678  -7.468 -19.739  1.00 10.00      B   
ATOM   2197  CD  PRO   199     -22.910  -8.157 -18.428  1.00 10.00      B   
ATOM   2198  C   PRO   199     -20.509  -5.532 -18.113  1.00 10.00      B   
ATOM   2199  O   PRO   199     -21.182  -4.905 -17.289  1.00 10.00      B   
ATOM   2200  N   GLU   200     -19.560  -4.971 -18.854  1.00 10.00      B   
ATOM   2201  HN  GLU   200     -19.096  -5.526 -19.515  1.00 10.00      B   
ATOM   2202  CA  GLU   200     -19.175  -3.563 -18.727  1.00 10.00      B   
ATOM   2203  CB  GLU   200     -18.029  -3.259 -19.692  1.00 10.00      B   
ATOM   2204  CG  GLU   200     -17.446  -1.863 -19.566  1.00 10.00      B   
ATOM   2205  CD  GLU   200     -16.718  -1.441 -20.818  1.00 10.00      B   
ATOM   2206  OE1 GLU   200     -17.350  -0.812 -21.694  1.00 10.00      B   
ATOM   2207  OE2 GLU   200     -15.514  -1.749 -20.946  1.00 10.00      B   
ATOM   2208  C   GLU   200     -20.342  -2.611 -18.995  1.00 10.00      B   
ATOM   2209  O   GLU   200     -20.338  -1.467 -18.537  1.00 10.00      B   
ATOM   2210  N   HIS   201     -21.332  -3.082 -19.742  1.00 10.00      B   
ATOM   2211  HN  HIS   201     -21.275  -3.999 -20.085  1.00 10.00      B   
ATOM   2212  CA  HIS   201     -22.497  -2.269 -20.069  1.00 10.00      B   
ATOM   2213  CB  HIS   201     -23.143  -2.743 -21.374  1.00 10.00      B   
ATOM   2214  CG  HIS   201     -22.563  -2.112 -22.601  1.00 10.00      B   
ATOM   2215  ND1 HIS   201     -22.835  -0.814 -22.978  1.00 10.00      B   
ATOM   2216  HD1 HIS   201     -23.418  -0.188 -22.496  1.00 10.00      B   
ATOM   2217  CD2 HIS   201     -21.725  -2.607 -23.544  1.00 10.00      B   
ATOM   2218  CE1 HIS   201     -22.191  -0.539 -24.097  1.00 10.00      B   
ATOM   2219  NE2 HIS   201     -21.511  -1.609 -24.459  1.00 10.00      B   
ATOM   2220  HE2 HIS   201     -20.948  -1.679 -25.262  1.00 10.00      B   
ATOM   2221  C   HIS   201     -23.530  -2.269 -18.945  1.00 10.00      B   
ATOM   2222  O   HIS   201     -24.626  -1.730 -19.100  1.00 10.00      B   
ATOM   2223  N   LYS   202     -23.185  -2.878 -17.819  1.00 10.00      B   
ATOM   2224  HN  LYS   202     -22.298  -3.298 -17.748  1.00 10.00      B   
ATOM   2225  CA  LYS   202     -24.094  -2.942 -16.686  1.00 10.00      B   
ATOM   2226  CB  LYS   202     -24.873  -4.257 -16.694  1.00 10.00      B   
ATOM   2227  CG  LYS   202     -26.160  -4.226 -17.496  1.00 10.00      B   
ATOM   2228  CD  LYS   202     -27.307  -3.668 -16.674  1.00 10.00      B   
ATOM   2229  CE  LYS   202     -28.608  -3.697 -17.460  1.00 10.00      B   
ATOM   2230  NZ  LYS   202     -28.630  -2.670 -18.535  1.00 10.00      B   
ATOM   2231  HZ1 LYS   202     -28.692  -1.720 -18.119  1.00 10.00      B   
ATOM   2232  HZ2 LYS   202     -29.453  -2.815 -19.156  1.00 10.00      B   
ATOM   2233  HZ3 LYS   202     -27.767  -2.727 -19.108  1.00 10.00      B   
ATOM   2234  C   LYS   202     -23.361  -2.770 -15.360  1.00 10.00      B   
ATOM   2235  O   LYS   202     -23.322  -3.683 -14.538  1.00 10.00      B   
ATOM   2236  N   VAL   203     -22.781  -1.597 -15.160  1.00 10.00      B   
ATOM   2237  HN  VAL   203     -22.837  -0.913 -15.861  1.00 10.00      B   
ATOM   2238  CA  VAL   203     -22.068  -1.298 -13.920  1.00 10.00      B   
ATOM   2239  CB  VAL   203     -21.111  -0.096 -14.089  1.00 10.00      B   
ATOM   2240  CG1 VAL   203     -20.198   0.048 -12.879  1.00 10.00      B   
ATOM   2241  CG2 VAL   203     -20.293  -0.231 -15.364  1.00 10.00      B   
ATOM   2242  C   VAL   203     -23.090  -0.987 -12.825  1.00 10.00      B   
ATOM   2243  O   VAL   203     -22.815  -1.110 -11.629  1.00 10.00      B   
ATOM   2244  N   TRP   204     -24.274  -0.587 -13.267  1.00 10.00      B   
ATOM   2245  HN  TRP   204     -24.411  -0.513 -14.234  1.00 10.00      B   
ATOM   2246  CA  TRP   204     -25.379  -0.262 -12.381  1.00 10.00      B   
ATOM   2247  CB  TRP   204     -25.727   1.228 -12.516  1.00 10.00      B   
ATOM   2248  CG  TRP   204     -26.996   1.641 -11.835  1.00 10.00      B   
ATOM   2249  CD1 TRP   204     -27.179   1.849 -10.502  1.00 10.00      B   
ATOM   2250  CD2 TRP   204     -28.262   1.905 -12.459  1.00 10.00      B   
ATOM   2251  NE1 TRP   204     -28.478   2.222 -10.254  1.00 10.00      B   
ATOM   2252  HE1 TRP   204     -28.852   2.426  -9.370  1.00 10.00      B   
ATOM   2253  CE2 TRP   204     -29.162   2.264 -11.441  1.00 10.00      B   
ATOM   2254  CE3 TRP   204     -28.718   1.874 -13.781  1.00 10.00      B   
ATOM   2255  CZ2 TRP   204     -30.495   2.585 -11.701  1.00 10.00      B   
ATOM   2256  CZ3 TRP   204     -30.039   2.193 -14.038  1.00 10.00      B   
ATOM   2257  CH2 TRP   204     -30.913   2.545 -13.004  1.00 10.00      B   
ATOM   2258  C   TRP   204     -26.574  -1.132 -12.750  1.00 10.00      B   
ATOM   2259  O   TRP   204     -27.178  -0.954 -13.811  1.00 10.00      B   
ATOM   2260  N   ARG   205     -26.890  -2.096 -11.900  1.00 10.00      B   
ATOM   2261  HN  ARG   205     -26.362  -2.206 -11.077  1.00 10.00      B   
ATOM   2262  CA  ARG   205     -28.007  -2.991 -12.156  1.00 10.00      B   
ATOM   2263  CB  ARG   205     -27.648  -4.434 -11.794  1.00 10.00      B   
ATOM   2264  CG  ARG   205     -28.713  -5.444 -12.188  1.00 10.00      B   
ATOM   2265  CD  ARG   205     -28.444  -6.807 -11.576  1.00 10.00      B   
ATOM   2266  NE  ARG   205     -27.956  -7.762 -12.561  1.00 10.00      B   
ATOM   2267  HE  ARG   205     -27.167  -7.490 -13.105  1.00 10.00      B   
ATOM   2268  CZ  ARG   205     -28.485  -8.963 -12.765  1.00 10.00      B   
ATOM   2269  NH1 ARG   205     -29.532  -9.368 -12.056  1.00 10.00      B   
ATOM   2270 HH11 ARG   205     -29.941 -10.314 -12.222  1.00 10.00      B   
ATOM   2271 HH12 ARG   205     -29.951  -8.743 -11.333  1.00 10.00      B   
ATOM   2272  NH2 ARG   205     -27.979  -9.752 -13.696  1.00 10.00      B   
ATOM   2273 HH21 ARG   205     -28.387 -10.696 -13.864  1.00 10.00      B   
ATOM   2274 HH22 ARG   205     -27.158  -9.428 -14.272  1.00 10.00      B   
ATOM   2275  C   ARG   205     -29.251  -2.551 -11.394  1.00 10.00      B   
ATOM   2276  O   ARG   205     -29.207  -2.323 -10.183  1.00 10.00      B   
ATOM   2277  N   LEU   206     -30.356  -2.430 -12.114  1.00 10.00      B   
ATOM   2278  HN  LEU   206     -30.321  -2.624 -13.076  1.00 10.00      B   
ATOM   2279  CA  LEU   206     -31.621  -2.024 -11.521  1.00 10.00      B   
ATOM   2280  CB  LEU   206     -32.498  -1.328 -12.569  1.00 10.00      B   
ATOM   2281  CG  LEU   206     -33.839  -0.777 -12.079  1.00 10.00      B   
ATOM   2282  CD1 LEU   206     -33.628   0.382 -11.115  1.00 10.00      B   
ATOM   2283  CD2 LEU   206     -34.700  -0.351 -13.257  1.00 10.00      B   
ATOM   2284  C   LEU   206     -32.342  -3.237 -10.941  1.00 10.00      B   
ATOM   2285  O   LEU   206     -33.211  -3.824 -11.584  1.00 10.00      B   
ATOM   2286  N   SER   207     -31.952  -3.623  -9.736  1.00 10.00      B   
ATOM   2287  HN  SER   207     -31.235  -3.129  -9.286  1.00 10.00      B   
ATOM   2288  CA  SER   207     -32.554  -4.770  -9.071  1.00 10.00      B   
ATOM   2289  CB  SER   207     -31.465  -5.696  -8.530  1.00 10.00      B   
ATOM   2290  OG  SER   207     -30.422  -5.856  -9.472  1.00 10.00      B   
ATOM   2291  HG  SER   207     -30.793  -6.186 -10.299  1.00 10.00      B   
ATOM   2292  C   SER   207     -33.468  -4.335  -7.933  1.00 10.00      B   
ATOM   2293  O   SER   207     -33.087  -3.493  -7.114  1.00 10.00      B   
ATOM   2294  N   GLN   208     -34.668  -4.912  -7.900  1.00 10.00      B   
ATOM   2295  HN  GLN   208     -34.903  -5.545  -8.614  1.00 10.00      B   
ATOM   2296  CA  GLN   208     -35.661  -4.626  -6.862  1.00 10.00      B   
ATOM   2297  CB  GLN   208     -35.155  -5.033  -5.472  1.00 10.00      B   
ATOM   2298  CG  GLN   208     -34.637  -6.460  -5.379  1.00 10.00      B   
ATOM   2299  CD  GLN   208     -35.657  -7.490  -5.817  1.00 10.00      B   
ATOM   2300  OE1 GLN   208     -36.518  -7.892  -5.039  1.00 10.00      B   
ATOM   2301  NE2 GLN   208     -35.560  -7.936  -7.059  1.00 10.00      B   
ATOM   2302 HE21 GLN   208     -34.845  -7.579  -7.629  1.00 10.00      B   
ATOM   2303 HE22 GLN   208     -36.199  -8.620  -7.355  1.00 10.00      B   
ATOM   2304  C   GLN   208     -36.087  -3.164  -6.859  1.00 10.00      B   
ATOM   2305  O   GLN   208     -35.506  -2.336  -6.155  1.00 10.00      B   
ATOM   2306  N   VAL   209     -37.108  -2.851  -7.641  1.00 10.00      B   
ATOM   2307  HN  VAL   209     -37.533  -3.553  -8.176  1.00 10.00      B   
ATOM   2308  CA  VAL   209     -37.616  -1.488  -7.721  1.00 10.00      B   
ATOM   2309  CB  VAL   209     -38.339  -1.205  -9.054  1.00 10.00      B   
ATOM   2310  CG1 VAL   209     -38.506   0.292  -9.264  1.00 10.00      B   
ATOM   2311  CG2 VAL   209     -37.582  -1.824 -10.217  1.00 10.00      B   
ATOM   2312  C   VAL   209     -38.548  -1.197  -6.544  1.00 10.00      B   
ATOM   2313  O   VAL   209     -39.757  -1.027  -6.710  1.00 10.00      B   
ATOM   2314  N   ASP   210     -37.967  -1.178  -5.354  1.00 10.00      B   
ATOM   2315  HN  ASP   210     -37.007  -1.360  -5.297  1.00 10.00      B   
ATOM   2316  CA  ASP   210     -38.701  -0.909  -4.124  1.00 10.00      B   
ATOM   2317  CB  ASP   210     -38.465  -2.049  -3.125  1.00 10.00      B   
ATOM   2318  CG  ASP   210     -39.544  -2.163  -2.063  1.00 10.00      B   
ATOM   2319  OD1 ASP   210     -39.879  -1.146  -1.416  1.00 10.00      B   
ATOM   2320  OD2 ASP   210     -40.051  -3.286  -1.854  1.00 10.00      B   
ATOM   2321  C   ASP   210     -38.210   0.402  -3.529  1.00 10.00      B   
ATOM   2322  O   ASP   210     -37.277   0.419  -2.729  1.00 10.00      B   
ATOM   2323  N   GLU   211     -38.815   1.503  -3.947  1.00 10.00      B   
ATOM   2324  HN  GLU   211     -39.557   1.433  -4.591  1.00 10.00      B   
ATOM   2325  CA  GLU   211     -38.416   2.814  -3.459  1.00 10.00      B   
ATOM   2326  CB  GLU   211     -37.295   3.399  -4.329  1.00 10.00      B   
ATOM   2327  CG  GLU   211     -37.692   3.660  -5.774  1.00 10.00      B   
ATOM   2328  CD  GLU   211     -36.504   3.974  -6.659  1.00 10.00      B   
ATOM   2329  OE1 GLU   211     -35.831   4.997  -6.424  1.00 10.00      B   
ATOM   2330  OE2 GLU   211     -36.237   3.194  -7.597  1.00 10.00      B   
ATOM   2331  C   GLU   211     -39.596   3.774  -3.412  1.00 10.00      B   
ATOM   2332  O   GLU   211     -40.709   3.421  -3.796  1.00 10.00      B   
ATOM   2333  N   SER   212     -39.340   4.981  -2.925  1.00 10.00      B   
ATOM   2334  HN  SER   212     -38.431   5.186  -2.627  1.00 10.00      B   
ATOM   2335  CA  SER   212     -40.355   6.020  -2.816  1.00 10.00      B   
ATOM   2336  CB  SER   212     -41.146   5.848  -1.515  1.00 10.00      B   
ATOM   2337  OG  SER   212     -41.740   4.561  -1.434  1.00 10.00      B   
ATOM   2338  HG  SER   212     -41.356   3.989  -2.110  1.00 10.00      B   
ATOM   2339  C   SER   212     -39.679   7.390  -2.839  1.00 10.00      B   
ATOM   2340  O   SER   212     -38.813   7.672  -2.006  1.00 10.00      B   
ATOM   2341  N   ASP   213     -40.068   8.236  -3.785  1.00 10.00      B   
ATOM   2342  HN  ASP   213     -40.780   7.969  -4.410  1.00 10.00      B   
ATOM   2343  CA  ASP   213     -39.477   9.563  -3.902  1.00 10.00      B   
ATOM   2344  CB  ASP   213     -39.366  10.020  -5.364  1.00 10.00      B   
ATOM   2345  CG  ASP   213     -40.702  10.191  -6.065  1.00 10.00      B   
ATOM   2346  OD1 ASP   213     -41.367  11.228  -5.864  1.00 10.00      B   
ATOM   2347  OD2 ASP   213     -41.079   9.302  -6.853  1.00 10.00      B   
ATOM   2348  C   ASP   213     -40.214  10.594  -3.057  1.00 10.00      B   
ATOM   2349  O   ASP   213     -41.443  10.602  -2.983  1.00 10.00      B   
ATOM   2350  N   LEU   214     -39.448  11.452  -2.402  1.00 10.00      B   
ATOM   2351  HN  LEU   214     -38.474  11.375  -2.479  1.00 10.00      B   
ATOM   2352  CA  LEU   214     -40.014  12.494  -1.557  1.00 10.00      B   
ATOM   2353  CB  LEU   214     -39.129  12.723  -0.327  1.00 10.00      B   
ATOM   2354  CG  LEU   214     -38.922  11.521   0.600  1.00 10.00      B   
ATOM   2355  CD1 LEU   214     -37.940  11.864   1.710  1.00 10.00      B   
ATOM   2356  CD2 LEU   214     -40.248  11.060   1.185  1.00 10.00      B   
ATOM   2357  C   LEU   214     -40.184  13.799  -2.328  1.00 10.00      B   
ATOM   2358  O   LEU   214     -39.552  14.812  -2.009  1.00 10.00      B   
ATOM   2359  N   THR   215     -41.023  13.775  -3.353  1.00 10.00      B   
ATOM   2360  HN  THR   215     -41.494  12.940  -3.578  1.00 10.00      B   
ATOM   2361  CA  THR   215     -41.264  14.965  -4.155  1.00 10.00      B   
ATOM   2362  CB  THR   215     -41.886  14.609  -5.515  1.00 10.00      B   
ATOM   2363  OG1 THR   215     -42.667  13.414  -5.384  1.00 10.00      B   
ATOM   2364  HG1 THR   215     -42.097  12.633  -5.536  1.00 10.00      B   
ATOM   2365  CG2 THR   215     -40.798  14.394  -6.551  1.00 10.00      B   
ATOM   2366  C   THR   215     -42.176  15.932  -3.412  1.00 10.00      B   
ATOM   2367  O   THR   215     -41.989  17.153  -3.457  1.00 10.00      B   
ATOM   2368  N   ASN   216     -43.155  15.375  -2.718  1.00 10.00      B   
ATOM   2369  HN  ASN   216     -43.242  14.398  -2.720  1.00 10.00      B   
ATOM   2370  CA  ASN   216     -44.103  16.165  -1.948  1.00 10.00      B   
ATOM   2371  CB  ASN   216     -45.515  16.031  -2.527  1.00 10.00      B   
ATOM   2372  CG  ASN   216     -45.715  16.847  -3.790  1.00 10.00      B   
ATOM   2373  OD1 ASN   216     -45.799  18.073  -3.744  1.00 10.00      B   
ATOM   2374  ND2 ASN   216     -45.805  16.176  -4.925  1.00 10.00      B   
ATOM   2375 HD21 ASN   216     -45.746  15.192  -4.891  1.00 10.00      B   
ATOM   2376 HD22 ASN   216     -45.933  16.683  -5.755  1.00 10.00      B   
ATOM   2377  C   ASN   216     -44.082  15.725  -0.491  1.00 10.00      B   
ATOM   2378  O   ASN   216     -43.608  14.631  -0.178  1.00 10.00      B   
ATOM   2379  N   PRO   217     -44.573  16.571   0.430  1.00 10.00      B   
ATOM   2380  CA  PRO   217     -44.603  16.245   1.859  1.00 10.00      B   
ATOM   2381  CB  PRO   217     -45.018  17.560   2.523  1.00 10.00      B   
ATOM   2382  CG  PRO   217     -45.747  18.307   1.463  1.00 10.00      B   
ATOM   2383  CD  PRO   217     -45.112  17.917   0.159  1.00 10.00      B   
ATOM   2384  C   PRO   217     -45.616  15.152   2.182  1.00 10.00      B   
ATOM   2385  O   PRO   217     -45.410  14.349   3.095  1.00 10.00      B   
ATOM   2386  N   LYS   218     -46.705  15.118   1.426  1.00 10.00      B   
ATOM   2387  HN  LYS   218     -46.807  15.773   0.705  1.00 10.00      B   
ATOM   2388  CA  LYS   218     -47.746  14.127   1.638  1.00 10.00      B   
ATOM   2389  CB  LYS   218     -49.116  14.802   1.714  1.00 10.00      B   
ATOM   2390  CG  LYS   218     -49.215  15.879   2.781  1.00 10.00      B   
ATOM   2391  CD  LYS   218     -48.977  15.300   4.160  1.00 10.00      B   
ATOM   2392  CE  LYS   218     -49.083  16.363   5.236  1.00 10.00      B   
ATOM   2393  NZ  LYS   218     -48.866  15.800   6.592  1.00 10.00      B   
ATOM   2394  HZ1 LYS   218     -47.948  15.310   6.637  1.00 10.00      B   
ATOM   2395  HZ2 LYS   218     -49.620  15.121   6.820  1.00 10.00      B   
ATOM   2396  HZ3 LYS   218     -48.875  16.562   7.301  1.00 10.00      B   
ATOM   2397  C   LYS   218     -47.733  13.085   0.531  1.00 10.00      B   
ATOM   2398  O   LYS   218     -47.756  11.882   0.796  1.00 10.00      B   
ATOM   2399  N   GLN   219     -47.696  13.553  -0.706  1.00 10.00      B   
ATOM   2400  HN  GLN   219     -47.682  14.521  -0.849  1.00 10.00      B   
ATOM   2401  CA  GLN   219     -47.674  12.665  -1.857  1.00 10.00      B   
ATOM   2402  CB  GLN   219     -48.148  13.393  -3.122  1.00 10.00      B   
ATOM   2403  CG  GLN   219     -48.266  12.507  -4.358  1.00 10.00      B   
ATOM   2404  CD  GLN   219     -47.009  12.511  -5.208  1.00 10.00      B   
ATOM   2405  OE1 GLN   219     -46.328  13.528  -5.323  1.00 10.00      B   
ATOM   2406  NE2 GLN   219     -46.694  11.377  -5.809  1.00 10.00      B   
ATOM   2407 HE21 GLN   219     -47.285  10.604  -5.682  1.00 10.00      B   
ATOM   2408 HE22 GLN   219     -45.866  11.343  -6.339  1.00 10.00      B   
ATOM   2409  C   GLN   219     -46.278  12.089  -2.055  1.00 10.00      B   
ATOM   2410  O   GLN   219     -45.345  12.800  -2.434  1.00 10.00      B   
ATOM   2411  N   ILE   220     -46.144  10.803  -1.783  1.00 10.00      B   
ATOM   2412  HN  ILE   220     -46.925  10.297  -1.470  1.00 10.00      B   
ATOM   2413  CA  ILE   220     -44.872  10.118  -1.941  1.00 10.00      B   
ATOM   2414  CB  ILE   220     -44.372   9.522  -0.606  1.00 10.00      B   
ATOM   2415  CG1 ILE   220     -44.198  10.628   0.437  1.00 10.00      B   
ATOM   2416  CG2 ILE   220     -43.063   8.773  -0.809  1.00 10.00      B   
ATOM   2417  CD1 ILE   220     -43.786  10.121   1.800  1.00 10.00      B   
ATOM   2418  C   ILE   220     -45.012   9.011  -2.980  1.00 10.00      B   
ATOM   2419  O   ILE   220     -45.620   7.970  -2.718  1.00 10.00      B   
ATOM   2420  N   THR   221     -44.482   9.257  -4.166  1.00 10.00      B   
ATOM   2421  HN  THR   221     -44.035  10.120  -4.325  1.00 10.00      B   
ATOM   2422  CA  THR   221     -44.544   8.286  -5.247  1.00 10.00      B   
ATOM   2423  CB  THR   221     -44.162   8.946  -6.584  1.00 10.00      B   
ATOM   2424  OG1 THR   221     -43.962  10.357  -6.379  1.00 10.00      B   
ATOM   2425  HG1 THR   221     -43.018  10.524  -6.213  1.00 10.00      B   
ATOM   2426  CG2 THR   221     -45.259   8.741  -7.617  1.00 10.00      B   
ATOM   2427  C   THR   221     -43.604   7.112  -4.970  1.00 10.00      B   
ATOM   2428  O   THR   221     -42.380   7.258  -5.009  1.00 10.00      B   
ATOM   2429  N   GLY   222     -44.176   5.954  -4.673  1.00 10.00      B   
ATOM   2430  HN  GLY   222     -45.154   5.887  -4.648  1.00 10.00      B   
ATOM   2431  CA  GLY   222     -43.370   4.790  -4.386  1.00 10.00      B   
ATOM   2432  C   GLY   222     -43.804   3.562  -5.155  1.00 10.00      B   
ATOM   2433  O   GLY   222     -44.960   3.453  -5.563  1.00 10.00      B   
ATOM   2434  N   SER   223     -42.869   2.653  -5.370  1.00 10.00      B   
ATOM   2435  HN  SER   223     -41.957   2.821  -5.042  1.00 10.00      B   
ATOM   2436  CA  SER   223     -43.138   1.414  -6.078  1.00 10.00      B   
ATOM   2437  CB  SER   223     -42.647   1.513  -7.525  1.00 10.00      B   
ATOM   2438  OG  SER   223     -43.120   2.699  -8.144  1.00 10.00      B   
ATOM   2439  HG  SER   223     -42.679   3.459  -7.743  1.00 10.00      B   
ATOM   2440  C   SER   223     -42.427   0.269  -5.375  1.00 10.00      B   
ATOM   2441  O   SER   223     -41.393   0.480  -4.738  1.00 10.00      B   
ATOM   2442  N   GLN   224     -42.997  -0.923  -5.457  1.00 10.00      B   
ATOM   2443  HN  GLN   224     -43.849  -1.012  -5.936  1.00 10.00      B   
ATOM   2444  CA  GLN   224     -42.406  -2.105  -4.844  1.00 10.00      B   
ATOM   2445  CB  GLN   224     -43.145  -2.476  -3.551  1.00 10.00      B   
ATOM   2446  CG  GLN   224     -43.267  -1.333  -2.555  1.00 10.00      B   
ATOM   2447  CD  GLN   224     -43.498  -1.802  -1.132  1.00 10.00      B   
ATOM   2448  OE1 GLN   224     -44.637  -2.002  -0.705  1.00 10.00      B   
ATOM   2449  NE2 GLN   224     -42.417  -1.967  -0.386  1.00 10.00      B   
ATOM   2450 HE21 GLN   224     -41.534  -1.779  -0.795  1.00 10.00      B   
ATOM   2451 HE22 GLN   224     -42.533  -2.258   0.541  1.00 10.00      B   
ATOM   2452  C   GLN   224     -42.440  -3.266  -5.834  1.00 10.00      B   
ATOM   2453  O   GLN   224     -42.964  -4.343  -5.542  1.00 10.00      B   
ATOM   2454  N   THR   225     -41.878  -3.028  -7.012  1.00 10.00      B   
ATOM   2455  HN  THR   225     -41.461  -2.153  -7.173  1.00 10.00      B   
ATOM   2456  CA  THR   225     -41.847  -4.022  -8.072  1.00 10.00      B   
ATOM   2457  CB  THR   225     -41.600  -3.353  -9.437  1.00 10.00      B   
ATOM   2458  OG1 THR   225     -41.994  -1.973  -9.365  1.00 10.00      B   
ATOM   2459  HG1 THR   225     -42.956  -1.914  -9.418  1.00 10.00      B   
ATOM   2460  CG2 THR   225     -42.409  -4.046 -10.522  1.00 10.00      B   
ATOM   2461  C   THR   225     -40.770  -5.073  -7.818  1.00 10.00      B   
ATOM   2462  O   THR   225     -39.571  -4.782  -7.896  1.00 10.00      B   
ATOM   2463  N   VAL   226     -41.215  -6.288  -7.512  1.00 10.00      B   
ATOM   2464  HN  VAL   226     -42.183  -6.433  -7.459  1.00 10.00      B   
ATOM   2465  CA  VAL   226     -40.323  -7.413  -7.242  1.00 10.00      B   
ATOM   2466  CB  VAL   226     -39.545  -7.859  -8.501  1.00 10.00      B   
ATOM   2467  CG1 VAL   226     -38.672  -9.064  -8.188  1.00 10.00      B   
ATOM   2468  CG2 VAL   226     -40.499  -8.173  -9.646  1.00 10.00      B   
ATOM   2469  C   VAL   226     -39.346  -7.101  -6.110  1.00 10.00      B   
ATOM   2470  O   VAL   226     -39.668  -6.353  -5.182  1.00 10.00      B   
ATOM   2471  N   ASN   233     -24.086   2.974  -5.935  1.00 10.00      B   
ATOM   2472  HN  ASN   233     -23.679   2.082  -6.047  1.00 10.00      B   
ATOM   2473  CA  ASN   233     -24.443   3.740  -7.124  1.00 10.00      B   
ATOM   2474  CB  ASN   233     -24.332   5.247  -6.859  1.00 10.00      B   
ATOM   2475  CG  ASN   233     -24.579   6.093  -8.098  1.00 10.00      B   
ATOM   2476  OD1 ASN   233     -25.666   6.066  -8.681  1.00 10.00      B   
ATOM   2477  ND2 ASN   233     -23.575   6.858  -8.504  1.00 10.00      B   
ATOM   2478 HD21 ASN   233     -22.728   6.837  -7.988  1.00 10.00      B   
ATOM   2479 HD22 ASN   233     -23.711   7.418  -9.295  1.00 10.00      B   
ATOM   2480  C   ASN   233     -23.568   3.336  -8.308  1.00 10.00      B   
ATOM   2481  O   ASN   233     -24.056   2.764  -9.281  1.00 10.00      B   
ATOM   2482  N   LEU   234     -22.275   3.632  -8.216  1.00 10.00      B   
ATOM   2483  HN  LEU   234     -21.941   4.097  -7.413  1.00 10.00      B   
ATOM   2484  CA  LEU   234     -21.333   3.296  -9.277  1.00 10.00      B   
ATOM   2485  CB  LEU   234     -20.883   4.552 -10.032  1.00 10.00      B   
ATOM   2486  CG  LEU   234     -21.890   5.156 -11.013  1.00 10.00      B   
ATOM   2487  CD1 LEU   234     -21.323   6.413 -11.654  1.00 10.00      B   
ATOM   2488  CD2 LEU   234     -22.286   4.139 -12.074  1.00 10.00      B   
ATOM   2489  C   LEU   234     -20.121   2.559  -8.717  1.00 10.00      B   
ATOM   2490  O   LEU   234     -19.092   2.434  -9.383  1.00 10.00      B   
ATOM   2491  N   THR   235     -20.255   2.063  -7.495  1.00 10.00      B   
ATOM   2492  HN  THR   235     -21.109   2.175  -7.026  1.00 10.00      B   
ATOM   2493  CA  THR   235     -19.177   1.339  -6.843  1.00 10.00      B   
ATOM   2494  CB  THR   235     -19.102   1.682  -5.340  1.00 10.00      B   
ATOM   2495  OG1 THR   235     -19.182   3.104  -5.159  1.00 10.00      B   
ATOM   2496  HG1 THR   235     -19.695   3.495  -5.882  1.00 10.00      B   
ATOM   2497  CG2 THR   235     -17.798   1.174  -4.742  1.00 10.00      B   
ATOM   2498  C   THR   235     -19.357  -0.172  -7.007  1.00 10.00      B   
ATOM   2499  O   THR   235     -20.243  -0.769  -6.391  1.00 10.00      B   
ATOM   2500  N   PRO   236     -18.533  -0.802  -7.860  1.00 10.00      B   
ATOM   2501  CA  PRO   236     -18.590  -2.248  -8.099  1.00 10.00      B   
ATOM   2502  CB  PRO   236     -17.646  -2.466  -9.292  1.00 10.00      B   
ATOM   2503  CG  PRO   236     -17.347  -1.103  -9.821  1.00 10.00      B   
ATOM   2504  CD  PRO   236     -17.485  -0.162  -8.661  1.00 10.00      B   
ATOM   2505  C   PRO   236     -18.080  -3.017  -6.885  1.00 10.00      B   
ATOM   2506  O   PRO   236     -17.329  -2.471  -6.077  1.00 10.00      B   
ATOM   2507  N   ASP   237     -18.473  -4.280  -6.769  1.00 10.00      B   
ATOM   2508  HN  ASP   237     -19.061  -4.660  -7.456  1.00 10.00      B   
ATOM   2509  CA  ASP   237     -18.063  -5.117  -5.640  1.00 10.00      B   
ATOM   2510  CB  ASP   237     -18.658  -6.521  -5.748  1.00 10.00      B   
ATOM   2511  CG  ASP   237     -18.238  -7.413  -4.597  1.00 10.00      B   
ATOM   2512  OD1 ASP   237     -18.602  -7.111  -3.441  1.00 10.00      B   
ATOM   2513  OD2 ASP   237     -17.539  -8.416  -4.851  1.00 10.00      B   
ATOM   2514  C   ASP   237     -16.545  -5.190  -5.504  1.00 10.00      B   
ATOM   2515  O   ASP   237     -16.002  -4.990  -4.418  1.00 10.00      B   
ATOM   2516  N   LYS   238     -15.865  -5.445  -6.617  1.00 10.00      B   
ATOM   2517  HN  LYS   238     -16.357  -5.590  -7.449  1.00 10.00      B   
ATOM   2518  CA  LYS   238     -14.403  -5.537  -6.627  1.00 10.00      B   
ATOM   2519  CB  LYS   238     -13.888  -5.908  -8.021  1.00 10.00      B   
ATOM   2520  CG  LYS   238     -13.841  -7.400  -8.299  1.00 10.00      B   
ATOM   2521  CD  LYS   238     -13.177  -7.680  -9.638  1.00 10.00      B   
ATOM   2522  CE  LYS   238     -12.963  -9.169  -9.856  1.00 10.00      B   
ATOM   2523  NZ  LYS   238     -12.291  -9.451 -11.153  1.00 10.00      B   
ATOM   2524  HZ1 LYS   238     -12.864  -9.088 -11.941  1.00 10.00      B   
ATOM   2525  HZ2 LYS   238     -12.164 -10.474 -11.278  1.00 10.00      B   
ATOM   2526  HZ3 LYS   238     -11.357  -8.995 -11.180  1.00 10.00      B   
ATOM   2527  C   LYS   238     -13.743  -4.238  -6.163  1.00 10.00      B   
ATOM   2528  O   LYS   238     -12.613  -4.244  -5.676  1.00 10.00      B   
ATOM   2529  N   LEU   239     -14.453  -3.129  -6.308  1.00 10.00      B   
ATOM   2530  HN  LEU   239     -15.361  -3.186  -6.677  1.00 10.00      B   
ATOM   2531  CA  LEU   239     -13.929  -1.826  -5.910  1.00 10.00      B   
ATOM   2532  CB  LEU   239     -14.153  -0.793  -7.020  1.00 10.00      B   
ATOM   2533  CG  LEU   239     -13.258  -0.913  -8.255  1.00 10.00      B   
ATOM   2534  CD1 LEU   239     -13.593   0.175  -9.263  1.00 10.00      B   
ATOM   2535  CD2 LEU   239     -11.791  -0.843  -7.862  1.00 10.00      B   
ATOM   2536  C   LEU   239     -14.569  -1.350  -4.610  1.00 10.00      B   
ATOM   2537  O   LEU   239     -14.392  -0.204  -4.201  1.00 10.00      B   
ATOM   2538  N   GLY   240     -15.312  -2.239  -3.966  1.00 10.00      B   
ATOM   2539  HN  GLY   240     -15.420  -3.140  -4.343  1.00 10.00      B   
ATOM   2540  CA  GLY   240     -15.968  -1.900  -2.720  1.00 10.00      B   
ATOM   2541  C   GLY   240     -15.050  -2.087  -1.531  1.00 10.00      B   
ATOM   2542  O   GLY   240     -15.353  -1.644  -0.422  1.00 10.00      B   
ATOM   2543  N   VAL   241     -13.921  -2.746  -1.765  1.00 10.00      B   
ATOM   2544  HN  VAL   241     -13.740  -3.072  -2.668  1.00 10.00      B   
ATOM   2545  CA  VAL   241     -12.947  -2.997  -0.713  1.00 10.00      B   
ATOM   2546  CB  VAL   241     -11.971  -4.137  -1.090  1.00 10.00      B   
ATOM   2547  CG1 VAL   241     -11.176  -4.591   0.129  1.00 10.00      B   
ATOM   2548  CG2 VAL   241     -12.719  -5.311  -1.712  1.00 10.00      B   
ATOM   2549  C   VAL   241     -12.158  -1.726  -0.395  1.00 10.00      B   
ATOM   2550  O   VAL   241     -11.043  -1.533  -0.878  1.00 10.00      B   
ATOM   2551  N   VAL   242     -12.755  -0.856   0.411  1.00 10.00      B   
ATOM   2552  HN  VAL   242     -13.656  -1.061   0.749  1.00 10.00      B   
ATOM   2553  CA  VAL   242     -12.117   0.398   0.801  1.00 10.00      B   
ATOM   2554  CB  VAL   242     -13.128   1.564   0.867  1.00 10.00      B   
ATOM   2555  CG1 VAL   242     -13.559   1.972  -0.534  1.00 10.00      B   
ATOM   2556  CG2 VAL   242     -14.338   1.181   1.710  1.00 10.00      B   
ATOM   2557  C   VAL   242     -11.417   0.249   2.145  1.00 10.00      B   
ATOM   2558  O   VAL   242     -10.863   1.206   2.684  1.00 10.00      B   
ATOM   2559  N   ALA   243     -11.449  -0.963   2.682  1.00 10.00      B   
ATOM   2560  HN  ALA   243     -11.922  -1.681   2.209  1.00 10.00      B   
ATOM   2561  CA  ALA   243     -10.808  -1.259   3.957  1.00 10.00      B   
ATOM   2562  CB  ALA   243     -11.667  -2.215   4.772  1.00 10.00      B   
ATOM   2563  C   ALA   243      -9.420  -1.849   3.723  1.00 10.00      B   
ATOM   2564  O   ALA   243      -9.008  -2.798   4.393  1.00 10.00      B   
ATOM   2565  N   LEU   244      -8.703  -1.275   2.765  1.00 10.00      B   
ATOM   2566  HN  LEU   244      -9.080  -0.513   2.279  1.00 10.00      B   
ATOM   2567  CA  LEU   244      -7.368  -1.737   2.426  1.00 10.00      B   
ATOM   2568  CB  LEU   244      -7.392  -2.468   1.083  1.00 10.00      B   
ATOM   2569  CG  LEU   244      -6.219  -3.406   0.797  1.00 10.00      B   
ATOM   2570  CD1 LEU   244      -6.074  -4.437   1.905  1.00 10.00      B   
ATOM   2571  CD2 LEU   244      -6.414  -4.095  -0.543  1.00 10.00      B   
ATOM   2572  C   LEU   244      -6.393  -0.567   2.375  1.00 10.00      B   
ATOM   2573  O   LEU   244      -6.548   0.354   1.565  1.00 10.00      B   
ATOM   2574  N   ASP   245      -5.397  -0.607   3.250  1.00 10.00      B   
ATOM   2575  HN  ASP   245      -5.338  -1.367   3.865  1.00 10.00      B   
ATOM   2576  CA  ASP   245      -4.387   0.446   3.328  1.00 10.00      B   
ATOM   2577  CB  ASP   245      -3.831   0.596   4.749  1.00 10.00      B   
ATOM   2578  CG  ASP   245      -4.679   1.492   5.629  1.00 10.00      B   
ATOM   2579  OD1 ASP   245      -4.542   2.729   5.538  1.00 10.00      B   
ATOM   2580  OD2 ASP   245      -5.486   0.961   6.423  1.00 10.00      B   
ATOM   2581  C   ASP   245      -3.254   0.271   2.306  1.00 10.00      B   
ATOM   2582  O   ASP   245      -2.934   1.215   1.586  1.00 10.00      B   
ATOM   2583  N   PRO   246      -2.618  -0.923   2.222  1.00 10.00      B   
ATOM   2584  CA  PRO   246      -1.521  -1.172   1.269  1.00 10.00      B   
ATOM   2585  CB  PRO   246      -0.942  -2.525   1.718  1.00 10.00      B   
ATOM   2586  CG  PRO   246      -1.551  -2.800   3.050  1.00 10.00      B   
ATOM   2587  CD  PRO   246      -2.882  -2.114   3.044  1.00 10.00      B   
ATOM   2588  C   PRO   246      -1.997  -1.256  -0.188  1.00 10.00      B   
ATOM   2589  O   PRO   246      -3.006  -0.654  -0.564  1.00 10.00      B   
ATOM   2590  N   ASP   247      -1.258  -2.006  -1.005  1.00 10.00      B   
ATOM   2591  HN  ASP   247      -0.471  -2.461  -0.645  1.00 10.00      B   
ATOM   2592  CA  ASP   247      -1.584  -2.174  -2.422  1.00 10.00      B   
ATOM   2593  CB  ASP   247      -0.532  -3.040  -3.115  1.00 10.00      B   
ATOM   2594  CG  ASP   247       0.185  -2.294  -4.217  1.00 10.00      B   
ATOM   2595  OD1 ASP   247      -0.354  -2.222  -5.340  1.00 10.00      B   
ATOM   2596  OD2 ASP   247       1.290  -1.766  -3.958  1.00 10.00      B   
ATOM   2597  C   ASP   247      -2.961  -2.792  -2.610  1.00 10.00      B   
ATOM   2598  O   ASP   247      -3.385  -3.625  -1.810  1.00 10.00      B   
ATOM   2599  N   ALA   248      -3.652  -2.386  -3.670  1.00 10.00      B   
ATOM   2600  HN  ALA   248      -3.250  -1.734  -4.282  1.00 10.00      B   
ATOM   2601  CA  ALA   248      -4.986  -2.893  -3.947  1.00 10.00      B   
ATOM   2602  CB  ALA   248      -6.028  -1.815  -3.690  1.00 10.00      B   
ATOM   2603  C   ALA   248      -5.111  -3.438  -5.370  1.00 10.00      B   
ATOM   2604  O   ALA   248      -5.349  -4.633  -5.564  1.00 10.00      B   
ATOM   2605  N   LEU   249      -4.940  -2.570  -6.364  1.00 10.00      B   
ATOM   2606  HN  LEU   249      -4.714  -1.638  -6.155  1.00 10.00      B   
ATOM   2607  CA  LEU   249      -5.057  -2.976  -7.761  1.00 10.00      B   
ATOM   2608  CB  LEU   249      -6.530  -3.154  -8.155  1.00 10.00      B   
ATOM   2609  CG  LEU   249      -7.388  -1.887  -8.193  1.00 10.00      B   
ATOM   2610  CD1 LEU   249      -8.418  -1.981  -9.304  1.00 10.00      B   
ATOM   2611  CD2 LEU   249      -8.074  -1.656  -6.854  1.00 10.00      B   
ATOM   2612  C   LEU   249      -4.380  -1.967  -8.686  1.00 10.00      B   
ATOM   2613  O   LEU   249      -3.635  -1.098  -8.229  1.00 10.00      B   
ATOM   2614  N   SER   250      -4.641  -2.088  -9.982  1.00 10.00      B   
ATOM   2615  HN  SER   250      -5.232  -2.811 -10.286  1.00 10.00      B   
ATOM   2616  CA  SER   250      -4.062  -1.185 -10.971  1.00 10.00      B   
ATOM   2617  CB  SER   250      -4.360  -1.689 -12.385  1.00 10.00      B   
ATOM   2618  OG  SER   250      -4.043  -3.065 -12.519  1.00 10.00      B   
ATOM   2619  HG  SER   250      -3.930  -3.272 -13.457  1.00 10.00      B   
ATOM   2620  C   SER   250      -4.586   0.243 -10.811  1.00 10.00      B   
ATOM   2621  O   SER   250      -5.656   0.470 -10.230  1.00 10.00      B   
ATOM   2622  N   ILE   251      -3.835   1.199 -11.351  1.00 10.00      B   
ATOM   2623  HN  ILE   251      -3.000   0.947 -11.808  1.00 10.00      B   
ATOM   2624  CA  ILE   251      -4.201   2.611 -11.282  1.00 10.00      B   
ATOM   2625  CB  ILE   251      -3.128   3.506 -11.946  1.00 10.00      B   
ATOM   2626  CG1 ILE   251      -1.723   3.068 -11.523  1.00 10.00      B   
ATOM   2627  CG2 ILE   251      -3.357   4.971 -11.593  1.00 10.00      B   
ATOM   2628  CD1 ILE   251      -0.618   3.633 -12.391  1.00 10.00      B   
ATOM   2629  C   ILE   251      -5.548   2.856 -11.961  1.00 10.00      B   
ATOM   2630  O   ILE   251      -6.301   3.746 -11.567  1.00 10.00      B   
ATOM   2631  N   SER   252      -5.853   2.035 -12.961  1.00 10.00      B   
ATOM   2632  HN  SER   252      -5.214   1.332 -13.214  1.00 10.00      B   
ATOM   2633  CA  SER   252      -7.099   2.140 -13.708  1.00 10.00      B   
ATOM   2634  CB  SER   252      -7.144   1.029 -14.752  1.00 10.00      B   
ATOM   2635  OG  SER   252      -6.039   0.155 -14.586  1.00 10.00      B   
ATOM   2636  HG  SER   252      -5.799  -0.219 -15.442  1.00 10.00      B   
ATOM   2637  C   SER   252      -8.322   2.055 -12.792  1.00 10.00      B   
ATOM   2638  O   SER   252      -9.369   2.631 -13.087  1.00 10.00      B   
ATOM   2639  N   GLY   253      -8.183   1.329 -11.688  1.00 10.00      B   
ATOM   2640  HN  GLY   253      -7.328   0.881 -11.511  1.00 10.00      B   
ATOM   2641  CA  GLY   253      -9.279   1.192 -10.748  1.00 10.00      B   
ATOM   2642  C   GLY   253      -9.134   2.126  -9.562  1.00 10.00      B   
ATOM   2643  O   GLY   253     -10.124   2.563  -8.978  1.00 10.00      B   
ATOM   2644  N   LEU   254      -7.892   2.447  -9.218  1.00 10.00      B   
ATOM   2645  HN  LEU   254      -7.144   2.074  -9.731  1.00 10.00      B   
ATOM   2646  CA  LEU   254      -7.608   3.334  -8.093  1.00 10.00      B   
ATOM   2647  CB  LEU   254      -6.139   3.227  -7.680  1.00 10.00      B   
ATOM   2648  CG  LEU   254      -5.708   1.918  -7.021  1.00 10.00      B   
ATOM   2649  CD1 LEU   254      -4.211   1.929  -6.777  1.00 10.00      B   
ATOM   2650  CD2 LEU   254      -6.459   1.705  -5.715  1.00 10.00      B   
ATOM   2651  C   LEU   254      -7.949   4.784  -8.425  1.00 10.00      B   
ATOM   2652  O   LEU   254      -8.005   5.639  -7.544  1.00 10.00      B   
ATOM   2653  N   HIS   255      -8.189   5.053  -9.702  1.00 10.00      B   
ATOM   2654  HN  HIS   255      -8.131   4.325 -10.360  1.00 10.00      B   
ATOM   2655  CA  HIS   255      -8.523   6.399 -10.156  1.00 10.00      B   
ATOM   2656  CB  HIS   255      -8.171   6.562 -11.638  1.00 10.00      B   
ATOM   2657  CG  HIS   255      -7.986   7.983 -12.076  1.00 10.00      B   
ATOM   2658  ND1 HIS   255      -6.823   8.693 -11.865  1.00 10.00      B   
ATOM   2659  HD1 HIS   255      -6.014   8.355 -11.419  1.00 10.00      B   
ATOM   2660  CD2 HIS   255      -8.827   8.830 -12.714  1.00 10.00      B   
ATOM   2661  CE1 HIS   255      -6.956   9.910 -12.362  1.00 10.00      B   
ATOM   2662  NE2 HIS   255      -8.162  10.015 -12.881  1.00 10.00      B   
ATOM   2663  HE2 HIS   255      -8.521  10.814 -13.327  1.00 10.00      B   
ATOM   2664  C   HIS   255     -10.001   6.721  -9.908  1.00 10.00      B   
ATOM   2665  O   HIS   255     -10.546   7.668 -10.467  1.00 10.00      B   
ATOM   2666  N   ASN   256     -10.646   5.936  -9.061  1.00 10.00      B   
ATOM   2667  HN  ASN   256     -10.173   5.186  -8.643  1.00 10.00      B   
ATOM   2668  CA  ASN   256     -12.053   6.157  -8.751  1.00 10.00      B   
ATOM   2669  CB  ASN   256     -12.775   4.831  -8.495  1.00 10.00      B   
ATOM   2670  CG  ASN   256     -14.286   4.979  -8.540  1.00 10.00      B   
ATOM   2671  OD1 ASN   256     -14.820   5.814  -9.276  1.00 10.00      B   
ATOM   2672  ND2 ASN   256     -14.983   4.178  -7.754  1.00 10.00      B   
ATOM   2673 HD21 ASN   256     -14.491   3.540  -7.190  1.00 10.00      B   
ATOM   2674 HD22 ASN   256     -15.961   4.256  -7.760  1.00 10.00      B   
ATOM   2675  C   ASN   256     -12.211   7.095  -7.554  1.00 10.00      B   
ATOM   2676  O   ASN   256     -13.300   7.596  -7.281  1.00 10.00      B   
ATOM   2677  N   TYR   257     -11.110   7.354  -6.857  1.00 10.00      B   
ATOM   2678  HN  TYR   257     -10.263   6.949  -7.137  1.00 10.00      B   
ATOM   2679  CA  TYR   257     -11.127   8.229  -5.688  1.00 10.00      B   
ATOM   2680  CB  TYR   257      -9.998   7.854  -4.723  1.00 10.00      B   
ATOM   2681  CG  TYR   257     -10.066   6.444  -4.179  1.00 10.00      B   
ATOM   2682  CD1 TYR   257      -9.160   5.480  -4.596  1.00 10.00      B   
ATOM   2683  CD2 TYR   257     -11.023   6.080  -3.238  1.00 10.00      B   
ATOM   2684  CE1 TYR   257      -9.201   4.194  -4.097  1.00 10.00      B   
ATOM   2685  CE2 TYR   257     -11.073   4.792  -2.734  1.00 10.00      B   
ATOM   2686  CZ  TYR   257     -10.156   3.855  -3.167  1.00 10.00      B   
ATOM   2687  OH  TYR   257     -10.192   2.573  -2.666  1.00 10.00      B   
ATOM   2688  HH  TYR   257      -9.330   2.360  -2.290  1.00 10.00      B   
ATOM   2689  C   TYR   257     -10.993   9.698  -6.092  1.00 10.00      B   
ATOM   2690  O   TYR   257     -10.280  10.468  -5.444  1.00 10.00      B   
ATOM   2691  N   VAL   258     -11.687  10.084  -7.155  1.00 10.00      B   
ATOM   2692  HN  VAL   258     -12.250   9.430  -7.623  1.00 10.00      B   
ATOM   2693  CA  VAL   258     -11.636  11.458  -7.639  1.00 10.00      B   
ATOM   2694  CB  VAL   258     -11.471  11.521  -9.176  1.00 10.00      B   
ATOM   2695  CG1 VAL   258     -11.389  12.962  -9.662  1.00 10.00      B   
ATOM   2696  CG2 VAL   258     -10.240  10.741  -9.615  1.00 10.00      B   
ATOM   2697  C   VAL   258     -12.885  12.229  -7.228  1.00 10.00      B   
ATOM   2698  O   VAL   258     -12.810  13.180  -6.453  1.00 10.00      B   
ATOM   2699  N   LYS   259     -14.036  11.797  -7.724  1.00 10.00      B   
ATOM   2700  HN  LYS   259     -14.040  11.008  -8.312  1.00 10.00      B   
ATOM   2701  CA  LYS   259     -15.299  12.462  -7.422  1.00 10.00      B   
ATOM   2702  CB  LYS   259     -16.219  12.427  -8.642  1.00 10.00      B   
ATOM   2703  CG  LYS   259     -15.662  13.159  -9.854  1.00 10.00      B   
ATOM   2704  CD  LYS   259     -15.759  12.312 -11.114  1.00 10.00      B   
ATOM   2705  CE  LYS   259     -17.203  12.077 -11.525  1.00 10.00      B   
ATOM   2706  NZ  LYS   259     -17.309  11.527 -12.901  1.00 10.00      B   
ATOM   2707  HZ1 LYS   259     -16.806  12.141 -13.573  1.00 10.00      B   
ATOM   2708  HZ2 LYS   259     -18.306  11.469 -13.186  1.00 10.00      B   
ATOM   2709  HZ3 LYS   259     -16.893  10.576 -12.942  1.00 10.00      B   
ATOM   2710  C   LYS   259     -15.993  11.832  -6.219  1.00 10.00      B   
ATOM   2711  O   LYS   259     -17.180  12.069  -5.977  1.00 10.00      B   
ATOM   2712  N   TYR   260     -15.252  11.033  -5.470  1.00 10.00      B   
ATOM   2713  HN  TYR   260     -14.311  10.896  -5.706  1.00 10.00      B   
ATOM   2714  CA  TYR   260     -15.795  10.366  -4.292  1.00 10.00      B   
ATOM   2715  CB  TYR   260     -15.345   8.900  -4.243  1.00 10.00      B   
ATOM   2716  CG  TYR   260     -16.116   7.979  -5.170  1.00 10.00      B   
ATOM   2717  CD1 TYR   260     -16.591   6.754  -4.722  1.00 10.00      B   
ATOM   2718  CD2 TYR   260     -16.371   8.334  -6.489  1.00 10.00      B   
ATOM   2719  CE1 TYR   260     -17.295   5.911  -5.560  1.00 10.00      B   
ATOM   2720  CE2 TYR   260     -17.075   7.499  -7.334  1.00 10.00      B   
ATOM   2721  CZ  TYR   260     -17.535   6.287  -6.864  1.00 10.00      B   
ATOM   2722  OH  TYR   260     -18.234   5.447  -7.703  1.00 10.00      B   
ATOM   2723  HH  TYR   260     -19.123   5.293  -7.336  1.00 10.00      B   
ATOM   2724  C   TYR   260     -15.383  11.095  -3.017  1.00 10.00      B   
ATOM   2725  O   TYR   260     -15.212  12.320  -3.022  1.00 10.00      B   
ATOM   2726  N   ALA   268      -8.251  12.947  -2.305  1.00 10.00      B   
ATOM   2727  HN  ALA   268      -7.672  12.903  -3.100  1.00 10.00      B   
ATOM   2728  CA  ALA   268      -7.683  13.396  -1.041  1.00 10.00      B   
ATOM   2729  CB  ALA   268      -7.934  12.364   0.049  1.00 10.00      B   
ATOM   2730  C   ALA   268      -6.190  13.665  -1.189  1.00 10.00      B   
ATOM   2731  O   ALA   268      -5.551  13.148  -2.105  1.00 10.00      B   
ATOM   2732  N   GLY   269      -5.642  14.464  -0.277  1.00 10.00      B   
ATOM   2733  HN  GLY   269      -6.206  14.833   0.437  1.00 10.00      B   
ATOM   2734  CA  GLY   269      -4.228  14.799  -0.322  1.00 10.00      B   
ATOM   2735  C   GLY   269      -3.335  13.589  -0.126  1.00 10.00      B   
ATOM   2736  O   GLY   269      -2.212  13.545  -0.635  1.00 10.00      B   
ATOM   2737  N   ARG   270      -3.839  12.607   0.612  1.00 10.00      B   
ATOM   2738  HN  ARG   270      -4.732  12.719   0.999  1.00 10.00      B   
ATOM   2739  CA  ARG   270      -3.099  11.382   0.881  1.00 10.00      B   
ATOM   2740  CB  ARG   270      -3.914  10.463   1.792  1.00 10.00      B   
ATOM   2741  CG  ARG   270      -3.103   9.346   2.427  1.00 10.00      B   
ATOM   2742  CD  ARG   270      -2.252   9.869   3.573  1.00 10.00      B   
ATOM   2743  NE  ARG   270      -2.573   9.192   4.826  1.00 10.00      B   
ATOM   2744  HE  ARG   270      -2.297   8.244   4.905  1.00 10.00      B   
ATOM   2745  CZ  ARG   270      -3.193   9.773   5.855  1.00 10.00      B   
ATOM   2746  NH1 ARG   270      -3.563  11.052   5.782  1.00 10.00      B   
ATOM   2747 HH11 ARG   270      -4.051  11.505   6.582  1.00 10.00      B   
ATOM   2748 HH12 ARG   270      -3.361  11.609   4.921  1.00 10.00      B   
ATOM   2749  NH2 ARG   270      -3.456   9.069   6.952  1.00 10.00      B   
ATOM   2750 HH21 ARG   270      -3.175   8.061   7.007  1.00 10.00      B   
ATOM   2751 HH22 ARG   270      -3.934   9.511   7.763  1.00 10.00      B   
ATOM   2752  C   ARG   270      -2.770  10.656  -0.419  1.00 10.00      B   
ATOM   2753  O   ARG   270      -1.661  10.157  -0.598  1.00 10.00      B   
ATOM   2754  N   TYR   271      -3.736  10.618  -1.330  1.00 10.00      B   
ATOM   2755  HN  TYR   271      -4.594  11.053  -1.139  1.00 10.00      B   
ATOM   2756  CA  TYR   271      -3.548   9.954  -2.611  1.00 10.00      B   
ATOM   2757  CB  TYR   271      -4.876   9.831  -3.361  1.00 10.00      B   
ATOM   2758  CG  TYR   271      -5.840   8.856  -2.720  1.00 10.00      B   
ATOM   2759  CD1 TYR   271      -6.838   9.298  -1.863  1.00 10.00      B   
ATOM   2760  CD2 TYR   271      -5.743   7.492  -2.967  1.00 10.00      B   
ATOM   2761  CE1 TYR   271      -7.711   8.410  -1.268  1.00 10.00      B   
ATOM   2762  CE2 TYR   271      -6.614   6.598  -2.378  1.00 10.00      B   
ATOM   2763  CZ  TYR   271      -7.595   7.063  -1.528  1.00 10.00      B   
ATOM   2764  OH  TYR   271      -8.461   6.175  -0.934  1.00 10.00      B   
ATOM   2765  HH  TYR   271      -8.010   5.336  -0.787  1.00 10.00      B   
ATOM   2766  C   TYR   271      -2.505  10.684  -3.449  1.00 10.00      B   
ATOM   2767  O   TYR   271      -1.707  10.060  -4.148  1.00 10.00      B   
ATOM   2768  N   GLN   272      -2.509  12.010  -3.357  1.00 10.00      B   
ATOM   2769  HN  GLN   272      -3.174  12.447  -2.786  1.00 10.00      B   
ATOM   2770  CA  GLN   272      -1.550  12.828  -4.086  1.00 10.00      B   
ATOM   2771  CB  GLN   272      -1.884  14.313  -3.930  1.00 10.00      B   
ATOM   2772  CG  GLN   272      -3.329  14.670  -4.235  1.00 10.00      B   
ATOM   2773  CD  GLN   272      -3.564  16.170  -4.242  1.00 10.00      B   
ATOM   2774  OE1 GLN   272      -2.862  16.930  -3.567  1.00 10.00      B   
ATOM   2775  NE2 GLN   272      -4.560  16.608  -4.996  1.00 10.00      B   
ATOM   2776 HE21 GLN   272      -5.086  15.948  -5.497  1.00 10.00      B   
ATOM   2777 HE22 GLN   272      -4.725  17.575  -5.033  1.00 10.00      B   
ATOM   2778  C   GLN   272      -0.146  12.561  -3.556  1.00 10.00      B   
ATOM   2779  O   GLN   272       0.808  12.424  -4.322  1.00 10.00      B   
ATOM   2780  N   LEU   273      -0.045  12.467  -2.234  1.00 10.00      B   
ATOM   2781  HN  LEU   273      -0.853  12.582  -1.688  1.00 10.00      B   
ATOM   2782  CA  LEU   273       1.223  12.210  -1.564  1.00 10.00      B   
ATOM   2783  CB  LEU   273       1.039  12.304  -0.046  1.00 10.00      B   
ATOM   2784  CG  LEU   273       2.316  12.365   0.796  1.00 10.00      B   
ATOM   2785  CD1 LEU   273       2.993  13.718   0.644  1.00 10.00      B   
ATOM   2786  CD2 LEU   273       2.000  12.078   2.255  1.00 10.00      B   
ATOM   2787  C   LEU   273       1.761  10.834  -1.939  1.00 10.00      B   
ATOM   2788  O   LEU   273       2.965  10.659  -2.128  1.00 10.00      B   
ATOM   2789  N   ASN   274       0.856   9.865  -2.051  1.00 10.00      B   
ATOM   2790  HN  ASN   274      -0.087  10.073  -1.870  1.00 10.00      B   
ATOM   2791  CA  ASN   274       1.221   8.498  -2.417  1.00 10.00      B   
ATOM   2792  CB  ASN   274      -0.028   7.609  -2.445  1.00 10.00      B   
ATOM   2793  CG  ASN   274       0.282   6.127  -2.318  1.00 10.00      B   
ATOM   2794  OD1 ASN   274       1.342   5.656  -2.728  1.00 10.00      B   
ATOM   2795  ND2 ASN   274      -0.646   5.376  -1.745  1.00 10.00      B   
ATOM   2796 HD21 ASN   274      -1.473   5.810  -1.437  1.00 10.00      B   
ATOM   2797 HD22 ASN   274      -0.469   4.419  -1.650  1.00 10.00      B   
ATOM   2798  C   ASN   274       1.910   8.480  -3.780  1.00 10.00      B   
ATOM   2799  O   ASN   274       2.912   7.789  -3.979  1.00 10.00      B   
ATOM   2800  N   MET   275       1.374   9.266  -4.708  1.00 10.00      B   
ATOM   2801  HN  MET   275       0.583   9.799  -4.481  1.00 10.00      B   
ATOM   2802  CA  MET   275       1.928   9.359  -6.053  1.00 10.00      B   
ATOM   2803  CB  MET   275       1.016  10.185  -6.959  1.00 10.00      B   
ATOM   2804  CG  MET   275      -0.319   9.530  -7.267  1.00 10.00      B   
ATOM   2805  SD  MET   275      -1.329  10.511  -8.395  1.00 10.00      B   
ATOM   2806  CE  MET   275      -0.335  10.448  -9.885  1.00 10.00      B   
ATOM   2807  C   MET   275       3.323   9.975  -6.026  1.00 10.00      B   
ATOM   2808  O   MET   275       4.176   9.645  -6.851  1.00 10.00      B   
ATOM   2809  N   TRP   276       3.544  10.872  -5.072  1.00 10.00      B   
ATOM   2810  HN  TRP   276       2.821  11.098  -4.448  1.00 10.00      B   
ATOM   2811  CA  TRP   276       4.832  11.524  -4.925  1.00 10.00      B   
ATOM   2812  CB  TRP   276       4.730  12.734  -3.991  1.00 10.00      B   
ATOM   2813  CG  TRP   276       4.248  13.985  -4.661  1.00 10.00      B   
ATOM   2814  CD1 TRP   276       3.026  14.577  -4.520  1.00 10.00      B   
ATOM   2815  CD2 TRP   276       4.987  14.803  -5.575  1.00 10.00      B   
ATOM   2816  NE1 TRP   276       2.957  15.711  -5.293  1.00 10.00      B   
ATOM   2817  HE1 TRP   276       2.181  16.308  -5.363  1.00 10.00      B   
ATOM   2818  CE2 TRP   276       4.149  15.870  -5.951  1.00 10.00      B   
ATOM   2819  CE3 TRP   276       6.275  14.733  -6.113  1.00 10.00      B   
ATOM   2820  CZ2 TRP   276       4.560  16.861  -6.840  1.00 10.00      B   
ATOM   2821  CZ3 TRP   276       6.679  15.718  -6.995  1.00 10.00      B   
ATOM   2822  CH2 TRP   276       5.824  16.767  -7.349  1.00 10.00      B   
ATOM   2823  C   TRP   276       5.868  10.534  -4.406  1.00 10.00      B   
ATOM   2824  O   TRP   276       6.942  10.392  -4.984  1.00 10.00      B   
ATOM   2825  N   SER   277       5.531   9.830  -3.327  1.00 10.00      B   
ATOM   2826  HN  SER   277       4.653   9.982  -2.906  1.00 10.00      B   
ATOM   2827  CA  SER   277       6.439   8.845  -2.747  1.00 10.00      B   
ATOM   2828  CB  SER   277       5.831   8.231  -1.484  1.00 10.00      B   
ATOM   2829  OG  SER   277       5.466   9.238  -0.556  1.00 10.00      B   
ATOM   2830  HG  SER   277       6.133   9.936  -0.565  1.00 10.00      B   
ATOM   2831  C   SER   277       6.783   7.751  -3.757  1.00 10.00      B   
ATOM   2832  O   SER   277       7.877   7.186  -3.730  1.00 10.00      B   
ATOM   2833  N   LYS   278       5.843   7.478  -4.657  1.00 10.00      B   
ATOM   2834  HN  LYS   278       4.994   7.971  -4.617  1.00 10.00      B   
ATOM   2835  CA  LYS   278       6.024   6.469  -5.688  1.00 10.00      B   
ATOM   2836  CB  LYS   278       4.754   6.359  -6.535  1.00 10.00      B   
ATOM   2837  CG  LYS   278       4.747   5.194  -7.507  1.00 10.00      B   
ATOM   2838  CD  LYS   278       3.373   4.997  -8.123  1.00 10.00      B   
ATOM   2839  CE  LYS   278       3.357   3.795  -9.050  1.00 10.00      B   
ATOM   2840  NZ  LYS   278       2.005   3.556  -9.612  1.00 10.00      B   
ATOM   2841  HZ1 LYS   278       2.020   2.713 -10.230  1.00 10.00      B   
ATOM   2842  HZ2 LYS   278       1.696   4.376 -10.168  1.00 10.00      B   
ATOM   2843  HZ3 LYS   278       1.323   3.394  -8.847  1.00 10.00      B   
ATOM   2844  C   LYS   278       7.226   6.792  -6.577  1.00 10.00      B   
ATOM   2845  O   LYS   278       8.038   5.917  -6.886  1.00 10.00      B   
ATOM   2846  N   ILE   279       7.349   8.057  -6.968  1.00 10.00      B   
ATOM   2847  HN  ILE   279       6.683   8.718  -6.676  1.00 10.00      B   
ATOM   2848  CA  ILE   279       8.458   8.479  -7.820  1.00 10.00      B   
ATOM   2849  CB  ILE   279       8.096   9.685  -8.716  1.00 10.00      B   
ATOM   2850  CG1 ILE   279       7.749  10.915  -7.873  1.00 10.00      B   
ATOM   2851  CG2 ILE   279       6.948   9.324  -9.650  1.00 10.00      B   
ATOM   2852  CD1 ILE   279       7.545  12.178  -8.683  1.00 10.00      B   
ATOM   2853  C   ILE   279       9.706   8.787  -6.994  1.00 10.00      B   
ATOM   2854  O   ILE   279      10.814   8.853  -7.524  1.00 10.00      B   
ATOM   2855  N   PHE   280       9.517   8.966  -5.691  1.00 10.00      B   
ATOM   2856  HN  PHE   280       8.607   8.912  -5.329  1.00 10.00      B   
ATOM   2857  CA  PHE   280      10.625   9.252  -4.786  1.00 10.00      B   
ATOM   2858  CB  PHE   280      10.136  10.005  -3.545  1.00 10.00      B   
ATOM   2859  CG  PHE   280      10.193  11.501  -3.675  1.00 10.00      B   
ATOM   2860  CD1 PHE   280       9.031  12.250  -3.763  1.00 10.00      B   
ATOM   2861  CD2 PHE   280      11.410  12.159  -3.703  1.00 10.00      B   
ATOM   2862  CE1 PHE   280       9.083  13.626  -3.876  1.00 10.00      B   
ATOM   2863  CE2 PHE   280      11.469  13.532  -3.817  1.00 10.00      B   
ATOM   2864  CZ  PHE   280      10.304  14.266  -3.904  1.00 10.00      B   
ATOM   2865  C   PHE   280      11.333   7.966  -4.367  1.00 10.00      B   
ATOM   2866  O   PHE   280      12.394   8.003  -3.737  1.00 10.00      B   
ATOM   2867  N   GLN   281      10.738   6.832  -4.725  1.00 10.00      B   
ATOM   2868  HN  GLN   281       9.898   6.876  -5.225  1.00 10.00      B   
ATOM   2869  CA  GLN   281      11.293   5.525  -4.394  1.00 10.00      B   
ATOM   2870  CB  GLN   281      10.391   4.393  -4.897  1.00 10.00      B   
ATOM   2871  CG  GLN   281      10.691   3.033  -4.291  1.00 10.00      B   
ATOM   2872  CD  GLN   281      10.568   3.033  -2.782  1.00 10.00      B   
ATOM   2873  OE1 GLN   281       9.478   2.860  -2.240  1.00 10.00      B   
ATOM   2874  NE2 GLN   281      11.686   3.225  -2.095  1.00 10.00      B   
ATOM   2875 HE21 GLN   281      12.520   3.358  -2.594  1.00 10.00      B   
ATOM   2876 HE22 GLN   281      11.634   3.211  -1.116  1.00 10.00      B   
ATOM   2877  C   GLN   281      12.740   5.360  -4.886  1.00 10.00      B   
ATOM   2878  O   GLN   281      13.630   5.096  -4.075  1.00 10.00      B   
ATOM   2879  N   PRO   282      13.010   5.523  -6.205  1.00 10.00      B   
ATOM   2880  CA  PRO   282      14.369   5.384  -6.746  1.00 10.00      B   
ATOM   2881  CB  PRO   282      14.203   5.677  -8.242  1.00 10.00      B   
ATOM   2882  CG  PRO   282      12.762   5.432  -8.520  1.00 10.00      B   
ATOM   2883  CD  PRO   282      12.035   5.832  -7.271  1.00 10.00      B   
ATOM   2884  C   PRO   282      15.328   6.389  -6.114  1.00 10.00      B   
ATOM   2885  O   PRO   282      16.485   6.069  -5.831  1.00 10.00      B   
ATOM   2886  N   LEU   283      14.830   7.599  -5.872  1.00 10.00      B   
ATOM   2887  HN  LEU   283      13.895   7.785  -6.103  1.00 10.00      B   
ATOM   2888  CA  LEU   283      15.633   8.652  -5.268  1.00 10.00      B   
ATOM   2889  CB  LEU   283      14.867   9.979  -5.254  1.00 10.00      B   
ATOM   2890  CG  LEU   283      14.682  10.660  -6.613  1.00 10.00      B   
ATOM   2891  CD1 LEU   283      13.815  11.900  -6.476  1.00 10.00      B   
ATOM   2892  CD2 LEU   283      16.030  11.019  -7.225  1.00 10.00      B   
ATOM   2893  C   LEU   283      16.056   8.264  -3.857  1.00 10.00      B   
ATOM   2894  O   LEU   283      17.196   8.496  -3.457  1.00 10.00      B   
ATOM   2895  N   SER   284      15.139   7.651  -3.117  1.00 10.00      B   
ATOM   2896  HN  SER   284      14.249   7.484  -3.497  1.00 10.00      B   
ATOM   2897  CA  SER   284      15.420   7.216  -1.757  1.00 10.00      B   
ATOM   2898  CB  SER   284      14.155   6.672  -1.091  1.00 10.00      B   
ATOM   2899  OG  SER   284      13.114   7.636  -1.117  1.00 10.00      B   
ATOM   2900  HG  SER   284      12.769   7.714  -2.017  1.00 10.00      B   
ATOM   2901  C   SER   284      16.524   6.163  -1.752  1.00 10.00      B   
ATOM   2902  O   SER   284      17.450   6.229  -0.945  1.00 10.00      B   
ATOM   2903  N   VAL   285      16.435   5.208  -2.674  1.00 10.00      B   
ATOM   2904  HN  VAL   285      15.677   5.213  -3.300  1.00 10.00      B   
ATOM   2905  CA  VAL   285      17.439   4.150  -2.775  1.00 10.00      B   
ATOM   2906  CB  VAL   285      17.058   3.084  -3.826  1.00 10.00      B   
ATOM   2907  CG1 VAL   285      18.049   1.926  -3.808  1.00 10.00      B   
ATOM   2908  CG2 VAL   285      15.647   2.578  -3.581  1.00 10.00      B   
ATOM   2909  C   VAL   285      18.802   4.743  -3.122  1.00 10.00      B   
ATOM   2910  O   VAL   285      19.824   4.342  -2.563  1.00 10.00      B   
ATOM   2911  N   ALA   286      18.802   5.715  -4.033  1.00 10.00      B   
ATOM   2912  HN  ALA   286      17.951   5.987  -4.440  1.00 10.00      B   
ATOM   2913  CA  ALA   286      20.031   6.377  -4.447  1.00 10.00      B   
ATOM   2914  CB  ALA   286      19.753   7.368  -5.567  1.00 10.00      B   
ATOM   2915  C   ALA   286      20.693   7.081  -3.265  1.00 10.00      B   
ATOM   2916  O   ALA   286      21.889   6.906  -3.016  1.00 10.00      B   
ATOM   2917  N   VAL   287      19.904   7.866  -2.532  1.00 10.00      B   
ATOM   2918  HN  VAL   287      18.958   7.960  -2.782  1.00 10.00      B   
ATOM   2919  CA  VAL   287      20.407   8.595  -1.369  1.00 10.00      B   
ATOM   2920  CB  VAL   287      19.362   9.598  -0.819  1.00 10.00      B   
ATOM   2921  CG1 VAL   287      19.902  10.352   0.389  1.00 10.00      B   
ATOM   2922  CG2 VAL   287      18.950  10.580  -1.904  1.00 10.00      B   
ATOM   2923  C   VAL   287      20.838   7.622  -0.272  1.00 10.00      B   
ATOM   2924  O   VAL   287      21.799   7.876   0.457  1.00 10.00      B   
ATOM   2925  N   MET   288      20.129   6.504  -0.172  1.00 10.00      B   
ATOM   2926  HN  MET   288      19.365   6.366  -0.777  1.00 10.00      B   
ATOM   2927  CA  MET   288      20.443   5.478   0.815  1.00 10.00      B   
ATOM   2928  CB  MET   288      19.396   4.361   0.772  1.00 10.00      B   
ATOM   2929  CG  MET   288      19.506   3.352   1.903  1.00 10.00      B   
ATOM   2930  SD  MET   288      18.995   4.031   3.493  1.00 10.00      B   
ATOM   2931  CE  MET   288      17.233   4.224   3.227  1.00 10.00      B   
ATOM   2932  C   MET   288      21.829   4.906   0.543  1.00 10.00      B   
ATOM   2933  O   MET   288      22.625   4.707   1.460  1.00 10.00      B   
ATOM   2934  N   MET   289      22.110   4.651  -0.731  1.00 10.00      B   
ATOM   2935  HN  MET   289      21.424   4.818  -1.415  1.00 10.00      B   
ATOM   2936  CA  MET   289      23.404   4.119  -1.136  1.00 10.00      B   
ATOM   2937  CB  MET   289      23.391   3.701  -2.607  1.00 10.00      B   
ATOM   2938  CG  MET   289      22.593   2.438  -2.884  1.00 10.00      B   
ATOM   2939  SD  MET   289      22.713   1.894  -4.599  1.00 10.00      B   
ATOM   2940  CE  MET   289      24.466   1.558  -4.729  1.00 10.00      B   
ATOM   2941  C   MET   289      24.502   5.143  -0.884  1.00 10.00      B   
ATOM   2942  O   MET   289      25.618   4.785  -0.508  1.00 10.00      B   
ATOM   2943  N   LEU   290      24.177   6.416  -1.094  1.00 10.00      B   
ATOM   2944  HN  LEU   290      23.278   6.633  -1.420  1.00 10.00      B   
ATOM   2945  CA  LEU   290      25.130   7.493  -0.865  1.00 10.00      B   
ATOM   2946  CB  LEU   290      24.547   8.838  -1.311  1.00 10.00      B   
ATOM   2947  CG  LEU   290      24.220   8.991  -2.800  1.00 10.00      B   
ATOM   2948  CD1 LEU   290      23.361  10.224  -3.028  1.00 10.00      B   
ATOM   2949  CD2 LEU   290      25.491   9.074  -3.627  1.00 10.00      B   
ATOM   2950  C   LEU   290      25.490   7.555   0.614  1.00 10.00      B   
ATOM   2951  O   LEU   290      26.654   7.726   0.977  1.00 10.00      B   
ATOM   2952  N   MET   291      24.477   7.391   1.461  1.00 10.00      B   
ATOM   2953  HN  MET   291      23.572   7.260   1.100  1.00 10.00      B   
ATOM   2954  CA  MET   291      24.665   7.413   2.909  1.00 10.00      B   
ATOM   2955  CB  MET   291      23.313   7.436   3.627  1.00 10.00      B   
ATOM   2956  CG  MET   291      23.418   7.586   5.135  1.00 10.00      B   
ATOM   2957  SD  MET   291      24.204   9.135   5.624  1.00 10.00      B   
ATOM   2958  CE  MET   291      24.523   8.809   7.356  1.00 10.00      B   
ATOM   2959  C   MET   291      25.489   6.212   3.369  1.00 10.00      B   
ATOM   2960  O   MET   291      26.280   6.311   4.310  1.00 10.00      B   
ATOM   2961  N   ALA   292      25.303   5.080   2.695  1.00 10.00      B   
ATOM   2962  HN  ALA   292      24.648   5.061   1.966  1.00 10.00      B   
ATOM   2963  CA  ALA   292      26.038   3.861   3.020  1.00 10.00      B   
ATOM   2964  CB  ALA   292      25.554   2.700   2.164  1.00 10.00      B   
ATOM   2965  C   ALA   292      27.538   4.084   2.827  1.00 10.00      B   
ATOM   2966  O   ALA   292      28.365   3.482   3.516  1.00 10.00      B   
ATOM   2967  N   LEU   293      27.877   4.958   1.886  1.00 10.00      B   
ATOM   2968  HN  LEU   293      27.170   5.395   1.364  1.00 10.00      B   
ATOM   2969  CA  LEU   293      29.269   5.284   1.612  1.00 10.00      B   
ATOM   2970  CB  LEU   293      29.412   5.936   0.237  1.00 10.00      B   
ATOM   2971  CG  LEU   293      30.836   6.021  -0.316  1.00 10.00      B   
ATOM   2972  CD1 LEU   293      31.313   4.656  -0.786  1.00 10.00      B   
ATOM   2973  CD2 LEU   293      30.924   7.040  -1.441  1.00 10.00      B   
ATOM   2974  C   LEU   293      29.790   6.225   2.691  1.00 10.00      B   
ATOM   2975  O   LEU   293      30.938   6.129   3.120  1.00 10.00      B   
ATOM   2976  N   SER   294      28.925   7.126   3.137  1.00 10.00      B   
ATOM   2977  HN  SER   294      28.024   7.157   2.751  1.00 10.00      B   
ATOM   2978  CA  SER   294      29.277   8.078   4.175  1.00 10.00      B   
ATOM   2979  CB  SER   294      28.134   9.076   4.376  1.00 10.00      B   
ATOM   2980  OG  SER   294      27.565   9.451   3.135  1.00 10.00      B   
ATOM   2981  HG  SER   294      27.376  10.397   3.141  1.00 10.00      B   
ATOM   2982  C   SER   294      29.567   7.347   5.481  1.00 10.00      B   
ATOM   2983  O   SER   294      30.380   7.793   6.289  1.00 10.00      B   
ATOM   2984  N   PHE   295      28.899   6.216   5.678  1.00 10.00      B   
ATOM   2985  HN  PHE   295      28.257   5.918   4.997  1.00 10.00      B   
ATOM   2986  CA  PHE   295      29.085   5.418   6.880  1.00 10.00      B   
ATOM   2987  CB  PHE   295      28.051   4.293   6.954  1.00 10.00      B   
ATOM   2988  CG  PHE   295      26.778   4.675   7.656  1.00 10.00      B   
ATOM   2989  CD1 PHE   295      25.554   4.537   7.024  1.00 10.00      B   
ATOM   2990  CD2 PHE   295      26.806   5.171   8.949  1.00 10.00      B   
ATOM   2991  CE1 PHE   295      24.383   4.885   7.668  1.00 10.00      B   
ATOM   2992  CE2 PHE   295      25.639   5.521   9.599  1.00 10.00      B   
ATOM   2993  CZ  PHE   295      24.426   5.378   8.957  1.00 10.00      B   
ATOM   2994  C   PHE   295      30.500   4.847   6.963  1.00 10.00      B   
ATOM   2995  O   PHE   295      31.198   5.047   7.960  1.00 10.00      B   
ATOM   2996  N   ILE   296      30.931   4.160   5.908  1.00 10.00      B   
ATOM   2997  HN  ILE   296      30.341   4.054   5.133  1.00 10.00      B   
ATOM   2998  CA  ILE   296      32.265   3.557   5.878  1.00 10.00      B   
ATOM   2999  CB  ILE   296      32.471   2.590   4.688  1.00 10.00      B   
ATOM   3000  CG1 ILE   296      32.105   3.259   3.360  1.00 10.00      B   
ATOM   3001  CG2 ILE   296      31.666   1.317   4.892  1.00 10.00      B   
ATOM   3002  CD1 ILE   296      32.494   2.456   2.139  1.00 10.00      B   
ATOM   3003  C   ILE   296      33.372   4.609   5.904  1.00 10.00      B   
ATOM   3004  O   ILE   296      34.511   4.317   6.271  1.00 10.00      B   
ATOM   3005  N   PHE   297      33.035   5.828   5.511  1.00 10.00      B   
ATOM   3006  HN  PHE   297      32.117   5.996   5.207  1.00 10.00      B   
ATOM   3007  CA  PHE   297      33.995   6.922   5.511  1.00 10.00      B   
ATOM   3008  CB  PHE   297      33.896   7.730   4.212  1.00 10.00      B   
ATOM   3009  CG  PHE   297      34.350   6.994   2.983  1.00 10.00      B   
ATOM   3010  CD1 PHE   297      33.837   7.322   1.741  1.00 10.00      B   
ATOM   3011  CD2 PHE   297      35.290   5.981   3.066  1.00 10.00      B   
ATOM   3012  CE1 PHE   297      34.251   6.653   0.605  1.00 10.00      B   
ATOM   3013  CE2 PHE   297      35.708   5.308   1.937  1.00 10.00      B   
ATOM   3014  CZ  PHE   297      35.189   5.645   0.704  1.00 10.00      B   
ATOM   3015  C   PHE   297      33.748   7.834   6.706  1.00 10.00      B   
ATOM   3016  O   PHE   297      34.311   8.925   6.798  1.00 10.00      B   
ATOM   3017  N   GLY   298      32.910   7.377   7.626  1.00 10.00      B   
ATOM   3018  HN  GLY   298      32.503   6.493   7.509  1.00 10.00      B   
ATOM   3019  CA  GLY   298      32.590   8.170   8.792  1.00 10.00      B   
ATOM   3020  C   GLY   298      32.827   7.442  10.100  1.00 10.00      B   
ATOM   3021  O   GLY   298      33.974   7.266  10.511  1.00 10.00      B   
ATOM   3022  N   PRO   299      31.753   6.995  10.770  1.00 10.00      B   
ATOM   3023  CA  PRO   299      31.848   6.306  12.061  1.00 10.00      B   
ATOM   3024  CB  PRO   299      30.452   6.519  12.645  1.00 10.00      B   
ATOM   3025  CG  PRO   299      29.555   6.533  11.454  1.00 10.00      B   
ATOM   3026  CD  PRO   299      30.351   7.141  10.329  1.00 10.00      B   
ATOM   3027  C   PRO   299      32.139   4.812  11.941  1.00 10.00      B   
ATOM   3028  O   PRO   299      32.266   4.116  12.951  1.00 10.00      B   
ATOM   3029  N   LEU   300      32.229   4.314  10.715  1.00 10.00      B   
ATOM   3030  HN  LEU   300      32.117   4.910   9.943  1.00 10.00      B   
ATOM   3031  CA  LEU   300      32.504   2.902  10.500  1.00 10.00      B   
ATOM   3032  CB  LEU   300      31.629   2.317   9.391  1.00 10.00      B   
ATOM   3033  CG  LEU   300      30.114   2.360   9.616  1.00 10.00      B   
ATOM   3034  CD1 LEU   300      29.403   1.510   8.577  1.00 10.00      B   
ATOM   3035  CD2 LEU   300      29.751   1.907  11.022  1.00 10.00      B   
ATOM   3036  C   LEU   300      33.978   2.662  10.205  1.00 10.00      B   
ATOM   3037  O   LEU   300      34.821   3.498  10.526  1.00 10.00      B   
ATOM   3038  N   ARG   301      34.274   1.506   9.605  1.00 10.00      B   
ATOM   3039  HN  ARG   301      33.540   0.903   9.376  1.00 10.00      B   
ATOM   3040  CA  ARG   301      35.641   1.101   9.264  1.00 10.00      B   
ATOM   3041  CB  ARG   301      36.410   2.179   8.486  1.00 10.00      B   
ATOM   3042  CG  ARG   301      37.714   1.684   7.878  1.00 10.00      B   
ATOM   3043  CD  ARG   301      38.894   2.537   8.310  1.00 10.00      B   
ATOM   3044  NE  ARG   301      38.959   3.807   7.583  1.00 10.00      B   
ATOM   3045  HE  ARG   301      38.397   3.894   6.780  1.00 10.00      B   
ATOM   3046  CZ  ARG   301      39.720   4.839   7.949  1.00 10.00      B   
ATOM   3047  NH1 ARG   301      40.481   4.753   9.033  1.00 10.00      B   
ATOM   3048 HH11 ARG   301      40.485   3.883   9.608  1.00 10.00      B   
ATOM   3049 HH12 ARG   301      41.077   5.562   9.317  1.00 10.00      B   
ATOM   3050  NH2 ARG   301      39.735   5.949   7.222  1.00 10.00      B   
ATOM   3051 HH21 ARG   301      40.335   6.759   7.510  1.00 10.00      B   
ATOM   3052 HH22 ARG   301      39.154   6.024   6.361  1.00 10.00      B   
ATOM   3053  C   ARG   301      36.418   0.642  10.497  1.00 10.00      B   
ATOM   3054  O   ARG   301      37.076  -0.397  10.471  1.00 10.00      B   
ATOM   3055  N   SER   302      36.330   1.413  11.574  1.00 10.00      B   
ATOM   3056  HN  SER   302      35.797   2.239  11.529  1.00 10.00      B   
ATOM   3057  CA  SER   302      37.014   1.086  12.814  1.00 10.00      B   
ATOM   3058  CB  SER   302      37.198   2.352  13.650  1.00 10.00      B   
ATOM   3059  OG  SER   302      36.041   3.171  13.583  1.00 10.00      B   
ATOM   3060  HG  SER   302      36.213   3.920  12.999  1.00 10.00      B   
ATOM   3061  C   SER   302      36.233   0.036  13.605  1.00 10.00      B   
ATOM   3062  O   SER   302      36.743  -0.547  14.562  1.00 10.00      B   
ATOM   3063  N   VAL   303      34.994  -0.199  13.195  1.00 10.00      B   
ATOM   3064  HN  VAL   303      34.651   0.290  12.422  1.00 10.00      B   
ATOM   3065  CA  VAL   303      34.134  -1.177  13.855  1.00 10.00      B   
ATOM   3066  CB  VAL   303      32.776  -0.570  14.269  1.00 10.00      B   
ATOM   3067  CG1 VAL   303      32.950   0.356  15.463  1.00 10.00      B   
ATOM   3068  CG2 VAL   303      32.136   0.173  13.106  1.00 10.00      B   
ATOM   3069  C   VAL   303      33.902  -2.390  12.955  1.00 10.00      B   
ATOM   3070  O   VAL   303      33.809  -2.255  11.728  1.00 10.00      B   
ATOM   3071  N   PRO   304      33.803  -3.589  13.554  1.00 10.00      B   
ATOM   3072  CA  PRO   304      33.593  -4.843  12.821  1.00 10.00      B   
ATOM   3073  CB  PRO   304      33.876  -5.934  13.870  1.00 10.00      B   
ATOM   3074  CG  PRO   304      34.425  -5.223  15.063  1.00 10.00      B   
ATOM   3075  CD  PRO   304      33.890  -3.824  15.000  1.00 10.00      B   
ATOM   3076  C   PRO   304      32.160  -4.984  12.303  1.00 10.00      B   
ATOM   3077  O   PRO   304      31.293  -4.158  12.602  1.00 10.00      B   
ATOM   3078  N   MET   305      31.926  -6.048  11.534  1.00 10.00      B   
ATOM   3079  HN  MET   305      32.669  -6.660  11.343  1.00 10.00      B   
ATOM   3080  CA  MET   305      30.612  -6.335  10.954  1.00 10.00      B   
ATOM   3081  CB  MET   305      30.643  -7.657  10.175  1.00 10.00      B   
ATOM   3082  CG  MET   305      31.573  -7.662   8.975  1.00 10.00      B   
ATOM   3083  SD  MET   305      31.495  -9.198   8.033  1.00 10.00      B   
ATOM   3084  CE  MET   305      29.883  -9.046   7.266  1.00 10.00      B   
ATOM   3085  C   MET   305      29.538  -6.421  12.028  1.00 10.00      B   
ATOM   3086  O   MET   305      28.412  -5.971  11.828  1.00 10.00      B   
ATOM   3087  N   GLY   306      29.908  -6.990  13.170  1.00 10.00      B   
ATOM   3088  HN  GLY   306      30.827  -7.313  13.262  1.00 10.00      B   
ATOM   3089  CA  GLY   306      28.978  -7.148  14.276  1.00 10.00      B   
ATOM   3090  C   GLY   306      28.333  -5.846  14.698  1.00 10.00      B   
ATOM   3091  O   GLY   306      27.194  -5.832  15.161  1.00 10.00      B   
ATOM   3092  N   VAL   307      29.060  -4.753  14.547  1.00 10.00      B   
ATOM   3093  HN  VAL   307      29.969  -4.829  14.186  1.00 10.00      B   
ATOM   3094  CA  VAL   307      28.542  -3.444  14.904  1.00 10.00      B   
ATOM   3095  CB  VAL   307      29.655  -2.520  15.439  1.00 10.00      B   
ATOM   3096  CG1 VAL   307      29.072  -1.203  15.930  1.00 10.00      B   
ATOM   3097  CG2 VAL   307      30.433  -3.208  16.548  1.00 10.00      B   
ATOM   3098  C   VAL   307      27.890  -2.793  13.690  1.00 10.00      B   
ATOM   3099  O   VAL   307      26.816  -2.198  13.790  1.00 10.00      B   
ATOM   3100  N   ARG   308      28.540  -2.942  12.540  1.00 10.00      B   
ATOM   3101  HN  ARG   308      29.372  -3.461  12.530  1.00 10.00      B   
ATOM   3102  CA  ARG   308      28.050  -2.363  11.292  1.00 10.00      B   
ATOM   3103  CB  ARG   308      29.024  -2.627  10.139  1.00 10.00      B   
ATOM   3104  CG  ARG   308      30.438  -2.140  10.421  1.00 10.00      B   
ATOM   3105  CD  ARG   308      31.236  -1.909   9.147  1.00 10.00      B   
ATOM   3106  NE  ARG   308      31.450  -3.136   8.381  1.00 10.00      B   
ATOM   3107  HE  ARG   308      30.715  -3.433   7.791  1.00 10.00      B   
ATOM   3108  CZ  ARG   308      32.563  -3.874   8.433  1.00 10.00      B   
ATOM   3109  NH1 ARG   308      33.570  -3.535   9.235  1.00 10.00      B   
ATOM   3110 HH11 ARG   308      33.508  -2.684   9.835  1.00 10.00      B   
ATOM   3111 HH12 ARG   308      34.432  -4.124   9.263  1.00 10.00      B   
ATOM   3112  NH2 ARG   308      32.672  -4.955   7.670  1.00 10.00      B   
ATOM   3113 HH21 ARG   308      31.892  -5.225   7.028  1.00 10.00      B   
ATOM   3114 HH22 ARG   308      33.540  -5.539   7.705  1.00 10.00      B   
ATOM   3115  C   ARG   308      26.643  -2.845  10.947  1.00 10.00      B   
ATOM   3116  O   ARG   308      25.795  -2.051  10.533  1.00 10.00      B   
ATOM   3117  N   VAL   309      26.391  -4.139  11.132  1.00 10.00      B   
ATOM   3118  HN  VAL   309      27.108  -4.729  11.461  1.00 10.00      B   
ATOM   3119  CA  VAL   309      25.078  -4.707  10.843  1.00 10.00      B   
ATOM   3120  CB  VAL   309      25.073  -6.255  10.933  1.00 10.00      B   
ATOM   3121  CG1 VAL   309      25.337  -6.738  12.351  1.00 10.00      B   
ATOM   3122  CG2 VAL   309      23.768  -6.830  10.399  1.00 10.00      B   
ATOM   3123  C   VAL   309      24.011  -4.113  11.763  1.00 10.00      B   
ATOM   3124  O   VAL   309      22.864  -3.915  11.355  1.00 10.00      B   
ATOM   3125  N   VAL   310      24.406  -3.793  12.991  1.00 10.00      B   
ATOM   3126  HN  VAL   310      25.341  -3.942  13.246  1.00 10.00      B   
ATOM   3127  CA  VAL   310      23.486  -3.213  13.957  1.00 10.00      B   
ATOM   3128  CB  VAL   310      24.072  -3.195  15.384  1.00 10.00      B   
ATOM   3129  CG1 VAL   310      23.138  -2.473  16.344  1.00 10.00      B   
ATOM   3130  CG2 VAL   310      24.324  -4.613  15.866  1.00 10.00      B   
ATOM   3131  C   VAL   310      23.098  -1.799  13.535  1.00 10.00      B   
ATOM   3132  O   VAL   310      21.914  -1.473  13.461  1.00 10.00      B   
ATOM   3133  N   THR   311      24.094  -0.969  13.239  1.00 10.00      B   
ATOM   3134  HN  THR   311      25.025  -1.281  13.321  1.00 10.00      B   
ATOM   3135  CA  THR   311      23.840   0.402  12.815  1.00 10.00      B   
ATOM   3136  CB  THR   311      25.165   1.147  12.581  1.00 10.00      B   
ATOM   3137  OG1 THR   311      26.165   0.632  13.471  1.00 10.00      B   
ATOM   3138  HG1 THR   311      25.896   0.793  14.386  1.00 10.00      B   
ATOM   3139  CG2 THR   311      25.000   2.641  12.815  1.00 10.00      B   
ATOM   3140  C   THR   311      23.023   0.418  11.523  1.00 10.00      B   
ATOM   3141  O   THR   311      22.126   1.247  11.351  1.00 10.00      B   
ATOM   3142  N   GLY   312      23.324  -0.528  10.637  1.00 10.00      B   
ATOM   3143  HN  GLY   312      24.032  -1.175  10.850  1.00 10.00      B   
ATOM   3144  CA  GLY   312      22.626  -0.620   9.371  1.00 10.00      B   
ATOM   3145  C   GLY   312      21.143  -0.868   9.542  1.00 10.00      B   
ATOM   3146  O   GLY   312      20.317  -0.135   8.994  1.00 10.00      B   
ATOM   3147  N   ILE   313      20.799  -1.889  10.320  1.00 10.00      B   
ATOM   3148  HN  ILE   313      21.501  -2.435  10.740  1.00 10.00      B   
ATOM   3149  CA  ILE   313      19.397  -2.221  10.552  1.00 10.00      B   
ATOM   3150  CB  ILE   313      19.192  -3.631  11.155  1.00 10.00      B   
ATOM   3151  CG1 ILE   313      19.864  -3.758  12.527  1.00 10.00      B   
ATOM   3152  CG2 ILE   313      19.707  -4.696  10.199  1.00 10.00      B   
ATOM   3153  CD1 ILE   313      19.452  -4.990  13.304  1.00 10.00      B   
ATOM   3154  C   ILE   313      18.701  -1.173  11.412  1.00 10.00      B   
ATOM   3155  O   ILE   313      17.526  -0.871  11.200  1.00 10.00      B   
ATOM   3156  N   SER   314      19.431  -0.612  12.372  1.00 10.00      B   
ATOM   3157  HN  SER   314      20.364  -0.896  12.497  1.00 10.00      B   
ATOM   3158  CA  SER   314      18.875   0.409  13.249  1.00 10.00      B   
ATOM   3159  CB  SER   314      19.878   0.806  14.335  1.00 10.00      B   
ATOM   3160  OG  SER   314      20.220  -0.310  15.144  1.00 10.00      B   
ATOM   3161  HG  SER   314      20.863  -0.860  14.673  1.00 10.00      B   
ATOM   3162  C   SER   314      18.443   1.628  12.439  1.00 10.00      B   
ATOM   3163  O   SER   314      17.338   2.139  12.619  1.00 10.00      B   
ATOM   3164  N   PHE   315      19.312   2.078  11.535  1.00 10.00      B   
ATOM   3165  HN  PHE   315      20.186   1.633  11.442  1.00 10.00      B   
ATOM   3166  CA  PHE   315      19.006   3.225  10.687  1.00 10.00      B   
ATOM   3167  CB  PHE   315      20.261   3.732   9.972  1.00 10.00      B   
ATOM   3168  CG  PHE   315      21.001   4.798  10.731  1.00 10.00      B   
ATOM   3169  CD1 PHE   315      21.802   4.470  11.812  1.00 10.00      B   
ATOM   3170  CD2 PHE   315      20.896   6.129  10.362  1.00 10.00      B   
ATOM   3171  CE1 PHE   315      22.484   5.448  12.512  1.00 10.00      B   
ATOM   3172  CE2 PHE   315      21.575   7.115  11.057  1.00 10.00      B   
ATOM   3173  CZ  PHE   315      22.371   6.772  12.134  1.00 10.00      B   
ATOM   3174  C   PHE   315      17.914   2.867   9.683  1.00 10.00      B   
ATOM   3175  O   PHE   315      17.070   3.701   9.340  1.00 10.00      B   
ATOM   3176  N   GLY   316      17.928   1.614   9.232  1.00 10.00      B   
ATOM   3177  HN  GLY   316      18.634   1.001   9.533  1.00 10.00      B   
ATOM   3178  CA  GLY   316      16.925   1.148   8.291  1.00 10.00      B   
ATOM   3179  C   GLY   316      15.535   1.240   8.885  1.00 10.00      B   
ATOM   3180  O   GLY   316      14.576   1.608   8.204  1.00 10.00      B   
ATOM   3181  N   PHE   317      15.428   0.906  10.168  1.00 10.00      B   
ATOM   3182  HN  PHE   317      16.225   0.600  10.653  1.00 10.00      B   
ATOM   3183  CA  PHE   317      14.156   0.978  10.865  1.00 10.00      B   
ATOM   3184  CB  PHE   317      14.204   0.217  12.191  1.00 10.00      B   
ATOM   3185  CG  PHE   317      13.946  -1.258  12.052  1.00 10.00      B   
ATOM   3186  CD1 PHE   317      14.916  -2.183  12.398  1.00 10.00      B   
ATOM   3187  CD2 PHE   317      12.730  -1.717  11.569  1.00 10.00      B   
ATOM   3188  CE1 PHE   317      14.680  -3.539  12.266  1.00 10.00      B   
ATOM   3189  CE2 PHE   317      12.487  -3.071  11.437  1.00 10.00      B   
ATOM   3190  CZ  PHE   317      13.463  -3.983  11.785  1.00 10.00      B   
ATOM   3191  C   PHE   317      13.769   2.431  11.096  1.00 10.00      B   
ATOM   3192  O   PHE   317      12.592   2.777  11.072  1.00 10.00      B   
ATOM   3193  N   VAL   318      14.774   3.280  11.304  1.00 10.00      B   
ATOM   3194  HN  VAL   318      15.692   2.939  11.314  1.00 10.00      B   
ATOM   3195  CA  VAL   318      14.545   4.705  11.519  1.00 10.00      B   
ATOM   3196  CB  VAL   318      15.858   5.456  11.849  1.00 10.00      B   
ATOM   3197  CG1 VAL   318      15.658   6.963  11.791  1.00 10.00      B   
ATOM   3198  CG2 VAL   318      16.367   5.053  13.223  1.00 10.00      B   
ATOM   3199  C   VAL   318      13.891   5.322  10.286  1.00 10.00      B   
ATOM   3200  O   VAL   318      12.880   6.013  10.389  1.00 10.00      B   
ATOM   3201  N   PHE   319      14.464   5.050   9.118  1.00 10.00      B   
ATOM   3202  HN  PHE   319      15.275   4.495   9.098  1.00 10.00      B   
ATOM   3203  CA  PHE   319      13.923   5.568   7.869  1.00 10.00      B   
ATOM   3204  CB  PHE   319      14.819   5.188   6.683  1.00 10.00      B   
ATOM   3205  CG  PHE   319      14.485   5.918   5.411  1.00 10.00      B   
ATOM   3206  CD1 PHE   319      14.889   7.229   5.229  1.00 10.00      B   
ATOM   3207  CD2 PHE   319      13.766   5.299   4.401  1.00 10.00      B   
ATOM   3208  CE1 PHE   319      14.584   7.910   4.067  1.00 10.00      B   
ATOM   3209  CE2 PHE   319      13.458   5.974   3.236  1.00 10.00      B   
ATOM   3210  CZ  PHE   319      13.867   7.282   3.069  1.00 10.00      B   
ATOM   3211  C   PHE   319      12.506   5.044   7.660  1.00 10.00      B   
ATOM   3212  O   PHE   319      11.618   5.781   7.225  1.00 10.00      B   
ATOM   3213  N   TYR   320      12.304   3.773   7.997  1.00 10.00      B   
ATOM   3214  HN  TYR   320      13.058   3.250   8.345  1.00 10.00      B   
ATOM   3215  CA  TYR   320      11.004   3.132   7.863  1.00 10.00      B   
ATOM   3216  CB  TYR   320      11.110   1.636   8.202  1.00 10.00      B   
ATOM   3217  CG  TYR   320       9.781   0.940   8.417  1.00 10.00      B   
ATOM   3218  CD1 TYR   320       8.968   0.599   7.342  1.00 10.00      B   
ATOM   3219  CD2 TYR   320       9.338   0.626   9.696  1.00 10.00      B   
ATOM   3220  CE1 TYR   320       7.754  -0.032   7.535  1.00 10.00      B   
ATOM   3221  CE2 TYR   320       8.127  -0.006   9.898  1.00 10.00      B   
ATOM   3222  CZ  TYR   320       7.339  -0.333   8.814  1.00 10.00      B   
ATOM   3223  OH  TYR   320       6.129  -0.962   9.015  1.00 10.00      B   
ATOM   3224  HH  TYR   320       6.079  -1.749   8.454  1.00 10.00      B   
ATOM   3225  C   TYR   320       9.963   3.811   8.753  1.00 10.00      B   
ATOM   3226  O   TYR   320       8.898   4.206   8.277  1.00 10.00      B   
ATOM   3227  N   VAL   321      10.276   3.960  10.039  1.00 10.00      B   
ATOM   3228  HN  VAL   321      11.150   3.644  10.366  1.00 10.00      B   
ATOM   3229  CA  VAL   321       9.343   4.581  10.974  1.00 10.00      B   
ATOM   3230  CB  VAL   321       9.741   4.414  12.462  1.00 10.00      B   
ATOM   3231  CG1 VAL   321       9.815   2.942  12.839  1.00 10.00      B   
ATOM   3232  CG2 VAL   321      11.048   5.124  12.782  1.00 10.00      B   
ATOM   3233  C   VAL   321       9.082   6.046  10.641  1.00 10.00      B   
ATOM   3234  O   VAL   321       7.951   6.512  10.746  1.00 10.00      B   
ATOM   3235  N   LEU   322      10.120   6.765  10.218  1.00 10.00      B   
ATOM   3236  HN  LEU   322      11.004   6.341  10.144  1.00 10.00      B   
ATOM   3237  CA  LEU   322       9.976   8.173   9.868  1.00 10.00      B   
ATOM   3238  CB  LEU   322      11.337   8.815   9.571  1.00 10.00      B   
ATOM   3239  CG  LEU   322      12.286   8.984  10.762  1.00 10.00      B   
ATOM   3240  CD1 LEU   322      13.598   9.619  10.325  1.00 10.00      B   
ATOM   3241  CD2 LEU   322      11.631   9.805  11.860  1.00 10.00      B   
ATOM   3242  C   LEU   322       9.046   8.337   8.671  1.00 10.00      B   
ATOM   3243  O   LEU   322       8.199   9.230   8.644  1.00 10.00      B   
ATOM   3244  N   ASP   323       9.189   7.454   7.695  1.00 10.00      B   
ATOM   3245  HN  ASP   323       9.866   6.746   7.783  1.00 10.00      B   
ATOM   3246  CA  ASP   323       8.365   7.503   6.493  1.00 10.00      B   
ATOM   3247  CB  ASP   323       8.934   6.578   5.411  1.00 10.00      B   
ATOM   3248  CG  ASP   323       7.975   6.354   4.256  1.00 10.00      B   
ATOM   3249  OD1 ASP   323       8.035   7.112   3.267  1.00 10.00      B   
ATOM   3250  OD2 ASP   323       7.151   5.418   4.336  1.00 10.00      B   
ATOM   3251  C   ASP   323       6.917   7.130   6.798  1.00 10.00      B   
ATOM   3252  O   ASP   323       5.992   7.875   6.473  1.00 10.00      B   
ATOM   3253  N   GLN   324       6.734   5.994   7.461  1.00 10.00      B   
ATOM   3254  HN  GLN   324       7.519   5.468   7.734  1.00 10.00      B   
ATOM   3255  CA  GLN   324       5.403   5.498   7.791  1.00 10.00      B   
ATOM   3256  CB  GLN   324       5.453   4.022   8.194  1.00 10.00      B   
ATOM   3257  CG  GLN   324       5.914   3.089   7.084  1.00 10.00      B   
ATOM   3258  CD  GLN   324       4.908   2.965   5.956  1.00 10.00      B   
ATOM   3259  OE1 GLN   324       4.005   2.128   6.004  1.00 10.00      B   
ATOM   3260  NE2 GLN   324       5.069   3.777   4.920  1.00 10.00      B   
ATOM   3261 HE21 GLN   324       5.831   4.410   4.933  1.00 10.00      B   
ATOM   3262 HE22 GLN   324       4.427   3.723   4.184  1.00 10.00      B   
ATOM   3263  C   GLN   324       4.696   6.333   8.862  1.00 10.00      B   
ATOM   3264  O   GLN   324       3.517   6.117   9.144  1.00 10.00      B   
ATOM   3265  N   ILE   325       5.407   7.275   9.467  1.00 10.00      B   
ATOM   3266  HN  ILE   325       6.353   7.390   9.232  1.00 10.00      B   
ATOM   3267  CA  ILE   325       4.808   8.128  10.486  1.00 10.00      B   
ATOM   3268  CB  ILE   325       5.621   8.154  11.802  1.00 10.00      B   
ATOM   3269  CG1 ILE   325       5.475   6.818  12.542  1.00 10.00      B   
ATOM   3270  CG2 ILE   325       5.183   9.308  12.698  1.00 10.00      B   
ATOM   3271  CD1 ILE   325       6.369   6.683  13.758  1.00 10.00      B   
ATOM   3272  C   ILE   325       4.592   9.543   9.962  1.00 10.00      B   
ATOM   3273  O   ILE   325       3.503  10.097  10.103  1.00 10.00      B   
ATOM   3274  N   PHE   326       5.626  10.113   9.342  1.00 10.00      B   
ATOM   3275  HN  PHE   326       6.466   9.611   9.246  1.00 10.00      B   
ATOM   3276  CA  PHE   326       5.545  11.471   8.804  1.00 10.00      B   
ATOM   3277  CB  PHE   326       6.930  12.054   8.521  1.00 10.00      B   
ATOM   3278  CG  PHE   326       7.609  12.608   9.741  1.00 10.00      B   
ATOM   3279  CD1 PHE   326       8.215  11.765  10.657  1.00 10.00      B   
ATOM   3280  CD2 PHE   326       7.635  13.974   9.974  1.00 10.00      B   
ATOM   3281  CE1 PHE   326       8.834  12.271  11.784  1.00 10.00      B   
ATOM   3282  CE2 PHE   326       8.253  14.489  11.099  1.00 10.00      B   
ATOM   3283  CZ  PHE   326       8.853  13.635  12.004  1.00 10.00      B   
ATOM   3284  C   PHE   326       4.653  11.555   7.572  1.00 10.00      B   
ATOM   3285  O   PHE   326       4.080  12.606   7.293  1.00 10.00      B   
ATOM   3286  N   GLY   327       4.534  10.452   6.843  1.00 10.00      B   
ATOM   3287  HN  GLY   327       5.028   9.646   7.101  1.00 10.00      B   
ATOM   3288  CA  GLY   327       3.682  10.430   5.666  1.00 10.00      B   
ATOM   3289  C   GLY   327       2.246  10.786   6.021  1.00 10.00      B   
ATOM   3290  O   GLY   327       1.721  11.807   5.564  1.00 10.00      B   
ATOM   3291  N   PRO   328       1.580   9.959   6.848  1.00 10.00      B   
ATOM   3292  CA  PRO   328       0.205  10.219   7.285  1.00 10.00      B   
ATOM   3293  CB  PRO   328      -0.220   8.895   7.927  1.00 10.00      B   
ATOM   3294  CG  PRO   328       1.052   8.274   8.384  1.00 10.00      B   
ATOM   3295  CD  PRO   328       2.098   8.686   7.389  1.00 10.00      B   
ATOM   3296  C   PRO   328       0.140  11.351   8.315  1.00 10.00      B   
ATOM   3297  O   PRO   328      -0.938  11.713   8.784  1.00 10.00      B   
ATOM   3298  N   LEU   329       1.300  11.920   8.642  1.00 10.00      B   
ATOM   3299  HN  LEU   329       2.122  11.597   8.217  1.00 10.00      B   
ATOM   3300  CA  LEU   329       1.388  13.012   9.612  1.00 10.00      B   
ATOM   3301  CB  LEU   329       2.777  13.036  10.260  1.00 10.00      B   
ATOM   3302  CG  LEU   329       2.893  13.733  11.618  1.00 10.00      B   
ATOM   3303  CD1 LEU   329       2.058  13.013  12.662  1.00 10.00      B   
ATOM   3304  CD2 LEU   329       4.348  13.813  12.056  1.00 10.00      B   
ATOM   3305  C   LEU   329       1.100  14.352   8.941  1.00 10.00      B   
ATOM   3306  O   LEU   329       1.470  15.412   9.444  1.00 10.00      B   
ATOM   3307  N   THR   330       0.425  14.299   7.806  1.00 10.00      B   
ATOM   3308  HN  THR   330       0.155  13.426   7.453  1.00 10.00      B   
ATOM   3309  CA  THR   330       0.074  15.492   7.061  1.00 10.00      B   
ATOM   3310  CB  THR   330      -0.129  15.141   5.576  1.00 10.00      B   
ATOM   3311  OG1 THR   330      -0.322  13.720   5.449  1.00 10.00      B   
ATOM   3312  HG1 THR   330       0.535  13.292   5.295  1.00 10.00      B   
ATOM   3313  CG2 THR   330       1.093  15.546   4.765  1.00 10.00      B   
ATOM   3314  C   THR   330      -1.204  16.114   7.621  1.00 10.00      B   
ATOM   3315  O   THR   330      -1.740  17.069   7.067  1.00 10.00      B   
ATOM   3316  N   LEU   331      -1.665  15.579   8.748  1.00 10.00      B   
ATOM   3317  HN  LEU   331      -1.164  14.847   9.164  1.00 10.00      B   
ATOM   3318  CA  LEU   331      -2.884  16.048   9.389  1.00 10.00      B   
ATOM   3319  CB  LEU   331      -3.671  14.849   9.930  1.00 10.00      B   
ATOM   3320  CG  LEU   331      -3.790  13.642   8.991  1.00 10.00      B   
ATOM   3321  CD1 LEU   331      -4.199  12.399   9.765  1.00 10.00      B   
ATOM   3322  CD2 LEU   331      -4.775  13.924   7.867  1.00 10.00      B   
ATOM   3323  C   LEU   331      -2.579  17.026  10.523  1.00 10.00      B   
ATOM   3324  O   LEU   331      -3.440  17.314  11.350  1.00 10.00      B   
ATOM   3325  N   VAL   332      -1.353  17.535  10.556  1.00 10.00      B   
ATOM   3326  HN  VAL   332      -0.708  17.275   9.867  1.00 10.00      B   
ATOM   3327  CA  VAL   332      -0.952  18.474  11.598  1.00 10.00      B   
ATOM   3328  CB  VAL   332       0.569  18.432  11.867  1.00 10.00      B   
ATOM   3329  CG1 VAL   332       0.942  19.365  13.011  1.00 10.00      B   
ATOM   3330  CG2 VAL   332       1.013  17.012  12.179  1.00 10.00      B   
ATOM   3331  C   VAL   332      -1.388  19.898  11.255  1.00 10.00      B   
ATOM   3332  O   VAL   332      -2.312  20.441  11.866  1.00 10.00      B   
ATOM   3333  N   TYR   333      -0.739  20.496  10.266  1.00 10.00      B   
ATOM   3334  HN  TYR   333      -0.030  20.009   9.793  1.00 10.00      B   
ATOM   3335  CA  TYR   333      -1.066  21.857   9.858  1.00 10.00      B   
ATOM   3336  CB  TYR   333       0.188  22.732   9.789  1.00 10.00      B   
ATOM   3337  CG  TYR   333       0.738  23.138  11.136  1.00 10.00      B   
ATOM   3338  CD1 TYR   333       1.867  22.523  11.657  1.00 10.00      B   
ATOM   3339  CD2 TYR   333       0.132  24.138  11.883  1.00 10.00      B   
ATOM   3340  CE1 TYR   333       2.378  22.892  12.887  1.00 10.00      B   
ATOM   3341  CE2 TYR   333       0.634  24.514  13.112  1.00 10.00      B   
ATOM   3342  CZ  TYR   333       1.757  23.887  13.610  1.00 10.00      B   
ATOM   3343  OH  TYR   333       2.264  24.257  14.832  1.00 10.00      B   
ATOM   3344  HH  TYR   333       3.215  24.404  14.746  1.00 10.00      B   
ATOM   3345  C   TYR   333      -1.779  21.873   8.516  1.00 10.00      B   
ATOM   3346  O   TYR   333      -2.953  22.233   8.430  1.00 10.00      B   
ATOM   3347  N   GLY   334      -1.065  21.463   7.478  1.00 10.00      B   
ATOM   3348  HN  GLY   334      -0.144  21.157   7.622  1.00 10.00      B   
ATOM   3349  CA  GLY   334      -1.627  21.451   6.142  1.00 10.00      B   
ATOM   3350  C   GLY   334      -0.694  22.103   5.145  1.00 10.00      B   
ATOM   3351  O   GLY   334      -1.046  23.091   4.500  1.00 10.00      B   
ATOM   3352  N   ILE   335       0.505  21.555   5.033  1.00 10.00      B   
ATOM   3353  HN  ILE   335       0.720  20.765   5.567  1.00 10.00      B   
ATOM   3354  CA  ILE   335       1.504  22.081   4.116  1.00 10.00      B   
ATOM   3355  CB  ILE   335       2.937  21.848   4.640  1.00 10.00      B   
ATOM   3356  CG1 ILE   335       3.150  20.371   4.994  1.00 10.00      B   
ATOM   3357  CG2 ILE   335       3.221  22.744   5.838  1.00 10.00      B   
ATOM   3358  CD1 ILE   335       4.603  19.981   5.149  1.00 10.00      B   
ATOM   3359  C   ILE   335       1.367  21.440   2.739  1.00 10.00      B   
ATOM   3360  O   ILE   335       0.832  20.336   2.613  1.00 10.00      B   
ATOM   3361  N   PRO   336       1.838  22.136   1.685  1.00 10.00      B   
ATOM   3362  CA  PRO   336       1.783  21.633   0.305  1.00 10.00      B   
ATOM   3363  CB  PRO   336       2.664  22.621  -0.459  1.00 10.00      B   
ATOM   3364  CG  PRO   336       2.546  23.887   0.312  1.00 10.00      B   
ATOM   3365  CD  PRO   336       2.442  23.480   1.755  1.00 10.00      B   
ATOM   3366  C   PRO   336       2.356  20.222   0.178  1.00 10.00      B   
ATOM   3367  O   PRO   336       3.371  19.896   0.800  1.00 10.00      B   
ATOM   3368  N   PRO   337       1.712  19.374  -0.646  1.00 10.00      B   
ATOM   3369  CA  PRO   337       2.127  17.981  -0.865  1.00 10.00      B   
ATOM   3370  CB  PRO   337       1.232  17.503  -2.020  1.00 10.00      B   
ATOM   3371  CG  PRO   337       0.613  18.741  -2.576  1.00 10.00      B   
ATOM   3372  CD  PRO   337       0.517  19.705  -1.433  1.00 10.00      B   
ATOM   3373  C   PRO   337       3.598  17.850  -1.246  1.00 10.00      B   
ATOM   3374  O   PRO   337       4.273  16.906  -0.831  1.00 10.00      B   
ATOM   3375  N   ILE   338       4.092  18.806  -2.026  1.00 10.00      B   
ATOM   3376  HN  ILE   338       3.503  19.536  -2.318  1.00 10.00      B   
ATOM   3377  CA  ILE   338       5.483  18.795  -2.459  1.00 10.00      B   
ATOM   3378  CB  ILE   338       5.791  19.954  -3.430  1.00 10.00      B   
ATOM   3379  CG1 ILE   338       4.843  19.897  -4.635  1.00 10.00      B   
ATOM   3380  CG2 ILE   338       7.243  19.897  -3.892  1.00 10.00      B   
ATOM   3381  CD1 ILE   338       5.040  21.018  -5.633  1.00 10.00      B   
ATOM   3382  C   ILE   338       6.427  18.855  -1.261  1.00 10.00      B   
ATOM   3383  O   ILE   338       7.376  18.078  -1.169  1.00 10.00      B   
ATOM   3384  N   ILE   339       6.139  19.760  -0.333  1.00 10.00      B   
ATOM   3385  HN  ILE   339       5.347  20.327  -0.449  1.00 10.00      B   
ATOM   3386  CA  ILE   339       6.960  19.918   0.863  1.00 10.00      B   
ATOM   3387  CB  ILE   339       6.554  21.164   1.681  1.00 10.00      B   
ATOM   3388  CG1 ILE   339       6.594  22.418   0.802  1.00 10.00      B   
ATOM   3389  CG2 ILE   339       7.464  21.331   2.891  1.00 10.00      B   
ATOM   3390  CD1 ILE   339       6.218  23.692   1.530  1.00 10.00      B   
ATOM   3391  C   ILE   339       6.858  18.676   1.747  1.00 10.00      B   
ATOM   3392  O   ILE   339       7.854  18.206   2.292  1.00 10.00      B   
ATOM   3393  N   GLY   340       5.650  18.138   1.862  1.00 10.00      B   
ATOM   3394  HN  GLY   340       4.895  18.553   1.391  1.00 10.00      B   
ATOM   3395  CA  GLY   340       5.434  16.954   2.674  1.00 10.00      B   
ATOM   3396  C   GLY   340       6.150  15.735   2.123  1.00 10.00      B   
ATOM   3397  O   GLY   340       6.702  14.934   2.876  1.00 10.00      B   
ATOM   3398  N   ALA   341       6.149  15.597   0.804  1.00 10.00      B   
ATOM   3399  HN  ALA   341       5.688  16.268   0.251  1.00 10.00      B   
ATOM   3400  CA  ALA   341       6.799  14.468   0.153  1.00 10.00      B   
ATOM   3401  CB  ALA   341       6.300  14.316  -1.271  1.00 10.00      B   
ATOM   3402  C   ALA   341       8.314  14.619   0.157  1.00 10.00      B   
ATOM   3403  O   ALA   341       9.044  13.635   0.266  1.00 10.00      B   
ATOM   3404  N   LEU   342       8.777  15.856   0.042  1.00 10.00      B   
ATOM   3405  HN  LEU   342       8.140  16.600  -0.045  1.00 10.00      B   
ATOM   3406  CA  LEU   342      10.207  16.144   0.026  1.00 10.00      B   
ATOM   3407  CB  LEU   342      10.485  17.461  -0.704  1.00 10.00      B   
ATOM   3408  CG  LEU   342      10.949  17.344  -2.156  1.00 10.00      B   
ATOM   3409  CD1 LEU   342      10.778  18.669  -2.881  1.00 10.00      B   
ATOM   3410  CD2 LEU   342      12.398  16.886  -2.219  1.00 10.00      B   
ATOM   3411  C   LEU   342      10.785  16.201   1.433  1.00 10.00      B   
ATOM   3412  O   LEU   342      12.002  16.236   1.603  1.00 10.00      B   
ATOM   3413  N   LEU   343       9.913  16.204   2.431  1.00 10.00      B   
ATOM   3414  HN  LEU   343       8.954  16.169   2.227  1.00 10.00      B   
ATOM   3415  CA  LEU   343      10.340  16.267   3.827  1.00 10.00      B   
ATOM   3416  CB  LEU   343       9.145  16.273   4.788  1.00 10.00      B   
ATOM   3417  CG  LEU   343       9.459  16.565   6.259  1.00 10.00      B   
ATOM   3418  CD1 LEU   343      10.062  17.955   6.410  1.00 10.00      B   
ATOM   3419  CD2 LEU   343       8.205  16.426   7.108  1.00 10.00      B   
ATOM   3420  C   LEU   343      11.355  15.172   4.185  1.00 10.00      B   
ATOM   3421  O   LEU   343      12.469  15.488   4.600  1.00 10.00      B   
ATOM   3422  N   PRO   344      11.006  13.877   4.022  1.00 10.00      B   
ATOM   3423  CA  PRO   344      11.930  12.778   4.341  1.00 10.00      B   
ATOM   3424  CB  PRO   344      11.122  11.514   4.028  1.00 10.00      B   
ATOM   3425  CG  PRO   344      10.033  11.970   3.118  1.00 10.00      B   
ATOM   3426  CD  PRO   344       9.709  13.373   3.531  1.00 10.00      B   
ATOM   3427  C   PRO   344      13.185  12.819   3.474  1.00 10.00      B   
ATOM   3428  O   PRO   344      14.298  12.623   3.964  1.00 10.00      B   
ATOM   3429  N   SER   345      12.995  13.099   2.192  1.00 10.00      B   
ATOM   3430  HN  SER   345      12.084  13.266   1.872  1.00 10.00      B   
ATOM   3431  CA  SER   345      14.093  13.166   1.241  1.00 10.00      B   
ATOM   3432  CB  SER   345      13.531  13.436  -0.152  1.00 10.00      B   
ATOM   3433  OG  SER   345      12.270  12.805  -0.306  1.00 10.00      B   
ATOM   3434  HG  SER   345      12.354  11.869  -0.091  1.00 10.00      B   
ATOM   3435  C   SER   345      15.096  14.250   1.627  1.00 10.00      B   
ATOM   3436  O   SER   345      16.306  14.012   1.660  1.00 10.00      B   
ATOM   3437  N   ALA   346      14.585  15.436   1.932  1.00 10.00      B   
ATOM   3438  HN  ALA   346      13.610  15.563   1.894  1.00 10.00      B   
ATOM   3439  CA  ALA   346      15.430  16.555   2.314  1.00 10.00      B   
ATOM   3440  CB  ALA   346      14.642  17.856   2.302  1.00 10.00      B   
ATOM   3441  C   ALA   346      16.068  16.316   3.678  1.00 10.00      B   
ATOM   3442  O   ALA   346      17.251  16.581   3.868  1.00 10.00      B   
ATOM   3443  N   SER   347      15.288  15.790   4.618  1.00 10.00      B   
ATOM   3444  HN  SER   347      14.352  15.586   4.406  1.00 10.00      B   
ATOM   3445  CA  SER   347      15.790  15.522   5.962  1.00 10.00      B   
ATOM   3446  CB  SER   347      14.663  15.037   6.877  1.00 10.00      B   
ATOM   3447  OG  SER   347      13.611  15.989   6.935  1.00 10.00      B   
ATOM   3448  HG  SER   347      13.174  16.033   6.070  1.00 10.00      B   
ATOM   3449  C   SER   347      16.939  14.515   5.941  1.00 10.00      B   
ATOM   3450  O   SER   347      17.939  14.686   6.642  1.00 10.00      B   
ATOM   3451  N   PHE   348      16.800  13.477   5.125  1.00 10.00      B   
ATOM   3452  HN  PHE   348      15.980  13.395   4.586  1.00 10.00      B   
ATOM   3453  CA  PHE   348      17.831  12.450   5.019  1.00 10.00      B   
ATOM   3454  CB  PHE   348      17.310  11.232   4.256  1.00 10.00      B   
ATOM   3455  CG  PHE   348      18.025   9.954   4.594  1.00 10.00      B   
ATOM   3456  CD1 PHE   348      17.925   9.407   5.864  1.00 10.00      B   
ATOM   3457  CD2 PHE   348      18.794   9.301   3.646  1.00 10.00      B   
ATOM   3458  CE1 PHE   348      18.580   8.231   6.181  1.00 10.00      B   
ATOM   3459  CE2 PHE   348      19.451   8.125   3.954  1.00 10.00      B   
ATOM   3460  CZ  PHE   348      19.344   7.590   5.224  1.00 10.00      B   
ATOM   3461  C   PHE   348      19.086  13.005   4.353  1.00 10.00      B   
ATOM   3462  O   PHE   348      20.203  12.702   4.766  1.00 10.00      B   
ATOM   3463  N   PHE   349      18.891  13.825   3.328  1.00 10.00      B   
ATOM   3464  HN  PHE   349      17.972  14.027   3.046  1.00 10.00      B   
ATOM   3465  CA  PHE   349      20.005  14.431   2.610  1.00 10.00      B   
ATOM   3466  CB  PHE   349      19.496  15.122   1.338  1.00 10.00      B   
ATOM   3467  CG  PHE   349      20.549  15.349   0.288  1.00 10.00      B   
ATOM   3468  CD1 PHE   349      20.667  14.485  -0.791  1.00 10.00      B   
ATOM   3469  CD2 PHE   349      21.416  16.428   0.375  1.00 10.00      B   
ATOM   3470  CE1 PHE   349      21.629  14.694  -1.761  1.00 10.00      B   
ATOM   3471  CE2 PHE   349      22.380  16.641  -0.589  1.00 10.00      B   
ATOM   3472  CZ  PHE   349      22.487  15.773  -1.659  1.00 10.00      B   
ATOM   3473  C   PHE   349      20.713  15.441   3.510  1.00 10.00      B   
ATOM   3474  O   PHE   349      21.943  15.495   3.561  1.00 10.00      B   
ATOM   3475  N   LEU   350      19.915  16.226   4.222  1.00 10.00      B   
ATOM   3476  HN  LEU   350      18.941  16.123   4.124  1.00 10.00      B   
ATOM   3477  CA  LEU   350      20.421  17.247   5.130  1.00 10.00      B   
ATOM   3478  CB  LEU   350      19.249  17.956   5.818  1.00 10.00      B   
ATOM   3479  CG  LEU   350      19.593  19.141   6.720  1.00 10.00      B   
ATOM   3480  CD1 LEU   350      20.004  20.347   5.889  1.00 10.00      B   
ATOM   3481  CD2 LEU   350      18.417  19.484   7.621  1.00 10.00      B   
ATOM   3482  C   LEU   350      21.353  16.649   6.178  1.00 10.00      B   
ATOM   3483  O   LEU   350      22.494  17.084   6.329  1.00 10.00      B   
ATOM   3484  N   ILE   351      20.868  15.638   6.890  1.00 10.00      B   
ATOM   3485  HN  ILE   351      19.953  15.321   6.716  1.00 10.00      B   
ATOM   3486  CA  ILE   351      21.662  14.990   7.925  1.00 10.00      B   
ATOM   3487  CB  ILE   351      20.829  14.013   8.789  1.00 10.00      B   
ATOM   3488  CG1 ILE   351      21.577  13.646  10.074  1.00 10.00      B   
ATOM   3489  CG2 ILE   351      20.438  12.764   8.010  1.00 10.00      B   
ATOM   3490  CD1 ILE   351      21.749  14.806  11.034  1.00 10.00      B   
ATOM   3491  C   ILE   351      22.891  14.298   7.328  1.00 10.00      B   
ATOM   3492  O   ILE   351      23.948  14.237   7.958  1.00 10.00      B   
ATOM   3493  N   SER   352      22.753  13.803   6.100  1.00 10.00      B   
ATOM   3494  HN  SER   352      21.886  13.878   5.647  1.00 10.00      B   
ATOM   3495  CA  SER   352      23.853  13.139   5.419  1.00 10.00      B   
ATOM   3496  CB  SER   352      23.361  12.495   4.121  1.00 10.00      B   
ATOM   3497  OG  SER   352      24.229  11.456   3.696  1.00 10.00      B   
ATOM   3498  HG  SER   352      24.317  10.804   4.409  1.00 10.00      B   
ATOM   3499  C   SER   352      24.965  14.144   5.130  1.00 10.00      B   
ATOM   3500  O   SER   352      26.151  13.832   5.245  1.00 10.00      B   
ATOM   3501  N   LEU   353      24.572  15.357   4.766  1.00 10.00      B   
ATOM   3502  HN  LEU   353      23.609  15.542   4.681  1.00 10.00      B   
ATOM   3503  CA  LEU   353      25.527  16.413   4.478  1.00 10.00      B   
ATOM   3504  CB  LEU   353      24.824  17.604   3.818  1.00 10.00      B   
ATOM   3505  CG  LEU   353      25.697  18.820   3.497  1.00 10.00      B   
ATOM   3506  CD1 LEU   353      26.780  18.456   2.491  1.00 10.00      B   
ATOM   3507  CD2 LEU   353      24.843  19.969   2.980  1.00 10.00      B   
ATOM   3508  C   LEU   353      26.220  16.856   5.760  1.00 10.00      B   
ATOM   3509  O   LEU   353      27.432  17.088   5.778  1.00 10.00      B   
ATOM   3510  N   TRP   354      25.443  16.946   6.835  1.00 10.00      B   
ATOM   3511  HN  TRP   354      24.485  16.734   6.750  1.00 10.00      B   
ATOM   3512  CA  TRP   354      25.967  17.356   8.132  1.00 10.00      B   
ATOM   3513  CB  TRP   354      24.850  17.408   9.178  1.00 10.00      B   
ATOM   3514  CG  TRP   354      23.866  18.526   8.991  1.00 10.00      B   
ATOM   3515  CD1 TRP   354      22.549  18.514   9.352  1.00 10.00      B   
ATOM   3516  CD2 TRP   354      24.109  19.817   8.411  1.00 10.00      B   
ATOM   3517  NE1 TRP   354      21.961  19.712   9.041  1.00 10.00      B   
ATOM   3518  HE1 TRP   354      21.020  19.944   9.205  1.00 10.00      B   
ATOM   3519  CE2 TRP   354      22.893  20.528   8.458  1.00 10.00      B   
ATOM   3520  CE3 TRP   354      25.231  20.445   7.857  1.00 10.00      B   
ATOM   3521  CZ2 TRP   354      22.768  21.827   7.974  1.00 10.00      B   
ATOM   3522  CZ3 TRP   354      25.103  21.736   7.377  1.00 10.00      B   
ATOM   3523  CH2 TRP   354      23.880  22.413   7.437  1.00 10.00      B   
ATOM   3524  C   TRP   354      27.069  16.415   8.610  1.00 10.00      B   
ATOM   3525  O   TRP   354      28.081  16.856   9.154  1.00 10.00      B   
ATOM   3526  N   LEU   355      26.860  15.119   8.407  1.00 10.00      B   
ATOM   3527  HN  LEU   355      26.024  14.831   7.979  1.00 10.00      B   
ATOM   3528  CA  LEU   355      27.831  14.112   8.819  1.00 10.00      B   
ATOM   3529  CB  LEU   355      27.177  12.729   8.918  1.00 10.00      B   
ATOM   3530  CG  LEU   355      26.091  12.574   9.986  1.00 10.00      B   
ATOM   3531  CD1 LEU   355      25.562  11.151  10.004  1.00 10.00      B   
ATOM   3532  CD2 LEU   355      26.624  12.960  11.355  1.00 10.00      B   
ATOM   3533  C   LEU   355      29.029  14.071   7.873  1.00 10.00      B   
ATOM   3534  O   LEU   355      30.161  13.822   8.293  1.00 10.00      B   
ATOM   3535  N   LEU   356      28.776  14.323   6.596  1.00 10.00      B   
ATOM   3536  HN  LEU   356      27.855  14.509   6.319  1.00 10.00      B   
ATOM   3537  CA  LEU   356      29.832  14.316   5.594  1.00 10.00      B   
ATOM   3538  CB  LEU   356      29.231  14.447   4.191  1.00 10.00      B   
ATOM   3539  CG  LEU   356      30.208  14.334   3.020  1.00 10.00      B   
ATOM   3540  CD1 LEU   356      30.811  12.938   2.959  1.00 10.00      B   
ATOM   3541  CD2 LEU   356      29.515  14.680   1.711  1.00 10.00      B   
ATOM   3542  C   LEU   356      30.829  15.442   5.841  1.00 10.00      B   
ATOM   3543  O   LEU   356      32.044  15.246   5.756  1.00 10.00      B   
ATOM   3544  N   MET   357      30.313  16.618   6.160  1.00 10.00      B   
ATOM   3545  HN  MET   357      29.336  16.712   6.227  1.00 10.00      B   
ATOM   3546  CA  MET   357      31.160  17.777   6.409  1.00 10.00      B   
ATOM   3547  CB  MET   357      30.634  19.000   5.651  1.00 10.00      B   
ATOM   3548  CG  MET   357      30.683  18.867   4.136  1.00 10.00      B   
ATOM   3549  SD  MET   357      32.326  18.451   3.510  1.00 10.00      B   
ATOM   3550  CE  MET   357      33.264  19.888   4.027  1.00 10.00      B   
ATOM   3551  C   MET   357      31.276  18.076   7.899  1.00 10.00      B   
ATOM   3552  O   MET   357      31.521  19.217   8.297  1.00 10.00      B   
ATOM   3553  N   ARG   358      31.120  17.042   8.718  1.00 10.00      B   
ATOM   3554  HN  ARG   358      30.951  16.154   8.338  1.00 10.00      B   
ATOM   3555  CA  ARG   358      31.200  17.189  10.167  1.00 10.00      B   
ATOM   3556  CB  ARG   358      30.805  15.876  10.851  1.00 10.00      B   
ATOM   3557  CG  ARG   358      30.755  15.936  12.370  1.00 10.00      B   
ATOM   3558  CD  ARG   358      29.659  16.867  12.870  1.00 10.00      B   
ATOM   3559  NE  ARG   358      30.190  18.165  13.289  1.00 10.00      B   
ATOM   3560  HE  ARG   358      30.425  18.808  12.579  1.00 10.00      B   
ATOM   3561  CZ  ARG   358      30.378  18.520  14.562  1.00 10.00      B   
ATOM   3562  NH1 ARG   358      30.076  17.677  15.544  1.00 10.00      B   
ATOM   3563 HH11 ARG   358      29.691  16.731  15.326  1.00 10.00      B   
ATOM   3564 HH12 ARG   358      30.227  17.956  16.537  1.00 10.00      B   
ATOM   3565  NH2 ARG   358      30.856  19.725  14.854  1.00 10.00      B   
ATOM   3566 HH21 ARG   358      31.089  20.400  14.090  1.00 10.00      B   
ATOM   3567 HH22 ARG   358      31.005  20.005  15.848  1.00 10.00      B   
ATOM   3568  C   ARG   358      32.605  17.601  10.596  1.00 10.00      B   
ATOM   3569  O   ARG   358      32.788  18.600  11.292  1.00 10.00      B   
ATOM   3570  N   LYS   359      33.591  16.832  10.167  1.00 10.00      B   
ATOM   3571  HN  LYS   359      33.383  16.065   9.593  1.00 10.00      B   
ATOM   3572  CB  LYS   359      35.623  15.893  11.184  1.00 10.00      B   
ATOM   3573  CG  LYS   359      35.035  15.561  12.547  1.00 10.00      B   
ATOM   3574  CD  LYS   359      35.648  14.296  13.122  1.00 10.00      B   
ATOM   3575  CE  LYS   359      35.011  13.919  14.450  1.00 10.00      B   
ATOM   3576  NZ  LYS   359      35.488  12.594  14.927  1.00 10.00      B   
ATOM   3577  HZ1 LYS   359      35.123  11.840  14.312  1.00 10.00      B   
ATOM   3578  HZ2 LYS   359      35.164  12.418  15.898  1.00 10.00      B   
ATOM   3579  HZ3 LYS   359      36.526  12.563  14.913  1.00 10.00      B   
ATOM   3580  CA  LYS   359      34.978  17.108  10.503  1.00 10.00      B   
ATOM   3581  C   LYS   359      35.748  17.488   9.250  1.00 10.00      B   
ATOM   3582  O   LYS   359      36.058  18.681   9.086  1.00 10.00      B   
ATOM   3583  OXT LYS   359      36.008  16.596   8.415  1.00 10.00      B   
END
