# Supplementary material for: Large-scale discovery of protein interactions at residue resolution using co-evolution calculated from genomic sequences
Source: Nat Commun. 2021 Mar 2;12:1396. doi: 10.1038/s41467-021-21636-z (PMC7925567; doi:10.1038/s41467-021-21636-z)
Supplement: Supplementary file 13 — Supplementary Data 11 [file 41467_2021_21636_MOESM13_ESM.zip › supplementary_prediction/membrane088588_YAJC_LPTG/models/haddock_top_7_haddock_44w.pdb]

REMARK FILENAME="haddock_44w.pdb0"
REMARK ===============================================================
REMARK HADDOCK run for haddock
REMARK initial structure: haddock_44.pdb
REMARK final NOE weights: unambig 50 amb: 50
REMARK ===============================================================
REMARK            total,bonds,angles,improper,dihe,vdw,elec,air,cdih,coup,rdcs,vean,dani,xpcs,rg
REMARK energies: 109.054, 0, 0, 0, 0, -38.746, -228.265, 376.065, 0, 0, 0, 0, 0, 0, 0
REMARK ===============================================================
REMARK            bonds,angles,impropers,dihe,air,cdih,coup,rdcs,vean,dani,xpcs
REMARK rms-dev.: 0,0,0,0,18.068,0,0, 0, 0, 0, 0
REMARK ===============================================================
REMARK               air,cdih,coup,rdcs,vean,dani,xpcs
REMARK               >0.3,>5,>1,>0,>5,>0.2,>0.2
REMARK violations.: 3, 0, 0, 0, 0, 0, 0
REMARK ===============================================================
REMARK                        CVpartition#,violations,rms
REMARK AIRs cross-validation: 2, 0, NaN
REMARK ===============================================================
REMARK NCS energy: 0
REMARK ===============================================================
REMARK Symmetry energy: 0
REMARK ===============================================================
REMARK Desolvation energy: -32.8085
REMARK Internal energy free molecules: 57068.5
REMARK Internal energy complex: -12703.1
REMARK Binding energy: -70071.4
REMARK ===============================================================
REMARK buried surface area: 1407.87
REMARK ===============================================================
REMARK water - chain1: 0 0 0
REMARK water - chain2: 0 0 0
REMARK water - chain3: 0 0 0
REMARK water - chain4: 0 0 0
REMARK water - chain5: 0 0 0
REMARK water - chain6: 0 0 0
REMARK ===============================================================
REMARK water - water: 0 0 0
REMARK ===============================================================
REMARK DATE:05-Aug-2020  11:35:04       created by user: he47
REMARK VERSION:1.3
ATOM      1  CB  SER    19      24.823  40.897  -4.563  1.00 10.00      A   
ATOM      2  OG  SER    19      24.043  41.894  -5.203  1.00 10.00      A   
ATOM      3  HG  SER    19      23.110  41.648  -5.153  1.00 10.00      A   
ATOM      4  C   SER    19      26.922  39.555  -4.834  1.00 10.00      A   
ATOM      5  O   SER    19      26.586  38.551  -5.463  1.00 10.00      A   
ATOM      6  N   SER    19      26.215  41.154  -6.563  1.00 10.00      A   
ATOM      7  HT1 SER    19      25.726  42.051  -6.754  1.00 10.00      A   
ATOM      8  HT2 SER    19      25.707  40.387  -7.043  1.00 10.00      A   
ATOM      9  HT3 SER    19      27.182  41.209  -6.940  1.00 10.00      A   
ATOM     10  CA  SER    19      26.250  40.896  -5.111  1.00 10.00      A   
ATOM     11  N   PRO    20      27.902  39.526  -3.914  1.00 10.00      A   
ATOM     12  CA  PRO    20      28.619  38.298  -3.557  1.00 10.00      A   
ATOM     13  CB  PRO    20      29.708  38.776  -2.593  1.00 10.00      A   
ATOM     14  CG  PRO    20      29.200  40.069  -2.057  1.00 10.00      A   
ATOM     15  CD  PRO    20      28.395  40.691  -3.161  1.00 10.00      A   
ATOM     16  C   PRO    20      27.707  37.272  -2.883  1.00 10.00      A   
ATOM     17  O   PRO    20      27.457  37.327  -1.676  1.00 10.00      A   
ATOM     18  N   MET    21      27.196  36.346  -3.681  1.00 10.00      A   
ATOM     19  HN  MET    21      27.417  36.370  -4.639  1.00 10.00      A   
ATOM     20  CA  MET    21      26.309  35.302  -3.187  1.00 10.00      A   
ATOM     21  CB  MET    21      24.919  35.441  -3.814  1.00 10.00      A   
ATOM     22  CG  MET    21      24.134  36.655  -3.346  1.00 10.00      A   
ATOM     23  SD  MET    21      22.544  36.816  -4.183  1.00 10.00      A   
ATOM     24  CE  MET    21      23.079  37.056  -5.877  1.00 10.00      A   
ATOM     25  C   MET    21      26.880  33.931  -3.516  1.00 10.00      A   
ATOM     26  O   MET    21      26.164  32.929  -3.501  1.00 10.00      A   
ATOM     27  N   SER    22      28.174  33.896  -3.805  1.00 10.00      A   
ATOM     28  HN  SER    22      28.692  34.730  -3.775  1.00 10.00      A   
ATOM     29  CA  SER    22      28.858  32.660  -4.153  1.00 10.00      A   
ATOM     30  CB  SER    22      30.337  32.948  -4.415  1.00 10.00      A   
ATOM     31  OG  SER    22      30.501  34.189  -5.090  1.00 10.00      A   
ATOM     32  HG  SER    22      30.019  34.164  -5.923  1.00 10.00      A   
ATOM     33  C   SER    22      28.713  31.610  -3.051  1.00 10.00      A   
ATOM     34  O   SER    22      28.523  30.428  -3.335  1.00 10.00      A   
ATOM     35  N   LEU    23      28.774  32.058  -1.801  1.00 10.00      A   
ATOM     36  HN  LEU    23      28.896  33.022  -1.646  1.00 10.00      A   
ATOM     37  CA  LEU    23      28.661  31.162  -0.654  1.00 10.00      A   
ATOM     38  CB  LEU    23      28.842  31.930   0.655  1.00 10.00      A   
ATOM     39  CG  LEU    23      30.272  32.355   0.988  1.00 10.00      A   
ATOM     40  CD1 LEU    23      30.294  33.257   2.214  1.00 10.00      A   
ATOM     41  CD2 LEU    23      31.155  31.136   1.203  1.00 10.00      A   
ATOM     42  C   LEU    23      27.336  30.408  -0.645  1.00 10.00      A   
ATOM     43  O   LEU    23      27.313  29.175  -0.686  1.00 10.00      A   
ATOM     44  N   ILE    24      26.235  31.149  -0.611  1.00 10.00      A   
ATOM     45  HN  ILE    24      26.315  32.129  -0.605  1.00 10.00      A   
ATOM     46  CA  ILE    24      24.913  30.539  -0.579  1.00 10.00      A   
ATOM     47  CB  ILE    24      23.791  31.550  -0.252  1.00 10.00      A   
ATOM     48  CG1 ILE    24      23.771  32.706  -1.256  1.00 10.00      A   
ATOM     49  CG2 ILE    24      23.946  32.068   1.170  1.00 10.00      A   
ATOM     50  CD1 ILE    24      22.527  33.563  -1.174  1.00 10.00      A   
ATOM     51  C   ILE    24      24.586  29.786  -1.866  1.00 10.00      A   
ATOM     52  O   ILE    24      23.883  28.775  -1.840  1.00 10.00      A   
ATOM     53  N   LEU    25      25.096  30.272  -2.988  1.00 10.00      A   
ATOM     54  HN  LEU    25      25.656  31.082  -2.952  1.00 10.00      A   
ATOM     55  CA  LEU    25      24.843  29.633  -4.273  1.00 10.00      A   
ATOM     56  CB  LEU    25      25.278  30.532  -5.433  1.00 10.00      A   
ATOM     57  CG  LEU    25      24.340  31.691  -5.779  1.00 10.00      A   
ATOM     58  CD1 LEU    25      24.976  32.598  -6.819  1.00 10.00      A   
ATOM     59  CD2 LEU    25      23.000  31.167  -6.273  1.00 10.00      A   
ATOM     60  C   LEU    25      25.532  28.279  -4.363  1.00 10.00      A   
ATOM     61  O   LEU    25      24.894  27.271  -4.658  1.00 10.00      A   
ATOM     62  N   MET    26      26.833  28.257  -4.085  1.00 10.00      A   
ATOM     63  HN  MET    26      27.285  29.095  -3.832  1.00 10.00      A   
ATOM     64  CA  MET    26      27.608  27.018  -4.145  1.00 10.00      A   
ATOM     65  CB  MET    26      29.102  27.284  -3.936  1.00 10.00      A   
ATOM     66  CG  MET    26      29.779  27.972  -5.110  1.00 10.00      A   
ATOM     67  SD  MET    26      29.563  27.081  -6.666  1.00 10.00      A   
ATOM     68  CE  MET    26      30.487  25.581  -6.336  1.00 10.00      A   
ATOM     69  C   MET    26      27.104  25.991  -3.138  1.00 10.00      A   
ATOM     70  O   MET    26      27.239  24.783  -3.344  1.00 10.00      A   
ATOM     71  N   LEU    27      26.530  26.473  -2.046  1.00 10.00      A   
ATOM     72  HN  LEU    27      26.473  27.446  -1.923  1.00 10.00      A   
ATOM     73  CA  LEU    27      25.995  25.593  -1.020  1.00 10.00      A   
ATOM     74  CB  LEU    27      25.563  26.401   0.202  1.00 10.00      A   
ATOM     75  CG  LEU    27      25.241  25.599   1.463  1.00 10.00      A   
ATOM     76  CD1 LEU    27      26.466  24.836   1.941  1.00 10.00      A   
ATOM     77  CD2 LEU    27      24.716  26.516   2.555  1.00 10.00      A   
ATOM     78  C   LEU    27      24.817  24.793  -1.571  1.00 10.00      A   
ATOM     79  O   LEU    27      24.737  23.578  -1.393  1.00 10.00      A   
ATOM     80  N   VAL    28      23.919  25.479  -2.268  1.00 10.00      A   
ATOM     81  HN  VAL    28      24.046  26.445  -2.395  1.00 10.00      A   
ATOM     82  CA  VAL    28      22.752  24.830  -2.853  1.00 10.00      A   
ATOM     83  CB  VAL    28      21.739  25.854  -3.402  1.00 10.00      A   
ATOM     84  CG1 VAL    28      20.532  25.153  -4.010  1.00 10.00      A   
ATOM     85  CG2 VAL    28      21.299  26.801  -2.301  1.00 10.00      A   
ATOM     86  C   VAL    28      23.176  23.882  -3.966  1.00 10.00      A   
ATOM     87  O   VAL    28      22.635  22.786  -4.092  1.00 10.00      A   
ATOM     88  N   VAL    29      24.160  24.304  -4.758  1.00 10.00      A   
ATOM     89  HN  VAL    29      24.543  25.195  -4.606  1.00 10.00      A   
ATOM     90  CA  VAL    29      24.670  23.486  -5.855  1.00 10.00      A   
ATOM     91  CB  VAL    29      25.860  24.169  -6.572  1.00 10.00      A   
ATOM     92  CG1 VAL    29      26.431  23.274  -7.667  1.00 10.00      A   
ATOM     93  CG2 VAL    29      25.436  25.508  -7.154  1.00 10.00      A   
ATOM     94  C   VAL    29      25.101  22.112  -5.343  1.00 10.00      A   
ATOM     95  O   VAL    29      24.810  21.088  -5.963  1.00 10.00      A   
ATOM     96  N   PHE    30      25.779  22.104  -4.200  1.00 10.00      A   
ATOM     97  HN  PHE    30      25.974  22.957  -3.755  1.00 10.00      A   
ATOM     98  CA  PHE    30      26.248  20.864  -3.596  1.00 10.00      A   
ATOM     99  CB  PHE    30      27.309  21.157  -2.529  1.00 10.00      A   
ATOM    100  CG  PHE    30      27.806  19.936  -1.803  1.00 10.00      A   
ATOM    101  CD1 PHE    30      28.564  18.982  -2.459  1.00 10.00      A   
ATOM    102  CD2 PHE    30      27.516  19.748  -0.462  1.00 10.00      A   
ATOM    103  CE1 PHE    30      29.020  17.860  -1.793  1.00 10.00      A   
ATOM    104  CE2 PHE    30      27.968  18.629   0.210  1.00 10.00      A   
ATOM    105  CZ  PHE    30      28.723  17.684  -0.456  1.00 10.00      A   
ATOM    106  C   PHE    30      25.089  20.072  -2.992  1.00 10.00      A   
ATOM    107  O   PHE    30      24.961  18.871  -3.222  1.00 10.00      A   
ATOM    108  N   GLY    31      24.241  20.753  -2.227  1.00 10.00      A   
ATOM    109  HN  GLY    31      24.391  21.714  -2.084  1.00 10.00      A   
ATOM    110  CA  GLY    31      23.110  20.095  -1.588  1.00 10.00      A   
ATOM    111  C   GLY    31      22.083  19.555  -2.569  1.00 10.00      A   
ATOM    112  O   GLY    31      21.383  18.582  -2.280  1.00 10.00      A   
ATOM    113  N   LEU    32      21.986  20.187  -3.729  1.00 10.00      A   
ATOM    114  HN  LEU    32      22.560  20.969  -3.898  1.00 10.00      A   
ATOM    115  CA  LEU    32      21.036  19.771  -4.752  1.00 10.00      A   
ATOM    116  CB  LEU    32      20.903  20.853  -5.828  1.00 10.00      A   
ATOM    117  CG  LEU    32      19.815  20.633  -6.881  1.00 10.00      A   
ATOM    118  CD1 LEU    32      18.432  20.746  -6.259  1.00 10.00      A   
ATOM    119  CD2 LEU    32      19.971  21.616  -8.029  1.00 10.00      A   
ATOM    120  C   LEU    32      21.439  18.445  -5.389  1.00 10.00      A   
ATOM    121  O   LEU    32      20.588  17.698  -5.866  1.00 10.00      A   
ATOM    122  N   ILE    33      22.735  18.152  -5.380  1.00 10.00      A   
ATOM    123  HN  ILE    33      23.363  18.780  -4.966  1.00 10.00      A   
ATOM    124  CA  ILE    33      23.249  16.917  -5.966  1.00 10.00      A   
ATOM    125  CB  ILE    33      24.784  16.810  -5.822  1.00 10.00      A   
ATOM    126  CG1 ILE    33      25.468  17.967  -6.560  1.00 10.00      A   
ATOM    127  CG2 ILE    33      25.285  15.471  -6.349  1.00 10.00      A   
ATOM    128  CD1 ILE    33      26.957  18.063  -6.309  1.00 10.00      A   
ATOM    129  C   ILE    33      22.585  15.683  -5.349  1.00 10.00      A   
ATOM    130  O   ILE    33      22.130  14.785  -6.066  1.00 10.00      A   
ATOM    131  N   PHE    34      22.502  15.660  -4.023  1.00 10.00      A   
ATOM    132  HN  PHE    34      22.856  16.418  -3.508  1.00 10.00      A   
ATOM    133  CA  PHE    34      21.908  14.538  -3.302  1.00 10.00      A   
ATOM    134  CB  PHE    34      22.089  14.728  -1.792  1.00 10.00      A   
ATOM    135  CG  PHE    34      21.853  13.488  -0.979  1.00 10.00      A   
ATOM    136  CD1 PHE    34      22.800  12.476  -0.947  1.00 10.00      A   
ATOM    137  CD2 PHE    34      20.689  13.335  -0.243  1.00 10.00      A   
ATOM    138  CE1 PHE    34      22.592  11.335  -0.199  1.00 10.00      A   
ATOM    139  CE2 PHE    34      20.472  12.195   0.507  1.00 10.00      A   
ATOM    140  CZ  PHE    34      21.426  11.194   0.530  1.00 10.00      A   
ATOM    141  C   PHE    34      20.426  14.346  -3.639  1.00 10.00      A   
ATOM    142  O   PHE    34      19.900  13.235  -3.555  1.00 10.00      A   
ATOM    143  N   TYR    35      19.761  15.420  -4.043  1.00 10.00      A   
ATOM    144  HN  TYR    35      20.235  16.275  -4.130  1.00 10.00      A   
ATOM    145  CA  TYR    35      18.341  15.355  -4.365  1.00 10.00      A   
ATOM    146  CB  TYR    35      17.567  16.434  -3.603  1.00 10.00      A   
ATOM    147  CG  TYR    35      17.591  16.246  -2.102  1.00 10.00      A   
ATOM    148  CD1 TYR    35      18.570  16.847  -1.321  1.00 10.00      A   
ATOM    149  CD2 TYR    35      16.635  15.465  -1.465  1.00 10.00      A   
ATOM    150  CE1 TYR    35      18.596  16.675   0.050  1.00 10.00      A   
ATOM    151  CE2 TYR    35      16.653  15.289  -0.093  1.00 10.00      A   
ATOM    152  CZ  TYR    35      17.636  15.896   0.659  1.00 10.00      A   
ATOM    153  OH  TYR    35      17.663  15.721   2.025  1.00 10.00      A   
ATOM    154  HH  TYR    35      17.611  14.778   2.228  1.00 10.00      A   
ATOM    155  C   TYR    35      18.083  15.461  -5.864  1.00 10.00      A   
ATOM    156  O   TYR    35      16.960  15.728  -6.289  1.00 10.00      A   
ATOM    157  N   PHE    36      19.120  15.251  -6.663  1.00 10.00      A   
ATOM    158  HN  PHE    36      19.996  15.060  -6.270  1.00 10.00      A   
ATOM    159  CA  PHE    36      18.985  15.319  -8.111  1.00 10.00      A   
ATOM    160  CB  PHE    36      19.474  16.671  -8.640  1.00 10.00      A   
ATOM    161  CG  PHE    36      19.156  16.913 -10.089  1.00 10.00      A   
ATOM    162  CD1 PHE    36      17.858  17.180 -10.492  1.00 10.00      A   
ATOM    163  CD2 PHE    36      20.153  16.867 -11.050  1.00 10.00      A   
ATOM    164  CE1 PHE    36      17.560  17.403 -11.822  1.00 10.00      A   
ATOM    165  CE2 PHE    36      19.863  17.089 -12.382  1.00 10.00      A   
ATOM    166  CZ  PHE    36      18.565  17.354 -12.770  1.00 10.00      A   
ATOM    167  C   PHE    36      19.741  14.179  -8.784  1.00 10.00      A   
ATOM    168  O   PHE    36      19.147  13.343  -9.465  1.00 10.00      A   
ATOM    169  N   MET    37      21.047  14.128  -8.555  1.00 10.00      A   
ATOM    170  HN  MET    37      21.455  14.796  -7.964  1.00 10.00      A   
ATOM    171  CA  MET    37      21.889  13.096  -9.150  1.00 10.00      A   
ATOM    172  CB  MET    37      23.370  13.472  -9.043  1.00 10.00      A   
ATOM    173  CG  MET    37      24.286  12.650  -9.938  1.00 10.00      A   
ATOM    174  SD  MET    37      26.034  13.015  -9.681  1.00 10.00      A   
ATOM    175  CE  MET    37      26.317  12.229  -8.095  1.00 10.00      A   
ATOM    176  C   MET    37      21.639  11.745  -8.493  1.00 10.00      A   
ATOM    177  O   MET    37      21.939  10.701  -9.063  1.00 10.00      A   
ATOM    178  N   ILE    38      21.087  11.772  -7.289  1.00 10.00      A   
ATOM    179  HN  ILE    38      20.882  12.636  -6.877  1.00 10.00      A   
ATOM    180  CA  ILE    38      20.791  10.544  -6.560  1.00 10.00      A   
ATOM    181  CB  ILE    38      21.116  10.689  -5.052  1.00 10.00      A   
ATOM    182  CG1 ILE    38      22.494  11.332  -4.849  1.00 10.00      A   
ATOM    183  CG2 ILE    38      21.049   9.342  -4.342  1.00 10.00      A   
ATOM    184  CD1 ILE    38      23.649  10.528  -5.414  1.00 10.00      A   
ATOM    185  C   ILE    38      19.318  10.167  -6.742  1.00 10.00      A   
ATOM    186  O   ILE    38      18.901   9.044  -6.446  1.00 10.00      A   
ATOM    187  N   LEU    39      18.545  11.110  -7.264  1.00 10.00      A   
ATOM    188  HN  LEU    39      18.943  11.969  -7.510  1.00 10.00      A   
ATOM    189  CA  LEU    39      17.119  10.899  -7.491  1.00 10.00      A   
ATOM    190  CB  LEU    39      16.391  12.244  -7.596  1.00 10.00      A   
ATOM    191  CG  LEU    39      14.882  12.181  -7.856  1.00 10.00      A   
ATOM    192  CD1 LEU    39      14.156  11.571  -6.667  1.00 10.00      A   
ATOM    193  CD2 LEU    39      14.335  13.564  -8.176  1.00 10.00      A   
ATOM    194  C   LEU    39      16.880  10.065  -8.749  1.00 10.00      A   
ATOM    195  O   LEU    39      16.011   9.190  -8.771  1.00 10.00      A   
ATOM    196  N   ARG    40      17.656  10.337  -9.793  1.00 10.00      A   
ATOM    197  HN  ARG    40      18.325  11.048  -9.718  1.00 10.00      A   
ATOM    198  CA  ARG    40      17.532   9.608 -11.055  1.00 10.00      A   
ATOM    199  CB  ARG    40      18.460  10.180 -12.132  1.00 10.00      A   
ATOM    200  CG  ARG    40      18.180   9.659 -13.533  1.00 10.00      A   
ATOM    201  CD  ARG    40      19.063  10.339 -14.568  1.00 10.00      A   
ATOM    202  NE  ARG    40      20.480  10.045 -14.359  1.00 10.00      A   
ATOM    203  HE  ARG    40      20.871  10.321 -13.498  1.00 10.00      A   
ATOM    204  CZ  ARG    40      21.264   9.444 -15.257  1.00 10.00      A   
ATOM    205  NH1 ARG    40      20.776   9.067 -16.435  1.00 10.00      A   
ATOM    206 HH11 ARG    40      21.392   8.593 -17.132  1.00 10.00      A   
ATOM    207 HH12 ARG    40      19.775   9.250 -16.671  1.00 10.00      A   
ATOM    208  NH2 ARG    40      22.541   9.223 -14.975  1.00 10.00      A   
ATOM    209 HH21 ARG    40      22.936   9.521 -14.056  1.00 10.00      A   
ATOM    210 HH22 ARG    40      23.158   8.754 -15.674  1.00 10.00      A   
ATOM    211  C   ARG    40      17.731   8.093 -10.880  1.00 10.00      A   
ATOM    212  O   ARG    40      16.867   7.311 -11.281  1.00 10.00      A   
ATOM    213  N   PRO    41      18.858   7.644 -10.277  1.00 10.00      A   
ATOM    214  CA  PRO    41      19.108   6.214 -10.058  1.00 10.00      A   
ATOM    215  CB  PRO    41      20.482   6.177  -9.374  1.00 10.00      A   
ATOM    216  CG  PRO    41      21.105   7.486  -9.708  1.00 10.00      A   
ATOM    217  CD  PRO    41      19.975   8.466  -9.781  1.00 10.00      A   
ATOM    218  C   PRO    41      18.050   5.591  -9.146  1.00 10.00      A   
ATOM    219  O   PRO    41      17.766   4.398  -9.237  1.00 10.00      A   
ATOM    220  N   GLN    42      17.465   6.413  -8.280  1.00 10.00      A   
ATOM    221  HN  GLN    42      17.727   7.358  -8.272  1.00 10.00      A   
ATOM    222  CA  GLN    42      16.434   5.955  -7.358  1.00 10.00      A   
ATOM    223  CB  GLN    42      16.095   7.061  -6.359  1.00 10.00      A   
ATOM    224  CG  GLN    42      14.847   6.806  -5.535  1.00 10.00      A   
ATOM    225  CD  GLN    42      14.454   8.008  -4.706  1.00 10.00      A   
ATOM    226  OE1 GLN    42      15.305   8.776  -4.259  1.00 10.00      A   
ATOM    227  NE2 GLN    42      13.159   8.186  -4.508  1.00 10.00      A   
ATOM    228 HE21 GLN    42      12.539   7.540  -4.907  1.00 10.00      A   
ATOM    229 HE22 GLN    42      12.872   8.950  -3.965  1.00 10.00      A   
ATOM    230  C   GLN    42      15.188   5.536  -8.130  1.00 10.00      A   
ATOM    231  O   GLN    42      14.638   4.454  -7.908  1.00 10.00      A   
ATOM    232  N   GLN    43      14.757   6.391  -9.047  1.00 10.00      A   
ATOM    233  HN  GLN    43      15.239   7.240  -9.177  1.00 10.00      A   
ATOM    234  CA  GLN    43      13.584   6.103  -9.859  1.00 10.00      A   
ATOM    235  CB  GLN    43      13.184   7.322 -10.691  1.00 10.00      A   
ATOM    236  CG  GLN    43      12.746   8.523  -9.866  1.00 10.00      A   
ATOM    237  CD  GLN    43      12.059   9.586 -10.699  1.00 10.00      A   
ATOM    238  OE1 GLN    43      12.349   9.748 -11.885  1.00 10.00      A   
ATOM    239  NE2 GLN    43      11.150  10.320 -10.085  1.00 10.00      A   
ATOM    240 HE21 GLN    43      10.976  10.142  -9.133  1.00 10.00      A   
ATOM    241 HE22 GLN    43      10.675  10.999 -10.605  1.00 10.00      A   
ATOM    242  C   GLN    43      13.860   4.906 -10.758  1.00 10.00      A   
ATOM    243  O   GLN    43      12.989   4.057 -10.973  1.00 10.00      A   
ATOM    244  N   LYS    44      15.090   4.834 -11.263  1.00 10.00      A   
ATOM    245  HN  LYS    44      15.732   5.549 -11.054  1.00 10.00      A   
ATOM    246  CA  LYS    44      15.507   3.735 -12.121  1.00 10.00      A   
ATOM    247  CB  LYS    44      16.899   3.994 -12.702  1.00 10.00      A   
ATOM    248  CG  LYS    44      16.925   4.933 -13.895  1.00 10.00      A   
ATOM    249  CD  LYS    44      18.268   4.860 -14.605  1.00 10.00      A   
ATOM    250  CE  LYS    44      18.352   5.846 -15.759  1.00 10.00      A   
ATOM    251  NZ  LYS    44      19.611   5.687 -16.536  1.00 10.00      A   
ATOM    252  HZ1 LYS    44      19.619   4.766 -17.017  1.00 10.00      A   
ATOM    253  HZ2 LYS    44      20.435   5.741 -15.902  1.00 10.00      A   
ATOM    254  HZ3 LYS    44      19.692   6.438 -17.248  1.00 10.00      A   
ATOM    255  C   LYS    44      15.513   2.426 -11.341  1.00 10.00      A   
ATOM    256  O   LYS    44      15.229   1.363 -11.894  1.00 10.00      A   
ATOM    257  N   ARG    45      15.829   2.514 -10.051  1.00 10.00      A   
ATOM    258  HN  ARG    45      16.045   3.396  -9.675  1.00 10.00      A   
ATOM    259  CA  ARG    45      15.871   1.341  -9.178  1.00 10.00      A   
ATOM    260  CB  ARG    45      16.353   1.725  -7.775  1.00 10.00      A   
ATOM    261  CG  ARG    45      17.699   1.126  -7.398  1.00 10.00      A   
ATOM    262  CD  ARG    45      18.769   1.467  -8.425  1.00 10.00      A   
ATOM    263  NE  ARG    45      20.045   0.822  -8.118  1.00 10.00      A   
ATOM    264  HE  ARG    45      20.108   0.343  -7.266  1.00 10.00      A   
ATOM    265  CZ  ARG    45      21.112   0.853  -8.913  1.00 10.00      A   
ATOM    266  NH1 ARG    45      21.065   1.495 -10.074  1.00 10.00      A   
ATOM    267 HH11 ARG    45      21.905   1.518 -10.692  1.00 10.00      A   
ATOM    268 HH12 ARG    45      20.192   1.979 -10.374  1.00 10.00      A   
ATOM    269  NH2 ARG    45      22.226   0.229  -8.547  1.00 10.00      A   
ATOM    270 HH21 ARG    45      22.274  -0.283  -7.633  1.00 10.00      A   
ATOM    271 HH22 ARG    45      23.065   0.243  -9.172  1.00 10.00      A   
ATOM    272  C   ARG    45      14.505   0.672  -9.105  1.00 10.00      A   
ATOM    273  O   ARG    45      14.398  -0.558  -9.128  1.00 10.00      A   
ATOM    274  N   THR    46      13.460   1.487  -9.025  1.00 10.00      A   
ATOM    275  HN  THR    46      13.608   2.457  -9.001  1.00 10.00      A   
ATOM    276  CA  THR    46      12.104   0.972  -8.969  1.00 10.00      A   
ATOM    277  CB  THR    46      11.100   2.078  -8.589  1.00 10.00      A   
ATOM    278  OG1 THR    46      11.548   2.723  -7.388  1.00 10.00      A   
ATOM    279  HG1 THR    46      12.109   2.112  -6.892  1.00 10.00      A   
ATOM    280  CG2 THR    46       9.713   1.495  -8.356  1.00 10.00      A   
ATOM    281  C   THR    46      11.722   0.354 -10.311  1.00 10.00      A   
ATOM    282  O   THR    46      11.104  -0.708 -10.366  1.00 10.00      A   
ATOM    283  N   LYS    47      12.125   1.010 -11.395  1.00 10.00      A   
ATOM    284  HN  LYS    47      12.630   1.846 -11.289  1.00 10.00      A   
ATOM    285  CA  LYS    47      11.833   0.518 -12.736  1.00 10.00      A   
ATOM    286  CB  LYS    47      12.180   1.570 -13.794  1.00 10.00      A   
ATOM    287  CG  LYS    47      11.263   2.784 -13.779  1.00 10.00      A   
ATOM    288  CD  LYS    47      11.579   3.731 -14.926  1.00 10.00      A   
ATOM    289  CE  LYS    47      10.612   4.906 -14.962  1.00 10.00      A   
ATOM    290  NZ  LYS    47      10.913   5.837 -16.078  1.00 10.00      A   
ATOM    291  HZ1 LYS    47      10.827   5.340 -16.987  1.00 10.00      A   
ATOM    292  HZ2 LYS    47      11.881   6.202 -15.987  1.00 10.00      A   
ATOM    293  HZ3 LYS    47      10.252   6.638 -16.070  1.00 10.00      A   
ATOM    294  C   LYS    47      12.582  -0.783 -13.009  1.00 10.00      A   
ATOM    295  O   LYS    47      12.095  -1.656 -13.726  1.00 10.00      A   
ATOM    296  N   GLU    48      13.764  -0.909 -12.419  1.00 10.00      A   
ATOM    297  HN  GLU    48      14.102  -0.170 -11.868  1.00 10.00      A   
ATOM    298  CA  GLU    48      14.586  -2.101 -12.577  1.00 10.00      A   
ATOM    299  CB  GLU    48      15.942  -1.888 -11.898  1.00 10.00      A   
ATOM    300  CG  GLU    48      17.038  -2.818 -12.386  1.00 10.00      A   
ATOM    301  CD  GLU    48      17.249  -2.718 -13.880  1.00 10.00      A   
ATOM    302  OE1 GLU    48      16.852  -3.652 -14.602  1.00 10.00      A   
ATOM    303  OE2 GLU    48      17.797  -1.694 -14.341  1.00 10.00      A   
ATOM    304  C   GLU    48      13.879  -3.308 -11.966  1.00 10.00      A   
ATOM    305  O   GLU    48      14.020  -4.437 -12.435  1.00 10.00      A   
ATOM    306  N   HIS    49      13.092  -3.047 -10.931  1.00 10.00      A   
ATOM    307  HN  HIS    49      13.002  -2.118 -10.625  1.00 10.00      A   
ATOM    308  CA  HIS    49      12.352  -4.095 -10.240  1.00 10.00      A   
ATOM    309  CB  HIS    49      12.145  -3.726  -8.769  1.00 10.00      A   
ATOM    310  CG  HIS    49      13.340  -3.986  -7.906  1.00 10.00      A   
ATOM    311  ND1 HIS    49      14.402  -3.108  -7.796  1.00 10.00      A   
ATOM    312  HD1 HIS    49      14.481  -2.237  -8.248  1.00 10.00      A   
ATOM    313  CD2 HIS    49      13.646  -5.043  -7.117  1.00 10.00      A   
ATOM    314  CE1 HIS    49      15.304  -3.618  -6.975  1.00 10.00      A   
ATOM    315  NE2 HIS    49      14.869  -4.788  -6.553  1.00 10.00      A   
ATOM    316  HE2 HIS    49      15.351  -5.384  -5.936  1.00 10.00      A   
ATOM    317  C   HIS    49      11.009  -4.364 -10.913  1.00 10.00      A   
ATOM    318  O   HIS    49      10.250  -5.234 -10.488  1.00 10.00      A   
ATOM    319  N   LYS    50      10.726  -3.615 -11.971  1.00 10.00      A   
ATOM    320  HN  LYS    50      11.376  -2.943 -12.268  1.00 10.00      A   
ATOM    321  CA  LYS    50       9.478  -3.766 -12.707  1.00 10.00      A   
ATOM    322  CB  LYS    50       8.887  -2.397 -13.052  1.00 10.00      A   
ATOM    323  CG  LYS    50       8.381  -1.624 -11.846  1.00 10.00      A   
ATOM    324  CD  LYS    50       7.142  -2.275 -11.256  1.00 10.00      A   
ATOM    325  CE  LYS    50       6.798  -1.695  -9.894  1.00 10.00      A   
ATOM    326  NZ  LYS    50       5.393  -1.996  -9.507  1.00 10.00      A   
ATOM    327  HZ1 LYS    50       5.285  -1.951  -8.467  1.00 10.00      A   
ATOM    328  HZ2 LYS    50       5.128  -2.948  -9.832  1.00 10.00      A   
ATOM    329  HZ3 LYS    50       4.747  -1.306  -9.939  1.00 10.00      A   
ATOM    330  C   LYS    50       9.691  -4.588 -13.971  1.00 10.00      A   
ATOM    331  O   LYS    50       8.746  -4.880 -14.706  1.00 10.00      A   
ATOM    332  N   LYS    51      10.936  -4.970 -14.212  1.00 10.00      A   
ATOM    333  HN  LYS    51      11.644  -4.715 -13.584  1.00 10.00      A   
ATOM    334  CA  LYS    51      11.276  -5.768 -15.380  1.00 10.00      A   
ATOM    335  CB  LYS    51      12.690  -5.445 -15.864  1.00 10.00      A   
ATOM    336  CG  LYS    51      12.930  -3.985 -16.203  1.00 10.00      A   
ATOM    337  CD  LYS    51      14.371  -3.774 -16.633  1.00 10.00      A   
ATOM    338  CE  LYS    51      14.724  -2.302 -16.736  1.00 10.00      A   
ATOM    339  NZ  LYS    51      16.191  -2.101 -16.842  1.00 10.00      A   
ATOM    340  HZ1 LYS    51      16.666  -2.466 -15.986  1.00 10.00      A   
ATOM    341  HZ2 LYS    51      16.410  -1.092 -16.944  1.00 10.00      A   
ATOM    342  HZ3 LYS    51      16.564  -2.611 -17.668  1.00 10.00      A   
ATOM    343  C   LYS    51      11.182  -7.249 -15.043  1.00 10.00      A   
ATOM    344  O   LYS    51      12.140  -7.997 -15.208  1.00 10.00      A   
ATOM    345  N   LEU    52      10.025  -7.663 -14.558  1.00 10.00      A   
ATOM    346  HN  LEU    52       9.294  -7.016 -14.439  1.00 10.00      A   
ATOM    347  CA  LEU    52       9.810  -9.053 -14.190  1.00 10.00      A   
ATOM    348  CB  LEU    52       9.637  -9.177 -12.676  1.00 10.00      A   
ATOM    349  CG  LEU    52      10.826  -8.707 -11.831  1.00 10.00      A   
ATOM    350  CD1 LEU    52      10.479  -8.718 -10.352  1.00 10.00      A   
ATOM    351  CD2 LEU    52      12.055  -9.562 -12.102  1.00 10.00      A   
ATOM    352  C   LEU    52       8.606  -9.619 -14.927  1.00 10.00      A   
ATOM    353  O   LEU    52       8.005 -10.606 -14.509  1.00 10.00      A   
ATOM    354  N   MET    53       8.265  -8.988 -16.042  1.00 10.00      A   
ATOM    355  HN  MET    53       8.789  -8.210 -16.331  1.00 10.00      A   
ATOM    356  CA  MET    53       7.131  -9.425 -16.847  1.00 10.00      A   
ATOM    357  CB  MET    53       6.357  -8.222 -17.387  1.00 10.00      A   
ATOM    358  CG  MET    53       7.130  -7.384 -18.394  1.00 10.00      A   
ATOM    359  SD  MET    53       6.138  -6.058 -19.104  1.00 10.00      A   
ATOM    360  CE  MET    53       4.944  -7.002 -20.051  1.00 10.00      A   
ATOM    361  C   MET    53       7.592 -10.313 -17.997  1.00 10.00      A   
ATOM    362  O   MET    53       6.816 -10.639 -18.896  1.00 10.00      A   
ATOM    363  N   ASP    54       8.863 -10.700 -17.955  1.00 10.00      A   
ATOM    364  HN  ASP    54       9.423 -10.402 -17.211  1.00 10.00      A   
ATOM    365  CA  ASP    54       9.448 -11.550 -18.987  1.00 10.00      A   
ATOM    366  CB  ASP    54      10.968 -11.629 -18.820  1.00 10.00      A   
ATOM    367  CG  ASP    54      11.683 -10.363 -19.243  1.00 10.00      A   
ATOM    368  OD1 ASP    54      12.220 -10.329 -20.372  1.00 10.00      A   
ATOM    369  OD2 ASP    54      11.724  -9.402 -18.445  1.00 10.00      A   
ATOM    370  C   ASP    54       8.860 -12.953 -18.934  1.00 10.00      A   
ATOM    371  O   ASP    54       8.739 -13.627 -19.958  1.00 10.00      A   
ATOM    372  N   SER    55       8.503 -13.385 -17.733  1.00 10.00      A   
ATOM    373  HN  SER    55       8.626 -12.801 -16.959  1.00 10.00      A   
ATOM    374  CB  SER    55       8.240 -15.182 -16.116  1.00 10.00      A   
ATOM    375  OG  SER    55       8.053 -14.128 -15.186  1.00 10.00      A   
ATOM    376  HG  SER    55       7.199 -13.705 -15.359  1.00 10.00      A   
ATOM    377  CA  SER    55       7.924 -14.700 -17.532  1.00 10.00      A   
ATOM    378  C   SER    55       6.417 -14.640 -17.750  1.00 10.00      A   
ATOM    379  O   SER    55       5.928 -15.242 -18.729  1.00 10.00      A   
ATOM    380  OXT SER    55       5.732 -13.961 -16.958  1.00 10.00      A   
ATOM    381  CB  VAL     6     -36.253  -6.904  19.058  1.00 10.00      B   
ATOM    382  CG1 VAL     6     -36.726  -6.588  20.469  1.00 10.00      B   
ATOM    383  CG2 VAL     6     -34.987  -7.747  19.094  1.00 10.00      B   
ATOM    384  C   VAL     6     -36.910  -7.816  16.811  1.00 10.00      B   
ATOM    385  O   VAL     6     -36.471  -8.905  16.443  1.00 10.00      B   
ATOM    386  N   VAL     6     -37.752  -8.909  18.859  1.00 10.00      B   
ATOM    387  HT1 VAL     6     -36.955  -9.577  18.807  1.00 10.00      B   
ATOM    388  HT2 VAL     6     -38.558  -9.315  18.346  1.00 10.00      B   
ATOM    389  HT3 VAL     6     -38.018  -8.779  19.854  1.00 10.00      B   
ATOM    390  CA  VAL     6     -37.367  -7.611  18.253  1.00 10.00      B   
ATOM    391  N   LEU     7     -37.016  -6.777  15.992  1.00 10.00      B   
ATOM    392  HN  LEU     7     -37.389  -5.932  16.327  1.00 10.00      B   
ATOM    393  CA  LEU     7     -36.605  -6.873  14.595  1.00 10.00      B   
ATOM    394  CB  LEU     7     -37.529  -6.065  13.680  1.00 10.00      B   
ATOM    395  CG  LEU     7     -38.926  -6.651  13.460  1.00 10.00      B   
ATOM    396  CD1 LEU     7     -39.693  -5.841  12.430  1.00 10.00      B   
ATOM    397  CD2 LEU     7     -38.844  -8.112  13.042  1.00 10.00      B   
ATOM    398  C   LEU     7     -35.145  -6.468  14.406  1.00 10.00      B   
ATOM    399  O   LEU     7     -34.631  -6.461  13.286  1.00 10.00      B   
ATOM    400  N   ASP     8     -34.481  -6.142  15.512  1.00 10.00      B   
ATOM    401  HN  ASP     8     -34.953  -6.154  16.368  1.00 10.00      B   
ATOM    402  CA  ASP     8     -33.074  -5.750  15.487  1.00 10.00      B   
ATOM    403  CB  ASP     8     -32.560  -5.510  16.912  1.00 10.00      B   
ATOM    404  CG  ASP     8     -32.873  -4.123  17.435  1.00 10.00      B   
ATOM    405  OD1 ASP     8     -34.064  -3.827  17.671  1.00 10.00      B   
ATOM    406  OD2 ASP     8     -31.925  -3.329  17.623  1.00 10.00      B   
ATOM    407  C   ASP     8     -32.236  -6.836  14.828  1.00 10.00      B   
ATOM    408  O   ASP     8     -31.433  -6.564  13.930  1.00 10.00      B   
ATOM    409  N   ARG     9     -32.448  -8.074  15.269  1.00 10.00      B   
ATOM    410  HN  ARG     9     -33.111  -8.219  15.975  1.00 10.00      B   
ATOM    411  CA  ARG     9     -31.725  -9.218  14.732  1.00 10.00      B   
ATOM    412  CB  ARG     9     -32.019 -10.471  15.558  1.00 10.00      B   
ATOM    413  CG  ARG     9     -31.783 -10.306  17.046  1.00 10.00      B   
ATOM    414  CD  ARG     9     -32.088 -11.586  17.802  1.00 10.00      B   
ATOM    415  NE  ARG     9     -32.044 -11.376  19.245  1.00 10.00      B   
ATOM    416  HE  ARG     9     -31.732 -10.497  19.560  1.00 10.00      B   
ATOM    417  CZ  ARG     9     -32.405 -12.286  20.145  1.00 10.00      B   
ATOM    418  NH1 ARG     9     -32.843 -13.476  19.752  1.00 10.00      B   
ATOM    419 HH11 ARG     9     -32.903 -13.707  18.738  1.00 10.00      B   
ATOM    420 HH12 ARG     9     -33.129 -14.187  20.458  1.00 10.00      B   
ATOM    421  NH2 ARG     9     -32.324 -12.002  21.439  1.00 10.00      B   
ATOM    422 HH21 ARG     9     -32.606 -12.709  22.152  1.00 10.00      B   
ATOM    423 HH22 ARG     9     -31.976 -11.066  21.748  1.00 10.00      B   
ATOM    424  C   ARG     9     -32.119  -9.466  13.285  1.00 10.00      B   
ATOM    425  O   ARG     9     -31.278  -9.785  12.453  1.00 10.00      B   
ATOM    426  N   TYR    10     -33.407  -9.305  12.999  1.00 10.00      B   
ATOM    427  HN  TYR    10     -34.017  -9.036  13.713  1.00 10.00      B   
ATOM    428  CA  TYR    10     -33.942  -9.511  11.660  1.00 10.00      B   
ATOM    429  CB  TYR    10     -35.445  -9.207  11.656  1.00 10.00      B   
ATOM    430  CG  TYR    10     -36.075  -9.108  10.285  1.00 10.00      B   
ATOM    431  CD1 TYR    10     -36.458 -10.246   9.587  1.00 10.00      B   
ATOM    432  CD2 TYR    10     -36.295  -7.871   9.692  1.00 10.00      B   
ATOM    433  CE1 TYR    10     -37.041 -10.153   8.338  1.00 10.00      B   
ATOM    434  CE2 TYR    10     -36.873  -7.771   8.446  1.00 10.00      B   
ATOM    435  CZ  TYR    10     -37.246  -8.914   7.773  1.00 10.00      B   
ATOM    436  OH  TYR    10     -37.832  -8.817   6.536  1.00 10.00      B   
ATOM    437  HH  TYR    10     -38.710  -9.208   6.572  1.00 10.00      B   
ATOM    438  C   TYR    10     -33.209  -8.647  10.635  1.00 10.00      B   
ATOM    439  O   TYR    10     -32.733  -9.148   9.614  1.00 10.00      B   
ATOM    440  N   ILE    11     -33.103  -7.357  10.922  1.00 10.00      B   
ATOM    441  HN  ILE    11     -33.487  -7.020  11.762  1.00 10.00      B   
ATOM    442  CA  ILE    11     -32.430  -6.428  10.024  1.00 10.00      B   
ATOM    443  CB  ILE    11     -32.602  -4.966  10.493  1.00 10.00      B   
ATOM    444  CG1 ILE    11     -34.088  -4.616  10.608  1.00 10.00      B   
ATOM    445  CG2 ILE    11     -31.903  -4.007   9.537  1.00 10.00      B   
ATOM    446  CD1 ILE    11     -34.354  -3.275  11.256  1.00 10.00      B   
ATOM    447  C   ILE    11     -30.944  -6.764   9.921  1.00 10.00      B   
ATOM    448  O   ILE    11     -30.394  -6.859   8.822  1.00 10.00      B   
ATOM    449  N   GLY    12     -30.317  -6.976  11.075  1.00 10.00      B   
ATOM    450  HN  GLY    12     -30.824  -6.910  11.914  1.00 10.00      B   
ATOM    451  CA  GLY    12     -28.901  -7.297  11.120  1.00 10.00      B   
ATOM    452  C   GLY    12     -28.555  -8.575  10.376  1.00 10.00      B   
ATOM    453  O   GLY    12     -27.581  -8.613   9.621  1.00 10.00      B   
ATOM    454  N   LYS    13     -29.357  -9.616  10.580  1.00 10.00      B   
ATOM    455  HN  LYS    13     -30.125  -9.518  11.190  1.00 10.00      B   
ATOM    456  CA  LYS    13     -29.131 -10.901   9.929  1.00 10.00      B   
ATOM    457  CB  LYS    13     -30.095 -11.961  10.459  1.00 10.00      B   
ATOM    458  CG  LYS    13     -29.736 -12.486  11.837  1.00 10.00      B   
ATOM    459  CD  LYS    13     -30.579 -13.696  12.191  1.00 10.00      B   
ATOM    460  CE  LYS    13     -30.219 -14.242  13.560  1.00 10.00      B   
ATOM    461  NZ  LYS    13     -30.822 -15.579  13.796  1.00 10.00      B   
ATOM    462  HZ1 LYS    13     -30.409 -16.283  13.147  1.00 10.00      B   
ATOM    463  HZ2 LYS    13     -31.849 -15.542  13.641  1.00 10.00      B   
ATOM    464  HZ3 LYS    13     -30.643 -15.882  14.775  1.00 10.00      B   
ATOM    465  C   LYS    13     -29.266 -10.790   8.421  1.00 10.00      B   
ATOM    466  O   LYS    13     -28.476 -11.371   7.679  1.00 10.00      B   
ATOM    467  N   THR    14     -30.261 -10.036   7.978  1.00 10.00      B   
ATOM    468  HN  THR    14     -30.852  -9.595   8.625  1.00 10.00      B   
ATOM    469  CA  THR    14     -30.496  -9.845   6.558  1.00 10.00      B   
ATOM    470  CB  THR    14     -31.735  -8.963   6.306  1.00 10.00      B   
ATOM    471  OG1 THR    14     -32.857  -9.526   7.000  1.00 10.00      B   
ATOM    472  HG1 THR    14     -32.865  -9.198   7.909  1.00 10.00      B   
ATOM    473  CG2 THR    14     -32.051  -8.890   4.819  1.00 10.00      B   
ATOM    474  C   THR    14     -29.267  -9.231   5.891  1.00 10.00      B   
ATOM    475  O   THR    14     -28.738  -9.787   4.928  1.00 10.00      B   
ATOM    476  N   ILE    15     -28.799  -8.111   6.433  1.00 10.00      B   
ATOM    477  HN  ILE    15     -29.252  -7.732   7.219  1.00 10.00      B   
ATOM    478  CA  ILE    15     -27.629  -7.430   5.889  1.00 10.00      B   
ATOM    479  CB  ILE    15     -27.334  -6.115   6.641  1.00 10.00      B   
ATOM    480  CG1 ILE    15     -28.573  -5.216   6.647  1.00 10.00      B   
ATOM    481  CG2 ILE    15     -26.155  -5.385   6.009  1.00 10.00      B   
ATOM    482  CD1 ILE    15     -28.452  -4.009   7.556  1.00 10.00      B   
ATOM    483  C   ILE    15     -26.403  -8.336   5.944  1.00 10.00      B   
ATOM    484  O   ILE    15     -25.647  -8.431   4.978  1.00 10.00      B   
ATOM    485  N   PHE    16     -26.221  -9.012   7.074  1.00 10.00      B   
ATOM    486  HN  PHE    16     -26.862  -8.892   7.809  1.00 10.00      B   
ATOM    487  CA  PHE    16     -25.092  -9.919   7.256  1.00 10.00      B   
ATOM    488  CB  PHE    16     -25.114 -10.532   8.659  1.00 10.00      B   
ATOM    489  CG  PHE    16     -23.901 -11.356   8.992  1.00 10.00      B   
ATOM    490  CD1 PHE    16     -22.714 -10.746   9.365  1.00 10.00      B   
ATOM    491  CD2 PHE    16     -23.949 -12.738   8.937  1.00 10.00      B   
ATOM    492  CE1 PHE    16     -21.599 -11.500   9.675  1.00 10.00      B   
ATOM    493  CE2 PHE    16     -22.838 -13.498   9.244  1.00 10.00      B   
ATOM    494  CZ  PHE    16     -21.660 -12.878   9.614  1.00 10.00      B   
ATOM    495  C   PHE    16     -25.099 -11.017   6.194  1.00 10.00      B   
ATOM    496  O   PHE    16     -24.057 -11.362   5.632  1.00 10.00      B   
ATOM    497  N   THR    17     -26.281 -11.552   5.920  1.00 10.00      B   
ATOM    498  HN  THR    17     -27.074 -11.228   6.400  1.00 10.00      B   
ATOM    499  CA  THR    17     -26.436 -12.605   4.927  1.00 10.00      B   
ATOM    500  CB  THR    17     -27.857 -13.195   4.950  1.00 10.00      B   
ATOM    501  OG1 THR    17     -28.153 -13.645   6.279  1.00 10.00      B   
ATOM    502  HG1 THR    17     -28.399 -12.884   6.825  1.00 10.00      B   
ATOM    503  CG2 THR    17     -27.966 -14.372   3.993  1.00 10.00      B   
ATOM    504  C   THR    17     -26.101 -12.091   3.533  1.00 10.00      B   
ATOM    505  O   THR    17     -25.339 -12.726   2.805  1.00 10.00      B   
ATOM    506  N   THR    18     -26.652 -10.935   3.170  1.00 10.00      B   
ATOM    507  HN  THR    18     -27.260 -10.470   3.791  1.00 10.00      B   
ATOM    508  CA  THR    18     -26.383 -10.344   1.866  1.00 10.00      B   
ATOM    509  CB  THR    18     -27.174  -9.040   1.667  1.00 10.00      B   
ATOM    510  OG1 THR    18     -28.507  -9.217   2.165  1.00 10.00      B   
ATOM    511  HG1 THR    18     -29.056  -9.600   1.475  1.00 10.00      B   
ATOM    512  CG2 THR    18     -27.242  -8.690   0.189  1.00 10.00      B   
ATOM    513  C   THR    18     -24.888 -10.061   1.714  1.00 10.00      B   
ATOM    514  O   THR    18     -24.312 -10.264   0.642  1.00 10.00      B   
ATOM    515  N   ILE    19     -24.266  -9.598   2.798  1.00 10.00      B   
ATOM    516  HN  ILE    19     -24.788  -9.439   3.617  1.00 10.00      B   
ATOM    517  CA  ILE    19     -22.836  -9.308   2.807  1.00 10.00      B   
ATOM    518  CB  ILE    19     -22.395  -8.687   4.160  1.00 10.00      B   
ATOM    519  CG1 ILE    19     -22.783  -7.203   4.232  1.00 10.00      B   
ATOM    520  CG2 ILE    19     -20.900  -8.866   4.410  1.00 10.00      B   
ATOM    521  CD1 ILE    19     -21.992  -6.311   3.297  1.00 10.00      B   
ATOM    522  C   ILE    19     -22.043 -10.586   2.540  1.00 10.00      B   
ATOM    523  O   ILE    19     -21.174 -10.619   1.672  1.00 10.00      B   
ATOM    524  N   MET    20     -22.370 -11.642   3.276  1.00 10.00      B   
ATOM    525  HN  MET    20     -23.092 -11.559   3.938  1.00 10.00      B   
ATOM    526  CA  MET    20     -21.685 -12.923   3.119  1.00 10.00      B   
ATOM    527  CB  MET    20     -22.152 -13.932   4.175  1.00 10.00      B   
ATOM    528  CG  MET    20     -21.700 -13.604   5.592  1.00 10.00      B   
ATOM    529  SD  MET    20     -19.931 -13.865   5.852  1.00 10.00      B   
ATOM    530  CE  MET    20     -19.878 -15.645   6.063  1.00 10.00      B   
ATOM    531  C   MET    20     -21.885 -13.480   1.713  1.00 10.00      B   
ATOM    532  O   MET    20     -20.938 -13.956   1.085  1.00 10.00      B   
ATOM    533  N   MET    21     -23.118 -13.388   1.222  1.00 10.00      B   
ATOM    534  HN  MET    21     -23.823 -12.996   1.780  1.00 10.00      B   
ATOM    535  CA  MET    21     -23.459 -13.867  -0.110  1.00 10.00      B   
ATOM    536  CB  MET    21     -24.951 -13.658  -0.391  1.00 10.00      B   
ATOM    537  CG  MET    21     -25.394 -14.118  -1.772  1.00 10.00      B   
ATOM    538  SD  MET    21     -27.038 -13.515  -2.209  1.00 10.00      B   
ATOM    539  CE  MET    21     -27.213 -14.174  -3.866  1.00 10.00      B   
ATOM    540  C   MET    21     -22.627 -13.163  -1.177  1.00 10.00      B   
ATOM    541  O   MET    21     -22.013 -13.813  -2.023  1.00 10.00      B   
ATOM    542  N   THR    22     -22.596 -11.834  -1.125  1.00 10.00      B   
ATOM    543  HN  THR    22     -23.082 -11.367  -0.411  1.00 10.00      B   
ATOM    544  CA  THR    22     -21.840 -11.058  -2.100  1.00 10.00      B   
ATOM    545  CB  THR    22     -22.156  -9.550  -2.015  1.00 10.00      B   
ATOM    546  OG1 THR    22     -22.228  -9.140  -0.643  1.00 10.00      B   
ATOM    547  HG1 THR    22     -23.045  -9.469  -0.248  1.00 10.00      B   
ATOM    548  CG2 THR    22     -23.481  -9.242  -2.700  1.00 10.00      B   
ATOM    549  C   THR    22     -20.340 -11.297  -1.947  1.00 10.00      B   
ATOM    550  O   THR    22     -19.617 -11.411  -2.938  1.00 10.00      B   
ATOM    551  N   LEU    23     -19.884 -11.390  -0.700  1.00 10.00      B   
ATOM    552  HN  LEU    23     -20.515 -11.280   0.047  1.00 10.00      B   
ATOM    553  CA  LEU    23     -18.476 -11.631  -0.404  1.00 10.00      B   
ATOM    554  CB  LEU    23     -18.253 -11.711   1.111  1.00 10.00      B   
ATOM    555  CG  LEU    23     -17.454 -10.569   1.745  1.00 10.00      B   
ATOM    556  CD1 LEU    23     -18.175  -9.241   1.572  1.00 10.00      B   
ATOM    557  CD2 LEU    23     -17.198 -10.854   3.217  1.00 10.00      B   
ATOM    558  C   LEU    23     -18.003 -12.920  -1.064  1.00 10.00      B   
ATOM    559  O   LEU    23     -17.027 -12.920  -1.811  1.00 10.00      B   
ATOM    560  N   PHE    24     -18.724 -14.008  -0.813  1.00 10.00      B   
ATOM    561  HN  PHE    24     -19.517 -13.932  -0.234  1.00 10.00      B   
ATOM    562  CA  PHE    24     -18.375 -15.305  -1.376  1.00 10.00      B   
ATOM    563  CB  PHE    24     -19.321 -16.397  -0.873  1.00 10.00      B   
ATOM    564  CG  PHE    24     -19.052 -16.830   0.540  1.00 10.00      B   
ATOM    565  CD1 PHE    24     -20.086 -16.945   1.451  1.00 10.00      B   
ATOM    566  CD2 PHE    24     -17.761 -17.128   0.954  1.00 10.00      B   
ATOM    567  CE1 PHE    24     -19.845 -17.347   2.749  1.00 10.00      B   
ATOM    568  CE2 PHE    24     -17.511 -17.531   2.251  1.00 10.00      B   
ATOM    569  CZ  PHE    24     -18.555 -17.642   3.150  1.00 10.00      B   
ATOM    570  C   PHE    24     -18.361 -15.265  -2.899  1.00 10.00      B   
ATOM    571  O   PHE    24     -17.463 -15.824  -3.533  1.00 10.00      B   
ATOM    572  N   MET    25     -19.342 -14.579  -3.478  1.00 10.00      B   
ATOM    573  HN  MET    25     -20.019 -14.141  -2.913  1.00 10.00      B   
ATOM    574  CA  MET    25     -19.436 -14.463  -4.928  1.00 10.00      B   
ATOM    575  CB  MET    25     -20.733 -13.770  -5.346  1.00 10.00      B   
ATOM    576  CG  MET    25     -21.977 -14.627  -5.191  1.00 10.00      B   
ATOM    577  SD  MET    25     -23.408 -13.920  -6.031  1.00 10.00      B   
ATOM    578  CE  MET    25     -22.881 -14.033  -7.740  1.00 10.00      B   
ATOM    579  C   MET    25     -18.238 -13.711  -5.488  1.00 10.00      B   
ATOM    580  O   MET    25     -17.682 -14.089  -6.522  1.00 10.00      B   
ATOM    581  N   LEU    26     -17.836 -12.651  -4.795  1.00 10.00      B   
ATOM    582  HN  LEU    26     -18.324 -12.399  -3.978  1.00 10.00      B   
ATOM    583  CA  LEU    26     -16.696 -11.848  -5.218  1.00 10.00      B   
ATOM    584  CB  LEU    26     -16.617 -10.539  -4.429  1.00 10.00      B   
ATOM    585  CG  LEU    26     -17.718  -9.517  -4.715  1.00 10.00      B   
ATOM    586  CD1 LEU    26     -17.522  -8.264  -3.879  1.00 10.00      B   
ATOM    587  CD2 LEU    26     -17.756  -9.170  -6.195  1.00 10.00      B   
ATOM    588  C   LEU    26     -15.398 -12.633  -5.087  1.00 10.00      B   
ATOM    589  O   LEU    26     -14.524 -12.545  -5.952  1.00 10.00      B   
ATOM    590  N   VAL    27     -15.277 -13.401  -4.005  1.00 10.00      B   
ATOM    591  HN  VAL    27     -16.004 -13.409  -3.338  1.00 10.00      B   
ATOM    592  CA  VAL    27     -14.089 -14.219  -3.772  1.00 10.00      B   
ATOM    593  CB  VAL    27     -14.154 -14.971  -2.422  1.00 10.00      B   
ATOM    594  CG1 VAL    27     -12.967 -15.912  -2.263  1.00 10.00      B   
ATOM    595  CG2 VAL    27     -14.196 -13.987  -1.266  1.00 10.00      B   
ATOM    596  C   VAL    27     -13.905 -15.220  -4.907  1.00 10.00      B   
ATOM    597  O   VAL    27     -12.817 -15.340  -5.464  1.00 10.00      B   
ATOM    598  N   SER    28     -14.980 -15.918  -5.249  1.00 10.00      B   
ATOM    599  HN  SER    28     -15.820 -15.776  -4.759  1.00 10.00      B   
ATOM    600  CA  SER    28     -14.946 -16.901  -6.323  1.00 10.00      B   
ATOM    601  CB  SER    28     -16.241 -17.715  -6.337  1.00 10.00      B   
ATOM    602  OG  SER    28     -16.406 -18.421  -5.119  1.00 10.00      B   
ATOM    603  HG  SER    28     -16.313 -19.368  -5.287  1.00 10.00      B   
ATOM    604  C   SER    28     -14.707 -16.240  -7.681  1.00 10.00      B   
ATOM    605  O   SER    28     -13.925 -16.739  -8.490  1.00 10.00      B   
ATOM    606  N   LEU    29     -15.368 -15.105  -7.913  1.00 10.00      B   
ATOM    607  HN  LEU    29     -15.964 -14.752  -7.220  1.00 10.00      B   
ATOM    608  CA  LEU    29     -15.233 -14.373  -9.171  1.00 10.00      B   
ATOM    609  CB  LEU    29     -16.125 -13.125  -9.170  1.00 10.00      B   
ATOM    610  CG  LEU    29     -16.107 -12.279 -10.449  1.00 10.00      B   
ATOM    611  CD1 LEU    29     -16.686 -13.056 -11.621  1.00 10.00      B   
ATOM    612  CD2 LEU    29     -16.855 -10.969 -10.242  1.00 10.00      B   
ATOM    613  C   LEU    29     -13.783 -13.974  -9.416  1.00 10.00      B   
ATOM    614  O   LEU    29     -13.185 -14.359 -10.419  1.00 10.00      B   
ATOM    615  N   SER    30     -13.216 -13.223  -8.481  1.00 10.00      B   
ATOM    616  HN  SER    30     -13.736 -12.972  -7.684  1.00 10.00      B   
ATOM    617  CA  SER    30     -11.837 -12.777  -8.606  1.00 10.00      B   
ATOM    618  CB  SER    30     -11.501 -11.770  -7.504  1.00 10.00      B   
ATOM    619  OG  SER    30     -11.871 -12.267  -6.228  1.00 10.00      B   
ATOM    620  HG  SER    30     -12.820 -12.127  -6.091  1.00 10.00      B   
ATOM    621  C   SER    30     -10.888 -13.969  -8.541  1.00 10.00      B   
ATOM    622  O   SER    30      -9.831 -13.976  -9.177  1.00 10.00      B   
ATOM    623  N   GLY    31     -11.289 -14.975  -7.770  1.00 10.00      B   
ATOM    624  HN  GLY    31     -12.146 -14.903  -7.298  1.00 10.00      B   
ATOM    625  CA  GLY    31     -10.491 -16.171  -7.614  1.00 10.00      B   
ATOM    626  C   GLY    31     -10.247 -16.878  -8.925  1.00 10.00      B   
ATOM    627  O   GLY    31      -9.103 -17.052  -9.325  1.00 10.00      B   
ATOM    628  N   ILE    32     -11.321 -17.254  -9.612  1.00 10.00      B   
ATOM    629  HN  ILE    32     -12.218 -17.055  -9.252  1.00 10.00      B   
ATOM    630  CA  ILE    32     -11.203 -17.957 -10.886  1.00 10.00      B   
ATOM    631  CB  ILE    32     -12.564 -18.476 -11.418  1.00 10.00      B   
ATOM    632  CG1 ILE    32     -12.373 -19.336 -12.674  1.00 10.00      B   
ATOM    633  CG2 ILE    32     -13.537 -17.337 -11.688  1.00 10.00      B   
ATOM    634  CD1 ILE    32     -11.639 -20.638 -12.425  1.00 10.00      B   
ATOM    635  C   ILE    32     -10.490 -17.108 -11.943  1.00 10.00      B   
ATOM    636  O   ILE    32      -9.668 -17.619 -12.706  1.00 10.00      B   
ATOM    637  N   ILE    33     -10.778 -15.809 -11.959  1.00 10.00      B   
ATOM    638  HN  ILE    33     -11.423 -15.455 -11.307  1.00 10.00      B   
ATOM    639  CA  ILE    33     -10.162 -14.900 -12.921  1.00 10.00      B   
ATOM    640  CB  ILE    33     -10.758 -13.474 -12.840  1.00 10.00      B   
ATOM    641  CG1 ILE    33     -12.228 -13.488 -13.281  1.00 10.00      B   
ATOM    642  CG2 ILE    33      -9.954 -12.499 -13.693  1.00 10.00      B   
ATOM    643  CD1 ILE    33     -12.935 -12.159 -13.120  1.00 10.00      B   
ATOM    644  C   ILE    33      -8.645 -14.848 -12.735  1.00 10.00      B   
ATOM    645  O   ILE    33      -7.889 -14.992 -13.696  1.00 10.00      B   
ATOM    646  N   LYS    34      -8.206 -14.667 -11.497  1.00 10.00      B   
ATOM    647  HN  LYS    34      -8.855 -14.571 -10.765  1.00 10.00      B   
ATOM    648  CA  LYS    34      -6.780 -14.602 -11.205  1.00 10.00      B   
ATOM    649  CB  LYS    34      -6.516 -13.869  -9.888  1.00 10.00      B   
ATOM    650  CG  LYS    34      -5.650 -12.625 -10.042  1.00 10.00      B   
ATOM    651  CD  LYS    34      -5.426 -11.928  -8.708  1.00 10.00      B   
ATOM    652  CE  LYS    34      -4.618 -10.648  -8.879  1.00 10.00      B   
ATOM    653  NZ  LYS    34      -4.536  -9.861  -7.619  1.00 10.00      B   
ATOM    654  HZ1 LYS    34      -4.031 -10.400  -6.888  1.00 10.00      B   
ATOM    655  HZ2 LYS    34      -5.489  -9.639  -7.271  1.00 10.00      B   
ATOM    656  HZ3 LYS    34      -4.025  -8.969  -7.787  1.00 10.00      B   
ATOM    657  C   LYS    34      -6.152 -15.995 -11.199  1.00 10.00      B   
ATOM    658  O   LYS    34      -4.938 -16.141 -11.353  1.00 10.00      B   
ATOM    659  N   PHE    35      -6.986 -17.014 -11.022  1.00 10.00      B   
ATOM    660  HN  PHE    35      -7.940 -16.828 -10.880  1.00 10.00      B   
ATOM    661  CA  PHE    35      -6.530 -18.400 -11.013  1.00 10.00      B   
ATOM    662  CB  PHE    35      -7.661 -19.334 -10.566  1.00 10.00      B   
ATOM    663  CG  PHE    35      -7.264 -20.776 -10.427  1.00 10.00      B   
ATOM    664  CD1 PHE    35      -6.765 -21.258  -9.229  1.00 10.00      B   
ATOM    665  CD2 PHE    35      -7.393 -21.652 -11.493  1.00 10.00      B   
ATOM    666  CE1 PHE    35      -6.404 -22.584  -9.094  1.00 10.00      B   
ATOM    667  CE2 PHE    35      -7.032 -22.979 -11.367  1.00 10.00      B   
ATOM    668  CZ  PHE    35      -6.536 -23.445 -10.165  1.00 10.00      B   
ATOM    669  C   PHE    35      -6.057 -18.793 -12.404  1.00 10.00      B   
ATOM    670  O   PHE    35      -4.924 -19.242 -12.585  1.00 10.00      B   
ATOM    671  N   VAL    36      -6.928 -18.599 -13.393  1.00 10.00      B   
ATOM    672  HN  VAL    36      -7.816 -18.228 -13.186  1.00 10.00      B   
ATOM    673  CA  VAL    36      -6.594 -18.926 -14.775  1.00 10.00      B   
ATOM    674  CB  VAL    36      -7.828 -18.943 -15.705  1.00 10.00      B   
ATOM    675  CG1 VAL    36      -8.806 -20.021 -15.269  1.00 10.00      B   
ATOM    676  CG2 VAL    36      -8.506 -17.582 -15.751  1.00 10.00      B   
ATOM    677  C   VAL    36      -5.551 -17.952 -15.304  1.00 10.00      B   
ATOM    678  O   VAL    36      -4.818 -18.251 -16.246  1.00 10.00      B   
ATOM    679  N   ASP    37      -5.482 -16.790 -14.665  1.00 10.00      B   
ATOM    680  HN  ASP    37      -6.101 -16.622 -13.925  1.00 10.00      B   
ATOM    681  CA  ASP    37      -4.523 -15.761 -15.032  1.00 10.00      B   
ATOM    682  CB  ASP    37      -4.816 -14.475 -14.255  1.00 10.00      B   
ATOM    683  CG  ASP    37      -4.353 -13.222 -14.968  1.00 10.00      B   
ATOM    684  OD1 ASP    37      -4.717 -13.035 -16.152  1.00 10.00      B   
ATOM    685  OD2 ASP    37      -3.646 -12.405 -14.344  1.00 10.00      B   
ATOM    686  C   ASP    37      -3.121 -16.253 -14.711  1.00 10.00      B   
ATOM    687  O   ASP    37      -2.170 -15.993 -15.447  1.00 10.00      B   
ATOM    688  N   GLN    38      -3.014 -16.996 -13.610  1.00 10.00      B   
ATOM    689  HN  GLN    38      -3.817 -17.167 -13.071  1.00 10.00      B   
ATOM    690  CA  GLN    38      -1.743 -17.555 -13.174  1.00 10.00      B   
ATOM    691  CB  GLN    38      -1.825 -17.991 -11.714  1.00 10.00      B   
ATOM    692  CG  GLN    38      -1.594 -16.864 -10.725  1.00 10.00      B   
ATOM    693  CD  GLN    38      -0.180 -16.328 -10.781  1.00 10.00      B   
ATOM    694  OE1 GLN    38       0.757 -17.059 -11.085  1.00 10.00      B   
ATOM    695  NE2 GLN    38      -0.021 -15.048 -10.486  1.00 10.00      B   
ATOM    696 HE21 GLN    38      -0.816 -14.524 -10.249  1.00 10.00      B   
ATOM    697 HE22 GLN    38       0.885 -14.675 -10.515  1.00 10.00      B   
ATOM    698  C   GLN    38      -1.336 -18.734 -14.045  1.00 10.00      B   
ATOM    699  O   GLN    38      -0.156 -19.059 -14.155  1.00 10.00      B   
ATOM    700  N   LEU    39      -2.321 -19.363 -14.679  1.00 10.00      B   
ATOM    701  HN  LEU    39      -3.241 -19.050 -14.558  1.00 10.00      B   
ATOM    702  CA  LEU    39      -2.067 -20.504 -15.551  1.00 10.00      B   
ATOM    703  CB  LEU    39      -3.378 -21.146 -16.008  1.00 10.00      B   
ATOM    704  CG  LEU    39      -4.064 -22.064 -14.995  1.00 10.00      B   
ATOM    705  CD1 LEU    39      -5.449 -22.461 -15.483  1.00 10.00      B   
ATOM    706  CD2 LEU    39      -3.214 -23.299 -14.734  1.00 10.00      B   
ATOM    707  C   LEU    39      -1.223 -20.093 -16.751  1.00 10.00      B   
ATOM    708  O   LEU    39      -0.574 -20.926 -17.381  1.00 10.00      B   
ATOM    709  N   LYS    40      -1.220 -18.795 -17.044  1.00 10.00      B   
ATOM    710  HN  LYS    40      -1.752 -18.182 -16.494  1.00 10.00      B   
ATOM    711  CA  LYS    40      -0.449 -18.259 -18.154  1.00 10.00      B   
ATOM    712  CB  LYS    40      -0.990 -16.887 -18.573  1.00 10.00      B   
ATOM    713  CG  LYS    40      -2.409 -16.909 -19.126  1.00 10.00      B   
ATOM    714  CD  LYS    40      -2.761 -15.599 -19.815  1.00 10.00      B   
ATOM    715  CE  LYS    40      -3.018 -14.488 -18.810  1.00 10.00      B   
ATOM    716  NZ  LYS    40      -4.442 -14.435 -18.396  1.00 10.00      B   
ATOM    717  HZ1 LYS    40      -5.026 -14.065 -19.172  1.00 10.00      B   
ATOM    718  HZ2 LYS    40      -4.555 -13.810 -17.566  1.00 10.00      B   
ATOM    719  HZ3 LYS    40      -4.777 -15.388 -18.150  1.00 10.00      B   
ATOM    720  C   LYS    40       1.028 -18.152 -17.773  1.00 10.00      B   
ATOM    721  O   LYS    40       1.877 -17.848 -18.608  1.00 10.00      B   
ATOM    722  N   LYS    41       1.319 -18.402 -16.499  1.00 10.00      B   
ATOM    723  HN  LYS    41       0.589 -18.625 -15.880  1.00 10.00      B   
ATOM    724  CA  LYS    41       2.682 -18.351 -15.987  1.00 10.00      B   
ATOM    725  CB  LYS    41       2.878 -17.104 -15.119  1.00 10.00      B   
ATOM    726  CG  LYS    41       2.745 -15.783 -15.859  1.00 10.00      B   
ATOM    727  CD  LYS    41       2.666 -14.619 -14.886  1.00 10.00      B   
ATOM    728  CE  LYS    41       2.410 -13.306 -15.608  1.00 10.00      B   
ATOM    729  NZ  LYS    41       3.667 -12.660 -16.065  1.00 10.00      B   
ATOM    730  HZ1 LYS    41       3.454 -11.912 -16.755  1.00 10.00      B   
ATOM    731  HZ2 LYS    41       4.299 -13.364 -16.515  1.00 10.00      B   
ATOM    732  HZ3 LYS    41       4.163 -12.237 -15.257  1.00 10.00      B   
ATOM    733  C   LYS    41       2.966 -19.595 -15.149  1.00 10.00      B   
ATOM    734  O   LYS    41       3.876 -19.604 -14.318  1.00 10.00      B   
ATOM    735  N   ALA    42       2.192 -20.649 -15.384  1.00 10.00      B   
ATOM    736  HN  ALA    42       1.507 -20.589 -16.082  1.00 10.00      B   
ATOM    737  CA  ALA    42       2.338 -21.895 -14.633  1.00 10.00      B   
ATOM    738  CB  ALA    42       0.982 -22.555 -14.429  1.00 10.00      B   
ATOM    739  C   ALA    42       3.308 -22.861 -15.306  1.00 10.00      B   
ATOM    740  O   ALA    42       3.295 -24.067 -15.037  1.00 10.00      B   
ATOM    741  N   GLY    43       4.157 -22.323 -16.170  1.00 10.00      B   
ATOM    742  HN  GLY    43       4.123 -21.358 -16.337  1.00 10.00      B   
ATOM    743  CA  GLY    43       5.126 -23.142 -16.868  1.00 10.00      B   
ATOM    744  C   GLY    43       6.180 -23.701 -15.938  1.00 10.00      B   
ATOM    745  O   GLY    43       6.567 -24.864 -16.053  1.00 10.00      B   
ATOM    746  N   GLN    44       6.648 -22.875 -15.011  1.00 10.00      B   
ATOM    747  HN  GLN    44       6.296 -21.960 -14.961  1.00 10.00      B   
ATOM    748  CA  GLN    44       7.666 -23.298 -14.061  1.00 10.00      B   
ATOM    749  CB  GLN    44       8.846 -22.322 -14.057  1.00 10.00      B   
ATOM    750  CG  GLN    44       9.611 -22.267 -15.371  1.00 10.00      B   
ATOM    751  CD  GLN    44      10.258 -23.591 -15.728  1.00 10.00      B   
ATOM    752  OE1 GLN    44      10.650 -24.365 -14.854  1.00 10.00      B   
ATOM    753  NE2 GLN    44      10.364 -23.867 -17.016  1.00 10.00      B   
ATOM    754 HE21 GLN    44      10.020 -23.211 -17.660  1.00 10.00      B   
ATOM    755 HE22 GLN    44      10.789 -24.711 -17.278  1.00 10.00      B   
ATOM    756  C   GLN    44       7.085 -23.429 -12.657  1.00 10.00      B   
ATOM    757  O   GLN    44       6.666 -22.442 -12.054  1.00 10.00      B   
ATOM    758  N   GLY    45       7.049 -24.653 -12.147  1.00 10.00      B   
ATOM    759  HN  GLY    45       7.376 -25.408 -12.679  1.00 10.00      B   
ATOM    760  CA  GLY    45       6.526 -24.885 -10.819  1.00 10.00      B   
ATOM    761  C   GLY    45       5.481 -25.979 -10.793  1.00 10.00      B   
ATOM    762  O   GLY    45       5.633 -27.010 -11.452  1.00 10.00      B   
ATOM    763  N   SER    46       4.418 -25.750 -10.038  1.00 10.00      B   
ATOM    764  HN  SER    46       4.351 -24.900  -9.554  1.00 10.00      B   
ATOM    765  CA  SER    46       3.340 -26.715  -9.912  1.00 10.00      B   
ATOM    766  CB  SER    46       3.405 -27.390  -8.538  1.00 10.00      B   
ATOM    767  OG  SER    46       2.519 -28.493  -8.461  1.00 10.00      B   
ATOM    768  HG  SER    46       1.908 -28.364  -7.709  1.00 10.00      B   
ATOM    769  C   SER    46       1.992 -26.024 -10.107  1.00 10.00      B   
ATOM    770  O   SER    46       1.868 -24.820  -9.866  1.00 10.00      B   
ATOM    771  N   TYR    47       0.990 -26.788 -10.537  1.00 10.00      B   
ATOM    772  HN  TYR    47       1.154 -27.742 -10.694  1.00 10.00      B   
ATOM    773  CA  TYR    47      -0.349 -26.250 -10.774  1.00 10.00      B   
ATOM    774  CB  TYR    47      -1.290 -27.339 -11.306  1.00 10.00      B   
ATOM    775  CG  TYR    47      -0.738 -28.175 -12.439  1.00 10.00      B   
ATOM    776  CD1 TYR    47      -0.219 -29.442 -12.203  1.00 10.00      B   
ATOM    777  CD2 TYR    47      -0.752 -27.706 -13.746  1.00 10.00      B   
ATOM    778  CE1 TYR    47       0.273 -30.216 -13.236  1.00 10.00      B   
ATOM    779  CE2 TYR    47      -0.262 -28.474 -14.784  1.00 10.00      B   
ATOM    780  CZ  TYR    47       0.249 -29.728 -14.524  1.00 10.00      B   
ATOM    781  OH  TYR    47       0.734 -30.499 -15.557  1.00 10.00      B   
ATOM    782  HH  TYR    47       1.320 -29.962 -16.109  1.00 10.00      B   
ATOM    783  C   TYR    47      -0.942 -25.673  -9.494  1.00 10.00      B   
ATOM    784  O   TYR    47      -1.470 -24.563  -9.482  1.00 10.00      B   
ATOM    785  N   ASP    48      -0.839 -26.436  -8.419  1.00 10.00      B   
ATOM    786  HN  ASP    48      -0.388 -27.306  -8.493  1.00 10.00      B   
ATOM    787  CA  ASP    48      -1.373 -26.030  -7.126  1.00 10.00      B   
ATOM    788  CB  ASP    48      -1.453 -27.229  -6.173  1.00 10.00      B   
ATOM    789  CG  ASP    48      -0.092 -27.765  -5.770  1.00 10.00      B   
ATOM    790  OD1 ASP    48       0.730 -28.057  -6.667  1.00 10.00      B   
ATOM    791  OD2 ASP    48       0.161 -27.903  -4.556  1.00 10.00      B   
ATOM    792  C   ASP    48      -0.552 -24.906  -6.510  1.00 10.00      B   
ATOM    793  O   ASP    48      -1.108 -23.982  -5.915  1.00 10.00      B   
ATOM    794  N   ALA    49       0.765 -24.978  -6.674  1.00 10.00      B   
ATOM    795  HN  ALA    49       1.139 -25.738  -7.165  1.00 10.00      B   
ATOM    796  CA  ALA    49       1.667 -23.966  -6.131  1.00 10.00      B   
ATOM    797  CB  ALA    49       3.116 -24.314  -6.446  1.00 10.00      B   
ATOM    798  C   ALA    49       1.318 -22.579  -6.662  1.00 10.00      B   
ATOM    799  O   ALA    49       1.317 -21.598  -5.919  1.00 10.00      B   
ATOM    800  N   LEU    50       1.003 -22.508  -7.946  1.00 10.00      B   
ATOM    801  HN  LEU    50       1.012 -23.327  -8.487  1.00 10.00      B   
ATOM    802  CA  LEU    50       0.642 -21.247  -8.576  1.00 10.00      B   
ATOM    803  CB  LEU    50       1.353 -21.110  -9.926  1.00 10.00      B   
ATOM    804  CG  LEU    50       2.884 -21.071  -9.873  1.00 10.00      B   
ATOM    805  CD1 LEU    50       3.470 -21.071 -11.274  1.00 10.00      B   
ATOM    806  CD2 LEU    50       3.366 -19.860  -9.091  1.00 10.00      B   
ATOM    807  C   LEU    50      -0.871 -21.163  -8.756  1.00 10.00      B   
ATOM    808  O   LEU    50      -1.373 -20.495  -9.659  1.00 10.00      B   
ATOM    809  N   GLY    51      -1.596 -21.843  -7.877  1.00 10.00      B   
ATOM    810  HN  GLY    51      -1.146 -22.345  -7.164  1.00 10.00      B   
ATOM    811  CA  GLY    51      -3.038 -21.847  -7.962  1.00 10.00      B   
ATOM    812  C   GLY    51      -3.709 -21.796  -6.605  1.00 10.00      B   
ATOM    813  O   GLY    51      -3.527 -20.838  -5.848  1.00 10.00      B   
ATOM    814  N   ALA    52      -4.458 -22.848  -6.288  1.00 10.00      B   
ATOM    815  HN  ALA    52      -4.518 -23.594  -6.926  1.00 10.00      B   
ATOM    816  CA  ALA    52      -5.196 -22.939  -5.028  1.00 10.00      B   
ATOM    817  CB  ALA    52      -6.079 -24.178  -5.021  1.00 10.00      B   
ATOM    818  C   ALA    52      -4.285 -22.926  -3.806  1.00 10.00      B   
ATOM    819  O   ALA    52      -4.705 -22.536  -2.719  1.00 10.00      B   
ATOM    820  N   GLY    53      -3.042 -23.349  -3.986  1.00 10.00      B   
ATOM    821  HN  GLY    53      -2.763 -23.654  -4.876  1.00 10.00      B   
ATOM    822  CA  GLY    53      -2.095 -23.379  -2.884  1.00 10.00      B   
ATOM    823  C   GLY    53      -1.497 -22.015  -2.588  1.00 10.00      B   
ATOM    824  O   GLY    53      -0.757 -21.847  -1.619  1.00 10.00      B   
ATOM    825  N   MET    54      -1.817 -21.042  -3.422  1.00 10.00      B   
ATOM    826  HN  MET    54      -2.410 -21.240  -4.177  1.00 10.00      B   
ATOM    827  CA  MET    54      -1.308 -19.690  -3.249  1.00 10.00      B   
ATOM    828  CB  MET    54      -0.508 -19.264  -4.484  1.00 10.00      B   
ATOM    829  CG  MET    54       0.131 -17.889  -4.372  1.00 10.00      B   
ATOM    830  SD  MET    54       1.005 -17.391  -5.873  1.00 10.00      B   
ATOM    831  CE  MET    54      -0.313 -17.476  -7.083  1.00 10.00      B   
ATOM    832  C   MET    54      -2.452 -18.713  -3.006  1.00 10.00      B   
ATOM    833  O   MET    54      -2.360 -17.821  -2.160  1.00 10.00      B   
ATOM    834  N   TYR    55      -3.545 -18.902  -3.731  1.00 10.00      B   
ATOM    835  HN  TYR    55      -3.577 -19.647  -4.372  1.00 10.00      B   
ATOM    836  CA  TYR    55      -4.699 -18.023  -3.610  1.00 10.00      B   
ATOM    837  CB  TYR    55      -5.614 -18.122  -4.828  1.00 10.00      B   
ATOM    838  CG  TYR    55      -5.097 -17.319  -5.994  1.00 10.00      B   
ATOM    839  CD1 TYR    55      -4.514 -17.940  -7.089  1.00 10.00      B   
ATOM    840  CD2 TYR    55      -5.165 -15.934  -5.982  1.00 10.00      B   
ATOM    841  CE1 TYR    55      -4.013 -17.199  -8.142  1.00 10.00      B   
ATOM    842  CE2 TYR    55      -4.673 -15.188  -7.029  1.00 10.00      B   
ATOM    843  CZ  TYR    55      -4.096 -15.824  -8.106  1.00 10.00      B   
ATOM    844  OH  TYR    55      -3.596 -15.082  -9.149  1.00 10.00      B   
ATOM    845  HH  TYR    55      -3.913 -15.453  -9.986  1.00 10.00      B   
ATOM    846  C   TYR    55      -5.468 -18.195  -2.306  1.00 10.00      B   
ATOM    847  O   TYR    55      -6.285 -17.342  -1.954  1.00 10.00      B   
ATOM    848  N   THR    56      -5.200 -19.274  -1.583  1.00 10.00      B   
ATOM    849  HN  THR    56      -4.541 -19.923  -1.907  1.00 10.00      B   
ATOM    850  CA  THR    56      -5.871 -19.516  -0.312  1.00 10.00      B   
ATOM    851  CB  THR    56      -5.445 -20.866   0.291  1.00 10.00      B   
ATOM    852  OG1 THR    56      -4.297 -21.359  -0.417  1.00 10.00      B   
ATOM    853  HG1 THR    56      -4.592 -21.885  -1.177  1.00 10.00      B   
ATOM    854  CG2 THR    56      -6.578 -21.878   0.192  1.00 10.00      B   
ATOM    855  C   THR    56      -5.540 -18.398   0.671  1.00 10.00      B   
ATOM    856  O   THR    56      -6.360 -18.022   1.512  1.00 10.00      B   
ATOM    857  N   LEU    57      -4.332 -17.861   0.541  1.00 10.00      B   
ATOM    858  HN  LEU    57      -3.729 -18.211  -0.150  1.00 10.00      B   
ATOM    859  CA  LEU    57      -3.876 -16.776   1.392  1.00 10.00      B   
ATOM    860  CB  LEU    57      -2.405 -16.974   1.765  1.00 10.00      B   
ATOM    861  CG  LEU    57      -2.054 -18.304   2.436  1.00 10.00      B   
ATOM    862  CD1 LEU    57      -0.548 -18.467   2.543  1.00 10.00      B   
ATOM    863  CD2 LEU    57      -2.704 -18.405   3.806  1.00 10.00      B   
ATOM    864  C   LEU    57      -4.059 -15.438   0.684  1.00 10.00      B   
ATOM    865  O   LEU    57      -4.254 -14.408   1.325  1.00 10.00      B   
ATOM    866  N   LEU    58      -4.007 -15.463  -0.648  1.00 10.00      B   
ATOM    867  HN  LEU    58      -3.841 -16.316  -1.100  1.00 10.00      B   
ATOM    868  CA  LEU    58      -4.164 -14.251  -1.452  1.00 10.00      B   
ATOM    869  CB  LEU    58      -3.685 -14.474  -2.887  1.00 10.00      B   
ATOM    870  CG  LEU    58      -2.197 -14.226  -3.141  1.00 10.00      B   
ATOM    871  CD1 LEU    58      -1.849 -14.507  -4.594  1.00 10.00      B   
ATOM    872  CD2 LEU    58      -1.820 -12.801  -2.766  1.00 10.00      B   
ATOM    873  C   LEU    58      -5.600 -13.741  -1.449  1.00 10.00      B   
ATOM    874  O   LEU    58      -5.862 -12.605  -1.836  1.00 10.00      B   
ATOM    875  N   SER    59      -6.530 -14.576  -1.014  1.00 10.00      B   
ATOM    876  HN  SER    59      -6.269 -15.478  -0.726  1.00 10.00      B   
ATOM    877  CA  SER    59      -7.931 -14.183  -0.959  1.00 10.00      B   
ATOM    878  CB  SER    59      -8.840 -15.410  -0.875  1.00 10.00      B   
ATOM    879  OG  SER    59      -8.693 -16.231  -2.025  1.00 10.00      B   
ATOM    880  HG  SER    59      -7.791 -16.587  -2.051  1.00 10.00      B   
ATOM    881  C   SER    59      -8.184 -13.239   0.212  1.00 10.00      B   
ATOM    882  O   SER    59      -9.206 -12.556   0.263  1.00 10.00      B   
ATOM    883  N   VAL    60      -7.229 -13.183   1.134  1.00 10.00      B   
ATOM    884  HN  VAL    60      -6.420 -13.728   1.018  1.00 10.00      B   
ATOM    885  CA  VAL    60      -7.341 -12.329   2.308  1.00 10.00      B   
ATOM    886  CB  VAL    60      -6.337 -12.720   3.413  1.00 10.00      B   
ATOM    887  CG1 VAL    60      -6.486 -11.812   4.624  1.00 10.00      B   
ATOM    888  CG2 VAL    60      -6.526 -14.177   3.812  1.00 10.00      B   
ATOM    889  C   VAL    60      -7.217 -10.837   1.960  1.00 10.00      B   
ATOM    890  O   VAL    60      -8.139 -10.072   2.226  1.00 10.00      B   
ATOM    891  N   PRO    61      -6.088 -10.397   1.355  1.00 10.00      B   
ATOM    892  CA  PRO    61      -5.881  -8.982   0.991  1.00 10.00      B   
ATOM    893  CB  PRO    61      -4.579  -9.002   0.185  1.00 10.00      B   
ATOM    894  CG  PRO    61      -3.859 -10.209   0.674  1.00 10.00      B   
ATOM    895  CD  PRO    61      -4.918 -11.223   0.992  1.00 10.00      B   
ATOM    896  C   PRO    61      -7.017  -8.417   0.137  1.00 10.00      B   
ATOM    897  O   PRO    61      -7.395  -7.249   0.280  1.00 10.00      B   
ATOM    898  N   LYS    62      -7.568  -9.250  -0.740  1.00 10.00      B   
ATOM    899  HN  LYS    62      -7.230 -10.169  -0.803  1.00 10.00      B   
ATOM    900  CA  LYS    62      -8.660  -8.827  -1.613  1.00 10.00      B   
ATOM    901  CB  LYS    62      -9.041  -9.942  -2.585  1.00 10.00      B   
ATOM    902  CG  LYS    62      -7.888 -10.492  -3.406  1.00 10.00      B   
ATOM    903  CD  LYS    62      -8.389 -11.470  -4.458  1.00 10.00      B   
ATOM    904  CE  LYS    62      -9.134 -12.640  -3.829  1.00 10.00      B   
ATOM    905  NZ  LYS    62      -9.841 -13.466  -4.843  1.00 10.00      B   
ATOM    906  HZ1 LYS    62      -9.183 -13.738  -5.601  1.00 10.00      B   
ATOM    907  HZ2 LYS    62     -10.632 -12.926  -5.263  1.00 10.00      B   
ATOM    908  HZ3 LYS    62     -10.224 -14.326  -4.403  1.00 10.00      B   
ATOM    909  C   LYS    62      -9.891  -8.432  -0.809  1.00 10.00      B   
ATOM    910  O   LYS    62     -10.552  -7.437  -1.111  1.00 10.00      B   
ATOM    911  N   ASP    63     -10.161  -9.196   0.239  1.00 10.00      B   
ATOM    912  HN  ASP    63      -9.557  -9.934   0.459  1.00 10.00      B   
ATOM    913  CA  ASP    63     -11.320  -8.964   1.092  1.00 10.00      B   
ATOM    914  CB  ASP    63     -11.671 -10.263   1.824  1.00 10.00      B   
ATOM    915  CG  ASP    63     -13.112 -10.326   2.288  1.00 10.00      B   
ATOM    916  OD1 ASP    63     -14.013 -10.039   1.474  1.00 10.00      B   
ATOM    917  OD2 ASP    63     -13.346 -10.687   3.465  1.00 10.00      B   
ATOM    918  C   ASP    63     -11.050  -7.848   2.101  1.00 10.00      B   
ATOM    919  O   ASP    63     -11.932  -7.461   2.866  1.00 10.00      B   
ATOM    920  N   VAL    64      -9.831  -7.314   2.085  1.00 10.00      B   
ATOM    921  HN  VAL    64      -9.173  -7.642   1.437  1.00 10.00      B   
ATOM    922  CA  VAL    64      -9.454  -6.257   3.016  1.00 10.00      B   
ATOM    923  CB  VAL    64      -8.031  -6.458   3.582  1.00 10.00      B   
ATOM    924  CG1 VAL    64      -7.637  -5.291   4.475  1.00 10.00      B   
ATOM    925  CG2 VAL    64      -7.949  -7.763   4.357  1.00 10.00      B   
ATOM    926  C   VAL    64      -9.580  -4.854   2.418  1.00 10.00      B   
ATOM    927  O   VAL    64     -10.367  -4.042   2.894  1.00 10.00      B   
ATOM    928  N   GLN    65      -8.808  -4.563   1.379  1.00 10.00      B   
ATOM    929  HN  GLN    65      -8.202  -5.245   1.016  1.00 10.00      B   
ATOM    930  CA  GLN    65      -8.846  -3.231   0.778  1.00 10.00      B   
ATOM    931  CB  GLN    65      -7.515  -2.500   0.987  1.00 10.00      B   
ATOM    932  CG  GLN    65      -7.141  -2.274   2.440  1.00 10.00      B   
ATOM    933  CD  GLN    65      -5.745  -1.708   2.592  1.00 10.00      B   
ATOM    934  OE1 GLN    65      -5.554  -0.496   2.666  1.00 10.00      B   
ATOM    935  NE2 GLN    65      -4.759  -2.585   2.621  1.00 10.00      B   
ATOM    936 HE21 GLN    65      -4.983  -3.536   2.541  1.00 10.00      B   
ATOM    937 HE22 GLN    65      -3.836  -2.248   2.723  1.00 10.00      B   
ATOM    938  C   GLN    65      -9.194  -3.249  -0.705  1.00 10.00      B   
ATOM    939  O   GLN    65      -9.278  -2.194  -1.333  1.00 10.00      B   
ATOM    940  N   ILE    66      -9.405  -4.424  -1.274  1.00 10.00      B   
ATOM    941  HN  ILE    66      -9.352  -5.244  -0.739  1.00 10.00      B   
ATOM    942  CA  ILE    66      -9.722  -4.506  -2.696  1.00 10.00      B   
ATOM    943  CB  ILE    66      -9.022  -5.691  -3.393  1.00 10.00      B   
ATOM    944  CG1 ILE    66      -7.509  -5.627  -3.150  1.00 10.00      B   
ATOM    945  CG2 ILE    66      -9.324  -5.680  -4.888  1.00 10.00      B   
ATOM    946  CD1 ILE    66      -6.723  -6.729  -3.828  1.00 10.00      B   
ATOM    947  C   ILE    66     -11.226  -4.536  -2.964  1.00 10.00      B   
ATOM    948  O   ILE    66     -11.790  -3.573  -3.476  1.00 10.00      B   
ATOM    949  N   PHE    67     -11.877  -5.628  -2.593  1.00 10.00      B   
ATOM    950  HN  PHE    67     -11.386  -6.355  -2.144  1.00 10.00      B   
ATOM    951  CA  PHE    67     -13.309  -5.778  -2.830  1.00 10.00      B   
ATOM    952  CB  PHE    67     -13.652  -7.228  -3.173  1.00 10.00      B   
ATOM    953  CG  PHE    67     -13.237  -7.630  -4.559  1.00 10.00      B   
ATOM    954  CD1 PHE    67     -12.019  -8.249  -4.781  1.00 10.00      B   
ATOM    955  CD2 PHE    67     -14.064  -7.380  -5.642  1.00 10.00      B   
ATOM    956  CE1 PHE    67     -11.635  -8.614  -6.057  1.00 10.00      B   
ATOM    957  CE2 PHE    67     -13.686  -7.744  -6.920  1.00 10.00      B   
ATOM    958  CZ  PHE    67     -12.470  -8.360  -7.128  1.00 10.00      B   
ATOM    959  C   PHE    67     -14.148  -5.297  -1.656  1.00 10.00      B   
ATOM    960  O   PHE    67     -15.346  -5.071  -1.806  1.00 10.00      B   
ATOM    961  N   PHE    68     -13.513  -5.125  -0.504  1.00 10.00      B   
ATOM    962  HN  PHE    68     -12.553  -5.309  -0.462  1.00 10.00      B   
ATOM    963  CA  PHE    68     -14.203  -4.681   0.710  1.00 10.00      B   
ATOM    964  CB  PHE    68     -13.223  -4.451   1.864  1.00 10.00      B   
ATOM    965  CG  PHE    68     -13.883  -4.122   3.177  1.00 10.00      B   
ATOM    966  CD1 PHE    68     -14.524  -5.104   3.913  1.00 10.00      B   
ATOM    967  CD2 PHE    68     -13.863  -2.828   3.672  1.00 10.00      B   
ATOM    968  CE1 PHE    68     -15.127  -4.805   5.120  1.00 10.00      B   
ATOM    969  CE2 PHE    68     -14.465  -2.523   4.878  1.00 10.00      B   
ATOM    970  CZ  PHE    68     -15.099  -3.512   5.602  1.00 10.00      B   
ATOM    971  C   PHE    68     -15.120  -3.467   0.496  1.00 10.00      B   
ATOM    972  O   PHE    68     -16.314  -3.551   0.784  1.00 10.00      B   
ATOM    973  N   PRO    69     -14.598  -2.328  -0.018  1.00 10.00      B   
ATOM    974  CA  PRO    69     -15.417  -1.124  -0.245  1.00 10.00      B   
ATOM    975  CB  PRO    69     -14.440  -0.121  -0.869  1.00 10.00      B   
ATOM    976  CG  PRO    69     -13.285  -0.940  -1.338  1.00 10.00      B   
ATOM    977  CD  PRO    69     -13.194  -2.107  -0.402  1.00 10.00      B   
ATOM    978  C   PRO    69     -16.592  -1.381  -1.189  1.00 10.00      B   
ATOM    979  O   PRO    69     -17.721  -0.962  -0.923  1.00 10.00      B   
ATOM    980  N   MET    70     -16.323  -2.080  -2.284  1.00 10.00      B   
ATOM    981  HN  MET    70     -15.407  -2.393  -2.435  1.00 10.00      B   
ATOM    982  CA  MET    70     -17.358  -2.390  -3.264  1.00 10.00      B   
ATOM    983  CB  MET    70     -16.748  -3.006  -4.527  1.00 10.00      B   
ATOM    984  CG  MET    70     -16.030  -2.009  -5.423  1.00 10.00      B   
ATOM    985  SD  MET    70     -15.162  -2.802  -6.792  1.00 10.00      B   
ATOM    986  CE  MET    70     -13.875  -3.679  -5.909  1.00 10.00      B   
ATOM    987  C   MET    70     -18.418  -3.316  -2.670  1.00 10.00      B   
ATOM    988  O   MET    70     -19.619  -3.098  -2.848  1.00 10.00      B   
ATOM    989  N   ALA    71     -17.963  -4.335  -1.950  1.00 10.00      B   
ATOM    990  HN  ALA    71     -16.993  -4.445  -1.839  1.00 10.00      B   
ATOM    991  CA  ALA    71     -18.856  -5.299  -1.323  1.00 10.00      B   
ATOM    992  CB  ALA    71     -18.063  -6.471  -0.771  1.00 10.00      B   
ATOM    993  C   ALA    71     -19.673  -4.644  -0.217  1.00 10.00      B   
ATOM    994  O   ALA    71     -20.833  -4.997  -0.005  1.00 10.00      B   
ATOM    995  N   ALA    72     -19.058  -3.689   0.479  1.00 10.00      B   
ATOM    996  HN  ALA    72     -18.122  -3.471   0.268  1.00 10.00      B   
ATOM    997  CA  ALA    72     -19.723  -2.969   1.560  1.00 10.00      B   
ATOM    998  CB  ALA    72     -18.791  -1.920   2.153  1.00 10.00      B   
ATOM    999  C   ALA    72     -20.998  -2.313   1.057  1.00 10.00      B   
ATOM   1000  O   ALA    72     -22.070  -2.485   1.640  1.00 10.00      B   
ATOM   1001  N   LEU    73     -20.877  -1.577  -0.040  1.00 10.00      B   
ATOM   1002  HN  LEU    73     -19.994  -1.483  -0.457  1.00 10.00      B   
ATOM   1003  CA  LEU    73     -22.021  -0.902  -0.635  1.00 10.00      B   
ATOM   1004  CB  LEU    73     -21.573   0.071  -1.729  1.00 10.00      B   
ATOM   1005  CG  LEU    73     -22.688   0.820  -2.467  1.00 10.00      B   
ATOM   1006  CD1 LEU    73     -23.432   1.761  -1.527  1.00 10.00      B   
ATOM   1007  CD2 LEU    73     -22.125   1.578  -3.657  1.00 10.00      B   
ATOM   1008  C   LEU    73     -23.006  -1.914  -1.203  1.00 10.00      B   
ATOM   1009  O   LEU    73     -24.211  -1.779  -1.020  1.00 10.00      B   
ATOM   1010  N   LEU    74     -22.483  -2.938  -1.873  1.00 10.00      B   
ATOM   1011  HN  LEU    74     -21.506  -2.998  -1.966  1.00 10.00      B   
ATOM   1012  CA  LEU    74     -23.318  -3.976  -2.473  1.00 10.00      B   
ATOM   1013  CB  LEU    74     -22.460  -4.997  -3.226  1.00 10.00      B   
ATOM   1014  CG  LEU    74     -21.889  -4.539  -4.568  1.00 10.00      B   
ATOM   1015  CD1 LEU    74     -20.910  -5.568  -5.110  1.00 10.00      B   
ATOM   1016  CD2 LEU    74     -23.009  -4.284  -5.565  1.00 10.00      B   
ATOM   1017  C   LEU    74     -24.182  -4.685  -1.433  1.00 10.00      B   
ATOM   1018  O   LEU    74     -25.407  -4.721  -1.553  1.00 10.00      B   
ATOM   1019  N   GLY    75     -23.537  -5.228  -0.407  1.00 10.00      B   
ATOM   1020  HN  GLY    75     -22.556  -5.139  -0.351  1.00 10.00      B   
ATOM   1021  CA  GLY    75     -24.252  -5.943   0.634  1.00 10.00      B   
ATOM   1022  C   GLY    75     -25.247  -5.072   1.373  1.00 10.00      B   
ATOM   1023  O   GLY    75     -26.355  -5.513   1.678  1.00 10.00      B   
ATOM   1024  N   ALA    76     -24.861  -3.832   1.649  1.00 10.00      B   
ATOM   1025  HN  ALA    76     -23.966  -3.535   1.369  1.00 10.00      B   
ATOM   1026  CA  ALA    76     -25.731  -2.903   2.357  1.00 10.00      B   
ATOM   1027  CB  ALA    76     -24.948  -1.684   2.828  1.00 10.00      B   
ATOM   1028  C   ALA    76     -26.917  -2.482   1.493  1.00 10.00      B   
ATOM   1029  O   ALA    76     -28.065  -2.522   1.938  1.00 10.00      B   
ATOM   1030  N   LEU    77     -26.634  -2.106   0.252  1.00 10.00      B   
ATOM   1031  HN  LEU    77     -25.699  -2.124  -0.049  1.00 10.00      B   
ATOM   1032  CA  LEU    77     -27.665  -1.666  -0.677  1.00 10.00      B   
ATOM   1033  CB  LEU    77     -27.035  -1.156  -1.975  1.00 10.00      B   
ATOM   1034  CG  LEU    77     -27.936  -0.316  -2.880  1.00 10.00      B   
ATOM   1035  CD1 LEU    77     -28.352   0.969  -2.181  1.00 10.00      B   
ATOM   1036  CD2 LEU    77     -27.234  -0.009  -4.193  1.00 10.00      B   
ATOM   1037  C   LEU    77     -28.657  -2.783  -0.978  1.00 10.00      B   
ATOM   1038  O   LEU    77     -29.864  -2.559  -0.994  1.00 10.00      B   
ATOM   1039  N   LEU    78     -28.147  -3.983  -1.212  1.00 10.00      B   
ATOM   1040  HN  LEU    78     -27.170  -4.104  -1.188  1.00 10.00      B   
ATOM   1041  CA  LEU    78     -29.003  -5.123  -1.508  1.00 10.00      B   
ATOM   1042  CB  LEU    78     -28.200  -6.276  -2.106  1.00 10.00      B   
ATOM   1043  CG  LEU    78     -27.587  -6.022  -3.485  1.00 10.00      B   
ATOM   1044  CD1 LEU    78     -26.735  -7.205  -3.915  1.00 10.00      B   
ATOM   1045  CD2 LEU    78     -28.668  -5.736  -4.515  1.00 10.00      B   
ATOM   1046  C   LEU    78     -29.767  -5.574  -0.268  1.00 10.00      B   
ATOM   1047  O   LEU    78     -30.939  -5.937  -0.354  1.00 10.00      B   
ATOM   1048  N   GLY    79     -29.100  -5.535   0.883  1.00 10.00      B   
ATOM   1049  HN  GLY    79     -28.162  -5.243   0.886  1.00 10.00      B   
ATOM   1050  CA  GLY    79     -29.734  -5.928   2.131  1.00 10.00      B   
ATOM   1051  C   GLY    79     -30.880  -5.001   2.484  1.00 10.00      B   
ATOM   1052  O   GLY    79     -31.996  -5.448   2.757  1.00 10.00      B   
ATOM   1053  N   LEU    80     -30.608  -3.701   2.457  1.00 10.00      B   
ATOM   1054  HN  LEU    80     -29.696  -3.408   2.233  1.00 10.00      B   
ATOM   1055  CA  LEU    80     -31.621  -2.699   2.755  1.00 10.00      B   
ATOM   1056  CB  LEU    80     -30.977  -1.317   2.918  1.00 10.00      B   
ATOM   1057  CG  LEU    80     -30.093  -1.121   4.153  1.00 10.00      B   
ATOM   1058  CD1 LEU    80     -29.397   0.231   4.102  1.00 10.00      B   
ATOM   1059  CD2 LEU    80     -30.919  -1.249   5.424  1.00 10.00      B   
ATOM   1060  C   LEU    80     -32.654  -2.668   1.634  1.00 10.00      B   
ATOM   1061  O   LEU    80     -33.816  -2.312   1.845  1.00 10.00      B   
ATOM   1062  N   GLY    81     -32.211  -3.049   0.440  1.00 10.00      B   
ATOM   1063  HN  GLY    81     -31.267  -3.303   0.337  1.00 10.00      B   
ATOM   1064  CA  GLY    81     -33.088  -3.085  -0.708  1.00 10.00      B   
ATOM   1065  C   GLY    81     -34.088  -4.216  -0.609  1.00 10.00      B   
ATOM   1066  O   GLY    81     -35.188  -4.122  -1.146  1.00 10.00      B   
ATOM   1067  N   MET    82     -33.709  -5.287   0.087  1.00 10.00      B   
ATOM   1068  HN  MET    82     -32.812  -5.304   0.488  1.00 10.00      B   
ATOM   1069  CA  MET    82     -34.590  -6.436   0.270  1.00 10.00      B   
ATOM   1070  CB  MET    82     -33.850  -7.589   0.956  1.00 10.00      B   
ATOM   1071  CG  MET    82     -32.952  -8.400   0.036  1.00 10.00      B   
ATOM   1072  SD  MET    82     -32.084  -9.728   0.897  1.00 10.00      B   
ATOM   1073  CE  MET    82     -33.464 -10.683   1.526  1.00 10.00      B   
ATOM   1074  C   MET    82     -35.795  -6.033   1.105  1.00 10.00      B   
ATOM   1075  O   MET    82     -36.933  -6.389   0.794  1.00 10.00      B   
ATOM   1076  N   LEU    83     -35.535  -5.263   2.155  1.00 10.00      B   
ATOM   1077  HN  LEU    83     -34.604  -5.009   2.340  1.00 10.00      B   
ATOM   1078  CA  LEU    83     -36.591  -4.791   3.042  1.00 10.00      B   
ATOM   1079  CB  LEU    83     -35.987  -4.014   4.216  1.00 10.00      B   
ATOM   1080  CG  LEU    83     -34.798  -4.666   4.928  1.00 10.00      B   
ATOM   1081  CD1 LEU    83     -34.164  -3.694   5.913  1.00 10.00      B   
ATOM   1082  CD2 LEU    83     -35.225  -5.942   5.636  1.00 10.00      B   
ATOM   1083  C   LEU    83     -37.559  -3.893   2.276  1.00 10.00      B   
ATOM   1084  O   LEU    83     -38.774  -3.927   2.489  1.00 10.00      B   
ATOM   1085  N   ALA    84     -37.004  -3.092   1.375  1.00 10.00      B   
ATOM   1086  HN  ALA    84     -36.031  -3.113   1.257  1.00 10.00      B   
ATOM   1087  CA  ALA    84     -37.792  -2.180   0.565  1.00 10.00      B   
ATOM   1088  CB  ALA    84     -36.897  -1.100  -0.021  1.00 10.00      B   
ATOM   1089  C   ALA    84     -38.531  -2.933  -0.539  1.00 10.00      B   
ATOM   1090  O   ALA    84     -39.705  -2.672  -0.800  1.00 10.00      B   
ATOM   1091  N   GLN    85     -37.840  -3.880  -1.172  1.00 10.00      B   
ATOM   1092  HN  GLN    85     -36.901  -4.034  -0.919  1.00 10.00      B   
ATOM   1093  CA  GLN    85     -38.417  -4.682  -2.248  1.00 10.00      B   
ATOM   1094  CB  GLN    85     -37.371  -5.663  -2.802  1.00 10.00      B   
ATOM   1095  CG  GLN    85     -37.882  -6.558  -3.923  1.00 10.00      B   
ATOM   1096  CD  GLN    85     -38.180  -5.790  -5.195  1.00 10.00      B   
ATOM   1097  OE1 GLN    85     -37.489  -4.826  -5.532  1.00 10.00      B   
ATOM   1098  NE2 GLN    85     -39.209  -6.211  -5.907  1.00 10.00      B   
ATOM   1099 HE21 GLN    85     -39.714  -6.989  -5.582  1.00 10.00      B   
ATOM   1100 HE22 GLN    85     -39.434  -5.724  -6.728  1.00 10.00      B   
ATOM   1101  C   GLN    85     -39.649  -5.444  -1.766  1.00 10.00      B   
ATOM   1102  O   GLN    85     -40.652  -5.538  -2.476  1.00 10.00      B   
ATOM   1103  N   ARG    86     -39.568  -5.979  -0.555  1.00 10.00      B   
ATOM   1104  HN  ARG    86     -38.736  -5.877  -0.041  1.00 10.00      B   
ATOM   1105  CA  ARG    86     -40.672  -6.732   0.029  1.00 10.00      B   
ATOM   1106  CB  ARG    86     -40.145  -7.758   1.029  1.00 10.00      B   
ATOM   1107  CG  ARG    86     -39.490  -8.964   0.375  1.00 10.00      B   
ATOM   1108  CD  ARG    86     -38.310  -9.470   1.186  1.00 10.00      B   
ATOM   1109  NE  ARG    86     -38.691  -9.857   2.542  1.00 10.00      B   
ATOM   1110  HE  ARG    86     -39.439  -9.365   2.964  1.00 10.00      B   
ATOM   1111  CZ  ARG    86     -38.088 -10.817   3.240  1.00 10.00      B   
ATOM   1112  NH1 ARG    86     -37.073 -11.493   2.717  1.00 10.00      B   
ATOM   1113 HH11 ARG    86     -36.742 -11.283   1.749  1.00 10.00      B   
ATOM   1114 HH12 ARG    86     -36.602 -12.242   3.271  1.00 10.00      B   
ATOM   1115  NH2 ARG    86     -38.508 -11.103   4.461  1.00 10.00      B   
ATOM   1116 HH21 ARG    86     -38.040 -11.851   5.017  1.00 10.00      B   
ATOM   1117 HH22 ARG    86     -39.313 -10.580   4.874  1.00 10.00      B   
ATOM   1118  C   ARG    86     -41.693  -5.806   0.686  1.00 10.00      B   
ATOM   1119  O   ARG    86     -42.701  -6.264   1.226  1.00 10.00      B   
ATOM   1120  N   SER    87     -41.420  -4.504   0.620  1.00 10.00      B   
ATOM   1121  HN  SER    87     -40.600  -4.220   0.163  1.00 10.00      B   
ATOM   1122  CA  SER    87     -42.294  -3.480   1.185  1.00 10.00      B   
ATOM   1123  CB  SER    87     -43.627  -3.424   0.431  1.00 10.00      B   
ATOM   1124  OG  SER    87     -43.412  -3.227  -0.960  1.00 10.00      B   
ATOM   1125  HG  SER    87     -43.453  -4.078  -1.412  1.00 10.00      B   
ATOM   1126  C   SER    87     -42.509  -3.663   2.688  1.00 10.00      B   
ATOM   1127  O   SER    87     -43.612  -3.478   3.201  1.00 10.00      B   
ATOM   1128  N   GLU    88     -41.443  -4.017   3.390  1.00 10.00      B   
ATOM   1129  HN  GLU    88     -40.585  -4.151   2.928  1.00 10.00      B   
ATOM   1130  CA  GLU    88     -41.514  -4.215   4.828  1.00 10.00      B   
ATOM   1131  CB  GLU    88     -40.867  -5.538   5.224  1.00 10.00      B   
ATOM   1132  CG  GLU    88     -41.600  -6.761   4.696  1.00 10.00      B   
ATOM   1133  CD  GLU    88     -40.972  -8.059   5.152  1.00 10.00      B   
ATOM   1134  OE1 GLU    88     -40.425  -8.790   4.300  1.00 10.00      B   
ATOM   1135  OE2 GLU    88     -41.023  -8.356   6.364  1.00 10.00      B   
ATOM   1136  C   GLU    88     -40.858  -3.053   5.562  1.00 10.00      B   
ATOM   1137  O   GLU    88     -41.166  -2.786   6.726  1.00 10.00      B   
ATOM   1138  N   LEU    89     -39.971  -2.352   4.861  1.00 10.00      B   
ATOM   1139  HN  LEU    89     -39.781  -2.614   3.934  1.00 10.00      B   
ATOM   1140  CA  LEU    89     -39.268  -1.210   5.433  1.00 10.00      B   
ATOM   1141  CB  LEU    89     -38.162  -0.734   4.487  1.00 10.00      B   
ATOM   1142  CG  LEU    89     -37.328   0.455   4.969  1.00 10.00      B   
ATOM   1143  CD1 LEU    89     -36.423   0.047   6.119  1.00 10.00      B   
ATOM   1144  CD2 LEU    89     -36.520   1.043   3.826  1.00 10.00      B   
ATOM   1145  C   LEU    89     -40.242  -0.072   5.717  1.00 10.00      B   
ATOM   1146  O   LEU    89     -40.155   0.593   6.752  1.00 10.00      B   
ATOM   1147  N   VAL    90     -41.179   0.135   4.794  1.00 10.00      B   
ATOM   1148  HN  VAL    90     -41.191  -0.431   3.992  1.00 10.00      B   
ATOM   1149  CA  VAL    90     -42.183   1.185   4.937  1.00 10.00      B   
ATOM   1150  CB  VAL    90     -43.069   1.338   3.679  1.00 10.00      B   
ATOM   1151  CG1 VAL    90     -42.281   1.979   2.550  1.00 10.00      B   
ATOM   1152  CG2 VAL    90     -43.639  -0.002   3.240  1.00 10.00      B   
ATOM   1153  C   VAL    90     -43.063   0.936   6.154  1.00 10.00      B   
ATOM   1154  O   VAL    90     -43.588   1.873   6.751  1.00 10.00      B   
ATOM   1155  N   VAL    91     -43.205  -0.331   6.525  1.00 10.00      B   
ATOM   1156  HN  VAL    91     -42.751  -1.031   6.013  1.00 10.00      B   
ATOM   1157  CA  VAL    91     -44.013  -0.701   7.677  1.00 10.00      B   
ATOM   1158  CB  VAL    91     -44.264  -2.224   7.737  1.00 10.00      B   
ATOM   1159  CG1 VAL    91     -45.189  -2.576   8.893  1.00 10.00      B   
ATOM   1160  CG2 VAL    91     -44.837  -2.725   6.422  1.00 10.00      B   
ATOM   1161  C   VAL    91     -43.324  -0.253   8.961  1.00 10.00      B   
ATOM   1162  O   VAL    91     -43.936   0.386   9.812  1.00 10.00      B   
ATOM   1163  N   MET    92     -42.038  -0.566   9.076  1.00 10.00      B   
ATOM   1164  HN  MET    92     -41.600  -1.057   8.349  1.00 10.00      B   
ATOM   1165  CA  MET    92     -41.261  -0.196  10.253  1.00 10.00      B   
ATOM   1166  CB  MET    92     -39.860  -0.812  10.194  1.00 10.00      B   
ATOM   1167  CG  MET    92     -39.796  -2.239  10.709  1.00 10.00      B   
ATOM   1168  SD  MET    92     -40.171  -2.352  12.470  1.00 10.00      B   
ATOM   1169  CE  MET    92     -38.608  -1.829  13.169  1.00 10.00      B   
ATOM   1170  C   MET    92     -41.175   1.320  10.398  1.00 10.00      B   
ATOM   1171  O   MET    92     -41.387   1.863  11.484  1.00 10.00      B   
ATOM   1172  N   GLN    93     -40.909   2.000   9.288  1.00 10.00      B   
ATOM   1173  HN  GLN    93     -40.778   1.508   8.446  1.00 10.00      B   
ATOM   1174  CA  GLN    93     -40.793   3.454   9.284  1.00 10.00      B   
ATOM   1175  CB  GLN    93     -40.195   3.944   7.965  1.00 10.00      B   
ATOM   1176  CG  GLN    93     -38.751   3.516   7.751  1.00 10.00      B   
ATOM   1177  CD  GLN    93     -38.180   4.004   6.432  1.00 10.00      B   
ATOM   1178  OE1 GLN    93     -38.901   4.162   5.444  1.00 10.00      B   
ATOM   1179  NE2 GLN    93     -36.879   4.251   6.407  1.00 10.00      B   
ATOM   1180 HE21 GLN    93     -36.367   4.108   7.229  1.00 10.00      B   
ATOM   1181 HE22 GLN    93     -36.477   4.559   5.564  1.00 10.00      B   
ATOM   1182  C   GLN    93     -42.132   4.133   9.561  1.00 10.00      B   
ATOM   1183  O   GLN    93     -42.194   5.344   9.764  1.00 10.00      B   
ATOM   1184  N   ALA    94     -43.200   3.346   9.571  1.00 10.00      B   
ATOM   1185  HN  ALA    94     -43.088   2.388   9.397  1.00 10.00      B   
ATOM   1186  CA  ALA    94     -44.532   3.864   9.836  1.00 10.00      B   
ATOM   1187  CB  ALA    94     -45.484   3.480   8.717  1.00 10.00      B   
ATOM   1188  C   ALA    94     -45.049   3.342  11.170  1.00 10.00      B   
ATOM   1189  O   ALA    94     -46.165   3.654  11.580  1.00 10.00      B   
ATOM   1190  N   SER    95     -44.230   2.543  11.844  1.00 10.00      B   
ATOM   1191  HN  SER    95     -43.351   2.329  11.463  1.00 10.00      B   
ATOM   1192  CA  SER    95     -44.601   1.977  13.134  1.00 10.00      B   
ATOM   1193  CB  SER    95     -44.288   0.480  13.176  1.00 10.00      B   
ATOM   1194  OG  SER    95     -45.035  -0.226  12.199  1.00 10.00      B   
ATOM   1195  HG  SER    95     -44.786   0.088  11.319  1.00 10.00      B   
ATOM   1196  C   SER    95     -43.890   2.697  14.277  1.00 10.00      B   
ATOM   1197  O   SER    95     -44.088   2.369  15.452  1.00 10.00      B   
ATOM   1198  N   GLY    96     -43.070   3.680  13.932  1.00 10.00      B   
ATOM   1199  HN  GLY    96     -42.964   3.908  12.985  1.00 10.00      B   
ATOM   1200  CA  GLY    96     -42.352   4.430  14.940  1.00 10.00      B   
ATOM   1201  C   GLY    96     -40.861   4.481  14.684  1.00 10.00      B   
ATOM   1202  O   GLY    96     -40.161   5.326  15.242  1.00 10.00      B   
ATOM   1203  N   PHE    97     -40.366   3.578  13.848  1.00 10.00      B   
ATOM   1204  HN  PHE    97     -40.970   2.926  13.430  1.00 10.00      B   
ATOM   1205  CA  PHE    97     -38.944   3.545  13.531  1.00 10.00      B   
ATOM   1206  CB  PHE    97     -38.559   2.224  12.869  1.00 10.00      B   
ATOM   1207  CG  PHE    97     -37.239   1.677  13.331  1.00 10.00      B   
ATOM   1208  CD1 PHE    97     -37.006   1.427  14.674  1.00 10.00      B   
ATOM   1209  CD2 PHE    97     -36.233   1.405  12.422  1.00 10.00      B   
ATOM   1210  CE1 PHE    97     -35.795   0.914  15.101  1.00 10.00      B   
ATOM   1211  CE2 PHE    97     -35.019   0.893  12.841  1.00 10.00      B   
ATOM   1212  CZ  PHE    97     -34.799   0.649  14.183  1.00 10.00      B   
ATOM   1213  C   PHE    97     -38.578   4.725  12.641  1.00 10.00      B   
ATOM   1214  O   PHE    97     -39.067   4.848  11.521  1.00 10.00      B   
ATOM   1215  N   THR    98     -37.731   5.594  13.157  1.00 10.00      B   
ATOM   1216  HN  THR    98     -37.375   5.438  14.055  1.00 10.00      B   
ATOM   1217  CA  THR    98     -37.309   6.777  12.430  1.00 10.00      B   
ATOM   1218  CB  THR    98     -36.996   7.915  13.413  1.00 10.00      B   
ATOM   1219  OG1 THR    98     -36.577   7.350  14.665  1.00 10.00      B   
ATOM   1220  HG1 THR    98     -35.871   7.892  15.043  1.00 10.00      B   
ATOM   1221  CG2 THR    98     -38.230   8.767  13.641  1.00 10.00      B   
ATOM   1222  C   THR    98     -36.082   6.494  11.570  1.00 10.00      B   
ATOM   1223  O   THR    98     -35.364   5.519  11.801  1.00 10.00      B   
ATOM   1224  N   ARG    99     -35.855   7.352  10.578  1.00 10.00      B   
ATOM   1225  HN  ARG    99     -36.487   8.093  10.440  1.00 10.00      B   
ATOM   1226  CA  ARG    99     -34.716   7.225   9.671  1.00 10.00      B   
ATOM   1227  CB  ARG    99     -34.698   8.399   8.687  1.00 10.00      B   
ATOM   1228  CG  ARG    99     -33.551   8.374   7.688  1.00 10.00      B   
ATOM   1229  CD  ARG    99     -34.058   8.222   6.260  1.00 10.00      B   
ATOM   1230  NE  ARG    99     -35.027   9.257   5.903  1.00 10.00      B   
ATOM   1231  HE  ARG    99     -34.930  10.134   6.343  1.00 10.00      B   
ATOM   1232  CZ  ARG    99     -36.022   9.079   5.027  1.00 10.00      B   
ATOM   1233  NH1 ARG    99     -36.174   7.903   4.414  1.00 10.00      B   
ATOM   1234 HH11 ARG    99     -35.515   7.117   4.618  1.00 10.00      B   
ATOM   1235 HH12 ARG    99     -36.949   7.759   3.727  1.00 10.00      B   
ATOM   1236  NH2 ARG    99     -36.849  10.082   4.753  1.00 10.00      B   
ATOM   1237 HH21 ARG    99     -36.725  11.009   5.220  1.00 10.00      B   
ATOM   1238 HH22 ARG    99     -37.630   9.954   4.072  1.00 10.00      B   
ATOM   1239  C   ARG    99     -33.399   7.169  10.444  1.00 10.00      B   
ATOM   1240  O   ARG    99     -32.513   6.376  10.119  1.00 10.00      B   
ATOM   1241  N   MET   100     -33.287   8.004  11.474  1.00 10.00      B   
ATOM   1242  HN  MET   100     -34.033   8.608  11.682  1.00 10.00      B   
ATOM   1243  CA  MET   100     -32.086   8.051  12.298  1.00 10.00      B   
ATOM   1244  CB  MET   100     -32.161   9.193  13.313  1.00 10.00      B   
ATOM   1245  CG  MET   100     -31.920  10.572  12.716  1.00 10.00      B   
ATOM   1246  SD  MET   100     -30.260  10.756  12.034  1.00 10.00      B   
ATOM   1247  CE  MET   100     -29.269  10.532  13.510  1.00 10.00      B   
ATOM   1248  C   MET   100     -31.853   6.721  13.005  1.00 10.00      B   
ATOM   1249  O   MET   100     -30.718   6.259  13.119  1.00 10.00      B   
ATOM   1250  N   GLN   101     -32.938   6.092  13.450  1.00 10.00      B   
ATOM   1251  HN  GLN   101     -33.817   6.495  13.300  1.00 10.00      B   
ATOM   1252  CA  GLN   101     -32.847   4.810  14.136  1.00 10.00      B   
ATOM   1253  CB  GLN   101     -34.189   4.413  14.755  1.00 10.00      B   
ATOM   1254  CG  GLN   101     -34.488   5.108  16.073  1.00 10.00      B   
ATOM   1255  CD  GLN   101     -33.437   4.841  17.135  1.00 10.00      B   
ATOM   1256  OE1 GLN   101     -32.843   3.763  17.189  1.00 10.00      B   
ATOM   1257  NE2 GLN   101     -33.202   5.821  17.989  1.00 10.00      B   
ATOM   1258 HE21 GLN   101     -33.712   6.653  17.890  1.00 10.00      B   
ATOM   1259 HE22 GLN   101     -32.524   5.683  18.684  1.00 10.00      B   
ATOM   1260  C   GLN   101     -32.354   3.726  13.186  1.00 10.00      B   
ATOM   1261  O   GLN   101     -31.638   2.811  13.591  1.00 10.00      B   
ATOM   1262  N   VAL   102     -32.737   3.839  11.920  1.00 10.00      B   
ATOM   1263  HN  VAL   102     -33.315   4.589  11.659  1.00 10.00      B   
ATOM   1264  CA  VAL   102     -32.316   2.880  10.909  1.00 10.00      B   
ATOM   1265  CB  VAL   102     -33.034   3.117   9.561  1.00 10.00      B   
ATOM   1266  CG1 VAL   102     -32.614   2.073   8.536  1.00 10.00      B   
ATOM   1267  CG2 VAL   102     -34.546   3.116   9.740  1.00 10.00      B   
ATOM   1268  C   VAL   102     -30.810   2.997  10.698  1.00 10.00      B   
ATOM   1269  O   VAL   102     -30.090   1.997  10.698  1.00 10.00      B   
ATOM   1270  N   ALA   103     -30.348   4.234  10.555  1.00 10.00      B   
ATOM   1271  HN  ALA   103     -30.982   4.985  10.579  1.00 10.00      B   
ATOM   1272  CA  ALA   103     -28.932   4.512  10.350  1.00 10.00      B   
ATOM   1273  CB  ALA   103     -28.711   5.999  10.124  1.00 10.00      B   
ATOM   1274  C   ALA   103     -28.095   4.010  11.524  1.00 10.00      B   
ATOM   1275  O   ALA   103     -27.029   3.428  11.333  1.00 10.00      B   
ATOM   1276  N   LEU   104     -28.594   4.218  12.735  1.00 10.00      B   
ATOM   1277  HN  LEU   104     -29.452   4.688  12.825  1.00 10.00      B   
ATOM   1278  CA  LEU   104     -27.893   3.777  13.935  1.00 10.00      B   
ATOM   1279  CB  LEU   104     -28.524   4.386  15.192  1.00 10.00      B   
ATOM   1280  CG  LEU   104     -28.414   5.907  15.332  1.00 10.00      B   
ATOM   1281  CD1 LEU   104     -29.154   6.385  16.573  1.00 10.00      B   
ATOM   1282  CD2 LEU   104     -26.956   6.341  15.375  1.00 10.00      B   
ATOM   1283  C   LEU   104     -27.884   2.254  14.032  1.00 10.00      B   
ATOM   1284  O   LEU   104     -26.891   1.653  14.449  1.00 10.00      B   
ATOM   1285  N   SER   105     -28.984   1.635  13.634  1.00 10.00      B   
ATOM   1286  HN  SER   105     -29.744   2.165  13.309  1.00 10.00      B   
ATOM   1287  CA  SER   105     -29.100   0.185  13.682  1.00 10.00      B   
ATOM   1288  CB  SER   105     -30.547  -0.251  13.482  1.00 10.00      B   
ATOM   1289  OG  SER   105     -31.362   0.279  14.514  1.00 10.00      B   
ATOM   1290  HG  SER   105     -31.681   1.153  14.248  1.00 10.00      B   
ATOM   1291  C   SER   105     -28.170  -0.504  12.691  1.00 10.00      B   
ATOM   1292  O   SER   105     -27.604  -1.550  12.997  1.00 10.00      B   
ATOM   1293  N   VAL   106     -28.005   0.078  11.508  1.00 10.00      B   
ATOM   1294  HN  VAL   106     -28.491   0.907  11.301  1.00 10.00      B   
ATOM   1295  CA  VAL   106     -27.121  -0.508  10.509  1.00 10.00      B   
ATOM   1296  CB  VAL   106     -27.481  -0.088   9.062  1.00 10.00      B   
ATOM   1297  CG1 VAL   106     -28.907  -0.498   8.723  1.00 10.00      B   
ATOM   1298  CG2 VAL   106     -27.283   1.405   8.844  1.00 10.00      B   
ATOM   1299  C   VAL   106     -25.661  -0.179  10.819  1.00 10.00      B   
ATOM   1300  O   VAL   106     -24.753  -0.940  10.477  1.00 10.00      B   
ATOM   1301  N   MET   107     -25.449   0.940  11.505  1.00 10.00      B   
ATOM   1302  HN  MET   107     -26.218   1.491  11.765  1.00 10.00      B   
ATOM   1303  CA  MET   107     -24.109   1.380  11.869  1.00 10.00      B   
ATOM   1304  CB  MET   107     -24.125   2.846  12.308  1.00 10.00      B   
ATOM   1305  CG  MET   107     -22.760   3.516  12.317  1.00 10.00      B   
ATOM   1306  SD  MET   107     -21.940   3.418  13.921  1.00 10.00      B   
ATOM   1307  CE  MET   107     -23.056   4.397  14.925  1.00 10.00      B   
ATOM   1308  C   MET   107     -23.516   0.498  12.965  1.00 10.00      B   
ATOM   1309  O   MET   107     -22.335   0.158  12.924  1.00 10.00      B   
ATOM   1310  N   LYS   108     -24.349   0.108  13.928  1.00 10.00      B   
ATOM   1311  HN  LYS   108     -25.286   0.402  13.899  1.00 10.00      B   
ATOM   1312  CA  LYS   108     -23.900  -0.735  15.036  1.00 10.00      B   
ATOM   1313  CB  LYS   108     -24.993  -0.880  16.108  1.00 10.00      B   
ATOM   1314  CG  LYS   108     -26.125  -1.835  15.752  1.00 10.00      B   
ATOM   1315  CD  LYS   108     -27.378  -1.543  16.565  1.00 10.00      B   
ATOM   1316  CE  LYS   108     -28.460  -2.587  16.328  1.00 10.00      B   
ATOM   1317  NZ  LYS   108     -29.826  -2.037  16.551  1.00 10.00      B   
ATOM   1318  HZ1 LYS   108     -29.787  -1.234  17.208  1.00 10.00      B   
ATOM   1319  HZ2 LYS   108     -30.451  -2.769  16.956  1.00 10.00      B   
ATOM   1320  HZ3 LYS   108     -30.235  -1.716  15.651  1.00 10.00      B   
ATOM   1321  C   LYS   108     -23.418  -2.098  14.539  1.00 10.00      B   
ATOM   1322  O   LYS   108     -22.581  -2.741  15.171  1.00 10.00      B   
ATOM   1323  N   THR   109     -23.940  -2.530  13.397  1.00 10.00      B   
ATOM   1324  HN  THR   109     -24.618  -1.987  12.944  1.00 10.00      B   
ATOM   1325  CA  THR   109     -23.547  -3.804  12.813  1.00 10.00      B   
ATOM   1326  CB  THR   109     -24.727  -4.450  12.064  1.00 10.00      B   
ATOM   1327  OG1 THR   109     -25.615  -3.416  11.614  1.00 10.00      B   
ATOM   1328  HG1 THR   109     -25.170  -2.877  10.946  1.00 10.00      B   
ATOM   1329  CG2 THR   109     -25.485  -5.396  12.983  1.00 10.00      B   
ATOM   1330  C   THR   109     -22.376  -3.619  11.848  1.00 10.00      B   
ATOM   1331  O   THR   109     -21.753  -4.590  11.419  1.00 10.00      B   
ATOM   1332  N   ALA   110     -22.069  -2.364  11.531  1.00 10.00      B   
ATOM   1333  HN  ALA   110     -22.582  -1.630  11.931  1.00 10.00      B   
ATOM   1334  CA  ALA   110     -20.978  -2.050  10.618  1.00 10.00      B   
ATOM   1335  CB  ALA   110     -21.269  -0.768   9.852  1.00 10.00      B   
ATOM   1336  C   ALA   110     -19.660  -1.935  11.370  1.00 10.00      B   
ATOM   1337  O   ALA   110     -18.597  -2.202  10.813  1.00 10.00      B   
ATOM   1338  N   ILE   111     -19.738  -1.537  12.639  1.00 10.00      B   
ATOM   1339  HN  ILE   111     -20.620  -1.328  13.017  1.00 10.00      B   
ATOM   1340  CA  ILE   111     -18.551  -1.389  13.483  1.00 10.00      B   
ATOM   1341  CB  ILE   111     -18.903  -0.976  14.929  1.00 10.00      B   
ATOM   1342  CG1 ILE   111     -19.780   0.279  14.914  1.00 10.00      B   
ATOM   1343  CG2 ILE   111     -17.636  -0.729  15.741  1.00 10.00      B   
ATOM   1344  CD1 ILE   111     -20.398   0.613  16.253  1.00 10.00      B   
ATOM   1345  C   ILE   111     -17.677  -2.650  13.482  1.00 10.00      B   
ATOM   1346  O   ILE   111     -16.484  -2.568  13.191  1.00 10.00      B   
ATOM   1347  N   PRO   112     -18.247  -3.838  13.804  1.00 10.00      B   
ATOM   1348  CA  PRO   112     -17.488  -5.099  13.808  1.00 10.00      B   
ATOM   1349  CB  PRO   112     -18.562  -6.160  14.062  1.00 10.00      B   
ATOM   1350  CG  PRO   112     -19.632  -5.436  14.795  1.00 10.00      B   
ATOM   1351  CD  PRO   112     -19.648  -4.050  14.223  1.00 10.00      B   
ATOM   1352  C   PRO   112     -16.805  -5.365  12.465  1.00 10.00      B   
ATOM   1353  O   PRO   112     -15.722  -5.953  12.416  1.00 10.00      B   
ATOM   1354  N   LEU   113     -17.440  -4.923  11.381  1.00 10.00      B   
ATOM   1355  HN  LEU   113     -18.294  -4.453  11.486  1.00 10.00      B   
ATOM   1356  CA  LEU   113     -16.892  -5.106  10.042  1.00 10.00      B   
ATOM   1357  CB  LEU   113     -17.919  -4.719   8.973  1.00 10.00      B   
ATOM   1358  CG  LEU   113     -19.210  -5.540   8.944  1.00 10.00      B   
ATOM   1359  CD1 LEU   113     -20.204  -4.936   7.966  1.00 10.00      B   
ATOM   1360  CD2 LEU   113     -18.919  -6.989   8.582  1.00 10.00      B   
ATOM   1361  C   LEU   113     -15.622  -4.283   9.871  1.00 10.00      B   
ATOM   1362  O   LEU   113     -14.611  -4.783   9.385  1.00 10.00      B   
ATOM   1363  N   VAL   114     -15.682  -3.025  10.297  1.00 10.00      B   
ATOM   1364  HN  VAL   114     -16.521  -2.694  10.688  1.00 10.00      B   
ATOM   1365  CA  VAL   114     -14.535  -2.124  10.202  1.00 10.00      B   
ATOM   1366  CB  VAL   114     -14.900  -0.688  10.636  1.00 10.00      B   
ATOM   1367  CG1 VAL   114     -13.760   0.279  10.343  1.00 10.00      B   
ATOM   1368  CG2 VAL   114     -16.179  -0.231   9.959  1.00 10.00      B   
ATOM   1369  C   VAL   114     -13.397  -2.630  11.079  1.00 10.00      B   
ATOM   1370  O   VAL   114     -12.227  -2.578  10.695  1.00 10.00      B   
ATOM   1371  N   LEU   115     -13.753  -3.120  12.263  1.00 10.00      B   
ATOM   1372  HN  LEU   115     -14.704  -3.115  12.513  1.00 10.00      B   
ATOM   1373  CA  LEU   115     -12.773  -3.650  13.202  1.00 10.00      B   
ATOM   1374  CB  LEU   115     -13.434  -3.976  14.542  1.00 10.00      B   
ATOM   1375  CG  LEU   115     -14.053  -2.795  15.290  1.00 10.00      B   
ATOM   1376  CD1 LEU   115     -14.816  -3.273  16.516  1.00 10.00      B   
ATOM   1377  CD2 LEU   115     -12.983  -1.788  15.682  1.00 10.00      B   
ATOM   1378  C   LEU   115     -12.108  -4.897  12.634  1.00 10.00      B   
ATOM   1379  O   LEU   115     -10.929  -5.155  12.887  1.00 10.00      B   
ATOM   1380  N   LEU   116     -12.869  -5.658  11.856  1.00 10.00      B   
ATOM   1381  HN  LEU   116     -13.800  -5.391  11.688  1.00 10.00      B   
ATOM   1382  CA  LEU   116     -12.364  -6.876  11.245  1.00 10.00      B   
ATOM   1383  CB  LEU   116     -13.498  -7.653  10.570  1.00 10.00      B   
ATOM   1384  CG  LEU   116     -13.183  -9.093  10.160  1.00 10.00      B   
ATOM   1385  CD1 LEU   116     -12.983  -9.967  11.389  1.00 10.00      B   
ATOM   1386  CD2 LEU   116     -14.288  -9.650   9.274  1.00 10.00      B   
ATOM   1387  C   LEU   116     -11.270  -6.556  10.236  1.00 10.00      B   
ATOM   1388  O   LEU   116     -10.169  -7.104  10.313  1.00 10.00      B   
ATOM   1389  N   THR   117     -11.568  -5.653   9.308  1.00 10.00      B   
ATOM   1390  HN  THR   117     -12.461  -5.236   9.307  1.00 10.00      B   
ATOM   1391  CA  THR   117     -10.606  -5.264   8.282  1.00 10.00      B   
ATOM   1392  CB  THR   117     -11.243  -4.351   7.221  1.00 10.00      B   
ATOM   1393  OG1 THR   117     -12.413  -3.727   7.769  1.00 10.00      B   
ATOM   1394  HG1 THR   117     -12.509  -2.848   7.390  1.00 10.00      B   
ATOM   1395  CG2 THR   117     -11.626  -5.156   5.992  1.00 10.00      B   
ATOM   1396  C   THR   117      -9.392  -4.566   8.888  1.00 10.00      B   
ATOM   1397  O   THR   117      -8.267  -4.751   8.429  1.00 10.00      B   
ATOM   1398  N   MET   118      -9.624  -3.780   9.930  1.00 10.00      B   
ATOM   1399  HN  MET   118     -10.549  -3.669  10.249  1.00 10.00      B   
ATOM   1400  CA  MET   118      -8.547  -3.059  10.596  1.00 10.00      B   
ATOM   1401  CB  MET   118      -9.110  -2.081  11.627  1.00 10.00      B   
ATOM   1402  CG  MET   118      -8.155  -0.960  11.996  1.00 10.00      B   
ATOM   1403  SD  MET   118      -7.957   0.247  10.669  1.00 10.00      B   
ATOM   1404  CE  MET   118      -6.558   1.179  11.280  1.00 10.00      B   
ATOM   1405  C   MET   118      -7.561  -4.016  11.265  1.00 10.00      B   
ATOM   1406  O   MET   118      -6.366  -3.733  11.351  1.00 10.00      B   
ATOM   1407  N   ALA   119      -8.065  -5.149  11.731  1.00 10.00      B   
ATOM   1408  HN  ALA   119      -9.025  -5.324  11.629  1.00 10.00      B   
ATOM   1409  CA  ALA   119      -7.229  -6.140  12.392  1.00 10.00      B   
ATOM   1410  CB  ALA   119      -8.037  -6.918  13.420  1.00 10.00      B   
ATOM   1411  C   ALA   119      -6.590  -7.089  11.380  1.00 10.00      B   
ATOM   1412  O   ALA   119      -5.419  -7.447  11.496  1.00 10.00      B   
ATOM   1413  N   ILE   120      -7.365  -7.490  10.383  1.00 10.00      B   
ATOM   1414  HN  ILE   120      -8.295  -7.169  10.340  1.00 10.00      B   
ATOM   1415  CA  ILE   120      -6.881  -8.403   9.354  1.00 10.00      B   
ATOM   1416  CB  ILE   120      -8.052  -9.037   8.567  1.00 10.00      B   
ATOM   1417  CG1 ILE   120      -8.912  -9.899   9.494  1.00 10.00      B   
ATOM   1418  CG2 ILE   120      -7.537  -9.862   7.398  1.00 10.00      B   
ATOM   1419  CD1 ILE   120     -10.132 -10.491   8.823  1.00 10.00      B   
ATOM   1420  C   ILE   120      -5.932  -7.696   8.385  1.00 10.00      B   
ATOM   1421  O   ILE   120      -4.901  -8.245   7.993  1.00 10.00      B   
ATOM   1422  N   GLY   121      -6.271  -6.462   8.037  1.00 10.00      B   
ATOM   1423  HN  GLY   121      -7.085  -6.062   8.422  1.00 10.00      B   
ATOM   1424  CA  GLY   121      -5.476  -5.690   7.098  1.00 10.00      B   
ATOM   1425  C   GLY   121      -4.096  -5.311   7.601  1.00 10.00      B   
ATOM   1426  O   GLY   121      -3.228  -4.942   6.811  1.00 10.00      B   
ATOM   1427  N   GLU   122      -3.883  -5.386   8.905  1.00 10.00      B   
ATOM   1428  HN  GLU   122      -4.610  -5.664   9.498  1.00 10.00      B   
ATOM   1429  CA  GLU   122      -2.589  -5.041   9.470  1.00 10.00      B   
ATOM   1430  CB  GLU   122      -2.740  -4.070  10.639  1.00 10.00      B   
ATOM   1431  CG  GLU   122      -3.389  -2.746  10.264  1.00 10.00      B   
ATOM   1432  CD  GLU   122      -2.997  -1.623  11.200  1.00 10.00      B   
ATOM   1433  OE1 GLU   122      -3.111  -1.799  12.430  1.00 10.00      B   
ATOM   1434  OE2 GLU   122      -2.557  -0.559  10.706  1.00 10.00      B   
ATOM   1435  C   GLU   122      -1.802  -6.277   9.894  1.00 10.00      B   
ATOM   1436  O   GLU   122      -0.654  -6.172  10.318  1.00 10.00      B   
ATOM   1437  N   TRP   123      -2.411  -7.448   9.765  1.00 10.00      B   
ATOM   1438  HN  TRP   123      -3.320  -7.482   9.400  1.00 10.00      B   
ATOM   1439  CA  TRP   123      -1.745  -8.684  10.155  1.00 10.00      B   
ATOM   1440  CB  TRP   123      -2.287  -9.198  11.494  1.00 10.00      B   
ATOM   1441  CG  TRP   123      -1.731  -8.484  12.689  1.00 10.00      B   
ATOM   1442  CD1 TRP   123      -2.238  -7.366  13.289  1.00 10.00      B   
ATOM   1443  CD2 TRP   123      -0.560  -8.843  13.433  1.00 10.00      B   
ATOM   1444  NE1 TRP   123      -1.452  -7.006  14.359  1.00 10.00      B   
ATOM   1445  HE1 TRP   123      -1.608  -6.235  14.948  1.00 10.00      B   
ATOM   1446  CE2 TRP   123      -0.416  -7.896  14.466  1.00 10.00      B   
ATOM   1447  CE3 TRP   123       0.382  -9.870  13.323  1.00 10.00      B   
ATOM   1448  CZ2 TRP   123       0.628  -7.950  15.386  1.00 10.00      B   
ATOM   1449  CZ3 TRP   123       1.418  -9.921  14.238  1.00 10.00      B   
ATOM   1450  CH2 TRP   123       1.533  -8.966  15.255  1.00 10.00      B   
ATOM   1451  C   TRP   123      -1.852  -9.771   9.090  1.00 10.00      B   
ATOM   1452  O   TRP   123      -0.893 -10.038   8.364  1.00 10.00      B   
ATOM   1453  N   VAL   124      -3.029 -10.379   8.992  1.00 10.00      B   
ATOM   1454  HN  VAL   124      -3.760 -10.091   9.576  1.00 10.00      B   
ATOM   1455  CA  VAL   124      -3.272 -11.469   8.046  1.00 10.00      B   
ATOM   1456  CB  VAL   124      -4.696 -12.050   8.194  1.00 10.00      B   
ATOM   1457  CG1 VAL   124      -4.789 -13.422   7.539  1.00 10.00      B   
ATOM   1458  CG2 VAL   124      -5.110 -12.124   9.659  1.00 10.00      B   
ATOM   1459  C   VAL   124      -3.032 -11.062   6.590  1.00 10.00      B   
ATOM   1460  O   VAL   124      -2.491 -11.844   5.805  1.00 10.00      B   
ATOM   1461  N   ALA   125      -3.434  -9.847   6.233  1.00 10.00      B   
ATOM   1462  HN  ALA   125      -3.859  -9.266   6.903  1.00 10.00      B   
ATOM   1463  CA  ALA   125      -3.266  -9.354   4.866  1.00 10.00      B   
ATOM   1464  CB  ALA   125      -4.066  -8.084   4.612  1.00 10.00      B   
ATOM   1465  C   ALA   125      -1.794  -9.202   4.450  1.00 10.00      B   
ATOM   1466  O   ALA   125      -1.370  -9.827   3.479  1.00 10.00      B   
ATOM   1467  N   PRO   126      -0.988  -8.376   5.166  1.00 10.00      B   
ATOM   1468  CA  PRO   126       0.430  -8.173   4.826  1.00 10.00      B   
ATOM   1469  CB  PRO   126       0.949  -7.272   5.955  1.00 10.00      B   
ATOM   1470  CG  PRO   126      -0.264  -6.576   6.459  1.00 10.00      B   
ATOM   1471  CD  PRO   126      -1.381  -7.570   6.336  1.00 10.00      B   
ATOM   1472  C   PRO   126       1.206  -9.486   4.806  1.00 10.00      B   
ATOM   1473  O   PRO   126       1.952  -9.763   3.865  1.00 10.00      B   
ATOM   1474  N   GLN   127       1.011 -10.298   5.843  1.00 10.00      B   
ATOM   1475  HN  GLN   127       0.395 -10.023   6.557  1.00 10.00      B   
ATOM   1476  CA  GLN   127       1.690 -11.585   5.950  1.00 10.00      B   
ATOM   1477  CB  GLN   127       1.447 -12.218   7.321  1.00 10.00      B   
ATOM   1478  CG  GLN   127       2.045 -11.419   8.466  1.00 10.00      B   
ATOM   1479  CD  GLN   127       1.753 -12.012   9.829  1.00 10.00      B   
ATOM   1480  OE1 GLN   127       0.723 -12.653  10.043  1.00 10.00      B   
ATOM   1481  NE2 GLN   127       2.665 -11.800  10.764  1.00 10.00      B   
ATOM   1482 HE21 GLN   127       3.463 -11.286  10.521  1.00 10.00      B   
ATOM   1483 HE22 GLN   127       2.502 -12.158  11.662  1.00 10.00      B   
ATOM   1484  C   GLN   127       1.247 -12.521   4.835  1.00 10.00      B   
ATOM   1485  O   GLN   127       2.004 -13.388   4.398  1.00 10.00      B   
ATOM   1486  N   GLY   128       0.021 -12.323   4.368  1.00 10.00      B   
ATOM   1487  HN  GLY   128      -0.531 -11.614   4.760  1.00 10.00      B   
ATOM   1488  CA  GLY   128      -0.504 -13.134   3.291  1.00 10.00      B   
ATOM   1489  C   GLY   128       0.234 -12.860   2.000  1.00 10.00      B   
ATOM   1490  O   GLY   128       0.636 -13.788   1.302  1.00 10.00      B   
ATOM   1491  N   GLU   129       0.439 -11.580   1.702  1.00 10.00      B   
ATOM   1492  HN  GLU   129       0.101 -10.888   2.311  1.00 10.00      B   
ATOM   1493  CA  GLU   129       1.149 -11.173   0.493  1.00 10.00      B   
ATOM   1494  CB  GLU   129       1.081  -9.654   0.319  1.00 10.00      B   
ATOM   1495  CG  GLU   129      -0.322  -9.112   0.100  1.00 10.00      B   
ATOM   1496  CD  GLU   129      -0.625  -8.830  -1.361  1.00 10.00      B   
ATOM   1497  OE1 GLU   129      -0.095  -9.548  -2.238  1.00 10.00      B   
ATOM   1498  OE2 GLU   129      -1.402  -7.886  -1.639  1.00 10.00      B   
ATOM   1499  C   GLU   129       2.604 -11.628   0.558  1.00 10.00      B   
ATOM   1500  O   GLU   129       3.238 -11.896  -0.467  1.00 10.00      B   
ATOM   1501  N   GLN   130       3.133 -11.705   1.774  1.00 10.00      B   
ATOM   1502  HN  GLN   130       2.584 -11.450   2.548  1.00 10.00      B   
ATOM   1503  CA  GLN   130       4.506 -12.140   1.990  1.00 10.00      B   
ATOM   1504  CB  GLN   130       4.957 -11.792   3.411  1.00 10.00      B   
ATOM   1505  CG  GLN   130       5.105 -10.305   3.687  1.00 10.00      B   
ATOM   1506  CD  GLN   130       5.330 -10.013   5.156  1.00 10.00      B   
ATOM   1507  OE1 GLN   130       4.826 -10.718   6.031  1.00 10.00      B   
ATOM   1508  NE2 GLN   130       6.101  -8.978   5.441  1.00 10.00      B   
ATOM   1509 HE21 GLN   130       6.482  -8.464   4.697  1.00 10.00      B   
ATOM   1510 HE22 GLN   130       6.253  -8.759   6.387  1.00 10.00      B   
ATOM   1511  C   GLN   130       4.634 -13.644   1.775  1.00 10.00      B   
ATOM   1512  O   GLN   130       5.444 -14.103   0.968  1.00 10.00      B   
ATOM   1513  N   MET   131       3.809 -14.405   2.491  1.00 10.00      B   
ATOM   1514  HN  MET   131       3.159 -13.971   3.095  1.00 10.00      B   
ATOM   1515  CA  MET   131       3.834 -15.863   2.408  1.00 10.00      B   
ATOM   1516  CB  MET   131       2.960 -16.485   3.498  1.00 10.00      B   
ATOM   1517  CG  MET   131       3.001 -18.004   3.541  1.00 10.00      B   
ATOM   1518  SD  MET   131       2.433 -18.672   5.117  1.00 10.00      B   
ATOM   1519  CE  MET   131       3.866 -18.356   6.147  1.00 10.00      B   
ATOM   1520  C   MET   131       3.434 -16.376   1.027  1.00 10.00      B   
ATOM   1521  O   MET   131       3.988 -17.362   0.543  1.00 10.00      B   
ATOM   1522  N   ALA   132       2.493 -15.693   0.382  1.00 10.00      B   
ATOM   1523  HN  ALA   132       2.089 -14.903   0.814  1.00 10.00      B   
ATOM   1524  CA  ALA   132       2.030 -16.097  -0.948  1.00 10.00      B   
ATOM   1525  CB  ALA   132       0.803 -15.302  -1.361  1.00 10.00      B   
ATOM   1526  C   ALA   132       3.132 -15.962  -1.997  1.00 10.00      B   
ATOM   1527  O   ALA   132       3.023 -16.502  -3.096  1.00 10.00      B   
ATOM   1528  N   ARG   133       4.189 -15.239  -1.655  1.00 10.00      B   
ATOM   1529  HN  ARG   133       4.215 -14.823  -0.766  1.00 10.00      B   
ATOM   1530  CA  ARG   133       5.309 -15.045  -2.562  1.00 10.00      B   
ATOM   1531  CB  ARG   133       5.522 -13.554  -2.831  1.00 10.00      B   
ATOM   1532  CG  ARG   133       4.563 -12.962  -3.852  1.00 10.00      B   
ATOM   1533  CD  ARG   133       4.258 -11.501  -3.549  1.00 10.00      B   
ATOM   1534  NE  ARG   133       5.456 -10.659  -3.547  1.00 10.00      B   
ATOM   1535  HE  ARG   133       5.875 -10.469  -4.417  1.00 10.00      B   
ATOM   1536  CZ  ARG   133       5.996 -10.133  -2.445  1.00 10.00      B   
ATOM   1537  NH1 ARG   133       5.448 -10.362  -1.256  1.00 10.00      B   
ATOM   1538 HH11 ARG   133       4.590 -10.960  -1.175  1.00 10.00      B   
ATOM   1539 HH12 ARG   133       5.871  -9.947  -0.398  1.00 10.00      B   
ATOM   1540  NH2 ARG   133       7.081  -9.371  -2.529  1.00 10.00      B   
ATOM   1541 HH21 ARG   133       7.522  -9.176  -3.460  1.00 10.00      B   
ATOM   1542 HH22 ARG   133       7.501  -8.963  -1.666  1.00 10.00      B   
ATOM   1543  C   ARG   133       6.579 -15.657  -1.977  1.00 10.00      B   
ATOM   1544  O   ARG   133       7.672 -15.483  -2.510  1.00 10.00      B   
ATOM   1545  N   ASN   134       6.427 -16.391  -0.888  1.00 10.00      B   
ATOM   1546  HN  ASN   134       5.523 -16.526  -0.522  1.00 10.00      B   
ATOM   1547  CA  ASN   134       7.569 -17.013  -0.225  1.00 10.00      B   
ATOM   1548  CB  ASN   134       7.291 -17.215   1.266  1.00 10.00      B   
ATOM   1549  CG  ASN   134       8.528 -17.623   2.047  1.00 10.00      B   
ATOM   1550  OD1 ASN   134       9.649 -17.238   1.711  1.00 10.00      B   
ATOM   1551  ND2 ASN   134       8.331 -18.406   3.095  1.00 10.00      B   
ATOM   1552 HD21 ASN   134       7.410 -18.678   3.308  1.00 10.00      B   
ATOM   1553 HD22 ASN   134       9.112 -18.687   3.618  1.00 10.00      B   
ATOM   1554  C   ASN   134       7.950 -18.336  -0.880  1.00 10.00      B   
ATOM   1555  O   ASN   134       9.112 -18.736  -0.862  1.00 10.00      B   
ATOM   1556  N   TYR   135       6.977 -19.000  -1.491  1.00 10.00      B   
ATOM   1557  HN  TYR   135       6.075 -18.616  -1.515  1.00 10.00      B   
ATOM   1558  CA  TYR   135       7.223 -20.284  -2.138  1.00 10.00      B   
ATOM   1559  CB  TYR   135       5.988 -21.187  -2.052  1.00 10.00      B   
ATOM   1560  CG  TYR   135       5.601 -21.549  -0.638  1.00 10.00      B   
ATOM   1561  CD1 TYR   135       6.343 -22.468   0.090  1.00 10.00      B   
ATOM   1562  CD2 TYR   135       4.498 -20.964  -0.027  1.00 10.00      B   
ATOM   1563  CE1 TYR   135       5.999 -22.796   1.385  1.00 10.00      B   
ATOM   1564  CE2 TYR   135       4.146 -21.287   1.270  1.00 10.00      B   
ATOM   1565  CZ  TYR   135       4.900 -22.204   1.970  1.00 10.00      B   
ATOM   1566  OH  TYR   135       4.561 -22.525   3.266  1.00 10.00      B   
ATOM   1567  HH  TYR   135       3.614 -22.724   3.309  1.00 10.00      B   
ATOM   1568  C   TYR   135       7.658 -20.107  -3.588  1.00 10.00      B   
ATOM   1569  O   TYR   135       7.762 -21.078  -4.337  1.00 10.00      B   
ATOM   1570  N   ARG   136       7.929 -18.866  -3.973  1.00 10.00      B   
ATOM   1571  HN  ARG   136       7.839 -18.138  -3.324  1.00 10.00      B   
ATOM   1572  CA  ARG   136       8.356 -18.557  -5.332  1.00 10.00      B   
ATOM   1573  CB  ARG   136       8.064 -17.091  -5.665  1.00 10.00      B   
ATOM   1574  CG  ARG   136       6.590 -16.725  -5.653  1.00 10.00      B   
ATOM   1575  CD  ARG   136       5.821 -17.465  -6.735  1.00 10.00      B   
ATOM   1576  NE  ARG   136       4.460 -16.953  -6.879  1.00 10.00      B   
ATOM   1577  HE  ARG   136       3.799 -17.232  -6.205  1.00 10.00      B   
ATOM   1578  CZ  ARG   136       4.073 -16.141  -7.861  1.00 10.00      B   
ATOM   1579  NH1 ARG   136       4.942 -15.760  -8.791  1.00 10.00      B   
ATOM   1580 HH11 ARG   136       4.636 -15.128  -9.562  1.00 10.00      B   
ATOM   1581 HH12 ARG   136       5.933 -16.091  -8.757  1.00 10.00      B   
ATOM   1582  NH2 ARG   136       2.820 -15.710  -7.914  1.00 10.00      B   
ATOM   1583 HH21 ARG   136       2.132 -16.001  -7.185  1.00 10.00      B   
ATOM   1584 HH22 ARG   136       2.516 -15.071  -8.683  1.00 10.00      B   
ATOM   1585  C   ARG   136       9.842 -18.849  -5.522  1.00 10.00      B   
ATOM   1586  O   ARG   136      10.612 -17.978  -5.924  1.00 10.00      B   
ATOM   1587  N   ALA   137      10.242 -20.073  -5.219  1.00 10.00      B   
ATOM   1588  HN  ALA   137       9.582 -20.723  -4.889  1.00 10.00      B   
ATOM   1589  CA  ALA   137      11.632 -20.481  -5.362  1.00 10.00      B   
ATOM   1590  CB  ALA   137      12.098 -21.206  -4.110  1.00 10.00      B   
ATOM   1591  C   ALA   137      11.800 -21.368  -6.588  1.00 10.00      B   
ATOM   1592  O   ALA   137      12.913 -21.733  -6.960  1.00 10.00      B   
ATOM   1593  N   GLN   138      10.682 -21.709  -7.216  1.00 10.00      B   
ATOM   1594  HN  GLN   138       9.824 -21.377  -6.875  1.00 10.00      B   
ATOM   1595  CA  GLN   138      10.696 -22.554  -8.403  1.00 10.00      B   
ATOM   1596  CB  GLN   138       9.502 -23.510  -8.383  1.00 10.00      B   
ATOM   1597  CG  GLN   138       9.258 -24.164  -7.035  1.00 10.00      B   
ATOM   1598  CD  GLN   138       7.972 -24.964  -6.995  1.00 10.00      B   
ATOM   1599  OE1 GLN   138       7.005 -24.653  -7.698  1.00 10.00      B   
ATOM   1600  NE2 GLN   138       7.953 -25.998  -6.168  1.00 10.00      B   
ATOM   1601 HE21 GLN   138       8.760 -26.182  -5.639  1.00 10.00      B   
ATOM   1602 HE22 GLN   138       7.134 -26.538  -6.116  1.00 10.00      B   
ATOM   1603  C   GLN   138      10.646 -21.689  -9.654  1.00 10.00      B   
ATOM   1604  O   GLN   138      11.343 -21.945 -10.636  1.00 10.00      B   
ATOM   1605  N   ALA   139       9.810 -20.662  -9.605  1.00 10.00      B   
ATOM   1606  HN  ALA   139       9.276 -20.519  -8.794  1.00 10.00      B   
ATOM   1607  CA  ALA   139       9.658 -19.739 -10.717  1.00 10.00      B   
ATOM   1608  CB  ALA   139       8.186 -19.430 -10.946  1.00 10.00      B   
ATOM   1609  C   ALA   139      10.433 -18.459 -10.444  1.00 10.00      B   
ATOM   1610  O   ALA   139      10.251 -17.828  -9.400  1.00 10.00      B   
ATOM   1611  N   MET   140      11.301 -18.087 -11.376  1.00 10.00      B   
ATOM   1612  HN  MET   140      11.404 -18.638 -12.179  1.00 10.00      B   
ATOM   1613  CA  MET   140      12.105 -16.876 -11.241  1.00 10.00      B   
ATOM   1614  CB  MET   140      13.349 -16.952 -12.129  1.00 10.00      B   
ATOM   1615  CG  MET   140      14.459 -17.825 -11.571  1.00 10.00      B   
ATOM   1616  SD  MET   140      15.944 -17.803 -12.594  1.00 10.00      B   
ATOM   1617  CE  MET   140      15.329 -18.531 -14.111  1.00 10.00      B   
ATOM   1618  C   MET   140      11.290 -15.633 -11.590  1.00 10.00      B   
ATOM   1619  O   MET   140      10.064 -15.696 -11.715  1.00 10.00      B   
ATOM   1620  N   TYR   141      11.988 -14.508 -11.752  1.00 10.00      B   
ATOM   1621  HN  TYR   141      12.963 -14.538 -11.648  1.00 10.00      B   
ATOM   1622  CA  TYR   141      11.360 -13.233 -12.091  1.00 10.00      B   
ATOM   1623  CB  TYR   141      10.729 -13.276 -13.488  1.00 10.00      B   
ATOM   1624  CG  TYR   141      11.718 -13.418 -14.623  1.00 10.00      B   
ATOM   1625  CD1 TYR   141      12.034 -14.666 -15.144  1.00 10.00      B   
ATOM   1626  CD2 TYR   141      12.330 -12.302 -15.178  1.00 10.00      B   
ATOM   1627  CE1 TYR   141      12.930 -14.799 -16.189  1.00 10.00      B   
ATOM   1628  CE2 TYR   141      13.226 -12.426 -16.222  1.00 10.00      B   
ATOM   1629  CZ  TYR   141      13.524 -13.675 -16.722  1.00 10.00      B   
ATOM   1630  OH  TYR   141      14.413 -13.800 -17.767  1.00 10.00      B   
ATOM   1631  HH  TYR   141      14.900 -12.971 -17.872  1.00 10.00      B   
ATOM   1632  C   TYR   141      10.321 -12.825 -11.051  1.00 10.00      B   
ATOM   1633  O   TYR   141       9.142 -12.657 -11.367  1.00 10.00      B   
ATOM   1634  N   GLY   142      10.756 -12.661  -9.812  1.00 10.00      B   
ATOM   1635  HN  GLY   142      11.705 -12.799  -9.606  1.00 10.00      B   
ATOM   1636  CA  GLY   142       9.837 -12.276  -8.765  1.00 10.00      B   
ATOM   1637  C   GLY   142      10.473 -11.373  -7.730  1.00 10.00      B   
ATOM   1638  O   GLY   142      11.587 -11.627  -7.268  1.00 10.00      B   
ATOM   1639  N   GLY   143       9.767 -10.310  -7.373  1.00 10.00      B   
ATOM   1640  HN  GLY   143       8.892 -10.151  -7.790  1.00 10.00      B   
ATOM   1641  CA  GLY   143      10.267  -9.387  -6.376  1.00 10.00      B   
ATOM   1642  C   GLY   143       9.761  -9.769  -5.005  1.00 10.00      B   
ATOM   1643  O   GLY   143       9.099  -8.978  -4.329  1.00 10.00      B   
ATOM   1644  N   SER   144      10.051 -10.996  -4.610  1.00 10.00      B   
ATOM   1645  HN  SER   144      10.570 -11.577  -5.207  1.00 10.00      B   
ATOM   1646  CA  SER   144       9.627 -11.515  -3.322  1.00 10.00      B   
ATOM   1647  CB  SER   144       9.131 -12.947  -3.504  1.00 10.00      B   
ATOM   1648  OG  SER   144       8.487 -13.105  -4.758  1.00 10.00      B   
ATOM   1649  HG  SER   144       8.819 -13.899  -5.191  1.00 10.00      B   
ATOM   1650  C   SER   144      10.778 -11.473  -2.320  1.00 10.00      B   
ATOM   1651  O   SER   144      11.758 -10.752  -2.525  1.00 10.00      B   
ATOM   1652  N   LEU   145      10.654 -12.246  -1.233  1.00 10.00      B   
ATOM   1653  HN  LEU   145       9.855 -12.800  -1.130  1.00 10.00      B   
ATOM   1654  CA  LEU   145      11.691 -12.299  -0.205  1.00 10.00      B   
ATOM   1655  CB  LEU   145      11.305 -13.283   0.904  1.00 10.00      B   
ATOM   1656  CG  LEU   145      10.048 -12.936   1.704  1.00 10.00      B   
ATOM   1657  CD1 LEU   145       9.766 -14.003   2.748  1.00 10.00      B   
ATOM   1658  CD2 LEU   145      10.182 -11.566   2.357  1.00 10.00      B   
ATOM   1659  C   LEU   145      13.020 -12.690  -0.832  1.00 10.00      B   
ATOM   1660  O   LEU   145      14.031 -12.020  -0.638  1.00 10.00      B   
ATOM   1661  N   LEU   146      13.002 -13.771  -1.598  1.00 10.00      B   
ATOM   1662  HN  LEU   146      12.164 -14.271  -1.696  1.00 10.00      B   
ATOM   1663  CA  LEU   146      14.191 -14.241  -2.290  1.00 10.00      B   
ATOM   1664  CB  LEU   146      14.076 -15.744  -2.589  1.00 10.00      B   
ATOM   1665  CG  LEU   146      15.199 -16.378  -3.422  1.00 10.00      B   
ATOM   1666  CD1 LEU   146      16.550 -16.201  -2.748  1.00 10.00      B   
ATOM   1667  CD2 LEU   146      14.910 -17.851  -3.679  1.00 10.00      B   
ATOM   1668  C   LEU   146      14.363 -13.443  -3.580  1.00 10.00      B   
ATOM   1669  O   LEU   146      14.074 -13.928  -4.675  1.00 10.00      B   
ATOM   1670  N   SER   147      14.806 -12.204  -3.429  1.00 10.00      B   
ATOM   1671  HN  SER   147      15.013 -11.880  -2.525  1.00 10.00      B   
ATOM   1672  CA  SER   147      15.005 -11.313  -4.556  1.00 10.00      B   
ATOM   1673  CB  SER   147      15.377  -9.917  -4.058  1.00 10.00      B   
ATOM   1674  OG  SER   147      14.383  -9.412  -3.175  1.00 10.00      B   
ATOM   1675  HG  SER   147      13.738 -10.105  -2.977  1.00 10.00      B   
ATOM   1676  C   SER   147      16.059 -11.854  -5.522  1.00 10.00      B   
ATOM   1677  O   SER   147      17.069 -12.428  -5.106  1.00 10.00      B   
ATOM   1678  N   THR   148      15.798 -11.685  -6.812  1.00 10.00      B   
ATOM   1679  HN  THR   148      14.974 -11.232  -7.076  1.00 10.00      B   
ATOM   1680  CA  THR   148      16.702 -12.146  -7.847  1.00 10.00      B   
ATOM   1681  CB  THR   148      15.941 -12.375  -9.170  1.00 10.00      B   
ATOM   1682  OG1 THR   148      15.063 -11.267  -9.424  1.00 10.00      B   
ATOM   1683  HG1 THR   148      14.956 -11.162 -10.379  1.00 10.00      B   
ATOM   1684  CG2 THR   148      15.120 -13.655  -9.100  1.00 10.00      B   
ATOM   1685  C   THR   148      17.830 -11.139  -8.068  1.00 10.00      B   
ATOM   1686  O   THR   148      17.897 -10.112  -7.387  1.00 10.00      B   
ATOM   1687  N   GLN   149      18.717 -11.440  -9.005  1.00 10.00      B   
ATOM   1688  HN  GLN   149      18.620 -12.278  -9.503  1.00 10.00      B   
ATOM   1689  CA  GLN   149      19.834 -10.558  -9.316  1.00 10.00      B   
ATOM   1690  CB  GLN   149      20.876 -11.302 -10.150  1.00 10.00      B   
ATOM   1691  CG  GLN   149      21.169 -12.719  -9.682  1.00 10.00      B   
ATOM   1692  CD  GLN   149      22.029 -13.479 -10.674  1.00 10.00      B   
ATOM   1693  OE1 GLN   149      22.001 -13.202 -11.872  1.00 10.00      B   
ATOM   1694  NE2 GLN   149      22.795 -14.442 -10.187  1.00 10.00      B   
ATOM   1695 HE21 GLN   149      22.768 -14.617  -9.220  1.00 10.00      B   
ATOM   1696 HE22 GLN   149      23.359 -14.945 -10.814  1.00 10.00      B   
ATOM   1697  C   GLN   149      19.336  -9.346 -10.095  1.00 10.00      B   
ATOM   1698  O   GLN   149      19.104  -9.432 -11.301  1.00 10.00      B   
ATOM   1699  N   GLN   150      19.152  -8.233  -9.407  1.00 10.00      B   
ATOM   1700  HN  GLN   150      19.351  -8.224  -8.444  1.00 10.00      B   
ATOM   1701  CA  GLN   150      18.671  -7.016 -10.046  1.00 10.00      B   
ATOM   1702  CB  GLN   150      17.214  -6.742  -9.654  1.00 10.00      B   
ATOM   1703  CG  GLN   150      16.260  -7.885  -9.977  1.00 10.00      B   
ATOM   1704  CD  GLN   150      14.818  -7.550  -9.659  1.00 10.00      B   
ATOM   1705  OE1 GLN   150      14.400  -6.402  -9.763  1.00 10.00      B   
ATOM   1706  NE2 GLN   150      14.047  -8.551  -9.264  1.00 10.00      B   
ATOM   1707 HE21 GLN   150      14.446  -9.449  -9.198  1.00 10.00      B   
ATOM   1708 HE22 GLN   150      13.111  -8.358  -9.056  1.00 10.00      B   
ATOM   1709  C   GLN   150      19.565  -5.831  -9.693  1.00 10.00      B   
ATOM   1710  O   GLN   150      20.737  -6.012  -9.355  1.00 10.00      B   
ATOM   1711  N   GLY   151      19.014  -4.626  -9.775  1.00 10.00      B   
ATOM   1712  HN  GLY   151      18.073  -4.546 -10.033  1.00 10.00      B   
ATOM   1713  CA  GLY   151      19.778  -3.435  -9.467  1.00 10.00      B   
ATOM   1714  C   GLY   151      19.242  -2.715  -8.245  1.00 10.00      B   
ATOM   1715  O   GLY   151      18.136  -2.176  -8.270  1.00 10.00      B   
ATOM   1716  N   LEU   152      20.016  -2.723  -7.171  1.00 10.00      B   
ATOM   1717  HN  LEU   152      20.880  -3.193  -7.207  1.00 10.00      B   
ATOM   1718  CA  LEU   152      19.619  -2.064  -5.933  1.00 10.00      B   
ATOM   1719  CB  LEU   152      19.424  -3.100  -4.818  1.00 10.00      B   
ATOM   1720  CG  LEU   152      18.788  -2.602  -3.514  1.00 10.00      B   
ATOM   1721  CD1 LEU   152      17.350  -2.163  -3.744  1.00 10.00      B   
ATOM   1722  CD2 LEU   152      18.857  -3.675  -2.438  1.00 10.00      B   
ATOM   1723  C   LEU   152      20.668  -1.033  -5.521  1.00 10.00      B   
ATOM   1724  O   LEU   152      21.795  -1.055  -6.019  1.00 10.00      B   
ATOM   1725  N   TRP   153      20.284  -0.118  -4.643  1.00 10.00      B   
ATOM   1726  HN  TRP   153      19.364  -0.139  -4.300  1.00 10.00      B   
ATOM   1727  CA  TRP   153      21.189   0.917  -4.157  1.00 10.00      B   
ATOM   1728  CB  TRP   153      21.236   2.099  -5.134  1.00 10.00      B   
ATOM   1729  CG  TRP   153      22.415   3.005  -4.937  1.00 10.00      B   
ATOM   1730  CD1 TRP   153      22.391   4.308  -4.531  1.00 10.00      B   
ATOM   1731  CD2 TRP   153      23.795   2.675  -5.141  1.00 10.00      B   
ATOM   1732  NE1 TRP   153      23.668   4.809  -4.472  1.00 10.00      B   
ATOM   1733  HE1 TRP   153      23.914   5.725  -4.206  1.00 10.00      B   
ATOM   1734  CE2 TRP   153      24.548   3.826  -4.840  1.00 10.00      B   
ATOM   1735  CE3 TRP   153      24.467   1.519  -5.547  1.00 10.00      B   
ATOM   1736  CZ2 TRP   153      25.938   3.856  -4.932  1.00 10.00      B   
ATOM   1737  CZ3 TRP   153      25.846   1.552  -5.638  1.00 10.00      B   
ATOM   1738  CH2 TRP   153      26.567   2.711  -5.333  1.00 10.00      B   
ATOM   1739  C   TRP   153      20.720   1.380  -2.787  1.00 10.00      B   
ATOM   1740  O   TRP   153      19.815   2.208  -2.682  1.00 10.00      B   
ATOM   1741  N   ALA   154      21.330   0.829  -1.743  1.00 10.00      B   
ATOM   1742  HN  ALA   154      22.063   0.195  -1.897  1.00 10.00      B   
ATOM   1743  CA  ALA   154      20.960   1.158  -0.374  1.00 10.00      B   
ATOM   1744  CB  ALA   154      21.553   0.154   0.602  1.00 10.00      B   
ATOM   1745  C   ALA   154      21.360   2.578  -0.000  1.00 10.00      B   
ATOM   1746  O   ALA   154      22.522   2.848   0.309  1.00 10.00      B   
ATOM   1747  N   LYS   155      20.390   3.480  -0.034  1.00 10.00      B   
ATOM   1748  HN  LYS   155      19.485   3.197  -0.292  1.00 10.00      B   
ATOM   1749  CA  LYS   155      20.626   4.870   0.314  1.00 10.00      B   
ATOM   1750  CB  LYS   155      19.616   5.782  -0.398  1.00 10.00      B   
ATOM   1751  CG  LYS   155      19.917   7.271  -0.275  1.00 10.00      B   
ATOM   1752  CD  LYS   155      18.663   8.115  -0.460  1.00 10.00      B   
ATOM   1753  CE  LYS   155      18.226   8.159  -1.917  1.00 10.00      B   
ATOM   1754  NZ  LYS   155      16.845   8.687  -2.064  1.00 10.00      B   
ATOM   1755  HZ1 LYS   155      16.592   8.766  -3.072  1.00 10.00      B   
ATOM   1756  HZ2 LYS   155      16.769   9.629  -1.631  1.00 10.00      B   
ATOM   1757  HZ3 LYS   155      16.165   8.050  -1.600  1.00 10.00      B   
ATOM   1758  C   LYS   155      20.517   5.036   1.825  1.00 10.00      B   
ATOM   1759  O   LYS   155      19.524   5.557   2.338  1.00 10.00      B   
ATOM   1760  N   ASP   156      21.530   4.567   2.541  1.00 10.00      B   
ATOM   1761  HN  ASP   156      22.295   4.156   2.076  1.00 10.00      B   
ATOM   1762  CA  ASP   156      21.542   4.653   3.996  1.00 10.00      B   
ATOM   1763  CB  ASP   156      22.160   3.393   4.607  1.00 10.00      B   
ATOM   1764  CG  ASP   156      21.292   2.774   5.686  1.00 10.00      B   
ATOM   1765  OD1 ASP   156      20.941   3.478   6.653  1.00 10.00      B   
ATOM   1766  OD2 ASP   156      20.960   1.568   5.574  1.00 10.00      B   
ATOM   1767  C   ASP   156      22.293   5.897   4.455  1.00 10.00      B   
ATOM   1768  O   ASP   156      23.233   5.818   5.247  1.00 10.00      B   
ATOM   1769  N   GLY   157      21.874   7.044   3.937  1.00 10.00      B   
ATOM   1770  HN  GLY   157      21.130   7.036   3.299  1.00 10.00      B   
ATOM   1771  CA  GLY   157      22.500   8.301   4.297  1.00 10.00      B   
ATOM   1772  C   GLY   157      23.839   8.491   3.617  1.00 10.00      B   
ATOM   1773  O   GLY   157      23.923   8.496   2.390  1.00 10.00      B   
ATOM   1774  N   ASN   158      24.889   8.625   4.414  1.00 10.00      B   
ATOM   1775  HN  ASN   158      24.757   8.588   5.387  1.00 10.00      B   
ATOM   1776  CA  ASN   158      26.236   8.820   3.882  1.00 10.00      B   
ATOM   1777  CB  ASN   158      27.088   9.638   4.856  1.00 10.00      B   
ATOM   1778  CG  ASN   158      27.103  11.119   4.532  1.00 10.00      B   
ATOM   1779  OD1 ASN   158      27.025  11.522   3.371  1.00 10.00      B   
ATOM   1780  ND2 ASN   158      27.216  11.938   5.562  1.00 10.00      B   
ATOM   1781 HD21 ASN   158      27.286  11.547   6.461  1.00 10.00      B   
ATOM   1782 HD22 ASN   158      27.221  12.909   5.390  1.00 10.00      B   
ATOM   1783  C   ASN   158      26.915   7.486   3.624  1.00 10.00      B   
ATOM   1784  O   ASN   158      28.009   7.430   3.063  1.00 10.00      B   
ATOM   1785  N   ASN   159      26.263   6.412   4.039  1.00 10.00      B   
ATOM   1786  HN  ASN   159      25.386   6.516   4.458  1.00 10.00      B   
ATOM   1787  CA  ASN   159      26.809   5.079   3.861  1.00 10.00      B   
ATOM   1788  CB  ASN   159      26.781   4.291   5.176  1.00 10.00      B   
ATOM   1789  CG  ASN   159      27.706   4.875   6.229  1.00 10.00      B   
ATOM   1790  OD1 ASN   159      28.891   4.540   6.291  1.00 10.00      B   
ATOM   1791  ND2 ASN   159      27.172   5.749   7.071  1.00 10.00      B   
ATOM   1792 HD21 ASN   159      26.221   5.964   6.973  1.00 10.00      B   
ATOM   1793 HD22 ASN   159      27.753   6.156   7.751  1.00 10.00      B   
ATOM   1794  C   ASN   159      26.053   4.334   2.776  1.00 10.00      B   
ATOM   1795  O   ASN   159      25.035   3.693   3.037  1.00 10.00      B   
ATOM   1796  N   PHE   160      26.532   4.452   1.551  1.00 10.00      B   
ATOM   1797  HN  PHE   160      27.332   4.999   1.398  1.00 10.00      B   
ATOM   1798  CA  PHE   160      25.905   3.774   0.429  1.00 10.00      B   
ATOM   1799  CB  PHE   160      26.248   4.468  -0.891  1.00 10.00      B   
ATOM   1800  CG  PHE   160      25.622   5.825  -1.036  1.00 10.00      B   
ATOM   1801  CD1 PHE   160      26.387   6.972  -0.900  1.00 10.00      B   
ATOM   1802  CD2 PHE   160      24.268   5.954  -1.304  1.00 10.00      B   
ATOM   1803  CE1 PHE   160      25.816   8.225  -1.030  1.00 10.00      B   
ATOM   1804  CE2 PHE   160      23.688   7.203  -1.436  1.00 10.00      B   
ATOM   1805  CZ  PHE   160      24.464   8.340  -1.297  1.00 10.00      B   
ATOM   1806  C   PHE   160      26.348   2.320   0.405  1.00 10.00      B   
ATOM   1807  O   PHE   160      27.541   2.025   0.436  1.00 10.00      B   
ATOM   1808  N   VAL   161      25.388   1.414   0.383  1.00 10.00      B   
ATOM   1809  HN  VAL   161      24.451   1.704   0.366  1.00 10.00      B   
ATOM   1810  CA  VAL   161      25.699  -0.007   0.378  1.00 10.00      B   
ATOM   1811  CB  VAL   161      25.086  -0.729   1.599  1.00 10.00      B   
ATOM   1812  CG1 VAL   161      25.497  -2.196   1.626  1.00 10.00      B   
ATOM   1813  CG2 VAL   161      25.505  -0.038   2.886  1.00 10.00      B   
ATOM   1814  C   VAL   161      25.235  -0.680  -0.906  1.00 10.00      B   
ATOM   1815  O   VAL   161      24.093  -0.513  -1.339  1.00 10.00      B   
ATOM   1816  N   TYR   162      26.141  -1.424  -1.520  1.00 10.00      B   
ATOM   1817  HN  TYR   162      27.040  -1.488  -1.134  1.00 10.00      B   
ATOM   1818  CA  TYR   162      25.846  -2.148  -2.745  1.00 10.00      B   
ATOM   1819  CB  TYR   162      26.834  -1.749  -3.848  1.00 10.00      B   
ATOM   1820  CG  TYR   162      26.504  -2.317  -5.208  1.00 10.00      B   
ATOM   1821  CD1 TYR   162      25.322  -1.980  -5.852  1.00 10.00      B   
ATOM   1822  CD2 TYR   162      27.376  -3.187  -5.851  1.00 10.00      B   
ATOM   1823  CE1 TYR   162      25.014  -2.492  -7.096  1.00 10.00      B   
ATOM   1824  CE2 TYR   162      27.077  -3.704  -7.095  1.00 10.00      B   
ATOM   1825  CZ  TYR   162      25.894  -3.354  -7.713  1.00 10.00      B   
ATOM   1826  OH  TYR   162      25.591  -3.865  -8.955  1.00 10.00      B   
ATOM   1827  HH  TYR   162      25.057  -3.225  -9.441  1.00 10.00      B   
ATOM   1828  C   TYR   162      25.921  -3.649  -2.484  1.00 10.00      B   
ATOM   1829  O   TYR   162      26.913  -4.142  -1.944  1.00 10.00      B   
ATOM   1830  N   ILE   163      24.869  -4.366  -2.845  1.00 10.00      B   
ATOM   1831  HN  ILE   163      24.101  -3.918  -3.265  1.00 10.00      B   
ATOM   1832  CA  ILE   163      24.825  -5.808  -2.650  1.00 10.00      B   
ATOM   1833  CB  ILE   163      23.526  -6.250  -1.939  1.00 10.00      B   
ATOM   1834  CG1 ILE   163      23.243  -5.340  -0.739  1.00 10.00      B   
ATOM   1835  CG2 ILE   163      23.646  -7.699  -1.486  1.00 10.00      B   
ATOM   1836  CD1 ILE   163      21.893  -5.566  -0.094  1.00 10.00      B   
ATOM   1837  C   ILE   163      24.940  -6.515  -3.996  1.00 10.00      B   
ATOM   1838  O   ILE   163      24.220  -6.185  -4.941  1.00 10.00      B   
ATOM   1839  N   GLU   164      25.861  -7.465  -4.087  1.00 10.00      B   
ATOM   1840  HN  GLU   164      26.417  -7.673  -3.307  1.00 10.00      B   
ATOM   1841  CA  GLU   164      26.072  -8.205  -5.322  1.00 10.00      B   
ATOM   1842  CB  GLU   164      27.534  -8.651  -5.439  1.00 10.00      B   
ATOM   1843  CG  GLU   164      28.002  -8.881  -6.868  1.00 10.00      B   
ATOM   1844  CD  GLU   164      29.494  -9.123  -6.968  1.00 10.00      B   
ATOM   1845  OE1 GLU   164      29.899 -10.151  -7.552  1.00 10.00      B   
ATOM   1846  OE2 GLU   164      30.274  -8.286  -6.469  1.00 10.00      B   
ATOM   1847  C   GLU   164      25.134  -9.404  -5.411  1.00 10.00      B   
ATOM   1848  O   GLU   164      24.344  -9.518  -6.349  1.00 10.00      B   
ATOM   1849  N   ARG   165      25.214 -10.294  -4.431  1.00 10.00      B   
ATOM   1850  HN  ARG   165      25.845 -10.140  -3.691  1.00 10.00      B   
ATOM   1851  CA  ARG   165      24.376 -11.490  -4.416  1.00 10.00      B   
ATOM   1852  CB  ARG   165      25.233 -12.756  -4.531  1.00 10.00      B   
ATOM   1853  CG  ARG   165      25.975 -12.909  -5.853  1.00 10.00      B   
ATOM   1854  CD  ARG   165      25.015 -13.115  -7.018  1.00 10.00      B   
ATOM   1855  NE  ARG   165      24.669 -11.857  -7.682  1.00 10.00      B   
ATOM   1856  HE  ARG   165      24.313 -11.130  -7.114  1.00 10.00      B   
ATOM   1857  CZ  ARG   165      24.806 -11.634  -8.991  1.00 10.00      B   
ATOM   1858  NH1 ARG   165      25.285 -12.582  -9.787  1.00 10.00      B   
ATOM   1859 HH11 ARG   165      25.393 -12.402 -10.812  1.00 10.00      B   
ATOM   1860 HH12 ARG   165      25.550 -13.511  -9.395  1.00 10.00      B   
ATOM   1861  NH2 ARG   165      24.445 -10.464  -9.503  1.00 10.00      B   
ATOM   1862 HH21 ARG   165      24.551 -10.284 -10.526  1.00 10.00      B   
ATOM   1863 HH22 ARG   165      24.050  -9.720  -8.887  1.00 10.00      B   
ATOM   1864  C   ARG   165      23.516 -11.554  -3.158  1.00 10.00      B   
ATOM   1865  O   ARG   165      23.975 -11.225  -2.062  1.00 10.00      B   
ATOM   1866  N   VAL   166      22.269 -11.972  -3.325  1.00 10.00      B   
ATOM   1867  HN  VAL   166      21.962 -12.212  -4.225  1.00 10.00      B   
ATOM   1868  CA  VAL   166      21.341 -12.094  -2.211  1.00 10.00      B   
ATOM   1869  CB  VAL   166      20.169 -11.093  -2.328  1.00 10.00      B   
ATOM   1870  CG1 VAL   166      19.285 -11.154  -1.092  1.00 10.00      B   
ATOM   1871  CG2 VAL   166      20.682  -9.678  -2.549  1.00 10.00      B   
ATOM   1872  C   VAL   166      20.780 -13.511  -2.159  1.00 10.00      B   
ATOM   1873  O   VAL   166      20.185 -13.985  -3.127  1.00 10.00      B   
ATOM   1874  N   LYS   167      20.987 -14.188  -1.037  1.00 10.00      B   
ATOM   1875  HN  LYS   167      21.478 -13.760  -0.299  1.00 10.00      B   
ATOM   1876  CA  LYS   167      20.492 -15.547  -0.868  1.00 10.00      B   
ATOM   1877  CB  LYS   167      21.567 -16.449  -0.258  1.00 10.00      B   
ATOM   1878  CG  LYS   167      22.656 -16.868  -1.229  1.00 10.00      B   
ATOM   1879  CD  LYS   167      22.102 -17.762  -2.324  1.00 10.00      B   
ATOM   1880  CE  LYS   167      23.220 -18.341  -3.173  1.00 10.00      B   
ATOM   1881  NZ  LYS   167      22.743 -19.462  -4.024  1.00 10.00      B   
ATOM   1882  HZ1 LYS   167      22.347 -20.219  -3.430  1.00 10.00      B   
ATOM   1883  HZ2 LYS   167      23.531 -19.853  -4.578  1.00 10.00      B   
ATOM   1884  HZ3 LYS   167      22.008 -19.129  -4.679  1.00 10.00      B   
ATOM   1885  C   LYS   167      19.235 -15.564  -0.004  1.00 10.00      B   
ATOM   1886  O   LYS   167      18.921 -14.582   0.674  1.00 10.00      B   
ATOM   1887  N   GLY   168      18.526 -16.689  -0.028  1.00 10.00      B   
ATOM   1888  HN  GLY   168      18.838 -17.444  -0.574  1.00 10.00      B   
ATOM   1889  CA  GLY   168      17.303 -16.819   0.744  1.00 10.00      B   
ATOM   1890  C   GLY   168      17.552 -17.274   2.167  1.00 10.00      B   
ATOM   1891  O   GLY   168      16.788 -16.944   3.074  1.00 10.00      B   
ATOM   1892  N   ASP   169      18.632 -18.011   2.372  1.00 10.00      B   
ATOM   1893  HN  ASP   169      19.219 -18.222   1.614  1.00 10.00      B   
ATOM   1894  CA  ASP   169      18.976 -18.514   3.700  1.00 10.00      B   
ATOM   1895  CB  ASP   169      19.719 -19.856   3.629  1.00 10.00      B   
ATOM   1896  CG  ASP   169      20.988 -19.813   2.805  1.00 10.00      B   
ATOM   1897  OD1 ASP   169      20.900 -19.586   1.576  1.00 10.00      B   
ATOM   1898  OD2 ASP   169      22.077 -20.032   3.376  1.00 10.00      B   
ATOM   1899  C   ASP   169      19.761 -17.482   4.506  1.00 10.00      B   
ATOM   1900  O   ASP   169      20.652 -17.827   5.283  1.00 10.00      B   
ATOM   1901  N   GLU   170      19.399 -16.214   4.320  1.00 10.00      B   
ATOM   1902  HN  GLU   170      18.669 -16.026   3.692  1.00 10.00      B   
ATOM   1903  CA  GLU   170      20.024 -15.094   5.022  1.00 10.00      B   
ATOM   1904  CB  GLU   170      19.706 -15.139   6.517  1.00 10.00      B   
ATOM   1905  CG  GLU   170      18.220 -15.069   6.827  1.00 10.00      B   
ATOM   1906  CD  GLU   170      17.868 -15.681   8.168  1.00 10.00      B   
ATOM   1907  OE1 GLU   170      18.518 -16.675   8.567  1.00 10.00      B   
ATOM   1908  OE2 GLU   170      16.922 -15.184   8.819  1.00 10.00      B   
ATOM   1909  C   GLU   170      21.530 -14.995   4.772  1.00 10.00      B   
ATOM   1910  O   GLU   170      22.328 -14.919   5.709  1.00 10.00      B   
ATOM   1911  N   GLU   171      21.910 -14.990   3.503  1.00 10.00      B   
ATOM   1912  HN  GLU   171      21.229 -15.042   2.803  1.00 10.00      B   
ATOM   1913  CA  GLU   171      23.314 -14.886   3.124  1.00 10.00      B   
ATOM   1914  CB  GLU   171      23.835 -16.197   2.525  1.00 10.00      B   
ATOM   1915  CG  GLU   171      23.891 -17.352   3.512  1.00 10.00      B   
ATOM   1916  CD  GLU   171      25.181 -18.146   3.437  1.00 10.00      B   
ATOM   1917  OE1 GLU   171      25.970 -17.936   2.489  1.00 10.00      B   
ATOM   1918  OE2 GLU   171      25.420 -18.980   4.344  1.00 10.00      B   
ATOM   1919  C   GLU   171      23.505 -13.738   2.140  1.00 10.00      B   
ATOM   1920  O   GLU   171      22.907 -13.724   1.062  1.00 10.00      B   
ATOM   1921  N   LEU   172      24.320 -12.767   2.518  1.00 10.00      B   
ATOM   1922  HN  LEU   172      24.767 -12.826   3.388  1.00 10.00      B   
ATOM   1923  CA  LEU   172      24.579 -11.618   1.665  1.00 10.00      B   
ATOM   1924  CB  LEU   172      24.380 -10.316   2.442  1.00 10.00      B   
ATOM   1925  CG  LEU   172      22.953 -10.024   2.912  1.00 10.00      B   
ATOM   1926  CD1 LEU   172      22.915  -8.765   3.766  1.00 10.00      B   
ATOM   1927  CD2 LEU   172      22.008  -9.893   1.726  1.00 10.00      B   
ATOM   1928  C   LEU   172      25.984 -11.687   1.080  1.00 10.00      B   
ATOM   1929  O   LEU   172      26.965 -11.801   1.812  1.00 10.00      B   
ATOM   1930  N   GLY   173      26.076 -11.620  -0.239  1.00 10.00      B   
ATOM   1931  HN  GLY   173      25.259 -11.513  -0.777  1.00 10.00      B   
ATOM   1932  CA  GLY   173      27.365 -11.692  -0.894  1.00 10.00      B   
ATOM   1933  C   GLY   173      27.815 -10.355  -1.433  1.00 10.00      B   
ATOM   1934  O   GLY   173      27.109  -9.727  -2.229  1.00 10.00      B   
ATOM   1935  N   GLY   174      28.982  -9.910  -0.991  1.00 10.00      B   
ATOM   1936  HN  GLY   174      29.482 -10.442  -0.337  1.00 10.00      B   
ATOM   1937  CA  GLY   174      29.516  -8.648  -1.447  1.00 10.00      B   
ATOM   1938  C   GLY   174      29.527  -7.600  -0.358  1.00 10.00      B   
ATOM   1939  O   GLY   174      30.488  -7.504   0.405  1.00 10.00      B   
ATOM   1940  N   ILE   175      28.446  -6.833  -0.286  1.00 10.00      B   
ATOM   1941  HN  ILE   175      27.724  -6.981  -0.927  1.00 10.00      B   
ATOM   1942  CA  ILE   175      28.301  -5.774   0.704  1.00 10.00      B   
ATOM   1943  CB  ILE   175      28.238  -6.311   2.154  1.00 10.00      B   
ATOM   1944  CG1 ILE   175      27.147  -7.382   2.282  1.00 10.00      B   
ATOM   1945  CG2 ILE   175      27.984  -5.179   3.144  1.00 10.00      B   
ATOM   1946  CD1 ILE   175      25.754  -6.894   1.938  1.00 10.00      B   
ATOM   1947  C   ILE   175      29.401  -4.726   0.551  1.00 10.00      B   
ATOM   1948  O   ILE   175      30.356  -4.672   1.324  1.00 10.00      B   
ATOM   1949  N   SER   176      29.270  -3.913  -0.483  1.00 10.00      B   
ATOM   1950  HN  SER   176      28.497  -4.020  -1.083  1.00 10.00      B   
ATOM   1951  CA  SER   176      30.230  -2.857  -0.744  1.00 10.00      B   
ATOM   1952  CB  SER   176      30.201  -2.477  -2.223  1.00 10.00      B   
ATOM   1953  OG  SER   176      30.170  -3.643  -3.030  1.00 10.00      B   
ATOM   1954  HG  SER   176      29.742  -4.355  -2.539  1.00 10.00      B   
ATOM   1955  C   SER   176      29.896  -1.657   0.128  1.00 10.00      B   
ATOM   1956  O   SER   176      28.988  -0.884  -0.183  1.00 10.00      B   
ATOM   1957  N   ILE   177      30.606  -1.535   1.239  1.00 10.00      B   
ATOM   1958  HN  ILE   177      31.298  -2.200   1.435  1.00 10.00      B   
ATOM   1959  CA  ILE   177      30.383  -0.451   2.178  1.00 10.00      B   
ATOM   1960  CB  ILE   177      30.896  -0.812   3.588  1.00 10.00      B   
ATOM   1961  CG1 ILE   177      30.429  -2.211   3.991  1.00 10.00      B   
ATOM   1962  CG2 ILE   177      30.439   0.219   4.610  1.00 10.00      B   
ATOM   1963  CD1 ILE   177      31.563  -3.190   4.210  1.00 10.00      B   
ATOM   1964  C   ILE   177      31.075   0.827   1.725  1.00 10.00      B   
ATOM   1965  O   ILE   177      32.268   1.014   1.968  1.00 10.00      B   
ATOM   1966  N   TYR   178      30.331   1.698   1.058  1.00 10.00      B   
ATOM   1967  HN  TYR   178      29.391   1.485   0.866  1.00 10.00      B   
ATOM   1968  CA  TYR   178      30.876   2.969   0.610  1.00 10.00      B   
ATOM   1969  CB  TYR   178      30.162   3.465  -0.649  1.00 10.00      B   
ATOM   1970  CG  TYR   178      30.278   2.518  -1.821  1.00 10.00      B   
ATOM   1971  CD1 TYR   178      29.153   1.921  -2.373  1.00 10.00      B   
ATOM   1972  CD2 TYR   178      31.518   2.213  -2.370  1.00 10.00      B   
ATOM   1973  CE1 TYR   178      29.258   1.048  -3.434  1.00 10.00      B   
ATOM   1974  CE2 TYR   178      31.631   1.342  -3.434  1.00 10.00      B   
ATOM   1975  CZ  TYR   178      30.499   0.762  -3.961  1.00 10.00      B   
ATOM   1976  OH  TYR   178      30.608  -0.111  -5.015  1.00 10.00      B   
ATOM   1977  HH  TYR   178      29.981   0.141  -5.704  1.00 10.00      B   
ATOM   1978  C   TYR   178      30.739   3.981   1.736  1.00 10.00      B   
ATOM   1979  O   TYR   178      29.855   4.839   1.724  1.00 10.00      B   
ATOM   1980  N   ALA   179      31.606   3.838   2.733  1.00 10.00      B   
ATOM   1981  HN  ALA   179      32.273   3.120   2.680  1.00 10.00      B   
ATOM   1982  CA  ALA   179      31.598   4.706   3.897  1.00 10.00      B   
ATOM   1983  CB  ALA   179      32.431   4.097   5.019  1.00 10.00      B   
ATOM   1984  C   ALA   179      32.098   6.102   3.561  1.00 10.00      B   
ATOM   1985  O   ALA   179      33.307   6.336   3.455  1.00 10.00      B   
ATOM   1986  N   PHE   180      31.158   7.017   3.369  1.00 10.00      B   
ATOM   1987  HN  PHE   180      30.215   6.750   3.427  1.00 10.00      B   
ATOM   1988  CA  PHE   180      31.478   8.400   3.063  1.00 10.00      B   
ATOM   1989  CB  PHE   180      30.746   8.862   1.799  1.00 10.00      B   
ATOM   1990  CG  PHE   180      31.281   8.269   0.528  1.00 10.00      B   
ATOM   1991  CD1 PHE   180      30.465   7.513  -0.297  1.00 10.00      B   
ATOM   1992  CD2 PHE   180      32.601   8.469   0.157  1.00 10.00      B   
ATOM   1993  CE1 PHE   180      30.955   6.968  -1.468  1.00 10.00      B   
ATOM   1994  CE2 PHE   180      33.098   7.928  -1.012  1.00 10.00      B   
ATOM   1995  CZ  PHE   180      32.275   7.175  -1.826  1.00 10.00      B   
ATOM   1996  C   PHE   180      31.097   9.294   4.236  1.00 10.00      B   
ATOM   1997  O   PHE   180      30.687   8.808   5.292  1.00 10.00      B   
ATOM   1998  N   ASN   181      31.217  10.598   4.039  1.00 10.00      B   
ATOM   1999  HN  ASN   181      31.522  10.918   3.165  1.00 10.00      B   
ATOM   2000  CA  ASN   181      30.897  11.578   5.070  1.00 10.00      B   
ATOM   2001  CB  ASN   181      32.027  11.671   6.106  1.00 10.00      B   
ATOM   2002  CG  ASN   181      33.417  11.697   5.492  1.00 10.00      B   
ATOM   2003  OD1 ASN   181      33.698  12.476   4.583  1.00 10.00      B   
ATOM   2004  ND2 ASN   181      34.292  10.830   5.978  1.00 10.00      B   
ATOM   2005 HD21 ASN   181      33.996  10.225   6.695  1.00 10.00      B   
ATOM   2006 HD22 ASN   181      35.199  10.823   5.605  1.00 10.00      B   
ATOM   2007  C   ASN   181      30.643  12.931   4.419  1.00 10.00      B   
ATOM   2008  O   ASN   181      30.579  13.021   3.194  1.00 10.00      B   
ATOM   2009  N   GLU   182      30.508  13.979   5.225  1.00 10.00      B   
ATOM   2010  HN  GLU   182      30.576  13.850   6.196  1.00 10.00      B   
ATOM   2011  CA  GLU   182      30.253  15.320   4.695  1.00 10.00      B   
ATOM   2012  CB  GLU   182      29.990  16.319   5.824  1.00 10.00      B   
ATOM   2013  CG  GLU   182      28.784  15.990   6.691  1.00 10.00      B   
ATOM   2014  CD  GLU   182      27.514  15.776   5.888  1.00 10.00      B   
ATOM   2015  OE1 GLU   182      26.869  16.774   5.493  1.00 10.00      B   
ATOM   2016  OE2 GLU   182      27.143  14.605   5.660  1.00 10.00      B   
ATOM   2017  C   GLU   182      31.405  15.800   3.815  1.00 10.00      B   
ATOM   2018  O   GLU   182      31.217  16.610   2.908  1.00 10.00      B   
ATOM   2019  N   ASN   183      32.599  15.285   4.082  1.00 10.00      B   
ATOM   2020  HN  ASN   183      32.689  14.641   4.817  1.00 10.00      B   
ATOM   2021  CA  ASN   183      33.777  15.653   3.308  1.00 10.00      B   
ATOM   2022  CB  ASN   183      35.014  15.741   4.209  1.00 10.00      B   
ATOM   2023  CG  ASN   183      35.055  17.015   5.037  1.00 10.00      B   
ATOM   2024  OD1 ASN   183      34.598  18.070   4.598  1.00 10.00      B   
ATOM   2025  ND2 ASN   183      35.600  16.925   6.242  1.00 10.00      B   
ATOM   2026 HD21 ASN   183      35.944  16.054   6.530  1.00 10.00      B   
ATOM   2027 HD22 ASN   183      35.637  17.736   6.800  1.00 10.00      B   
ATOM   2028  C   ASN   183      34.000  14.655   2.178  1.00 10.00      B   
ATOM   2029  O   ASN   183      34.958  14.767   1.414  1.00 10.00      B   
ATOM   2030  N   ARG   184      33.086  13.688   2.084  1.00 10.00      B   
ATOM   2031  HN  ARG   184      32.343  13.684   2.726  1.00 10.00      B   
ATOM   2032  CA  ARG   184      33.130  12.637   1.070  1.00 10.00      B   
ATOM   2033  CB  ARG   184      32.699  13.159  -0.308  1.00 10.00      B   
ATOM   2034  CG  ARG   184      32.412  12.068  -1.331  1.00 10.00      B   
ATOM   2035  CD  ARG   184      31.250  12.443  -2.239  1.00 10.00      B   
ATOM   2036  NE  ARG   184      29.953  12.128  -1.634  1.00 10.00      B   
ATOM   2037  HE  ARG   184      29.637  12.718  -0.911  1.00 10.00      B   
ATOM   2038  CZ  ARG   184      29.180  11.108  -2.015  1.00 10.00      B   
ATOM   2039  NH1 ARG   184      29.575  10.299  -2.995  1.00 10.00      B   
ATOM   2040 HH11 ARG   184      30.490  10.458  -3.473  1.00 10.00      B   
ATOM   2041 HH12 ARG   184      28.972   9.501  -3.292  1.00 10.00      B   
ATOM   2042  NH2 ARG   184      28.017  10.898  -1.410  1.00 10.00      B   
ATOM   2043 HH21 ARG   184      27.406  10.106  -1.702  1.00 10.00      B   
ATOM   2044 HH22 ARG   184      27.708  11.531  -0.636  1.00 10.00      B   
ATOM   2045  C   ARG   184      34.490  11.937   1.024  1.00 10.00      B   
ATOM   2046  O   ARG   184      35.106  11.803  -0.035  1.00 10.00      B   
ATOM   2047  N   ARG   185      34.966  11.515   2.184  1.00 10.00      B   
ATOM   2048  HN  ARG   185      34.449  11.677   3.004  1.00 10.00      B   
ATOM   2049  CA  ARG   185      36.243  10.823   2.271  1.00 10.00      B   
ATOM   2050  CB  ARG   185      37.138  11.439   3.351  1.00 10.00      B   
ATOM   2051  CG  ARG   185      37.358  12.932   3.197  1.00 10.00      B   
ATOM   2052  CD  ARG   185      38.716  13.353   3.729  1.00 10.00      B   
ATOM   2053  NE  ARG   185      38.912  12.969   5.126  1.00 10.00      B   
ATOM   2054  HE  ARG   185      38.117  12.684   5.632  1.00 10.00      B   
ATOM   2055  CZ  ARG   185      40.096  12.967   5.737  1.00 10.00      B   
ATOM   2056  NH1 ARG   185      41.190  13.344   5.078  1.00 10.00      B   
ATOM   2057 HH11 ARG   185      42.121  13.347   5.558  1.00 10.00      B   
ATOM   2058 HH12 ARG   185      41.129  13.631   4.076  1.00 10.00      B   
ATOM   2059  NH2 ARG   185      40.180  12.610   7.015  1.00 10.00      B   
ATOM   2060 HH21 ARG   185      41.101  12.615   7.502  1.00 10.00      B   
ATOM   2061 HH22 ARG   185      39.321  12.319   7.536  1.00 10.00      B   
ATOM   2062  C   ARG   185      36.022   9.346   2.559  1.00 10.00      B   
ATOM   2063  O   ARG   185      35.559   8.985   3.640  1.00 10.00      B   
ATOM   2064  N   LEU   186      36.337   8.505   1.583  1.00 10.00      B   
ATOM   2065  HN  LEU   186      36.692   8.864   0.739  1.00 10.00      B   
ATOM   2066  CA  LEU   186      36.181   7.064   1.729  1.00 10.00      B   
ATOM   2067  CB  LEU   186      36.483   6.364   0.402  1.00 10.00      B   
ATOM   2068  CG  LEU   186      36.194   4.864   0.343  1.00 10.00      B   
ATOM   2069  CD1 LEU   186      34.705   4.595   0.490  1.00 10.00      B   
ATOM   2070  CD2 LEU   186      36.720   4.273  -0.955  1.00 10.00      B   
ATOM   2071  C   LEU   186      37.108   6.548   2.827  1.00 10.00      B   
ATOM   2072  O   LEU   186      38.329   6.711   2.756  1.00 10.00      B   
ATOM   2073  N   GLN   187      36.525   5.961   3.859  1.00 10.00      B   
ATOM   2074  HN  GLN   187      35.545   5.887   3.878  1.00 10.00      B   
ATOM   2075  CA  GLN   187      37.306   5.448   4.975  1.00 10.00      B   
ATOM   2076  CB  GLN   187      36.731   5.946   6.304  1.00 10.00      B   
ATOM   2077  CG  GLN   187      36.705   7.463   6.441  1.00 10.00      B   
ATOM   2078  CD  GLN   187      38.092   8.081   6.438  1.00 10.00      B   
ATOM   2079  OE1 GLN   187      38.713   8.249   7.487  1.00 10.00      B   
ATOM   2080  NE2 GLN   187      38.587   8.425   5.258  1.00 10.00      B   
ATOM   2081 HE21 GLN   187      38.039   8.260   4.459  1.00 10.00      B   
ATOM   2082 HE22 GLN   187      39.480   8.827   5.230  1.00 10.00      B   
ATOM   2083  C   GLN   187      37.396   3.927   4.968  1.00 10.00      B   
ATOM   2084  O   GLN   187      38.427   3.360   5.328  1.00 10.00      B   
ATOM   2085  N   SER   188      36.328   3.268   4.550  1.00 10.00      B   
ATOM   2086  HN  SER   188      35.543   3.766   4.247  1.00 10.00      B   
ATOM   2087  CA  SER   188      36.303   1.814   4.527  1.00 10.00      B   
ATOM   2088  CB  SER   188      35.277   1.289   5.530  1.00 10.00      B   
ATOM   2089  OG  SER   188      35.690   1.568   6.856  1.00 10.00      B   
ATOM   2090  HG  SER   188      36.582   1.198   6.994  1.00 10.00      B   
ATOM   2091  C   SER   188      36.032   1.256   3.134  1.00 10.00      B   
ATOM   2092  O   SER   188      35.230   1.799   2.378  1.00 10.00      B   
ATOM   2093  N   VAL   189      36.735   0.175   2.805  1.00 10.00      B   
ATOM   2094  HN  VAL   189      37.381  -0.182   3.449  1.00 10.00      B   
ATOM   2095  CA  VAL   189      36.588  -0.496   1.515  1.00 10.00      B   
ATOM   2096  CB  VAL   189      37.686  -0.079   0.508  1.00 10.00      B   
ATOM   2097  CG1 VAL   189      37.073   0.648  -0.677  1.00 10.00      B   
ATOM   2098  CG2 VAL   189      38.768   0.769   1.167  1.00 10.00      B   
ATOM   2099  C   VAL   189      36.657  -2.007   1.714  1.00 10.00      B   
ATOM   2100  O   VAL   189      37.235  -2.733   0.903  1.00 10.00      B   
ATOM   2101  N   ARG   190      36.056  -2.470   2.807  1.00 10.00      B   
ATOM   2102  HN  ARG   190      35.586  -1.841   3.390  1.00 10.00      B   
ATOM   2103  CA  ARG   190      36.052  -3.888   3.150  1.00 10.00      B   
ATOM   2104  CB  ARG   190      35.644  -4.086   4.612  1.00 10.00      B   
ATOM   2105  CG  ARG   190      36.605  -3.470   5.613  1.00 10.00      B   
ATOM   2106  CD  ARG   190      36.140  -3.698   7.043  1.00 10.00      B   
ATOM   2107  NE  ARG   190      34.811  -3.134   7.287  1.00 10.00      B   
ATOM   2108  HE  ARG   190      34.036  -3.685   7.022  1.00 10.00      B   
ATOM   2109  CZ  ARG   190      34.597  -1.947   7.862  1.00 10.00      B   
ATOM   2110  NH1 ARG   190      35.618  -1.193   8.253  1.00 10.00      B   
ATOM   2111 HH11 ARG   190      36.608  -1.525   8.119  1.00 10.00      B   
ATOM   2112 HH12 ARG   190      35.445  -0.266   8.701  1.00 10.00      B   
ATOM   2113  NH2 ARG   190      33.356  -1.507   8.032  1.00 10.00      B   
ATOM   2114 HH21 ARG   190      33.189  -0.576   8.478  1.00 10.00      B   
ATOM   2115 HH22 ARG   190      32.546  -2.084   7.727  1.00 10.00      B   
ATOM   2116  C   ARG   190      35.124  -4.687   2.244  1.00 10.00      B   
ATOM   2117  O   ARG   190      34.337  -4.120   1.481  1.00 10.00      B   
ATOM   2118  N   TYR   191      35.217  -6.004   2.350  1.00 10.00      B   
ATOM   2119  HN  TYR   191      35.855  -6.385   2.990  1.00 10.00      B   
ATOM   2120  CA  TYR   191      34.403  -6.908   1.555  1.00 10.00      B   
ATOM   2121  CB  TYR   191      35.246  -7.507   0.427  1.00 10.00      B   
ATOM   2122  CG  TYR   191      34.463  -8.338  -0.563  1.00 10.00      B   
ATOM   2123  CD1 TYR   191      33.566  -7.744  -1.437  1.00 10.00      B   
ATOM   2124  CD2 TYR   191      34.626  -9.717  -0.626  1.00 10.00      B   
ATOM   2125  CE1 TYR   191      32.850  -8.496  -2.346  1.00 10.00      B   
ATOM   2126  CE2 TYR   191      33.912 -10.477  -1.533  1.00 10.00      B   
ATOM   2127  CZ  TYR   191      33.025  -9.861  -2.390  1.00 10.00      B   
ATOM   2128  OH  TYR   191      32.309 -10.613  -3.296  1.00 10.00      B   
ATOM   2129  HH  TYR   191      32.002 -11.422  -2.869  1.00 10.00      B   
ATOM   2130  C   TYR   191      33.847  -8.017   2.443  1.00 10.00      B   
ATOM   2131  O   TYR   191      34.607  -8.757   3.069  1.00 10.00      B   
ATOM   2132  N   ALA   192      32.529  -8.128   2.502  1.00 10.00      B   
ATOM   2133  HN  ALA   192      31.970  -7.522   1.967  1.00 10.00      B   
ATOM   2134  CA  ALA   192      31.889  -9.144   3.327  1.00 10.00      B   
ATOM   2135  CB  ALA   192      30.464  -8.741   3.674  1.00 10.00      B   
ATOM   2136  C   ALA   192      31.922 -10.507   2.645  1.00 10.00      B   
ATOM   2137  O   ALA   192      31.050 -10.836   1.839  1.00 10.00      B   
ATOM   2138  N   ALA   193      32.948 -11.289   2.960  1.00 10.00      B   
ATOM   2139  HN  ALA   193      33.626 -10.955   3.586  1.00 10.00      B   
ATOM   2140  CA  ALA   193      33.106 -12.617   2.383  1.00 10.00      B   
ATOM   2141  CB  ALA   193      34.555 -12.849   1.984  1.00 10.00      B   
ATOM   2142  C   ALA   193      32.634 -13.700   3.347  1.00 10.00      B   
ATOM   2143  O   ALA   193      32.340 -14.826   2.943  1.00 10.00      B   
ATOM   2144  N   THR   194      32.580 -13.364   4.627  1.00 10.00      B   
ATOM   2145  HN  THR   194      32.848 -12.460   4.899  1.00 10.00      B   
ATOM   2146  CA  THR   194      32.140 -14.304   5.648  1.00 10.00      B   
ATOM   2147  CB  THR   194      33.286 -14.621   6.633  1.00 10.00      B   
ATOM   2148  OG1 THR   194      34.527 -14.637   5.913  1.00 10.00      B   
ATOM   2149  HG1 THR   194      34.415 -15.156   5.106  1.00 10.00      B   
ATOM   2150  CG2 THR   194      33.077 -15.982   7.285  1.00 10.00      B   
ATOM   2151  C   THR   194      30.951 -13.716   6.401  1.00 10.00      B   
ATOM   2152  O   THR   194      30.864 -13.792   7.629  1.00 10.00      B   
ATOM   2153  N   ALA   195      30.040 -13.113   5.647  1.00 10.00      B   
ATOM   2154  HN  ALA   195      30.167 -13.088   4.675  1.00 10.00      B   
ATOM   2155  CA  ALA   195      28.853 -12.503   6.222  1.00 10.00      B   
ATOM   2156  CB  ALA   195      28.221 -11.531   5.238  1.00 10.00      B   
ATOM   2157  C   ALA   195      27.849 -13.569   6.649  1.00 10.00      B   
ATOM   2158  O   ALA   195      27.040 -14.041   5.847  1.00 10.00      B   
ATOM   2159  N   LYS   196      27.924 -13.958   7.910  1.00 10.00      B   
ATOM   2160  HN  LYS   196      28.606 -13.560   8.491  1.00 10.00      B   
ATOM   2161  CA  LYS   196      27.027 -14.963   8.457  1.00 10.00      B   
ATOM   2162  CB  LYS   196      27.806 -15.952   9.325  1.00 10.00      B   
ATOM   2163  CG  LYS   196      28.871 -16.735   8.578  1.00 10.00      B   
ATOM   2164  CD  LYS   196      29.599 -17.681   9.511  1.00 10.00      B   
ATOM   2165  CE  LYS   196      30.302 -18.788   8.746  1.00 10.00      B   
ATOM   2166  NZ  LYS   196      30.821 -19.839   9.658  1.00 10.00      B   
ATOM   2167  HZ1 LYS   196      31.327 -20.568   9.117  1.00 10.00      B   
ATOM   2168  HZ2 LYS   196      30.038 -20.286  10.171  1.00 10.00      B   
ATOM   2169  HZ3 LYS   196      31.475 -19.422  10.349  1.00 10.00      B   
ATOM   2170  C   LYS   196      25.938 -14.301   9.283  1.00 10.00      B   
ATOM   2171  O   LYS   196      26.112 -13.177   9.761  1.00 10.00      B   
ATOM   2172  N   PHE   197      24.817 -14.987   9.442  1.00 10.00      B   
ATOM   2173  HN  PHE   197      24.733 -15.875   9.035  1.00 10.00      B   
ATOM   2174  CA  PHE   197      23.711 -14.453  10.216  1.00 10.00      B   
ATOM   2175  CB  PHE   197      22.404 -15.180   9.893  1.00 10.00      B   
ATOM   2176  CG  PHE   197      21.187 -14.448  10.385  1.00 10.00      B   
ATOM   2177  CD1 PHE   197      20.666 -13.389   9.661  1.00 10.00      B   
ATOM   2178  CD2 PHE   197      20.576 -14.805  11.575  1.00 10.00      B   
ATOM   2179  CE1 PHE   197      19.555 -12.703  10.112  1.00 10.00      B   
ATOM   2180  CE2 PHE   197      19.465 -14.124  12.032  1.00 10.00      B   
ATOM   2181  CZ  PHE   197      18.956 -13.069  11.300  1.00 10.00      B   
ATOM   2182  C   PHE   197      24.014 -14.540  11.707  1.00 10.00      B   
ATOM   2183  O   PHE   197      24.491 -15.569  12.194  1.00 10.00      B   
ATOM   2184  N   ASP   198      23.744 -13.458  12.419  1.00 10.00      B   
ATOM   2185  HN  ASP   198      23.352 -12.677  11.975  1.00 10.00      B   
ATOM   2186  CA  ASP   198      23.990 -13.396  13.852  1.00 10.00      B   
ATOM   2187  CB  ASP   198      25.264 -12.583  14.130  1.00 10.00      B   
ATOM   2188  CG  ASP   198      26.403 -13.426  14.675  1.00 10.00      B   
ATOM   2189  OD1 ASP   198      26.970 -13.065  15.726  1.00 10.00      B   
ATOM   2190  OD2 ASP   198      26.747 -14.457  14.053  1.00 10.00      B   
ATOM   2191  C   ASP   198      22.782 -12.766  14.542  1.00 10.00      B   
ATOM   2192  O   ASP   198      21.927 -12.181  13.872  1.00 10.00      B   
ATOM   2193  N   PRO   199      22.668 -12.897  15.875  1.00 10.00      B   
ATOM   2194  CA  PRO   199      21.545 -12.326  16.634  1.00 10.00      B   
ATOM   2195  CB  PRO   199      21.798 -12.809  18.066  1.00 10.00      B   
ATOM   2196  CG  PRO   199      23.256 -13.101  18.112  1.00 10.00      B   
ATOM   2197  CD  PRO   199      23.602 -13.626  16.750  1.00 10.00      B   
ATOM   2198  C   PRO   199      21.509 -10.794  16.588  1.00 10.00      B   
ATOM   2199  O   PRO   199      22.381 -10.154  15.996  1.00 10.00      B   
ATOM   2200  N   GLU   200      20.507 -10.211  17.245  1.00 10.00      B   
ATOM   2201  HN  GLU   200      19.857 -10.775  17.717  1.00 10.00      B   
ATOM   2202  CA  GLU   200      20.337  -8.759  17.279  1.00 10.00      B   
ATOM   2203  CB  GLU   200      18.987  -8.384  17.886  1.00 10.00      B   
ATOM   2204  CG  GLU   200      17.805  -8.758  17.008  1.00 10.00      B   
ATOM   2205  CD  GLU   200      16.479  -8.360  17.613  1.00 10.00      B   
ATOM   2206  OE1 GLU   200      16.082  -7.184  17.468  1.00 10.00      B   
ATOM   2207  OE2 GLU   200      15.819  -9.227  18.228  1.00 10.00      B   
ATOM   2208  C   GLU   200      21.475  -8.050  18.009  1.00 10.00      B   
ATOM   2209  O   GLU   200      21.572  -6.821  17.987  1.00 10.00      B   
ATOM   2210  N   HIS   201      22.327  -8.825  18.668  1.00 10.00      B   
ATOM   2211  HN  HIS   201      22.180  -9.793  18.679  1.00 10.00      B   
ATOM   2212  CA  HIS   201      23.471  -8.267  19.374  1.00 10.00      B   
ATOM   2213  CB  HIS   201      23.842  -9.104  20.598  1.00 10.00      B   
ATOM   2214  CG  HIS   201      23.379  -8.496  21.885  1.00 10.00      B   
ATOM   2215  ND1 HIS   201      24.227  -7.860  22.768  1.00 10.00      B   
ATOM   2216  HD1 HIS   201      25.194  -7.735  22.647  1.00 10.00      B   
ATOM   2217  CD2 HIS   201      22.142  -8.416  22.431  1.00 10.00      B   
ATOM   2218  CE1 HIS   201      23.533  -7.415  23.798  1.00 10.00      B   
ATOM   2219  NE2 HIS   201      22.267  -7.738  23.618  1.00 10.00      B   
ATOM   2220  HE2 HIS   201      21.529  -7.517  24.231  1.00 10.00      B   
ATOM   2221  C   HIS   201      24.655  -8.122  18.426  1.00 10.00      B   
ATOM   2222  O   HIS   201      25.740  -7.697  18.818  1.00 10.00      B   
ATOM   2223  N   LYS   202      24.425  -8.482  17.171  1.00 10.00      B   
ATOM   2224  HN  LYS   202      23.535  -8.824  16.932  1.00 10.00      B   
ATOM   2225  CA  LYS   202      25.436  -8.389  16.132  1.00 10.00      B   
ATOM   2226  CB  LYS   202      26.225  -9.698  16.019  1.00 10.00      B   
ATOM   2227  CG  LYS   202      27.521  -9.722  16.814  1.00 10.00      B   
ATOM   2228  CD  LYS   202      28.579  -8.834  16.178  1.00 10.00      B   
ATOM   2229  CE  LYS   202      29.864  -8.842  16.990  1.00 10.00      B   
ATOM   2230  NZ  LYS   202      30.920  -8.003  16.365  1.00 10.00      B   
ATOM   2231  HZ1 LYS   202      30.552  -7.049  16.172  1.00 10.00      B   
ATOM   2232  HZ2 LYS   202      31.235  -8.425  15.469  1.00 10.00      B   
ATOM   2233  HZ3 LYS   202      31.735  -7.922  17.003  1.00 10.00      B   
ATOM   2234  C   LYS   202      24.763  -8.059  14.804  1.00 10.00      B   
ATOM   2235  O   LYS   202      24.895  -8.798  13.827  1.00 10.00      B   
ATOM   2236  N   VAL   203      24.026  -6.947  14.788  1.00 10.00      B   
ATOM   2237  HN  VAL   203      23.960  -6.409  15.607  1.00 10.00      B   
ATOM   2238  CA  VAL   203      23.320  -6.502  13.586  1.00 10.00      B   
ATOM   2239  CB  VAL   203      22.565  -5.175  13.823  1.00 10.00      B   
ATOM   2240  CG1 VAL   203      21.876  -4.702  12.549  1.00 10.00      B   
ATOM   2241  CG2 VAL   203      21.551  -5.336  14.946  1.00 10.00      B   
ATOM   2242  C   VAL   203      24.288  -6.346  12.417  1.00 10.00      B   
ATOM   2243  O   VAL   203      24.014  -6.797  11.302  1.00 10.00      B   
ATOM   2244  N   TRP   204      25.416  -5.706  12.676  1.00 10.00      B   
ATOM   2245  HN  TRP   204      25.577  -5.359  13.581  1.00 10.00      B   
ATOM   2246  CA  TRP   204      26.427  -5.517  11.655  1.00 10.00      B   
ATOM   2247  CB  TRP   204      26.742  -4.035  11.454  1.00 10.00      B   
ATOM   2248  CG  TRP   204      27.207  -3.721  10.067  1.00 10.00      B   
ATOM   2249  CD1 TRP   204      26.428  -3.351   9.010  1.00 10.00      B   
ATOM   2250  CD2 TRP   204      28.555  -3.764   9.579  1.00 10.00      B   
ATOM   2251  NE1 TRP   204      27.205  -3.152   7.899  1.00 10.00      B   
ATOM   2252  HE1 TRP   204      26.874  -2.877   7.014  1.00 10.00      B   
ATOM   2253  CE2 TRP   204      28.515  -3.399   8.220  1.00 10.00      B   
ATOM   2254  CE3 TRP   204      29.793  -4.069  10.159  1.00 10.00      B   
ATOM   2255  CZ2 TRP   204      29.659  -3.335   7.431  1.00 10.00      B   
ATOM   2256  CZ3 TRP   204      30.926  -4.004   9.372  1.00 10.00      B   
ATOM   2257  CH2 TRP   204      30.851  -3.638   8.025  1.00 10.00      B   
ATOM   2258  C   TRP   204      27.681  -6.288  12.036  1.00 10.00      B   
ATOM   2259  O   TRP   204      28.461  -5.853  12.886  1.00 10.00      B   
ATOM   2260  N   ARG   205      27.854  -7.445  11.424  1.00 10.00      B   
ATOM   2261  HN  ARG   205      27.194  -7.735  10.758  1.00 10.00      B   
ATOM   2262  CA  ARG   205      28.995  -8.296  11.700  1.00 10.00      B   
ATOM   2263  CB  ARG   205      28.639  -9.757  11.414  1.00 10.00      B   
ATOM   2264  CG  ARG   205      29.833 -10.694  11.366  1.00 10.00      B   
ATOM   2265  CD  ARG   205      29.482 -11.998  10.670  1.00 10.00      B   
ATOM   2266  NE  ARG   205      28.946 -12.990  11.599  1.00 10.00      B   
ATOM   2267  HE  ARG   205      28.050 -12.823  11.972  1.00 10.00      B   
ATOM   2268  CZ  ARG   205      29.598 -14.098  11.953  1.00 10.00      B   
ATOM   2269  NH1 ARG   205      30.805 -14.350  11.457  1.00 10.00      B   
ATOM   2270 HH11 ARG   205      31.316 -15.218  11.739  1.00 10.00      B   
ATOM   2271 HH12 ARG   205      31.251 -13.684  10.785  1.00 10.00      B   
ATOM   2272  NH2 ARG   205      29.050 -14.950  12.808  1.00 10.00      B   
ATOM   2273 HH21 ARG   205      29.563 -15.815  13.087  1.00 10.00      B   
ATOM   2274 HH22 ARG   205      28.095 -14.758  13.212  1.00 10.00      B   
ATOM   2275  C   ARG   205      30.206  -7.878  10.873  1.00 10.00      B   
ATOM   2276  O   ARG   205      30.141  -7.824   9.644  1.00 10.00      B   
ATOM   2277  N   LEU   206      31.296  -7.566  11.557  1.00 10.00      B   
ATOM   2278  HN  LEU   206      31.270  -7.594  12.539  1.00 10.00      B   
ATOM   2279  CA  LEU   206      32.534  -7.179  10.899  1.00 10.00      B   
ATOM   2280  CB  LEU   206      33.477  -6.505  11.900  1.00 10.00      B   
ATOM   2281  CG  LEU   206      34.811  -5.997  11.348  1.00 10.00      B   
ATOM   2282  CD1 LEU   206      34.593  -4.831  10.398  1.00 10.00      B   
ATOM   2283  CD2 LEU   206      35.743  -5.602  12.482  1.00 10.00      B   
ATOM   2284  C   LEU   206      33.200  -8.412  10.296  1.00 10.00      B   
ATOM   2285  O   LEU   206      33.638  -9.311  11.020  1.00 10.00      B   
ATOM   2286  N   SER   207      33.260  -8.459   8.977  1.00 10.00      B   
ATOM   2287  HN  SER   207      32.891  -7.715   8.453  1.00 10.00      B   
ATOM   2288  CA  SER   207      33.855  -9.585   8.281  1.00 10.00      B   
ATOM   2289  CB  SER   207      32.769 -10.388   7.559  1.00 10.00      B   
ATOM   2290  OG  SER   207      33.314 -11.530   6.918  1.00 10.00      B   
ATOM   2291  HG  SER   207      33.768 -12.078   7.574  1.00 10.00      B   
ATOM   2292  C   SER   207      34.911  -9.121   7.285  1.00 10.00      B   
ATOM   2293  O   SER   207      34.692  -8.157   6.549  1.00 10.00      B   
ATOM   2294  N   GLN   208      36.052  -9.812   7.289  1.00 10.00      B   
ATOM   2295  HN  GLN   208      36.147 -10.552   7.926  1.00 10.00      B   
ATOM   2296  CA  GLN   208      37.166  -9.522   6.387  1.00 10.00      B   
ATOM   2297  CB  GLN   208      36.832  -9.919   4.948  1.00 10.00      B   
ATOM   2298  CG  GLN   208      36.366 -11.359   4.798  1.00 10.00      B   
ATOM   2299  CD  GLN   208      37.440 -12.362   5.167  1.00 10.00      B   
ATOM   2300  OE1 GLN   208      38.628 -12.126   4.956  1.00 10.00      B   
ATOM   2301  NE2 GLN   208      37.030 -13.489   5.726  1.00 10.00      B   
ATOM   2302 HE21 GLN   208      36.062 -13.613   5.871  1.00 10.00      B   
ATOM   2303 HE22 GLN   208      37.703 -14.158   5.974  1.00 10.00      B   
ATOM   2304  C   GLN   208      37.621  -8.067   6.463  1.00 10.00      B   
ATOM   2305  O   GLN   208      37.164  -7.215   5.697  1.00 10.00      B   
ATOM   2306  N   VAL   209      38.526  -7.788   7.390  1.00 10.00      B   
ATOM   2307  HN  VAL   209      38.865  -8.506   7.963  1.00 10.00      B   
ATOM   2308  CA  VAL   209      39.040  -6.439   7.560  1.00 10.00      B   
ATOM   2309  CB  VAL   209      39.658  -6.225   8.957  1.00 10.00      B   
ATOM   2310  CG1 VAL   209      39.904  -4.744   9.213  1.00 10.00      B   
ATOM   2311  CG2 VAL   209      38.759  -6.810  10.037  1.00 10.00      B   
ATOM   2312  C   VAL   209      40.071  -6.125   6.481  1.00 10.00      B   
ATOM   2313  O   VAL   209      41.277  -6.213   6.707  1.00 10.00      B   
ATOM   2314  N   ASP   210      39.579  -5.815   5.294  1.00 10.00      B   
ATOM   2315  HN  ASP   210      38.604  -5.826   5.170  1.00 10.00      B   
ATOM   2316  CA  ASP   210      40.427  -5.481   4.159  1.00 10.00      B   
ATOM   2317  CB  ASP   210      40.225  -6.514   3.045  1.00 10.00      B   
ATOM   2318  CG  ASP   210      41.346  -6.530   2.027  1.00 10.00      B   
ATOM   2319  OD1 ASP   210      41.893  -7.625   1.761  1.00 10.00      B   
ATOM   2320  OD2 ASP   210      41.679  -5.460   1.475  1.00 10.00      B   
ATOM   2321  C   ASP   210      40.044  -4.099   3.652  1.00 10.00      B   
ATOM   2322  O   ASP   210      39.173  -3.965   2.793  1.00 10.00      B   
ATOM   2323  N   GLU   211      40.679  -3.071   4.196  1.00 10.00      B   
ATOM   2324  HN  GLU   211      41.388  -3.240   4.859  1.00 10.00      B   
ATOM   2325  CA  GLU   211      40.370  -1.702   3.816  1.00 10.00      B   
ATOM   2326  CB  GLU   211      39.298  -1.142   4.754  1.00 10.00      B   
ATOM   2327  CG  GLU   211      39.733  -1.073   6.208  1.00 10.00      B   
ATOM   2328  CD  GLU   211      38.595  -0.743   7.143  1.00 10.00      B   
ATOM   2329  OE1 GLU   211      38.021   0.360   7.025  1.00 10.00      B   
ATOM   2330  OE2 GLU   211      38.258  -1.592   7.994  1.00 10.00      B   
ATOM   2331  C   GLU   211      41.600  -0.808   3.874  1.00 10.00      B   
ATOM   2332  O   GLU   211      42.709  -1.266   4.145  1.00 10.00      B   
ATOM   2333  N   SER   212      41.383   0.472   3.609  1.00 10.00      B   
ATOM   2334  HN  SER   212      40.472   0.759   3.394  1.00 10.00      B   
ATOM   2335  CA  SER   212      42.432   1.480   3.634  1.00 10.00      B   
ATOM   2336  CB  SER   212      43.199   1.492   2.307  1.00 10.00      B   
ATOM   2337  OG  SER   212      43.591   0.183   1.927  1.00 10.00      B   
ATOM   2338  HG  SER   212      43.392  -0.431   2.646  1.00 10.00      B   
ATOM   2339  C   SER   212      41.789   2.839   3.869  1.00 10.00      B   
ATOM   2340  O   SER   212      41.042   3.332   3.021  1.00 10.00      B   
ATOM   2341  N   ASP   213      42.050   3.431   5.023  1.00 10.00      B   
ATOM   2342  HN  ASP   213      42.654   2.995   5.666  1.00 10.00      B   
ATOM   2343  CA  ASP   213      41.471   4.726   5.346  1.00 10.00      B   
ATOM   2344  CB  ASP   213      41.255   4.911   6.855  1.00 10.00      B   
ATOM   2345  CG  ASP   213      42.529   5.175   7.634  1.00 10.00      B   
ATOM   2346  OD1 ASP   213      42.779   6.345   8.002  1.00 10.00      B   
ATOM   2347  OD2 ASP   213      43.274   4.212   7.903  1.00 10.00      B   
ATOM   2348  C   ASP   213      42.274   5.870   4.745  1.00 10.00      B   
ATOM   2349  O   ASP   213      43.490   5.968   4.933  1.00 10.00      B   
ATOM   2350  N   LEU   214      41.591   6.716   3.987  1.00 10.00      B   
ATOM   2351  HN  LEU   214      40.635   6.559   3.838  1.00 10.00      B   
ATOM   2352  CA  LEU   214      42.230   7.862   3.356  1.00 10.00      B   
ATOM   2353  CB  LEU   214      41.432   8.318   2.128  1.00 10.00      B   
ATOM   2354  CG  LEU   214      41.124   7.248   1.074  1.00 10.00      B   
ATOM   2355  CD1 LEU   214      40.159   7.785   0.029  1.00 10.00      B   
ATOM   2356  CD2 LEU   214      42.401   6.755   0.416  1.00 10.00      B   
ATOM   2357  C   LEU   214      42.376   9.009   4.352  1.00 10.00      B   
ATOM   2358  O   LEU   214      41.630   9.992   4.301  1.00 10.00      B   
ATOM   2359  N   THR   215      43.317   8.863   5.275  1.00 10.00      B   
ATOM   2360  HN  THR   215      43.856   8.042   5.285  1.00 10.00      B   
ATOM   2361  CA  THR   215      43.570   9.880   6.280  1.00 10.00      B   
ATOM   2362  CB  THR   215      44.507   9.336   7.370  1.00 10.00      B   
ATOM   2363  OG1 THR   215      44.733   7.936   7.139  1.00 10.00      B   
ATOM   2364  HG1 THR   215      43.980   7.421   7.477  1.00 10.00      B   
ATOM   2365  CG2 THR   215      43.883   9.519   8.743  1.00 10.00      B   
ATOM   2366  C   THR   215      44.207  11.106   5.637  1.00 10.00      B   
ATOM   2367  O   THR   215      43.786  12.241   5.877  1.00 10.00      B   
ATOM   2368  N   ASN   216      45.209  10.865   4.805  1.00 10.00      B   
ATOM   2369  HN  ASN   216      45.484   9.934   4.641  1.00 10.00      B   
ATOM   2370  CA  ASN   216      45.914  11.932   4.114  1.00 10.00      B   
ATOM   2371  CB  ASN   216      47.322  12.100   4.698  1.00 10.00      B   
ATOM   2372  CG  ASN   216      47.356  12.991   5.922  1.00 10.00      B   
ATOM   2373  OD1 ASN   216      47.161  14.203   5.826  1.00 10.00      B   
ATOM   2374  ND2 ASN   216      47.619  12.402   7.078  1.00 10.00      B   
ATOM   2375 HD21 ASN   216      47.774  11.428   7.079  1.00 10.00      B   
ATOM   2376 HD22 ASN   216      47.655  12.958   7.884  1.00 10.00      B   
ATOM   2377  C   ASN   216      45.990  11.618   2.623  1.00 10.00      B   
ATOM   2378  O   ASN   216      45.777  10.475   2.222  1.00 10.00      B   
ATOM   2379  N   PRO   217      46.285  12.623   1.779  1.00 10.00      B   
ATOM   2380  CA  PRO   217      46.377  12.432   0.325  1.00 10.00      B   
ATOM   2381  CB  PRO   217      46.754  13.819  -0.212  1.00 10.00      B   
ATOM   2382  CG  PRO   217      47.251  14.579   0.969  1.00 10.00      B   
ATOM   2383  CD  PRO   217      46.523  14.025   2.160  1.00 10.00      B   
ATOM   2384  C   PRO   217      47.431  11.399  -0.076  1.00 10.00      B   
ATOM   2385  O   PRO   217      47.234  10.633  -1.020  1.00 10.00      B   
ATOM   2386  N   LYS   218      48.547  11.382   0.640  1.00 10.00      B   
ATOM   2387  HN  LYS   218      48.648  12.013   1.387  1.00 10.00      B   
ATOM   2388  CA  LYS   218      49.625  10.449   0.345  1.00 10.00      B   
ATOM   2389  CB  LYS   218      50.937  11.198   0.095  1.00 10.00      B   
ATOM   2390  CG  LYS   218      50.979  11.962  -1.219  1.00 10.00      B   
ATOM   2391  CD  LYS   218      50.769  11.029  -2.402  1.00 10.00      B   
ATOM   2392  CE  LYS   218      50.961  11.748  -3.727  1.00 10.00      B   
ATOM   2393  NZ  LYS   218      50.946  10.806  -4.880  1.00 10.00      B   
ATOM   2394  HZ1 LYS   218      51.706  10.101  -4.780  1.00 10.00      B   
ATOM   2395  HZ2 LYS   218      51.087  11.324  -5.772  1.00 10.00      B   
ATOM   2396  HZ3 LYS   218      50.035  10.308  -4.922  1.00 10.00      B   
ATOM   2397  C   LYS   218      49.801   9.425   1.461  1.00 10.00      B   
ATOM   2398  O   LYS   218      50.539   8.449   1.310  1.00 10.00      B   
ATOM   2399  N   GLN   219      49.136   9.654   2.583  1.00 10.00      B   
ATOM   2400  HN  GLN   219      48.563  10.445   2.649  1.00 10.00      B   
ATOM   2401  CA  GLN   219      49.223   8.742   3.712  1.00 10.00      B   
ATOM   2402  CB  GLN   219      49.616   9.485   4.994  1.00 10.00      B   
ATOM   2403  CG  GLN   219      49.804   8.587   6.210  1.00 10.00      B   
ATOM   2404  CD  GLN   219      48.615   8.614   7.148  1.00 10.00      B   
ATOM   2405  OE1 GLN   219      47.972   9.647   7.327  1.00 10.00      B   
ATOM   2406  NE2 GLN   219      48.312   7.474   7.748  1.00 10.00      B   
ATOM   2407 HE21 GLN   219      48.864   6.690   7.560  1.00 10.00      B   
ATOM   2408 HE22 GLN   219      47.535   7.459   8.351  1.00 10.00      B   
ATOM   2409  C   GLN   219      47.905   7.994   3.879  1.00 10.00      B   
ATOM   2410  O   GLN   219      46.907   8.558   4.331  1.00 10.00      B   
ATOM   2411  N   ILE   220      47.911   6.726   3.490  1.00 10.00      B   
ATOM   2412  HN  ILE   220      48.744   6.337   3.147  1.00 10.00      B   
ATOM   2413  CA  ILE   220      46.725   5.887   3.571  1.00 10.00      B   
ATOM   2414  CB  ILE   220      46.226   5.494   2.161  1.00 10.00      B   
ATOM   2415  CG1 ILE   220      46.065   6.734   1.273  1.00 10.00      B   
ATOM   2416  CG2 ILE   220      44.919   4.717   2.249  1.00 10.00      B   
ATOM   2417  CD1 ILE   220      46.062   6.434  -0.212  1.00 10.00      B   
ATOM   2418  C   ILE   220      47.041   4.619   4.355  1.00 10.00      B   
ATOM   2419  O   ILE   220      47.880   3.813   3.939  1.00 10.00      B   
ATOM   2420  N   THR   221      46.390   4.453   5.494  1.00 10.00      B   
ATOM   2421  HN  THR   221      45.740   5.132   5.784  1.00 10.00      B   
ATOM   2422  CA  THR   221      46.609   3.285   6.327  1.00 10.00      B   
ATOM   2423  CB  THR   221      46.270   3.581   7.797  1.00 10.00      B   
ATOM   2424  OG1 THR   221      45.794   4.930   7.911  1.00 10.00      B   
ATOM   2425  HG1 THR   221      44.817   4.922   7.887  1.00 10.00      B   
ATOM   2426  CG2 THR   221      47.504   3.412   8.668  1.00 10.00      B   
ATOM   2427  C   THR   221      45.789   2.099   5.831  1.00 10.00      B   
ATOM   2428  O   THR   221      44.559   2.095   5.926  1.00 10.00      B   
ATOM   2429  N   GLY   222      46.476   1.107   5.285  1.00 10.00      B   
ATOM   2430  HN  GLY   222      47.451   1.172   5.227  1.00 10.00      B   
ATOM   2431  CA  GLY   222      45.806  -0.068   4.780  1.00 10.00      B   
ATOM   2432  C   GLY   222      45.849  -1.214   5.768  1.00 10.00      B   
ATOM   2433  O   GLY   222      46.862  -1.426   6.435  1.00 10.00      B   
ATOM   2434  N   SER   223      44.752  -1.947   5.861  1.00 10.00      B   
ATOM   2435  HN  SER   223      43.976  -1.723   5.298  1.00 10.00      B   
ATOM   2436  CA  SER   223      44.658  -3.079   6.765  1.00 10.00      B   
ATOM   2437  CB  SER   223      43.878  -2.686   8.026  1.00 10.00      B   
ATOM   2438  OG  SER   223      44.082  -3.623   9.075  1.00 10.00      B   
ATOM   2439  HG  SER   223      43.472  -3.431   9.801  1.00 10.00      B   
ATOM   2440  C   SER   223      43.971  -4.238   6.054  1.00 10.00      B   
ATOM   2441  O   SER   223      42.854  -4.092   5.558  1.00 10.00      B   
ATOM   2442  N   GLN   224      44.658  -5.367   5.972  1.00 10.00      B   
ATOM   2443  HN  GLN   224      45.556  -5.408   6.364  1.00 10.00      B   
ATOM   2444  CA  GLN   224      44.119  -6.549   5.318  1.00 10.00      B   
ATOM   2445  CB  GLN   224      44.803  -6.775   3.966  1.00 10.00      B   
ATOM   2446  CG  GLN   224      44.836  -5.547   3.070  1.00 10.00      B   
ATOM   2447  CD  GLN   224      45.326  -5.855   1.669  1.00 10.00      B   
ATOM   2448  OE1 GLN   224      46.531  -5.843   1.398  1.00 10.00      B   
ATOM   2449  NE2 GLN   224      44.394  -6.114   0.765  1.00 10.00      B   
ATOM   2450 HE21 GLN   224      43.447  -6.091   1.051  1.00 10.00      B   
ATOM   2451 HE22 GLN   224      44.676  -6.320  -0.152  1.00 10.00      B   
ATOM   2452  C   GLN   224      44.290  -7.775   6.213  1.00 10.00      B   
ATOM   2453  O   GLN   224      45.179  -8.602   6.001  1.00 10.00      B   
ATOM   2454  N   THR   225      43.438  -7.878   7.218  1.00 10.00      B   
ATOM   2455  HN  THR   225      42.748  -7.184   7.332  1.00 10.00      B   
ATOM   2456  CA  THR   225      43.486  -8.987   8.158  1.00 10.00      B   
ATOM   2457  CB  THR   225      43.270  -8.487   9.598  1.00 10.00      B   
ATOM   2458  OG1 THR   225      43.983  -7.257   9.780  1.00 10.00      B   
ATOM   2459  HG1 THR   225      43.454  -6.660  10.328  1.00 10.00      B   
ATOM   2460  CG2 THR   225      43.775  -9.512  10.602  1.00 10.00      B   
ATOM   2461  C   THR   225      42.422 -10.025   7.819  1.00 10.00      B   
ATOM   2462  O   THR   225      41.279  -9.675   7.521  1.00 10.00      B   
ATOM   2463  N   VAL   226      42.806 -11.298   7.860  1.00 10.00      B   
ATOM   2464  HN  VAL   226      43.735 -11.506   8.098  1.00 10.00      B   
ATOM   2465  CA  VAL   226      41.892 -12.401   7.557  1.00 10.00      B   
ATOM   2466  CB  VAL   226      40.693 -12.455   8.531  1.00 10.00      B   
ATOM   2467  CG1 VAL   226      39.750 -13.590   8.162  1.00 10.00      B   
ATOM   2468  CG2 VAL   226      41.178 -12.615   9.966  1.00 10.00      B   
ATOM   2469  C   VAL   226      41.392 -12.335   6.115  1.00 10.00      B   
ATOM   2470  O   VAL   226      42.130 -11.936   5.209  1.00 10.00      B   
ATOM   2471  N   ASN   233      23.245  -0.075   5.359  1.00 10.00      B   
ATOM   2472  HN  ASN   233      22.409   0.434   5.237  1.00 10.00      B   
ATOM   2473  CA  ASN   233      23.993   0.085   6.599  1.00 10.00      B   
ATOM   2474  CB  ASN   233      24.499   1.522   6.735  1.00 10.00      B   
ATOM   2475  CG  ASN   233      25.350   1.727   7.972  1.00 10.00      B   
ATOM   2476  OD1 ASN   233      26.101   0.842   8.375  1.00 10.00      B   
ATOM   2477  ND2 ASN   233      25.243   2.896   8.579  1.00 10.00      B   
ATOM   2478 HD21 ASN   233      24.629   3.563   8.201  1.00 10.00      B   
ATOM   2479 HD22 ASN   233      25.779   3.049   9.385  1.00 10.00      B   
ATOM   2480  C   ASN   233      23.129  -0.282   7.799  1.00 10.00      B   
ATOM   2481  O   ASN   233      23.527  -1.080   8.646  1.00 10.00      B   
ATOM   2482  N   LEU   234      21.942   0.302   7.860  1.00 10.00      B   
ATOM   2483  HN  LEU   234      21.675   0.927   7.144  1.00 10.00      B   
ATOM   2484  CA  LEU   234      21.013   0.040   8.951  1.00 10.00      B   
ATOM   2485  CB  LEU   234      20.648   1.346   9.660  1.00 10.00      B   
ATOM   2486  CG  LEU   234      21.816   2.185  10.186  1.00 10.00      B   
ATOM   2487  CD1 LEU   234      21.332   3.569  10.587  1.00 10.00      B   
ATOM   2488  CD2 LEU   234      22.493   1.491  11.359  1.00 10.00      B   
ATOM   2489  C   LEU   234      19.756  -0.615   8.403  1.00 10.00      B   
ATOM   2490  O   LEU   234      18.692  -0.575   9.028  1.00 10.00      B   
ATOM   2491  N   THR   235      19.887  -1.226   7.235  1.00 10.00      B   
ATOM   2492  HN  THR   235      20.771  -1.254   6.806  1.00 10.00      B   
ATOM   2493  CA  THR   235      18.764  -1.880   6.583  1.00 10.00      B   
ATOM   2494  CB  THR   235      18.558  -1.307   5.167  1.00 10.00      B   
ATOM   2495  OG1 THR   235      18.745   0.121   5.196  1.00 10.00      B   
ATOM   2496  HG1 THR   235      19.681   0.325   5.370  1.00 10.00      B   
ATOM   2497  CG2 THR   235      17.155  -1.616   4.669  1.00 10.00      B   
ATOM   2498  C   THR   235      18.976  -3.397   6.502  1.00 10.00      B   
ATOM   2499  O   THR   235      19.680  -3.888   5.616  1.00 10.00      B   
ATOM   2500  N   PRO   236      18.381  -4.155   7.440  1.00 10.00      B   
ATOM   2501  CA  PRO   236      18.501  -5.620   7.485  1.00 10.00      B   
ATOM   2502  CB  PRO   236      17.883  -5.994   8.843  1.00 10.00      B   
ATOM   2503  CG  PRO   236      17.739  -4.706   9.581  1.00 10.00      B   
ATOM   2504  CD  PRO   236      17.548  -3.653   8.536  1.00 10.00      B   
ATOM   2505  C   PRO   236      17.729  -6.290   6.350  1.00 10.00      B   
ATOM   2506  O   PRO   236      17.021  -5.624   5.597  1.00 10.00      B   
ATOM   2507  N   ASP   237      17.847  -7.612   6.258  1.00 10.00      B   
ATOM   2508  HN  ASP   237      18.401  -8.084   6.916  1.00 10.00      B   
ATOM   2509  CA  ASP   237      17.172  -8.390   5.213  1.00 10.00      B   
ATOM   2510  CB  ASP   237      17.555  -9.873   5.325  1.00 10.00      B   
ATOM   2511  CG  ASP   237      16.872 -10.756   4.294  1.00 10.00      B   
ATOM   2512  OD1 ASP   237      17.427 -10.928   3.183  1.00 10.00      B   
ATOM   2513  OD2 ASP   237      15.787 -11.298   4.602  1.00 10.00      B   
ATOM   2514  C   ASP   237      15.652  -8.216   5.279  1.00 10.00      B   
ATOM   2515  O   ASP   237      14.972  -8.178   4.252  1.00 10.00      B   
ATOM   2516  N   LYS   238      15.131  -8.065   6.494  1.00 10.00      B   
ATOM   2517  HN  LYS   238      15.729  -8.083   7.272  1.00 10.00      B   
ATOM   2518  CA  LYS   238      13.698  -7.886   6.706  1.00 10.00      B   
ATOM   2519  CB  LYS   238      13.351  -8.033   8.190  1.00 10.00      B   
ATOM   2520  CG  LYS   238      13.354  -9.466   8.698  1.00 10.00      B   
ATOM   2521  CD  LYS   238      13.183  -9.512  10.210  1.00 10.00      B   
ATOM   2522  CE  LYS   238      13.050 -10.942  10.712  1.00 10.00      B   
ATOM   2523  NZ  LYS   238      13.155 -11.028  12.193  1.00 10.00      B   
ATOM   2524  HZ1 LYS   238      14.133 -10.845  12.492  1.00 10.00      B   
ATOM   2525  HZ2 LYS   238      12.879 -11.976  12.520  1.00 10.00      B   
ATOM   2526  HZ3 LYS   238      12.532 -10.325  12.640  1.00 10.00      B   
ATOM   2527  C   LYS   238      13.211  -6.537   6.182  1.00 10.00      B   
ATOM   2528  O   LYS   238      12.009  -6.278   6.130  1.00 10.00      B   
ATOM   2529  N   LEU   239      14.147  -5.675   5.806  1.00 10.00      B   
ATOM   2530  HN  LEU   239      15.092  -5.929   5.885  1.00 10.00      B   
ATOM   2531  CA  LEU   239      13.810  -4.361   5.277  1.00 10.00      B   
ATOM   2532  CB  LEU   239      14.189  -3.263   6.279  1.00 10.00      B   
ATOM   2533  CG  LEU   239      13.395  -3.234   7.588  1.00 10.00      B   
ATOM   2534  CD1 LEU   239      13.985  -2.213   8.550  1.00 10.00      B   
ATOM   2535  CD2 LEU   239      11.930  -2.927   7.319  1.00 10.00      B   
ATOM   2536  C   LEU   239      14.515  -4.127   3.943  1.00 10.00      B   
ATOM   2537  O   LEU   239      14.439  -3.042   3.369  1.00 10.00      B   
ATOM   2538  N   GLY   240      15.203  -5.153   3.455  1.00 10.00      B   
ATOM   2539  HN  GLY   240      15.228  -5.998   3.953  1.00 10.00      B   
ATOM   2540  CA  GLY   240      15.913  -5.037   2.196  1.00 10.00      B   
ATOM   2541  C   GLY   240      14.990  -5.231   1.016  1.00 10.00      B   
ATOM   2542  O   GLY   240      15.186  -4.636  -0.047  1.00 10.00      B   
ATOM   2543  N   VAL   241      13.968  -6.053   1.209  1.00 10.00      B   
ATOM   2544  HN  VAL   241      13.856  -6.479   2.085  1.00 10.00      B   
ATOM   2545  CA  VAL   241      13.006  -6.327   0.156  1.00 10.00      B   
ATOM   2546  CB  VAL   241      12.212  -7.624   0.419  1.00 10.00      B   
ATOM   2547  CG1 VAL   241      11.280  -7.930  -0.747  1.00 10.00      B   
ATOM   2548  CG2 VAL   241      13.161  -8.788   0.658  1.00 10.00      B   
ATOM   2549  C   VAL   241      12.039  -5.158  -0.003  1.00 10.00      B   
ATOM   2550  O   VAL   241      11.186  -4.917   0.856  1.00 10.00      B   
ATOM   2551  N   VAL   242      12.198  -4.417  -1.090  1.00 10.00      B   
ATOM   2552  HN  VAL   242      12.919  -4.642  -1.717  1.00 10.00      B   
ATOM   2553  CA  VAL   242      11.337  -3.276  -1.382  1.00 10.00      B   
ATOM   2554  CB  VAL   242      12.073  -1.921  -1.229  1.00 10.00      B   
ATOM   2555  CG1 VAL   242      11.074  -0.775  -1.135  1.00 10.00      B   
ATOM   2556  CG2 VAL   242      13.007  -1.919  -0.025  1.00 10.00      B   
ATOM   2557  C   VAL   242      10.794  -3.399  -2.805  1.00 10.00      B   
ATOM   2558  O   VAL   242      11.113  -2.592  -3.681  1.00 10.00      B   
ATOM   2559  N   ALA   243       9.989  -4.426  -3.035  1.00 10.00      B   
ATOM   2560  HN  ALA   243       9.771  -5.039  -2.299  1.00 10.00      B   
ATOM   2561  CA  ALA   243       9.412  -4.663  -4.350  1.00 10.00      B   
ATOM   2562  CB  ALA   243      10.110  -5.830  -5.030  1.00 10.00      B   
ATOM   2563  C   ALA   243       7.911  -4.913  -4.254  1.00 10.00      B   
ATOM   2564  O   ALA   243       7.264  -5.287  -5.237  1.00 10.00      B   
ATOM   2565  N   LEU   244       7.359  -4.712  -3.066  1.00 10.00      B   
ATOM   2566  HN  LEU   244       7.920  -4.422  -2.316  1.00 10.00      B   
ATOM   2567  CA  LEU   244       5.937  -4.906  -2.854  1.00 10.00      B   
ATOM   2568  CB  LEU   244       5.670  -5.578  -1.502  1.00 10.00      B   
ATOM   2569  CG  LEU   244       4.271  -6.168  -1.305  1.00 10.00      B   
ATOM   2570  CD1 LEU   244       3.931  -7.134  -2.428  1.00 10.00      B   
ATOM   2571  CD2 LEU   244       4.175  -6.866   0.041  1.00 10.00      B   
ATOM   2572  C   LEU   244       5.203  -3.574  -2.955  1.00 10.00      B   
ATOM   2573  O   LEU   244       5.514  -2.622  -2.231  1.00 10.00      B   
ATOM   2574  N   ASP   245       4.251  -3.507  -3.873  1.00 10.00      B   
ATOM   2575  HN  ASP   245       4.069  -4.293  -4.428  1.00 10.00      B   
ATOM   2576  CA  ASP   245       3.468  -2.291  -4.085  1.00 10.00      B   
ATOM   2577  CB  ASP   245       2.919  -2.215  -5.510  1.00 10.00      B   
ATOM   2578  CG  ASP   245       3.903  -1.601  -6.484  1.00 10.00      B   
ATOM   2579  OD1 ASP   245       4.841  -2.306  -6.914  1.00 10.00      B   
ATOM   2580  OD2 ASP   245       3.740  -0.418  -6.834  1.00 10.00      B   
ATOM   2581  C   ASP   245       2.348  -2.114  -3.053  1.00 10.00      B   
ATOM   2582  O   ASP   245       2.227  -1.038  -2.460  1.00 10.00      B   
ATOM   2583  N   PRO   246       1.492  -3.141  -2.832  1.00 10.00      B   
ATOM   2584  CA  PRO   246       0.398  -3.054  -1.850  1.00 10.00      B   
ATOM   2585  CB  PRO   246      -0.409  -4.332  -2.103  1.00 10.00      B   
ATOM   2586  CG  PRO   246       0.570  -5.283  -2.692  1.00 10.00      B   
ATOM   2587  CD  PRO   246       1.495  -4.448  -3.524  1.00 10.00      B   
ATOM   2588  C   PRO   246       0.921  -3.022  -0.411  1.00 10.00      B   
ATOM   2589  O   PRO   246       2.101  -2.751  -0.176  1.00 10.00      B   
ATOM   2590  N   ASP   247       0.038  -3.292   0.549  1.00 10.00      B   
ATOM   2591  HN  ASP   247      -0.885  -3.509   0.300  1.00 10.00      B   
ATOM   2592  CA  ASP   247       0.412  -3.289   1.962  1.00 10.00      B   
ATOM   2593  CB  ASP   247      -0.800  -3.554   2.858  1.00 10.00      B   
ATOM   2594  CG  ASP   247      -1.377  -2.288   3.449  1.00 10.00      B   
ATOM   2595  OD1 ASP   247      -0.942  -1.879   4.545  1.00 10.00      B   
ATOM   2596  OD2 ASP   247      -2.273  -1.690   2.821  1.00 10.00      B   
ATOM   2597  C   ASP   247       1.504  -4.312   2.235  1.00 10.00      B   
ATOM   2598  O   ASP   247       1.272  -5.519   2.165  1.00 10.00      B   
ATOM   2599  N   ALA   248       2.697  -3.818   2.532  1.00 10.00      B   
ATOM   2600  HN  ALA   248       2.814  -2.847   2.564  1.00 10.00      B   
ATOM   2601  CA  ALA   248       3.840  -4.681   2.794  1.00 10.00      B   
ATOM   2602  CB  ALA   248       5.129  -3.972   2.412  1.00 10.00      B   
ATOM   2603  C   ALA   248       3.892  -5.152   4.245  1.00 10.00      B   
ATOM   2604  O   ALA   248       4.143  -6.327   4.513  1.00 10.00      B   
ATOM   2605  N   LEU   249       3.662  -4.235   5.181  1.00 10.00      B   
ATOM   2606  HN  LEU   249       3.453  -3.316   4.915  1.00 10.00      B   
ATOM   2607  CA  LEU   249       3.703  -4.574   6.600  1.00 10.00      B   
ATOM   2608  CB  LEU   249       5.143  -4.861   7.060  1.00 10.00      B   
ATOM   2609  CG  LEU   249       6.114  -3.676   7.179  1.00 10.00      B   
ATOM   2610  CD1 LEU   249       7.379  -4.116   7.898  1.00 10.00      B   
ATOM   2611  CD2 LEU   249       6.468  -3.103   5.814  1.00 10.00      B   
ATOM   2612  C   LEU   249       3.049  -3.493   7.463  1.00 10.00      B   
ATOM   2613  O   LEU   249       2.375  -2.601   6.943  1.00 10.00      B   
ATOM   2614  N   SER   250       3.251  -3.579   8.777  1.00 10.00      B   
ATOM   2615  HN  SER   250       3.803  -4.306   9.127  1.00 10.00      B   
ATOM   2616  CA  SER   250       2.680  -2.620   9.713  1.00 10.00      B   
ATOM   2617  CB  SER   250       2.801  -3.160  11.138  1.00 10.00      B   
ATOM   2618  OG  SER   250       3.034  -4.560  11.133  1.00 10.00      B   
ATOM   2619  HG  SER   250       3.200  -4.857  12.039  1.00 10.00      B   
ATOM   2620  C   SER   250       3.366  -1.258   9.613  1.00 10.00      B   
ATOM   2621  O   SER   250       4.414  -1.121   8.976  1.00 10.00      B   
ATOM   2622  N   ILE   251       2.780  -0.259  10.264  1.00 10.00      B   
ATOM   2623  HN  ILE   251       1.958  -0.438  10.773  1.00 10.00      B   
ATOM   2624  CA  ILE   251       3.316   1.102  10.251  1.00 10.00      B   
ATOM   2625  CB  ILE   251       2.384   2.081  10.997  1.00 10.00      B   
ATOM   2626  CG1 ILE   251       0.936   1.879  10.536  1.00 10.00      B   
ATOM   2627  CG2 ILE   251       2.818   3.521  10.758  1.00 10.00      B   
ATOM   2628  CD1 ILE   251      -0.080   2.672  11.327  1.00 10.00      B   
ATOM   2629  C   ILE   251       4.718   1.156  10.863  1.00 10.00      B   
ATOM   2630  O   ILE   251       5.512   2.043  10.548  1.00 10.00      B   
ATOM   2631  N   SER   252       5.020   0.201  11.730  1.00 10.00      B   
ATOM   2632  HN  SER   252       4.345  -0.476  11.955  1.00 10.00      B   
ATOM   2633  CA  SER   252       6.323   0.131  12.375  1.00 10.00      B   
ATOM   2634  CB  SER   252       6.353  -1.056  13.335  1.00 10.00      B   
ATOM   2635  OG  SER   252       5.175  -1.839  13.195  1.00 10.00      B   
ATOM   2636  HG  SER   252       5.359  -2.744  13.477  1.00 10.00      B   
ATOM   2637  C   SER   252       7.437  -0.000  11.337  1.00 10.00      B   
ATOM   2638  O   SER   252       8.515   0.577  11.487  1.00 10.00      B   
ATOM   2639  N   GLY   253       7.159  -0.746  10.274  1.00 10.00      B   
ATOM   2640  HN  GLY   253       6.277  -1.173  10.202  1.00 10.00      B   
ATOM   2641  CA  GLY   253       8.141  -0.937   9.228  1.00 10.00      B   
ATOM   2642  C   GLY   253       7.885  -0.049   8.028  1.00 10.00      B   
ATOM   2643  O   GLY   253       8.648  -0.066   7.063  1.00 10.00      B   
ATOM   2644  N   LEU   254       6.812   0.730   8.091  1.00 10.00      B   
ATOM   2645  HN  LEU   254       6.244   0.696   8.891  1.00 10.00      B   
ATOM   2646  CA  LEU   254       6.451   1.634   7.006  1.00 10.00      B   
ATOM   2647  CB  LEU   254       4.930   1.709   6.847  1.00 10.00      B   
ATOM   2648  CG  LEU   254       4.253   0.475   6.246  1.00 10.00      B   
ATOM   2649  CD1 LEU   254       2.746   0.662   6.210  1.00 10.00      B   
ATOM   2650  CD2 LEU   254       4.791   0.192   4.853  1.00 10.00      B   
ATOM   2651  C   LEU   254       7.025   3.025   7.250  1.00 10.00      B   
ATOM   2652  O   LEU   254       6.849   3.936   6.442  1.00 10.00      B   
ATOM   2653  N   HIS   255       7.710   3.173   8.370  1.00 10.00      B   
ATOM   2654  HN  HIS   255       7.814   2.406   8.964  1.00 10.00      B   
ATOM   2655  CA  HIS   255       8.322   4.439   8.740  1.00 10.00      B   
ATOM   2656  CB  HIS   255       7.986   4.781  10.198  1.00 10.00      B   
ATOM   2657  CG  HIS   255       8.065   6.242  10.530  1.00 10.00      B   
ATOM   2658  ND1 HIS   255       7.711   7.244   9.648  1.00 10.00      B   
ATOM   2659  HD1 HIS   255       7.390   7.114   8.726  1.00 10.00      B   
ATOM   2660  CD2 HIS   255       8.435   6.869  11.672  1.00 10.00      B   
ATOM   2661  CE1 HIS   255       7.869   8.418  10.230  1.00 10.00      B   
ATOM   2662  NE2 HIS   255       8.305   8.217  11.458  1.00 10.00      B   
ATOM   2663  HE2 HIS   255       8.494   8.922  12.115  1.00 10.00      B   
ATOM   2664  C   HIS   255       9.832   4.343   8.546  1.00 10.00      B   
ATOM   2665  O   HIS   255      10.606   4.527   9.485  1.00 10.00      B   
ATOM   2666  N   ASN   256      10.242   4.035   7.322  1.00 10.00      B   
ATOM   2667  HN  ASN   256       9.576   3.900   6.614  1.00 10.00      B   
ATOM   2668  CA  ASN   256      11.655   3.896   7.000  1.00 10.00      B   
ATOM   2669  CB  ASN   256      11.883   2.701   6.066  1.00 10.00      B   
ATOM   2670  CG  ASN   256      13.352   2.378   5.854  1.00 10.00      B   
ATOM   2671  OD1 ASN   256      14.179   2.541   6.754  1.00 10.00      B   
ATOM   2672  ND2 ASN   256      13.690   1.919   4.658  1.00 10.00      B   
ATOM   2673 HD21 ASN   256      12.982   1.815   3.984  1.00 10.00      B   
ATOM   2674 HD22 ASN   256      14.633   1.698   4.495  1.00 10.00      B   
ATOM   2675  C   ASN   256      12.207   5.170   6.368  1.00 10.00      B   
ATOM   2676  O   ASN   256      13.306   5.610   6.703  1.00 10.00      B   
ATOM   2677  N   TYR   257      11.433   5.769   5.469  1.00 10.00      B   
ATOM   2678  HN  TYR   257      10.556   5.380   5.260  1.00 10.00      B   
ATOM   2679  CA  TYR   257      11.850   6.986   4.780  1.00 10.00      B   
ATOM   2680  CB  TYR   257      11.157   7.110   3.420  1.00 10.00      B   
ATOM   2681  CG  TYR   257      11.699   6.175   2.363  1.00 10.00      B   
ATOM   2682  CD1 TYR   257      10.993   5.042   1.984  1.00 10.00      B   
ATOM   2683  CD2 TYR   257      12.917   6.425   1.742  1.00 10.00      B   
ATOM   2684  CE1 TYR   257      11.481   4.185   1.017  1.00 10.00      B   
ATOM   2685  CE2 TYR   257      13.413   5.573   0.774  1.00 10.00      B   
ATOM   2686  CZ  TYR   257      12.690   4.454   0.416  1.00 10.00      B   
ATOM   2687  OH  TYR   257      13.177   3.601  -0.548  1.00 10.00      B   
ATOM   2688  HH  TYR   257      13.968   3.161  -0.212  1.00 10.00      B   
ATOM   2689  C   TYR   257      11.606   8.236   5.621  1.00 10.00      B   
ATOM   2690  O   TYR   257      10.856   9.134   5.229  1.00 10.00      B   
ATOM   2691  N   VAL   258      12.243   8.282   6.782  1.00 10.00      B   
ATOM   2692  HN  VAL   258      12.808   7.524   7.044  1.00 10.00      B   
ATOM   2693  CA  VAL   258      12.118   9.421   7.683  1.00 10.00      B   
ATOM   2694  CB  VAL   258      12.280   8.991   9.156  1.00 10.00      B   
ATOM   2695  CG1 VAL   258      11.886  10.122  10.092  1.00 10.00      B   
ATOM   2696  CG2 VAL   258      11.463   7.743   9.447  1.00 10.00      B   
ATOM   2697  C   VAL   258      13.185  10.457   7.359  1.00 10.00      B   
ATOM   2698  O   VAL   258      12.886  11.630   7.124  1.00 10.00      B   
ATOM   2699  N   LYS   259      14.435  10.014   7.353  1.00 10.00      B   
ATOM   2700  HN  LYS   259      14.610   9.069   7.561  1.00 10.00      B   
ATOM   2701  CA  LYS   259      15.556  10.888   7.052  1.00 10.00      B   
ATOM   2702  CB  LYS   259      16.691  10.650   8.048  1.00 10.00      B   
ATOM   2703  CG  LYS   259      16.374  11.112   9.461  1.00 10.00      B   
ATOM   2704  CD  LYS   259      16.686  10.036  10.486  1.00 10.00      B   
ATOM   2705  CE  LYS   259      16.348  10.504  11.892  1.00 10.00      B   
ATOM   2706  NZ  LYS   259      16.579   9.437  12.903  1.00 10.00      B   
ATOM   2707  HZ1 LYS   259      16.455   9.820  13.862  1.00 10.00      B   
ATOM   2708  HZ2 LYS   259      17.544   9.067  12.816  1.00 10.00      B   
ATOM   2709  HZ3 LYS   259      15.907   8.656  12.764  1.00 10.00      B   
ATOM   2710  C   LYS   259      16.035  10.656   5.627  1.00 10.00      B   
ATOM   2711  O   LYS   259      16.724  11.493   5.042  1.00 10.00      B   
ATOM   2712  N   TYR   260      15.651   9.514   5.069  1.00 10.00      B   
ATOM   2713  HN  TYR   260      15.087   8.898   5.581  1.00 10.00      B   
ATOM   2714  CA  TYR   260      16.031   9.159   3.707  1.00 10.00      B   
ATOM   2715  CB  TYR   260      16.395   7.672   3.612  1.00 10.00      B   
ATOM   2716  CG  TYR   260      17.388   7.205   4.659  1.00 10.00      B   
ATOM   2717  CD1 TYR   260      17.219   5.987   5.308  1.00 10.00      B   
ATOM   2718  CD2 TYR   260      18.490   7.977   5.000  1.00 10.00      B   
ATOM   2719  CE1 TYR   260      18.120   5.553   6.262  1.00 10.00      B   
ATOM   2720  CE2 TYR   260      19.396   7.552   5.955  1.00 10.00      B   
ATOM   2721  CZ  TYR   260      19.207   6.340   6.582  1.00 10.00      B   
ATOM   2722  OH  TYR   260      20.108   5.912   7.531  1.00 10.00      B   
ATOM   2723  HH  TYR   260      20.415   5.017   7.304  1.00 10.00      B   
ATOM   2724  C   TYR   260      14.896   9.485   2.744  1.00 10.00      B   
ATOM   2725  O   TYR   260      13.842   9.971   3.165  1.00 10.00      B   
ATOM   2726  N   ALA   268       8.020  13.229   2.839  1.00 10.00      B   
ATOM   2727  HN  ALA   268       7.740  14.155   3.002  1.00 10.00      B   
ATOM   2728  CA  ALA   268       7.092  12.150   3.143  1.00 10.00      B   
ATOM   2729  CB  ALA   268       7.352  11.614   4.543  1.00 10.00      B   
ATOM   2730  C   ALA   268       5.651  12.633   3.005  1.00 10.00      B   
ATOM   2731  O   ALA   268       4.742  12.105   3.648  1.00 10.00      B   
ATOM   2732  N   GLY   269       5.454  13.630   2.147  1.00 10.00      B   
ATOM   2733  HN  GLY   269       6.222  13.992   1.652  1.00 10.00      B   
ATOM   2734  CA  GLY   269       4.129  14.191   1.928  1.00 10.00      B   
ATOM   2735  C   GLY   269       3.120  13.156   1.467  1.00 10.00      B   
ATOM   2736  O   GLY   269       1.999  13.098   1.980  1.00 10.00      B   
ATOM   2737  N   ARG   270       3.520  12.326   0.510  1.00 10.00      B   
ATOM   2738  HN  ARG   270       4.431  12.409   0.149  1.00 10.00      B   
ATOM   2739  CA  ARG   270       2.638  11.288  -0.008  1.00 10.00      B   
ATOM   2740  CB  ARG   270       3.172  10.723  -1.327  1.00 10.00      B   
ATOM   2741  CG  ARG   270       2.194   9.818  -2.060  1.00 10.00      B   
ATOM   2742  CD  ARG   270       2.585   9.649  -3.518  1.00 10.00      B   
ATOM   2743  NE  ARG   270       2.546  10.921  -4.238  1.00 10.00      B   
ATOM   2744  HE  ARG   270       2.280  11.720  -3.724  1.00 10.00      B   
ATOM   2745  CZ  ARG   270       2.832  11.057  -5.531  1.00 10.00      B   
ATOM   2746  NH1 ARG   270       3.183  10.002  -6.258  1.00 10.00      B   
ATOM   2747 HH11 ARG   270       3.407  10.109  -7.274  1.00 10.00      B   
ATOM   2748 HH12 ARG   270       3.234   9.055  -5.821  1.00 10.00      B   
ATOM   2749  NH2 ARG   270       2.770  12.255  -6.098  1.00 10.00      B   
ATOM   2750 HH21 ARG   270       2.495  13.093  -5.537  1.00 10.00      B   
ATOM   2751 HH22 ARG   270       2.996  12.364  -7.113  1.00 10.00      B   
ATOM   2752  C   ARG   270       2.470  10.179   1.022  1.00 10.00      B   
ATOM   2753  O   ARG   270       1.412   9.560   1.114  1.00 10.00      B   
ATOM   2754  N   TYR   271       3.510   9.961   1.816  1.00 10.00      B   
ATOM   2755  HN  TYR   271       4.320  10.504   1.705  1.00 10.00      B   
ATOM   2756  CA  TYR   271       3.476   8.935   2.849  1.00 10.00      B   
ATOM   2757  CB  TYR   271       4.862   8.737   3.467  1.00 10.00      B   
ATOM   2758  CG  TYR   271       5.788   7.910   2.606  1.00 10.00      B   
ATOM   2759  CD1 TYR   271       6.617   8.506   1.667  1.00 10.00      B   
ATOM   2760  CD2 TYR   271       5.825   6.530   2.728  1.00 10.00      B   
ATOM   2761  CE1 TYR   271       7.455   7.748   0.872  1.00 10.00      B   
ATOM   2762  CE2 TYR   271       6.660   5.763   1.943  1.00 10.00      B   
ATOM   2763  CZ  TYR   271       7.472   6.376   1.015  1.00 10.00      B   
ATOM   2764  OH  TYR   271       8.305   5.616   0.230  1.00 10.00      B   
ATOM   2765  HH  TYR   271       9.160   6.049   0.163  1.00 10.00      B   
ATOM   2766  C   TYR   271       2.449   9.280   3.921  1.00 10.00      B   
ATOM   2767  O   TYR   271       1.683   8.418   4.356  1.00 10.00      B   
ATOM   2768  N   GLN   272       2.432  10.544   4.334  1.00 10.00      B   
ATOM   2769  HN  GLN   272       3.080  11.178   3.960  1.00 10.00      B   
ATOM   2770  CA  GLN   272       1.486  11.008   5.335  1.00 10.00      B   
ATOM   2771  CB  GLN   272       1.818  12.437   5.775  1.00 10.00      B   
ATOM   2772  CG  GLN   272       3.226  12.610   6.313  1.00 10.00      B   
ATOM   2773  CD  GLN   272       3.519  14.025   6.776  1.00 10.00      B   
ATOM   2774  OE1 GLN   272       2.902  14.990   6.319  1.00 10.00      B   
ATOM   2775  NE2 GLN   272       4.469  14.160   7.686  1.00 10.00      B   
ATOM   2776 HE21 GLN   272       4.925  13.351   8.006  1.00 10.00      B   
ATOM   2777 HE22 GLN   272       4.686  15.064   7.998  1.00 10.00      B   
ATOM   2778  C   GLN   272       0.076  10.953   4.759  1.00 10.00      B   
ATOM   2779  O   GLN   272      -0.879  10.591   5.450  1.00 10.00      B   
ATOM   2780  N   LEU   273      -0.036  11.302   3.478  1.00 10.00      B   
ATOM   2781  HN  LEU   273       0.768  11.587   2.993  1.00 10.00      B   
ATOM   2782  CA  LEU   273      -1.313  11.285   2.770  1.00 10.00      B   
ATOM   2783  CB  LEU   273      -1.108  11.756   1.323  1.00 10.00      B   
ATOM   2784  CG  LEU   273      -2.292  11.582   0.369  1.00 10.00      B   
ATOM   2785  CD1 LEU   273      -3.283  12.723   0.521  1.00 10.00      B   
ATOM   2786  CD2 LEU   273      -1.809  11.469  -1.066  1.00 10.00      B   
ATOM   2787  C   LEU   273      -1.906   9.880   2.784  1.00 10.00      B   
ATOM   2788  O   LEU   273      -3.109   9.699   2.989  1.00 10.00      B   
ATOM   2789  N   ASN   274      -1.044   8.892   2.578  1.00 10.00      B   
ATOM   2790  HN  ASN   274      -0.101   9.112   2.409  1.00 10.00      B   
ATOM   2791  CA  ASN   274      -1.452   7.492   2.570  1.00 10.00      B   
ATOM   2792  CB  ASN   274      -0.241   6.610   2.253  1.00 10.00      B   
ATOM   2793  CG  ASN   274      -0.589   5.380   1.434  1.00 10.00      B   
ATOM   2794  OD1 ASN   274      -1.691   4.839   1.530  1.00 10.00      B   
ATOM   2795  ND2 ASN   274       0.352   4.933   0.616  1.00 10.00      B   
ATOM   2796 HD21 ASN   274       1.208   5.415   0.586  1.00 10.00      B   
ATOM   2797 HD22 ASN   274       0.161   4.136   0.081  1.00 10.00      B   
ATOM   2798  C   ASN   274      -2.036   7.101   3.926  1.00 10.00      B   
ATOM   2799  O   ASN   274      -3.037   6.388   4.005  1.00 10.00      B   
ATOM   2800  N   MET   275      -1.413   7.601   4.989  1.00 10.00      B   
ATOM   2801  HN  MET   275      -0.634   8.181   4.852  1.00 10.00      B   
ATOM   2802  CA  MET   275      -1.858   7.317   6.351  1.00 10.00      B   
ATOM   2803  CB  MET   275      -0.868   7.882   7.373  1.00 10.00      B   
ATOM   2804  CG  MET   275       0.549   7.344   7.255  1.00 10.00      B   
ATOM   2805  SD  MET   275       1.711   8.247   8.297  1.00 10.00      B   
ATOM   2806  CE  MET   275       1.225   7.670   9.924  1.00 10.00      B   
ATOM   2807  C   MET   275      -3.235   7.918   6.600  1.00 10.00      B   
ATOM   2808  O   MET   275      -4.078   7.316   7.266  1.00 10.00      B   
ATOM   2809  N   TRP   276      -3.451   9.117   6.069  1.00 10.00      B   
ATOM   2810  HN  TRP   276      -2.732   9.556   5.565  1.00 10.00      B   
ATOM   2811  CA  TRP   276      -4.725   9.797   6.223  1.00 10.00      B   
ATOM   2812  CB  TRP   276      -4.628  11.249   5.739  1.00 10.00      B   
ATOM   2813  CG  TRP   276      -3.792  12.139   6.607  1.00 10.00      B   
ATOM   2814  CD1 TRP   276      -2.729  12.899   6.212  1.00 10.00      B   
ATOM   2815  CD2 TRP   276      -3.946  12.369   8.014  1.00 10.00      B   
ATOM   2816  NE1 TRP   276      -2.212  13.585   7.282  1.00 10.00      B   
ATOM   2817  HE1 TRP   276      -1.441  14.200   7.253  1.00 10.00      B   
ATOM   2818  CE2 TRP   276      -2.941  13.277   8.401  1.00 10.00      B   
ATOM   2819  CE3 TRP   276      -4.838  11.898   8.985  1.00 10.00      B   
ATOM   2820  CZ2 TRP   276      -2.798  13.719   9.713  1.00 10.00      B   
ATOM   2821  CZ3 TRP   276      -4.692  12.339  10.286  1.00 10.00      B   
ATOM   2822  CH2 TRP   276      -3.683  13.242  10.638  1.00 10.00      B   
ATOM   2823  C   TRP   276      -5.813   9.059   5.450  1.00 10.00      B   
ATOM   2824  O   TRP   276      -6.906   8.829   5.965  1.00 10.00      B   
ATOM   2825  N   SER   277      -5.493   8.666   4.225  1.00 10.00      B   
ATOM   2826  HN  SER   277      -4.595   8.858   3.883  1.00 10.00      B   
ATOM   2827  CA  SER   277      -6.439   7.956   3.372  1.00 10.00      B   
ATOM   2828  CB  SER   277      -5.789   7.652   2.020  1.00 10.00      B   
ATOM   2829  OG  SER   277      -5.196   8.820   1.466  1.00 10.00      B   
ATOM   2830  HG  SER   277      -4.530   9.166   2.074  1.00 10.00      B   
ATOM   2831  C   SER   277      -6.927   6.662   4.029  1.00 10.00      B   
ATOM   2832  O   SER   277      -8.108   6.318   3.949  1.00 10.00      B   
ATOM   2833  N   LYS   278      -6.014   5.972   4.704  1.00 10.00      B   
ATOM   2834  HN  LYS   278      -5.097   6.320   4.752  1.00 10.00      B   
ATOM   2835  CA  LYS   278      -6.328   4.712   5.373  1.00 10.00      B   
ATOM   2836  CB  LYS   278      -5.064   4.120   6.005  1.00 10.00      B   
ATOM   2837  CG  LYS   278      -5.257   2.746   6.630  1.00 10.00      B   
ATOM   2838  CD  LYS   278      -3.947   2.199   7.180  1.00 10.00      B   
ATOM   2839  CE  LYS   278      -4.110   0.775   7.689  1.00 10.00      B   
ATOM   2840  NZ  LYS   278      -2.815   0.183   8.114  1.00 10.00      B   
ATOM   2841  HZ1 LYS   278      -2.824  -0.003   9.141  1.00 10.00      B   
ATOM   2842  HZ2 LYS   278      -2.033   0.834   7.898  1.00 10.00      B   
ATOM   2843  HZ3 LYS   278      -2.651  -0.714   7.614  1.00 10.00      B   
ATOM   2844  C   LYS   278      -7.423   4.874   6.429  1.00 10.00      B   
ATOM   2845  O   LYS   278      -8.294   4.011   6.567  1.00 10.00      B   
ATOM   2846  N   ILE   279      -7.392   5.985   7.158  1.00 10.00      B   
ATOM   2847  HN  ILE   279      -6.697   6.655   6.985  1.00 10.00      B   
ATOM   2848  CA  ILE   279      -8.377   6.231   8.208  1.00 10.00      B   
ATOM   2849  CB  ILE   279      -7.773   6.948   9.437  1.00 10.00      B   
ATOM   2850  CG1 ILE   279      -7.299   8.360   9.075  1.00 10.00      B   
ATOM   2851  CG2 ILE   279      -6.630   6.131  10.024  1.00 10.00      B   
ATOM   2852  CD1 ILE   279      -6.938   9.211  10.272  1.00 10.00      B   
ATOM   2853  C   ILE   279      -9.595   7.000   7.700  1.00 10.00      B   
ATOM   2854  O   ILE   279     -10.645   6.997   8.340  1.00 10.00      B   
ATOM   2855  N   PHE   280      -9.459   7.650   6.550  1.00 10.00      B   
ATOM   2856  HN  PHE   280      -8.594   7.626   6.083  1.00 10.00      B   
ATOM   2857  CA  PHE   280     -10.564   8.413   5.976  1.00 10.00      B   
ATOM   2858  CB  PHE   280     -10.050   9.568   5.108  1.00 10.00      B   
ATOM   2859  CG  PHE   280      -9.419  10.694   5.883  1.00 10.00      B   
ATOM   2860  CD1 PHE   280      -9.735  10.906   7.217  1.00 10.00      B   
ATOM   2861  CD2 PHE   280      -8.511  11.544   5.273  1.00 10.00      B   
ATOM   2862  CE1 PHE   280      -9.154  11.941   7.928  1.00 10.00      B   
ATOM   2863  CE2 PHE   280      -7.928  12.580   5.976  1.00 10.00      B   
ATOM   2864  CZ  PHE   280      -8.250  12.780   7.305  1.00 10.00      B   
ATOM   2865  C   PHE   280     -11.492   7.517   5.167  1.00 10.00      B   
ATOM   2866  O   PHE   280     -12.637   7.879   4.900  1.00 10.00      B   
ATOM   2867  N   GLN   281     -10.989   6.342   4.789  1.00 10.00      B   
ATOM   2868  HN  GLN   281     -10.065   6.122   5.030  1.00 10.00      B   
ATOM   2869  CA  GLN   281     -11.767   5.383   4.005  1.00 10.00      B   
ATOM   2870  CB  GLN   281     -10.975   4.110   3.694  1.00 10.00      B   
ATOM   2871  CG  GLN   281     -11.460   3.388   2.448  1.00 10.00      B   
ATOM   2872  CD  GLN   281     -10.995   4.061   1.171  1.00 10.00      B   
ATOM   2873  OE1 GLN   281     -10.032   3.626   0.542  1.00 10.00      B   
ATOM   2874  NE2 GLN   281     -11.660   5.142   0.791  1.00 10.00      B   
ATOM   2875 HE21 GLN   281     -12.406   5.448   1.346  1.00 10.00      B   
ATOM   2876 HE22 GLN   281     -11.372   5.597  -0.031  1.00 10.00      B   
ATOM   2877  C   GLN   281     -13.132   5.053   4.630  1.00 10.00      B   
ATOM   2878  O   GLN   281     -14.147   5.118   3.935  1.00 10.00      B   
ATOM   2879  N   PRO   282     -13.189   4.678   5.935  1.00 10.00      B   
ATOM   2880  CA  PRO   282     -14.465   4.373   6.606  1.00 10.00      B   
ATOM   2881  CB  PRO   282     -14.067   4.218   8.075  1.00 10.00      B   
ATOM   2882  CG  PRO   282     -12.642   3.791   8.031  1.00 10.00      B   
ATOM   2883  CD  PRO   282     -12.038   4.476   6.839  1.00 10.00      B   
ATOM   2884  C   PRO   282     -15.480   5.509   6.449  1.00 10.00      B   
ATOM   2885  O   PRO   282     -16.678   5.270   6.281  1.00 10.00      B   
ATOM   2886  N   LEU   283     -14.985   6.742   6.478  1.00 10.00      B   
ATOM   2887  HN  LEU   283     -14.019   6.867   6.588  1.00 10.00      B   
ATOM   2888  CA  LEU   283     -15.841   7.909   6.329  1.00 10.00      B   
ATOM   2889  CB  LEU   283     -15.056   9.195   6.606  1.00 10.00      B   
ATOM   2890  CG  LEU   283     -14.397   9.301   7.984  1.00 10.00      B   
ATOM   2891  CD1 LEU   283     -13.534  10.550   8.075  1.00 10.00      B   
ATOM   2892  CD2 LEU   283     -15.446   9.294   9.085  1.00 10.00      B   
ATOM   2893  C   LEU   283     -16.436   7.941   4.926  1.00 10.00      B   
ATOM   2894  O   LEU   283     -17.619   8.236   4.748  1.00 10.00      B   
ATOM   2895  N   SER   284     -15.611   7.615   3.935  1.00 10.00      B   
ATOM   2896  HN  SER   284     -14.674   7.392   4.141  1.00 10.00      B   
ATOM   2897  CA  SER   284     -16.051   7.589   2.549  1.00 10.00      B   
ATOM   2898  CB  SER   284     -14.872   7.267   1.634  1.00 10.00      B   
ATOM   2899  OG  SER   284     -13.694   7.902   2.094  1.00 10.00      B   
ATOM   2900  HG  SER   284     -13.788   8.861   2.001  1.00 10.00      B   
ATOM   2901  C   SER   284     -17.160   6.557   2.357  1.00 10.00      B   
ATOM   2902  O   SER   284     -18.089   6.773   1.573  1.00 10.00      B   
ATOM   2903  N   VAL   285     -17.056   5.445   3.087  1.00 10.00      B   
ATOM   2904  HN  VAL   285     -16.289   5.342   3.691  1.00 10.00      B   
ATOM   2905  CA  VAL   285     -18.046   4.376   3.016  1.00 10.00      B   
ATOM   2906  CB  VAL   285     -17.614   3.146   3.848  1.00 10.00      B   
ATOM   2907  CG1 VAL   285     -18.663   2.048   3.780  1.00 10.00      B   
ATOM   2908  CG2 VAL   285     -16.270   2.622   3.366  1.00 10.00      B   
ATOM   2909  C   VAL   285     -19.401   4.880   3.508  1.00 10.00      B   
ATOM   2910  O   VAL   285     -20.436   4.636   2.877  1.00 10.00      B   
ATOM   2911  N   ALA   286     -19.383   5.604   4.622  1.00 10.00      B   
ATOM   2912  HN  ALA   286     -18.524   5.768   5.072  1.00 10.00      B   
ATOM   2913  CA  ALA   286     -20.603   6.160   5.196  1.00 10.00      B   
ATOM   2914  CB  ALA   286     -20.315   6.808   6.544  1.00 10.00      B   
ATOM   2915  C   ALA   286     -21.225   7.169   4.239  1.00 10.00      B   
ATOM   2916  O   ALA   286     -22.430   7.139   3.987  1.00 10.00      B   
ATOM   2917  N   VAL   287     -20.387   8.048   3.691  1.00 10.00      B   
ATOM   2918  HN  VAL   287     -19.434   8.011   3.931  1.00 10.00      B   
ATOM   2919  CA  VAL   287     -20.842   9.068   2.751  1.00 10.00      B   
ATOM   2920  CB  VAL   287     -19.698  10.030   2.353  1.00 10.00      B   
ATOM   2921  CG1 VAL   287     -20.164  11.029   1.302  1.00 10.00      B   
ATOM   2922  CG2 VAL   287     -19.173  10.761   3.579  1.00 10.00      B   
ATOM   2923  C   VAL   287     -21.440   8.426   1.497  1.00 10.00      B   
ATOM   2924  O   VAL   287     -22.437   8.908   0.960  1.00 10.00      B   
ATOM   2925  N   MET   288     -20.837   7.326   1.052  1.00 10.00      B   
ATOM   2926  HN  MET   288     -20.053   6.985   1.533  1.00 10.00      B   
ATOM   2927  CA  MET   288     -21.306   6.613  -0.136  1.00 10.00      B   
ATOM   2928  CB  MET   288     -20.406   5.407  -0.430  1.00 10.00      B   
ATOM   2929  CG  MET   288     -20.830   4.582  -1.637  1.00 10.00      B   
ATOM   2930  SD  MET   288     -20.599   5.449  -3.203  1.00 10.00      B   
ATOM   2931  CE  MET   288     -18.814   5.405  -3.357  1.00 10.00      B   
ATOM   2932  C   MET   288     -22.758   6.166   0.024  1.00 10.00      B   
ATOM   2933  O   MET   288     -23.561   6.286  -0.905  1.00 10.00      B   
ATOM   2934  N   MET   289     -23.091   5.668   1.210  1.00 10.00      B   
ATOM   2935  HN  MET   289     -22.408   5.608   1.913  1.00 10.00      B   
ATOM   2936  CA  MET   289     -24.448   5.210   1.493  1.00 10.00      B   
ATOM   2937  CB  MET   289     -24.487   4.380   2.777  1.00 10.00      B   
ATOM   2938  CG  MET   289     -24.114   2.919   2.585  1.00 10.00      B   
ATOM   2939  SD  MET   289     -23.889   2.047   4.147  1.00 10.00      B   
ATOM   2940  CE  MET   289     -25.542   2.153   4.836  1.00 10.00      B   
ATOM   2941  C   MET   289     -25.407   6.389   1.591  1.00 10.00      B   
ATOM   2942  O   MET   289     -26.546   6.322   1.129  1.00 10.00      B   
ATOM   2943  N   LEU   290     -24.939   7.473   2.196  1.00 10.00      B   
ATOM   2944  HN  LEU   290     -24.027   7.462   2.556  1.00 10.00      B   
ATOM   2945  CA  LEU   290     -25.748   8.675   2.344  1.00 10.00      B   
ATOM   2946  CB  LEU   290     -25.037   9.684   3.250  1.00 10.00      B   
ATOM   2947  CG  LEU   290     -24.782   9.234   4.691  1.00 10.00      B   
ATOM   2948  CD1 LEU   290     -23.923  10.245   5.429  1.00 10.00      B   
ATOM   2949  CD2 LEU   290     -26.093   9.008   5.428  1.00 10.00      B   
ATOM   2950  C   LEU   290     -26.032   9.293   0.977  1.00 10.00      B   
ATOM   2951  O   LEU   290     -27.136   9.771   0.712  1.00 10.00      B   
ATOM   2952  N   MET   291     -25.021   9.261   0.113  1.00 10.00      B   
ATOM   2953  HN  MET   291     -24.164   8.873   0.399  1.00 10.00      B   
ATOM   2954  CA  MET   291     -25.132   9.795  -1.240  1.00 10.00      B   
ATOM   2955  CB  MET   291     -23.779   9.699  -1.951  1.00 10.00      B   
ATOM   2956  CG  MET   291     -23.789  10.140  -3.407  1.00 10.00      B   
ATOM   2957  SD  MET   291     -24.063  11.909  -3.595  1.00 10.00      B   
ATOM   2958  CE  MET   291     -23.508  12.156  -5.278  1.00 10.00      B   
ATOM   2959  C   MET   291     -26.191   9.037  -2.030  1.00 10.00      B   
ATOM   2960  O   MET   291     -27.031   9.641  -2.705  1.00 10.00      B   
ATOM   2961  N   ALA   292     -26.156   7.710  -1.926  1.00 10.00      B   
ATOM   2962  HN  ALA   292     -25.467   7.293  -1.362  1.00 10.00      B   
ATOM   2963  CA  ALA   292     -27.111   6.858  -2.623  1.00 10.00      B   
ATOM   2964  CB  ALA   292     -26.770   5.393  -2.407  1.00 10.00      B   
ATOM   2965  C   ALA   292     -28.534   7.148  -2.158  1.00 10.00      B   
ATOM   2966  O   ALA   292     -29.475   7.127  -2.952  1.00 10.00      B   
ATOM   2967  N   LEU   293     -28.678   7.448  -0.872  1.00 10.00      B   
ATOM   2968  HN  LEU   293     -27.885   7.464  -0.295  1.00 10.00      B   
ATOM   2969  CA  LEU   293     -29.979   7.749  -0.296  1.00 10.00      B   
ATOM   2970  CB  LEU   293     -29.886   7.862   1.226  1.00 10.00      B   
ATOM   2971  CG  LEU   293     -31.199   7.684   1.990  1.00 10.00      B   
ATOM   2972  CD1 LEU   293     -31.651   6.232   1.946  1.00 10.00      B   
ATOM   2973  CD2 LEU   293     -31.056   8.164   3.424  1.00 10.00      B   
ATOM   2974  C   LEU   293     -30.552   9.034  -0.888  1.00 10.00      B   
ATOM   2975  O   LEU   293     -31.722   9.088  -1.262  1.00 10.00      B   
ATOM   2976  N   SER   294     -29.718  10.065  -0.992  1.00 10.00      B   
ATOM   2977  HN  SER   294     -28.791   9.971  -0.676  1.00 10.00      B   
ATOM   2978  CA  SER   294     -30.154  11.340  -1.551  1.00 10.00      B   
ATOM   2979  CB  SER   294     -29.101  12.423  -1.302  1.00 10.00      B   
ATOM   2980  OG  SER   294     -27.790  11.878  -1.302  1.00 10.00      B   
ATOM   2981  HG  SER   294     -27.718  11.204  -1.991  1.00 10.00      B   
ATOM   2982  C   SER   294     -30.455  11.210  -3.044  1.00 10.00      B   
ATOM   2983  O   SER   294     -31.205  12.006  -3.613  1.00 10.00      B   
ATOM   2984  N   PHE   295     -29.872  10.188  -3.663  1.00 10.00      B   
ATOM   2985  HN  PHE   295     -29.293   9.585  -3.146  1.00 10.00      B   
ATOM   2986  CA  PHE   295     -30.062   9.932  -5.082  1.00 10.00      B   
ATOM   2987  CB  PHE   295     -28.993   8.962  -5.595  1.00 10.00      B   
ATOM   2988  CG  PHE   295     -27.978   9.594  -6.499  1.00 10.00      B   
ATOM   2989  CD1 PHE   295     -26.632   9.567  -6.178  1.00 10.00      B   
ATOM   2990  CD2 PHE   295     -28.371  10.214  -7.672  1.00 10.00      B   
ATOM   2991  CE1 PHE   295     -25.698  10.146  -7.013  1.00 10.00      B   
ATOM   2992  CE2 PHE   295     -27.444  10.796  -8.511  1.00 10.00      B   
ATOM   2993  CZ  PHE   295     -26.105  10.763  -8.180  1.00 10.00      B   
ATOM   2994  C   PHE   295     -31.445   9.355  -5.357  1.00 10.00      B   
ATOM   2995  O   PHE   295     -32.208   9.902  -6.154  1.00 10.00      B   
ATOM   2996  N   ILE   296     -31.766   8.255  -4.680  1.00 10.00      B   
ATOM   2997  HN  ILE   296     -31.119   7.883  -4.037  1.00 10.00      B   
ATOM   2998  CA  ILE   296     -33.048   7.582  -4.867  1.00 10.00      B   
ATOM   2999  CB  ILE   296     -33.099   6.205  -4.173  1.00 10.00      B   
ATOM   3000  CG1 ILE   296     -32.710   6.326  -2.696  1.00 10.00      B   
ATOM   3001  CG2 ILE   296     -32.194   5.215  -4.894  1.00 10.00      B   
ATOM   3002  CD1 ILE   296     -32.920   5.058  -1.897  1.00 10.00      B   
ATOM   3003  C   ILE   296     -34.230   8.431  -4.417  1.00 10.00      B   
ATOM   3004  O   ILE   296     -35.346   8.251  -4.896  1.00 10.00      B   
ATOM   3005  N   PHE   297     -33.984   9.360  -3.504  1.00 10.00      B   
ATOM   3006  HN  PHE   297     -33.074   9.462  -3.152  1.00 10.00      B   
ATOM   3007  CA  PHE   297     -35.044  10.225  -3.007  1.00 10.00      B   
ATOM   3008  CB  PHE   297     -34.938  10.400  -1.490  1.00 10.00      B   
ATOM   3009  CG  PHE   297     -35.156   9.136  -0.704  1.00 10.00      B   
ATOM   3010  CD1 PHE   297     -34.552   8.962   0.530  1.00 10.00      B   
ATOM   3011  CD2 PHE   297     -35.965   8.121  -1.196  1.00 10.00      B   
ATOM   3012  CE1 PHE   297     -34.749   7.806   1.256  1.00 10.00      B   
ATOM   3013  CE2 PHE   297     -36.165   6.961  -0.474  1.00 10.00      B   
ATOM   3014  CZ  PHE   297     -35.555   6.804   0.754  1.00 10.00      B   
ATOM   3015  C   PHE   297     -35.033  11.584  -3.698  1.00 10.00      B   
ATOM   3016  O   PHE   297     -35.728  12.507  -3.275  1.00 10.00      B   
ATOM   3017  N   GLY   298     -34.249  11.706  -4.761  1.00 10.00      B   
ATOM   3018  HN  GLY   298     -33.723  10.936  -5.065  1.00 10.00      B   
ATOM   3019  CA  GLY   298     -34.174  12.966  -5.475  1.00 10.00      B   
ATOM   3020  C   GLY   298     -34.210  12.802  -6.982  1.00 10.00      B   
ATOM   3021  O   GLY   298     -35.285  12.643  -7.564  1.00 10.00      B   
ATOM   3022  N   PRO   299     -33.041  12.848  -7.644  1.00 10.00      B   
ATOM   3023  CA  PRO   299     -32.938  12.715  -9.104  1.00 10.00      B   
ATOM   3024  CB  PRO   299     -31.439  12.864  -9.389  1.00 10.00      B   
ATOM   3025  CG  PRO   299     -30.770  12.604  -8.083  1.00 10.00      B   
ATOM   3026  CD  PRO   299     -31.725  13.061  -7.020  1.00 10.00      B   
ATOM   3027  C   PRO   299     -33.458  11.379  -9.631  1.00 10.00      B   
ATOM   3028  O   PRO   299     -34.000  11.312 -10.736  1.00 10.00      B   
ATOM   3029  N   LEU   300     -33.300  10.320  -8.847  1.00 10.00      B   
ATOM   3030  HN  LEU   300     -32.874  10.431  -7.970  1.00 10.00      B   
ATOM   3031  CA  LEU   300     -33.767   9.004  -9.250  1.00 10.00      B   
ATOM   3032  CB  LEU   300     -32.940   7.901  -8.569  1.00 10.00      B   
ATOM   3033  CG  LEU   300     -31.419   7.970  -8.769  1.00 10.00      B   
ATOM   3034  CD1 LEU   300     -30.732   6.787  -8.107  1.00 10.00      B   
ATOM   3035  CD2 LEU   300     -31.067   8.034 -10.248  1.00 10.00      B   
ATOM   3036  C   LEU   300     -35.254   8.865  -8.920  1.00 10.00      B   
ATOM   3037  O   LEU   300     -36.029   9.787  -9.182  1.00 10.00      B   
ATOM   3038  N   ARG   301     -35.649   7.716  -8.362  1.00 10.00      B   
ATOM   3039  HN  ARG   301     -34.984   7.015  -8.204  1.00 10.00      B   
ATOM   3040  CA  ARG   301     -37.043   7.458  -7.979  1.00 10.00      B   
ATOM   3041  CB  ARG   301     -37.582   8.583  -7.084  1.00 10.00      B   
ATOM   3042  CG  ARG   301     -39.057   8.495  -6.735  1.00 10.00      B   
ATOM   3043  CD  ARG   301     -39.482   9.713  -5.933  1.00 10.00      B   
ATOM   3044  NE  ARG   301     -40.926   9.760  -5.711  1.00 10.00      B   
ATOM   3045  HE  ARG   301     -41.393   8.899  -5.602  1.00 10.00      B   
ATOM   3046  CZ  ARG   301     -41.629  10.891  -5.645  1.00 10.00      B   
ATOM   3047  NH1 ARG   301     -41.023  12.065  -5.778  1.00 10.00      B   
ATOM   3048 HH11 ARG   301     -39.991  12.112  -5.941  1.00 10.00      B   
ATOM   3049 HH12 ARG   301     -41.575  12.951  -5.724  1.00 10.00      B   
ATOM   3050  NH2 ARG   301     -42.940  10.853  -5.442  1.00 10.00      B   
ATOM   3051 HH21 ARG   301     -43.486  11.738  -5.387  1.00 10.00      B   
ATOM   3052 HH22 ARG   301     -43.431   9.937  -5.339  1.00 10.00      B   
ATOM   3053  C   ARG   301     -37.944   7.223  -9.194  1.00 10.00      B   
ATOM   3054  O   ARG   301     -38.639   6.209  -9.276  1.00 10.00      B   
ATOM   3055  N   SER   302     -37.912   8.149 -10.140  1.00 10.00      B   
ATOM   3056  HN  SER   302     -37.323   8.928 -10.021  1.00 10.00      B   
ATOM   3057  CA  SER   302     -38.724   8.052 -11.343  1.00 10.00      B   
ATOM   3058  CB  SER   302     -39.282   9.431 -11.703  1.00 10.00      B   
ATOM   3059  OG  SER   302     -39.934  10.020 -10.586  1.00 10.00      B   
ATOM   3060  HG  SER   302     -39.562  10.890 -10.418  1.00 10.00      B   
ATOM   3061  C   SER   302     -37.927   7.470 -12.513  1.00 10.00      B   
ATOM   3062  O   SER   302     -38.282   7.658 -13.681  1.00 10.00      B   
ATOM   3063  N   VAL   303     -36.849   6.767 -12.201  1.00 10.00      B   
ATOM   3064  HN  VAL   303     -36.613   6.650 -11.259  1.00 10.00      B   
ATOM   3065  CA  VAL   303     -36.017   6.153 -13.229  1.00 10.00      B   
ATOM   3066  CB  VAL   303     -34.601   6.772 -13.298  1.00 10.00      B   
ATOM   3067  CG1 VAL   303     -34.669   8.246 -13.672  1.00 10.00      B   
ATOM   3068  CG2 VAL   303     -33.847   6.576 -11.992  1.00 10.00      B   
ATOM   3069  C   VAL   303     -35.912   4.646 -13.009  1.00 10.00      B   
ATOM   3070  O   VAL   303     -35.885   4.177 -11.867  1.00 10.00      B   
ATOM   3071  N   PRO   304     -35.864   3.869 -14.098  1.00 10.00      B   
ATOM   3072  CA  PRO   304     -35.763   2.410 -14.021  1.00 10.00      B   
ATOM   3073  CB  PRO   304     -36.097   1.962 -15.445  1.00 10.00      B   
ATOM   3074  CG  PRO   304     -35.664   3.101 -16.299  1.00 10.00      B   
ATOM   3075  CD  PRO   304     -35.916   4.347 -15.492  1.00 10.00      B   
ATOM   3076  C   PRO   304     -34.359   1.943 -13.630  1.00 10.00      B   
ATOM   3077  O   PRO   304     -33.419   2.744 -13.554  1.00 10.00      B   
ATOM   3078  N   MET   305     -34.223   0.639 -13.396  1.00 10.00      B   
ATOM   3079  HN  MET   305     -35.011   0.057 -13.480  1.00 10.00      B   
ATOM   3080  CA  MET   305     -32.943   0.044 -13.009  1.00 10.00      B   
ATOM   3081  CB  MET   305     -33.095  -1.456 -12.726  1.00 10.00      B   
ATOM   3082  CG  MET   305     -33.862  -1.774 -11.450  1.00 10.00      B   
ATOM   3083  SD  MET   305     -34.004  -3.545 -11.131  1.00 10.00      B   
ATOM   3084  CE  MET   305     -32.278  -4.006 -10.975  1.00 10.00      B   
ATOM   3085  C   MET   305     -31.875   0.273 -14.072  1.00 10.00      B   
ATOM   3086  O   MET   305     -30.705   0.486 -13.751  1.00 10.00      B   
ATOM   3087  N   GLY   306     -32.290   0.248 -15.337  1.00 10.00      B   
ATOM   3088  HN  GLY   306     -33.239   0.079 -15.527  1.00 10.00      B   
ATOM   3089  CA  GLY   306     -31.363   0.452 -16.438  1.00 10.00      B   
ATOM   3090  C   GLY   306     -30.631   1.778 -16.351  1.00 10.00      B   
ATOM   3091  O   GLY   306     -29.467   1.879 -16.734  1.00 10.00      B   
ATOM   3092  N   VAL   307     -31.312   2.794 -15.836  1.00 10.00      B   
ATOM   3093  HN  VAL   307     -32.236   2.650 -15.544  1.00 10.00      B   
ATOM   3094  CA  VAL   307     -30.716   4.117 -15.691  1.00 10.00      B   
ATOM   3095  CB  VAL   307     -31.780   5.230 -15.807  1.00 10.00      B   
ATOM   3096  CG1 VAL   307     -31.149   6.604 -15.623  1.00 10.00      B   
ATOM   3097  CG2 VAL   307     -32.492   5.144 -17.148  1.00 10.00      B   
ATOM   3098  C   VAL   307     -30.013   4.232 -14.343  1.00 10.00      B   
ATOM   3099  O   VAL   307     -28.932   4.815 -14.237  1.00 10.00      B   
ATOM   3100  N   ARG   308     -30.630   3.646 -13.323  1.00 10.00      B   
ATOM   3101  HN  ARG   308     -31.479   3.180 -13.488  1.00 10.00      B   
ATOM   3102  CA  ARG   308     -30.094   3.671 -11.966  1.00 10.00      B   
ATOM   3103  CB  ARG   308     -31.030   2.927 -11.015  1.00 10.00      B   
ATOM   3104  CG  ARG   308     -30.917   3.355  -9.561  1.00 10.00      B   
ATOM   3105  CD  ARG   308     -31.880   2.574  -8.683  1.00 10.00      B   
ATOM   3106  NE  ARG   308     -33.251   2.618  -9.196  1.00 10.00      B   
ATOM   3107  HE  ARG   308     -33.587   3.488  -9.506  1.00 10.00      B   
ATOM   3108  CZ  ARG   308     -34.061   1.559  -9.245  1.00 10.00      B   
ATOM   3109  NH1 ARG   308     -33.642   0.378  -8.805  1.00 10.00      B   
ATOM   3110 HH11 ARG   308     -32.671   0.270  -8.424  1.00 10.00      B   
ATOM   3111 HH12 ARG   308     -34.278  -0.449  -8.832  1.00 10.00      B   
ATOM   3112  NH2 ARG   308     -35.286   1.678  -9.748  1.00 10.00      B   
ATOM   3113 HH21 ARG   308     -35.622   2.595 -10.110  1.00 10.00      B   
ATOM   3114 HH22 ARG   308     -35.921   0.850  -9.782  1.00 10.00      B   
ATOM   3115  C   ARG   308     -28.693   3.070 -11.903  1.00 10.00      B   
ATOM   3116  O   ARG   308     -27.792   3.643 -11.286  1.00 10.00      B   
ATOM   3117  N   VAL   309     -28.509   1.921 -12.548  1.00 10.00      B   
ATOM   3118  HN  VAL   309     -29.269   1.504 -13.017  1.00 10.00      B   
ATOM   3119  CA  VAL   309     -27.209   1.257 -12.566  1.00 10.00      B   
ATOM   3120  CB  VAL   309     -27.275  -0.166 -13.180  1.00 10.00      B   
ATOM   3121  CG1 VAL   309     -27.607  -0.127 -14.665  1.00 10.00      B   
ATOM   3122  CG2 VAL   309     -25.981  -0.925 -12.931  1.00 10.00      B   
ATOM   3123  C   VAL   309     -26.165   2.115 -13.284  1.00 10.00      B   
ATOM   3124  O   VAL   309     -24.996   2.146 -12.897  1.00 10.00      B   
ATOM   3125  N   VAL   310     -26.605   2.832 -14.314  1.00 10.00      B   
ATOM   3126  HN  VAL   310     -27.547   2.767 -14.570  1.00 10.00      B   
ATOM   3127  CA  VAL   310     -25.718   3.705 -15.072  1.00 10.00      B   
ATOM   3128  CB  VAL   310     -26.409   4.285 -16.329  1.00 10.00      B   
ATOM   3129  CG1 VAL   310     -25.567   5.380 -16.969  1.00 10.00      B   
ATOM   3130  CG2 VAL   310     -26.676   3.182 -17.337  1.00 10.00      B   
ATOM   3131  C   VAL   310     -25.214   4.834 -14.182  1.00 10.00      B   
ATOM   3132  O   VAL   310     -24.024   5.147 -14.173  1.00 10.00      B   
ATOM   3133  N   THR   311     -26.119   5.431 -13.420  1.00 10.00      B   
ATOM   3134  HN  THR   311     -27.060   5.142 -13.470  1.00 10.00      B   
ATOM   3135  CA  THR   311     -25.751   6.507 -12.513  1.00 10.00      B   
ATOM   3136  CB  THR   311     -26.996   7.100 -11.826  1.00 10.00      B   
ATOM   3137  OG1 THR   311     -27.995   7.383 -12.817  1.00 10.00      B   
ATOM   3138  HG1 THR   311     -27.591   7.361 -13.691  1.00 10.00      B   
ATOM   3139  CG2 THR   311     -26.646   8.386 -11.093  1.00 10.00      B   
ATOM   3140  C   THR   311     -24.771   5.984 -11.460  1.00 10.00      B   
ATOM   3141  O   THR   311     -23.806   6.665 -11.098  1.00 10.00      B   
ATOM   3142  N   GLY   312     -25.004   4.751 -11.013  1.00 10.00      B   
ATOM   3143  HN  GLY   312     -25.769   4.249 -11.370  1.00 10.00      B   
ATOM   3144  CA  GLY   312     -24.151   4.139 -10.016  1.00 10.00      B   
ATOM   3145  C   GLY   312     -22.733   3.936 -10.515  1.00 10.00      B   
ATOM   3146  O   GLY   312     -21.772   4.292  -9.831  1.00 10.00      B   
ATOM   3147  N   ILE   313     -22.594   3.375 -11.715  1.00 10.00      B   
ATOM   3148  HN  ILE   313     -23.397   3.111 -12.221  1.00 10.00      B   
ATOM   3149  CA  ILE   313     -21.272   3.135 -12.286  1.00 10.00      B   
ATOM   3150  CB  ILE   313     -21.293   2.171 -13.494  1.00 10.00      B   
ATOM   3151  CG1 ILE   313     -22.153   2.715 -14.640  1.00 10.00      B   
ATOM   3152  CG2 ILE   313     -21.769   0.791 -13.065  1.00 10.00      B   
ATOM   3153  CD1 ILE   313     -21.999   1.952 -15.939  1.00 10.00      B   
ATOM   3154  C   ILE   313     -20.579   4.442 -12.661  1.00 10.00      B   
ATOM   3155  O   ILE   313     -19.372   4.585 -12.478  1.00 10.00      B   
ATOM   3156  N   SER   314     -21.354   5.401 -13.160  1.00 10.00      B   
ATOM   3157  HN  SER   314     -22.314   5.228 -13.277  1.00 10.00      B   
ATOM   3158  CA  SER   314     -20.811   6.696 -13.548  1.00 10.00      B   
ATOM   3159  CB  SER   314     -21.895   7.577 -14.176  1.00 10.00      B   
ATOM   3160  OG  SER   314     -22.471   6.938 -15.303  1.00 10.00      B   
ATOM   3161  HG  SER   314     -23.097   6.264 -15.003  1.00 10.00      B   
ATOM   3162  C   SER   314     -20.177   7.397 -12.351  1.00 10.00      B   
ATOM   3163  O   SER   314     -19.005   7.772 -12.393  1.00 10.00      B   
ATOM   3164  N   PHE   315     -20.946   7.543 -11.276  1.00 10.00      B   
ATOM   3165  HN  PHE   315     -21.870   7.204 -11.293  1.00 10.00      B   
ATOM   3166  CA  PHE   315     -20.446   8.194 -10.071  1.00 10.00      B   
ATOM   3167  CB  PHE   315     -21.578   8.518  -9.098  1.00 10.00      B   
ATOM   3168  CG  PHE   315     -22.233   9.842  -9.383  1.00 10.00      B   
ATOM   3169  CD1 PHE   315     -23.202   9.954 -10.367  1.00 10.00      B   
ATOM   3170  CD2 PHE   315     -21.867  10.975  -8.675  1.00 10.00      B   
ATOM   3171  CE1 PHE   315     -23.798  11.171 -10.635  1.00 10.00      B   
ATOM   3172  CE2 PHE   315     -22.461  12.195  -8.939  1.00 10.00      B   
ATOM   3173  CZ  PHE   315     -23.426  12.293  -9.921  1.00 10.00      B   
ATOM   3174  C   PHE   315     -19.357   7.363  -9.403  1.00 10.00      B   
ATOM   3175  O   PHE   315     -18.440   7.910  -8.787  1.00 10.00      B   
ATOM   3176  N   GLY   316     -19.457   6.042  -9.540  1.00 10.00      B   
ATOM   3177  HN  GLY   316     -20.225   5.664 -10.021  1.00 10.00      B   
ATOM   3178  CA  GLY   316     -18.458   5.157  -8.973  1.00 10.00      B   
ATOM   3179  C   GLY   316     -17.108   5.391  -9.616  1.00 10.00      B   
ATOM   3180  O   GLY   316     -16.075   5.373  -8.947  1.00 10.00      B   
ATOM   3181  N   PHE   317     -17.118   5.622 -10.922  1.00 10.00      B   
ATOM   3182  HN  PHE   317     -17.975   5.602 -11.407  1.00 10.00      B   
ATOM   3183  CA  PHE   317     -15.890   5.890 -11.654  1.00 10.00      B   
ATOM   3184  CB  PHE   317     -16.100   5.703 -13.155  1.00 10.00      B   
ATOM   3185  CG  PHE   317     -15.809   4.310 -13.640  1.00 10.00      B   
ATOM   3186  CD1 PHE   317     -16.839   3.455 -13.988  1.00 10.00      B   
ATOM   3187  CD2 PHE   317     -14.503   3.859 -13.749  1.00 10.00      B   
ATOM   3188  CE1 PHE   317     -16.576   2.178 -14.440  1.00 10.00      B   
ATOM   3189  CE2 PHE   317     -14.232   2.582 -14.200  1.00 10.00      B   
ATOM   3190  CZ  PHE   317     -15.271   1.739 -14.544  1.00 10.00      B   
ATOM   3191  C   PHE   317     -15.403   7.305 -11.358  1.00 10.00      B   
ATOM   3192  O   PHE   317     -14.203   7.542 -11.236  1.00 10.00      B   
ATOM   3193  N   VAL   318     -16.346   8.238 -11.237  1.00 10.00      B   
ATOM   3194  HN  VAL   318     -17.287   7.979 -11.353  1.00 10.00      B   
ATOM   3195  CA  VAL   318     -16.023   9.633 -10.937  1.00 10.00      B   
ATOM   3196  CB  VAL   318     -17.294  10.516 -10.887  1.00 10.00      B   
ATOM   3197  CG1 VAL   318     -16.989  11.890 -10.307  1.00 10.00      B   
ATOM   3198  CG2 VAL   318     -17.896  10.659 -12.276  1.00 10.00      B   
ATOM   3199  C   VAL   318     -15.274   9.733  -9.610  1.00 10.00      B   
ATOM   3200  O   VAL   318     -14.236  10.389  -9.517  1.00 10.00      B   
ATOM   3201  N   PHE   319     -15.802   9.065  -8.592  1.00 10.00      B   
ATOM   3202  HN  PHE   319     -16.635   8.562  -8.733  1.00 10.00      B   
ATOM   3203  CA  PHE   319     -15.186   9.064  -7.273  1.00 10.00      B   
ATOM   3204  CB  PHE   319     -16.043   8.243  -6.299  1.00 10.00      B   
ATOM   3205  CG  PHE   319     -15.528   8.211  -4.889  1.00 10.00      B   
ATOM   3206  CD1 PHE   319     -15.746   9.280  -4.033  1.00 10.00      B   
ATOM   3207  CD2 PHE   319     -14.830   7.111  -4.415  1.00 10.00      B   
ATOM   3208  CE1 PHE   319     -15.272   9.252  -2.736  1.00 10.00      B   
ATOM   3209  CE2 PHE   319     -14.353   7.077  -3.119  1.00 10.00      B   
ATOM   3210  CZ  PHE   319     -14.576   8.150  -2.277  1.00 10.00      B   
ATOM   3211  C   PHE   319     -13.777   8.484  -7.351  1.00 10.00      B   
ATOM   3212  O   PHE   319     -12.832   9.038  -6.787  1.00 10.00      B   
ATOM   3213  N   TYR   320     -13.653   7.385  -8.082  1.00 10.00      B   
ATOM   3214  HN  TYR   320     -14.448   7.022  -8.524  1.00 10.00      B   
ATOM   3215  CA  TYR   320     -12.382   6.696  -8.252  1.00 10.00      B   
ATOM   3216  CB  TYR   320     -12.592   5.389  -9.027  1.00 10.00      B   
ATOM   3217  CG  TYR   320     -11.319   4.652  -9.376  1.00 10.00      B   
ATOM   3218  CD1 TYR   320     -10.556   4.032  -8.393  1.00 10.00      B   
ATOM   3219  CD2 TYR   320     -10.882   4.574 -10.690  1.00 10.00      B   
ATOM   3220  CE1 TYR   320      -9.394   3.356  -8.713  1.00 10.00      B   
ATOM   3221  CE2 TYR   320      -9.723   3.902 -11.018  1.00 10.00      B   
ATOM   3222  CZ  TYR   320      -8.982   3.296 -10.027  1.00 10.00      B   
ATOM   3223  OH  TYR   320      -7.825   2.623 -10.352  1.00 10.00      B   
ATOM   3224  HH  TYR   320      -7.703   1.885  -9.740  1.00 10.00      B   
ATOM   3225  C   TYR   320     -11.331   7.568  -8.942  1.00 10.00      B   
ATOM   3226  O   TYR   320     -10.231   7.754  -8.418  1.00 10.00      B   
ATOM   3227  N   VAL   321     -11.668   8.110 -10.110  1.00 10.00      B   
ATOM   3228  HN  VAL   321     -12.568   7.951 -10.476  1.00 10.00      B   
ATOM   3229  CA  VAL   321     -10.723   8.937 -10.860  1.00 10.00      B   
ATOM   3230  CB  VAL   321     -11.195   9.267 -12.296  1.00 10.00      B   
ATOM   3231  CG1 VAL   321     -11.323   7.995 -13.121  1.00 10.00      B   
ATOM   3232  CG2 VAL   321     -12.505  10.046 -12.297  1.00 10.00      B   
ATOM   3233  C   VAL   321     -10.326  10.211 -10.115  1.00 10.00      B   
ATOM   3234  O   VAL   321      -9.161  10.600 -10.123  1.00 10.00      B   
ATOM   3235  N   LEU   322     -11.285  10.850  -9.454  1.00 10.00      B   
ATOM   3236  HN  LEU   322     -12.200  10.488  -9.458  1.00 10.00      B   
ATOM   3237  CA  LEU   322     -10.997  12.077  -8.724  1.00 10.00      B   
ATOM   3238  CB  LEU   322     -12.282  12.760  -8.249  1.00 10.00      B   
ATOM   3239  CG  LEU   322     -13.186  13.337  -9.342  1.00 10.00      B   
ATOM   3240  CD1 LEU   322     -14.373  14.060  -8.726  1.00 10.00      B   
ATOM   3241  CD2 LEU   322     -12.406  14.267 -10.259  1.00 10.00      B   
ATOM   3242  C   LEU   322     -10.061  11.811  -7.551  1.00 10.00      B   
ATOM   3243  O   LEU   322      -9.097  12.542  -7.339  1.00 10.00      B   
ATOM   3244  N   ASP   323     -10.334  10.741  -6.816  1.00 10.00      B   
ATOM   3245  HN  ASP   323     -11.101  10.177  -7.058  1.00 10.00      B   
ATOM   3246  CA  ASP   323      -9.524  10.371  -5.657  1.00 10.00      B   
ATOM   3247  CB  ASP   323     -10.165   9.190  -4.921  1.00 10.00      B   
ATOM   3248  CG  ASP   323      -9.246   8.545  -3.898  1.00 10.00      B   
ATOM   3249  OD1 ASP   323      -9.238   8.990  -2.734  1.00 10.00      B   
ATOM   3250  OD2 ASP   323      -8.542   7.573  -4.251  1.00 10.00      B   
ATOM   3251  C   ASP   323      -8.096  10.017  -6.060  1.00 10.00      B   
ATOM   3252  O   ASP   323      -7.130  10.532  -5.493  1.00 10.00      B   
ATOM   3253  N   GLN   324      -7.969   9.157  -7.062  1.00 10.00      B   
ATOM   3254  HN  GLN   324      -8.780   8.809  -7.498  1.00 10.00      B   
ATOM   3255  CA  GLN   324      -6.665   8.705  -7.529  1.00 10.00      B   
ATOM   3256  CB  GLN   324      -6.804   7.483  -8.435  1.00 10.00      B   
ATOM   3257  CG  GLN   324      -7.194   6.215  -7.692  1.00 10.00      B   
ATOM   3258  CD  GLN   324      -6.177   5.821  -6.638  1.00 10.00      B   
ATOM   3259  OE1 GLN   324      -5.208   5.116  -6.926  1.00 10.00      B   
ATOM   3260  NE2 GLN   324      -6.393   6.260  -5.409  1.00 10.00      B   
ATOM   3261 HE21 GLN   324      -7.194   6.816  -5.240  1.00 10.00      B   
ATOM   3262 HE22 GLN   324      -5.746   6.018  -4.711  1.00 10.00      B   
ATOM   3263  C   GLN   324      -5.848   9.801  -8.212  1.00 10.00      B   
ATOM   3264  O   GLN   324      -4.631   9.674  -8.351  1.00 10.00      B   
ATOM   3265  N   ILE   325      -6.505  10.863  -8.648  1.00 10.00      B   
ATOM   3266  HN  ILE   325      -7.480  10.908  -8.536  1.00 10.00      B   
ATOM   3267  CA  ILE   325      -5.807  11.959  -9.301  1.00 10.00      B   
ATOM   3268  CB  ILE   325      -6.589  12.527 -10.507  1.00 10.00      B   
ATOM   3269  CG1 ILE   325      -6.605  11.511 -11.654  1.00 10.00      B   
ATOM   3270  CG2 ILE   325      -5.995  13.850 -10.977  1.00 10.00      B   
ATOM   3271  CD1 ILE   325      -7.451  11.931 -12.835  1.00 10.00      B   
ATOM   3272  C   ILE   325      -5.482  13.075  -8.316  1.00 10.00      B   
ATOM   3273  O   ILE   325      -4.324  13.474  -8.191  1.00 10.00      B   
ATOM   3274  N   PHE   326      -6.502  13.555  -7.601  1.00 10.00      B   
ATOM   3275  HN  PHE   326      -7.397  13.162  -7.721  1.00 10.00      B   
ATOM   3276  CA  PHE   326      -6.329  14.643  -6.636  1.00 10.00      B   
ATOM   3277  CB  PHE   326      -7.669  15.095  -6.052  1.00 10.00      B   
ATOM   3278  CG  PHE   326      -8.439  16.023  -6.945  1.00 10.00      B   
ATOM   3279  CD1 PHE   326      -9.746  15.738  -7.295  1.00 10.00      B   
ATOM   3280  CD2 PHE   326      -7.859  17.186  -7.427  1.00 10.00      B   
ATOM   3281  CE1 PHE   326     -10.462  16.590  -8.111  1.00 10.00      B   
ATOM   3282  CE2 PHE   326      -8.568  18.042  -8.245  1.00 10.00      B   
ATOM   3283  CZ  PHE   326      -9.872  17.744  -8.586  1.00 10.00      B   
ATOM   3284  C   PHE   326      -5.357  14.288  -5.520  1.00 10.00      B   
ATOM   3285  O   PHE   326      -4.654  15.160  -5.009  1.00 10.00      B   
ATOM   3286  N   GLY   327      -5.321  13.012  -5.150  1.00 10.00      B   
ATOM   3287  HN  GLY   327      -5.914  12.368  -5.595  1.00 10.00      B   
ATOM   3288  CA  GLY   327      -4.426  12.558  -4.098  1.00 10.00      B   
ATOM   3289  C   GLY   327      -2.973  12.914  -4.372  1.00 10.00      B   
ATOM   3290  O   GLY   327      -2.405  13.767  -3.695  1.00 10.00      B   
ATOM   3291  N   PRO   328      -2.337  12.271  -5.364  1.00 10.00      B   
ATOM   3292  CA  PRO   328      -0.939  12.542  -5.724  1.00 10.00      B   
ATOM   3293  CB  PRO   328      -0.600  11.439  -6.738  1.00 10.00      B   
ATOM   3294  CG  PRO   328      -1.692  10.432  -6.604  1.00 10.00      B   
ATOM   3295  CD  PRO   328      -2.910  11.199  -6.187  1.00 10.00      B   
ATOM   3296  C   PRO   328      -0.748  13.920  -6.367  1.00 10.00      B   
ATOM   3297  O   PRO   328       0.381  14.375  -6.554  1.00 10.00      B   
ATOM   3298  N   LEU   329      -1.856  14.586  -6.688  1.00 10.00      B   
ATOM   3299  HN  LEU   329      -2.727  14.177  -6.498  1.00 10.00      B   
ATOM   3300  CA  LEU   329      -1.814  15.908  -7.313  1.00 10.00      B   
ATOM   3301  CB  LEU   329      -3.157  16.230  -7.976  1.00 10.00      B   
ATOM   3302  CG  LEU   329      -3.139  17.282  -9.087  1.00 10.00      B   
ATOM   3303  CD1 LEU   329      -2.423  16.750 -10.318  1.00 10.00      B   
ATOM   3304  CD2 LEU   329      -4.555  17.718  -9.436  1.00 10.00      B   
ATOM   3305  C   LEU   329      -1.467  16.986  -6.289  1.00 10.00      B   
ATOM   3306  O   LEU   329      -1.445  18.176  -6.599  1.00 10.00      B   
ATOM   3307  N   THR   330      -1.177  16.556  -5.071  1.00 10.00      B   
ATOM   3308  HN  THR   330      -1.200  15.594  -4.890  1.00 10.00      B   
ATOM   3309  CA  THR   330      -0.829  17.460  -3.989  1.00 10.00      B   
ATOM   3310  CB  THR   330      -0.763  16.687  -2.660  1.00 10.00      B   
ATOM   3311  OG1 THR   330      -0.455  15.309  -2.931  1.00 10.00      B   
ATOM   3312  HG1 THR   330      -1.281  14.796  -2.970  1.00 10.00      B   
ATOM   3313  CG2 THR   330      -2.093  16.767  -1.928  1.00 10.00      B   
ATOM   3314  C   THR   330       0.519  18.142  -4.238  1.00 10.00      B   
ATOM   3315  O   THR   330       0.898  19.063  -3.519  1.00 10.00      B   
ATOM   3316  N   LEU   331       1.225  17.695  -5.275  1.00 10.00      B   
ATOM   3317  HN  LEU   331       0.855  16.971  -5.824  1.00 10.00      B   
ATOM   3318  CA  LEU   331       2.533  18.246  -5.616  1.00 10.00      B   
ATOM   3319  CB  LEU   331       3.363  17.221  -6.393  1.00 10.00      B   
ATOM   3320  CG  LEU   331       3.817  15.986  -5.613  1.00 10.00      B   
ATOM   3321  CD1 LEU   331       4.637  15.069  -6.504  1.00 10.00      B   
ATOM   3322  CD2 LEU   331       4.613  16.393  -4.382  1.00 10.00      B   
ATOM   3323  C   LEU   331       2.432  19.545  -6.414  1.00 10.00      B   
ATOM   3324  O   LEU   331       3.448  20.153  -6.746  1.00 10.00      B   
ATOM   3325  N   VAL   332       1.214  19.965  -6.730  1.00 10.00      B   
ATOM   3326  HN  VAL   332       0.435  19.436  -6.451  1.00 10.00      B   
ATOM   3327  CA  VAL   332       1.014  21.195  -7.490  1.00 10.00      B   
ATOM   3328  CB  VAL   332      -0.381  21.255  -8.151  1.00 10.00      B   
ATOM   3329  CG1 VAL   332      -0.555  22.556  -8.923  1.00 10.00      B   
ATOM   3330  CG2 VAL   332      -0.585  20.064  -9.073  1.00 10.00      B   
ATOM   3331  C   VAL   332       1.220  22.424  -6.605  1.00 10.00      B   
ATOM   3332  O   VAL   332       2.135  23.219  -6.829  1.00 10.00      B   
ATOM   3333  N   TYR   333       0.376  22.573  -5.594  1.00 10.00      B   
ATOM   3334  HN  TYR   333      -0.337  21.909  -5.461  1.00 10.00      B   
ATOM   3335  CA  TYR   333       0.473  23.712  -4.689  1.00 10.00      B   
ATOM   3336  CB  TYR   333      -0.863  24.448  -4.586  1.00 10.00      B   
ATOM   3337  CG  TYR   333      -0.939  25.668  -5.470  1.00 10.00      B   
ATOM   3338  CD1 TYR   333      -1.157  25.547  -6.836  1.00 10.00      B   
ATOM   3339  CD2 TYR   333      -0.781  26.942  -4.941  1.00 10.00      B   
ATOM   3340  CE1 TYR   333      -1.214  26.662  -7.650  1.00 10.00      B   
ATOM   3341  CE2 TYR   333      -0.840  28.061  -5.748  1.00 10.00      B   
ATOM   3342  CZ  TYR   333      -1.056  27.915  -7.101  1.00 10.00      B   
ATOM   3343  OH  TYR   333      -1.109  29.025  -7.910  1.00 10.00      B   
ATOM   3344  HH  TYR   333      -1.705  28.854  -8.649  1.00 10.00      B   
ATOM   3345  C   TYR   333       0.965  23.304  -3.309  1.00 10.00      B   
ATOM   3346  O   TYR   333       1.200  24.155  -2.449  1.00 10.00      B   
ATOM   3347  N   GLY   334       1.138  22.007  -3.107  1.00 10.00      B   
ATOM   3348  HN  GLY   334       0.958  21.377  -3.836  1.00 10.00      B   
ATOM   3349  CA  GLY   334       1.596  21.518  -1.825  1.00 10.00      B   
ATOM   3350  C   GLY   334       0.565  21.736  -0.740  1.00 10.00      B   
ATOM   3351  O   GLY   334       0.864  22.314   0.304  1.00 10.00      B   
ATOM   3352  N   ILE   335      -0.656  21.298  -0.999  1.00 10.00      B   
ATOM   3353  HN  ILE   335      -0.836  20.863  -1.857  1.00 10.00      B   
ATOM   3354  CA  ILE   335      -1.734  21.444  -0.034  1.00 10.00      B   
ATOM   3355  CB  ILE   335      -3.123  21.474  -0.712  1.00 10.00      B   
ATOM   3356  CG1 ILE   335      -3.353  20.210  -1.546  1.00 10.00      B   
ATOM   3357  CG2 ILE   335      -3.266  22.723  -1.571  1.00 10.00      B   
ATOM   3358  CD1 ILE   335      -4.797  19.995  -1.948  1.00 10.00      B   
ATOM   3359  C   ILE   335      -1.683  20.321   0.999  1.00 10.00      B   
ATOM   3360  O   ILE   335      -1.138  19.245   0.725  1.00 10.00      B   
ATOM   3361  N   PRO   336      -2.217  20.573   2.207  1.00 10.00      B   
ATOM   3362  CA  PRO   336      -2.242  19.576   3.286  1.00 10.00      B   
ATOM   3363  CB  PRO   336      -3.074  20.256   4.378  1.00 10.00      B   
ATOM   3364  CG  PRO   336      -2.920  21.714   4.114  1.00 10.00      B   
ATOM   3365  CD  PRO   336      -2.823  21.852   2.623  1.00 10.00      B   
ATOM   3366  C   PRO   336      -2.917  18.281   2.836  1.00 10.00      B   
ATOM   3367  O   PRO   336      -4.000  18.310   2.244  1.00 10.00      B   
ATOM   3368  N   PRO   337      -2.277  17.130   3.102  1.00 10.00      B   
ATOM   3369  CA  PRO   337      -2.803  15.816   2.723  1.00 10.00      B   
ATOM   3370  CB  PRO   337      -1.838  14.818   3.379  1.00 10.00      B   
ATOM   3371  CG  PRO   337      -1.004  15.621   4.322  1.00 10.00      B   
ATOM   3372  CD  PRO   337      -0.979  17.019   3.779  1.00 10.00      B   
ATOM   3373  C   PRO   337      -4.235  15.582   3.208  1.00 10.00      B   
ATOM   3374  O   PRO   337      -5.000  14.870   2.562  1.00 10.00      B   
ATOM   3375  N   ILE   338      -4.597  16.191   4.337  1.00 10.00      B   
ATOM   3376  HN  ILE   338      -3.945  16.751   4.812  1.00 10.00      B   
ATOM   3377  CA  ILE   338      -5.944  16.044   4.889  1.00 10.00      B   
ATOM   3378  CB  ILE   338      -6.072  16.737   6.266  1.00 10.00      B   
ATOM   3379  CG1 ILE   338      -5.130  16.076   7.278  1.00 10.00      B   
ATOM   3380  CG2 ILE   338      -7.511  16.702   6.767  1.00 10.00      B   
ATOM   3381  CD1 ILE   338      -5.113  16.740   8.638  1.00 10.00      B   
ATOM   3382  C   ILE   338      -6.985  16.609   3.922  1.00 10.00      B   
ATOM   3383  O   ILE   338      -8.033  16.007   3.691  1.00 10.00      B   
ATOM   3384  N   ILE   339      -6.666  17.749   3.331  1.00 10.00      B   
ATOM   3385  HN  ILE   339      -5.796  18.158   3.521  1.00 10.00      B   
ATOM   3386  CA  ILE   339      -7.568  18.399   2.389  1.00 10.00      B   
ATOM   3387  CB  ILE   339      -7.113  19.842   2.068  1.00 10.00      B   
ATOM   3388  CG1 ILE   339      -7.115  20.692   3.345  1.00 10.00      B   
ATOM   3389  CG2 ILE   339      -8.005  20.471   1.002  1.00 10.00      B   
ATOM   3390  CD1 ILE   339      -6.632  22.114   3.143  1.00 10.00      B   
ATOM   3391  C   ILE   339      -7.673  17.593   1.096  1.00 10.00      B   
ATOM   3392  O   ILE   339      -8.759  17.446   0.535  1.00 10.00      B   
ATOM   3393  N   GLY   340      -6.543  17.062   0.645  1.00 10.00      B   
ATOM   3394  HN  GLY   340      -5.716  17.203   1.151  1.00 10.00      B   
ATOM   3395  CA  GLY   340      -6.517  16.283  -0.582  1.00 10.00      B   
ATOM   3396  C   GLY   340      -7.169  14.919  -0.447  1.00 10.00      B   
ATOM   3397  O   GLY   340      -7.960  14.521  -1.301  1.00 10.00      B   
ATOM   3398  N   ALA   341      -6.847  14.207   0.628  1.00 10.00      B   
ATOM   3399  HN  ALA   341      -6.217  14.584   1.282  1.00 10.00      B   
ATOM   3400  CA  ALA   341      -7.398  12.873   0.863  1.00 10.00      B   
ATOM   3401  CB  ALA   341      -6.671  12.179   2.005  1.00 10.00      B   
ATOM   3402  C   ALA   341      -8.898  12.908   1.134  1.00 10.00      B   
ATOM   3403  O   ALA   341      -9.635  12.037   0.679  1.00 10.00      B   
ATOM   3404  N   LEU   342      -9.349  13.917   1.868  1.00 10.00      B   
ATOM   3405  HN  LEU   342      -8.716  14.587   2.204  1.00 10.00      B   
ATOM   3406  CA  LEU   342     -10.766  14.042   2.193  1.00 10.00      B   
ATOM   3407  CB  LEU   342     -10.963  14.768   3.527  1.00 10.00      B   
ATOM   3408  CG  LEU   342     -11.161  13.885   4.761  1.00 10.00      B   
ATOM   3409  CD1 LEU   342     -11.280  14.740   6.012  1.00 10.00      B   
ATOM   3410  CD2 LEU   342     -12.389  13.001   4.596  1.00 10.00      B   
ATOM   3411  C   LEU   342     -11.548  14.754   1.098  1.00 10.00      B   
ATOM   3412  O   LEU   342     -12.771  14.810   1.152  1.00 10.00      B   
ATOM   3413  N   LEU   343     -10.839  15.282   0.103  1.00 10.00      B   
ATOM   3414  HN  LEU   343      -9.864  15.181   0.109  1.00 10.00      B   
ATOM   3415  CA  LEU   343     -11.474  16.004  -1.001  1.00 10.00      B   
ATOM   3416  CB  LEU   343     -10.445  16.491  -2.027  1.00 10.00      B   
ATOM   3417  CG  LEU   343     -10.968  17.438  -3.110  1.00 10.00      B   
ATOM   3418  CD1 LEU   343     -11.544  18.699  -2.491  1.00 10.00      B   
ATOM   3419  CD2 LEU   343      -9.864  17.785  -4.094  1.00 10.00      B   
ATOM   3420  C   LEU   343     -12.606  15.212  -1.671  1.00 10.00      B   
ATOM   3421  O   LEU   343     -13.721  15.728  -1.787  1.00 10.00      B   
ATOM   3422  N   PRO   344     -12.354  13.957  -2.119  1.00 10.00      B   
ATOM   3423  CA  PRO   344     -13.383  13.131  -2.763  1.00 10.00      B   
ATOM   3424  CB  PRO   344     -12.701  11.768  -2.968  1.00 10.00      B   
ATOM   3425  CG  PRO   344     -11.471  11.810  -2.129  1.00 10.00      B   
ATOM   3426  CD  PRO   344     -11.062  13.250  -2.068  1.00 10.00      B   
ATOM   3427  C   PRO   344     -14.636  12.974  -1.899  1.00 10.00      B   
ATOM   3428  O   PRO   344     -15.754  13.183  -2.373  1.00 10.00      B   
ATOM   3429  N   SER   345     -14.447  12.632  -0.629  1.00 10.00      B   
ATOM   3430  HN  SER   345     -13.531  12.507  -0.296  1.00 10.00      B   
ATOM   3431  CA  SER   345     -15.566  12.438   0.285  1.00 10.00      B   
ATOM   3432  CB  SER   345     -15.103  11.690   1.534  1.00 10.00      B   
ATOM   3433  OG  SER   345     -14.378  10.526   1.169  1.00 10.00      B   
ATOM   3434  HG  SER   345     -14.791  10.125   0.398  1.00 10.00      B   
ATOM   3435  C   SER   345     -16.246  13.758   0.660  1.00 10.00      B   
ATOM   3436  O   SER   345     -17.470  13.810   0.818  1.00 10.00      B   
ATOM   3437  N   ALA   346     -15.458  14.822   0.798  1.00 10.00      B   
ATOM   3438  HN  ALA   346     -14.487  14.720   0.669  1.00 10.00      B   
ATOM   3439  CA  ALA   346     -15.994  16.133   1.147  1.00 10.00      B   
ATOM   3440  CB  ALA   346     -14.873  17.113   1.461  1.00 10.00      B   
ATOM   3441  C   ALA   346     -16.876  16.669   0.029  1.00 10.00      B   
ATOM   3442  O   ALA   346     -17.964  17.191   0.278  1.00 10.00      B   
ATOM   3443  N   SER   347     -16.407  16.538  -1.205  1.00 10.00      B   
ATOM   3444  HN  SER   347     -15.519  16.132  -1.343  1.00 10.00      B   
ATOM   3445  CA  SER   347     -17.166  16.997  -2.359  1.00 10.00      B   
ATOM   3446  CB  SER   347     -16.269  17.066  -3.598  1.00 10.00      B   
ATOM   3447  OG  SER   347     -15.033  17.695  -3.284  1.00 10.00      B   
ATOM   3448  HG  SER   347     -14.343  17.022  -3.221  1.00 10.00      B   
ATOM   3449  C   SER   347     -18.372  16.088  -2.599  1.00 10.00      B   
ATOM   3450  O   SER   347     -19.439  16.548  -3.011  1.00 10.00      B   
ATOM   3451  N   PHE   348     -18.198  14.797  -2.315  1.00 10.00      B   
ATOM   3452  HN  PHE   348     -17.319  14.491  -2.001  1.00 10.00      B   
ATOM   3453  CA  PHE   348     -19.270  13.821  -2.475  1.00 10.00      B   
ATOM   3454  CB  PHE   348     -18.748  12.405  -2.213  1.00 10.00      B   
ATOM   3455  CG  PHE   348     -19.141  11.406  -3.264  1.00 10.00      B   
ATOM   3456  CD1 PHE   348     -18.842  11.629  -4.599  1.00 10.00      B   
ATOM   3457  CD2 PHE   348     -19.805  10.240  -2.918  1.00 10.00      B   
ATOM   3458  CE1 PHE   348     -19.197  10.708  -5.566  1.00 10.00      B   
ATOM   3459  CE2 PHE   348     -20.163   9.317  -3.881  1.00 10.00      B   
ATOM   3460  CZ  PHE   348     -19.859   9.551  -5.207  1.00 10.00      B   
ATOM   3461  C   PHE   348     -20.412  14.140  -1.521  1.00 10.00      B   
ATOM   3462  O   PHE   348     -21.579  14.104  -1.899  1.00 10.00      B   
ATOM   3463  N   PHE   349     -20.066  14.472  -0.282  1.00 10.00      B   
ATOM   3464  HN  PHE   349     -19.114  14.476  -0.033  1.00 10.00      B   
ATOM   3465  CA  PHE   349     -21.067  14.816   0.718  1.00 10.00      B   
ATOM   3466  CB  PHE   349     -20.443  14.877   2.116  1.00 10.00      B   
ATOM   3467  CG  PHE   349     -21.450  14.886   3.231  1.00 10.00      B   
ATOM   3468  CD1 PHE   349     -21.982  13.700   3.708  1.00 10.00      B   
ATOM   3469  CD2 PHE   349     -21.867  16.078   3.802  1.00 10.00      B   
ATOM   3470  CE1 PHE   349     -22.910  13.701   4.731  1.00 10.00      B   
ATOM   3471  CE2 PHE   349     -22.794  16.087   4.825  1.00 10.00      B   
ATOM   3472  CZ  PHE   349     -23.317  14.896   5.291  1.00 10.00      B   
ATOM   3473  C   PHE   349     -21.715  16.152   0.372  1.00 10.00      B   
ATOM   3474  O   PHE   349     -22.905  16.358   0.613  1.00 10.00      B   
ATOM   3475  N   LEU   350     -20.918  17.049  -0.201  1.00 10.00      B   
ATOM   3476  HN  LEU   350     -19.977  16.815  -0.355  1.00 10.00      B   
ATOM   3477  CA  LEU   350     -21.393  18.369  -0.599  1.00 10.00      B   
ATOM   3478  CB  LEU   350     -20.245  19.188  -1.202  1.00 10.00      B   
ATOM   3479  CG  LEU   350     -20.591  20.599  -1.688  1.00 10.00      B   
ATOM   3480  CD1 LEU   350     -20.836  21.528  -0.511  1.00 10.00      B   
ATOM   3481  CD2 LEU   350     -19.489  21.141  -2.585  1.00 10.00      B   
ATOM   3482  C   LEU   350     -22.536  18.252  -1.602  1.00 10.00      B   
ATOM   3483  O   LEU   350     -23.623  18.791  -1.387  1.00 10.00      B   
ATOM   3484  N   ILE   351     -22.290  17.529  -2.690  1.00 10.00      B   
ATOM   3485  HN  ILE   351     -21.405  17.114  -2.803  1.00 10.00      B   
ATOM   3486  CA  ILE   351     -23.305  17.343  -3.718  1.00 10.00      B   
ATOM   3487  CB  ILE   351     -22.731  16.722  -5.018  1.00 10.00      B   
ATOM   3488  CG1 ILE   351     -23.802  16.600  -6.107  1.00 10.00      B   
ATOM   3489  CG2 ILE   351     -22.066  15.379  -4.760  1.00 10.00      B   
ATOM   3490  CD1 ILE   351     -24.279  17.928  -6.649  1.00 10.00      B   
ATOM   3491  C   ILE   351     -24.480  16.522  -3.182  1.00 10.00      B   
ATOM   3492  O   ILE   351     -25.628  16.755  -3.551  1.00 10.00      B   
ATOM   3493  N   SER   352     -24.185  15.585  -2.286  1.00 10.00      B   
ATOM   3494  HN  SER   352     -23.248  15.448  -2.030  1.00 10.00      B   
ATOM   3495  CA  SER   352     -25.212  14.744  -1.682  1.00 10.00      B   
ATOM   3496  CB  SER   352     -24.571  13.700  -0.760  1.00 10.00      B   
ATOM   3497  OG  SER   352     -25.548  12.921  -0.093  1.00 10.00      B   
ATOM   3498  HG  SER   352     -26.228  12.638  -0.727  1.00 10.00      B   
ATOM   3499  C   SER   352     -26.214  15.593  -0.901  1.00 10.00      B   
ATOM   3500  O   SER   352     -27.426  15.361  -0.963  1.00 10.00      B   
ATOM   3501  N   LEU   353     -25.706  16.578  -0.171  1.00 10.00      B   
ATOM   3502  HN  LEU   353     -24.731  16.710  -0.154  1.00 10.00      B   
ATOM   3503  CA  LEU   353     -26.557  17.461   0.611  1.00 10.00      B   
ATOM   3504  CB  LEU   353     -25.715  18.325   1.554  1.00 10.00      B   
ATOM   3505  CG  LEU   353     -26.473  19.028   2.682  1.00 10.00      B   
ATOM   3506  CD1 LEU   353     -27.131  18.008   3.600  1.00 10.00      B   
ATOM   3507  CD2 LEU   353     -25.540  19.933   3.472  1.00 10.00      B   
ATOM   3508  C   LEU   353     -27.397  18.339  -0.311  1.00 10.00      B   
ATOM   3509  O   LEU   353     -28.578  18.580  -0.052  1.00 10.00      B   
ATOM   3510  N   TRP   354     -26.789  18.790  -1.401  1.00 10.00      B   
ATOM   3511  HN  TRP   354     -25.850  18.552  -1.561  1.00 10.00      B   
ATOM   3512  CA  TRP   354     -27.484  19.633  -2.363  1.00 10.00      B   
ATOM   3513  CB  TRP   354     -26.503  20.343  -3.293  1.00 10.00      B   
ATOM   3514  CG  TRP   354     -26.189  21.740  -2.850  1.00 10.00      B   
ATOM   3515  CD1 TRP   354     -24.977  22.225  -2.456  1.00 10.00      B   
ATOM   3516  CD2 TRP   354     -27.113  22.831  -2.745  1.00 10.00      B   
ATOM   3517  NE1 TRP   354     -25.085  23.554  -2.119  1.00 10.00      B   
ATOM   3518  HE1 TRP   354     -24.351  24.126  -1.807  1.00 10.00      B   
ATOM   3519  CE2 TRP   354     -26.389  23.949  -2.289  1.00 10.00      B   
ATOM   3520  CE3 TRP   354     -28.482  22.972  -2.997  1.00 10.00      B   
ATOM   3521  CZ2 TRP   354     -26.987  25.190  -2.076  1.00 10.00      B   
ATOM   3522  CZ3 TRP   354     -29.073  24.201  -2.785  1.00 10.00      B   
ATOM   3523  CH2 TRP   354     -28.327  25.295  -2.331  1.00 10.00      B   
ATOM   3524  C   TRP   354     -28.527  18.848  -3.152  1.00 10.00      B   
ATOM   3525  O   TRP   354     -29.526  19.406  -3.594  1.00 10.00      B   
ATOM   3526  N   LEU   355     -28.289  17.552  -3.328  1.00 10.00      B   
ATOM   3527  HN  LEU   355     -27.451  17.166  -2.986  1.00 10.00      B   
ATOM   3528  CA  LEU   355     -29.230  16.693  -4.040  1.00 10.00      B   
ATOM   3529  CB  LEU   355     -28.576  15.361  -4.415  1.00 10.00      B   
ATOM   3530  CG  LEU   355     -27.606  15.388  -5.598  1.00 10.00      B   
ATOM   3531  CD1 LEU   355     -27.022  14.005  -5.839  1.00 10.00      B   
ATOM   3532  CD2 LEU   355     -28.302  15.904  -6.849  1.00 10.00      B   
ATOM   3533  C   LEU   355     -30.463  16.446  -3.182  1.00 10.00      B   
ATOM   3534  O   LEU   355     -31.563  16.235  -3.695  1.00 10.00      B   
ATOM   3535  N   LEU   356     -30.266  16.477  -1.869  1.00 10.00      B   
ATOM   3536  HN  LEU   356     -29.360  16.638  -1.527  1.00 10.00      B   
ATOM   3537  CA  LEU   356     -31.353  16.274  -0.922  1.00 10.00      B   
ATOM   3538  CB  LEU   356     -30.809  15.812   0.434  1.00 10.00      B   
ATOM   3539  CG  LEU   356     -31.853  15.499   1.511  1.00 10.00      B   
ATOM   3540  CD1 LEU   356     -32.553  14.180   1.221  1.00 10.00      B   
ATOM   3541  CD2 LEU   356     -31.219  15.490   2.894  1.00 10.00      B   
ATOM   3542  C   LEU   356     -32.147  17.564  -0.752  1.00 10.00      B   
ATOM   3543  O   LEU   356     -33.374  17.546  -0.661  1.00 10.00      B   
ATOM   3544  N   MET   357     -31.440  18.685  -0.726  1.00 10.00      B   
ATOM   3545  HN  MET   357     -30.461  18.635  -0.810  1.00 10.00      B   
ATOM   3546  CA  MET   357     -32.075  19.988  -0.568  1.00 10.00      B   
ATOM   3547  CB  MET   357     -31.196  20.912   0.280  1.00 10.00      B   
ATOM   3548  CG  MET   357     -30.992  20.435   1.710  1.00 10.00      B   
ATOM   3549  SD  MET   357     -32.545  20.222   2.607  1.00 10.00      B   
ATOM   3550  CE  MET   357     -33.176  21.900   2.607  1.00 10.00      B   
ATOM   3551  C   MET   357     -32.360  20.623  -1.923  1.00 10.00      B   
ATOM   3552  O   MET   357     -32.567  21.832  -2.027  1.00 10.00      B   
ATOM   3553  N   ARG   358     -32.365  19.796  -2.961  1.00 10.00      B   
ATOM   3554  HN  ARG   358     -32.192  18.846  -2.808  1.00 10.00      B   
ATOM   3555  CA  ARG   358     -32.619  20.261  -4.315  1.00 10.00      B   
ATOM   3556  CB  ARG   358     -32.284  19.158  -5.328  1.00 10.00      B   
ATOM   3557  CG  ARG   358     -32.614  19.494  -6.775  1.00 10.00      B   
ATOM   3558  CD  ARG   358     -31.772  20.649  -7.291  1.00 10.00      B   
ATOM   3559  NE  ARG   358     -30.346  20.327  -7.317  1.00 10.00      B   
ATOM   3560  HE  ARG   358     -30.091  19.438  -7.652  1.00 10.00      B   
ATOM   3561  CZ  ARG   358     -29.390  21.166  -6.924  1.00 10.00      B   
ATOM   3562  NH1 ARG   358     -29.712  22.374  -6.475  1.00 10.00      B   
ATOM   3563 HH11 ARG   358     -30.711  22.670  -6.432  1.00 10.00      B   
ATOM   3564 HH12 ARG   358     -28.967  23.037  -6.166  1.00 10.00      B   
ATOM   3565  NH2 ARG   358     -28.114  20.803  -6.992  1.00 10.00      B   
ATOM   3566 HH21 ARG   358     -27.853  19.860  -7.355  1.00 10.00      B   
ATOM   3567 HH22 ARG   358     -27.363  21.460  -6.686  1.00 10.00      B   
ATOM   3568  C   ARG   358     -34.068  20.709  -4.465  1.00 10.00      B   
ATOM   3569  O   ARG   358     -34.338  21.842  -4.864  1.00 10.00      B   
ATOM   3570  N   LYS   359     -34.992  19.815  -4.140  1.00 10.00      B   
ATOM   3571  HN  LYS   359     -34.713  18.929  -3.820  1.00 10.00      B   
ATOM   3572  CB  LYS   359     -36.971  19.652  -5.584  1.00 10.00      B   
ATOM   3573  CG  LYS   359     -36.554  20.525  -6.752  1.00 10.00      B   
ATOM   3574  CD  LYS   359     -36.709  19.800  -8.075  1.00 10.00      B   
ATOM   3575  CE  LYS   359     -35.901  20.491  -9.158  1.00 10.00      B   
ATOM   3576  NZ  LYS   359     -35.916  19.739 -10.436  1.00 10.00      B   
ATOM   3577  HZ1 LYS   359     -35.586  18.763 -10.285  1.00 10.00      B   
ATOM   3578  HZ2 LYS   359     -35.288  20.200 -11.122  1.00 10.00      B   
ATOM   3579  HZ3 LYS   359     -36.880  19.712 -10.830  1.00 10.00      B   
ATOM   3580  CA  LYS   359     -36.412  20.109  -4.232  1.00 10.00      B   
ATOM   3581  C   LYS   359     -37.153  19.408  -3.111  1.00 10.00      B   
ATOM   3582  O   LYS   359     -37.645  20.096  -2.193  1.00 10.00      B   
ATOM   3583  OXT LYS   359     -37.235  18.163  -3.147  1.00 10.00      B   
END
