# Supplementary material for: Large-scale discovery of protein interactions at residue resolution using co-evolution calculated from genomic sequences
Source: Nat Commun. 2021 Mar 2;12:1396. doi: 10.1038/s41467-021-21636-z (PMC7925567; doi:10.1038/s41467-021-21636-z)
Supplement: Supplementary file 13 — Supplementary Data 11 [file 41467_2021_21636_MOESM13_ESM.zip › supplementary_prediction/membrane088588_YAJC_LPTG/models/haddock_top_4_haddock_27w.pdb]

REMARK FILENAME="haddock_27w.pdb0"
REMARK ===============================================================
REMARK HADDOCK run for haddock
REMARK initial structure: haddock_27.pdb
REMARK final NOE weights: unambig 50 amb: 50
REMARK ===============================================================
REMARK            total,bonds,angles,improper,dihe,vdw,elec,air,cdih,coup,rdcs,vean,dani,xpcs,rg
REMARK energies: 99.0233, 0, 0, 0, 0, -43.1126, -232.694, 374.83, 0, 0, 0, 0, 0, 0, 0
REMARK ===============================================================
REMARK            bonds,angles,impropers,dihe,air,cdih,coup,rdcs,vean,dani,xpcs
REMARK rms-dev.: 0,0,0,0,17.68,0,0, 0, 0, 0, 0
REMARK ===============================================================
REMARK               air,cdih,coup,rdcs,vean,dani,xpcs
REMARK               >0.3,>5,>1,>0,>5,>0.2,>0.2
REMARK violations.: 3, 0, 0, 0, 0, 0, 0
REMARK ===============================================================
REMARK                        CVpartition#,violations,rms
REMARK AIRs cross-validation: 2, 0, NaN
REMARK ===============================================================
REMARK NCS energy: 0
REMARK ===============================================================
REMARK Symmetry energy: 0
REMARK ===============================================================
REMARK Desolvation energy: -30.8686
REMARK Internal energy free molecules: 57028.6
REMARK Internal energy complex: -12902.2
REMARK Binding energy: -70237.5
REMARK ===============================================================
REMARK buried surface area: 1672.86
REMARK ===============================================================
REMARK water - chain1: 0 0 0
REMARK water - chain2: 0 0 0
REMARK water - chain3: 0 0 0
REMARK water - chain4: 0 0 0
REMARK water - chain5: 0 0 0
REMARK water - chain6: 0 0 0
REMARK ===============================================================
REMARK water - water: 0 0 0
REMARK ===============================================================
REMARK DATE:05-Aug-2020  11:07:04       created by user: he47
REMARK VERSION:1.3
ATOM      1  CB  SER    19      28.345 -38.604   6.567  1.00 10.00      A   
ATOM      2  OG  SER    19      27.791 -39.346   7.645  1.00 10.00      A   
ATOM      3  HG  SER    19      27.544 -38.741   8.358  1.00 10.00      A   
ATOM      4  C   SER    19      30.503 -37.523   5.867  1.00 10.00      A   
ATOM      5  O   SER    19      30.427 -36.405   6.385  1.00 10.00      A   
ATOM      6  N   SER    19      30.367 -38.856   7.930  1.00 10.00      A   
ATOM      7  HT1 SER    19      29.921 -39.667   8.401  1.00 10.00      A   
ATOM      8  HT2 SER    19      30.146 -37.989   8.462  1.00 10.00      A   
ATOM      9  HT3 SER    19      31.395 -38.992   7.930  1.00 10.00      A   
ATOM     10  CA  SER    19      29.869 -38.736   6.546  1.00 10.00      A   
ATOM     11  N   PRO    20      31.139 -37.722   4.698  1.00 10.00      A   
ATOM     12  CA  PRO    20      31.800 -36.644   3.952  1.00 10.00      A   
ATOM     13  CB  PRO    20      32.658 -37.401   2.939  1.00 10.00      A   
ATOM     14  CG  PRO    20      31.920 -38.672   2.707  1.00 10.00      A   
ATOM     15  CD  PRO    20      31.265 -39.022   4.014  1.00 10.00      A   
ATOM     16  C   PRO    20      30.810 -35.723   3.233  1.00 10.00      A   
ATOM     17  O   PRO    20      31.008 -35.360   2.072  1.00 10.00      A   
ATOM     18  N   MET    21      29.751 -35.336   3.933  1.00 10.00      A   
ATOM     19  HN  MET    21      29.650 -35.655   4.860  1.00 10.00      A   
ATOM     20  CA  MET    21      28.737 -34.450   3.376  1.00 10.00      A   
ATOM     21  CB  MET    21      27.345 -34.834   3.885  1.00 10.00      A   
ATOM     22  CG  MET    21      26.715 -36.008   3.156  1.00 10.00      A   
ATOM     23  SD  MET    21      24.991 -36.274   3.622  1.00 10.00      A   
ATOM     24  CE  MET    21      25.184 -36.903   5.289  1.00 10.00      A   
ATOM     25  C   MET    21      29.048 -33.007   3.750  1.00 10.00      A   
ATOM     26  O   MET    21      28.230 -32.107   3.554  1.00 10.00      A   
ATOM     27  N   SER    22      30.246 -32.800   4.284  1.00 10.00      A   
ATOM     28  HN  SER    22      30.846 -33.566   4.412  1.00 10.00      A   
ATOM     29  CA  SER    22      30.701 -31.484   4.706  1.00 10.00      A   
ATOM     30  CB  SER    22      32.125 -31.603   5.240  1.00 10.00      A   
ATOM     31  OG  SER    22      32.376 -32.936   5.665  1.00 10.00      A   
ATOM     32  HG  SER    22      32.543 -32.940   6.616  1.00 10.00      A   
ATOM     33  C   SER    22      30.642 -30.469   3.564  1.00 10.00      A   
ATOM     34  O   SER    22      30.414 -29.282   3.794  1.00 10.00      A   
ATOM     35  N   LEU    23      30.820 -30.951   2.335  1.00 10.00      A   
ATOM     36  HN  LEU    23      30.980 -31.912   2.221  1.00 10.00      A   
ATOM     37  CA  LEU    23      30.788 -30.094   1.156  1.00 10.00      A   
ATOM     38  CB  LEU    23      31.036 -30.922  -0.106  1.00 10.00      A   
ATOM     39  CG  LEU    23      32.270 -31.828  -0.085  1.00 10.00      A   
ATOM     40  CD1 LEU    23      32.359 -32.643  -1.364  1.00 10.00      A   
ATOM     41  CD2 LEU    23      33.537 -31.012   0.125  1.00 10.00      A   
ATOM     42  C   LEU    23      29.456 -29.350   1.053  1.00 10.00      A   
ATOM     43  O   LEU    23      29.423 -28.119   1.021  1.00 10.00      A   
ATOM     44  N   ILE    24      28.360 -30.104   1.025  1.00 10.00      A   
ATOM     45  HN  ILE    24      28.450 -31.078   1.056  1.00 10.00      A   
ATOM     46  CA  ILE    24      27.026 -29.510   0.937  1.00 10.00      A   
ATOM     47  CB  ILE    24      25.932 -30.530   0.547  1.00 10.00      A   
ATOM     48  CG1 ILE    24      26.125 -31.863   1.277  1.00 10.00      A   
ATOM     49  CG2 ILE    24      25.897 -30.728  -0.959  1.00 10.00      A   
ATOM     50  CD1 ILE    24      24.954 -32.810   1.138  1.00 10.00      A   
ATOM     51  C   ILE    24      26.635 -28.822   2.240  1.00 10.00      A   
ATOM     52  O   ILE    24      25.910 -27.827   2.234  1.00 10.00      A   
ATOM     53  N   LEU    25      27.125 -29.352   3.354  1.00 10.00      A   
ATOM     54  HN  LEU    25      27.699 -30.146   3.294  1.00 10.00      A   
ATOM     55  CA  LEU    25      26.830 -28.785   4.665  1.00 10.00      A   
ATOM     56  CB  LEU    25      27.418 -29.652   5.781  1.00 10.00      A   
ATOM     57  CG  LEU    25      26.694 -30.971   6.060  1.00 10.00      A   
ATOM     58  CD1 LEU    25      27.514 -31.842   6.996  1.00 10.00      A   
ATOM     59  CD2 LEU    25      25.313 -30.712   6.645  1.00 10.00      A   
ATOM     60  C   LEU    25      27.353 -27.359   4.766  1.00 10.00      A   
ATOM     61  O   LEU    25      26.627 -26.451   5.175  1.00 10.00      A   
ATOM     62  N   MET    26      28.609 -27.163   4.373  1.00 10.00      A   
ATOM     63  HN  MET    26      29.140 -27.930   4.052  1.00 10.00      A   
ATOM     64  CA  MET    26      29.219 -25.839   4.411  1.00 10.00      A   
ATOM     65  CB  MET    26      30.734 -25.922   4.215  1.00 10.00      A   
ATOM     66  CG  MET    26      31.485 -26.480   5.413  1.00 10.00      A   
ATOM     67  SD  MET    26      31.129 -25.587   6.943  1.00 10.00      A   
ATOM     68  CE  MET    26      31.822 -23.978   6.570  1.00 10.00      A   
ATOM     69  C   MET    26      28.595 -24.930   3.361  1.00 10.00      A   
ATOM     70  O   MET    26      28.502 -23.719   3.554  1.00 10.00      A   
ATOM     71  N   LEU    27      28.166 -25.528   2.255  1.00 10.00      A   
ATOM     72  HN  LEU    27      28.291 -26.499   2.160  1.00 10.00      A   
ATOM     73  CA  LEU    27      27.533 -24.788   1.171  1.00 10.00      A   
ATOM     74  CB  LEU    27      27.198 -25.731   0.013  1.00 10.00      A   
ATOM     75  CG  LEU    27      26.534 -25.095  -1.210  1.00 10.00      A   
ATOM     76  CD1 LEU    27      27.545 -24.313  -2.035  1.00 10.00      A   
ATOM     77  CD2 LEU    27      25.843 -26.156  -2.053  1.00 10.00      A   
ATOM     78  C   LEU    27      26.265 -24.096   1.665  1.00 10.00      A   
ATOM     79  O   LEU    27      26.024 -22.924   1.364  1.00 10.00      A   
ATOM     80  N   VAL    28      25.460 -24.826   2.433  1.00 10.00      A   
ATOM     81  HN  VAL    28      25.700 -25.760   2.627  1.00 10.00      A   
ATOM     82  CA  VAL    28      24.226 -24.277   2.980  1.00 10.00      A   
ATOM     83  CB  VAL    28      23.341 -25.365   3.625  1.00 10.00      A   
ATOM     84  CG1 VAL    28      22.029 -24.775   4.123  1.00 10.00      A   
ATOM     85  CG2 VAL    28      23.070 -26.486   2.635  1.00 10.00      A   
ATOM     86  C   VAL    28      24.543 -23.191   4.003  1.00 10.00      A   
ATOM     87  O   VAL    28      23.864 -22.168   4.068  1.00 10.00      A   
ATOM     88  N   VAL    29      25.590 -23.412   4.795  1.00 10.00      A   
ATOM     89  HN  VAL    29      26.094 -24.249   4.700  1.00 10.00      A   
ATOM     90  CA  VAL    29      26.007 -22.439   5.800  1.00 10.00      A   
ATOM     91  CB  VAL    29      27.154 -22.984   6.682  1.00 10.00      A   
ATOM     92  CG1 VAL    29      27.638 -21.924   7.661  1.00 10.00      A   
ATOM     93  CG2 VAL    29      26.704 -24.228   7.433  1.00 10.00      A   
ATOM     94  C   VAL    29      26.451 -21.148   5.112  1.00 10.00      A   
ATOM     95  O   VAL    29      26.088 -20.049   5.530  1.00 10.00      A   
ATOM     96  N   PHE    30      27.214 -21.303   4.034  1.00 10.00      A   
ATOM     97  HN  PHE    30      27.460 -22.214   3.754  1.00 10.00      A   
ATOM     98  CA  PHE    30      27.709 -20.172   3.257  1.00 10.00      A   
ATOM     99  CB  PHE    30      28.532 -20.688   2.073  1.00 10.00      A   
ATOM    100  CG  PHE    30      29.155 -19.616   1.223  1.00 10.00      A   
ATOM    101  CD1 PHE    30      30.244 -18.893   1.682  1.00 10.00      A   
ATOM    102  CD2 PHE    30      28.657 -19.340  -0.041  1.00 10.00      A   
ATOM    103  CE1 PHE    30      30.822 -17.916   0.896  1.00 10.00      A   
ATOM    104  CE2 PHE    30      29.230 -18.362  -0.831  1.00 10.00      A   
ATOM    105  CZ  PHE    30      30.315 -17.650  -0.361  1.00 10.00      A   
ATOM    106  C   PHE    30      26.548 -19.312   2.763  1.00 10.00      A   
ATOM    107  O   PHE    30      26.619 -18.080   2.782  1.00 10.00      A   
ATOM    108  N   GLY    31      25.480 -19.973   2.329  1.00 10.00      A   
ATOM    109  HN  GLY    31      25.492 -20.955   2.327  1.00 10.00      A   
ATOM    110  CA  GLY    31      24.310 -19.266   1.844  1.00 10.00      A   
ATOM    111  C   GLY    31      23.490 -18.673   2.973  1.00 10.00      A   
ATOM    112  O   GLY    31      22.990 -17.555   2.859  1.00 10.00      A   
ATOM    113  N   LEU    32      23.366 -19.423   4.065  1.00 10.00      A   
ATOM    114  HN  LEU    32      23.796 -20.306   4.084  1.00 10.00      A   
ATOM    115  CA  LEU    32      22.605 -18.985   5.233  1.00 10.00      A   
ATOM    116  CB  LEU    32      22.678 -20.043   6.340  1.00 10.00      A   
ATOM    117  CG  LEU    32      21.961 -19.700   7.647  1.00 10.00      A   
ATOM    118  CD1 LEU    32      20.452 -19.725   7.452  1.00 10.00      A   
ATOM    119  CD2 LEU    32      22.380 -20.650   8.759  1.00 10.00      A   
ATOM    120  C   LEU    32      23.116 -17.649   5.764  1.00 10.00      A   
ATOM    121  O   LEU    32      22.330 -16.744   6.057  1.00 10.00      A   
ATOM    122  N   ILE    33      24.435 -17.528   5.869  1.00 10.00      A   
ATOM    123  HN  ILE    33      25.003 -18.286   5.606  1.00 10.00      A   
ATOM    124  CA  ILE    33      25.066 -16.308   6.369  1.00 10.00      A   
ATOM    125  CB  ILE    33      26.598 -16.492   6.531  1.00 10.00      A   
ATOM    126  CG1 ILE    33      26.900 -17.692   7.438  1.00 10.00      A   
ATOM    127  CG2 ILE    33      27.244 -15.230   7.098  1.00 10.00      A   
ATOM    128  CD1 ILE    33      28.367 -18.069   7.492  1.00 10.00      A   
ATOM    129  C   ILE    33      24.785 -15.122   5.439  1.00 10.00      A   
ATOM    130  O   ILE    33      24.815 -13.964   5.855  1.00 10.00      A   
ATOM    131  N   PHE    34      24.482 -15.419   4.182  1.00 10.00      A   
ATOM    132  HN  PHE    34      24.431 -16.359   3.909  1.00 10.00      A   
ATOM    133  CA  PHE    34      24.202 -14.378   3.204  1.00 10.00      A   
ATOM    134  CB  PHE    34      24.689 -14.800   1.818  1.00 10.00      A   
ATOM    135  CG  PHE    34      25.120 -13.653   0.948  1.00 10.00      A   
ATOM    136  CD1 PHE    34      25.997 -12.697   1.432  1.00 10.00      A   
ATOM    137  CD2 PHE    34      24.651 -13.531  -0.348  1.00 10.00      A   
ATOM    138  CE1 PHE    34      26.399 -11.638   0.641  1.00 10.00      A   
ATOM    139  CE2 PHE    34      25.049 -12.475  -1.147  1.00 10.00      A   
ATOM    140  CZ  PHE    34      25.925 -11.526  -0.652  1.00 10.00      A   
ATOM    141  C   PHE    34      22.714 -14.041   3.166  1.00 10.00      A   
ATOM    142  O   PHE    34      22.277 -13.213   2.367  1.00 10.00      A   
ATOM    143  N   TYR    35      21.936 -14.682   4.032  1.00 10.00      A   
ATOM    144  HN  TYR    35      22.336 -15.339   4.644  1.00 10.00      A   
ATOM    145  CA  TYR    35      20.500 -14.438   4.086  1.00 10.00      A   
ATOM    146  CB  TYR    35      19.719 -15.660   3.596  1.00 10.00      A   
ATOM    147  CG  TYR    35      19.751 -15.849   2.097  1.00 10.00      A   
ATOM    148  CD1 TYR    35      20.105 -17.068   1.535  1.00 10.00      A   
ATOM    149  CD2 TYR    35      19.431 -14.802   1.241  1.00 10.00      A   
ATOM    150  CE1 TYR    35      20.139 -17.238   0.163  1.00 10.00      A   
ATOM    151  CE2 TYR    35      19.459 -14.963  -0.130  1.00 10.00      A   
ATOM    152  CZ  TYR    35      19.813 -16.182  -0.664  1.00 10.00      A   
ATOM    153  OH  TYR    35      19.846 -16.345  -2.034  1.00 10.00      A   
ATOM    154  HH  TYR    35      20.527 -15.768  -2.406  1.00 10.00      A   
ATOM    155  C   TYR    35      20.037 -14.033   5.482  1.00 10.00      A   
ATOM    156  O   TYR    35      19.411 -12.986   5.656  1.00 10.00      A   
ATOM    157  N   PHE    36      20.359 -14.858   6.473  1.00 10.00      A   
ATOM    158  HN  PHE    36      20.883 -15.665   6.274  1.00 10.00      A   
ATOM    159  CA  PHE    36      19.955 -14.596   7.848  1.00 10.00      A   
ATOM    160  CB  PHE    36      20.177 -15.831   8.730  1.00 10.00      A   
ATOM    161  CG  PHE    36      19.528 -15.732  10.079  1.00 10.00      A   
ATOM    162  CD1 PHE    36      18.152 -15.809  10.206  1.00 10.00      A   
ATOM    163  CD2 PHE    36      20.294 -15.560  11.219  1.00 10.00      A   
ATOM    164  CE1 PHE    36      17.550 -15.713  11.444  1.00 10.00      A   
ATOM    165  CE2 PHE    36      19.700 -15.465  12.462  1.00 10.00      A   
ATOM    166  CZ  PHE    36      18.325 -15.542  12.576  1.00 10.00      A   
ATOM    167  C   PHE    36      20.677 -13.381   8.429  1.00 10.00      A   
ATOM    168  O   PHE    36      20.041 -12.462   8.947  1.00 10.00      A   
ATOM    169  N   MET    37      22.003 -13.369   8.320  1.00 10.00      A   
ATOM    170  HN  MET    37      22.456 -14.123   7.881  1.00 10.00      A   
ATOM    171  CA  MET    37      22.806 -12.266   8.848  1.00 10.00      A   
ATOM    172  CB  MET    37      24.300 -12.579   8.728  1.00 10.00      A   
ATOM    173  CG  MET    37      25.193 -11.713   9.604  1.00 10.00      A   
ATOM    174  SD  MET    37      26.711 -11.205   8.770  1.00 10.00      A   
ATOM    175  CE  MET    37      26.098  -9.876   7.733  1.00 10.00      A   
ATOM    176  C   MET    37      22.485 -10.950   8.142  1.00 10.00      A   
ATOM    177  O   MET    37      22.698  -9.872   8.693  1.00 10.00      A   
ATOM    178  N   ILE    38      21.964 -11.046   6.925  1.00 10.00      A   
ATOM    179  HN  ILE    38      21.797 -11.934   6.549  1.00 10.00      A   
ATOM    180  CA  ILE    38      21.617  -9.865   6.142  1.00 10.00      A   
ATOM    181  CB  ILE    38      21.663 -10.154   4.621  1.00 10.00      A   
ATOM    182  CG1 ILE    38      23.063 -10.626   4.203  1.00 10.00      A   
ATOM    183  CG2 ILE    38      21.245  -8.931   3.811  1.00 10.00      A   
ATOM    184  CD1 ILE    38      24.166  -9.622   4.468  1.00 10.00      A   
ATOM    185  C   ILE    38      20.232  -9.349   6.532  1.00 10.00      A   
ATOM    186  O   ILE    38      19.981  -8.143   6.529  1.00 10.00      A   
ATOM    187  N   LEU    39      19.347 -10.270   6.896  1.00 10.00      A   
ATOM    188  HN  LEU    39      19.611 -11.214   6.894  1.00 10.00      A   
ATOM    189  CA  LEU    39      17.989  -9.915   7.289  1.00 10.00      A   
ATOM    190  CB  LEU    39      17.095 -11.159   7.332  1.00 10.00      A   
ATOM    191  CG  LEU    39      15.596 -10.908   7.517  1.00 10.00      A   
ATOM    192  CD1 LEU    39      15.019 -10.176   6.313  1.00 10.00      A   
ATOM    193  CD2 LEU    39      14.855 -12.212   7.761  1.00 10.00      A   
ATOM    194  C   LEU    39      17.971  -9.203   8.639  1.00 10.00      A   
ATOM    195  O   LEU    39      17.082  -8.397   8.914  1.00 10.00      A   
ATOM    196  N   ARG    40      18.963  -9.499   9.473  1.00 10.00      A   
ATOM    197  HN  ARG    40      19.638 -10.153   9.195  1.00 10.00      A   
ATOM    198  CA  ARG    40      19.065  -8.884  10.794  1.00 10.00      A   
ATOM    199  CB  ARG    40      20.269  -9.420  11.574  1.00 10.00      A   
ATOM    200  CG  ARG    40      20.348  -8.936  13.011  1.00 10.00      A   
ATOM    201  CD  ARG    40      21.484  -9.613  13.758  1.00 10.00      A   
ATOM    202  NE  ARG    40      22.786  -9.325  13.162  1.00 10.00      A   
ATOM    203  HE  ARG    40      22.887  -8.461  12.706  1.00 10.00      A   
ATOM    204  CZ  ARG    40      23.833 -10.155  13.217  1.00 10.00      A   
ATOM    205  NH1 ARG    40      23.734 -11.317  13.842  1.00 10.00      A   
ATOM    206 HH11 ARG    40      24.554 -11.962  13.881  1.00 10.00      A   
ATOM    207 HH12 ARG    40      22.840 -11.593  14.299  1.00 10.00      A   
ATOM    208  NH2 ARG    40      24.979  -9.826  12.641  1.00 10.00      A   
ATOM    209 HH21 ARG    40      25.076  -8.917  12.142  1.00 10.00      A   
ATOM    210 HH22 ARG    40      25.794 -10.480  12.686  1.00 10.00      A   
ATOM    211  C   ARG    40      19.059  -7.346  10.721  1.00 10.00      A   
ATOM    212  O   ARG    40      18.175  -6.709  11.296  1.00 10.00      A   
ATOM    213  N   PRO    41      20.028  -6.718  10.014  1.00 10.00      A   
ATOM    214  CA  PRO    41      20.077  -5.259   9.883  1.00 10.00      A   
ATOM    215  CB  PRO    41      21.407  -4.988   9.165  1.00 10.00      A   
ATOM    216  CG  PRO    41      22.176  -6.259   9.267  1.00 10.00      A   
ATOM    217  CD  PRO    41      21.155  -7.354   9.314  1.00 10.00      A   
ATOM    218  C   PRO    41      18.916  -4.732   9.042  1.00 10.00      A   
ATOM    219  O   PRO    41      18.482  -3.595   9.219  1.00 10.00      A   
ATOM    220  N   GLN    42      18.414  -5.569   8.135  1.00 10.00      A   
ATOM    221  HN  GLN    42      18.803  -6.467   8.046  1.00 10.00      A   
ATOM    222  CA  GLN    42      17.299  -5.188   7.272  1.00 10.00      A   
ATOM    223  CB  GLN    42      17.011  -6.273   6.233  1.00 10.00      A   
ATOM    224  CG  GLN    42      17.769  -6.094   4.928  1.00 10.00      A   
ATOM    225  CD  GLN    42      17.484  -7.197   3.930  1.00 10.00      A   
ATOM    226  OE1 GLN    42      17.251  -8.348   4.302  1.00 10.00      A   
ATOM    227  NE2 GLN    42      17.490  -6.855   2.652  1.00 10.00      A   
ATOM    228 HE21 GLN    42      17.677  -5.917   2.426  1.00 10.00      A   
ATOM    229 HE22 GLN    42      17.306  -7.548   1.986  1.00 10.00      A   
ATOM    230  C   GLN    42      16.051  -4.884   8.091  1.00 10.00      A   
ATOM    231  O   GLN    42      15.388  -3.870   7.873  1.00 10.00      A   
ATOM    232  N   GLN    43      15.751  -5.758   9.047  1.00 10.00      A   
ATOM    233  HN  GLN    43      16.318  -6.554   9.160  1.00 10.00      A   
ATOM    234  CA  GLN    43      14.593  -5.577   9.918  1.00 10.00      A   
ATOM    235  CB  GLN    43      14.382  -6.808  10.803  1.00 10.00      A   
ATOM    236  CG  GLN    43      13.983  -8.064  10.046  1.00 10.00      A   
ATOM    237  CD  GLN    43      13.819  -9.265  10.957  1.00 10.00      A   
ATOM    238  OE1 GLN    43      14.477  -9.367  11.997  1.00 10.00      A   
ATOM    239  NE2 GLN    43      12.945 -10.184  10.573  1.00 10.00      A   
ATOM    240 HE21 GLN    43      12.461 -10.038   9.729  1.00 10.00      A   
ATOM    241 HE22 GLN    43      12.819 -10.976  11.141  1.00 10.00      A   
ATOM    242  C   GLN    43      14.777  -4.338  10.789  1.00 10.00      A   
ATOM    243  O   GLN    43      13.826  -3.611  11.076  1.00 10.00      A   
ATOM    244  N   LYS    44      16.015  -4.102  11.204  1.00 10.00      A   
ATOM    245  HN  LYS    44      16.731  -4.724  10.952  1.00 10.00      A   
ATOM    246  CA  LYS    44      16.337  -2.948  12.028  1.00 10.00      A   
ATOM    247  CB  LYS    44      17.763  -3.051  12.567  1.00 10.00      A   
ATOM    248  CG  LYS    44      17.964  -4.174  13.570  1.00 10.00      A   
ATOM    249  CD  LYS    44      19.334  -4.091  14.215  1.00 10.00      A   
ATOM    250  CE  LYS    44      19.475  -5.103  15.338  1.00 10.00      A   
ATOM    251  NZ  LYS    44      20.701  -4.869  16.137  1.00 10.00      A   
ATOM    252  HZ1 LYS    44      20.751  -3.873  16.430  1.00 10.00      A   
ATOM    253  HZ2 LYS    44      21.545  -5.096  15.578  1.00 10.00      A   
ATOM    254  HZ3 LYS    44      20.693  -5.468  16.989  1.00 10.00      A   
ATOM    255  C   LYS    44      16.161  -1.661  11.229  1.00 10.00      A   
ATOM    256  O   LYS    44      15.825  -0.613  11.785  1.00 10.00      A   
ATOM    257  N   ARG    45      16.379  -1.756   9.921  1.00 10.00      A   
ATOM    258  HN  ARG    45      16.644  -2.623   9.544  1.00 10.00      A   
ATOM    259  CA  ARG    45      16.235  -0.615   9.030  1.00 10.00      A   
ATOM    260  CB  ARG    45      16.707  -0.987   7.619  1.00 10.00      A   
ATOM    261  CG  ARG    45      17.866  -0.151   7.094  1.00 10.00      A   
ATOM    262  CD  ARG    45      19.108  -0.297   7.959  1.00 10.00      A   
ATOM    263  NE  ARG    45      19.206   0.762   8.963  1.00 10.00      A   
ATOM    264  HE  ARG    45      18.731   1.608   8.774  1.00 10.00      A   
ATOM    265  CZ  ARG    45      19.909   0.658  10.088  1.00 10.00      A   
ATOM    266  NH1 ARG    45      20.584  -0.451  10.359  1.00 10.00      A   
ATOM    267 HH11 ARG    45      21.131  -0.523  11.243  1.00 10.00      A   
ATOM    268 HH12 ARG    45      20.573  -1.250   9.691  1.00 10.00      A   
ATOM    269  NH2 ARG    45      19.940   1.667  10.943  1.00 10.00      A   
ATOM    270 HH21 ARG    45      19.406   2.552  10.736  1.00 10.00      A   
ATOM    271 HH22 ARG    45      20.493   1.593  11.824  1.00 10.00      A   
ATOM    272  C   ARG    45      14.780  -0.163   8.993  1.00 10.00      A   
ATOM    273  O   ARG    45      14.485   1.029   9.096  1.00 10.00      A   
ATOM    274  N   THR    46      13.875  -1.125   8.864  1.00 10.00      A   
ATOM    275  HN  THR    46      14.171  -2.058   8.782  1.00 10.00      A   
ATOM    276  CA  THR    46      12.451  -0.836   8.822  1.00 10.00      A   
ATOM    277  CB  THR    46      11.659  -2.114   8.512  1.00 10.00      A   
ATOM    278  OG1 THR    46      12.538  -3.054   7.874  1.00 10.00      A   
ATOM    279  HG1 THR    46      12.081  -3.473   7.135  1.00 10.00      A   
ATOM    280  CG2 THR    46      10.496  -1.799   7.584  1.00 10.00      A   
ATOM    281  C   THR    46      11.979  -0.254  10.153  1.00 10.00      A   
ATOM    282  O   THR    46      11.162   0.667  10.188  1.00 10.00      A   
ATOM    283  N   LYS    47      12.517  -0.785  11.245  1.00 10.00      A   
ATOM    284  HN  LYS    47      13.167  -1.518  11.152  1.00 10.00      A   
ATOM    285  CA  LYS    47      12.158  -0.320  12.579  1.00 10.00      A   
ATOM    286  CB  LYS    47      12.662  -1.291  13.650  1.00 10.00      A   
ATOM    287  CG  LYS    47      12.017  -2.666  13.587  1.00 10.00      A   
ATOM    288  CD  LYS    47      12.408  -3.526  14.780  1.00 10.00      A   
ATOM    289  CE  LYS    47      11.660  -4.852  14.772  1.00 10.00      A   
ATOM    290  NZ  LYS    47      11.652  -5.499  16.113  1.00 10.00      A   
ATOM    291  HZ1 LYS    47      11.421  -4.799  16.848  1.00 10.00      A   
ATOM    292  HZ2 LYS    47      12.585  -5.910  16.323  1.00 10.00      A   
ATOM    293  HZ3 LYS    47      10.940  -6.258  16.142  1.00 10.00      A   
ATOM    294  C   LYS    47      12.682   1.092  12.833  1.00 10.00      A   
ATOM    295  O   LYS    47      12.073   1.864  13.574  1.00 10.00      A   
ATOM    296  N   GLU    48      13.810   1.425  12.213  1.00 10.00      A   
ATOM    297  HN  GLU    48      14.257   0.761  11.645  1.00 10.00      A   
ATOM    298  CA  GLU    48      14.407   2.747  12.365  1.00 10.00      A   
ATOM    299  CB  GLU    48      15.840   2.752  11.830  1.00 10.00      A   
ATOM    300  CG  GLU    48      16.542   4.095  11.955  1.00 10.00      A   
ATOM    301  CD  GLU    48      18.001   4.027  11.561  1.00 10.00      A   
ATOM    302  OE1 GLU    48      18.867   4.182  12.447  1.00 10.00      A   
ATOM    303  OE2 GLU    48      18.295   3.800  10.368  1.00 10.00      A   
ATOM    304  C   GLU    48      13.570   3.798  11.642  1.00 10.00      A   
ATOM    305  O   GLU    48      13.463   4.943  12.080  1.00 10.00      A   
ATOM    306  N   HIS    49      12.949   3.388  10.544  1.00 10.00      A   
ATOM    307  HN  HIS    49      13.057   2.455  10.255  1.00 10.00      A   
ATOM    308  CA  HIS    49      12.112   4.286   9.756  1.00 10.00      A   
ATOM    309  CB  HIS    49      11.871   3.719   8.356  1.00 10.00      A   
ATOM    310  CG  HIS    49      12.696   4.369   7.290  1.00 10.00      A   
ATOM    311  ND1 HIS    49      13.069   3.725   6.130  1.00 10.00      A   
ATOM    312  HD1 HIS    49      12.850   2.795   5.892  1.00 10.00      A   
ATOM    313  CD2 HIS    49      13.221   5.615   7.210  1.00 10.00      A   
ATOM    314  CE1 HIS    49      13.778   4.547   5.379  1.00 10.00      A   
ATOM    315  NE2 HIS    49      13.886   5.698   6.013  1.00 10.00      A   
ATOM    316  HE2 HIS    49      14.363   6.490   5.676  1.00 10.00      A   
ATOM    317  C   HIS    49      10.782   4.549  10.451  1.00 10.00      A   
ATOM    318  O   HIS    49       9.955   5.316   9.959  1.00 10.00      A   
ATOM    319  N   LYS    50      10.590   3.911  11.598  1.00 10.00      A   
ATOM    320  HN  LYS    50      11.294   3.319  11.938  1.00 10.00      A   
ATOM    321  CA  LYS    50       9.371   4.067  12.372  1.00 10.00      A   
ATOM    322  CB  LYS    50       8.870   2.705  12.858  1.00 10.00      A   
ATOM    323  CG  LYS    50       8.388   1.785  11.748  1.00 10.00      A   
ATOM    324  CD  LYS    50       7.130   2.328  11.090  1.00 10.00      A   
ATOM    325  CE  LYS    50       6.691   1.461   9.923  1.00 10.00      A   
ATOM    326  NZ  LYS    50       5.449   1.976   9.291  1.00 10.00      A   
ATOM    327  HZ1 LYS    50       4.620   1.696   9.847  1.00 10.00      A   
ATOM    328  HZ2 LYS    50       5.352   1.596   8.320  1.00 10.00      A   
ATOM    329  HZ3 LYS    50       5.482   3.017   9.238  1.00 10.00      A   
ATOM    330  C   LYS    50       9.601   5.003  13.556  1.00 10.00      A   
ATOM    331  O   LYS    50       8.800   5.050  14.490  1.00 10.00      A   
ATOM    332  N   LYS    51      10.693   5.762  13.501  1.00 10.00      A   
ATOM    333  HN  LYS    51      11.288   5.685  12.724  1.00 10.00      A   
ATOM    334  CA  LYS    51      11.033   6.704  14.564  1.00 10.00      A   
ATOM    335  CB  LYS    51      12.550   6.907  14.657  1.00 10.00      A   
ATOM    336  CG  LYS    51      13.304   5.723  15.242  1.00 10.00      A   
ATOM    337  CD  LYS    51      14.792   6.014  15.354  1.00 10.00      A   
ATOM    338  CE  LYS    51      15.541   4.853  15.987  1.00 10.00      A   
ATOM    339  NZ  LYS    51      16.952   5.205  16.299  1.00 10.00      A   
ATOM    340  HZ1 LYS    51      17.434   5.544  15.443  1.00 10.00      A   
ATOM    341  HZ2 LYS    51      17.461   4.373  16.660  1.00 10.00      A   
ATOM    342  HZ3 LYS    51      16.983   5.954  17.021  1.00 10.00      A   
ATOM    343  C   LYS    51      10.322   8.042  14.369  1.00 10.00      A   
ATOM    344  O   LYS    51      10.682   9.049  14.979  1.00 10.00      A   
ATOM    345  N   LEU    52       9.285   8.034  13.540  1.00 10.00      A   
ATOM    346  HN  LEU    52       9.037   7.192  13.105  1.00 10.00      A   
ATOM    347  CA  LEU    52       8.500   9.233  13.258  1.00 10.00      A   
ATOM    348  CB  LEU    52       7.755   9.076  11.927  1.00 10.00      A   
ATOM    349  CG  LEU    52       8.582   8.597  10.732  1.00 10.00      A   
ATOM    350  CD1 LEU    52       7.690   8.368   9.523  1.00 10.00      A   
ATOM    351  CD2 LEU    52       9.682   9.591  10.405  1.00 10.00      A   
ATOM    352  C   LEU    52       7.492   9.478  14.381  1.00 10.00      A   
ATOM    353  O   LEU    52       6.483  10.165  14.197  1.00 10.00      A   
ATOM    354  N   MET    53       7.774   8.901  15.540  1.00 10.00      A   
ATOM    355  HN  MET    53       8.592   8.368  15.613  1.00 10.00      A   
ATOM    356  CA  MET    53       6.912   9.032  16.705  1.00 10.00      A   
ATOM    357  CB  MET    53       7.030   7.787  17.595  1.00 10.00      A   
ATOM    358  CG  MET    53       8.427   7.552  18.159  1.00 10.00      A   
ATOM    359  SD  MET    53       8.640   5.904  18.866  1.00 10.00      A   
ATOM    360  CE  MET    53       7.446   5.952  20.203  1.00 10.00      A   
ATOM    361  C   MET    53       7.256  10.283  17.505  1.00 10.00      A   
ATOM    362  O   MET    53       6.432  10.791  18.262  1.00 10.00      A   
ATOM    363  N   ASP    54       8.473  10.786  17.328  1.00 10.00      A   
ATOM    364  HN  ASP    54       9.089  10.353  16.701  1.00 10.00      A   
ATOM    365  CA  ASP    54       8.906  11.976  18.053  1.00 10.00      A   
ATOM    366  CB  ASP    54      10.423  12.152  17.995  1.00 10.00      A   
ATOM    367  CG  ASP    54      10.926  13.101  19.067  1.00 10.00      A   
ATOM    368  OD1 ASP    54      11.253  14.263  18.741  1.00 10.00      A   
ATOM    369  OD2 ASP    54      10.988  12.686  20.248  1.00 10.00      A   
ATOM    370  C   ASP    54       8.209  13.223  17.532  1.00 10.00      A   
ATOM    371  O   ASP    54       7.882  14.129  18.299  1.00 10.00      A   
ATOM    372  N   SER    55       7.978  13.256  16.228  1.00 10.00      A   
ATOM    373  HN  SER    55       8.255  12.501  15.673  1.00 10.00      A   
ATOM    374  CB  SER    55       7.504  14.322  14.088  1.00 10.00      A   
ATOM    375  OG  SER    55       7.178  13.035  13.593  1.00 10.00      A   
ATOM    376  HG  SER    55       6.434  12.683  14.105  1.00 10.00      A   
ATOM    377  CA  SER    55       7.313  14.383  15.603  1.00 10.00      A   
ATOM    378  C   SER    55       5.828  14.371  15.950  1.00 10.00      A   
ATOM    379  O   SER    55       5.369  15.300  16.647  1.00 10.00      A   
ATOM    380  OXT SER    55       5.133  13.408  15.547  1.00 10.00      A   
ATOM    381  CB  VAL     6     -36.265   6.529 -18.567  1.00 10.00      B   
ATOM    382  CG1 VAL     6     -36.351   5.768 -19.882  1.00 10.00      B   
ATOM    383  CG2 VAL     6     -36.233   8.030 -18.821  1.00 10.00      B   
ATOM    384  C   VAL     6     -37.052   6.353 -16.182  1.00 10.00      B   
ATOM    385  O   VAL     6     -36.354   7.310 -15.838  1.00 10.00      B   
ATOM    386  N   VAL     6     -38.685   6.881 -17.971  1.00 10.00      B   
ATOM    387  HT1 VAL     6     -38.616   7.866 -17.641  1.00 10.00      B   
ATOM    388  HT2 VAL     6     -39.502   6.431 -17.510  1.00 10.00      B   
ATOM    389  HT3 VAL     6     -38.839   6.884 -18.997  1.00 10.00      B   
ATOM    390  CA  VAL     6     -37.443   6.148 -17.641  1.00 10.00      B   
ATOM    391  N   LEU     7     -37.500   5.446 -15.325  1.00 10.00      B   
ATOM    392  HN  LEU     7     -38.043   4.697 -15.661  1.00 10.00      B   
ATOM    393  CA  LEU     7     -37.201   5.529 -13.901  1.00 10.00      B   
ATOM    394  CB  LEU     7     -38.160   4.657 -13.090  1.00 10.00      B   
ATOM    395  CG  LEU     7     -39.573   5.219 -12.894  1.00 10.00      B   
ATOM    396  CD1 LEU     7     -40.426   4.251 -12.094  1.00 10.00      B   
ATOM    397  CD2 LEU     7     -39.520   6.574 -12.205  1.00 10.00      B   
ATOM    398  C   LEU     7     -35.753   5.152 -13.618  1.00 10.00      B   
ATOM    399  O   LEU     7     -35.235   5.416 -12.533  1.00 10.00      B   
ATOM    400  N   ASP     8     -35.109   4.534 -14.603  1.00 10.00      B   
ATOM    401  HN  ASP     8     -35.594   4.330 -15.430  1.00 10.00      B   
ATOM    402  CA  ASP     8     -33.712   4.126 -14.484  1.00 10.00      B   
ATOM    403  CB  ASP     8     -33.234   3.471 -15.782  1.00 10.00      B   
ATOM    404  CG  ASP     8     -31.881   2.807 -15.635  1.00 10.00      B   
ATOM    405  OD1 ASP     8     -31.832   1.641 -15.190  1.00 10.00      B   
ATOM    406  OD2 ASP     8     -30.858   3.441 -15.973  1.00 10.00      B   
ATOM    407  C   ASP     8     -32.835   5.327 -14.154  1.00 10.00      B   
ATOM    408  O   ASP     8     -31.947   5.251 -13.299  1.00 10.00      B   
ATOM    409  N   ARG     9     -33.108   6.443 -14.825  1.00 10.00      B   
ATOM    410  HN  ARG     9     -33.829   6.436 -15.488  1.00 10.00      B   
ATOM    411  CA  ARG     9     -32.362   7.671 -14.599  1.00 10.00      B   
ATOM    412  CB  ARG     9     -32.735   8.722 -15.645  1.00 10.00      B   
ATOM    413  CG  ARG     9     -31.983  10.037 -15.502  1.00 10.00      B   
ATOM    414  CD  ARG     9     -32.850  11.213 -15.913  1.00 10.00      B   
ATOM    415  NE  ARG     9     -33.185  11.180 -17.333  1.00 10.00      B   
ATOM    416  HE  ARG     9     -32.464  10.938 -17.959  1.00 10.00      B   
ATOM    417  CZ  ARG     9     -34.393  11.450 -17.824  1.00 10.00      B   
ATOM    418  NH1 ARG     9     -35.395  11.773 -17.012  1.00 10.00      B   
ATOM    419 HH11 ARG     9     -35.243  11.811 -15.980  1.00 10.00      B   
ATOM    420 HH12 ARG     9     -36.340  11.990 -17.402  1.00 10.00      B   
ATOM    421  NH2 ARG     9     -34.594  11.400 -19.131  1.00 10.00      B   
ATOM    422 HH21 ARG     9     -35.536  11.611 -19.524  1.00 10.00      B   
ATOM    423 HH22 ARG     9     -33.809  11.148 -19.772  1.00 10.00      B   
ATOM    424  C   ARG     9     -32.659   8.206 -13.205  1.00 10.00      B   
ATOM    425  O   ARG     9     -31.762   8.677 -12.509  1.00 10.00      B   
ATOM    426  N   TYR    10     -33.927   8.123 -12.806  1.00 10.00      B   
ATOM    427  HN  TYR    10     -34.592   7.732 -13.409  1.00 10.00      B   
ATOM    428  CA  TYR    10     -34.350   8.587 -11.492  1.00 10.00      B   
ATOM    429  CB  TYR    10     -35.863   8.414 -11.322  1.00 10.00      B   
ATOM    430  CG  TYR    10     -36.372   8.652  -9.916  1.00 10.00      B   
ATOM    431  CD1 TYR    10     -36.115   9.845  -9.254  1.00 10.00      B   
ATOM    432  CD2 TYR    10     -37.120   7.685  -9.254  1.00 10.00      B   
ATOM    433  CE1 TYR    10     -36.587  10.068  -7.975  1.00 10.00      B   
ATOM    434  CE2 TYR    10     -37.597   7.900  -7.973  1.00 10.00      B   
ATOM    435  CZ  TYR    10     -37.325   9.096  -7.337  1.00 10.00      B   
ATOM    436  OH  TYR    10     -37.803   9.329  -6.063  1.00 10.00      B   
ATOM    437  HH  TYR    10     -38.153   8.504  -5.684  1.00 10.00      B   
ATOM    438  C   TYR    10     -33.598   7.830 -10.405  1.00 10.00      B   
ATOM    439  O   TYR    10     -33.001   8.437  -9.518  1.00 10.00      B   
ATOM    440  N   ILE    11     -33.605   6.505 -10.502  1.00 10.00      B   
ATOM    441  HN  ILE    11     -34.088   6.083 -11.251  1.00 10.00      B   
ATOM    442  CA  ILE    11     -32.916   5.656  -9.535  1.00 10.00      B   
ATOM    443  CB  ILE    11     -33.146   4.157  -9.837  1.00 10.00      B   
ATOM    444  CG1 ILE    11     -34.642   3.829  -9.757  1.00 10.00      B   
ATOM    445  CG2 ILE    11     -32.355   3.277  -8.877  1.00 10.00      B   
ATOM    446  CD1 ILE    11     -35.000   2.453 -10.277  1.00 10.00      B   
ATOM    447  C   ILE    11     -31.421   5.969  -9.527  1.00 10.00      B   
ATOM    448  O   ILE    11     -30.813   6.113  -8.463  1.00 10.00      B   
ATOM    449  N   GLY    12     -30.851   6.110 -10.721  1.00 10.00      B   
ATOM    450  HN  GLY    12     -31.400   6.005 -11.530  1.00 10.00      B   
ATOM    451  CA  GLY    12     -29.439   6.416 -10.845  1.00 10.00      B   
ATOM    452  C   GLY    12     -29.082   7.731 -10.183  1.00 10.00      B   
ATOM    453  O   GLY    12     -28.121   7.805  -9.416  1.00 10.00      B   
ATOM    454  N   LYS    13     -29.867   8.764 -10.469  1.00 10.00      B   
ATOM    455  HN  LYS    13     -30.626   8.633 -11.083  1.00 10.00      B   
ATOM    456  CA  LYS    13     -29.632  10.087  -9.901  1.00 10.00      B   
ATOM    457  CB  LYS    13     -30.579  11.117 -10.518  1.00 10.00      B   
ATOM    458  CG  LYS    13     -30.136  11.637 -11.873  1.00 10.00      B   
ATOM    459  CD  LYS    13     -30.971  12.836 -12.293  1.00 10.00      B   
ATOM    460  CE  LYS    13     -30.379  13.520 -13.514  1.00 10.00      B   
ATOM    461  NZ  LYS    13     -30.959  14.872 -13.734  1.00 10.00      B   
ATOM    462  HZ1 LYS    13     -31.961  14.799 -13.999  1.00 10.00      B   
ATOM    463  HZ2 LYS    13     -30.447  15.360 -14.501  1.00 10.00      B   
ATOM    464  HZ3 LYS    13     -30.881  15.440 -12.869  1.00 10.00      B   
ATOM    465  C   LYS    13     -29.798  10.076  -8.387  1.00 10.00      B   
ATOM    466  O   LYS    13     -29.017  10.698  -7.663  1.00 10.00      B   
ATOM    467  N   THR    14     -30.816   9.361  -7.917  1.00 10.00      B   
ATOM    468  HN  THR    14     -31.396   8.886  -8.551  1.00 10.00      B   
ATOM    469  CA  THR    14     -31.097   9.260  -6.489  1.00 10.00      B   
ATOM    470  CB  THR    14     -32.382   8.447  -6.224  1.00 10.00      B   
ATOM    471  OG1 THR    14     -33.461   9.010  -6.986  1.00 10.00      B   
ATOM    472  HG1 THR    14     -33.357   8.768  -7.916  1.00 10.00      B   
ATOM    473  CG2 THR    14     -32.748   8.479  -4.747  1.00 10.00      B   
ATOM    474  C   THR    14     -29.916   8.643  -5.740  1.00 10.00      B   
ATOM    475  O   THR    14     -29.530   9.114  -4.667  1.00 10.00      B   
ATOM    476  N   ILE    15     -29.335   7.596  -6.311  1.00 10.00      B   
ATOM    477  HN  ILE    15     -29.687   7.252  -7.164  1.00 10.00      B   
ATOM    478  CA  ILE    15     -28.186   6.948  -5.696  1.00 10.00      B   
ATOM    479  CB  ILE    15     -27.895   5.560  -6.311  1.00 10.00      B   
ATOM    480  CG1 ILE    15     -29.112   4.643  -6.155  1.00 10.00      B   
ATOM    481  CG2 ILE    15     -26.675   4.926  -5.653  1.00 10.00      B   
ATOM    482  CD1 ILE    15     -28.988   3.326  -6.889  1.00 10.00      B   
ATOM    483  C   ILE    15     -26.959   7.848  -5.820  1.00 10.00      B   
ATOM    484  O   ILE    15     -26.202   8.008  -4.867  1.00 10.00      B   
ATOM    485  N   PHE    16     -26.796   8.457  -6.995  1.00 10.00      B   
ATOM    486  HN  PHE    16     -27.451   8.289  -7.710  1.00 10.00      B   
ATOM    487  CA  PHE    16     -25.671   9.353  -7.265  1.00 10.00      B   
ATOM    488  CB  PHE    16     -25.786   9.941  -8.678  1.00 10.00      B   
ATOM    489  CG  PHE    16     -24.692  10.907  -9.039  1.00 10.00      B   
ATOM    490  CD1 PHE    16     -23.442  10.446  -9.419  1.00 10.00      B   
ATOM    491  CD2 PHE    16     -24.912  12.276  -8.998  1.00 10.00      B   
ATOM    492  CE1 PHE    16     -22.431  11.330  -9.750  1.00 10.00      B   
ATOM    493  CE2 PHE    16     -23.907  13.165  -9.327  1.00 10.00      B   
ATOM    494  CZ  PHE    16     -22.664  12.691  -9.703  1.00 10.00      B   
ATOM    495  C   PHE    16     -25.591  10.473  -6.231  1.00 10.00      B   
ATOM    496  O   PHE    16     -24.531  10.722  -5.657  1.00 10.00      B   
ATOM    497  N   THR    17     -26.716  11.133  -5.983  1.00 10.00      B   
ATOM    498  HN  THR    17     -27.536  10.881  -6.460  1.00 10.00      B   
ATOM    499  CA  THR    17     -26.759  12.221  -5.015  1.00 10.00      B   
ATOM    500  CB  THR    17     -28.110  12.962  -5.026  1.00 10.00      B   
ATOM    501  OG1 THR    17     -29.163  12.046  -5.356  1.00 10.00      B   
ATOM    502  HG1 THR    17     -29.131  11.848  -6.303  1.00 10.00      B   
ATOM    503  CG2 THR    17     -28.085  14.094  -6.042  1.00 10.00      B   
ATOM    504  C   THR    17     -26.450  11.711  -3.613  1.00 10.00      B   
ATOM    505  O   THR    17     -25.719  12.351  -2.859  1.00 10.00      B   
ATOM    506  N   THR    18     -26.990  10.546  -3.279  1.00 10.00      B   
ATOM    507  HN  THR    18     -27.563  10.080  -3.927  1.00 10.00      B   
ATOM    508  CA  THR    18     -26.756   9.945  -1.975  1.00 10.00      B   
ATOM    509  CB  THR    18     -27.612   8.680  -1.779  1.00 10.00      B   
ATOM    510  OG1 THR    18     -28.991   9.010  -2.005  1.00 10.00      B   
ATOM    511  HG1 THR    18     -29.171   9.002  -2.956  1.00 10.00      B   
ATOM    512  CG2 THR    18     -27.456   8.141  -0.365  1.00 10.00      B   
ATOM    513  C   THR    18     -25.272   9.620  -1.797  1.00 10.00      B   
ATOM    514  O   THR    18     -24.713   9.796  -0.712  1.00 10.00      B   
ATOM    515  N   ILE    19     -24.639   9.160  -2.874  1.00 10.00      B   
ATOM    516  HN  ILE    19     -25.144   9.027  -3.706  1.00 10.00      B   
ATOM    517  CA  ILE    19     -23.216   8.840  -2.853  1.00 10.00      B   
ATOM    518  CB  ILE    19     -22.755   8.238  -4.205  1.00 10.00      B   
ATOM    519  CG1 ILE    19     -23.354   6.845  -4.418  1.00 10.00      B   
ATOM    520  CG2 ILE    19     -21.233   8.197  -4.313  1.00 10.00      B   
ATOM    521  CD1 ILE    19     -22.882   5.802  -3.427  1.00 10.00      B   
ATOM    522  C   ILE    19     -22.417  10.108  -2.565  1.00 10.00      B   
ATOM    523  O   ILE    19     -21.544  10.125  -1.701  1.00 10.00      B   
ATOM    524  N   MET    20     -22.752  11.176  -3.276  1.00 10.00      B   
ATOM    525  HN  MET    20     -23.478  11.101  -3.934  1.00 10.00      B   
ATOM    526  CA  MET    20     -22.072  12.456  -3.106  1.00 10.00      B   
ATOM    527  CB  MET    20     -22.556  13.469  -4.148  1.00 10.00      B   
ATOM    528  CG  MET    20     -22.283  13.064  -5.589  1.00 10.00      B   
ATOM    529  SD  MET    20     -20.553  13.259  -6.059  1.00 10.00      B   
ATOM    530  CE  MET    20     -20.458  15.039  -6.238  1.00 10.00      B   
ATOM    531  C   MET    20     -22.286  13.011  -1.700  1.00 10.00      B   
ATOM    532  O   MET    20     -21.336  13.439  -1.045  1.00 10.00      B   
ATOM    533  N   MET    21     -23.533  12.984  -1.239  1.00 10.00      B   
ATOM    534  HN  MET    21     -24.244  12.620  -1.811  1.00 10.00      B   
ATOM    535  CA  MET    21     -23.881  13.491   0.086  1.00 10.00      B   
ATOM    536  CB  MET    21     -25.392  13.423   0.323  1.00 10.00      B   
ATOM    537  CG  MET    21     -26.197  14.437  -0.479  1.00 10.00      B   
ATOM    538  SD  MET    21     -27.963  14.388  -0.106  1.00 10.00      B   
ATOM    539  CE  MET    21     -27.970  15.025   1.569  1.00 10.00      B   
ATOM    540  C   MET    21     -23.135  12.751   1.192  1.00 10.00      B   
ATOM    541  O   MET    21     -22.601  13.374   2.111  1.00 10.00      B   
ATOM    542  N   THR    22     -23.090  11.424   1.102  1.00 10.00      B   
ATOM    543  HN  THR    22     -23.529  10.977   0.344  1.00 10.00      B   
ATOM    544  CA  THR    22     -22.399  10.622   2.106  1.00 10.00      B   
ATOM    545  CB  THR    22     -22.705   9.119   1.957  1.00 10.00      B   
ATOM    546  OG1 THR    22     -22.613   8.734   0.578  1.00 10.00      B   
ATOM    547  HG1 THR    22     -23.415   9.012   0.114  1.00 10.00      B   
ATOM    548  CG2 THR    22     -24.098   8.806   2.477  1.00 10.00      B   
ATOM    549  C   THR    22     -20.895  10.846   2.028  1.00 10.00      B   
ATOM    550  O   THR    22     -20.209  10.900   3.049  1.00 10.00      B   
ATOM    551  N   LEU    23     -20.400  10.989   0.804  1.00 10.00      B   
ATOM    552  HN  LEU    23     -21.007  10.926   0.034  1.00 10.00      B   
ATOM    553  CA  LEU    23     -18.986  11.221   0.563  1.00 10.00      B   
ATOM    554  CB  LEU    23     -18.724  11.308  -0.940  1.00 10.00      B   
ATOM    555  CG  LEU    23     -17.712  10.318  -1.516  1.00 10.00      B   
ATOM    556  CD1 LEU    23     -17.953   8.923  -0.968  1.00 10.00      B   
ATOM    557  CD2 LEU    23     -17.792  10.316  -3.031  1.00 10.00      B   
ATOM    558  C   LEU    23     -18.538  12.510   1.231  1.00 10.00      B   
ATOM    559  O   LEU    23     -17.609  12.506   2.035  1.00 10.00      B   
ATOM    560  N   PHE    24     -19.228  13.600   0.912  1.00 10.00      B   
ATOM    561  HN  PHE    24     -19.978  13.523   0.277  1.00 10.00      B   
ATOM    562  CA  PHE    24     -18.910  14.908   1.471  1.00 10.00      B   
ATOM    563  CB  PHE    24     -19.905  15.965   0.979  1.00 10.00      B   
ATOM    564  CG  PHE    24     -19.827  16.247  -0.498  1.00 10.00      B   
ATOM    565  CD1 PHE    24     -20.941  16.693  -1.189  1.00 10.00      B   
ATOM    566  CD2 PHE    24     -18.642  16.070  -1.196  1.00 10.00      B   
ATOM    567  CE1 PHE    24     -20.878  16.957  -2.544  1.00 10.00      B   
ATOM    568  CE2 PHE    24     -18.571  16.331  -2.552  1.00 10.00      B   
ATOM    569  CZ  PHE    24     -19.691  16.775  -3.227  1.00 10.00      B   
ATOM    570  C   PHE    24     -18.889  14.863   2.995  1.00 10.00      B   
ATOM    571  O   PHE    24     -17.995  15.426   3.628  1.00 10.00      B   
ATOM    572  N   MET    25     -19.863  14.169   3.575  1.00 10.00      B   
ATOM    573  HN  MET    25     -20.538  13.732   3.011  1.00 10.00      B   
ATOM    574  CA  MET    25     -19.953  14.040   5.027  1.00 10.00      B   
ATOM    575  CB  MET    25     -21.236  13.317   5.437  1.00 10.00      B   
ATOM    576  CG  MET    25     -22.483  14.182   5.366  1.00 10.00      B   
ATOM    577  SD  MET    25     -23.990  13.268   5.744  1.00 10.00      B   
ATOM    578  CE  MET    25     -23.751  12.935   7.490  1.00 10.00      B   
ATOM    579  C   MET    25     -18.741  13.304   5.586  1.00 10.00      B   
ATOM    580  O   MET    25     -18.105  13.768   6.534  1.00 10.00      B   
ATOM    581  N   LEU    26     -18.412  12.169   4.979  1.00 10.00      B   
ATOM    582  HN  LEU    26     -18.945  11.866   4.211  1.00 10.00      B   
ATOM    583  CA  LEU    26     -17.277  11.366   5.417  1.00 10.00      B   
ATOM    584  CB  LEU    26     -17.202  10.047   4.642  1.00 10.00      B   
ATOM    585  CG  LEU    26     -18.256   8.994   4.997  1.00 10.00      B   
ATOM    586  CD1 LEU    26     -18.097   7.765   4.118  1.00 10.00      B   
ATOM    587  CD2 LEU    26     -18.167   8.616   6.469  1.00 10.00      B   
ATOM    588  C   LEU    26     -15.970  12.137   5.286  1.00 10.00      B   
ATOM    589  O   LEU    26     -15.124  12.100   6.184  1.00 10.00      B   
ATOM    590  N   VAL    27     -15.809  12.839   4.169  1.00 10.00      B   
ATOM    591  HN  VAL    27     -16.513  12.812   3.480  1.00 10.00      B   
ATOM    592  CA  VAL    27     -14.607  13.630   3.933  1.00 10.00      B   
ATOM    593  CB  VAL    27     -14.581  14.251   2.518  1.00 10.00      B   
ATOM    594  CG1 VAL    27     -13.310  15.067   2.313  1.00 10.00      B   
ATOM    595  CG2 VAL    27     -14.687  13.167   1.459  1.00 10.00      B   
ATOM    596  C   VAL    27     -14.481  14.735   4.974  1.00 10.00      B   
ATOM    597  O   VAL    27     -13.405  14.951   5.532  1.00 10.00      B   
ATOM    598  N   SER    28     -15.591  15.415   5.245  1.00 10.00      B   
ATOM    599  HN  SER    28     -16.421  15.185   4.772  1.00 10.00      B   
ATOM    600  CA  SER    28     -15.607  16.494   6.222  1.00 10.00      B   
ATOM    601  CB  SER    28     -16.977  17.182   6.234  1.00 10.00      B   
ATOM    602  OG  SER    28     -17.336  17.654   4.939  1.00 10.00      B   
ATOM    603  HG  SER    28     -17.321  16.917   4.308  1.00 10.00      B   
ATOM    604  C   SER    28     -15.269  15.972   7.619  1.00 10.00      B   
ATOM    605  O   SER    28     -14.532  16.613   8.372  1.00 10.00      B   
ATOM    606  N   LEU    29     -15.806  14.803   7.952  1.00 10.00      B   
ATOM    607  HN  LEU    29     -16.382  14.340   7.304  1.00 10.00      B   
ATOM    608  CA  LEU    29     -15.575  14.189   9.252  1.00 10.00      B   
ATOM    609  CB  LEU    29     -16.464  12.953   9.422  1.00 10.00      B   
ATOM    610  CG  LEU    29     -16.475  12.312  10.812  1.00 10.00      B   
ATOM    611  CD1 LEU    29     -17.090  13.253  11.839  1.00 10.00      B   
ATOM    612  CD2 LEU    29     -17.212  10.982  10.782  1.00 10.00      B   
ATOM    613  C   LEU    29     -14.106  13.817   9.435  1.00 10.00      B   
ATOM    614  O   LEU    29     -13.448  14.290  10.362  1.00 10.00      B   
ATOM    615  N   SER    30     -13.588  12.992   8.533  1.00 10.00      B   
ATOM    616  HN  SER    30     -14.153  12.667   7.799  1.00 10.00      B   
ATOM    617  CA  SER    30     -12.200  12.558   8.606  1.00 10.00      B   
ATOM    618  CB  SER    30     -11.914  11.511   7.526  1.00 10.00      B   
ATOM    619  OG  SER    30     -12.445  11.912   6.269  1.00 10.00      B   
ATOM    620  HG  SER    30     -13.395  11.716   6.244  1.00 10.00      B   
ATOM    621  C   SER    30     -11.242  13.737   8.468  1.00 10.00      B   
ATOM    622  O   SER    30     -10.180  13.767   9.096  1.00 10.00      B   
ATOM    623  N   GLY    31     -11.635  14.706   7.651  1.00 10.00      B   
ATOM    624  HN  GLY    31     -12.496  14.620   7.186  1.00 10.00      B   
ATOM    625  CA  GLY    31     -10.819  15.879   7.427  1.00 10.00      B   
ATOM    626  C   GLY    31     -10.576  16.678   8.689  1.00 10.00      B   
ATOM    627  O   GLY    31      -9.429  16.951   9.035  1.00 10.00      B   
ATOM    628  N   ILE    32     -11.648  17.041   9.388  1.00 10.00      B   
ATOM    629  HN  ILE    32     -12.541  16.779   9.072  1.00 10.00      B   
ATOM    630  CA  ILE    32     -11.524  17.829  10.613  1.00 10.00      B   
ATOM    631  CB  ILE    32     -12.880  18.410  11.092  1.00 10.00      B   
ATOM    632  CG1 ILE    32     -12.681  19.425  12.223  1.00 10.00      B   
ATOM    633  CG2 ILE    32     -13.846  17.316  11.523  1.00 10.00      B   
ATOM    634  CD1 ILE    32     -11.938  20.676  11.808  1.00 10.00      B   
ATOM    635  C   ILE    32     -10.835  17.044  11.732  1.00 10.00      B   
ATOM    636  O   ILE    32     -10.039  17.604  12.489  1.00 10.00      B   
ATOM    637  N   ILE    33     -11.112  15.745  11.811  1.00 10.00      B   
ATOM    638  HN  ILE    33     -11.737  15.347  11.165  1.00 10.00      B   
ATOM    639  CA  ILE    33     -10.516  14.895  12.836  1.00 10.00      B   
ATOM    640  CB  ILE    33     -11.095  13.460  12.801  1.00 10.00      B   
ATOM    641  CG1 ILE    33     -12.557  13.471  13.260  1.00 10.00      B   
ATOM    642  CG2 ILE    33     -10.271  12.515  13.670  1.00 10.00      B   
ATOM    643  CD1 ILE    33     -13.276  12.153  13.059  1.00 10.00      B   
ATOM    644  C   ILE    33      -8.997  14.849  12.702  1.00 10.00      B   
ATOM    645  O   ILE    33      -8.270  15.070  13.673  1.00 10.00      B   
ATOM    646  N   LYS    34      -8.521  14.587  11.493  1.00 10.00      B   
ATOM    647  HN  LYS    34      -9.148  14.443  10.750  1.00 10.00      B   
ATOM    648  CA  LYS    34      -7.089  14.511  11.243  1.00 10.00      B   
ATOM    649  CB  LYS    34      -6.802  13.760   9.943  1.00 10.00      B   
ATOM    650  CG  LYS    34      -6.975  12.257  10.057  1.00 10.00      B   
ATOM    651  CD  LYS    34      -6.404  11.538   8.848  1.00 10.00      B   
ATOM    652  CE  LYS    34      -6.136  10.077   9.160  1.00 10.00      B   
ATOM    653  NZ  LYS    34      -5.520   9.366   8.011  1.00 10.00      B   
ATOM    654  HZ1 LYS    34      -4.744   9.930   7.613  1.00 10.00      B   
ATOM    655  HZ2 LYS    34      -6.230   9.203   7.269  1.00 10.00      B   
ATOM    656  HZ3 LYS    34      -5.142   8.445   8.319  1.00 10.00      B   
ATOM    657  C   LYS    34      -6.452  15.897  11.223  1.00 10.00      B   
ATOM    658  O   LYS    34      -5.251  16.043  11.463  1.00 10.00      B   
ATOM    659  N   PHE    35      -7.262  16.907  10.932  1.00 10.00      B   
ATOM    660  HN  PHE    35      -8.203  16.719  10.728  1.00 10.00      B   
ATOM    661  CA  PHE    35      -6.794  18.283  10.887  1.00 10.00      B   
ATOM    662  CB  PHE    35      -7.895  19.195  10.332  1.00 10.00      B   
ATOM    663  CG  PHE    35      -7.553  20.656  10.299  1.00 10.00      B   
ATOM    664  CD1 PHE    35      -6.604  21.140   9.416  1.00 10.00      B   
ATOM    665  CD2 PHE    35      -8.189  21.548  11.145  1.00 10.00      B   
ATOM    666  CE1 PHE    35      -6.295  22.486   9.378  1.00 10.00      B   
ATOM    667  CE2 PHE    35      -7.886  22.894  11.113  1.00 10.00      B   
ATOM    668  CZ  PHE    35      -6.937  23.364  10.228  1.00 10.00      B   
ATOM    669  C   PHE    35      -6.376  18.750  12.276  1.00 10.00      B   
ATOM    670  O   PHE    35      -5.253  19.208  12.476  1.00 10.00      B   
ATOM    671  N   VAL    36      -7.279  18.602  13.241  1.00 10.00      B   
ATOM    672  HN  VAL    36      -8.147  18.198  13.027  1.00 10.00      B   
ATOM    673  CA  VAL    36      -7.003  19.022  14.612  1.00 10.00      B   
ATOM    674  CB  VAL    36      -8.272  19.030  15.493  1.00 10.00      B   
ATOM    675  CG1 VAL    36      -9.332  19.938  14.890  1.00 10.00      B   
ATOM    676  CG2 VAL    36      -8.818  17.625  15.687  1.00 10.00      B   
ATOM    677  C   VAL    36      -5.913  18.169  15.258  1.00 10.00      B   
ATOM    678  O   VAL    36      -5.215  18.625  16.167  1.00 10.00      B   
ATOM    679  N   ASP    37      -5.765  16.939  14.777  1.00 10.00      B   
ATOM    680  HN  ASP    37      -6.355  16.632  14.059  1.00 10.00      B   
ATOM    681  CA  ASP    37      -4.753  16.031  15.299  1.00 10.00      B   
ATOM    682  CB  ASP    37      -5.012  14.593  14.844  1.00 10.00      B   
ATOM    683  CG  ASP    37      -4.068  13.606  15.500  1.00 10.00      B   
ATOM    684  OD1 ASP    37      -4.083  13.499  16.746  1.00 10.00      B   
ATOM    685  OD2 ASP    37      -3.310  12.931  14.774  1.00 10.00      B   
ATOM    686  C   ASP    37      -3.358  16.481  14.879  1.00 10.00      B   
ATOM    687  O   ASP    37      -2.424  16.480  15.683  1.00 10.00      B   
ATOM    688  N   GLN    38      -3.229  16.886  13.619  1.00 10.00      B   
ATOM    689  HN  GLN    38      -4.012  16.864  13.023  1.00 10.00      B   
ATOM    690  CA  GLN    38      -1.948  17.352  13.098  1.00 10.00      B   
ATOM    691  CB  GLN    38      -1.944  17.369  11.568  1.00 10.00      B   
ATOM    692  CG  GLN    38      -1.524  16.059  10.915  1.00 10.00      B   
ATOM    693  CD  GLN    38      -0.090  15.668  11.226  1.00 10.00      B   
ATOM    694  OE1 GLN    38       0.851  16.133  10.576  1.00 10.00      B   
ATOM    695  NE2 GLN    38       0.085  14.789  12.200  1.00 10.00      B   
ATOM    696 HE21 GLN    38      -0.707  14.443  12.664  1.00 10.00      B   
ATOM    697 HE22 GLN    38       1.001  14.512  12.414  1.00 10.00      B   
ATOM    698  C   GLN    38      -1.603  18.735  13.642  1.00 10.00      B   
ATOM    699  O   GLN    38      -0.433  19.089  13.745  1.00 10.00      B   
ATOM    700  N   LEU    39      -2.630  19.505  14.006  1.00 10.00      B   
ATOM    701  HN  LEU    39      -3.542  19.162  13.899  1.00 10.00      B   
ATOM    702  CA  LEU    39      -2.435  20.851  14.548  1.00 10.00      B   
ATOM    703  CB  LEU    39      -3.774  21.547  14.812  1.00 10.00      B   
ATOM    704  CG  LEU    39      -4.621  21.897  13.589  1.00 10.00      B   
ATOM    705  CD1 LEU    39      -5.782  22.794  13.990  1.00 10.00      B   
ATOM    706  CD2 LEU    39      -3.773  22.552  12.509  1.00 10.00      B   
ATOM    707  C   LEU    39      -1.607  20.820  15.828  1.00 10.00      B   
ATOM    708  O   LEU    39      -0.834  21.737  16.099  1.00 10.00      B   
ATOM    709  N   LYS    40      -1.767  19.753  16.604  1.00 10.00      B   
ATOM    710  HN  LYS    40      -2.397  19.055  16.327  1.00 10.00      B   
ATOM    711  CA  LYS    40      -1.032  19.591  17.854  1.00 10.00      B   
ATOM    712  CB  LYS    40      -1.559  18.379  18.627  1.00 10.00      B   
ATOM    713  CG  LYS    40      -2.965  18.544  19.186  1.00 10.00      B   
ATOM    714  CD  LYS    40      -3.512  17.221  19.707  1.00 10.00      B   
ATOM    715  CE  LYS    40      -3.906  16.295  18.567  1.00 10.00      B   
ATOM    716  NZ  LYS    40      -4.187  14.907  19.025  1.00 10.00      B   
ATOM    717  HZ1 LYS    40      -3.400  14.552  19.600  1.00 10.00      B   
ATOM    718  HZ2 LYS    40      -4.308  14.276  18.200  1.00 10.00      B   
ATOM    719  HZ3 LYS    40      -5.057  14.885  19.594  1.00 10.00      B   
ATOM    720  C   LYS    40       0.461  19.422  17.582  1.00 10.00      B   
ATOM    721  O   LYS    40       1.297  19.635  18.460  1.00 10.00      B   
ATOM    722  N   LYS    41       0.782  19.047  16.351  1.00 10.00      B   
ATOM    723  HN  LYS    41       0.067  18.914  15.692  1.00 10.00      B   
ATOM    724  CA  LYS    41       2.161  18.843  15.936  1.00 10.00      B   
ATOM    725  CB  LYS    41       2.361  17.390  15.493  1.00 10.00      B   
ATOM    726  CG  LYS    41       2.061  16.353  16.561  1.00 10.00      B   
ATOM    727  CD  LYS    41       2.170  14.947  15.998  1.00 10.00      B   
ATOM    728  CE  LYS    41       2.264  13.915  17.108  1.00 10.00      B   
ATOM    729  NZ  LYS    41       2.811  12.628  16.610  1.00 10.00      B   
ATOM    730  HZ1 LYS    41       2.929  11.961  17.398  1.00 10.00      B   
ATOM    731  HZ2 LYS    41       3.743  12.786  16.161  1.00 10.00      B   
ATOM    732  HZ3 LYS    41       2.166  12.209  15.909  1.00 10.00      B   
ATOM    733  C   LYS    41       2.492  19.773  14.772  1.00 10.00      B   
ATOM    734  O   LYS    41       3.359  19.471  13.949  1.00 10.00      B   
ATOM    735  N   ALA    42       1.803  20.909  14.713  1.00 10.00      B   
ATOM    736  HN  ALA    42       1.133  21.101  15.408  1.00 10.00      B   
ATOM    737  CA  ALA    42       2.008  21.877  13.640  1.00 10.00      B   
ATOM    738  CB  ALA    42       0.678  22.460  13.186  1.00 10.00      B   
ATOM    739  C   ALA    42       2.964  22.989  14.050  1.00 10.00      B   
ATOM    740  O   ALA    42       2.968  24.066  13.452  1.00 10.00      B   
ATOM    741  N   GLY    43       3.775  22.724  15.065  1.00 10.00      B   
ATOM    742  HN  GLY    43       3.728  21.848  15.499  1.00 10.00      B   
ATOM    743  CA  GLY    43       4.726  23.715  15.528  1.00 10.00      B   
ATOM    744  C   GLY    43       5.781  24.019  14.483  1.00 10.00      B   
ATOM    745  O   GLY    43       6.101  25.182  14.225  1.00 10.00      B   
ATOM    746  N   GLN    44       6.316  22.971  13.872  1.00 10.00      B   
ATOM    747  HN  GLN    44       6.012  22.069  14.116  1.00 10.00      B   
ATOM    748  CA  GLN    44       7.339  23.120  12.847  1.00 10.00      B   
ATOM    749  CB  GLN    44       8.282  21.914  12.852  1.00 10.00      B   
ATOM    750  CG  GLN    44       8.926  21.629  14.199  1.00 10.00      B   
ATOM    751  CD  GLN    44       9.941  22.679  14.602  1.00 10.00      B   
ATOM    752  OE1 GLN    44      10.635  23.251  13.761  1.00 10.00      B   
ATOM    753  NE2 GLN    44      10.031  22.941  15.896  1.00 10.00      B   
ATOM    754 HE21 GLN    44       9.445  22.446  16.508  1.00 10.00      B   
ATOM    755 HE22 GLN    44      10.678  23.615  16.189  1.00 10.00      B   
ATOM    756  C   GLN    44       6.704  23.282  11.469  1.00 10.00      B   
ATOM    757  O   GLN    44       6.582  22.319  10.714  1.00 10.00      B   
ATOM    758  N   GLY    45       6.283  24.498  11.154  1.00 10.00      B   
ATOM    759  HN  GLY    45       6.380  25.227  11.804  1.00 10.00      B   
ATOM    760  CA  GLY    45       5.670  24.754   9.868  1.00 10.00      B   
ATOM    761  C   GLY    45       4.764  25.968   9.894  1.00 10.00      B   
ATOM    762  O   GLY    45       5.191  27.061  10.264  1.00 10.00      B   
ATOM    763  N   SER    46       3.510  25.773   9.514  1.00 10.00      B   
ATOM    764  HN  SER    46       3.223  24.872   9.263  1.00 10.00      B   
ATOM    765  CA  SER    46       2.540  26.855   9.481  1.00 10.00      B   
ATOM    766  CB  SER    46       2.542  27.528   8.101  1.00 10.00      B   
ATOM    767  OG  SER    46       1.417  28.370   7.926  1.00 10.00      B   
ATOM    768  HG  SER    46       1.689  29.176   7.466  1.00 10.00      B   
ATOM    769  C   SER    46       1.150  26.334   9.836  1.00 10.00      B   
ATOM    770  O   SER    46       0.903  25.125   9.789  1.00 10.00      B   
ATOM    771  N   TYR    47       0.252  27.255  10.173  1.00 10.00      B   
ATOM    772  HN  TYR    47       0.518  28.199  10.153  1.00 10.00      B   
ATOM    773  CA  TYR    47      -1.116  26.924  10.555  1.00 10.00      B   
ATOM    774  CB  TYR    47      -1.898  28.201  10.874  1.00 10.00      B   
ATOM    775  CG  TYR    47      -1.317  29.019  12.004  1.00 10.00      B   
ATOM    776  CD1 TYR    47      -0.438  30.063  11.750  1.00 10.00      B   
ATOM    777  CD2 TYR    47      -1.652  28.752  13.324  1.00 10.00      B   
ATOM    778  CE1 TYR    47       0.090  30.817  12.777  1.00 10.00      B   
ATOM    779  CE2 TYR    47      -1.127  29.501  14.358  1.00 10.00      B   
ATOM    780  CZ  TYR    47      -0.257  30.533  14.079  1.00 10.00      B   
ATOM    781  OH  TYR    47       0.267  31.284  15.106  1.00 10.00      B   
ATOM    782  HH  TYR    47       0.623  30.692  15.779  1.00 10.00      B   
ATOM    783  C   TYR    47      -1.844  26.133   9.473  1.00 10.00      B   
ATOM    784  O   TYR    47      -2.498  25.129   9.760  1.00 10.00      B   
ATOM    785  N   ASP    48      -1.732  26.585   8.229  1.00 10.00      B   
ATOM    786  HN  ASP    48      -1.192  27.386   8.054  1.00 10.00      B   
ATOM    787  CA  ASP    48      -2.399  25.911   7.119  1.00 10.00      B   
ATOM    788  CB  ASP    48      -3.093  26.908   6.181  1.00 10.00      B   
ATOM    789  CG  ASP    48      -2.198  27.424   5.072  1.00 10.00      B   
ATOM    790  OD1 ASP    48      -1.206  28.119   5.378  1.00 10.00      B   
ATOM    791  OD2 ASP    48      -2.494  27.150   3.888  1.00 10.00      B   
ATOM    792  C   ASP    48      -1.455  24.999   6.344  1.00 10.00      B   
ATOM    793  O   ASP    48      -1.905  24.078   5.664  1.00 10.00      B   
ATOM    794  N   ALA    49      -0.151  25.241   6.462  1.00 10.00      B   
ATOM    795  HN  ALA    49       0.148  25.989   7.022  1.00 10.00      B   
ATOM    796  CA  ALA    49       0.847  24.429   5.762  1.00 10.00      B   
ATOM    797  CB  ALA    49       2.252  24.928   6.048  1.00 10.00      B   
ATOM    798  C   ALA    49       0.728  22.956   6.132  1.00 10.00      B   
ATOM    799  O   ALA    49       0.830  22.078   5.276  1.00 10.00      B   
ATOM    800  N   LEU    50       0.506  22.694   7.410  1.00 10.00      B   
ATOM    801  HN  LEU    50       0.440  23.438   8.046  1.00 10.00      B   
ATOM    802  CA  LEU    50       0.361  21.327   7.894  1.00 10.00      B   
ATOM    803  CB  LEU    50       1.161  21.123   9.184  1.00 10.00      B   
ATOM    804  CG  LEU    50       2.685  21.208   9.056  1.00 10.00      B   
ATOM    805  CD1 LEU    50       3.345  20.971  10.404  1.00 10.00      B   
ATOM    806  CD2 LEU    50       3.196  20.212   8.028  1.00 10.00      B   
ATOM    807  C   LEU    50      -1.111  20.995   8.116  1.00 10.00      B   
ATOM    808  O   LEU    50      -1.454  20.082   8.869  1.00 10.00      B   
ATOM    809  N   GLY    51      -1.976  21.742   7.446  1.00 10.00      B   
ATOM    810  HN  GLY    51      -1.641  22.446   6.850  1.00 10.00      B   
ATOM    811  CA  GLY    51      -3.399  21.528   7.574  1.00 10.00      B   
ATOM    812  C   GLY    51      -4.104  21.580   6.237  1.00 10.00      B   
ATOM    813  O   GLY    51      -4.023  20.635   5.453  1.00 10.00      B   
ATOM    814  N   ALA    52      -4.766  22.698   5.962  1.00 10.00      B   
ATOM    815  HN  ALA    52      -4.764  23.427   6.620  1.00 10.00      B   
ATOM    816  CA  ALA    52      -5.504  22.877   4.717  1.00 10.00      B   
ATOM    817  CB  ALA    52      -6.172  24.238   4.698  1.00 10.00      B   
ATOM    818  C   ALA    52      -4.616  22.716   3.487  1.00 10.00      B   
ATOM    819  O   ALA    52      -5.021  22.106   2.500  1.00 10.00      B   
ATOM    820  N   GLY    53      -3.406  23.254   3.555  1.00 10.00      B   
ATOM    821  HN  GLY    53      -3.125  23.709   4.382  1.00 10.00      B   
ATOM    822  CA  GLY    53      -2.489  23.175   2.431  1.00 10.00      B   
ATOM    823  C   GLY    53      -1.883  21.798   2.255  1.00 10.00      B   
ATOM    824  O   GLY    53      -1.260  21.514   1.230  1.00 10.00      B   
ATOM    825  N   MET    54      -2.076  20.934   3.241  1.00 10.00      B   
ATOM    826  HN  MET    54      -2.597  21.210   4.024  1.00 10.00      B   
ATOM    827  CA  MET    54      -1.535  19.585   3.187  1.00 10.00      B   
ATOM    828  CB  MET    54      -0.847  19.240   4.512  1.00 10.00      B   
ATOM    829  CG  MET    54       0.008  17.985   4.467  1.00 10.00      B   
ATOM    830  SD  MET    54       0.793  17.622   6.051  1.00 10.00      B   
ATOM    831  CE  MET    54      -0.638  17.218   7.052  1.00 10.00      B   
ATOM    832  C   MET    54      -2.634  18.575   2.889  1.00 10.00      B   
ATOM    833  O   MET    54      -2.473  17.689   2.052  1.00 10.00      B   
ATOM    834  N   TYR    55      -3.770  18.736   3.555  1.00 10.00      B   
ATOM    835  HN  TYR    55      -3.855  19.484   4.189  1.00 10.00      B   
ATOM    836  CA  TYR    55      -4.894  17.828   3.376  1.00 10.00      B   
ATOM    837  CB  TYR    55      -5.854  17.879   4.565  1.00 10.00      B   
ATOM    838  CG  TYR    55      -5.352  17.130   5.779  1.00 10.00      B   
ATOM    839  CD1 TYR    55      -4.760  17.806   6.835  1.00 10.00      B   
ATOM    840  CD2 TYR    55      -5.462  15.748   5.865  1.00 10.00      B   
ATOM    841  CE1 TYR    55      -4.291  17.130   7.942  1.00 10.00      B   
ATOM    842  CE2 TYR    55      -4.997  15.062   6.971  1.00 10.00      B   
ATOM    843  CZ  TYR    55      -4.411  15.759   8.006  1.00 10.00      B   
ATOM    844  OH  TYR    55      -3.941  15.081   9.108  1.00 10.00      B   
ATOM    845  HH  TYR    55      -4.177  15.573   9.906  1.00 10.00      B   
ATOM    846  C   TYR    55      -5.636  18.043   2.063  1.00 10.00      B   
ATOM    847  O   TYR    55      -6.522  17.265   1.719  1.00 10.00      B   
ATOM    848  N   THR    56      -5.275  19.086   1.329  1.00 10.00      B   
ATOM    849  HN  THR    56      -4.566  19.683   1.654  1.00 10.00      B   
ATOM    850  CA  THR    56      -5.911  19.370   0.049  1.00 10.00      B   
ATOM    851  CB  THR    56      -5.294  20.627  -0.584  1.00 10.00      B   
ATOM    852  OG1 THR    56      -4.200  21.066   0.230  1.00 10.00      B   
ATOM    853  HG1 THR    56      -4.528  21.687   0.899  1.00 10.00      B   
ATOM    854  CG2 THR    56      -6.324  21.738  -0.689  1.00 10.00      B   
ATOM    855  C   THR    56      -5.710  18.195  -0.903  1.00 10.00      B   
ATOM    856  O   THR    56      -6.645  17.733  -1.559  1.00 10.00      B   
ATOM    857  N   LEU    57      -4.484  17.701  -0.951  1.00 10.00      B   
ATOM    858  HN  LEU    57      -3.784  18.109  -0.396  1.00 10.00      B   
ATOM    859  CA  LEU    57      -4.142  16.577  -1.809  1.00 10.00      B   
ATOM    860  CB  LEU    57      -2.693  16.706  -2.286  1.00 10.00      B   
ATOM    861  CG  LEU    57      -2.335  18.011  -3.003  1.00 10.00      B   
ATOM    862  CD1 LEU    57      -0.829  18.135  -3.173  1.00 10.00      B   
ATOM    863  CD2 LEU    57      -3.038  18.098  -4.351  1.00 10.00      B   
ATOM    864  C   LEU    57      -4.334  15.258  -1.065  1.00 10.00      B   
ATOM    865  O   LEU    57      -4.391  14.192  -1.675  1.00 10.00      B   
ATOM    866  N   LEU    58      -4.458  15.341   0.256  1.00 10.00      B   
ATOM    867  HN  LEU    58      -4.424  16.222   0.682  1.00 10.00      B   
ATOM    868  CA  LEU    58      -4.634  14.156   1.090  1.00 10.00      B   
ATOM    869  CB  LEU    58      -4.051  14.378   2.487  1.00 10.00      B   
ATOM    870  CG  LEU    58      -2.527  14.477   2.578  1.00 10.00      B   
ATOM    871  CD1 LEU    58      -2.092  14.716   4.016  1.00 10.00      B   
ATOM    872  CD2 LEU    58      -1.868  13.223   2.020  1.00 10.00      B   
ATOM    873  C   LEU    58      -6.097  13.736   1.194  1.00 10.00      B   
ATOM    874  O   LEU    58      -6.402  12.636   1.647  1.00 10.00      B   
ATOM    875  N   SER    59      -7.004  14.608   0.779  1.00 10.00      B   
ATOM    876  HN  SER    59      -6.715  15.481   0.438  1.00 10.00      B   
ATOM    877  CA  SER    59      -8.425  14.296   0.836  1.00 10.00      B   
ATOM    878  CB  SER    59      -9.268  15.569   0.710  1.00 10.00      B   
ATOM    879  OG  SER    59      -9.041  16.446   1.802  1.00 10.00      B   
ATOM    880  HG  SER    59      -8.126  16.762   1.777  1.00 10.00      B   
ATOM    881  C   SER    59      -8.811  13.288  -0.244  1.00 10.00      B   
ATOM    882  O   SER    59      -9.774  12.539  -0.089  1.00 10.00      B   
ATOM    883  N   VAL    60      -8.029  13.250  -1.315  1.00 10.00      B   
ATOM    884  HN  VAL    60      -7.246  13.837  -1.353  1.00 10.00      B   
ATOM    885  CA  VAL    60      -8.299  12.349  -2.434  1.00 10.00      B   
ATOM    886  CB  VAL    60      -7.524  12.735  -3.715  1.00 10.00      B   
ATOM    887  CG1 VAL    60      -8.277  12.275  -4.953  1.00 10.00      B   
ATOM    888  CG2 VAL    60      -7.270  14.236  -3.768  1.00 10.00      B   
ATOM    889  C   VAL    60      -8.069  10.868  -2.088  1.00 10.00      B   
ATOM    890  O   VAL    60      -8.980  10.060  -2.243  1.00 10.00      B   
ATOM    891  N   PRO    61      -6.857  10.479  -1.614  1.00 10.00      B   
ATOM    892  CA  PRO    61      -6.548   9.081  -1.262  1.00 10.00      B   
ATOM    893  CB  PRO    61      -5.160   9.151  -0.605  1.00 10.00      B   
ATOM    894  CG  PRO    61      -4.898  10.600  -0.371  1.00 10.00      B   
ATOM    895  CD  PRO    61      -5.688  11.346  -1.406  1.00 10.00      B   
ATOM    896  C   PRO    61      -7.566   8.452  -0.307  1.00 10.00      B   
ATOM    897  O   PRO    61      -7.833   7.250  -0.377  1.00 10.00      B   
ATOM    898  N   LYS    62      -8.146   9.265   0.572  1.00 10.00      B   
ATOM    899  HN  LYS    62      -7.906  10.217   0.575  1.00 10.00      B   
ATOM    900  CA  LYS    62      -9.134   8.771   1.526  1.00 10.00      B   
ATOM    901  CB  LYS    62      -9.569   9.879   2.490  1.00 10.00      B   
ATOM    902  CG  LYS    62      -8.451  10.452   3.345  1.00 10.00      B   
ATOM    903  CD  LYS    62      -8.997  11.314   4.478  1.00 10.00      B   
ATOM    904  CE  LYS    62      -9.715  12.553   3.957  1.00 10.00      B   
ATOM    905  NZ  LYS    62     -11.187  12.348   3.842  1.00 10.00      B   
ATOM    906  HZ1 LYS    62     -11.393  11.617   3.129  1.00 10.00      B   
ATOM    907  HZ2 LYS    62     -11.651  13.231   3.555  1.00 10.00      B   
ATOM    908  HZ3 LYS    62     -11.581  12.043   4.759  1.00 10.00      B   
ATOM    909  C   LYS    62     -10.354   8.205   0.804  1.00 10.00      B   
ATOM    910  O   LYS    62     -11.005   7.280   1.289  1.00 10.00      B   
ATOM    911  N   ASP    63     -10.635   8.744  -0.373  1.00 10.00      B   
ATOM    912  HN  ASP    63     -10.051   9.451  -0.726  1.00 10.00      B   
ATOM    913  CA  ASP    63     -11.780   8.316  -1.168  1.00 10.00      B   
ATOM    914  CB  ASP    63     -12.340   9.510  -1.943  1.00 10.00      B   
ATOM    915  CG  ASP    63     -13.845   9.622  -1.857  1.00 10.00      B   
ATOM    916  OD1 ASP    63     -14.346  10.062  -0.800  1.00 10.00      B   
ATOM    917  OD2 ASP    63     -14.530   9.299  -2.855  1.00 10.00      B   
ATOM    918  C   ASP    63     -11.399   7.213  -2.151  1.00 10.00      B   
ATOM    919  O   ASP    63     -12.185   6.855  -3.030  1.00 10.00      B   
ATOM    920  N   VAL    64     -10.194   6.674  -2.006  1.00 10.00      B   
ATOM    921  HN  VAL    64      -9.609   6.995  -1.285  1.00 10.00      B   
ATOM    922  CA  VAL    64      -9.723   5.622  -2.900  1.00 10.00      B   
ATOM    923  CB  VAL    64      -8.291   5.881  -3.416  1.00 10.00      B   
ATOM    924  CG1 VAL    64      -7.903   4.840  -4.454  1.00 10.00      B   
ATOM    925  CG2 VAL    64      -8.182   7.278  -4.006  1.00 10.00      B   
ATOM    926  C   VAL    64      -9.815   4.231  -2.269  1.00 10.00      B   
ATOM    927  O   VAL    64     -10.737   3.473  -2.563  1.00 10.00      B   
ATOM    928  N   GLN    65      -8.868   3.891  -1.402  1.00 10.00      B   
ATOM    929  HN  GLN    65      -8.151   4.532  -1.186  1.00 10.00      B   
ATOM    930  CA  GLN    65      -8.859   2.573  -0.770  1.00 10.00      B   
ATOM    931  CB  GLN    65      -7.520   1.872  -1.027  1.00 10.00      B   
ATOM    932  CG  GLN    65      -7.050   1.925  -2.472  1.00 10.00      B   
ATOM    933  CD  GLN    65      -5.589   1.552  -2.627  1.00 10.00      B   
ATOM    934  OE1 GLN    65      -5.254   0.390  -2.867  1.00 10.00      B   
ATOM    935  NE2 GLN    65      -4.711   2.534  -2.481  1.00 10.00      B   
ATOM    936 HE21 GLN    65      -5.050   3.433  -2.282  1.00 10.00      B   
ATOM    937 HE22 GLN    65      -3.752   2.325  -2.578  1.00 10.00      B   
ATOM    938  C   GLN    65      -9.106   2.669   0.732  1.00 10.00      B   
ATOM    939  O   GLN    65      -8.927   1.693   1.463  1.00 10.00      B   
ATOM    940  N   ILE    66      -9.532   3.836   1.193  1.00 10.00      B   
ATOM    941  HN  ILE    66      -9.680   4.575   0.570  1.00 10.00      B   
ATOM    942  CA  ILE    66      -9.772   4.036   2.618  1.00 10.00      B   
ATOM    943  CB  ILE    66      -9.099   5.325   3.139  1.00 10.00      B   
ATOM    944  CG1 ILE    66      -7.608   5.314   2.784  1.00 10.00      B   
ATOM    945  CG2 ILE    66      -9.282   5.459   4.646  1.00 10.00      B   
ATOM    946  CD1 ILE    66      -6.881   6.594   3.126  1.00 10.00      B   
ATOM    947  C   ILE    66     -11.260   4.029   2.975  1.00 10.00      B   
ATOM    948  O   ILE    66     -11.750   3.087   3.593  1.00 10.00      B   
ATOM    949  N   PHE    67     -11.977   5.071   2.581  1.00 10.00      B   
ATOM    950  HN  PHE    67     -11.542   5.798   2.078  1.00 10.00      B   
ATOM    951  CA  PHE    67     -13.397   5.170   2.900  1.00 10.00      B   
ATOM    952  CB  PHE    67     -13.780   6.612   3.229  1.00 10.00      B   
ATOM    953  CG  PHE    67     -13.320   7.068   4.583  1.00 10.00      B   
ATOM    954  CD1 PHE    67     -12.123   7.750   4.728  1.00 10.00      B   
ATOM    955  CD2 PHE    67     -14.082   6.810   5.711  1.00 10.00      B   
ATOM    956  CE1 PHE    67     -11.696   8.169   5.972  1.00 10.00      B   
ATOM    957  CE2 PHE    67     -13.661   7.227   6.960  1.00 10.00      B   
ATOM    958  CZ  PHE    67     -12.465   7.907   7.089  1.00 10.00      B   
ATOM    959  C   PHE    67     -14.297   4.620   1.800  1.00 10.00      B   
ATOM    960  O   PHE    67     -15.412   4.188   2.080  1.00 10.00      B   
ATOM    961  N   PHE    68     -13.800   4.618   0.564  1.00 10.00      B   
ATOM    962  HN  PHE    68     -12.891   4.952   0.422  1.00 10.00      B   
ATOM    963  CA  PHE    68     -14.572   4.138  -0.593  1.00 10.00      B   
ATOM    964  CB  PHE    68     -13.718   4.075  -1.867  1.00 10.00      B   
ATOM    965  CG  PHE    68     -14.434   3.511  -3.066  1.00 10.00      B   
ATOM    966  CD1 PHE    68     -15.410   4.244  -3.720  1.00 10.00      B   
ATOM    967  CD2 PHE    68     -14.126   2.245  -3.541  1.00 10.00      B   
ATOM    968  CE1 PHE    68     -16.068   3.727  -4.822  1.00 10.00      B   
ATOM    969  CE2 PHE    68     -14.779   1.721  -4.642  1.00 10.00      B   
ATOM    970  CZ  PHE    68     -15.750   2.463  -5.284  1.00 10.00      B   
ATOM    971  C   PHE    68     -15.322   2.818  -0.359  1.00 10.00      B   
ATOM    972  O   PHE    68     -16.534   2.764  -0.582  1.00 10.00      B   
ATOM    973  N   PRO    69     -14.637   1.738   0.091  1.00 10.00      B   
ATOM    974  CA  PRO    69     -15.281   0.435   0.328  1.00 10.00      B   
ATOM    975  CB  PRO    69     -14.188  -0.409   0.999  1.00 10.00      B   
ATOM    976  CG  PRO    69     -13.115   0.559   1.377  1.00 10.00      B   
ATOM    977  CD  PRO    69     -13.197   1.680   0.388  1.00 10.00      B   
ATOM    978  C   PRO    69     -16.513   0.529   1.230  1.00 10.00      B   
ATOM    979  O   PRO    69     -17.495  -0.184   1.031  1.00 10.00      B   
ATOM    980  N   MET    70     -16.464   1.428   2.204  1.00 10.00      B   
ATOM    981  HN  MET    70     -15.667   1.991   2.290  1.00 10.00      B   
ATOM    982  CA  MET    70     -17.573   1.610   3.134  1.00 10.00      B   
ATOM    983  CB  MET    70     -17.059   2.049   4.509  1.00 10.00      B   
ATOM    984  CG  MET    70     -16.251   0.990   5.240  1.00 10.00      B   
ATOM    985  SD  MET    70     -15.526   1.595   6.778  1.00 10.00      B   
ATOM    986  CE  MET    70     -14.392   2.833   6.154  1.00 10.00      B   
ATOM    987  C   MET    70     -18.572   2.632   2.607  1.00 10.00      B   
ATOM    988  O   MET    70     -19.784   2.455   2.739  1.00 10.00      B   
ATOM    989  N   ALA    71     -18.050   3.696   2.006  1.00 10.00      B   
ATOM    990  HN  ALA    71     -17.072   3.766   1.930  1.00 10.00      B   
ATOM    991  CA  ALA    71     -18.872   4.766   1.458  1.00 10.00      B   
ATOM    992  CB  ALA    71     -17.990   5.888   0.930  1.00 10.00      B   
ATOM    993  C   ALA    71     -19.786   4.252   0.358  1.00 10.00      B   
ATOM    994  O   ALA    71     -20.962   4.617   0.298  1.00 10.00      B   
ATOM    995  N   ALA    72     -19.241   3.407  -0.509  1.00 10.00      B   
ATOM    996  HN  ALA    72     -18.291   3.167  -0.412  1.00 10.00      B   
ATOM    997  CA  ALA    72     -20.008   2.836  -1.608  1.00 10.00      B   
ATOM    998  CB  ALA    72     -19.113   1.991  -2.504  1.00 10.00      B   
ATOM    999  C   ALA    72     -21.168   2.005  -1.074  1.00 10.00      B   
ATOM   1000  O   ALA    72     -22.276   2.046  -1.615  1.00 10.00      B   
ATOM   1001  N   LEU    73     -20.906   1.273   0.004  1.00 10.00      B   
ATOM   1002  HN  LEU    73     -20.006   1.303   0.392  1.00 10.00      B   
ATOM   1003  CA  LEU    73     -21.915   0.432   0.629  1.00 10.00      B   
ATOM   1004  CB  LEU    73     -21.274  -0.458   1.699  1.00 10.00      B   
ATOM   1005  CG  LEU    73     -22.220  -1.388   2.464  1.00 10.00      B   
ATOM   1006  CD1 LEU    73     -22.751  -2.486   1.555  1.00 10.00      B   
ATOM   1007  CD2 LEU    73     -21.523  -1.979   3.680  1.00 10.00      B   
ATOM   1008  C   LEU    73     -23.013   1.285   1.253  1.00 10.00      B   
ATOM   1009  O   LEU    73     -24.195   1.088   0.975  1.00 10.00      B   
ATOM   1010  N   LEU    74     -22.609   2.239   2.085  1.00 10.00      B   
ATOM   1011  HN  LEU    74     -21.647   2.354   2.246  1.00 10.00      B   
ATOM   1012  CA  LEU    74     -23.550   3.123   2.760  1.00 10.00      B   
ATOM   1013  CB  LEU    74     -22.810   4.057   3.723  1.00 10.00      B   
ATOM   1014  CG  LEU    74     -22.107   3.386   4.907  1.00 10.00      B   
ATOM   1015  CD1 LEU    74     -21.308   4.407   5.706  1.00 10.00      B   
ATOM   1016  CD2 LEU    74     -23.114   2.670   5.797  1.00 10.00      B   
ATOM   1017  C   LEU    74     -24.373   3.932   1.762  1.00 10.00      B   
ATOM   1018  O   LEU    74     -25.589   4.040   1.896  1.00 10.00      B   
ATOM   1019  N   GLY    75     -23.704   4.486   0.757  1.00 10.00      B   
ATOM   1020  HN  GLY    75     -22.731   4.353   0.695  1.00 10.00      B   
ATOM   1021  CA  GLY    75     -24.385   5.280  -0.248  1.00 10.00      B   
ATOM   1022  C   GLY    75     -25.423   4.482  -1.016  1.00 10.00      B   
ATOM   1023  O   GLY    75     -26.544   4.949  -1.222  1.00 10.00      B   
ATOM   1024  N   ALA    76     -25.051   3.277  -1.434  1.00 10.00      B   
ATOM   1025  HN  ALA    76     -24.141   2.957  -1.232  1.00 10.00      B   
ATOM   1026  CA  ALA    76     -25.958   2.413  -2.180  1.00 10.00      B   
ATOM   1027  CB  ALA    76     -25.206   1.225  -2.761  1.00 10.00      B   
ATOM   1028  C   ALA    76     -27.102   1.935  -1.293  1.00 10.00      B   
ATOM   1029  O   ALA    76     -28.255   1.876  -1.725  1.00 10.00      B   
ATOM   1030  N   LEU    77     -26.773   1.602  -0.048  1.00 10.00      B   
ATOM   1031  HN  LEU    77     -25.833   1.677   0.235  1.00 10.00      B   
ATOM   1032  CA  LEU    77     -27.764   1.127   0.908  1.00 10.00      B   
ATOM   1033  CB  LEU    77     -27.088   0.603   2.178  1.00 10.00      B   
ATOM   1034  CG  LEU    77     -27.992  -0.128   3.176  1.00 10.00      B   
ATOM   1035  CD1 LEU    77     -28.661  -1.327   2.521  1.00 10.00      B   
ATOM   1036  CD2 LEU    77     -27.195  -0.565   4.395  1.00 10.00      B   
ATOM   1037  C   LEU    77     -28.772   2.220   1.248  1.00 10.00      B   
ATOM   1038  O   LEU    77     -29.966   1.955   1.359  1.00 10.00      B   
ATOM   1039  N   LEU    78     -28.293   3.446   1.412  1.00 10.00      B   
ATOM   1040  HN  LEU    78     -27.325   3.604   1.330  1.00 10.00      B   
ATOM   1041  CA  LEU    78     -29.171   4.567   1.725  1.00 10.00      B   
ATOM   1042  CB  LEU    78     -28.369   5.768   2.230  1.00 10.00      B   
ATOM   1043  CG  LEU    78     -27.836   5.668   3.660  1.00 10.00      B   
ATOM   1044  CD1 LEU    78     -26.925   6.842   3.974  1.00 10.00      B   
ATOM   1045  CD2 LEU    78     -28.984   5.596   4.654  1.00 10.00      B   
ATOM   1046  C   LEU    78     -30.004   4.958   0.512  1.00 10.00      B   
ATOM   1047  O   LEU    78     -31.194   5.245   0.635  1.00 10.00      B   
ATOM   1048  N   GLY    79     -29.374   4.950  -0.660  1.00 10.00      B   
ATOM   1049  HN  GLY    79     -28.422   4.706  -0.695  1.00 10.00      B   
ATOM   1050  CA  GLY    79     -30.072   5.305  -1.882  1.00 10.00      B   
ATOM   1051  C   GLY    79     -31.218   4.361  -2.179  1.00 10.00      B   
ATOM   1052  O   GLY    79     -32.356   4.793  -2.371  1.00 10.00      B   
ATOM   1053  N   LEU    80     -30.921   3.068  -2.201  1.00 10.00      B   
ATOM   1054  HN  LEU    80     -29.995   2.784  -2.033  1.00 10.00      B   
ATOM   1055  CA  LEU    80     -31.937   2.058  -2.472  1.00 10.00      B   
ATOM   1056  CB  LEU    80     -31.284   0.708  -2.778  1.00 10.00      B   
ATOM   1057  CG  LEU    80     -30.539   0.608  -4.112  1.00 10.00      B   
ATOM   1058  CD1 LEU    80     -29.757  -0.695  -4.191  1.00 10.00      B   
ATOM   1059  CD2 LEU    80     -31.512   0.721  -5.277  1.00 10.00      B   
ATOM   1060  C   LEU    80     -32.895   1.924  -1.294  1.00 10.00      B   
ATOM   1061  O   LEU    80     -34.095   1.723  -1.476  1.00 10.00      B   
ATOM   1062  N   GLY    81     -32.352   2.050  -0.087  1.00 10.00      B   
ATOM   1063  HN  GLY    81     -31.385   2.212  -0.011  1.00 10.00      B   
ATOM   1064  CA  GLY    81     -33.156   1.944   1.117  1.00 10.00      B   
ATOM   1065  C   GLY    81     -34.229   3.010   1.185  1.00 10.00      B   
ATOM   1066  O   GLY    81     -35.348   2.744   1.628  1.00 10.00      B   
ATOM   1067  N   MET    82     -33.887   4.216   0.746  1.00 10.00      B   
ATOM   1068  HN  MET    82     -32.970   4.367   0.425  1.00 10.00      B   
ATOM   1069  CA  MET    82     -34.831   5.324   0.745  1.00 10.00      B   
ATOM   1070  CB  MET    82     -34.130   6.644   0.402  1.00 10.00      B   
ATOM   1071  CG  MET    82     -34.967   7.881   0.693  1.00 10.00      B   
ATOM   1072  SD  MET    82     -34.069   9.427   0.438  1.00 10.00      B   
ATOM   1073  CE  MET    82     -33.917   9.455  -1.347  1.00 10.00      B   
ATOM   1074  C   MET    82     -35.958   5.042  -0.242  1.00 10.00      B   
ATOM   1075  O   MET    82     -37.124   5.310   0.040  1.00 10.00      B   
ATOM   1076  N   LEU    83     -35.604   4.481  -1.397  1.00 10.00      B   
ATOM   1077  HN  LEU    83     -34.656   4.294  -1.569  1.00 10.00      B   
ATOM   1078  CA  LEU    83     -36.592   4.145  -2.418  1.00 10.00      B   
ATOM   1079  CB  LEU    83     -35.902   3.666  -3.700  1.00 10.00      B   
ATOM   1080  CG  LEU    83     -35.029   4.695  -4.422  1.00 10.00      B   
ATOM   1081  CD1 LEU    83     -34.239   4.031  -5.539  1.00 10.00      B   
ATOM   1082  CD2 LEU    83     -35.881   5.831  -4.968  1.00 10.00      B   
ATOM   1083  C   LEU    83     -37.525   3.059  -1.895  1.00 10.00      B   
ATOM   1084  O   LEU    83     -38.731   3.070  -2.160  1.00 10.00      B   
ATOM   1085  N   ALA    84     -36.954   2.128  -1.141  1.00 10.00      B   
ATOM   1086  HN  ALA    84     -35.984   2.174  -0.977  1.00 10.00      B   
ATOM   1087  CA  ALA    84     -37.717   1.034  -0.561  1.00 10.00      B   
ATOM   1088  CB  ALA    84     -36.781  -0.026   0.003  1.00 10.00      B   
ATOM   1089  C   ALA    84     -38.656   1.554   0.524  1.00 10.00      B   
ATOM   1090  O   ALA    84     -39.813   1.139   0.609  1.00 10.00      B   
ATOM   1091  N   GLN    85     -38.148   2.470   1.346  1.00 10.00      B   
ATOM   1092  HN  GLN    85     -37.212   2.748   1.230  1.00 10.00      B   
ATOM   1093  CA  GLN    85     -38.933   3.062   2.427  1.00 10.00      B   
ATOM   1094  CB  GLN    85     -38.037   3.906   3.338  1.00 10.00      B   
ATOM   1095  CG  GLN    85     -38.673   4.263   4.671  1.00 10.00      B   
ATOM   1096  CD  GLN    85     -39.024   3.039   5.491  1.00 10.00      B   
ATOM   1097  OE1 GLN    85     -38.348   2.012   5.422  1.00 10.00      B   
ATOM   1098  NE2 GLN    85     -40.086   3.139   6.277  1.00 10.00      B   
ATOM   1099 HE21 GLN    85     -40.578   3.990   6.287  1.00 10.00      B   
ATOM   1100 HE22 GLN    85     -40.342   2.358   6.809  1.00 10.00      B   
ATOM   1101  C   GLN    85     -40.069   3.913   1.863  1.00 10.00      B   
ATOM   1102  O   GLN    85     -41.174   3.942   2.406  1.00 10.00      B   
ATOM   1103  N   ARG    86     -39.790   4.592   0.758  1.00 10.00      B   
ATOM   1104  HN  ARG    86     -38.885   4.536   0.381  1.00 10.00      B   
ATOM   1105  CA  ARG    86     -40.781   5.435   0.098  1.00 10.00      B   
ATOM   1106  CB  ARG    86     -40.105   6.446  -0.829  1.00 10.00      B   
ATOM   1107  CG  ARG    86     -39.500   7.639  -0.104  1.00 10.00      B   
ATOM   1108  CD  ARG    86     -38.393   8.286  -0.920  1.00 10.00      B   
ATOM   1109  NE  ARG    86     -38.857   8.732  -2.231  1.00 10.00      B   
ATOM   1110  HE  ARG    86     -38.994   8.040  -2.930  1.00 10.00      B   
ATOM   1111  CZ  ARG    86     -39.096  10.002  -2.543  1.00 10.00      B   
ATOM   1112  NH1 ARG    86     -38.907  10.958  -1.645  1.00 10.00      B   
ATOM   1113 HH11 ARG    86     -38.570  10.719  -0.684  1.00 10.00      B   
ATOM   1114 HH12 ARG    86     -39.093  11.957  -1.892  1.00 10.00      B   
ATOM   1115  NH2 ARG    86     -39.510  10.312  -3.761  1.00 10.00      B   
ATOM   1116 HH21 ARG    86     -39.697  11.307  -4.014  1.00 10.00      B   
ATOM   1117 HH22 ARG    86     -39.646   9.559  -4.476  1.00 10.00      B   
ATOM   1118  C   ARG    86     -41.787   4.589  -0.676  1.00 10.00      B   
ATOM   1119  O   ARG    86     -42.761   5.109  -1.217  1.00 10.00      B   
ATOM   1120  N   SER    87     -41.538   3.281  -0.710  1.00 10.00      B   
ATOM   1121  HN  SER    87     -40.743   2.943  -0.250  1.00 10.00      B   
ATOM   1122  CA  SER    87     -42.403   2.331  -1.400  1.00 10.00      B   
ATOM   1123  CB  SER    87     -43.803   2.316  -0.774  1.00 10.00      B   
ATOM   1124  OG  SER    87     -43.715   2.241   0.641  1.00 10.00      B   
ATOM   1125  HG  SER    87     -43.301   3.045   0.976  1.00 10.00      B   
ATOM   1126  C   SER    87     -42.460   2.601  -2.904  1.00 10.00      B   
ATOM   1127  O   SER    87     -43.466   2.331  -3.559  1.00 10.00      B   
ATOM   1128  N   GLU    88     -41.365   3.117  -3.450  1.00 10.00      B   
ATOM   1129  HN  GLU    88     -40.582   3.293  -2.883  1.00 10.00      B   
ATOM   1130  CA  GLU    88     -41.297   3.422  -4.873  1.00 10.00      B   
ATOM   1131  CB  GLU    88     -40.479   4.693  -5.122  1.00 10.00      B   
ATOM   1132  CG  GLU    88     -41.081   5.958  -4.532  1.00 10.00      B   
ATOM   1133  CD  GLU    88     -40.427   7.216  -5.066  1.00 10.00      B   
ATOM   1134  OE1 GLU    88     -39.329   7.574  -4.586  1.00 10.00      B   
ATOM   1135  OE2 GLU    88     -41.014   7.855  -5.963  1.00 10.00      B   
ATOM   1136  C   GLU    88     -40.684   2.257  -5.641  1.00 10.00      B   
ATOM   1137  O   GLU    88     -40.995   2.039  -6.813  1.00 10.00      B   
ATOM   1138  N   LEU    89     -39.828   1.501  -4.966  1.00 10.00      B   
ATOM   1139  HN  LEU    89     -39.651   1.706  -4.024  1.00 10.00      B   
ATOM   1140  CA  LEU    89     -39.153   0.367  -5.585  1.00 10.00      B   
ATOM   1141  CB  LEU    89     -37.959  -0.081  -4.735  1.00 10.00      B   
ATOM   1142  CG  LEU    89     -36.989  -1.068  -5.391  1.00 10.00      B   
ATOM   1143  CD1 LEU    89     -36.344  -0.453  -6.625  1.00 10.00      B   
ATOM   1144  CD2 LEU    89     -35.929  -1.514  -4.395  1.00 10.00      B   
ATOM   1145  C   LEU    89     -40.115  -0.795  -5.818  1.00 10.00      B   
ATOM   1146  O   LEU    89     -40.060  -1.457  -6.857  1.00 10.00      B   
ATOM   1147  N   VAL    90     -41.010  -1.025  -4.859  1.00 10.00      B   
ATOM   1148  HN  VAL    90     -41.013  -0.457  -4.059  1.00 10.00      B   
ATOM   1149  CA  VAL    90     -41.983  -2.108  -4.965  1.00 10.00      B   
ATOM   1150  CB  VAL    90     -42.829  -2.283  -3.683  1.00 10.00      B   
ATOM   1151  CG1 VAL    90     -41.992  -2.876  -2.561  1.00 10.00      B   
ATOM   1152  CG2 VAL    90     -43.457  -0.965  -3.251  1.00 10.00      B   
ATOM   1153  C   VAL    90     -42.905  -1.914  -6.164  1.00 10.00      B   
ATOM   1154  O   VAL    90     -43.387  -2.886  -6.744  1.00 10.00      B   
ATOM   1155  N   VAL    91     -43.130  -0.656  -6.536  1.00 10.00      B   
ATOM   1156  HN  VAL    91     -42.709   0.072  -6.033  1.00 10.00      B   
ATOM   1157  CA  VAL    91     -43.987  -0.329  -7.667  1.00 10.00      B   
ATOM   1158  CB  VAL    91     -44.211   1.195  -7.787  1.00 10.00      B   
ATOM   1159  CG1 VAL    91     -45.147   1.518  -8.942  1.00 10.00      B   
ATOM   1160  CG2 VAL    91     -44.754   1.765  -6.487  1.00 10.00      B   
ATOM   1161  C   VAL    91     -43.376  -0.854  -8.960  1.00 10.00      B   
ATOM   1162  O   VAL    91     -44.056  -1.487  -9.763  1.00 10.00      B   
ATOM   1163  N   MET    92     -42.080  -0.611  -9.135  1.00 10.00      B   
ATOM   1164  HN  MET    92     -41.590  -0.118  -8.442  1.00 10.00      B   
ATOM   1165  CA  MET    92     -41.368  -1.061 -10.330  1.00 10.00      B   
ATOM   1166  CB  MET    92     -39.961  -0.465 -10.381  1.00 10.00      B   
ATOM   1167  CG  MET    92     -39.884   0.863 -11.113  1.00 10.00      B   
ATOM   1168  SD  MET    92     -39.869   0.676 -12.907  1.00 10.00      B   
ATOM   1169  CE  MET    92     -38.118   0.418 -13.197  1.00 10.00      B   
ATOM   1170  C   MET    92     -41.300  -2.582 -10.387  1.00 10.00      B   
ATOM   1171  O   MET    92     -41.474  -3.185 -11.448  1.00 10.00      B   
ATOM   1172  N   GLN    93     -41.060  -3.196  -9.236  1.00 10.00      B   
ATOM   1173  HN  GLN    93     -40.924  -2.659  -8.425  1.00 10.00      B   
ATOM   1174  CA  GLN    93     -40.978  -4.647  -9.147  1.00 10.00      B   
ATOM   1175  CB  GLN    93     -40.514  -5.070  -7.750  1.00 10.00      B   
ATOM   1176  CG  GLN    93     -39.124  -4.575  -7.380  1.00 10.00      B   
ATOM   1177  CD  GLN    93     -38.830  -4.698  -5.897  1.00 10.00      B   
ATOM   1178  OE1 GLN    93     -39.732  -4.626  -5.062  1.00 10.00      B   
ATOM   1179  NE2 GLN    93     -37.564  -4.879  -5.556  1.00 10.00      B   
ATOM   1180 HE21 GLN    93     -36.893  -4.924  -6.269  1.00 10.00      B   
ATOM   1181 HE22 GLN    93     -37.349  -4.960  -4.604  1.00 10.00      B   
ATOM   1182  C   GLN    93     -42.326  -5.284  -9.477  1.00 10.00      B   
ATOM   1183  O   GLN    93     -42.390  -6.398  -9.995  1.00 10.00      B   
ATOM   1184  N   ALA    94     -43.399  -4.550  -9.199  1.00 10.00      B   
ATOM   1185  HN  ALA    94     -43.278  -3.661  -8.801  1.00 10.00      B   
ATOM   1186  CA  ALA    94     -44.751  -5.029  -9.456  1.00 10.00      B   
ATOM   1187  CB  ALA    94     -45.755  -4.296  -8.579  1.00 10.00      B   
ATOM   1188  C   ALA    94     -45.134  -4.894 -10.929  1.00 10.00      B   
ATOM   1189  O   ALA    94     -45.935  -5.677 -11.436  1.00 10.00      B   
ATOM   1190  N   SER    95     -44.566  -3.905 -11.617  1.00 10.00      B   
ATOM   1191  HN  SER    95     -43.938  -3.298 -11.166  1.00 10.00      B   
ATOM   1192  CA  SER    95     -44.872  -3.691 -13.031  1.00 10.00      B   
ATOM   1193  CB  SER    95     -44.483  -2.282 -13.473  1.00 10.00      B   
ATOM   1194  OG  SER    95     -43.593  -1.688 -12.548  1.00 10.00      B   
ATOM   1195  HG  SER    95     -42.683  -1.876 -12.815  1.00 10.00      B   
ATOM   1196  C   SER    95     -44.223  -4.743 -13.927  1.00 10.00      B   
ATOM   1197  O   SER    95     -44.602  -4.901 -15.088  1.00 10.00      B   
ATOM   1198  N   GLY    96     -43.246  -5.460 -13.391  1.00 10.00      B   
ATOM   1199  HN  GLY    96     -42.976  -5.295 -12.463  1.00 10.00      B   
ATOM   1200  CA  GLY    96     -42.589  -6.489 -14.170  1.00 10.00      B   
ATOM   1201  C   GLY    96     -41.079  -6.437 -14.088  1.00 10.00      B   
ATOM   1202  O   GLY    96     -40.397  -7.299 -14.641  1.00 10.00      B   
ATOM   1203  N   PHE    97     -40.547  -5.430 -13.411  1.00 10.00      B   
ATOM   1204  HN  PHE    97     -41.132  -4.760 -12.997  1.00 10.00      B   
ATOM   1205  CA  PHE    97     -39.105  -5.300 -13.272  1.00 10.00      B   
ATOM   1206  CB  PHE    97     -38.718  -3.871 -12.891  1.00 10.00      B   
ATOM   1207  CG  PHE    97     -37.577  -3.319 -13.696  1.00 10.00      B   
ATOM   1208  CD1 PHE    97     -37.787  -2.835 -14.978  1.00 10.00      B   
ATOM   1209  CD2 PHE    97     -36.295  -3.284 -13.174  1.00 10.00      B   
ATOM   1210  CE1 PHE    97     -36.741  -2.326 -15.720  1.00 10.00      B   
ATOM   1211  CE2 PHE    97     -35.244  -2.776 -13.912  1.00 10.00      B   
ATOM   1212  CZ  PHE    97     -35.467  -2.297 -15.187  1.00 10.00      B   
ATOM   1213  C   PHE    97     -38.589  -6.288 -12.234  1.00 10.00      B   
ATOM   1214  O   PHE    97     -38.818  -6.124 -11.035  1.00 10.00      B   
ATOM   1215  N   THR    98     -37.922  -7.330 -12.701  1.00 10.00      B   
ATOM   1216  HN  THR    98     -37.780  -7.415 -13.667  1.00 10.00      B   
ATOM   1217  CA  THR    98     -37.384  -8.355 -11.819  1.00 10.00      B   
ATOM   1218  CB  THR    98     -36.967  -9.597 -12.624  1.00 10.00      B   
ATOM   1219  OG1 THR    98     -36.679  -9.207 -13.976  1.00 10.00      B   
ATOM   1220  HG1 THR    98     -36.781  -9.969 -14.561  1.00 10.00      B   
ATOM   1221  CG2 THR    98     -38.086 -10.624 -12.624  1.00 10.00      B   
ATOM   1222  C   THR    98     -36.190  -7.826 -11.032  1.00 10.00      B   
ATOM   1223  O   THR    98     -35.502  -6.904 -11.477  1.00 10.00      B   
ATOM   1224  N   ARG    99     -35.945  -8.416  -9.863  1.00 10.00      B   
ATOM   1225  HN  ARG    99     -36.535  -9.143  -9.563  1.00 10.00      B   
ATOM   1226  CA  ARG    99     -34.835  -8.007  -9.010  1.00 10.00      B   
ATOM   1227  CB  ARG    99     -34.842  -8.795  -7.696  1.00 10.00      B   
ATOM   1228  CG  ARG    99     -36.132  -8.643  -6.903  1.00 10.00      B   
ATOM   1229  CD  ARG    99     -35.971  -9.115  -5.469  1.00 10.00      B   
ATOM   1230  NE  ARG    99     -35.710 -10.547  -5.383  1.00 10.00      B   
ATOM   1231  HE  ARG    99     -35.287 -10.978  -6.160  1.00 10.00      B   
ATOM   1232  CZ  ARG    99     -36.019 -11.293  -4.328  1.00 10.00      B   
ATOM   1233  NH1 ARG    99     -36.600 -10.741  -3.264  1.00 10.00      B   
ATOM   1234 HH11 ARG    99     -36.818  -9.719  -3.254  1.00 10.00      B   
ATOM   1235 HH12 ARG    99     -36.844 -11.328  -2.437  1.00 10.00      B   
ATOM   1236  NH2 ARG    99     -35.739 -12.588  -4.329  1.00 10.00      B   
ATOM   1237 HH21 ARG    99     -35.281 -13.026  -5.162  1.00 10.00      B   
ATOM   1238 HH22 ARG    99     -35.970 -13.177  -3.499  1.00 10.00      B   
ATOM   1239  C   ARG    99     -33.497  -8.156  -9.730  1.00 10.00      B   
ATOM   1240  O   ARG    99     -32.546  -7.424  -9.452  1.00 10.00      B   
ATOM   1241  N   MET   100     -33.437  -9.100 -10.666  1.00 10.00      B   
ATOM   1242  HN  MET   100     -34.224  -9.665 -10.825  1.00 10.00      B   
ATOM   1243  CA  MET   100     -32.229  -9.330 -11.449  1.00 10.00      B   
ATOM   1244  CB  MET   100     -32.403 -10.550 -12.358  1.00 10.00      B   
ATOM   1245  CG  MET   100     -32.154 -11.886 -11.677  1.00 10.00      B   
ATOM   1246  SD  MET   100     -30.464 -12.057 -11.067  1.00 10.00      B   
ATOM   1247  CE  MET   100     -29.525 -11.765 -12.566  1.00 10.00      B   
ATOM   1248  C   MET   100     -31.903  -8.104 -12.291  1.00 10.00      B   
ATOM   1249  O   MET   100     -30.749  -7.682 -12.377  1.00 10.00      B   
ATOM   1250  N   GLN   101     -32.937  -7.517 -12.889  1.00 10.00      B   
ATOM   1251  HN  GLN   101     -33.836  -7.887 -12.763  1.00 10.00      B   
ATOM   1252  CA  GLN   101     -32.769  -6.333 -13.720  1.00 10.00      B   
ATOM   1253  CB  GLN   101     -34.045  -6.030 -14.508  1.00 10.00      B   
ATOM   1254  CG  GLN   101     -34.420  -7.096 -15.527  1.00 10.00      B   
ATOM   1255  CD  GLN   101     -33.344  -7.326 -16.573  1.00 10.00      B   
ATOM   1256  OE1 GLN   101     -32.587  -6.418 -16.923  1.00 10.00      B   
ATOM   1257  NE2 GLN   101     -33.271  -8.542 -17.083  1.00 10.00      B   
ATOM   1258 HE21 GLN   101     -33.907  -9.218 -16.765  1.00 10.00      B   
ATOM   1259 HE22 GLN   101     -32.576  -8.725 -17.751  1.00 10.00      B   
ATOM   1260  C   GLN   101     -32.376  -5.135 -12.867  1.00 10.00      B   
ATOM   1261  O   GLN   101     -31.563  -4.308 -13.281  1.00 10.00      B   
ATOM   1262  N   VAL   102     -32.958  -5.048 -11.674  1.00 10.00      B   
ATOM   1263  HN  VAL   102     -33.614  -5.730 -11.410  1.00 10.00      B   
ATOM   1264  CA  VAL   102     -32.654  -3.959 -10.749  1.00 10.00      B   
ATOM   1265  CB  VAL   102     -33.497  -4.059  -9.456  1.00 10.00      B   
ATOM   1266  CG1 VAL   102     -33.213  -2.887  -8.527  1.00 10.00      B   
ATOM   1267  CG2 VAL   102     -34.980  -4.129  -9.785  1.00 10.00      B   
ATOM   1268  C   VAL   102     -31.171  -3.991 -10.387  1.00 10.00      B   
ATOM   1269  O   VAL   102     -30.508  -2.954 -10.334  1.00 10.00      B   
ATOM   1270  N   ALA   103     -30.659  -5.199 -10.168  1.00 10.00      B   
ATOM   1271  HN  ALA   103     -31.246  -5.984 -10.237  1.00 10.00      B   
ATOM   1272  CA  ALA   103     -29.258  -5.396  -9.825  1.00 10.00      B   
ATOM   1273  CB  ALA   103     -28.978  -6.875  -9.608  1.00 10.00      B   
ATOM   1274  C   ALA   103     -28.352  -4.843 -10.921  1.00 10.00      B   
ATOM   1275  O   ALA   103     -27.425  -4.082 -10.651  1.00 10.00      B   
ATOM   1276  N   LEU   104     -28.643  -5.216 -12.160  1.00 10.00      B   
ATOM   1277  HN  LEU   104     -29.406  -5.817 -12.311  1.00 10.00      B   
ATOM   1278  CA  LEU   104     -27.860  -4.759 -13.301  1.00 10.00      B   
ATOM   1279  CB  LEU   104     -28.350  -5.428 -14.584  1.00 10.00      B   
ATOM   1280  CG  LEU   104     -28.120  -6.934 -14.697  1.00 10.00      B   
ATOM   1281  CD1 LEU   104     -28.777  -7.472 -15.957  1.00 10.00      B   
ATOM   1282  CD2 LEU   104     -26.633  -7.253 -14.690  1.00 10.00      B   
ATOM   1283  C   LEU   104     -27.945  -3.245 -13.449  1.00 10.00      B   
ATOM   1284  O   LEU   104     -26.970  -2.589 -13.820  1.00 10.00      B   
ATOM   1285  N   SER   105     -29.113  -2.698 -13.134  1.00 10.00      B   
ATOM   1286  HN  SER   105     -29.841  -3.277 -12.824  1.00 10.00      B   
ATOM   1287  CA  SER   105     -29.348  -1.265 -13.236  1.00 10.00      B   
ATOM   1288  CB  SER   105     -30.824  -0.941 -12.994  1.00 10.00      B   
ATOM   1289  OG  SER   105     -31.647  -1.679 -13.883  1.00 10.00      B   
ATOM   1290  HG  SER   105     -31.822  -2.554 -13.509  1.00 10.00      B   
ATOM   1291  C   SER   105     -28.449  -0.453 -12.304  1.00 10.00      B   
ATOM   1292  O   SER   105     -28.004   0.636 -12.669  1.00 10.00      B   
ATOM   1293  N   VAL   106     -28.177  -0.982 -11.114  1.00 10.00      B   
ATOM   1294  HN  VAL   106     -28.560  -1.855 -10.875  1.00 10.00      B   
ATOM   1295  CA  VAL   106     -27.331  -0.285 -10.150  1.00 10.00      B   
ATOM   1296  CB  VAL   106     -27.789  -0.508  -8.690  1.00 10.00      B   
ATOM   1297  CG1 VAL   106     -29.227  -0.044  -8.505  1.00 10.00      B   
ATOM   1298  CG2 VAL   106     -27.637  -1.964  -8.277  1.00 10.00      B   
ATOM   1299  C   VAL   106     -25.857  -0.662 -10.308  1.00 10.00      B   
ATOM   1300  O   VAL   106     -24.970   0.069  -9.867  1.00 10.00      B   
ATOM   1301  N   MET   107     -25.600  -1.800 -10.942  1.00 10.00      B   
ATOM   1302  HN  MET   107     -26.347  -2.352 -11.260  1.00 10.00      B   
ATOM   1303  CA  MET   107     -24.230  -2.257 -11.157  1.00 10.00      B   
ATOM   1304  CB  MET   107     -24.170  -3.776 -11.332  1.00 10.00      B   
ATOM   1305  CG  MET   107     -24.353  -4.561 -10.042  1.00 10.00      B   
ATOM   1306  SD  MET   107     -23.028  -4.280  -8.847  1.00 10.00      B   
ATOM   1307  CE  MET   107     -21.647  -5.057  -9.684  1.00 10.00      B   
ATOM   1308  C   MET   107     -23.595  -1.560 -12.355  1.00 10.00      B   
ATOM   1309  O   MET   107     -22.386  -1.334 -12.382  1.00 10.00      B   
ATOM   1310  N   LYS   108     -24.417  -1.210 -13.338  1.00 10.00      B   
ATOM   1311  HN  LYS   108     -25.372  -1.419 -13.261  1.00 10.00      B   
ATOM   1312  CA  LYS   108     -23.931  -0.533 -14.535  1.00 10.00      B   
ATOM   1313  CB  LYS   108     -25.006  -0.499 -15.632  1.00 10.00      B   
ATOM   1314  CG  LYS   108     -26.159   0.459 -15.365  1.00 10.00      B   
ATOM   1315  CD  LYS   108     -27.094   0.550 -16.560  1.00 10.00      B   
ATOM   1316  CE  LYS   108     -28.058   1.721 -16.428  1.00 10.00      B   
ATOM   1317  NZ  LYS   108     -29.025   1.536 -15.310  1.00 10.00      B   
ATOM   1318  HZ1 LYS   108     -28.531   1.549 -14.394  1.00 10.00      B   
ATOM   1319  HZ2 LYS   108     -29.526   0.630 -15.412  1.00 10.00      B   
ATOM   1320  HZ3 LYS   108     -29.733   2.306 -15.321  1.00 10.00      B   
ATOM   1321  C   LYS   108     -23.450   0.879 -14.202  1.00 10.00      B   
ATOM   1322  O   LYS   108     -22.601   1.439 -14.891  1.00 10.00      B   
ATOM   1323  N   THR   109     -23.997   1.449 -13.139  1.00 10.00      B   
ATOM   1324  HN  THR   109     -24.689   0.969 -12.633  1.00 10.00      B   
ATOM   1325  CA  THR   109     -23.620   2.784 -12.711  1.00 10.00      B   
ATOM   1326  CB  THR   109     -24.791   3.453 -11.979  1.00 10.00      B   
ATOM   1327  OG1 THR   109     -25.765   2.448 -11.656  1.00 10.00      B   
ATOM   1328  HG1 THR   109     -26.436   2.828 -11.080  1.00 10.00      B   
ATOM   1329  CG2 THR   109     -25.436   4.508 -12.867  1.00 10.00      B   
ATOM   1330  C   THR   109     -22.406   2.728 -11.791  1.00 10.00      B   
ATOM   1331  O   THR   109     -21.783   3.750 -11.495  1.00 10.00      B   
ATOM   1332  N   ALA   110     -22.066   1.521 -11.355  1.00 10.00      B   
ATOM   1333  HN  ALA   110     -22.597   0.748 -11.636  1.00 10.00      B   
ATOM   1334  CA  ALA   110     -20.929   1.315 -10.473  1.00 10.00      B   
ATOM   1335  CB  ALA   110     -21.140   0.083  -9.605  1.00 10.00      B   
ATOM   1336  C   ALA   110     -19.638   1.195 -11.272  1.00 10.00      B   
ATOM   1337  O   ALA   110     -18.552   1.430 -10.745  1.00 10.00      B   
ATOM   1338  N   ILE   111     -19.766   0.835 -12.547  1.00 10.00      B   
ATOM   1339  HN  ILE   111     -20.662   0.661 -12.904  1.00 10.00      B   
ATOM   1340  CA  ILE   111     -18.608   0.687 -13.430  1.00 10.00      B   
ATOM   1341  CB  ILE   111     -19.008   0.301 -14.872  1.00 10.00      B   
ATOM   1342  CG1 ILE   111     -19.871  -0.963 -14.859  1.00 10.00      B   
ATOM   1343  CG2 ILE   111     -17.769   0.094 -15.732  1.00 10.00      B   
ATOM   1344  CD1 ILE   111     -20.467  -1.313 -16.206  1.00 10.00      B   
ATOM   1345  C   ILE   111     -17.719   1.941 -13.435  1.00 10.00      B   
ATOM   1346  O   ILE   111     -16.518   1.845 -13.169  1.00 10.00      B   
ATOM   1347  N   PRO   112     -18.283   3.138 -13.733  1.00 10.00      B   
ATOM   1348  CA  PRO   112     -17.513   4.391 -13.740  1.00 10.00      B   
ATOM   1349  CB  PRO   112     -18.563   5.464 -14.049  1.00 10.00      B   
ATOM   1350  CG  PRO   112     -19.663   4.733 -14.733  1.00 10.00      B   
ATOM   1351  CD  PRO   112     -19.690   3.364 -14.122  1.00 10.00      B   
ATOM   1352  C   PRO   112     -16.867   4.674 -12.384  1.00 10.00      B   
ATOM   1353  O   PRO   112     -15.824   5.326 -12.308  1.00 10.00      B   
ATOM   1354  N   LEU   113     -17.492   4.177 -11.321  1.00 10.00      B   
ATOM   1355  HN  LEU   113     -18.316   3.664 -11.452  1.00 10.00      B   
ATOM   1356  CA  LEU   113     -16.982   4.366  -9.968  1.00 10.00      B   
ATOM   1357  CB  LEU   113     -18.048   4.002  -8.931  1.00 10.00      B   
ATOM   1358  CG  LEU   113     -19.290   4.895  -8.909  1.00 10.00      B   
ATOM   1359  CD1 LEU   113     -20.406   4.247  -8.107  1.00 10.00      B   
ATOM   1360  CD2 LEU   113     -18.954   6.267  -8.349  1.00 10.00      B   
ATOM   1361  C   LEU   113     -15.721   3.537  -9.753  1.00 10.00      B   
ATOM   1362  O   LEU   113     -14.755   4.004  -9.144  1.00 10.00      B   
ATOM   1363  N   VAL   114     -15.733   2.311 -10.269  1.00 10.00      B   
ATOM   1364  HN  VAL   114     -16.538   1.995 -10.737  1.00 10.00      B   
ATOM   1365  CA  VAL   114     -14.585   1.420 -10.154  1.00 10.00      B   
ATOM   1366  CB  VAL   114     -14.918  -0.002 -10.658  1.00 10.00      B   
ATOM   1367  CG1 VAL   114     -13.718  -0.924 -10.496  1.00 10.00      B   
ATOM   1368  CG2 VAL   114     -16.125  -0.562  -9.917  1.00 10.00      B   
ATOM   1369  C   VAL   114     -13.428   1.984 -10.972  1.00 10.00      B   
ATOM   1370  O   VAL   114     -12.294   2.060 -10.503  1.00 10.00      B   
ATOM   1371  N   LEU   115     -13.737   2.404 -12.195  1.00 10.00      B   
ATOM   1372  HN  LEU   115     -14.665   2.317 -12.510  1.00 10.00      B   
ATOM   1373  CA  LEU   115     -12.734   2.980 -13.085  1.00 10.00      B   
ATOM   1374  CB  LEU   115     -13.346   3.289 -14.456  1.00 10.00      B   
ATOM   1375  CG  LEU   115     -13.875   2.092 -15.249  1.00 10.00      B   
ATOM   1376  CD1 LEU   115     -14.690   2.564 -16.443  1.00 10.00      B   
ATOM   1377  CD2 LEU   115     -12.730   1.198 -15.700  1.00 10.00      B   
ATOM   1378  C   LEU   115     -12.156   4.251 -12.475  1.00 10.00      B   
ATOM   1379  O   LEU   115     -10.976   4.559 -12.645  1.00 10.00      B   
ATOM   1380  N   LEU   116     -13.002   4.978 -11.761  1.00 10.00      B   
ATOM   1381  HN  LEU   116     -13.932   4.673 -11.673  1.00 10.00      B   
ATOM   1382  CA  LEU   116     -12.601   6.215 -11.109  1.00 10.00      B   
ATOM   1383  CB  LEU   116     -13.824   6.892 -10.490  1.00 10.00      B   
ATOM   1384  CG  LEU   116     -13.593   8.242  -9.813  1.00 10.00      B   
ATOM   1385  CD1 LEU   116     -13.383   9.334 -10.850  1.00 10.00      B   
ATOM   1386  CD2 LEU   116     -14.756   8.578  -8.898  1.00 10.00      B   
ATOM   1387  C   LEU   116     -11.558   5.943 -10.031  1.00 10.00      B   
ATOM   1388  O   LEU   116     -10.492   6.558 -10.015  1.00 10.00      B   
ATOM   1389  N   THR   117     -11.858   5.001  -9.148  1.00 10.00      B   
ATOM   1390  HN  THR   117     -12.711   4.521  -9.227  1.00 10.00      B   
ATOM   1391  CA  THR   117     -10.945   4.654  -8.067  1.00 10.00      B   
ATOM   1392  CB  THR   117     -11.620   3.750  -7.021  1.00 10.00      B   
ATOM   1393  OG1 THR   117     -12.658   2.986  -7.648  1.00 10.00      B   
ATOM   1394  HG1 THR   117     -13.483   3.484  -7.634  1.00 10.00      B   
ATOM   1395  CG2 THR   117     -12.219   4.595  -5.908  1.00 10.00      B   
ATOM   1396  C   THR   117      -9.685   3.982  -8.603  1.00 10.00      B   
ATOM   1397  O   THR   117      -8.595   4.159  -8.058  1.00 10.00      B   
ATOM   1398  N   MET   118      -9.838   3.218  -9.676  1.00 10.00      B   
ATOM   1399  HN  MET   118     -10.739   3.095 -10.051  1.00 10.00      B   
ATOM   1400  CA  MET   118      -8.710   2.534 -10.294  1.00 10.00      B   
ATOM   1401  CB  MET   118      -9.189   1.537 -11.352  1.00 10.00      B   
ATOM   1402  CG  MET   118      -8.077   0.676 -11.924  1.00 10.00      B   
ATOM   1403  SD  MET   118      -7.134  -0.169 -10.642  1.00 10.00      B   
ATOM   1404  CE  MET   118      -5.750  -0.773 -11.600  1.00 10.00      B   
ATOM   1405  C   MET   118      -7.737   3.538 -10.912  1.00 10.00      B   
ATOM   1406  O   MET   118      -6.520   3.388 -10.805  1.00 10.00      B   
ATOM   1407  N   ALA   119      -8.282   4.565 -11.550  1.00 10.00      B   
ATOM   1408  HN  ALA   119      -9.260   4.630 -11.605  1.00 10.00      B   
ATOM   1409  CA  ALA   119      -7.469   5.595 -12.179  1.00 10.00      B   
ATOM   1410  CB  ALA   119      -8.310   6.420 -13.142  1.00 10.00      B   
ATOM   1411  C   ALA   119      -6.822   6.496 -11.133  1.00 10.00      B   
ATOM   1412  O   ALA   119      -5.603   6.648 -11.100  1.00 10.00      B   
ATOM   1413  N   ILE   120      -7.643   7.066 -10.260  1.00 10.00      B   
ATOM   1414  HN  ILE   120      -8.608   6.876 -10.317  1.00 10.00      B   
ATOM   1415  CA  ILE   120      -7.159   7.964  -9.215  1.00 10.00      B   
ATOM   1416  CB  ILE   120      -8.330   8.549  -8.389  1.00 10.00      B   
ATOM   1417  CG1 ILE   120      -9.213   9.442  -9.267  1.00 10.00      B   
ATOM   1418  CG2 ILE   120      -7.819   9.320  -7.181  1.00 10.00      B   
ATOM   1419  CD1 ILE   120     -10.435   9.990  -8.560  1.00 10.00      B   
ATOM   1420  C   ILE   120      -6.164   7.265  -8.284  1.00 10.00      B   
ATOM   1421  O   ILE   120      -5.152   7.851  -7.887  1.00 10.00      B   
ATOM   1422  N   GLY   121      -6.436   6.000  -7.976  1.00 10.00      B   
ATOM   1423  HN  GLY   121      -7.237   5.579  -8.356  1.00 10.00      B   
ATOM   1424  CA  GLY   121      -5.580   5.235  -7.082  1.00 10.00      B   
ATOM   1425  C   GLY   121      -4.181   4.981  -7.612  1.00 10.00      B   
ATOM   1426  O   GLY   121      -3.279   4.649  -6.844  1.00 10.00      B   
ATOM   1427  N   GLU   122      -3.989   5.133  -8.915  1.00 10.00      B   
ATOM   1428  HN  GLU   122      -4.742   5.396  -9.491  1.00 10.00      B   
ATOM   1429  CA  GLU   122      -2.679   4.905  -9.511  1.00 10.00      B   
ATOM   1430  CB  GLU   122      -2.725   3.727 -10.482  1.00 10.00      B   
ATOM   1431  CG  GLU   122      -3.177   2.421  -9.850  1.00 10.00      B   
ATOM   1432  CD  GLU   122      -2.604   1.212 -10.555  1.00 10.00      B   
ATOM   1433  OE1 GLU   122      -2.932   1.001 -11.741  1.00 10.00      B   
ATOM   1434  OE2 GLU   122      -1.818   0.473  -9.925  1.00 10.00      B   
ATOM   1435  C   GLU   122      -2.153   6.149 -10.218  1.00 10.00      B   
ATOM   1436  O   GLU   122      -1.151   6.093 -10.930  1.00 10.00      B   
ATOM   1437  N   TRP   123      -2.820   7.274 -10.009  1.00 10.00      B   
ATOM   1438  HN  TRP   123      -3.605   7.264  -9.426  1.00 10.00      B   
ATOM   1439  CA  TRP   123      -2.409   8.521 -10.635  1.00 10.00      B   
ATOM   1440  CB  TRP   123      -3.322   8.871 -11.817  1.00 10.00      B   
ATOM   1441  CG  TRP   123      -3.008   8.102 -13.066  1.00 10.00      B   
ATOM   1442  CD1 TRP   123      -3.744   7.095 -13.621  1.00 10.00      B   
ATOM   1443  CD2 TRP   123      -1.863   8.273 -13.911  1.00 10.00      B   
ATOM   1444  NE1 TRP   123      -3.134   6.636 -14.762  1.00 10.00      B   
ATOM   1445  HE1 TRP   123      -3.472   5.914 -15.338  1.00 10.00      B   
ATOM   1446  CE2 TRP   123      -1.977   7.343 -14.963  1.00 10.00      B   
ATOM   1447  CE3 TRP   123      -0.759   9.131 -13.885  1.00 10.00      B   
ATOM   1448  CZ2 TRP   123      -1.022   7.239 -15.972  1.00 10.00      B   
ATOM   1449  CZ3 TRP   123       0.186   9.027 -14.887  1.00 10.00      B   
ATOM   1450  CH2 TRP   123       0.047   8.091 -15.920  1.00 10.00      B   
ATOM   1451  C   TRP   123      -2.364   9.670  -9.637  1.00 10.00      B   
ATOM   1452  O   TRP   123      -1.347  10.346  -9.503  1.00 10.00      B   
ATOM   1453  N   VAL   124      -3.461   9.878  -8.928  1.00 10.00      B   
ATOM   1454  HN  VAL   124      -4.234   9.288  -9.053  1.00 10.00      B   
ATOM   1455  CA  VAL   124      -3.545  10.962  -7.962  1.00 10.00      B   
ATOM   1456  CB  VAL   124      -4.980  11.521  -7.853  1.00 10.00      B   
ATOM   1457  CG1 VAL   124      -5.009  12.770  -6.983  1.00 10.00      B   
ATOM   1458  CG2 VAL   124      -5.541  11.822  -9.237  1.00 10.00      B   
ATOM   1459  C   VAL   124      -3.054  10.530  -6.585  1.00 10.00      B   
ATOM   1460  O   VAL   124      -2.319  11.265  -5.931  1.00 10.00      B   
ATOM   1461  N   ALA   125      -3.440   9.330  -6.166  1.00 10.00      B   
ATOM   1462  HN  ALA   125      -4.008   8.783  -6.748  1.00 10.00      B   
ATOM   1463  CA  ALA   125      -3.051   8.800  -4.858  1.00 10.00      B   
ATOM   1464  CB  ALA   125      -3.640   7.417  -4.612  1.00 10.00      B   
ATOM   1465  C   ALA   125      -1.533   8.823  -4.616  1.00 10.00      B   
ATOM   1466  O   ALA   125      -1.082   9.371  -3.607  1.00 10.00      B   
ATOM   1467  N   PRO   126      -0.713   8.241  -5.524  1.00 10.00      B   
ATOM   1468  CA  PRO   126       0.750   8.224  -5.358  1.00 10.00      B   
ATOM   1469  CB  PRO   126       1.248   7.391  -6.548  1.00 10.00      B   
ATOM   1470  CG  PRO   126       0.053   6.641  -7.023  1.00 10.00      B   
ATOM   1471  CD  PRO   126      -1.119   7.535  -6.754  1.00 10.00      B   
ATOM   1472  C   PRO   126       1.359   9.626  -5.403  1.00 10.00      B   
ATOM   1473  O   PRO   126       2.432   9.863  -4.858  1.00 10.00      B   
ATOM   1474  N   GLN   127       0.661  10.551  -6.042  1.00 10.00      B   
ATOM   1475  HN  GLN   127      -0.202  10.310  -6.434  1.00 10.00      B   
ATOM   1476  CA  GLN   127       1.142  11.922  -6.164  1.00 10.00      B   
ATOM   1477  CB  GLN   127       0.574  12.577  -7.425  1.00 10.00      B   
ATOM   1478  CG  GLN   127       1.334  12.244  -8.698  1.00 10.00      B   
ATOM   1479  CD  GLN   127       2.686  12.928  -8.776  1.00 10.00      B   
ATOM   1480  OE1 GLN   127       2.873  14.031  -8.261  1.00 10.00      B   
ATOM   1481  NE2 GLN   127       3.637  12.279  -9.424  1.00 10.00      B   
ATOM   1482 HE21 GLN   127       3.421  11.405  -9.813  1.00 10.00      B   
ATOM   1483 HE22 GLN   127       4.522  12.698  -9.490  1.00 10.00      B   
ATOM   1484  C   GLN   127       0.784  12.757  -4.939  1.00 10.00      B   
ATOM   1485  O   GLN   127       1.639  13.439  -4.369  1.00 10.00      B   
ATOM   1486  N   GLY   128      -0.478  12.684  -4.534  1.00 10.00      B   
ATOM   1487  HN  GLY   128      -1.102  12.096  -5.019  1.00 10.00      B   
ATOM   1488  CA  GLY   128      -0.956  13.449  -3.398  1.00 10.00      B   
ATOM   1489  C   GLY   128      -0.212  13.158  -2.114  1.00 10.00      B   
ATOM   1490  O   GLY   128       0.256  14.079  -1.441  1.00 10.00      B   
ATOM   1491  N   GLU   129      -0.072  11.880  -1.783  1.00 10.00      B   
ATOM   1492  HN  GLU   129      -0.432  11.186  -2.378  1.00 10.00      B   
ATOM   1493  CA  GLU   129       0.606  11.488  -0.552  1.00 10.00      B   
ATOM   1494  CB  GLU   129       0.350  10.021  -0.217  1.00 10.00      B   
ATOM   1495  CG  GLU   129      -1.115   9.692   0.020  1.00 10.00      B   
ATOM   1496  CD  GLU   129      -1.309   8.387   0.761  1.00 10.00      B   
ATOM   1497  OE1 GLU   129      -1.308   7.321   0.108  1.00 10.00      B   
ATOM   1498  OE2 GLU   129      -1.469   8.423   2.002  1.00 10.00      B   
ATOM   1499  C   GLU   129       2.102  11.792  -0.580  1.00 10.00      B   
ATOM   1500  O   GLU   129       2.733  11.914   0.472  1.00 10.00      B   
ATOM   1501  N   GLN   130       2.670  11.909  -1.773  1.00 10.00      B   
ATOM   1502  HN  GLN   130       2.127  11.788  -2.581  1.00 10.00      B   
ATOM   1503  CA  GLN   130       4.089  12.214  -1.902  1.00 10.00      B   
ATOM   1504  CB  GLN   130       4.674  11.646  -3.193  1.00 10.00      B   
ATOM   1505  CG  GLN   130       5.034  10.173  -3.117  1.00 10.00      B   
ATOM   1506  CD  GLN   130       5.820   9.705  -4.326  1.00 10.00      B   
ATOM   1507  OE1 GLN   130       7.052   9.739  -4.331  1.00 10.00      B   
ATOM   1508  NE2 GLN   130       5.113   9.270  -5.358  1.00 10.00      B   
ATOM   1509 HE21 GLN   130       4.133   9.276  -5.283  1.00 10.00      B   
ATOM   1510 HE22 GLN   130       5.593   8.962  -6.155  1.00 10.00      B   
ATOM   1511  C   GLN   130       4.331  13.715  -1.829  1.00 10.00      B   
ATOM   1512  O   GLN   130       5.218  14.172  -1.107  1.00 10.00      B   
ATOM   1513  N   MET   131       3.525  14.480  -2.560  1.00 10.00      B   
ATOM   1514  HN  MET   131       2.818  14.055  -3.100  1.00 10.00      B   
ATOM   1515  CA  MET   131       3.663  15.931  -2.585  1.00 10.00      B   
ATOM   1516  CB  MET   131       2.778  16.556  -3.667  1.00 10.00      B   
ATOM   1517  CG  MET   131       3.307  16.375  -5.083  1.00 10.00      B   
ATOM   1518  SD  MET   131       2.343  17.274  -6.319  1.00 10.00      B   
ATOM   1519  CE  MET   131       0.780  16.400  -6.243  1.00 10.00      B   
ATOM   1520  C   MET   131       3.373  16.550  -1.223  1.00 10.00      B   
ATOM   1521  O   MET   131       4.119  17.411  -0.759  1.00 10.00      B   
ATOM   1522  N   ALA   132       2.310  16.089  -0.571  1.00 10.00      B   
ATOM   1523  HN  ALA   132       1.760  15.385  -0.985  1.00 10.00      B   
ATOM   1524  CA  ALA   132       1.931  16.609   0.744  1.00 10.00      B   
ATOM   1525  CB  ALA   132       0.637  15.967   1.221  1.00 10.00      B   
ATOM   1526  C   ALA   132       3.045  16.394   1.766  1.00 10.00      B   
ATOM   1527  O   ALA   132       3.267  17.228   2.645  1.00 10.00      B   
ATOM   1528  N   ARG   133       3.754  15.276   1.634  1.00 10.00      B   
ATOM   1529  HN  ARG   133       3.535  14.655   0.908  1.00 10.00      B   
ATOM   1530  CA  ARG   133       4.846  14.950   2.541  1.00 10.00      B   
ATOM   1531  CB  ARG   133       5.018  13.433   2.645  1.00 10.00      B   
ATOM   1532  CG  ARG   133       4.310  12.809   3.834  1.00 10.00      B   
ATOM   1533  CD  ARG   133       3.962  11.352   3.572  1.00 10.00      B   
ATOM   1534  NE  ARG   133       5.147  10.508   3.385  1.00 10.00      B   
ATOM   1535  HE  ARG   133       5.827  10.520   4.096  1.00 10.00      B   
ATOM   1536  CZ  ARG   133       5.349   9.733   2.319  1.00 10.00      B   
ATOM   1537  NH1 ARG   133       4.453   9.695   1.336  1.00 10.00      B   
ATOM   1538 HH11 ARG   133       3.589  10.279   1.388  1.00 10.00      B   
ATOM   1539 HH12 ARG   133       4.611   9.079   0.508  1.00 10.00      B   
ATOM   1540  NH2 ARG   133       6.443   8.988   2.240  1.00 10.00      B   
ATOM   1541 HH21 ARG   133       7.155   9.002   3.014  1.00 10.00      B   
ATOM   1542 HH22 ARG   133       6.602   8.382   1.405  1.00 10.00      B   
ATOM   1543  C   ARG   133       6.154  15.590   2.083  1.00 10.00      B   
ATOM   1544  O   ARG   133       7.172  15.491   2.764  1.00 10.00      B   
ATOM   1545  N   ASN   134       6.121  16.239   0.928  1.00 10.00      B   
ATOM   1546  HN  ASN   134       5.276  16.284   0.425  1.00 10.00      B   
ATOM   1547  CA  ASN   134       7.309  16.889   0.382  1.00 10.00      B   
ATOM   1548  CB  ASN   134       7.356  16.710  -1.138  1.00 10.00      B   
ATOM   1549  CG  ASN   134       8.704  17.053  -1.744  1.00 10.00      B   
ATOM   1550  OD1 ASN   134       9.750  16.831  -1.136  1.00 10.00      B   
ATOM   1551  ND2 ASN   134       8.688  17.595  -2.948  1.00 10.00      B   
ATOM   1552 HD21 ASN   134       7.818  17.750  -3.378  1.00 10.00      B   
ATOM   1553 HD22 ASN   134       9.547  17.814  -3.371  1.00 10.00      B   
ATOM   1554  C   ASN   134       7.317  18.375   0.717  1.00 10.00      B   
ATOM   1555  O   ASN   134       8.369  19.012   0.748  1.00 10.00      B   
ATOM   1556  N   TYR   135       6.134  18.923   0.970  1.00 10.00      B   
ATOM   1557  HN  TYR   135       5.327  18.367   0.928  1.00 10.00      B   
ATOM   1558  CA  TYR   135       6.009  20.342   1.289  1.00 10.00      B   
ATOM   1559  CB  TYR   135       4.625  20.878   0.918  1.00 10.00      B   
ATOM   1560  CG  TYR   135       4.355  20.878  -0.568  1.00 10.00      B   
ATOM   1561  CD1 TYR   135       5.283  21.401  -1.459  1.00 10.00      B   
ATOM   1562  CD2 TYR   135       3.178  20.352  -1.083  1.00 10.00      B   
ATOM   1563  CE1 TYR   135       5.048  21.398  -2.819  1.00 10.00      B   
ATOM   1564  CE2 TYR   135       2.934  20.345  -2.443  1.00 10.00      B   
ATOM   1565  CZ  TYR   135       3.873  20.869  -3.305  1.00 10.00      B   
ATOM   1566  OH  TYR   135       3.639  20.859  -4.662  1.00 10.00      B   
ATOM   1567  HH  TYR   135       4.409  20.493  -5.115  1.00 10.00      B   
ATOM   1568  C   TYR   135       6.342  20.645   2.745  1.00 10.00      B   
ATOM   1569  O   TYR   135       6.563  21.799   3.110  1.00 10.00      B   
ATOM   1570  N   ARG   136       6.386  19.611   3.575  1.00 10.00      B   
ATOM   1571  HN  ARG   136       6.200  18.714   3.233  1.00 10.00      B   
ATOM   1572  CA  ARG   136       6.708  19.791   4.986  1.00 10.00      B   
ATOM   1573  CB  ARG   136       6.030  18.734   5.870  1.00 10.00      B   
ATOM   1574  CG  ARG   136       6.340  17.288   5.504  1.00 10.00      B   
ATOM   1575  CD  ARG   136       5.947  16.340   6.627  1.00 10.00      B   
ATOM   1576  NE  ARG   136       4.513  16.396   6.918  1.00 10.00      B   
ATOM   1577  HE  ARG   136       3.901  16.490   6.154  1.00 10.00      B   
ATOM   1578  CZ  ARG   136       3.994  16.313   8.141  1.00 10.00      B   
ATOM   1579  NH1 ARG   136       4.781  16.156   9.197  1.00 10.00      B   
ATOM   1580 HH11 ARG   136       4.372  16.086  10.153  1.00 10.00      B   
ATOM   1581 HH12 ARG   136       5.817  16.102   9.077  1.00 10.00      B   
ATOM   1582  NH2 ARG   136       2.678  16.382   8.302  1.00 10.00      B   
ATOM   1583 HH21 ARG   136       2.054  16.509   7.471  1.00 10.00      B   
ATOM   1584 HH22 ARG   136       2.257  16.314   9.257  1.00 10.00      B   
ATOM   1585  C   ARG   136       8.220  19.818   5.204  1.00 10.00      B   
ATOM   1586  O   ARG   136       8.771  19.038   5.980  1.00 10.00      B   
ATOM   1587  N   ALA   137       8.884  20.733   4.510  1.00 10.00      B   
ATOM   1588  HN  ALA   137       8.384  21.334   3.916  1.00 10.00      B   
ATOM   1589  CA  ALA   137      10.330  20.873   4.607  1.00 10.00      B   
ATOM   1590  CB  ALA   137      10.870  21.621   3.399  1.00 10.00      B   
ATOM   1591  C   ALA   137      10.727  21.580   5.897  1.00 10.00      B   
ATOM   1592  O   ALA   137      11.827  21.386   6.408  1.00 10.00      B   
ATOM   1593  N   GLN   138       9.817  22.392   6.427  1.00 10.00      B   
ATOM   1594  HN  GLN   138       8.949  22.498   5.979  1.00 10.00      B   
ATOM   1595  CA  GLN   138      10.074  23.124   7.664  1.00 10.00      B   
ATOM   1596  CB  GLN   138       9.142  24.329   7.784  1.00 10.00      B   
ATOM   1597  CG  GLN   138       9.568  25.523   6.949  1.00 10.00      B   
ATOM   1598  CD  GLN   138       8.558  26.653   6.981  1.00 10.00      B   
ATOM   1599  OE1 GLN   138       7.351  26.425   7.058  1.00 10.00      B   
ATOM   1600  NE2 GLN   138       9.047  27.879   6.927  1.00 10.00      B   
ATOM   1601 HE21 GLN   138      10.022  27.987   6.873  1.00 10.00      B   
ATOM   1602 HE22 GLN   138       8.421  28.635   6.949  1.00 10.00      B   
ATOM   1603  C   GLN   138       9.911  22.216   8.874  1.00 10.00      B   
ATOM   1604  O   GLN   138      10.223  22.600  10.001  1.00 10.00      B   
ATOM   1605  N   ALA   139       9.424  21.010   8.631  1.00 10.00      B   
ATOM   1606  HN  ALA   139       9.209  20.759   7.709  1.00 10.00      B   
ATOM   1607  CA  ALA   139       9.224  20.040   9.691  1.00 10.00      B   
ATOM   1608  CB  ALA   139       7.867  19.368   9.549  1.00 10.00      B   
ATOM   1609  C   ALA   139      10.338  19.003   9.663  1.00 10.00      B   
ATOM   1610  O   ALA   139      10.801  18.604   8.592  1.00 10.00      B   
ATOM   1611  N   MET   140      10.775  18.575  10.834  1.00 10.00      B   
ATOM   1612  HN  MET   140      10.370  18.925  11.656  1.00 10.00      B   
ATOM   1613  CA  MET   140      11.834  17.580  10.931  1.00 10.00      B   
ATOM   1614  CB  MET   140      12.849  17.966  12.010  1.00 10.00      B   
ATOM   1615  CG  MET   140      13.743  19.133  11.623  1.00 10.00      B   
ATOM   1616  SD  MET   140      15.011  19.483  12.856  1.00 10.00      B   
ATOM   1617  CE  MET   140      15.891  20.822  12.054  1.00 10.00      B   
ATOM   1618  C   MET   140      11.246  16.202  11.211  1.00 10.00      B   
ATOM   1619  O   MET   140      10.060  16.085  11.530  1.00 10.00      B   
ATOM   1620  N   TYR   141      12.079  15.167  11.087  1.00 10.00      B   
ATOM   1621  HN  TYR   141      13.007  15.336  10.820  1.00 10.00      B   
ATOM   1622  CA  TYR   141      11.656  13.786  11.320  1.00 10.00      B   
ATOM   1623  CB  TYR   141      11.164  13.578  12.759  1.00 10.00      B   
ATOM   1624  CG  TYR   141      12.254  13.660  13.805  1.00 10.00      B   
ATOM   1625  CD1 TYR   141      12.603  14.874  14.379  1.00 10.00      B   
ATOM   1626  CD2 TYR   141      12.930  12.520  14.219  1.00 10.00      B   
ATOM   1627  CE1 TYR   141      13.597  14.953  15.334  1.00 10.00      B   
ATOM   1628  CE2 TYR   141      13.925  12.588  15.176  1.00 10.00      B   
ATOM   1629  CZ  TYR   141      14.254  13.808  15.730  1.00 10.00      B   
ATOM   1630  OH  TYR   141      15.250  13.884  16.678  1.00 10.00      B   
ATOM   1631  HH  TYR   141      14.942  14.419  17.422  1.00 10.00      B   
ATOM   1632  C   TYR   141      10.589  13.361  10.317  1.00 10.00      B   
ATOM   1633  O   TYR   141       9.513  12.896  10.693  1.00 10.00      B   
ATOM   1634  N   GLY   142      10.890  13.537   9.040  1.00 10.00      B   
ATOM   1635  HN  GLY   142      11.760  13.919   8.797  1.00 10.00      B   
ATOM   1636  CA  GLY   142       9.953  13.173   7.999  1.00 10.00      B   
ATOM   1637  C   GLY   142      10.403  11.949   7.228  1.00 10.00      B   
ATOM   1638  O   GLY   142      11.603  11.711   7.065  1.00 10.00      B   
ATOM   1639  N   GLY   143       9.439  11.164   6.769  1.00 10.00      B   
ATOM   1640  HN  GLY   143       8.503  11.399   6.953  1.00 10.00      B   
ATOM   1641  CA  GLY   143       9.743   9.971   6.005  1.00 10.00      B   
ATOM   1642  C   GLY   143       9.237  10.087   4.584  1.00 10.00      B   
ATOM   1643  O   GLY   143       8.316   9.374   4.180  1.00 10.00      B   
ATOM   1644  N   SER   144       9.825  10.999   3.832  1.00 10.00      B   
ATOM   1645  HN  SER   144      10.544  11.541   4.218  1.00 10.00      B   
ATOM   1646  CA  SER   144       9.431  11.230   2.451  1.00 10.00      B   
ATOM   1647  CB  SER   144       8.452  12.401   2.406  1.00 10.00      B   
ATOM   1648  OG  SER   144       8.831  13.409   3.331  1.00 10.00      B   
ATOM   1649  HG  SER   144       8.300  14.204   3.176  1.00 10.00      B   
ATOM   1650  C   SER   144      10.653  11.522   1.583  1.00 10.00      B   
ATOM   1651  O   SER   144      11.758  11.084   1.900  1.00 10.00      B   
ATOM   1652  N   LEU   145      10.454  12.265   0.491  1.00 10.00      B   
ATOM   1653  HN  LEU   145       9.548  12.580   0.283  1.00 10.00      B   
ATOM   1654  CA  LEU   145      11.550  12.618  -0.409  1.00 10.00      B   
ATOM   1655  CB  LEU   145      11.031  13.439  -1.594  1.00 10.00      B   
ATOM   1656  CG  LEU   145       9.996  12.755  -2.490  1.00 10.00      B   
ATOM   1657  CD1 LEU   145       9.518  13.697  -3.586  1.00 10.00      B   
ATOM   1658  CD2 LEU   145      10.552  11.470  -3.083  1.00 10.00      B   
ATOM   1659  C   LEU   145      12.633  13.396   0.334  1.00 10.00      B   
ATOM   1660  O   LEU   145      13.809  13.339  -0.021  1.00 10.00      B   
ATOM   1661  N   LEU   146      12.229  14.123   1.366  1.00 10.00      B   
ATOM   1662  HN  LEU   146      11.278  14.137   1.598  1.00 10.00      B   
ATOM   1663  CA  LEU   146      13.163  14.897   2.168  1.00 10.00      B   
ATOM   1664  CB  LEU   146      12.583  16.273   2.510  1.00 10.00      B   
ATOM   1665  CG  LEU   146      13.577  17.309   3.045  1.00 10.00      B   
ATOM   1666  CD1 LEU   146      14.461  17.839   1.927  1.00 10.00      B   
ATOM   1667  CD2 LEU   146      12.851  18.445   3.745  1.00 10.00      B   
ATOM   1668  C   LEU   146      13.502  14.136   3.441  1.00 10.00      B   
ATOM   1669  O   LEU   146      13.275  14.618   4.551  1.00 10.00      B   
ATOM   1670  N   SER   147      14.019  12.929   3.268  1.00 10.00      B   
ATOM   1671  HN  SER   147      14.152  12.595   2.357  1.00 10.00      B   
ATOM   1672  CA  SER   147      14.394  12.089   4.394  1.00 10.00      B   
ATOM   1673  CB  SER   147      14.707  10.669   3.918  1.00 10.00      B   
ATOM   1674  OG  SER   147      13.529   9.986   3.518  1.00 10.00      B   
ATOM   1675  HG  SER   147      13.059  10.512   2.852  1.00 10.00      B   
ATOM   1676  C   SER   147      15.586  12.672   5.150  1.00 10.00      B   
ATOM   1677  O   SER   147      16.469  13.301   4.560  1.00 10.00      B   
ATOM   1678  N   THR   148      15.598  12.469   6.457  1.00 10.00      B   
ATOM   1679  HN  THR   148      14.860  11.977   6.872  1.00 10.00      B   
ATOM   1680  CA  THR   148      16.671  12.960   7.300  1.00 10.00      B   
ATOM   1681  CB  THR   148      16.210  13.034   8.767  1.00 10.00      B   
ATOM   1682  OG1 THR   148      15.278  11.970   9.030  1.00 10.00      B   
ATOM   1683  HG1 THR   148      14.887  12.101   9.906  1.00 10.00      B   
ATOM   1684  CG2 THR   148      15.536  14.369   9.044  1.00 10.00      B   
ATOM   1685  C   THR   148      17.903  12.064   7.191  1.00 10.00      B   
ATOM   1686  O   THR   148      17.889  11.052   6.482  1.00 10.00      B   
ATOM   1687  N   GLN   149      18.965  12.438   7.891  1.00 10.00      B   
ATOM   1688  HN  GLN   149      18.912  13.245   8.446  1.00 10.00      B   
ATOM   1689  CA  GLN   149      20.202  11.673   7.869  1.00 10.00      B   
ATOM   1690  CB  GLN   149      21.383  12.538   8.319  1.00 10.00      B   
ATOM   1691  CG  GLN   149      21.355  13.953   7.761  1.00 10.00      B   
ATOM   1692  CD  GLN   149      22.677  14.673   7.927  1.00 10.00      B   
ATOM   1693  OE1 GLN   149      23.458  14.355   8.823  1.00 10.00      B   
ATOM   1694  NE2 GLN   149      22.936  15.645   7.069  1.00 10.00      B   
ATOM   1695 HE21 GLN   149      22.261  15.854   6.383  1.00 10.00      B   
ATOM   1696 HE22 GLN   149      23.787  16.127   7.155  1.00 10.00      B   
ATOM   1697  C   GLN   149      20.075  10.420   8.731  1.00 10.00      B   
ATOM   1698  O   GLN   149      20.250  10.464   9.951  1.00 10.00      B   
ATOM   1699  N   GLN   150      19.743   9.313   8.082  1.00 10.00      B   
ATOM   1700  HN  GLN   150      19.602   9.357   7.113  1.00 10.00      B   
ATOM   1701  CA  GLN   150      19.579   8.033   8.753  1.00 10.00      B   
ATOM   1702  CB  GLN   150      18.100   7.646   8.779  1.00 10.00      B   
ATOM   1703  CG  GLN   150      17.351   8.119  10.009  1.00 10.00      B   
ATOM   1704  CD  GLN   150      15.854   7.950   9.871  1.00 10.00      B   
ATOM   1705  OE1 GLN   150      15.314   6.873  10.121  1.00 10.00      B   
ATOM   1706  NE2 GLN   150      15.172   9.009   9.469  1.00 10.00      B   
ATOM   1707 HE21 GLN   150      15.663   9.839   9.283  1.00 10.00      B   
ATOM   1708 HE22 GLN   150      14.199   8.928   9.391  1.00 10.00      B   
ATOM   1709  C   GLN   150      20.367   6.954   8.023  1.00 10.00      B   
ATOM   1710  O   GLN   150      20.987   7.217   6.991  1.00 10.00      B   
ATOM   1711  N   GLY   151      20.331   5.741   8.554  1.00 10.00      B   
ATOM   1712  HN  GLY   151      19.809   5.585   9.368  1.00 10.00      B   
ATOM   1713  CA  GLY   151      21.039   4.643   7.936  1.00 10.00      B   
ATOM   1714  C   GLY   151      20.181   3.929   6.913  1.00 10.00      B   
ATOM   1715  O   GLY   151      19.429   3.015   7.250  1.00 10.00      B   
ATOM   1716  N   LEU   152      20.285   4.347   5.661  1.00 10.00      B   
ATOM   1717  HN  LEU   152      20.911   5.074   5.449  1.00 10.00      B   
ATOM   1718  CA  LEU   152      19.503   3.740   4.593  1.00 10.00      B   
ATOM   1719  CB  LEU   152      19.082   4.786   3.554  1.00 10.00      B   
ATOM   1720  CG  LEU   152      18.092   4.317   2.479  1.00 10.00      B   
ATOM   1721  CD1 LEU   152      16.803   3.813   3.115  1.00 10.00      B   
ATOM   1722  CD2 LEU   152      17.799   5.440   1.495  1.00 10.00      B   
ATOM   1723  C   LEU   152      20.281   2.609   3.931  1.00 10.00      B   
ATOM   1724  O   LEU   152      21.300   2.839   3.280  1.00 10.00      B   
ATOM   1725  N   TRP   153      19.799   1.388   4.111  1.00 10.00      B   
ATOM   1726  HN  TRP   153      18.980   1.272   4.636  1.00 10.00      B   
ATOM   1727  CA  TRP   153      20.447   0.218   3.538  1.00 10.00      B   
ATOM   1728  CB  TRP   153      20.538  -0.904   4.579  1.00 10.00      B   
ATOM   1729  CG  TRP   153      21.434  -2.041   4.183  1.00 10.00      B   
ATOM   1730  CD1 TRP   153      21.098  -3.131   3.431  1.00 10.00      B   
ATOM   1731  CD2 TRP   153      22.812  -2.205   4.532  1.00 10.00      B   
ATOM   1732  NE1 TRP   153      22.184  -3.959   3.285  1.00 10.00      B   
ATOM   1733  HE1 TRP   153      22.193  -4.805   2.787  1.00 10.00      B   
ATOM   1734  CE2 TRP   153      23.250  -3.411   3.951  1.00 10.00      B   
ATOM   1735  CE3 TRP   153      23.721  -1.446   5.274  1.00 10.00      B   
ATOM   1736  CZ2 TRP   153      24.555  -3.876   4.096  1.00 10.00      B   
ATOM   1737  CZ3 TRP   153      25.015  -1.909   5.416  1.00 10.00      B   
ATOM   1738  CH2 TRP   153      25.421  -3.112   4.827  1.00 10.00      B   
ATOM   1739  C   TRP   153      19.683  -0.265   2.314  1.00 10.00      B   
ATOM   1740  O   TRP   153      18.570  -0.785   2.430  1.00 10.00      B   
ATOM   1741  N   ALA   154      20.274  -0.073   1.148  1.00 10.00      B   
ATOM   1742  HN  ALA   154      21.160   0.357   1.126  1.00 10.00      B   
ATOM   1743  CA  ALA   154      19.664  -0.491  -0.101  1.00 10.00      B   
ATOM   1744  CB  ALA   154      19.761   0.622  -1.132  1.00 10.00      B   
ATOM   1745  C   ALA   154      20.347  -1.751  -0.611  1.00 10.00      B   
ATOM   1746  O   ALA   154      21.576  -1.814  -0.685  1.00 10.00      B   
ATOM   1747  N   LYS   155      19.553  -2.756  -0.947  1.00 10.00      B   
ATOM   1748  HN  LYS   155      18.582  -2.648  -0.866  1.00 10.00      B   
ATOM   1749  CA  LYS   155      20.088  -4.013  -1.439  1.00 10.00      B   
ATOM   1750  CB  LYS   155      19.394  -5.197  -0.759  1.00 10.00      B   
ATOM   1751  CG  LYS   155      19.943  -6.558  -1.157  1.00 10.00      B   
ATOM   1752  CD  LYS   155      19.165  -7.680  -0.489  1.00 10.00      B   
ATOM   1753  CE  LYS   155      19.658  -9.044  -0.939  1.00 10.00      B   
ATOM   1754  NZ  LYS   155      18.906 -10.147  -0.287  1.00 10.00      B   
ATOM   1755  HZ1 LYS   155      18.957 -10.055   0.746  1.00 10.00      B   
ATOM   1756  HZ2 LYS   155      19.312 -11.064  -0.558  1.00 10.00      B   
ATOM   1757  HZ3 LYS   155      17.908 -10.124  -0.576  1.00 10.00      B   
ATOM   1758  C   LYS   155      19.932  -4.110  -2.947  1.00 10.00      B   
ATOM   1759  O   LYS   155      18.831  -4.322  -3.455  1.00 10.00      B   
ATOM   1760  N   ASP   156      21.034  -3.932  -3.658  1.00 10.00      B   
ATOM   1761  HN  ASP   156      21.883  -3.743  -3.191  1.00 10.00      B   
ATOM   1762  CA  ASP   156      21.028  -4.019  -5.113  1.00 10.00      B   
ATOM   1763  CB  ASP   156      21.739  -2.814  -5.738  1.00 10.00      B   
ATOM   1764  CG  ASP   156      21.159  -2.413  -7.085  1.00 10.00      B   
ATOM   1765  OD1 ASP   156      21.525  -3.032  -8.112  1.00 10.00      B   
ATOM   1766  OD2 ASP   156      20.339  -1.468  -7.126  1.00 10.00      B   
ATOM   1767  C   ASP   156      21.707  -5.317  -5.528  1.00 10.00      B   
ATOM   1768  O   ASP   156      22.889  -5.337  -5.869  1.00 10.00      B   
ATOM   1769  N   GLY   157      20.957  -6.407  -5.459  1.00 10.00      B   
ATOM   1770  HN  GLY   157      20.027  -6.330  -5.164  1.00 10.00      B   
ATOM   1771  CA  GLY   157      21.499  -7.707  -5.800  1.00 10.00      B   
ATOM   1772  C   GLY   157      22.461  -8.170  -4.727  1.00 10.00      B   
ATOM   1773  O   GLY   157      22.058  -8.398  -3.585  1.00 10.00      B   
ATOM   1774  N   ASN   158      23.730  -8.287  -5.082  1.00 10.00      B   
ATOM   1775  HN  ASN   158      23.987  -8.093  -6.010  1.00 10.00      B   
ATOM   1776  CA  ASN   158      24.755  -8.692  -4.126  1.00 10.00      B   
ATOM   1777  CB  ASN   158      25.691  -9.752  -4.717  1.00 10.00      B   
ATOM   1778  CG  ASN   158      25.084 -11.143  -4.723  1.00 10.00      B   
ATOM   1779  OD1 ASN   158      24.114 -11.417  -4.016  1.00 10.00      B   
ATOM   1780  ND2 ASN   158      25.661 -12.035  -5.516  1.00 10.00      B   
ATOM   1781 HD21 ASN   158      26.436 -11.752  -6.049  1.00 10.00      B   
ATOM   1782 HD22 ASN   158      25.290 -12.945  -5.540  1.00 10.00      B   
ATOM   1783  C   ASN   158      25.551  -7.472  -3.688  1.00 10.00      B   
ATOM   1784  O   ASN   158      26.446  -7.555  -2.847  1.00 10.00      B   
ATOM   1785  N   ASN   159      25.206  -6.330  -4.272  1.00 10.00      B   
ATOM   1786  HN  ASN   159      24.475  -6.332  -4.928  1.00 10.00      B   
ATOM   1787  CA  ASN   159      25.864  -5.072  -3.954  1.00 10.00      B   
ATOM   1788  CB  ASN   159      25.993  -4.195  -5.206  1.00 10.00      B   
ATOM   1789  CG  ASN   159      27.296  -4.395  -5.958  1.00 10.00      B   
ATOM   1790  OD1 ASN   159      27.902  -5.468  -5.909  1.00 10.00      B   
ATOM   1791  ND2 ASN   159      27.737  -3.361  -6.662  1.00 10.00      B   
ATOM   1792 HD21 ASN   159      27.206  -2.535  -6.658  1.00 10.00      B   
ATOM   1793 HD22 ASN   159      28.565  -3.468  -7.176  1.00 10.00      B   
ATOM   1794  C   ASN   159      25.069  -4.330  -2.896  1.00 10.00      B   
ATOM   1795  O   ASN   159      23.960  -3.860  -3.155  1.00 10.00      B   
ATOM   1796  N   PHE   160      25.624  -4.241  -1.703  1.00 10.00      B   
ATOM   1797  HN  PHE   160      26.506  -4.645  -1.552  1.00 10.00      B   
ATOM   1798  CA  PHE   160      24.961  -3.549  -0.609  1.00 10.00      B   
ATOM   1799  CB  PHE   160      25.337  -4.187   0.730  1.00 10.00      B   
ATOM   1800  CG  PHE   160      25.027  -5.657   0.804  1.00 10.00      B   
ATOM   1801  CD1 PHE   160      26.046  -6.594   0.817  1.00 10.00      B   
ATOM   1802  CD2 PHE   160      23.715  -6.099   0.849  1.00 10.00      B   
ATOM   1803  CE1 PHE   160      25.764  -7.946   0.876  1.00 10.00      B   
ATOM   1804  CE2 PHE   160      23.426  -7.449   0.908  1.00 10.00      B   
ATOM   1805  CZ  PHE   160      24.452  -8.374   0.921  1.00 10.00      B   
ATOM   1806  C   PHE   160      25.326  -2.071  -0.623  1.00 10.00      B   
ATOM   1807  O   PHE   160      26.500  -1.715  -0.692  1.00 10.00      B   
ATOM   1808  N   VAL   161      24.321  -1.213  -0.584  1.00 10.00      B   
ATOM   1809  HN  VAL   161      23.398  -1.554  -0.541  1.00 10.00      B   
ATOM   1810  CA  VAL   161      24.542   0.225  -0.600  1.00 10.00      B   
ATOM   1811  CB  VAL   161      23.831   0.892  -1.799  1.00 10.00      B   
ATOM   1812  CG1 VAL   161      24.114   2.387  -1.833  1.00 10.00      B   
ATOM   1813  CG2 VAL   161      24.249   0.237  -3.107  1.00 10.00      B   
ATOM   1814  C   VAL   161      24.045   0.860   0.692  1.00 10.00      B   
ATOM   1815  O   VAL   161      22.857   0.798   1.006  1.00 10.00      B   
ATOM   1816  N   TYR   162      24.962   1.453   1.443  1.00 10.00      B   
ATOM   1817  HN  TYR   162      25.902   1.454   1.145  1.00 10.00      B   
ATOM   1818  CA  TYR   162      24.613   2.109   2.691  1.00 10.00      B   
ATOM   1819  CB  TYR   162      25.503   1.627   3.844  1.00 10.00      B   
ATOM   1820  CG  TYR   162      25.235   2.338   5.155  1.00 10.00      B   
ATOM   1821  CD1 TYR   162      24.097   2.058   5.900  1.00 10.00      B   
ATOM   1822  CD2 TYR   162      26.117   3.295   5.642  1.00 10.00      B   
ATOM   1823  CE1 TYR   162      23.845   2.712   7.090  1.00 10.00      B   
ATOM   1824  CE2 TYR   162      25.873   3.953   6.832  1.00 10.00      B   
ATOM   1825  CZ  TYR   162      24.734   3.657   7.552  1.00 10.00      B   
ATOM   1826  OH  TYR   162      24.481   4.310   8.738  1.00 10.00      B   
ATOM   1827  HH  TYR   162      24.271   3.662   9.420  1.00 10.00      B   
ATOM   1828  C   TYR   162      24.710   3.624   2.545  1.00 10.00      B   
ATOM   1829  O   TYR   162      25.796   4.179   2.350  1.00 10.00      B   
ATOM   1830  N   ILE   163      23.568   4.282   2.610  1.00 10.00      B   
ATOM   1831  HN  ILE   163      22.731   3.778   2.733  1.00 10.00      B   
ATOM   1832  CA  ILE   163      23.514   5.732   2.510  1.00 10.00      B   
ATOM   1833  CB  ILE   163      22.247   6.213   1.769  1.00 10.00      B   
ATOM   1834  CG1 ILE   163      22.168   5.559   0.383  1.00 10.00      B   
ATOM   1835  CG2 ILE   163      22.253   7.730   1.642  1.00 10.00      B   
ATOM   1836  CD1 ILE   163      20.917   5.906  -0.402  1.00 10.00      B   
ATOM   1837  C   ILE   163      23.564   6.331   3.911  1.00 10.00      B   
ATOM   1838  O   ILE   163      22.670   6.103   4.726  1.00 10.00      B   
ATOM   1839  N   GLU   164      24.626   7.071   4.193  1.00 10.00      B   
ATOM   1840  HN  GLU   164      25.312   7.209   3.499  1.00 10.00      B   
ATOM   1841  CA  GLU   164      24.802   7.676   5.507  1.00 10.00      B   
ATOM   1842  CB  GLU   164      26.292   7.832   5.819  1.00 10.00      B   
ATOM   1843  CG  GLU   164      26.591   8.177   7.268  1.00 10.00      B   
ATOM   1844  CD  GLU   164      28.025   8.610   7.475  1.00 10.00      B   
ATOM   1845  OE1 GLU   164      28.298   9.833   7.441  1.00 10.00      B   
ATOM   1846  OE2 GLU   164      28.887   7.731   7.681  1.00 10.00      B   
ATOM   1847  C   GLU   164      24.095   9.025   5.620  1.00 10.00      B   
ATOM   1848  O   GLU   164      23.410   9.302   6.606  1.00 10.00      B   
ATOM   1849  N   ARG   165      24.262   9.866   4.609  1.00 10.00      B   
ATOM   1850  HN  ARG   165      24.796   9.587   3.836  1.00 10.00      B   
ATOM   1851  CA  ARG   165      23.657  11.189   4.616  1.00 10.00      B   
ATOM   1852  CB  ARG   165      24.742  12.270   4.561  1.00 10.00      B   
ATOM   1853  CG  ARG   165      25.876  12.081   5.561  1.00 10.00      B   
ATOM   1854  CD  ARG   165      25.414  12.311   6.991  1.00 10.00      B   
ATOM   1855  NE  ARG   165      26.271  11.624   7.962  1.00 10.00      B   
ATOM   1856  HE  ARG   165      26.984  11.039   7.601  1.00 10.00      B   
ATOM   1857  CZ  ARG   165      26.155  11.743   9.284  1.00 10.00      B   
ATOM   1858  NH1 ARG   165      25.212  12.515   9.809  1.00 10.00      B   
ATOM   1859 HH11 ARG   165      25.124  12.601  10.845  1.00 10.00      B   
ATOM   1860 HH12 ARG   165      24.562  13.051   9.191  1.00 10.00      B   
ATOM   1861  NH2 ARG   165      26.976  11.072  10.086  1.00 10.00      B   
ATOM   1862 HH21 ARG   165      26.883  11.160  11.119  1.00 10.00      B   
ATOM   1863 HH22 ARG   165      27.721  10.457   9.685  1.00 10.00      B   
ATOM   1864  C   ARG   165      22.698  11.347   3.443  1.00 10.00      B   
ATOM   1865  O   ARG   165      23.056  11.071   2.299  1.00 10.00      B   
ATOM   1866  N   VAL   166      21.481  11.787   3.737  1.00 10.00      B   
ATOM   1867  HN  VAL   166      21.259  11.990   4.667  1.00 10.00      B   
ATOM   1868  CA  VAL   166      20.465  11.986   2.712  1.00 10.00      B   
ATOM   1869  CB  VAL   166      19.150  11.256   3.076  1.00 10.00      B   
ATOM   1870  CG1 VAL   166      18.151  11.318   1.928  1.00 10.00      B   
ATOM   1871  CG2 VAL   166      19.419   9.812   3.475  1.00 10.00      B   
ATOM   1872  C   VAL   166      20.176  13.476   2.544  1.00 10.00      B   
ATOM   1873  O   VAL   166      20.071  14.211   3.528  1.00 10.00      B   
ATOM   1874  N   LYS   167      20.073  13.918   1.299  1.00 10.00      B   
ATOM   1875  HN  LYS   167      20.190  13.287   0.557  1.00 10.00      B   
ATOM   1876  CA  LYS   167      19.783  15.311   0.994  1.00 10.00      B   
ATOM   1877  CB  LYS   167      21.044  16.033   0.511  1.00 10.00      B   
ATOM   1878  CG  LYS   167      22.031  16.386   1.613  1.00 10.00      B   
ATOM   1879  CD  LYS   167      21.743  17.756   2.204  1.00 10.00      B   
ATOM   1880  CE  LYS   167      22.858  18.194   3.140  1.00 10.00      B   
ATOM   1881  NZ  LYS   167      22.769  19.639   3.485  1.00 10.00      B   
ATOM   1882  HZ1 LYS   167      22.772  20.217   2.617  1.00 10.00      B   
ATOM   1883  HZ2 LYS   167      23.584  19.916   4.071  1.00 10.00      B   
ATOM   1884  HZ3 LYS   167      21.898  19.831   4.014  1.00 10.00      B   
ATOM   1885  C   LYS   167      18.696  15.390  -0.069  1.00 10.00      B   
ATOM   1886  O   LYS   167      18.651  14.567  -0.986  1.00 10.00      B   
ATOM   1887  N   GLY   168      17.825  16.379   0.056  1.00 10.00      B   
ATOM   1888  HN  GLY   168      17.919  17.007   0.807  1.00 10.00      B   
ATOM   1889  CA  GLY   168      16.739  16.543  -0.894  1.00 10.00      B   
ATOM   1890  C   GLY   168      17.067  17.516  -2.009  1.00 10.00      B   
ATOM   1891  O   GLY   168      16.169  18.015  -2.689  1.00 10.00      B   
ATOM   1892  N   ASP   169      18.348  17.779  -2.211  1.00 10.00      B   
ATOM   1893  HN  ASP   169      19.025  17.333  -1.658  1.00 10.00      B   
ATOM   1894  CA  ASP   169      18.781  18.703  -3.251  1.00 10.00      B   
ATOM   1895  CB  ASP   169      19.719  19.790  -2.705  1.00 10.00      B   
ATOM   1896  CG  ASP   169      20.944  19.259  -1.983  1.00 10.00      B   
ATOM   1897  OD1 ASP   169      21.193  18.038  -2.013  1.00 10.00      B   
ATOM   1898  OD2 ASP   169      21.667  20.077  -1.369  1.00 10.00      B   
ATOM   1899  C   ASP   169      19.401  17.967  -4.431  1.00 10.00      B   
ATOM   1900  O   ASP   169      20.300  18.485  -5.098  1.00 10.00      B   
ATOM   1901  N   GLU   170      18.903  16.753  -4.678  1.00 10.00      B   
ATOM   1902  HN  GLU   170      18.198  16.406  -4.089  1.00 10.00      B   
ATOM   1903  CA  GLU   170      19.364  15.915  -5.786  1.00 10.00      B   
ATOM   1904  CB  GLU   170      19.172  16.621  -7.131  1.00 10.00      B   
ATOM   1905  CG  GLU   170      17.728  16.985  -7.440  1.00 10.00      B   
ATOM   1906  CD  GLU   170      16.867  15.767  -7.701  1.00 10.00      B   
ATOM   1907  OE1 GLU   170      16.532  15.520  -8.876  1.00 10.00      B   
ATOM   1908  OE2 GLU   170      16.533  15.046  -6.733  1.00 10.00      B   
ATOM   1909  C   GLU   170      20.806  15.446  -5.611  1.00 10.00      B   
ATOM   1910  O   GLU   170      21.489  15.121  -6.585  1.00 10.00      B   
ATOM   1911  N   GLU   171      21.258  15.402  -4.367  1.00 10.00      B   
ATOM   1912  HN  GLU   171      20.666  15.672  -3.635  1.00 10.00      B   
ATOM   1913  CA  GLU   171      22.609  14.965  -4.057  1.00 10.00      B   
ATOM   1914  CB  GLU   171      23.497  16.161  -3.715  1.00 10.00      B   
ATOM   1915  CG  GLU   171      24.107  16.858  -4.917  1.00 10.00      B   
ATOM   1916  CD  GLU   171      24.920  18.073  -4.525  1.00 10.00      B   
ATOM   1917  OE1 GLU   171      25.973  17.908  -3.867  1.00 10.00      B   
ATOM   1918  OE2 GLU   171      24.513  19.201  -4.873  1.00 10.00      B   
ATOM   1919  C   GLU   171      22.600  13.989  -2.892  1.00 10.00      B   
ATOM   1920  O   GLU   171      21.758  14.080  -1.999  1.00 10.00      B   
ATOM   1921  N   LEU   172      23.528  13.048  -2.918  1.00 10.00      B   
ATOM   1922  HN  LEU   172      24.150  13.018  -3.675  1.00 10.00      B   
ATOM   1923  CA  LEU   172      23.652  12.056  -1.861  1.00 10.00      B   
ATOM   1924  CB  LEU   172      23.047  10.713  -2.280  1.00 10.00      B   
ATOM   1925  CG  LEU   172      21.516  10.610  -2.242  1.00 10.00      B   
ATOM   1926  CD1 LEU   172      21.060   9.247  -2.741  1.00 10.00      B   
ATOM   1927  CD2 LEU   172      20.995  10.866  -0.836  1.00 10.00      B   
ATOM   1928  C   LEU   172      25.117  11.884  -1.472  1.00 10.00      B   
ATOM   1929  O   LEU   172      25.823  11.035  -2.018  1.00 10.00      B   
ATOM   1930  N   GLY   173      25.573  12.715  -0.545  1.00 10.00      B   
ATOM   1931  HN  GLY   173      24.968  13.379  -0.156  1.00 10.00      B   
ATOM   1932  CA  GLY   173      26.951  12.649  -0.100  1.00 10.00      B   
ATOM   1933  C   GLY   173      27.144  11.633   1.002  1.00 10.00      B   
ATOM   1934  O   GLY   173      27.051  11.962   2.187  1.00 10.00      B   
ATOM   1935  N   GLY   174      27.399  10.396   0.617  1.00 10.00      B   
ATOM   1936  HN  GLY   174      27.446  10.191  -0.343  1.00 10.00      B   
ATOM   1937  CA  GLY   174      27.604   9.347   1.593  1.00 10.00      B   
ATOM   1938  C   GLY   174      27.139   8.001   1.087  1.00 10.00      B   
ATOM   1939  O   GLY   174      26.398   7.296   1.772  1.00 10.00      B   
ATOM   1940  N   ILE   175      27.572   7.646  -0.113  1.00 10.00      B   
ATOM   1941  HN  ILE   175      28.168   8.251  -0.608  1.00 10.00      B   
ATOM   1942  CA  ILE   175      27.194   6.375  -0.714  1.00 10.00      B   
ATOM   1943  CB  ILE   175      26.986   6.504  -2.243  1.00 10.00      B   
ATOM   1944  CG1 ILE   175      25.979   7.614  -2.566  1.00 10.00      B   
ATOM   1945  CG2 ILE   175      26.535   5.182  -2.849  1.00 10.00      B   
ATOM   1946  CD1 ILE   175      24.600   7.386  -1.982  1.00 10.00      B   
ATOM   1947  C   ILE   175      28.258   5.321  -0.433  1.00 10.00      B   
ATOM   1948  O   ILE   175      29.292   5.284  -1.099  1.00 10.00      B   
ATOM   1949  N   SER   176      28.014   4.492   0.572  1.00 10.00      B   
ATOM   1950  HN  SER   176      27.185   4.593   1.088  1.00 10.00      B   
ATOM   1951  CA  SER   176      28.942   3.430   0.930  1.00 10.00      B   
ATOM   1952  CB  SER   176      28.892   3.179   2.440  1.00 10.00      B   
ATOM   1953  OG  SER   176      28.572   4.371   3.143  1.00 10.00      B   
ATOM   1954  HG  SER   176      27.626   4.543   3.062  1.00 10.00      B   
ATOM   1955  C   SER   176      28.562   2.160   0.177  1.00 10.00      B   
ATOM   1956  O   SER   176      27.531   1.547   0.460  1.00 10.00      B   
ATOM   1957  N   ILE   177      29.378   1.782  -0.792  1.00 10.00      B   
ATOM   1958  HN  ILE   177      30.188   2.304  -0.973  1.00 10.00      B   
ATOM   1959  CA  ILE   177      29.097   0.598  -1.591  1.00 10.00      B   
ATOM   1960  CB  ILE   177      29.387   0.837  -3.091  1.00 10.00      B   
ATOM   1961  CG1 ILE   177      28.792   2.168  -3.555  1.00 10.00      B   
ATOM   1962  CG2 ILE   177      28.843  -0.310  -3.934  1.00 10.00      B   
ATOM   1963  CD1 ILE   177      29.829   3.215  -3.897  1.00 10.00      B   
ATOM   1964  C   ILE   177      29.901  -0.607  -1.120  1.00 10.00      B   
ATOM   1965  O   ILE   177      31.110  -0.516  -0.896  1.00 10.00      B   
ATOM   1966  N   TYR   178      29.211  -1.723  -0.946  1.00 10.00      B   
ATOM   1967  HN  TYR   178      28.236  -1.707  -1.087  1.00 10.00      B   
ATOM   1968  CA  TYR   178      29.836  -2.968  -0.544  1.00 10.00      B   
ATOM   1969  CB  TYR   178      29.154  -3.546   0.699  1.00 10.00      B   
ATOM   1970  CG  TYR   178      29.093  -2.596   1.874  1.00 10.00      B   
ATOM   1971  CD1 TYR   178      27.951  -1.848   2.130  1.00 10.00      B   
ATOM   1972  CD2 TYR   178      30.177  -2.449   2.731  1.00 10.00      B   
ATOM   1973  CE1 TYR   178      27.889  -0.981   3.202  1.00 10.00      B   
ATOM   1974  CE2 TYR   178      30.123  -1.584   3.806  1.00 10.00      B   
ATOM   1975  CZ  TYR   178      28.977  -0.852   4.037  1.00 10.00      B   
ATOM   1976  OH  TYR   178      28.918   0.011   5.108  1.00 10.00      B   
ATOM   1977  HH  TYR   178      28.167  -0.216   5.661  1.00 10.00      B   
ATOM   1978  C   TYR   178      29.711  -3.943  -1.703  1.00 10.00      B   
ATOM   1979  O   TYR   178      28.806  -4.781  -1.732  1.00 10.00      B   
ATOM   1980  N   ALA   179      30.592  -3.792  -2.681  1.00 10.00      B   
ATOM   1981  HN  ALA   179      31.274  -3.091  -2.601  1.00 10.00      B   
ATOM   1982  CA  ALA   179      30.579  -4.634  -3.867  1.00 10.00      B   
ATOM   1983  CB  ALA   179      31.401  -3.998  -4.979  1.00 10.00      B   
ATOM   1984  C   ALA   179      31.063  -6.050  -3.579  1.00 10.00      B   
ATOM   1985  O   ALA   179      32.268  -6.313  -3.554  1.00 10.00      B   
ATOM   1986  N   PHE   180      30.117  -6.951  -3.356  1.00 10.00      B   
ATOM   1987  HN  PHE   180      29.177  -6.666  -3.363  1.00 10.00      B   
ATOM   1988  CA  PHE   180      30.422  -8.350  -3.095  1.00 10.00      B   
ATOM   1989  CB  PHE   180      29.812  -8.803  -1.764  1.00 10.00      B   
ATOM   1990  CG  PHE   180      30.520  -8.286  -0.544  1.00 10.00      B   
ATOM   1991  CD1 PHE   180      29.885  -7.407   0.318  1.00 10.00      B   
ATOM   1992  CD2 PHE   180      31.813  -8.685  -0.253  1.00 10.00      B   
ATOM   1993  CE1 PHE   180      30.527  -6.933   1.445  1.00 10.00      B   
ATOM   1994  CE2 PHE   180      32.464  -8.213   0.871  1.00 10.00      B   
ATOM   1995  CZ  PHE   180      31.819  -7.335   1.723  1.00 10.00      B   
ATOM   1996  C   PHE   180      29.869  -9.207  -4.225  1.00 10.00      B   
ATOM   1997  O   PHE   180      28.816  -8.898  -4.783  1.00 10.00      B   
ATOM   1998  N   ASN   181      30.579 -10.263  -4.577  1.00 10.00      B   
ATOM   1999  HN  ASN   181      31.419 -10.455  -4.111  1.00 10.00      B   
ATOM   2000  CA  ASN   181      30.134 -11.153  -5.643  1.00 10.00      B   
ATOM   2001  CB  ASN   181      31.213 -11.325  -6.723  1.00 10.00      B   
ATOM   2002  CG  ASN   181      32.570 -11.721  -6.169  1.00 10.00      B   
ATOM   2003  OD1 ASN   181      32.671 -12.319  -5.097  1.00 10.00      B   
ATOM   2004  ND2 ASN   181      33.623 -11.399  -6.901  1.00 10.00      B   
ATOM   2005 HD21 ASN   181      33.475 -10.932  -7.751  1.00 10.00      B   
ATOM   2006 HD22 ASN   181      34.515 -11.637  -6.564  1.00 10.00      B   
ATOM   2007  C   ASN   181      29.702 -12.501  -5.079  1.00 10.00      B   
ATOM   2008  O   ASN   181      29.520 -12.641  -3.868  1.00 10.00      B   
ATOM   2009  N   GLU   182      29.548 -13.492  -5.956  1.00 10.00      B   
ATOM   2010  HN  GLU   182      29.701 -13.313  -6.909  1.00 10.00      B   
ATOM   2011  CA  GLU   182      29.138 -14.832  -5.542  1.00 10.00      B   
ATOM   2012  CB  GLU   182      28.862 -15.713  -6.764  1.00 10.00      B   
ATOM   2013  CG  GLU   182      27.679 -15.260  -7.608  1.00 10.00      B   
ATOM   2014  CD  GLU   182      26.362 -15.315  -6.862  1.00 10.00      B   
ATOM   2015  OE1 GLU   182      26.138 -16.286  -6.103  1.00 10.00      B   
ATOM   2016  OE2 GLU   182      25.531 -14.399  -7.042  1.00 10.00      B   
ATOM   2017  C   GLU   182      30.182 -15.490  -4.640  1.00 10.00      B   
ATOM   2018  O   GLU   182      29.865 -16.376  -3.844  1.00 10.00      B   
ATOM   2019  N   ASN   183      31.428 -15.049  -4.768  1.00 10.00      B   
ATOM   2020  HN  ASN   183      31.620 -14.349  -5.427  1.00 10.00      B   
ATOM   2021  CA  ASN   183      32.521 -15.582  -3.958  1.00 10.00      B   
ATOM   2022  CB  ASN   183      33.818 -15.612  -4.774  1.00 10.00      B   
ATOM   2023  CG  ASN   183      34.806 -16.667  -4.302  1.00 10.00      B   
ATOM   2024  OD1 ASN   183      34.796 -17.084  -3.145  1.00 10.00      B   
ATOM   2025  ND2 ASN   183      35.682 -17.093  -5.199  1.00 10.00      B   
ATOM   2026 HD21 ASN   183      35.639 -16.713  -6.101  1.00 10.00      B   
ATOM   2027 HD22 ASN   183      36.330 -17.778  -4.926  1.00 10.00      B   
ATOM   2028  C   ASN   183      32.710 -14.718  -2.712  1.00 10.00      B   
ATOM   2029  O   ASN   183      33.564 -14.990  -1.867  1.00 10.00      B   
ATOM   2030  N   ARG   184      31.891 -13.676  -2.614  1.00 10.00      B   
ATOM   2031  HN  ARG   184      31.228 -13.532  -3.324  1.00 10.00      B   
ATOM   2032  CA  ARG   184      31.928 -12.739  -1.494  1.00 10.00      B   
ATOM   2033  CB  ARG   184      31.581 -13.427  -0.171  1.00 10.00      B   
ATOM   2034  CG  ARG   184      30.881 -12.525   0.834  1.00 10.00      B   
ATOM   2035  CD  ARG   184      30.179 -13.336   1.907  1.00 10.00      B   
ATOM   2036  NE  ARG   184      29.151 -14.212   1.342  1.00 10.00      B   
ATOM   2037  HE  ARG   184      28.832 -14.002   0.433  1.00 10.00      B   
ATOM   2038  CZ  ARG   184      28.637 -15.264   1.971  1.00 10.00      B   
ATOM   2039  NH1 ARG   184      29.048 -15.580   3.196  1.00 10.00      B   
ATOM   2040 HH11 ARG   184      29.784 -15.004   3.665  1.00 10.00      B   
ATOM   2041 HH12 ARG   184      28.645 -16.401   3.689  1.00 10.00      B   
ATOM   2042  NH2 ARG   184      27.719 -16.011   1.369  1.00 10.00      B   
ATOM   2043 HH21 ARG   184      27.308 -16.840   1.857  1.00 10.00      B   
ATOM   2044 HH22 ARG   184      27.402 -15.776   0.397  1.00 10.00      B   
ATOM   2045  C   ARG   184      33.265 -11.999  -1.420  1.00 10.00      B   
ATOM   2046  O   ARG   184      33.826 -11.794  -0.344  1.00 10.00      B   
ATOM   2047  N   ARG   185      33.771 -11.612  -2.580  1.00 10.00      B   
ATOM   2048  HN  ARG   185      33.291 -11.828  -3.408  1.00 10.00      B   
ATOM   2049  CA  ARG   185      35.021 -10.878  -2.666  1.00 10.00      B   
ATOM   2050  CB  ARG   185      35.847 -11.361  -3.862  1.00 10.00      B   
ATOM   2051  CG  ARG   185      36.128 -12.855  -3.867  1.00 10.00      B   
ATOM   2052  CD  ARG   185      37.598 -13.148  -3.628  1.00 10.00      B   
ATOM   2053  NE  ARG   185      38.451 -12.591  -4.678  1.00 10.00      B   
ATOM   2054  HE  ARG   185      38.090 -11.832  -5.198  1.00 10.00      B   
ATOM   2055  CZ  ARG   185      39.662 -13.060  -4.980  1.00 10.00      B   
ATOM   2056  NH1 ARG   185      40.163 -14.093  -4.310  1.00 10.00      B   
ATOM   2057 HH11 ARG   185      41.117 -14.457  -4.542  1.00 10.00      B   
ATOM   2058 HH12 ARG   185      39.606 -14.546  -3.553  1.00 10.00      B   
ATOM   2059  NH2 ARG   185      40.377 -12.485  -5.939  1.00 10.00      B   
ATOM   2060 HH21 ARG   185      41.328 -12.846  -6.175  1.00 10.00      B   
ATOM   2061 HH22 ARG   185      39.989 -11.666  -6.462  1.00 10.00      B   
ATOM   2062  C   ARG   185      34.720  -9.391  -2.808  1.00 10.00      B   
ATOM   2063  O   ARG   185      33.921  -8.996  -3.661  1.00 10.00      B   
ATOM   2064  N   LEU   186      35.339  -8.578  -1.962  1.00 10.00      B   
ATOM   2065  HN  LEU   186      35.960  -8.956  -1.302  1.00 10.00      B   
ATOM   2066  CA  LEU   186      35.126  -7.136  -1.988  1.00 10.00      B   
ATOM   2067  CB  LEU   186      35.578  -6.506  -0.667  1.00 10.00      B   
ATOM   2068  CG  LEU   186      35.264  -5.020  -0.471  1.00 10.00      B   
ATOM   2069  CD1 LEU   186      33.763  -4.770  -0.516  1.00 10.00      B   
ATOM   2070  CD2 LEU   186      35.852  -4.523   0.842  1.00 10.00      B   
ATOM   2071  C   LEU   186      35.847  -6.490  -3.170  1.00 10.00      B   
ATOM   2072  O   LEU   186      36.977  -6.855  -3.501  1.00 10.00      B   
ATOM   2073  N   GLN   187      35.178  -5.543  -3.812  1.00 10.00      B   
ATOM   2074  HN  GLN   187      34.272  -5.317  -3.515  1.00 10.00      B   
ATOM   2075  CA  GLN   187      35.746  -4.846  -4.954  1.00 10.00      B   
ATOM   2076  CB  GLN   187      34.967  -5.198  -6.225  1.00 10.00      B   
ATOM   2077  CG  GLN   187      35.241  -6.594  -6.750  1.00 10.00      B   
ATOM   2078  CD  GLN   187      36.648  -6.732  -7.284  1.00 10.00      B   
ATOM   2079  OE1 GLN   187      36.892  -6.529  -8.474  1.00 10.00      B   
ATOM   2080  NE2 GLN   187      37.584  -7.072  -6.410  1.00 10.00      B   
ATOM   2081 HE21 GLN   187      37.315  -7.222  -5.474  1.00 10.00      B   
ATOM   2082 HE22 GLN   187      38.517  -7.146  -6.729  1.00 10.00      B   
ATOM   2083  C   GLN   187      35.747  -3.335  -4.741  1.00 10.00      B   
ATOM   2084  O   GLN   187      36.665  -2.777  -4.135  1.00 10.00      B   
ATOM   2085  N   SER   188      34.707  -2.682  -5.232  1.00 10.00      B   
ATOM   2086  HN  SER   188      34.007  -3.179  -5.698  1.00 10.00      B   
ATOM   2087  CA  SER   188      34.583  -1.245  -5.114  1.00 10.00      B   
ATOM   2088  CB  SER   188      33.680  -0.710  -6.226  1.00 10.00      B   
ATOM   2089  OG  SER   188      34.146  -1.149  -7.491  1.00 10.00      B   
ATOM   2090  HG  SER   188      35.089  -0.916  -7.582  1.00 10.00      B   
ATOM   2091  C   SER   188      34.056  -0.830  -3.744  1.00 10.00      B   
ATOM   2092  O   SER   188      32.915  -1.124  -3.390  1.00 10.00      B   
ATOM   2093  N   VAL   189      34.906  -0.155  -2.983  1.00 10.00      B   
ATOM   2094  HN  VAL   189      35.808   0.015  -3.322  1.00 10.00      B   
ATOM   2095  CA  VAL   189      34.551   0.337  -1.658  1.00 10.00      B   
ATOM   2096  CB  VAL   189      35.583  -0.110  -0.593  1.00 10.00      B   
ATOM   2097  CG1 VAL   189      34.921  -0.281   0.765  1.00 10.00      B   
ATOM   2098  CG2 VAL   189      36.301  -1.384  -1.011  1.00 10.00      B   
ATOM   2099  C   VAL   189      34.526   1.861  -1.707  1.00 10.00      B   
ATOM   2100  O   VAL   189      34.945   2.544  -0.769  1.00 10.00      B   
ATOM   2101  N   ARG   190      34.028   2.377  -2.825  1.00 10.00      B   
ATOM   2102  HN  ARG   190      33.691   1.770  -3.514  1.00 10.00      B   
ATOM   2103  CA  ARG   190      33.956   3.815  -3.058  1.00 10.00      B   
ATOM   2104  CB  ARG   190      33.607   4.104  -4.519  1.00 10.00      B   
ATOM   2105  CG  ARG   190      34.635   3.591  -5.515  1.00 10.00      B   
ATOM   2106  CD  ARG   190      34.235   3.911  -6.946  1.00 10.00      B   
ATOM   2107  NE  ARG   190      32.948   3.312  -7.305  1.00 10.00      B   
ATOM   2108  HE  ARG   190      32.145   3.692  -6.890  1.00 10.00      B   
ATOM   2109  CZ  ARG   190      32.813   2.292  -8.155  1.00 10.00      B   
ATOM   2110  NH1 ARG   190      33.881   1.750  -8.727  1.00 10.00      B   
ATOM   2111 HH11 ARG   190      34.846   2.114  -8.509  1.00 10.00      B   
ATOM   2112 HH12 ARG   190      33.772   0.953  -9.392  1.00 10.00      B   
ATOM   2113  NH2 ARG   190      31.613   1.790  -8.410  1.00 10.00      B   
ATOM   2114 HH21 ARG   190      31.508   0.990  -9.076  1.00 10.00      B   
ATOM   2115 HH22 ARG   190      30.765   2.184  -7.945  1.00 10.00      B   
ATOM   2116  C   ARG   190      32.968   4.514  -2.133  1.00 10.00      B   
ATOM   2117  O   ARG   190      32.067   3.888  -1.572  1.00 10.00      B   
ATOM   2118  N   TYR   191      33.163   5.814  -1.975  1.00 10.00      B   
ATOM   2119  HN  TYR   191      33.916   6.237  -2.437  1.00 10.00      B   
ATOM   2120  CA  TYR   191      32.308   6.638  -1.141  1.00 10.00      B   
ATOM   2121  CB  TYR   191      33.044   7.011   0.150  1.00 10.00      B   
ATOM   2122  CG  TYR   191      32.156   7.501   1.272  1.00 10.00      B   
ATOM   2123  CD1 TYR   191      31.205   6.669   1.848  1.00 10.00      B   
ATOM   2124  CD2 TYR   191      32.280   8.792   1.764  1.00 10.00      B   
ATOM   2125  CE1 TYR   191      30.408   7.110   2.885  1.00 10.00      B   
ATOM   2126  CE2 TYR   191      31.484   9.243   2.799  1.00 10.00      B   
ATOM   2127  CZ  TYR   191      30.549   8.397   3.355  1.00 10.00      B   
ATOM   2128  OH  TYR   191      29.757   8.836   4.392  1.00 10.00      B   
ATOM   2129  HH  TYR   191      29.530   9.764   4.253  1.00 10.00      B   
ATOM   2130  C   TYR   191      31.931   7.892  -1.923  1.00 10.00      B   
ATOM   2131  O   TYR   191      32.627   8.903  -1.867  1.00 10.00      B   
ATOM   2132  N   ALA   192      30.845   7.801  -2.677  1.00 10.00      B   
ATOM   2133  HN  ALA   192      30.335   6.964  -2.679  1.00 10.00      B   
ATOM   2134  CA  ALA   192      30.382   8.916  -3.499  1.00 10.00      B   
ATOM   2135  CB  ALA   192      29.250   8.480  -4.418  1.00 10.00      B   
ATOM   2136  C   ALA   192      29.963  10.116  -2.656  1.00 10.00      B   
ATOM   2137  O   ALA   192      29.094  10.006  -1.784  1.00 10.00      B   
ATOM   2138  N   ALA   193      30.592  11.255  -2.924  1.00 10.00      B   
ATOM   2139  HN  ALA   193      31.281  11.260  -3.617  1.00 10.00      B   
ATOM   2140  CA  ALA   193      30.294  12.491  -2.216  1.00 10.00      B   
ATOM   2141  CB  ALA   193      31.570  13.096  -1.646  1.00 10.00      B   
ATOM   2142  C   ALA   193      29.603  13.484  -3.149  1.00 10.00      B   
ATOM   2143  O   ALA   193      28.453  13.867  -2.927  1.00 10.00      B   
ATOM   2144  N   THR   194      30.300  13.880  -4.207  1.00 10.00      B   
ATOM   2145  HN  THR   194      31.207  13.539  -4.337  1.00 10.00      B   
ATOM   2146  CA  THR   194      29.761  14.821  -5.180  1.00 10.00      B   
ATOM   2147  CB  THR   194      30.901  15.518  -5.945  1.00 10.00      B   
ATOM   2148  OG1 THR   194      32.062  14.679  -5.920  1.00 10.00      B   
ATOM   2149  HG1 THR   194      32.833  15.207  -5.665  1.00 10.00      B   
ATOM   2150  CG2 THR   194      31.236  16.859  -5.314  1.00 10.00      B   
ATOM   2151  C   THR   194      28.851  14.107  -6.177  1.00 10.00      B   
ATOM   2152  O   THR   194      29.120  14.081  -7.383  1.00 10.00      B   
ATOM   2153  N   ALA   195      27.781  13.519  -5.666  1.00 10.00      B   
ATOM   2154  HN  ALA   195      27.623  13.576  -4.696  1.00 10.00      B   
ATOM   2155  CA  ALA   195      26.836  12.796  -6.499  1.00 10.00      B   
ATOM   2156  CB  ALA   195      26.234  11.629  -5.734  1.00 10.00      B   
ATOM   2157  C   ALA   195      25.744  13.719  -7.025  1.00 10.00      B   
ATOM   2158  O   ALA   195      24.669  13.828  -6.435  1.00 10.00      B   
ATOM   2159  N   LYS   196      26.042  14.410  -8.118  1.00 10.00      B   
ATOM   2160  HN  LYS   196      26.930  14.310  -8.519  1.00 10.00      B   
ATOM   2161  CA  LYS   196      25.079  15.309  -8.736  1.00 10.00      B   
ATOM   2162  CB  LYS   196      25.788  16.356  -9.603  1.00 10.00      B   
ATOM   2163  CG  LYS   196      26.574  17.393  -8.815  1.00 10.00      B   
ATOM   2164  CD  LYS   196      27.157  18.460  -9.727  1.00 10.00      B   
ATOM   2165  CE  LYS   196      27.756  19.607  -8.926  1.00 10.00      B   
ATOM   2166  NZ  LYS   196      28.219  20.718  -9.801  1.00 10.00      B   
ATOM   2167  HZ1 LYS   196      29.235  20.619  -9.997  1.00 10.00      B   
ATOM   2168  HZ2 LYS   196      28.058  21.634  -9.335  1.00 10.00      B   
ATOM   2169  HZ3 LYS   196      27.700  20.705 -10.702  1.00 10.00      B   
ATOM   2170  C   LYS   196      24.104  14.503  -9.579  1.00 10.00      B   
ATOM   2171  O   LYS   196      24.501  13.547 -10.246  1.00 10.00      B   
ATOM   2172  N   PHE   197      22.831  14.873  -9.535  1.00 10.00      B   
ATOM   2173  HN  PHE   197      22.572  15.642  -8.983  1.00 10.00      B   
ATOM   2174  CA  PHE   197      21.808  14.162 -10.293  1.00 10.00      B   
ATOM   2175  CB  PHE   197      20.401  14.584  -9.863  1.00 10.00      B   
ATOM   2176  CG  PHE   197      19.313  13.787 -10.524  1.00 10.00      B   
ATOM   2177  CD1 PHE   197      19.123  12.453 -10.202  1.00 10.00      B   
ATOM   2178  CD2 PHE   197      18.487  14.366 -11.473  1.00 10.00      B   
ATOM   2179  CE1 PHE   197      18.130  11.710 -10.811  1.00 10.00      B   
ATOM   2180  CE2 PHE   197      17.492  13.630 -12.086  1.00 10.00      B   
ATOM   2181  CZ  PHE   197      17.314  12.300 -11.755  1.00 10.00      B   
ATOM   2182  C   PHE   197      21.983  14.348 -11.793  1.00 10.00      B   
ATOM   2183  O   PHE   197      22.088  15.473 -12.281  1.00 10.00      B   
ATOM   2184  N   ASP   198      22.009  13.236 -12.511  1.00 10.00      B   
ATOM   2185  HN  ASP   198      21.910  12.374 -12.052  1.00 10.00      B   
ATOM   2186  CA  ASP   198      22.167  13.246 -13.957  1.00 10.00      B   
ATOM   2187  CB  ASP   198      23.451  12.495 -14.336  1.00 10.00      B   
ATOM   2188  CG  ASP   198      24.485  13.384 -15.004  1.00 10.00      B   
ATOM   2189  OD1 ASP   198      24.728  14.507 -14.512  1.00 10.00      B   
ATOM   2190  OD2 ASP   198      25.077  12.960 -16.017  1.00 10.00      B   
ATOM   2191  C   ASP   198      20.950  12.584 -14.604  1.00 10.00      B   
ATOM   2192  O   ASP   198      20.177  11.916 -13.915  1.00 10.00      B   
ATOM   2193  N   PRO   199      20.747  12.765 -15.922  1.00 10.00      B   
ATOM   2194  CA  PRO   199      19.609  12.169 -16.639  1.00 10.00      B   
ATOM   2195  CB  PRO   199      19.744  12.729 -18.057  1.00 10.00      B   
ATOM   2196  CG  PRO   199      21.180  13.102 -18.181  1.00 10.00      B   
ATOM   2197  CD  PRO   199      21.596  13.569 -16.819  1.00 10.00      B   
ATOM   2198  C   PRO   199      19.663  10.638 -16.657  1.00 10.00      B   
ATOM   2199  O   PRO   199      20.552  10.031 -16.058  1.00 10.00      B   
ATOM   2200  N   GLU   200      18.726  10.021 -17.378  1.00 10.00      B   
ATOM   2201  HN  GLU   200      18.071  10.562 -17.866  1.00 10.00      B   
ATOM   2202  CA  GLU   200      18.646   8.562 -17.471  1.00 10.00      B   
ATOM   2203  CB  GLU   200      17.438   8.140 -18.302  1.00 10.00      B   
ATOM   2204  CG  GLU   200      16.117   8.653 -17.758  1.00 10.00      B   
ATOM   2205  CD  GLU   200      14.932   7.936 -18.363  1.00 10.00      B   
ATOM   2206  OE1 GLU   200      14.493   8.330 -19.465  1.00 10.00      B   
ATOM   2207  OE2 GLU   200      14.440   6.971 -17.740  1.00 10.00      B   
ATOM   2208  C   GLU   200      19.920   7.943 -18.041  1.00 10.00      B   
ATOM   2209  O   GLU   200      20.182   6.754 -17.848  1.00 10.00      B   
ATOM   2210  N   HIS   201      20.704   8.748 -18.749  1.00 10.00      B   
ATOM   2211  HN  HIS   201      20.428   9.679 -18.894  1.00 10.00      B   
ATOM   2212  CA  HIS   201      21.954   8.279 -19.331  1.00 10.00      B   
ATOM   2213  CB  HIS   201      22.565   9.352 -20.233  1.00 10.00      B   
ATOM   2214  CG  HIS   201      22.921   8.858 -21.601  1.00 10.00      B   
ATOM   2215  ND1 HIS   201      24.213   8.833 -22.078  1.00 10.00      B   
ATOM   2216  HD1 HIS   201      25.011   9.123 -21.584  1.00 10.00      B   
ATOM   2217  CD2 HIS   201      22.143   8.377 -22.602  1.00 10.00      B   
ATOM   2218  CE1 HIS   201      24.217   8.354 -23.309  1.00 10.00      B   
ATOM   2219  NE2 HIS   201      22.975   8.072 -23.648  1.00 10.00      B   
ATOM   2220  HE2 HIS   201      22.693   7.712 -24.517  1.00 10.00      B   
ATOM   2221  C   HIS   201      22.944   7.891 -18.237  1.00 10.00      B   
ATOM   2222  O   HIS   201      23.844   7.077 -18.456  1.00 10.00      B   
ATOM   2223  N   LYS   202      22.769   8.476 -17.059  1.00 10.00      B   
ATOM   2224  HN  LYS   202      22.029   9.114 -16.945  1.00 10.00      B   
ATOM   2225  CA  LYS   202      23.628   8.193 -15.922  1.00 10.00      B   
ATOM   2226  CB  LYS   202      24.528   9.393 -15.608  1.00 10.00      B   
ATOM   2227  CG  LYS   202      25.689   9.593 -16.570  1.00 10.00      B   
ATOM   2228  CD  LYS   202      26.850   8.666 -16.246  1.00 10.00      B   
ATOM   2229  CE  LYS   202      28.103   9.066 -17.010  1.00 10.00      B   
ATOM   2230  NZ  LYS   202      29.268   8.197 -16.685  1.00 10.00      B   
ATOM   2231  HZ1 LYS   202      30.108   8.517 -17.208  1.00 10.00      B   
ATOM   2232  HZ2 LYS   202      29.066   7.211 -16.946  1.00 10.00      B   
ATOM   2233  HZ3 LYS   202      29.474   8.238 -15.667  1.00 10.00      B   
ATOM   2234  C   LYS   202      22.780   7.847 -14.703  1.00 10.00      B   
ATOM   2235  O   LYS   202      22.429   8.722 -13.908  1.00 10.00      B   
ATOM   2236  N   VAL   203      22.431   6.576 -14.576  1.00 10.00      B   
ATOM   2237  HN  VAL   203      22.725   5.931 -15.251  1.00 10.00      B   
ATOM   2238  CA  VAL   203      21.631   6.111 -13.450  1.00 10.00      B   
ATOM   2239  CB  VAL   203      21.151   4.657 -13.655  1.00 10.00      B   
ATOM   2240  CG1 VAL   203      20.118   4.272 -12.607  1.00 10.00      B   
ATOM   2241  CG2 VAL   203      20.592   4.466 -15.058  1.00 10.00      B   
ATOM   2242  C   VAL   203      22.463   6.192 -12.179  1.00 10.00      B   
ATOM   2243  O   VAL   203      21.953   6.474 -11.095  1.00 10.00      B   
ATOM   2244  N   TRP   204      23.754   5.946 -12.329  1.00 10.00      B   
ATOM   2245  HN  TRP   204      24.097   5.720 -13.221  1.00 10.00      B   
ATOM   2246  CA  TRP   204      24.678   6.006 -11.213  1.00 10.00      B   
ATOM   2247  CB  TRP   204      25.169   4.605 -10.843  1.00 10.00      B   
ATOM   2248  CG  TRP   204      25.584   4.481  -9.409  1.00 10.00      B   
ATOM   2249  CD1 TRP   204      24.776   4.204  -8.346  1.00 10.00      B   
ATOM   2250  CD2 TRP   204      26.905   4.637  -8.878  1.00 10.00      B   
ATOM   2251  NE1 TRP   204      25.510   4.173  -7.188  1.00 10.00      B   
ATOM   2252  HE1 TRP   204      25.153   3.995  -6.294  1.00 10.00      B   
ATOM   2253  CE2 TRP   204      26.822   4.435  -7.487  1.00 10.00      B   
ATOM   2254  CE3 TRP   204      28.151   4.918  -9.447  1.00 10.00      B   
ATOM   2255  CZ2 TRP   204      27.936   4.518  -6.654  1.00 10.00      B   
ATOM   2256  CZ3 TRP   204      29.254   4.999  -8.620  1.00 10.00      B   
ATOM   2257  CH2 TRP   204      29.141   4.795  -7.239  1.00 10.00      B   
ATOM   2258  C   TRP   204      25.852   6.908 -11.568  1.00 10.00      B   
ATOM   2259  O   TRP   204      26.679   6.564 -12.415  1.00 10.00      B   
ATOM   2260  N   ARG   205      25.907   8.072 -10.936  1.00 10.00      B   
ATOM   2261  HN  ARG   205      25.214   8.289 -10.276  1.00 10.00      B   
ATOM   2262  CA  ARG   205      26.972   9.032 -11.184  1.00 10.00      B   
ATOM   2263  CB  ARG   205      26.556  10.433 -10.714  1.00 10.00      B   
ATOM   2264  CG  ARG   205      27.656  11.481 -10.803  1.00 10.00      B   
ATOM   2265  CD  ARG   205      28.025  11.790 -12.244  1.00 10.00      B   
ATOM   2266  NE  ARG   205      27.285  12.935 -12.772  1.00 10.00      B   
ATOM   2267  HE  ARG   205      26.340  12.795 -12.999  1.00 10.00      B   
ATOM   2268  CZ  ARG   205      27.815  14.142 -12.948  1.00 10.00      B   
ATOM   2269  NH1 ARG   205      29.085  14.369 -12.641  1.00 10.00      B   
ATOM   2270 HH11 ARG   205      29.499  15.315 -12.782  1.00 10.00      B   
ATOM   2271 HH12 ARG   205      29.677  13.599 -12.253  1.00 10.00      B   
ATOM   2272  NH2 ARG   205      27.079  15.117 -13.462  1.00 10.00      B   
ATOM   2273 HH21 ARG   205      27.489  16.065 -13.605  1.00 10.00      B   
ATOM   2274 HH22 ARG   205      26.078  14.937 -13.731  1.00 10.00      B   
ATOM   2275  C   ARG   205      28.266   8.596 -10.503  1.00 10.00      B   
ATOM   2276  O   ARG   205      28.370   8.608  -9.275  1.00 10.00      B   
ATOM   2277  N   LEU   206      29.244   8.202 -11.311  1.00 10.00      B   
ATOM   2278  HN  LEU   206      29.093   8.202 -12.281  1.00 10.00      B   
ATOM   2279  CA  LEU   206      30.534   7.763 -10.797  1.00 10.00      B   
ATOM   2280  CB  LEU   206      31.323   7.021 -11.881  1.00 10.00      B   
ATOM   2281  CG  LEU   206      32.673   6.437 -11.457  1.00 10.00      B   
ATOM   2282  CD1 LEU   206      32.477   5.187 -10.614  1.00 10.00      B   
ATOM   2283  CD2 LEU   206      33.534   6.138 -12.672  1.00 10.00      B   
ATOM   2284  C   LEU   206      31.340   8.947 -10.276  1.00 10.00      B   
ATOM   2285  O   LEU   206      31.757   9.817 -11.045  1.00 10.00      B   
ATOM   2286  N   SER   207      31.532   8.989  -8.968  1.00 10.00      B   
ATOM   2287  HN  SER   207      31.147   8.285  -8.403  1.00 10.00      B   
ATOM   2288  CA  SER   207      32.293  10.051  -8.340  1.00 10.00      B   
ATOM   2289  CB  SER   207      31.364  11.187  -7.892  1.00 10.00      B   
ATOM   2290  OG  SER   207      32.105  12.259  -7.335  1.00 10.00      B   
ATOM   2291  HG  SER   207      31.537  13.034  -7.249  1.00 10.00      B   
ATOM   2292  C   SER   207      33.071   9.496  -7.154  1.00 10.00      B   
ATOM   2293  O   SER   207      32.624   8.548  -6.508  1.00 10.00      B   
ATOM   2294  N   GLN   208      34.238  10.085  -6.893  1.00 10.00      B   
ATOM   2295  HN  GLN   208      34.541  10.812  -7.480  1.00 10.00      B   
ATOM   2296  CA  GLN   208      35.105   9.674  -5.790  1.00 10.00      B   
ATOM   2297  CB  GLN   208      34.430   9.847  -4.421  1.00 10.00      B   
ATOM   2298  CG  GLN   208      33.813  11.217  -4.167  1.00 10.00      B   
ATOM   2299  CD  GLN   208      34.715  12.375  -4.562  1.00 10.00      B   
ATOM   2300  OE1 GLN   208      35.604  12.773  -3.811  1.00 10.00      B   
ATOM   2301  NE2 GLN   208      34.476  12.941  -5.738  1.00 10.00      B   
ATOM   2302 HE21 GLN   208      33.739  12.586  -6.288  1.00 10.00      B   
ATOM   2303 HE22 GLN   208      35.033  13.702  -6.006  1.00 10.00      B   
ATOM   2304  C   GLN   208      35.600   8.244  -5.987  1.00 10.00      B   
ATOM   2305  O   GLN   208      35.066   7.292  -5.407  1.00 10.00      B   
ATOM   2306  N   VAL   209      36.618   8.095  -6.822  1.00 10.00      B   
ATOM   2307  HN  VAL   209      37.015   8.889  -7.243  1.00 10.00      B   
ATOM   2308  CA  VAL   209      37.178   6.785  -7.107  1.00 10.00      B   
ATOM   2309  CB  VAL   209      37.906   6.751  -8.467  1.00 10.00      B   
ATOM   2310  CG1 VAL   209      38.262   5.322  -8.858  1.00 10.00      B   
ATOM   2311  CG2 VAL   209      37.051   7.401  -9.542  1.00 10.00      B   
ATOM   2312  C   VAL   209      38.128   6.363  -5.996  1.00 10.00      B   
ATOM   2313  O   VAL   209      39.345   6.482  -6.125  1.00 10.00      B   
ATOM   2314  N   ASP   210      37.555   5.920  -4.889  1.00 10.00      B   
ATOM   2315  HN  ASP   210      36.576   5.906  -4.835  1.00 10.00      B   
ATOM   2316  CA  ASP   210      38.330   5.462  -3.745  1.00 10.00      B   
ATOM   2317  CB  ASP   210      38.073   6.361  -2.529  1.00 10.00      B   
ATOM   2318  CG  ASP   210      38.996   6.067  -1.360  1.00 10.00      B   
ATOM   2319  OD1 ASP   210      38.789   5.047  -0.665  1.00 10.00      B   
ATOM   2320  OD2 ASP   210      39.919   6.874  -1.113  1.00 10.00      B   
ATOM   2321  C   ASP   210      37.929   4.032  -3.431  1.00 10.00      B   
ATOM   2322  O   ASP   210      36.941   3.797  -2.738  1.00 10.00      B   
ATOM   2323  N   GLU   211      38.674   3.078  -3.967  1.00 10.00      B   
ATOM   2324  HN  GLU   211      39.458   3.327  -4.505  1.00 10.00      B   
ATOM   2325  CA  GLU   211      38.369   1.669  -3.756  1.00 10.00      B   
ATOM   2326  CB  GLU   211      37.434   1.160  -4.857  1.00 10.00      B   
ATOM   2327  CG  GLU   211      37.959   1.356  -6.272  1.00 10.00      B   
ATOM   2328  CD  GLU   211      36.958   0.932  -7.326  1.00 10.00      B   
ATOM   2329  OE1 GLU   211      36.691  -0.282  -7.444  1.00 10.00      B   
ATOM   2330  OE2 GLU   211      36.427   1.811  -8.038  1.00 10.00      B   
ATOM   2331  C   GLU   211      39.636   0.826  -3.705  1.00 10.00      B   
ATOM   2332  O   GLU   211      40.732   1.324  -3.961  1.00 10.00      B   
ATOM   2333  N   SER   212      39.484  -0.448  -3.361  1.00 10.00      B   
ATOM   2334  HN  SER   212      38.586  -0.786  -3.164  1.00 10.00      B   
ATOM   2335  CA  SER   212      40.610  -1.364  -3.273  1.00 10.00      B   
ATOM   2336  CB  SER   212      41.205  -1.329  -1.863  1.00 10.00      B   
ATOM   2337  OG  SER   212      41.516   0.002  -1.483  1.00 10.00      B   
ATOM   2338  HG  SER   212      41.205   0.609  -2.171  1.00 10.00      B   
ATOM   2339  C   SER   212      40.166  -2.779  -3.630  1.00 10.00      B   
ATOM   2340  O   SER   212      39.550  -3.466  -2.818  1.00 10.00      B   
ATOM   2341  N   ASP   213      40.475  -3.196  -4.852  1.00 10.00      B   
ATOM   2342  HN  ASP   213      40.980  -2.598  -5.444  1.00 10.00      B   
ATOM   2343  CA  ASP   213      40.107  -4.523  -5.332  1.00 10.00      B   
ATOM   2344  CB  ASP   213      40.175  -4.579  -6.868  1.00 10.00      B   
ATOM   2345  CG  ASP   213      40.742  -5.874  -7.422  1.00 10.00      B   
ATOM   2346  OD1 ASP   213      40.092  -6.936  -7.280  1.00 10.00      B   
ATOM   2347  OD2 ASP   213      41.836  -5.830  -8.025  1.00 10.00      B   
ATOM   2348  C   ASP   213      40.981  -5.596  -4.690  1.00 10.00      B   
ATOM   2349  O   ASP   213      42.207  -5.577  -4.821  1.00 10.00      B   
ATOM   2350  N   LEU   214      40.341  -6.515  -3.978  1.00 10.00      B   
ATOM   2351  HN  LEU   214      39.364  -6.465  -3.905  1.00 10.00      B   
ATOM   2352  CA  LEU   214      41.046  -7.594  -3.301  1.00 10.00      B   
ATOM   2353  CB  LEU   214      40.241  -8.073  -2.089  1.00 10.00      B   
ATOM   2354  CG  LEU   214      39.954  -7.030  -1.004  1.00 10.00      B   
ATOM   2355  CD1 LEU   214      39.032  -7.609   0.059  1.00 10.00      B   
ATOM   2356  CD2 LEU   214      41.249  -6.545  -0.372  1.00 10.00      B   
ATOM   2357  C   LEU   214      41.300  -8.761  -4.245  1.00 10.00      B   
ATOM   2358  O   LEU   214      40.720  -9.837  -4.088  1.00 10.00      B   
ATOM   2359  N   THR   215      42.156  -8.543  -5.232  1.00 10.00      B   
ATOM   2360  HN  THR   215      42.577  -7.660  -5.317  1.00 10.00      B   
ATOM   2361  CA  THR   215      42.482  -9.581  -6.199  1.00 10.00      B   
ATOM   2362  CB  THR   215      43.173  -8.988  -7.439  1.00 10.00      B   
ATOM   2363  OG1 THR   215      43.503  -7.618  -7.186  1.00 10.00      B   
ATOM   2364  HG1 THR   215      42.758  -7.053  -7.462  1.00 10.00      B   
ATOM   2365  CG2 THR   215      42.268  -9.074  -8.656  1.00 10.00      B   
ATOM   2366  C   THR   215      43.407 -10.616  -5.582  1.00 10.00      B   
ATOM   2367  O   THR   215      43.261 -11.817  -5.818  1.00 10.00      B   
ATOM   2368  N   ASN   216      44.358 -10.139  -4.793  1.00 10.00      B   
ATOM   2369  HN  ASN   216      44.412  -9.169  -4.640  1.00 10.00      B   
ATOM   2370  CA  ASN   216      45.323 -11.002  -4.137  1.00 10.00      B   
ATOM   2371  CB  ASN   216      46.713 -10.792  -4.748  1.00 10.00      B   
ATOM   2372  CG  ASN   216      46.798 -11.244  -6.190  1.00 10.00      B   
ATOM   2373  OD1 ASN   216      46.985 -12.427  -6.470  1.00 10.00      B   
ATOM   2374  ND2 ASN   216      46.676 -10.307  -7.116  1.00 10.00      B   
ATOM   2375 HD21 ASN   216      46.540  -9.374  -6.822  1.00 10.00      B   
ATOM   2376 HD22 ASN   216      46.723 -10.576  -8.058  1.00 10.00      B   
ATOM   2377  C   ASN   216      45.361 -10.685  -2.651  1.00 10.00      B   
ATOM   2378  O   ASN   216      45.047  -9.563  -2.250  1.00 10.00      B   
ATOM   2379  N   PRO   217      45.724 -11.665  -1.807  1.00 10.00      B   
ATOM   2380  CA  PRO   217      45.805 -11.469  -0.353  1.00 10.00      B   
ATOM   2381  CB  PRO   217      46.278 -12.831   0.168  1.00 10.00      B   
ATOM   2382  CG  PRO   217      45.917 -13.797  -0.909  1.00 10.00      B   
ATOM   2383  CD  PRO   217      46.064 -13.043  -2.196  1.00 10.00      B   
ATOM   2384  C   PRO   217      46.817 -10.388   0.012  1.00 10.00      B   
ATOM   2385  O   PRO   217      46.608  -9.610   0.948  1.00 10.00      B   
ATOM   2386  N   LYS   218      47.909 -10.339  -0.743  1.00 10.00      B   
ATOM   2387  HN  LYS   218      48.006 -10.980  -1.481  1.00 10.00      B   
ATOM   2388  CA  LYS   218      48.959  -9.362  -0.515  1.00 10.00      B   
ATOM   2389  CB  LYS   218      50.332  -9.980  -0.799  1.00 10.00      B   
ATOM   2390  CG  LYS   218      50.620 -11.258  -0.030  1.00 10.00      B   
ATOM   2391  CD  LYS   218      50.740 -10.995   1.462  1.00 10.00      B   
ATOM   2392  CE  LYS   218      51.028 -12.274   2.228  1.00 10.00      B   
ATOM   2393  NZ  LYS   218      51.008 -12.054   3.698  1.00 10.00      B   
ATOM   2394  HZ1 LYS   218      50.114 -11.604   3.979  1.00 10.00      B   
ATOM   2395  HZ2 LYS   218      51.799 -11.440   3.984  1.00 10.00      B   
ATOM   2396  HZ3 LYS   218      51.096 -12.961   4.196  1.00 10.00      B   
ATOM   2397  C   LYS   218      48.757  -8.139  -1.401  1.00 10.00      B   
ATOM   2398  O   LYS   218      48.770  -7.005  -0.923  1.00 10.00      B   
ATOM   2399  N   GLN   219      48.570  -8.375  -2.692  1.00 10.00      B   
ATOM   2400  HN  GLN   219      48.559  -9.301  -3.013  1.00 10.00      B   
ATOM   2401  CA  GLN   219      48.379  -7.291  -3.642  1.00 10.00      B   
ATOM   2402  CB  GLN   219      48.881  -7.687  -5.036  1.00 10.00      B   
ATOM   2403  CG  GLN   219      48.822  -6.566  -6.064  1.00 10.00      B   
ATOM   2404  CD  GLN   219      47.482  -6.483  -6.774  1.00 10.00      B   
ATOM   2405  OE1 GLN   219      46.841  -7.499  -7.038  1.00 10.00      B   
ATOM   2406  NE2 GLN   219      47.045  -5.269  -7.068  1.00 10.00      B   
ATOM   2407 HE21 GLN   219      47.604  -4.502  -6.820  1.00 10.00      B   
ATOM   2408 HE22 GLN   219      46.172  -5.183  -7.516  1.00 10.00      B   
ATOM   2409  C   GLN   219      46.923  -6.846  -3.693  1.00 10.00      B   
ATOM   2410  O   GLN   219      46.037  -7.607  -4.091  1.00 10.00      B   
ATOM   2411  N   ILE   220      46.692  -5.610  -3.283  1.00 10.00      B   
ATOM   2412  HN  ILE   220      47.445  -5.066  -2.965  1.00 10.00      B   
ATOM   2413  CA  ILE   220      45.363  -5.030  -3.289  1.00 10.00      B   
ATOM   2414  CB  ILE   220      44.942  -4.589  -1.871  1.00 10.00      B   
ATOM   2415  CG1 ILE   220      45.144  -5.731  -0.872  1.00 10.00      B   
ATOM   2416  CG2 ILE   220      43.496  -4.124  -1.866  1.00 10.00      B   
ATOM   2417  CD1 ILE   220      45.244  -5.272   0.565  1.00 10.00      B   
ATOM   2418  C   ILE   220      45.366  -3.818  -4.210  1.00 10.00      B   
ATOM   2419  O   ILE   220      46.032  -2.818  -3.926  1.00 10.00      B   
ATOM   2420  N   THR   221      44.643  -3.913  -5.315  1.00 10.00      B   
ATOM   2421  HN  THR   221      44.131  -4.732  -5.486  1.00 10.00      B   
ATOM   2422  CA  THR   221      44.582  -2.830  -6.282  1.00 10.00      B   
ATOM   2423  CB  THR   221      43.983  -3.307  -7.616  1.00 10.00      B   
ATOM   2424  OG1 THR   221      44.268  -4.706  -7.788  1.00 10.00      B   
ATOM   2425  HG1 THR   221      43.429  -5.192  -7.872  1.00 10.00      B   
ATOM   2426  CG2 THR   221      44.588  -2.529  -8.772  1.00 10.00      B   
ATOM   2427  C   THR   221      43.780  -1.648  -5.744  1.00 10.00      B   
ATOM   2428  O   THR   221      42.551  -1.604  -5.856  1.00 10.00      B   
ATOM   2429  N   GLY   222      44.484  -0.697  -5.149  1.00 10.00      B   
ATOM   2430  HN  GLY   222      45.460  -0.788  -5.089  1.00 10.00      B   
ATOM   2431  CA  GLY   222      43.835   0.469  -4.593  1.00 10.00      B   
ATOM   2432  C   GLY   222      43.832   1.636  -5.554  1.00 10.00      B   
ATOM   2433  O   GLY   222      44.769   1.809  -6.336  1.00 10.00      B   
ATOM   2434  N   SER   223      42.766   2.417  -5.510  1.00 10.00      B   
ATOM   2435  HN  SER   223      42.040   2.199  -4.881  1.00 10.00      B   
ATOM   2436  CA  SER   223      42.622   3.587  -6.358  1.00 10.00      B   
ATOM   2437  CB  SER   223      41.685   3.271  -7.529  1.00 10.00      B   
ATOM   2438  OG  SER   223      42.091   2.089  -8.211  1.00 10.00      B   
ATOM   2439  HG  SER   223      43.030   2.157  -8.431  1.00 10.00      B   
ATOM   2440  C   SER   223      42.049   4.730  -5.529  1.00 10.00      B   
ATOM   2441  O   SER   223      41.031   4.553  -4.862  1.00 10.00      B   
ATOM   2442  N   GLN   224      42.719   5.880  -5.545  1.00 10.00      B   
ATOM   2443  HN  GLN   224      43.537   5.952  -6.084  1.00 10.00      B   
ATOM   2444  CA  GLN   224      42.269   7.043  -4.790  1.00 10.00      B   
ATOM   2445  CB  GLN   224      43.145   7.263  -3.553  1.00 10.00      B   
ATOM   2446  CG  GLN   224      43.026   6.177  -2.498  1.00 10.00      B   
ATOM   2447  CD  GLN   224      43.835   6.485  -1.252  1.00 10.00      B   
ATOM   2448  OE1 GLN   224      44.864   7.157  -1.315  1.00 10.00      B   
ATOM   2449  NE2 GLN   224      43.377   5.996  -0.114  1.00 10.00      B   
ATOM   2450 HE21 GLN   224      42.549   5.467  -0.139  1.00 10.00      B   
ATOM   2451 HE22 GLN   224      43.883   6.172   0.708  1.00 10.00      B   
ATOM   2452  C   GLN   224      42.285   8.287  -5.669  1.00 10.00      B   
ATOM   2453  O   GLN   224      43.215   9.093  -5.616  1.00 10.00      B   
ATOM   2454  N   THR   225      41.261   8.426  -6.492  1.00 10.00      B   
ATOM   2455  HN  THR   225      40.552   7.743  -6.492  1.00 10.00      B   
ATOM   2456  CA  THR   225      41.150   9.561  -7.392  1.00 10.00      B   
ATOM   2457  CB  THR   225      40.995   9.090  -8.849  1.00 10.00      B   
ATOM   2458  OG1 THR   225      41.988   8.091  -9.126  1.00 10.00      B   
ATOM   2459  HG1 THR   225      42.612   8.052  -8.391  1.00 10.00      B   
ATOM   2460  CG2 THR   225      41.169  10.254  -9.814  1.00 10.00      B   
ATOM   2461  C   THR   225      39.967  10.447  -7.012  1.00 10.00      B   
ATOM   2462  O   THR   225      38.817   9.999  -7.015  1.00 10.00      B   
ATOM   2463  N   VAL   226      40.264  11.703  -6.684  1.00 10.00      B   
ATOM   2464  HN  VAL   226      41.203  11.986  -6.698  1.00 10.00      B   
ATOM   2465  CA  VAL   226      39.244  12.672  -6.296  1.00 10.00      B   
ATOM   2466  CB  VAL   226      38.269  13.000  -7.449  1.00 10.00      B   
ATOM   2467  CG1 VAL   226      37.306  14.106  -7.042  1.00 10.00      B   
ATOM   2468  CG2 VAL   226      39.034  13.401  -8.701  1.00 10.00      B   
ATOM   2469  C   VAL   226      38.467  12.193  -5.072  1.00 10.00      B   
ATOM   2470  O   VAL   226      39.059  11.697  -4.108  1.00 10.00      B   
ATOM   2471  N   ASN   233      23.080   0.755  -6.547  1.00 10.00      B   
ATOM   2472  HN  ASN   233      23.168   1.627  -6.100  1.00 10.00      B   
ATOM   2473  CA  ASN   233      23.741   0.549  -7.832  1.00 10.00      B   
ATOM   2474  CB  ASN   233      24.258  -0.888  -7.956  1.00 10.00      B   
ATOM   2475  CG  ASN   233      24.654  -1.251  -9.374  1.00 10.00      B   
ATOM   2476  OD1 ASN   233      25.732  -0.883  -9.846  1.00 10.00      B   
ATOM   2477  ND2 ASN   233      23.790  -1.983 -10.059  1.00 10.00      B   
ATOM   2478 HD21 ASN   233      22.952  -2.250  -9.615  1.00 10.00      B   
ATOM   2479 HD22 ASN   233      24.017  -2.226 -10.979  1.00 10.00      B   
ATOM   2480  C   ASN   233      22.799   0.885  -8.983  1.00 10.00      B   
ATOM   2481  O   ASN   233      23.175   1.579  -9.928  1.00 10.00      B   
ATOM   2482  N   LEU   234      21.574   0.389  -8.892  1.00 10.00      B   
ATOM   2483  HN  LEU   234      21.339  -0.174  -8.114  1.00 10.00      B   
ATOM   2484  CA  LEU   234      20.562   0.639  -9.908  1.00 10.00      B   
ATOM   2485  CB  LEU   234      20.252  -0.636 -10.699  1.00 10.00      B   
ATOM   2486  CG  LEU   234      21.220  -0.974 -11.837  1.00 10.00      B   
ATOM   2487  CD1 LEU   234      20.816  -2.272 -12.513  1.00 10.00      B   
ATOM   2488  CD2 LEU   234      21.280   0.162 -12.848  1.00 10.00      B   
ATOM   2489  C   LEU   234      19.302   1.184  -9.255  1.00 10.00      B   
ATOM   2490  O   LEU   234      18.223   1.195  -9.849  1.00 10.00      B   
ATOM   2491  N   THR   235      19.456   1.642  -8.024  1.00 10.00      B   
ATOM   2492  HN  THR   235      20.345   1.611  -7.615  1.00 10.00      B   
ATOM   2493  CA  THR   235      18.352   2.201  -7.269  1.00 10.00      B   
ATOM   2494  CB  THR   235      18.266   1.563  -5.866  1.00 10.00      B   
ATOM   2495  OG1 THR   235      18.328   0.131  -5.989  1.00 10.00      B   
ATOM   2496  HG1 THR   235      19.198  -0.127  -6.338  1.00 10.00      B   
ATOM   2497  CG2 THR   235      16.962   1.946  -5.183  1.00 10.00      B   
ATOM   2498  C   THR   235      18.516   3.718  -7.143  1.00 10.00      B   
ATOM   2499  O   THR   235      19.311   4.200  -6.332  1.00 10.00      B   
ATOM   2500  N   PRO   236      17.775   4.489  -7.960  1.00 10.00      B   
ATOM   2501  CA  PRO   236      17.843   5.954  -7.947  1.00 10.00      B   
ATOM   2502  CB  PRO   236      17.064   6.358  -9.199  1.00 10.00      B   
ATOM   2503  CG  PRO   236      16.107   5.237  -9.420  1.00 10.00      B   
ATOM   2504  CD  PRO   236      16.817   3.992  -8.963  1.00 10.00      B   
ATOM   2505  C   PRO   236      17.200   6.559  -6.701  1.00 10.00      B   
ATOM   2506  O   PRO   236      16.683   5.841  -5.844  1.00 10.00      B   
ATOM   2507  N   ASP   237      17.221   7.886  -6.626  1.00 10.00      B   
ATOM   2508  HN  ASP   237      17.630   8.393  -7.359  1.00 10.00      B   
ATOM   2509  CA  ASP   237      16.660   8.619  -5.492  1.00 10.00      B   
ATOM   2510  CB  ASP   237      16.905  10.123  -5.673  1.00 10.00      B   
ATOM   2511  CG  ASP   237      16.528  10.965  -4.465  1.00 10.00      B   
ATOM   2512  OD1 ASP   237      17.392  11.171  -3.583  1.00 10.00      B   
ATOM   2513  OD2 ASP   237      15.377  11.448  -4.402  1.00 10.00      B   
ATOM   2514  C   ASP   237      15.167   8.342  -5.335  1.00 10.00      B   
ATOM   2515  O   ASP   237      14.699   8.008  -4.246  1.00 10.00      B   
ATOM   2516  N   LYS   238      14.435   8.438  -6.440  1.00 10.00      B   
ATOM   2517  HN  LYS   238      14.880   8.675  -7.285  1.00 10.00      B   
ATOM   2518  CA  LYS   238      12.989   8.216  -6.436  1.00 10.00      B   
ATOM   2519  CB  LYS   238      12.391   8.519  -7.809  1.00 10.00      B   
ATOM   2520  CG  LYS   238      12.464   9.984  -8.200  1.00 10.00      B   
ATOM   2521  CD  LYS   238      12.073  10.187  -9.650  1.00 10.00      B   
ATOM   2522  CE  LYS   238      12.206  11.645 -10.052  1.00 10.00      B   
ATOM   2523  NZ  LYS   238      11.822  11.866 -11.470  1.00 10.00      B   
ATOM   2524  HZ1 LYS   238      10.915  11.403 -11.673  1.00 10.00      B   
ATOM   2525  HZ2 LYS   238      12.547  11.476 -12.104  1.00 10.00      B   
ATOM   2526  HZ3 LYS   238      11.729  12.884 -11.660  1.00 10.00      B   
ATOM   2527  C   LYS   238      12.616   6.800  -6.000  1.00 10.00      B   
ATOM   2528  O   LYS   238      11.578   6.589  -5.372  1.00 10.00      B   
ATOM   2529  N   LEU   239      13.468   5.834  -6.316  1.00 10.00      B   
ATOM   2530  HN  LEU   239      14.300   6.060  -6.779  1.00 10.00      B   
ATOM   2531  CA  LEU   239      13.201   4.448  -5.958  1.00 10.00      B   
ATOM   2532  CB  LEU   239      13.638   3.492  -7.072  1.00 10.00      B   
ATOM   2533  CG  LEU   239      12.741   3.440  -8.313  1.00 10.00      B   
ATOM   2534  CD1 LEU   239      13.251   2.405  -9.304  1.00 10.00      B   
ATOM   2535  CD2 LEU   239      11.293   3.160  -7.932  1.00 10.00      B   
ATOM   2536  C   LEU   239      13.870   4.081  -4.641  1.00 10.00      B   
ATOM   2537  O   LEU   239      13.834   2.928  -4.209  1.00 10.00      B   
ATOM   2538  N   GLY   240      14.480   5.070  -4.004  1.00 10.00      B   
ATOM   2539  HN  GLY   240      14.479   5.971  -4.397  1.00 10.00      B   
ATOM   2540  CA  GLY   240      15.141   4.837  -2.740  1.00 10.00      B   
ATOM   2541  C   GLY   240      14.221   5.126  -1.577  1.00 10.00      B   
ATOM   2542  O   GLY   240      14.483   4.711  -0.447  1.00 10.00      B   
ATOM   2543  N   VAL   241      13.135   5.836  -1.857  1.00 10.00      B   
ATOM   2544  HN  VAL   241      12.987   6.138  -2.776  1.00 10.00      B   
ATOM   2545  CA  VAL   241      12.163   6.184  -0.833  1.00 10.00      B   
ATOM   2546  CB  VAL   241      11.352   7.442  -1.210  1.00 10.00      B   
ATOM   2547  CG1 VAL   241      10.575   7.953  -0.007  1.00 10.00      B   
ATOM   2548  CG2 VAL   241      12.267   8.525  -1.757  1.00 10.00      B   
ATOM   2549  C   VAL   241      11.207   5.021  -0.575  1.00 10.00      B   
ATOM   2550  O   VAL   241      10.210   4.848  -1.279  1.00 10.00      B   
ATOM   2551  N   VAL   242      11.530   4.219   0.427  1.00 10.00      B   
ATOM   2552  HN  VAL   242      12.350   4.400   0.934  1.00 10.00      B   
ATOM   2553  CA  VAL   242      10.711   3.071   0.792  1.00 10.00      B   
ATOM   2554  CB  VAL   242      11.453   1.737   0.550  1.00 10.00      B   
ATOM   2555  CG1 VAL   242      11.416   1.369  -0.926  1.00 10.00      B   
ATOM   2556  CG2 VAL   242      12.892   1.819   1.044  1.00 10.00      B   
ATOM   2557  C   VAL   242      10.279   3.164   2.252  1.00 10.00      B   
ATOM   2558  O   VAL   242      10.480   2.234   3.037  1.00 10.00      B   
ATOM   2559  N   ALA   243       9.684   4.293   2.608  1.00 10.00      B   
ATOM   2560  HN  ALA   243       9.541   4.992   1.934  1.00 10.00      B   
ATOM   2561  CA  ALA   243       9.233   4.523   3.974  1.00 10.00      B   
ATOM   2562  CB  ALA   243       9.651   5.909   4.438  1.00 10.00      B   
ATOM   2563  C   ALA   243       7.725   4.342   4.118  1.00 10.00      B   
ATOM   2564  O   ALA   243       7.207   4.264   5.231  1.00 10.00      B   
ATOM   2565  N   LEU   244       7.020   4.283   2.999  1.00 10.00      B   
ATOM   2566  HN  LEU   244       7.478   4.343   2.135  1.00 10.00      B   
ATOM   2567  CA  LEU   244       5.576   4.116   3.031  1.00 10.00      B   
ATOM   2568  CB  LEU   244       4.892   5.003   1.987  1.00 10.00      B   
ATOM   2569  CG  LEU   244       3.426   5.342   2.259  1.00 10.00      B   
ATOM   2570  CD1 LEU   244       3.282   6.100   3.570  1.00 10.00      B   
ATOM   2571  CD2 LEU   244       2.838   6.146   1.111  1.00 10.00      B   
ATOM   2572  C   LEU   244       5.187   2.654   2.841  1.00 10.00      B   
ATOM   2573  O   LEU   244       5.607   2.005   1.879  1.00 10.00      B   
ATOM   2574  N   ASP   245       4.391   2.144   3.770  1.00 10.00      B   
ATOM   2575  HN  ASP   245       4.103   2.713   4.512  1.00 10.00      B   
ATOM   2576  CA  ASP   245       3.943   0.755   3.729  1.00 10.00      B   
ATOM   2577  CB  ASP   245       3.632   0.217   5.133  1.00 10.00      B   
ATOM   2578  CG  ASP   245       4.813   0.268   6.080  1.00 10.00      B   
ATOM   2579  OD1 ASP   245       5.572  -0.721   6.148  1.00 10.00      B   
ATOM   2580  OD2 ASP   245       4.970   1.287   6.786  1.00 10.00      B   
ATOM   2581  C   ASP   245       2.736   0.545   2.803  1.00 10.00      B   
ATOM   2582  O   ASP   245       2.796  -0.298   1.907  1.00 10.00      B   
ATOM   2583  N   PRO   246       1.620   1.293   3.001  1.00 10.00      B   
ATOM   2584  CA  PRO   246       0.406   1.141   2.181  1.00 10.00      B   
ATOM   2585  CB  PRO   246      -0.559   2.203   2.725  1.00 10.00      B   
ATOM   2586  CG  PRO   246       0.294   3.144   3.503  1.00 10.00      B   
ATOM   2587  CD  PRO   246       1.437   2.331   4.032  1.00 10.00      B   
ATOM   2588  C   PRO   246       0.649   1.330   0.683  1.00 10.00      B   
ATOM   2589  O   PRO   246       0.825   0.356  -0.051  1.00 10.00      B   
ATOM   2590  N   ASP   247       0.656   2.573   0.229  1.00 10.00      B   
ATOM   2591  HN  ASP   247       0.507   3.314   0.852  1.00 10.00      B   
ATOM   2592  CA  ASP   247       0.881   2.859  -1.184  1.00 10.00      B   
ATOM   2593  CB  ASP   247      -0.072   3.951  -1.690  1.00 10.00      B   
ATOM   2594  CG  ASP   247      -1.499   3.465  -1.850  1.00 10.00      B   
ATOM   2595  OD1 ASP   247      -1.788   2.773  -2.852  1.00 10.00      B   
ATOM   2596  OD2 ASP   247      -2.338   3.774  -0.975  1.00 10.00      B   
ATOM   2597  C   ASP   247       2.324   3.278  -1.416  1.00 10.00      B   
ATOM   2598  O   ASP   247       3.157   3.181  -0.513  1.00 10.00      B   
ATOM   2599  N   ALA   248       2.616   3.734  -2.626  1.00 10.00      B   
ATOM   2600  HN  ALA   248       1.904   3.781  -3.299  1.00 10.00      B   
ATOM   2601  CA  ALA   248       3.960   4.175  -2.981  1.00 10.00      B   
ATOM   2602  CB  ALA   248       4.914   2.990  -3.066  1.00 10.00      B   
ATOM   2603  C   ALA   248       3.948   4.944  -4.299  1.00 10.00      B   
ATOM   2604  O   ALA   248       4.072   6.169  -4.313  1.00 10.00      B   
ATOM   2605  N   LEU   249       3.789   4.215  -5.399  1.00 10.00      B   
ATOM   2606  HN  LEU   249       3.675   3.245  -5.315  1.00 10.00      B   
ATOM   2607  CA  LEU   249       3.761   4.810  -6.730  1.00 10.00      B   
ATOM   2608  CB  LEU   249       5.170   5.236  -7.183  1.00 10.00      B   
ATOM   2609  CG  LEU   249       6.137   4.122  -7.604  1.00 10.00      B   
ATOM   2610  CD1 LEU   249       7.213   4.678  -8.523  1.00 10.00      B   
ATOM   2611  CD2 LEU   249       6.767   3.458  -6.390  1.00 10.00      B   
ATOM   2612  C   LEU   249       3.148   3.829  -7.727  1.00 10.00      B   
ATOM   2613  O   LEU   249       2.470   2.881  -7.327  1.00 10.00      B   
ATOM   2614  N   SER   250       3.377   4.065  -9.011  1.00 10.00      B   
ATOM   2615  HN  SER   250       3.915   4.848  -9.266  1.00 10.00      B   
ATOM   2616  CA  SER   250       2.854   3.206 -10.062  1.00 10.00      B   
ATOM   2617  CB  SER   250       3.127   3.864 -11.413  1.00 10.00      B   
ATOM   2618  OG  SER   250       3.742   5.132 -11.230  1.00 10.00      B   
ATOM   2619  HG  SER   250       3.151   5.824 -11.551  1.00 10.00      B   
ATOM   2620  C   SER   250       3.497   1.816 -10.010  1.00 10.00      B   
ATOM   2621  O   SER   250       4.575   1.639  -9.431  1.00 10.00      B   
ATOM   2622  N   ILE   251       2.830   0.837 -10.621  1.00 10.00      B   
ATOM   2623  HN  ILE   251       1.979   1.049 -11.063  1.00 10.00      B   
ATOM   2624  CA  ILE   251       3.314  -0.544 -10.656  1.00 10.00      B   
ATOM   2625  CB  ILE   251       2.372  -1.466 -11.462  1.00 10.00      B   
ATOM   2626  CG1 ILE   251       0.940  -1.345 -10.942  1.00 10.00      B   
ATOM   2627  CG2 ILE   251       2.842  -2.914 -11.391  1.00 10.00      B   
ATOM   2628  CD1 ILE   251      -0.071  -2.139 -11.740  1.00 10.00      B   
ATOM   2629  C   ILE   251       4.725  -0.631 -11.230  1.00 10.00      B   
ATOM   2630  O   ILE   251       5.515  -1.487 -10.827  1.00 10.00      B   
ATOM   2631  N   SER   252       5.044   0.272 -12.152  1.00 10.00      B   
ATOM   2632  HN  SER   252       4.370   0.934 -12.428  1.00 10.00      B   
ATOM   2633  CA  SER   252       6.358   0.312 -12.778  1.00 10.00      B   
ATOM   2634  CB  SER   252       6.417   1.488 -13.750  1.00 10.00      B   
ATOM   2635  OG  SER   252       5.359   2.399 -13.490  1.00 10.00      B   
ATOM   2636  HG  SER   252       5.622   3.283 -13.774  1.00 10.00      B   
ATOM   2637  C   SER   252       7.470   0.430 -11.733  1.00 10.00      B   
ATOM   2638  O   SER   252       8.571  -0.095 -11.917  1.00 10.00      B   
ATOM   2639  N   GLY   253       7.171   1.112 -10.632  1.00 10.00      B   
ATOM   2640  HN  GLY   253       6.276   1.506 -10.540  1.00 10.00      B   
ATOM   2641  CA  GLY   253       8.146   1.280  -9.572  1.00 10.00      B   
ATOM   2642  C   GLY   253       7.949   0.273  -8.455  1.00 10.00      B   
ATOM   2643  O   GLY   253       8.811   0.112  -7.592  1.00 10.00      B   
ATOM   2644  N   LEU   254       6.808  -0.405  -8.467  1.00 10.00      B   
ATOM   2645  HN  LEU   254       6.156  -0.225  -9.177  1.00 10.00      B   
ATOM   2646  CA  LEU   254       6.497  -1.408  -7.456  1.00 10.00      B   
ATOM   2647  CB  LEU   254       4.984  -1.507  -7.239  1.00 10.00      B   
ATOM   2648  CG  LEU   254       4.312  -0.273  -6.628  1.00 10.00      B   
ATOM   2649  CD1 LEU   254       2.808  -0.470  -6.540  1.00 10.00      B   
ATOM   2650  CD2 LEU   254       4.894   0.034  -5.256  1.00 10.00      B   
ATOM   2651  C   LEU   254       7.072  -2.760  -7.863  1.00 10.00      B   
ATOM   2652  O   LEU   254       7.213  -3.669  -7.044  1.00 10.00      B   
ATOM   2653  N   HIS   255       7.421  -2.872  -9.134  1.00 10.00      B   
ATOM   2654  HN  HIS   255       7.275  -2.109  -9.734  1.00 10.00      B   
ATOM   2655  CA  HIS   255       7.998  -4.094  -9.679  1.00 10.00      B   
ATOM   2656  CB  HIS   255       7.510  -4.292 -11.123  1.00 10.00      B   
ATOM   2657  CG  HIS   255       7.790  -5.647 -11.711  1.00 10.00      B   
ATOM   2658  ND1 HIS   255       7.186  -6.808 -11.270  1.00 10.00      B   
ATOM   2659  HD1 HIS   255       6.528  -6.876 -10.541  1.00 10.00      B   
ATOM   2660  CD2 HIS   255       8.609  -6.015 -12.723  1.00 10.00      B   
ATOM   2661  CE1 HIS   255       7.627  -7.827 -11.981  1.00 10.00      B   
ATOM   2662  NE2 HIS   255       8.490  -7.373 -12.870  1.00 10.00      B   
ATOM   2663  HE2 HIS   255       8.970  -7.923 -13.535  1.00 10.00      B   
ATOM   2664  C   HIS   255       9.528  -4.014  -9.624  1.00 10.00      B   
ATOM   2665  O   HIS   255      10.230  -4.558 -10.479  1.00 10.00      B   
ATOM   2666  N   ASN   256      10.037  -3.339  -8.604  1.00 10.00      B   
ATOM   2667  HN  ASN   256       9.431  -2.943  -7.942  1.00 10.00      B   
ATOM   2668  CA  ASN   256      11.476  -3.182  -8.435  1.00 10.00      B   
ATOM   2669  CB  ASN   256      11.797  -1.907  -7.651  1.00 10.00      B   
ATOM   2670  CG  ASN   256      13.268  -1.539  -7.722  1.00 10.00      B   
ATOM   2671  OD1 ASN   256      13.928  -1.775  -8.733  1.00 10.00      B   
ATOM   2672  ND2 ASN   256      13.789  -0.957  -6.653  1.00 10.00      B   
ATOM   2673 HD21 ASN   256      13.206  -0.794  -5.881  1.00 10.00      B   
ATOM   2674 HD22 ASN   256      14.739  -0.713  -6.674  1.00 10.00      B   
ATOM   2675  C   ASN   256      12.070  -4.394  -7.732  1.00 10.00      B   
ATOM   2676  O   ASN   256      13.048  -4.982  -8.198  1.00 10.00      B   
ATOM   2677  N   TYR   257      11.472  -4.769  -6.610  1.00 10.00      B   
ATOM   2678  HN  TYR   257      10.701  -4.257  -6.283  1.00 10.00      B   
ATOM   2679  CA  TYR   257      11.937  -5.917  -5.847  1.00 10.00      B   
ATOM   2680  CB  TYR   257      11.448  -5.850  -4.397  1.00 10.00      B   
ATOM   2681  CG  TYR   257      12.043  -4.722  -3.584  1.00 10.00      B   
ATOM   2682  CD1 TYR   257      11.231  -3.745  -3.022  1.00 10.00      B   
ATOM   2683  CD2 TYR   257      13.412  -4.638  -3.366  1.00 10.00      B   
ATOM   2684  CE1 TYR   257      11.762  -2.719  -2.268  1.00 10.00      B   
ATOM   2685  CE2 TYR   257      13.954  -3.611  -2.613  1.00 10.00      B   
ATOM   2686  CZ  TYR   257      13.124  -2.656  -2.067  1.00 10.00      B   
ATOM   2687  OH  TYR   257      13.655  -1.637  -1.309  1.00 10.00      B   
ATOM   2688  HH  TYR   257      14.404  -1.250  -1.775  1.00 10.00      B   
ATOM   2689  C   TYR   257      11.485  -7.224  -6.496  1.00 10.00      B   
ATOM   2690  O   TYR   257      10.407  -7.740  -6.191  1.00 10.00      B   
ATOM   2691  N   VAL   258      12.299  -7.735  -7.413  1.00 10.00      B   
ATOM   2692  HN  VAL   258      13.123  -7.253  -7.636  1.00 10.00      B   
ATOM   2693  CA  VAL   258      11.993  -8.982  -8.110  1.00 10.00      B   
ATOM   2694  CB  VAL   258      11.752  -8.745  -9.621  1.00 10.00      B   
ATOM   2695  CG1 VAL   258      11.399 -10.050 -10.324  1.00 10.00      B   
ATOM   2696  CG2 VAL   258      10.658  -7.711  -9.836  1.00 10.00      B   
ATOM   2697  C   VAL   258      13.126  -9.989  -7.940  1.00 10.00      B   
ATOM   2698  O   VAL   258      12.910 -11.108  -7.469  1.00 10.00      B   
ATOM   2699  N   LYS   259      14.338  -9.578  -8.307  1.00 10.00      B   
ATOM   2700  HN  LYS   259      14.442  -8.672  -8.666  1.00 10.00      B   
ATOM   2701  CA  LYS   259      15.516 -10.439  -8.205  1.00 10.00      B   
ATOM   2702  CB  LYS   259      16.570 -10.028  -9.240  1.00 10.00      B   
ATOM   2703  CG  LYS   259      16.083 -10.054 -10.679  1.00 10.00      B   
ATOM   2704  CD  LYS   259      17.156  -9.547 -11.630  1.00 10.00      B   
ATOM   2705  CE  LYS   259      16.660  -9.539 -13.066  1.00 10.00      B   
ATOM   2706  NZ  LYS   259      17.678  -8.997 -14.003  1.00 10.00      B   
ATOM   2707  HZ1 LYS   259      17.269  -8.884 -14.952  1.00 10.00      B   
ATOM   2708  HZ2 LYS   259      18.489  -9.643 -14.066  1.00 10.00      B   
ATOM   2709  HZ3 LYS   259      18.015  -8.071 -13.671  1.00 10.00      B   
ATOM   2710  C   LYS   259      16.121 -10.381  -6.805  1.00 10.00      B   
ATOM   2711  O   LYS   259      17.342 -10.305  -6.647  1.00 10.00      B   
ATOM   2712  N   TYR   260      15.265 -10.430  -5.791  1.00 10.00      B   
ATOM   2713  HN  TYR   260      14.309 -10.536  -5.980  1.00 10.00      B   
ATOM   2714  CA  TYR   260      15.713 -10.369  -4.402  1.00 10.00      B   
ATOM   2715  CB  TYR   260      15.405  -8.994  -3.787  1.00 10.00      B   
ATOM   2716  CG  TYR   260      15.970  -7.835  -4.585  1.00 10.00      B   
ATOM   2717  CD1 TYR   260      15.146  -7.026  -5.360  1.00 10.00      B   
ATOM   2718  CD2 TYR   260      17.329  -7.560  -4.575  1.00 10.00      B   
ATOM   2719  CE1 TYR   260      15.664  -5.976  -6.102  1.00 10.00      B   
ATOM   2720  CE2 TYR   260      17.852  -6.516  -5.310  1.00 10.00      B   
ATOM   2721  CZ  TYR   260      17.020  -5.726  -6.072  1.00 10.00      B   
ATOM   2722  OH  TYR   260      17.553  -4.690  -6.811  1.00 10.00      B   
ATOM   2723  HH  TYR   260      17.056  -3.879  -6.646  1.00 10.00      B   
ATOM   2724  C   TYR   260      15.071 -11.482  -3.579  1.00 10.00      B   
ATOM   2725  O   TYR   260      14.436 -12.384  -4.133  1.00 10.00      B   
ATOM   2726  N   ALA   268       9.441 -13.742  -1.550  1.00 10.00      B   
ATOM   2727  HN  ALA   268       9.384 -14.654  -1.914  1.00 10.00      B   
ATOM   2728  CA  ALA   268       9.011 -12.621  -2.378  1.00 10.00      B   
ATOM   2729  CB  ALA   268       9.744 -12.638  -3.712  1.00 10.00      B   
ATOM   2730  C   ALA   268       7.502 -12.657  -2.594  1.00 10.00      B   
ATOM   2731  O   ALA   268       6.945 -11.839  -3.335  1.00 10.00      B   
ATOM   2732  N   GLY   269       6.848 -13.596  -1.919  1.00 10.00      B   
ATOM   2733  HN  GLY   269       7.353 -14.192  -1.325  1.00 10.00      B   
ATOM   2734  CA  GLY   269       5.411 -13.753  -2.039  1.00 10.00      B   
ATOM   2735  C   GLY   269       4.651 -12.588  -1.445  1.00 10.00      B   
ATOM   2736  O   GLY   269       3.543 -12.278  -1.878  1.00 10.00      B   
ATOM   2737  N   ARG   270       5.257 -11.931  -0.462  1.00 10.00      B   
ATOM   2738  HN  ARG   270       6.145 -12.230  -0.167  1.00 10.00      B   
ATOM   2739  CA  ARG   270       4.640 -10.787   0.200  1.00 10.00      B   
ATOM   2740  CB  ARG   270       5.583 -10.225   1.264  1.00 10.00      B   
ATOM   2741  CG  ARG   270       4.911  -9.338   2.299  1.00 10.00      B   
ATOM   2742  CD  ARG   270       3.876 -10.110   3.101  1.00 10.00      B   
ATOM   2743  NE  ARG   270       3.821  -9.666   4.494  1.00 10.00      B   
ATOM   2744  HE  ARG   270       3.882  -8.698   4.658  1.00 10.00      B   
ATOM   2745  CZ  ARG   270       3.699 -10.487   5.536  1.00 10.00      B   
ATOM   2746  NH1 ARG   270       3.618 -11.802   5.353  1.00 10.00      B   
ATOM   2747 HH11 ARG   270       3.523 -12.441   6.172  1.00 10.00      B   
ATOM   2748 HH12 ARG   270       3.652 -12.203   4.390  1.00 10.00      B   
ATOM   2749  NH2 ARG   270       3.663  -9.994   6.765  1.00 10.00      B   
ATOM   2750 HH21 ARG   270       3.727  -8.964   6.919  1.00 10.00      B   
ATOM   2751 HH22 ARG   270       3.568 -10.631   7.587  1.00 10.00      B   
ATOM   2752  C   ARG   270       4.283  -9.697  -0.808  1.00 10.00      B   
ATOM   2753  O   ARG   270       3.193  -9.130  -0.760  1.00 10.00      B   
ATOM   2754  N   TYR   271       5.201  -9.428  -1.733  1.00 10.00      B   
ATOM   2755  HN  TYR   271       6.040  -9.933  -1.735  1.00 10.00      B   
ATOM   2756  CA  TYR   271       4.984  -8.407  -2.751  1.00 10.00      B   
ATOM   2757  CB  TYR   271       6.267  -8.148  -3.544  1.00 10.00      B   
ATOM   2758  CG  TYR   271       7.420  -7.666  -2.697  1.00 10.00      B   
ATOM   2759  CD1 TYR   271       8.359  -8.557  -2.198  1.00 10.00      B   
ATOM   2760  CD2 TYR   271       7.568  -6.320  -2.394  1.00 10.00      B   
ATOM   2761  CE1 TYR   271       9.414  -8.121  -1.422  1.00 10.00      B   
ATOM   2762  CE2 TYR   271       8.620  -5.873  -1.618  1.00 10.00      B   
ATOM   2763  CZ  TYR   271       9.541  -6.779  -1.134  1.00 10.00      B   
ATOM   2764  OH  TYR   271      10.594  -6.342  -0.363  1.00 10.00      B   
ATOM   2765  HH  TYR   271      11.378  -6.865  -0.567  1.00 10.00      B   
ATOM   2766  C   TYR   271       3.859  -8.818  -3.689  1.00 10.00      B   
ATOM   2767  O   TYR   271       3.003  -8.006  -4.040  1.00 10.00      B   
ATOM   2768  N   GLN   272       3.861 -10.088  -4.081  1.00 10.00      B   
ATOM   2769  HN  GLN   272       4.568 -10.685  -3.759  1.00 10.00      B   
ATOM   2770  CA  GLN   272       2.834 -10.613  -4.973  1.00 10.00      B   
ATOM   2771  CB  GLN   272       3.153 -12.054  -5.376  1.00 10.00      B   
ATOM   2772  CG  GLN   272       4.455 -12.214  -6.144  1.00 10.00      B   
ATOM   2773  CD  GLN   272       4.707 -13.648  -6.564  1.00 10.00      B   
ATOM   2774  OE1 GLN   272       4.269 -14.589  -5.901  1.00 10.00      B   
ATOM   2775  NE2 GLN   272       5.416 -13.825  -7.667  1.00 10.00      B   
ATOM   2776 HE21 GLN   272       5.735 -13.031  -8.144  1.00 10.00      B   
ATOM   2777 HE22 GLN   272       5.590 -14.743  -7.964  1.00 10.00      B   
ATOM   2778  C   GLN   272       1.469 -10.549  -4.301  1.00 10.00      B   
ATOM   2779  O   GLN   272       0.482 -10.157  -4.918  1.00 10.00      B   
ATOM   2780  N   LEU   273       1.436 -10.920  -3.026  1.00 10.00      B   
ATOM   2781  HN  LEU   273       2.270 -11.218  -2.598  1.00 10.00      B   
ATOM   2782  CA  LEU   273       0.206 -10.909  -2.239  1.00 10.00      B   
ATOM   2783  CB  LEU   273       0.504 -11.332  -0.796  1.00 10.00      B   
ATOM   2784  CG  LEU   273      -0.658 -11.249   0.200  1.00 10.00      B   
ATOM   2785  CD1 LEU   273      -1.677 -12.348  -0.061  1.00 10.00      B   
ATOM   2786  CD2 LEU   273      -0.144 -11.316   1.631  1.00 10.00      B   
ATOM   2787  C   LEU   273      -0.441  -9.527  -2.254  1.00 10.00      B   
ATOM   2788  O   LEU   273      -1.650  -9.406  -2.444  1.00 10.00      B   
ATOM   2789  N   ASN   274       0.380  -8.495  -2.072  1.00 10.00      B   
ATOM   2790  HN  ASN   274       1.338  -8.668  -1.940  1.00 10.00      B   
ATOM   2791  CA  ASN   274      -0.099  -7.113  -2.059  1.00 10.00      B   
ATOM   2792  CB  ASN   274       1.054  -6.151  -1.754  1.00 10.00      B   
ATOM   2793  CG  ASN   274       0.836  -5.352  -0.483  1.00 10.00      B   
ATOM   2794  OD1 ASN   274       0.239  -5.839   0.477  1.00 10.00      B   
ATOM   2795  ND2 ASN   274       1.316  -4.119  -0.468  1.00 10.00      B   
ATOM   2796 HD21 ASN   274       1.779  -3.789  -1.268  1.00 10.00      B   
ATOM   2797 HD22 ASN   274       1.191  -3.584   0.345  1.00 10.00      B   
ATOM   2798  C   ASN   274      -0.738  -6.740  -3.393  1.00 10.00      B   
ATOM   2799  O   ASN   274      -1.726  -6.004  -3.438  1.00 10.00      B   
ATOM   2800  N   MET   275      -0.170  -7.257  -4.477  1.00 10.00      B   
ATOM   2801  HN  MET   275       0.613  -7.838  -4.373  1.00 10.00      B   
ATOM   2802  CA  MET   275      -0.684  -6.981  -5.813  1.00 10.00      B   
ATOM   2803  CB  MET   275       0.347  -7.344  -6.883  1.00 10.00      B   
ATOM   2804  CG  MET   275       1.570  -6.440  -6.900  1.00 10.00      B   
ATOM   2805  SD  MET   275       2.726  -6.851  -8.224  1.00 10.00      B   
ATOM   2806  CE  MET   275       1.722  -6.516  -9.672  1.00 10.00      B   
ATOM   2807  C   MET   275      -1.989  -7.727  -6.061  1.00 10.00      B   
ATOM   2808  O   MET   275      -2.855  -7.256  -6.800  1.00 10.00      B   
ATOM   2809  N   TRP   276      -2.124  -8.890  -5.438  1.00 10.00      B   
ATOM   2810  HN  TRP   276      -1.393  -9.215  -4.867  1.00 10.00      B   
ATOM   2811  CA  TRP   276      -3.327  -9.697  -5.580  1.00 10.00      B   
ATOM   2812  CB  TRP   276      -3.113 -11.108  -5.023  1.00 10.00      B   
ATOM   2813  CG  TRP   276      -2.372 -12.024  -5.951  1.00 10.00      B   
ATOM   2814  CD1 TRP   276      -1.143 -12.582  -5.743  1.00 10.00      B   
ATOM   2815  CD2 TRP   276      -2.811 -12.493  -7.232  1.00 10.00      B   
ATOM   2816  NE1 TRP   276      -0.791 -13.365  -6.814  1.00 10.00      B   
ATOM   2817  HE1 TRP   276       0.048 -13.871  -6.901  1.00 10.00      B   
ATOM   2818  CE2 TRP   276      -1.796 -13.327  -7.741  1.00 10.00      B   
ATOM   2819  CE3 TRP   276      -3.963 -12.289  -7.999  1.00 10.00      B   
ATOM   2820  CZ2 TRP   276      -1.899 -13.954  -8.979  1.00 10.00      B   
ATOM   2821  CZ3 TRP   276      -4.061 -12.913  -9.227  1.00 10.00      B   
ATOM   2822  CH2 TRP   276      -3.036 -13.735  -9.704  1.00 10.00      B   
ATOM   2823  C   TRP   276      -4.506  -9.030  -4.882  1.00 10.00      B   
ATOM   2824  O   TRP   276      -5.560  -8.827  -5.482  1.00 10.00      B   
ATOM   2825  N   SER   277      -4.312  -8.664  -3.620  1.00 10.00      B   
ATOM   2826  HN  SER   277      -3.435  -8.825  -3.202  1.00 10.00      B   
ATOM   2827  CA  SER   277      -5.361  -8.026  -2.834  1.00 10.00      B   
ATOM   2828  CB  SER   277      -4.900  -7.845  -1.389  1.00 10.00      B   
ATOM   2829  OG  SER   277      -3.541  -7.451  -1.341  1.00 10.00      B   
ATOM   2830  HG  SER   277      -3.294  -7.275  -0.425  1.00 10.00      B   
ATOM   2831  C   SER   277      -5.788  -6.687  -3.438  1.00 10.00      B   
ATOM   2832  O   SER   277      -6.934  -6.259  -3.280  1.00 10.00      B   
ATOM   2833  N   LYS   278      -4.865  -6.038  -4.141  1.00 10.00      B   
ATOM   2834  HN  LYS   278      -3.968  -6.428  -4.227  1.00 10.00      B   
ATOM   2835  CA  LYS   278      -5.146  -4.757  -4.775  1.00 10.00      B   
ATOM   2836  CB  LYS   278      -3.864  -4.151  -5.353  1.00 10.00      B   
ATOM   2837  CG  LYS   278      -4.015  -2.714  -5.832  1.00 10.00      B   
ATOM   2838  CD  LYS   278      -2.709  -2.174  -6.391  1.00 10.00      B   
ATOM   2839  CE  LYS   278      -2.859  -0.735  -6.861  1.00 10.00      B   
ATOM   2840  NZ  LYS   278      -1.582  -0.179  -7.386  1.00 10.00      B   
ATOM   2841  HZ1 LYS   278      -1.666   0.013  -8.412  1.00 10.00      B   
ATOM   2842  HZ2 LYS   278      -0.807  -0.858  -7.237  1.00 10.00      B   
ATOM   2843  HZ3 LYS   278      -1.351   0.708  -6.896  1.00 10.00      B   
ATOM   2844  C   LYS   278      -6.202  -4.906  -5.868  1.00 10.00      B   
ATOM   2845  O   LYS   278      -7.130  -4.103  -5.958  1.00 10.00      B   
ATOM   2846  N   ILE   279      -6.076  -5.949  -6.682  1.00 10.00      B   
ATOM   2847  HN  ILE   279      -5.334  -6.579  -6.547  1.00 10.00      B   
ATOM   2848  CA  ILE   279      -7.026  -6.179  -7.766  1.00 10.00      B   
ATOM   2849  CB  ILE   279      -6.412  -6.961  -8.949  1.00 10.00      B   
ATOM   2850  CG1 ILE   279      -5.970  -8.361  -8.514  1.00 10.00      B   
ATOM   2851  CG2 ILE   279      -5.247  -6.190  -9.551  1.00 10.00      B   
ATOM   2852  CD1 ILE   279      -5.593  -9.268  -9.666  1.00 10.00      B   
ATOM   2853  C   ILE   279      -8.289  -6.884  -7.267  1.00 10.00      B   
ATOM   2854  O   ILE   279      -9.271  -7.018  -7.997  1.00 10.00      B   
ATOM   2855  N   PHE   280      -8.263  -7.326  -6.015  1.00 10.00      B   
ATOM   2856  HN  PHE   280      -7.454  -7.196  -5.476  1.00 10.00      B   
ATOM   2857  CA  PHE   280      -9.412  -8.005  -5.424  1.00 10.00      B   
ATOM   2858  CB  PHE   280      -8.970  -9.096  -4.444  1.00 10.00      B   
ATOM   2859  CG  PHE   280      -8.286 -10.269  -5.092  1.00 10.00      B   
ATOM   2860  CD1 PHE   280      -8.516 -10.580  -6.422  1.00 10.00      B   
ATOM   2861  CD2 PHE   280      -7.410 -11.061  -4.367  1.00 10.00      B   
ATOM   2862  CE1 PHE   280      -7.883 -11.654  -7.017  1.00 10.00      B   
ATOM   2863  CE2 PHE   280      -6.774 -12.139  -4.955  1.00 10.00      B   
ATOM   2864  CZ  PHE   280      -7.011 -12.434  -6.283  1.00 10.00      B   
ATOM   2865  C   PHE   280     -10.328  -7.007  -4.728  1.00 10.00      B   
ATOM   2866  O   PHE   280     -11.429  -7.355  -4.302  1.00 10.00      B   
ATOM   2867  N   GLN   281      -9.865  -5.763  -4.633  1.00 10.00      B   
ATOM   2868  HN  GLN   281      -8.980  -5.558  -5.002  1.00 10.00      B   
ATOM   2869  CA  GLN   281     -10.634  -4.693  -3.996  1.00 10.00      B   
ATOM   2870  CB  GLN   281      -9.873  -3.360  -4.034  1.00 10.00      B   
ATOM   2871  CG  GLN   281     -10.558  -2.230  -3.285  1.00 10.00      B   
ATOM   2872  CD  GLN   281     -10.640  -2.483  -1.794  1.00 10.00      B   
ATOM   2873  OE1 GLN   281      -9.755  -3.103  -1.207  1.00 10.00      B   
ATOM   2874  NE2 GLN   281     -11.702  -1.996  -1.170  1.00 10.00      B   
ATOM   2875 HE21 GLN   281     -12.364  -1.502  -1.698  1.00 10.00      B   
ATOM   2876 HE22 GLN   281     -11.788  -2.158  -0.206  1.00 10.00      B   
ATOM   2877  C   GLN   281     -12.045  -4.550  -4.591  1.00 10.00      B   
ATOM   2878  O   GLN   281     -13.028  -4.575  -3.849  1.00 10.00      B   
ATOM   2879  N   PRO   282     -12.180  -4.396  -5.934  1.00 10.00      B   
ATOM   2880  CA  PRO   282     -13.499  -4.271  -6.579  1.00 10.00      B   
ATOM   2881  CB  PRO   282     -13.164  -4.214  -8.075  1.00 10.00      B   
ATOM   2882  CG  PRO   282     -11.760  -3.723  -8.129  1.00 10.00      B   
ATOM   2883  CD  PRO   282     -11.083  -4.296  -6.919  1.00 10.00      B   
ATOM   2884  C   PRO   282     -14.389  -5.481  -6.287  1.00 10.00      B   
ATOM   2885  O   PRO   282     -15.611  -5.361  -6.182  1.00 10.00      B   
ATOM   2886  N   LEU   283     -13.764  -6.644  -6.144  1.00 10.00      B   
ATOM   2887  HN  LEU   283     -12.789  -6.675  -6.225  1.00 10.00      B   
ATOM   2888  CA  LEU   283     -14.491  -7.871  -5.854  1.00 10.00      B   
ATOM   2889  CB  LEU   283     -13.584  -9.093  -6.034  1.00 10.00      B   
ATOM   2890  CG  LEU   283     -13.011  -9.307  -7.439  1.00 10.00      B   
ATOM   2891  CD1 LEU   283     -12.047 -10.485  -7.450  1.00 10.00      B   
ATOM   2892  CD2 LEU   283     -14.130  -9.518  -8.450  1.00 10.00      B   
ATOM   2893  C   LEU   283     -15.050  -7.825  -4.436  1.00 10.00      B   
ATOM   2894  O   LEU   283     -16.209  -8.169  -4.206  1.00 10.00      B   
ATOM   2895  N   SER   284     -14.221  -7.377  -3.495  1.00 10.00      B   
ATOM   2896  HN  SER   284     -13.308  -7.110  -3.748  1.00 10.00      B   
ATOM   2897  CA  SER   284     -14.623  -7.271  -2.098  1.00 10.00      B   
ATOM   2898  CB  SER   284     -13.453  -6.774  -1.245  1.00 10.00      B   
ATOM   2899  OG  SER   284     -12.302  -7.579  -1.448  1.00 10.00      B   
ATOM   2900  HG  SER   284     -12.571  -8.434  -1.801  1.00 10.00      B   
ATOM   2901  C   SER   284     -15.827  -6.343  -1.945  1.00 10.00      B   
ATOM   2902  O   SER   284     -16.762  -6.639  -1.195  1.00 10.00      B   
ATOM   2903  N   VAL   285     -15.807  -5.229  -2.672  1.00 10.00      B   
ATOM   2904  HN  VAL   285     -15.035  -5.052  -3.254  1.00 10.00      B   
ATOM   2905  CA  VAL   285     -16.899  -4.263  -2.621  1.00 10.00      B   
ATOM   2906  CB  VAL   285     -16.598  -3.004  -3.466  1.00 10.00      B   
ATOM   2907  CG1 VAL   285     -17.754  -2.016  -3.396  1.00 10.00      B   
ATOM   2908  CG2 VAL   285     -15.309  -2.342  -3.000  1.00 10.00      B   
ATOM   2909  C   VAL   285     -18.199  -4.905  -3.101  1.00 10.00      B   
ATOM   2910  O   VAL   285     -19.239  -4.786  -2.449  1.00 10.00      B   
ATOM   2911  N   ALA   286     -18.122  -5.605  -4.230  1.00 10.00      B   
ATOM   2912  HN  ALA   286     -17.261  -5.666  -4.695  1.00 10.00      B   
ATOM   2913  CA  ALA   286     -19.285  -6.277  -4.800  1.00 10.00      B   
ATOM   2914  CB  ALA   286     -18.947  -6.886  -6.151  1.00 10.00      B   
ATOM   2915  C   ALA   286     -19.818  -7.344  -3.848  1.00 10.00      B   
ATOM   2916  O   ALA   286     -21.025  -7.441  -3.625  1.00 10.00      B   
ATOM   2917  N   VAL   287     -18.907  -8.129  -3.278  1.00 10.00      B   
ATOM   2918  HN  VAL   287     -17.957  -7.995  -3.499  1.00 10.00      B   
ATOM   2919  CA  VAL   287     -19.276  -9.187  -2.338  1.00 10.00      B   
ATOM   2920  CB  VAL   287     -18.050 -10.034  -1.912  1.00 10.00      B   
ATOM   2921  CG1 VAL   287     -18.409 -10.987  -0.781  1.00 10.00      B   
ATOM   2922  CG2 VAL   287     -17.504 -10.814  -3.100  1.00 10.00      B   
ATOM   2923  C   VAL   287     -19.966  -8.598  -1.106  1.00 10.00      B   
ATOM   2924  O   VAL   287     -20.959  -9.142  -0.619  1.00 10.00      B   
ATOM   2925  N   MET   288     -19.449  -7.473  -0.624  1.00 10.00      B   
ATOM   2926  HN  MET   288     -18.656  -7.087  -1.060  1.00 10.00      B   
ATOM   2927  CA  MET   288     -20.019  -6.801   0.540  1.00 10.00      B   
ATOM   2928  CB  MET   288     -19.161  -5.595   0.944  1.00 10.00      B   
ATOM   2929  CG  MET   288     -19.609  -4.897   2.221  1.00 10.00      B   
ATOM   2930  SD  MET   288     -19.539  -5.968   3.674  1.00 10.00      B   
ATOM   2931  CE  MET   288     -17.777  -6.269   3.795  1.00 10.00      B   
ATOM   2932  C   MET   288     -21.454  -6.368   0.254  1.00 10.00      B   
ATOM   2933  O   MET   288     -22.325  -6.436   1.127  1.00 10.00      B   
ATOM   2934  N   MET   289     -21.695  -5.939  -0.981  1.00 10.00      B   
ATOM   2935  HN  MET   289     -20.958  -5.908  -1.627  1.00 10.00      B   
ATOM   2936  CA  MET   289     -23.023  -5.512  -1.399  1.00 10.00      B   
ATOM   2937  CB  MET   289     -22.977  -4.838  -2.774  1.00 10.00      B   
ATOM   2938  CG  MET   289     -22.319  -3.467  -2.781  1.00 10.00      B   
ATOM   2939  SD  MET   289     -22.341  -2.692  -4.411  1.00 10.00      B   
ATOM   2940  CE  MET   289     -24.103  -2.575  -4.701  1.00 10.00      B   
ATOM   2941  C   MET   289     -23.970  -6.705  -1.439  1.00 10.00      B   
ATOM   2942  O   MET   289     -25.125  -6.610  -1.010  1.00 10.00      B   
ATOM   2943  N   LEU   290     -23.472  -7.828  -1.951  1.00 10.00      B   
ATOM   2944  HN  LEU   290     -22.550  -7.831  -2.291  1.00 10.00      B   
ATOM   2945  CA  LEU   290     -24.263  -9.051  -2.032  1.00 10.00      B   
ATOM   2946  CB  LEU   290     -23.472 -10.155  -2.737  1.00 10.00      B   
ATOM   2947  CG  LEU   290     -22.956  -9.833  -4.142  1.00 10.00      B   
ATOM   2948  CD1 LEU   290     -22.014 -10.922  -4.631  1.00 10.00      B   
ATOM   2949  CD2 LEU   290     -24.112  -9.647  -5.113  1.00 10.00      B   
ATOM   2950  C   LEU   290     -24.646  -9.513  -0.632  1.00 10.00      B   
ATOM   2951  O   LEU   290     -25.790  -9.898  -0.382  1.00 10.00      B   
ATOM   2952  N   MET   291     -23.678  -9.447   0.275  1.00 10.00      B   
ATOM   2953  HN  MET   291     -22.791  -9.130  -0.003  1.00 10.00      B   
ATOM   2954  CA  MET   291     -23.879  -9.845   1.664  1.00 10.00      B   
ATOM   2955  CB  MET   291     -22.562  -9.751   2.437  1.00 10.00      B   
ATOM   2956  CG  MET   291     -22.644 -10.226   3.879  1.00 10.00      B   
ATOM   2957  SD  MET   291     -23.194 -11.938   4.021  1.00 10.00      B   
ATOM   2958  CE  MET   291     -22.823 -12.263   5.742  1.00 10.00      B   
ATOM   2959  C   MET   291     -24.949  -8.984   2.333  1.00 10.00      B   
ATOM   2960  O   MET   291     -25.793  -9.489   3.080  1.00 10.00      B   
ATOM   2961  N   ALA   292     -24.922  -7.686   2.042  1.00 10.00      B   
ATOM   2962  HN  ALA   292     -24.232  -7.351   1.430  1.00 10.00      B   
ATOM   2963  CA  ALA   292     -25.888  -6.745   2.604  1.00 10.00      B   
ATOM   2964  CB  ALA   292     -25.547  -5.323   2.181  1.00 10.00      B   
ATOM   2965  C   ALA   292     -27.307  -7.096   2.168  1.00 10.00      B   
ATOM   2966  O   ALA   292     -28.272  -6.874   2.905  1.00 10.00      B   
ATOM   2967  N   LEU   293     -27.430  -7.653   0.970  1.00 10.00      B   
ATOM   2968  HN  LEU   293     -26.626  -7.821   0.433  1.00 10.00      B   
ATOM   2969  CA  LEU   293     -28.729  -8.033   0.441  1.00 10.00      B   
ATOM   2970  CB  LEU   293     -28.668  -8.219  -1.078  1.00 10.00      B   
ATOM   2971  CG  LEU   293     -30.005  -8.146  -1.821  1.00 10.00      B   
ATOM   2972  CD1 LEU   293     -30.740  -6.856  -1.488  1.00 10.00      B   
ATOM   2973  CD2 LEU   293     -29.785  -8.262  -3.318  1.00 10.00      B   
ATOM   2974  C   LEU   293     -29.236  -9.296   1.128  1.00 10.00      B   
ATOM   2975  O   LEU   293     -30.405  -9.385   1.497  1.00 10.00      B   
ATOM   2976  N   SER   294     -28.343 -10.263   1.322  1.00 10.00      B   
ATOM   2977  HN  SER   294     -27.418 -10.136   1.007  1.00 10.00      B   
ATOM   2978  CA  SER   294     -28.704 -11.515   1.977  1.00 10.00      B   
ATOM   2979  CB  SER   294     -27.571 -12.536   1.842  1.00 10.00      B   
ATOM   2980  OG  SER   294     -26.310 -11.894   1.757  1.00 10.00      B   
ATOM   2981  HG  SER   294     -26.186 -11.321   2.525  1.00 10.00      B   
ATOM   2982  C   SER   294     -29.046 -11.279   3.447  1.00 10.00      B   
ATOM   2983  O   SER   294     -29.794 -12.044   4.055  1.00 10.00      B   
ATOM   2984  N   PHE   295     -28.500 -10.203   4.005  1.00 10.00      B   
ATOM   2985  HN  PHE   295     -27.911  -9.633   3.465  1.00 10.00      B   
ATOM   2986  CA  PHE   295     -28.744  -9.851   5.394  1.00 10.00      B   
ATOM   2987  CB  PHE   295     -27.848  -8.687   5.816  1.00 10.00      B   
ATOM   2988  CG  PHE   295     -26.677  -9.088   6.665  1.00 10.00      B   
ATOM   2989  CD1 PHE   295     -25.385  -8.808   6.259  1.00 10.00      B   
ATOM   2990  CD2 PHE   295     -26.872  -9.739   7.869  1.00 10.00      B   
ATOM   2991  CE1 PHE   295     -24.305  -9.173   7.041  1.00 10.00      B   
ATOM   2992  CE2 PHE   295     -25.798 -10.108   8.654  1.00 10.00      B   
ATOM   2993  CZ  PHE   295     -24.513  -9.825   8.240  1.00 10.00      B   
ATOM   2994  C   PHE   295     -30.206  -9.478   5.610  1.00 10.00      B   
ATOM   2995  O   PHE   295     -30.897 -10.085   6.430  1.00 10.00      B   
ATOM   2996  N   ILE   296     -30.683  -8.495   4.853  1.00 10.00      B   
ATOM   2997  HN  ILE   296     -30.092  -8.062   4.200  1.00 10.00      B   
ATOM   2998  CA  ILE   296     -32.066  -8.040   4.979  1.00 10.00      B   
ATOM   2999  CB  ILE   296     -32.314  -6.684   4.285  1.00 10.00      B   
ATOM   3000  CG1 ILE   296     -31.748  -6.687   2.860  1.00 10.00      B   
ATOM   3001  CG2 ILE   296     -31.729  -5.545   5.106  1.00 10.00      B   
ATOM   3002  CD1 ILE   296     -32.170  -5.492   2.030  1.00 10.00      B   
ATOM   3003  C   ILE   296     -33.059  -9.068   4.456  1.00 10.00      B   
ATOM   3004  O   ILE   296     -34.254  -8.968   4.717  1.00 10.00      B   
ATOM   3005  N   PHE   297     -32.566 -10.052   3.716  1.00 10.00      B   
ATOM   3006  HN  PHE   297     -31.605 -10.075   3.526  1.00 10.00      B   
ATOM   3007  CA  PHE   297     -33.427 -11.089   3.166  1.00 10.00      B   
ATOM   3008  CB  PHE   297     -32.967 -11.498   1.761  1.00 10.00      B   
ATOM   3009  CG  PHE   297     -33.453 -10.592   0.662  1.00 10.00      B   
ATOM   3010  CD1 PHE   297     -32.738 -10.464  -0.518  1.00 10.00      B   
ATOM   3011  CD2 PHE   297     -34.629  -9.873   0.808  1.00 10.00      B   
ATOM   3012  CE1 PHE   297     -33.186  -9.637  -1.530  1.00 10.00      B   
ATOM   3013  CE2 PHE   297     -35.082  -9.044  -0.199  1.00 10.00      B   
ATOM   3014  CZ  PHE   297     -34.359  -8.926  -1.370  1.00 10.00      B   
ATOM   3015  C   PHE   297     -33.495 -12.311   4.076  1.00 10.00      B   
ATOM   3016  O   PHE   297     -34.216 -13.266   3.786  1.00 10.00      B   
ATOM   3017  N   GLY   298     -32.767 -12.277   5.186  1.00 10.00      B   
ATOM   3018  HN  GLY   298     -32.232 -11.483   5.394  1.00 10.00      B   
ATOM   3019  CA  GLY   298     -32.772 -13.412   6.088  1.00 10.00      B   
ATOM   3020  C   GLY   298     -32.696 -13.034   7.557  1.00 10.00      B   
ATOM   3021  O   GLY   298     -33.729 -12.861   8.208  1.00 10.00      B   
ATOM   3022  N   PRO   299     -31.474 -12.905   8.108  1.00 10.00      B   
ATOM   3023  CA  PRO   299     -31.257 -12.573   9.527  1.00 10.00      B   
ATOM   3024  CB  PRO   299     -29.730 -12.568   9.678  1.00 10.00      B   
ATOM   3025  CG  PRO   299     -29.201 -12.434   8.292  1.00 10.00      B   
ATOM   3026  CD  PRO   299     -30.200 -13.102   7.393  1.00 10.00      B   
ATOM   3027  C   PRO   299     -31.843 -11.229   9.965  1.00 10.00      B   
ATOM   3028  O   PRO   299     -32.228 -11.066  11.125  1.00 10.00      B   
ATOM   3029  N   LEU   300     -31.894 -10.267   9.056  1.00 10.00      B   
ATOM   3030  HN  LEU   300     -31.570 -10.448   8.144  1.00 10.00      B   
ATOM   3031  CA  LEU   300     -32.436  -8.952   9.376  1.00 10.00      B   
ATOM   3032  CB  LEU   300     -31.647  -7.850   8.661  1.00 10.00      B   
ATOM   3033  CG  LEU   300     -30.140  -7.791   8.930  1.00 10.00      B   
ATOM   3034  CD1 LEU   300     -29.524  -6.593   8.224  1.00 10.00      B   
ATOM   3035  CD2 LEU   300     -29.848  -7.743  10.422  1.00 10.00      B   
ATOM   3036  C   LEU   300     -33.918  -8.877   9.007  1.00 10.00      B   
ATOM   3037  O   LEU   300     -34.650  -9.852   9.185  1.00 10.00      B   
ATOM   3038  N   ARG   301     -34.351  -7.710   8.511  1.00 10.00      B   
ATOM   3039  HN  ARG   301     -33.715  -6.970   8.429  1.00 10.00      B   
ATOM   3040  CA  ARG   301     -35.740  -7.482   8.097  1.00 10.00      B   
ATOM   3041  CB  ARG   301     -36.253  -8.592   7.173  1.00 10.00      B   
ATOM   3042  CG  ARG   301     -37.658  -8.369   6.641  1.00 10.00      B   
ATOM   3043  CD  ARG   301     -38.079  -9.509   5.731  1.00 10.00      B   
ATOM   3044  NE  ARG   301     -39.468  -9.385   5.301  1.00 10.00      B   
ATOM   3045  HE  ARG   301     -39.892  -8.503   5.400  1.00 10.00      B   
ATOM   3046  CZ  ARG   301     -40.179 -10.386   4.781  1.00 10.00      B   
ATOM   3047  NH1 ARG   301     -39.636 -11.589   4.620  1.00 10.00      B   
ATOM   3048 HH11 ARG   301     -38.644 -11.760   4.899  1.00 10.00      B   
ATOM   3049 HH12 ARG   301     -40.199 -12.367   4.211  1.00 10.00      B   
ATOM   3050  NH2 ARG   301     -41.435 -10.184   4.424  1.00 10.00      B   
ATOM   3051 HH21 ARG   301     -41.996 -10.965   4.018  1.00 10.00      B   
ATOM   3052 HH22 ARG   301     -41.871  -9.244   4.546  1.00 10.00      B   
ATOM   3053  C   ARG   301     -36.672  -7.273   9.290  1.00 10.00      B   
ATOM   3054  O   ARG   301     -37.382  -6.270   9.364  1.00 10.00      B   
ATOM   3055  N   SER   302     -36.670  -8.217  10.216  1.00 10.00      B   
ATOM   3056  HN  SER   302     -36.085  -9.001  10.103  1.00 10.00      B   
ATOM   3057  CA  SER   302     -37.517  -8.130  11.395  1.00 10.00      B   
ATOM   3058  CB  SER   302     -37.753  -9.527  11.955  1.00 10.00      B   
ATOM   3059  OG  SER   302     -36.688 -10.388  11.589  1.00 10.00      B   
ATOM   3060  HG  SER   302     -36.921 -10.859  10.780  1.00 10.00      B   
ATOM   3061  C   SER   302     -36.889  -7.232  12.457  1.00 10.00      B   
ATOM   3062  O   SER   302     -37.577  -6.437  13.104  1.00 10.00      B   
ATOM   3063  N   VAL   303     -35.579  -7.369  12.637  1.00 10.00      B   
ATOM   3064  HN  VAL   303     -35.090  -8.022  12.096  1.00 10.00      B   
ATOM   3065  CA  VAL   303     -34.851  -6.574  13.616  1.00 10.00      B   
ATOM   3066  CB  VAL   303     -33.435  -7.132  13.879  1.00 10.00      B   
ATOM   3067  CG1 VAL   303     -33.513  -8.448  14.635  1.00 10.00      B   
ATOM   3068  CG2 VAL   303     -32.671  -7.312  12.577  1.00 10.00      B   
ATOM   3069  C   VAL   303     -34.768  -5.113  13.183  1.00 10.00      B   
ATOM   3070  O   VAL   303     -34.611  -4.814  11.996  1.00 10.00      B   
ATOM   3071  N   PRO   304     -34.888  -4.187  14.144  1.00 10.00      B   
ATOM   3072  CA  PRO   304     -34.837  -2.746  13.874  1.00 10.00      B   
ATOM   3073  CB  PRO   304     -35.289  -2.127  15.199  1.00 10.00      B   
ATOM   3074  CG  PRO   304     -34.909  -3.133  16.226  1.00 10.00      B   
ATOM   3075  CD  PRO   304     -35.093  -4.475  15.576  1.00 10.00      B   
ATOM   3076  C   PRO   304     -33.432  -2.264  13.509  1.00 10.00      B   
ATOM   3077  O   PRO   304     -32.474  -3.045  13.487  1.00 10.00      B   
ATOM   3078  N   MET   305     -33.320  -0.967  13.235  1.00 10.00      B   
ATOM   3079  HN  MET   305     -34.124  -0.403  13.285  1.00 10.00      B   
ATOM   3080  CA  MET   305     -32.051  -0.345  12.858  1.00 10.00      B   
ATOM   3081  CB  MET   305     -32.251   1.148  12.590  1.00 10.00      B   
ATOM   3082  CG  MET   305     -33.093   1.458  11.363  1.00 10.00      B   
ATOM   3083  SD  MET   305     -33.532   3.204  11.223  1.00 10.00      B   
ATOM   3084  CE  MET   305     -31.915   3.975  11.266  1.00 10.00      B   
ATOM   3085  C   MET   305     -30.987  -0.531  13.936  1.00 10.00      B   
ATOM   3086  O   MET   305     -29.799  -0.653  13.633  1.00 10.00      B   
ATOM   3087  N   GLY   306     -31.429  -0.564  15.189  1.00 10.00      B   
ATOM   3088  HN  GLY   306     -32.388  -0.463  15.355  1.00 10.00      B   
ATOM   3089  CA  GLY   306     -30.521  -0.733  16.309  1.00 10.00      B   
ATOM   3090  C   GLY   306     -29.687  -1.993  16.206  1.00 10.00      B   
ATOM   3091  O   GLY   306     -28.501  -1.986  16.533  1.00 10.00      B   
ATOM   3092  N   VAL   307     -30.302  -3.073  15.743  1.00 10.00      B   
ATOM   3093  HN  VAL   307     -31.249  -3.014  15.494  1.00 10.00      B   
ATOM   3094  CA  VAL   307     -29.598  -4.341  15.592  1.00 10.00      B   
ATOM   3095  CB  VAL   307     -30.569  -5.543  15.583  1.00 10.00      B   
ATOM   3096  CG1 VAL   307     -29.803  -6.856  15.651  1.00 10.00      B   
ATOM   3097  CG2 VAL   307     -31.562  -5.445  16.730  1.00 10.00      B   
ATOM   3098  C   VAL   307     -28.799  -4.339  14.295  1.00 10.00      B   
ATOM   3099  O   VAL   307     -27.711  -4.914  14.218  1.00 10.00      B   
ATOM   3100  N   ARG   308     -29.343  -3.674  13.282  1.00 10.00      B   
ATOM   3101  HN  ARG   308     -30.209  -3.229  13.415  1.00 10.00      B   
ATOM   3102  CA  ARG   308     -28.695  -3.590  11.981  1.00 10.00      B   
ATOM   3103  CB  ARG   308     -29.608  -2.917  10.957  1.00 10.00      B   
ATOM   3104  CG  ARG   308     -30.871  -3.695  10.635  1.00 10.00      B   
ATOM   3105  CD  ARG   308     -31.389  -3.356   9.246  1.00 10.00      B   
ATOM   3106  NE  ARG   308     -31.430  -1.913   9.003  1.00 10.00      B   
ATOM   3107  HE  ARG   308     -30.579  -1.420   9.076  1.00 10.00      B   
ATOM   3108  CZ  ARG   308     -32.535  -1.242   8.680  1.00 10.00      B   
ATOM   3109  NH1 ARG   308     -33.692  -1.880   8.561  1.00 10.00      B   
ATOM   3110 HH11 ARG   308     -33.743  -2.908   8.721  1.00 10.00      B   
ATOM   3111 HH12 ARG   308     -34.559  -1.352   8.305  1.00 10.00      B   
ATOM   3112  NH2 ARG   308     -32.479   0.064   8.473  1.00 10.00      B   
ATOM   3113 HH21 ARG   308     -31.572   0.572   8.563  1.00 10.00      B   
ATOM   3114 HH22 ARG   308     -33.343   0.592   8.216  1.00 10.00      B   
ATOM   3115  C   ARG   308     -27.370  -2.844  12.060  1.00 10.00      B   
ATOM   3116  O   ARG   308     -26.366  -3.295  11.514  1.00 10.00      B   
ATOM   3117  N   VAL   309     -27.367  -1.710  12.751  1.00 10.00      B   
ATOM   3118  HN  VAL   309     -28.199  -1.402  13.174  1.00 10.00      B   
ATOM   3119  CA  VAL   309     -26.157  -0.907  12.885  1.00 10.00      B   
ATOM   3120  CB  VAL   309     -26.423   0.480  13.527  1.00 10.00      B   
ATOM   3121  CG1 VAL   309     -26.844   0.363  14.985  1.00 10.00      B   
ATOM   3122  CG2 VAL   309     -25.214   1.393  13.378  1.00 10.00      B   
ATOM   3123  C   VAL   309     -25.053  -1.663  13.631  1.00 10.00      B   
ATOM   3124  O   VAL   309     -23.880  -1.579  13.264  1.00 10.00      B   
ATOM   3125  N   VAL   310     -25.437  -2.425  14.653  1.00 10.00      B   
ATOM   3126  HN  VAL   310     -26.388  -2.471  14.887  1.00 10.00      B   
ATOM   3127  CA  VAL   310     -24.473  -3.191  15.435  1.00 10.00      B   
ATOM   3128  CB  VAL   310     -25.085  -3.744  16.743  1.00 10.00      B   
ATOM   3129  CG1 VAL   310     -24.091  -4.637  17.475  1.00 10.00      B   
ATOM   3130  CG2 VAL   310     -25.535  -2.606  17.647  1.00 10.00      B   
ATOM   3131  C   VAL   310     -23.900  -4.339  14.610  1.00 10.00      B   
ATOM   3132  O   VAL   310     -22.686  -4.486  14.496  1.00 10.00      B   
ATOM   3133  N   THR   311     -24.777  -5.132  14.016  1.00 10.00      B   
ATOM   3134  HN  THR   311     -25.738  -4.955  14.122  1.00 10.00      B   
ATOM   3135  CA  THR   311     -24.353  -6.268  13.209  1.00 10.00      B   
ATOM   3136  CB  THR   311     -25.567  -7.100  12.766  1.00 10.00      B   
ATOM   3137  OG1 THR   311     -26.405  -7.330  13.908  1.00 10.00      B   
ATOM   3138  HG1 THR   311     -27.109  -6.670  13.924  1.00 10.00      B   
ATOM   3139  CG2 THR   311     -25.128  -8.439  12.193  1.00 10.00      B   
ATOM   3140  C   THR   311     -23.542  -5.816  11.995  1.00 10.00      B   
ATOM   3141  O   THR   311     -22.535  -6.437  11.644  1.00 10.00      B   
ATOM   3142  N   GLY   312     -23.968  -4.713  11.389  1.00 10.00      B   
ATOM   3143  HN  GLY   312     -24.763  -4.252  11.734  1.00 10.00      B   
ATOM   3144  CA  GLY   312     -23.283  -4.184  10.227  1.00 10.00      B   
ATOM   3145  C   GLY   312     -21.834  -3.853  10.511  1.00 10.00      B   
ATOM   3146  O   GLY   312     -20.939  -4.283   9.783  1.00 10.00      B   
ATOM   3147  N   ILE   313     -21.591  -3.101  11.580  1.00 10.00      B   
ATOM   3148  HN  ILE   313     -22.340  -2.792  12.134  1.00 10.00      B   
ATOM   3149  CA  ILE   313     -20.228  -2.726  11.939  1.00 10.00      B   
ATOM   3150  CB  ILE   313     -20.157  -1.566  12.960  1.00 10.00      B   
ATOM   3151  CG1 ILE   313     -20.856  -1.929  14.273  1.00 10.00      B   
ATOM   3152  CG2 ILE   313     -20.746  -0.293  12.364  1.00 10.00      B   
ATOM   3153  CD1 ILE   313     -20.693  -0.893  15.364  1.00 10.00      B   
ATOM   3154  C   ILE   313     -19.436  -3.926  12.440  1.00 10.00      B   
ATOM   3155  O   ILE   313     -18.239  -4.031  12.188  1.00 10.00      B   
ATOM   3156  N   SER   314     -20.113  -4.838  13.133  1.00 10.00      B   
ATOM   3157  HN  SER   314     -21.071  -4.701  13.297  1.00 10.00      B   
ATOM   3158  CA  SER   314     -19.466  -6.033  13.658  1.00 10.00      B   
ATOM   3159  CB  SER   314     -20.434  -6.848  14.513  1.00 10.00      B   
ATOM   3160  OG  SER   314     -20.918  -6.079  15.600  1.00 10.00      B   
ATOM   3161  HG  SER   314     -21.502  -5.383  15.267  1.00 10.00      B   
ATOM   3162  C   SER   314     -18.902  -6.889  12.528  1.00 10.00      B   
ATOM   3163  O   SER   314     -17.746  -7.306  12.576  1.00 10.00      B   
ATOM   3164  N   PHE   315     -19.713  -7.131  11.500  1.00 10.00      B   
ATOM   3165  HN  PHE   315     -20.629  -6.768  11.508  1.00 10.00      B   
ATOM   3166  CA  PHE   315     -19.270  -7.927  10.362  1.00 10.00      B   
ATOM   3167  CB  PHE   315     -20.429  -8.252   9.419  1.00 10.00      B   
ATOM   3168  CG  PHE   315     -21.069  -9.581   9.711  1.00 10.00      B   
ATOM   3169  CD1 PHE   315     -21.912  -9.739  10.797  1.00 10.00      B   
ATOM   3170  CD2 PHE   315     -20.816 -10.674   8.899  1.00 10.00      B   
ATOM   3171  CE1 PHE   315     -22.494 -10.964  11.069  1.00 10.00      B   
ATOM   3172  CE2 PHE   315     -21.395 -11.900   9.163  1.00 10.00      B   
ATOM   3173  CZ  PHE   315     -22.236 -12.046  10.249  1.00 10.00      B   
ATOM   3174  C   PHE   315     -18.132  -7.226   9.632  1.00 10.00      B   
ATOM   3175  O   PHE   315     -17.262  -7.874   9.046  1.00 10.00      B   
ATOM   3176  N   GLY   316     -18.139  -5.898   9.688  1.00 10.00      B   
ATOM   3177  HN  GLY   316     -18.870  -5.441  10.155  1.00 10.00      B   
ATOM   3178  CA  GLY   316     -17.087  -5.126   9.065  1.00 10.00      B   
ATOM   3179  C   GLY   316     -15.770  -5.357   9.777  1.00 10.00      B   
ATOM   3180  O   GLY   316     -14.714  -5.421   9.149  1.00 10.00      B   
ATOM   3181  N   PHE   317     -15.841  -5.495  11.099  1.00 10.00      B   
ATOM   3182  HN  PHE   317     -16.713  -5.419  11.541  1.00 10.00      B   
ATOM   3183  CA  PHE   317     -14.658  -5.752  11.910  1.00 10.00      B   
ATOM   3184  CB  PHE   317     -14.964  -5.588  13.403  1.00 10.00      B   
ATOM   3185  CG  PHE   317     -15.485  -4.233  13.797  1.00 10.00      B   
ATOM   3186  CD1 PHE   317     -16.432  -4.108  14.802  1.00 10.00      B   
ATOM   3187  CD2 PHE   317     -15.031  -3.086  13.167  1.00 10.00      B   
ATOM   3188  CE1 PHE   317     -16.915  -2.866  15.171  1.00 10.00      B   
ATOM   3189  CE2 PHE   317     -15.509  -1.842  13.530  1.00 10.00      B   
ATOM   3190  CZ  PHE   317     -16.453  -1.731  14.533  1.00 10.00      B   
ATOM   3191  C   PHE   317     -14.160  -7.166  11.639  1.00 10.00      B   
ATOM   3192  O   PHE   317     -12.957  -7.413  11.595  1.00 10.00      B   
ATOM   3193  N   VAL   318     -15.103  -8.089  11.454  1.00 10.00      B   
ATOM   3194  HN  VAL   318     -16.046  -7.828  11.528  1.00 10.00      B   
ATOM   3195  CA  VAL   318     -14.771  -9.480  11.166  1.00 10.00      B   
ATOM   3196  CB  VAL   318     -16.034 -10.367  11.070  1.00 10.00      B   
ATOM   3197  CG1 VAL   318     -15.663 -11.799  10.716  1.00 10.00      B   
ATOM   3198  CG2 VAL   318     -16.806 -10.334  12.379  1.00 10.00      B   
ATOM   3199  C   VAL   318     -13.983  -9.566   9.865  1.00 10.00      B   
ATOM   3200  O   VAL   318     -12.919 -10.181   9.817  1.00 10.00      B   
ATOM   3201  N   PHE   319     -14.503  -8.933   8.817  1.00 10.00      B   
ATOM   3202  HN  PHE   319     -15.364  -8.464   8.916  1.00 10.00      B   
ATOM   3203  CA  PHE   319     -13.831  -8.925   7.521  1.00 10.00      B   
ATOM   3204  CB  PHE   319     -14.685  -8.194   6.478  1.00 10.00      B   
ATOM   3205  CG  PHE   319     -14.031  -8.061   5.128  1.00 10.00      B   
ATOM   3206  CD1 PHE   319     -13.897  -9.160   4.295  1.00 10.00      B   
ATOM   3207  CD2 PHE   319     -13.550  -6.836   4.695  1.00 10.00      B   
ATOM   3208  CE1 PHE   319     -13.297  -9.038   3.056  1.00 10.00      B   
ATOM   3209  CE2 PHE   319     -12.949  -6.708   3.459  1.00 10.00      B   
ATOM   3210  CZ  PHE   319     -12.822  -7.810   2.639  1.00 10.00      B   
ATOM   3211  C   PHE   319     -12.468  -8.253   7.651  1.00 10.00      B   
ATOM   3212  O   PHE   319     -11.481  -8.688   7.051  1.00 10.00      B   
ATOM   3213  N   TYR   320     -12.432  -7.203   8.460  1.00 10.00      B   
ATOM   3214  HN  TYR   320     -13.261  -6.922   8.908  1.00 10.00      B   
ATOM   3215  CA  TYR   320     -11.214  -6.449   8.708  1.00 10.00      B   
ATOM   3216  CB  TYR   320     -11.527  -5.273   9.642  1.00 10.00      B   
ATOM   3217  CG  TYR   320     -10.342  -4.419  10.031  1.00 10.00      B   
ATOM   3218  CD1 TYR   320      -9.545  -3.817   9.069  1.00 10.00      B   
ATOM   3219  CD2 TYR   320     -10.033  -4.202  11.368  1.00 10.00      B   
ATOM   3220  CE1 TYR   320      -8.472  -3.024   9.427  1.00 10.00      B   
ATOM   3221  CE2 TYR   320      -8.961  -3.413  11.735  1.00 10.00      B   
ATOM   3222  CZ  TYR   320      -8.184  -2.826  10.759  1.00 10.00      B   
ATOM   3223  OH  TYR   320      -7.119  -2.033  11.118  1.00 10.00      B   
ATOM   3224  HH  TYR   320      -7.083  -1.267  10.530  1.00 10.00      B   
ATOM   3225  C   TYR   320     -10.135  -7.339   9.313  1.00 10.00      B   
ATOM   3226  O   TYR   320      -9.023  -7.415   8.795  1.00 10.00      B   
ATOM   3227  N   VAL   321     -10.472  -8.035  10.394  1.00 10.00      B   
ATOM   3228  HN  VAL   321     -11.384  -7.951  10.758  1.00 10.00      B   
ATOM   3229  CA  VAL   321      -9.511  -8.916  11.052  1.00 10.00      B   
ATOM   3230  CB  VAL   321      -9.938  -9.334  12.479  1.00 10.00      B   
ATOM   3231  CG1 VAL   321     -10.089  -8.115  13.379  1.00 10.00      B   
ATOM   3232  CG2 VAL   321     -11.215 -10.160  12.463  1.00 10.00      B   
ATOM   3233  C   VAL   321      -9.187 -10.149  10.204  1.00 10.00      B   
ATOM   3234  O   VAL   321      -8.091 -10.694  10.289  1.00 10.00      B   
ATOM   3235  N   LEU   322     -10.137 -10.583   9.382  1.00 10.00      B   
ATOM   3236  HN  LEU   322     -11.006 -10.124   9.362  1.00 10.00      B   
ATOM   3237  CA  LEU   322      -9.921 -11.740   8.520  1.00 10.00      B   
ATOM   3238  CB  LEU   322     -11.207 -12.119   7.778  1.00 10.00      B   
ATOM   3239  CG  LEU   322     -12.280 -12.844   8.596  1.00 10.00      B   
ATOM   3240  CD1 LEU   322     -13.497 -13.134   7.735  1.00 10.00      B   
ATOM   3241  CD2 LEU   322     -11.730 -14.131   9.193  1.00 10.00      B   
ATOM   3242  C   LEU   322      -8.805 -11.459   7.519  1.00 10.00      B   
ATOM   3243  O   LEU   322      -7.860 -12.238   7.388  1.00 10.00      B   
ATOM   3244  N   ASP   323      -8.911 -10.327   6.836  1.00 10.00      B   
ATOM   3245  HN  ASP   323      -9.682  -9.740   7.005  1.00 10.00      B   
ATOM   3246  CA  ASP   323      -7.920  -9.926   5.841  1.00 10.00      B   
ATOM   3247  CB  ASP   323      -8.438  -8.733   5.025  1.00 10.00      B   
ATOM   3248  CG  ASP   323      -7.334  -7.925   4.363  1.00 10.00      B   
ATOM   3249  OD1 ASP   323      -6.907  -8.287   3.245  1.00 10.00      B   
ATOM   3250  OD2 ASP   323      -6.901  -6.911   4.953  1.00 10.00      B   
ATOM   3251  C   ASP   323      -6.580  -9.589   6.490  1.00 10.00      B   
ATOM   3252  O   ASP   323      -5.522  -9.997   6.006  1.00 10.00      B   
ATOM   3253  N   GLN   324      -6.633  -8.874   7.606  1.00 10.00      B   
ATOM   3254  HN  GLN   324      -7.509  -8.611   7.964  1.00 10.00      B   
ATOM   3255  CA  GLN   324      -5.424  -8.462   8.312  1.00 10.00      B   
ATOM   3256  CB  GLN   324      -5.730  -7.372   9.342  1.00 10.00      B   
ATOM   3257  CG  GLN   324      -6.114  -6.030   8.737  1.00 10.00      B   
ATOM   3258  CD  GLN   324      -4.994  -5.412   7.924  1.00 10.00      B   
ATOM   3259  OE1 GLN   324      -4.146  -4.696   8.454  1.00 10.00      B   
ATOM   3260  NE2 GLN   324      -4.985  -5.678   6.630  1.00 10.00      B   
ATOM   3261 HE21 GLN   324      -5.700  -6.251   6.265  1.00 10.00      B   
ATOM   3262 HE22 GLN   324      -4.273  -5.288   6.082  1.00 10.00      B   
ATOM   3263  C   GLN   324      -4.679  -9.627   8.964  1.00 10.00      B   
ATOM   3264  O   GLN   324      -3.485  -9.524   9.236  1.00 10.00      B   
ATOM   3265  N   ILE   325      -5.374 -10.726   9.229  1.00 10.00      B   
ATOM   3266  HN  ILE   325      -6.334 -10.752   9.025  1.00 10.00      B   
ATOM   3267  CA  ILE   325      -4.737 -11.884   9.846  1.00 10.00      B   
ATOM   3268  CB  ILE   325      -5.597 -12.509  10.968  1.00 10.00      B   
ATOM   3269  CG1 ILE   325      -5.748 -11.520  12.131  1.00 10.00      B   
ATOM   3270  CG2 ILE   325      -4.988 -13.821  11.460  1.00 10.00      B   
ATOM   3271  CD1 ILE   325      -6.736 -11.960  13.189  1.00 10.00      B   
ATOM   3272  C   ILE   325      -4.361 -12.945   8.818  1.00 10.00      B   
ATOM   3273  O   ILE   325      -3.205 -13.351   8.744  1.00 10.00      B   
ATOM   3274  N   PHE   326      -5.326 -13.368   8.009  1.00 10.00      B   
ATOM   3275  HN  PHE   326      -6.221 -12.968   8.079  1.00 10.00      B   
ATOM   3276  CA  PHE   326      -5.087 -14.404   7.007  1.00 10.00      B   
ATOM   3277  CB  PHE   326      -6.394 -14.915   6.403  1.00 10.00      B   
ATOM   3278  CG  PHE   326      -7.108 -15.905   7.278  1.00 10.00      B   
ATOM   3279  CD1 PHE   326      -8.347 -15.602   7.817  1.00 10.00      B   
ATOM   3280  CD2 PHE   326      -6.539 -17.136   7.565  1.00 10.00      B   
ATOM   3281  CE1 PHE   326      -9.006 -16.509   8.624  1.00 10.00      B   
ATOM   3282  CE2 PHE   326      -7.192 -18.048   8.372  1.00 10.00      B   
ATOM   3283  CZ  PHE   326      -8.429 -17.734   8.902  1.00 10.00      B   
ATOM   3284  C   PHE   326      -4.114 -13.963   5.921  1.00 10.00      B   
ATOM   3285  O   PHE   326      -3.418 -14.795   5.337  1.00 10.00      B   
ATOM   3286  N   GLY   327      -4.063 -12.663   5.666  1.00 10.00      B   
ATOM   3287  HN  GLY   327      -4.643 -12.053   6.167  1.00 10.00      B   
ATOM   3288  CA  GLY   327      -3.162 -12.134   4.657  1.00 10.00      B   
ATOM   3289  C   GLY   327      -1.701 -12.405   4.985  1.00 10.00      B   
ATOM   3290  O   GLY   327      -1.054 -13.201   4.309  1.00 10.00      B   
ATOM   3291  N   PRO   328      -1.155 -11.760   6.032  1.00 10.00      B   
ATOM   3292  CA  PRO   328       0.244 -11.947   6.448  1.00 10.00      B   
ATOM   3293  CB  PRO   328       0.431 -10.923   7.576  1.00 10.00      B   
ATOM   3294  CG  PRO   328      -0.700  -9.968   7.426  1.00 10.00      B   
ATOM   3295  CD  PRO   328      -1.841 -10.768   6.872  1.00 10.00      B   
ATOM   3296  C   PRO   328       0.528 -13.356   6.975  1.00 10.00      B   
ATOM   3297  O   PRO   328       1.687 -13.740   7.150  1.00 10.00      B   
ATOM   3298  N   LEU   329      -0.531 -14.124   7.207  1.00 10.00      B   
ATOM   3299  HN  LEU   329      -1.425 -13.760   7.033  1.00 10.00      B   
ATOM   3300  CA  LEU   329      -0.413 -15.488   7.716  1.00 10.00      B   
ATOM   3301  CB  LEU   329      -1.728 -15.921   8.376  1.00 10.00      B   
ATOM   3302  CG  LEU   329      -1.636 -16.995   9.464  1.00 10.00      B   
ATOM   3303  CD1 LEU   329      -0.853 -16.482  10.661  1.00 10.00      B   
ATOM   3304  CD2 LEU   329      -3.026 -17.444   9.890  1.00 10.00      B   
ATOM   3305  C   LEU   329      -0.043 -16.469   6.603  1.00 10.00      B   
ATOM   3306  O   LEU   329      -0.128 -17.684   6.775  1.00 10.00      B   
ATOM   3307  N   THR   330       0.380 -15.938   5.463  1.00 10.00      B   
ATOM   3308  HN  THR   330       0.438 -14.963   5.382  1.00 10.00      B   
ATOM   3309  CA  THR   330       0.760 -16.763   4.326  1.00 10.00      B   
ATOM   3310  CB  THR   330       0.722 -15.944   3.023  1.00 10.00      B   
ATOM   3311  OG1 THR   330       0.978 -14.563   3.328  1.00 10.00      B   
ATOM   3312  HG1 THR   330       0.134 -14.103   3.472  1.00 10.00      B   
ATOM   3313  CG2 THR   330      -0.640 -16.065   2.358  1.00 10.00      B   
ATOM   3314  C   THR   330       2.157 -17.356   4.511  1.00 10.00      B   
ATOM   3315  O   THR   330       2.656 -18.078   3.649  1.00 10.00      B   
ATOM   3316  N   LEU   331       2.777 -17.065   5.647  1.00 10.00      B   
ATOM   3317  HN  LEU   331       2.324 -16.502   6.310  1.00 10.00      B   
ATOM   3318  CA  LEU   331       4.115 -17.560   5.934  1.00 10.00      B   
ATOM   3319  CB  LEU   331       4.940 -16.489   6.651  1.00 10.00      B   
ATOM   3320  CG  LEU   331       5.111 -15.155   5.921  1.00 10.00      B   
ATOM   3321  CD1 LEU   331       5.843 -14.157   6.804  1.00 10.00      B   
ATOM   3322  CD2 LEU   331       5.848 -15.352   4.604  1.00 10.00      B   
ATOM   3323  C   LEU   331       4.079 -18.838   6.768  1.00 10.00      B   
ATOM   3324  O   LEU   331       5.123 -19.421   7.069  1.00 10.00      B   
ATOM   3325  N   VAL   332       2.884 -19.271   7.143  1.00 10.00      B   
ATOM   3326  HN  VAL   332       2.086 -18.758   6.891  1.00 10.00      B   
ATOM   3327  CA  VAL   332       2.736 -20.481   7.940  1.00 10.00      B   
ATOM   3328  CB  VAL   332       1.377 -20.532   8.669  1.00 10.00      B   
ATOM   3329  CG1 VAL   332       1.234 -21.829   9.450  1.00 10.00      B   
ATOM   3330  CG2 VAL   332       1.232 -19.339   9.598  1.00 10.00      B   
ATOM   3331  C   VAL   332       2.901 -21.732   7.081  1.00 10.00      B   
ATOM   3332  O   VAL   332       3.839 -22.508   7.269  1.00 10.00      B   
ATOM   3333  N   TYR   333       1.994 -21.915   6.135  1.00 10.00      B   
ATOM   3334  HN  TYR   333       1.277 -21.254   6.025  1.00 10.00      B   
ATOM   3335  CA  TYR   333       2.035 -23.074   5.256  1.00 10.00      B   
ATOM   3336  CB  TYR   333       0.636 -23.676   5.094  1.00 10.00      B   
ATOM   3337  CG  TYR   333       0.596 -25.176   5.272  1.00 10.00      B   
ATOM   3338  CD1 TYR   333       0.365 -25.737   6.521  1.00 10.00      B   
ATOM   3339  CD2 TYR   333       0.797 -26.032   4.197  1.00 10.00      B   
ATOM   3340  CE1 TYR   333       0.337 -27.107   6.695  1.00 10.00      B   
ATOM   3341  CE2 TYR   333       0.768 -27.404   4.360  1.00 10.00      B   
ATOM   3342  CZ  TYR   333       0.538 -27.936   5.612  1.00 10.00      B   
ATOM   3343  OH  TYR   333       0.517 -29.302   5.783  1.00 10.00      B   
ATOM   3344  HH  TYR   333      -0.274 -29.551   6.283  1.00 10.00      B   
ATOM   3345  C   TYR   333       2.606 -22.706   3.894  1.00 10.00      B   
ATOM   3346  O   TYR   333       2.946 -23.579   3.097  1.00 10.00      B   
ATOM   3347  N   GLY   334       2.710 -21.411   3.635  1.00 10.00      B   
ATOM   3348  HN  GLY   334       2.431 -20.761   4.311  1.00 10.00      B   
ATOM   3349  CA  GLY   334       3.238 -20.949   2.366  1.00 10.00      B   
ATOM   3350  C   GLY   334       2.236 -21.113   1.243  1.00 10.00      B   
ATOM   3351  O   GLY   334       2.613 -21.338   0.090  1.00 10.00      B   
ATOM   3352  N   ILE   335       0.958 -21.009   1.582  1.00 10.00      B   
ATOM   3353  HN  ILE   335       0.726 -20.829   2.516  1.00 10.00      B   
ATOM   3354  CA  ILE   335      -0.108 -21.148   0.602  1.00 10.00      B   
ATOM   3355  CB  ILE   335      -1.499 -21.194   1.269  1.00 10.00      B   
ATOM   3356  CG1 ILE   335      -1.775 -19.900   2.044  1.00 10.00      B   
ATOM   3357  CG2 ILE   335      -1.608 -22.407   2.183  1.00 10.00      B   
ATOM   3358  CD1 ILE   335      -3.226 -19.719   2.438  1.00 10.00      B   
ATOM   3359  C   ILE   335      -0.067 -20.011  -0.415  1.00 10.00      B   
ATOM   3360  O   ILE   335       0.423 -18.918  -0.112  1.00 10.00      B   
ATOM   3361  N   PRO   336      -0.554 -20.264  -1.639  1.00 10.00      B   
ATOM   3362  CA  PRO   336      -0.580 -19.262  -2.708  1.00 10.00      B   
ATOM   3363  CB  PRO   336      -1.370 -19.951  -3.825  1.00 10.00      B   
ATOM   3364  CG  PRO   336      -1.169 -21.404  -3.579  1.00 10.00      B   
ATOM   3365  CD  PRO   336      -1.103 -21.556  -2.085  1.00 10.00      B   
ATOM   3366  C   PRO   336      -1.294 -17.986  -2.271  1.00 10.00      B   
ATOM   3367  O   PRO   336      -2.376 -18.041  -1.678  1.00 10.00      B   
ATOM   3368  N   PRO   337      -0.699 -16.821  -2.572  1.00 10.00      B   
ATOM   3369  CA  PRO   337      -1.260 -15.514  -2.205  1.00 10.00      B   
ATOM   3370  CB  PRO   337      -0.298 -14.505  -2.847  1.00 10.00      B   
ATOM   3371  CG  PRO   337       0.493 -15.288  -3.839  1.00 10.00      B   
ATOM   3372  CD  PRO   337       0.575 -16.683  -3.294  1.00 10.00      B   
ATOM   3373  C   PRO   337      -2.676 -15.319  -2.735  1.00 10.00      B   
ATOM   3374  O   PRO   337      -3.475 -14.595  -2.142  1.00 10.00      B   
ATOM   3375  N   ILE   338      -2.977 -15.981  -3.845  1.00 10.00      B   
ATOM   3376  HN  ILE   338      -2.291 -16.542  -4.264  1.00 10.00      B   
ATOM   3377  CA  ILE   338      -4.296 -15.898  -4.460  1.00 10.00      B   
ATOM   3378  CB  ILE   338      -4.367 -16.759  -5.737  1.00 10.00      B   
ATOM   3379  CG1 ILE   338      -3.123 -16.539  -6.603  1.00 10.00      B   
ATOM   3380  CG2 ILE   338      -5.634 -16.442  -6.521  1.00 10.00      B   
ATOM   3381  CD1 ILE   338      -2.983 -17.524  -7.745  1.00 10.00      B   
ATOM   3382  C   ILE   338      -5.362 -16.384  -3.483  1.00 10.00      B   
ATOM   3383  O   ILE   338      -6.369 -15.716  -3.264  1.00 10.00      B   
ATOM   3384  N   ILE   339      -5.110 -17.540  -2.878  1.00 10.00      B   
ATOM   3385  HN  ILE   339      -4.272 -18.006  -3.075  1.00 10.00      B   
ATOM   3386  CA  ILE   339      -6.040 -18.131  -1.923  1.00 10.00      B   
ATOM   3387  CB  ILE   339      -5.641 -19.582  -1.568  1.00 10.00      B   
ATOM   3388  CG1 ILE   339      -5.466 -20.415  -2.840  1.00 10.00      B   
ATOM   3389  CG2 ILE   339      -6.679 -20.220  -0.652  1.00 10.00      B   
ATOM   3390  CD1 ILE   339      -4.923 -21.806  -2.589  1.00 10.00      B   
ATOM   3391  C   ILE   339      -6.105 -17.301  -0.647  1.00 10.00      B   
ATOM   3392  O   ILE   339      -7.175 -17.108  -0.078  1.00 10.00      B   
ATOM   3393  N   GLY   340      -4.954 -16.799  -0.216  1.00 10.00      B   
ATOM   3394  HN  GLY   340      -4.136 -16.975  -0.727  1.00 10.00      B   
ATOM   3395  CA  GLY   340      -4.891 -15.999   0.992  1.00 10.00      B   
ATOM   3396  C   GLY   340      -5.679 -14.706   0.892  1.00 10.00      B   
ATOM   3397  O   GLY   340      -6.472 -14.385   1.776  1.00 10.00      B   
ATOM   3398  N   ALA   341      -5.473 -13.972  -0.193  1.00 10.00      B   
ATOM   3399  HN  ALA   341      -4.838 -14.289  -0.873  1.00 10.00      B   
ATOM   3400  CA  ALA   341      -6.159 -12.701  -0.398  1.00 10.00      B   
ATOM   3401  CB  ALA   341      -5.474 -11.895  -1.489  1.00 10.00      B   
ATOM   3402  C   ALA   341      -7.640 -12.896  -0.720  1.00 10.00      B   
ATOM   3403  O   ALA   341      -8.481 -12.084  -0.328  1.00 10.00      B   
ATOM   3404  N   LEU   342      -7.959 -13.971  -1.430  1.00 10.00      B   
ATOM   3405  HN  LEU   342      -7.249 -14.587  -1.722  1.00 10.00      B   
ATOM   3406  CA  LEU   342      -9.343 -14.253  -1.797  1.00 10.00      B   
ATOM   3407  CB  LEU   342      -9.420 -15.069  -3.091  1.00 10.00      B   
ATOM   3408  CG  LEU   342      -9.415 -14.276  -4.398  1.00 10.00      B   
ATOM   3409  CD1 LEU   342      -9.390 -15.219  -5.593  1.00 10.00      B   
ATOM   3410  CD2 LEU   342     -10.622 -13.354  -4.468  1.00 10.00      B   
ATOM   3411  C   LEU   342     -10.101 -14.972  -0.689  1.00 10.00      B   
ATOM   3412  O   LEU   342     -11.314 -15.136  -0.774  1.00 10.00      B   
ATOM   3413  N   LEU   343      -9.391 -15.395   0.350  1.00 10.00      B   
ATOM   3414  HN  LEU   343      -8.424 -15.230   0.367  1.00 10.00      B   
ATOM   3415  CA  LEU   343     -10.012 -16.111   1.466  1.00 10.00      B   
ATOM   3416  CB  LEU   343      -8.980 -16.576   2.500  1.00 10.00      B   
ATOM   3417  CG  LEU   343      -9.447 -17.644   3.492  1.00 10.00      B   
ATOM   3418  CD1 LEU   343      -9.956 -18.877   2.758  1.00 10.00      B   
ATOM   3419  CD2 LEU   343      -8.321 -18.016   4.444  1.00 10.00      B   
ATOM   3420  C   LEU   343     -11.159 -15.324   2.120  1.00 10.00      B   
ATOM   3421  O   LEU   343     -12.288 -15.812   2.166  1.00 10.00      B   
ATOM   3422  N   PRO   344     -10.908 -14.094   2.627  1.00 10.00      B   
ATOM   3423  CA  PRO   344     -11.956 -13.286   3.266  1.00 10.00      B   
ATOM   3424  CB  PRO   344     -11.221 -12.020   3.724  1.00 10.00      B   
ATOM   3425  CG  PRO   344      -9.988 -11.971   2.890  1.00 10.00      B   
ATOM   3426  CD  PRO   344      -9.608 -13.398   2.634  1.00 10.00      B   
ATOM   3427  C   PRO   344     -13.080 -12.928   2.294  1.00 10.00      B   
ATOM   3428  O   PRO   344     -14.205 -12.650   2.703  1.00 10.00      B   
ATOM   3429  N   SER   345     -12.775 -12.962   1.006  1.00 10.00      B   
ATOM   3430  HN  SER   345     -11.867 -13.213   0.740  1.00 10.00      B   
ATOM   3431  CA  SER   345     -13.754 -12.640  -0.021  1.00 10.00      B   
ATOM   3432  CB  SER   345     -13.050 -12.123  -1.280  1.00 10.00      B   
ATOM   3433  OG  SER   345     -13.863 -11.195  -1.985  1.00 10.00      B   
ATOM   3434  HG  SER   345     -14.102 -11.570  -2.844  1.00 10.00      B   
ATOM   3435  C   SER   345     -14.626 -13.855  -0.345  1.00 10.00      B   
ATOM   3436  O   SER   345     -15.855 -13.770  -0.322  1.00 10.00      B   
ATOM   3437  N   ALA   346     -13.984 -14.988  -0.617  1.00 10.00      B   
ATOM   3438  HN  ALA   346     -13.000 -14.998  -0.600  1.00 10.00      B   
ATOM   3439  CA  ALA   346     -14.692 -16.217  -0.951  1.00 10.00      B   
ATOM   3440  CB  ALA   346     -13.709 -17.312  -1.331  1.00 10.00      B   
ATOM   3441  C   ALA   346     -15.579 -16.674   0.198  1.00 10.00      B   
ATOM   3442  O   ALA   346     -16.741 -17.024  -0.008  1.00 10.00      B   
ATOM   3443  N   SER   347     -15.026 -16.660   1.405  1.00 10.00      B   
ATOM   3444  HN  SER   347     -14.087 -16.378   1.501  1.00 10.00      B   
ATOM   3445  CA  SER   347     -15.772 -17.067   2.588  1.00 10.00      B   
ATOM   3446  CB  SER   347     -14.859 -17.092   3.812  1.00 10.00      B   
ATOM   3447  OG  SER   347     -13.678 -17.834   3.545  1.00 10.00      B   
ATOM   3448  HG  SER   347     -12.938 -17.427   4.012  1.00 10.00      B   
ATOM   3449  C   SER   347     -16.976 -16.156   2.821  1.00 10.00      B   
ATOM   3450  O   SER   347     -18.026 -16.607   3.285  1.00 10.00      B   
ATOM   3451  N   PHE   348     -16.828 -14.877   2.480  1.00 10.00      B   
ATOM   3452  HN  PHE   348     -15.975 -14.577   2.105  1.00 10.00      B   
ATOM   3453  CA  PHE   348     -17.909 -13.915   2.647  1.00 10.00      B   
ATOM   3454  CB  PHE   348     -17.398 -12.478   2.508  1.00 10.00      B   
ATOM   3455  CG  PHE   348     -17.655 -11.628   3.721  1.00 10.00      B   
ATOM   3456  CD1 PHE   348     -16.869 -11.757   4.855  1.00 10.00      B   
ATOM   3457  CD2 PHE   348     -18.684 -10.700   3.726  1.00 10.00      B   
ATOM   3458  CE1 PHE   348     -17.105 -10.978   5.972  1.00 10.00      B   
ATOM   3459  CE2 PHE   348     -18.926  -9.917   4.838  1.00 10.00      B   
ATOM   3460  CZ  PHE   348     -18.135 -10.056   5.963  1.00 10.00      B   
ATOM   3461  C   PHE   348     -19.023 -14.195   1.646  1.00 10.00      B   
ATOM   3462  O   PHE   348     -20.204 -14.133   1.982  1.00 10.00      B   
ATOM   3463  N   PHE   349     -18.641 -14.507   0.413  1.00 10.00      B   
ATOM   3464  HN  PHE   349     -17.682 -14.515   0.194  1.00 10.00      B   
ATOM   3465  CA  PHE   349     -19.613 -14.822  -0.624  1.00 10.00      B   
ATOM   3466  CB  PHE   349     -18.927 -14.931  -1.991  1.00 10.00      B   
ATOM   3467  CG  PHE   349     -19.843 -15.340  -3.112  1.00 10.00      B   
ATOM   3468  CD1 PHE   349     -20.810 -14.473  -3.589  1.00 10.00      B   
ATOM   3469  CD2 PHE   349     -19.734 -16.597  -3.689  1.00 10.00      B   
ATOM   3470  CE1 PHE   349     -21.652 -14.850  -4.619  1.00 10.00      B   
ATOM   3471  CE2 PHE   349     -20.571 -16.979  -4.718  1.00 10.00      B   
ATOM   3472  CZ  PHE   349     -21.531 -16.105  -5.185  1.00 10.00      B   
ATOM   3473  C   PHE   349     -20.320 -16.128  -0.281  1.00 10.00      B   
ATOM   3474  O   PHE   349     -21.520 -16.284  -0.513  1.00 10.00      B   
ATOM   3475  N   LEU   350     -19.560 -17.055   0.285  1.00 10.00      B   
ATOM   3476  HN  LEU   350     -18.606 -16.864   0.432  1.00 10.00      B   
ATOM   3477  CA  LEU   350     -20.087 -18.352   0.679  1.00 10.00      B   
ATOM   3478  CB  LEU   350     -18.955 -19.261   1.164  1.00 10.00      B   
ATOM   3479  CG  LEU   350     -19.323 -20.722   1.429  1.00 10.00      B   
ATOM   3480  CD1 LEU   350     -19.765 -21.407   0.144  1.00 10.00      B   
ATOM   3481  CD2 LEU   350     -18.153 -21.462   2.058  1.00 10.00      B   
ATOM   3482  C   LEU   350     -21.151 -18.204   1.763  1.00 10.00      B   
ATOM   3483  O   LEU   350     -22.253 -18.736   1.634  1.00 10.00      B   
ATOM   3484  N   ILE   351     -20.824 -17.466   2.824  1.00 10.00      B   
ATOM   3485  HN  ILE   351     -19.932 -17.058   2.872  1.00 10.00      B   
ATOM   3486  CA  ILE   351     -21.766 -17.256   3.918  1.00 10.00      B   
ATOM   3487  CB  ILE   351     -21.109 -16.616   5.171  1.00 10.00      B   
ATOM   3488  CG1 ILE   351     -22.077 -16.613   6.357  1.00 10.00      B   
ATOM   3489  CG2 ILE   351     -20.600 -15.211   4.890  1.00 10.00      B   
ATOM   3490  CD1 ILE   351     -22.431 -17.996   6.856  1.00 10.00      B   
ATOM   3491  C   ILE   351     -22.976 -16.448   3.447  1.00 10.00      B   
ATOM   3492  O   ILE   351     -24.095 -16.665   3.910  1.00 10.00      B   
ATOM   3493  N   SER   352     -22.745 -15.536   2.506  1.00 10.00      B   
ATOM   3494  HN  SER   352     -21.826 -15.401   2.186  1.00 10.00      B   
ATOM   3495  CA  SER   352     -23.814 -14.720   1.948  1.00 10.00      B   
ATOM   3496  CB  SER   352     -23.240 -13.677   0.978  1.00 10.00      B   
ATOM   3497  OG  SER   352     -24.263 -13.001   0.261  1.00 10.00      B   
ATOM   3498  HG  SER   352     -24.918 -12.646   0.885  1.00 10.00      B   
ATOM   3499  C   SER   352     -24.818 -15.613   1.233  1.00 10.00      B   
ATOM   3500  O   SER   352     -26.028 -15.481   1.418  1.00 10.00      B   
ATOM   3501  N   LEU   353     -24.302 -16.541   0.434  1.00 10.00      B   
ATOM   3502  HN  LEU   353     -23.324 -16.600   0.339  1.00 10.00      B   
ATOM   3503  CA  LEU   353     -25.144 -17.468  -0.305  1.00 10.00      B   
ATOM   3504  CB  LEU   353     -24.303 -18.297  -1.279  1.00 10.00      B   
ATOM   3505  CG  LEU   353     -25.075 -19.193  -2.250  1.00 10.00      B   
ATOM   3506  CD1 LEU   353     -25.944 -18.358  -3.179  1.00 10.00      B   
ATOM   3507  CD2 LEU   353     -24.114 -20.058  -3.049  1.00 10.00      B   
ATOM   3508  C   LEU   353     -25.900 -18.382   0.656  1.00 10.00      B   
ATOM   3509  O   LEU   353     -27.075 -18.689   0.444  1.00 10.00      B   
ATOM   3510  N   TRP   354     -25.221 -18.801   1.720  1.00 10.00      B   
ATOM   3511  HN  TRP   354     -24.287 -18.522   1.830  1.00 10.00      B   
ATOM   3512  CA  TRP   354     -25.824 -19.670   2.722  1.00 10.00      B   
ATOM   3513  CB  TRP   354     -24.769 -20.193   3.701  1.00 10.00      B   
ATOM   3514  CG  TRP   354     -24.049 -21.413   3.209  1.00 10.00      B   
ATOM   3515  CD1 TRP   354     -22.706 -21.552   3.013  1.00 10.00      B   
ATOM   3516  CD2 TRP   354     -24.639 -22.668   2.849  1.00 10.00      B   
ATOM   3517  NE1 TRP   354     -22.423 -22.814   2.553  1.00 10.00      B   
ATOM   3518  HE1 TRP   354     -21.525 -23.158   2.337  1.00 10.00      B   
ATOM   3519  CE2 TRP   354     -23.594 -23.519   2.444  1.00 10.00      B   
ATOM   3520  CE3 TRP   354     -25.950 -23.154   2.829  1.00 10.00      B   
ATOM   3521  CZ2 TRP   354     -23.818 -24.828   2.025  1.00 10.00      B   
ATOM   3522  CZ3 TRP   354     -26.171 -24.453   2.414  1.00 10.00      B   
ATOM   3523  CH2 TRP   354     -25.110 -25.276   2.017  1.00 10.00      B   
ATOM   3524  C   TRP   354     -26.941 -18.954   3.473  1.00 10.00      B   
ATOM   3525  O   TRP   354     -27.988 -19.538   3.745  1.00 10.00      B   
ATOM   3526  N   LEU   355     -26.717 -17.686   3.800  1.00 10.00      B   
ATOM   3527  HN  LEU   355     -25.857 -17.273   3.560  1.00 10.00      B   
ATOM   3528  CA  LEU   355     -27.711 -16.895   4.512  1.00 10.00      B   
ATOM   3529  CB  LEU   355     -27.097 -15.608   5.066  1.00 10.00      B   
ATOM   3530  CG  LEU   355     -26.184 -15.767   6.283  1.00 10.00      B   
ATOM   3531  CD1 LEU   355     -25.674 -14.413   6.747  1.00 10.00      B   
ATOM   3532  CD2 LEU   355     -26.913 -16.481   7.410  1.00 10.00      B   
ATOM   3533  C   LEU   355     -28.890 -16.570   3.606  1.00 10.00      B   
ATOM   3534  O   LEU   355     -30.032 -16.494   4.059  1.00 10.00      B   
ATOM   3535  N   LEU   356     -28.606 -16.380   2.326  1.00 10.00      B   
ATOM   3536  HN  LEU   356     -27.669 -16.436   2.029  1.00 10.00      B   
ATOM   3537  CA  LEU   356     -29.641 -16.074   1.354  1.00 10.00      B   
ATOM   3538  CB  LEU   356     -29.025 -15.556   0.052  1.00 10.00      B   
ATOM   3539  CG  LEU   356     -30.010 -15.131  -1.039  1.00 10.00      B   
ATOM   3540  CD1 LEU   356     -30.730 -13.849  -0.647  1.00 10.00      B   
ATOM   3541  CD2 LEU   356     -29.295 -14.968  -2.371  1.00 10.00      B   
ATOM   3542  C   LEU   356     -30.499 -17.304   1.076  1.00 10.00      B   
ATOM   3543  O   LEU   356     -31.722 -17.265   1.223  1.00 10.00      B   
ATOM   3544  N   MET   357     -29.851 -18.401   0.702  1.00 10.00      B   
ATOM   3545  HN  MET   357     -28.868 -18.384   0.644  1.00 10.00      B   
ATOM   3546  CA  MET   357     -30.555 -19.638   0.396  1.00 10.00      B   
ATOM   3547  CB  MET   357     -29.964 -20.310  -0.849  1.00 10.00      B   
ATOM   3548  CG  MET   357     -30.174 -19.536  -2.142  1.00 10.00      B   
ATOM   3549  SD  MET   357     -31.910 -19.161  -2.465  1.00 10.00      B   
ATOM   3550  CE  MET   357     -32.610 -20.811  -2.528  1.00 10.00      B   
ATOM   3551  C   MET   357     -30.517 -20.591   1.582  1.00 10.00      B   
ATOM   3552  O   MET   357     -30.104 -21.747   1.460  1.00 10.00      B   
ATOM   3553  N   ARG   358     -30.943 -20.096   2.733  1.00 10.00      B   
ATOM   3554  HN  ARG   358     -31.252 -19.167   2.770  1.00 10.00      B   
ATOM   3555  CA  ARG   358     -30.966 -20.899   3.945  1.00 10.00      B   
ATOM   3556  CB  ARG   358     -30.813 -20.006   5.177  1.00 10.00      B   
ATOM   3557  CG  ARG   358     -30.579 -20.754   6.479  1.00 10.00      B   
ATOM   3558  CD  ARG   358     -29.166 -21.307   6.559  1.00 10.00      B   
ATOM   3559  NE  ARG   358     -29.064 -22.665   6.027  1.00 10.00      B   
ATOM   3560  HE  ARG   358     -29.854 -23.035   5.571  1.00 10.00      B   
ATOM   3561  CZ  ARG   358     -27.970 -23.419   6.129  1.00 10.00      B   
ATOM   3562  NH1 ARG   358     -26.892 -22.948   6.742  1.00 10.00      B   
ATOM   3563 HH11 ARG   358     -26.893 -21.983   7.142  1.00 10.00      B   
ATOM   3564 HH12 ARG   358     -26.036 -23.537   6.827  1.00 10.00      B   
ATOM   3565  NH2 ARG   358     -27.955 -24.642   5.622  1.00 10.00      B   
ATOM   3566 HH21 ARG   358     -28.795 -25.023   5.135  1.00 10.00      B   
ATOM   3567 HH22 ARG   358     -27.096 -25.233   5.705  1.00 10.00      B   
ATOM   3568  C   ARG   358     -32.270 -21.679   4.021  1.00 10.00      B   
ATOM   3569  O   ARG   358     -32.272 -22.895   4.204  1.00 10.00      B   
ATOM   3570  N   LYS   359     -33.378 -20.974   3.868  1.00 10.00      B   
ATOM   3571  HN  LYS   359     -33.315 -20.008   3.711  1.00 10.00      B   
ATOM   3572  CB  LYS   359     -35.535 -20.987   5.037  1.00 10.00      B   
ATOM   3573  CG  LYS   359     -34.957 -21.186   6.428  1.00 10.00      B   
ATOM   3574  CD  LYS   359     -35.791 -20.477   7.484  1.00 10.00      B   
ATOM   3575  CE  LYS   359     -35.253 -20.746   8.879  1.00 10.00      B   
ATOM   3576  NZ  LYS   359     -36.053 -20.063   9.930  1.00 10.00      B   
ATOM   3577  HZ1 LYS   359     -36.082 -19.040   9.752  1.00 10.00      B   
ATOM   3578  HZ2 LYS   359     -35.628 -20.226  10.865  1.00 10.00      B   
ATOM   3579  HZ3 LYS   359     -37.026 -20.430   9.936  1.00 10.00      B   
ATOM   3580  CA  LYS   359     -34.689 -21.598   3.917  1.00 10.00      B   
ATOM   3581  C   LYS   359     -35.394 -21.447   2.578  1.00 10.00      B   
ATOM   3582  O   LYS   359     -35.836 -20.325   2.263  1.00 10.00      B   
ATOM   3583  OXT LYS   359     -35.488 -22.448   1.836  1.00 10.00      B   
END
