# Supplementary material for: Large-scale discovery of protein interactions at residue resolution using co-evolution calculated from genomic sequences
Source: Nat Commun. 2021 Mar 2;12:1396. doi: 10.1038/s41467-021-21636-z (PMC7925567; doi:10.1038/s41467-021-21636-z)
Supplement: Supplementary file 13 — Supplementary Data 11 [file 41467_2021_21636_MOESM13_ESM.zip › supplementary_prediction/membrane088588_YAJC_LPTG/models/rmsdclust2_top1_haddock_70w.pdb]

REMARK FILENAME="haddock_70w.pdb0"
REMARK ===============================================================
REMARK HADDOCK run for haddock
REMARK initial structure: haddock_70.pdb
REMARK final NOE weights: unambig 50 amb: 50
REMARK ===============================================================
REMARK            total,bonds,angles,improper,dihe,vdw,elec,air,cdih,coup,rdcs,vean,dani,xpcs,rg
REMARK energies: 194.057, 0, 0, 0, 0, -42.5804, -122.258, 358.896, 0, 0, 0, 0, 0, 0, 0
REMARK ===============================================================
REMARK            bonds,angles,impropers,dihe,air,cdih,coup,rdcs,vean,dani,xpcs
REMARK rms-dev.: 0,0,0,0,20.6605,0,0, 0, 0, 0, 0
REMARK ===============================================================
REMARK               air,cdih,coup,rdcs,vean,dani,xpcs
REMARK               >0.3,>5,>1,>0,>5,>0.2,>0.2
REMARK violations.: 3, 0, 0, 0, 0, 0, 0
REMARK ===============================================================
REMARK                        CVpartition#,violations,rms
REMARK AIRs cross-validation: 1, 0, NaN
REMARK ===============================================================
REMARK NCS energy: 0
REMARK ===============================================================
REMARK Symmetry energy: 0
REMARK ===============================================================
REMARK Desolvation energy: -40.0482
REMARK Internal energy free molecules: 47510.5
REMARK Internal energy complex: -13000.7
REMARK Binding energy: -60716.1
REMARK ===============================================================
REMARK buried surface area: 1355.6
REMARK ===============================================================
REMARK water - chain1: 0 0 0
REMARK water - chain2: 0 0 0
REMARK water - chain3: 0 0 0
REMARK water - chain4: 0 0 0
REMARK water - chain5: 0 0 0
REMARK water - chain6: 0 0 0
REMARK ===============================================================
REMARK water - water: 0 0 0
REMARK ===============================================================
REMARK DATE:05-Aug-2020  10:03:38       created by user: he47
REMARK VERSION:1.3
ATOM      1  CB  SER    19      10.171  15.704  22.388  1.00 10.00      A   
ATOM      2  OG  SER    19      10.655  15.238  23.640  1.00 10.00      A   
ATOM      3  HG  SER    19      11.613  15.119  23.589  1.00 10.00      A   
ATOM      4  C   SER    19       9.149  17.726  21.299  1.00 10.00      A   
ATOM      5  O   SER    19       7.972  17.359  21.314  1.00 10.00      A   
ATOM      6  N   SER    19       9.734  17.731  23.690  1.00 10.00      A   
ATOM      7  HT1 SER    19      10.326  17.293  24.424  1.00 10.00      A   
ATOM      8  HT2 SER    19       8.740  17.498  23.880  1.00 10.00      A   
ATOM      9  HT3 SER    19       9.855  18.760  23.737  1.00 10.00      A   
ATOM     10  CA  SER    19      10.130  17.231  22.361  1.00 10.00      A   
ATOM     11  N   PRO    20       9.617  18.578  20.373  1.00 10.00      A   
ATOM     12  CA  PRO    20       8.776  19.130  19.304  1.00 10.00      A   
ATOM     13  CB  PRO    20       9.701  20.113  18.584  1.00 10.00      A   
ATOM     14  CG  PRO    20      11.080  19.648  18.910  1.00 10.00      A   
ATOM     15  CD  PRO    20      11.006  19.068  20.293  1.00 10.00      A   
ATOM     16  C   PRO    20       8.287  18.055  18.338  1.00 10.00      A   
ATOM     17  O   PRO    20       9.036  17.587  17.474  1.00 10.00      A   
ATOM     18  N   MET    21       7.036  17.652  18.508  1.00 10.00      A   
ATOM     19  HN  MET    21       6.502  18.049  19.233  1.00 10.00      A   
ATOM     20  CA  MET    21       6.427  16.637  17.658  1.00 10.00      A   
ATOM     21  CB  MET    21       6.280  15.313  18.408  1.00 10.00      A   
ATOM     22  CG  MET    21       7.590  14.619  18.729  1.00 10.00      A   
ATOM     23  SD  MET    21       7.340  12.960  19.388  1.00 10.00      A   
ATOM     24  CE  MET    21       6.335  13.313  20.829  1.00 10.00      A   
ATOM     25  C   MET    21       5.059  17.104  17.186  1.00 10.00      A   
ATOM     26  O   MET    21       4.253  16.314  16.695  1.00 10.00      A   
ATOM     27  N   SER    22       4.811  18.402  17.327  1.00 10.00      A   
ATOM     28  HN  SER    22       5.508  18.984  17.700  1.00 10.00      A   
ATOM     29  CA  SER    22       3.539  18.994  16.933  1.00 10.00      A   
ATOM     30  CB  SER    22       3.540  20.496  17.226  1.00 10.00      A   
ATOM     31  OG  SER    22       4.866  20.983  17.375  1.00 10.00      A   
ATOM     32  HG  SER    22       4.913  21.890  17.037  1.00 10.00      A   
ATOM     33  C   SER    22       3.215  18.735  15.462  1.00 10.00      A   
ATOM     34  O   SER    22       2.049  18.583  15.097  1.00 10.00      A   
ATOM     35  N   LEU    23       4.254  18.668  14.632  1.00 10.00      A   
ATOM     36  HN  LEU    23       5.160  18.778  14.993  1.00 10.00      A   
ATOM     37  CA  LEU    23       4.084  18.432  13.202  1.00 10.00      A   
ATOM     38  CB  LEU    23       5.437  18.469  12.482  1.00 10.00      A   
ATOM     39  CG  LEU    23       6.254  19.760  12.625  1.00 10.00      A   
ATOM     40  CD1 LEU    23       7.566  19.653  11.864  1.00 10.00      A   
ATOM     41  CD2 LEU    23       5.453  20.964  12.151  1.00 10.00      A   
ATOM     42  C   LEU    23       3.386  17.101  12.944  1.00 10.00      A   
ATOM     43  O   LEU    23       2.300  17.063  12.361  1.00 10.00      A   
ATOM     44  N   ILE    24       4.002  16.014  13.395  1.00 10.00      A   
ATOM     45  HN  ILE    24       4.863  16.106  13.862  1.00 10.00      A   
ATOM     46  CA  ILE    24       3.430  14.687  13.201  1.00 10.00      A   
ATOM     47  CB  ILE    24       4.421  13.553  13.533  1.00 10.00      A   
ATOM     48  CG1 ILE    24       4.972  13.697  14.954  1.00 10.00      A   
ATOM     49  CG2 ILE    24       5.550  13.528  12.517  1.00 10.00      A   
ATOM     50  CD1 ILE    24       5.713  12.474  15.452  1.00 10.00      A   
ATOM     51  C   ILE    24       2.138  14.506  13.991  1.00 10.00      A   
ATOM     52  O   ILE    24       1.205  13.855  13.523  1.00 10.00      A   
ATOM     53  N   LEU    25       2.082  15.100  15.179  1.00 10.00      A   
ATOM     54  HN  LEU    25       2.860  15.613  15.496  1.00 10.00      A   
ATOM     55  CA  LEU    25       0.901  15.001  16.023  1.00 10.00      A   
ATOM     56  CB  LEU    25       1.142  15.647  17.387  1.00 10.00      A   
ATOM     57  CG  LEU    25       2.031  14.866  18.354  1.00 10.00      A   
ATOM     58  CD1 LEU    25       2.291  15.683  19.606  1.00 10.00      A   
ATOM     59  CD2 LEU    25       1.395  13.530  18.707  1.00 10.00      A   
ATOM     60  C   LEU    25      -0.314  15.625  15.351  1.00 10.00      A   
ATOM     61  O   LEU    25      -1.335  14.964  15.173  1.00 10.00      A   
ATOM     62  N   MET    26      -0.189  16.887  14.950  1.00 10.00      A   
ATOM     63  HN  MET    26       0.668  17.350  15.086  1.00 10.00      A   
ATOM     64  CA  MET    26      -1.291  17.598  14.302  1.00 10.00      A   
ATOM     65  CB  MET    26      -0.973  19.083  14.103  1.00 10.00      A   
ATOM     66  CG  MET    26      -0.938  19.892  15.391  1.00 10.00      A   
ATOM     67  SD  MET    26      -2.444  19.724  16.373  1.00 10.00      A   
ATOM     68  CE  MET    26      -3.655  20.458  15.273  1.00 10.00      A   
ATOM     69  C   MET    26      -1.676  16.952  12.979  1.00 10.00      A   
ATOM     70  O   MET    26      -2.844  16.961  12.600  1.00 10.00      A   
ATOM     71  N   LEU    27      -0.691  16.390  12.285  1.00 10.00      A   
ATOM     72  HN  LEU    27       0.226  16.429  12.635  1.00 10.00      A   
ATOM     73  CA  LEU    27      -0.938  15.725  11.011  1.00 10.00      A   
ATOM     74  CB  LEU    27       0.379  15.261  10.386  1.00 10.00      A   
ATOM     75  CG  LEU    27       0.255  14.336   9.174  1.00 10.00      A   
ATOM     76  CD1 LEU    27      -0.138  15.120   7.935  1.00 10.00      A   
ATOM     77  CD2 LEU    27       1.543  13.562   8.948  1.00 10.00      A   
ATOM     78  C   LEU    27      -1.862  14.528  11.206  1.00 10.00      A   
ATOM     79  O   LEU    27      -2.900  14.415  10.548  1.00 10.00      A   
ATOM     80  N   VAL    28      -1.480  13.644  12.125  1.00 10.00      A   
ATOM     81  HN  VAL    28      -0.644  13.799  12.618  1.00 10.00      A   
ATOM     82  CA  VAL    28      -2.268  12.453  12.418  1.00 10.00      A   
ATOM     83  CB  VAL    28      -1.500  11.464  13.330  1.00 10.00      A   
ATOM     84  CG1 VAL    28      -2.338  10.229  13.631  1.00 10.00      A   
ATOM     85  CG2 VAL    28      -0.179  11.063  12.691  1.00 10.00      A   
ATOM     86  C   VAL    28      -3.614  12.839  13.039  1.00 10.00      A   
ATOM     87  O   VAL    28      -4.640  12.226  12.745  1.00 10.00      A   
ATOM     88  N   VAL    29      -3.608  13.878  13.873  1.00 10.00      A   
ATOM     89  HN  VAL    29      -2.758  14.334  14.068  1.00 10.00      A   
ATOM     90  CA  VAL    29      -4.832  14.354  14.511  1.00 10.00      A   
ATOM     91  CB  VAL    29      -4.547  15.438  15.578  1.00 10.00      A   
ATOM     92  CG1 VAL    29      -5.816  16.187  15.961  1.00 10.00      A   
ATOM     93  CG2 VAL    29      -3.913  14.813  16.811  1.00 10.00      A   
ATOM     94  C   VAL    29      -5.812  14.884  13.463  1.00 10.00      A   
ATOM     95  O   VAL    29      -7.000  14.571  13.507  1.00 10.00      A   
ATOM     96  N   PHE    30      -5.303  15.661  12.512  1.00 10.00      A   
ATOM     97  HN  PHE    30      -4.341  15.872  12.529  1.00 10.00      A   
ATOM     98  CA  PHE    30      -6.132  16.218  11.446  1.00 10.00      A   
ATOM     99  CB  PHE    30      -5.291  17.104  10.521  1.00 10.00      A   
ATOM    100  CG  PHE    30      -6.042  18.268   9.936  1.00 10.00      A   
ATOM    101  CD1 PHE    30      -5.964  19.521  10.522  1.00 10.00      A   
ATOM    102  CD2 PHE    30      -6.821  18.113   8.802  1.00 10.00      A   
ATOM    103  CE1 PHE    30      -6.650  20.597   9.988  1.00 10.00      A   
ATOM    104  CE2 PHE    30      -7.509  19.184   8.263  1.00 10.00      A   
ATOM    105  CZ  PHE    30      -7.423  20.428   8.857  1.00 10.00      A   
ATOM    106  C   PHE    30      -6.785  15.093  10.652  1.00 10.00      A   
ATOM    107  O   PHE    30      -7.962  15.168  10.297  1.00 10.00      A   
ATOM    108  N   GLY    31      -6.013  14.042  10.392  1.00 10.00      A   
ATOM    109  HN  GLY    31      -5.080  14.045  10.697  1.00 10.00      A   
ATOM    110  CA  GLY    31      -6.529  12.899   9.663  1.00 10.00      A   
ATOM    111  C   GLY    31      -7.593  12.176  10.462  1.00 10.00      A   
ATOM    112  O   GLY    31      -8.611  11.747   9.912  1.00 10.00      A   
ATOM    113  N   LEU    32      -7.358  12.058  11.766  1.00 10.00      A   
ATOM    114  HN  LEU    32      -6.524  12.425  12.132  1.00 10.00      A   
ATOM    115  CA  LEU    32      -8.295  11.404  12.668  1.00 10.00      A   
ATOM    116  CB  LEU    32      -7.736  11.398  14.097  1.00 10.00      A   
ATOM    117  CG  LEU    32      -8.706  11.010  15.215  1.00 10.00      A   
ATOM    118  CD1 LEU    32      -9.092   9.543  15.112  1.00 10.00      A   
ATOM    119  CD2 LEU    32      -8.105  11.319  16.578  1.00 10.00      A   
ATOM    120  C   LEU    32      -9.639  12.118  12.634  1.00 10.00      A   
ATOM    121  O   LEU    32     -10.687  11.484  12.525  1.00 10.00      A   
ATOM    122  N   ILE    33      -9.592  13.444  12.709  1.00 10.00      A   
ATOM    123  HN  ILE    33      -8.718  13.887  12.792  1.00 10.00      A   
ATOM    124  CA  ILE    33     -10.798  14.260  12.679  1.00 10.00      A   
ATOM    125  CB  ILE    33     -10.475  15.765  12.823  1.00 10.00      A   
ATOM    126  CG1 ILE    33      -9.728  16.028  14.130  1.00 10.00      A   
ATOM    127  CG2 ILE    33     -11.746  16.601  12.766  1.00 10.00      A   
ATOM    128  CD1 ILE    33      -9.115  17.407  14.216  1.00 10.00      A   
ATOM    129  C   ILE    33     -11.558  14.031  11.377  1.00 10.00      A   
ATOM    130  O   ILE    33     -12.775  13.880  11.383  1.00 10.00      A   
ATOM    131  N   PHE    34     -10.826  13.987  10.269  1.00 10.00      A   
ATOM    132  HN  PHE    34      -9.854  14.111  10.336  1.00 10.00      A   
ATOM    133  CA  PHE    34     -11.425  13.775   8.956  1.00 10.00      A   
ATOM    134  CB  PHE    34     -10.355  13.858   7.860  1.00 10.00      A   
ATOM    135  CG  PHE    34     -10.874  13.594   6.472  1.00 10.00      A   
ATOM    136  CD1 PHE    34     -11.695  14.512   5.840  1.00 10.00      A   
ATOM    137  CD2 PHE    34     -10.543  12.426   5.803  1.00 10.00      A   
ATOM    138  CE1 PHE    34     -12.176  14.273   4.569  1.00 10.00      A   
ATOM    139  CE2 PHE    34     -11.021  12.181   4.530  1.00 10.00      A   
ATOM    140  CZ  PHE    34     -11.839  13.106   3.914  1.00 10.00      A   
ATOM    141  C   PHE    34     -12.164  12.438   8.882  1.00 10.00      A   
ATOM    142  O   PHE    34     -13.296  12.367   8.400  1.00 10.00      A   
ATOM    143  N   TYR    35     -11.526  11.382   9.368  1.00 10.00      A   
ATOM    144  HN  TYR    35     -10.627  11.496   9.748  1.00 10.00      A   
ATOM    145  CA  TYR    35     -12.131  10.057   9.351  1.00 10.00      A   
ATOM    146  CB  TYR    35     -11.095   8.979   9.685  1.00 10.00      A   
ATOM    147  CG  TYR    35     -10.334   8.461   8.483  1.00 10.00      A   
ATOM    148  CD1 TYR    35      -9.127   9.031   8.099  1.00 10.00      A   
ATOM    149  CD2 TYR    35     -10.824   7.399   7.736  1.00 10.00      A   
ATOM    150  CE1 TYR    35      -8.429   8.557   7.005  1.00 10.00      A   
ATOM    151  CE2 TYR    35     -10.133   6.917   6.639  1.00 10.00      A   
ATOM    152  CZ  TYR    35      -8.937   7.500   6.277  1.00 10.00      A   
ATOM    153  OH  TYR    35      -8.246   7.023   5.184  1.00 10.00      A   
ATOM    154  HH  TYR    35      -8.845   6.957   4.432  1.00 10.00      A   
ATOM    155  C   TYR    35     -13.308   9.973  10.314  1.00 10.00      A   
ATOM    156  O   TYR    35     -14.384   9.491   9.954  1.00 10.00      A   
ATOM    157  N   PHE    36     -13.105  10.474  11.525  1.00 10.00      A   
ATOM    158  HN  PHE    36     -12.230  10.880  11.731  1.00 10.00      A   
ATOM    159  CA  PHE    36     -14.129  10.447  12.564  1.00 10.00      A   
ATOM    160  CB  PHE    36     -13.535  10.929  13.890  1.00 10.00      A   
ATOM    161  CG  PHE    36     -14.380  10.625  15.089  1.00 10.00      A   
ATOM    162  CD1 PHE    36     -14.486   9.329  15.567  1.00 10.00      A   
ATOM    163  CD2 PHE    36     -15.065  11.637  15.740  1.00 10.00      A   
ATOM    164  CE1 PHE    36     -15.261   9.046  16.673  1.00 10.00      A   
ATOM    165  CE2 PHE    36     -15.843  11.362  16.846  1.00 10.00      A   
ATOM    166  CZ  PHE    36     -15.940  10.065  17.313  1.00 10.00      A   
ATOM    167  C   PHE    36     -15.353  11.289  12.194  1.00 10.00      A   
ATOM    168  O   PHE    36     -16.492  10.873  12.414  1.00 10.00      A   
ATOM    169  N   MET    37     -15.109  12.463  11.624  1.00 10.00      A   
ATOM    170  HN  MET    37     -14.173  12.732  11.466  1.00 10.00      A   
ATOM    171  CA  MET    37     -16.181  13.378  11.230  1.00 10.00      A   
ATOM    172  CB  MET    37     -15.594  14.688  10.693  1.00 10.00      A   
ATOM    173  CG  MET    37     -16.625  15.702  10.224  1.00 10.00      A   
ATOM    174  SD  MET    37     -15.871  17.192   9.539  1.00 10.00      A   
ATOM    175  CE  MET    37     -17.321  18.045   8.920  1.00 10.00      A   
ATOM    176  C   MET    37     -17.113  12.755  10.192  1.00 10.00      A   
ATOM    177  O   MET    37     -18.282  13.123  10.100  1.00 10.00      A   
ATOM    178  N   ILE    38     -16.593  11.819   9.413  1.00 10.00      A   
ATOM    179  HN  ILE    38     -15.650  11.570   9.526  1.00 10.00      A   
ATOM    180  CA  ILE    38     -17.388  11.155   8.386  1.00 10.00      A   
ATOM    181  CB  ILE    38     -16.585  10.978   7.075  1.00 10.00      A   
ATOM    182  CG1 ILE    38     -16.024  12.328   6.606  1.00 10.00      A   
ATOM    183  CG2 ILE    38     -17.440  10.346   5.982  1.00 10.00      A   
ATOM    184  CD1 ILE    38     -17.078  13.388   6.363  1.00 10.00      A   
ATOM    185  C   ILE    38     -17.902   9.802   8.885  1.00 10.00      A   
ATOM    186  O   ILE    38     -18.957   9.332   8.461  1.00 10.00      A   
ATOM    187  N   LEU    39     -17.167   9.205   9.818  1.00 10.00      A   
ATOM    188  HN  LEU    39     -16.351   9.648  10.135  1.00 10.00      A   
ATOM    189  CA  LEU    39     -17.532   7.908  10.383  1.00 10.00      A   
ATOM    190  CB  LEU    39     -16.469   7.439  11.382  1.00 10.00      A   
ATOM    191  CG  LEU    39     -16.702   6.072  12.030  1.00 10.00      A   
ATOM    192  CD1 LEU    39     -16.698   4.974  10.977  1.00 10.00      A   
ATOM    193  CD2 LEU    39     -15.648   5.802  13.091  1.00 10.00      A   
ATOM    194  C   LEU    39     -18.905   7.948  11.053  1.00 10.00      A   
ATOM    195  O   LEU    39     -19.737   7.064  10.833  1.00 10.00      A   
ATOM    196  N   ARG    40     -19.139   8.976  11.868  1.00 10.00      A   
ATOM    197  HN  ARG    40     -18.437   9.650  12.000  1.00 10.00      A   
ATOM    198  CA  ARG    40     -20.417   9.121  12.567  1.00 10.00      A   
ATOM    199  CB  ARG    40     -20.417  10.307  13.540  1.00 10.00      A   
ATOM    200  CG  ARG    40     -19.276  10.277  14.545  1.00 10.00      A   
ATOM    201  CD  ARG    40     -19.625  11.035  15.816  1.00 10.00      A   
ATOM    202  NE  ARG    40     -19.987  12.424  15.549  1.00 10.00      A   
ATOM    203  HE  ARG    40     -19.785  12.773  14.651  1.00 10.00      A   
ATOM    204  CZ  ARG    40     -20.550  13.236  16.446  1.00 10.00      A   
ATOM    205  NH1 ARG    40     -20.822  12.798  17.666  1.00 10.00      A   
ATOM    206 HH11 ARG    40     -21.268  13.433  18.365  1.00 10.00      A   
ATOM    207 HH12 ARG    40     -20.586  11.820  17.935  1.00 10.00      A   
ATOM    208  NH2 ARG    40     -20.849  14.483  16.117  1.00 10.00      A   
ATOM    209 HH21 ARG    40     -20.641  14.834  15.158  1.00 10.00      A   
ATOM    210 HH22 ARG    40     -21.290  15.120  16.819  1.00 10.00      A   
ATOM    211  C   ARG    40     -21.611   9.166  11.597  1.00 10.00      A   
ATOM    212  O   ARG    40     -22.528   8.347  11.711  1.00 10.00      A   
ATOM    213  N   PRO    41     -21.634  10.114  10.630  1.00 10.00      A   
ATOM    214  CA  PRO    41     -22.721  10.207   9.644  1.00 10.00      A   
ATOM    215  CB  PRO    41     -22.263  11.323   8.703  1.00 10.00      A   
ATOM    216  CG  PRO    41     -21.356  12.154   9.537  1.00 10.00      A   
ATOM    217  CD  PRO    41     -20.643  11.190  10.439  1.00 10.00      A   
ATOM    218  C   PRO    41     -22.901   8.902   8.871  1.00 10.00      A   
ATOM    219  O   PRO    41     -24.023   8.536   8.517  1.00 10.00      A   
ATOM    220  N   GLN    42     -21.795   8.200   8.615  1.00 10.00      A   
ATOM    221  HN  GLN    42     -20.926   8.549   8.913  1.00 10.00      A   
ATOM    222  CA  GLN    42     -21.845   6.930   7.899  1.00 10.00      A   
ATOM    223  CB  GLN    42     -20.441   6.385   7.644  1.00 10.00      A   
ATOM    224  CG  GLN    42     -19.720   7.052   6.487  1.00 10.00      A   
ATOM    225  CD  GLN    42     -18.279   6.605   6.361  1.00 10.00      A   
ATOM    226  OE1 GLN    42     -17.625   6.271   7.352  1.00 10.00      A   
ATOM    227  NE2 GLN    42     -17.774   6.588   5.141  1.00 10.00      A   
ATOM    228 HE21 GLN    42     -18.352   6.858   4.396  1.00 10.00      A   
ATOM    229 HE22 GLN    42     -16.841   6.306   5.029  1.00 10.00      A   
ATOM    230  C   GLN    42     -22.670   5.913   8.678  1.00 10.00      A   
ATOM    231  O   GLN    42     -23.501   5.200   8.109  1.00 10.00      A   
ATOM    232  N   GLN    43     -22.450   5.865   9.989  1.00 10.00      A   
ATOM    233  HN  GLN    43     -21.773   6.458  10.384  1.00 10.00      A   
ATOM    234  CA  GLN    43     -23.186   4.950  10.849  1.00 10.00      A   
ATOM    235  CB  GLN    43     -22.540   4.849  12.231  1.00 10.00      A   
ATOM    236  CG  GLN    43     -21.150   4.225  12.205  1.00 10.00      A   
ATOM    237  CD  GLN    43     -20.690   3.749  13.569  1.00 10.00      A   
ATOM    238  OE1 GLN    43     -21.035   4.335  14.596  1.00 10.00      A   
ATOM    239  NE2 GLN    43     -19.908   2.676  13.588  1.00 10.00      A   
ATOM    240 HE21 GLN    43     -19.672   2.259  12.731  1.00 10.00      A   
ATOM    241 HE22 GLN    43     -19.607   2.334  14.456  1.00 10.00      A   
ATOM    242  C   GLN    43     -24.648   5.374  10.942  1.00 10.00      A   
ATOM    243  O   GLN    43     -25.546   4.539  11.062  1.00 10.00      A   
ATOM    244  N   LYS    44     -24.884   6.681  10.867  1.00 10.00      A   
ATOM    245  HN  LYS    44     -24.127   7.301  10.795  1.00 10.00      A   
ATOM    246  CA  LYS    44     -26.240   7.209  10.899  1.00 10.00      A   
ATOM    247  CB  LYS    44     -26.237   8.732  11.014  1.00 10.00      A   
ATOM    248  CG  LYS    44     -25.863   9.247  12.392  1.00 10.00      A   
ATOM    249  CD  LYS    44     -26.120  10.739  12.500  1.00 10.00      A   
ATOM    250  CE  LYS    44     -25.926  11.233  13.924  1.00 10.00      A   
ATOM    251  NZ  LYS    44     -26.243  12.677  14.057  1.00 10.00      A   
ATOM    252  HZ1 LYS    44     -27.258  12.842  13.888  1.00 10.00      A   
ATOM    253  HZ2 LYS    44     -25.692  13.230  13.369  1.00 10.00      A   
ATOM    254  HZ3 LYS    44     -26.004  13.006  15.013  1.00 10.00      A   
ATOM    255  C   LYS    44     -26.976   6.768   9.640  1.00 10.00      A   
ATOM    256  O   LYS    44     -28.181   6.512   9.662  1.00 10.00      A   
ATOM    257  N   ARG    45     -26.226   6.671   8.546  1.00 10.00      A   
ATOM    258  HN  ARG    45     -25.272   6.913   8.601  1.00 10.00      A   
ATOM    259  CA  ARG    45     -26.771   6.227   7.270  1.00 10.00      A   
ATOM    260  CB  ARG    45     -25.823   6.591   6.124  1.00 10.00      A   
ATOM    261  CG  ARG    45     -26.284   7.765   5.275  1.00 10.00      A   
ATOM    262  CD  ARG    45     -26.289   9.061   6.064  1.00 10.00      A   
ATOM    263  NE  ARG    45     -27.641   9.481   6.425  1.00 10.00      A   
ATOM    264  HE  ARG    45     -28.390   8.896   6.142  1.00 10.00      A   
ATOM    265  CZ  ARG    45     -27.921  10.607   7.077  1.00 10.00      A   
ATOM    266  NH1 ARG    45     -26.946  11.439   7.431  1.00 10.00      A   
ATOM    267 HH11 ARG    45     -27.168  12.320   7.946  1.00 10.00      A   
ATOM    268 HH12 ARG    45     -25.953  11.219   7.194  1.00 10.00      A   
ATOM    269  NH2 ARG    45     -29.178  10.898   7.382  1.00 10.00      A   
ATOM    270 HH21 ARG    45     -29.955  10.240   7.111  1.00 10.00      A   
ATOM    271 HH22 ARG    45     -29.404  11.778   7.892  1.00 10.00      A   
ATOM    272  C   ARG    45     -26.988   4.717   7.309  1.00 10.00      A   
ATOM    273  O   ARG    45     -27.860   4.182   6.629  1.00 10.00      A   
ATOM    274  N   THR    46     -26.190   4.040   8.126  1.00 10.00      A   
ATOM    275  HN  THR    46     -25.508   4.526   8.640  1.00 10.00      A   
ATOM    276  CA  THR    46     -26.299   2.598   8.282  1.00 10.00      A   
ATOM    277  CB  THR    46     -25.116   2.037   9.102  1.00 10.00      A   
ATOM    278  OG1 THR    46     -23.879   2.450   8.505  1.00 10.00      A   
ATOM    279  HG1 THR    46     -23.974   3.341   8.147  1.00 10.00      A   
ATOM    280  CG2 THR    46     -25.161   0.517   9.165  1.00 10.00      A   
ATOM    281  C   THR    46     -27.614   2.262   8.983  1.00 10.00      A   
ATOM    282  O   THR    46     -28.264   1.262   8.670  1.00 10.00      A   
ATOM    283  N   LYS    47     -28.011   3.127   9.915  1.00 10.00      A   
ATOM    284  HN  LYS    47     -27.450   3.910  10.110  1.00 10.00      A   
ATOM    285  CA  LYS    47     -29.251   2.939  10.659  1.00 10.00      A   
ATOM    286  CB  LYS    47     -29.157   3.588  12.040  1.00 10.00      A   
ATOM    287  CG  LYS    47     -28.051   3.032  12.919  1.00 10.00      A   
ATOM    288  CD  LYS    47     -28.079   3.665  14.300  1.00 10.00      A   
ATOM    289  CE  LYS    47     -26.826   3.320  15.081  1.00 10.00      A   
ATOM    290  NZ  LYS    47     -26.836   3.929  16.435  1.00 10.00      A   
ATOM    291  HZ1 LYS    47     -27.038   4.948  16.371  1.00 10.00      A   
ATOM    292  HZ2 LYS    47     -25.909   3.801  16.890  1.00 10.00      A   
ATOM    293  HZ3 LYS    47     -27.561   3.477  17.025  1.00 10.00      A   
ATOM    294  C   LYS    47     -30.429   3.527   9.891  1.00 10.00      A   
ATOM    295  O   LYS    47     -31.587   3.304  10.243  1.00 10.00      A   
ATOM    296  N   GLU    48     -30.116   4.275   8.839  1.00 10.00      A   
ATOM    297  HN  GLU    48     -29.171   4.409   8.622  1.00 10.00      A   
ATOM    298  CA  GLU    48     -31.130   4.907   8.002  1.00 10.00      A   
ATOM    299  CB  GLU    48     -30.463   5.760   6.923  1.00 10.00      A   
ATOM    300  CG  GLU    48     -31.388   6.761   6.258  1.00 10.00      A   
ATOM    301  CD  GLU    48     -30.749   8.125   6.105  1.00 10.00      A   
ATOM    302  OE1 GLU    48     -31.099   9.039   6.880  1.00 10.00      A   
ATOM    303  OE2 GLU    48     -29.891   8.294   5.213  1.00 10.00      A   
ATOM    304  C   GLU    48     -32.031   3.857   7.360  1.00 10.00      A   
ATOM    305  O   GLU    48     -33.245   4.037   7.254  1.00 10.00      A   
ATOM    306  N   HIS    49     -31.432   2.748   6.948  1.00 10.00      A   
ATOM    307  HN  HIS    49     -30.462   2.658   7.062  1.00 10.00      A   
ATOM    308  CA  HIS    49     -32.183   1.667   6.324  1.00 10.00      A   
ATOM    309  CB  HIS    49     -31.381   1.020   5.191  1.00 10.00      A   
ATOM    310  CG  HIS    49     -32.240   0.423   4.116  1.00 10.00      A   
ATOM    311  ND1 HIS    49     -32.909   1.185   3.184  1.00 10.00      A   
ATOM    312  HD1 HIS    49     -32.896   2.172   3.130  1.00 10.00      A   
ATOM    313  CD2 HIS    49     -32.550  -0.868   3.833  1.00 10.00      A   
ATOM    314  CE1 HIS    49     -33.591   0.396   2.376  1.00 10.00      A   
ATOM    315  NE2 HIS    49     -33.392  -0.851   2.748  1.00 10.00      A   
ATOM    316  HE2 HIS    49     -33.797  -1.640   2.323  1.00 10.00      A   
ATOM    317  C   HIS    49     -32.586   0.621   7.355  1.00 10.00      A   
ATOM    318  O   HIS    49     -33.050  -0.465   7.010  1.00 10.00      A   
ATOM    319  N   LYS    50     -32.408   0.957   8.625  1.00 10.00      A   
ATOM    320  HN  LYS    50     -32.036   1.842   8.840  1.00 10.00      A   
ATOM    321  CA  LYS    50     -32.757   0.057   9.713  1.00 10.00      A   
ATOM    322  CB  LYS    50     -31.656   0.049  10.777  1.00 10.00      A   
ATOM    323  CG  LYS    50     -30.402  -0.703  10.372  1.00 10.00      A   
ATOM    324  CD  LYS    50     -30.711  -2.166  10.108  1.00 10.00      A   
ATOM    325  CE  LYS    50     -29.446  -2.975   9.894  1.00 10.00      A   
ATOM    326  NZ  LYS    50     -29.747  -4.388   9.545  1.00 10.00      A   
ATOM    327  HZ1 LYS    50     -28.884  -4.963   9.602  1.00 10.00      A   
ATOM    328  HZ2 LYS    50     -30.125  -4.446   8.570  1.00 10.00      A   
ATOM    329  HZ3 LYS    50     -30.454  -4.778  10.202  1.00 10.00      A   
ATOM    330  C   LYS    50     -34.079   0.482  10.335  1.00 10.00      A   
ATOM    331  O   LYS    50     -34.468  -0.006  11.395  1.00 10.00      A   
ATOM    332  N   LYS    51     -34.766   1.392   9.663  1.00 10.00      A   
ATOM    333  HN  LYS    51     -34.404   1.735   8.819  1.00 10.00      A   
ATOM    334  CA  LYS    51     -36.043   1.898  10.145  1.00 10.00      A   
ATOM    335  CB  LYS    51     -35.985   3.421  10.287  1.00 10.00      A   
ATOM    336  CG  LYS    51     -34.764   3.923  11.036  1.00 10.00      A   
ATOM    337  CD  LYS    51     -34.788   5.432  11.193  1.00 10.00      A   
ATOM    338  CE  LYS    51     -33.506   5.931  11.835  1.00 10.00      A   
ATOM    339  NZ  LYS    51     -33.667   7.282  12.430  1.00 10.00      A   
ATOM    340  HZ1 LYS    51     -33.772   7.994  11.681  1.00 10.00      A   
ATOM    341  HZ2 LYS    51     -32.838   7.522  13.008  1.00 10.00      A   
ATOM    342  HZ3 LYS    51     -34.514   7.306  13.034  1.00 10.00      A   
ATOM    343  C   LYS    51     -37.170   1.504   9.199  1.00 10.00      A   
ATOM    344  O   LYS    51     -38.100   2.279   8.963  1.00 10.00      A   
ATOM    345  N   LEU    52     -37.105   0.281   8.690  1.00 10.00      A   
ATOM    346  HN  LEU    52     -36.365  -0.307   8.955  1.00 10.00      A   
ATOM    347  CA  LEU    52     -38.109  -0.225   7.753  1.00 10.00      A   
ATOM    348  CB  LEU    52     -37.514  -1.326   6.872  1.00 10.00      A   
ATOM    349  CG  LEU    52     -36.173  -1.010   6.208  1.00 10.00      A   
ATOM    350  CD1 LEU    52     -35.714  -2.181   5.357  1.00 10.00      A   
ATOM    351  CD2 LEU    52     -36.269   0.256   5.369  1.00 10.00      A   
ATOM    352  C   LEU    52     -39.350  -0.745   8.479  1.00 10.00      A   
ATOM    353  O   LEU    52     -40.020  -1.662   8.009  1.00 10.00      A   
ATOM    354  N   MET    53     -39.654  -0.143   9.622  1.00 10.00      A   
ATOM    355  HN  MET    53     -39.078   0.579   9.943  1.00 10.00      A   
ATOM    356  CA  MET    53     -40.813  -0.530  10.417  1.00 10.00      A   
ATOM    357  CB  MET    53     -40.559  -0.236  11.902  1.00 10.00      A   
ATOM    358  CG  MET    53     -40.467   1.247  12.245  1.00 10.00      A   
ATOM    359  SD  MET    53     -39.647   1.558  13.824  1.00 10.00      A   
ATOM    360  CE  MET    53     -40.785   0.764  14.960  1.00 10.00      A   
ATOM    361  C   MET    53     -42.053   0.215   9.937  1.00 10.00      A   
ATOM    362  O   MET    53     -43.177  -0.110  10.319  1.00 10.00      A   
ATOM    363  N   ASP    54     -41.833   1.211   9.087  1.00 10.00      A   
ATOM    364  HN  ASP    54     -40.914   1.405   8.808  1.00 10.00      A   
ATOM    365  CA  ASP    54     -42.923   2.016   8.548  1.00 10.00      A   
ATOM    366  CB  ASP    54     -42.421   3.396   8.113  1.00 10.00      A   
ATOM    367  CG  ASP    54     -42.409   4.411   9.236  1.00 10.00      A   
ATOM    368  OD1 ASP    54     -43.414   4.505   9.970  1.00 10.00      A   
ATOM    369  OD2 ASP    54     -41.393   5.127   9.384  1.00 10.00      A   
ATOM    370  C   ASP    54     -43.579   1.312   7.369  1.00 10.00      A   
ATOM    371  O   ASP    54     -44.752   1.539   7.074  1.00 10.00      A   
ATOM    372  N   SER    55     -42.815   0.451   6.711  1.00 10.00      A   
ATOM    373  HN  SER    55     -41.898   0.306   7.010  1.00 10.00      A   
ATOM    374  CB  SER    55     -42.124  -0.902   4.803  1.00 10.00      A   
ATOM    375  OG  SER    55     -41.066   0.040   4.680  1.00 10.00      A   
ATOM    376  HG  SER    55     -40.353  -0.346   4.157  1.00 10.00      A   
ATOM    377  CA  SER    55     -43.303  -0.292   5.563  1.00 10.00      A   
ATOM    378  C   SER    55     -44.283  -1.376   6.008  1.00 10.00      A   
ATOM    379  O   SER    55     -45.431  -1.381   5.519  1.00 10.00      A   
ATOM    380  OXT SER    55     -43.908  -2.205   6.866  1.00 10.00      A   
ATOM    381  CB  VAL     6      36.454  -6.481 -17.426  1.00 10.00      B   
ATOM    382  CG1 VAL     6      37.042  -5.995 -18.743  1.00 10.00      B   
ATOM    383  CG2 VAL     6      35.142  -7.216 -17.660  1.00 10.00      B   
ATOM    384  C   VAL     6      36.951  -7.685 -15.276  1.00 10.00      B   
ATOM    385  O   VAL     6      36.307  -8.709 -15.056  1.00 10.00      B   
ATOM    386  N   VAL     6      37.757  -8.632 -17.417  1.00 10.00      B   
ATOM    387  HT1 VAL     6      36.897  -9.208 -17.502  1.00 10.00      B   
ATOM    388  HT2 VAL     6      38.478  -9.183 -16.911  1.00 10.00      B   
ATOM    389  HT3 VAL     6      38.112  -8.420 -18.368  1.00 10.00      B   
ATOM    390  CA  VAL     6      37.467  -7.377 -16.678  1.00 10.00      B   
ATOM    391  N   LEU     7      37.229  -6.793 -14.332  1.00 10.00      B   
ATOM    392  HN  LEU     7      37.744  -5.984 -14.570  1.00 10.00      B   
ATOM    393  CA  LEU     7      36.800  -6.979 -12.951  1.00 10.00      B   
ATOM    394  CB  LEU     7      37.791  -6.325 -11.984  1.00 10.00      B   
ATOM    395  CG  LEU     7      39.135  -7.041 -11.828  1.00 10.00      B   
ATOM    396  CD1 LEU     7      40.126  -6.168 -11.073  1.00 10.00      B   
ATOM    397  CD2 LEU     7      38.950  -8.378 -11.123  1.00 10.00      B   
ATOM    398  C   LEU     7      35.389  -6.444 -12.721  1.00 10.00      B   
ATOM    399  O   LEU     7      34.871  -6.498 -11.605  1.00 10.00      B   
ATOM    400  N   ASP     8      34.769  -5.937 -13.782  1.00 10.00      B   
ATOM    401  HN  ASP     8      35.240  -5.918 -14.642  1.00 10.00      B   
ATOM    402  CA  ASP     8      33.413  -5.390 -13.700  1.00 10.00      B   
ATOM    403  CB  ASP     8      32.975  -4.817 -15.048  1.00 10.00      B   
ATOM    404  CG  ASP     8      33.728  -3.562 -15.418  1.00 10.00      B   
ATOM    405  OD1 ASP     8      34.863  -3.680 -15.923  1.00 10.00      B   
ATOM    406  OD2 ASP     8      33.190  -2.452 -15.206  1.00 10.00      B   
ATOM    407  C   ASP     8      32.416  -6.446 -13.241  1.00 10.00      B   
ATOM    408  O   ASP     8      31.445  -6.142 -12.546  1.00 10.00      B   
ATOM    409  N   ARG     9      32.656  -7.687 -13.638  1.00 10.00      B   
ATOM    410  HN  ARG     9      33.437  -7.868 -14.198  1.00 10.00      B   
ATOM    411  CA  ARG     9      31.789  -8.788 -13.255  1.00 10.00      B   
ATOM    412  CB  ARG     9      32.034  -9.998 -14.158  1.00 10.00      B   
ATOM    413  CG  ARG     9      30.986 -11.091 -14.027  1.00 10.00      B   
ATOM    414  CD  ARG     9      31.300 -12.263 -14.942  1.00 10.00      B   
ATOM    415  NE  ARG     9      31.369 -11.865 -16.348  1.00 10.00      B   
ATOM    416  HE  ARG     9      30.692 -11.226 -16.670  1.00 10.00      B   
ATOM    417  CZ  ARG     9      32.283 -12.315 -17.208  1.00 10.00      B   
ATOM    418  NH1 ARG     9      33.214 -13.174 -16.813  1.00 10.00      B   
ATOM    419 HH11 ARG     9      33.234 -13.512 -15.827  1.00 10.00      B   
ATOM    420 HH12 ARG     9      33.929 -13.518 -17.492  1.00 10.00      B   
ATOM    421  NH2 ARG     9      32.274 -11.900 -18.466  1.00 10.00      B   
ATOM    422 HH21 ARG     9      32.992 -12.250 -19.141  1.00 10.00      B   
ATOM    423 HH22 ARG     9      31.550 -11.223 -18.790  1.00 10.00      B   
ATOM    424  C   ARG     9      32.037  -9.154 -11.796  1.00 10.00      B   
ATOM    425  O   ARG     9      31.109  -9.471 -11.054  1.00 10.00      B   
ATOM    426  N   TYR    10      33.303  -9.095 -11.395  1.00 10.00      B   
ATOM    427  HN  TYR    10      33.992  -8.846 -12.042  1.00 10.00      B   
ATOM    428  CA  TYR    10      33.702  -9.402 -10.028  1.00 10.00      B   
ATOM    429  CB  TYR    10      35.226  -9.300  -9.897  1.00 10.00      B   
ATOM    430  CG  TYR    10      35.794  -9.908  -8.632  1.00 10.00      B   
ATOM    431  CD1 TYR    10      36.180 -11.242  -8.589  1.00 10.00      B   
ATOM    432  CD2 TYR    10      35.953  -9.145  -7.483  1.00 10.00      B   
ATOM    433  CE1 TYR    10      36.706 -11.796  -7.439  1.00 10.00      B   
ATOM    434  CE2 TYR    10      36.478  -9.690  -6.328  1.00 10.00      B   
ATOM    435  CZ  TYR    10      36.853 -11.016  -6.311  1.00 10.00      B   
ATOM    436  OH  TYR    10      37.377 -11.566  -5.162  1.00 10.00      B   
ATOM    437  HH  TYR    10      36.749 -11.446  -4.435  1.00 10.00      B   
ATOM    438  C   TYR    10      33.026  -8.445  -9.051  1.00 10.00      B   
ATOM    439  O   TYR    10      32.477  -8.869  -8.034  1.00 10.00      B   
ATOM    440  N   ILE    11      33.063  -7.155  -9.374  1.00 10.00      B   
ATOM    441  HN  ILE    11      33.523  -6.882 -10.199  1.00 10.00      B   
ATOM    442  CA  ILE    11      32.447  -6.134  -8.534  1.00 10.00      B   
ATOM    443  CB  ILE    11      32.711  -4.715  -9.082  1.00 10.00      B   
ATOM    444  CG1 ILE    11      34.218  -4.463  -9.188  1.00 10.00      B   
ATOM    445  CG2 ILE    11      32.058  -3.664  -8.192  1.00 10.00      B   
ATOM    446  CD1 ILE    11      34.582  -3.188  -9.922  1.00 10.00      B   
ATOM    447  C   ILE    11      30.942  -6.372  -8.429  1.00 10.00      B   
ATOM    448  O   ILE    11      30.374  -6.356  -7.332  1.00 10.00      B   
ATOM    449  N   GLY    12      30.314  -6.618  -9.575  1.00 10.00      B   
ATOM    450  HN  GLY    12      30.829  -6.631 -10.410  1.00 10.00      B   
ATOM    451  CA  GLY    12      28.886  -6.865  -9.606  1.00 10.00      B   
ATOM    452  C   GLY    12      28.499  -8.059  -8.762  1.00 10.00      B   
ATOM    453  O   GLY    12      27.566  -7.985  -7.963  1.00 10.00      B   
ATOM    454  N   LYS    13      29.237  -9.156  -8.923  1.00 10.00      B   
ATOM    455  HN  LYS    13      29.979  -9.141  -9.571  1.00 10.00      B   
ATOM    456  CA  LYS    13      28.973 -10.379  -8.173  1.00 10.00      B   
ATOM    457  CB  LYS    13      29.900 -11.510  -8.628  1.00 10.00      B   
ATOM    458  CG  LYS    13      29.528 -12.142  -9.958  1.00 10.00      B   
ATOM    459  CD  LYS    13      30.483 -13.273 -10.307  1.00 10.00      B   
ATOM    460  CE  LYS    13      30.053 -13.987 -11.577  1.00 10.00      B   
ATOM    461  NZ  LYS    13      30.981 -15.091 -11.931  1.00 10.00      B   
ATOM    462  HZ1 LYS    13      31.066 -15.755 -11.138  1.00 10.00      B   
ATOM    463  HZ2 LYS    13      31.921 -14.712 -12.153  1.00 10.00      B   
ATOM    464  HZ3 LYS    13      30.619 -15.606 -12.761  1.00 10.00      B   
ATOM    465  C   LYS    13      29.139 -10.153  -6.677  1.00 10.00      B   
ATOM    466  O   LYS    13      28.325 -10.620  -5.881  1.00 10.00      B   
ATOM    467  N   THR    14      30.184  -9.419  -6.308  1.00 10.00      B   
ATOM    468  HN  THR    14      30.782  -9.062  -7.000  1.00 10.00      B   
ATOM    469  CA  THR    14      30.473  -9.127  -4.907  1.00 10.00      B   
ATOM    470  CB  THR    14      31.746  -8.264  -4.760  1.00 10.00      B   
ATOM    471  OG1 THR    14      32.833  -8.916  -5.431  1.00 10.00      B   
ATOM    472  HG1 THR    14      32.712  -8.839  -6.388  1.00 10.00      B   
ATOM    473  CG2 THR    14      32.113  -8.071  -3.293  1.00 10.00      B   
ATOM    474  C   THR    14      29.295  -8.441  -4.213  1.00 10.00      B   
ATOM    475  O   THR    14      28.981  -8.749  -3.060  1.00 10.00      B   
ATOM    476  N   ILE    15      28.645  -7.519  -4.911  1.00 10.00      B   
ATOM    477  HN  ILE    15      28.937  -7.311  -5.826  1.00 10.00      B   
ATOM    478  CA  ILE    15      27.506  -6.810  -4.341  1.00 10.00      B   
ATOM    479  CB  ILE    15      27.338  -5.395  -4.935  1.00 10.00      B   
ATOM    480  CG1 ILE    15      28.596  -4.566  -4.654  1.00 10.00      B   
ATOM    481  CG2 ILE    15      26.108  -4.705  -4.354  1.00 10.00      B   
ATOM    482  CD1 ILE    15      28.481  -3.114  -5.054  1.00 10.00      B   
ATOM    483  C   ILE    15      26.221  -7.621  -4.501  1.00 10.00      B   
ATOM    484  O   ILE    15      25.387  -7.654  -3.602  1.00 10.00      B   
ATOM    485  N   PHE    16      26.076  -8.295  -5.636  1.00 10.00      B   
ATOM    486  HN  PHE    16      26.780  -8.239  -6.319  1.00 10.00      B   
ATOM    487  CA  PHE    16      24.892  -9.110  -5.900  1.00 10.00      B   
ATOM    488  CB  PHE    16      24.988  -9.772  -7.280  1.00 10.00      B   
ATOM    489  CG  PHE    16      23.761 -10.545  -7.682  1.00 10.00      B   
ATOM    490  CD1 PHE    16      22.668  -9.898  -8.233  1.00 10.00      B   
ATOM    491  CD2 PHE    16      23.702 -11.919  -7.509  1.00 10.00      B   
ATOM    492  CE1 PHE    16      21.539 -10.606  -8.603  1.00 10.00      B   
ATOM    493  CE2 PHE    16      22.577 -12.632  -7.876  1.00 10.00      B   
ATOM    494  CZ  PHE    16      21.494 -11.975  -8.424  1.00 10.00      B   
ATOM    495  C   PHE    16      24.706 -10.171  -4.821  1.00 10.00      B   
ATOM    496  O   PHE    16      23.596 -10.389  -4.338  1.00 10.00      B   
ATOM    497  N   THR    17      25.803 -10.814  -4.435  1.00 10.00      B   
ATOM    498  HN  THR    17      26.661 -10.588  -4.851  1.00 10.00      B   
ATOM    499  CA  THR    17      25.762 -11.847  -3.415  1.00 10.00      B   
ATOM    500  CB  THR    17      27.109 -12.578  -3.290  1.00 10.00      B   
ATOM    501  OG1 THR    17      28.181 -11.642  -3.466  1.00 10.00      B   
ATOM    502  HG1 THR    17      28.348 -11.516  -4.412  1.00 10.00      B   
ATOM    503  CG2 THR    17      27.215 -13.674  -4.337  1.00 10.00      B   
ATOM    504  C   THR    17      25.362 -11.272  -2.060  1.00 10.00      B   
ATOM    505  O   THR    17      24.545 -11.859  -1.352  1.00 10.00      B   
ATOM    506  N   THR    18      25.918 -10.113  -1.714  1.00 10.00      B   
ATOM    507  HN  THR    18      26.542  -9.673  -2.329  1.00 10.00      B   
ATOM    508  CA  THR    18      25.606  -9.476  -0.444  1.00 10.00      B   
ATOM    509  CB  THR    18      26.572  -8.320  -0.125  1.00 10.00      B   
ATOM    510  OG1 THR    18      27.116  -7.809  -1.344  1.00 10.00      B   
ATOM    511  HG1 THR    18      27.938  -8.266  -1.550  1.00 10.00      B   
ATOM    512  CG2 THR    18      27.708  -8.803   0.762  1.00 10.00      B   
ATOM    513  C   THR    18      24.162  -8.980  -0.422  1.00 10.00      B   
ATOM    514  O   THR    18      23.489  -9.070   0.603  1.00 10.00      B   
ATOM    515  N   ILE    19      23.694  -8.471  -1.564  1.00 10.00      B   
ATOM    516  HN  ILE    19      24.293  -8.412  -2.341  1.00 10.00      B   
ATOM    517  CA  ILE    19      22.323  -7.982  -1.694  1.00 10.00      B   
ATOM    518  CB  ILE    19      22.066  -7.411  -3.111  1.00 10.00      B   
ATOM    519  CG1 ILE    19      22.768  -6.060  -3.291  1.00 10.00      B   
ATOM    520  CG2 ILE    19      20.576  -7.295  -3.418  1.00 10.00      B   
ATOM    521  CD1 ILE    19      22.270  -4.973  -2.365  1.00 10.00      B   
ATOM    522  C   ILE    19      21.344  -9.119  -1.412  1.00 10.00      B   
ATOM    523  O   ILE    19      20.335  -8.938  -0.729  1.00 10.00      B   
ATOM    524  N   MET    20      21.660 -10.294  -1.939  1.00 10.00      B   
ATOM    525  HN  MET    20      22.475 -10.371  -2.484  1.00 10.00      B   
ATOM    526  CA  MET    20      20.826 -11.465  -1.737  1.00 10.00      B   
ATOM    527  CB  MET    20      21.186 -12.570  -2.733  1.00 10.00      B   
ATOM    528  CG  MET    20      20.924 -12.215  -4.190  1.00 10.00      B   
ATOM    529  SD  MET    20      19.180 -11.897  -4.537  1.00 10.00      B   
ATOM    530  CE  MET    20      18.467 -13.506  -4.196  1.00 10.00      B   
ATOM    531  C   MET    20      20.965 -11.973  -0.304  1.00 10.00      B   
ATOM    532  O   MET    20      19.988 -12.410   0.302  1.00 10.00      B   
ATOM    533  N   MET    21      22.184 -11.896   0.233  1.00 10.00      B   
ATOM    534  HN  MET    21      22.922 -11.540  -0.310  1.00 10.00      B   
ATOM    535  CA  MET    21      22.454 -12.338   1.600  1.00 10.00      B   
ATOM    536  CB  MET    21      23.946 -12.231   1.932  1.00 10.00      B   
ATOM    537  CG  MET    21      24.792 -13.374   1.397  1.00 10.00      B   
ATOM    538  SD  MET    21      26.526 -13.249   1.887  1.00 10.00      B   
ATOM    539  CE  MET    21      26.407 -13.633   3.634  1.00 10.00      B   
ATOM    540  C   MET    21      21.645 -11.532   2.607  1.00 10.00      B   
ATOM    541  O   MET    21      20.953 -12.100   3.452  1.00 10.00      B   
ATOM    542  N   THR    22      21.725 -10.209   2.506  1.00 10.00      B   
ATOM    543  HN  THR    22      22.287  -9.810   1.801  1.00 10.00      B   
ATOM    544  CA  THR    22      20.998  -9.333   3.411  1.00 10.00      B   
ATOM    545  CB  THR    22      21.360  -7.851   3.179  1.00 10.00      B   
ATOM    546  OG1 THR    22      21.308  -7.550   1.777  1.00 10.00      B   
ATOM    547  HG1 THR    22      21.102  -6.617   1.657  1.00 10.00      B   
ATOM    548  CG2 THR    22      22.758  -7.560   3.702  1.00 10.00      B   
ATOM    549  C   THR    22      19.499  -9.532   3.239  1.00 10.00      B   
ATOM    550  O   THR    22      18.749  -9.542   4.216  1.00 10.00      B   
ATOM    551  N   LEU    23      19.081  -9.716   1.989  1.00 10.00      B   
ATOM    552  HN  LEU    23      19.741  -9.698   1.260  1.00 10.00      B   
ATOM    553  CA  LEU    23      17.678  -9.932   1.671  1.00 10.00      B   
ATOM    554  CB  LEU    23      17.484 -10.041   0.156  1.00 10.00      B   
ATOM    555  CG  LEU    23      16.045  -9.963  -0.360  1.00 10.00      B   
ATOM    556  CD1 LEU    23      15.402  -8.643   0.041  1.00 10.00      B   
ATOM    557  CD2 LEU    23      16.015 -10.133  -1.871  1.00 10.00      B   
ATOM    558  C   LEU    23      17.175 -11.193   2.362  1.00 10.00      B   
ATOM    559  O   LEU    23      16.203 -11.149   3.114  1.00 10.00      B   
ATOM    560  N   PHE    24      17.862 -12.311   2.124  1.00 10.00      B   
ATOM    561  HN  PHE    24      18.639 -12.276   1.520  1.00 10.00      B   
ATOM    562  CA  PHE    24      17.492 -13.590   2.729  1.00 10.00      B   
ATOM    563  CB  PHE    24      18.436 -14.709   2.276  1.00 10.00      B   
ATOM    564  CG  PHE    24      17.972 -15.438   1.047  1.00 10.00      B   
ATOM    565  CD1 PHE    24      18.538 -15.175  -0.192  1.00 10.00      B   
ATOM    566  CD2 PHE    24      16.970 -16.392   1.132  1.00 10.00      B   
ATOM    567  CE1 PHE    24      18.112 -15.847  -1.321  1.00 10.00      B   
ATOM    568  CE2 PHE    24      16.539 -17.067   0.008  1.00 10.00      B   
ATOM    569  CZ  PHE    24      17.111 -16.795  -1.221  1.00 10.00      B   
ATOM    570  C   PHE    24      17.485 -13.498   4.249  1.00 10.00      B   
ATOM    571  O   PHE    24      16.555 -13.976   4.907  1.00 10.00      B   
ATOM    572  N   MET    25      18.516 -12.861   4.798  1.00 10.00      B   
ATOM    573  HN  MET    25      19.220 -12.498   4.214  1.00 10.00      B   
ATOM    574  CA  MET    25      18.635 -12.692   6.242  1.00 10.00      B   
ATOM    575  CB  MET    25      19.946 -11.990   6.610  1.00 10.00      B   
ATOM    576  CG  MET    25      21.162 -12.904   6.615  1.00 10.00      B   
ATOM    577  SD  MET    25      22.683 -12.041   7.060  1.00 10.00      B   
ATOM    578  CE  MET    25      22.320 -11.560   8.750  1.00 10.00      B   
ATOM    579  C   MET    25      17.444 -11.922   6.803  1.00 10.00      B   
ATOM    580  O   MET    25      16.907 -12.277   7.852  1.00 10.00      B   
ATOM    581  N   LEU    26      17.030 -10.876   6.096  1.00 10.00      B   
ATOM    582  HN  LEU    26      17.500 -10.641   5.261  1.00 10.00      B   
ATOM    583  CA  LEU    26      15.901 -10.060   6.528  1.00 10.00      B   
ATOM    584  CB  LEU    26      15.887  -8.705   5.817  1.00 10.00      B   
ATOM    585  CG  LEU    26      16.930  -7.689   6.288  1.00 10.00      B   
ATOM    586  CD1 LEU    26      16.735  -6.358   5.582  1.00 10.00      B   
ATOM    587  CD2 LEU    26      16.868  -7.509   7.797  1.00 10.00      B   
ATOM    588  C   LEU    26      14.578 -10.787   6.325  1.00 10.00      B   
ATOM    589  O   LEU    26      13.670 -10.674   7.148  1.00 10.00      B   
ATOM    590  N   VAL    27      14.472 -11.532   5.228  1.00 10.00      B   
ATOM    591  HN  VAL    27      15.229 -11.567   4.598  1.00 10.00      B   
ATOM    592  CA  VAL    27      13.259 -12.286   4.923  1.00 10.00      B   
ATOM    593  CB  VAL    27      13.373 -13.065   3.589  1.00 10.00      B   
ATOM    594  CG1 VAL    27      12.232 -14.064   3.438  1.00 10.00      B   
ATOM    595  CG2 VAL    27      13.381 -12.103   2.413  1.00 10.00      B   
ATOM    596  C   VAL    27      12.935 -13.254   6.055  1.00 10.00      B   
ATOM    597  O   VAL    27      11.817 -13.263   6.574  1.00 10.00      B   
ATOM    598  N   SER    28      13.922 -14.051   6.443  1.00 10.00      B   
ATOM    599  HN  SER    28      14.793 -13.995   5.989  1.00 10.00      B   
ATOM    600  CA  SER    28      13.745 -15.018   7.514  1.00 10.00      B   
ATOM    601  CB  SER    28      14.946 -15.958   7.581  1.00 10.00      B   
ATOM    602  OG  SER    28      15.211 -16.510   6.302  1.00 10.00      B   
ATOM    603  HG  SER    28      14.390 -16.844   5.924  1.00 10.00      B   
ATOM    604  C   SER    28      13.519 -14.329   8.858  1.00 10.00      B   
ATOM    605  O   SER    28      12.731 -14.802   9.675  1.00 10.00      B   
ATOM    606  N   LEU    29      14.202 -13.206   9.073  1.00 10.00      B   
ATOM    607  HN  LEU    29      14.812 -12.878   8.380  1.00 10.00      B   
ATOM    608  CA  LEU    29      14.068 -12.454  10.317  1.00 10.00      B   
ATOM    609  CB  LEU    29      15.056 -11.284  10.353  1.00 10.00      B   
ATOM    610  CG  LEU    29      15.159 -10.521  11.679  1.00 10.00      B   
ATOM    611  CD1 LEU    29      15.670 -11.430  12.787  1.00 10.00      B   
ATOM    612  CD2 LEU    29      16.052  -9.299  11.525  1.00 10.00      B   
ATOM    613  C   LEU    29      12.639 -11.946  10.496  1.00 10.00      B   
ATOM    614  O   LEU    29      11.997 -12.213  11.509  1.00 10.00      B   
ATOM    615  N   SER    30      12.138 -11.232   9.499  1.00 10.00      B   
ATOM    616  HN  SER    30      12.696 -11.052   8.710  1.00 10.00      B   
ATOM    617  CA  SER    30      10.784 -10.695   9.550  1.00 10.00      B   
ATOM    618  CB  SER    30      10.553  -9.745   8.374  1.00 10.00      B   
ATOM    619  OG  SER    30      11.020 -10.317   7.165  1.00 10.00      B   
ATOM    620  HG  SER    30      11.969 -10.141   7.074  1.00 10.00      B   
ATOM    621  C   SER    30       9.757 -11.822   9.527  1.00 10.00      B   
ATOM    622  O   SER    30       8.704 -11.732  10.159  1.00 10.00      B   
ATOM    623  N   GLY    31      10.091 -12.889   8.808  1.00 10.00      B   
ATOM    624  HN  GLY    31      10.961 -12.903   8.352  1.00 10.00      B   
ATOM    625  CA  GLY    31       9.204 -14.029   8.693  1.00 10.00      B   
ATOM    626  C   GLY    31       8.931 -14.694  10.023  1.00 10.00      B   
ATOM    627  O   GLY    31       7.775 -14.878  10.398  1.00 10.00      B   
ATOM    628  N   ILE    32       9.991 -15.038  10.748  1.00 10.00      B   
ATOM    629  HN  ILE    32      10.893 -14.854  10.402  1.00 10.00      B   
ATOM    630  CA  ILE    32       9.837 -15.691  12.043  1.00 10.00      B   
ATOM    631  CB  ILE    32      11.175 -16.201  12.632  1.00 10.00      B   
ATOM    632  CG1 ILE    32      10.930 -17.079  13.866  1.00 10.00      B   
ATOM    633  CG2 ILE    32      12.127 -15.056  12.959  1.00 10.00      B   
ATOM    634  CD1 ILE    32      10.195 -18.368  13.566  1.00 10.00      B   
ATOM    635  C   ILE    32       9.096 -14.799  13.041  1.00 10.00      B   
ATOM    636  O   ILE    32       8.242 -15.276  13.787  1.00 10.00      B   
ATOM    637  N   ILE    33       9.401 -13.502  13.027  1.00 10.00      B   
ATOM    638  HN  ILE    33      10.083 -13.177  12.402  1.00 10.00      B   
ATOM    639  CA  ILE    33       8.747 -12.555  13.926  1.00 10.00      B   
ATOM    640  CB  ILE    33       9.372 -11.145  13.840  1.00 10.00      B   
ATOM    641  CG1 ILE    33      10.844 -11.192  14.263  1.00 10.00      B   
ATOM    642  CG2 ILE    33       8.601 -10.159  14.712  1.00 10.00      B   
ATOM    643  CD1 ILE    33      11.601  -9.901  14.022  1.00 10.00      B   
ATOM    644  C   ILE    33       7.251 -12.481  13.620  1.00 10.00      B   
ATOM    645  O   ILE    33       6.419 -12.541  14.524  1.00 10.00      B   
ATOM    646  N   LYS    34       6.920 -12.369  12.338  1.00 10.00      B   
ATOM    647  HN  LYS    34       7.631 -12.328  11.661  1.00 10.00      B   
ATOM    648  CA  LYS    34       5.528 -12.307  11.908  1.00 10.00      B   
ATOM    649  CB  LYS    34       5.448 -12.051  10.400  1.00 10.00      B   
ATOM    650  CG  LYS    34       5.218 -10.597  10.013  1.00 10.00      B   
ATOM    651  CD  LYS    34       3.747 -10.326   9.729  1.00 10.00      B   
ATOM    652  CE  LYS    34       3.527  -8.910   9.217  1.00 10.00      B   
ATOM    653  NZ  LYS    34       2.092  -8.641   8.919  1.00 10.00      B   
ATOM    654  HZ1 LYS    34       1.518  -8.774   9.774  1.00 10.00      B   
ATOM    655  HZ2 LYS    34       1.748  -9.290   8.182  1.00 10.00      B   
ATOM    656  HZ3 LYS    34       1.969  -7.663   8.584  1.00 10.00      B   
ATOM    657  C   LYS    34       4.812 -13.607  12.251  1.00 10.00      B   
ATOM    658  O   LYS    34       3.706 -13.594  12.789  1.00 10.00      B   
ATOM    659  N   PHE    35       5.473 -14.718  11.955  1.00 10.00      B   
ATOM    660  HN  PHE    35       6.363 -14.639  11.543  1.00 10.00      B   
ATOM    661  CA  PHE    35       4.932 -16.048  12.209  1.00 10.00      B   
ATOM    662  CB  PHE    35       5.930 -17.115  11.741  1.00 10.00      B   
ATOM    663  CG  PHE    35       5.559 -18.531  12.084  1.00 10.00      B   
ATOM    664  CD1 PHE    35       4.404 -19.106  11.580  1.00 10.00      B   
ATOM    665  CD2 PHE    35       6.378 -19.292  12.901  1.00 10.00      B   
ATOM    666  CE1 PHE    35       4.073 -20.413  11.888  1.00 10.00      B   
ATOM    667  CE2 PHE    35       6.053 -20.598  13.214  1.00 10.00      B   
ATOM    668  CZ  PHE    35       4.898 -21.161  12.705  1.00 10.00      B   
ATOM    669  C   PHE    35       4.572 -16.257  13.679  1.00 10.00      B   
ATOM    670  O   PHE    35       3.424 -16.562  14.002  1.00 10.00      B   
ATOM    671  N   VAL    36       5.547 -16.073  14.569  1.00 10.00      B   
ATOM    672  HN  VAL    36       6.437 -15.793  14.257  1.00 10.00      B   
ATOM    673  CA  VAL    36       5.319 -16.273  16.003  1.00 10.00      B   
ATOM    674  CB  VAL    36       6.624 -16.260  16.829  1.00 10.00      B   
ATOM    675  CG1 VAL    36       7.559 -17.374  16.382  1.00 10.00      B   
ATOM    676  CG2 VAL    36       7.315 -14.907  16.752  1.00 10.00      B   
ATOM    677  C   VAL    36       4.325 -15.264  16.578  1.00 10.00      B   
ATOM    678  O   VAL    36       3.663 -15.535  17.583  1.00 10.00      B   
ATOM    679  N   ASP    37       4.216 -14.109  15.936  1.00 10.00      B   
ATOM    680  HN  ASP    37       4.767 -13.950  15.139  1.00 10.00      B   
ATOM    681  CA  ASP    37       3.298 -13.071  16.388  1.00 10.00      B   
ATOM    682  CB  ASP    37       3.694 -11.706  15.823  1.00 10.00      B   
ATOM    683  CG  ASP    37       2.616 -10.661  16.017  1.00 10.00      B   
ATOM    684  OD1 ASP    37       2.477 -10.141  17.150  1.00 10.00      B   
ATOM    685  OD2 ASP    37       1.905 -10.350  15.034  1.00 10.00      B   
ATOM    686  C   ASP    37       1.869 -13.408  15.988  1.00 10.00      B   
ATOM    687  O   ASP    37       0.952 -13.365  16.810  1.00 10.00      B   
ATOM    688  N   GLN    38       1.689 -13.779  14.728  1.00 10.00      B   
ATOM    689  HN  GLN    38       2.468 -13.827  14.124  1.00 10.00      B   
ATOM    690  CA  GLN    38       0.371 -14.124  14.214  1.00 10.00      B   
ATOM    691  CB  GLN    38       0.359 -14.129  12.685  1.00 10.00      B   
ATOM    692  CG  GLN    38       0.441 -12.740  12.068  1.00 10.00      B   
ATOM    693  CD  GLN    38      -0.702 -11.840  12.502  1.00 10.00      B   
ATOM    694  OE1 GLN    38      -1.776 -11.844  11.896  1.00 10.00      B   
ATOM    695  NE2 GLN    38      -0.477 -11.052  13.544  1.00 10.00      B   
ATOM    696 HE21 GLN    38       0.410 -11.088  13.975  1.00 10.00      B   
ATOM    697 HE22 GLN    38      -1.205 -10.469  13.851  1.00 10.00      B   
ATOM    698  C   GLN    38      -0.117 -15.454  14.773  1.00 10.00      B   
ATOM    699  O   GLN    38      -1.304 -15.774  14.693  1.00 10.00      B   
ATOM    700  N   LEU    39       0.805 -16.222  15.351  1.00 10.00      B   
ATOM    701  HN  LEU    39       1.739 -15.919  15.360  1.00 10.00      B   
ATOM    702  CA  LEU    39       0.468 -17.511  15.950  1.00 10.00      B   
ATOM    703  CB  LEU    39       1.728 -18.252  16.407  1.00 10.00      B   
ATOM    704  CG  LEU    39       2.407 -19.150  15.372  1.00 10.00      B   
ATOM    705  CD1 LEU    39       3.645 -19.806  15.967  1.00 10.00      B   
ATOM    706  CD2 LEU    39       1.441 -20.202  14.849  1.00 10.00      B   
ATOM    707  C   LEU    39      -0.476 -17.323  17.131  1.00 10.00      B   
ATOM    708  O   LEU    39      -1.157 -18.258  17.554  1.00 10.00      B   
ATOM    709  N   LYS    40      -0.522 -16.101  17.650  1.00 10.00      B   
ATOM    710  HN  LYS    40       0.044 -15.395  17.261  1.00 10.00      B   
ATOM    711  CA  LYS    40      -1.390 -15.777  18.776  1.00 10.00      B   
ATOM    712  CB  LYS    40      -1.080 -14.376  19.314  1.00 10.00      B   
ATOM    713  CG  LYS    40       0.282 -14.240  19.982  1.00 10.00      B   
ATOM    714  CD  LYS    40       0.446 -12.878  20.642  1.00 10.00      B   
ATOM    715  CE  LYS    40       0.592 -11.767  19.613  1.00 10.00      B   
ATOM    716  NZ  LYS    40       1.976 -11.226  19.572  1.00 10.00      B   
ATOM    717  HZ1 LYS    40       2.130 -10.576  20.369  1.00 10.00      B   
ATOM    718  HZ2 LYS    40       2.133 -10.708  18.679  1.00 10.00      B   
ATOM    719  HZ3 LYS    40       2.668 -12.003  19.635  1.00 10.00      B   
ATOM    720  C   LYS    40      -2.858 -15.862  18.366  1.00 10.00      B   
ATOM    721  O   LYS    40      -3.735 -16.037  19.203  1.00 10.00      B   
ATOM    722  N   LYS    41      -3.115 -15.753  17.067  1.00 10.00      B   
ATOM    723  HN  LYS    41      -2.368 -15.636  16.439  1.00 10.00      B   
ATOM    724  CA  LYS    41      -4.478 -15.813  16.547  1.00 10.00      B   
ATOM    725  CB  LYS    41      -4.807 -14.538  15.766  1.00 10.00      B   
ATOM    726  CG  LYS    41      -4.607 -13.256  16.558  1.00 10.00      B   
ATOM    727  CD  LYS    41      -4.981 -12.037  15.734  1.00 10.00      B   
ATOM    728  CE  LYS    41      -4.685 -10.753  16.488  1.00 10.00      B   
ATOM    729  NZ  LYS    41      -5.192  -9.554  15.771  1.00 10.00      B   
ATOM    730  HZ1 LYS    41      -4.915  -8.689  16.281  1.00 10.00      B   
ATOM    731  HZ2 LYS    41      -6.229  -9.585  15.711  1.00 10.00      B   
ATOM    732  HZ3 LYS    41      -4.802  -9.516  14.806  1.00 10.00      B   
ATOM    733  C   LYS    41      -4.660 -17.037  15.653  1.00 10.00      B   
ATOM    734  O   LYS    41      -5.578 -17.095  14.833  1.00 10.00      B   
ATOM    735  N   ALA    42      -3.787 -18.021  15.825  1.00 10.00      B   
ATOM    736  HN  ALA    42      -3.084 -17.921  16.501  1.00 10.00      B   
ATOM    737  CA  ALA    42      -3.844 -19.245  15.033  1.00 10.00      B   
ATOM    738  CB  ALA    42      -2.455 -19.831  14.847  1.00 10.00      B   
ATOM    739  C   ALA    42      -4.785 -20.274  15.653  1.00 10.00      B   
ATOM    740  O   ALA    42      -4.870 -21.411  15.186  1.00 10.00      B   
ATOM    741  N   GLY    43      -5.491 -19.867  16.703  1.00 10.00      B   
ATOM    742  HN  GLY    43      -5.373 -18.955  17.034  1.00 10.00      B   
ATOM    743  CA  GLY    43      -6.422 -20.756  17.368  1.00 10.00      B   
ATOM    744  C   GLY    43      -7.531 -21.209  16.441  1.00 10.00      B   
ATOM    745  O   GLY    43      -8.018 -22.332  16.544  1.00 10.00      B   
ATOM    746  N   GLN    44      -7.927 -20.334  15.528  1.00 10.00      B   
ATOM    747  HN  GLN    44      -7.497 -19.457  15.489  1.00 10.00      B   
ATOM    748  CA  GLN    44      -8.973 -20.653  14.574  1.00 10.00      B   
ATOM    749  CB  GLN    44      -9.922 -19.468  14.376  1.00 10.00      B   
ATOM    750  CG  GLN    44     -10.575 -18.971  15.657  1.00 10.00      B   
ATOM    751  CD  GLN    44     -11.332 -20.057  16.399  1.00 10.00      B   
ATOM    752  OE1 GLN    44     -11.878 -20.985  15.796  1.00 10.00      B   
ATOM    753  NE2 GLN    44     -11.361 -19.952  17.717  1.00 10.00      B   
ATOM    754 HE21 GLN    44     -10.896 -19.192  18.132  1.00 10.00      B   
ATOM    755 HE22 GLN    44     -11.851 -20.630  18.227  1.00 10.00      B   
ATOM    756  C   GLN    44      -8.354 -21.078  13.248  1.00 10.00      B   
ATOM    757  O   GLN    44      -8.223 -20.276  12.323  1.00 10.00      B   
ATOM    758  N   GLY    45      -7.958 -22.338  13.175  1.00 10.00      B   
ATOM    759  HN  GLY    45      -8.086 -22.930  13.949  1.00 10.00      B   
ATOM    760  CA  GLY    45      -7.346 -22.854  11.970  1.00 10.00      B   
ATOM    761  C   GLY    45      -6.425 -24.017  12.263  1.00 10.00      B   
ATOM    762  O   GLY    45      -6.873 -25.069  12.723  1.00 10.00      B   
ATOM    763  N   SER    46      -5.139 -23.827  12.013  1.00 10.00      B   
ATOM    764  HN  SER    46      -4.842 -22.959  11.665  1.00 10.00      B   
ATOM    765  CA  SER    46      -4.150 -24.865  12.252  1.00 10.00      B   
ATOM    766  CB  SER    46      -4.204 -25.922  11.142  1.00 10.00      B   
ATOM    767  OG  SER    46      -3.469 -27.083  11.494  1.00 10.00      B   
ATOM    768  HG  SER    46      -3.424 -27.675  10.732  1.00 10.00      B   
ATOM    769  C   SER    46      -2.754 -24.249  12.350  1.00 10.00      B   
ATOM    770  O   SER    46      -2.608 -23.024  12.359  1.00 10.00      B   
ATOM    771  N   TYR    47      -1.738 -25.097  12.425  1.00 10.00      B   
ATOM    772  HN  TYR    47      -1.927 -26.062  12.408  1.00 10.00      B   
ATOM    773  CA  TYR    47      -0.356 -24.644  12.533  1.00 10.00      B   
ATOM    774  CB  TYR    47       0.564 -25.807  12.919  1.00 10.00      B   
ATOM    775  CG  TYR    47       0.029 -26.698  14.015  1.00 10.00      B   
ATOM    776  CD1 TYR    47      -0.724 -27.827  13.713  1.00 10.00      B   
ATOM    777  CD2 TYR    47       0.283 -26.417  15.350  1.00 10.00      B   
ATOM    778  CE1 TYR    47      -1.209 -28.647  14.711  1.00 10.00      B   
ATOM    779  CE2 TYR    47      -0.199 -27.233  16.353  1.00 10.00      B   
ATOM    780  CZ  TYR    47      -0.943 -28.346  16.028  1.00 10.00      B   
ATOM    781  OH  TYR    47      -1.424 -29.162  17.026  1.00 10.00      B   
ATOM    782  HH  TYR    47      -1.862 -28.623  17.696  1.00 10.00      B   
ATOM    783  C   TYR    47       0.128 -24.026  11.227  1.00 10.00      B   
ATOM    784  O   TYR    47       0.233 -22.806  11.107  1.00 10.00      B   
ATOM    785  N   ASP    48       0.398 -24.873  10.241  1.00 10.00      B   
ATOM    786  HN  ASP    48       0.271 -25.838  10.387  1.00 10.00      B   
ATOM    787  CA  ASP    48       0.885 -24.412   8.947  1.00 10.00      B   
ATOM    788  CB  ASP    48       1.353 -25.591   8.090  1.00 10.00      B   
ATOM    789  CG  ASP    48       0.251 -26.171   7.227  1.00 10.00      B   
ATOM    790  OD1 ASP    48      -0.675 -26.806   7.779  1.00 10.00      B   
ATOM    791  OD2 ASP    48       0.304 -25.995   5.995  1.00 10.00      B   
ATOM    792  C   ASP    48      -0.169 -23.601   8.201  1.00 10.00      B   
ATOM    793  O   ASP    48       0.171 -22.732   7.399  1.00 10.00      B   
ATOM    794  N   ALA    49      -1.440 -23.877   8.486  1.00 10.00      B   
ATOM    795  HN  ALA    49      -1.634 -24.574   9.146  1.00 10.00      B   
ATOM    796  CA  ALA    49      -2.554 -23.187   7.839  1.00 10.00      B   
ATOM    797  CB  ALA    49      -3.871 -23.621   8.454  1.00 10.00      B   
ATOM    798  C   ALA    49      -2.407 -21.671   7.912  1.00 10.00      B   
ATOM    799  O   ALA    49      -2.609 -20.970   6.921  1.00 10.00      B   
ATOM    800  N   LEU    50      -2.046 -21.174   9.085  1.00 10.00      B   
ATOM    801  HN  LEU    50      -1.889 -21.783   9.837  1.00 10.00      B   
ATOM    802  CA  LEU    50      -1.868 -19.747   9.282  1.00 10.00      B   
ATOM    803  CB  LEU    50      -2.714 -19.270  10.463  1.00 10.00      B   
ATOM    804  CG  LEU    50      -4.227 -19.465  10.328  1.00 10.00      B   
ATOM    805  CD1 LEU    50      -4.942 -19.041  11.602  1.00 10.00      B   
ATOM    806  CD2 LEU    50      -4.764 -18.695   9.131  1.00 10.00      B   
ATOM    807  C   LEU    50      -0.398 -19.434   9.518  1.00 10.00      B   
ATOM    808  O   LEU    50      -0.053 -18.415  10.118  1.00 10.00      B   
ATOM    809  N   GLY    51       0.462 -20.321   9.031  1.00 10.00      B   
ATOM    810  HN  GLY    51       0.121 -21.104   8.548  1.00 10.00      B   
ATOM    811  CA  GLY    51       1.887 -20.146   9.198  1.00 10.00      B   
ATOM    812  C   GLY    51       2.662 -20.395   7.918  1.00 10.00      B   
ATOM    813  O   GLY    51       2.569 -19.613   6.971  1.00 10.00      B   
ATOM    814  N   ALA    52       3.398 -21.502   7.879  1.00 10.00      B   
ATOM    815  HN  ALA    52       3.393 -22.102   8.656  1.00 10.00      B   
ATOM    816  CA  ALA    52       4.222 -21.858   6.720  1.00 10.00      B   
ATOM    817  CB  ALA    52       4.987 -23.145   6.985  1.00 10.00      B   
ATOM    818  C   ALA    52       3.421 -21.976   5.425  1.00 10.00      B   
ATOM    819  O   ALA    52       3.950 -21.746   4.336  1.00 10.00      B   
ATOM    820  N   GLY    53       2.150 -22.332   5.541  1.00 10.00      B   
ATOM    821  HN  GLY    53       1.776 -22.501   6.432  1.00 10.00      B   
ATOM    822  CA  GLY    53       1.306 -22.477   4.369  1.00 10.00      B   
ATOM    823  C   GLY    53       0.803 -21.145   3.855  1.00 10.00      B   
ATOM    824  O   GLY    53       0.257 -21.061   2.755  1.00 10.00      B   
ATOM    825  N   MET    54       0.999 -20.099   4.642  1.00 10.00      B   
ATOM    826  HN  MET    54       1.452 -20.225   5.503  1.00 10.00      B   
ATOM    827  CA  MET    54       0.558 -18.768   4.259  1.00 10.00      B   
ATOM    828  CB  MET    54      -0.315 -18.157   5.363  1.00 10.00      B   
ATOM    829  CG  MET    54      -0.821 -16.754   5.055  1.00 10.00      B   
ATOM    830  SD  MET    54      -1.790 -16.040   6.400  1.00 10.00      B   
ATOM    831  CE  MET    54      -0.595 -16.047   7.736  1.00 10.00      B   
ATOM    832  C   MET    54       1.754 -17.864   3.970  1.00 10.00      B   
ATOM    833  O   MET    54       1.754 -17.104   3.002  1.00 10.00      B   
ATOM    834  N   TYR    55       2.787 -17.979   4.796  1.00 10.00      B   
ATOM    835  HN  TYR    55       2.744 -18.633   5.530  1.00 10.00      B   
ATOM    836  CA  TYR    55       3.983 -17.158   4.652  1.00 10.00      B   
ATOM    837  CB  TYR    55       4.811 -17.146   5.937  1.00 10.00      B   
ATOM    838  CG  TYR    55       4.224 -16.249   7.005  1.00 10.00      B   
ATOM    839  CD1 TYR    55       3.484 -16.773   8.057  1.00 10.00      B   
ATOM    840  CD2 TYR    55       4.394 -14.873   6.947  1.00 10.00      B   
ATOM    841  CE1 TYR    55       2.927 -15.953   9.017  1.00 10.00      B   
ATOM    842  CE2 TYR    55       3.846 -14.046   7.904  1.00 10.00      B   
ATOM    843  CZ  TYR    55       3.114 -14.591   8.935  1.00 10.00      B   
ATOM    844  OH  TYR    55       2.554 -13.768   9.879  1.00 10.00      B   
ATOM    845  HH  TYR    55       2.078 -13.056   9.443  1.00 10.00      B   
ATOM    846  C   TYR    55       4.829 -17.518   3.434  1.00 10.00      B   
ATOM    847  O   TYR    55       5.754 -16.783   3.081  1.00 10.00      B   
ATOM    848  N   THR    56       4.500 -18.629   2.786  1.00 10.00      B   
ATOM    849  HN  THR    56       3.753 -19.172   3.114  1.00 10.00      B   
ATOM    850  CA  THR    56       5.220 -19.068   1.596  1.00 10.00      B   
ATOM    851  CB  THR    56       4.686 -20.426   1.109  1.00 10.00      B   
ATOM    852  OG1 THR    56       3.528 -20.783   1.880  1.00 10.00      B   
ATOM    853  HG1 THR    56       3.810 -21.270   2.667  1.00 10.00      B   
ATOM    854  CG2 THR    56       5.750 -21.500   1.270  1.00 10.00      B   
ATOM    855  C   THR    56       5.074 -18.038   0.478  1.00 10.00      B   
ATOM    856  O   THR    56       5.983 -17.835  -0.329  1.00 10.00      B   
ATOM    857  N   LEU    57       3.920 -17.383   0.450  1.00 10.00      B   
ATOM    858  HN  LEU    57       3.236 -17.596   1.118  1.00 10.00      B   
ATOM    859  CA  LEU    57       3.636 -16.360  -0.540  1.00 10.00      B   
ATOM    860  CB  LEU    57       2.276 -16.624  -1.193  1.00 10.00      B   
ATOM    861  CG  LEU    57       2.196 -17.833  -2.127  1.00 10.00      B   
ATOM    862  CD1 LEU    57       0.751 -18.125  -2.499  1.00 10.00      B   
ATOM    863  CD2 LEU    57       3.031 -17.596  -3.376  1.00 10.00      B   
ATOM    864  C   LEU    57       3.633 -14.989   0.125  1.00 10.00      B   
ATOM    865  O   LEU    57       3.368 -13.976  -0.513  1.00 10.00      B   
ATOM    866  N   LEU    58       3.955 -14.973   1.413  1.00 10.00      B   
ATOM    867  HN  LEU    58       4.195 -15.816   1.853  1.00 10.00      B   
ATOM    868  CA  LEU    58       3.973 -13.740   2.187  1.00 10.00      B   
ATOM    869  CB  LEU    58       3.306 -13.973   3.545  1.00 10.00      B   
ATOM    870  CG  LEU    58       2.189 -13.003   3.937  1.00 10.00      B   
ATOM    871  CD1 LEU    58       1.286 -13.632   4.987  1.00 10.00      B   
ATOM    872  CD2 LEU    58       2.770 -11.697   4.455  1.00 10.00      B   
ATOM    873  C   LEU    58       5.400 -13.244   2.382  1.00 10.00      B   
ATOM    874  O   LEU    58       5.697 -12.517   3.328  1.00 10.00      B   
ATOM    875  N   SER    59       6.290 -13.649   1.494  1.00 10.00      B   
ATOM    876  HN  SER    59       6.008 -14.245   0.765  1.00 10.00      B   
ATOM    877  CA  SER    59       7.679 -13.230   1.579  1.00 10.00      B   
ATOM    878  CB  SER    59       8.603 -14.450   1.617  1.00 10.00      B   
ATOM    879  OG  SER    59       8.229 -15.344   2.657  1.00 10.00      B   
ATOM    880  HG  SER    59       7.330 -15.660   2.500  1.00 10.00      B   
ATOM    881  C   SER    59       8.046 -12.308   0.414  1.00 10.00      B   
ATOM    882  O   SER    59       8.971 -11.502   0.516  1.00 10.00      B   
ATOM    883  N   VAL    60       7.294 -12.416  -0.678  1.00 10.00      B   
ATOM    884  HN  VAL    60       6.560 -13.065  -0.689  1.00 10.00      B   
ATOM    885  CA  VAL    60       7.536 -11.602  -1.871  1.00 10.00      B   
ATOM    886  CB  VAL    60       6.807 -12.116  -3.139  1.00 10.00      B   
ATOM    887  CG1 VAL    60       7.706 -13.061  -3.924  1.00 10.00      B   
ATOM    888  CG2 VAL    60       5.492 -12.801  -2.795  1.00 10.00      B   
ATOM    889  C   VAL    60       7.296 -10.093  -1.672  1.00 10.00      B   
ATOM    890  O   VAL    60       8.106  -9.291  -2.132  1.00 10.00      B   
ATOM    891  N   PRO    61       6.200  -9.661  -0.996  1.00 10.00      B   
ATOM    892  CA  PRO    61       5.931  -8.229  -0.788  1.00 10.00      B   
ATOM    893  CB  PRO    61       4.640  -8.209   0.044  1.00 10.00      B   
ATOM    894  CG  PRO    61       4.535  -9.578   0.624  1.00 10.00      B   
ATOM    895  CD  PRO    61       5.138 -10.495  -0.397  1.00 10.00      B   
ATOM    896  C   PRO    61       7.059  -7.535  -0.025  1.00 10.00      B   
ATOM    897  O   PRO    61       7.312  -6.340  -0.211  1.00 10.00      B   
ATOM    898  N   LYS    62       7.744  -8.294   0.820  1.00 10.00      B   
ATOM    899  HN  LYS    62       7.511  -9.242   0.902  1.00 10.00      B   
ATOM    900  CA  LYS    62       8.836  -7.759   1.615  1.00 10.00      B   
ATOM    901  CB  LYS    62       9.264  -8.761   2.682  1.00 10.00      B   
ATOM    902  CG  LYS    62       8.149  -9.133   3.643  1.00 10.00      B   
ATOM    903  CD  LYS    62       8.683  -9.842   4.873  1.00 10.00      B   
ATOM    904  CE  LYS    62       9.107 -11.269   4.572  1.00 10.00      B   
ATOM    905  NZ  LYS    62       9.273 -12.057   5.818  1.00 10.00      B   
ATOM    906  HZ1 LYS    62       8.352 -12.169   6.293  1.00 10.00      B   
ATOM    907  HZ2 LYS    62       9.924 -11.562   6.465  1.00 10.00      B   
ATOM    908  HZ3 LYS    62       9.659 -12.997   5.605  1.00 10.00      B   
ATOM    909  C   LYS    62      10.011  -7.374   0.734  1.00 10.00      B   
ATOM    910  O   LYS    62      10.690  -6.372   0.982  1.00 10.00      B   
ATOM    911  N   ASP    63      10.213  -8.154  -0.320  1.00 10.00      B   
ATOM    912  HN  ASP    63       9.616  -8.917  -0.470  1.00 10.00      B   
ATOM    913  CA  ASP    63      11.300  -7.923  -1.264  1.00 10.00      B   
ATOM    914  CB  ASP    63      11.591  -9.195  -2.073  1.00 10.00      B   
ATOM    915  CG  ASP    63      12.160 -10.331  -1.243  1.00 10.00      B   
ATOM    916  OD1 ASP    63      12.202 -10.209  -0.003  1.00 10.00      B   
ATOM    917  OD2 ASP    63      12.560 -11.365  -1.835  1.00 10.00      B   
ATOM    918  C   ASP    63      10.950  -6.786  -2.218  1.00 10.00      B   
ATOM    919  O   ASP    63      11.694  -6.498  -3.154  1.00 10.00      B   
ATOM    920  N   VAL    64       9.807  -6.149  -1.983  1.00 10.00      B   
ATOM    921  HN  VAL    64       9.249  -6.433  -1.228  1.00 10.00      B   
ATOM    922  CA  VAL    64       9.360  -5.049  -2.825  1.00 10.00      B   
ATOM    923  CB  VAL    64       7.923  -5.269  -3.351  1.00 10.00      B   
ATOM    924  CG1 VAL    64       7.544  -4.188  -4.353  1.00 10.00      B   
ATOM    925  CG2 VAL    64       7.787  -6.645  -3.983  1.00 10.00      B   
ATOM    926  C   VAL    64       9.443  -3.704  -2.096  1.00 10.00      B   
ATOM    927  O   VAL    64      10.387  -2.943  -2.292  1.00 10.00      B   
ATOM    928  N   GLN    65       8.470  -3.428  -1.234  1.00 10.00      B   
ATOM    929  HN  GLN    65       7.762  -4.092  -1.076  1.00 10.00      B   
ATOM    930  CA  GLN    65       8.435  -2.157  -0.513  1.00 10.00      B   
ATOM    931  CB  GLN    65       7.184  -1.357  -0.904  1.00 10.00      B   
ATOM    932  CG  GLN    65       7.057  -1.062  -2.388  1.00 10.00      B   
ATOM    933  CD  GLN    65       5.946  -0.076  -2.692  1.00 10.00      B   
ATOM    934  OE1 GLN    65       6.169   1.133  -2.739  1.00 10.00      B   
ATOM    935  NE2 GLN    65       4.738  -0.584  -2.895  1.00 10.00      B   
ATOM    936 HE21 GLN    65       4.628  -1.558  -2.836  1.00 10.00      B   
ATOM    937 HE22 GLN    65       4.005   0.034  -3.100  1.00 10.00      B   
ATOM    938  C   GLN    65       8.456  -2.343   1.002  1.00 10.00      B   
ATOM    939  O   GLN    65       8.118  -1.423   1.744  1.00 10.00      B   
ATOM    940  N   ILE    66       8.869  -3.512   1.476  1.00 10.00      B   
ATOM    941  HN  ILE    66       9.167  -4.213   0.858  1.00 10.00      B   
ATOM    942  CA  ILE    66       8.888  -3.754   2.916  1.00 10.00      B   
ATOM    943  CB  ILE    66       8.141  -5.045   3.319  1.00 10.00      B   
ATOM    944  CG1 ILE    66       6.681  -4.979   2.850  1.00 10.00      B   
ATOM    945  CG2 ILE    66       8.200  -5.257   4.826  1.00 10.00      B   
ATOM    946  CD1 ILE    66       5.853  -6.190   3.224  1.00 10.00      B   
ATOM    947  C   ILE    66      10.298  -3.710   3.517  1.00 10.00      B   
ATOM    948  O   ILE    66      10.594  -2.851   4.347  1.00 10.00      B   
ATOM    949  N   PHE    67      11.172  -4.621   3.103  1.00 10.00      B   
ATOM    950  HN  PHE    67      10.905  -5.284   2.427  1.00 10.00      B   
ATOM    951  CA  PHE    67      12.528  -4.650   3.642  1.00 10.00      B   
ATOM    952  CB  PHE    67      12.784  -5.924   4.448  1.00 10.00      B   
ATOM    953  CG  PHE    67      12.365  -5.812   5.883  1.00 10.00      B   
ATOM    954  CD1 PHE    67      11.203  -6.415   6.328  1.00 10.00      B   
ATOM    955  CD2 PHE    67      13.129  -5.094   6.786  1.00 10.00      B   
ATOM    956  CE1 PHE    67      10.809  -6.303   7.647  1.00 10.00      B   
ATOM    957  CE2 PHE    67      12.744  -4.979   8.107  1.00 10.00      B   
ATOM    958  CZ  PHE    67      11.581  -5.584   8.538  1.00 10.00      B   
ATOM    959  C   PHE    67      13.593  -4.464   2.572  1.00 10.00      B   
ATOM    960  O   PHE    67      14.760  -4.250   2.889  1.00 10.00      B   
ATOM    961  N   PHE    68      13.185  -4.532   1.309  1.00 10.00      B   
ATOM    962  HN  PHE    68      12.240  -4.712   1.123  1.00 10.00      B   
ATOM    963  CA  PHE    68      14.110  -4.369   0.188  1.00 10.00      B   
ATOM    964  CB  PHE    68      13.395  -4.470  -1.160  1.00 10.00      B   
ATOM    965  CG  PHE    68      14.337  -4.541  -2.327  1.00 10.00      B   
ATOM    966  CD1 PHE    68      15.029  -5.710  -2.603  1.00 10.00      B   
ATOM    967  CD2 PHE    68      14.536  -3.441  -3.145  1.00 10.00      B   
ATOM    968  CE1 PHE    68      15.903  -5.780  -3.669  1.00 10.00      B   
ATOM    969  CE2 PHE    68      15.410  -3.505  -4.215  1.00 10.00      B   
ATOM    970  CZ  PHE    68      16.093  -4.677  -4.477  1.00 10.00      B   
ATOM    971  C   PHE    68      14.954  -3.086   0.271  1.00 10.00      B   
ATOM    972  O   PHE    68      16.175  -3.157   0.163  1.00 10.00      B   
ATOM    973  N   PRO    69      14.331  -1.895   0.461  1.00 10.00      B   
ATOM    974  CA  PRO    69      15.074  -0.628   0.553  1.00 10.00      B   
ATOM    975  CB  PRO    69      14.002   0.409   0.923  1.00 10.00      B   
ATOM    976  CG  PRO    69      12.812  -0.386   1.344  1.00 10.00      B   
ATOM    977  CD  PRO    69      12.882  -1.671   0.576  1.00 10.00      B   
ATOM    978  C   PRO    69      16.175  -0.662   1.617  1.00 10.00      B   
ATOM    979  O   PRO    69      17.211  -0.008   1.476  1.00 10.00      B   
ATOM    980  N   MET    70      15.948  -1.427   2.675  1.00 10.00      B   
ATOM    981  HN  MET    70      15.108  -1.928   2.730  1.00 10.00      B   
ATOM    982  CA  MET    70      16.921  -1.549   3.753  1.00 10.00      B   
ATOM    983  CB  MET    70      16.221  -1.930   5.059  1.00 10.00      B   
ATOM    984  CG  MET    70      16.147  -0.804   6.076  1.00 10.00      B   
ATOM    985  SD  MET    70      15.073  -1.195   7.474  1.00 10.00      B   
ATOM    986  CE  MET    70      13.460  -1.121   6.698  1.00 10.00      B   
ATOM    987  C   MET    70      17.979  -2.589   3.401  1.00 10.00      B   
ATOM    988  O   MET    70      19.175  -2.368   3.600  1.00 10.00      B   
ATOM    989  N   ALA    71      17.526  -3.717   2.861  1.00 10.00      B   
ATOM    990  HN  ALA    71      16.558  -3.820   2.719  1.00 10.00      B   
ATOM    991  CA  ALA    71      18.415  -4.806   2.476  1.00 10.00      B   
ATOM    992  CB  ALA    71      17.608  -6.007   2.013  1.00 10.00      B   
ATOM    993  C   ALA    71      19.382  -4.366   1.386  1.00 10.00      B   
ATOM    994  O   ALA    71      20.555  -4.743   1.397  1.00 10.00      B   
ATOM    995  N   ALA    72      18.884  -3.561   0.453  1.00 10.00      B   
ATOM    996  HN  ALA    72      17.933  -3.308   0.495  1.00 10.00      B   
ATOM    997  CA  ALA    72      19.700  -3.060  -0.644  1.00 10.00      B   
ATOM    998  CB  ALA    72      18.835  -2.310  -1.650  1.00 10.00      B   
ATOM    999  C   ALA    72      20.815  -2.162  -0.117  1.00 10.00      B   
ATOM   1000  O   ALA    72      21.938  -2.177  -0.627  1.00 10.00      B   
ATOM   1001  N   LEU    73      20.497  -1.388   0.914  1.00 10.00      B   
ATOM   1002  HN  LEU    73      19.587  -1.426   1.274  1.00 10.00      B   
ATOM   1003  CA  LEU    73      21.466  -0.490   1.526  1.00 10.00      B   
ATOM   1004  CB  LEU    73      20.774   0.466   2.507  1.00 10.00      B   
ATOM   1005  CG  LEU    73      21.680   1.461   3.242  1.00 10.00      B   
ATOM   1006  CD1 LEU    73      22.298   2.451   2.267  1.00 10.00      B   
ATOM   1007  CD2 LEU    73      20.904   2.189   4.328  1.00 10.00      B   
ATOM   1008  C   LEU    73      22.541  -1.295   2.250  1.00 10.00      B   
ATOM   1009  O   LEU    73      23.738  -1.065   2.062  1.00 10.00      B   
ATOM   1010  N   LEU    74      22.099  -2.254   3.058  1.00 10.00      B   
ATOM   1011  HN  LEU    74      21.131  -2.392   3.145  1.00 10.00      B   
ATOM   1012  CA  LEU    74      23.006  -3.100   3.821  1.00 10.00      B   
ATOM   1013  CB  LEU    74      22.230  -3.980   4.806  1.00 10.00      B   
ATOM   1014  CG  LEU    74      21.436  -3.246   5.891  1.00 10.00      B   
ATOM   1015  CD1 LEU    74      20.633  -4.230   6.729  1.00 10.00      B   
ATOM   1016  CD2 LEU    74      22.359  -2.415   6.770  1.00 10.00      B   
ATOM   1017  C   LEU    74      23.871  -3.957   2.904  1.00 10.00      B   
ATOM   1018  O   LEU    74      25.056  -4.155   3.168  1.00 10.00      B   
ATOM   1019  N   GLY    75      23.275  -4.449   1.825  1.00 10.00      B   
ATOM   1020  HN  GLY    75      22.324  -4.255   1.669  1.00 10.00      B   
ATOM   1021  CA  GLY    75      24.003  -5.277   0.881  1.00 10.00      B   
ATOM   1022  C   GLY    75      25.176  -4.542   0.271  1.00 10.00      B   
ATOM   1023  O   GLY    75      26.313  -5.014   0.325  1.00 10.00      B   
ATOM   1024  N   ALA    76      24.905  -3.369  -0.287  1.00 10.00      B   
ATOM   1025  HN  ALA    76      23.980  -3.041  -0.288  1.00 10.00      B   
ATOM   1026  CA  ALA    76      25.947  -2.559  -0.903  1.00 10.00      B   
ATOM   1027  CB  ALA    76      25.339  -1.372  -1.635  1.00 10.00      B   
ATOM   1028  C   ALA    76      26.945  -2.083   0.149  1.00 10.00      B   
ATOM   1029  O   ALA    76      28.133  -1.912  -0.136  1.00 10.00      B   
ATOM   1030  N   LEU    77      26.453  -1.883   1.370  1.00 10.00      B   
ATOM   1031  HN  LEU    77      25.494  -2.032   1.524  1.00 10.00      B   
ATOM   1032  CA  LEU    77      27.286  -1.440   2.483  1.00 10.00      B   
ATOM   1033  CB  LEU    77      26.418  -1.121   3.706  1.00 10.00      B   
ATOM   1034  CG  LEU    77      27.142  -0.575   4.940  1.00 10.00      B   
ATOM   1035  CD1 LEU    77      27.698   0.815   4.671  1.00 10.00      B   
ATOM   1036  CD2 LEU    77      26.206  -0.557   6.137  1.00 10.00      B   
ATOM   1037  C   LEU    77      28.320  -2.503   2.839  1.00 10.00      B   
ATOM   1038  O   LEU    77      29.468  -2.187   3.158  1.00 10.00      B   
ATOM   1039  N   LEU    78      27.906  -3.760   2.789  1.00 10.00      B   
ATOM   1040  HN  LEU    78      26.971  -3.948   2.547  1.00 10.00      B   
ATOM   1041  CA  LEU    78      28.795  -4.868   3.096  1.00 10.00      B   
ATOM   1042  CB  LEU    78      27.995  -6.095   3.538  1.00 10.00      B   
ATOM   1043  CG  LEU    78      27.239  -5.968   4.863  1.00 10.00      B   
ATOM   1044  CD1 LEU    78      26.331  -7.169   5.070  1.00 10.00      B   
ATOM   1045  CD2 LEU    78      28.211  -5.824   6.025  1.00 10.00      B   
ATOM   1046  C   LEU    78      29.665  -5.206   1.893  1.00 10.00      B   
ATOM   1047  O   LEU    78      30.856  -5.477   2.037  1.00 10.00      B   
ATOM   1048  N   GLY    79      29.063  -5.171   0.705  1.00 10.00      B   
ATOM   1049  HN  GLY    79      28.105  -4.953   0.659  1.00 10.00      B   
ATOM   1050  CA  GLY    79      29.791  -5.469  -0.517  1.00 10.00      B   
ATOM   1051  C   GLY    79      30.980  -4.553  -0.719  1.00 10.00      B   
ATOM   1052  O   GLY    79      32.107  -5.014  -0.895  1.00 10.00      B   
ATOM   1053  N   LEU    80      30.733  -3.250  -0.673  1.00 10.00      B   
ATOM   1054  HN  LEU    80      29.813  -2.940  -0.518  1.00 10.00      B   
ATOM   1055  CA  LEU    80      31.797  -2.267  -0.844  1.00 10.00      B   
ATOM   1056  CB  LEU    80      31.219  -0.910  -1.248  1.00 10.00      B   
ATOM   1057  CG  LEU    80      30.504  -0.857  -2.601  1.00 10.00      B   
ATOM   1058  CD1 LEU    80      29.711   0.432  -2.740  1.00 10.00      B   
ATOM   1059  CD2 LEU    80      31.500  -0.999  -3.742  1.00 10.00      B   
ATOM   1060  C   LEU    80      32.608  -2.136   0.441  1.00 10.00      B   
ATOM   1061  O   LEU    80      33.743  -1.650   0.433  1.00 10.00      B   
ATOM   1062  N   GLY    81      32.013  -2.577   1.543  1.00 10.00      B   
ATOM   1063  HN  GLY    81      31.110  -2.952   1.480  1.00 10.00      B   
ATOM   1064  CA  GLY    81      32.678  -2.520   2.827  1.00 10.00      B   
ATOM   1065  C   GLY    81      33.827  -3.497   2.891  1.00 10.00      B   
ATOM   1066  O   GLY    81      34.941  -3.130   3.264  1.00 10.00      B   
ATOM   1067  N   MET    82      33.559  -4.739   2.508  1.00 10.00      B   
ATOM   1068  HN  MET    82      32.641  -4.968   2.229  1.00 10.00      B   
ATOM   1069  CA  MET    82      34.579  -5.780   2.510  1.00 10.00      B   
ATOM   1070  CB  MET    82      33.957  -7.132   2.145  1.00 10.00      B   
ATOM   1071  CG  MET    82      34.949  -8.283   2.076  1.00 10.00      B   
ATOM   1072  SD  MET    82      34.155  -9.895   2.221  1.00 10.00      B   
ATOM   1073  CE  MET    82      32.922  -9.796   0.924  1.00 10.00      B   
ATOM   1074  C   MET    82      35.705  -5.426   1.545  1.00 10.00      B   
ATOM   1075  O   MET    82      36.875  -5.718   1.804  1.00 10.00      B   
ATOM   1076  N   LEU    83      35.346  -4.779   0.443  1.00 10.00      B   
ATOM   1077  HN  LEU    83      34.396  -4.573   0.298  1.00 10.00      B   
ATOM   1078  CA  LEU    83      36.325  -4.371  -0.557  1.00 10.00      B   
ATOM   1079  CB  LEU    83      35.634  -3.783  -1.789  1.00 10.00      B   
ATOM   1080  CG  LEU    83      34.862  -4.771  -2.668  1.00 10.00      B   
ATOM   1081  CD1 LEU    83      34.179  -4.046  -3.818  1.00 10.00      B   
ATOM   1082  CD2 LEU    83      35.784  -5.863  -3.193  1.00 10.00      B   
ATOM   1083  C   LEU    83      37.307  -3.363   0.026  1.00 10.00      B   
ATOM   1084  O   LEU    83      38.505  -3.416  -0.254  1.00 10.00      B   
ATOM   1085  N   ALA    84      36.796  -2.447   0.838  1.00 10.00      B   
ATOM   1086  HN  ALA    84      35.830  -2.452   1.017  1.00 10.00      B   
ATOM   1087  CA  ALA    84      37.634  -1.436   1.467  1.00 10.00      B   
ATOM   1088  CB  ALA    84      36.799  -0.237   1.892  1.00 10.00      B   
ATOM   1089  C   ALA    84      38.372  -2.026   2.664  1.00 10.00      B   
ATOM   1090  O   ALA    84      39.563  -1.784   2.849  1.00 10.00      B   
ATOM   1091  N   GLN    85      37.656  -2.816   3.457  1.00 10.00      B   
ATOM   1092  HN  GLN    85      36.705  -2.968   3.244  1.00 10.00      B   
ATOM   1093  CA  GLN    85      38.220  -3.453   4.643  1.00 10.00      B   
ATOM   1094  CB  GLN    85      37.151  -4.286   5.353  1.00 10.00      B   
ATOM   1095  CG  GLN    85      37.553  -4.765   6.736  1.00 10.00      B   
ATOM   1096  CD  GLN    85      37.723  -3.623   7.716  1.00 10.00      B   
ATOM   1097  OE1 GLN    85      37.051  -2.597   7.616  1.00 10.00      B   
ATOM   1098  NE2 GLN    85      38.624  -3.789   8.665  1.00 10.00      B   
ATOM   1099 HE21 GLN    85      39.129  -4.631   8.684  1.00 10.00      B   
ATOM   1100 HE22 GLN    85      38.748  -3.067   9.315  1.00 10.00      B   
ATOM   1101  C   GLN    85      39.411  -4.337   4.289  1.00 10.00      B   
ATOM   1102  O   GLN    85      40.477  -4.224   4.891  1.00 10.00      B   
ATOM   1103  N   ARG    86      39.233  -5.194   3.290  1.00 10.00      B   
ATOM   1104  HN  ARG    86      38.364  -5.222   2.830  1.00 10.00      B   
ATOM   1105  CA  ARG    86      40.295  -6.100   2.863  1.00 10.00      B   
ATOM   1106  CB  ARG    86      39.716  -7.303   2.116  1.00 10.00      B   
ATOM   1107  CG  ARG    86      39.939  -8.632   2.820  1.00 10.00      B   
ATOM   1108  CD  ARG    86      38.826  -9.621   2.511  1.00 10.00      B   
ATOM   1109  NE  ARG    86      38.862 -10.091   1.126  1.00 10.00      B   
ATOM   1110  HE  ARG    86      39.299  -9.507   0.457  1.00 10.00      B   
ATOM   1111  CZ  ARG    86      38.331 -11.242   0.715  1.00 10.00      B   
ATOM   1112  NH1 ARG    86      37.728 -12.054   1.578  1.00 10.00      B   
ATOM   1113 HH11 ARG    86      37.652 -11.791   2.585  1.00 10.00      B   
ATOM   1114 HH12 ARG    86      37.319 -12.958   1.249  1.00 10.00      B   
ATOM   1115  NH2 ARG    86      38.412 -11.584  -0.562  1.00 10.00      B   
ATOM   1116 HH21 ARG    86      38.004 -12.485  -0.890  1.00 10.00      B   
ATOM   1117 HH22 ARG    86      38.883 -10.946  -1.246  1.00 10.00      B   
ATOM   1118  C   ARG    86      41.346  -5.388   2.012  1.00 10.00      B   
ATOM   1119  O   ARG    86      42.288  -6.015   1.528  1.00 10.00      B   
ATOM   1120  N   SER    87      41.179  -4.076   1.844  1.00 10.00      B   
ATOM   1121  HN  SER    87      40.411  -3.642   2.269  1.00 10.00      B   
ATOM   1122  CA  SER    87      42.105  -3.256   1.065  1.00 10.00      B   
ATOM   1123  CB  SER    87      43.479  -3.203   1.741  1.00 10.00      B   
ATOM   1124  OG  SER    87      43.352  -2.849   3.110  1.00 10.00      B   
ATOM   1125  HG  SER    87      42.853  -3.534   3.569  1.00 10.00      B   
ATOM   1126  C   SER    87      42.220  -3.734  -0.383  1.00 10.00      B   
ATOM   1127  O   SER    87      43.304  -3.745  -0.964  1.00 10.00      B   
ATOM   1128  N   GLU    88      41.095  -4.119  -0.966  1.00 10.00      B   
ATOM   1129  HN  GLU    88      40.254  -4.085  -0.458  1.00 10.00      B   
ATOM   1130  CA  GLU    88      41.078  -4.594  -2.342  1.00 10.00      B   
ATOM   1131  CB  GLU    88      40.250  -5.870  -2.464  1.00 10.00      B   
ATOM   1132  CG  GLU    88      40.828  -7.048  -1.699  1.00 10.00      B   
ATOM   1133  CD  GLU    88      40.216  -8.367  -2.112  1.00 10.00      B   
ATOM   1134  OE1 GLU    88      40.287  -8.713  -3.309  1.00 10.00      B   
ATOM   1135  OE2 GLU    88      39.665  -9.071  -1.243  1.00 10.00      B   
ATOM   1136  C   GLU    88      40.550  -3.522  -3.286  1.00 10.00      B   
ATOM   1137  O   GLU    88      40.982  -3.424  -4.432  1.00 10.00      B   
ATOM   1138  N   LEU    89      39.626  -2.711  -2.789  1.00 10.00      B   
ATOM   1139  HN  LEU    89      39.324  -2.843  -1.865  1.00 10.00      B   
ATOM   1140  CA  LEU    89      39.035  -1.639  -3.583  1.00 10.00      B   
ATOM   1141  CB  LEU    89      37.924  -0.943  -2.788  1.00 10.00      B   
ATOM   1142  CG  LEU    89      37.172   0.183  -3.504  1.00 10.00      B   
ATOM   1143  CD1 LEU    89      36.328  -0.367  -4.644  1.00 10.00      B   
ATOM   1144  CD2 LEU    89      36.310   0.958  -2.520  1.00 10.00      B   
ATOM   1145  C   LEU    89      40.096  -0.625  -4.000  1.00 10.00      B   
ATOM   1146  O   LEU    89      40.105  -0.146  -5.134  1.00 10.00      B   
ATOM   1147  N   VAL    90      41.006  -0.331  -3.081  1.00 10.00      B   
ATOM   1148  HN  VAL    90      40.956  -0.770  -2.208  1.00 10.00      B   
ATOM   1149  CA  VAL    90      42.076   0.630  -3.328  1.00 10.00      B   
ATOM   1150  CB  VAL    90      42.795   1.037  -2.024  1.00 10.00      B   
ATOM   1151  CG1 VAL    90      41.836   1.771  -1.100  1.00 10.00      B   
ATOM   1152  CG2 VAL    90      43.392  -0.180  -1.326  1.00 10.00      B   
ATOM   1153  C   VAL    90      43.097   0.119  -4.344  1.00 10.00      B   
ATOM   1154  O   VAL    90      43.871   0.897  -4.905  1.00 10.00      B   
ATOM   1155  N   VAL    91      43.089  -1.186  -4.589  1.00 10.00      B   
ATOM   1156  HN  VAL    91      42.442  -1.759  -4.129  1.00 10.00      B   
ATOM   1157  CA  VAL    91      44.011  -1.785  -5.538  1.00 10.00      B   
ATOM   1158  CB  VAL    91      43.987  -3.327  -5.464  1.00 10.00      B   
ATOM   1159  CG1 VAL    91      44.857  -3.937  -6.555  1.00 10.00      B   
ATOM   1160  CG2 VAL    91      44.440  -3.799  -4.092  1.00 10.00      B   
ATOM   1161  C   VAL    91      43.683  -1.331  -6.954  1.00 10.00      B   
ATOM   1162  O   VAL    91      44.530  -0.773  -7.649  1.00 10.00      B   
ATOM   1163  N   MET    92      42.441  -1.546  -7.368  1.00 10.00      B   
ATOM   1164  HN  MET    92      41.800  -1.973  -6.761  1.00 10.00      B   
ATOM   1165  CA  MET    92      42.010  -1.158  -8.703  1.00 10.00      B   
ATOM   1166  CB  MET    92      40.611  -1.697  -9.006  1.00 10.00      B   
ATOM   1167  CG  MET    92      40.526  -2.502 -10.294  1.00 10.00      B   
ATOM   1168  SD  MET    92      41.336  -1.694 -11.690  1.00 10.00      B   
ATOM   1169  CE  MET    92      40.859  -2.783 -13.029  1.00 10.00      B   
ATOM   1170  C   MET    92      42.041   0.360  -8.854  1.00 10.00      B   
ATOM   1171  O   MET    92      42.388   0.881  -9.915  1.00 10.00      B   
ATOM   1172  N   GLN    93      41.707   1.065  -7.776  1.00 10.00      B   
ATOM   1173  HN  GLN    93      41.448   0.589  -6.958  1.00 10.00      B   
ATOM   1174  CA  GLN    93      41.702   2.527  -7.782  1.00 10.00      B   
ATOM   1175  CB  GLN    93      41.213   3.076  -6.439  1.00 10.00      B   
ATOM   1176  CG  GLN    93      39.740   2.831  -6.166  1.00 10.00      B   
ATOM   1177  CD  GLN    93      39.288   3.397  -4.834  1.00 10.00      B   
ATOM   1178  OE1 GLN    93      40.048   3.431  -3.864  1.00 10.00      B   
ATOM   1179  NE2 GLN    93      38.053   3.863  -4.782  1.00 10.00      B   
ATOM   1180 HE21 GLN    93      37.508   3.820  -5.596  1.00 10.00      B   
ATOM   1181 HE22 GLN    93      37.733   4.228  -3.933  1.00 10.00      B   
ATOM   1182  C   GLN    93      43.086   3.080  -8.109  1.00 10.00      B   
ATOM   1183  O   GLN    93      43.222   4.054  -8.852  1.00 10.00      B   
ATOM   1184  N   ALA    94      44.116   2.443  -7.563  1.00 10.00      B   
ATOM   1185  HN  ALA    94      43.950   1.671  -6.977  1.00 10.00      B   
ATOM   1186  CA  ALA    94      45.486   2.868  -7.806  1.00 10.00      B   
ATOM   1187  CB  ALA    94      46.392   2.430  -6.666  1.00 10.00      B   
ATOM   1188  C   ALA    94      46.000   2.325  -9.136  1.00 10.00      B   
ATOM   1189  O   ALA    94      47.061   2.726  -9.611  1.00 10.00      B   
ATOM   1190  N   SER    95      45.242   1.414  -9.733  1.00 10.00      B   
ATOM   1191  HN  SER    95      44.401   1.138  -9.310  1.00 10.00      B   
ATOM   1192  CA  SER    95      45.627   0.821 -11.008  1.00 10.00      B   
ATOM   1193  CB  SER    95      45.123  -0.621 -11.100  1.00 10.00      B   
ATOM   1194  OG  SER    95      45.578  -1.393  -9.998  1.00 10.00      B   
ATOM   1195  HG  SER    95      45.332  -0.953  -9.170  1.00 10.00      B   
ATOM   1196  C   SER    95      45.095   1.645 -12.177  1.00 10.00      B   
ATOM   1197  O   SER    95      45.656   1.621 -13.274  1.00 10.00      B   
ATOM   1198  N   GLY    96      44.014   2.379 -11.939  1.00 10.00      B   
ATOM   1199  HN  GLY    96      43.611   2.372 -11.044  1.00 10.00      B   
ATOM   1200  CA  GLY    96      43.438   3.199 -12.990  1.00 10.00      B   
ATOM   1201  C   GLY    96      41.926   3.283 -12.917  1.00 10.00      B   
ATOM   1202  O   GLY    96      41.311   4.075 -13.634  1.00 10.00      B   
ATOM   1203  N   PHE    97      41.324   2.467 -12.064  1.00 10.00      B   
ATOM   1204  HN  PHE    97      41.863   1.848 -11.527  1.00 10.00      B   
ATOM   1205  CA  PHE    97      39.877   2.466 -11.909  1.00 10.00      B   
ATOM   1206  CB  PHE    97      39.415   1.212 -11.166  1.00 10.00      B   
ATOM   1207  CG  PHE    97      38.149   0.607 -11.705  1.00 10.00      B   
ATOM   1208  CD1 PHE    97      38.089   0.129 -13.005  1.00 10.00      B   
ATOM   1209  CD2 PHE    97      37.020   0.509 -10.907  1.00 10.00      B   
ATOM   1210  CE1 PHE    97      36.928  -0.432 -13.501  1.00 10.00      B   
ATOM   1211  CE2 PHE    97      35.856  -0.051 -11.398  1.00 10.00      B   
ATOM   1212  CZ  PHE    97      35.809  -0.522 -12.696  1.00 10.00      B   
ATOM   1213  C   PHE    97      39.420   3.722 -11.173  1.00 10.00      B   
ATOM   1214  O   PHE    97      39.694   3.895  -9.983  1.00 10.00      B   
ATOM   1215  N   THR    98      38.744   4.600 -11.895  1.00 10.00      B   
ATOM   1216  HN  THR    98      38.568   4.410 -12.838  1.00 10.00      B   
ATOM   1217  CA  THR    98      38.256   5.841 -11.328  1.00 10.00      B   
ATOM   1218  CB  THR    98      37.949   6.871 -12.429  1.00 10.00      B   
ATOM   1219  OG1 THR    98      37.395   6.209 -13.576  1.00 10.00      B   
ATOM   1220  HG1 THR    98      36.886   6.847 -14.093  1.00 10.00      B   
ATOM   1221  CG2 THR    98      39.216   7.606 -12.837  1.00 10.00      B   
ATOM   1222  C   THR    98      37.014   5.602 -10.472  1.00 10.00      B   
ATOM   1223  O   THR    98      36.387   4.542 -10.552  1.00 10.00      B   
ATOM   1224  N   ARG    99      36.667   6.590  -9.656  1.00 10.00      B   
ATOM   1225  HN  ARG    99      37.209   7.407  -9.641  1.00 10.00      B   
ATOM   1226  CA  ARG    99      35.514   6.496  -8.774  1.00 10.00      B   
ATOM   1227  CB  ARG    99      35.436   7.729  -7.876  1.00 10.00      B   
ATOM   1228  CG  ARG    99      36.736   8.045  -7.156  1.00 10.00      B   
ATOM   1229  CD  ARG    99      36.532   8.126  -5.655  1.00 10.00      B   
ATOM   1230  NE  ARG    99      35.727   9.282  -5.275  1.00 10.00      B   
ATOM   1231  HE  ARG    99      34.897   9.438  -5.777  1.00 10.00      B   
ATOM   1232  CZ  ARG    99      36.037  10.110  -4.287  1.00 10.00      B   
ATOM   1233  NH1 ARG    99      37.147   9.915  -3.581  1.00 10.00      B   
ATOM   1234 HH11 ARG    99      37.772   9.104  -3.797  1.00 10.00      B   
ATOM   1235 HH12 ARG    99      37.396  10.562  -2.805  1.00 10.00      B   
ATOM   1236  NH2 ARG    99      35.243  11.144  -4.021  1.00 10.00      B   
ATOM   1237 HH21 ARG    99      34.376  11.296  -4.584  1.00 10.00      B   
ATOM   1238 HH22 ARG    99      35.478  11.803  -3.251  1.00 10.00      B   
ATOM   1239  C   ARG    99      34.222   6.341  -9.565  1.00 10.00      B   
ATOM   1240  O   ARG    99      33.323   5.605  -9.162  1.00 10.00      B   
ATOM   1241  N   MET   100      34.139   7.029 -10.697  1.00 10.00      B   
ATOM   1242  HN  MET   100      34.888   7.600 -10.967  1.00 10.00      B   
ATOM   1243  CA  MET   100      32.958   6.952 -11.545  1.00 10.00      B   
ATOM   1244  CB  MET   100      32.998   8.015 -12.645  1.00 10.00      B   
ATOM   1245  CG  MET   100      32.490   9.381 -12.205  1.00 10.00      B   
ATOM   1246  SD  MET   100      30.816   9.322 -11.530  1.00 10.00      B   
ATOM   1247  CE  MET   100      29.894   8.694 -12.935  1.00 10.00      B   
ATOM   1248  C   MET   100      32.829   5.561 -12.149  1.00 10.00      B   
ATOM   1249  O   MET   100      31.724   5.069 -12.370  1.00 10.00      B   
ATOM   1250  N   GLN   101      33.969   4.921 -12.390  1.00 10.00      B   
ATOM   1251  HN  GLN   101      34.817   5.358 -12.171  1.00 10.00      B   
ATOM   1252  CA  GLN   101      33.987   3.579 -12.955  1.00 10.00      B   
ATOM   1253  CB  GLN   101      35.415   3.148 -13.291  1.00 10.00      B   
ATOM   1254  CG  GLN   101      35.870   3.547 -14.682  1.00 10.00      B   
ATOM   1255  CD  GLN   101      34.992   2.961 -15.767  1.00 10.00      B   
ATOM   1256  OE1 GLN   101      34.440   1.870 -15.617  1.00 10.00      B   
ATOM   1257  NE2 GLN   101      34.851   3.680 -16.866  1.00 10.00      B   
ATOM   1258 HE21 GLN   101      35.318   4.543 -16.921  1.00 10.00      B   
ATOM   1259 HE22 GLN   101      34.288   3.323 -17.585  1.00 10.00      B   
ATOM   1260  C   GLN   101      33.355   2.591 -11.987  1.00 10.00      B   
ATOM   1261  O   GLN   101      32.644   1.673 -12.396  1.00 10.00      B   
ATOM   1262  N   VAL   102      33.612   2.796 -10.700  1.00 10.00      B   
ATOM   1263  HN  VAL   102      34.192   3.544 -10.441  1.00 10.00      B   
ATOM   1264  CA  VAL   102      33.055   1.938  -9.664  1.00 10.00      B   
ATOM   1265  CB  VAL   102      33.581   2.319  -8.262  1.00 10.00      B   
ATOM   1266  CG1 VAL   102      33.088   1.333  -7.214  1.00 10.00      B   
ATOM   1267  CG2 VAL   102      35.100   2.387  -8.258  1.00 10.00      B   
ATOM   1268  C   VAL   102      31.536   2.058  -9.676  1.00 10.00      B   
ATOM   1269  O   VAL   102      30.820   1.055  -9.677  1.00 10.00      B   
ATOM   1270  N   ALA   103      31.059   3.298  -9.720  1.00 10.00      B   
ATOM   1271  HN  ALA   103      31.689   4.047  -9.734  1.00 10.00      B   
ATOM   1272  CA  ALA   103      29.630   3.574  -9.744  1.00 10.00      B   
ATOM   1273  CB  ALA   103      29.377   5.073  -9.710  1.00 10.00      B   
ATOM   1274  C   ALA   103      28.980   2.949 -10.975  1.00 10.00      B   
ATOM   1275  O   ALA   103      27.945   2.295 -10.878  1.00 10.00      B   
ATOM   1276  N   LEU   104      29.606   3.134 -12.129  1.00 10.00      B   
ATOM   1277  HN  LEU   104      30.436   3.661 -12.145  1.00 10.00      B   
ATOM   1278  CA  LEU   104      29.089   2.585 -13.377  1.00 10.00      B   
ATOM   1279  CB  LEU   104      29.933   3.061 -14.563  1.00 10.00      B   
ATOM   1280  CG  LEU   104      29.947   4.570 -14.828  1.00 10.00      B   
ATOM   1281  CD1 LEU   104      30.975   4.917 -15.893  1.00 10.00      B   
ATOM   1282  CD2 LEU   104      28.564   5.070 -15.223  1.00 10.00      B   
ATOM   1283  C   LEU   104      29.065   1.060 -13.334  1.00 10.00      B   
ATOM   1284  O   LEU   104      28.149   0.424 -13.861  1.00 10.00      B   
ATOM   1285  N   SER   105      30.065   0.480 -12.689  1.00 10.00      B   
ATOM   1286  HN  SER   105      30.760   1.041 -12.280  1.00 10.00      B   
ATOM   1287  CA  SER   105      30.171  -0.966 -12.582  1.00 10.00      B   
ATOM   1288  CB  SER   105      31.562  -1.374 -12.090  1.00 10.00      B   
ATOM   1289  OG  SER   105      31.996  -2.563 -12.726  1.00 10.00      B   
ATOM   1290  HG  SER   105      32.463  -2.337 -13.545  1.00 10.00      B   
ATOM   1291  C   SER   105      29.083  -1.557 -11.685  1.00 10.00      B   
ATOM   1292  O   SER   105      28.620  -2.676 -11.916  1.00 10.00      B   
ATOM   1293  N   VAL   106      28.667  -0.808 -10.674  1.00 10.00      B   
ATOM   1294  HN  VAL   106      29.063   0.078 -10.536  1.00 10.00      B   
ATOM   1295  CA  VAL   106      27.638  -1.285  -9.757  1.00 10.00      B   
ATOM   1296  CB  VAL   106      27.839  -0.774  -8.309  1.00 10.00      B   
ATOM   1297  CG1 VAL   106      29.230  -1.122  -7.807  1.00 10.00      B   
ATOM   1298  CG2 VAL   106      27.591   0.723  -8.200  1.00 10.00      B   
ATOM   1299  C   VAL   106      26.231  -0.956 -10.258  1.00 10.00      B   
ATOM   1300  O   VAL   106      25.283  -1.692  -9.991  1.00 10.00      B   
ATOM   1301  N   MET   107      26.103   0.138 -11.008  1.00 10.00      B   
ATOM   1302  HN  MET   107      26.896   0.686 -11.200  1.00 10.00      B   
ATOM   1303  CA  MET   107      24.807   0.550 -11.537  1.00 10.00      B   
ATOM   1304  CB  MET   107      24.868   1.946 -12.163  1.00 10.00      B   
ATOM   1305  CG  MET   107      24.980   3.087 -11.161  1.00 10.00      B   
ATOM   1306  SD  MET   107      23.748   2.995  -9.846  1.00 10.00      B   
ATOM   1307  CE  MET   107      22.232   3.195 -10.782  1.00 10.00      B   
ATOM   1308  C   MET   107      24.265  -0.456 -12.543  1.00 10.00      B   
ATOM   1309  O   MET   107      23.059  -0.695 -12.602  1.00 10.00      B   
ATOM   1310  N   LYS   108      25.157  -1.057 -13.321  1.00 10.00      B   
ATOM   1311  HN  LYS   108      26.107  -0.832 -13.222  1.00 10.00      B   
ATOM   1312  CA  LYS   108      24.752  -2.036 -14.326  1.00 10.00      B   
ATOM   1313  CB  LYS   108      25.934  -2.444 -15.211  1.00 10.00      B   
ATOM   1314  CG  LYS   108      26.960  -3.329 -14.523  1.00 10.00      B   
ATOM   1315  CD  LYS   108      27.904  -3.972 -15.525  1.00 10.00      B   
ATOM   1316  CE  LYS   108      28.820  -4.986 -14.855  1.00 10.00      B   
ATOM   1317  NZ  LYS   108      29.656  -4.371 -13.790  1.00 10.00      B   
ATOM   1318  HZ1 LYS   108      29.050  -3.927 -13.065  1.00 10.00      B   
ATOM   1319  HZ2 LYS   108      30.274  -3.641 -14.198  1.00 10.00      B   
ATOM   1320  HZ3 LYS   108      30.249  -5.096 -13.333  1.00 10.00      B   
ATOM   1321  C   LYS   108      24.115  -3.263 -13.678  1.00 10.00      B   
ATOM   1322  O   LYS   108      23.251  -3.910 -14.270  1.00 10.00      B   
ATOM   1323  N   THR   109      24.538  -3.571 -12.459  1.00 10.00      B   
ATOM   1324  HN  THR   109      25.231  -3.022 -12.040  1.00 10.00      B   
ATOM   1325  CA  THR   109      24.013  -4.713 -11.730  1.00 10.00      B   
ATOM   1326  CB  THR   109      25.035  -5.208 -10.692  1.00 10.00      B   
ATOM   1327  OG1 THR   109      26.359  -4.851 -11.121  1.00 10.00      B   
ATOM   1328  HG1 THR   109      26.871  -4.560 -10.355  1.00 10.00      B   
ATOM   1329  CG2 THR   109      24.949  -6.719 -10.538  1.00 10.00      B   
ATOM   1330  C   THR   109      22.713  -4.346 -11.021  1.00 10.00      B   
ATOM   1331  O   THR   109      21.885  -5.209 -10.727  1.00 10.00      B   
ATOM   1332  N   ALA   110      22.539  -3.057 -10.763  1.00 10.00      B   
ATOM   1333  HN  ALA   110      23.240  -2.421 -11.021  1.00 10.00      B   
ATOM   1334  CA  ALA   110      21.342  -2.563 -10.098  1.00 10.00      B   
ATOM   1335  CB  ALA   110      21.553  -1.139  -9.608  1.00 10.00      B   
ATOM   1336  C   ALA   110      20.142  -2.628 -11.034  1.00 10.00      B   
ATOM   1337  O   ALA   110      19.004  -2.754 -10.586  1.00 10.00      B   
ATOM   1338  N   ILE   111      20.406  -2.547 -12.337  1.00 10.00      B   
ATOM   1339  HN  ILE   111      21.339  -2.446 -12.627  1.00 10.00      B   
ATOM   1340  CA  ILE   111      19.348  -2.600 -13.346  1.00 10.00      B   
ATOM   1341  CB  ILE   111      19.893  -2.495 -14.789  1.00 10.00      B   
ATOM   1342  CG1 ILE   111      20.759  -1.243 -14.938  1.00 10.00      B   
ATOM   1343  CG2 ILE   111      18.750  -2.473 -15.795  1.00 10.00      B   
ATOM   1344  CD1 ILE   111      21.506  -1.168 -16.254  1.00 10.00      B   
ATOM   1345  C   ILE   111      18.468  -3.850 -13.189  1.00 10.00      B   
ATOM   1346  O   ILE   111      17.261  -3.725 -12.971  1.00 10.00      B   
ATOM   1347  N   PRO   112      19.047  -5.071 -13.281  1.00 10.00      B   
ATOM   1348  CA  PRO   112      18.282  -6.316 -13.133  1.00 10.00      B   
ATOM   1349  CB  PRO   112      19.346  -7.416 -13.245  1.00 10.00      B   
ATOM   1350  CG  PRO   112      20.473  -6.779 -13.980  1.00 10.00      B   
ATOM   1351  CD  PRO   112      20.472  -5.341 -13.555  1.00 10.00      B   
ATOM   1352  C   PRO   112      17.588  -6.396 -11.774  1.00 10.00      B   
ATOM   1353  O   PRO   112      16.491  -6.941 -11.658  1.00 10.00      B   
ATOM   1354  N   LEU   113      18.233  -5.844 -10.750  1.00 10.00      B   
ATOM   1355  HN  LEU   113      19.107  -5.427 -10.906  1.00 10.00      B   
ATOM   1356  CA  LEU   113      17.674  -5.847  -9.403  1.00 10.00      B   
ATOM   1357  CB  LEU   113      18.696  -5.322  -8.391  1.00 10.00      B   
ATOM   1358  CG  LEU   113      19.921  -6.205  -8.150  1.00 10.00      B   
ATOM   1359  CD1 LEU   113      20.919  -5.499  -7.247  1.00 10.00      B   
ATOM   1360  CD2 LEU   113      19.508  -7.539  -7.548  1.00 10.00      B   
ATOM   1361  C   LEU   113      16.395  -5.016  -9.345  1.00 10.00      B   
ATOM   1362  O   LEU   113      15.350  -5.493  -8.895  1.00 10.00      B   
ATOM   1363  N   VAL   114      16.483  -3.779  -9.824  1.00 10.00      B   
ATOM   1364  HN  VAL   114      17.348  -3.460 -10.173  1.00 10.00      B   
ATOM   1365  CA  VAL   114      15.336  -2.879  -9.836  1.00 10.00      B   
ATOM   1366  CB  VAL   114      15.724  -1.482 -10.377  1.00 10.00      B   
ATOM   1367  CG1 VAL   114      14.494  -0.605 -10.565  1.00 10.00      B   
ATOM   1368  CG2 VAL   114      16.724  -0.806  -9.451  1.00 10.00      B   
ATOM   1369  C   VAL   114      14.209  -3.458 -10.686  1.00 10.00      B   
ATOM   1370  O   VAL   114      13.038  -3.413 -10.303  1.00 10.00      B   
ATOM   1371  N   LEU   115      14.574  -4.024 -11.829  1.00 10.00      B   
ATOM   1372  HN  LEU   115      15.527  -4.048 -12.068  1.00 10.00      B   
ATOM   1373  CA  LEU   115      13.598  -4.614 -12.734  1.00 10.00      B   
ATOM   1374  CB  LEU   115      14.245  -4.987 -14.070  1.00 10.00      B   
ATOM   1375  CG  LEU   115      14.736  -3.818 -14.926  1.00 10.00      B   
ATOM   1376  CD1 LEU   115      15.331  -4.319 -16.232  1.00 10.00      B   
ATOM   1377  CD2 LEU   115      13.610  -2.829 -15.193  1.00 10.00      B   
ATOM   1378  C   LEU   115      12.926  -5.829 -12.102  1.00 10.00      B   
ATOM   1379  O   LEU   115      11.745  -6.092 -12.344  1.00 10.00      B   
ATOM   1380  N   LEU   116      13.678  -6.563 -11.288  1.00 10.00      B   
ATOM   1381  HN  LEU   116      14.612  -6.305 -11.136  1.00 10.00      B   
ATOM   1382  CA  LEU   116      13.150  -7.742 -10.614  1.00 10.00      B   
ATOM   1383  CB  LEU   116      14.276  -8.530  -9.935  1.00 10.00      B   
ATOM   1384  CG  LEU   116      13.879  -9.860  -9.286  1.00 10.00      B   
ATOM   1385  CD1 LEU   116      13.402 -10.849 -10.336  1.00 10.00      B   
ATOM   1386  CD2 LEU   116      15.042 -10.436  -8.496  1.00 10.00      B   
ATOM   1387  C   LEU   116      12.102  -7.331  -9.589  1.00 10.00      B   
ATOM   1388  O   LEU   116      10.976  -7.829  -9.603  1.00 10.00      B   
ATOM   1389  N   THR   117      12.475  -6.405  -8.718  1.00 10.00      B   
ATOM   1390  HN  THR   117      13.392  -6.047  -8.764  1.00 10.00      B   
ATOM   1391  CA  THR   117      11.577  -5.908  -7.684  1.00 10.00      B   
ATOM   1392  CB  THR   117      12.286  -4.842  -6.833  1.00 10.00      B   
ATOM   1393  OG1 THR   117      13.496  -5.398  -6.309  1.00 10.00      B   
ATOM   1394  HG1 THR   117      13.380  -5.590  -5.374  1.00 10.00      B   
ATOM   1395  CG2 THR   117      11.406  -4.368  -5.687  1.00 10.00      B   
ATOM   1396  C   THR   117      10.312  -5.313  -8.297  1.00 10.00      B   
ATOM   1397  O   THR   117       9.202  -5.538  -7.802  1.00 10.00      B   
ATOM   1398  N   MET   118      10.484  -4.569  -9.385  1.00 10.00      B   
ATOM   1399  HN  MET   118      11.394  -4.431  -9.733  1.00 10.00      B   
ATOM   1400  CA  MET   118       9.361  -3.948 -10.070  1.00 10.00      B   
ATOM   1401  CB  MET   118       9.849  -3.016 -11.180  1.00 10.00      B   
ATOM   1402  CG  MET   118       8.859  -1.920 -11.542  1.00 10.00      B   
ATOM   1403  SD  MET   118       8.460  -0.857 -10.137  1.00 10.00      B   
ATOM   1404  CE  MET   118       7.345   0.317 -10.905  1.00 10.00      B   
ATOM   1405  C   MET   118       8.422  -5.005 -10.640  1.00 10.00      B   
ATOM   1406  O   MET   118       7.206  -4.865 -10.567  1.00 10.00      B   
ATOM   1407  N   ALA   119       8.990  -6.070 -11.196  1.00 10.00      B   
ATOM   1408  HN  ALA   119       9.970  -6.136 -11.225  1.00 10.00      B   
ATOM   1409  CA  ALA   119       8.189  -7.144 -11.766  1.00 10.00      B   
ATOM   1410  CB  ALA   119       9.057  -8.086 -12.584  1.00 10.00      B   
ATOM   1411  C   ALA   119       7.450  -7.908 -10.671  1.00 10.00      B   
ATOM   1412  O   ALA   119       6.268  -8.219 -10.805  1.00 10.00      B   
ATOM   1413  N   ILE   120       8.148  -8.201  -9.583  1.00 10.00      B   
ATOM   1414  HN  ILE   120       9.093  -7.930  -9.533  1.00 10.00      B   
ATOM   1415  CA  ILE   120       7.552  -8.923  -8.467  1.00 10.00      B   
ATOM   1416  CB  ILE   120       8.599  -9.258  -7.384  1.00 10.00      B   
ATOM   1417  CG1 ILE   120       9.671 -10.190  -7.954  1.00 10.00      B   
ATOM   1418  CG2 ILE   120       7.937  -9.889  -6.165  1.00 10.00      B   
ATOM   1419  CD1 ILE   120      10.848 -10.414  -7.027  1.00 10.00      B   
ATOM   1420  C   ILE   120       6.415  -8.120  -7.838  1.00 10.00      B   
ATOM   1421  O   ILE   120       5.322  -8.642  -7.623  1.00 10.00      B   
ATOM   1422  N   GLY   121       6.673  -6.842  -7.585  1.00 10.00      B   
ATOM   1423  HN  GLY   121       7.555  -6.474  -7.825  1.00 10.00      B   
ATOM   1424  CA  GLY   121       5.683  -5.978  -6.962  1.00 10.00      B   
ATOM   1425  C   GLY   121       4.467  -5.696  -7.825  1.00 10.00      B   
ATOM   1426  O   GLY   121       3.477  -5.148  -7.340  1.00 10.00      B   
ATOM   1427  N   GLU   122       4.529  -6.073  -9.093  1.00 10.00      B   
ATOM   1428  HN  GLU   122       5.343  -6.507  -9.424  1.00 10.00      B   
ATOM   1429  CA  GLU   122       3.419  -5.840 -10.008  1.00 10.00      B   
ATOM   1430  CB  GLU   122       3.915  -5.166 -11.285  1.00 10.00      B   
ATOM   1431  CG  GLU   122       4.407  -3.746 -11.079  1.00 10.00      B   
ATOM   1432  CD  GLU   122       3.302  -2.722 -11.201  1.00 10.00      B   
ATOM   1433  OE1 GLU   122       3.394  -1.854 -12.095  1.00 10.00      B   
ATOM   1434  OE2 GLU   122       2.340  -2.777 -10.407  1.00 10.00      B   
ATOM   1435  C   GLU   122       2.676  -7.125 -10.358  1.00 10.00      B   
ATOM   1436  O   GLU   122       1.558  -7.077 -10.871  1.00 10.00      B   
ATOM   1437  N   TRP   123       3.287  -8.272 -10.079  1.00 10.00      B   
ATOM   1438  HN  TRP   123       4.169  -8.257  -9.655  1.00 10.00      B   
ATOM   1439  CA  TRP   123       2.660  -9.551 -10.399  1.00 10.00      B   
ATOM   1440  CB  TRP   123       3.394 -10.245 -11.555  1.00 10.00      B   
ATOM   1441  CG  TRP   123       3.440  -9.434 -12.816  1.00 10.00      B   
ATOM   1442  CD1 TRP   123       4.526  -8.794 -13.338  1.00 10.00      B   
ATOM   1443  CD2 TRP   123       2.352  -9.173 -13.711  1.00 10.00      B   
ATOM   1444  NE1 TRP   123       4.182  -8.147 -14.498  1.00 10.00      B   
ATOM   1445  HE1 TRP   123       4.790  -7.617 -15.056  1.00 10.00      B   
ATOM   1446  CE2 TRP   123       2.855  -8.366 -14.751  1.00 10.00      B   
ATOM   1447  CE3 TRP   123       1.006  -9.544 -13.737  1.00 10.00      B   
ATOM   1448  CZ2 TRP   123       2.056  -7.920 -15.802  1.00 10.00      B   
ATOM   1449  CZ3 TRP   123       0.216  -9.103 -14.781  1.00 10.00      B   
ATOM   1450  CH2 TRP   123       0.743  -8.301 -15.800  1.00 10.00      B   
ATOM   1451  C   TRP   123       2.571 -10.489  -9.194  1.00 10.00      B   
ATOM   1452  O   TRP   123       1.478 -10.798  -8.717  1.00 10.00      B   
ATOM   1453  N   VAL   124       3.725 -10.924  -8.701  1.00 10.00      B   
ATOM   1454  HN  VAL   124       4.561 -10.609  -9.100  1.00 10.00      B   
ATOM   1455  CA  VAL   124       3.784 -11.860  -7.579  1.00 10.00      B   
ATOM   1456  CB  VAL   124       5.211 -12.411  -7.376  1.00 10.00      B   
ATOM   1457  CG1 VAL   124       5.181 -13.669  -6.521  1.00 10.00      B   
ATOM   1458  CG2 VAL   124       5.882 -12.686  -8.716  1.00 10.00      B   
ATOM   1459  C   VAL   124       3.278 -11.253  -6.267  1.00 10.00      B   
ATOM   1460  O   VAL   124       2.460 -11.857  -5.579  1.00 10.00      B   
ATOM   1461  N   ALA   125       3.761 -10.063  -5.931  1.00 10.00      B   
ATOM   1462  HN  ALA   125       4.392  -9.614  -6.537  1.00 10.00      B   
ATOM   1463  CA  ALA   125       3.372  -9.395  -4.688  1.00 10.00      B   
ATOM   1464  CB  ALA   125       4.174  -8.121  -4.456  1.00 10.00      B   
ATOM   1465  C   ALA   125       1.858  -9.151  -4.563  1.00 10.00      B   
ATOM   1466  O   ALA   125       1.258  -9.562  -3.573  1.00 10.00      B   
ATOM   1467  N   PRO   126       1.215  -8.488  -5.554  1.00 10.00      B   
ATOM   1468  CA  PRO   126      -0.230  -8.209  -5.504  1.00 10.00      B   
ATOM   1469  CB  PRO   126      -0.529  -7.607  -6.880  1.00 10.00      B   
ATOM   1470  CG  PRO   126       0.768  -7.037  -7.324  1.00 10.00      B   
ATOM   1471  CD  PRO   126       1.825  -7.955  -6.785  1.00 10.00      B   
ATOM   1472  C   PRO   126      -1.064  -9.470  -5.294  1.00 10.00      B   
ATOM   1473  O   PRO   126      -1.895  -9.531  -4.386  1.00 10.00      B   
ATOM   1474  N   GLN   127      -0.823 -10.482  -6.118  1.00 10.00      B   
ATOM   1475  HN  GLN   127      -0.129 -10.388  -6.803  1.00 10.00      B   
ATOM   1476  CA  GLN   127      -1.562 -11.732  -6.016  1.00 10.00      B   
ATOM   1477  CB  GLN   127      -1.371 -12.596  -7.264  1.00 10.00      B   
ATOM   1478  CG  GLN   127      -2.329 -12.248  -8.392  1.00 10.00      B   
ATOM   1479  CD  GLN   127      -2.171 -13.141  -9.605  1.00 10.00      B   
ATOM   1480  OE1 GLN   127      -1.072 -13.598  -9.922  1.00 10.00      B   
ATOM   1481  NE2 GLN   127      -3.270 -13.394 -10.297  1.00 10.00      B   
ATOM   1482 HE21 GLN   127      -4.115 -12.998  -9.992  1.00 10.00      B   
ATOM   1483 HE22 GLN   127      -3.196 -13.970 -11.088  1.00 10.00      B   
ATOM   1484  C   GLN   127      -1.192 -12.498  -4.753  1.00 10.00      B   
ATOM   1485  O   GLN   127      -2.039 -13.151  -4.147  1.00 10.00      B   
ATOM   1486  N   GLY   128       0.071 -12.411  -4.360  1.00 10.00      B   
ATOM   1487  HN  GLY   128       0.708 -11.884  -4.894  1.00 10.00      B   
ATOM   1488  CA  GLY   128       0.527 -13.086  -3.163  1.00 10.00      B   
ATOM   1489  C   GLY   128      -0.152 -12.541  -1.923  1.00 10.00      B   
ATOM   1490  O   GLY   128      -0.675 -13.303  -1.113  1.00 10.00      B   
ATOM   1491  N   GLU   129      -0.161 -11.217  -1.791  1.00 10.00      B   
ATOM   1492  HN  GLU   129       0.267 -10.666  -2.486  1.00 10.00      B   
ATOM   1493  CA  GLU   129      -0.784 -10.556  -0.648  1.00 10.00      B   
ATOM   1494  CB  GLU   129      -0.481  -9.052  -0.667  1.00 10.00      B   
ATOM   1495  CG  GLU   129       0.855  -8.669  -0.049  1.00 10.00      B   
ATOM   1496  CD  GLU   129       0.817  -8.651   1.468  1.00 10.00      B   
ATOM   1497  OE1 GLU   129       0.655  -9.729   2.081  1.00 10.00      B   
ATOM   1498  OE2 GLU   129       0.963  -7.557   2.057  1.00 10.00      B   
ATOM   1499  C   GLU   129      -2.293 -10.778  -0.647  1.00 10.00      B   
ATOM   1500  O   GLU   129      -2.883 -11.096   0.386  1.00 10.00      B   
ATOM   1501  N   GLN   130      -2.906 -10.632  -1.818  1.00 10.00      B   
ATOM   1502  HN  GLN   130      -2.372 -10.396  -2.610  1.00 10.00      B   
ATOM   1503  CA  GLN   130      -4.347 -10.803  -1.964  1.00 10.00      B   
ATOM   1504  CB  GLN   130      -4.780 -10.450  -3.391  1.00 10.00      B   
ATOM   1505  CG  GLN   130      -6.129  -9.758  -3.483  1.00 10.00      B   
ATOM   1506  CD  GLN   130      -6.450  -9.281  -4.888  1.00 10.00      B   
ATOM   1507  OE1 GLN   130      -6.057  -9.902  -5.878  1.00 10.00      B   
ATOM   1508  NE2 GLN   130      -7.158  -8.166  -4.984  1.00 10.00      B   
ATOM   1509 HE21 GLN   130      -7.429  -7.716  -4.154  1.00 10.00      B   
ATOM   1510 HE22 GLN   130      -7.383  -7.831  -5.877  1.00 10.00      B   
ATOM   1511  C   GLN   130      -4.777 -12.227  -1.625  1.00 10.00      B   
ATOM   1512  O   GLN   130      -5.821 -12.438  -1.003  1.00 10.00      B   
ATOM   1513  N   MET   131      -3.961 -13.198  -2.018  1.00 10.00      B   
ATOM   1514  HN  MET   131      -3.132 -12.965  -2.494  1.00 10.00      B   
ATOM   1515  CA  MET   131      -4.259 -14.600  -1.765  1.00 10.00      B   
ATOM   1516  CB  MET   131      -3.454 -15.498  -2.707  1.00 10.00      B   
ATOM   1517  CG  MET   131      -3.925 -16.943  -2.742  1.00 10.00      B   
ATOM   1518  SD  MET   131      -2.942 -17.967  -3.855  1.00 10.00      B   
ATOM   1519  CE  MET   131      -3.171 -17.106  -5.413  1.00 10.00      B   
ATOM   1520  C   MET   131      -3.966 -14.980  -0.320  1.00 10.00      B   
ATOM   1521  O   MET   131      -4.774 -15.645   0.327  1.00 10.00      B   
ATOM   1522  N   ALA   132      -2.813 -14.552   0.184  1.00 10.00      B   
ATOM   1523  HN  ALA   132      -2.211 -14.015  -0.382  1.00 10.00      B   
ATOM   1524  CA  ALA   132      -2.417 -14.859   1.557  1.00 10.00      B   
ATOM   1525  CB  ALA   132      -1.004 -14.373   1.838  1.00 10.00      B   
ATOM   1526  C   ALA   132      -3.394 -14.264   2.562  1.00 10.00      B   
ATOM   1527  O   ALA   132      -3.752 -14.905   3.547  1.00 10.00      B   
ATOM   1528  N   ARG   133      -3.832 -13.040   2.296  1.00 10.00      B   
ATOM   1529  HN  ARG   133      -3.506 -12.580   1.491  1.00 10.00      B   
ATOM   1530  CA  ARG   133      -4.769 -12.351   3.172  1.00 10.00      B   
ATOM   1531  CB  ARG   133      -4.972 -10.914   2.686  1.00 10.00      B   
ATOM   1532  CG  ARG   133      -5.467  -9.949   3.749  1.00 10.00      B   
ATOM   1533  CD  ARG   133      -4.381  -8.960   4.142  1.00 10.00      B   
ATOM   1534  NE  ARG   133      -4.861  -7.975   5.112  1.00 10.00      B   
ATOM   1535  HE  ARG   133      -5.828  -7.968   5.304  1.00 10.00      B   
ATOM   1536  CZ  ARG   133      -4.076  -7.087   5.732  1.00 10.00      B   
ATOM   1537  NH1 ARG   133      -2.768  -7.051   5.488  1.00 10.00      B   
ATOM   1538 HH11 ARG   133      -2.339  -7.719   4.811  1.00 10.00      B   
ATOM   1539 HH12 ARG   133      -2.163  -6.349   5.971  1.00 10.00      B   
ATOM   1540  NH2 ARG   133      -4.602  -6.235   6.603  1.00 10.00      B   
ATOM   1541 HH21 ARG   133      -5.625  -6.255   6.802  1.00 10.00      B   
ATOM   1542 HH22 ARG   133      -3.993  -5.545   7.094  1.00 10.00      B   
ATOM   1543  C   ARG   133      -6.113 -13.077   3.222  1.00 10.00      B   
ATOM   1544  O   ARG   133      -6.792 -13.083   4.249  1.00 10.00      B   
ATOM   1545  N   ASN   134      -6.484 -13.702   2.109  1.00 10.00      B   
ATOM   1546  HN  ASN   134      -5.891 -13.682   1.329  1.00 10.00      B   
ATOM   1547  CA  ASN   134      -7.752 -14.419   2.018  1.00 10.00      B   
ATOM   1548  CB  ASN   134      -8.251 -14.459   0.570  1.00 10.00      B   
ATOM   1549  CG  ASN   134      -9.759 -14.602   0.470  1.00 10.00      B   
ATOM   1550  OD1 ASN   134     -10.494 -13.619   0.574  1.00 10.00      B   
ATOM   1551  ND2 ASN   134     -10.232 -15.819   0.258  1.00 10.00      B   
ATOM   1552 HD21 ASN   134      -9.595 -16.558   0.183  1.00 10.00      B   
ATOM   1553 HD22 ASN   134     -11.203 -15.927   0.175  1.00 10.00      B   
ATOM   1554  C   ASN   134      -7.640 -15.834   2.583  1.00 10.00      B   
ATOM   1555  O   ASN   134      -8.645 -16.509   2.793  1.00 10.00      B   
ATOM   1556  N   TYR   135      -6.416 -16.272   2.857  1.00 10.00      B   
ATOM   1557  HN  TYR   135      -5.649 -15.683   2.694  1.00 10.00      B   
ATOM   1558  CA  TYR   135      -6.185 -17.611   3.399  1.00 10.00      B   
ATOM   1559  CB  TYR   135      -4.729 -18.055   3.206  1.00 10.00      B   
ATOM   1560  CG  TYR   135      -4.498 -18.844   1.933  1.00 10.00      B   
ATOM   1561  CD1 TYR   135      -5.402 -19.819   1.524  1.00 10.00      B   
ATOM   1562  CD2 TYR   135      -3.381 -18.614   1.140  1.00 10.00      B   
ATOM   1563  CE1 TYR   135      -5.200 -20.537   0.363  1.00 10.00      B   
ATOM   1564  CE2 TYR   135      -3.172 -19.329  -0.023  1.00 10.00      B   
ATOM   1565  CZ  TYR   135      -4.084 -20.289  -0.407  1.00 10.00      B   
ATOM   1566  OH  TYR   135      -3.881 -21.000  -1.567  1.00 10.00      B   
ATOM   1567  HH  TYR   135      -2.967 -21.313  -1.589  1.00 10.00      B   
ATOM   1568  C   TYR   135      -6.584 -17.700   4.869  1.00 10.00      B   
ATOM   1569  O   TYR   135      -6.710 -18.790   5.425  1.00 10.00      B   
ATOM   1570  N   ARG   136      -6.804 -16.553   5.491  1.00 10.00      B   
ATOM   1571  HN  ARG   136      -6.703 -15.714   4.997  1.00 10.00      B   
ATOM   1572  CA  ARG   136      -7.190 -16.510   6.894  1.00 10.00      B   
ATOM   1573  CB  ARG   136      -6.706 -15.209   7.547  1.00 10.00      B   
ATOM   1574  CG  ARG   136      -6.495 -15.317   9.053  1.00 10.00      B   
ATOM   1575  CD  ARG   136      -6.421 -13.951   9.718  1.00 10.00      B   
ATOM   1576  NE  ARG   136      -5.288 -13.161   9.240  1.00 10.00      B   
ATOM   1577  HE  ARG   136      -5.299 -12.884   8.298  1.00 10.00      B   
ATOM   1578  CZ  ARG   136      -4.258 -12.799  10.003  1.00 10.00      B   
ATOM   1579  NH1 ARG   136      -4.217 -13.144  11.283  1.00 10.00      B   
ATOM   1580 HH11 ARG   136      -3.406 -12.857  11.875  1.00 10.00      B   
ATOM   1581 HH12 ARG   136      -4.990 -13.709  11.701  1.00 10.00      B   
ATOM   1582  NH2 ARG   136      -3.265 -12.085   9.488  1.00 10.00      B   
ATOM   1583 HH21 ARG   136      -3.280 -11.808   8.483  1.00 10.00      B   
ATOM   1584 HH22 ARG   136      -2.460 -11.802  10.091  1.00 10.00      B   
ATOM   1585  C   ARG   136      -8.705 -16.651   7.040  1.00 10.00      B   
ATOM   1586  O   ARG   136      -9.288 -16.210   8.028  1.00 10.00      B   
ATOM   1587  N   ALA   137      -9.331 -17.289   6.052  1.00 10.00      B   
ATOM   1588  HN  ALA   137      -8.802 -17.626   5.300  1.00 10.00      B   
ATOM   1589  CA  ALA   137     -10.779 -17.502   6.048  1.00 10.00      B   
ATOM   1590  CB  ALA   137     -11.239 -18.024   4.695  1.00 10.00      B   
ATOM   1591  C   ALA   137     -11.206 -18.454   7.161  1.00 10.00      B   
ATOM   1592  O   ALA   137     -12.393 -18.569   7.474  1.00 10.00      B   
ATOM   1593  N   GLN   138     -10.231 -19.141   7.746  1.00 10.00      B   
ATOM   1594  HN  GLN   138      -9.310 -19.016   7.435  1.00 10.00      B   
ATOM   1595  CA  GLN   138     -10.490 -20.078   8.833  1.00 10.00      B   
ATOM   1596  CB  GLN   138      -9.265 -20.961   9.082  1.00 10.00      B   
ATOM   1597  CG  GLN   138      -9.038 -22.033   8.030  1.00 10.00      B   
ATOM   1598  CD  GLN   138      -7.826 -22.893   8.333  1.00 10.00      B   
ATOM   1599  OE1 GLN   138      -6.843 -22.417   8.899  1.00 10.00      B   
ATOM   1600  NE2 GLN   138      -7.899 -24.170   7.978  1.00 10.00      B   
ATOM   1601 HE21 GLN   138      -8.724 -24.484   7.550  1.00 10.00      B   
ATOM   1602 HE22 GLN   138      -7.126 -24.748   8.148  1.00 10.00      B   
ATOM   1603  C   GLN   138     -10.851 -19.325  10.110  1.00 10.00      B   
ATOM   1604  O   GLN   138     -11.499 -19.868  11.006  1.00 10.00      B   
ATOM   1605  N   ALA   139     -10.436 -18.069  10.178  1.00 10.00      B   
ATOM   1606  HN  ALA   139      -9.953 -17.683   9.417  1.00 10.00      B   
ATOM   1607  CA  ALA   139     -10.705 -17.234  11.333  1.00 10.00      B   
ATOM   1608  CB  ALA   139      -9.410 -16.624  11.853  1.00 10.00      B   
ATOM   1609  C   ALA   139     -11.703 -16.143  10.973  1.00 10.00      B   
ATOM   1610  O   ALA   139     -12.032 -15.951   9.801  1.00 10.00      B   
ATOM   1611  N   MET   140     -12.194 -15.440  11.978  1.00 10.00      B   
ATOM   1612  HN  MET   140     -11.904 -15.639  12.894  1.00 10.00      B   
ATOM   1613  CA  MET   140     -13.149 -14.369  11.752  1.00 10.00      B   
ATOM   1614  CB  MET   140     -14.324 -14.469  12.726  1.00 10.00      B   
ATOM   1615  CG  MET   140     -15.261 -15.632  12.445  1.00 10.00      B   
ATOM   1616  SD  MET   140     -16.616 -15.738  13.631  1.00 10.00      B   
ATOM   1617  CE  MET   140     -15.742 -16.292  15.093  1.00 10.00      B   
ATOM   1618  C   MET   140     -12.468 -13.012  11.863  1.00 10.00      B   
ATOM   1619  O   MET   140     -11.268 -12.933  12.148  1.00 10.00      B   
ATOM   1620  N   TYR   141     -13.240 -11.951  11.637  1.00 10.00      B   
ATOM   1621  HN  TYR   141     -14.191 -12.091  11.430  1.00 10.00      B   
ATOM   1622  CA  TYR   141     -12.732 -10.582  11.701  1.00 10.00      B   
ATOM   1623  CB  TYR   141     -12.291 -10.214  13.128  1.00 10.00      B   
ATOM   1624  CG  TYR   141     -13.412 -10.255  14.147  1.00 10.00      B   
ATOM   1625  CD1 TYR   141     -13.574 -11.349  14.989  1.00 10.00      B   
ATOM   1626  CD2 TYR   141     -14.312  -9.206  14.259  1.00 10.00      B   
ATOM   1627  CE1 TYR   141     -14.604 -11.396  15.911  1.00 10.00      B   
ATOM   1628  CE2 TYR   141     -15.342  -9.242  15.179  1.00 10.00      B   
ATOM   1629  CZ  TYR   141     -15.485 -10.340  16.002  1.00 10.00      B   
ATOM   1630  OH  TYR   141     -16.517 -10.384  16.914  1.00 10.00      B   
ATOM   1631  HH  TYR   141     -16.152 -10.402  17.808  1.00 10.00      B   
ATOM   1632  C   TYR   141     -11.597 -10.365  10.701  1.00 10.00      B   
ATOM   1633  O   TYR   141     -10.661  -9.608  10.958  1.00 10.00      B   
ATOM   1634  N   GLY   142     -11.690 -11.031   9.555  1.00 10.00      B   
ATOM   1635  HN  GLY   142     -12.467 -11.605   9.394  1.00 10.00      B   
ATOM   1636  CA  GLY   142     -10.667 -10.905   8.542  1.00 10.00      B   
ATOM   1637  C   GLY   142     -11.002  -9.849   7.511  1.00 10.00      B   
ATOM   1638  O   GLY   142     -12.165  -9.483   7.342  1.00 10.00      B   
ATOM   1639  N   GLY   143      -9.981  -9.361   6.825  1.00 10.00      B   
ATOM   1640  HN  GLY   143      -9.080  -9.694   7.010  1.00 10.00      B   
ATOM   1641  CA  GLY   143     -10.176  -8.351   5.807  1.00 10.00      B   
ATOM   1642  C   GLY   143      -9.434  -8.702   4.536  1.00 10.00      B   
ATOM   1643  O   GLY   143      -8.218  -8.528   4.452  1.00 10.00      B   
ATOM   1644  N   SER   144     -10.157  -9.218   3.559  1.00 10.00      B   
ATOM   1645  HN  SER   144     -11.121  -9.337   3.691  1.00 10.00      B   
ATOM   1646  CA  SER   144      -9.568  -9.605   2.287  1.00 10.00      B   
ATOM   1647  CB  SER   144      -8.986 -11.013   2.409  1.00 10.00      B   
ATOM   1648  OG  SER   144      -9.737 -11.783   3.334  1.00 10.00      B   
ATOM   1649  HG  SER   144      -9.888 -11.259   4.128  1.00 10.00      B   
ATOM   1650  C   SER   144     -10.629  -9.554   1.191  1.00 10.00      B   
ATOM   1651  O   SER   144     -11.494  -8.669   1.206  1.00 10.00      B   
ATOM   1652  N   LEU   145     -10.567 -10.496   0.250  1.00 10.00      B   
ATOM   1653  HN  LEU   145      -9.852 -11.167   0.291  1.00 10.00      B   
ATOM   1654  CA  LEU   145     -11.537 -10.558  -0.837  1.00 10.00      B   
ATOM   1655  CB  LEU   145     -11.138 -11.622  -1.862  1.00 10.00      B   
ATOM   1656  CG  LEU   145      -9.851 -11.358  -2.646  1.00 10.00      B   
ATOM   1657  CD1 LEU   145      -9.427 -12.601  -3.413  1.00 10.00      B   
ATOM   1658  CD2 LEU   145     -10.030 -10.179  -3.590  1.00 10.00      B   
ATOM   1659  C   LEU   145     -12.915 -10.859  -0.272  1.00 10.00      B   
ATOM   1660  O   LEU   145     -13.920 -10.307  -0.721  1.00 10.00      B   
ATOM   1661  N   LEU   146     -12.950 -11.744   0.715  1.00 10.00      B   
ATOM   1662  HN  LEU   146     -12.113 -12.172   1.002  1.00 10.00      B   
ATOM   1663  CA  LEU   146     -14.195 -12.102   1.371  1.00 10.00      B   
ATOM   1664  CB  LEU   146     -14.061 -13.455   2.080  1.00 10.00      B   
ATOM   1665  CG  LEU   146     -15.347 -14.042   2.666  1.00 10.00      B   
ATOM   1666  CD1 LEU   146     -16.377 -14.286   1.573  1.00 10.00      B   
ATOM   1667  CD2 LEU   146     -15.050 -15.328   3.418  1.00 10.00      B   
ATOM   1668  C   LEU   146     -14.559 -11.009   2.369  1.00 10.00      B   
ATOM   1669  O   LEU   146     -13.917 -10.871   3.413  1.00 10.00      B   
ATOM   1670  N   SER   147     -15.569 -10.225   2.032  1.00 10.00      B   
ATOM   1671  HN  SER   147     -16.046 -10.395   1.189  1.00 10.00      B   
ATOM   1672  CA  SER   147     -16.004  -9.127   2.879  1.00 10.00      B   
ATOM   1673  CB  SER   147     -16.714  -8.071   2.035  1.00 10.00      B   
ATOM   1674  OG  SER   147     -16.001  -7.837   0.830  1.00 10.00      B   
ATOM   1675  HG  SER   147     -15.385  -8.564   0.679  1.00 10.00      B   
ATOM   1676  C   SER   147     -16.906  -9.604   4.012  1.00 10.00      B   
ATOM   1677  O   SER   147     -17.741 -10.491   3.830  1.00 10.00      B   
ATOM   1678  N   THR   148     -16.723  -9.015   5.180  1.00 10.00      B   
ATOM   1679  HN  THR   148     -16.030  -8.325   5.267  1.00 10.00      B   
ATOM   1680  CA  THR   148     -17.514  -9.356   6.346  1.00 10.00      B   
ATOM   1681  CB  THR   148     -16.767  -8.942   7.627  1.00 10.00      B   
ATOM   1682  OG1 THR   148     -15.775  -7.960   7.288  1.00 10.00      B   
ATOM   1683  HG1 THR   148     -15.938  -7.155   7.790  1.00 10.00      B   
ATOM   1684  CG2 THR   148     -16.080 -10.148   8.245  1.00 10.00      B   
ATOM   1685  C   THR   148     -18.869  -8.655   6.286  1.00 10.00      B   
ATOM   1686  O   THR   148     -19.049  -7.695   5.535  1.00 10.00      B   
ATOM   1687  N   GLN   149     -19.821  -9.139   7.067  1.00 10.00      B   
ATOM   1688  HN  GLN   149     -19.622  -9.907   7.643  1.00 10.00      B   
ATOM   1689  CA  GLN   149     -21.154  -8.552   7.092  1.00 10.00      B   
ATOM   1690  CB  GLN   149     -22.189  -9.548   7.628  1.00 10.00      B   
ATOM   1691  CG  GLN   149     -22.180 -10.894   6.919  1.00 10.00      B   
ATOM   1692  CD  GLN   149     -23.511 -11.615   6.993  1.00 10.00      B   
ATOM   1693  OE1 GLN   149     -24.281 -11.441   7.935  1.00 10.00      B   
ATOM   1694  NE2 GLN   149     -23.787 -12.441   5.996  1.00 10.00      B   
ATOM   1695 HE21 GLN   149     -23.122 -12.543   5.279  1.00 10.00      B   
ATOM   1696 HE22 GLN   149     -24.647 -12.917   6.012  1.00 10.00      B   
ATOM   1697  C   GLN   149     -21.166  -7.268   7.917  1.00 10.00      B   
ATOM   1698  O   GLN   149     -21.472  -7.283   9.108  1.00 10.00      B   
ATOM   1699  N   GLN   150     -20.807  -6.162   7.279  1.00 10.00      B   
ATOM   1700  HN  GLN   150     -20.563  -6.216   6.329  1.00 10.00      B   
ATOM   1701  CA  GLN   150     -20.771  -4.864   7.940  1.00 10.00      B   
ATOM   1702  CB  GLN   150     -19.326  -4.379   8.080  1.00 10.00      B   
ATOM   1703  CG  GLN   150     -18.523  -5.105   9.152  1.00 10.00      B   
ATOM   1704  CD  GLN   150     -17.028  -4.886   9.015  1.00 10.00      B   
ATOM   1705  OE1 GLN   150     -16.303  -4.809  10.010  1.00 10.00      B   
ATOM   1706  NE2 GLN   150     -16.554  -4.798   7.784  1.00 10.00      B   
ATOM   1707 HE21 GLN   150     -17.186  -4.877   7.032  1.00 10.00      B   
ATOM   1708 HE22 GLN   150     -15.591  -4.650   7.668  1.00 10.00      B   
ATOM   1709  C   GLN   150     -21.596  -3.845   7.159  1.00 10.00      B   
ATOM   1710  O   GLN   150     -21.889  -4.048   5.977  1.00 10.00      B   
ATOM   1711  N   GLY   151     -21.965  -2.755   7.819  1.00 10.00      B   
ATOM   1712  HN  GLY   151     -21.686  -2.641   8.754  1.00 10.00      B   
ATOM   1713  CA  GLY   151     -22.758  -1.726   7.173  1.00 10.00      B   
ATOM   1714  C   GLY   151     -21.896  -0.743   6.414  1.00 10.00      B   
ATOM   1715  O   GLY   151     -21.512   0.302   6.948  1.00 10.00      B   
ATOM   1716  N   LEU   152     -21.564  -1.086   5.179  1.00 10.00      B   
ATOM   1717  HN  LEU   152     -21.875  -1.945   4.817  1.00 10.00      B   
ATOM   1718  CA  LEU   152     -20.744  -0.221   4.350  1.00 10.00      B   
ATOM   1719  CB  LEU   152     -19.804  -1.039   3.466  1.00 10.00      B   
ATOM   1720  CG  LEU   152     -18.750  -0.240   2.697  1.00 10.00      B   
ATOM   1721  CD1 LEU   152     -17.558   0.080   3.586  1.00 10.00      B   
ATOM   1722  CD2 LEU   152     -18.313  -0.984   1.447  1.00 10.00      B   
ATOM   1723  C   LEU   152     -21.614   0.689   3.494  1.00 10.00      B   
ATOM   1724  O   LEU   152     -22.556   0.235   2.839  1.00 10.00      B   
ATOM   1725  N   TRP   153     -21.298   1.974   3.514  1.00 10.00      B   
ATOM   1726  HN  TRP   153     -20.545   2.271   4.072  1.00 10.00      B   
ATOM   1727  CA  TRP   153     -22.033   2.964   2.741  1.00 10.00      B   
ATOM   1728  CB  TRP   153     -22.286   4.209   3.594  1.00 10.00      B   
ATOM   1729  CG  TRP   153     -23.279   5.162   3.004  1.00 10.00      B   
ATOM   1730  CD1 TRP   153     -23.014   6.368   2.422  1.00 10.00      B   
ATOM   1731  CD2 TRP   153     -24.698   4.991   2.947  1.00 10.00      B   
ATOM   1732  NE1 TRP   153     -24.182   6.958   2.007  1.00 10.00      B   
ATOM   1733  HE1 TRP   153     -24.254   7.829   1.560  1.00 10.00      B   
ATOM   1734  CE2 TRP   153     -25.231   6.132   2.317  1.00 10.00      B   
ATOM   1735  CE3 TRP   153     -25.569   3.984   3.365  1.00 10.00      B   
ATOM   1736  CZ2 TRP   153     -26.599   6.295   2.099  1.00 10.00      B   
ATOM   1737  CZ3 TRP   153     -26.924   4.146   3.147  1.00 10.00      B   
ATOM   1738  CH2 TRP   153     -27.427   5.291   2.520  1.00 10.00      B   
ATOM   1739  C   TRP   153     -21.246   3.335   1.491  1.00 10.00      B   
ATOM   1740  O   TRP   153     -20.303   4.127   1.550  1.00 10.00      B   
ATOM   1741  N   ALA   154     -21.622   2.745   0.368  1.00 10.00      B   
ATOM   1742  HN  ALA   154     -22.386   2.123   0.386  1.00 10.00      B   
ATOM   1743  CA  ALA   154     -20.946   3.003  -0.894  1.00 10.00      B   
ATOM   1744  CB  ALA   154     -21.099   1.820  -1.837  1.00 10.00      B   
ATOM   1745  C   ALA   154     -21.465   4.280  -1.543  1.00 10.00      B   
ATOM   1746  O   ALA   154     -22.609   4.341  -2.003  1.00 10.00      B   
ATOM   1747  N   LYS   155     -20.618   5.298  -1.577  1.00 10.00      B   
ATOM   1748  HN  LYS   155     -19.716   5.184  -1.203  1.00 10.00      B   
ATOM   1749  CA  LYS   155     -20.979   6.578  -2.164  1.00 10.00      B   
ATOM   1750  CB  LYS   155     -20.137   7.691  -1.531  1.00 10.00      B   
ATOM   1751  CG  LYS   155     -20.623   9.104  -1.808  1.00 10.00      B   
ATOM   1752  CD  LYS   155     -19.647  10.129  -1.252  1.00 10.00      B   
ATOM   1753  CE  LYS   155     -20.203  11.541  -1.344  1.00 10.00      B   
ATOM   1754  NZ  LYS   155     -19.218  12.560  -0.891  1.00 10.00      B   
ATOM   1755  HZ1 LYS   155     -18.459  12.660  -1.595  1.00 10.00      B   
ATOM   1756  HZ2 LYS   155     -18.795  12.275   0.016  1.00 10.00      B   
ATOM   1757  HZ3 LYS   155     -19.685  13.482  -0.767  1.00 10.00      B   
ATOM   1758  C   LYS   155     -20.763   6.540  -3.676  1.00 10.00      B   
ATOM   1759  O   LYS   155     -19.763   7.044  -4.185  1.00 10.00      B   
ATOM   1760  N   ASP   156     -21.694   5.925  -4.391  1.00 10.00      B   
ATOM   1761  HN  ASP   156     -22.474   5.537  -3.935  1.00 10.00      B   
ATOM   1762  CA  ASP   156     -21.589   5.818  -5.842  1.00 10.00      B   
ATOM   1763  CB  ASP   156     -22.166   4.490  -6.341  1.00 10.00      B   
ATOM   1764  CG  ASP   156     -21.502   3.995  -7.611  1.00 10.00      B   
ATOM   1765  OD1 ASP   156     -21.323   2.762  -7.748  1.00 10.00      B   
ATOM   1766  OD2 ASP   156     -21.151   4.831  -8.474  1.00 10.00      B   
ATOM   1767  C   ASP   156     -22.263   7.003  -6.533  1.00 10.00      B   
ATOM   1768  O   ASP   156     -23.242   6.846  -7.271  1.00 10.00      B   
ATOM   1769  N   GLY   157     -21.737   8.194  -6.265  1.00 10.00      B   
ATOM   1770  HN  GLY   157     -20.977   8.248  -5.649  1.00 10.00      B   
ATOM   1771  CA  GLY   157     -22.268   9.406  -6.857  1.00 10.00      B   
ATOM   1772  C   GLY   157     -23.648   9.759  -6.338  1.00 10.00      B   
ATOM   1773  O   GLY   157     -23.797  10.201  -5.195  1.00 10.00      B   
ATOM   1774  N   ASN   158     -24.653   9.557  -7.180  1.00 10.00      B   
ATOM   1775  HN  ASN   158     -24.459   9.189  -8.069  1.00 10.00      B   
ATOM   1776  CA  ASN   158     -26.037   9.857  -6.824  1.00 10.00      B   
ATOM   1777  CB  ASN   158     -26.780  10.460  -8.023  1.00 10.00      B   
ATOM   1778  CG  ASN   158     -26.321  11.863  -8.367  1.00 10.00      B   
ATOM   1779  OD1 ASN   158     -25.981  12.656  -7.489  1.00 10.00      B   
ATOM   1780  ND2 ASN   158     -26.305  12.181  -9.652  1.00 10.00      B   
ATOM   1781 HD21 ASN   158     -26.590  11.504 -10.303  1.00 10.00      B   
ATOM   1782 HD22 ASN   158     -25.999  13.080  -9.904  1.00 10.00      B   
ATOM   1783  C   ASN   158     -26.752   8.597  -6.360  1.00 10.00      B   
ATOM   1784  O   ASN   158     -27.907   8.641  -5.936  1.00 10.00      B   
ATOM   1785  N   ASN   159     -26.062   7.470  -6.452  1.00 10.00      B   
ATOM   1786  HN  ASN   159     -25.143   7.498  -6.799  1.00 10.00      B   
ATOM   1787  CA  ASN   159     -26.627   6.192  -6.044  1.00 10.00      B   
ATOM   1788  CB  ASN   159     -26.605   5.192  -7.206  1.00 10.00      B   
ATOM   1789  CG  ASN   159     -27.854   5.252  -8.067  1.00 10.00      B   
ATOM   1790  OD1 ASN   159     -28.767   4.436  -7.922  1.00 10.00      B   
ATOM   1791  ND2 ASN   159     -27.905   6.216  -8.974  1.00 10.00      B   
ATOM   1792 HD21 ASN   159     -27.142   6.832  -9.039  1.00 10.00      B   
ATOM   1793 HD22 ASN   159     -28.700   6.275  -9.546  1.00 10.00      B   
ATOM   1794  C   ASN   159     -25.870   5.631  -4.850  1.00 10.00      B   
ATOM   1795  O   ASN   159     -24.824   5.007  -4.999  1.00 10.00      B   
ATOM   1796  N   PHE   160     -26.390   5.878  -3.664  1.00 10.00      B   
ATOM   1797  HN  PHE   160     -27.227   6.388  -3.606  1.00 10.00      B   
ATOM   1798  CA  PHE   160     -25.761   5.397  -2.443  1.00 10.00      B   
ATOM   1799  CB  PHE   160     -26.157   6.284  -1.266  1.00 10.00      B   
ATOM   1800  CG  PHE   160     -25.867   7.740  -1.498  1.00 10.00      B   
ATOM   1801  CD1 PHE   160     -26.888   8.623  -1.808  1.00 10.00      B   
ATOM   1802  CD2 PHE   160     -24.570   8.223  -1.416  1.00 10.00      B   
ATOM   1803  CE1 PHE   160     -26.623   9.960  -2.030  1.00 10.00      B   
ATOM   1804  CE2 PHE   160     -24.299   9.560  -1.635  1.00 10.00      B   
ATOM   1805  CZ  PHE   160     -25.328  10.429  -1.944  1.00 10.00      B   
ATOM   1806  C   PHE   160     -26.147   3.945  -2.189  1.00 10.00      B   
ATOM   1807  O   PHE   160     -27.326   3.618  -2.093  1.00 10.00      B   
ATOM   1808  N   VAL   161     -25.153   3.078  -2.089  1.00 10.00      B   
ATOM   1809  HN  VAL   161     -24.225   3.399  -2.153  1.00 10.00      B   
ATOM   1810  CA  VAL   161     -25.405   1.659  -1.878  1.00 10.00      B   
ATOM   1811  CB  VAL   161     -24.520   0.784  -2.793  1.00 10.00      B   
ATOM   1812  CG1 VAL   161     -25.004  -0.660  -2.799  1.00 10.00      B   
ATOM   1813  CG2 VAL   161     -24.472   1.347  -4.207  1.00 10.00      B   
ATOM   1814  C   VAL   161     -25.177   1.251  -0.426  1.00 10.00      B   
ATOM   1815  O   VAL   161     -24.112   1.489   0.142  1.00 10.00      B   
ATOM   1816  N   TYR   162     -26.195   0.644   0.162  1.00 10.00      B   
ATOM   1817  HN  TYR   162     -27.026   0.522  -0.343  1.00 10.00      B   
ATOM   1818  CA  TYR   162     -26.126   0.170   1.534  1.00 10.00      B   
ATOM   1819  CB  TYR   162     -27.362   0.634   2.315  1.00 10.00      B   
ATOM   1820  CG  TYR   162     -27.458   0.075   3.717  1.00 10.00      B   
ATOM   1821  CD1 TYR   162     -26.620   0.531   4.724  1.00 10.00      B   
ATOM   1822  CD2 TYR   162     -28.394  -0.903   4.035  1.00 10.00      B   
ATOM   1823  CE1 TYR   162     -26.707   0.026   6.003  1.00 10.00      B   
ATOM   1824  CE2 TYR   162     -28.488  -1.414   5.314  1.00 10.00      B   
ATOM   1825  CZ  TYR   162     -27.642  -0.944   6.295  1.00 10.00      B   
ATOM   1826  OH  TYR   162     -27.727  -1.442   7.573  1.00 10.00      B   
ATOM   1827  HH  TYR   162     -27.853  -0.710   8.188  1.00 10.00      B   
ATOM   1828  C   TYR   162     -26.027  -1.355   1.558  1.00 10.00      B   
ATOM   1829  O   TYR   162     -26.812  -2.047   0.903  1.00 10.00      B   
ATOM   1830  N   ILE   163     -25.052  -1.872   2.298  1.00 10.00      B   
ATOM   1831  HN  ILE   163     -24.447  -1.268   2.780  1.00 10.00      B   
ATOM   1832  CA  ILE   163     -24.854  -3.314   2.412  1.00 10.00      B   
ATOM   1833  CB  ILE   163     -23.366  -3.696   2.239  1.00 10.00      B   
ATOM   1834  CG1 ILE   163     -22.742  -2.917   1.076  1.00 10.00      B   
ATOM   1835  CG2 ILE   163     -23.224  -5.195   2.013  1.00 10.00      B   
ATOM   1836  CD1 ILE   163     -21.278  -3.222   0.842  1.00 10.00      B   
ATOM   1837  C   ILE   163     -25.345  -3.806   3.775  1.00 10.00      B   
ATOM   1838  O   ILE   163     -25.194  -3.111   4.784  1.00 10.00      B   
ATOM   1839  N   GLU   164     -25.940  -4.995   3.800  1.00 10.00      B   
ATOM   1840  HN  GLU   164     -26.041  -5.499   2.965  1.00 10.00      B   
ATOM   1841  CA  GLU   164     -26.443  -5.563   5.043  1.00 10.00      B   
ATOM   1842  CB  GLU   164     -27.974  -5.502   5.094  1.00 10.00      B   
ATOM   1843  CG  GLU   164     -28.567  -5.914   6.434  1.00 10.00      B   
ATOM   1844  CD  GLU   164     -30.068  -5.744   6.493  1.00 10.00      B   
ATOM   1845  OE1 GLU   164     -30.790  -6.611   5.964  1.00 10.00      B   
ATOM   1846  OE2 GLU   164     -30.538  -4.752   7.084  1.00 10.00      B   
ATOM   1847  C   GLU   164     -25.949  -6.995   5.248  1.00 10.00      B   
ATOM   1848  O   GLU   164     -25.336  -7.305   6.267  1.00 10.00      B   
ATOM   1849  N   ARG   165     -26.224  -7.870   4.287  1.00 10.00      B   
ATOM   1850  HN  ARG   165     -26.732  -7.578   3.498  1.00 10.00      B   
ATOM   1851  CA  ARG   165     -25.803  -9.263   4.382  1.00 10.00      B   
ATOM   1852  CB  ARG   165     -27.019 -10.191   4.371  1.00 10.00      B   
ATOM   1853  CG  ARG   165     -27.985  -9.995   5.532  1.00 10.00      B   
ATOM   1854  CD  ARG   165     -27.405 -10.501   6.840  1.00 10.00      B   
ATOM   1855  NE  ARG   165     -26.797  -9.428   7.622  1.00 10.00      B   
ATOM   1856  HE  ARG   165     -26.415  -8.666   7.123  1.00 10.00      B   
ATOM   1857  CZ  ARG   165     -26.732  -9.424   8.949  1.00 10.00      B   
ATOM   1858  NH1 ARG   165     -27.229 -10.441   9.644  1.00 10.00      B   
ATOM   1859 HH11 ARG   165     -27.179 -10.441  10.685  1.00 10.00      B   
ATOM   1860 HH12 ARG   165     -27.679 -11.242   9.151  1.00 10.00      B   
ATOM   1861  NH2 ARG   165     -26.179  -8.398   9.581  1.00 10.00      B   
ATOM   1862 HH21 ARG   165     -26.119  -8.392  10.622  1.00 10.00      B   
ATOM   1863 HH22 ARG   165     -25.805  -7.589   9.039  1.00 10.00      B   
ATOM   1864  C   ARG   165     -24.859  -9.635   3.242  1.00 10.00      B   
ATOM   1865  O   ARG   165     -25.184  -9.448   2.068  1.00 10.00      B   
ATOM   1866  N   VAL   166     -23.691 -10.157   3.592  1.00 10.00      B   
ATOM   1867  HN  VAL   166     -23.490 -10.282   4.541  1.00 10.00      B   
ATOM   1868  CA  VAL   166     -22.698 -10.565   2.604  1.00 10.00      B   
ATOM   1869  CB  VAL   166     -21.360  -9.817   2.803  1.00 10.00      B   
ATOM   1870  CG1 VAL   166     -20.385 -10.139   1.680  1.00 10.00      B   
ATOM   1871  CG2 VAL   166     -21.576  -8.315   2.917  1.00 10.00      B   
ATOM   1872  C   VAL   166     -22.441 -12.062   2.739  1.00 10.00      B   
ATOM   1873  O   VAL   166     -22.013 -12.532   3.796  1.00 10.00      B   
ATOM   1874  N   LYS   167     -22.716 -12.810   1.682  1.00 10.00      B   
ATOM   1875  HN  LYS   167     -23.055 -12.382   0.868  1.00 10.00      B   
ATOM   1876  CA  LYS   167     -22.520 -14.256   1.700  1.00 10.00      B   
ATOM   1877  CB  LYS   167     -23.820 -14.980   1.338  1.00 10.00      B   
ATOM   1878  CG  LYS   167     -24.979 -14.673   2.270  1.00 10.00      B   
ATOM   1879  CD  LYS   167     -24.717 -15.197   3.677  1.00 10.00      B   
ATOM   1880  CE  LYS   167     -24.973 -16.692   3.773  1.00 10.00      B   
ATOM   1881  NZ  LYS   167     -24.774 -17.205   5.156  1.00 10.00      B   
ATOM   1882  HZ1 LYS   167     -25.358 -16.669   5.828  1.00 10.00      B   
ATOM   1883  HZ2 LYS   167     -23.777 -17.118   5.435  1.00 10.00      B   
ATOM   1884  HZ3 LYS   167     -25.046 -18.209   5.205  1.00 10.00      B   
ATOM   1885  C   LYS   167     -21.409 -14.683   0.747  1.00 10.00      B   
ATOM   1886  O   LYS   167     -21.235 -14.095  -0.322  1.00 10.00      B   
ATOM   1887  N   GLY   168     -20.689 -15.734   1.127  1.00 10.00      B   
ATOM   1888  HN  GLY   168     -20.901 -16.177   1.980  1.00 10.00      B   
ATOM   1889  CA  GLY   168     -19.604 -16.244   0.308  1.00 10.00      B   
ATOM   1890  C   GLY   168     -20.098 -17.165  -0.792  1.00 10.00      B   
ATOM   1891  O   GLY   168     -19.335 -17.959  -1.345  1.00 10.00      B   
ATOM   1892  N   ASP   169     -21.384 -17.064  -1.095  1.00 10.00      B   
ATOM   1893  HN  ASP   169     -21.938 -16.433  -0.592  1.00 10.00      B   
ATOM   1894  CA  ASP   169     -22.010 -17.869  -2.136  1.00 10.00      B   
ATOM   1895  CB  ASP   169     -23.433 -18.261  -1.711  1.00 10.00      B   
ATOM   1896  CG  ASP   169     -23.480 -19.220  -0.538  1.00 10.00      B   
ATOM   1897  OD1 ASP   169     -22.923 -18.892   0.534  1.00 10.00      B   
ATOM   1898  OD2 ASP   169     -24.091 -20.303  -0.676  1.00 10.00      B   
ATOM   1899  C   ASP   169     -22.091 -17.061  -3.422  1.00 10.00      B   
ATOM   1900  O   ASP   169     -22.723 -17.481  -4.395  1.00 10.00      B   
ATOM   1901  N   GLU   170     -21.430 -15.902  -3.408  1.00 10.00      B   
ATOM   1902  HN  GLU   170     -20.920 -15.665  -2.606  1.00 10.00      B   
ATOM   1903  CA  GLU   170     -21.426 -14.977  -4.539  1.00 10.00      B   
ATOM   1904  CB  GLU   170     -20.942 -15.632  -5.839  1.00 10.00      B   
ATOM   1905  CG  GLU   170     -19.430 -15.762  -5.922  1.00 10.00      B   
ATOM   1906  CD  GLU   170     -18.949 -16.363  -7.227  1.00 10.00      B   
ATOM   1907  OE1 GLU   170     -19.713 -16.353  -8.217  1.00 10.00      B   
ATOM   1908  OE2 GLU   170     -17.792 -16.840  -7.270  1.00 10.00      B   
ATOM   1909  C   GLU   170     -22.793 -14.324  -4.691  1.00 10.00      B   
ATOM   1910  O   GLU   170     -23.217 -13.968  -5.788  1.00 10.00      B   
ATOM   1911  N   GLU   171     -23.476 -14.182  -3.558  1.00 10.00      B   
ATOM   1912  HN  GLU   171     -23.077 -14.499  -2.722  1.00 10.00      B   
ATOM   1913  CA  GLU   171     -24.794 -13.568  -3.514  1.00 10.00      B   
ATOM   1914  CB  GLU   171     -25.871 -14.620  -3.253  1.00 10.00      B   
ATOM   1915  CG  GLU   171     -25.665 -15.916  -4.012  1.00 10.00      B   
ATOM   1916  CD  GLU   171     -26.916 -16.758  -4.082  1.00 10.00      B   
ATOM   1917  OE1 GLU   171     -27.605 -16.899  -3.052  1.00 10.00      B   
ATOM   1918  OE2 GLU   171     -27.214 -17.292  -5.170  1.00 10.00      B   
ATOM   1919  C   GLU   171     -24.825 -12.523  -2.408  1.00 10.00      B   
ATOM   1920  O   GLU   171     -24.330 -12.764  -1.303  1.00 10.00      B   
ATOM   1921  N   LEU   172     -25.392 -11.367  -2.699  1.00 10.00      B   
ATOM   1922  HN  LEU   172     -25.778 -11.229  -3.596  1.00 10.00      B   
ATOM   1923  CA  LEU   172     -25.464 -10.298  -1.720  1.00 10.00      B   
ATOM   1924  CB  LEU   172     -24.845  -9.013  -2.271  1.00 10.00      B   
ATOM   1925  CG  LEU   172     -23.349  -9.072  -2.598  1.00 10.00      B   
ATOM   1926  CD1 LEU   172     -22.886  -7.767  -3.217  1.00 10.00      B   
ATOM   1927  CD2 LEU   172     -22.535  -9.396  -1.354  1.00 10.00      B   
ATOM   1928  C   LEU   172     -26.894 -10.050  -1.269  1.00 10.00      B   
ATOM   1929  O   LEU   172     -27.818 -10.002  -2.084  1.00 10.00      B   
ATOM   1930  N   GLY   173     -27.065  -9.901   0.035  1.00 10.00      B   
ATOM   1931  HN  GLY   173     -26.285  -9.947   0.631  1.00 10.00      B   
ATOM   1932  CA  GLY   173     -28.371  -9.650   0.594  1.00 10.00      B   
ATOM   1933  C   GLY   173     -28.455  -8.238   1.125  1.00 10.00      B   
ATOM   1934  O   GLY   173     -28.252  -7.998   2.315  1.00 10.00      B   
ATOM   1935  N   GLY   174     -28.727  -7.302   0.239  1.00 10.00      B   
ATOM   1936  HN  GLY   174     -28.881  -7.556  -0.702  1.00 10.00      B   
ATOM   1937  CA  GLY   174     -28.821  -5.916   0.631  1.00 10.00      B   
ATOM   1938  C   GLY   174     -29.044  -5.029  -0.566  1.00 10.00      B   
ATOM   1939  O   GLY   174     -30.186  -4.804  -0.962  1.00 10.00      B   
ATOM   1940  N   ILE   175     -27.943  -4.532  -1.132  1.00 10.00      B   
ATOM   1941  HN  ILE   175     -27.071  -4.752  -0.741  1.00 10.00      B   
ATOM   1942  CA  ILE   175     -27.975  -3.665  -2.310  1.00 10.00      B   
ATOM   1943  CB  ILE   175     -28.164  -4.467  -3.620  1.00 10.00      B   
ATOM   1944  CG1 ILE   175     -27.340  -5.763  -3.589  1.00 10.00      B   
ATOM   1945  CG2 ILE   175     -27.774  -3.627  -4.832  1.00 10.00      B   
ATOM   1946  CD1 ILE   175     -25.843  -5.551  -3.686  1.00 10.00      B   
ATOM   1947  C   ILE   175     -29.048  -2.585  -2.186  1.00 10.00      B   
ATOM   1948  O   ILE   175     -29.844  -2.365  -3.100  1.00 10.00      B   
ATOM   1949  N   SER   176     -29.086  -1.933  -1.036  1.00 10.00      B   
ATOM   1950  HN  SER   176     -28.444  -2.162  -0.327  1.00 10.00      B   
ATOM   1951  CA  SER   176     -30.055  -0.879  -0.809  1.00 10.00      B   
ATOM   1952  CB  SER   176     -30.296  -0.683   0.686  1.00 10.00      B   
ATOM   1953  OG  SER   176     -30.544  -1.928   1.317  1.00 10.00      B   
ATOM   1954  HG  SER   176     -30.638  -2.611   0.643  1.00 10.00      B   
ATOM   1955  C   SER   176     -29.563   0.406  -1.451  1.00 10.00      B   
ATOM   1956  O   SER   176     -28.847   1.191  -0.831  1.00 10.00      B   
ATOM   1957  N   ILE   177     -29.925   0.592  -2.708  1.00 10.00      B   
ATOM   1958  HN  ILE   177     -30.492  -0.079  -3.144  1.00 10.00      B   
ATOM   1959  CA  ILE   177     -29.512   1.767  -3.455  1.00 10.00      B   
ATOM   1960  CB  ILE   177     -29.364   1.490  -4.971  1.00 10.00      B   
ATOM   1961  CG1 ILE   177     -29.938   0.121  -5.360  1.00 10.00      B   
ATOM   1962  CG2 ILE   177     -27.909   1.605  -5.395  1.00 10.00      B   
ATOM   1963  CD1 ILE   177     -31.443   0.102  -5.515  1.00 10.00      B   
ATOM   1964  C   ILE   177     -30.458   2.936  -3.241  1.00 10.00      B   
ATOM   1965  O   ILE   177     -31.629   2.882  -3.621  1.00 10.00      B   
ATOM   1966  N   TYR   178     -29.936   3.983  -2.622  1.00 10.00      B   
ATOM   1967  HN  TYR   178     -28.994   3.943  -2.337  1.00 10.00      B   
ATOM   1968  CA  TYR   178     -30.698   5.190  -2.359  1.00 10.00      B   
ATOM   1969  CB  TYR   178     -30.175   5.891  -1.102  1.00 10.00      B   
ATOM   1970  CG  TYR   178     -30.730   5.339   0.189  1.00 10.00      B   
ATOM   1971  CD1 TYR   178     -30.309   4.111   0.683  1.00 10.00      B   
ATOM   1972  CD2 TYR   178     -31.677   6.049   0.916  1.00 10.00      B   
ATOM   1973  CE1 TYR   178     -30.818   3.607   1.862  1.00 10.00      B   
ATOM   1974  CE2 TYR   178     -32.189   5.551   2.097  1.00 10.00      B   
ATOM   1975  CZ  TYR   178     -31.757   4.331   2.564  1.00 10.00      B   
ATOM   1976  OH  TYR   178     -32.265   3.831   3.740  1.00 10.00      B   
ATOM   1977  HH  TYR   178     -33.047   4.341   3.991  1.00 10.00      B   
ATOM   1978  C   TYR   178     -30.581   6.120  -3.553  1.00 10.00      B   
ATOM   1979  O   TYR   178     -29.590   6.838  -3.701  1.00 10.00      B   
ATOM   1980  N   ALA   179     -31.577   6.079  -4.416  1.00 10.00      B   
ATOM   1981  HN  ALA   179     -32.327   5.471  -4.248  1.00 10.00      B   
ATOM   1982  CA  ALA   179     -31.584   6.909  -5.605  1.00 10.00      B   
ATOM   1983  CB  ALA   179     -32.424   6.276  -6.702  1.00 10.00      B   
ATOM   1984  C   ALA   179     -32.058   8.322  -5.296  1.00 10.00      B   
ATOM   1985  O   ALA   179     -33.259   8.577  -5.185  1.00 10.00      B   
ATOM   1986  N   PHE   180     -31.102   9.223  -5.123  1.00 10.00      B   
ATOM   1987  HN  PHE   180     -30.163   8.939  -5.182  1.00 10.00      B   
ATOM   1988  CA  PHE   180     -31.395  10.620  -4.848  1.00 10.00      B   
ATOM   1989  CB  PHE   180     -30.719  11.067  -3.548  1.00 10.00      B   
ATOM   1990  CG  PHE   180     -31.505  10.761  -2.307  1.00 10.00      B   
ATOM   1991  CD1 PHE   180     -31.092   9.769  -1.435  1.00 10.00      B   
ATOM   1992  CD2 PHE   180     -32.658  11.469  -2.009  1.00 10.00      B   
ATOM   1993  CE1 PHE   180     -31.811   9.488  -0.289  1.00 10.00      B   
ATOM   1994  CE2 PHE   180     -33.384  11.194  -0.866  1.00 10.00      B   
ATOM   1995  CZ  PHE   180     -32.959  10.201  -0.004  1.00 10.00      B   
ATOM   1996  C   PHE   180     -30.900  11.475  -6.006  1.00 10.00      B   
ATOM   1997  O   PHE   180     -29.843  11.203  -6.574  1.00 10.00      B   
ATOM   1998  N   ASN   181     -31.661  12.491  -6.365  1.00 10.00      B   
ATOM   1999  HN  ASN   181     -32.500  12.656  -5.886  1.00 10.00      B   
ATOM   2000  CA  ASN   181     -31.279  13.371  -7.463  1.00 10.00      B   
ATOM   2001  CB  ASN   181     -32.417  13.505  -8.483  1.00 10.00      B   
ATOM   2002  CG  ASN   181     -33.575  14.355  -7.993  1.00 10.00      B   
ATOM   2003  OD1 ASN   181     -33.852  14.428  -6.795  1.00 10.00      B   
ATOM   2004  ND2 ASN   181     -34.256  15.010  -8.920  1.00 10.00      B   
ATOM   2005 HD21 ASN   181     -33.974  14.909  -9.856  1.00 10.00      B   
ATOM   2006 HD22 ASN   181     -35.019  15.559  -8.639  1.00 10.00      B   
ATOM   2007  C   ASN   181     -30.842  14.739  -6.949  1.00 10.00      B   
ATOM   2008  O   ASN   181     -30.777  14.963  -5.737  1.00 10.00      B   
ATOM   2009  N   GLU   182     -30.560  15.654  -7.875  1.00 10.00      B   
ATOM   2010  HN  GLU   182     -30.656  15.414  -8.825  1.00 10.00      B   
ATOM   2011  CA  GLU   182     -30.115  17.003  -7.527  1.00 10.00      B   
ATOM   2012  CB  GLU   182     -29.711  17.776  -8.786  1.00 10.00      B   
ATOM   2013  CG  GLU   182     -28.533  17.183  -9.544  1.00 10.00      B   
ATOM   2014  CD  GLU   182     -27.207  17.396  -8.842  1.00 10.00      B   
ATOM   2015  OE1 GLU   182     -26.777  18.562  -8.713  1.00 10.00      B   
ATOM   2016  OE2 GLU   182     -26.575  16.398  -8.436  1.00 10.00      B   
ATOM   2017  C   GLU   182     -31.196  17.779  -6.776  1.00 10.00      B   
ATOM   2018  O   GLU   182     -30.905  18.734  -6.059  1.00 10.00      B   
ATOM   2019  N   ASN   183     -32.444  17.360  -6.942  1.00 10.00      B   
ATOM   2020  HN  ASN   183     -32.612  16.583  -7.518  1.00 10.00      B   
ATOM   2021  CA  ASN   183     -33.572  18.020  -6.284  1.00 10.00      B   
ATOM   2022  CB  ASN   183     -34.835  17.894  -7.141  1.00 10.00      B   
ATOM   2023  CG  ASN   183     -35.703  19.140  -7.117  1.00 10.00      B   
ATOM   2024  OD1 ASN   183     -35.755  19.865  -6.125  1.00 10.00      B   
ATOM   2025  ND2 ASN   183     -36.393  19.398  -8.214  1.00 10.00      B   
ATOM   2026 HD21 ASN   183     -36.311  18.781  -8.973  1.00 10.00      B   
ATOM   2027 HD22 ASN   183     -36.959  20.197  -8.225  1.00 10.00      B   
ATOM   2028  C   ASN   183     -33.815  17.428  -4.897  1.00 10.00      B   
ATOM   2029  O   ASN   183     -34.713  17.859  -4.172  1.00 10.00      B   
ATOM   2030  N   ARG   184     -33.003  16.429  -4.546  1.00 10.00      B   
ATOM   2031  HN  ARG   184     -32.320  16.133  -5.187  1.00 10.00      B   
ATOM   2032  CA  ARG   184     -33.088  15.752  -3.251  1.00 10.00      B   
ATOM   2033  CB  ARG   184     -32.857  16.721  -2.083  1.00 10.00      B   
ATOM   2034  CG  ARG   184     -31.778  16.277  -1.103  1.00 10.00      B   
ATOM   2035  CD  ARG   184     -32.135  14.963  -0.424  1.00 10.00      B   
ATOM   2036  NE  ARG   184     -31.131  14.564   0.565  1.00 10.00      B   
ATOM   2037  HE  ARG   184     -30.207  14.874   0.418  1.00 10.00      B   
ATOM   2038  CZ  ARG   184     -31.396  13.806   1.631  1.00 10.00      B   
ATOM   2039  NH1 ARG   184     -32.632  13.378   1.857  1.00 10.00      B   
ATOM   2040 HH11 ARG   184     -33.398  13.617   1.196  1.00 10.00      B   
ATOM   2041 HH12 ARG   184     -32.841  12.792   2.698  1.00 10.00      B   
ATOM   2042  NH2 ARG   184     -30.426  13.487   2.478  1.00 10.00      B   
ATOM   2043 HH21 ARG   184     -30.634  12.902   3.316  1.00 10.00      B   
ATOM   2044 HH22 ARG   184     -29.449  13.817   2.313  1.00 10.00      B   
ATOM   2045  C   ARG   184     -34.401  14.991  -3.078  1.00 10.00      B   
ATOM   2046  O   ARG   184     -34.948  14.926  -1.975  1.00 10.00      B   
ATOM   2047  N   ARG   185     -34.907  14.424  -4.163  1.00 10.00      B   
ATOM   2048  HN  ARG   185     -34.438  14.517  -5.023  1.00 10.00      B   
ATOM   2049  CA  ARG   185     -36.141  13.650  -4.109  1.00 10.00      B   
ATOM   2050  CB  ARG   185     -37.108  14.050  -5.229  1.00 10.00      B   
ATOM   2051  CG  ARG   185     -37.918  15.301  -4.928  1.00 10.00      B   
ATOM   2052  CD  ARG   185     -39.330  15.206  -5.492  1.00 10.00      B   
ATOM   2053  NE  ARG   185     -39.360  15.348  -6.947  1.00 10.00      B   
ATOM   2054  HE  ARG   185     -38.499  15.491  -7.400  1.00 10.00      B   
ATOM   2055  CZ  ARG   185     -40.475  15.316  -7.681  1.00 10.00      B   
ATOM   2056  NH1 ARG   185     -41.655  15.133  -7.101  1.00 10.00      B   
ATOM   2057 HH11 ARG   185     -42.527  15.101  -7.677  1.00 10.00      B   
ATOM   2058 HH12 ARG   185     -41.717  15.030  -6.068  1.00 10.00      B   
ATOM   2059  NH2 ARG   185     -40.408  15.460  -8.998  1.00 10.00      B   
ATOM   2060 HH21 ARG   185     -41.277  15.429  -9.578  1.00 10.00      B   
ATOM   2061 HH22 ARG   185     -39.486  15.614  -9.461  1.00 10.00      B   
ATOM   2062  C   ARG   185     -35.820  12.163  -4.177  1.00 10.00      B   
ATOM   2063  O   ARG   185     -34.952  11.745  -4.944  1.00 10.00      B   
ATOM   2064  N   LEU   186     -36.502  11.375  -3.361  1.00 10.00      B   
ATOM   2065  HN  LEU   186     -37.184  11.766  -2.773  1.00 10.00      B   
ATOM   2066  CA  LEU   186     -36.276   9.940  -3.326  1.00 10.00      B   
ATOM   2067  CB  LEU   186     -36.799   9.346  -2.018  1.00 10.00      B   
ATOM   2068  CG  LEU   186     -36.477   7.872  -1.771  1.00 10.00      B   
ATOM   2069  CD1 LEU   186     -34.973   7.640  -1.790  1.00 10.00      B   
ATOM   2070  CD2 LEU   186     -37.076   7.413  -0.451  1.00 10.00      B   
ATOM   2071  C   LEU   186     -36.926   9.257  -4.524  1.00 10.00      B   
ATOM   2072  O   LEU   186     -38.123   9.420  -4.776  1.00 10.00      B   
ATOM   2073  N   GLN   187     -36.127   8.509  -5.273  1.00 10.00      B   
ATOM   2074  HN  GLN   187     -35.174   8.440  -5.040  1.00 10.00      B   
ATOM   2075  CA  GLN   187     -36.624   7.812  -6.444  1.00 10.00      B   
ATOM   2076  CB  GLN   187     -35.809   8.187  -7.683  1.00 10.00      B   
ATOM   2077  CG  GLN   187     -36.193   9.536  -8.264  1.00 10.00      B   
ATOM   2078  CD  GLN   187     -37.616   9.541  -8.778  1.00 10.00      B   
ATOM   2079  OE1 GLN   187     -37.860   9.290  -9.957  1.00 10.00      B   
ATOM   2080  NE2 GLN   187     -38.567   9.813  -7.897  1.00 10.00      B   
ATOM   2081 HE21 GLN   187     -38.303  10.000  -6.972  1.00 10.00      B   
ATOM   2082 HE22 GLN   187     -39.507   9.790  -8.202  1.00 10.00      B   
ATOM   2083  C   GLN   187     -36.672   6.299  -6.254  1.00 10.00      B   
ATOM   2084  O   GLN   187     -37.623   5.648  -6.682  1.00 10.00      B   
ATOM   2085  N   SER   188     -35.663   5.737  -5.602  1.00 10.00      B   
ATOM   2086  HN  SER   188     -34.937   6.296  -5.255  1.00 10.00      B   
ATOM   2087  CA  SER   188     -35.624   4.299  -5.391  1.00 10.00      B   
ATOM   2088  CB  SER   188     -34.866   3.608  -6.532  1.00 10.00      B   
ATOM   2089  OG  SER   188     -35.537   3.778  -7.770  1.00 10.00      B   
ATOM   2090  HG  SER   188     -36.363   3.257  -7.765  1.00 10.00      B   
ATOM   2091  C   SER   188     -35.010   3.932  -4.047  1.00 10.00      B   
ATOM   2092  O   SER   188     -34.104   4.606  -3.555  1.00 10.00      B   
ATOM   2093  N   VAL   189     -35.537   2.863  -3.459  1.00 10.00      B   
ATOM   2094  HN  VAL   189     -36.277   2.399  -3.905  1.00 10.00      B   
ATOM   2095  CA  VAL   189     -35.066   2.343  -2.178  1.00 10.00      B   
ATOM   2096  CB  VAL   189     -35.878   2.902  -0.983  1.00 10.00      B   
ATOM   2097  CG1 VAL   189     -35.291   4.217  -0.496  1.00 10.00      B   
ATOM   2098  CG2 VAL   189     -37.349   3.067  -1.345  1.00 10.00      B   
ATOM   2099  C   VAL   189     -35.195   0.824  -2.193  1.00 10.00      B   
ATOM   2100  O   VAL   189     -35.669   0.211  -1.236  1.00 10.00      B   
ATOM   2101  N   ARG   190     -34.768   0.227  -3.298  1.00 10.00      B   
ATOM   2102  HN  ARG   190     -34.365   0.770  -4.004  1.00 10.00      B   
ATOM   2103  CA  ARG   190     -34.854  -1.219  -3.479  1.00 10.00      B   
ATOM   2104  CB  ARG   190     -34.571  -1.592  -4.934  1.00 10.00      B   
ATOM   2105  CG  ARG   190     -35.618  -1.108  -5.919  1.00 10.00      B   
ATOM   2106  CD  ARG   190     -35.213  -1.417  -7.350  1.00 10.00      B   
ATOM   2107  NE  ARG   190     -34.012  -0.685  -7.759  1.00 10.00      B   
ATOM   2108  HE  ARG   190     -33.151  -1.007  -7.409  1.00 10.00      B   
ATOM   2109  CZ  ARG   190     -34.024   0.371  -8.578  1.00 10.00      B   
ATOM   2110  NH1 ARG   190     -35.169   0.823  -9.074  1.00 10.00      B   
ATOM   2111 HH11 ARG   190     -36.080   0.357  -8.826  1.00 10.00      B   
ATOM   2112 HH12 ARG   190     -35.174   1.648  -9.715  1.00 10.00      B   
ATOM   2113  NH2 ARG   190     -32.888   0.983  -8.897  1.00 10.00      B   
ATOM   2114 HH21 ARG   190     -32.899   1.808  -9.539  1.00 10.00      B   
ATOM   2115 HH22 ARG   190     -31.978   0.645  -8.515  1.00 10.00      B   
ATOM   2116  C   ARG   190     -33.903  -1.980  -2.565  1.00 10.00      B   
ATOM   2117  O   ARG   190     -32.836  -1.485  -2.202  1.00 10.00      B   
ATOM   2118  N   TYR   191     -34.308  -3.187  -2.203  1.00 10.00      B   
ATOM   2119  HN  TYR   191     -35.180  -3.509  -2.518  1.00 10.00      B   
ATOM   2120  CA  TYR   191     -33.505  -4.054  -1.355  1.00 10.00      B   
ATOM   2121  CB  TYR   191     -34.193  -4.276   0.001  1.00 10.00      B   
ATOM   2122  CG  TYR   191     -33.401  -5.133   0.965  1.00 10.00      B   
ATOM   2123  CD1 TYR   191     -32.344  -4.602   1.695  1.00 10.00      B   
ATOM   2124  CD2 TYR   191     -33.706  -6.478   1.141  1.00 10.00      B   
ATOM   2125  CE1 TYR   191     -31.611  -5.388   2.565  1.00 10.00      B   
ATOM   2126  CE2 TYR   191     -32.981  -7.268   2.012  1.00 10.00      B   
ATOM   2127  CZ  TYR   191     -31.934  -6.720   2.720  1.00 10.00      B   
ATOM   2128  OH  TYR   191     -31.205  -7.507   3.582  1.00 10.00      B   
ATOM   2129  HH  TYR   191     -31.044  -7.018   4.409  1.00 10.00      B   
ATOM   2130  C   TYR   191     -33.278  -5.384  -2.072  1.00 10.00      B   
ATOM   2131  O   TYR   191     -34.105  -6.295  -2.001  1.00 10.00      B   
ATOM   2132  N   ALA   192     -32.163  -5.482  -2.777  1.00 10.00      B   
ATOM   2133  HN  ALA   192     -31.532  -4.730  -2.781  1.00 10.00      B   
ATOM   2134  CA  ALA   192     -31.832  -6.689  -3.519  1.00 10.00      B   
ATOM   2135  CB  ALA   192     -30.891  -6.368  -4.669  1.00 10.00      B   
ATOM   2136  C   ALA   192     -31.227  -7.746  -2.603  1.00 10.00      B   
ATOM   2137  O   ALA   192     -30.018  -7.766  -2.371  1.00 10.00      B   
ATOM   2138  N   ALA   193     -32.078  -8.610  -2.064  1.00 10.00      B   
ATOM   2139  HN  ALA   193     -33.038  -8.515  -2.248  1.00 10.00      B   
ATOM   2140  CA  ALA   193     -31.626  -9.673  -1.178  1.00 10.00      B   
ATOM   2141  CB  ALA   193     -32.722 -10.047  -0.193  1.00 10.00      B   
ATOM   2142  C   ALA   193     -31.175 -10.898  -1.971  1.00 10.00      B   
ATOM   2143  O   ALA   193     -30.565 -11.810  -1.425  1.00 10.00      B   
ATOM   2144  N   THR   194     -31.477 -10.911  -3.259  1.00 10.00      B   
ATOM   2145  HN  THR   194     -31.968 -10.158  -3.643  1.00 10.00      B   
ATOM   2146  CA  THR   194     -31.104 -12.024  -4.117  1.00 10.00      B   
ATOM   2147  CB  THR   194     -32.357 -12.683  -4.721  1.00 10.00      B   
ATOM   2148  OG1 THR   194     -33.502 -11.859  -4.449  1.00 10.00      B   
ATOM   2149  HG1 THR   194     -33.730 -11.929  -3.512  1.00 10.00      B   
ATOM   2150  CG2 THR   194     -32.578 -14.064  -4.120  1.00 10.00      B   
ATOM   2151  C   THR   194     -30.183 -11.558  -5.241  1.00 10.00      B   
ATOM   2152  O   THR   194     -30.326 -11.977  -6.392  1.00 10.00      B   
ATOM   2153  N   ALA   195     -29.237 -10.692  -4.901  1.00 10.00      B   
ATOM   2154  HN  ALA   195     -29.161 -10.406  -3.965  1.00 10.00      B   
ATOM   2155  CA  ALA   195     -28.298 -10.170  -5.882  1.00 10.00      B   
ATOM   2156  CB  ALA   195     -27.745  -8.825  -5.435  1.00 10.00      B   
ATOM   2157  C   ALA   195     -27.166 -11.160  -6.125  1.00 10.00      B   
ATOM   2158  O   ALA   195     -26.203 -11.222  -5.360  1.00 10.00      B   
ATOM   2159  N   LYS   196     -27.307 -11.957  -7.172  1.00 10.00      B   
ATOM   2160  HN  LYS   196     -28.112 -11.880  -7.725  1.00 10.00      B   
ATOM   2161  CA  LYS   196     -26.300 -12.946  -7.524  1.00 10.00      B   
ATOM   2162  CB  LYS   196     -26.951 -14.129  -8.248  1.00 10.00      B   
ATOM   2163  CG  LYS   196     -27.976 -14.893  -7.418  1.00 10.00      B   
ATOM   2164  CD  LYS   196     -28.766 -15.866  -8.280  1.00 10.00      B   
ATOM   2165  CE  LYS   196     -29.804 -16.627  -7.468  1.00 10.00      B   
ATOM   2166  NZ  LYS   196     -29.214 -17.788  -6.752  1.00 10.00      B   
ATOM   2167  HZ1 LYS   196     -29.932 -18.250  -6.161  1.00 10.00      B   
ATOM   2168  HZ2 LYS   196     -28.428 -17.471  -6.136  1.00 10.00      B   
ATOM   2169  HZ3 LYS   196     -28.842 -18.479  -7.433  1.00 10.00      B   
ATOM   2170  C   LYS   196     -25.228 -12.317  -8.408  1.00 10.00      B   
ATOM   2171  O   LYS   196     -25.520 -11.420  -9.202  1.00 10.00      B   
ATOM   2172  N   PHE   197     -23.994 -12.785  -8.253  1.00 10.00      B   
ATOM   2173  HN  PHE   197     -23.831 -13.486  -7.584  1.00 10.00      B   
ATOM   2174  CA  PHE   197     -22.869 -12.281  -9.029  1.00 10.00      B   
ATOM   2175  CB  PHE   197     -21.563 -12.932  -8.561  1.00 10.00      B   
ATOM   2176  CG  PHE   197     -20.330 -12.377  -9.217  1.00 10.00      B   
ATOM   2177  CD1 PHE   197     -19.914 -11.080  -8.959  1.00 10.00      B   
ATOM   2178  CD2 PHE   197     -19.583 -13.155 -10.087  1.00 10.00      B   
ATOM   2179  CE1 PHE   197     -18.777 -10.569  -9.557  1.00 10.00      B   
ATOM   2180  CE2 PHE   197     -18.445 -12.649 -10.689  1.00 10.00      B   
ATOM   2181  CZ  PHE   197     -18.042 -11.355 -10.424  1.00 10.00      B   
ATOM   2182  C   PHE   197     -23.078 -12.511 -10.524  1.00 10.00      B   
ATOM   2183  O   PHE   197     -23.246 -13.646 -10.976  1.00 10.00      B   
ATOM   2184  N   ASP   198     -23.076 -11.424 -11.278  1.00 10.00      B   
ATOM   2185  HN  ASP   198     -22.945 -10.552 -10.853  1.00 10.00      B   
ATOM   2186  CA  ASP   198     -23.261 -11.482 -12.720  1.00 10.00      B   
ATOM   2187  CB  ASP   198     -24.466 -10.626 -13.128  1.00 10.00      B   
ATOM   2188  CG  ASP   198     -25.715 -11.441 -13.407  1.00 10.00      B   
ATOM   2189  OD1 ASP   198     -25.628 -12.687 -13.494  1.00 10.00      B   
ATOM   2190  OD2 ASP   198     -26.802 -10.842 -13.544  1.00 10.00      B   
ATOM   2191  C   ASP   198     -22.007 -10.983 -13.426  1.00 10.00      B   
ATOM   2192  O   ASP   198     -21.167 -10.324 -12.810  1.00 10.00      B   
ATOM   2193  N   PRO   199     -21.850 -11.296 -14.724  1.00 10.00      B   
ATOM   2194  CA  PRO   199     -20.688 -10.859 -15.506  1.00 10.00      B   
ATOM   2195  CB  PRO   199     -20.862 -11.589 -16.843  1.00 10.00      B   
ATOM   2196  CG  PRO   199     -22.323 -11.859 -16.934  1.00 10.00      B   
ATOM   2197  CD  PRO   199     -22.779 -12.112 -15.528  1.00 10.00      B   
ATOM   2198  C   PRO   199     -20.687  -9.343 -15.720  1.00 10.00      B   
ATOM   2199  O   PRO   199     -21.565  -8.633 -15.221  1.00 10.00      B   
ATOM   2200  N   GLU   200     -19.719  -8.855 -16.487  1.00 10.00      B   
ATOM   2201  HN  GLU   200     -19.063  -9.475 -16.876  1.00 10.00      B   
ATOM   2202  CA  GLU   200     -19.590  -7.425 -16.765  1.00 10.00      B   
ATOM   2203  CB  GLU   200     -18.338  -7.156 -17.590  1.00 10.00      B   
ATOM   2204  CG  GLU   200     -17.052  -7.449 -16.847  1.00 10.00      B   
ATOM   2205  CD  GLU   200     -15.832  -7.282 -17.717  1.00 10.00      B   
ATOM   2206  OE1 GLU   200     -15.934  -6.628 -18.775  1.00 10.00      B   
ATOM   2207  OE2 GLU   200     -14.759  -7.801 -17.346  1.00 10.00      B   
ATOM   2208  C   GLU   200     -20.811  -6.854 -17.476  1.00 10.00      B   
ATOM   2209  O   GLU   200     -21.001  -5.640 -17.521  1.00 10.00      B   
ATOM   2210  N   HIS   201     -21.631  -7.731 -18.039  1.00 10.00      B   
ATOM   2211  HN  HIS   201     -21.419  -8.683 -17.982  1.00 10.00      B   
ATOM   2212  CA  HIS   201     -22.836  -7.310 -18.738  1.00 10.00      B   
ATOM   2213  CB  HIS   201     -23.464  -8.486 -19.486  1.00 10.00      B   
ATOM   2214  CG  HIS   201     -23.577  -8.262 -20.959  1.00 10.00      B   
ATOM   2215  ND1 HIS   201     -24.777  -8.065 -21.608  1.00 10.00      B   
ATOM   2216  HD1 HIS   201     -25.665  -8.044 -21.187  1.00 10.00      B   
ATOM   2217  CD2 HIS   201     -22.624  -8.209 -21.916  1.00 10.00      B   
ATOM   2218  CE1 HIS   201     -24.553  -7.902 -22.899  1.00 10.00      B   
ATOM   2219  NE2 HIS   201     -23.256  -7.986 -23.107  1.00 10.00      B   
ATOM   2220  HE2 HIS   201     -22.816  -7.900 -23.979  1.00 10.00      B   
ATOM   2221  C   HIS   201     -23.841  -6.723 -17.757  1.00 10.00      B   
ATOM   2222  O   HIS   201     -24.687  -5.908 -18.126  1.00 10.00      B   
ATOM   2223  N   LYS   202     -23.737  -7.141 -16.502  1.00 10.00      B   
ATOM   2224  HN  LYS   202     -23.029  -7.781 -16.266  1.00 10.00      B   
ATOM   2225  CA  LYS   202     -24.623  -6.659 -15.457  1.00 10.00      B   
ATOM   2226  CB  LYS   202     -25.613  -7.749 -15.024  1.00 10.00      B   
ATOM   2227  CG  LYS   202     -26.496  -8.292 -16.137  1.00 10.00      B   
ATOM   2228  CD  LYS   202     -27.497  -7.255 -16.617  1.00 10.00      B   
ATOM   2229  CE  LYS   202     -28.429  -7.836 -17.665  1.00 10.00      B   
ATOM   2230  NZ  LYS   202     -29.315  -6.805 -18.265  1.00 10.00      B   
ATOM   2231  HZ1 LYS   202     -29.806  -6.279 -17.518  1.00 10.00      B   
ATOM   2232  HZ2 LYS   202     -30.026  -7.258 -18.874  1.00 10.00      B   
ATOM   2233  HZ3 LYS   202     -28.759  -6.136 -18.838  1.00 10.00      B   
ATOM   2234  C   LYS   202     -23.811  -6.190 -14.260  1.00 10.00      B   
ATOM   2235  O   LYS   202     -23.603  -6.943 -13.309  1.00 10.00      B   
ATOM   2236  N   VAL   203     -23.325  -4.952 -14.324  1.00 10.00      B   
ATOM   2237  HN  VAL   203     -23.498  -4.412 -15.126  1.00 10.00      B   
ATOM   2238  CA  VAL   203     -22.543  -4.375 -13.231  1.00 10.00      B   
ATOM   2239  CB  VAL   203     -22.017  -2.969 -13.600  1.00 10.00      B   
ATOM   2240  CG1 VAL   203     -21.078  -2.442 -12.523  1.00 10.00      B   
ATOM   2241  CG2 VAL   203     -21.315  -2.995 -14.952  1.00 10.00      B   
ATOM   2242  C   VAL   203     -23.429  -4.277 -11.994  1.00 10.00      B   
ATOM   2243  O   VAL   203     -22.974  -4.424 -10.860  1.00 10.00      B   
ATOM   2244  N   TRP   204     -24.703  -4.036 -12.244  1.00 10.00      B   
ATOM   2245  HN  TRP   204     -24.987  -3.929 -13.175  1.00 10.00      B   
ATOM   2246  CA  TRP   204     -25.702  -3.938 -11.199  1.00 10.00      B   
ATOM   2247  CB  TRP   204     -26.117  -2.478 -10.999  1.00 10.00      B   
ATOM   2248  CG  TRP   204     -27.108  -2.275  -9.898  1.00 10.00      B   
ATOM   2249  CD1 TRP   204     -26.850  -2.233  -8.560  1.00 10.00      B   
ATOM   2250  CD2 TRP   204     -28.517  -2.082 -10.042  1.00 10.00      B   
ATOM   2251  NE1 TRP   204     -28.014  -2.033  -7.861  1.00 10.00      B   
ATOM   2252  HE1 TRP   204     -28.088  -1.969  -6.885  1.00 10.00      B   
ATOM   2253  CE2 TRP   204     -29.053  -1.935  -8.750  1.00 10.00      B   
ATOM   2254  CE3 TRP   204     -29.375  -2.019 -11.142  1.00 10.00      B   
ATOM   2255  CZ2 TRP   204     -30.412  -1.731  -8.528  1.00 10.00      B   
ATOM   2256  CZ3 TRP   204     -30.722  -1.817 -10.918  1.00 10.00      B   
ATOM   2257  CH2 TRP   204     -31.226  -1.674  -9.622  1.00 10.00      B   
ATOM   2258  C   TRP   204     -26.897  -4.783 -11.615  1.00 10.00      B   
ATOM   2259  O   TRP   204     -27.412  -4.625 -12.723  1.00 10.00      B   
ATOM   2260  N   ARG   205     -27.315  -5.693 -10.753  1.00 10.00      B   
ATOM   2261  HN  ARG   205     -26.867  -5.773  -9.880  1.00 10.00      B   
ATOM   2262  CA  ARG   205     -28.435  -6.567 -11.064  1.00 10.00      B   
ATOM   2263  CB  ARG   205     -28.130  -8.013 -10.650  1.00 10.00      B   
ATOM   2264  CG  ARG   205     -29.274  -8.983 -10.909  1.00 10.00      B   
ATOM   2265  CD  ARG   205     -29.028 -10.334 -10.258  1.00 10.00      B   
ATOM   2266  NE  ARG   205     -28.324 -11.255 -11.149  1.00 10.00      B   
ATOM   2267  HE  ARG   205     -27.495 -10.928 -11.576  1.00 10.00      B   
ATOM   2268  CZ  ARG   205     -28.744 -12.489 -11.426  1.00 10.00      B   
ATOM   2269  NH1 ARG   205     -29.864 -12.952 -10.883  1.00 10.00      B   
ATOM   2270 HH11 ARG   205     -30.191 -13.917 -11.103  1.00 10.00      B   
ATOM   2271 HH12 ARG   205     -30.423 -12.352 -10.235  1.00 10.00      B   
ATOM   2272  NH2 ARG   205     -28.038 -13.266 -12.237  1.00 10.00      B   
ATOM   2273 HH21 ARG   205     -28.365 -14.231 -12.457  1.00 10.00      B   
ATOM   2274 HH22 ARG   205     -27.145 -12.909 -12.665  1.00 10.00      B   
ATOM   2275  C   ARG   205     -29.719  -6.088 -10.397  1.00 10.00      B   
ATOM   2276  O   ARG   205     -29.797  -5.993  -9.168  1.00 10.00      B   
ATOM   2277  N   LEU   206     -30.723  -5.790 -11.213  1.00 10.00      B   
ATOM   2278  HN  LEU   206     -30.592  -5.881 -12.180  1.00 10.00      B   
ATOM   2279  CA  LEU   206     -32.013  -5.339 -10.713  1.00 10.00      B   
ATOM   2280  CB  LEU   206     -32.848  -4.743 -11.854  1.00 10.00      B   
ATOM   2281  CG  LEU   206     -34.280  -4.316 -11.509  1.00 10.00      B   
ATOM   2282  CD1 LEU   206     -34.286  -3.220 -10.454  1.00 10.00      B   
ATOM   2283  CD2 LEU   206     -35.020  -3.863 -12.756  1.00 10.00      B   
ATOM   2284  C   LEU   206     -32.747  -6.507 -10.067  1.00 10.00      B   
ATOM   2285  O   LEU   206     -33.475  -7.247 -10.731  1.00 10.00      B   
ATOM   2286  N   SER   207     -32.538  -6.680  -8.774  1.00 10.00      B   
ATOM   2287  HN  SER   207     -31.955  -6.052  -8.294  1.00 10.00      B   
ATOM   2288  CA  SER   207     -33.160  -7.770  -8.046  1.00 10.00      B   
ATOM   2289  CB  SER   207     -32.077  -8.639  -7.405  1.00 10.00      B   
ATOM   2290  OG  SER   207     -30.870  -8.571  -8.145  1.00 10.00      B   
ATOM   2291  HG  SER   207     -30.717  -7.661  -8.428  1.00 10.00      B   
ATOM   2292  C   SER   207     -34.108  -7.245  -6.978  1.00 10.00      B   
ATOM   2293  O   SER   207     -33.796  -6.269  -6.298  1.00 10.00      B   
ATOM   2294  N   GLN   208     -35.259  -7.904  -6.847  1.00 10.00      B   
ATOM   2295  HN  GLN   208     -35.429  -8.673  -7.433  1.00 10.00      B   
ATOM   2296  CA  GLN   208     -36.276  -7.539  -5.863  1.00 10.00      B   
ATOM   2297  CB  GLN   208     -35.755  -7.694  -4.432  1.00 10.00      B   
ATOM   2298  CG  GLN   208     -35.336  -9.113  -4.092  1.00 10.00      B   
ATOM   2299  CD  GLN   208     -36.486 -10.096  -4.202  1.00 10.00      B   
ATOM   2300  OE1 GLN   208     -37.623  -9.772  -3.873  1.00 10.00      B   
ATOM   2301  NE2 GLN   208     -36.195 -11.300  -4.674  1.00 10.00      B   
ATOM   2302 HE21 GLN   208     -35.259 -11.486  -4.924  1.00 10.00      B   
ATOM   2303 HE22 GLN   208     -36.917 -11.959  -4.755  1.00 10.00      B   
ATOM   2304  C   GLN   208     -36.848  -6.147  -6.100  1.00 10.00      B   
ATOM   2305  O   GLN   208     -36.275  -5.137  -5.685  1.00 10.00      B   
ATOM   2306  N   VAL   209     -37.988  -6.099  -6.767  1.00 10.00      B   
ATOM   2307  HN  VAL   209     -38.413  -6.935  -7.053  1.00 10.00      B   
ATOM   2308  CA  VAL   209     -38.642  -4.834  -7.058  1.00 10.00      B   
ATOM   2309  CB  VAL   209     -39.597  -4.937  -8.269  1.00 10.00      B   
ATOM   2310  CG1 VAL   209     -40.039  -3.553  -8.726  1.00 10.00      B   
ATOM   2311  CG2 VAL   209     -38.936  -5.690  -9.416  1.00 10.00      B   
ATOM   2312  C   VAL   209     -39.414  -4.356  -5.835  1.00 10.00      B   
ATOM   2313  O   VAL   209     -40.609  -4.606  -5.707  1.00 10.00      B   
ATOM   2314  N   ASP   210     -38.702  -3.711  -4.924  1.00 10.00      B   
ATOM   2315  HN  ASP   210     -37.739  -3.597  -5.071  1.00 10.00      B   
ATOM   2316  CA  ASP   210     -39.292  -3.184  -3.699  1.00 10.00      B   
ATOM   2317  CB  ASP   210     -38.776  -3.991  -2.500  1.00 10.00      B   
ATOM   2318  CG  ASP   210     -39.643  -3.868  -1.260  1.00 10.00      B   
ATOM   2319  OD1 ASP   210     -40.054  -4.917  -0.714  1.00 10.00      B   
ATOM   2320  OD2 ASP   210     -39.905  -2.730  -0.814  1.00 10.00      B   
ATOM   2321  C   ASP   210     -38.895  -1.722  -3.546  1.00 10.00      B   
ATOM   2322  O   ASP   210     -37.853  -1.413  -2.971  1.00 10.00      B   
ATOM   2323  N   GLU   211     -39.708  -0.820  -4.082  1.00 10.00      B   
ATOM   2324  HN  GLU   211     -40.539  -1.116  -4.516  1.00 10.00      B   
ATOM   2325  CA  GLU   211     -39.397   0.603  -4.016  1.00 10.00      B   
ATOM   2326  CB  GLU   211     -38.454   0.990  -5.160  1.00 10.00      B   
ATOM   2327  CG  GLU   211     -39.044   0.780  -6.549  1.00 10.00      B   
ATOM   2328  CD  GLU   211     -38.062   1.088  -7.659  1.00 10.00      B   
ATOM   2329  OE1 GLU   211     -37.692   2.268  -7.825  1.00 10.00      B   
ATOM   2330  OE2 GLU   211     -37.648   0.148  -8.372  1.00 10.00      B   
ATOM   2331  C   GLU   211     -40.650   1.465  -4.087  1.00 10.00      B   
ATOM   2332  O   GLU   211     -41.743   0.973  -4.366  1.00 10.00      B   
ATOM   2333  N   SER   212     -40.475   2.755  -3.832  1.00 10.00      B   
ATOM   2334  HN  SER   212     -39.581   3.076  -3.602  1.00 10.00      B   
ATOM   2335  CA  SER   212     -41.567   3.713  -3.878  1.00 10.00      B   
ATOM   2336  CB  SER   212     -42.236   3.837  -2.503  1.00 10.00      B   
ATOM   2337  OG  SER   212     -42.003   2.685  -1.705  1.00 10.00      B   
ATOM   2338  HG  SER   212     -42.524   1.946  -2.049  1.00 10.00      B   
ATOM   2339  C   SER   212     -41.030   5.075  -4.318  1.00 10.00      B   
ATOM   2340  O   SER   212     -40.319   5.741  -3.561  1.00 10.00      B   
ATOM   2341  N   ASP   213     -41.348   5.471  -5.543  1.00 10.00      B   
ATOM   2342  HN  ASP   213     -41.918   4.896  -6.100  1.00 10.00      B   
ATOM   2343  CA  ASP   213     -40.889   6.752  -6.076  1.00 10.00      B   
ATOM   2344  CB  ASP   213     -40.624   6.670  -7.591  1.00 10.00      B   
ATOM   2345  CG  ASP   213     -41.459   7.634  -8.424  1.00 10.00      B   
ATOM   2346  OD1 ASP   213     -41.089   8.824  -8.535  1.00 10.00      B   
ATOM   2347  OD2 ASP   213     -42.487   7.198  -8.983  1.00 10.00      B   
ATOM   2348  C   ASP   213     -41.873   7.867  -5.744  1.00 10.00      B   
ATOM   2349  O   ASP   213     -43.084   7.720  -5.931  1.00 10.00      B   
ATOM   2350  N   LEU   214     -41.351   8.975  -5.242  1.00 10.00      B   
ATOM   2351  HN  LEU   214     -40.378   9.036  -5.114  1.00 10.00      B   
ATOM   2352  CA  LEU   214     -42.188  10.105  -4.884  1.00 10.00      B   
ATOM   2353  CB  LEU   214     -41.662  10.809  -3.631  1.00 10.00      B   
ATOM   2354  CG  LEU   214     -41.811  10.052  -2.314  1.00 10.00      B   
ATOM   2355  CD1 LEU   214     -40.576   9.212  -2.035  1.00 10.00      B   
ATOM   2356  CD2 LEU   214     -42.086  11.015  -1.170  1.00 10.00      B   
ATOM   2357  C   LEU   214     -42.289  11.096  -6.031  1.00 10.00      B   
ATOM   2358  O   LEU   214     -41.628  12.136  -6.025  1.00 10.00      B   
ATOM   2359  N   THR   215     -43.101  10.766  -7.022  1.00 10.00      B   
ATOM   2360  HN  THR   215     -43.580   9.908  -6.990  1.00 10.00      B   
ATOM   2361  CA  THR   215     -43.288  11.645  -8.163  1.00 10.00      B   
ATOM   2362  CB  THR   215     -44.005  10.916  -9.307  1.00 10.00      B   
ATOM   2363  OG1 THR   215     -43.996   9.507  -9.049  1.00 10.00      B   
ATOM   2364  HG1 THR   215     -43.078   9.201  -8.954  1.00 10.00      B   
ATOM   2365  CG2 THR   215     -43.315  11.187 -10.633  1.00 10.00      B   
ATOM   2366  C   THR   215     -44.125  12.845  -7.742  1.00 10.00      B   
ATOM   2367  O   THR   215     -43.990  13.944  -8.281  1.00 10.00      B   
ATOM   2368  N   ASN   216     -44.979  12.620  -6.756  1.00 10.00      B   
ATOM   2369  HN  ASN   216     -45.025  11.721  -6.363  1.00 10.00      B   
ATOM   2370  CA  ASN   216     -45.848  13.657  -6.228  1.00 10.00      B   
ATOM   2371  CB  ASN   216     -47.292  13.407  -6.669  1.00 10.00      B   
ATOM   2372  CG  ASN   216     -47.616  14.035  -8.007  1.00 10.00      B   
ATOM   2373  OD1 ASN   216     -47.818  15.247  -8.100  1.00 10.00      B   
ATOM   2374  ND2 ASN   216     -47.684  13.219  -9.051  1.00 10.00      B   
ATOM   2375 HD21 ASN   216     -47.522  12.261  -8.904  1.00 10.00      B   
ATOM   2376 HD22 ASN   216     -47.901  13.606  -9.929  1.00 10.00      B   
ATOM   2377  C   ASN   216     -45.764  13.659  -4.707  1.00 10.00      B   
ATOM   2378  O   ASN   216     -45.257  12.706  -4.115  1.00 10.00      B   
ATOM   2379  N   PRO   217     -46.214  14.738  -4.044  1.00 10.00      B   
ATOM   2380  CA  PRO   217     -46.186  14.820  -2.579  1.00 10.00      B   
ATOM   2381  CB  PRO   217     -46.700  16.232  -2.280  1.00 10.00      B   
ATOM   2382  CG  PRO   217     -47.442  16.641  -3.504  1.00 10.00      B   
ATOM   2383  CD  PRO   217     -46.752  15.968  -4.654  1.00 10.00      B   
ATOM   2384  C   PRO   217     -47.094  13.777  -1.929  1.00 10.00      B   
ATOM   2385  O   PRO   217     -46.775  13.230  -0.872  1.00 10.00      B   
ATOM   2386  N   LYS   218     -48.224  13.505  -2.570  1.00 10.00      B   
ATOM   2387  HN  LYS   218     -48.424  13.976  -3.408  1.00 10.00      B   
ATOM   2388  CA  LYS   218     -49.174  12.526  -2.062  1.00 10.00      B   
ATOM   2389  CB  LYS   218     -50.603  13.068  -2.156  1.00 10.00      B   
ATOM   2390  CG  LYS   218     -50.934  14.135  -1.126  1.00 10.00      B   
ATOM   2391  CD  LYS   218     -51.101  13.534   0.258  1.00 10.00      B   
ATOM   2392  CE  LYS   218     -51.569  14.576   1.257  1.00 10.00      B   
ATOM   2393  NZ  LYS   218     -52.046  13.959   2.520  1.00 10.00      B   
ATOM   2394  HZ1 LYS   218     -51.283  13.411   2.962  1.00 10.00      B   
ATOM   2395  HZ2 LYS   218     -52.845  13.323   2.331  1.00 10.00      B   
ATOM   2396  HZ3 LYS   218     -52.355  14.697   3.187  1.00 10.00      B   
ATOM   2397  C   LYS   218     -49.063  11.215  -2.829  1.00 10.00      B   
ATOM   2398  O   LYS   218     -49.025  10.135  -2.236  1.00 10.00      B   
ATOM   2399  N   GLN   219     -49.009  11.315  -4.150  1.00 10.00      B   
ATOM   2400  HN  GLN   219     -49.032  12.201  -4.565  1.00 10.00      B   
ATOM   2401  CA  GLN   219     -48.914  10.137  -4.994  1.00 10.00      B   
ATOM   2402  CB  GLN   219     -49.416  10.438  -6.408  1.00 10.00      B   
ATOM   2403  CG  GLN   219     -49.452   9.230  -7.328  1.00 10.00      B   
ATOM   2404  CD  GLN   219     -48.262   9.176  -8.264  1.00 10.00      B   
ATOM   2405  OE1 GLN   219     -47.751  10.211  -8.699  1.00 10.00      B   
ATOM   2406  NE2 GLN   219     -47.814   7.971  -8.579  1.00 10.00      B   
ATOM   2407 HE21 GLN   219     -48.272   7.193  -8.197  1.00 10.00      B   
ATOM   2408 HE22 GLN   219     -47.037   7.904  -9.176  1.00 10.00      B   
ATOM   2409  C   GLN   219     -47.493   9.581  -5.021  1.00 10.00      B   
ATOM   2410  O   GLN   219     -46.568  10.214  -5.538  1.00 10.00      B   
ATOM   2411  N   ILE   220     -47.334   8.397  -4.451  1.00 10.00      B   
ATOM   2412  HN  ILE   220     -48.117   7.950  -4.061  1.00 10.00      B   
ATOM   2413  CA  ILE   220     -46.046   7.725  -4.400  1.00 10.00      B   
ATOM   2414  CB  ILE   220     -45.563   7.523  -2.944  1.00 10.00      B   
ATOM   2415  CG1 ILE   220     -45.520   8.862  -2.199  1.00 10.00      B   
ATOM   2416  CG2 ILE   220     -44.194   6.858  -2.918  1.00 10.00      B   
ATOM   2417  CD1 ILE   220     -45.248   8.732  -0.716  1.00 10.00      B   
ATOM   2418  C   ILE   220     -46.165   6.370  -5.093  1.00 10.00      B   
ATOM   2419  O   ILE   220     -46.873   5.481  -4.617  1.00 10.00      B   
ATOM   2420  N   THR   221     -45.490   6.225  -6.224  1.00 10.00      B   
ATOM   2421  HN  THR   221     -44.939   6.969  -6.554  1.00 10.00      B   
ATOM   2422  CA  THR   221     -45.531   4.990  -6.988  1.00 10.00      B   
ATOM   2423  CB  THR   221     -44.955   5.194  -8.398  1.00 10.00      B   
ATOM   2424  OG1 THR   221     -45.007   6.588  -8.725  1.00 10.00      B   
ATOM   2425  HG1 THR   221     -44.100   6.942  -8.738  1.00 10.00      B   
ATOM   2426  CG2 THR   221     -45.774   4.416  -9.416  1.00 10.00      B   
ATOM   2427  C   THR   221     -44.770   3.872  -6.284  1.00 10.00      B   
ATOM   2428  O   THR   221     -43.543   3.780  -6.379  1.00 10.00      B   
ATOM   2429  N   GLY   222     -45.508   3.041  -5.565  1.00 10.00      B   
ATOM   2430  HN  GLY   222     -46.474   3.190  -5.503  1.00 10.00      B   
ATOM   2431  CA  GLY   222     -44.908   1.932  -4.864  1.00 10.00      B   
ATOM   2432  C   GLY   222     -44.983   0.654  -5.668  1.00 10.00      B   
ATOM   2433  O   GLY   222     -46.034   0.316  -6.213  1.00 10.00      B   
ATOM   2434  N   SER   223     -43.871  -0.049  -5.749  1.00 10.00      B   
ATOM   2435  HN  SER   223     -43.063   0.276  -5.289  1.00 10.00      B   
ATOM   2436  CA  SER   223     -43.804  -1.293  -6.491  1.00 10.00      B   
ATOM   2437  CB  SER   223     -42.966  -1.107  -7.757  1.00 10.00      B   
ATOM   2438  OG  SER   223     -43.497  -0.069  -8.564  1.00 10.00      B   
ATOM   2439  HG  SER   223     -42.925   0.709  -8.506  1.00 10.00      B   
ATOM   2440  C   SER   223     -43.206  -2.394  -5.628  1.00 10.00      B   
ATOM   2441  O   SER   223     -42.155  -2.208  -5.011  1.00 10.00      B   
ATOM   2442  N   GLN   224     -43.894  -3.525  -5.573  1.00 10.00      B   
ATOM   2443  HN  GLN   224     -44.734  -3.599  -6.076  1.00 10.00      B   
ATOM   2444  CA  GLN   224     -43.440  -4.666  -4.795  1.00 10.00      B   
ATOM   2445  CB  GLN   224     -44.105  -4.696  -3.420  1.00 10.00      B   
ATOM   2446  CG  GLN   224     -43.191  -4.251  -2.293  1.00 10.00      B   
ATOM   2447  CD  GLN   224     -43.673  -4.700  -0.930  1.00 10.00      B   
ATOM   2448  OE1 GLN   224     -44.874  -4.788  -0.673  1.00 10.00      B   
ATOM   2449  NE2 GLN   224     -42.735  -4.993  -0.046  1.00 10.00      B   
ATOM   2450 HE21 GLN   224     -41.788  -4.902  -0.321  1.00 10.00      B   
ATOM   2451 HE22 GLN   224     -43.014  -5.291   0.843  1.00 10.00      B   
ATOM   2452  C   GLN   224     -43.706  -5.964  -5.541  1.00 10.00      B   
ATOM   2453  O   GLN   224     -44.811  -6.508  -5.493  1.00 10.00      B   
ATOM   2454  N   THR   225     -42.699  -6.444  -6.252  1.00 10.00      B   
ATOM   2455  HN  THR   225     -41.844  -5.958  -6.259  1.00 10.00      B   
ATOM   2456  CA  THR   225     -42.818  -7.675  -7.015  1.00 10.00      B   
ATOM   2457  CB  THR   225     -42.996  -7.378  -8.514  1.00 10.00      B   
ATOM   2458  OG1 THR   225     -43.552  -6.063  -8.685  1.00 10.00      B   
ATOM   2459  HG1 THR   225     -44.223  -5.908  -8.009  1.00 10.00      B   
ATOM   2460  CG2 THR   225     -43.920  -8.403  -9.154  1.00 10.00      B   
ATOM   2461  C   THR   225     -41.577  -8.543  -6.828  1.00 10.00      B   
ATOM   2462  O   THR   225     -40.459  -8.026  -6.748  1.00 10.00      B   
ATOM   2463  N   VAL   226     -41.782  -9.857  -6.758  1.00 10.00      B   
ATOM   2464  HN  VAL   226     -42.700 -10.196  -6.805  1.00 10.00      B   
ATOM   2465  CA  VAL   226     -40.688 -10.815  -6.586  1.00 10.00      B   
ATOM   2466  CB  VAL   226     -39.600 -10.672  -7.675  1.00 10.00      B   
ATOM   2467  CG1 VAL   226     -38.471 -11.664  -7.439  1.00 10.00      B   
ATOM   2468  CG2 VAL   226     -40.203 -10.866  -9.058  1.00 10.00      B   
ATOM   2469  C   VAL   226     -40.063 -10.693  -5.200  1.00 10.00      B   
ATOM   2470  O   VAL   226     -40.757 -10.425  -4.216  1.00 10.00      B   
ATOM   2471  N   ASN   233     -23.595   1.017  -7.403  1.00 10.00      B   
ATOM   2472  HN  ASN   233     -22.853   1.665  -7.357  1.00 10.00      B   
ATOM   2473  CA  ASN   233     -24.415   0.966  -8.607  1.00 10.00      B   
ATOM   2474  CB  ASN   233     -25.251   2.243  -8.736  1.00 10.00      B   
ATOM   2475  CG  ASN   233     -26.156   2.254  -9.955  1.00 10.00      B   
ATOM   2476  OD1 ASN   233     -27.169   1.553 -10.000  1.00 10.00      B   
ATOM   2477  ND2 ASN   233     -25.814   3.071 -10.943  1.00 10.00      B   
ATOM   2478 HD21 ASN   233     -25.003   3.618 -10.834  1.00 10.00      B   
ATOM   2479 HD22 ASN   233     -26.389   3.101 -11.738  1.00 10.00      B   
ATOM   2480  C   ASN   233     -23.540   0.762  -9.838  1.00 10.00      B   
ATOM   2481  O   ASN   233     -23.907   0.045 -10.768  1.00 10.00      B   
ATOM   2482  N   LEU   234     -22.374   1.393  -9.829  1.00 10.00      B   
ATOM   2483  HN  LEU   234     -22.139   1.961  -9.055  1.00 10.00      B   
ATOM   2484  CA  LEU   234     -21.425   1.275 -10.925  1.00 10.00      B   
ATOM   2485  CB  LEU   234     -21.111   2.655 -11.509  1.00 10.00      B   
ATOM   2486  CG  LEU   234     -22.275   3.389 -12.180  1.00 10.00      B   
ATOM   2487  CD1 LEU   234     -21.866   4.803 -12.558  1.00 10.00      B   
ATOM   2488  CD2 LEU   234     -22.760   2.624 -13.404  1.00 10.00      B   
ATOM   2489  C   LEU   234     -20.146   0.621 -10.419  1.00 10.00      B   
ATOM   2490  O   LEU   234     -19.126   0.592 -11.110  1.00 10.00      B   
ATOM   2491  N   THR   235     -20.217   0.087  -9.208  1.00 10.00      B   
ATOM   2492  HN  THR   235     -21.066   0.126  -8.718  1.00 10.00      B   
ATOM   2493  CA  THR   235     -19.075  -0.560  -8.586  1.00 10.00      B   
ATOM   2494  CB  THR   235     -18.883  -0.051  -7.144  1.00 10.00      B   
ATOM   2495  OG1 THR   235     -19.057   1.378  -7.109  1.00 10.00      B   
ATOM   2496  HG1 THR   235     -19.942   1.605  -7.444  1.00 10.00      B   
ATOM   2497  CG2 THR   235     -17.495  -0.407  -6.630  1.00 10.00      B   
ATOM   2498  C   THR   235     -19.236  -2.083  -8.563  1.00 10.00      B   
ATOM   2499  O   THR   235     -20.061  -2.619  -7.820  1.00 10.00      B   
ATOM   2500  N   PRO   236     -18.456  -2.797  -9.389  1.00 10.00      B   
ATOM   2501  CA  PRO   236     -18.498  -4.261  -9.449  1.00 10.00      B   
ATOM   2502  CB  PRO   236     -17.794  -4.568 -10.770  1.00 10.00      B   
ATOM   2503  CG  PRO   236     -16.833  -3.445 -10.944  1.00 10.00      B   
ATOM   2504  CD  PRO   236     -17.483  -2.231 -10.339  1.00 10.00      B   
ATOM   2505  C   PRO   236     -17.738  -4.885  -8.274  1.00 10.00      B   
ATOM   2506  O   PRO   236     -17.090  -4.176  -7.501  1.00 10.00      B   
ATOM   2507  N   ASP   237     -17.807  -6.204  -8.147  1.00 10.00      B   
ATOM   2508  HN  ASP   237     -18.324  -6.723  -8.806  1.00 10.00      B   
ATOM   2509  CA  ASP   237     -17.134  -6.902  -7.051  1.00 10.00      B   
ATOM   2510  CB  ASP   237     -17.548  -8.372  -6.986  1.00 10.00      B   
ATOM   2511  CG  ASP   237     -16.857  -9.125  -5.861  1.00 10.00      B   
ATOM   2512  OD1 ASP   237     -17.268  -8.964  -4.691  1.00 10.00      B   
ATOM   2513  OD2 ASP   237     -15.908  -9.886  -6.144  1.00 10.00      B   
ATOM   2514  C   ASP   237     -15.616  -6.781  -7.135  1.00 10.00      B   
ATOM   2515  O   ASP   237     -14.952  -6.532  -6.129  1.00 10.00      B   
ATOM   2516  N   LYS   238     -15.078  -6.917  -8.343  1.00 10.00      B   
ATOM   2517  HN  LYS   238     -15.666  -7.088  -9.113  1.00 10.00      B   
ATOM   2518  CA  LYS   238     -13.634  -6.832  -8.558  1.00 10.00      B   
ATOM   2519  CB  LYS   238     -13.275  -7.164 -10.009  1.00 10.00      B   
ATOM   2520  CG  LYS   238     -13.596  -8.592 -10.418  1.00 10.00      B   
ATOM   2521  CD  LYS   238     -13.179  -8.860 -11.855  1.00 10.00      B   
ATOM   2522  CE  LYS   238     -13.683 -10.210 -12.335  1.00 10.00      B   
ATOM   2523  NZ  LYS   238     -13.330 -10.457 -13.757  1.00 10.00      B   
ATOM   2524  HZ1 LYS   238     -13.737  -9.717 -14.362  1.00 10.00      B   
ATOM   2525  HZ2 LYS   238     -13.698 -11.379 -14.065  1.00 10.00      B   
ATOM   2526  HZ3 LYS   238     -12.296 -10.455 -13.878  1.00 10.00      B   
ATOM   2527  C   LYS   238     -13.071  -5.466  -8.172  1.00 10.00      B   
ATOM   2528  O   LYS   238     -11.861  -5.309  -8.018  1.00 10.00      B   
ATOM   2529  N   LEU   239     -13.950  -4.483  -8.020  1.00 10.00      B   
ATOM   2530  HN  LEU   239     -14.903  -4.671  -8.153  1.00 10.00      B   
ATOM   2531  CA  LEU   239     -13.538  -3.136  -7.648  1.00 10.00      B   
ATOM   2532  CB  LEU   239     -13.913  -2.129  -8.740  1.00 10.00      B   
ATOM   2533  CG  LEU   239     -12.930  -1.999  -9.907  1.00 10.00      B   
ATOM   2534  CD1 LEU   239     -13.513  -1.116 -11.000  1.00 10.00      B   
ATOM   2535  CD2 LEU   239     -11.600  -1.437  -9.423  1.00 10.00      B   
ATOM   2536  C   LEU   239     -14.159  -2.729  -6.319  1.00 10.00      B   
ATOM   2537  O   LEU   239     -14.008  -1.590  -5.875  1.00 10.00      B   
ATOM   2538  N   GLY   240     -14.848  -3.669  -5.682  1.00 10.00      B   
ATOM   2539  HN  GLY   240     -14.915  -4.567  -6.076  1.00 10.00      B   
ATOM   2540  CA  GLY   240     -15.490  -3.389  -4.413  1.00 10.00      B   
ATOM   2541  C   GLY   240     -14.592  -3.710  -3.239  1.00 10.00      B   
ATOM   2542  O   GLY   240     -14.854  -3.295  -2.111  1.00 10.00      B   
ATOM   2543  N   VAL   241     -13.529  -4.452  -3.504  1.00 10.00      B   
ATOM   2544  HN  VAL   241     -13.379  -4.757  -4.423  1.00 10.00      B   
ATOM   2545  CA  VAL   241     -12.579  -4.834  -2.467  1.00 10.00      B   
ATOM   2546  CB  VAL   241     -11.778  -6.094  -2.856  1.00 10.00      B   
ATOM   2547  CG1 VAL   241     -12.573  -7.345  -2.515  1.00 10.00      B   
ATOM   2548  CG2 VAL   241     -11.426  -6.079  -4.339  1.00 10.00      B   
ATOM   2549  C   VAL   241     -11.635  -3.678  -2.136  1.00 10.00      B   
ATOM   2550  O   VAL   241     -10.455  -3.693  -2.487  1.00 10.00      B   
ATOM   2551  N   VAL   242     -12.175  -2.675  -1.460  1.00 10.00      B   
ATOM   2552  HN  VAL   242     -13.122  -2.733  -1.209  1.00 10.00      B   
ATOM   2553  CA  VAL   242     -11.411  -1.490  -1.085  1.00 10.00      B   
ATOM   2554  CB  VAL   242     -12.216  -0.189  -1.311  1.00 10.00      B   
ATOM   2555  CG1 VAL   242     -12.447   0.053  -2.792  1.00 10.00      B   
ATOM   2556  CG2 VAL   242     -13.538  -0.222  -0.557  1.00 10.00      B   
ATOM   2557  C   VAL   242     -10.952  -1.549   0.369  1.00 10.00      B   
ATOM   2558  O   VAL   242     -10.511  -0.546   0.929  1.00 10.00      B   
ATOM   2559  N   ALA   243     -11.044  -2.727   0.974  1.00 10.00      B   
ATOM   2560  HN  ALA   243     -11.383  -3.498   0.474  1.00 10.00      B   
ATOM   2561  CA  ALA   243     -10.642  -2.900   2.368  1.00 10.00      B   
ATOM   2562  CB  ALA   243     -11.322  -4.115   2.977  1.00 10.00      B   
ATOM   2563  C   ALA   243      -9.128  -3.016   2.496  1.00 10.00      B   
ATOM   2564  O   ALA   243      -8.563  -2.774   3.564  1.00 10.00      B   
ATOM   2565  N   LEU   244      -8.479  -3.394   1.404  1.00 10.00      B   
ATOM   2566  HN  LEU   244      -8.988  -3.573   0.591  1.00 10.00      B   
ATOM   2567  CA  LEU   244      -7.032  -3.541   1.384  1.00 10.00      B   
ATOM   2568  CB  LEU   244      -6.589  -4.376   0.178  1.00 10.00      B   
ATOM   2569  CG  LEU   244      -5.448  -5.365   0.430  1.00 10.00      B   
ATOM   2570  CD1 LEU   244      -5.757  -6.241   1.635  1.00 10.00      B   
ATOM   2571  CD2 LEU   244      -5.207  -6.227  -0.800  1.00 10.00      B   
ATOM   2572  C   LEU   244      -6.361  -2.170   1.373  1.00 10.00      B   
ATOM   2573  O   LEU   244      -6.590  -1.367   0.469  1.00 10.00      B   
ATOM   2574  N   ASP   245      -5.551  -1.909   2.390  1.00 10.00      B   
ATOM   2575  HN  ASP   245      -5.414  -2.596   3.074  1.00 10.00      B   
ATOM   2576  CA  ASP   245      -4.855  -0.628   2.519  1.00 10.00      B   
ATOM   2577  CB  ASP   245      -4.466  -0.346   3.978  1.00 10.00      B   
ATOM   2578  CG  ASP   245      -3.789   1.000   4.159  1.00 10.00      B   
ATOM   2579  OD1 ASP   245      -2.557   1.030   4.364  1.00 10.00      B   
ATOM   2580  OD2 ASP   245      -4.487   2.035   4.099  1.00 10.00      B   
ATOM   2581  C   ASP   245      -3.641  -0.497   1.582  1.00 10.00      B   
ATOM   2582  O   ASP   245      -3.562   0.457   0.810  1.00 10.00      B   
ATOM   2583  N   PRO   246      -2.674  -1.440   1.630  1.00 10.00      B   
ATOM   2584  CA  PRO   246      -1.481  -1.376   0.770  1.00 10.00      B   
ATOM   2585  CB  PRO   246      -0.580  -2.483   1.324  1.00 10.00      B   
ATOM   2586  CG  PRO   246      -1.521  -3.450   1.953  1.00 10.00      B   
ATOM   2587  CD  PRO   246      -2.645  -2.625   2.511  1.00 10.00      B   
ATOM   2588  C   PRO   246      -1.798  -1.635  -0.703  1.00 10.00      B   
ATOM   2589  O   PRO   246      -2.917  -2.018  -1.057  1.00 10.00      B   
ATOM   2590  N   ASP   247      -0.802  -1.423  -1.553  1.00 10.00      B   
ATOM   2591  HN  ASP   247       0.067  -1.126  -1.204  1.00 10.00      B   
ATOM   2592  CA  ASP   247      -0.956  -1.623  -2.991  1.00 10.00      B   
ATOM   2593  CB  ASP   247       0.214  -1.002  -3.760  1.00 10.00      B   
ATOM   2594  CG  ASP   247       0.140  -1.272  -5.250  1.00 10.00      B   
ATOM   2595  OD1 ASP   247      -0.763  -0.721  -5.907  1.00 10.00      B   
ATOM   2596  OD2 ASP   247       0.983  -2.038  -5.771  1.00 10.00      B   
ATOM   2597  C   ASP   247      -1.081  -3.098  -3.343  1.00 10.00      B   
ATOM   2598  O   ASP   247      -0.284  -3.929  -2.896  1.00 10.00      B   
ATOM   2599  N   ALA   248      -2.093  -3.409  -4.138  1.00 10.00      B   
ATOM   2600  HN  ALA   248      -2.697  -2.696  -4.435  1.00 10.00      B   
ATOM   2601  CA  ALA   248      -2.344  -4.776  -4.579  1.00 10.00      B   
ATOM   2602  CB  ALA   248      -3.004  -5.583  -3.469  1.00 10.00      B   
ATOM   2603  C   ALA   248      -3.229  -4.765  -5.819  1.00 10.00      B   
ATOM   2604  O   ALA   248      -3.911  -5.746  -6.122  1.00 10.00      B   
ATOM   2605  N   LEU   249      -3.204  -3.650  -6.535  1.00 10.00      B   
ATOM   2606  HN  LEU   249      -2.603  -2.923  -6.265  1.00 10.00      B   
ATOM   2607  CA  LEU   249      -4.009  -3.489  -7.735  1.00 10.00      B   
ATOM   2608  CB  LEU   249      -5.362  -2.841  -7.406  1.00 10.00      B   
ATOM   2609  CG  LEU   249      -5.325  -1.470  -6.720  1.00 10.00      B   
ATOM   2610  CD1 LEU   249      -6.544  -0.653  -7.114  1.00 10.00      B   
ATOM   2611  CD2 LEU   249      -5.265  -1.623  -5.207  1.00 10.00      B   
ATOM   2612  C   LEU   249      -3.259  -2.657  -8.768  1.00 10.00      B   
ATOM   2613  O   LEU   249      -2.254  -2.027  -8.453  1.00 10.00      B   
ATOM   2614  N   SER   250      -3.754  -2.657  -9.995  1.00 10.00      B   
ATOM   2615  HN  SER   250      -4.567  -3.170 -10.186  1.00 10.00      B   
ATOM   2616  CA  SER   250      -3.126  -1.911 -11.073  1.00 10.00      B   
ATOM   2617  CB  SER   250      -3.467  -2.585 -12.400  1.00 10.00      B   
ATOM   2618  OG  SER   250      -4.670  -3.329 -12.284  1.00 10.00      B   
ATOM   2619  HG  SER   250      -4.456  -4.271 -12.237  1.00 10.00      B   
ATOM   2620  C   SER   250      -3.591  -0.455 -11.084  1.00 10.00      B   
ATOM   2621  O   SER   250      -4.589  -0.108 -10.444  1.00 10.00      B   
ATOM   2622  N   ILE   251      -2.870   0.390 -11.819  1.00 10.00      B   
ATOM   2623  HN  ILE   251      -2.093   0.048 -12.317  1.00 10.00      B   
ATOM   2624  CA  ILE   251      -3.201   1.808 -11.923  1.00 10.00      B   
ATOM   2625  CB  ILE   251      -2.178   2.560 -12.802  1.00 10.00      B   
ATOM   2626  CG1 ILE   251      -0.766   2.384 -12.234  1.00 10.00      B   
ATOM   2627  CG2 ILE   251      -2.532   4.040 -12.908  1.00 10.00      B   
ATOM   2628  CD1 ILE   251       0.322   3.023 -13.074  1.00 10.00      B   
ATOM   2629  C   ILE   251      -4.606   1.988 -12.500  1.00 10.00      B   
ATOM   2630  O   ILE   251      -5.326   2.921 -12.139  1.00 10.00      B   
ATOM   2631  N   SER   252      -4.993   1.081 -13.389  1.00 10.00      B   
ATOM   2632  HN  SER   252      -4.364   0.375 -13.662  1.00 10.00      B   
ATOM   2633  CA  SER   252      -6.316   1.120 -13.998  1.00 10.00      B   
ATOM   2634  CB  SER   252      -6.448  -0.029 -14.995  1.00 10.00      B   
ATOM   2635  OG  SER   252      -5.166  -0.414 -15.471  1.00 10.00      B   
ATOM   2636  HG  SER   252      -5.099  -1.378 -15.484  1.00 10.00      B   
ATOM   2637  C   SER   252      -7.399   1.019 -12.924  1.00 10.00      B   
ATOM   2638  O   SER   252      -8.459   1.636 -13.034  1.00 10.00      B   
ATOM   2639  N   GLY   253      -7.107   0.260 -11.870  1.00 10.00      B   
ATOM   2640  HN  GLY   253      -6.233  -0.186 -11.829  1.00 10.00      B   
ATOM   2641  CA  GLY   253      -8.051   0.093 -10.781  1.00 10.00      B   
ATOM   2642  C   GLY   253      -8.019   1.276  -9.836  1.00 10.00      B   
ATOM   2643  O   GLY   253      -9.008   1.583  -9.171  1.00 10.00      B   
ATOM   2644  N   LEU   254      -6.874   1.949  -9.781  1.00 10.00      B   
ATOM   2645  HN  LEU   254      -6.116   1.648 -10.327  1.00 10.00      B   
ATOM   2646  CA  LEU   254      -6.711   3.120  -8.924  1.00 10.00      B   
ATOM   2647  CB  LEU   254      -5.228   3.420  -8.689  1.00 10.00      B   
ATOM   2648  CG  LEU   254      -4.600   2.816  -7.431  1.00 10.00      B   
ATOM   2649  CD1 LEU   254      -3.163   3.289  -7.281  1.00 10.00      B   
ATOM   2650  CD2 LEU   254      -5.410   3.188  -6.201  1.00 10.00      B   
ATOM   2651  C   LEU   254      -7.384   4.331  -9.556  1.00 10.00      B   
ATOM   2652  O   LEU   254      -7.528   5.384  -8.930  1.00 10.00      B   
ATOM   2653  N   HIS   255      -7.810   4.165 -10.799  1.00 10.00      B   
ATOM   2654  HN  HIS   255      -7.681   3.294 -11.232  1.00 10.00      B   
ATOM   2655  CA  HIS   255      -8.464   5.232 -11.536  1.00 10.00      B   
ATOM   2656  CB  HIS   255      -8.030   5.199 -13.004  1.00 10.00      B   
ATOM   2657  CG  HIS   255      -7.961   6.550 -13.644  1.00 10.00      B   
ATOM   2658  ND1 HIS   255      -6.910   7.421 -13.451  1.00 10.00      B   
ATOM   2659  HD1 HIS   255      -6.119   7.252 -12.889  1.00 10.00      B   
ATOM   2660  CD2 HIS   255      -8.822   7.182 -14.476  1.00 10.00      B   
ATOM   2661  CE1 HIS   255      -7.128   8.528 -14.134  1.00 10.00      B   
ATOM   2662  NE2 HIS   255      -8.280   8.407 -14.762  1.00 10.00      B   
ATOM   2663  HE2 HIS   255      -8.686   9.093 -15.342  1.00 10.00      B   
ATOM   2664  C   HIS   255      -9.980   5.109 -11.429  1.00 10.00      B   
ATOM   2665  O   HIS   255     -10.715   5.618 -12.275  1.00 10.00      B   
ATOM   2666  N   ASN   256     -10.443   4.427 -10.387  1.00 10.00      B   
ATOM   2667  HN  ASN   256      -9.811   4.044  -9.741  1.00 10.00      B   
ATOM   2668  CA  ASN   256     -11.873   4.243 -10.176  1.00 10.00      B   
ATOM   2669  CB  ASN   256     -12.159   3.016  -9.303  1.00 10.00      B   
ATOM   2670  CG  ASN   256     -13.636   2.661  -9.272  1.00 10.00      B   
ATOM   2671  OD1 ASN   256     -14.353   2.852 -10.257  1.00 10.00      B   
ATOM   2672  ND2 ASN   256     -14.101   2.132  -8.147  1.00 10.00      B   
ATOM   2673 HD21 ASN   256     -13.478   1.994  -7.404  1.00 10.00      B   
ATOM   2674 HD22 ASN   256     -15.057   1.910  -8.105  1.00 10.00      B   
ATOM   2675  C   ASN   256     -12.491   5.491  -9.555  1.00 10.00      B   
ATOM   2676  O   ASN   256     -13.532   5.972 -10.001  1.00 10.00      B   
ATOM   2677  N   TYR   257     -11.842   6.020  -8.526  1.00 10.00      B   
ATOM   2678  HN  TYR   257     -11.015   5.592  -8.208  1.00 10.00      B   
ATOM   2679  CA  TYR   257     -12.327   7.218  -7.852  1.00 10.00      B   
ATOM   2680  CB  TYR   257     -11.845   7.257  -6.400  1.00 10.00      B   
ATOM   2681  CG  TYR   257     -12.476   6.213  -5.506  1.00 10.00      B   
ATOM   2682  CD1 TYR   257     -11.714   5.191  -4.951  1.00 10.00      B   
ATOM   2683  CD2 TYR   257     -13.834   6.247  -5.216  1.00 10.00      B   
ATOM   2684  CE1 TYR   257     -12.284   4.235  -4.132  1.00 10.00      B   
ATOM   2685  CE2 TYR   257     -14.411   5.295  -4.398  1.00 10.00      B   
ATOM   2686  CZ  TYR   257     -13.633   4.293  -3.859  1.00 10.00      B   
ATOM   2687  OH  TYR   257     -14.209   3.347  -3.043  1.00 10.00      B   
ATOM   2688  HH  TYR   257     -14.982   2.975  -3.487  1.00 10.00      B   
ATOM   2689  C   TYR   257     -11.875   8.478  -8.588  1.00 10.00      B   
ATOM   2690  O   TYR   257     -10.819   9.041  -8.286  1.00 10.00      B   
ATOM   2691  N   VAL   258     -12.666   8.906  -9.564  1.00 10.00      B   
ATOM   2692  HN  VAL   258     -13.481   8.402  -9.775  1.00 10.00      B   
ATOM   2693  CA  VAL   258     -12.346  10.098 -10.343  1.00 10.00      B   
ATOM   2694  CB  VAL   258     -11.939   9.741 -11.791  1.00 10.00      B   
ATOM   2695  CG1 VAL   258     -11.686  11.000 -12.605  1.00 10.00      B   
ATOM   2696  CG2 VAL   258     -10.702   8.857 -11.794  1.00 10.00      B   
ATOM   2697  C   VAL   258     -13.521  11.072 -10.374  1.00 10.00      B   
ATOM   2698  O   VAL   258     -13.394  12.224  -9.960  1.00 10.00      B   
ATOM   2699  N   LYS   259     -14.663  10.595 -10.857  1.00 10.00      B   
ATOM   2700  HN  LYS   259     -14.698   9.663 -11.160  1.00 10.00      B   
ATOM   2701  CA  LYS   259     -15.870  11.417 -10.960  1.00 10.00      B   
ATOM   2702  CB  LYS   259     -16.926  10.714 -11.822  1.00 10.00      B   
ATOM   2703  CG  LYS   259     -16.453  10.378 -13.229  1.00 10.00      B   
ATOM   2704  CD  LYS   259     -17.543   9.685 -14.030  1.00 10.00      B   
ATOM   2705  CE  LYS   259     -17.062   9.322 -15.423  1.00 10.00      B   
ATOM   2706  NZ  LYS   259     -18.121   8.649 -16.222  1.00 10.00      B   
ATOM   2707  HZ1 LYS   259     -17.773   8.456 -17.181  1.00 10.00      B   
ATOM   2708  HZ2 LYS   259     -18.963   9.256 -16.288  1.00 10.00      B   
ATOM   2709  HZ3 LYS   259     -18.392   7.750 -15.777  1.00 10.00      B   
ATOM   2710  C   LYS   259     -16.446  11.734  -9.582  1.00 10.00      B   
ATOM   2711  O   LYS   259     -17.201  12.692  -9.419  1.00 10.00      B   
ATOM   2712  N   TYR   260     -16.085  10.921  -8.598  1.00 10.00      B   
ATOM   2713  HN  TYR   260     -15.479  10.181  -8.794  1.00 10.00      B   
ATOM   2714  CA  TYR   260     -16.559  11.113  -7.231  1.00 10.00      B   
ATOM   2715  CB  TYR   260     -16.267   9.872  -6.381  1.00 10.00      B   
ATOM   2716  CG  TYR   260     -16.852   8.594  -6.935  1.00 10.00      B   
ATOM   2717  CD1 TYR   260     -16.067   7.699  -7.649  1.00 10.00      B   
ATOM   2718  CD2 TYR   260     -18.188   8.280  -6.738  1.00 10.00      B   
ATOM   2719  CE1 TYR   260     -16.599   6.527  -8.150  1.00 10.00      B   
ATOM   2720  CE2 TYR   260     -18.729   7.112  -7.236  1.00 10.00      B   
ATOM   2721  CZ  TYR   260     -17.932   6.238  -7.940  1.00 10.00      B   
ATOM   2722  OH  TYR   260     -18.468   5.067  -8.432  1.00 10.00      B   
ATOM   2723  HH  TYR   260     -19.440   5.141  -8.459  1.00 10.00      B   
ATOM   2724  C   TYR   260     -15.902  12.338  -6.602  1.00 10.00      B   
ATOM   2725  O   TYR   260     -14.791  12.719  -6.985  1.00 10.00      B   
ATOM   2726  N   ALA   268      -9.241  11.333  -2.624  1.00 10.00      B   
ATOM   2727  HN  ALA   268      -9.539  12.108  -3.156  1.00 10.00      B   
ATOM   2728  CA  ALA   268      -8.418  10.308  -3.260  1.00 10.00      B   
ATOM   2729  CB  ALA   268      -8.888  10.064  -4.687  1.00 10.00      B   
ATOM   2730  C   ALA   268      -6.945  10.705  -3.242  1.00 10.00      B   
ATOM   2731  O   ALA   268      -6.119  10.103  -3.933  1.00 10.00      B   
ATOM   2732  N   GLY   269      -6.624  11.699  -2.418  1.00 10.00      B   
ATOM   2733  HN  GLY   269      -7.326  12.099  -1.861  1.00 10.00      B   
ATOM   2734  CA  GLY   269      -5.259  12.187  -2.313  1.00 10.00      B   
ATOM   2735  C   GLY   269      -4.280  11.124  -1.850  1.00 10.00      B   
ATOM   2736  O   GLY   269      -3.150  11.059  -2.338  1.00 10.00      B   
ATOM   2737  N   ARG   270      -4.713  10.283  -0.918  1.00 10.00      B   
ATOM   2738  HN  ARG   270      -5.631  10.378  -0.574  1.00 10.00      B   
ATOM   2739  CA  ARG   270      -3.859   9.217  -0.404  1.00 10.00      B   
ATOM   2740  CB  ARG   270      -4.500   8.527   0.798  1.00 10.00      B   
ATOM   2741  CG  ARG   270      -4.781   9.446   1.972  1.00 10.00      B   
ATOM   2742  CD  ARG   270      -4.943   8.656   3.257  1.00 10.00      B   
ATOM   2743  NE  ARG   270      -3.711   7.961   3.625  1.00 10.00      B   
ATOM   2744  HE  ARG   270      -3.289   7.396   2.936  1.00 10.00      B   
ATOM   2745  CZ  ARG   270      -3.134   8.051   4.819  1.00 10.00      B   
ATOM   2746  NH1 ARG   270      -3.681   8.798   5.772  1.00 10.00      B   
ATOM   2747 HH11 ARG   270      -3.229   8.863   6.711  1.00 10.00      B   
ATOM   2748 HH12 ARG   270      -4.562   9.327   5.583  1.00 10.00      B   
ATOM   2749  NH2 ARG   270      -2.008   7.396   5.057  1.00 10.00      B   
ATOM   2750 HH21 ARG   270      -1.572   6.816   4.306  1.00 10.00      B   
ATOM   2751 HH22 ARG   270      -1.549   7.460   5.990  1.00 10.00      B   
ATOM   2752  C   ARG   270      -3.579   8.196  -1.497  1.00 10.00      B   
ATOM   2753  O   ARG   270      -2.467   7.677  -1.613  1.00 10.00      B   
ATOM   2754  N   TYR   271      -4.592   7.930  -2.310  1.00 10.00      B   
ATOM   2755  HN  TYR   271      -5.449   8.386  -2.171  1.00 10.00      B   
ATOM   2756  CA  TYR   271      -4.460   6.980  -3.404  1.00 10.00      B   
ATOM   2757  CB  TYR   271      -5.830   6.612  -3.979  1.00 10.00      B   
ATOM   2758  CG  TYR   271      -6.694   5.860  -2.989  1.00 10.00      B   
ATOM   2759  CD1 TYR   271      -6.506   4.503  -2.770  1.00 10.00      B   
ATOM   2760  CD2 TYR   271      -7.678   6.511  -2.256  1.00 10.00      B   
ATOM   2761  CE1 TYR   271      -7.270   3.814  -1.849  1.00 10.00      B   
ATOM   2762  CE2 TYR   271      -8.452   5.828  -1.335  1.00 10.00      B   
ATOM   2763  CZ  TYR   271      -8.242   4.479  -1.134  1.00 10.00      B   
ATOM   2764  OH  TYR   271      -8.993   3.792  -0.205  1.00 10.00      B   
ATOM   2765  HH  TYR   271      -8.480   3.039   0.124  1.00 10.00      B   
ATOM   2766  C   TYR   271      -3.513   7.519  -4.468  1.00 10.00      B   
ATOM   2767  O   TYR   271      -2.726   6.771  -5.048  1.00 10.00      B   
ATOM   2768  N   GLN   272      -3.575   8.825  -4.701  1.00 10.00      B   
ATOM   2769  HN  GLN   272      -4.235   9.369  -4.217  1.00 10.00      B   
ATOM   2770  CA  GLN   272      -2.693   9.463  -5.667  1.00 10.00      B   
ATOM   2771  CB  GLN   272      -3.085  10.929  -5.872  1.00 10.00      B   
ATOM   2772  CG  GLN   272      -4.487  11.133  -6.424  1.00 10.00      B   
ATOM   2773  CD  GLN   272      -4.822  12.595  -6.657  1.00 10.00      B   
ATOM   2774  OE1 GLN   272      -4.282  13.488  -5.999  1.00 10.00      B   
ATOM   2775  NE2 GLN   272      -5.719  12.855  -7.596  1.00 10.00      B   
ATOM   2776 HE21 GLN   272      -6.111  12.098  -8.085  1.00 10.00      B   
ATOM   2777 HE22 GLN   272      -5.960  13.791  -7.762  1.00 10.00      B   
ATOM   2778  C   GLN   272      -1.257   9.380  -5.160  1.00 10.00      B   
ATOM   2779  O   GLN   272      -0.318   9.169  -5.928  1.00 10.00      B   
ATOM   2780  N   LEU   273      -1.109   9.531  -3.845  1.00 10.00      B   
ATOM   2781  HN  LEU   273      -1.907   9.694  -3.295  1.00 10.00      B   
ATOM   2782  CA  LEU   273       0.194   9.472  -3.194  1.00 10.00      B   
ATOM   2783  CB  LEU   273       0.071   9.889  -1.725  1.00 10.00      B   
ATOM   2784  CG  LEU   273       1.359   9.856  -0.901  1.00 10.00      B   
ATOM   2785  CD1 LEU   273       2.209  11.084  -1.184  1.00 10.00      B   
ATOM   2786  CD2 LEU   273       1.043   9.744   0.582  1.00 10.00      B   
ATOM   2787  C   LEU   273       0.793   8.070  -3.291  1.00 10.00      B   
ATOM   2788  O   LEU   273       1.968   7.911  -3.625  1.00 10.00      B   
ATOM   2789  N   ASN   274      -0.023   7.059  -3.002  1.00 10.00      B   
ATOM   2790  HN  ASN   274      -0.946   7.254  -2.729  1.00 10.00      B   
ATOM   2791  CA  ASN   274       0.417   5.668  -3.062  1.00 10.00      B   
ATOM   2792  CB  ASN   274      -0.694   4.718  -2.599  1.00 10.00      B   
ATOM   2793  CG  ASN   274      -0.803   4.614  -1.090  1.00 10.00      B   
ATOM   2794  OD1 ASN   274       0.107   5.003  -0.356  1.00 10.00      B   
ATOM   2795  ND2 ASN   274      -1.913   4.066  -0.618  1.00 10.00      B   
ATOM   2796 HD21 ASN   274      -2.593   3.770  -1.261  1.00 10.00      B   
ATOM   2797 HD22 ASN   274      -2.009   3.973   0.355  1.00 10.00      B   
ATOM   2798  C   ASN   274       0.847   5.301  -4.476  1.00 10.00      B   
ATOM   2799  O   ASN   274       1.760   4.501  -4.673  1.00 10.00      B   
ATOM   2800  N   MET   275       0.176   5.892  -5.456  1.00 10.00      B   
ATOM   2801  HN  MET   275      -0.556   6.506  -5.229  1.00 10.00      B   
ATOM   2802  CA  MET   275       0.484   5.644  -6.859  1.00 10.00      B   
ATOM   2803  CB  MET   275      -0.617   6.229  -7.746  1.00 10.00      B   
ATOM   2804  CG  MET   275      -0.545   5.810  -9.205  1.00 10.00      B   
ATOM   2805  SD  MET   275      -1.878   6.524 -10.190  1.00 10.00      B   
ATOM   2806  CE  MET   275      -1.477   8.266 -10.078  1.00 10.00      B   
ATOM   2807  C   MET   275       1.836   6.253  -7.223  1.00 10.00      B   
ATOM   2808  O   MET   275       2.593   5.691  -8.015  1.00 10.00      B   
ATOM   2809  N   TRP   276       2.136   7.400  -6.625  1.00 10.00      B   
ATOM   2810  HN  TRP   276       1.492   7.791  -5.998  1.00 10.00      B   
ATOM   2811  CA  TRP   276       3.394   8.092  -6.874  1.00 10.00      B   
ATOM   2812  CB  TRP   276       3.342   9.530  -6.348  1.00 10.00      B   
ATOM   2813  CG  TRP   276       2.837  10.533  -7.344  1.00 10.00      B   
ATOM   2814  CD1 TRP   276       1.696  11.277  -7.253  1.00 10.00      B   
ATOM   2815  CD2 TRP   276       3.462  10.912  -8.577  1.00 10.00      B   
ATOM   2816  NE1 TRP   276       1.569  12.091  -8.353  1.00 10.00      B   
ATOM   2817  HE1 TRP   276       0.831  12.719  -8.518  1.00 10.00      B   
ATOM   2818  CE2 TRP   276       2.642  11.886  -9.181  1.00 10.00      B   
ATOM   2819  CE3 TRP   276       4.635  10.521  -9.229  1.00 10.00      B   
ATOM   2820  CZ2 TRP   276       2.960  12.473 -10.404  1.00 10.00      B   
ATOM   2821  CZ3 TRP   276       4.948  11.103 -10.441  1.00 10.00      B   
ATOM   2822  CH2 TRP   276       4.116  12.070 -11.015  1.00 10.00      B   
ATOM   2823  C   TRP   276       4.566   7.347  -6.242  1.00 10.00      B   
ATOM   2824  O   TRP   276       5.572   7.087  -6.899  1.00 10.00      B   
ATOM   2825  N   SER   277       4.421   6.988  -4.971  1.00 10.00      B   
ATOM   2826  HN  SER   277       3.585   7.205  -4.505  1.00 10.00      B   
ATOM   2827  CA  SER   277       5.472   6.273  -4.250  1.00 10.00      B   
ATOM   2828  CB  SER   277       5.079   6.107  -2.782  1.00 10.00      B   
ATOM   2829  OG  SER   277       3.675   5.949  -2.654  1.00 10.00      B   
ATOM   2830  HG  SER   277       3.276   6.796  -2.428  1.00 10.00      B   
ATOM   2831  C   SER   277       5.741   4.912  -4.888  1.00 10.00      B   
ATOM   2832  O   SER   277       6.873   4.425  -4.896  1.00 10.00      B   
ATOM   2833  N   LYS   278       4.686   4.322  -5.441  1.00 10.00      B   
ATOM   2834  HN  LYS   278       3.816   4.775  -5.397  1.00 10.00      B   
ATOM   2835  CA  LYS   278       4.766   3.026  -6.099  1.00 10.00      B   
ATOM   2836  CB  LYS   278       3.378   2.649  -6.625  1.00 10.00      B   
ATOM   2837  CG  LYS   278       3.293   1.318  -7.350  1.00 10.00      B   
ATOM   2838  CD  LYS   278       1.862   1.039  -7.786  1.00 10.00      B   
ATOM   2839  CE  LYS   278       1.785  -0.141  -8.738  1.00 10.00      B   
ATOM   2840  NZ  LYS   278       2.211  -1.408  -8.094  1.00 10.00      B   
ATOM   2841  HZ1 LYS   278       3.189  -1.326  -7.752  1.00 10.00      B   
ATOM   2842  HZ2 LYS   278       2.161  -2.190  -8.783  1.00 10.00      B   
ATOM   2843  HZ3 LYS   278       1.588  -1.628  -7.284  1.00 10.00      B   
ATOM   2844  C   LYS   278       5.782   3.050  -7.240  1.00 10.00      B   
ATOM   2845  O   LYS   278       6.597   2.138  -7.379  1.00 10.00      B   
ATOM   2846  N   ILE   279       5.747   4.107  -8.043  1.00 10.00      B   
ATOM   2847  HN  ILE   279       5.088   4.815  -7.878  1.00 10.00      B   
ATOM   2848  CA  ILE   279       6.669   4.232  -9.165  1.00 10.00      B   
ATOM   2849  CB  ILE   279       6.041   4.963 -10.369  1.00 10.00      B   
ATOM   2850  CG1 ILE   279       5.680   6.405 -10.004  1.00 10.00      B   
ATOM   2851  CG2 ILE   279       4.817   4.209 -10.867  1.00 10.00      B   
ATOM   2852  CD1 ILE   279       5.267   7.253 -11.187  1.00 10.00      B   
ATOM   2853  C   ILE   279       7.970   4.920  -8.752  1.00 10.00      B   
ATOM   2854  O   ILE   279       8.923   4.993  -9.531  1.00 10.00      B   
ATOM   2855  N   PHE   280       8.009   5.414  -7.522  1.00 10.00      B   
ATOM   2856  HN  PHE   280       7.218   5.330  -6.946  1.00 10.00      B   
ATOM   2857  CA  PHE   280       9.197   6.085  -7.009  1.00 10.00      B   
ATOM   2858  CB  PHE   280       8.829   7.186  -6.012  1.00 10.00      B   
ATOM   2859  CG  PHE   280       8.460   8.493  -6.659  1.00 10.00      B   
ATOM   2860  CD1 PHE   280       8.833   8.766  -7.966  1.00 10.00      B   
ATOM   2861  CD2 PHE   280       7.743   9.449  -5.959  1.00 10.00      B   
ATOM   2862  CE1 PHE   280       8.499   9.965  -8.562  1.00 10.00      B   
ATOM   2863  CE2 PHE   280       7.404  10.651  -6.550  1.00 10.00      B   
ATOM   2864  CZ  PHE   280       7.783  10.909  -7.853  1.00 10.00      B   
ATOM   2865  C   PHE   280      10.161   5.089  -6.378  1.00 10.00      B   
ATOM   2866  O   PHE   280      11.317   5.417  -6.111  1.00 10.00      B   
ATOM   2867  N   GLN   281       9.674   3.871  -6.153  1.00 10.00      B   
ATOM   2868  HN  GLN   281       8.736   3.684  -6.383  1.00 10.00      B   
ATOM   2869  CA  GLN   281      10.481   2.806  -5.560  1.00 10.00      B   
ATOM   2870  CB  GLN   281       9.700   1.491  -5.464  1.00 10.00      B   
ATOM   2871  CG  GLN   281      10.362   0.434  -4.592  1.00 10.00      B   
ATOM   2872  CD  GLN   281      10.654   0.938  -3.191  1.00 10.00      B   
ATOM   2873  OE1 GLN   281       9.814   0.850  -2.300  1.00 10.00      B   
ATOM   2874  NE2 GLN   281      11.847   1.476  -2.987  1.00 10.00      B   
ATOM   2875 HE21 GLN   281      12.472   1.521  -3.742  1.00 10.00      B   
ATOM   2876 HE22 GLN   281      12.054   1.811  -2.089  1.00 10.00      B   
ATOM   2877  C   GLN   281      11.824   2.611  -6.283  1.00 10.00      B   
ATOM   2878  O   GLN   281      12.869   2.592  -5.629  1.00 10.00      B   
ATOM   2879  N   PRO   282      11.828   2.453  -7.630  1.00 10.00      B   
ATOM   2880  CA  PRO   282      13.076   2.286  -8.397  1.00 10.00      B   
ATOM   2881  CB  PRO   282      12.609   2.373  -9.852  1.00 10.00      B   
ATOM   2882  CG  PRO   282      11.200   1.900  -9.815  1.00 10.00      B   
ATOM   2883  CD  PRO   282      10.640   2.385  -8.509  1.00 10.00      B   
ATOM   2884  C   PRO   282      14.075   3.405  -8.107  1.00 10.00      B   
ATOM   2885  O   PRO   282      15.278   3.163  -7.963  1.00 10.00      B   
ATOM   2886  N   LEU   283      13.561   4.625  -7.999  1.00 10.00      B   
ATOM   2887  HN  LEU   283      12.594   4.743  -8.094  1.00 10.00      B   
ATOM   2888  CA  LEU   283      14.397   5.786  -7.728  1.00 10.00      B   
ATOM   2889  CB  LEU   283      13.586   7.080  -7.845  1.00 10.00      B   
ATOM   2890  CG  LEU   283      13.213   7.519  -9.262  1.00 10.00      B   
ATOM   2891  CD1 LEU   283      12.298   8.732  -9.219  1.00 10.00      B   
ATOM   2892  CD2 LEU   283      14.464   7.820 -10.074  1.00 10.00      B   
ATOM   2893  C   LEU   283      15.040   5.684  -6.350  1.00 10.00      B   
ATOM   2894  O   LEU   283      16.239   5.921  -6.200  1.00 10.00      B   
ATOM   2895  N   SER   284      14.242   5.316  -5.353  1.00 10.00      B   
ATOM   2896  HN  SER   284      13.294   5.139  -5.536  1.00 10.00      B   
ATOM   2897  CA  SER   284      14.735   5.176  -3.990  1.00 10.00      B   
ATOM   2898  CB  SER   284      13.587   4.815  -3.046  1.00 10.00      B   
ATOM   2899  OG  SER   284      12.455   5.635  -3.283  1.00 10.00      B   
ATOM   2900  HG  SER   284      12.727   6.560  -3.296  1.00 10.00      B   
ATOM   2901  C   SER   284      15.838   4.123  -3.917  1.00 10.00      B   
ATOM   2902  O   SER   284      16.815   4.288  -3.192  1.00 10.00      B   
ATOM   2903  N   VAL   285      15.680   3.047  -4.682  1.00 10.00      B   
ATOM   2904  HN  VAL   285      14.876   2.974  -5.243  1.00 10.00      B   
ATOM   2905  CA  VAL   285      16.671   1.974  -4.708  1.00 10.00      B   
ATOM   2906  CB  VAL   285      16.164   0.748  -5.499  1.00 10.00      B   
ATOM   2907  CG1 VAL   285      17.217  -0.353  -5.532  1.00 10.00      B   
ATOM   2908  CG2 VAL   285      14.872   0.224  -4.894  1.00 10.00      B   
ATOM   2909  C   VAL   285      17.979   2.472  -5.322  1.00 10.00      B   
ATOM   2910  O   VAL   285      19.067   2.181  -4.820  1.00 10.00      B   
ATOM   2911  N   ALA   286      17.862   3.237  -6.402  1.00 10.00      B   
ATOM   2912  HN  ALA   286      16.966   3.437  -6.753  1.00 10.00      B   
ATOM   2913  CA  ALA   286      19.027   3.783  -7.085  1.00 10.00      B   
ATOM   2914  CB  ALA   286      18.620   4.440  -8.394  1.00 10.00      B   
ATOM   2915  C   ALA   286      19.764   4.776  -6.191  1.00 10.00      B   
ATOM   2916  O   ALA   286      20.981   4.681  -6.012  1.00 10.00      B   
ATOM   2917  N   VAL   287      19.016   5.713  -5.614  1.00 10.00      B   
ATOM   2918  HN  VAL   287      18.046   5.725  -5.785  1.00 10.00      B   
ATOM   2919  CA  VAL   287      19.595   6.725  -4.734  1.00 10.00      B   
ATOM   2920  CB  VAL   287      18.557   7.801  -4.332  1.00 10.00      B   
ATOM   2921  CG1 VAL   287      19.179   8.856  -3.428  1.00 10.00      B   
ATOM   2922  CG2 VAL   287      17.962   8.458  -5.569  1.00 10.00      B   
ATOM   2923  C   VAL   287      20.188   6.082  -3.482  1.00 10.00      B   
ATOM   2924  O   VAL   287      21.174   6.571  -2.931  1.00 10.00      B   
ATOM   2925  N   MET   288      19.598   4.971  -3.052  1.00 10.00      B   
ATOM   2926  HN  MET   288      18.818   4.627  -3.535  1.00 10.00      B   
ATOM   2927  CA  MET   288      20.071   4.256  -1.874  1.00 10.00      B   
ATOM   2928  CB  MET   288      19.187   3.039  -1.594  1.00 10.00      B   
ATOM   2929  CG  MET   288      19.292   2.510  -0.173  1.00 10.00      B   
ATOM   2930  SD  MET   288      18.628   3.653   1.057  1.00 10.00      B   
ATOM   2931  CE  MET   288      16.943   3.840   0.472  1.00 10.00      B   
ATOM   2932  C   MET   288      21.521   3.816  -2.060  1.00 10.00      B   
ATOM   2933  O   MET   288      22.331   3.890  -1.132  1.00 10.00      B   
ATOM   2934  N   MET   289      21.849   3.364  -3.264  1.00 10.00      B   
ATOM   2935  HN  MET   289      21.160   3.309  -3.962  1.00 10.00      B   
ATOM   2936  CA  MET   289      23.207   2.931  -3.564  1.00 10.00      B   
ATOM   2937  CB  MET   289      23.233   1.950  -4.739  1.00 10.00      B   
ATOM   2938  CG  MET   289      24.532   1.169  -4.854  1.00 10.00      B   
ATOM   2939  SD  MET   289      24.395  -0.284  -5.914  1.00 10.00      B   
ATOM   2940  CE  MET   289      23.883   0.469  -7.455  1.00 10.00      B   
ATOM   2941  C   MET   289      24.113   4.132  -3.832  1.00 10.00      B   
ATOM   2942  O   MET   289      25.318   4.083  -3.583  1.00 10.00      B   
ATOM   2943  N   LEU   290      23.520   5.213  -4.326  1.00 10.00      B   
ATOM   2944  HN  LEU   290      22.556   5.188  -4.501  1.00 10.00      B   
ATOM   2945  CA  LEU   290      24.258   6.438  -4.614  1.00 10.00      B   
ATOM   2946  CB  LEU   290      23.385   7.415  -5.410  1.00 10.00      B   
ATOM   2947  CG  LEU   290      23.041   6.999  -6.843  1.00 10.00      B   
ATOM   2948  CD1 LEU   290      22.078   7.996  -7.468  1.00 10.00      B   
ATOM   2949  CD2 LEU   290      24.304   6.880  -7.682  1.00 10.00      B   
ATOM   2950  C   LEU   290      24.718   7.086  -3.315  1.00 10.00      B   
ATOM   2951  O   LEU   290      25.830   7.606  -3.227  1.00 10.00      B   
ATOM   2952  N   MET   291      23.851   7.038  -2.309  1.00 10.00      B   
ATOM   2953  HN  MET   291      22.970   6.625  -2.462  1.00 10.00      B   
ATOM   2954  CA  MET   291      24.151   7.602  -0.994  1.00 10.00      B   
ATOM   2955  CB  MET   291      22.924   7.513  -0.077  1.00 10.00      B   
ATOM   2956  CG  MET   291      23.128   8.078   1.321  1.00 10.00      B   
ATOM   2957  SD  MET   291      23.792   9.754   1.306  1.00 10.00      B   
ATOM   2958  CE  MET   291      23.456  10.270   2.985  1.00 10.00      B   
ATOM   2959  C   MET   291      25.341   6.887  -0.367  1.00 10.00      B   
ATOM   2960  O   MET   291      26.132   7.491   0.363  1.00 10.00      B   
ATOM   2961  N   ALA   292      25.473   5.600  -0.673  1.00 10.00      B   
ATOM   2962  HN  ALA   292      24.813   5.183  -1.262  1.00 10.00      B   
ATOM   2963  CA  ALA   292      26.571   4.793  -0.155  1.00 10.00      B   
ATOM   2964  CB  ALA   292      26.391   3.336  -0.554  1.00 10.00      B   
ATOM   2965  C   ALA   292      27.908   5.324  -0.661  1.00 10.00      B   
ATOM   2966  O   ALA   292      28.921   5.241   0.032  1.00 10.00      B   
ATOM   2967  N   LEU   293      27.895   5.880  -1.868  1.00 10.00      B   
ATOM   2968  HN  LEU   293      27.047   5.926  -2.361  1.00 10.00      B   
ATOM   2969  CA  LEU   293      29.101   6.437  -2.476  1.00 10.00      B   
ATOM   2970  CB  LEU   293      28.828   6.871  -3.919  1.00 10.00      B   
ATOM   2971  CG  LEU   293      28.724   5.755  -4.958  1.00 10.00      B   
ATOM   2972  CD1 LEU   293      28.104   6.283  -6.242  1.00 10.00      B   
ATOM   2973  CD2 LEU   293      30.099   5.165  -5.232  1.00 10.00      B   
ATOM   2974  C   LEU   293      29.600   7.628  -1.669  1.00 10.00      B   
ATOM   2975  O   LEU   293      30.792   7.746  -1.391  1.00 10.00      B   
ATOM   2976  N   SER   294      28.679   8.505  -1.287  1.00 10.00      B   
ATOM   2977  HN  SER   294      27.741   8.365  -1.551  1.00 10.00      B   
ATOM   2978  CA  SER   294      29.022   9.683  -0.502  1.00 10.00      B   
ATOM   2979  CB  SER   294      27.811  10.612  -0.401  1.00 10.00      B   
ATOM   2980  OG  SER   294      26.633   9.947  -0.828  1.00 10.00      B   
ATOM   2981  HG  SER   294      26.324   9.359  -0.125  1.00 10.00      B   
ATOM   2982  C   SER   294      29.511   9.284   0.888  1.00 10.00      B   
ATOM   2983  O   SER   294      30.239  10.028   1.541  1.00 10.00      B   
ATOM   2984  N   PHE   295      29.111   8.096   1.328  1.00 10.00      B   
ATOM   2985  HN  PHE   295      28.530   7.549   0.759  1.00 10.00      B   
ATOM   2986  CA  PHE   295      29.504   7.587   2.633  1.00 10.00      B   
ATOM   2987  CB  PHE   295      28.477   6.572   3.140  1.00 10.00      B   
ATOM   2988  CG  PHE   295      27.388   7.166   3.987  1.00 10.00      B   
ATOM   2989  CD1 PHE   295      26.060   6.856   3.751  1.00 10.00      B   
ATOM   2990  CD2 PHE   295      27.696   8.036   5.022  1.00 10.00      B   
ATOM   2991  CE1 PHE   295      25.058   7.401   4.530  1.00 10.00      B   
ATOM   2992  CE2 PHE   295      26.698   8.584   5.804  1.00 10.00      B   
ATOM   2993  CZ  PHE   295      25.378   8.266   5.558  1.00 10.00      B   
ATOM   2994  C   PHE   295      30.884   6.940   2.588  1.00 10.00      B   
ATOM   2995  O   PHE   295      31.785   7.320   3.342  1.00 10.00      B   
ATOM   2996  N   ILE   296      31.054   5.978   1.687  1.00 10.00      B   
ATOM   2997  HN  ILE   296      30.308   5.748   1.084  1.00 10.00      B   
ATOM   2998  CA  ILE   296      32.318   5.255   1.557  1.00 10.00      B   
ATOM   2999  CB  ILE   296      32.223   4.058   0.587  1.00 10.00      B   
ATOM   3000  CG1 ILE   296      31.925   4.526  -0.841  1.00 10.00      B   
ATOM   3001  CG2 ILE   296      31.163   3.076   1.062  1.00 10.00      B   
ATOM   3002  CD1 ILE   296      31.975   3.422  -1.875  1.00 10.00      B   
ATOM   3003  C   ILE   296      33.474   6.164   1.159  1.00 10.00      B   
ATOM   3004  O   ILE   296      34.631   5.873   1.461  1.00 10.00      B   
ATOM   3005  N   PHE   297      33.163   7.257   0.481  1.00 10.00      B   
ATOM   3006  HN  PHE   297      32.224   7.433   0.250  1.00 10.00      B   
ATOM   3007  CA  PHE   297      34.185   8.201   0.062  1.00 10.00      B   
ATOM   3008  CB  PHE   297      34.079   8.489  -1.437  1.00 10.00      B   
ATOM   3009  CG  PHE   297      34.351   7.298  -2.314  1.00 10.00      B   
ATOM   3010  CD1 PHE   297      33.483   6.962  -3.340  1.00 10.00      B   
ATOM   3011  CD2 PHE   297      35.474   6.513  -2.110  1.00 10.00      B   
ATOM   3012  CE1 PHE   297      33.730   5.870  -4.147  1.00 10.00      B   
ATOM   3013  CE2 PHE   297      35.727   5.419  -2.914  1.00 10.00      B   
ATOM   3014  CZ  PHE   297      34.853   5.097  -3.934  1.00 10.00      B   
ATOM   3015  C   PHE   297      34.064   9.494   0.854  1.00 10.00      B   
ATOM   3016  O   PHE   297      34.618  10.525   0.472  1.00 10.00      B   
ATOM   3017  N   GLY   298      33.347   9.429   1.967  1.00 10.00      B   
ATOM   3018  HN  GLY   298      32.951   8.572   2.235  1.00 10.00      B   
ATOM   3019  CA  GLY   298      33.156  10.605   2.792  1.00 10.00      B   
ATOM   3020  C   GLY   298      33.604  10.394   4.226  1.00 10.00      B   
ATOM   3021  O   GLY   298      34.801  10.294   4.492  1.00 10.00      B   
ATOM   3022  N   PRO   299      32.654  10.308   5.172  1.00 10.00      B   
ATOM   3023  CA  PRO   299      32.963  10.122   6.596  1.00 10.00      B   
ATOM   3024  CB  PRO   299      31.630  10.410   7.286  1.00 10.00      B   
ATOM   3025  CG  PRO   299      30.597  10.075   6.265  1.00 10.00      B   
ATOM   3026  CD  PRO   299      31.202  10.404   4.929  1.00 10.00      B   
ATOM   3027  C   PRO   299      33.442   8.712   6.940  1.00 10.00      B   
ATOM   3028  O   PRO   299      34.056   8.498   7.984  1.00 10.00      B   
ATOM   3029  N   LEU   300      33.166   7.753   6.066  1.00 10.00      B   
ATOM   3030  HN  LEU   300      32.685   7.978   5.242  1.00 10.00      B   
ATOM   3031  CA  LEU   300      33.572   6.374   6.308  1.00 10.00      B   
ATOM   3032  CB  LEU   300      32.564   5.392   5.700  1.00 10.00      B   
ATOM   3033  CG  LEU   300      31.106   5.530   6.158  1.00 10.00      B   
ATOM   3034  CD1 LEU   300      30.245   4.449   5.523  1.00 10.00      B   
ATOM   3035  CD2 LEU   300      31.003   5.477   7.674  1.00 10.00      B   
ATOM   3036  C   LEU   300      34.984   6.115   5.776  1.00 10.00      B   
ATOM   3037  O   LEU   300      35.843   7.001   5.826  1.00 10.00      B   
ATOM   3038  N   ARG   301      35.216   4.893   5.288  1.00 10.00      B   
ATOM   3039  HN  ARG   301      34.482   4.240   5.290  1.00 10.00      B   
ATOM   3040  CA  ARG   301      36.512   4.480   4.738  1.00 10.00      B   
ATOM   3041  CB  ARG   301      37.019   5.448   3.664  1.00 10.00      B   
ATOM   3042  CG  ARG   301      38.312   5.017   2.990  1.00 10.00      B   
ATOM   3043  CD  ARG   301      39.462   5.941   3.354  1.00 10.00      B   
ATOM   3044  NE  ARG   301      39.282   7.286   2.809  1.00 10.00      B   
ATOM   3045  HE  ARG   301      38.447   7.753   3.035  1.00 10.00      B   
ATOM   3046  CZ  ARG   301      40.180   7.908   2.045  1.00 10.00      B   
ATOM   3047  NH1 ARG   301      41.325   7.309   1.736  1.00 10.00      B   
ATOM   3048 HH11 ARG   301      41.524   6.347   2.087  1.00 10.00      B   
ATOM   3049 HH12 ARG   301      42.032   7.797   1.143  1.00 10.00      B   
ATOM   3050  NH2 ARG   301      39.931   9.132   1.589  1.00 10.00      B   
ATOM   3051 HH21 ARG   301      40.631   9.623   0.995  1.00 10.00      B   
ATOM   3052 HH22 ARG   301      39.031   9.609   1.825  1.00 10.00      B   
ATOM   3053  C   ARG   301      37.568   4.246   5.821  1.00 10.00      B   
ATOM   3054  O   ARG   301      38.134   3.157   5.919  1.00 10.00      B   
ATOM   3055  N   SER   302      37.831   5.260   6.629  1.00 10.00      B   
ATOM   3056  HN  SER   302      37.350   6.108   6.505  1.00 10.00      B   
ATOM   3057  CA  SER   302      38.822   5.160   7.692  1.00 10.00      B   
ATOM   3058  CB  SER   302      39.444   6.533   7.935  1.00 10.00      B   
ATOM   3059  OG  SER   302      39.640   7.210   6.704  1.00 10.00      B   
ATOM   3060  HG  SER   302      40.316   7.887   6.815  1.00 10.00      B   
ATOM   3061  C   SER   302      38.205   4.621   8.980  1.00 10.00      B   
ATOM   3062  O   SER   302      38.817   4.669  10.048  1.00 10.00      B   
ATOM   3063  N   VAL   303      36.990   4.108   8.874  1.00 10.00      B   
ATOM   3064  HN  VAL   303      36.558   4.082   7.997  1.00 10.00      B   
ATOM   3065  CA  VAL   303      36.292   3.562  10.026  1.00 10.00      B   
ATOM   3066  CB  VAL   303      34.896   4.197  10.203  1.00 10.00      B   
ATOM   3067  CG1 VAL   303      35.007   5.692  10.463  1.00 10.00      B   
ATOM   3068  CG2 VAL   303      34.015   3.921   8.996  1.00 10.00      B   
ATOM   3069  C   VAL   303      36.151   2.046   9.895  1.00 10.00      B   
ATOM   3070  O   VAL   303      36.177   1.512   8.785  1.00 10.00      B   
ATOM   3071  N   PRO   304      36.029   1.333  11.025  1.00 10.00      B   
ATOM   3072  CA  PRO   304      35.875  -0.128  11.028  1.00 10.00      B   
ATOM   3073  CB  PRO   304      36.071  -0.496  12.501  1.00 10.00      B   
ATOM   3074  CG  PRO   304      35.643   0.718  13.247  1.00 10.00      B   
ATOM   3075  CD  PRO   304      36.052   1.885  12.395  1.00 10.00      B   
ATOM   3076  C   PRO   304      34.485  -0.565  10.555  1.00 10.00      B   
ATOM   3077  O   PRO   304      33.593   0.267  10.350  1.00 10.00      B   
ATOM   3078  N   MET   305      34.311  -1.878  10.404  1.00 10.00      B   
ATOM   3079  HN  MET   305      35.065  -2.477  10.597  1.00 10.00      B   
ATOM   3080  CA  MET   305      33.050  -2.465   9.957  1.00 10.00      B   
ATOM   3081  CB  MET   305      33.175  -3.991   9.902  1.00 10.00      B   
ATOM   3082  CG  MET   305      34.107  -4.505   8.817  1.00 10.00      B   
ATOM   3083  SD  MET   305      34.198  -6.308   8.753  1.00 10.00      B   
ATOM   3084  CE  MET   305      32.464  -6.735   8.590  1.00 10.00      B   
ATOM   3085  C   MET   305      31.899  -2.094  10.881  1.00 10.00      B   
ATOM   3086  O   MET   305      30.778  -1.851  10.425  1.00 10.00      B   
ATOM   3087  N   GLY   306      32.190  -2.052  12.176  1.00 10.00      B   
ATOM   3088  HN  GLY   306      33.107  -2.259  12.464  1.00 10.00      B   
ATOM   3089  CA  GLY   306      31.185  -1.723  13.169  1.00 10.00      B   
ATOM   3090  C   GLY   306      30.531  -0.375  12.934  1.00 10.00      B   
ATOM   3091  O   GLY   306      29.309  -0.262  12.965  1.00 10.00      B   
ATOM   3092  N   VAL   307      31.339   0.644  12.683  1.00 10.00      B   
ATOM   3093  HN  VAL   307      32.305   0.491  12.645  1.00 10.00      B   
ATOM   3094  CA  VAL   307      30.818   1.986  12.450  1.00 10.00      B   
ATOM   3095  CB  VAL   307      31.951   3.024  12.304  1.00 10.00      B   
ATOM   3096  CG1 VAL   307      31.390   4.403  11.993  1.00 10.00      B   
ATOM   3097  CG2 VAL   307      32.790   3.071  13.573  1.00 10.00      B   
ATOM   3098  C   VAL   307      29.929   2.010  11.210  1.00 10.00      B   
ATOM   3099  O   VAL   307      28.875   2.649  11.199  1.00 10.00      B   
ATOM   3100  N   ARG   308      30.344   1.277  10.184  1.00 10.00      B   
ATOM   3101  HN  ARG   308      31.170   0.755  10.273  1.00 10.00      B   
ATOM   3102  CA  ARG   308      29.596   1.217   8.936  1.00 10.00      B   
ATOM   3103  CB  ARG   308      30.370   0.441   7.868  1.00 10.00      B   
ATOM   3104  CG  ARG   308      31.504   1.226   7.232  1.00 10.00      B   
ATOM   3105  CD  ARG   308      32.002   0.553   5.965  1.00 10.00      B   
ATOM   3106  NE  ARG   308      32.699  -0.700   6.246  1.00 10.00      B   
ATOM   3107  HE  ARG   308      32.150  -1.512   6.329  1.00 10.00      B   
ATOM   3108  CZ  ARG   308      34.022  -0.801   6.391  1.00 10.00      B   
ATOM   3109  NH1 ARG   308      34.794   0.273   6.280  1.00 10.00      B   
ATOM   3110 HH11 ARG   308      34.374   1.201   6.072  1.00 10.00      B   
ATOM   3111 HH12 ARG   308      35.829   0.191   6.400  1.00 10.00      B   
ATOM   3112  NH2 ARG   308      34.570  -1.981   6.630  1.00 10.00      B   
ATOM   3113 HH21 ARG   308      33.971  -2.832   6.698  1.00 10.00      B   
ATOM   3114 HH22 ARG   308      35.607  -2.067   6.756  1.00 10.00      B   
ATOM   3115  C   ARG   308      28.212   0.606   9.132  1.00 10.00      B   
ATOM   3116  O   ARG   308      27.208   1.185   8.715  1.00 10.00      B   
ATOM   3117  N   VAL   309      28.161  -0.556   9.776  1.00 10.00      B   
ATOM   3118  HN  VAL   309      28.994  -0.960  10.108  1.00 10.00      B   
ATOM   3119  CA  VAL   309      26.890  -1.238  10.005  1.00 10.00      B   
ATOM   3120  CB  VAL   309      27.063  -2.685  10.532  1.00 10.00      B   
ATOM   3121  CG1 VAL   309      27.604  -2.716  11.952  1.00 10.00      B   
ATOM   3122  CG2 VAL   309      25.763  -3.468  10.425  1.00 10.00      B   
ATOM   3123  C   VAL   309      25.954  -0.422  10.903  1.00 10.00      B   
ATOM   3124  O   VAL   309      24.742  -0.394  10.683  1.00 10.00      B   
ATOM   3125  N   VAL   310      26.523   0.270  11.889  1.00 10.00      B   
ATOM   3126  HN  VAL   310      27.498   0.227  12.009  1.00 10.00      B   
ATOM   3127  CA  VAL   310      25.730   1.089  12.796  1.00 10.00      B   
ATOM   3128  CB  VAL   310      26.562   1.605  13.991  1.00 10.00      B   
ATOM   3129  CG1 VAL   310      25.785   2.636  14.795  1.00 10.00      B   
ATOM   3130  CG2 VAL   310      26.970   0.445  14.887  1.00 10.00      B   
ATOM   3131  C   VAL   310      25.093   2.259  12.047  1.00 10.00      B   
ATOM   3132  O   VAL   310      23.897   2.516  12.188  1.00 10.00      B   
ATOM   3133  N   THR   311      25.887   2.949  11.238  1.00 10.00      B   
ATOM   3134  HN  THR   311      26.834   2.698  11.159  1.00 10.00      B   
ATOM   3135  CA  THR   311      25.387   4.077  10.466  1.00 10.00      B   
ATOM   3136  CB  THR   311      26.537   4.824   9.764  1.00 10.00      B   
ATOM   3137  OG1 THR   311      27.453   5.305  10.755  1.00 10.00      B   
ATOM   3138  HG1 THR   311      26.993   5.922  11.339  1.00 10.00      B   
ATOM   3139  CG2 THR   311      26.015   6.005   8.960  1.00 10.00      B   
ATOM   3140  C   THR   311      24.363   3.612   9.434  1.00 10.00      B   
ATOM   3141  O   THR   311      23.334   4.261   9.230  1.00 10.00      B   
ATOM   3142  N   GLY   312      24.643   2.467   8.816  1.00 10.00      B   
ATOM   3143  HN  GLY   312      25.475   1.992   9.044  1.00 10.00      B   
ATOM   3144  CA  GLY   312      23.758   1.913   7.810  1.00 10.00      B   
ATOM   3145  C   GLY   312      22.359   1.642   8.328  1.00 10.00      B   
ATOM   3146  O   GLY   312      21.379   2.110   7.748  1.00 10.00      B   
ATOM   3147  N   ILE   313      22.259   0.898   9.426  1.00 10.00      B   
ATOM   3148  HN  ILE   313      23.077   0.558   9.856  1.00 10.00      B   
ATOM   3149  CA  ILE   313      20.954   0.574  10.000  1.00 10.00      B   
ATOM   3150  CB  ILE   313      21.037  -0.477  11.132  1.00 10.00      B   
ATOM   3151  CG1 ILE   313      21.983  -0.020  12.248  1.00 10.00      B   
ATOM   3152  CG2 ILE   313      21.461  -1.832  10.578  1.00 10.00      B   
ATOM   3153  CD1 ILE   313      21.984  -0.923  13.463  1.00 10.00      B   
ATOM   3154  C   ILE   313      20.230   1.826  10.492  1.00 10.00      B   
ATOM   3155  O   ILE   313      19.014   1.949  10.347  1.00 10.00      B   
ATOM   3156  N   SER   314      20.987   2.766  11.044  1.00 10.00      B   
ATOM   3157  HN  SER   314      21.955   2.626  11.106  1.00 10.00      B   
ATOM   3158  CA  SER   314      20.414   4.003  11.553  1.00 10.00      B   
ATOM   3159  CB  SER   314      21.460   4.805  12.326  1.00 10.00      B   
ATOM   3160  OG  SER   314      22.059   4.008  13.334  1.00 10.00      B   
ATOM   3161  HG  SER   314      22.820   3.538  12.959  1.00 10.00      B   
ATOM   3162  C   SER   314      19.816   4.843  10.429  1.00 10.00      B   
ATOM   3163  O   SER   314      18.666   5.274  10.514  1.00 10.00      B   
ATOM   3164  N   PHE   315      20.590   5.053   9.367  1.00 10.00      B   
ATOM   3165  HN  PHE   315      21.495   4.665   9.344  1.00 10.00      B   
ATOM   3166  CA  PHE   315      20.125   5.844   8.233  1.00 10.00      B   
ATOM   3167  CB  PHE   315      21.259   6.116   7.242  1.00 10.00      B   
ATOM   3168  CG  PHE   315      21.892   7.467   7.420  1.00 10.00      B   
ATOM   3169  CD1 PHE   315      22.826   7.682   8.420  1.00 10.00      B   
ATOM   3170  CD2 PHE   315      21.545   8.524   6.590  1.00 10.00      B   
ATOM   3171  CE1 PHE   315      23.405   8.924   8.591  1.00 10.00      B   
ATOM   3172  CE2 PHE   315      22.121   9.768   6.755  1.00 10.00      B   
ATOM   3173  CZ  PHE   315      23.052   9.969   7.757  1.00 10.00      B   
ATOM   3174  C   PHE   315      18.945   5.171   7.543  1.00 10.00      B   
ATOM   3175  O   PHE   315      18.035   5.846   7.057  1.00 10.00      B   
ATOM   3176  N   GLY   316      18.960   3.842   7.522  1.00 10.00      B   
ATOM   3177  HN  GLY   316      19.723   3.362   7.915  1.00 10.00      B   
ATOM   3178  CA  GLY   316      17.877   3.096   6.913  1.00 10.00      B   
ATOM   3179  C   GLY   316      16.562   3.336   7.632  1.00 10.00      B   
ATOM   3180  O   GLY   316      15.507   3.423   7.002  1.00 10.00      B   
ATOM   3181  N   PHE   317      16.631   3.461   8.956  1.00 10.00      B   
ATOM   3182  HN  PHE   317      17.503   3.382   9.399  1.00 10.00      B   
ATOM   3183  CA  PHE   317      15.444   3.703   9.767  1.00 10.00      B   
ATOM   3184  CB  PHE   317      15.701   3.360  11.235  1.00 10.00      B   
ATOM   3185  CG  PHE   317      15.824   1.886  11.501  1.00 10.00      B   
ATOM   3186  CD1 PHE   317      16.752   1.407  12.410  1.00 10.00      B   
ATOM   3187  CD2 PHE   317      15.011   0.980  10.840  1.00 10.00      B   
ATOM   3188  CE1 PHE   317      16.869   0.052  12.654  1.00 10.00      B   
ATOM   3189  CE2 PHE   317      15.121  -0.375  11.080  1.00 10.00      B   
ATOM   3190  CZ  PHE   317      16.051  -0.840  11.988  1.00 10.00      B   
ATOM   3191  C   PHE   317      14.968   5.145   9.623  1.00 10.00      B   
ATOM   3192  O   PHE   317      13.772   5.427   9.721  1.00 10.00      B   
ATOM   3193  N   VAL   318      15.912   6.055   9.394  1.00 10.00      B   
ATOM   3194  HN  VAL   318      16.851   5.770   9.353  1.00 10.00      B   
ATOM   3195  CA  VAL   318      15.585   7.465   9.211  1.00 10.00      B   
ATOM   3196  CB  VAL   318      16.852   8.349   9.100  1.00 10.00      B   
ATOM   3197  CG1 VAL   318      16.484   9.792   8.775  1.00 10.00      B   
ATOM   3198  CG2 VAL   318      17.662   8.286  10.387  1.00 10.00      B   
ATOM   3199  C   VAL   318      14.735   7.626   7.955  1.00 10.00      B   
ATOM   3200  O   VAL   318      13.693   8.279   7.972  1.00 10.00      B   
ATOM   3201  N   PHE   319      15.178   6.997   6.875  1.00 10.00      B   
ATOM   3202  HN  PHE   319      16.018   6.489   6.930  1.00 10.00      B   
ATOM   3203  CA  PHE   319      14.460   7.044   5.609  1.00 10.00      B   
ATOM   3204  CB  PHE   319      15.286   6.341   4.527  1.00 10.00      B   
ATOM   3205  CG  PHE   319      14.719   6.451   3.140  1.00 10.00      B   
ATOM   3206  CD1 PHE   319      14.875   7.614   2.403  1.00 10.00      B   
ATOM   3207  CD2 PHE   319      14.037   5.390   2.572  1.00 10.00      B   
ATOM   3208  CE1 PHE   319      14.359   7.714   1.124  1.00 10.00      B   
ATOM   3209  CE2 PHE   319      13.518   5.483   1.296  1.00 10.00      B   
ATOM   3210  CZ  PHE   319      13.680   6.647   0.570  1.00 10.00      B   
ATOM   3211  C   PHE   319      13.102   6.361   5.761  1.00 10.00      B   
ATOM   3212  O   PHE   319      12.099   6.795   5.190  1.00 10.00      B   
ATOM   3213  N   TYR   320      13.085   5.306   6.565  1.00 10.00      B   
ATOM   3214  HN  TYR   320      13.918   5.035   7.004  1.00 10.00      B   
ATOM   3215  CA  TYR   320      11.877   4.536   6.814  1.00 10.00      B   
ATOM   3216  CB  TYR   320      12.211   3.300   7.655  1.00 10.00      B   
ATOM   3217  CG  TYR   320      11.048   2.361   7.879  1.00 10.00      B   
ATOM   3218  CD1 TYR   320      10.381   1.781   6.809  1.00 10.00      B   
ATOM   3219  CD2 TYR   320      10.623   2.050   9.165  1.00 10.00      B   
ATOM   3220  CE1 TYR   320       9.324   0.918   7.012  1.00 10.00      B   
ATOM   3221  CE2 TYR   320       9.563   1.187   9.377  1.00 10.00      B   
ATOM   3222  CZ  TYR   320       8.919   0.626   8.296  1.00 10.00      B   
ATOM   3223  OH  TYR   320       7.870  -0.239   8.498  1.00 10.00      B   
ATOM   3224  HH  TYR   320       7.907  -0.942   7.834  1.00 10.00      B   
ATOM   3225  C   TYR   320      10.791   5.372   7.493  1.00 10.00      B   
ATOM   3226  O   TYR   320       9.664   5.445   7.004  1.00 10.00      B   
ATOM   3227  N   VAL   321      11.131   6.012   8.612  1.00 10.00      B   
ATOM   3228  HN  VAL   321      12.053   5.938   8.952  1.00 10.00      B   
ATOM   3229  CA  VAL   321      10.158   6.821   9.346  1.00 10.00      B   
ATOM   3230  CB  VAL   321      10.674   7.294  10.724  1.00 10.00      B   
ATOM   3231  CG1 VAL   321      10.904   6.105  11.646  1.00 10.00      B   
ATOM   3232  CG2 VAL   321      11.938   8.127  10.588  1.00 10.00      B   
ATOM   3233  C   VAL   321       9.653   8.010   8.525  1.00 10.00      B   
ATOM   3234  O   VAL   321       8.513   8.453   8.694  1.00 10.00      B   
ATOM   3235  N   LEU   322      10.498   8.515   7.631  1.00 10.00      B   
ATOM   3236  HN  LEU   322      11.393   8.121   7.540  1.00 10.00      B   
ATOM   3237  CA  LEU   322      10.126   9.642   6.784  1.00 10.00      B   
ATOM   3238  CB  LEU   322      11.333  10.149   5.985  1.00 10.00      B   
ATOM   3239  CG  LEU   322      12.419  10.882   6.776  1.00 10.00      B   
ATOM   3240  CD1 LEU   322      13.630  11.145   5.895  1.00 10.00      B   
ATOM   3241  CD2 LEU   322      11.880  12.185   7.349  1.00 10.00      B   
ATOM   3242  C   LEU   322       9.009   9.243   5.829  1.00 10.00      B   
ATOM   3243  O   LEU   322       8.024   9.954   5.672  1.00 10.00      B   
ATOM   3244  N   ASP   323       9.155   8.081   5.222  1.00 10.00      B   
ATOM   3245  HN  ASP   323       9.948   7.535   5.417  1.00 10.00      B   
ATOM   3246  CA  ASP   323       8.171   7.587   4.270  1.00 10.00      B   
ATOM   3247  CB  ASP   323       8.751   6.387   3.517  1.00 10.00      B   
ATOM   3248  CG  ASP   323       7.829   5.840   2.447  1.00 10.00      B   
ATOM   3249  OD1 ASP   323       7.894   6.325   1.296  1.00 10.00      B   
ATOM   3250  OD2 ASP   323       7.053   4.905   2.746  1.00 10.00      B   
ATOM   3251  C   ASP   323       6.864   7.195   4.962  1.00 10.00      B   
ATOM   3252  O   ASP   323       5.786   7.301   4.381  1.00 10.00      B   
ATOM   3253  N   GLN   324       6.967   6.770   6.215  1.00 10.00      B   
ATOM   3254  HN  GLN   324       7.853   6.744   6.636  1.00 10.00      B   
ATOM   3255  CA  GLN   324       5.801   6.331   6.978  1.00 10.00      B   
ATOM   3256  CB  GLN   324       6.213   5.481   8.181  1.00 10.00      B   
ATOM   3257  CG  GLN   324       6.836   4.142   7.811  1.00 10.00      B   
ATOM   3258  CD  GLN   324       5.967   3.319   6.877  1.00 10.00      B   
ATOM   3259  OE1 GLN   324       5.092   2.574   7.321  1.00 10.00      B   
ATOM   3260  NE2 GLN   324       6.201   3.444   5.579  1.00 10.00      B   
ATOM   3261 HE21 GLN   324       6.912   4.054   5.289  1.00 10.00      B   
ATOM   3262 HE22 GLN   324       5.657   2.915   4.957  1.00 10.00      B   
ATOM   3263  C   GLN   324       4.850   7.459   7.402  1.00 10.00      B   
ATOM   3264  O   GLN   324       3.673   7.442   7.042  1.00 10.00      B   
ATOM   3265  N   ILE   325       5.342   8.431   8.169  1.00 10.00      B   
ATOM   3266  HN  ILE   325       6.293   8.418   8.418  1.00 10.00      B   
ATOM   3267  CA  ILE   325       4.479   9.520   8.645  1.00 10.00      B   
ATOM   3268  CB  ILE   325       4.692   9.844  10.144  1.00 10.00      B   
ATOM   3269  CG1 ILE   325       4.837   8.551  10.955  1.00 10.00      B   
ATOM   3270  CG2 ILE   325       3.540  10.685  10.682  1.00 10.00      B   
ATOM   3271  CD1 ILE   325       5.277   8.771  12.386  1.00 10.00      B   
ATOM   3272  C   ILE   325       4.604  10.794   7.812  1.00 10.00      B   
ATOM   3273  O   ILE   325       3.608  11.467   7.562  1.00 10.00      B   
ATOM   3274  N   PHE   326       5.815  11.120   7.371  1.00 10.00      B   
ATOM   3275  HN  PHE   326       6.579  10.539   7.573  1.00 10.00      B   
ATOM   3276  CA  PHE   326       6.026  12.330   6.575  1.00 10.00      B   
ATOM   3277  CB  PHE   326       7.493  12.761   6.581  1.00 10.00      B   
ATOM   3278  CG  PHE   326       7.873  13.618   7.753  1.00 10.00      B   
ATOM   3279  CD1 PHE   326       8.381  13.052   8.910  1.00 10.00      B   
ATOM   3280  CD2 PHE   326       7.724  14.994   7.693  1.00 10.00      B   
ATOM   3281  CE1 PHE   326       8.734  13.844   9.987  1.00 10.00      B   
ATOM   3282  CE2 PHE   326       8.074  15.791   8.764  1.00 10.00      B   
ATOM   3283  CZ  PHE   326       8.580  15.216   9.915  1.00 10.00      B   
ATOM   3284  C   PHE   326       5.516  12.159   5.147  1.00 10.00      B   
ATOM   3285  O   PHE   326       5.381  13.131   4.406  1.00 10.00      B   
ATOM   3286  N   GLY   327       5.250  10.913   4.768  1.00 10.00      B   
ATOM   3287  HN  GLY   327       5.412  10.180   5.394  1.00 10.00      B   
ATOM   3288  CA  GLY   327       4.737  10.629   3.441  1.00 10.00      B   
ATOM   3289  C   GLY   327       3.386  11.286   3.197  1.00 10.00      B   
ATOM   3290  O   GLY   327       3.262  12.141   2.321  1.00 10.00      B   
ATOM   3291  N   PRO   328       2.346  10.900   3.959  1.00 10.00      B   
ATOM   3292  CA  PRO   328       1.006  11.482   3.822  1.00 10.00      B   
ATOM   3293  CB  PRO   328       0.117  10.444   4.510  1.00 10.00      B   
ATOM   3294  CG  PRO   328       0.991   9.855   5.562  1.00 10.00      B   
ATOM   3295  CD  PRO   328       2.383   9.844   4.990  1.00 10.00      B   
ATOM   3296  C   PRO   328       0.888  12.833   4.532  1.00 10.00      B   
ATOM   3297  O   PRO   328      -0.129  13.129   5.160  1.00 10.00      B   
ATOM   3298  N   LEU   329       1.919  13.663   4.402  1.00 10.00      B   
ATOM   3299  HN  LEU   329       2.693  13.376   3.866  1.00 10.00      B   
ATOM   3300  CA  LEU   329       1.940  14.985   5.026  1.00 10.00      B   
ATOM   3301  CB  LEU   329       3.389  15.463   5.172  1.00 10.00      B   
ATOM   3302  CG  LEU   329       3.635  16.661   6.094  1.00 10.00      B   
ATOM   3303  CD1 LEU   329       3.548  16.248   7.553  1.00 10.00      B   
ATOM   3304  CD2 LEU   329       4.981  17.302   5.794  1.00 10.00      B   
ATOM   3305  C   LEU   329       1.134  15.982   4.189  1.00 10.00      B   
ATOM   3306  O   LEU   329       1.520  17.137   4.025  1.00 10.00      B   
ATOM   3307  N   THR   330       0.008  15.525   3.670  1.00 10.00      B   
ATOM   3308  HN  THR   330      -0.249  14.590   3.835  1.00 10.00      B   
ATOM   3309  CA  THR   330      -0.854  16.355   2.844  1.00 10.00      B   
ATOM   3310  CB  THR   330      -1.249  15.595   1.564  1.00 10.00      B   
ATOM   3311  OG1 THR   330      -1.629  14.252   1.905  1.00 10.00      B   
ATOM   3312  HG1 THR   330      -2.281  13.936   1.272  1.00 10.00      B   
ATOM   3313  CG2 THR   330      -0.075  15.547   0.600  1.00 10.00      B   
ATOM   3314  C   THR   330      -2.122  16.756   3.592  1.00 10.00      B   
ATOM   3315  O   THR   330      -3.021  17.375   3.027  1.00 10.00      B   
ATOM   3316  N   LEU   331      -2.184  16.408   4.868  1.00 10.00      B   
ATOM   3317  HN  LEU   331      -1.430  15.930   5.270  1.00 10.00      B   
ATOM   3318  CA  LEU   331      -3.351  16.714   5.683  1.00 10.00      B   
ATOM   3319  CB  LEU   331      -3.598  15.593   6.695  1.00 10.00      B   
ATOM   3320  CG  LEU   331      -3.919  14.217   6.111  1.00 10.00      B   
ATOM   3321  CD1 LEU   331      -3.791  13.144   7.180  1.00 10.00      B   
ATOM   3322  CD2 LEU   331      -5.317  14.205   5.507  1.00 10.00      B   
ATOM   3323  C   LEU   331      -3.217  18.049   6.410  1.00 10.00      B   
ATOM   3324  O   LEU   331      -4.191  18.561   6.956  1.00 10.00      B   
ATOM   3325  N   VAL   332      -2.019  18.621   6.410  1.00 10.00      B   
ATOM   3326  HN  VAL   332      -1.279  18.192   5.934  1.00 10.00      B   
ATOM   3327  CA  VAL   332      -1.789  19.887   7.104  1.00 10.00      B   
ATOM   3328  CB  VAL   332      -0.296  20.102   7.434  1.00 10.00      B   
ATOM   3329  CG1 VAL   332      -0.117  21.282   8.379  1.00 10.00      B   
ATOM   3330  CG2 VAL   332       0.308  18.840   8.029  1.00 10.00      B   
ATOM   3331  C   VAL   332      -2.325  21.081   6.312  1.00 10.00      B   
ATOM   3332  O   VAL   332      -3.182  21.821   6.794  1.00 10.00      B   
ATOM   3333  N   TYR   333      -1.817  21.265   5.102  1.00 10.00      B   
ATOM   3334  HN  TYR   333      -1.137  20.645   4.771  1.00 10.00      B   
ATOM   3335  CA  TYR   333      -2.244  22.374   4.256  1.00 10.00      B   
ATOM   3336  CB  TYR   333      -1.088  23.357   4.030  1.00 10.00      B   
ATOM   3337  CG  TYR   333      -0.572  24.020   5.289  1.00 10.00      B   
ATOM   3338  CD1 TYR   333       0.737  23.826   5.714  1.00 10.00      B   
ATOM   3339  CD2 TYR   333      -1.394  24.835   6.055  1.00 10.00      B   
ATOM   3340  CE1 TYR   333       1.210  24.425   6.866  1.00 10.00      B   
ATOM   3341  CE2 TYR   333      -0.931  25.440   7.208  1.00 10.00      B   
ATOM   3342  CZ  TYR   333       0.372  25.232   7.609  1.00 10.00      B   
ATOM   3343  OH  TYR   333       0.839  25.830   8.760  1.00 10.00      B   
ATOM   3344  HH  TYR   333       1.729  26.167   8.607  1.00 10.00      B   
ATOM   3345  C   TYR   333      -2.769  21.880   2.911  1.00 10.00      B   
ATOM   3346  O   TYR   333      -3.203  22.674   2.075  1.00 10.00      B   
ATOM   3347  N   GLY   334      -2.738  20.569   2.708  1.00 10.00      B   
ATOM   3348  HN  GLY   334      -2.406  19.980   3.415  1.00 10.00      B   
ATOM   3349  CA  GLY   334      -3.205  20.003   1.456  1.00 10.00      B   
ATOM   3350  C   GLY   334      -2.249  20.293   0.320  1.00 10.00      B   
ATOM   3351  O   GLY   334      -2.641  20.846  -0.708  1.00 10.00      B   
ATOM   3352  N   ILE   335      -0.987  19.942   0.521  1.00 10.00      B   
ATOM   3353  HN  ILE   335      -0.739  19.524   1.370  1.00 10.00      B   
ATOM   3354  CA  ILE   335       0.040  20.156  -0.488  1.00 10.00      B   
ATOM   3355  CB  ILE   335       1.458  20.121   0.128  1.00 10.00      B   
ATOM   3356  CG1 ILE   335       1.713  18.786   0.836  1.00 10.00      B   
ATOM   3357  CG2 ILE   335       1.653  21.287   1.088  1.00 10.00      B   
ATOM   3358  CD1 ILE   335       3.159  18.565   1.230  1.00 10.00      B   
ATOM   3359  C   ILE   335      -0.064  19.107  -1.595  1.00 10.00      B   
ATOM   3360  O   ILE   335      -0.646  18.038  -1.389  1.00 10.00      B   
ATOM   3361  N   PRO   336       0.469  19.410  -2.789  1.00 10.00      B   
ATOM   3362  CA  PRO   336       0.445  18.482  -3.928  1.00 10.00      B   
ATOM   3363  CB  PRO   336       1.273  19.206  -4.993  1.00 10.00      B   
ATOM   3364  CG  PRO   336       1.172  20.645  -4.629  1.00 10.00      B   
ATOM   3365  CD  PRO   336       1.117  20.687  -3.131  1.00 10.00      B   
ATOM   3366  C   PRO   336       1.098  17.144  -3.584  1.00 10.00      B   
ATOM   3367  O   PRO   336       2.184  17.109  -3.001  1.00 10.00      B   
ATOM   3368  N   PRO   337       0.449  16.028  -3.965  1.00 10.00      B   
ATOM   3369  CA  PRO   337       0.949  14.672  -3.690  1.00 10.00      B   
ATOM   3370  CB  PRO   337      -0.077  13.755  -4.372  1.00 10.00      B   
ATOM   3371  CG  PRO   337      -0.818  14.637  -5.319  1.00 10.00      B   
ATOM   3372  CD  PRO   337      -0.829  15.999  -4.693  1.00 10.00      B   
ATOM   3373  C   PRO   337       2.344  14.431  -4.261  1.00 10.00      B   
ATOM   3374  O   PRO   337       3.115  13.640  -3.722  1.00 10.00      B   
ATOM   3375  N   ILE   338       2.661  15.128  -5.347  1.00 10.00      B   
ATOM   3376  HN  ILE   338       1.999  15.742  -5.725  1.00 10.00      B   
ATOM   3377  CA  ILE   338       3.963  15.000  -5.993  1.00 10.00      B   
ATOM   3378  CB  ILE   338       4.054  15.878  -7.261  1.00 10.00      B   
ATOM   3379  CG1 ILE   338       2.796  15.713  -8.120  1.00 10.00      B   
ATOM   3380  CG2 ILE   338       5.299  15.525  -8.066  1.00 10.00      B   
ATOM   3381  CD1 ILE   338       2.696  16.703  -9.265  1.00 10.00      B   
ATOM   3382  C   ILE   338       5.082  15.393  -5.026  1.00 10.00      B   
ATOM   3383  O   ILE   338       6.104  14.718  -4.938  1.00 10.00      B   
ATOM   3384  N   ILE   339       4.862  16.474  -4.284  1.00 10.00      B   
ATOM   3385  HN  ILE   339       4.011  16.949  -4.373  1.00 10.00      B   
ATOM   3386  CA  ILE   339       5.848  16.959  -3.326  1.00 10.00      B   
ATOM   3387  CB  ILE   339       5.520  18.391  -2.849  1.00 10.00      B   
ATOM   3388  CG1 ILE   339       5.345  19.324  -4.051  1.00 10.00      B   
ATOM   3389  CG2 ILE   339       6.608  18.919  -1.922  1.00 10.00      B   
ATOM   3390  CD1 ILE   339       4.904  20.720  -3.678  1.00 10.00      B   
ATOM   3391  C   ILE   339       5.926  16.024  -2.124  1.00 10.00      B   
ATOM   3392  O   ILE   339       7.009  15.750  -1.612  1.00 10.00      B   
ATOM   3393  N   GLY   340       4.772  15.525  -1.696  1.00 10.00      B   
ATOM   3394  HN  GLY   340       3.944  15.773  -2.156  1.00 10.00      B   
ATOM   3395  CA  GLY   340       4.726  14.622  -0.560  1.00 10.00      B   
ATOM   3396  C   GLY   340       5.456  13.322  -0.836  1.00 10.00      B   
ATOM   3397  O   GLY   340       6.162  12.799   0.027  1.00 10.00      B   
ATOM   3398  N   ALA   341       5.293  12.805  -2.046  1.00 10.00      B   
ATOM   3399  HN  ALA   341       4.714  13.270  -2.690  1.00 10.00      B   
ATOM   3400  CA  ALA   341       5.941  11.562  -2.440  1.00 10.00      B   
ATOM   3401  CB  ALA   341       5.266  10.979  -3.672  1.00 10.00      B   
ATOM   3402  C   ALA   341       7.432  11.774  -2.686  1.00 10.00      B   
ATOM   3403  O   ALA   341       8.245  10.900  -2.398  1.00 10.00      B   
ATOM   3404  N   LEU   342       7.784  12.943  -3.208  1.00 10.00      B   
ATOM   3405  HN  LEU   342       7.089  13.605  -3.413  1.00 10.00      B   
ATOM   3406  CA  LEU   342       9.179  13.264  -3.490  1.00 10.00      B   
ATOM   3407  CB  LEU   342       9.281  14.281  -4.633  1.00 10.00      B   
ATOM   3408  CG  LEU   342       9.299  13.706  -6.050  1.00 10.00      B   
ATOM   3409  CD1 LEU   342       9.216  14.822  -7.078  1.00 10.00      B   
ATOM   3410  CD2 LEU   342      10.548  12.865  -6.268  1.00 10.00      B   
ATOM   3411  C   LEU   342       9.891  13.806  -2.259  1.00 10.00      B   
ATOM   3412  O   LEU   342      11.076  14.120  -2.309  1.00 10.00      B   
ATOM   3413  N   LEU   343       9.166  13.909  -1.154  1.00 10.00      B   
ATOM   3414  HN  LEU   343       8.227  13.631  -1.173  1.00 10.00      B   
ATOM   3415  CA  LEU   343       9.727  14.431   0.085  1.00 10.00      B   
ATOM   3416  CB  LEU   343       8.662  14.587   1.175  1.00 10.00      B   
ATOM   3417  CG  LEU   343       9.035  15.479   2.360  1.00 10.00      B   
ATOM   3418  CD1 LEU   343       9.247  16.917   1.910  1.00 10.00      B   
ATOM   3419  CD2 LEU   343       7.968  15.405   3.439  1.00 10.00      B   
ATOM   3420  C   LEU   343      10.938  13.625   0.576  1.00 10.00      B   
ATOM   3421  O   LEU   343      12.028  14.183   0.710  1.00 10.00      B   
ATOM   3422  N   PRO   344      10.790  12.309   0.840  1.00 10.00      B   
ATOM   3423  CA  PRO   344      11.908  11.487   1.316  1.00 10.00      B   
ATOM   3424  CB  PRO   344      11.239  10.179   1.748  1.00 10.00      B   
ATOM   3425  CG  PRO   344       9.989  10.105   0.942  1.00 10.00      B   
ATOM   3426  CD  PRO   344       9.544  11.522   0.711  1.00 10.00      B   
ATOM   3427  C   PRO   344      12.947  11.224   0.226  1.00 10.00      B   
ATOM   3428  O   PRO   344      14.134  11.066   0.514  1.00 10.00      B   
ATOM   3429  N   SER   345      12.504  11.202  -1.022  1.00 10.00      B   
ATOM   3430  HN  SER   345      11.552  11.364  -1.198  1.00 10.00      B   
ATOM   3431  CA  SER   345      13.390  10.943  -2.145  1.00 10.00      B   
ATOM   3432  CB  SER   345      12.560  10.587  -3.376  1.00 10.00      B   
ATOM   3433  OG  SER   345      11.192  10.887  -3.150  1.00 10.00      B   
ATOM   3434  HG  SER   345      10.711  10.072  -2.954  1.00 10.00      B   
ATOM   3435  C   SER   345      14.312  12.128  -2.433  1.00 10.00      B   
ATOM   3436  O   SER   345      15.534  11.972  -2.495  1.00 10.00      B   
ATOM   3437  N   ALA   346      13.729  13.312  -2.587  1.00 10.00      B   
ATOM   3438  HN  ALA   346      12.749  13.379  -2.508  1.00 10.00      B   
ATOM   3439  CA  ALA   346      14.504  14.515  -2.873  1.00 10.00      B   
ATOM   3440  CB  ALA   346      13.590  15.688  -3.188  1.00 10.00      B   
ATOM   3441  C   ALA   346      15.442  14.860  -1.723  1.00 10.00      B   
ATOM   3442  O   ALA   346      16.611  15.180  -1.939  1.00 10.00      B   
ATOM   3443  N   SER   347      14.929  14.779  -0.501  1.00 10.00      B   
ATOM   3444  HN  SER   347      13.991  14.516  -0.393  1.00 10.00      B   
ATOM   3445  CA  SER   347      15.727  15.083   0.680  1.00 10.00      B   
ATOM   3446  CB  SER   347      14.861  15.050   1.940  1.00 10.00      B   
ATOM   3447  OG  SER   347      13.744  15.914   1.807  1.00 10.00      B   
ATOM   3448  HG  SER   347      13.011  15.428   1.402  1.00 10.00      B   
ATOM   3449  C   SER   347      16.906  14.121   0.811  1.00 10.00      B   
ATOM   3450  O   SER   347      17.983  14.509   1.266  1.00 10.00      B   
ATOM   3451  N   PHE   348      16.704  12.874   0.390  1.00 10.00      B   
ATOM   3452  HN  PHE   348      15.830  12.628   0.022  1.00 10.00      B   
ATOM   3453  CA  PHE   348      17.753  11.869   0.458  1.00 10.00      B   
ATOM   3454  CB  PHE   348      17.181  10.474   0.199  1.00 10.00      B   
ATOM   3455  CG  PHE   348      17.991   9.356   0.795  1.00 10.00      B   
ATOM   3456  CD1 PHE   348      18.332   9.368   2.138  1.00 10.00      B   
ATOM   3457  CD2 PHE   348      18.404   8.291   0.016  1.00 10.00      B   
ATOM   3458  CE1 PHE   348      19.069   8.336   2.689  1.00 10.00      B   
ATOM   3459  CE2 PHE   348      19.141   7.258   0.560  1.00 10.00      B   
ATOM   3460  CZ  PHE   348      19.474   7.279   1.900  1.00 10.00      B   
ATOM   3461  C   PHE   348      18.846  12.184  -0.553  1.00 10.00      B   
ATOM   3462  O   PHE   348      20.034  12.033  -0.270  1.00 10.00      B   
ATOM   3463  N   PHE   349      18.440  12.631  -1.734  1.00 10.00      B   
ATOM   3464  HN  PHE   349      17.477  12.722  -1.911  1.00 10.00      B   
ATOM   3465  CA  PHE   349      19.392  12.982  -2.776  1.00 10.00      B   
ATOM   3466  CB  PHE   349      18.678  13.157  -4.120  1.00 10.00      B   
ATOM   3467  CG  PHE   349      19.596  13.132  -5.311  1.00 10.00      B   
ATOM   3468  CD1 PHE   349      20.012  11.926  -5.854  1.00 10.00      B   
ATOM   3469  CD2 PHE   349      20.039  14.311  -5.890  1.00 10.00      B   
ATOM   3470  CE1 PHE   349      20.851  11.896  -6.951  1.00 10.00      B   
ATOM   3471  CE2 PHE   349      20.880  14.289  -6.987  1.00 10.00      B   
ATOM   3472  CZ  PHE   349      21.286  13.079  -7.518  1.00 10.00      B   
ATOM   3473  C   PHE   349      20.125  14.264  -2.394  1.00 10.00      B   
ATOM   3474  O   PHE   349      21.309  14.431  -2.691  1.00 10.00      B   
ATOM   3475  N   LEU   350      19.403  15.156  -1.723  1.00 10.00      B   
ATOM   3476  HN  LEU   350      18.460  14.955  -1.531  1.00 10.00      B   
ATOM   3477  CA  LEU   350      19.953  16.429  -1.278  1.00 10.00      B   
ATOM   3478  CB  LEU   350      18.860  17.280  -0.622  1.00 10.00      B   
ATOM   3479  CG  LEU   350      19.256  18.704  -0.225  1.00 10.00      B   
ATOM   3480  CD1 LEU   350      19.544  19.543  -1.462  1.00 10.00      B   
ATOM   3481  CD2 LEU   350      18.169  19.345   0.624  1.00 10.00      B   
ATOM   3482  C   LEU   350      21.112  16.218  -0.308  1.00 10.00      B   
ATOM   3483  O   LEU   350      22.211  16.722  -0.531  1.00 10.00      B   
ATOM   3484  N   ILE   351      20.871  15.450   0.753  1.00 10.00      B   
ATOM   3485  HN  ILE   351      19.978  15.058   0.871  1.00 10.00      B   
ATOM   3486  CA  ILE   351      21.909  15.181   1.744  1.00 10.00      B   
ATOM   3487  CB  ILE   351      21.367  14.453   3.001  1.00 10.00      B   
ATOM   3488  CG1 ILE   351      22.451  14.331   4.077  1.00 10.00      B   
ATOM   3489  CG2 ILE   351      20.790  13.087   2.658  1.00 10.00      B   
ATOM   3490  CD1 ILE   351      22.925  15.660   4.629  1.00 10.00      B   
ATOM   3491  C   ILE   351      23.075  14.413   1.117  1.00 10.00      B   
ATOM   3492  O   ILE   351      24.237  14.637   1.465  1.00 10.00      B   
ATOM   3493  N   SER   352      22.762  13.525   0.175  1.00 10.00      B   
ATOM   3494  HN  SER   352      21.818  13.383  -0.060  1.00 10.00      B   
ATOM   3495  CA  SER   352      23.785  12.752  -0.510  1.00 10.00      B   
ATOM   3496  CB  SER   352      23.140  11.702  -1.421  1.00 10.00      B   
ATOM   3497  OG  SER   352      24.119  10.945  -2.116  1.00 10.00      B   
ATOM   3498  HG  SER   352      24.851  10.734  -1.516  1.00 10.00      B   
ATOM   3499  C   SER   352      24.681  13.683  -1.318  1.00 10.00      B   
ATOM   3500  O   SER   352      25.906  13.571  -1.282  1.00 10.00      B   
ATOM   3501  N   LEU   353      24.059  14.621  -2.025  1.00 10.00      B   
ATOM   3502  HN  LEU   353      23.076  14.662  -2.006  1.00 10.00      B   
ATOM   3503  CA  LEU   353      24.790  15.584  -2.835  1.00 10.00      B   
ATOM   3504  CB  LEU   353      23.827  16.393  -3.709  1.00 10.00      B   
ATOM   3505  CG  LEU   353      24.458  17.209  -4.841  1.00 10.00      B   
ATOM   3506  CD1 LEU   353      25.221  16.302  -5.795  1.00 10.00      B   
ATOM   3507  CD2 LEU   353      23.392  17.995  -5.589  1.00 10.00      B   
ATOM   3508  C   LEU   353      25.613  16.513  -1.950  1.00 10.00      B   
ATOM   3509  O   LEU   353      26.728  16.903  -2.305  1.00 10.00      B   
ATOM   3510  N   TRP   354      25.063  16.861  -0.793  1.00 10.00      B   
ATOM   3511  HN  TRP   354      24.162  16.532  -0.571  1.00 10.00      B   
ATOM   3512  CA  TRP   354      25.754  17.733   0.146  1.00 10.00      B   
ATOM   3513  CB  TRP   354      24.835  18.159   1.293  1.00 10.00      B   
ATOM   3514  CG  TRP   354      23.973  19.343   0.971  1.00 10.00      B   
ATOM   3515  CD1 TRP   354      22.636  19.469   1.208  1.00 10.00      B   
ATOM   3516  CD2 TRP   354      24.389  20.572   0.358  1.00 10.00      B   
ATOM   3517  NE1 TRP   354      22.191  20.695   0.784  1.00 10.00      B   
ATOM   3518  HE1 TRP   354      21.267  21.022   0.846  1.00 10.00      B   
ATOM   3519  CE2 TRP   354      23.248  21.391   0.258  1.00 10.00      B   
ATOM   3520  CE3 TRP   354      25.612  21.061  -0.112  1.00 10.00      B   
ATOM   3521  CZ2 TRP   354      23.293  22.667  -0.298  1.00 10.00      B   
ATOM   3522  CZ3 TRP   354      25.654  22.327  -0.663  1.00 10.00      B   
ATOM   3523  CH2 TRP   354      24.502  23.117  -0.748  1.00 10.00      B   
ATOM   3524  C   TRP   354      27.011  17.059   0.688  1.00 10.00      B   
ATOM   3525  O   TRP   354      28.055  17.695   0.817  1.00 10.00      B   
ATOM   3526  N   LEU   355      26.904  15.769   0.991  1.00 10.00      B   
ATOM   3527  HN  LEU   355      26.038  15.317   0.868  1.00 10.00      B   
ATOM   3528  CA  LEU   355      28.034  15.007   1.509  1.00 10.00      B   
ATOM   3529  CB  LEU   355      27.557  13.699   2.143  1.00 10.00      B   
ATOM   3530  CG  LEU   355      26.769  13.829   3.449  1.00 10.00      B   
ATOM   3531  CD1 LEU   355      26.307  12.465   3.933  1.00 10.00      B   
ATOM   3532  CD2 LEU   355      27.601  14.524   4.516  1.00 10.00      B   
ATOM   3533  C   LEU   355      29.044  14.724   0.402  1.00 10.00      B   
ATOM   3534  O   LEU   355      30.254  14.740   0.629  1.00 10.00      B   
ATOM   3535  N   LEU   356      28.537  14.472  -0.799  1.00 10.00      B   
ATOM   3536  HN  LEU   356      27.558  14.458  -0.910  1.00 10.00      B   
ATOM   3537  CA  LEU   356      29.384  14.195  -1.952  1.00 10.00      B   
ATOM   3538  CB  LEU   356      28.525  13.798  -3.162  1.00 10.00      B   
ATOM   3539  CG  LEU   356      29.281  13.369  -4.424  1.00 10.00      B   
ATOM   3540  CD1 LEU   356      29.937  12.012  -4.218  1.00 10.00      B   
ATOM   3541  CD2 LEU   356      28.351  13.341  -5.628  1.00 10.00      B   
ATOM   3542  C   LEU   356      30.239  15.412  -2.295  1.00 10.00      B   
ATOM   3543  O   LEU   356      31.419  15.285  -2.624  1.00 10.00      B   
ATOM   3544  N   MET   357      29.640  16.589  -2.196  1.00 10.00      B   
ATOM   3545  HN  MET   357      28.700  16.625  -1.912  1.00 10.00      B   
ATOM   3546  CA  MET   357      30.337  17.829  -2.500  1.00 10.00      B   
ATOM   3547  CB  MET   357      29.480  18.712  -3.413  1.00 10.00      B   
ATOM   3548  CG  MET   357      28.993  18.023  -4.681  1.00 10.00      B   
ATOM   3549  SD  MET   357      30.334  17.566  -5.799  1.00 10.00      B   
ATOM   3550  CE  MET   357      30.775  19.164  -6.483  1.00 10.00      B   
ATOM   3551  C   MET   357      30.691  18.580  -1.219  1.00 10.00      B   
ATOM   3552  O   MET   357      30.807  19.808  -1.217  1.00 10.00      B   
ATOM   3553  N   ARG   358      30.855  17.835  -0.130  1.00 10.00      B   
ATOM   3554  HN  ARG   358      30.739  16.864  -0.195  1.00 10.00      B   
ATOM   3555  CA  ARG   358      31.198  18.424   1.161  1.00 10.00      B   
ATOM   3556  CB  ARG   358      30.982  17.405   2.286  1.00 10.00      B   
ATOM   3557  CG  ARG   358      31.289  17.919   3.686  1.00 10.00      B   
ATOM   3558  CD  ARG   358      30.165  18.787   4.231  1.00 10.00      B   
ATOM   3559  NE  ARG   358      30.097  20.087   3.566  1.00 10.00      B   
ATOM   3560  HE  ARG   358      29.722  20.109   2.660  1.00 10.00      B   
ATOM   3561  CZ  ARG   358      30.494  21.231   4.118  1.00 10.00      B   
ATOM   3562  NH1 ARG   358      30.988  21.245   5.350  1.00 10.00      B   
ATOM   3563 HH11 ARG   358      31.069  20.357   5.895  1.00 10.00      B   
ATOM   3564 HH12 ARG   358      31.298  22.140   5.782  1.00 10.00      B   
ATOM   3565  NH2 ARG   358      30.389  22.364   3.437  1.00 10.00      B   
ATOM   3566 HH21 ARG   358      29.996  22.364   2.469  1.00 10.00      B   
ATOM   3567 HH22 ARG   358      30.694  23.265   3.865  1.00 10.00      B   
ATOM   3568  C   ARG   358      32.642  18.910   1.161  1.00 10.00      B   
ATOM   3569  O   ARG   358      32.932  20.035   1.570  1.00 10.00      B   
ATOM   3570  N   LYS   359      33.541  18.053   0.702  1.00 10.00      B   
ATOM   3571  HN  LYS   359      33.246  17.169   0.394  1.00 10.00      B   
ATOM   3572  CB  LYS   359      35.732  17.666   1.747  1.00 10.00      B   
ATOM   3573  CG  LYS   359      35.433  18.156   3.154  1.00 10.00      B   
ATOM   3574  CD  LYS   359      36.202  17.349   4.184  1.00 10.00      B   
ATOM   3575  CE  LYS   359      36.044  17.929   5.577  1.00 10.00      B   
ATOM   3576  NZ  LYS   359      36.885  17.209   6.570  1.00 10.00      B   
ATOM   3577  HZ1 LYS   359      36.565  16.225   6.664  1.00 10.00      B   
ATOM   3578  HZ2 LYS   359      36.819  17.674   7.499  1.00 10.00      B   
ATOM   3579  HZ3 LYS   359      37.879  17.212   6.268  1.00 10.00      B   
ATOM   3580  CA  LYS   359      34.955  18.387   0.641  1.00 10.00      B   
ATOM   3581  C   LYS   359      35.522  18.009  -0.721  1.00 10.00      B   
ATOM   3582  O   LYS   359      35.162  18.668  -1.718  1.00 10.00      B   
ATOM   3583  OXT LYS   359      36.312  17.044  -0.792  1.00 10.00      B   
END
