# Supplementary material for: Large-scale discovery of protein interactions at residue resolution using co-evolution calculated from genomic sequences
Source: Nat Commun. 2021 Mar 2;12:1396. doi: 10.1038/s41467-021-21636-z (PMC7925567; doi:10.1038/s41467-021-21636-z)
Supplement: Supplementary file 13 — Supplementary Data 11 [file 41467_2021_21636_MOESM13_ESM.zip › supplementary_prediction/membrane088588_YAJC_LPTG/models/cluster.out]

Cluster 1 -> 2 3 4 6 7 10 12 13 16 18 20 23 24 25 28 29 31 32 34 36 43 46 47 48 87 88
Cluster 2 -> 94 14 37 54 56 57 60 61 65 67 71 72 73 77 79 80 83 86 93 95 98
Cluster 3 -> 19 1 5 11 15 21 26 30 35 38 40 44 49 51 52 53 69 74 97
Cluster 4 -> 42 41 50 55 58 59 62 64 66 75 76 81 84 85 90 92 96 99
Cluster 5 -> 27 9 33 63 70 82
Cluster 6 -> 22 39 45 68
