# Supplementary material for: Large-scale discovery of protein interactions at residue resolution using co-evolution calculated from genomic sequences
Source: Nat Commun. 2021 Mar 2;12:1396. doi: 10.1038/s41467-021-21636-z (PMC7925567; doi:10.1038/s41467-021-21636-z)
Supplement: Supplementary file 13 — Supplementary Data 11 [file 41467_2021_21636_MOESM13_ESM.zip › supplementary_prediction/membrane088588_YAJC_LPTG/models/structures_haddock-sorted.stat]

#struc haddock-score rmsd_all Einter Enb Evdw+0.1Eelec Evdw Eelec Eair Ecdih Ecoup Esani Evean Edani #NOEviol #Dihedviol #Jviol #Saniviol #veanviol #Daniviol bsa dH Edesolv
haddock_12w.pdb -91.8082 0.000 233.322 -190.588 -62.7339 -48.5279 -142.06 423.911 0 0 0 0 0 4 0 0 0 0 0 1898.33 -60431.6 -57.2594
haddock_31w.pdb -89.8273 9.826 86.2772 -281.065 -73.526 -50.4661 -230.599 367.342 0 0 0 0 0 3 0 0 0 0 0 1598.04 -65260.3 -29.9756
haddock_24w.pdb -88.8848 10.053 95.2321 -277.03 -71.9538 -49.1676 -227.862 372.262 0 0 0 0 0 3 0 0 0 0 0 1685.85 -70239 -31.371
haddock_27w.pdb -83.037 9.981 99.0233 -275.807 -66.382 -43.1126 -232.694 374.83 0 0 0 0 0 3 0 0 0 0 0 1672.86 -70237.5 -30.8686
haddock_10w.pdb -80.79806 1.079 274.456 -145.94 -71.7964 -63.5582 -82.3823 420.397 0 0 0 0 0 4 0 0 0 0 0 1925.97 -60397.8 -42.8031
haddock_17w.pdb -80.0601 9.977 93.7919 -284.763 -66.0475 -41.7458 -243.017 378.555 0 0 0 0 0 3 0 0 0 0 0 1677.68 -65319.7 -27.5664
haddock_44w.pdb -79.601 9.909 109.054 -267.011 -61.5725 -38.746 -228.265 376.065 0 0 0 0 0 3 0 0 0 0 0 1407.87 -70071.4 -32.8085
haddock_84w.pdb -78.2942 2.027 268.493 -155.062 -50.9828 -39.4184 -115.644 423.556 0 0 0 0 0 4 0 0 0 0 0 1385.35 -65484.8 -58.1026
haddock_2w.pdb -77.90764 7.483 255.514 -112.026 -74.7957 -70.659 -41.3672 367.541 0 0 0 0 0 3 0 0 0 0 0 2102.01 -70113 -35.7293
haddock_34w.pdb -77.6161 10.024 158.149 -207.603 -68.7472 -53.3188 -154.284 365.752 0 0 0 0 0 3 0 0 0 0 0 1777.78 -60291.1 -30.0157
haddock_14w.pdb -75.25254 1.042 344.243 -78.7778 -61.7091 -59.8126 -18.9652 423.021 0 0 0 0 0 4 0 0 0 0 0 1916.09 -65493.3 -53.949
haddock_33w.pdb -74.54 10.072 105.649 -273.301 -70.3828 -47.8363 -225.465 378.95 0 0 0 0 0 3 0 0 0 0 0 1661.97 -70375.7 -19.5057
haddock_28w.pdb -71.7458 9.915 148.42 -216.448 -67.7337 -51.2099 -165.238 364.868 0 0 0 0 0 3 0 0 0 0 0 1821.57 -60145.4 -23.9751
haddock_70w.pdb -71.1906 3.263 194.057 -164.838 -54.8062 -42.5804 -122.258 358.896 0 0 0 0 0 3 0 0 0 0 0 1355.6 -60716.1 -40.0482
haddock_50w.pdb -70.76466 1.480 340.241 -88.1445 -59.4203 -56.2287 -31.9158 428.385 0 0 0 0 0 4 0 0 0 0 0 1742.8 -65437 -50.9913
haddock_38w.pdb -70.535 10.013 80.4822 -294.305 -65.102 -39.635 -254.67 374.787 0 0 0 0 0 3 0 0 0 0 0 1626.55 -59947.1 -17.4447
haddock_65w.pdb -69.16634 1.707 317.346 -96.5603 -59.0085 -54.8361 -41.7242 413.906 0 0 0 0 0 4 0 0 0 0 0 1598.26 -65400.4 -47.376
haddock_22w.pdb -67.5867 9.927 152.137 -226.708 -64.4728 -46.4467 -180.261 378.845 0 0 0 0 0 3 0 0 0 0 0 1556.32 -70205 -22.9723
haddock_23w.pdb -67.37618 1.199 323.161 -101.504 -57.5054 -52.6167 -48.8874 424.665 0 0 0 0 0 4 0 0 0 0 0 1745.3 -65225.6 -47.4485
haddock_19w.pdb -66.96 10.119 115.691 -248.187 -50.5384 -28.5774 -219.61 363.878 0 0 0 0 0 3 0 0 0 0 0 1383.66 -65247 -30.8484
haddock_20w.pdb -66.82108 1.106 261.342 -156.219 -68.9876 -59.2952 -96.9239 417.561 0 0 0 0 0 4 0 0 0 0 0 1985.76 -60436.3 -29.8972
haddock_8w.pdb -65.9174 10.874 345.801 -92.9842 -52.5584 -48.0667 -44.9175 438.785 0 0 0 0 0 4 0 0 0 0 0 1439.63 -70536.9 -52.7457
haddock_26w.pdb -65.7561 9.803 221.016 -160.992 -60.0266 -48.8082 -112.184 382.009 0 0 0 0 0 3 0 0 0 0 0 1511.34 -70070.9 -32.712
haddock_37w.pdb -65.2684 9.918 161.397 -191.655 -68.6098 -54.9381 -136.717 353.052 0 0 0 0 0 3 0 0 0 0 0 1760.65 -54868.7 -18.2921
haddock_41w.pdb -64.6084 9.982 114.725 -260.004 -60.5053 -38.3388 -221.665 374.728 0 0 0 0 0 3 0 0 0 0 0 1462.17 -65237.9 -19.4094
haddock_11w.pdb -63.60778 1.069 345.086 -80.1713 -62.5107 -60.5484 -19.6229 425.257 0 0 0 0 0 4 0 0 0 0 0 1837.96 -60378.9 -41.6605
haddock_5w.pdb -63.32696 7.563 252.847 -128.777 -64.2202 -57.0473 -71.7293 381.624 0 0 0 0 0 3 0 0 0 0 0 1802.74 -65238.6 -30.0962
haddock_39w.pdb -61.6908 9.941 105.736 -259.482 -57.8297 -35.4239 -224.058 365.217 0 0 0 0 0 3 0 0 0 0 0 1504.29 -70016 -17.977
haddock_36w.pdb -59.3361 9.837 65.413 -304.933 -58.6891 -31.3287 -273.604 370.346 0 0 0 0 0 3 0 0 0 0 0 1417.95 -70319.4 -10.3212
haddock_48w.pdb -58.9266 1.514 325.748 -97.5386 -48.31 -42.8401 -54.6985 423.287 0 0 0 0 0 4 0 0 0 0 0 1635.49 -70202.6 -47.4755
haddock_32w.pdb -58.8373 9.951 186.757 -189.337 -57.4299 -42.7735 -146.564 376.094 0 0 0 0 0 3 0 0 0 0 0 1574.27 -70243.1 -24.3604
haddock_51w.pdb -58.635 9.882 153.931 -220.895 -56.6561 -38.4073 -182.488 374.827 0 0 0 0 0 3 0 0 0 0 0 1492.35 -60262.5 -21.2128
haddock_3w.pdb -57.24132 7.585 247.064 -119.621 -54.0697 -46.7862 -72.8346 366.685 0 0 0 0 0 3 0 0 0 0 0 1661.67 -65191.1 -32.5567
haddock_67w.pdb -57.1016 10.335 215.302 -180.484 -42.6272 -27.3098 -153.174 395.785 0 0 0 0 0 3 0 0 0 0 0 1226.79 -75493.4 -38.7355
haddock_49w.pdb -56.64406 1.465 329.874 -93.125 -50.2235 -45.4567 -47.6683 422.999 0 0 0 0 0 4 0 0 0 0 0 1533.98 -65324.8 -43.9536
haddock_16w.pdb -56.2714 9.956 189.905 -191.041 -53.0325 -37.6982 -153.343 380.947 0 0 0 0 0 3 0 0 0 0 0 1329.6 -70375.6 -25.9993
haddock_75w.pdb -54.0767 3.557 197.676 -170.69 -54.0052 -41.0402 -129.65 368.366 0 0 0 0 0 3 0 0 0 0 0 1374.19 -55659.4 -23.9431
haddock_54w.pdb -53.98966 1.498 370.452 -67.5095 -47.6606 -45.4552 -22.0543 437.962 0 0 0 0 0 4 0 0 0 0 0 1507.82 -65257.5 -47.9198
haddock_13w.pdb -53.73506 11.028 370.136 -62.8546 -41.6409 -39.2838 -23.5708 432.991 0 0 0 0 0 4 0 0 0 0 0 1214.88 -70546.9 -53.0362
haddock_57w.pdb -53.53116 1.571 338.105 -87.9747 -47.3066 -42.7879 -45.1868 426.079 0 0 0 0 0 4 0 0 0 0 0 1599.01 -65088.7 -44.3138
haddock_91w.pdb -53.46496 11.281 285.169 -123.186 -51.8474 -43.9209 -79.2648 408.354 0 0 0 0 0 4 0 0 0 0 0 1702.53 -60222 -34.5265
haddock_78w.pdb -52.79394 11.353 303.352 -105.981 -51.9795 -45.9793 -60.0017 409.333 0 0 0 0 0 4 0 0 0 0 0 1654.18 -60155.6 -35.7476
haddock_40w.pdb -52.74138 10.062 120 -264.337 -58.5585 -35.6942 -228.643 384.337 0 0 0 0 0 3 0 0 0 0 0 1458.66 -70157.4 -9.75228
haddock_29w.pdb -49.662 1.462 356.04 -74.6415 -41.4733 -37.788 -36.8535 430.681 0 0 0 0 0 4 0 0 0 0 0 1363.29 -65374.4 -47.5714
haddock_9w.pdb -48.00864 10.968 388.598 -57.0121 -36.721 -34.4664 -22.5457 445.61 0 0 0 0 0 4 0 0 0 0 0 1071.21 -75312.4 -53.5941
haddock_35w.pdb -47.0399 9.967 204.836 -181.61 -42.6193 -27.1759 -154.434 386.446 0 0 0 0 0 3 0 0 0 0 0 1218.43 -70228 -27.6218
haddock_25w.pdb -46.3117 9.877 161.7 -212.247 -54.3942 -36.855 -175.392 373.946 0 0 0 0 0 3 0 0 0 0 0 1478.32 -65517.9 -11.7729
haddock_18w.pdb -45.8349 9.915 134.348 -240.166 -49.0481 -27.8128 -212.353 374.514 0 0 0 0 0 3 0 0 0 0 0 1301.67 -65229.8 -13.0029
haddock_21w.pdb -45.48454 1.079 301.431 -127.86 -47.7074 -38.8015 -89.0587 429.291 0 0 0 0 0 4 0 0 0 0 0 1564.8 -65150.4 -31.8004
haddock_62w.pdb -45.15942 11.401 271.716 -138.281 -61.2355 -52.6749 -85.6061 409.997 0 0 0 0 0 4 0 0 0 0 0 1620.42 -60388.9 -16.363
haddock_15w.pdb -44.80868 1.068 346.609 -79.0952 -52.2442 -49.2608 -29.8344 425.704 0 0 0 0 0 4 0 0 0 0 0 1711.05 -65470.6 -32.1514
haddock_45w.pdb -43.98318 1.783 337.488 -94.7854 -48.4251 -43.274 -51.5114 432.273 0 0 0 0 0 4 0 0 0 0 0 1518.19 -60304.9 -33.6342
haddock_52w.pdb -43.10342 1.443 344.296 -71.6973 -44.3255 -41.2842 -30.4131 415.994 0 0 0 0 0 4 0 0 0 0 0 1440.17 -70098.7 -37.336
haddock_86w.pdb -42.6732 2.908 233.378 -146.234 -44.2996 -32.9736 -113.26 379.612 0 0 0 0 0 3 0 0 0 0 0 1225.94 -55868.9 -25.0088
haddock_63w.pdb -42.11716 11.251 264.857 -100.991 -53.4901 -48.2123 -52.7783 365.848 0 0 0 0 0 3 0 0 0 0 0 1532.48 -60442.5 -19.934
haddock_68w.pdb -42.03478 2.845 256.043 -127.952 -43.1245 -33.6992 -94.2529 383.995 0 0 0 0 0 3 0 0 0 0 0 1262.65 -65378.8 -27.8845
haddock_90w.pdb -41.96568 3.235 256.731 -120.596 -36.3275 -26.9644 -93.6314 377.327 0 0 0 0 0 3 0 0 0 0 0 1119.3 -65463 -34.0077
haddock_87w.pdb -41.24482 11.147 312.38 -114.405 -49.6142 -42.4152 -71.9901 426.786 0 0 0 0 0 4 0 0 0 0 0 1681.82 -60199.7 -27.1102
haddock_61w.pdb -40.41226 11.306 288.814 -117.377 -51.8341 -44.5516 -72.8253 406.19 0 0 0 0 0 4 0 0 0 0 0 1558.6 -60218.4 -21.9146
haddock_73w.pdb -40.1423 3.667 203.021 -162.001 -49.4036 -36.8928 -125.108 365.021 0 0 0 0 0 3 0 0 0 0 0 1335.15 -60461.9 -14.73
haddock_80w.pdb -39.57122 3.342 247.255 -127.331 -45.5865 -36.5037 -90.8276 374.586 0 0 0 0 0 3 0 0 0 0 0 1251.98 -55573.9 -22.3606
haddock_71w.pdb -39.29086 11.532 271.764 -93.6343 -48.4518 -43.4315 -50.2028 365.398 0 0 0 0 0 3 0 0 0 0 0 1500.85 -60213 -22.3586
haddock_4w.pdb -38.77424 7.521 315.905 -54.5346 -33.9424 -31.6544 -22.8802 370.439 0 0 0 0 0 3 0 0 0 0 0 1227.44 -65359.4 -39.5877
haddock_58w.pdb -38.75836 11.327 294.45 -118.231 -42.0401 -33.5745 -84.6563 412.681 0 0 0 0 0 4 0 0 0 0 0 1255.32 -60246 -29.5207
haddock_89w.pdb -38.6589 3.161 250.629 -131.296 -39.1742 -28.9385 -102.357 381.924 0 0 0 0 0 3 0 0 0 0 0 1074.5 -65516 -27.4414
haddock_83w.pdb -37.84364 11.275 331.835 -80.085 -52.1034 -48.9943 -31.0907 411.92 0 0 0 0 0 4 0 0 0 0 0 1717.08 -60300.9 -23.8232
haddock_81w.pdb -37.65678 3.223 288.604 -129.26 -44.7756 -35.3884 -93.8719 417.864 0 0 0 0 0 4 0 0 0 0 0 1234.37 -60586.9 -25.2804
haddock_6w.pdb -37.40352 10.943 385.292 -51.0799 -36.7532 -35.1613 -15.9186 436.372 0 0 0 0 0 4 0 0 0 0 0 1176.44 -75495.7 -42.6957
haddock_43w.pdb -36.4031292 1.886 367.83 -48.512 -49.1347 -49.2039 0.691854 416.342 0 0 0 0 0 4 0 0 0 0 0 1484.67 -65277.9 -28.9718
haddock_7w.pdb -35.8763 7.287 310.177 -63.1566 -44.3849 -42.2991 -20.8575 373.334 0 0 0 0 0 3 0 0 0 0 0 1458.68 -70165.9 -26.7391
haddock_88w.pdb -35.29036 2.908 267.686 -107.935 -41.9691 -34.6395 -73.2958 375.621 0 0 0 0 0 3 0 0 0 0 0 1203.12 -65596.5 -23.5538
haddock_72w.pdb -35.2162 3.302 237.564 -127.666 -46.0633 -36.9963 -90.67 365.23 0 0 0 0 0 3 0 0 0 0 0 1275.75 -65486.8 -16.6089
haddock_98w.pdb -34.62078 3.472 298.301 -111.574 -40.7429 -32.8728 -78.7009 409.875 0 0 0 0 0 4 0 0 0 0 0 1219.33 -55572.6 -26.9953
haddock_66w.pdb -33.8404 1.290 384.464 -45.5596 -41.682 -41.2511 -4.3085 430.023 0 0 0 0 0 4 0 0 0 0 0 1511.6 -65257.8 -34.7299
haddock_74w.pdb -33.74698 11.404 316.53 -85.5187 -41.1906 -36.2653 -49.2534 402.049 0 0 0 0 0 4 0 0 0 0 0 1532.86 -60223.8 -27.8359
haddock_56w.pdb -32.85839 11.520 267.681 -110.469 -55.4104 -49.2928 -61.176 378.15 0 0 0 0 0 3 0 0 0 0 0 1568.83 -60290.4 -9.14539
haddock_99w.pdb -32.83076 3.234 259.381 -115.657 -46.0193 -38.2818 -77.3748 375.037 0 0 0 0 0 3 0 0 0 0 0 1304.1 -60527.7 -16.5777
haddock_47w.pdb -32.58662 9.586 309.412 -90.83 -46.7763 -41.8814 -48.9486 400.241 0 0 0 0 0 3 0 0 0 0 0 1262.84 -65573 -20.9396
haddock_96w.pdb -31.91528 3.209 242.971 -126.393 -42.5547 -33.2393 -93.1539 369.364 0 0 0 0 0 3 0 0 0 0 0 1156.17 -60564.3 -16.9816
haddock_94w.pdb -30.36082 3.608 317.236 -94.3221 -41.182 -35.2775 -59.0446 411.558 0 0 0 0 0 4 0 0 0 0 0 1078.97 -65493.5 -24.4302
haddock_77w.pdb -30.33674 11.236 347.173 -74.7765 -45.1042 -41.8073 -32.9692 421.949 0 0 0 0 0 4 0 0 0 0 0 1432.2 -60063.2 -24.1305
haddock_1w.pdb -29.41964 7.565 275.04 -98.6646 -40.6126 -34.1624 -64.5022 373.704 0 0 0 0 0 3 0 0 0 0 0 1214.84 -70072 -19.7272
haddock_85w.pdb -29.0133 3.065 245.925 -136.287 -37.8309 -26.8913 -109.396 382.212 0 0 0 0 0 3 0 0 0 0 0 1126.12 -55657.1 -18.464
haddock_93w.pdb -28.60714 11.396 361.024 -51.2598 -39.9241 -38.6646 -12.5952 412.284 0 0 0 0 0 4 0 0 0 0 0 1378.36 -60332.2 -28.6519
haddock_60w.pdb -28.453 11.346 321.778 -84.1727 -53.9466 -50.5882 -33.5845 405.95 0 0 0 0 0 4 0 0 0 0 0 1633.24 -60315 -11.7429
haddock_59w.pdb -28.4092 3.196 251.927 -128.719 -38.154 -28.0912 -100.628 380.647 0 0 0 0 0 3 0 0 0 0 0 1053.16 -60707 -18.2571
haddock_53w.pdb -27.6036 10.383 239.501 -143.197 -35.9728 -24.059 -119.138 382.697 0 0 0 0 0 3 0 0 0 0 0 974.092 -75404.4 -17.9867
haddock_79w.pdb -26.82548 10.486 190.89 -192.252 -41.5097 -24.7606 -167.491 383.141 0 0 0 0 0 3 0 0 0 0 0 1147.51 -75382.7 -6.88078
haddock_69w.pdb -25.54072 11.137 314.312 -94.3687 -35.8313 -29.3271 -65.0416 408.681 0 0 0 0 0 4 0 0 0 0 0 1238.97 -60363.4 -24.0734
haddock_82w.pdb -25.46196 11.442 331.197 -85.9204 -39.4662 -34.3046 -51.6158 417.117 0 0 0 0 0 4 0 0 0 0 0 1429.32 -60242.8 -22.5459
haddock_30w.pdb -23.4952 11.004 390.931 -47.3146 -25.1395 -22.6756 -24.639 438.245 0 0 0 0 0 4 0 0 0 0 0 1055.05 -70258.1 -39.7163
haddock_95w.pdb -22.43518 11.414 348.985 -64.1437 -41.1929 -38.6428 -25.5009 413.128 0 0 0 0 0 4 0 0 0 0 0 1522.56 -60227.6 -20.005
haddock_76w.pdb -21.79817 3.208 273.289 -136.705 -47.9998 -38.1437 -98.5614 409.994 0 0 0 0 0 4 0 0 0 0 0 1210.67 -60674.8 -4.94159
haddock_92w.pdb -21.1437 3.109 292.031 -119.597 -38.9982 -30.0428 -89.554 411.628 0 0 0 0 0 4 0 0 0 0 0 1087.15 -55583.8 -14.3529
haddock_55w.pdb -20.3936 3.188 277.29 -133.394 -39.5884 -29.1656 -104.228 410.683 0 0 0 0 0 4 0 0 0 0 0 1076.78 -65519.9 -11.4507
haddock_64w.pdb -19.5571 11.285 332.826 -104.526 -39.3296 -32.0855 -72.4405 437.352 0 0 0 0 0 4 0 0 0 0 0 1324.2 -60333 -16.7187
haddock_46w.pdb -18.36346 1.479 375.345 -54.8391 -36.2178 -34.1488 -20.6903 430.184 0 0 0 0 0 4 0 0 0 0 0 1308.33 -70299.7 -23.095
haddock_97w.pdb -14.15641 3.515 276.644 -86.4256 -41.4909 -36.4981 -49.9275 363.07 0 0 0 0 0 3 0 0 0 0 0 1235 -60564.1 -3.97981
haddock_100w.pdb -13.66497 11.166 302.303 -104.016 -43.7919 -37.1003 -66.9158 406.319 0 0 0 0 0 4 0 0 0 0 0 1350.53 -60382.5 -3.81341
haddock_42w.pdb -9.587092 10.955 424.114 -23.9932 -20.1043 -19.6722 -4.32096 448.108 0 0 0 0 0 4 0 0 0 0 0 901.756 -70354.2 -33.8615
                      
