# Supplementary material for: Large-scale discovery of protein interactions at residue resolution using co-evolution calculated from genomic sequences
Source: Nat Commun. 2021 Mar 2;12:1396. doi: 10.1038/s41467-021-21636-z (PMC7925567; doi:10.1038/s41467-021-21636-z)
Supplement: Supplementary file 13 — Supplementary Data 11 [file 41467_2021_21636_MOESM13_ESM.zip › supplementary_prediction/membrane088588_YAJC_LPTG/models/haddock_top_1_haddock_12w.pdb]

REMARK FILENAME="haddock_12w.pdb0"
REMARK ===============================================================
REMARK HADDOCK run for haddock
REMARK initial structure: haddock_12.pdb
REMARK final NOE weights: unambig 50 amb: 50
REMARK ===============================================================
REMARK            total,bonds,angles,improper,dihe,vdw,elec,air,cdih,coup,rdcs,vean,dani,xpcs,rg
REMARK energies: 233.322, 0, 0, 0, 0, -48.5279, -142.06, 423.911, 0, 0, 0, 0, 0, 0, 0
REMARK ===============================================================
REMARK            bonds,angles,impropers,dihe,air,cdih,coup,rdcs,vean,dani,xpcs
REMARK rms-dev.: 0,0,0,0,21.0687,0,0, 0, 0, 0, 0
REMARK ===============================================================
REMARK               air,cdih,coup,rdcs,vean,dani,xpcs
REMARK               >0.3,>5,>1,>0,>5,>0.2,>0.2
REMARK violations.: 4, 0, 0, 0, 0, 0, 0
REMARK ===============================================================
REMARK                        CVpartition#,violations,rms
REMARK AIRs cross-validation: 1, 0, NaN
REMARK ===============================================================
REMARK NCS energy: 0
REMARK ===============================================================
REMARK Symmetry energy: 0
REMARK ===============================================================
REMARK Desolvation energy: -57.2594
REMARK Internal energy free molecules: 47292
REMARK Internal energy complex: -12891.7
REMARK Binding energy: -60431.6
REMARK ===============================================================
REMARK buried surface area: 1898.33
REMARK ===============================================================
REMARK water - chain1: 0 0 0
REMARK water - chain2: 0 0 0
REMARK water - chain3: 0 0 0
REMARK water - chain4: 0 0 0
REMARK water - chain5: 0 0 0
REMARK water - chain6: 0 0 0
REMARK ===============================================================
REMARK water - water: 0 0 0
REMARK ===============================================================
REMARK DATE:05-Aug-2020  09:50:18       created by user: he47
REMARK VERSION:1.3
ATOM      1  CB  SER    19       9.892  -2.687 -23.753  1.00 10.00      A   
ATOM      2  OG  SER    19       9.972  -3.279 -25.042  1.00 10.00      A   
ATOM      3  HG  SER    19       9.293  -2.895 -25.613  1.00 10.00      A   
ATOM      4  C   SER    19      10.850  -2.835 -21.438  1.00 10.00      A   
ATOM      5  O   SER    19       9.967  -3.477 -20.865  1.00 10.00      A   
ATOM      6  N   SER    19      11.513  -4.438 -23.196  1.00 10.00      A   
ATOM      7  HT1 SER    19      11.597  -4.592 -24.219  1.00 10.00      A   
ATOM      8  HT2 SER    19      10.794  -5.088 -22.817  1.00 10.00      A   
ATOM      9  HT3 SER    19      12.425  -4.650 -22.747  1.00 10.00      A   
ATOM     10  CA  SER    19      11.126  -3.040 -22.926  1.00 10.00      A   
ATOM     11  N   PRO    20      11.596  -1.925 -20.790  1.00 10.00      A   
ATOM     12  CA  PRO    20      11.437  -1.637 -19.358  1.00 10.00      A   
ATOM     13  CB  PRO    20      12.725  -0.887 -19.015  1.00 10.00      A   
ATOM     14  CG  PRO    20      13.111  -0.210 -20.285  1.00 10.00      A   
ATOM     15  CD  PRO    20      12.661  -1.110 -21.403  1.00 10.00      A   
ATOM     16  C   PRO    20      10.214  -0.760 -19.073  1.00 10.00      A   
ATOM     17  O   PRO    20      10.244   0.122 -18.209  1.00 10.00      A   
ATOM     18  N   MET    21       9.134  -1.021 -19.794  1.00 10.00      A   
ATOM     19  HN  MET    21       9.162  -1.755 -20.444  1.00 10.00      A   
ATOM     20  CA  MET    21       7.901  -0.266 -19.639  1.00 10.00      A   
ATOM     21  CB  MET    21       7.331   0.102 -21.011  1.00 10.00      A   
ATOM     22  CG  MET    21       6.440   1.336 -21.002  1.00 10.00      A   
ATOM     23  SD  MET    21       5.969   1.876 -22.659  1.00 10.00      A   
ATOM     24  CE  MET    21       7.572   2.225 -23.381  1.00 10.00      A   
ATOM     25  C   MET    21       6.891  -1.081 -18.842  1.00 10.00      A   
ATOM     26  O   MET    21       5.779  -0.631 -18.573  1.00 10.00      A   
ATOM     27  N   SER    22       7.299  -2.282 -18.454  1.00 10.00      A   
ATOM     28  HN  SER    22       8.204  -2.580 -18.694  1.00 10.00      A   
ATOM     29  CA  SER    22       6.449  -3.178 -17.686  1.00 10.00      A   
ATOM     30  CB  SER    22       7.127  -4.543 -17.576  1.00 10.00      A   
ATOM     31  OG  SER    22       8.517  -4.432 -17.849  1.00 10.00      A   
ATOM     32  HG  SER    22       8.860  -5.295 -18.113  1.00 10.00      A   
ATOM     33  C   SER    22       6.171  -2.613 -16.297  1.00 10.00      A   
ATOM     34  O   SER    22       5.165  -2.949 -15.670  1.00 10.00      A   
ATOM     35  N   LEU    23       7.068  -1.745 -15.833  1.00 10.00      A   
ATOM     36  HN  LEU    23       7.849  -1.535 -16.384  1.00 10.00      A   
ATOM     37  CA  LEU    23       6.942  -1.117 -14.525  1.00 10.00      A   
ATOM     38  CB  LEU    23       8.092  -0.133 -14.291  1.00 10.00      A   
ATOM     39  CG  LEU    23       8.638  -0.055 -12.861  1.00 10.00      A   
ATOM     40  CD1 LEU    23      10.052   0.507 -12.857  1.00 10.00      A   
ATOM     41  CD2 LEU    23       7.726   0.785 -11.979  1.00 10.00      A   
ATOM     42  C   LEU    23       5.598  -0.415 -14.381  1.00 10.00      A   
ATOM     43  O   LEU    23       4.860  -0.660 -13.426  1.00 10.00      A   
ATOM     44  N   ILE    24       5.271   0.436 -15.342  1.00 10.00      A   
ATOM     45  HN  ILE    24       5.890   0.580 -16.090  1.00 10.00      A   
ATOM     46  CA  ILE    24       4.009   1.162 -15.305  1.00 10.00      A   
ATOM     47  CB  ILE    24       4.048   2.458 -16.145  1.00 10.00      A   
ATOM     48  CG1 ILE    24       4.377   2.153 -17.610  1.00 10.00      A   
ATOM     49  CG2 ILE    24       5.051   3.442 -15.559  1.00 10.00      A   
ATOM     50  CD1 ILE    24       4.220   3.341 -18.534  1.00 10.00      A   
ATOM     51  C   ILE    24       2.846   0.277 -15.753  1.00 10.00      A   
ATOM     52  O   ILE    24       1.707   0.473 -15.327  1.00 10.00      A   
ATOM     53  N   LEU    25       3.145  -0.709 -16.596  1.00 10.00      A   
ATOM     54  HN  LEU    25       4.074  -0.820 -16.887  1.00 10.00      A   
ATOM     55  CA  LEU    25       2.128  -1.626 -17.102  1.00 10.00      A   
ATOM     56  CB  LEU    25       2.705  -2.537 -18.188  1.00 10.00      A   
ATOM     57  CG  LEU    25       3.004  -1.880 -19.538  1.00 10.00      A   
ATOM     58  CD1 LEU    25       3.616  -2.892 -20.497  1.00 10.00      A   
ATOM     59  CD2 LEU    25       1.738  -1.279 -20.132  1.00 10.00      A   
ATOM     60  C   LEU    25       1.521  -2.465 -15.984  1.00 10.00      A   
ATOM     61  O   LEU    25       0.312  -2.701 -15.962  1.00 10.00      A   
ATOM     62  N   MET    26       2.357  -2.905 -15.052  1.00 10.00      A   
ATOM     63  HN  MET    26       3.312  -2.680 -15.118  1.00 10.00      A   
ATOM     64  CA  MET    26       1.890  -3.723 -13.937  1.00 10.00      A   
ATOM     65  CB  MET    26       3.056  -4.257 -13.108  1.00 10.00      A   
ATOM     66  CG  MET    26       3.807  -5.398 -13.772  1.00 10.00      A   
ATOM     67  SD  MET    26       2.718  -6.736 -14.306  1.00 10.00      A   
ATOM     68  CE  MET    26       2.102  -7.332 -12.732  1.00 10.00      A   
ATOM     69  C   MET    26       0.912  -2.959 -13.056  1.00 10.00      A   
ATOM     70  O   MET    26      -0.040  -3.537 -12.528  1.00 10.00      A   
ATOM     71  N   LEU    27       1.140  -1.657 -12.910  1.00 10.00      A   
ATOM     72  HN  LEU    27       1.916  -1.256 -13.350  1.00 10.00      A   
ATOM     73  CA  LEU    27       0.263  -0.818 -12.104  1.00 10.00      A   
ATOM     74  CB  LEU    27       0.853   0.580 -11.923  1.00 10.00      A   
ATOM     75  CG  LEU    27       0.110   1.495 -10.946  1.00 10.00      A   
ATOM     76  CD1 LEU    27       0.270   1.007  -9.514  1.00 10.00      A   
ATOM     77  CD2 LEU    27       0.584   2.929 -11.084  1.00 10.00      A   
ATOM     78  C   LEU    27      -1.116  -0.731 -12.749  1.00 10.00      A   
ATOM     79  O   LEU    27      -2.132  -0.623 -12.060  1.00 10.00      A   
ATOM     80  N   VAL    28      -1.141  -0.787 -14.079  1.00 10.00      A   
ATOM     81  HN  VAL    28      -0.297  -0.868 -14.569  1.00 10.00      A   
ATOM     82  CA  VAL    28      -2.392  -0.736 -14.822  1.00 10.00      A   
ATOM     83  CB  VAL    28      -2.156  -0.686 -16.346  1.00 10.00      A   
ATOM     84  CG1 VAL    28      -3.477  -0.585 -17.094  1.00 10.00      A   
ATOM     85  CG2 VAL    28      -1.252   0.482 -16.710  1.00 10.00      A   
ATOM     86  C   VAL    28      -3.221  -1.965 -14.487  1.00 10.00      A   
ATOM     87  O   VAL    28      -4.383  -1.855 -14.109  1.00 10.00      A   
ATOM     88  N   VAL    29      -2.599  -3.132 -14.600  1.00 10.00      A   
ATOM     89  HN  VAL    29      -1.663  -3.147 -14.898  1.00 10.00      A   
ATOM     90  CA  VAL    29      -3.267  -4.393 -14.299  1.00 10.00      A   
ATOM     91  CB  VAL    29      -2.342  -5.595 -14.585  1.00 10.00      A   
ATOM     92  CG1 VAL    29      -3.102  -6.905 -14.463  1.00 10.00      A   
ATOM     93  CG2 VAL    29      -1.714  -5.469 -15.964  1.00 10.00      A   
ATOM     94  C   VAL    29      -3.689  -4.420 -12.831  1.00 10.00      A   
ATOM     95  O   VAL    29      -4.770  -4.904 -12.492  1.00 10.00      A   
ATOM     96  N   PHE    30      -2.827  -3.876 -11.978  1.00 10.00      A   
ATOM     97  HN  PHE    30      -1.986  -3.510 -12.326  1.00 10.00      A   
ATOM     98  CA  PHE    30      -3.076  -3.810 -10.542  1.00 10.00      A   
ATOM     99  CB  PHE    30      -1.894  -3.115  -9.850  1.00 10.00      A   
ATOM    100  CG  PHE    30      -1.944  -3.123  -8.346  1.00 10.00      A   
ATOM    101  CD1 PHE    30      -2.164  -1.951  -7.641  1.00 10.00      A   
ATOM    102  CD2 PHE    30      -1.761  -4.298  -7.639  1.00 10.00      A   
ATOM    103  CE1 PHE    30      -2.201  -1.954  -6.259  1.00 10.00      A   
ATOM    104  CE2 PHE    30      -1.798  -4.307  -6.257  1.00 10.00      A   
ATOM    105  CZ  PHE    30      -2.019  -3.133  -5.565  1.00 10.00      A   
ATOM    106  C   PHE    30      -4.378  -3.066 -10.243  1.00 10.00      A   
ATOM    107  O   PHE    30      -5.196  -3.525  -9.443  1.00 10.00      A   
ATOM    108  N   GLY    31      -4.566  -1.927 -10.898  1.00 10.00      A   
ATOM    109  HN  GLY    31      -3.880  -1.616 -11.532  1.00 10.00      A   
ATOM    110  CA  GLY    31      -5.766  -1.140 -10.689  1.00 10.00      A   
ATOM    111  C   GLY    31      -6.942  -1.647 -11.502  1.00 10.00      A   
ATOM    112  O   GLY    31      -8.085  -1.599 -11.048  1.00 10.00      A   
ATOM    113  N   LEU    32      -6.658  -2.142 -12.700  1.00 10.00      A   
ATOM    114  HN  LEU    32      -5.720  -2.160 -12.998  1.00 10.00      A   
ATOM    115  CA  LEU    32      -7.693  -2.658 -13.590  1.00 10.00      A   
ATOM    116  CB  LEU    32      -7.087  -3.084 -14.931  1.00 10.00      A   
ATOM    117  CG  LEU    32      -8.067  -3.556 -16.008  1.00 10.00      A   
ATOM    118  CD1 LEU    32      -8.991  -2.423 -16.432  1.00 10.00      A   
ATOM    119  CD2 LEU    32      -7.313  -4.111 -17.206  1.00 10.00      A   
ATOM    120  C   LEU    32      -8.438  -3.826 -12.955  1.00 10.00      A   
ATOM    121  O   LEU    32      -9.668  -3.825 -12.890  1.00 10.00      A   
ATOM    122  N   ILE    33      -7.689  -4.807 -12.460  1.00 10.00      A   
ATOM    123  HN  ILE    33      -6.708  -4.735 -12.512  1.00 10.00      A   
ATOM    124  CA  ILE    33      -8.285  -5.984 -11.836  1.00 10.00      A   
ATOM    125  CB  ILE    33      -7.222  -7.051 -11.479  1.00 10.00      A   
ATOM    126  CG1 ILE    33      -6.603  -7.627 -12.757  1.00 10.00      A   
ATOM    127  CG2 ILE    33      -7.827  -8.168 -10.632  1.00 10.00      A   
ATOM    128  CD1 ILE    33      -5.582  -8.718 -12.507  1.00 10.00      A   
ATOM    129  C   ILE    33      -9.093  -5.601 -10.598  1.00 10.00      A   
ATOM    130  O   ILE    33     -10.147  -6.178 -10.336  1.00 10.00      A   
ATOM    131  N   PHE    34      -8.616  -4.595  -9.869  1.00 10.00      A   
ATOM    132  HN  PHE    34      -7.787  -4.153 -10.153  1.00 10.00      A   
ATOM    133  CA  PHE    34      -9.288  -4.127  -8.657  1.00 10.00      A   
ATOM    134  CB  PHE    34      -8.516  -2.964  -8.028  1.00 10.00      A   
ATOM    135  CG  PHE    34      -8.970  -2.597  -6.640  1.00 10.00      A   
ATOM    136  CD1 PHE    34      -8.819  -3.487  -5.588  1.00 10.00      A   
ATOM    137  CD2 PHE    34      -9.540  -1.361  -6.387  1.00 10.00      A   
ATOM    138  CE1 PHE    34      -9.228  -3.150  -4.312  1.00 10.00      A   
ATOM    139  CE2 PHE    34      -9.954  -1.018  -5.115  1.00 10.00      A   
ATOM    140  CZ  PHE    34      -9.797  -1.913  -4.074  1.00 10.00      A   
ATOM    141  C   PHE    34     -10.738  -3.718  -8.932  1.00 10.00      A   
ATOM    142  O   PHE    34     -11.590  -3.786  -8.049  1.00 10.00      A   
ATOM    143  N   TYR    35     -11.013  -3.295 -10.159  1.00 10.00      A   
ATOM    144  HN  TYR    35     -10.294  -3.251 -10.824  1.00 10.00      A   
ATOM    145  CA  TYR    35     -12.359  -2.888 -10.534  1.00 10.00      A   
ATOM    146  CB  TYR    35     -12.343  -1.528 -11.228  1.00 10.00      A   
ATOM    147  CG  TYR    35     -11.698  -0.435 -10.406  1.00 10.00      A   
ATOM    148  CD1 TYR    35     -10.643   0.311 -10.915  1.00 10.00      A   
ATOM    149  CD2 TYR    35     -12.137  -0.156  -9.118  1.00 10.00      A   
ATOM    150  CE1 TYR    35     -10.043   1.303 -10.164  1.00 10.00      A   
ATOM    151  CE2 TYR    35     -11.545   0.836  -8.362  1.00 10.00      A   
ATOM    152  CZ  TYR    35     -10.498   1.562  -8.889  1.00 10.00      A   
ATOM    153  OH  TYR    35      -9.899   2.546  -8.136  1.00 10.00      A   
ATOM    154  HH  TYR    35      -9.460   2.144  -7.374  1.00 10.00      A   
ATOM    155  C   TYR    35     -13.032  -3.935 -11.417  1.00 10.00      A   
ATOM    156  O   TYR    35     -14.208  -4.248 -11.234  1.00 10.00      A   
ATOM    157  N   PHE    36     -12.276  -4.491 -12.357  1.00 10.00      A   
ATOM    158  HN  PHE    36     -11.337  -4.208 -12.444  1.00 10.00      A   
ATOM    159  CA  PHE    36     -12.796  -5.502 -13.276  1.00 10.00      A   
ATOM    160  CB  PHE    36     -11.722  -5.887 -14.297  1.00 10.00      A   
ATOM    161  CG  PHE    36     -12.241  -6.115 -15.691  1.00 10.00      A   
ATOM    162  CD1 PHE    36     -11.841  -5.293 -16.730  1.00 10.00      A   
ATOM    163  CD2 PHE    36     -13.121  -7.151 -15.962  1.00 10.00      A   
ATOM    164  CE1 PHE    36     -12.309  -5.498 -18.014  1.00 10.00      A   
ATOM    165  CE2 PHE    36     -13.595  -7.362 -17.243  1.00 10.00      A   
ATOM    166  CZ  PHE    36     -13.188  -6.534 -18.271  1.00 10.00      A   
ATOM    167  C   PHE    36     -13.271  -6.750 -12.531  1.00 10.00      A   
ATOM    168  O   PHE    36     -14.289  -7.349 -12.888  1.00 10.00      A   
ATOM    169  N   MET    37     -12.538  -7.129 -11.490  1.00 10.00      A   
ATOM    170  HN  MET    37     -11.746  -6.599 -11.243  1.00 10.00      A   
ATOM    171  CA  MET    37     -12.872  -8.310 -10.702  1.00 10.00      A   
ATOM    172  CB  MET    37     -11.675  -8.734  -9.844  1.00 10.00      A   
ATOM    173  CG  MET    37     -11.845 -10.069  -9.137  1.00 10.00      A   
ATOM    174  SD  MET    37     -10.490 -10.432  -8.003  1.00 10.00      A   
ATOM    175  CE  MET    37     -10.751  -9.179  -6.747  1.00 10.00      A   
ATOM    176  C   MET    37     -14.086  -8.063  -9.811  1.00 10.00      A   
ATOM    177  O   MET    37     -14.721  -9.005  -9.344  1.00 10.00      A   
ATOM    178  N   ILE    38     -14.406  -6.797  -9.579  1.00 10.00      A   
ATOM    179  HN  ILE    38     -13.866  -6.082  -9.981  1.00 10.00      A   
ATOM    180  CA  ILE    38     -15.543  -6.444  -8.737  1.00 10.00      A   
ATOM    181  CB  ILE    38     -15.212  -5.242  -7.822  1.00 10.00      A   
ATOM    182  CG1 ILE    38     -13.989  -5.550  -6.947  1.00 10.00      A   
ATOM    183  CG2 ILE    38     -16.407  -4.855  -6.960  1.00 10.00      A   
ATOM    184  CD1 ILE    38     -14.151  -6.759  -6.046  1.00 10.00      A   
ATOM    185  C   ILE    38     -16.779  -6.135  -9.582  1.00 10.00      A   
ATOM    186  O   ILE    38     -17.910  -6.369  -9.153  1.00 10.00      A   
ATOM    187  N   LEU    39     -16.548  -5.631 -10.789  1.00 10.00      A   
ATOM    188  HN  LEU    39     -15.619  -5.471 -11.065  1.00 10.00      A   
ATOM    189  CA  LEU    39     -17.624  -5.280 -11.712  1.00 10.00      A   
ATOM    190  CB  LEU    39     -17.045  -4.814 -13.054  1.00 10.00      A   
ATOM    191  CG  LEU    39     -18.058  -4.399 -14.123  1.00 10.00      A   
ATOM    192  CD1 LEU    39     -18.741  -3.091 -13.748  1.00 10.00      A   
ATOM    193  CD2 LEU    39     -17.388  -4.293 -15.482  1.00 10.00      A   
ATOM    194  C   LEU    39     -18.600  -6.435 -11.935  1.00 10.00      A   
ATOM    195  O   LEU    39     -19.811  -6.268 -11.783  1.00 10.00      A   
ATOM    196  N   ARG    40     -18.068  -7.601 -12.285  1.00 10.00      A   
ATOM    197  HN  ARG    40     -17.095  -7.673 -12.376  1.00 10.00      A   
ATOM    198  CA  ARG    40     -18.901  -8.775 -12.538  1.00 10.00      A   
ATOM    199  CB  ARG    40     -18.084  -9.964 -13.059  1.00 10.00      A   
ATOM    200  CG  ARG    40     -18.934 -11.132 -13.526  1.00 10.00      A   
ATOM    201  CD  ARG    40     -18.337 -11.798 -14.753  1.00 10.00      A   
ATOM    202  NE  ARG    40     -17.446 -12.905 -14.412  1.00 10.00      A   
ATOM    203  HE  ARG    40     -16.581 -12.679 -14.006  1.00 10.00      A   
ATOM    204  CZ  ARG    40     -17.739 -14.186 -14.633  1.00 10.00      A   
ATOM    205  NH1 ARG    40     -18.900 -14.520 -15.189  1.00 10.00      A   
ATOM    206 HH11 ARG    40     -19.131 -15.523 -15.367  1.00 10.00      A   
ATOM    207 HH12 ARG    40     -19.590 -13.780 -15.455  1.00 10.00      A   
ATOM    208  NH2 ARG    40     -16.874 -15.132 -14.293  1.00 10.00      A   
ATOM    209 HH21 ARG    40     -15.964 -14.877 -13.854  1.00 10.00      A   
ATOM    210 HH22 ARG    40     -17.099 -16.134 -14.465  1.00 10.00      A   
ATOM    211  C   ARG    40     -19.774  -9.156 -11.333  1.00 10.00      A   
ATOM    212  O   ARG    40     -20.998  -9.197 -11.454  1.00 10.00      A   
ATOM    213  N   PRO    41     -19.176  -9.444 -10.156  1.00 10.00      A   
ATOM    214  CA  PRO    41     -19.942  -9.799  -8.956  1.00 10.00      A   
ATOM    215  CB  PRO    41     -18.874  -9.945  -7.871  1.00 10.00      A   
ATOM    216  CG  PRO    41     -17.633 -10.267  -8.621  1.00 10.00      A   
ATOM    217  CD  PRO    41     -17.725  -9.484  -9.897  1.00 10.00      A   
ATOM    218  C   PRO    41     -20.942  -8.713  -8.574  1.00 10.00      A   
ATOM    219  O   PRO    41     -22.030  -9.010  -8.077  1.00 10.00      A   
ATOM    220  N   GLN    42     -20.574  -7.458  -8.808  1.00 10.00      A   
ATOM    221  HN  GLN    42     -19.689  -7.279  -9.200  1.00 10.00      A   
ATOM    222  CA  GLN    42     -21.453  -6.341  -8.493  1.00 10.00      A   
ATOM    223  CB  GLN    42     -20.745  -5.003  -8.694  1.00 10.00      A   
ATOM    224  CG  GLN    42     -21.545  -3.814  -8.189  1.00 10.00      A   
ATOM    225  CD  GLN    42     -21.009  -2.489  -8.681  1.00 10.00      A   
ATOM    226  OE1 GLN    42     -20.470  -2.389  -9.783  1.00 10.00      A   
ATOM    227  NE2 GLN    42     -21.151  -1.460  -7.868  1.00 10.00      A   
ATOM    228 HE21 GLN    42     -21.586  -1.610  -7.004  1.00 10.00      A   
ATOM    229 HE22 GLN    42     -20.818  -0.583  -8.161  1.00 10.00      A   
ATOM    230  C   GLN    42     -22.709  -6.396  -9.353  1.00 10.00      A   
ATOM    231  O   GLN    42     -23.823  -6.227  -8.851  1.00 10.00      A   
ATOM    232  N   GLN    43     -22.525  -6.637 -10.648  1.00 10.00      A   
ATOM    233  HN  GLN    43     -21.611  -6.753 -10.990  1.00 10.00      A   
ATOM    234  CA  GLN    43     -23.649  -6.732 -11.569  1.00 10.00      A   
ATOM    235  CB  GLN    43     -23.166  -6.917 -13.009  1.00 10.00      A   
ATOM    236  CG  GLN    43     -22.394  -5.729 -13.561  1.00 10.00      A   
ATOM    237  CD  GLN    43     -22.199  -5.804 -15.061  1.00 10.00      A   
ATOM    238  OE1 GLN    43     -22.123  -6.890 -15.642  1.00 10.00      A   
ATOM    239  NE2 GLN    43     -22.127  -4.648 -15.703  1.00 10.00      A   
ATOM    240 HE21 GLN    43     -22.202  -3.821 -15.179  1.00 10.00      A   
ATOM    241 HE22 GLN    43     -22.006  -4.664 -16.677  1.00 10.00      A   
ATOM    242  C   GLN    43     -24.541  -7.896 -11.158  1.00 10.00      A   
ATOM    243  O   GLN    43     -25.768  -7.783 -11.169  1.00 10.00      A   
ATOM    244  N   LYS    44     -23.907  -9.000 -10.765  1.00 10.00      A   
ATOM    245  HN  LYS    44     -22.924  -9.014 -10.779  1.00 10.00      A   
ATOM    246  CA  LYS    44     -24.627 -10.190 -10.325  1.00 10.00      A   
ATOM    247  CB  LYS    44     -23.649 -11.311  -9.958  1.00 10.00      A   
ATOM    248  CG  LYS    44     -22.895 -11.910 -11.136  1.00 10.00      A   
ATOM    249  CD  LYS    44     -21.916 -12.980 -10.673  1.00 10.00      A   
ATOM    250  CE  LYS    44     -21.322 -13.737 -11.850  1.00 10.00      A   
ATOM    251  NZ  LYS    44     -20.509 -14.904 -11.407  1.00 10.00      A   
ATOM    252  HZ1 LYS    44     -19.595 -14.586 -11.025  1.00 10.00      A   
ATOM    253  HZ2 LYS    44     -20.334 -15.545 -12.206  1.00 10.00      A   
ATOM    254  HZ3 LYS    44     -21.016 -15.428 -10.667  1.00 10.00      A   
ATOM    255  C   LYS    44     -25.502  -9.862  -9.120  1.00 10.00      A   
ATOM    256  O   LYS    44     -26.686 -10.181  -9.098  1.00 10.00      A   
ATOM    257  N   ARG    45     -24.907  -9.208  -8.125  1.00 10.00      A   
ATOM    258  HN  ARG    45     -23.954  -8.977  -8.209  1.00 10.00      A   
ATOM    259  CA  ARG    45     -25.625  -8.830  -6.910  1.00 10.00      A   
ATOM    260  CB  ARG    45     -24.662  -8.286  -5.851  1.00 10.00      A   
ATOM    261  CG  ARG    45     -24.208  -9.311  -4.824  1.00 10.00      A   
ATOM    262  CD  ARG    45     -23.242 -10.317  -5.420  1.00 10.00      A   
ATOM    263  NE  ARG    45     -23.905 -11.553  -5.829  1.00 10.00      A   
ATOM    264  HE  ARG    45     -24.890 -11.557  -5.844  1.00 10.00      A   
ATOM    265  CZ  ARG    45     -23.259 -12.663  -6.162  1.00 10.00      A   
ATOM    266  NH1 ARG    45     -21.931 -12.697  -6.139  1.00 10.00      A   
ATOM    267 HH11 ARG    45     -21.425 -13.572  -6.405  1.00 10.00      A   
ATOM    268 HH12 ARG    45     -21.389 -11.856  -5.850  1.00 10.00      A   
ATOM    269  NH2 ARG    45     -23.944 -13.743  -6.513  1.00 10.00      A   
ATOM    270 HH21 ARG    45     -24.998 -13.719  -6.519  1.00 10.00      A   
ATOM    271 HH22 ARG    45     -23.446 -14.624  -6.781  1.00 10.00      A   
ATOM    272  C   ARG    45     -26.710  -7.805  -7.214  1.00 10.00      A   
ATOM    273  O   ARG    45     -27.752  -7.773  -6.558  1.00 10.00      A   
ATOM    274  N   THR    46     -26.461  -6.967  -8.211  1.00 10.00      A   
ATOM    275  HN  THR    46     -25.606  -7.032  -8.690  1.00 10.00      A   
ATOM    276  CA  THR    46     -27.422  -5.952  -8.608  1.00 10.00      A   
ATOM    277  CB  THR    46     -26.814  -4.966  -9.628  1.00 10.00      A   
ATOM    278  OG1 THR    46     -25.700  -4.288  -9.028  1.00 10.00      A   
ATOM    279  HG1 THR    46     -24.958  -4.902  -8.947  1.00 10.00      A   
ATOM    280  CG2 THR    46     -27.844  -3.939 -10.079  1.00 10.00      A   
ATOM    281  C   THR    46     -28.670  -6.606  -9.194  1.00 10.00      A   
ATOM    282  O   THR    46     -29.795  -6.292  -8.793  1.00 10.00      A   
ATOM    283  N   LYS    47     -28.466  -7.542 -10.111  1.00 10.00      A   
ATOM    284  HN  LYS    47     -27.544  -7.770 -10.370  1.00 10.00      A   
ATOM    285  CA  LYS    47     -29.576  -8.239 -10.745  1.00 10.00      A   
ATOM    286  CB  LYS    47     -29.145  -8.855 -12.076  1.00 10.00      A   
ATOM    287  CG  LYS    47     -28.748  -7.816 -13.111  1.00 10.00      A   
ATOM    288  CD  LYS    47     -28.275  -8.461 -14.400  1.00 10.00      A   
ATOM    289  CE  LYS    47     -27.826  -7.406 -15.397  1.00 10.00      A   
ATOM    290  NZ  LYS    47     -27.355  -8.009 -16.669  1.00 10.00      A   
ATOM    291  HZ1 LYS    47     -28.154  -8.438 -17.181  1.00 10.00      A   
ATOM    292  HZ2 LYS    47     -26.649  -8.745 -16.477  1.00 10.00      A   
ATOM    293  HZ3 LYS    47     -26.922  -7.278 -17.273  1.00 10.00      A   
ATOM    294  C   LYS    47     -30.175  -9.285  -9.813  1.00 10.00      A   
ATOM    295  O   LYS    47     -31.294  -9.752 -10.028  1.00 10.00      A   
ATOM    296  N   GLU    48     -29.431  -9.632  -8.768  1.00 10.00      A   
ATOM    297  HN  GLU    48     -28.539  -9.235  -8.664  1.00 10.00      A   
ATOM    298  CA  GLU    48     -29.893 -10.604  -7.784  1.00 10.00      A   
ATOM    299  CB  GLU    48     -28.752 -10.982  -6.838  1.00 10.00      A   
ATOM    300  CG  GLU    48     -28.778 -12.431  -6.384  1.00 10.00      A   
ATOM    301  CD  GLU    48     -27.533 -12.826  -5.617  1.00 10.00      A   
ATOM    302  OE1 GLU    48     -26.565 -13.296  -6.249  1.00 10.00      A   
ATOM    303  OE2 GLU    48     -27.520 -12.673  -4.376  1.00 10.00      A   
ATOM    304  C   GLU    48     -31.060 -10.018  -6.997  1.00 10.00      A   
ATOM    305  O   GLU    48     -31.880 -10.744  -6.430  1.00 10.00      A   
ATOM    306  N   HIS    49     -31.135  -8.690  -6.991  1.00 10.00      A   
ATOM    307  HN  HIS    49     -30.444  -8.176  -7.465  1.00 10.00      A   
ATOM    308  CA  HIS    49     -32.200  -7.972  -6.301  1.00 10.00      A   
ATOM    309  CB  HIS    49     -31.829  -6.488  -6.171  1.00 10.00      A   
ATOM    310  CG  HIS    49     -32.890  -5.622  -5.561  1.00 10.00      A   
ATOM    311  ND1 HIS    49     -33.232  -5.670  -4.226  1.00 10.00      A   
ATOM    312  HD1 HIS    49     -32.844  -6.272  -3.557  1.00 10.00      A   
ATOM    313  CD2 HIS    49     -33.667  -4.657  -6.111  1.00 10.00      A   
ATOM    314  CE1 HIS    49     -34.184  -4.785  -3.987  1.00 10.00      A   
ATOM    315  NE2 HIS    49     -34.458  -4.157  -5.115  1.00 10.00      A   
ATOM    316  HE2 HIS    49     -35.122  -3.435  -5.218  1.00 10.00      A   
ATOM    317  C   HIS    49     -33.518  -8.136  -7.054  1.00 10.00      A   
ATOM    318  O   HIS    49     -34.594  -7.914  -6.503  1.00 10.00      A   
ATOM    319  N   LYS    50     -33.423  -8.534  -8.317  1.00 10.00      A   
ATOM    320  HN  LYS    50     -32.535  -8.706  -8.698  1.00 10.00      A   
ATOM    321  CA  LYS    50     -34.602  -8.740  -9.147  1.00 10.00      A   
ATOM    322  CB  LYS    50     -34.242  -8.662 -10.635  1.00 10.00      A   
ATOM    323  CG  LYS    50     -33.775  -7.291 -11.102  1.00 10.00      A   
ATOM    324  CD  LYS    50     -34.870  -6.248 -10.946  1.00 10.00      A   
ATOM    325  CE  LYS    50     -34.492  -4.942 -11.623  1.00 10.00      A   
ATOM    326  NZ  LYS    50     -35.549  -3.913 -11.464  1.00 10.00      A   
ATOM    327  HZ1 LYS    50     -35.623  -3.629 -10.467  1.00 10.00      A   
ATOM    328  HZ2 LYS    50     -36.466  -4.289 -11.774  1.00 10.00      A   
ATOM    329  HZ3 LYS    50     -35.321  -3.074 -12.036  1.00 10.00      A   
ATOM    330  C   LYS    50     -35.240 -10.086  -8.831  1.00 10.00      A   
ATOM    331  O   LYS    50     -36.382 -10.352  -9.205  1.00 10.00      A   
ATOM    332  N   LYS    51     -34.494 -10.926  -8.119  1.00 10.00      A   
ATOM    333  HN  LYS    51     -33.598 -10.644  -7.835  1.00 10.00      A   
ATOM    334  CA  LYS    51     -34.971 -12.246  -7.738  1.00 10.00      A   
ATOM    335  CB  LYS    51     -33.791 -13.195  -7.492  1.00 10.00      A   
ATOM    336  CG  LYS    51     -32.895 -13.422  -8.702  1.00 10.00      A   
ATOM    337  CD  LYS    51     -31.794 -14.426  -8.392  1.00 10.00      A   
ATOM    338  CE  LYS    51     -30.999 -14.785  -9.638  1.00 10.00      A   
ATOM    339  NZ  LYS    51     -30.215 -16.033  -9.453  1.00 10.00      A   
ATOM    340  HZ1 LYS    51     -29.557 -15.929  -8.653  1.00 10.00      A   
ATOM    341  HZ2 LYS    51     -29.666 -16.243 -10.310  1.00 10.00      A   
ATOM    342  HZ3 LYS    51     -30.853 -16.831  -9.259  1.00 10.00      A   
ATOM    343  C   LYS    51     -35.862 -12.159  -6.497  1.00 10.00      A   
ATOM    344  O   LYS    51     -35.578 -12.772  -5.463  1.00 10.00      A   
ATOM    345  N   LEU    52     -36.928 -11.376  -6.607  1.00 10.00      A   
ATOM    346  HN  LEU    52     -37.078 -10.899  -7.455  1.00 10.00      A   
ATOM    347  CA  LEU    52     -37.885 -11.190  -5.522  1.00 10.00      A   
ATOM    348  CB  LEU    52     -37.637  -9.852  -4.817  1.00 10.00      A   
ATOM    349  CG  LEU    52     -36.409  -9.786  -3.905  1.00 10.00      A   
ATOM    350  CD1 LEU    52     -36.155  -8.361  -3.447  1.00 10.00      A   
ATOM    351  CD2 LEU    52     -36.576 -10.712  -2.709  1.00 10.00      A   
ATOM    352  C   LEU    52     -39.301 -11.226  -6.085  1.00 10.00      A   
ATOM    353  O   LEU    52     -40.227 -10.637  -5.529  1.00 10.00      A   
ATOM    354  N   MET    53     -39.452 -11.936  -7.194  1.00 10.00      A   
ATOM    355  HN  MET    53     -38.670 -12.395  -7.571  1.00 10.00      A   
ATOM    356  CA  MET    53     -40.739 -12.063  -7.866  1.00 10.00      A   
ATOM    357  CB  MET    53     -40.573 -11.859  -9.378  1.00 10.00      A   
ATOM    358  CG  MET    53     -39.751 -12.940 -10.072  1.00 10.00      A   
ATOM    359  SD  MET    53     -39.413 -12.577 -11.805  1.00 10.00      A   
ATOM    360  CE  MET    53     -41.074 -12.431 -12.462  1.00 10.00      A   
ATOM    361  C   MET    53     -41.360 -13.426  -7.585  1.00 10.00      A   
ATOM    362  O   MET    53     -42.198 -13.914  -8.349  1.00 10.00      A   
ATOM    363  N   ASP    54     -40.954 -14.033  -6.479  1.00 10.00      A   
ATOM    364  HN  ASP    54     -40.302 -13.584  -5.902  1.00 10.00      A   
ATOM    365  CA  ASP    54     -41.460 -15.346  -6.095  1.00 10.00      A   
ATOM    366  CB  ASP    54     -40.443 -16.096  -5.228  1.00 10.00      A   
ATOM    367  CG  ASP    54     -39.175 -16.448  -5.978  1.00 10.00      A   
ATOM    368  OD1 ASP    54     -39.118 -17.540  -6.588  1.00 10.00      A   
ATOM    369  OD2 ASP    54     -38.229 -15.636  -5.967  1.00 10.00      A   
ATOM    370  C   ASP    54     -42.790 -15.234  -5.361  1.00 10.00      A   
ATOM    371  O   ASP    54     -43.458 -16.239  -5.115  1.00 10.00      A   
ATOM    372  N   SER    55     -43.160 -14.008  -5.012  1.00 10.00      A   
ATOM    373  HN  SER    55     -42.579 -13.253  -5.237  1.00 10.00      A   
ATOM    374  CB  SER    55     -44.429 -12.289  -3.856  1.00 10.00      A   
ATOM    375  OG  SER    55     -43.115 -11.745  -3.832  1.00 10.00      A   
ATOM    376  HG  SER    55     -42.530 -12.344  -3.353  1.00 10.00      A   
ATOM    377  CA  SER    55     -44.403 -13.748  -4.308  1.00 10.00      A   
ATOM    378  C   SER    55     -45.608 -14.047  -5.198  1.00 10.00      A   
ATOM    379  O   SER    55     -46.421 -14.927  -4.835  1.00 10.00      A   
ATOM    380  OXT SER    55     -45.733 -13.406  -6.265  1.00 10.00      A   
ATOM    381  CB  VAL     6      36.353   3.490  18.514  1.00 10.00      B   
ATOM    382  CG1 VAL     6      36.716   2.909  19.873  1.00 10.00      B   
ATOM    383  CG2 VAL     6      35.319   4.600  18.646  1.00 10.00      B   
ATOM    384  C   VAL     6      37.232   4.477  16.386  1.00 10.00      B   
ATOM    385  O   VAL     6      37.215   5.682  16.141  1.00 10.00      B   
ATOM    386  N   VAL     6      38.337   5.036  18.522  1.00 10.00      B   
ATOM    387  HT1 VAL     6      37.796   5.924  18.501  1.00 10.00      B   
ATOM    388  HT2 VAL     6      39.270   5.201  18.093  1.00 10.00      B   
ATOM    389  HT3 VAL     6      38.468   4.749  19.511  1.00 10.00      B   
ATOM    390  CA  VAL     6      37.615   3.980  17.772  1.00 10.00      B   
ATOM    391  N   LEU     7      36.916   3.555  15.484  1.00 10.00      B   
ATOM    392  HN  LEU     7      36.937   2.602  15.734  1.00 10.00      B   
ATOM    393  CA  LEU     7      36.540   3.931  14.127  1.00 10.00      B   
ATOM    394  CB  LEU     7      37.571   3.437  13.110  1.00 10.00      B   
ATOM    395  CG  LEU     7      38.931   4.141  13.122  1.00 10.00      B   
ATOM    396  CD1 LEU     7      39.805   3.621  11.991  1.00 10.00      B   
ATOM    397  CD2 LEU     7      38.759   5.648  13.003  1.00 10.00      B   
ATOM    398  C   LEU     7      35.147   3.429  13.761  1.00 10.00      B   
ATOM    399  O   LEU     7      34.717   3.548  12.613  1.00 10.00      B   
ATOM    400  N   ASP     8      34.438   2.878  14.740  1.00 10.00      B   
ATOM    401  HN  ASP     8      34.830   2.809  15.636  1.00 10.00      B   
ATOM    402  CA  ASP     8      33.090   2.362  14.506  1.00 10.00      B   
ATOM    403  CB  ASP     8      32.552   1.633  15.740  1.00 10.00      B   
ATOM    404  CG  ASP     8      31.536   0.563  15.383  1.00 10.00      B   
ATOM    405  OD1 ASP     8      31.894  -0.637  15.439  1.00 10.00      B   
ATOM    406  OD2 ASP     8      30.388   0.910  15.036  1.00 10.00      B   
ATOM    407  C   ASP     8      32.147   3.493  14.122  1.00 10.00      B   
ATOM    408  O   ASP     8      31.272   3.332  13.264  1.00 10.00      B   
ATOM    409  N   ARG     9      32.342   4.648  14.756  1.00 10.00      B   
ATOM    410  HN  ARG     9      33.055   4.715  15.423  1.00 10.00      B   
ATOM    411  CA  ARG     9      31.521   5.817  14.476  1.00 10.00      B   
ATOM    412  CB  ARG     9      31.747   6.915  15.518  1.00 10.00      B   
ATOM    413  CG  ARG     9      31.531   6.484  16.956  1.00 10.00      B   
ATOM    414  CD  ARG     9      31.603   7.672  17.899  1.00 10.00      B   
ATOM    415  NE  ARG     9      32.180   7.303  19.189  1.00 10.00      B   
ATOM    416  HE  ARG     9      31.685   6.648  19.733  1.00 10.00      B   
ATOM    417  CZ  ARG     9      33.331   7.782  19.652  1.00 10.00      B   
ATOM    418  NH1 ARG     9      34.028   8.655  18.934  1.00 10.00      B   
ATOM    419 HH11 ARG     9      33.678   8.969  18.002  1.00 10.00      B   
ATOM    420 HH12 ARG     9      34.932   9.029  19.297  1.00 10.00      B   
ATOM    421  NH2 ARG     9      33.775   7.395  20.841  1.00 10.00      B   
ATOM    422 HH21 ARG     9      34.681   7.766  21.209  1.00 10.00      B   
ATOM    423 HH22 ARG     9      33.222   6.719  21.414  1.00 10.00      B   
ATOM    424  C   ARG     9      31.866   6.358  13.099  1.00 10.00      B   
ATOM    425  O   ARG     9      30.991   6.811  12.370  1.00 10.00      B   
ATOM    426  N   TYR    10      33.147   6.287  12.754  1.00 10.00      B   
ATOM    427  HN  TYR    10      33.785   5.898  13.388  1.00 10.00      B   
ATOM    428  CA  TYR    10      33.635   6.766  11.468  1.00 10.00      B   
ATOM    429  CB  TYR    10      35.159   6.609  11.397  1.00 10.00      B   
ATOM    430  CG  TYR    10      35.782   7.023  10.081  1.00 10.00      B   
ATOM    431  CD1 TYR    10      35.595   8.299   9.570  1.00 10.00      B   
ATOM    432  CD2 TYR    10      36.570   6.137   9.358  1.00 10.00      B   
ATOM    433  CE1 TYR    10      36.177   8.682   8.376  1.00 10.00      B   
ATOM    434  CE2 TYR    10      37.154   6.509   8.162  1.00 10.00      B   
ATOM    435  CZ  TYR    10      36.955   7.784   7.675  1.00 10.00      B   
ATOM    436  OH  TYR    10      37.541   8.167   6.487  1.00 10.00      B   
ATOM    437  HH  TYR    10      37.960   7.395   6.073  1.00 10.00      B   
ATOM    438  C   TYR    10      32.971   6.003  10.332  1.00 10.00      B   
ATOM    439  O   TYR    10      32.377   6.600   9.436  1.00 10.00      B   
ATOM    440  N   ILE    11      33.053   4.682  10.389  1.00 10.00      B   
ATOM    441  HN  ILE    11      33.527   4.263  11.143  1.00 10.00      B   
ATOM    442  CA  ILE    11      32.460   3.836   9.364  1.00 10.00      B   
ATOM    443  CB  ILE    11      32.807   2.348   9.593  1.00 10.00      B   
ATOM    444  CG1 ILE    11      34.328   2.152   9.639  1.00 10.00      B   
ATOM    445  CG2 ILE    11      32.186   1.469   8.514  1.00 10.00      B   
ATOM    446  CD1 ILE    11      34.750   0.771  10.096  1.00 10.00      B   
ATOM    447  C   ILE    11      30.942   4.010   9.338  1.00 10.00      B   
ATOM    448  O   ILE    11      30.348   4.221   8.279  1.00 10.00      B   
ATOM    449  N   GLY    12      30.330   3.954  10.517  1.00 10.00      B   
ATOM    450  HN  GLY    12      30.865   3.814  11.329  1.00 10.00      B   
ATOM    451  CA  GLY    12      28.889   4.094  10.618  1.00 10.00      B   
ATOM    452  C   GLY    12      28.376   5.434  10.122  1.00 10.00      B   
ATOM    453  O   GLY    12      27.436   5.486   9.330  1.00 10.00      B   
ATOM    454  N   LYS    13      28.995   6.520  10.575  1.00 10.00      B   
ATOM    455  HN  LYS    13      29.756   6.420  11.191  1.00 10.00      B   
ATOM    456  CA  LYS    13      28.575   7.859  10.172  1.00 10.00      B   
ATOM    457  CB  LYS    13      29.252   8.949  11.005  1.00 10.00      B   
ATOM    458  CG  LYS    13      28.622   9.165  12.370  1.00 10.00      B   
ATOM    459  CD  LYS    13      29.270  10.337  13.089  1.00 10.00      B   
ATOM    460  CE  LYS    13      28.532  10.682  14.371  1.00 10.00      B   
ATOM    461  NZ  LYS    13      29.105  11.880  15.038  1.00 10.00      B   
ATOM    462  HZ1 LYS    13      28.424  12.274  15.718  1.00 10.00      B   
ATOM    463  HZ2 LYS    13      29.333  12.612  14.334  1.00 10.00      B   
ATOM    464  HZ3 LYS    13      29.976  11.627  15.550  1.00 10.00      B   
ATOM    465  C   LYS    13      28.785   8.100   8.685  1.00 10.00      B   
ATOM    466  O   LYS    13      27.936   8.704   8.036  1.00 10.00      B   
ATOM    467  N   THR    14      29.904   7.614   8.149  1.00 10.00      B   
ATOM    468  HN  THR    14      30.540   7.131   8.719  1.00 10.00      B   
ATOM    469  CA  THR    14      30.205   7.785   6.730  1.00 10.00      B   
ATOM    470  CB  THR    14      31.586   7.197   6.358  1.00 10.00      B   
ATOM    471  OG1 THR    14      32.603   7.842   7.137  1.00 10.00      B   
ATOM    472  HG1 THR    14      32.602   7.473   8.030  1.00 10.00      B   
ATOM    473  CG2 THR    14      31.888   7.411   4.884  1.00 10.00      B   
ATOM    474  C   THR    14      29.112   7.159   5.864  1.00 10.00      B   
ATOM    475  O   THR    14      28.651   7.764   4.893  1.00 10.00      B   
ATOM    476  N   ILE    15      28.692   5.951   6.221  1.00 10.00      B   
ATOM    477  HN  ILE    15      29.102   5.502   6.995  1.00 10.00      B   
ATOM    478  CA  ILE    15      27.640   5.276   5.478  1.00 10.00      B   
ATOM    479  CB  ILE    15      27.525   3.788   5.863  1.00 10.00      B   
ATOM    480  CG1 ILE    15      28.872   3.090   5.659  1.00 10.00      B   
ATOM    481  CG2 ILE    15      26.446   3.102   5.036  1.00 10.00      B   
ATOM    482  CD1 ILE    15      28.910   1.671   6.180  1.00 10.00      B   
ATOM    483  C   ILE    15      26.308   5.976   5.725  1.00 10.00      B   
ATOM    484  O   ILE    15      25.520   6.172   4.801  1.00 10.00      B   
ATOM    485  N   PHE    16      26.086   6.380   6.974  1.00 10.00      B   
ATOM    486  HN  PHE    16      26.767   6.203   7.659  1.00 10.00      B   
ATOM    487  CA  PHE    16      24.859   7.065   7.362  1.00 10.00      B   
ATOM    488  CB  PHE    16      24.877   7.397   8.859  1.00 10.00      B   
ATOM    489  CG  PHE    16      23.533   7.754   9.431  1.00 10.00      B   
ATOM    490  CD1 PHE    16      22.662   6.765   9.857  1.00 10.00      B   
ATOM    491  CD2 PHE    16      23.145   9.077   9.545  1.00 10.00      B   
ATOM    492  CE1 PHE    16      21.429   7.089  10.386  1.00 10.00      B   
ATOM    493  CE2 PHE    16      21.913   9.409  10.072  1.00 10.00      B   
ATOM    494  CZ  PHE    16      21.054   8.413  10.494  1.00 10.00      B   
ATOM    495  C   PHE    16      24.648   8.334   6.537  1.00 10.00      B   
ATOM    496  O   PHE    16      23.555   8.565   6.018  1.00 10.00      B   
ATOM    497  N   THR    17      25.692   9.152   6.410  1.00 10.00      B   
ATOM    498  HN  THR    17      26.545   8.926   6.848  1.00 10.00      B   
ATOM    499  CA  THR    17      25.592  10.381   5.639  1.00 10.00      B   
ATOM    500  CB  THR    17      26.829  11.285   5.807  1.00 10.00      B   
ATOM    501  OG1 THR    17      28.018  10.484   5.863  1.00 10.00      B   
ATOM    502  HG1 THR    17      28.440  10.467   4.992  1.00 10.00      B   
ATOM    503  CG2 THR    17      26.710  12.102   7.085  1.00 10.00      B   
ATOM    504  C   THR    17      25.363  10.074   4.165  1.00 10.00      B   
ATOM    505  O   THR    17      24.595  10.760   3.490  1.00 10.00      B   
ATOM    506  N   THR    18      26.012   9.022   3.679  1.00 10.00      B   
ATOM    507  HN  THR    18      26.605   8.509   4.268  1.00 10.00      B   
ATOM    508  CA  THR    18      25.861   8.615   2.294  1.00 10.00      B   
ATOM    509  CB  THR    18      26.853   7.501   1.914  1.00 10.00      B   
ATOM    510  OG1 THR    18      28.177   7.903   2.295  1.00 10.00      B   
ATOM    511  HG1 THR    18      28.279   7.814   3.253  1.00 10.00      B   
ATOM    512  CG2 THR    18      26.826   7.256   0.411  1.00 10.00      B   
ATOM    513  C   THR    18      24.425   8.160   2.039  1.00 10.00      B   
ATOM    514  O   THR    18      23.844   8.483   1.005  1.00 10.00      B   
ATOM    515  N   ILE    19      23.857   7.432   3.004  1.00 10.00      B   
ATOM    516  HN  ILE    19      24.386   7.205   3.804  1.00 10.00      B   
ATOM    517  CA  ILE    19      22.482   6.954   2.911  1.00 10.00      B   
ATOM    518  CB  ILE    19      22.094   6.120   4.159  1.00 10.00      B   
ATOM    519  CG1 ILE    19      22.789   4.754   4.149  1.00 10.00      B   
ATOM    520  CG2 ILE    19      20.582   5.958   4.284  1.00 10.00      B   
ATOM    521  CD1 ILE    19      22.284   3.804   3.085  1.00 10.00      B   
ATOM    522  C   ILE    19      21.536   8.146   2.790  1.00 10.00      B   
ATOM    523  O   ILE    19      20.610   8.143   1.977  1.00 10.00      B   
ATOM    524  N   MET    20      21.787   9.163   3.607  1.00 10.00      B   
ATOM    525  HN  MET    20      22.536   9.089   4.237  1.00 10.00      B   
ATOM    526  CA  MET    20      20.979  10.376   3.600  1.00 10.00      B   
ATOM    527  CB  MET    20      21.419  11.328   4.719  1.00 10.00      B   
ATOM    528  CG  MET    20      21.218  10.784   6.125  1.00 10.00      B   
ATOM    529  SD  MET    20      19.481  10.580   6.566  1.00 10.00      B   
ATOM    530  CE  MET    20      18.891  12.263   6.409  1.00 10.00      B   
ATOM    531  C   MET    20      21.089  11.076   2.251  1.00 10.00      B   
ATOM    532  O   MET    20      20.100  11.568   1.709  1.00 10.00      B   
ATOM    533  N   MET    21      22.305  11.106   1.714  1.00 10.00      B   
ATOM    534  HN  MET    21      23.050  10.692   2.203  1.00 10.00      B   
ATOM    535  CA  MET    21      22.566  11.734   0.427  1.00 10.00      B   
ATOM    536  CB  MET    21      24.068  11.766   0.131  1.00 10.00      B   
ATOM    537  CG  MET    21      24.852  12.733   1.003  1.00 10.00      B   
ATOM    538  SD  MET    21      26.635  12.566   0.803  1.00 10.00      B   
ATOM    539  CE  MET    21      27.213  13.803   1.960  1.00 10.00      B   
ATOM    540  C   MET    21      21.824  11.014  -0.690  1.00 10.00      B   
ATOM    541  O   MET    21      21.079  11.638  -1.445  1.00 10.00      B   
ATOM    542  N   THR    22      22.015   9.700  -0.782  1.00 10.00      B   
ATOM    543  HN  THR    22      22.612   9.249  -0.137  1.00 10.00      B   
ATOM    544  CA  THR    22      21.360   8.904  -1.810  1.00 10.00      B   
ATOM    545  CB  THR    22      21.791   7.425  -1.733  1.00 10.00      B   
ATOM    546  OG1 THR    22      21.880   7.013  -0.362  1.00 10.00      B   
ATOM    547  HG1 THR    22      21.000   6.853  -0.013  1.00 10.00      B   
ATOM    548  CG2 THR    22      23.143   7.231  -2.400  1.00 10.00      B   
ATOM    549  C   THR    22      19.844   9.004  -1.690  1.00 10.00      B   
ATOM    550  O   THR    22      19.133   9.073  -2.694  1.00 10.00      B   
ATOM    551  N   LEU    23      19.364   9.040  -0.455  1.00 10.00      B   
ATOM    552  HN  LEU    23      19.992   9.002   0.301  1.00 10.00      B   
ATOM    553  CA  LEU    23      17.939   9.138  -0.185  1.00 10.00      B   
ATOM    554  CB  LEU    23      17.673   8.992   1.316  1.00 10.00      B   
ATOM    555  CG  LEU    23      16.210   8.858   1.741  1.00 10.00      B   
ATOM    556  CD1 LEU    23      15.617   7.549   1.237  1.00 10.00      B   
ATOM    557  CD2 LEU    23      16.087   8.956   3.253  1.00 10.00      B   
ATOM    558  C   LEU    23      17.386  10.465  -0.688  1.00 10.00      B   
ATOM    559  O   LEU    23      16.440  10.493  -1.477  1.00 10.00      B   
ATOM    560  N   PHE    24      17.996  11.562  -0.247  1.00 10.00      B   
ATOM    561  HN  PHE    24      18.764  11.472   0.362  1.00 10.00      B   
ATOM    562  CA  PHE    24      17.556  12.895  -0.645  1.00 10.00      B   
ATOM    563  CB  PHE    24      18.315  13.989   0.112  1.00 10.00      B   
ATOM    564  CG  PHE    24      17.877  14.145   1.544  1.00 10.00      B   
ATOM    565  CD1 PHE    24      18.783  14.506   2.528  1.00 10.00      B   
ATOM    566  CD2 PHE    24      16.555  13.923   1.905  1.00 10.00      B   
ATOM    567  CE1 PHE    24      18.380  14.643   3.844  1.00 10.00      B   
ATOM    568  CE2 PHE    24      16.146  14.059   3.217  1.00 10.00      B   
ATOM    569  CZ  PHE    24      17.060  14.419   4.188  1.00 10.00      B   
ATOM    570  C   PHE    24      17.659  13.101  -2.150  1.00 10.00      B   
ATOM    571  O   PHE    24      16.801  13.749  -2.749  1.00 10.00      B   
ATOM    572  N   MET    25      18.701  12.541  -2.759  1.00 10.00      B   
ATOM    573  HN  MET    25      19.358  12.040  -2.222  1.00 10.00      B   
ATOM    574  CA  MET    25      18.894  12.658  -4.202  1.00 10.00      B   
ATOM    575  CB  MET    25      20.217  12.030  -4.640  1.00 10.00      B   
ATOM    576  CG  MET    25      21.447  12.844  -4.277  1.00 10.00      B   
ATOM    577  SD  MET    25      22.939  12.258  -5.104  1.00 10.00      B   
ATOM    578  CE  MET    25      22.726  12.982  -6.731  1.00 10.00      B   
ATOM    579  C   MET    25      17.741  12.005  -4.955  1.00 10.00      B   
ATOM    580  O   MET    25      17.275  12.519  -5.970  1.00 10.00      B   
ATOM    581  N   LEU    26      17.276  10.871  -4.440  1.00 10.00      B   
ATOM    582  HN  LEU    26      17.691  10.511  -3.626  1.00 10.00      B   
ATOM    583  CA  LEU    26      16.172  10.149  -5.055  1.00 10.00      B   
ATOM    584  CB  LEU    26      16.125   8.702  -4.563  1.00 10.00      B   
ATOM    585  CG  LEU    26      17.258   7.789  -5.041  1.00 10.00      B   
ATOM    586  CD1 LEU    26      17.138   6.407  -4.416  1.00 10.00      B   
ATOM    587  CD2 LEU    26      17.268   7.694  -6.559  1.00 10.00      B   
ATOM    588  C   LEU    26      14.847  10.850  -4.781  1.00 10.00      B   
ATOM    589  O   LEU    26      13.960  10.881  -5.638  1.00 10.00      B   
ATOM    590  N   VAL    27      14.721  11.415  -3.585  1.00 10.00      B   
ATOM    591  HN  VAL    27      15.465  11.342  -2.944  1.00 10.00      B   
ATOM    592  CA  VAL    27      13.511  12.130  -3.195  1.00 10.00      B   
ATOM    593  CB  VAL    27      13.527  12.526  -1.699  1.00 10.00      B   
ATOM    594  CG1 VAL    27      12.369  13.457  -1.369  1.00 10.00      B   
ATOM    595  CG2 VAL    27      13.466  11.284  -0.825  1.00 10.00      B   
ATOM    596  C   VAL    27      13.318  13.372  -4.059  1.00 10.00      B   
ATOM    597  O   VAL    27      12.238  13.589  -4.611  1.00 10.00      B   
ATOM    598  N   SER    28      14.370  14.165  -4.198  1.00 10.00      B   
ATOM    599  HN  SER    28      15.212  13.929  -3.751  1.00 10.00      B   
ATOM    600  CA  SER    28      14.304  15.381  -4.998  1.00 10.00      B   
ATOM    601  CB  SER    28      15.550  16.241  -4.782  1.00 10.00      B   
ATOM    602  OG  SER    28      16.725  15.449  -4.800  1.00 10.00      B   
ATOM    603  HG  SER    28      16.867  15.066  -3.925  1.00 10.00      B   
ATOM    604  C   SER    28      14.113  15.058  -6.480  1.00 10.00      B   
ATOM    605  O   SER    28      13.455  15.802  -7.210  1.00 10.00      B   
ATOM    606  N   LEU    29      14.687  13.943  -6.920  1.00 10.00      B   
ATOM    607  HN  LEU    29      15.218  13.399  -6.298  1.00 10.00      B   
ATOM    608  CA  LEU    29      14.564  13.522  -8.309  1.00 10.00      B   
ATOM    609  CB  LEU    29      15.462  12.315  -8.593  1.00 10.00      B   
ATOM    610  CG  LEU    29      15.504  11.834 -10.045  1.00 10.00      B   
ATOM    611  CD1 LEU    29      16.129  12.892 -10.943  1.00 10.00      B   
ATOM    612  CD2 LEU    29      16.264  10.524 -10.148  1.00 10.00      B   
ATOM    613  C   LEU    29      13.112  13.187  -8.644  1.00 10.00      B   
ATOM    614  O   LEU    29      12.548  13.720  -9.597  1.00 10.00      B   
ATOM    615  N   SER    30      12.509  12.325  -7.836  1.00 10.00      B   
ATOM    616  HN  SER    30      13.008  11.951  -7.077  1.00 10.00      B   
ATOM    617  CA  SER    30      11.125  11.917  -8.043  1.00 10.00      B   
ATOM    618  CB  SER    30      10.776  10.779  -7.089  1.00 10.00      B   
ATOM    619  OG  SER    30      11.250  11.057  -5.779  1.00 10.00      B   
ATOM    620  HG  SER    30      12.169  10.766  -5.705  1.00 10.00      B   
ATOM    621  C   SER    30      10.171  13.088  -7.825  1.00 10.00      B   
ATOM    622  O   SER    30       9.098  13.150  -8.429  1.00 10.00      B   
ATOM    623  N   GLY    31      10.579  14.015  -6.960  1.00 10.00      B   
ATOM    624  HN  GLY    31      11.448  13.909  -6.521  1.00 10.00      B   
ATOM    625  CA  GLY    31       9.766  15.176  -6.665  1.00 10.00      B   
ATOM    626  C   GLY    31       9.497  16.019  -7.890  1.00 10.00      B   
ATOM    627  O   GLY    31       8.345  16.251  -8.246  1.00 10.00      B   
ATOM    628  N   ILE    32      10.561  16.450  -8.556  1.00 10.00      B   
ATOM    629  HN  ILE    32      11.456  16.206  -8.235  1.00 10.00      B   
ATOM    630  CA  ILE    32      10.433  17.283  -9.748  1.00 10.00      B   
ATOM    631  CB  ILE    32      11.788  17.888 -10.194  1.00 10.00      B   
ATOM    632  CG1 ILE    32      11.594  18.894 -11.335  1.00 10.00      B   
ATOM    633  CG2 ILE    32      12.785  16.806 -10.584  1.00 10.00      B   
ATOM    634  CD1 ILE    32      10.723  20.078 -10.966  1.00 10.00      B   
ATOM    635  C   ILE    32       9.757  16.535 -10.904  1.00 10.00      B   
ATOM    636  O   ILE    32       8.970  17.117 -11.652  1.00 10.00      B   
ATOM    637  N   ILE    33      10.045  15.243 -11.027  1.00 10.00      B   
ATOM    638  HN  ILE    33      10.666  14.829 -10.392  1.00 10.00      B   
ATOM    639  CA  ILE    33       9.467  14.429 -12.089  1.00 10.00      B   
ATOM    640  CB  ILE    33      10.102  13.020 -12.147  1.00 10.00      B   
ATOM    641  CG1 ILE    33      11.570  13.126 -12.563  1.00 10.00      B   
ATOM    642  CG2 ILE    33       9.342  12.121 -13.114  1.00 10.00      B   
ATOM    643  CD1 ILE    33      12.323  11.814 -12.507  1.00 10.00      B   
ATOM    644  C   ILE    33       7.952  14.327 -11.938  1.00 10.00      B   
ATOM    645  O   ILE    33       7.211  14.545 -12.896  1.00 10.00      B   
ATOM    646  N   LYS    34       7.496  14.015 -10.731  1.00 10.00      B   
ATOM    647  HN  LYS    34       8.135  13.849 -10.002  1.00 10.00      B   
ATOM    648  CA  LYS    34       6.070  13.900 -10.466  1.00 10.00      B   
ATOM    649  CB  LYS    34       5.820  13.138  -9.166  1.00 10.00      B   
ATOM    650  CG  LYS    34       5.725  11.632  -9.337  1.00 10.00      B   
ATOM    651  CD  LYS    34       5.277  10.964  -8.048  1.00 10.00      B   
ATOM    652  CE  LYS    34       4.994   9.487  -8.253  1.00 10.00      B   
ATOM    653  NZ  LYS    34       4.623   8.811  -6.982  1.00 10.00      B   
ATOM    654  HZ1 LYS    34       5.372   8.942  -6.276  1.00 10.00      B   
ATOM    655  HZ2 LYS    34       4.488   7.793  -7.140  1.00 10.00      B   
ATOM    656  HZ3 LYS    34       3.736   9.209  -6.609  1.00 10.00      B   
ATOM    657  C   LYS    34       5.406  15.274 -10.412  1.00 10.00      B   
ATOM    658  O   LYS    34       4.224  15.418 -10.734  1.00 10.00      B   
ATOM    659  N   PHE    35       6.172  16.279 -10.000  1.00 10.00      B   
ATOM    660  HN  PHE    35       7.101  16.094  -9.740  1.00 10.00      B   
ATOM    661  CA  PHE    35       5.674  17.645  -9.903  1.00 10.00      B   
ATOM    662  CB  PHE    35       6.764  18.578  -9.367  1.00 10.00      B   
ATOM    663  CG  PHE    35       6.384  20.033  -9.330  1.00 10.00      B   
ATOM    664  CD1 PHE    35       5.375  20.480  -8.494  1.00 10.00      B   
ATOM    665  CD2 PHE    35       7.041  20.953 -10.129  1.00 10.00      B   
ATOM    666  CE1 PHE    35       5.028  21.817  -8.457  1.00 10.00      B   
ATOM    667  CE2 PHE    35       6.700  22.291 -10.098  1.00 10.00      B   
ATOM    668  CZ  PHE    35       5.691  22.723  -9.259  1.00 10.00      B   
ATOM    669  C   PHE    35       5.171  18.134 -11.254  1.00 10.00      B   
ATOM    670  O   PHE    35       3.997  18.461 -11.404  1.00 10.00      B   
ATOM    671  N   VAL    36       6.057  18.141 -12.243  1.00 10.00      B   
ATOM    672  HN  VAL    36       6.972  17.827 -12.068  1.00 10.00      B   
ATOM    673  CA  VAL    36       5.703  18.597 -13.583  1.00 10.00      B   
ATOM    674  CB  VAL    36       6.944  18.804 -14.479  1.00 10.00      B   
ATOM    675  CG1 VAL    36       7.812  19.928 -13.935  1.00 10.00      B   
ATOM    676  CG2 VAL    36       7.748  17.518 -14.614  1.00 10.00      B   
ATOM    677  C   VAL    36       4.720  17.645 -14.261  1.00 10.00      B   
ATOM    678  O   VAL    36       4.004  18.033 -15.185  1.00 10.00      B   
ATOM    679  N   ASP    37       4.683  16.401 -13.790  1.00 10.00      B   
ATOM    680  HN  ASP    37       5.275  16.153 -13.049  1.00 10.00      B   
ATOM    681  CA  ASP    37       3.786  15.401 -14.350  1.00 10.00      B   
ATOM    682  CB  ASP    37       4.199  13.989 -13.926  1.00 10.00      B   
ATOM    683  CG  ASP    37       3.440  12.908 -14.670  1.00 10.00      B   
ATOM    684  OD1 ASP    37       3.520  12.872 -15.919  1.00 10.00      B   
ATOM    685  OD2 ASP    37       2.770  12.082 -14.014  1.00 10.00      B   
ATOM    686  C   ASP    37       2.349  15.677 -13.937  1.00 10.00      B   
ATOM    687  O   ASP    37       1.438  15.639 -14.765  1.00 10.00      B   
ATOM    688  N   GLN    38       2.156  15.986 -12.660  1.00 10.00      B   
ATOM    689  HN  GLN    38       2.930  16.026 -12.053  1.00 10.00      B   
ATOM    690  CA  GLN    38       0.824  16.267 -12.136  1.00 10.00      B   
ATOM    691  CB  GLN    38       0.793  16.128 -10.613  1.00 10.00      B   
ATOM    692  CG  GLN    38      -0.568  15.747 -10.048  1.00 10.00      B   
ATOM    693  CD  GLN    38      -1.114  14.466 -10.658  1.00 10.00      B   
ATOM    694  OE1 GLN    38      -1.833  14.494 -11.655  1.00 10.00      B   
ATOM    695  NE2 GLN    38      -0.776  13.332 -10.063  1.00 10.00      B   
ATOM    696 HE21 GLN    38      -0.203  13.380  -9.268  1.00 10.00      B   
ATOM    697 HE22 GLN    38      -1.098  12.490 -10.448  1.00 10.00      B   
ATOM    698  C   GLN    38       0.347  17.654 -12.559  1.00 10.00      B   
ATOM    699  O   GLN    38      -0.855  17.919 -12.610  1.00 10.00      B   
ATOM    700  N   LEU    39       1.292  18.532 -12.889  1.00 10.00      B   
ATOM    701  HN  LEU    39       2.234  18.266 -12.825  1.00 10.00      B   
ATOM    702  CA  LEU    39       0.962  19.892 -13.321  1.00 10.00      B   
ATOM    703  CB  LEU    39       2.230  20.722 -13.549  1.00 10.00      B   
ATOM    704  CG  LEU    39       2.992  21.171 -12.301  1.00 10.00      B   
ATOM    705  CD1 LEU    39       4.159  22.064 -12.688  1.00 10.00      B   
ATOM    706  CD2 LEU    39       2.068  21.875 -11.319  1.00 10.00      B   
ATOM    707  C   LEU    39       0.112  19.884 -14.589  1.00 10.00      B   
ATOM    708  O   LEU    39      -0.583  20.855 -14.887  1.00 10.00      B   
ATOM    709  N   LYS    40       0.155  18.772 -15.322  1.00 10.00      B   
ATOM    710  HN  LYS    40       0.716  18.025 -15.021  1.00 10.00      B   
ATOM    711  CA  LYS    40      -0.616  18.628 -16.549  1.00 10.00      B   
ATOM    712  CB  LYS    40      -0.182  17.377 -17.312  1.00 10.00      B   
ATOM    713  CG  LYS    40       1.226  17.439 -17.882  1.00 10.00      B   
ATOM    714  CD  LYS    40       1.497  16.261 -18.804  1.00 10.00      B   
ATOM    715  CE  LYS    40       1.767  14.985 -18.024  1.00 10.00      B   
ATOM    716  NZ  LYS    40       3.211  14.831 -17.700  1.00 10.00      B   
ATOM    717  HZ1 LYS    40       3.750  14.615 -18.565  1.00 10.00      B   
ATOM    718  HZ2 LYS    40       3.347  14.052 -17.016  1.00 10.00      B   
ATOM    719  HZ3 LYS    40       3.581  15.711 -17.288  1.00 10.00      B   
ATOM    720  C   LYS    40      -2.112  18.558 -16.248  1.00 10.00      B   
ATOM    721  O   LYS    40      -2.944  18.685 -17.146  1.00 10.00      B   
ATOM    722  N   LYS    41      -2.447  18.342 -14.981  1.00 10.00      B   
ATOM    723  HN  LYS    41      -1.735  18.234 -14.309  1.00 10.00      B   
ATOM    724  CA  LYS    41      -3.839  18.259 -14.557  1.00 10.00      B   
ATOM    725  CB  LYS    41      -4.174  16.840 -14.097  1.00 10.00      B   
ATOM    726  CG  LYS    41      -4.060  15.805 -15.206  1.00 10.00      B   
ATOM    727  CD  LYS    41      -4.171  14.388 -14.668  1.00 10.00      B   
ATOM    728  CE  LYS    41      -3.853  13.367 -15.748  1.00 10.00      B   
ATOM    729  NZ  LYS    41      -3.862  11.977 -15.221  1.00 10.00      B   
ATOM    730  HZ1 LYS    41      -3.590  11.310 -15.968  1.00 10.00      B   
ATOM    731  HZ2 LYS    41      -4.812  11.726 -14.882  1.00 10.00      B   
ATOM    732  HZ3 LYS    41      -3.189  11.885 -14.431  1.00 10.00      B   
ATOM    733  C   LYS    41      -4.128  19.269 -13.450  1.00 10.00      B   
ATOM    734  O   LYS    41      -5.138  19.183 -12.749  1.00 10.00      B   
ATOM    735  N   ALA    42      -3.251  20.254 -13.325  1.00 10.00      B   
ATOM    736  HN  ALA    42      -2.489  20.297 -13.943  1.00 10.00      B   
ATOM    737  CA  ALA    42      -3.392  21.280 -12.302  1.00 10.00      B   
ATOM    738  CB  ALA    42      -2.025  21.751 -11.829  1.00 10.00      B   
ATOM    739  C   ALA    42      -4.230  22.453 -12.806  1.00 10.00      B   
ATOM    740  O   ALA    42      -4.339  23.485 -12.139  1.00 10.00      B   
ATOM    741  N   GLY    43      -4.838  22.285 -13.979  1.00 10.00      B   
ATOM    742  HN  GLY    43      -4.718  21.439 -14.463  1.00 10.00      B   
ATOM    743  CA  GLY    43      -5.666  23.333 -14.555  1.00 10.00      B   
ATOM    744  C   GLY    43      -6.935  23.565 -13.755  1.00 10.00      B   
ATOM    745  O   GLY    43      -7.602  24.590 -13.906  1.00 10.00      B   
ATOM    746  N   GLN    44      -7.273  22.601 -12.912  1.00 10.00      B   
ATOM    747  HN  GLN    44      -6.708  21.802 -12.852  1.00 10.00      B   
ATOM    748  CA  GLN    44      -8.457  22.698 -12.071  1.00 10.00      B   
ATOM    749  CB  GLN    44      -9.315  21.437 -12.192  1.00 10.00      B   
ATOM    750  CG  GLN    44     -10.355  21.515 -13.296  1.00 10.00      B   
ATOM    751  CD  GLN    44     -11.302  22.687 -13.115  1.00 10.00      B   
ATOM    752  OE1 GLN    44     -11.592  23.102 -11.992  1.00 10.00      B   
ATOM    753  NE2 GLN    44     -11.796  23.226 -14.216  1.00 10.00      B   
ATOM    754 HE21 GLN    44     -11.530  22.842 -15.080  1.00 10.00      B   
ATOM    755 HE22 GLN    44     -12.412  23.985 -14.127  1.00 10.00      B   
ATOM    756  C   GLN    44      -8.071  22.950 -10.618  1.00 10.00      B   
ATOM    757  O   GLN    44      -8.904  22.870  -9.716  1.00 10.00      B   
ATOM    758  N   GLY    45      -6.801  23.268 -10.405  1.00 10.00      B   
ATOM    759  HN  GLY    45      -6.190  23.339 -11.168  1.00 10.00      B   
ATOM    760  CA  GLY    45      -6.311  23.536  -9.073  1.00 10.00      B   
ATOM    761  C   GLY    45      -5.548  24.840  -9.020  1.00 10.00      B   
ATOM    762  O   GLY    45      -6.124  25.911  -9.208  1.00 10.00      B   
ATOM    763  N   SER    46      -4.248  24.752  -8.795  1.00 10.00      B   
ATOM    764  HN  SER    46      -3.843  23.868  -8.681  1.00 10.00      B   
ATOM    765  CA  SER    46      -3.403  25.932  -8.726  1.00 10.00      B   
ATOM    766  CB  SER    46      -3.363  26.492  -7.299  1.00 10.00      B   
ATOM    767  OG  SER    46      -2.694  27.742  -7.252  1.00 10.00      B   
ATOM    768  HG  SER    46      -3.089  28.292  -6.563  1.00 10.00      B   
ATOM    769  C   SER    46      -2.000  25.610  -9.231  1.00 10.00      B   
ATOM    770  O   SER    46      -1.749  24.508  -9.726  1.00 10.00      B   
ATOM    771  N   TYR    47      -1.094  26.564  -9.087  1.00 10.00      B   
ATOM    772  HN  TYR    47      -1.359  27.405  -8.652  1.00 10.00      B   
ATOM    773  CA  TYR    47       0.274  26.402  -9.544  1.00 10.00      B   
ATOM    774  CB  TYR    47       0.946  27.768  -9.721  1.00 10.00      B   
ATOM    775  CG  TYR    47       0.159  28.738 -10.572  1.00 10.00      B   
ATOM    776  CD1 TYR    47      -0.519  29.804  -9.995  1.00 10.00      B   
ATOM    777  CD2 TYR    47       0.100  28.592 -11.951  1.00 10.00      B   
ATOM    778  CE1 TYR    47      -1.233  30.697 -10.769  1.00 10.00      B   
ATOM    779  CE2 TYR    47      -0.613  29.480 -12.732  1.00 10.00      B   
ATOM    780  CZ  TYR    47      -1.277  30.532 -12.137  1.00 10.00      B   
ATOM    781  OH  TYR    47      -1.984  31.427 -12.911  1.00 10.00      B   
ATOM    782  HH  TYR    47      -2.579  30.943 -13.501  1.00 10.00      B   
ATOM    783  C   TYR    47       1.090  25.544  -8.586  1.00 10.00      B   
ATOM    784  O   TYR    47       1.859  24.684  -9.013  1.00 10.00      B   
ATOM    785  N   ASP    48       0.922  25.763  -7.292  1.00 10.00      B   
ATOM    786  HN  ASP    48       0.295  26.457  -6.992  1.00 10.00      B   
ATOM    787  CA  ASP    48       1.679  25.006  -6.304  1.00 10.00      B   
ATOM    788  CB  ASP    48       2.602  25.933  -5.510  1.00 10.00      B   
ATOM    789  CG  ASP    48       1.849  26.779  -4.507  1.00 10.00      B   
ATOM    790  OD1 ASP    48       0.837  27.400  -4.891  1.00 10.00      B   
ATOM    791  OD2 ASP    48       2.270  26.835  -3.331  1.00 10.00      B   
ATOM    792  C   ASP    48       0.792  24.214  -5.350  1.00 10.00      B   
ATOM    793  O   ASP    48       1.284  23.360  -4.619  1.00 10.00      B   
ATOM    794  N   ALA    49      -0.510  24.482  -5.369  1.00 10.00      B   
ATOM    795  HN  ALA    49      -0.848  25.160  -5.983  1.00 10.00      B   
ATOM    796  CA  ALA    49      -1.449  23.788  -4.484  1.00 10.00      B   
ATOM    797  CB  ALA    49      -2.860  24.323  -4.664  1.00 10.00      B   
ATOM    798  C   ALA    49      -1.412  22.278  -4.689  1.00 10.00      B   
ATOM    799  O   ALA    49      -1.514  21.512  -3.734  1.00 10.00      B   
ATOM    800  N   LEU    50      -1.247  21.856  -5.935  1.00 10.00      B   
ATOM    801  HN  LEU    50      -1.149  22.515  -6.656  1.00 10.00      B   
ATOM    802  CA  LEU    50      -1.191  20.438  -6.258  1.00 10.00      B   
ATOM    803  CB  LEU    50      -2.078  20.127  -7.470  1.00 10.00      B   
ATOM    804  CG  LEU    50      -3.548  20.543  -7.364  1.00 10.00      B   
ATOM    805  CD1 LEU    50      -4.277  20.247  -8.664  1.00 10.00      B   
ATOM    806  CD2 LEU    50      -4.227  19.838  -6.200  1.00 10.00      B   
ATOM    807  C   LEU    50       0.248  20.022  -6.543  1.00 10.00      B   
ATOM    808  O   LEU    50       0.502  18.994  -7.170  1.00 10.00      B   
ATOM    809  N   GLY    51       1.186  20.825  -6.065  1.00 10.00      B   
ATOM    810  HN  GLY    51       0.922  21.617  -5.549  1.00 10.00      B   
ATOM    811  CA  GLY    51       2.583  20.539  -6.285  1.00 10.00      B   
ATOM    812  C   GLY    51       3.433  20.832  -5.067  1.00 10.00      B   
ATOM    813  O   GLY    51       3.627  19.962  -4.220  1.00 10.00      B   
ATOM    814  N   ALA    52       3.915  22.066  -4.964  1.00 10.00      B   
ATOM    815  HN  ALA    52       3.695  22.720  -5.662  1.00 10.00      B   
ATOM    816  CA  ALA    52       4.765  22.481  -3.848  1.00 10.00      B   
ATOM    817  CB  ALA    52       5.216  23.919  -4.031  1.00 10.00      B   
ATOM    818  C   ALA    52       4.076  22.311  -2.497  1.00 10.00      B   
ATOM    819  O   ALA    52       4.724  21.998  -1.498  1.00 10.00      B   
ATOM    820  N   GLY    53       2.767  22.505  -2.471  1.00 10.00      B   
ATOM    821  HN  GLY    53       2.297  22.751  -3.303  1.00 10.00      B   
ATOM    822  CA  GLY    53       2.020  22.372  -1.233  1.00 10.00      B   
ATOM    823  C   GLY    53       1.443  20.980  -1.041  1.00 10.00      B   
ATOM    824  O   GLY    53       0.673  20.746  -0.110  1.00 10.00      B   
ATOM    825  N   MET    54       1.810  20.055  -1.918  1.00 10.00      B   
ATOM    826  HN  MET    54       2.426  20.297  -2.641  1.00 10.00      B   
ATOM    827  CA  MET    54       1.314  18.687  -1.829  1.00 10.00      B   
ATOM    828  CB  MET    54       0.447  18.349  -3.046  1.00 10.00      B   
ATOM    829  CG  MET    54      -0.243  16.997  -2.957  1.00 10.00      B   
ATOM    830  SD  MET    54      -1.108  16.543  -4.473  1.00 10.00      B   
ATOM    831  CE  MET    54       0.268  16.198  -5.566  1.00 10.00      B   
ATOM    832  C   MET    54       2.465  17.692  -1.711  1.00 10.00      B   
ATOM    833  O   MET    54       2.467  16.825  -0.836  1.00 10.00      B   
ATOM    834  N   TYR    55       3.458  17.840  -2.580  1.00 10.00      B   
ATOM    835  HN  TYR    55       3.412  18.571  -3.237  1.00 10.00      B   
ATOM    836  CA  TYR    55       4.616  16.951  -2.594  1.00 10.00      B   
ATOM    837  CB  TYR    55       5.433  17.127  -3.875  1.00 10.00      B   
ATOM    838  CG  TYR    55       4.763  16.527  -5.089  1.00 10.00      B   
ATOM    839  CD1 TYR    55       4.249  17.333  -6.096  1.00 10.00      B   
ATOM    840  CD2 TYR    55       4.632  15.153  -5.218  1.00 10.00      B   
ATOM    841  CE1 TYR    55       3.621  16.786  -7.197  1.00 10.00      B   
ATOM    842  CE2 TYR    55       4.010  14.597  -6.318  1.00 10.00      B   
ATOM    843  CZ  TYR    55       3.505  15.418  -7.303  1.00 10.00      B   
ATOM    844  OH  TYR    55       2.876  14.868  -8.394  1.00 10.00      B   
ATOM    845  HH  TYR    55       3.236  15.258  -9.203  1.00 10.00      B   
ATOM    846  C   TYR    55       5.492  17.113  -1.360  1.00 10.00      B   
ATOM    847  O   TYR    55       6.326  16.254  -1.075  1.00 10.00      B   
ATOM    848  N   THR    56       5.293  18.202  -0.627  1.00 10.00      B   
ATOM    849  HN  THR    56       4.611  18.849  -0.905  1.00 10.00      B   
ATOM    850  CA  THR    56       6.057  18.464   0.586  1.00 10.00      B   
ATOM    851  CB  THR    56       5.655  19.821   1.182  1.00 10.00      B   
ATOM    852  OG1 THR    56       4.480  20.288   0.508  1.00 10.00      B   
ATOM    853  HG1 THR    56       4.724  20.986  -0.116  1.00 10.00      B   
ATOM    854  CG2 THR    56       6.775  20.834   0.997  1.00 10.00      B   
ATOM    855  C   THR    56       5.796  17.366   1.612  1.00 10.00      B   
ATOM    856  O   THR    56       6.681  16.986   2.378  1.00 10.00      B   
ATOM    857  N   LEU    57       4.574  16.848   1.602  1.00 10.00      B   
ATOM    858  HN  LEU    57       3.915  17.195   0.962  1.00 10.00      B   
ATOM    859  CA  LEU    57       4.188  15.782   2.513  1.00 10.00      B   
ATOM    860  CB  LEU    57       2.745  15.979   2.983  1.00 10.00      B   
ATOM    861  CG  LEU    57       2.395  17.361   3.537  1.00 10.00      B   
ATOM    862  CD1 LEU    57       0.907  17.448   3.835  1.00 10.00      B   
ATOM    863  CD2 LEU    57       3.212  17.662   4.785  1.00 10.00      B   
ATOM    864  C   LEU    57       4.322  14.435   1.816  1.00 10.00      B   
ATOM    865  O   LEU    57       4.496  13.400   2.457  1.00 10.00      B   
ATOM    866  N   LEU    58       4.262  14.464   0.489  1.00 10.00      B   
ATOM    867  HN  LEU    58       4.141  15.324   0.038  1.00 10.00      B   
ATOM    868  CA  LEU    58       4.370  13.251  -0.314  1.00 10.00      B   
ATOM    869  CB  LEU    58       3.781  13.457  -1.709  1.00 10.00      B   
ATOM    870  CG  LEU    58       2.273  13.237  -1.842  1.00 10.00      B   
ATOM    871  CD1 LEU    58       1.821  13.496  -3.270  1.00 10.00      B   
ATOM    872  CD2 LEU    58       1.902  11.826  -1.409  1.00 10.00      B   
ATOM    873  C   LEU    58       5.809  12.758  -0.409  1.00 10.00      B   
ATOM    874  O   LEU    58       6.075  11.694  -0.968  1.00 10.00      B   
ATOM    875  N   SER    59       6.738  13.537   0.128  1.00 10.00      B   
ATOM    876  HN  SER    59       6.476  14.387   0.539  1.00 10.00      B   
ATOM    877  CA  SER    59       8.137  13.154   0.119  1.00 10.00      B   
ATOM    878  CB  SER    59       9.021  14.361   0.445  1.00 10.00      B   
ATOM    879  OG  SER    59       8.775  15.428  -0.456  1.00 10.00      B   
ATOM    880  HG  SER    59       7.836  15.444  -0.695  1.00 10.00      B   
ATOM    881  C   SER    59       8.368  12.034   1.129  1.00 10.00      B   
ATOM    882  O   SER    59       9.283  11.224   0.974  1.00 10.00      B   
ATOM    883  N   VAL    60       7.499  11.982   2.138  1.00 10.00      B   
ATOM    884  HN  VAL    60       6.770  12.638   2.168  1.00 10.00      B   
ATOM    885  CA  VAL    60       7.584  10.982   3.195  1.00 10.00      B   
ATOM    886  CB  VAL    60       6.603  11.281   4.350  1.00 10.00      B   
ATOM    887  CG1 VAL    60       6.714  10.226   5.437  1.00 10.00      B   
ATOM    888  CG2 VAL    60       6.861  12.668   4.918  1.00 10.00      B   
ATOM    889  C   VAL    60       7.396   9.550   2.673  1.00 10.00      B   
ATOM    890  O   VAL    60       8.308   8.737   2.782  1.00 10.00      B   
ATOM    891  N   PRO    61       6.227   9.210   2.079  1.00 10.00      B   
ATOM    892  CA  PRO    61       5.977   7.856   1.563  1.00 10.00      B   
ATOM    893  CB  PRO    61       4.616   7.967   0.858  1.00 10.00      B   
ATOM    894  CG  PRO    61       4.348   9.430   0.729  1.00 10.00      B   
ATOM    895  CD  PRO    61       5.067  10.091   1.867  1.00 10.00      B   
ATOM    896  C   PRO    61       7.058   7.396   0.580  1.00 10.00      B   
ATOM    897  O   PRO    61       7.341   6.199   0.462  1.00 10.00      B   
ATOM    898  N   LYS    62       7.677   8.355  -0.105  1.00 10.00      B   
ATOM    899  HN  LYS    62       7.429   9.290   0.057  1.00 10.00      B   
ATOM    900  CA  LYS    62       8.721   8.058  -1.070  1.00 10.00      B   
ATOM    901  CB  LYS    62       9.054   9.291  -1.909  1.00 10.00      B   
ATOM    902  CG  LYS    62       7.950   9.700  -2.870  1.00 10.00      B   
ATOM    903  CD  LYS    62       8.453  10.699  -3.895  1.00 10.00      B   
ATOM    904  CE  LYS    62       8.930  11.978  -3.229  1.00 10.00      B   
ATOM    905  NZ  LYS    62       9.511  12.927  -4.210  1.00 10.00      B   
ATOM    906  HZ1 LYS    62       8.779  13.247  -4.871  1.00 10.00      B   
ATOM    907  HZ2 LYS    62      10.274  12.465  -4.752  1.00 10.00      B   
ATOM    908  HZ3 LYS    62       9.904  13.754  -3.717  1.00 10.00      B   
ATOM    909  C   LYS    62       9.976   7.535  -0.386  1.00 10.00      B   
ATOM    910  O   LYS    62      10.493   6.482  -0.749  1.00 10.00      B   
ATOM    911  N   ASP    63      10.453   8.256   0.620  1.00 10.00      B   
ATOM    912  HN  ASP    63       9.981   9.076   0.902  1.00 10.00      B   
ATOM    913  CA  ASP    63      11.661   7.844   1.330  1.00 10.00      B   
ATOM    914  CB  ASP    63      12.364   9.027   2.006  1.00 10.00      B   
ATOM    915  CG  ASP    63      11.761   9.429   3.340  1.00 10.00      B   
ATOM    916  OD1 ASP    63      12.291   9.008   4.391  1.00 10.00      B   
ATOM    917  OD2 ASP    63      10.781  10.198   3.345  1.00 10.00      B   
ATOM    918  C   ASP    63      11.381   6.720   2.319  1.00 10.00      B   
ATOM    919  O   ASP    63      12.301   6.071   2.808  1.00 10.00      B   
ATOM    920  N   VAL    64      10.107   6.480   2.589  1.00 10.00      B   
ATOM    921  HN  VAL    64       9.418   7.037   2.171  1.00 10.00      B   
ATOM    922  CA  VAL    64       9.710   5.433   3.515  1.00 10.00      B   
ATOM    923  CB  VAL    64       8.320   5.700   4.138  1.00 10.00      B   
ATOM    924  CG1 VAL    64       7.740   4.437   4.758  1.00 10.00      B   
ATOM    925  CG2 VAL    64       8.425   6.792   5.190  1.00 10.00      B   
ATOM    926  C   VAL    64       9.759   4.038   2.883  1.00 10.00      B   
ATOM    927  O   VAL    64      10.460   3.161   3.378  1.00 10.00      B   
ATOM    928  N   GLN    65       9.039   3.828   1.784  1.00 10.00      B   
ATOM    929  HN  GLN    65       8.512   4.561   1.397  1.00 10.00      B   
ATOM    930  CA  GLN    65       9.020   2.506   1.160  1.00 10.00      B   
ATOM    931  CB  GLN    65       7.702   1.782   1.462  1.00 10.00      B   
ATOM    932  CG  GLN    65       7.607   1.216   2.870  1.00 10.00      B   
ATOM    933  CD  GLN    65       6.294   0.504   3.129  1.00 10.00      B   
ATOM    934  OE1 GLN    65       6.160  -0.694   2.878  1.00 10.00      B   
ATOM    935  NE2 GLN    65       5.308   1.237   3.623  1.00 10.00      B   
ATOM    936 HE21 GLN    65       5.477   2.188   3.791  1.00 10.00      B   
ATOM    937 HE22 GLN    65       4.453   0.795   3.819  1.00 10.00      B   
ATOM    938  C   GLN    65       9.277   2.518  -0.343  1.00 10.00      B   
ATOM    939  O   GLN    65       9.620   1.488  -0.920  1.00 10.00      B   
ATOM    940  N   ILE    66       9.136   3.668  -0.984  1.00 10.00      B   
ATOM    941  HN  ILE    66       8.902   4.478  -0.485  1.00 10.00      B   
ATOM    942  CA  ILE    66       9.329   3.739  -2.430  1.00 10.00      B   
ATOM    943  CB  ILE    66       8.623   4.954  -3.068  1.00 10.00      B   
ATOM    944  CG1 ILE    66       7.141   4.960  -2.689  1.00 10.00      B   
ATOM    945  CG2 ILE    66       8.779   4.924  -4.584  1.00 10.00      B   
ATOM    946  CD1 ILE    66       6.368   6.140  -3.239  1.00 10.00      B   
ATOM    947  C   ILE    66      10.802   3.696  -2.844  1.00 10.00      B   
ATOM    948  O   ILE    66      11.200   2.862  -3.660  1.00 10.00      B   
ATOM    949  N   PHE    67      11.611   4.583  -2.278  1.00 10.00      B   
ATOM    950  HN  PHE    67      11.249   5.222  -1.621  1.00 10.00      B   
ATOM    951  CA  PHE    67      13.024   4.642  -2.630  1.00 10.00      B   
ATOM    952  CB  PHE    67      13.413   6.058  -3.060  1.00 10.00      B   
ATOM    953  CG  PHE    67      12.824   6.473  -4.376  1.00 10.00      B   
ATOM    954  CD1 PHE    67      11.669   7.238  -4.427  1.00 10.00      B   
ATOM    955  CD2 PHE    67      13.427   6.096  -5.567  1.00 10.00      B   
ATOM    956  CE1 PHE    67      11.126   7.619  -5.639  1.00 10.00      B   
ATOM    957  CE2 PHE    67      12.891   6.474  -6.783  1.00 10.00      B   
ATOM    958  CZ  PHE    67      11.738   7.237  -6.819  1.00 10.00      B   
ATOM    959  C   PHE    67      13.941   4.165  -1.512  1.00 10.00      B   
ATOM    960  O   PHE    67      15.148   4.047  -1.717  1.00 10.00      B   
ATOM    961  N   PHE    68      13.376   3.877  -0.341  1.00 10.00      B   
ATOM    962  HN  PHE    68      12.408   3.971  -0.243  1.00 10.00      B   
ATOM    963  CA  PHE    68      14.175   3.427   0.800  1.00 10.00      B   
ATOM    964  CB  PHE    68      13.332   3.227   2.063  1.00 10.00      B   
ATOM    965  CG  PHE    68      14.152   3.108   3.318  1.00 10.00      B   
ATOM    966  CD1 PHE    68      14.823   4.208   3.829  1.00 10.00      B   
ATOM    967  CD2 PHE    68      14.259   1.895   3.981  1.00 10.00      B   
ATOM    968  CE1 PHE    68      15.585   4.104   4.977  1.00 10.00      B   
ATOM    969  CE2 PHE    68      15.018   1.783   5.130  1.00 10.00      B   
ATOM    970  CZ  PHE    68      15.684   2.887   5.629  1.00 10.00      B   
ATOM    971  C   PHE    68      15.030   2.189   0.496  1.00 10.00      B   
ATOM    972  O   PHE    68      16.245   2.236   0.666  1.00 10.00      B   
ATOM    973  N   PRO    69      14.427   1.067   0.040  1.00 10.00      B   
ATOM    974  CA  PRO    69      15.182  -0.155  -0.269  1.00 10.00      B   
ATOM    975  CB  PRO    69      14.128  -1.125  -0.823  1.00 10.00      B   
ATOM    976  CG  PRO    69      12.940  -0.282  -1.139  1.00 10.00      B   
ATOM    977  CD  PRO    69      12.983   0.882  -0.193  1.00 10.00      B   
ATOM    978  C   PRO    69      16.298   0.072  -1.289  1.00 10.00      B   
ATOM    979  O   PRO    69      17.365  -0.536  -1.194  1.00 10.00      B   
ATOM    980  N   MET    70      16.057   0.956  -2.251  1.00 10.00      B   
ATOM    981  HN  MET    70      15.196   1.420  -2.267  1.00 10.00      B   
ATOM    982  CA  MET    70      17.054   1.253  -3.278  1.00 10.00      B   
ATOM    983  CB  MET    70      16.416   1.900  -4.510  1.00 10.00      B   
ATOM    984  CG  MET    70      15.860   0.898  -5.510  1.00 10.00      B   
ATOM    985  SD  MET    70      15.279   1.670  -7.037  1.00 10.00      B   
ATOM    986  CE  MET    70      13.836   2.552  -6.449  1.00 10.00      B   
ATOM    987  C   MET    70      18.167   2.137  -2.728  1.00 10.00      B   
ATOM    988  O   MET    70      19.350   1.881  -2.962  1.00 10.00      B   
ATOM    989  N   ALA    71      17.783   3.168  -1.985  1.00 10.00      B   
ATOM    990  HN  ALA    71      16.823   3.317  -1.829  1.00 10.00      B   
ATOM    991  CA  ALA    71      18.749   4.091  -1.399  1.00 10.00      B   
ATOM    992  CB  ALA    71      18.045   5.303  -0.811  1.00 10.00      B   
ATOM    993  C   ALA    71      19.603   3.394  -0.349  1.00 10.00      B   
ATOM    994  O   ALA    71      20.789   3.687  -0.208  1.00 10.00      B   
ATOM    995  N   ALA    72      18.992   2.462   0.376  1.00 10.00      B   
ATOM    996  HN  ALA    72      18.036   2.295   0.226  1.00 10.00      B   
ATOM    997  CA  ALA    72      19.691   1.705   1.406  1.00 10.00      B   
ATOM    998  CB  ALA    72      18.720   0.819   2.168  1.00 10.00      B   
ATOM    999  C   ALA    72      20.810   0.870   0.795  1.00 10.00      B   
ATOM   1000  O   ALA    72      21.817   0.585   1.450  1.00 10.00      B   
ATOM   1001  N   LEU    73      20.626   0.478  -0.459  1.00 10.00      B   
ATOM   1002  HN  LEU    73      19.798   0.727  -0.922  1.00 10.00      B   
ATOM   1003  CA  LEU    73      21.623  -0.306  -1.163  1.00 10.00      B   
ATOM   1004  CB  LEU    73      20.974  -1.105  -2.295  1.00 10.00      B   
ATOM   1005  CG  LEU    73      21.908  -1.999  -3.115  1.00 10.00      B   
ATOM   1006  CD1 LEU    73      22.487  -3.114  -2.256  1.00 10.00      B   
ATOM   1007  CD2 LEU    73      21.181  -2.572  -4.320  1.00 10.00      B   
ATOM   1008  C   LEU    73      22.702   0.607  -1.724  1.00 10.00      B   
ATOM   1009  O   LEU    73      23.893   0.369  -1.532  1.00 10.00      B   
ATOM   1010  N   LEU    74      22.270   1.667  -2.398  1.00 10.00      B   
ATOM   1011  HN  LEU    74      21.302   1.806  -2.495  1.00 10.00      B   
ATOM   1012  CA  LEU    74      23.186   2.624  -3.001  1.00 10.00      B   
ATOM   1013  CB  LEU    74      22.420   3.665  -3.820  1.00 10.00      B   
ATOM   1014  CG  LEU    74      21.788   3.162  -5.121  1.00 10.00      B   
ATOM   1015  CD1 LEU    74      20.925   4.246  -5.748  1.00 10.00      B   
ATOM   1016  CD2 LEU    74      22.861   2.696  -6.094  1.00 10.00      B   
ATOM   1017  C   LEU    74      24.061   3.308  -1.956  1.00 10.00      B   
ATOM   1018  O   LEU    74      25.278   3.370  -2.108  1.00 10.00      B   
ATOM   1019  N   GLY    75      23.437   3.804  -0.894  1.00 10.00      B   
ATOM   1020  HN  GLY    75      22.462   3.710  -0.822  1.00 10.00      B   
ATOM   1021  CA  GLY    75      24.172   4.479   0.160  1.00 10.00      B   
ATOM   1022  C   GLY    75      25.223   3.590   0.795  1.00 10.00      B   
ATOM   1023  O   GLY    75      26.357   4.015   1.012  1.00 10.00      B   
ATOM   1024  N   ALA    76      24.855   2.349   1.078  1.00 10.00      B   
ATOM   1025  HN  ALA    76      23.941   2.060   0.873  1.00 10.00      B   
ATOM   1026  CA  ALA    76      25.780   1.408   1.688  1.00 10.00      B   
ATOM   1027  CB  ALA    76      25.042   0.164   2.155  1.00 10.00      B   
ATOM   1028  C   ALA    76      26.896   1.039   0.717  1.00 10.00      B   
ATOM   1029  O   ALA    76      28.071   1.025   1.084  1.00 10.00      B   
ATOM   1030  N   LEU    77      26.521   0.764  -0.526  1.00 10.00      B   
ATOM   1031  HN  LEU    77      25.567   0.814  -0.759  1.00 10.00      B   
ATOM   1032  CA  LEU    77      27.479   0.386  -1.554  1.00 10.00      B   
ATOM   1033  CB  LEU    77      26.757  -0.023  -2.837  1.00 10.00      B   
ATOM   1034  CG  LEU    77      27.459  -1.073  -3.700  1.00 10.00      B   
ATOM   1035  CD1 LEU    77      27.472  -2.423  -2.997  1.00 10.00      B   
ATOM   1036  CD2 LEU    77      26.790  -1.178  -5.058  1.00 10.00      B   
ATOM   1037  C   LEU    77      28.461   1.514  -1.845  1.00 10.00      B   
ATOM   1038  O   LEU    77      29.656   1.277  -2.023  1.00 10.00      B   
ATOM   1039  N   LEU    78      27.954   2.738  -1.901  1.00 10.00      B   
ATOM   1040  HN  LEU    78      26.985   2.865  -1.770  1.00 10.00      B   
ATOM   1041  CA  LEU    78      28.794   3.897  -2.164  1.00 10.00      B   
ATOM   1042  CB  LEU    78      27.954   5.112  -2.563  1.00 10.00      B   
ATOM   1043  CG  LEU    78      27.274   5.041  -3.933  1.00 10.00      B   
ATOM   1044  CD1 LEU    78      26.422   6.277  -4.169  1.00 10.00      B   
ATOM   1045  CD2 LEU    78      28.302   4.873  -5.043  1.00 10.00      B   
ATOM   1046  C   LEU    78      29.671   4.215  -0.959  1.00 10.00      B   
ATOM   1047  O   LEU    78      30.855   4.521  -1.114  1.00 10.00      B   
ATOM   1048  N   GLY    79      29.089   4.129   0.235  1.00 10.00      B   
ATOM   1049  HN  GLY    79      28.138   3.884   0.292  1.00 10.00      B   
ATOM   1050  CA  GLY    79      29.837   4.400   1.451  1.00 10.00      B   
ATOM   1051  C   GLY    79      30.987   3.428   1.628  1.00 10.00      B   
ATOM   1052  O   GLY    79      32.137   3.834   1.810  1.00 10.00      B   
ATOM   1053  N   LEU    80      30.680   2.140   1.554  1.00 10.00      B   
ATOM   1054  HN  LEU    80      29.743   1.876   1.409  1.00 10.00      B   
ATOM   1055  CA  LEU    80      31.696   1.106   1.689  1.00 10.00      B   
ATOM   1056  CB  LEU    80      31.040  -0.272   1.808  1.00 10.00      B   
ATOM   1057  CG  LEU    80      30.220  -0.522   3.075  1.00 10.00      B   
ATOM   1058  CD1 LEU    80      29.353  -1.761   2.914  1.00 10.00      B   
ATOM   1059  CD2 LEU    80      31.133  -0.663   4.286  1.00 10.00      B   
ATOM   1060  C   LEU    80      32.637   1.141   0.490  1.00 10.00      B   
ATOM   1061  O   LEU    80      33.825   0.827   0.600  1.00 10.00      B   
ATOM   1062  N   GLY    81      32.097   1.545  -0.653  1.00 10.00      B   
ATOM   1063  HN  GLY    81      31.145   1.781  -0.673  1.00 10.00      B   
ATOM   1064  CA  GLY    81      32.888   1.636  -1.866  1.00 10.00      B   
ATOM   1065  C   GLY    81      33.931   2.729  -1.776  1.00 10.00      B   
ATOM   1066  O   GLY    81      35.050   2.569  -2.258  1.00 10.00      B   
ATOM   1067  N   MET    82      33.568   3.839  -1.141  1.00 10.00      B   
ATOM   1068  HN  MET    82      32.659   3.904  -0.774  1.00 10.00      B   
ATOM   1069  CA  MET    82      34.486   4.959  -0.976  1.00 10.00      B   
ATOM   1070  CB  MET    82      33.764   6.166  -0.366  1.00 10.00      B   
ATOM   1071  CG  MET    82      34.586   7.447  -0.354  1.00 10.00      B   
ATOM   1072  SD  MET    82      33.585   8.930  -0.115  1.00 10.00      B   
ATOM   1073  CE  MET    82      32.998   8.678   1.559  1.00 10.00      B   
ATOM   1074  C   MET    82      35.663   4.531  -0.104  1.00 10.00      B   
ATOM   1075  O   MET    82      36.811   4.906  -0.350  1.00 10.00      B   
ATOM   1076  N   LEU    83      35.363   3.716   0.900  1.00 10.00      B   
ATOM   1077  HN  LEU    83      34.425   3.465   1.045  1.00 10.00      B   
ATOM   1078  CA  LEU    83      36.383   3.205   1.805  1.00 10.00      B   
ATOM   1079  CB  LEU    83      35.736   2.421   2.950  1.00 10.00      B   
ATOM   1080  CG  LEU    83      34.992   3.252   4.001  1.00 10.00      B   
ATOM   1081  CD1 LEU    83      33.987   2.393   4.752  1.00 10.00      B   
ATOM   1082  CD2 LEU    83      35.975   3.891   4.970  1.00 10.00      B   
ATOM   1083  C   LEU    83      37.367   2.322   1.042  1.00 10.00      B   
ATOM   1084  O   LEU    83      38.567   2.318   1.322  1.00 10.00      B   
ATOM   1085  N   ALA    84      36.852   1.584   0.070  1.00 10.00      B   
ATOM   1086  HN  ALA    84      35.887   1.624  -0.101  1.00 10.00      B   
ATOM   1087  CA  ALA    84      37.683   0.711  -0.746  1.00 10.00      B   
ATOM   1088  CB  ALA    84      36.830  -0.340  -1.439  1.00 10.00      B   
ATOM   1089  C   ALA    84      38.460   1.528  -1.772  1.00 10.00      B   
ATOM   1090  O   ALA    84      39.620   1.242  -2.060  1.00 10.00      B   
ATOM   1091  N   GLN    85      37.808   2.559  -2.301  1.00 10.00      B   
ATOM   1092  HN  GLN    85      36.879   2.726  -2.020  1.00 10.00      B   
ATOM   1093  CA  GLN    85      38.408   3.440  -3.297  1.00 10.00      B   
ATOM   1094  CB  GLN    85      37.386   4.494  -3.737  1.00 10.00      B   
ATOM   1095  CG  GLN    85      37.809   5.317  -4.944  1.00 10.00      B   
ATOM   1096  CD  GLN    85      37.774   4.517  -6.231  1.00 10.00      B   
ATOM   1097  OE1 GLN    85      36.964   3.603  -6.383  1.00 10.00      B   
ATOM   1098  NE2 GLN    85      38.645   4.860  -7.164  1.00 10.00      B   
ATOM   1099 HE21 GLN    85      39.256   5.606  -6.980  1.00 10.00      B   
ATOM   1100 HE22 GLN    85      38.648   4.351  -8.005  1.00 10.00      B   
ATOM   1101  C   GLN    85      39.649   4.133  -2.746  1.00 10.00      B   
ATOM   1102  O   GLN    85      40.675   4.236  -3.423  1.00 10.00      B   
ATOM   1103  N   ARG    86      39.553   4.600  -1.505  1.00 10.00      B   
ATOM   1104  HN  ARG    86      38.711   4.480  -1.013  1.00 10.00      B   
ATOM   1105  CA  ARG    86      40.662   5.292  -0.859  1.00 10.00      B   
ATOM   1106  CB  ARG    86      40.151   6.349   0.121  1.00 10.00      B   
ATOM   1107  CG  ARG    86      39.619   7.608  -0.546  1.00 10.00      B   
ATOM   1108  CD  ARG    86      38.183   7.888  -0.139  1.00 10.00      B   
ATOM   1109  NE  ARG    86      38.032   7.976   1.310  1.00 10.00      B   
ATOM   1110  HE  ARG    86      38.213   7.160   1.834  1.00 10.00      B   
ATOM   1111  CZ  ARG    86      37.667   9.075   1.958  1.00 10.00      B   
ATOM   1112  NH1 ARG    86      37.411  10.196   1.296  1.00 10.00      B   
ATOM   1113 HH11 ARG    86      37.496  10.220   0.255  1.00 10.00      B   
ATOM   1114 HH12 ARG    86      37.127  11.058   1.811  1.00 10.00      B   
ATOM   1115  NH2 ARG    86      37.570   9.043   3.276  1.00 10.00      B   
ATOM   1116 HH21 ARG    86      37.282   9.892   3.806  1.00 10.00      B   
ATOM   1117 HH22 ARG    86      37.784   8.153   3.792  1.00 10.00      B   
ATOM   1118  C   ARG    86      41.594   4.313  -0.152  1.00 10.00      B   
ATOM   1119  O   ARG    86      42.526   4.724   0.539  1.00 10.00      B   
ATOM   1120  N   SER    87      41.329   3.018  -0.330  1.00 10.00      B   
ATOM   1121  HN  SER    87      40.572   2.766  -0.895  1.00 10.00      B   
ATOM   1122  CA  SER    87      42.137   1.957   0.269  1.00 10.00      B   
ATOM   1123  CB  SER    87      43.584   2.038  -0.234  1.00 10.00      B   
ATOM   1124  OG  SER    87      43.619   2.359  -1.614  1.00 10.00      B   
ATOM   1125  HG  SER    87      43.029   1.765  -2.091  1.00 10.00      B   
ATOM   1126  C   SER    87      42.090   1.979   1.800  1.00 10.00      B   
ATOM   1127  O   SER    87      42.961   1.422   2.465  1.00 10.00      B   
ATOM   1128  N   GLU    88      41.054   2.593   2.354  1.00 10.00      B   
ATOM   1129  HN  GLU    88      40.368   2.992   1.776  1.00 10.00      B   
ATOM   1130  CA  GLU    88      40.903   2.683   3.803  1.00 10.00      B   
ATOM   1131  CB  GLU    88      39.856   3.729   4.175  1.00 10.00      B   
ATOM   1132  CG  GLU    88      40.227   5.150   3.798  1.00 10.00      B   
ATOM   1133  CD  GLU    88      39.268   6.162   4.382  1.00 10.00      B   
ATOM   1134  OE1 GLU    88      39.511   6.633   5.515  1.00 10.00      B   
ATOM   1135  OE2 GLU    88      38.267   6.490   3.716  1.00 10.00      B   
ATOM   1136  C   GLU    88      40.508   1.338   4.394  1.00 10.00      B   
ATOM   1137  O   GLU    88      40.881   1.009   5.524  1.00 10.00      B   
ATOM   1138  N   LEU    89      39.743   0.570   3.628  1.00 10.00      B   
ATOM   1139  HN  LEU    89      39.475   0.900   2.742  1.00 10.00      B   
ATOM   1140  CA  LEU    89      39.284  -0.740   4.071  1.00 10.00      B   
ATOM   1141  CB  LEU    89      38.299  -1.343   3.065  1.00 10.00      B   
ATOM   1142  CG  LEU    89      37.807  -2.762   3.368  1.00 10.00      B   
ATOM   1143  CD1 LEU    89      37.067  -2.810   4.696  1.00 10.00      B   
ATOM   1144  CD2 LEU    89      36.922  -3.272   2.244  1.00 10.00      B   
ATOM   1145  C   LEU    89      40.456  -1.687   4.309  1.00 10.00      B   
ATOM   1146  O   LEU    89      40.588  -2.258   5.394  1.00 10.00      B   
ATOM   1147  N   VAL    90      41.322  -1.823   3.306  1.00 10.00      B   
ATOM   1148  HN  VAL    90      41.180  -1.319   2.480  1.00 10.00      B   
ATOM   1149  CA  VAL    90      42.478  -2.711   3.409  1.00 10.00      B   
ATOM   1150  CB  VAL    90      43.269  -2.825   2.088  1.00 10.00      B   
ATOM   1151  CG1 VAL    90      42.416  -3.476   1.009  1.00 10.00      B   
ATOM   1152  CG2 VAL    90      43.770  -1.468   1.624  1.00 10.00      B   
ATOM   1153  C   VAL    90      43.403  -2.319   4.561  1.00 10.00      B   
ATOM   1154  O   VAL    90      44.020  -3.181   5.187  1.00 10.00      B   
ATOM   1155  N   VAL    91      43.484  -1.021   4.848  1.00 10.00      B   
ATOM   1156  HN  VAL    91      42.980  -0.378   4.307  1.00 10.00      B   
ATOM   1157  CA  VAL    91      44.316  -0.536   5.942  1.00 10.00      B   
ATOM   1158  CB  VAL    91      44.349   1.010   6.002  1.00 10.00      B   
ATOM   1159  CG1 VAL    91      45.050   1.496   7.264  1.00 10.00      B   
ATOM   1160  CG2 VAL    91      45.037   1.571   4.769  1.00 10.00      B   
ATOM   1161  C   VAL    91      43.808  -1.095   7.270  1.00 10.00      B   
ATOM   1162  O   VAL    91      44.585  -1.610   8.078  1.00 10.00      B   
ATOM   1163  N   MET    92      42.498  -1.019   7.476  1.00 10.00      B   
ATOM   1164  HN  MET    92      41.925  -0.616   6.786  1.00 10.00      B   
ATOM   1165  CA  MET    92      41.893  -1.520   8.702  1.00 10.00      B   
ATOM   1166  CB  MET    92      40.432  -1.087   8.821  1.00 10.00      B   
ATOM   1167  CG  MET    92      40.254   0.290   9.433  1.00 10.00      B   
ATOM   1168  SD  MET    92      41.066   0.439  11.035  1.00 10.00      B   
ATOM   1169  CE  MET    92      40.026  -0.613  12.044  1.00 10.00      B   
ATOM   1170  C   MET    92      42.015  -3.033   8.790  1.00 10.00      B   
ATOM   1171  O   MET    92      42.269  -3.581   9.862  1.00 10.00      B   
ATOM   1172  N   GLN    93      41.852  -3.695   7.650  1.00 10.00      B   
ATOM   1173  HN  GLN    93      41.655  -3.188   6.831  1.00 10.00      B   
ATOM   1174  CA  GLN    93      41.947  -5.149   7.580  1.00 10.00      B   
ATOM   1175  CB  GLN    93      41.694  -5.636   6.151  1.00 10.00      B   
ATOM   1176  CG  GLN    93      40.278  -5.395   5.654  1.00 10.00      B   
ATOM   1177  CD  GLN    93      40.101  -5.768   4.197  1.00 10.00      B   
ATOM   1178  OE1 GLN    93      41.034  -5.677   3.400  1.00 10.00      B   
ATOM   1179  NE2 GLN    93      38.899  -6.193   3.837  1.00 10.00      B   
ATOM   1180 HE21 GLN    93      38.199  -6.244   4.525  1.00 10.00      B   
ATOM   1181 HE22 GLN    93      38.754  -6.433   2.896  1.00 10.00      B   
ATOM   1182  C   GLN    93      43.318  -5.622   8.050  1.00 10.00      B   
ATOM   1183  O   GLN    93      43.428  -6.500   8.907  1.00 10.00      B   
ATOM   1184  N   ALA    94      44.361  -5.007   7.506  1.00 10.00      B   
ATOM   1185  HN  ALA    94      44.202  -4.303   6.837  1.00 10.00      B   
ATOM   1186  CA  ALA    94      45.733  -5.354   7.856  1.00 10.00      B   
ATOM   1187  CB  ALA    94      46.707  -4.692   6.895  1.00 10.00      B   
ATOM   1188  C   ALA    94      46.060  -4.978   9.301  1.00 10.00      B   
ATOM   1189  O   ALA    94      47.043  -5.460   9.868  1.00 10.00      B   
ATOM   1190  N   SER    95      45.230  -4.129   9.892  1.00 10.00      B   
ATOM   1191  HN  SER    95      44.459  -3.786   9.392  1.00 10.00      B   
ATOM   1192  CA  SER    95      45.431  -3.696  11.267  1.00 10.00      B   
ATOM   1193  CB  SER    95      44.988  -2.240  11.438  1.00 10.00      B   
ATOM   1194  OG  SER    95      45.636  -1.398  10.492  1.00 10.00      B   
ATOM   1195  HG  SER    95      45.228  -1.521   9.620  1.00 10.00      B   
ATOM   1196  C   SER    95      44.681  -4.603  12.243  1.00 10.00      B   
ATOM   1197  O   SER    95      44.705  -4.384  13.454  1.00 10.00      B   
ATOM   1198  N   GLY    96      44.023  -5.627  11.713  1.00 10.00      B   
ATOM   1199  HN  GLY    96      44.036  -5.760  10.739  1.00 10.00      B   
ATOM   1200  CA  GLY    96      43.288  -6.545  12.555  1.00 10.00      B   
ATOM   1201  C   GLY    96      41.818  -6.197  12.654  1.00 10.00      B   
ATOM   1202  O   GLY    96      41.327  -5.831  13.725  1.00 10.00      B   
ATOM   1203  N   PHE    97      41.117  -6.292  11.536  1.00 10.00      B   
ATOM   1204  HN  PHE    97      41.571  -6.560  10.708  1.00 10.00      B   
ATOM   1205  CA  PHE    97      39.693  -6.001  11.503  1.00 10.00      B   
ATOM   1206  CB  PHE    97      39.439  -4.557  11.063  1.00 10.00      B   
ATOM   1207  CG  PHE    97      38.213  -3.939  11.679  1.00 10.00      B   
ATOM   1208  CD1 PHE    97      38.088  -3.836  13.057  1.00 10.00      B   
ATOM   1209  CD2 PHE    97      37.186  -3.460  10.881  1.00 10.00      B   
ATOM   1210  CE1 PHE    97      36.961  -3.270  13.625  1.00 10.00      B   
ATOM   1211  CE2 PHE    97      36.057  -2.893  11.443  1.00 10.00      B   
ATOM   1212  CZ  PHE    97      35.944  -2.798  12.817  1.00 10.00      B   
ATOM   1213  C   PHE    97      38.983  -6.985  10.581  1.00 10.00      B   
ATOM   1214  O   PHE    97      38.936  -6.796   9.365  1.00 10.00      B   
ATOM   1215  N   THR    98      38.460  -8.049  11.169  1.00 10.00      B   
ATOM   1216  HN  THR    98      38.546  -8.146  12.141  1.00 10.00      B   
ATOM   1217  CA  THR    98      37.764  -9.085  10.423  1.00 10.00      B   
ATOM   1218  CB  THR    98      37.522 -10.313  11.312  1.00 10.00      B   
ATOM   1219  OG1 THR    98      37.244  -9.874  12.650  1.00 10.00      B   
ATOM   1220  HG1 THR    98      37.187 -10.645  13.233  1.00 10.00      B   
ATOM   1221  CG2 THR    98      38.761 -11.191  11.325  1.00 10.00      B   
ATOM   1222  C   THR    98      36.438  -8.592   9.843  1.00 10.00      B   
ATOM   1223  O   THR    98      35.876  -7.595  10.302  1.00 10.00      B   
ATOM   1224  N   ARG    99      35.945  -9.310   8.835  1.00 10.00      B   
ATOM   1225  HN  ARG    99      36.442 -10.102   8.529  1.00 10.00      B   
ATOM   1226  CA  ARG    99      34.692  -8.960   8.167  1.00 10.00      B   
ATOM   1227  CB  ARG    99      34.426  -9.885   6.976  1.00 10.00      B   
ATOM   1228  CG  ARG    99      35.215  -9.526   5.729  1.00 10.00      B   
ATOM   1229  CD  ARG    99      36.133 -10.658   5.303  1.00 10.00      B   
ATOM   1230  NE  ARG    99      35.441 -11.653   4.480  1.00 10.00      B   
ATOM   1231  HE  ARG    99      34.548 -11.944   4.780  1.00 10.00      B   
ATOM   1232  CZ  ARG    99      35.957 -12.181   3.365  1.00 10.00      B   
ATOM   1233  NH1 ARG    99      37.161 -11.805   2.949  1.00 10.00      B   
ATOM   1234 HH11 ARG    99      37.709 -11.100   3.491  1.00 10.00      B   
ATOM   1235 HH12 ARG    99      37.564 -12.213   2.079  1.00 10.00      B   
ATOM   1236  NH2 ARG    99      35.267 -13.079   2.663  1.00 10.00      B   
ATOM   1237 HH21 ARG    99      34.319 -13.377   2.980  1.00 10.00      B   
ATOM   1238 HH22 ARG    99      35.674 -13.492   1.793  1.00 10.00      B   
ATOM   1239  C   ARG    99      33.510  -8.983   9.132  1.00 10.00      B   
ATOM   1240  O   ARG    99      32.589  -8.175   9.011  1.00 10.00      B   
ATOM   1241  N   MET   100      33.551  -9.900  10.097  1.00 10.00      B   
ATOM   1242  HN  MET   100      34.318 -10.514  10.139  1.00 10.00      B   
ATOM   1243  CA  MET   100      32.481 -10.023  11.089  1.00 10.00      B   
ATOM   1244  CB  MET   100      32.698 -11.232  12.006  1.00 10.00      B   
ATOM   1245  CG  MET   100      32.450 -12.572  11.335  1.00 10.00      B   
ATOM   1246  SD  MET   100      30.772 -12.733  10.695  1.00 10.00      B   
ATOM   1247  CE  MET   100      29.877 -13.172  12.184  1.00 10.00      B   
ATOM   1248  C   MET   100      32.339  -8.748  11.916  1.00 10.00      B   
ATOM   1249  O   MET   100      31.234  -8.370  12.304  1.00 10.00      B   
ATOM   1250  N   GLN   101      33.460  -8.076  12.159  1.00 10.00      B   
ATOM   1251  HN  GLN   101      34.309  -8.411  11.799  1.00 10.00      B   
ATOM   1252  CA  GLN   101      33.454  -6.843  12.934  1.00 10.00      B   
ATOM   1253  CB  GLN   101      34.858  -6.502  13.432  1.00 10.00      B   
ATOM   1254  CG  GLN   101      35.491  -7.603  14.267  1.00 10.00      B   
ATOM   1255  CD  GLN   101      34.584  -8.094  15.380  1.00 10.00      B   
ATOM   1256  OE1 GLN   101      33.836  -7.321  15.978  1.00 10.00      B   
ATOM   1257  NE2 GLN   101      34.638  -9.388  15.660  1.00 10.00      B   
ATOM   1258 HE21 GLN   101      35.255  -9.951  15.145  1.00 10.00      B   
ATOM   1259 HE22 GLN   101      34.045  -9.735  16.362  1.00 10.00      B   
ATOM   1260  C   GLN   101      32.872  -5.704  12.112  1.00 10.00      B   
ATOM   1261  O   GLN   101      32.145  -4.857  12.632  1.00 10.00      B   
ATOM   1262  N   VAL   102      33.178  -5.703  10.820  1.00 10.00      B   
ATOM   1263  HN  VAL   102      33.765  -6.405  10.468  1.00 10.00      B   
ATOM   1264  CA  VAL   102      32.663  -4.681   9.915  1.00 10.00      B   
ATOM   1265  CB  VAL   102      33.255  -4.828   8.495  1.00 10.00      B   
ATOM   1266  CG1 VAL   102      32.851  -3.653   7.615  1.00 10.00      B   
ATOM   1267  CG2 VAL   102      34.771  -4.959   8.549  1.00 10.00      B   
ATOM   1268  C   VAL   102      31.142  -4.794   9.841  1.00 10.00      B   
ATOM   1269  O   VAL   102      30.424  -3.792   9.817  1.00 10.00      B   
ATOM   1270  N   ALA   103      30.664  -6.035   9.834  1.00 10.00      B   
ATOM   1271  HN  ALA   103      31.296  -6.786   9.857  1.00 10.00      B   
ATOM   1272  CA  ALA   103      29.236  -6.316   9.779  1.00 10.00      B   
ATOM   1273  CB  ALA   103      29.000  -7.815   9.666  1.00 10.00      B   
ATOM   1274  C   ALA   103      28.519  -5.756  11.004  1.00 10.00      B   
ATOM   1275  O   ALA   103      27.378  -5.311  10.917  1.00 10.00      B   
ATOM   1276  N   LEU   104      29.201  -5.768  12.142  1.00 10.00      B   
ATOM   1277  HN  LEU   104      30.111  -6.134  12.152  1.00 10.00      B   
ATOM   1278  CA  LEU   104      28.627  -5.252  13.380  1.00 10.00      B   
ATOM   1279  CB  LEU   104      29.431  -5.731  14.591  1.00 10.00      B   
ATOM   1280  CG  LEU   104      29.479  -7.246  14.821  1.00 10.00      B   
ATOM   1281  CD1 LEU   104      30.361  -7.577  16.015  1.00 10.00      B   
ATOM   1282  CD2 LEU   104      28.079  -7.810  15.017  1.00 10.00      B   
ATOM   1283  C   LEU   104      28.562  -3.727  13.355  1.00 10.00      B   
ATOM   1284  O   LEU   104      27.584  -3.129  13.817  1.00 10.00      B   
ATOM   1285  N   SER   105      29.596  -3.107  12.798  1.00 10.00      B   
ATOM   1286  HN  SER   105      30.342  -3.642  12.449  1.00 10.00      B   
ATOM   1287  CA  SER   105      29.665  -1.657  12.706  1.00 10.00      B   
ATOM   1288  CB  SER   105      31.032  -1.234  12.170  1.00 10.00      B   
ATOM   1289  OG  SER   105      32.062  -1.697  13.021  1.00 10.00      B   
ATOM   1290  HG  SER   105      32.000  -1.238  13.876  1.00 10.00      B   
ATOM   1291  C   SER   105      28.558  -1.093  11.820  1.00 10.00      B   
ATOM   1292  O   SER   105      27.998  -0.034  12.112  1.00 10.00      B   
ATOM   1293  N   VAL   106      28.241  -1.802  10.742  1.00 10.00      B   
ATOM   1294  HN  VAL   106      28.724  -2.638  10.555  1.00 10.00      B   
ATOM   1295  CA  VAL   106      27.201  -1.357   9.822  1.00 10.00      B   
ATOM   1296  CB  VAL   106      27.415  -1.894   8.387  1.00 10.00      B   
ATOM   1297  CG1 VAL   106      28.772  -1.462   7.858  1.00 10.00      B   
ATOM   1298  CG2 VAL   106      27.278  -3.407   8.326  1.00 10.00      B   
ATOM   1299  C   VAL   106      25.807  -1.728  10.328  1.00 10.00      B   
ATOM   1300  O   VAL   106      24.829  -1.036  10.042  1.00 10.00      B   
ATOM   1301  N   MET   107      25.736  -2.803  11.107  1.00 10.00      B   
ATOM   1302  HN  MET   107      26.558  -3.296  11.311  1.00 10.00      B   
ATOM   1303  CA  MET   107      24.467  -3.278  11.659  1.00 10.00      B   
ATOM   1304  CB  MET   107      24.629  -4.672  12.273  1.00 10.00      B   
ATOM   1305  CG  MET   107      24.042  -5.799  11.439  1.00 10.00      B   
ATOM   1306  SD  MET   107      22.260  -5.643  11.203  1.00 10.00      B   
ATOM   1307  CE  MET   107      21.895  -7.178  10.350  1.00 10.00      B   
ATOM   1308  C   MET   107      23.920  -2.321  12.710  1.00 10.00      B   
ATOM   1309  O   MET   107      22.726  -2.031  12.732  1.00 10.00      B   
ATOM   1310  N   LYS   108      24.802  -1.811  13.563  1.00 10.00      B   
ATOM   1311  HN  LYS   108      25.750  -2.055  13.476  1.00 10.00      B   
ATOM   1312  CA  LYS   108      24.395  -0.896  14.628  1.00 10.00      B   
ATOM   1313  CB  LYS   108      25.542  -0.643  15.609  1.00 10.00      B   
ATOM   1314  CG  LYS   108      26.734   0.084  15.012  1.00 10.00      B   
ATOM   1315  CD  LYS   108      27.159   1.250  15.887  1.00 10.00      B   
ATOM   1316  CE  LYS   108      27.423   2.495  15.055  1.00 10.00      B   
ATOM   1317  NZ  LYS   108      28.418   2.250  13.974  1.00 10.00      B   
ATOM   1318  HZ1 LYS   108      28.002   1.645  13.236  1.00 10.00      B   
ATOM   1319  HZ2 LYS   108      29.262   1.768  14.365  1.00 10.00      B   
ATOM   1320  HZ3 LYS   108      28.713   3.151  13.548  1.00 10.00      B   
ATOM   1321  C   LYS   108      23.857   0.424  14.080  1.00 10.00      B   
ATOM   1322  O   LYS   108      23.036   1.083  14.721  1.00 10.00      B   
ATOM   1323  N   THR   109      24.318   0.803  12.895  1.00 10.00      B   
ATOM   1324  HN  THR   109      24.968   0.236  12.431  1.00 10.00      B   
ATOM   1325  CA  THR   109      23.883   2.043  12.265  1.00 10.00      B   
ATOM   1326  CB  THR   109      24.973   2.605  11.337  1.00 10.00      B   
ATOM   1327  OG1 THR   109      26.257   2.117  11.761  1.00 10.00      B   
ATOM   1328  HG1 THR   109      26.688   1.678  11.015  1.00 10.00      B   
ATOM   1329  CG2 THR   109      24.974   4.126  11.383  1.00 10.00      B   
ATOM   1330  C   THR   109      22.592   1.825  11.477  1.00 10.00      B   
ATOM   1331  O   THR   109      21.897   2.777  11.120  1.00 10.00      B   
ATOM   1332  N   ALA   110      22.269   0.563  11.224  1.00 10.00      B   
ATOM   1333  HN  ALA   110      22.859  -0.153  11.534  1.00 10.00      B   
ATOM   1334  CA  ALA   110      21.063   0.214  10.492  1.00 10.00      B   
ATOM   1335  CB  ALA   110      21.203  -1.172   9.886  1.00 10.00      B   
ATOM   1336  C   ALA   110      19.853   0.268  11.413  1.00 10.00      B   
ATOM   1337  O   ALA   110      18.736   0.543  10.975  1.00 10.00      B   
ATOM   1338  N   ILE   111      20.094   0.015  12.696  1.00 10.00      B   
ATOM   1339  HN  ILE   111      21.011  -0.200  12.971  1.00 10.00      B   
ATOM   1340  CA  ILE   111      19.035   0.034  13.705  1.00 10.00      B   
ATOM   1341  CB  ILE   111      19.578  -0.220  15.127  1.00 10.00      B   
ATOM   1342  CG1 ILE   111      20.437  -1.484  15.143  1.00 10.00      B   
ATOM   1343  CG2 ILE   111      18.433  -0.345  16.119  1.00 10.00      B   
ATOM   1344  CD1 ILE   111      21.188  -1.697  16.439  1.00 10.00      B   
ATOM   1345  C   ILE   111      18.219   1.336  13.673  1.00 10.00      B   
ATOM   1346  O   ILE   111      16.996   1.288  13.511  1.00 10.00      B   
ATOM   1347  N   PRO   112      18.869   2.518  13.825  1.00 10.00      B   
ATOM   1348  CA  PRO   112      18.174   3.812  13.797  1.00 10.00      B   
ATOM   1349  CB  PRO   112      19.310   4.839  13.851  1.00 10.00      B   
ATOM   1350  CG  PRO   112      20.434   4.118  14.505  1.00 10.00      B   
ATOM   1351  CD  PRO   112      20.320   2.691  14.050  1.00 10.00      B   
ATOM   1352  C   PRO   112      17.365   3.998  12.518  1.00 10.00      B   
ATOM   1353  O   PRO   112      16.263   4.541  12.545  1.00 10.00      B   
ATOM   1354  N   LEU   113      17.914   3.527  11.401  1.00 10.00      B   
ATOM   1355  HN  LEU   113      18.792   3.095  11.449  1.00 10.00      B   
ATOM   1356  CA  LEU   113      17.244   3.634  10.111  1.00 10.00      B   
ATOM   1357  CB  LEU   113      18.147   3.122   8.985  1.00 10.00      B   
ATOM   1358  CG  LEU   113      19.395   3.949   8.687  1.00 10.00      B   
ATOM   1359  CD1 LEU   113      20.288   3.225   7.689  1.00 10.00      B   
ATOM   1360  CD2 LEU   113      19.015   5.326   8.163  1.00 10.00      B   
ATOM   1361  C   LEU   113      15.936   2.852  10.122  1.00 10.00      B   
ATOM   1362  O   LEU   113      14.872   3.406   9.848  1.00 10.00      B   
ATOM   1363  N   VAL   114      16.024   1.566  10.464  1.00 10.00      B   
ATOM   1364  HN  VAL   114      16.906   1.191  10.695  1.00 10.00      B   
ATOM   1365  CA  VAL   114      14.851   0.698  10.512  1.00 10.00      B   
ATOM   1366  CB  VAL   114      15.234  -0.751  10.883  1.00 10.00      B   
ATOM   1367  CG1 VAL   114      14.000  -1.639  10.955  1.00 10.00      B   
ATOM   1368  CG2 VAL   114      16.229  -1.313   9.881  1.00 10.00      B   
ATOM   1369  C   VAL   114      13.823   1.232  11.509  1.00 10.00      B   
ATOM   1370  O   VAL   114      12.624   1.242  11.235  1.00 10.00      B   
ATOM   1371  N   LEU   115      14.307   1.692  12.658  1.00 10.00      B   
ATOM   1372  HN  LEU   115      15.280   1.663  12.815  1.00 10.00      B   
ATOM   1373  CA  LEU   115      13.432   2.233  13.694  1.00 10.00      B   
ATOM   1374  CB  LEU   115      14.227   2.558  14.960  1.00 10.00      B   
ATOM   1375  CG  LEU   115      14.793   1.366  15.730  1.00 10.00      B   
ATOM   1376  CD1 LEU   115      15.587   1.842  16.936  1.00 10.00      B   
ATOM   1377  CD2 LEU   115      13.680   0.426  16.160  1.00 10.00      B   
ATOM   1378  C   LEU   115      12.703   3.482  13.208  1.00 10.00      B   
ATOM   1379  O   LEU   115      11.504   3.644  13.444  1.00 10.00      B   
ATOM   1380  N   LEU   116      13.431   4.356  12.521  1.00 10.00      B   
ATOM   1381  HN  LEU   116      14.380   4.165  12.354  1.00 10.00      B   
ATOM   1382  CA  LEU   116      12.865   5.594  12.004  1.00 10.00      B   
ATOM   1383  CB  LEU   116      13.975   6.483  11.439  1.00 10.00      B   
ATOM   1384  CG  LEU   116      13.586   7.921  11.098  1.00 10.00      B   
ATOM   1385  CD1 LEU   116      13.344   8.729  12.364  1.00 10.00      B   
ATOM   1386  CD2 LEU   116      14.654   8.574  10.236  1.00 10.00      B   
ATOM   1387  C   LEU   116      11.825   5.306  10.927  1.00 10.00      B   
ATOM   1388  O   LEU   116      10.699   5.799  10.991  1.00 10.00      B   
ATOM   1389  N   THR   117      12.203   4.492   9.949  1.00 10.00      B   
ATOM   1390  HN  THR   117      13.115   4.123   9.956  1.00 10.00      B   
ATOM   1391  CA  THR   117      11.311   4.138   8.854  1.00 10.00      B   
ATOM   1392  CB  THR   117      12.027   3.252   7.819  1.00 10.00      B   
ATOM   1393  OG1 THR   117      13.331   3.785   7.561  1.00 10.00      B   
ATOM   1394  HG1 THR   117      13.706   3.344   6.794  1.00 10.00      B   
ATOM   1395  CG2 THR   117      11.242   3.221   6.519  1.00 10.00      B   
ATOM   1396  C   THR   117      10.054   3.425   9.350  1.00 10.00      B   
ATOM   1397  O   THR   117       8.948   3.713   8.892  1.00 10.00      B   
ATOM   1398  N   MET   118      10.222   2.506  10.293  1.00 10.00      B   
ATOM   1399  HN  MET   118      11.129   2.313  10.620  1.00 10.00      B   
ATOM   1400  CA  MET   118       9.090   1.763  10.842  1.00 10.00      B   
ATOM   1401  CB  MET   118       9.558   0.593  11.714  1.00 10.00      B   
ATOM   1402  CG  MET   118       8.504  -0.485  11.908  1.00 10.00      B   
ATOM   1403  SD  MET   118       7.979  -1.228  10.351  1.00 10.00      B   
ATOM   1404  CE  MET   118       6.637  -2.277  10.911  1.00 10.00      B   
ATOM   1405  C   MET   118       8.146   2.672  11.626  1.00 10.00      B   
ATOM   1406  O   MET   118       6.950   2.404  11.728  1.00 10.00      B   
ATOM   1407  N   ALA   119       8.687   3.740  12.191  1.00 10.00      B   
ATOM   1408  HN  ALA   119       9.652   3.896  12.095  1.00 10.00      B   
ATOM   1409  CA  ALA   119       7.884   4.682  12.954  1.00 10.00      B   
ATOM   1410  CB  ALA   119       8.751   5.440  13.949  1.00 10.00      B   
ATOM   1411  C   ALA   119       7.167   5.653  12.020  1.00 10.00      B   
ATOM   1412  O   ALA   119       5.942   5.770  12.047  1.00 10.00      B   
ATOM   1413  N   ILE   120       7.936   6.325  11.174  1.00 10.00      B   
ATOM   1414  HN  ILE   120       8.908   6.164  11.183  1.00 10.00      B   
ATOM   1415  CA  ILE   120       7.388   7.296  10.234  1.00 10.00      B   
ATOM   1416  CB  ILE   120       8.513   8.019   9.462  1.00 10.00      B   
ATOM   1417  CG1 ILE   120       9.439   8.751  10.435  1.00 10.00      B   
ATOM   1418  CG2 ILE   120       7.943   8.990   8.439  1.00 10.00      B   
ATOM   1419  CD1 ILE   120      10.605   9.444   9.767  1.00 10.00      B   
ATOM   1420  C   ILE   120       6.435   6.629   9.244  1.00 10.00      B   
ATOM   1421  O   ILE   120       5.382   7.182   8.911  1.00 10.00      B   
ATOM   1422  N   GLY   121       6.792   5.428   8.803  1.00 10.00      B   
ATOM   1423  HN  GLY   121       7.630   5.025   9.128  1.00 10.00      B   
ATOM   1424  CA  GLY   121       5.973   4.706   7.848  1.00 10.00      B   
ATOM   1425  C   GLY   121       4.643   4.244   8.415  1.00 10.00      B   
ATOM   1426  O   GLY   121       3.750   3.858   7.667  1.00 10.00      B   
ATOM   1427  N   GLU   122       4.505   4.294   9.732  1.00 10.00      B   
ATOM   1428  HN  GLU   122       5.251   4.618  10.282  1.00 10.00      B   
ATOM   1429  CA  GLU   122       3.272   3.874  10.384  1.00 10.00      B   
ATOM   1430  CB  GLU   122       3.586   2.995  11.597  1.00 10.00      B   
ATOM   1431  CG  GLU   122       3.761   1.522  11.269  1.00 10.00      B   
ATOM   1432  CD  GLU   122       2.469   0.746  11.402  1.00 10.00      B   
ATOM   1433  OE1 GLU   122       2.259   0.122  12.464  1.00 10.00      B   
ATOM   1434  OE2 GLU   122       1.650   0.767  10.454  1.00 10.00      B   
ATOM   1435  C   GLU   122       2.431   5.075  10.809  1.00 10.00      B   
ATOM   1436  O   GLU   122       1.312   4.917  11.297  1.00 10.00      B   
ATOM   1437  N   TRP   123       2.964   6.275  10.616  1.00 10.00      B   
ATOM   1438  HN  TRP   123       3.851   6.346  10.202  1.00 10.00      B   
ATOM   1439  CA  TRP   123       2.254   7.488  11.004  1.00 10.00      B   
ATOM   1440  CB  TRP   123       2.835   8.062  12.302  1.00 10.00      B   
ATOM   1441  CG  TRP   123       2.429   7.304  13.527  1.00 10.00      B   
ATOM   1442  CD1 TRP   123       3.176   6.395  14.219  1.00 10.00      B   
ATOM   1443  CD2 TRP   123       1.171   7.387  14.202  1.00 10.00      B   
ATOM   1444  NE1 TRP   123       2.461   5.908  15.284  1.00 10.00      B   
ATOM   1445  HE1 TRP   123       2.782   5.242  15.931  1.00 10.00      B   
ATOM   1446  CE2 TRP   123       1.226   6.503  15.297  1.00 10.00      B   
ATOM   1447  CE3 TRP   123       0.004   8.128  13.990  1.00 10.00      B   
ATOM   1448  CZ2 TRP   123       0.156   6.335  16.172  1.00 10.00      B   
ATOM   1449  CZ3 TRP   123      -1.057   7.959  14.859  1.00 10.00      B   
ATOM   1450  CH2 TRP   123      -0.973   7.073  15.940  1.00 10.00      B   
ATOM   1451  C   TRP   123       2.269   8.550   9.906  1.00 10.00      B   
ATOM   1452  O   TRP   123       1.284   8.731   9.188  1.00 10.00      B   
ATOM   1453  N   VAL   124       3.400   9.228   9.778  1.00 10.00      B   
ATOM   1454  HN  VAL   124       4.154   9.003  10.361  1.00 10.00      B   
ATOM   1455  CA  VAL   124       3.565  10.301   8.802  1.00 10.00      B   
ATOM   1456  CB  VAL   124       4.963  10.943   8.908  1.00 10.00      B   
ATOM   1457  CG1 VAL   124       5.017  12.251   8.139  1.00 10.00      B   
ATOM   1458  CG2 VAL   124       5.346  11.165  10.364  1.00 10.00      B   
ATOM   1459  C   VAL   124       3.313   9.845   7.362  1.00 10.00      B   
ATOM   1460  O   VAL   124       2.726  10.584   6.573  1.00 10.00      B   
ATOM   1461  N   ALA   125       3.746   8.633   7.026  1.00 10.00      B   
ATOM   1462  HN  ALA   125       4.200   8.080   7.699  1.00 10.00      B   
ATOM   1463  CA  ALA   125       3.565   8.111   5.669  1.00 10.00      B   
ATOM   1464  CB  ALA   125       4.388   6.851   5.423  1.00 10.00      B   
ATOM   1465  C   ALA   125       2.087   7.929   5.284  1.00 10.00      B   
ATOM   1466  O   ALA   125       1.621   8.557   4.332  1.00 10.00      B   
ATOM   1467  N   PRO   126       1.318   7.090   6.017  1.00 10.00      B   
ATOM   1468  CA  PRO   126      -0.103   6.861   5.708  1.00 10.00      B   
ATOM   1469  CB  PRO   126      -0.561   5.890   6.801  1.00 10.00      B   
ATOM   1470  CG  PRO   126       0.689   5.239   7.272  1.00 10.00      B   
ATOM   1471  CD  PRO   126       1.750   6.294   7.179  1.00 10.00      B   
ATOM   1472  C   PRO   126      -0.925   8.146   5.777  1.00 10.00      B   
ATOM   1473  O   PRO   126      -1.742   8.420   4.895  1.00 10.00      B   
ATOM   1474  N   GLN   127      -0.699   8.937   6.822  1.00 10.00      B   
ATOM   1475  HN  GLN   127      -0.025   8.675   7.486  1.00 10.00      B   
ATOM   1476  CA  GLN   127      -1.425  10.191   6.993  1.00 10.00      B   
ATOM   1477  CB  GLN   127      -1.147  10.815   8.362  1.00 10.00      B   
ATOM   1478  CG  GLN   127      -1.674  10.000   9.533  1.00 10.00      B   
ATOM   1479  CD  GLN   127      -1.457  10.681  10.872  1.00 10.00      B   
ATOM   1480  OE1 GLN   127      -0.525  11.468  11.043  1.00 10.00      B   
ATOM   1481  NE2 GLN   127      -2.314  10.373  11.833  1.00 10.00      B   
ATOM   1482 HE21 GLN   127      -3.028   9.735  11.629  1.00 10.00      B   
ATOM   1483 HE22 GLN   127      -2.197  10.793  12.713  1.00 10.00      B   
ATOM   1484  C   GLN   127      -1.071  11.168   5.880  1.00 10.00      B   
ATOM   1485  O   GLN   127      -1.934  11.881   5.372  1.00 10.00      B   
ATOM   1486  N   GLY   128       0.201  11.171   5.487  1.00 10.00      B   
ATOM   1487  HN  GLY   128       0.839  10.559   5.919  1.00 10.00      B   
ATOM   1488  CA  GLY   128       0.660  12.056   4.431  1.00 10.00      B   
ATOM   1489  C   GLY   128      -0.022  11.771   3.110  1.00 10.00      B   
ATOM   1490  O   GLY   128      -0.417  12.695   2.394  1.00 10.00      B   
ATOM   1491  N   GLU   129      -0.165  10.488   2.793  1.00 10.00      B   
ATOM   1492  HN  GLU   129       0.178   9.804   3.410  1.00 10.00      B   
ATOM   1493  CA  GLU   129      -0.816  10.068   1.556  1.00 10.00      B   
ATOM   1494  CB  GLU   129      -0.763   8.545   1.411  1.00 10.00      B   
ATOM   1495  CG  GLU   129       0.342   8.042   0.493  1.00 10.00      B   
ATOM   1496  CD  GLU   129       0.002   8.195  -0.979  1.00 10.00      B   
ATOM   1497  OE1 GLU   129       0.790   7.729  -1.830  1.00 10.00      B   
ATOM   1498  OE2 GLU   129      -1.055   8.777  -1.297  1.00 10.00      B   
ATOM   1499  C   GLU   129      -2.263  10.548   1.517  1.00 10.00      B   
ATOM   1500  O   GLU   129      -2.699  11.168   0.546  1.00 10.00      B   
ATOM   1501  N   GLN   130      -2.998  10.276   2.589  1.00 10.00      B   
ATOM   1502  HN  GLN   130      -2.590   9.787   3.337  1.00 10.00      B   
ATOM   1503  CA  GLN   130      -4.394  10.683   2.681  1.00 10.00      B   
ATOM   1504  CB  GLN   130      -5.062  10.084   3.920  1.00 10.00      B   
ATOM   1505  CG  GLN   130      -5.228   8.574   3.867  1.00 10.00      B   
ATOM   1506  CD  GLN   130      -6.068   8.035   5.008  1.00 10.00      B   
ATOM   1507  OE1 GLN   130      -6.072   8.583   6.112  1.00 10.00      B   
ATOM   1508  NE2 GLN   130      -6.792   6.959   4.747  1.00 10.00      B   
ATOM   1509 HE21 GLN   130      -6.744   6.578   3.846  1.00 10.00      B   
ATOM   1510 HE22 GLN   130      -7.350   6.588   5.463  1.00 10.00      B   
ATOM   1511  C   GLN   130      -4.529  12.201   2.686  1.00 10.00      B   
ATOM   1512  O   GLN   130      -5.429  12.749   2.052  1.00 10.00      B   
ATOM   1513  N   MET   131      -3.622  12.874   3.390  1.00 10.00      B   
ATOM   1514  HN  MET   131      -2.919  12.378   3.867  1.00 10.00      B   
ATOM   1515  CA  MET   131      -3.642  14.331   3.474  1.00 10.00      B   
ATOM   1516  CB  MET   131      -2.555  14.847   4.417  1.00 10.00      B   
ATOM   1517  CG  MET   131      -2.975  14.940   5.872  1.00 10.00      B   
ATOM   1518  SD  MET   131      -1.777  15.838   6.881  1.00 10.00      B   
ATOM   1519  CE  MET   131      -0.373  14.723   6.833  1.00 10.00      B   
ATOM   1520  C   MET   131      -3.464  14.959   2.101  1.00 10.00      B   
ATOM   1521  O   MET   131      -4.237  15.829   1.705  1.00 10.00      B   
ATOM   1522  N   ALA   132      -2.446  14.504   1.378  1.00 10.00      B   
ATOM   1523  HN  ALA   132      -1.873  13.800   1.753  1.00 10.00      B   
ATOM   1524  CA  ALA   132      -2.155  15.020   0.044  1.00 10.00      B   
ATOM   1525  CB  ALA   132      -0.912  14.353  -0.518  1.00 10.00      B   
ATOM   1526  C   ALA   132      -3.342  14.816  -0.891  1.00 10.00      B   
ATOM   1527  O   ALA   132      -3.718  15.716  -1.640  1.00 10.00      B   
ATOM   1528  N   ARG   133      -3.941  13.634  -0.822  1.00 10.00      B   
ATOM   1529  HN  ARG   133      -3.598  12.961  -0.194  1.00 10.00      B   
ATOM   1530  CA  ARG   133      -5.090  13.308  -1.656  1.00 10.00      B   
ATOM   1531  CB  ARG   133      -5.421  11.821  -1.557  1.00 10.00      B   
ATOM   1532  CG  ARG   133      -4.365  10.926  -2.175  1.00 10.00      B   
ATOM   1533  CD  ARG   133      -4.589   9.468  -1.823  1.00 10.00      B   
ATOM   1534  NE  ARG   133      -3.486   8.643  -2.296  1.00 10.00      B   
ATOM   1535  HE  ARG   133      -2.619   8.719  -1.812  1.00 10.00      B   
ATOM   1536  CZ  ARG   133      -3.566   7.816  -3.328  1.00 10.00      B   
ATOM   1537  NH1 ARG   133      -4.701   7.692  -4.001  1.00 10.00      B   
ATOM   1538 HH11 ARG   133      -5.535   8.247  -3.725  1.00 10.00      B   
ATOM   1539 HH12 ARG   133      -4.760   7.036  -4.810  1.00 10.00      B   
ATOM   1540  NH2 ARG   133      -2.502   7.122  -3.691  1.00 10.00      B   
ATOM   1541 HH21 ARG   133      -1.605   7.227  -3.165  1.00 10.00      B   
ATOM   1542 HH22 ARG   133      -2.551   6.474  -4.504  1.00 10.00      B   
ATOM   1543  C   ARG   133      -6.303  14.153  -1.276  1.00 10.00      B   
ATOM   1544  O   ARG   133      -7.136  14.475  -2.124  1.00 10.00      B   
ATOM   1545  N   ASN   134      -6.390  14.510  -0.001  1.00 10.00      B   
ATOM   1546  HN  ASN   134      -5.694  14.211   0.627  1.00 10.00      B   
ATOM   1547  CA  ASN   134      -7.490  15.330   0.495  1.00 10.00      B   
ATOM   1548  CB  ASN   134      -7.502  15.342   2.027  1.00 10.00      B   
ATOM   1549  CG  ASN   134      -8.696  16.076   2.607  1.00 10.00      B   
ATOM   1550  OD1 ASN   134      -9.774  16.096   2.017  1.00 10.00      B   
ATOM   1551  ND2 ASN   134      -8.510  16.681   3.771  1.00 10.00      B   
ATOM   1552 HD21 ASN   134      -7.623  16.623   4.190  1.00 10.00      B   
ATOM   1553 HD22 ASN   134      -9.265  17.172   4.164  1.00 10.00      B   
ATOM   1554  C   ASN   134      -7.377  16.753  -0.040  1.00 10.00      B   
ATOM   1555  O   ASN   134      -8.377  17.392  -0.358  1.00 10.00      B   
ATOM   1556  N   TYR   135      -6.146  17.239  -0.161  1.00 10.00      B   
ATOM   1557  HN  TYR   135      -5.381  16.680   0.103  1.00 10.00      B   
ATOM   1558  CA  TYR   135      -5.903  18.590  -0.665  1.00 10.00      B   
ATOM   1559  CB  TYR   135      -4.479  19.053  -0.339  1.00 10.00      B   
ATOM   1560  CG  TYR   135      -4.139  19.008   1.135  1.00 10.00      B   
ATOM   1561  CD1 TYR   135      -5.084  19.348   2.095  1.00 10.00      B   
ATOM   1562  CD2 TYR   135      -2.877  18.620   1.564  1.00 10.00      B   
ATOM   1563  CE1 TYR   135      -4.782  19.301   3.441  1.00 10.00      B   
ATOM   1564  CE2 TYR   135      -2.567  18.572   2.911  1.00 10.00      B   
ATOM   1565  CZ  TYR   135      -3.523  18.913   3.844  1.00 10.00      B   
ATOM   1566  OH  TYR   135      -3.217  18.867   5.185  1.00 10.00      B   
ATOM   1567  HH  TYR   135      -2.391  19.346   5.340  1.00 10.00      B   
ATOM   1568  C   TYR   135      -6.156  18.671  -2.167  1.00 10.00      B   
ATOM   1569  O   TYR   135      -6.235  19.759  -2.741  1.00 10.00      B   
ATOM   1570  N   ARG   136      -6.306  17.508  -2.792  1.00 10.00      B   
ATOM   1571  HN  ARG   136      -6.252  16.680  -2.268  1.00 10.00      B   
ATOM   1572  CA  ARG   136      -6.556  17.422  -4.225  1.00 10.00      B   
ATOM   1573  CB  ARG   136      -6.060  16.081  -4.770  1.00 10.00      B   
ATOM   1574  CG  ARG   136      -4.550  15.977  -4.891  1.00 10.00      B   
ATOM   1575  CD  ARG   136      -4.109  16.070  -6.341  1.00 10.00      B   
ATOM   1576  NE  ARG   136      -3.535  14.816  -6.822  1.00 10.00      B   
ATOM   1577  HE  ARG   136      -2.585  14.652  -6.628  1.00 10.00      B   
ATOM   1578  CZ  ARG   136      -4.220  13.893  -7.500  1.00 10.00      B   
ATOM   1579  NH1 ARG   136      -5.503  14.075  -7.776  1.00 10.00      B   
ATOM   1580 HH11 ARG   136      -6.030  13.346  -8.306  1.00 10.00      B   
ATOM   1581 HH12 ARG   136      -5.992  14.939  -7.467  1.00 10.00      B   
ATOM   1582  NH2 ARG   136      -3.619  12.784  -7.904  1.00 10.00      B   
ATOM   1583 HH21 ARG   136      -2.607  12.626  -7.695  1.00 10.00      B   
ATOM   1584 HH22 ARG   136      -4.156  12.063  -8.433  1.00 10.00      B   
ATOM   1585  C   ARG   136      -8.041  17.591  -4.532  1.00 10.00      B   
ATOM   1586  O   ARG   136      -8.483  17.352  -5.656  1.00 10.00      B   
ATOM   1587  N   ALA   137      -8.799  18.029  -3.527  1.00 10.00      B   
ATOM   1588  HN  ALA   137      -8.374  18.210  -2.662  1.00 10.00      B   
ATOM   1589  CA  ALA   137     -10.240  18.238  -3.663  1.00 10.00      B   
ATOM   1590  CB  ALA   137     -10.851  18.607  -2.320  1.00 10.00      B   
ATOM   1591  C   ALA   137     -10.564  19.305  -4.706  1.00 10.00      B   
ATOM   1592  O   ALA   137     -11.715  19.441  -5.132  1.00 10.00      B   
ATOM   1593  N   GLN   138      -9.546  20.066  -5.101  1.00 10.00      B   
ATOM   1594  HN  GLN   138      -8.665  19.921  -4.700  1.00 10.00      B   
ATOM   1595  CA  GLN   138      -9.707  21.110  -6.107  1.00 10.00      B   
ATOM   1596  CB  GLN   138      -8.420  21.933  -6.235  1.00 10.00      B   
ATOM   1597  CG  GLN   138      -8.016  22.666  -4.966  1.00 10.00      B   
ATOM   1598  CD  GLN   138      -6.781  23.529  -5.154  1.00 10.00      B   
ATOM   1599  OE1 GLN   138      -5.897  23.212  -5.952  1.00 10.00      B   
ATOM   1600  NE2 GLN   138      -6.714  24.628  -4.419  1.00 10.00      B   
ATOM   1601 HE21 GLN   138      -7.454  24.820  -3.805  1.00 10.00      B   
ATOM   1602 HE22 GLN   138      -5.928  25.204  -4.516  1.00 10.00      B   
ATOM   1603  C   GLN   138     -10.063  20.490  -7.455  1.00 10.00      B   
ATOM   1604  O   GLN   138     -10.761  21.096  -8.266  1.00 10.00      B   
ATOM   1605  N   ALA   139      -9.588  19.272  -7.676  1.00 10.00      B   
ATOM   1606  HN  ALA   139      -9.056  18.832  -6.978  1.00 10.00      B   
ATOM   1607  CA  ALA   139      -9.859  18.557  -8.912  1.00 10.00      B   
ATOM   1608  CB  ALA   139      -8.562  18.054  -9.530  1.00 10.00      B   
ATOM   1609  C   ALA   139     -10.806  17.397  -8.636  1.00 10.00      B   
ATOM   1610  O   ALA   139     -10.749  16.784  -7.570  1.00 10.00      B   
ATOM   1611  N   MET   140     -11.680  17.103  -9.583  1.00 10.00      B   
ATOM   1612  HN  MET   140     -11.682  17.626 -10.412  1.00 10.00      B   
ATOM   1613  CA  MET   140     -12.640  16.019  -9.424  1.00 10.00      B   
ATOM   1614  CB  MET   140     -13.929  16.320 -10.195  1.00 10.00      B   
ATOM   1615  CG  MET   140     -14.699  17.518  -9.660  1.00 10.00      B   
ATOM   1616  SD  MET   140     -16.245  17.809 -10.543  1.00 10.00      B   
ATOM   1617  CE  MET   140     -16.842  19.272  -9.697  1.00 10.00      B   
ATOM   1618  C   MET   140     -12.051  14.682  -9.861  1.00 10.00      B   
ATOM   1619  O   MET   140     -10.966  14.634 -10.451  1.00 10.00      B   
ATOM   1620  N   TYR   141     -12.778  13.605  -9.564  1.00 10.00      B   
ATOM   1621  HN  TYR   141     -13.629  13.728  -9.086  1.00 10.00      B   
ATOM   1622  CA  TYR   141     -12.363  12.247  -9.916  1.00 10.00      B   
ATOM   1623  CB  TYR   141     -12.191  12.088 -11.433  1.00 10.00      B   
ATOM   1624  CG  TYR   141     -13.475  12.230 -12.218  1.00 10.00      B   
ATOM   1625  CD1 TYR   141     -13.844  13.449 -12.770  1.00 10.00      B   
ATOM   1626  CD2 TYR   141     -14.319  11.143 -12.403  1.00 10.00      B   
ATOM   1627  CE1 TYR   141     -15.019  13.583 -13.485  1.00 10.00      B   
ATOM   1628  CE2 TYR   141     -15.494  11.268 -13.118  1.00 10.00      B   
ATOM   1629  CZ  TYR   141     -15.840  12.488 -13.657  1.00 10.00      B   
ATOM   1630  OH  TYR   141     -17.013  12.613 -14.369  1.00 10.00      B   
ATOM   1631  HH  TYR   141     -16.820  12.998 -15.236  1.00 10.00      B   
ATOM   1632  C   TYR   141     -11.096  11.829  -9.170  1.00 10.00      B   
ATOM   1633  O   TYR   141     -10.184  11.235  -9.755  1.00 10.00      B   
ATOM   1634  N   GLY   142     -11.044  12.132  -7.876  1.00 10.00      B   
ATOM   1635  HN  GLY   142     -11.803  12.596  -7.454  1.00 10.00      B   
ATOM   1636  CA  GLY   142      -9.882  11.781  -7.083  1.00 10.00      B   
ATOM   1637  C   GLY   142     -10.240  10.978  -5.850  1.00 10.00      B   
ATOM   1638  O   GLY   142     -10.662  11.542  -4.838  1.00 10.00      B   
ATOM   1639  N   GLY   143     -10.080   9.662  -5.940  1.00 10.00      B   
ATOM   1640  HN  GLY   143      -9.760   9.277  -6.785  1.00 10.00      B   
ATOM   1641  CA  GLY   143     -10.384   8.785  -4.820  1.00 10.00      B   
ATOM   1642  C   GLY   143      -9.525   9.075  -3.602  1.00 10.00      B   
ATOM   1643  O   GLY   143      -8.313   8.849  -3.617  1.00 10.00      B   
ATOM   1644  N   SER   144     -10.155   9.570  -2.548  1.00 10.00      B   
ATOM   1645  HN  SER   144     -11.126   9.702  -2.593  1.00 10.00      B   
ATOM   1646  CA  SER   144      -9.457   9.909  -1.319  1.00 10.00      B   
ATOM   1647  CB  SER   144      -8.846  11.307  -1.456  1.00 10.00      B   
ATOM   1648  OG  SER   144      -9.719  12.171  -2.165  1.00 10.00      B   
ATOM   1649  HG  SER   144      -9.960  11.759  -3.005  1.00 10.00      B   
ATOM   1650  C   SER   144     -10.427   9.866  -0.142  1.00 10.00      B   
ATOM   1651  O   SER   144     -11.304   8.998  -0.091  1.00 10.00      B   
ATOM   1652  N   LEU   145     -10.267  10.787   0.806  1.00 10.00      B   
ATOM   1653  HN  LEU   145      -9.533  11.432   0.731  1.00 10.00      B   
ATOM   1654  CA  LEU   145     -11.156  10.858   1.956  1.00 10.00      B   
ATOM   1655  CB  LEU   145     -10.565  11.765   3.037  1.00 10.00      B   
ATOM   1656  CG  LEU   145      -9.256  11.285   3.667  1.00 10.00      B   
ATOM   1657  CD1 LEU   145      -8.671  12.364   4.568  1.00 10.00      B   
ATOM   1658  CD2 LEU   145      -9.487  10.000   4.449  1.00 10.00      B   
ATOM   1659  C   LEU   145     -12.512  11.380   1.504  1.00 10.00      B   
ATOM   1660  O   LEU   145     -13.542  11.075   2.101  1.00 10.00      B   
ATOM   1661  N   LEU   146     -12.487  12.165   0.433  1.00 10.00      B   
ATOM   1662  HN  LEU   146     -11.625  12.370   0.016  1.00 10.00      B   
ATOM   1663  CA  LEU   146     -13.695  12.723  -0.149  1.00 10.00      B   
ATOM   1664  CB  LEU   146     -13.405  14.102  -0.746  1.00 10.00      B   
ATOM   1665  CG  LEU   146     -14.587  14.809  -1.416  1.00 10.00      B   
ATOM   1666  CD1 LEU   146     -15.623  15.220  -0.380  1.00 10.00      B   
ATOM   1667  CD2 LEU   146     -14.109  16.014  -2.213  1.00 10.00      B   
ATOM   1668  C   LEU   146     -14.196  11.778  -1.233  1.00 10.00      B   
ATOM   1669  O   LEU   146     -13.623  11.706  -2.322  1.00 10.00      B   
ATOM   1670  N   SER   147     -15.244  11.036  -0.922  1.00 10.00      B   
ATOM   1671  HN  SER   147     -15.658  11.138  -0.040  1.00 10.00      B   
ATOM   1672  CA  SER   147     -15.806  10.076  -1.858  1.00 10.00      B   
ATOM   1673  CB  SER   147     -16.658   9.063  -1.096  1.00 10.00      B   
ATOM   1674  OG  SER   147     -16.067   8.760   0.160  1.00 10.00      B   
ATOM   1675  HG  SER   147     -15.125   8.957   0.126  1.00 10.00      B   
ATOM   1676  C   SER   147     -16.626  10.765  -2.950  1.00 10.00      B   
ATOM   1677  O   SER   147     -17.270  11.795  -2.713  1.00 10.00      B   
ATOM   1678  N   THR   148     -16.589  10.201  -4.148  1.00 10.00      B   
ATOM   1679  HN  THR   148     -16.047   9.395  -4.283  1.00 10.00      B   
ATOM   1680  CA  THR   148     -17.334  10.744  -5.271  1.00 10.00      B   
ATOM   1681  CB  THR   148     -16.559  10.563  -6.588  1.00 10.00      B   
ATOM   1682  OG1 THR   148     -15.967   9.258  -6.612  1.00 10.00      B   
ATOM   1683  HG1 THR   148     -15.091   9.295  -6.202  1.00 10.00      B   
ATOM   1684  CG2 THR   148     -15.464  11.611  -6.706  1.00 10.00      B   
ATOM   1685  C   THR   148     -18.693  10.055  -5.376  1.00 10.00      B   
ATOM   1686  O   THR   148     -18.928   9.032  -4.723  1.00 10.00      B   
ATOM   1687  N   GLN   149     -19.582  10.604  -6.192  1.00 10.00      B   
ATOM   1688  HN  GLN   149     -19.336  11.417  -6.690  1.00 10.00      B   
ATOM   1689  CA  GLN   149     -20.916  10.039  -6.363  1.00 10.00      B   
ATOM   1690  CB  GLN   149     -21.889  11.085  -6.902  1.00 10.00      B   
ATOM   1691  CG  GLN   149     -22.037  12.309  -6.018  1.00 10.00      B   
ATOM   1692  CD  GLN   149     -23.380  12.983  -6.184  1.00 10.00      B   
ATOM   1693  OE1 GLN   149     -23.982  12.947  -7.260  1.00 10.00      B   
ATOM   1694  NE2 GLN   149     -23.863  13.597  -5.116  1.00 10.00      B   
ATOM   1695 HE21 GLN   149     -23.329  13.579  -4.286  1.00 10.00      B   
ATOM   1696 HE22 GLN   149     -24.729  14.055  -5.196  1.00 10.00      B   
ATOM   1697  C   GLN   149     -20.908   8.808  -7.265  1.00 10.00      B   
ATOM   1698  O   GLN   149     -21.410   8.841  -8.389  1.00 10.00      B   
ATOM   1699  N   GLN   150     -20.345   7.723  -6.768  1.00 10.00      B   
ATOM   1700  HN  GLN   150     -19.965   7.752  -5.863  1.00 10.00      B   
ATOM   1701  CA  GLN   150     -20.276   6.485  -7.526  1.00 10.00      B   
ATOM   1702  CB  GLN   150     -18.822   6.041  -7.711  1.00 10.00      B   
ATOM   1703  CG  GLN   150     -18.070   6.832  -8.769  1.00 10.00      B   
ATOM   1704  CD  GLN   150     -16.619   6.411  -8.895  1.00 10.00      B   
ATOM   1705  OE1 GLN   150     -16.292   5.470  -9.619  1.00 10.00      B   
ATOM   1706  NE2 GLN   150     -15.734   7.107  -8.200  1.00 10.00      B   
ATOM   1707 HE21 GLN   150     -16.061   7.854  -7.639  1.00 10.00      B   
ATOM   1708 HE22 GLN   150     -14.789   6.863  -8.275  1.00 10.00      B   
ATOM   1709  C   GLN   150     -21.098   5.389  -6.858  1.00 10.00      B   
ATOM   1710  O   GLN   150     -21.365   5.449  -5.656  1.00 10.00      B   
ATOM   1711  N   GLY   151     -21.496   4.394  -7.640  1.00 10.00      B   
ATOM   1712  HN  GLY   151     -21.232   4.389  -8.584  1.00 10.00      B   
ATOM   1713  CA  GLY   151     -22.291   3.301  -7.115  1.00 10.00      B   
ATOM   1714  C   GLY   151     -21.428   2.222  -6.507  1.00 10.00      B   
ATOM   1715  O   GLY   151     -21.163   1.200  -7.140  1.00 10.00      B   
ATOM   1716  N   LEU   152     -20.975   2.457  -5.287  1.00 10.00      B   
ATOM   1717  HN  LEU   152     -21.213   3.301  -4.844  1.00 10.00      B   
ATOM   1718  CA  LEU   152     -20.135   1.500  -4.588  1.00 10.00      B   
ATOM   1719  CB  LEU   152     -19.246   2.210  -3.563  1.00 10.00      B   
ATOM   1720  CG  LEU   152     -18.195   1.347  -2.854  1.00 10.00      B   
ATOM   1721  CD1 LEU   152     -17.166   0.825  -3.847  1.00 10.00      B   
ATOM   1722  CD2 LEU   152     -17.517   2.136  -1.743  1.00 10.00      B   
ATOM   1723  C   LEU   152     -20.988   0.438  -3.906  1.00 10.00      B   
ATOM   1724  O   LEU   152     -22.015   0.749  -3.299  1.00 10.00      B   
ATOM   1725  N   TRP   153     -20.564  -0.812  -4.019  1.00 10.00      B   
ATOM   1726  HN  TRP   153     -19.736  -0.993  -4.519  1.00 10.00      B   
ATOM   1727  CA  TRP   153     -21.276  -1.924  -3.415  1.00 10.00      B   
ATOM   1728  CB  TRP   153     -21.598  -2.987  -4.476  1.00 10.00      B   
ATOM   1729  CG  TRP   153     -22.581  -4.028  -4.023  1.00 10.00      B   
ATOM   1730  CD1 TRP   153     -22.339  -5.079  -3.184  1.00 10.00      B   
ATOM   1731  CD2 TRP   153     -23.965  -4.120  -4.388  1.00 10.00      B   
ATOM   1732  NE1 TRP   153     -23.483  -5.814  -3.003  1.00 10.00      B   
ATOM   1733  HE1 TRP   153     -23.563  -6.613  -2.443  1.00 10.00      B   
ATOM   1734  CE2 TRP   153     -24.495  -5.246  -3.731  1.00 10.00      B   
ATOM   1735  CE3 TRP   153     -24.807  -3.359  -5.204  1.00 10.00      B   
ATOM   1736  CZ2 TRP   153     -25.828  -5.630  -3.864  1.00 10.00      B   
ATOM   1737  CZ3 TRP   153     -26.129  -3.742  -5.336  1.00 10.00      B   
ATOM   1738  CH2 TRP   153     -26.626  -4.865  -4.667  1.00 10.00      B   
ATOM   1739  C   TRP   153     -20.431  -2.529  -2.299  1.00 10.00      B   
ATOM   1740  O   TRP   153     -19.266  -2.875  -2.508  1.00 10.00      B   
ATOM   1741  N   ALA   154     -21.013  -2.638  -1.117  1.00 10.00      B   
ATOM   1742  HN  ALA   154     -21.942  -2.331  -1.008  1.00 10.00      B   
ATOM   1743  CA  ALA   154     -20.313  -3.200   0.024  1.00 10.00      B   
ATOM   1744  CB  ALA   154     -20.190  -2.167   1.133  1.00 10.00      B   
ATOM   1745  C   ALA   154     -21.024  -4.446   0.532  1.00 10.00      B   
ATOM   1746  O   ALA   154     -22.214  -4.412   0.839  1.00 10.00      B   
ATOM   1747  N   LYS   155     -20.298  -5.549   0.608  1.00 10.00      B   
ATOM   1748  HN  LYS   155     -19.353  -5.522   0.351  1.00 10.00      B   
ATOM   1749  CA  LYS   155     -20.869  -6.798   1.086  1.00 10.00      B   
ATOM   1750  CB  LYS   155     -20.391  -7.976   0.231  1.00 10.00      B   
ATOM   1751  CG  LYS   155     -21.034  -9.307   0.593  1.00 10.00      B   
ATOM   1752  CD  LYS   155     -20.482 -10.443  -0.249  1.00 10.00      B   
ATOM   1753  CE  LYS   155     -21.106 -11.769   0.155  1.00 10.00      B   
ATOM   1754  NZ  LYS   155     -20.549 -12.914  -0.611  1.00 10.00      B   
ATOM   1755  HZ1 LYS   155     -20.698 -12.774  -1.631  1.00 10.00      B   
ATOM   1756  HZ2 LYS   155     -21.017 -13.798  -0.324  1.00 10.00      B   
ATOM   1757  HZ3 LYS   155     -19.530 -13.004  -0.430  1.00 10.00      B   
ATOM   1758  C   LYS   155     -20.519  -7.017   2.554  1.00 10.00      B   
ATOM   1759  O   LYS   155     -19.481  -7.596   2.882  1.00 10.00      B   
ATOM   1760  N   ASP   156     -21.379  -6.535   3.434  1.00 10.00      B   
ATOM   1761  HN  ASP   156     -22.193  -6.087   3.114  1.00 10.00      B   
ATOM   1762  CA  ASP   156     -21.163  -6.676   4.866  1.00 10.00      B   
ATOM   1763  CB  ASP   156     -21.709  -5.459   5.631  1.00 10.00      B   
ATOM   1764  CG  ASP   156     -20.772  -4.263   5.615  1.00 10.00      B   
ATOM   1765  OD1 ASP   156     -20.634  -3.593   6.665  1.00 10.00      B   
ATOM   1766  OD2 ASP   156     -20.175  -3.972   4.557  1.00 10.00      B   
ATOM   1767  C   ASP   156     -21.822  -7.959   5.356  1.00 10.00      B   
ATOM   1768  O   ASP   156     -22.853  -7.928   6.031  1.00 10.00      B   
ATOM   1769  N   GLY   157     -21.226  -9.088   4.995  1.00 10.00      B   
ATOM   1770  HN  GLY   157     -20.410  -9.044   4.453  1.00 10.00      B   
ATOM   1771  CA  GLY   157     -21.766 -10.374   5.382  1.00 10.00      B   
ATOM   1772  C   GLY   157     -22.952 -10.743   4.518  1.00 10.00      B   
ATOM   1773  O   GLY   157     -22.809 -10.929   3.309  1.00 10.00      B   
ATOM   1774  N   ASN   158     -24.118 -10.842   5.133  1.00 10.00      B   
ATOM   1775  HN  ASN   158     -24.160 -10.691   6.103  1.00 10.00      B   
ATOM   1776  CA  ASN   158     -25.346 -11.172   4.411  1.00 10.00      B   
ATOM   1777  CB  ASN   158     -26.234 -12.106   5.241  1.00 10.00      B   
ATOM   1778  CG  ASN   158     -26.007 -13.580   4.953  1.00 10.00      B   
ATOM   1779  OD1 ASN   158     -24.882 -14.021   4.712  1.00 10.00      B   
ATOM   1780  ND2 ASN   158     -27.087 -14.350   4.959  1.00 10.00      B   
ATOM   1781 HD21 ASN   158     -27.955 -13.926   5.138  1.00 10.00      B   
ATOM   1782 HD22 ASN   158     -26.976 -15.317   4.800  1.00 10.00      B   
ATOM   1783  C   ASN   158     -26.109  -9.892   4.101  1.00 10.00      B   
ATOM   1784  O   ASN   158     -27.180  -9.913   3.490  1.00 10.00      B   
ATOM   1785  N   ASN   159     -25.537  -8.779   4.536  1.00 10.00      B   
ATOM   1786  HN  ASN   159     -24.676  -8.840   5.002  1.00 10.00      B   
ATOM   1787  CA  ASN   159     -26.132  -7.470   4.334  1.00 10.00      B   
ATOM   1788  CB  ASN   159     -26.055  -6.646   5.627  1.00 10.00      B   
ATOM   1789  CG  ASN   159     -26.806  -7.280   6.786  1.00 10.00      B   
ATOM   1790  OD1 ASN   159     -27.882  -7.852   6.612  1.00 10.00      B   
ATOM   1791  ND2 ASN   159     -26.239  -7.189   7.980  1.00 10.00      B   
ATOM   1792 HD21 ASN   159     -25.377  -6.725   8.049  1.00 10.00      B   
ATOM   1793 HD22 ASN   159     -26.700  -7.592   8.748  1.00 10.00      B   
ATOM   1794  C   ASN   159     -25.416  -6.740   3.208  1.00 10.00      B   
ATOM   1795  O   ASN   159     -24.250  -6.366   3.337  1.00 10.00      B   
ATOM   1796  N   PHE   160     -26.106  -6.559   2.099  1.00 10.00      B   
ATOM   1797  HN  PHE   160     -27.030  -6.887   2.050  1.00 10.00      B   
ATOM   1798  CA  PHE   160     -25.531  -5.875   0.950  1.00 10.00      B   
ATOM   1799  CB  PHE   160     -26.066  -6.479  -0.351  1.00 10.00      B   
ATOM   1800  CG  PHE   160     -25.840  -7.960  -0.466  1.00 10.00      B   
ATOM   1801  CD1 PHE   160     -26.840  -8.856  -0.123  1.00 10.00      B   
ATOM   1802  CD2 PHE   160     -24.627  -8.456  -0.913  1.00 10.00      B   
ATOM   1803  CE1 PHE   160     -26.636 -10.218  -0.224  1.00 10.00      B   
ATOM   1804  CE2 PHE   160     -24.415  -9.818  -1.018  1.00 10.00      B   
ATOM   1805  CZ  PHE   160     -25.422 -10.700  -0.672  1.00 10.00      B   
ATOM   1806  C   PHE   160     -25.843  -4.387   1.012  1.00 10.00      B   
ATOM   1807  O   PHE   160     -27.006  -3.994   1.030  1.00 10.00      B   
ATOM   1808  N   VAL   161     -24.810  -3.563   1.051  1.00 10.00      B   
ATOM   1809  HN  VAL   161     -23.895  -3.929   1.016  1.00 10.00      B   
ATOM   1810  CA  VAL   161     -24.994  -2.121   1.126  1.00 10.00      B   
ATOM   1811  CB  VAL   161     -24.115  -1.493   2.229  1.00 10.00      B   
ATOM   1812  CG1 VAL   161     -24.428  -0.011   2.392  1.00 10.00      B   
ATOM   1813  CG2 VAL   161     -24.304  -2.228   3.548  1.00 10.00      B   
ATOM   1814  C   VAL   161     -24.671  -1.461  -0.207  1.00 10.00      B   
ATOM   1815  O   VAL   161     -23.577  -1.634  -0.743  1.00 10.00      B   
ATOM   1816  N   TYR   162     -25.631  -0.721  -0.743  1.00 10.00      B   
ATOM   1817  HN  TYR   162     -26.492  -0.644  -0.277  1.00 10.00      B   
ATOM   1818  CA  TYR   162     -25.442  -0.020  -2.003  1.00 10.00      B   
ATOM   1819  CB  TYR   162     -26.467  -0.475  -3.044  1.00 10.00      B   
ATOM   1820  CG  TYR   162     -26.348   0.246  -4.368  1.00 10.00      B   
ATOM   1821  CD1 TYR   162     -25.195   0.142  -5.133  1.00 10.00      B   
ATOM   1822  CD2 TYR   162     -27.387   1.034  -4.851  1.00 10.00      B   
ATOM   1823  CE1 TYR   162     -25.077   0.799  -6.342  1.00 10.00      B   
ATOM   1824  CE2 TYR   162     -27.278   1.697  -6.063  1.00 10.00      B   
ATOM   1825  CZ  TYR   162     -26.121   1.575  -6.802  1.00 10.00      B   
ATOM   1826  OH  TYR   162     -26.001   2.234  -8.009  1.00 10.00      B   
ATOM   1827  HH  TYR   162     -25.567   1.655  -8.648  1.00 10.00      B   
ATOM   1828  C   TYR   162     -25.532   1.486  -1.797  1.00 10.00      B   
ATOM   1829  O   TYR   162     -26.495   1.988  -1.212  1.00 10.00      B   
ATOM   1830  N   ILE   163     -24.518   2.195  -2.267  1.00 10.00      B   
ATOM   1831  HN  ILE   163     -23.774   1.730  -2.711  1.00 10.00      B   
ATOM   1832  CA  ILE   163     -24.474   3.643  -2.147  1.00 10.00      B   
ATOM   1833  CB  ILE   163     -23.052   4.141  -1.823  1.00 10.00      B   
ATOM   1834  CG1 ILE   163     -22.471   3.354  -0.641  1.00 10.00      B   
ATOM   1835  CG2 ILE   163     -23.065   5.634  -1.526  1.00 10.00      B   
ATOM   1836  CD1 ILE   163     -21.011   3.638  -0.366  1.00 10.00      B   
ATOM   1837  C   ILE   163     -24.960   4.296  -3.439  1.00 10.00      B   
ATOM   1838  O   ILE   163     -24.522   3.938  -4.535  1.00 10.00      B   
ATOM   1839  N   GLU   164     -25.867   5.249  -3.301  1.00 10.00      B   
ATOM   1840  HN  GLU   164     -26.161   5.497  -2.401  1.00 10.00      B   
ATOM   1841  CA  GLU   164     -26.420   5.949  -4.449  1.00 10.00      B   
ATOM   1842  CB  GLU   164     -27.935   6.117  -4.305  1.00 10.00      B   
ATOM   1843  CG  GLU   164     -28.613   6.697  -5.535  1.00 10.00      B   
ATOM   1844  CD  GLU   164     -30.105   6.863  -5.359  1.00 10.00      B   
ATOM   1845  OE1 GLU   164     -30.545   7.971  -4.984  1.00 10.00      B   
ATOM   1846  OE2 GLU   164     -30.845   5.887  -5.600  1.00 10.00      B   
ATOM   1847  C   GLU   164     -25.745   7.305  -4.636  1.00 10.00      B   
ATOM   1848  O   GLU   164     -24.987   7.509  -5.586  1.00 10.00      B   
ATOM   1849  N   ARG   165     -26.022   8.230  -3.731  1.00 10.00      B   
ATOM   1850  HN  ARG   165     -26.623   8.011  -2.991  1.00 10.00      B   
ATOM   1851  CA  ARG   165     -25.444   9.562  -3.805  1.00 10.00      B   
ATOM   1852  CB  ARG   165     -26.538  10.631  -3.853  1.00 10.00      B   
ATOM   1853  CG  ARG   165     -27.453  10.538  -5.066  1.00 10.00      B   
ATOM   1854  CD  ARG   165     -26.681  10.708  -6.366  1.00 10.00      B   
ATOM   1855  NE  ARG   165     -26.364   9.425  -7.000  1.00 10.00      B   
ATOM   1856  HE  ARG   165     -25.784   8.803  -6.498  1.00 10.00      B   
ATOM   1857  CZ  ARG   165     -26.807   9.058  -8.201  1.00 10.00      B   
ATOM   1858  NH1 ARG   165     -27.591   9.868  -8.902  1.00 10.00      B   
ATOM   1859 HH11 ARG   165     -27.937   9.577  -9.842  1.00 10.00      B   
ATOM   1860 HH12 ARG   165     -27.864  10.801  -8.519  1.00 10.00      B   
ATOM   1861  NH2 ARG   165     -26.469   7.872  -8.700  1.00 10.00      B   
ATOM   1862 HH21 ARG   165     -26.816   7.583  -9.642  1.00 10.00      B   
ATOM   1863 HH22 ARG   165     -25.856   7.225  -8.155  1.00 10.00      B   
ATOM   1864  C   ARG   165     -24.505   9.816  -2.634  1.00 10.00      B   
ATOM   1865  O   ARG   165     -24.788   9.423  -1.500  1.00 10.00      B   
ATOM   1866  N   VAL   166     -23.387  10.471  -2.920  1.00 10.00      B   
ATOM   1867  HN  VAL   166     -23.231  10.764  -3.840  1.00 10.00      B   
ATOM   1868  CA  VAL   166     -22.389  10.781  -1.908  1.00 10.00      B   
ATOM   1869  CB  VAL   166     -21.031  10.123  -2.244  1.00 10.00      B   
ATOM   1870  CG1 VAL   166     -20.001  10.407  -1.162  1.00 10.00      B   
ATOM   1871  CG2 VAL   166     -21.192   8.625  -2.445  1.00 10.00      B   
ATOM   1872  C   VAL   166     -22.200  12.293  -1.809  1.00 10.00      B   
ATOM   1873  O   VAL   166     -22.201  12.994  -2.824  1.00 10.00      B   
ATOM   1874  N   LYS   167     -22.054  12.786  -0.590  1.00 10.00      B   
ATOM   1875  HN  LYS   167     -22.064  12.175   0.175  1.00 10.00      B   
ATOM   1876  CA  LYS   167     -21.863  14.208  -0.349  1.00 10.00      B   
ATOM   1877  CB  LYS   167     -23.098  14.800   0.335  1.00 10.00      B   
ATOM   1878  CG  LYS   167     -24.362  14.781  -0.511  1.00 10.00      B   
ATOM   1879  CD  LYS   167     -24.379  15.923  -1.513  1.00 10.00      B   
ATOM   1880  CE  LYS   167     -25.744  16.062  -2.164  1.00 10.00      B   
ATOM   1881  NZ  LYS   167     -25.924  17.395  -2.801  1.00 10.00      B   
ATOM   1882  HZ1 LYS   167     -25.852  18.147  -2.085  1.00 10.00      B   
ATOM   1883  HZ2 LYS   167     -26.858  17.452  -3.252  1.00 10.00      B   
ATOM   1884  HZ3 LYS   167     -25.194  17.549  -3.524  1.00 10.00      B   
ATOM   1885  C   LYS   167     -20.641  14.429   0.531  1.00 10.00      B   
ATOM   1886  O   LYS   167     -20.286  13.568   1.336  1.00 10.00      B   
ATOM   1887  N   GLY   168     -20.010  15.588   0.388  1.00 10.00      B   
ATOM   1888  HN  GLY   168     -20.352  16.247  -0.255  1.00 10.00      B   
ATOM   1889  CA  GLY   168     -18.838  15.897   1.180  1.00 10.00      B   
ATOM   1890  C   GLY   168     -19.216  16.340   2.575  1.00 10.00      B   
ATOM   1891  O   GLY   168     -18.366  16.466   3.453  1.00 10.00      B   
ATOM   1892  N   ASP   169     -20.508  16.552   2.778  1.00 10.00      B   
ATOM   1893  HN  ASP   169     -21.128  16.425   2.028  1.00 10.00      B   
ATOM   1894  CA  ASP   169     -21.039  16.985   4.069  1.00 10.00      B   
ATOM   1895  CB  ASP   169     -22.434  17.585   3.897  1.00 10.00      B   
ATOM   1896  CG  ASP   169     -22.392  19.026   3.450  1.00 10.00      B   
ATOM   1897  OD1 ASP   169     -22.835  19.318   2.316  1.00 10.00      B   
ATOM   1898  OD2 ASP   169     -21.908  19.875   4.227  1.00 10.00      B   
ATOM   1899  C   ASP   169     -21.104  15.839   5.073  1.00 10.00      B   
ATOM   1900  O   ASP   169     -21.702  15.985   6.144  1.00 10.00      B   
ATOM   1901  N   GLU   170     -20.495  14.708   4.714  1.00 10.00      B   
ATOM   1902  HN  GLU   170     -20.038  14.679   3.846  1.00 10.00      B   
ATOM   1903  CA  GLU   170     -20.469  13.509   5.560  1.00 10.00      B   
ATOM   1904  CB  GLU   170     -19.944  13.808   6.969  1.00 10.00      B   
ATOM   1905  CG  GLU   170     -18.490  14.246   7.015  1.00 10.00      B   
ATOM   1906  CD  GLU   170     -18.047  14.637   8.409  1.00 10.00      B   
ATOM   1907  OE1 GLU   170     -18.354  15.772   8.835  1.00 10.00      B   
ATOM   1908  OE2 GLU   170     -17.389  13.813   9.084  1.00 10.00      B   
ATOM   1909  C   GLU   170     -21.834  12.822   5.617  1.00 10.00      B   
ATOM   1910  O   GLU   170     -22.027  11.858   6.356  1.00 10.00      B   
ATOM   1911  N   GLU   171     -22.771  13.318   4.825  1.00 10.00      B   
ATOM   1912  HN  GLU   171     -22.557  14.083   4.255  1.00 10.00      B   
ATOM   1913  CA  GLU   171     -24.107  12.753   4.772  1.00 10.00      B   
ATOM   1914  CB  GLU   171     -25.156  13.845   4.982  1.00 10.00      B   
ATOM   1915  CG  GLU   171     -24.919  14.688   6.224  1.00 10.00      B   
ATOM   1916  CD  GLU   171     -26.053  15.644   6.518  1.00 10.00      B   
ATOM   1917  OE1 GLU   171     -26.767  16.047   5.575  1.00 10.00      B   
ATOM   1918  OE2 GLU   171     -26.233  16.001   7.702  1.00 10.00      B   
ATOM   1919  C   GLU   171     -24.319  12.067   3.428  1.00 10.00      B   
ATOM   1920  O   GLU   171     -24.099  12.664   2.373  1.00 10.00      B   
ATOM   1921  N   LEU   172     -24.729  10.812   3.468  1.00 10.00      B   
ATOM   1922  HN  LEU   172     -24.896  10.391   4.338  1.00 10.00      B   
ATOM   1923  CA  LEU   172     -24.957  10.054   2.251  1.00 10.00      B   
ATOM   1924  CB  LEU   172     -24.228   8.711   2.300  1.00 10.00      B   
ATOM   1925  CG  LEU   172     -22.733   8.758   2.625  1.00 10.00      B   
ATOM   1926  CD1 LEU   172     -22.113   7.377   2.483  1.00 10.00      B   
ATOM   1927  CD2 LEU   172     -22.013   9.759   1.736  1.00 10.00      B   
ATOM   1928  C   LEU   172     -26.444   9.840   2.016  1.00 10.00      B   
ATOM   1929  O   LEU   172     -27.087   9.049   2.708  1.00 10.00      B   
ATOM   1930  N   GLY   173     -26.988  10.559   1.046  1.00 10.00      B   
ATOM   1931  HN  GLY   173     -26.430  11.181   0.540  1.00 10.00      B   
ATOM   1932  CA  GLY   173     -28.392  10.432   0.729  1.00 10.00      B   
ATOM   1933  C   GLY   173     -28.689   9.117   0.043  1.00 10.00      B   
ATOM   1934  O   GLY   173     -28.353   8.928  -1.127  1.00 10.00      B   
ATOM   1935  N   GLY   174     -29.286   8.196   0.782  1.00 10.00      B   
ATOM   1936  HN  GLY   174     -29.495   8.394   1.720  1.00 10.00      B   
ATOM   1937  CA  GLY   174     -29.619   6.903   0.228  1.00 10.00      B   
ATOM   1938  C   GLY   174     -29.235   5.767   1.151  1.00 10.00      B   
ATOM   1939  O   GLY   174     -29.845   5.590   2.207  1.00 10.00      B   
ATOM   1940  N   ILE   175     -28.206   5.018   0.756  1.00 10.00      B   
ATOM   1941  HN  ILE   175     -27.750   5.250  -0.081  1.00 10.00      B   
ATOM   1942  CA  ILE   175     -27.721   3.873   1.526  1.00 10.00      B   
ATOM   1943  CB  ILE   175     -27.193   4.275   2.925  1.00 10.00      B   
ATOM   1944  CG1 ILE   175     -26.113   5.357   2.802  1.00 10.00      B   
ATOM   1945  CG2 ILE   175     -26.641   3.065   3.667  1.00 10.00      B   
ATOM   1946  CD1 ILE   175     -24.920   4.943   1.967  1.00 10.00      B   
ATOM   1947  C   ILE   175     -28.796   2.793   1.637  1.00 10.00      B   
ATOM   1948  O   ILE   175     -29.589   2.769   2.580  1.00 10.00      B   
ATOM   1949  N   SER   176     -28.834   1.917   0.647  1.00 10.00      B   
ATOM   1950  HN  SER   176     -28.184   1.989  -0.085  1.00 10.00      B   
ATOM   1951  CA  SER   176     -29.803   0.839   0.620  1.00 10.00      B   
ATOM   1952  CB  SER   176     -30.280   0.610  -0.814  1.00 10.00      B   
ATOM   1953  OG  SER   176     -30.616   1.841  -1.431  1.00 10.00      B   
ATOM   1954  HG  SER   176     -30.823   2.493  -0.750  1.00 10.00      B   
ATOM   1955  C   SER   176     -29.191  -0.435   1.188  1.00 10.00      B   
ATOM   1956  O   SER   176     -28.174  -0.920   0.687  1.00 10.00      B   
ATOM   1957  N   ILE   177     -29.793  -0.956   2.248  1.00 10.00      B   
ATOM   1958  HN  ILE   177     -30.583  -0.508   2.621  1.00 10.00      B   
ATOM   1959  CA  ILE   177     -29.305  -2.175   2.877  1.00 10.00      B   
ATOM   1960  CB  ILE   177     -29.258  -2.071   4.423  1.00 10.00      B   
ATOM   1961  CG1 ILE   177     -28.197  -1.063   4.867  1.00 10.00      B   
ATOM   1962  CG2 ILE   177     -28.984  -3.428   5.055  1.00 10.00      B   
ATOM   1963  CD1 ILE   177     -28.693   0.363   4.936  1.00 10.00      B   
ATOM   1964  C   ILE   177     -30.152  -3.373   2.460  1.00 10.00      B   
ATOM   1965  O   ILE   177     -31.313  -3.504   2.857  1.00 10.00      B   
ATOM   1966  N   TYR   178     -29.571  -4.230   1.642  1.00 10.00      B   
ATOM   1967  HN  TYR   178     -28.646  -4.057   1.348  1.00 10.00      B   
ATOM   1968  CA  TYR   178     -30.247  -5.424   1.171  1.00 10.00      B   
ATOM   1969  CB  TYR   178     -29.832  -5.746  -0.268  1.00 10.00      B   
ATOM   1970  CG  TYR   178     -29.988  -4.586  -1.225  1.00 10.00      B   
ATOM   1971  CD1 TYR   178     -28.877  -3.964  -1.778  1.00 10.00      B   
ATOM   1972  CD2 TYR   178     -31.245  -4.113  -1.575  1.00 10.00      B   
ATOM   1973  CE1 TYR   178     -29.013  -2.903  -2.653  1.00 10.00      B   
ATOM   1974  CE2 TYR   178     -31.391  -3.053  -2.448  1.00 10.00      B   
ATOM   1975  CZ  TYR   178     -30.273  -2.451  -2.985  1.00 10.00      B   
ATOM   1976  OH  TYR   178     -30.418  -1.392  -3.855  1.00 10.00      B   
ATOM   1977  HH  TYR   178     -29.823  -1.507  -4.609  1.00 10.00      B   
ATOM   1978  C   TYR   178     -29.910  -6.591   2.088  1.00 10.00      B   
ATOM   1979  O   TYR   178     -28.959  -7.337   1.847  1.00 10.00      B   
ATOM   1980  N   ALA   179     -30.667  -6.711   3.163  1.00 10.00      B   
ATOM   1981  HN  ALA   179     -31.380  -6.062   3.316  1.00 10.00      B   
ATOM   1982  CA  ALA   179     -30.467  -7.777   4.125  1.00 10.00      B   
ATOM   1983  CB  ALA   179     -30.945  -7.334   5.499  1.00 10.00      B   
ATOM   1984  C   ALA   179     -31.205  -9.034   3.684  1.00 10.00      B   
ATOM   1985  O   ALA   179     -32.436  -9.060   3.643  1.00 10.00      B   
ATOM   1986  N   PHE   180     -30.448 -10.061   3.331  1.00 10.00      B   
ATOM   1987  HN  PHE   180     -29.470  -9.971   3.368  1.00 10.00      B   
ATOM   1988  CA  PHE   180     -31.026 -11.321   2.896  1.00 10.00      B   
ATOM   1989  CB  PHE   180     -30.610 -11.648   1.462  1.00 10.00      B   
ATOM   1990  CG  PHE   180     -31.280 -10.796   0.422  1.00 10.00      B   
ATOM   1991  CD1 PHE   180     -30.565  -9.830  -0.267  1.00 10.00      B   
ATOM   1992  CD2 PHE   180     -32.625 -10.963   0.133  1.00 10.00      B   
ATOM   1993  CE1 PHE   180     -31.180  -9.045  -1.225  1.00 10.00      B   
ATOM   1994  CE2 PHE   180     -33.245 -10.183  -0.824  1.00 10.00      B   
ATOM   1995  CZ  PHE   180     -32.522  -9.221  -1.505  1.00 10.00      B   
ATOM   1996  C   PHE   180     -30.611 -12.450   3.828  1.00 10.00      B   
ATOM   1997  O   PHE   180     -29.420 -12.727   3.992  1.00 10.00      B   
ATOM   1998  N   ASN   181     -31.596 -13.094   4.439  1.00 10.00      B   
ATOM   1999  HN  ASN   181     -32.519 -12.820   4.269  1.00 10.00      B   
ATOM   2000  CA  ASN   181     -31.340 -14.196   5.358  1.00 10.00      B   
ATOM   2001  CB  ASN   181     -32.520 -14.409   6.323  1.00 10.00      B   
ATOM   2002  CG  ASN   181     -33.731 -15.074   5.685  1.00 10.00      B   
ATOM   2003  OD1 ASN   181     -33.983 -14.924   4.492  1.00 10.00      B   
ATOM   2004  ND2 ASN   181     -34.488 -15.814   6.479  1.00 10.00      B   
ATOM   2005 HD21 ASN   181     -34.232 -15.896   7.428  1.00 10.00      B   
ATOM   2006 HD22 ASN   181     -35.279 -16.245   6.096  1.00 10.00      B   
ATOM   2007  C   ASN   181     -30.991 -15.480   4.601  1.00 10.00      B   
ATOM   2008  O   ASN   181     -30.915 -15.484   3.368  1.00 10.00      B   
ATOM   2009  N   GLU   182     -30.796 -16.568   5.340  1.00 10.00      B   
ATOM   2010  HN  GLU   182     -30.893 -16.504   6.314  1.00 10.00      B   
ATOM   2011  CA  GLU   182     -30.433 -17.856   4.751  1.00 10.00      B   
ATOM   2012  CB  GLU   182     -30.068 -18.864   5.847  1.00 10.00      B   
ATOM   2013  CG  GLU   182     -28.946 -18.409   6.765  1.00 10.00      B   
ATOM   2014  CD  GLU   182     -27.631 -18.232   6.037  1.00 10.00      B   
ATOM   2015  OE1 GLU   182     -26.820 -19.183   6.035  1.00 10.00      B   
ATOM   2016  OE2 GLU   182     -27.395 -17.141   5.472  1.00 10.00      B   
ATOM   2017  C   GLU   182     -31.539 -18.418   3.858  1.00 10.00      B   
ATOM   2018  O   GLU   182     -31.295 -19.297   3.029  1.00 10.00      B   
ATOM   2019  N   ASN   183     -32.754 -17.912   4.024  1.00 10.00      B   
ATOM   2020  HN  ASN   183     -32.894 -17.215   4.697  1.00 10.00      B   
ATOM   2021  CA  ASN   183     -33.883 -18.372   3.224  1.00 10.00      B   
ATOM   2022  CB  ASN   183     -35.121 -18.599   4.096  1.00 10.00      B   
ATOM   2023  CG  ASN   183     -35.072 -19.926   4.835  1.00 10.00      B   
ATOM   2024  OD1 ASN   183     -35.395 -20.973   4.275  1.00 10.00      B   
ATOM   2025  ND2 ASN   183     -34.659 -19.898   6.093  1.00 10.00      B   
ATOM   2026 HD21 ASN   183     -34.405 -19.033   6.486  1.00 10.00      B   
ATOM   2027 HD22 ASN   183     -34.623 -20.746   6.587  1.00 10.00      B   
ATOM   2028  C   ASN   183     -34.182 -17.399   2.088  1.00 10.00      B   
ATOM   2029  O   ASN   183     -35.186 -17.535   1.387  1.00 10.00      B   
ATOM   2030  N   ARG   184     -33.291 -16.421   1.924  1.00 10.00      B   
ATOM   2031  HN  ARG   184     -32.522 -16.382   2.532  1.00 10.00      B   
ATOM   2032  CA  ARG   184     -33.403 -15.400   0.883  1.00 10.00      B   
ATOM   2033  CB  ARG   184     -33.091 -15.959  -0.511  1.00 10.00      B   
ATOM   2034  CG  ARG   184     -32.947 -14.892  -1.586  1.00 10.00      B   
ATOM   2035  CD  ARG   184     -32.197 -15.415  -2.799  1.00 10.00      B   
ATOM   2036  NE  ARG   184     -30.753 -15.474  -2.567  1.00 10.00      B   
ATOM   2037  HE  ARG   184     -30.406 -16.257  -2.080  1.00 10.00      B   
ATOM   2038  CZ  ARG   184     -29.894 -14.539  -2.972  1.00 10.00      B   
ATOM   2039  NH1 ARG   184     -30.324 -13.472  -3.629  1.00 10.00      B   
ATOM   2040 HH11 ARG   184     -31.339 -13.355  -3.836  1.00 10.00      B   
ATOM   2041 HH12 ARG   184     -29.643 -12.743  -3.941  1.00 10.00      B   
ATOM   2042  NH2 ARG   184     -28.600 -14.669  -2.721  1.00 10.00      B   
ATOM   2043 HH21 ARG   184     -27.929 -13.931  -3.041  1.00 10.00      B   
ATOM   2044 HH22 ARG   184     -28.246 -15.506  -2.207  1.00 10.00      B   
ATOM   2045  C   ARG   184     -34.741 -14.661   0.921  1.00 10.00      B   
ATOM   2046  O   ARG   184     -35.562 -14.769   0.005  1.00 10.00      B   
ATOM   2047  N   ARG   185     -34.962 -13.930   1.999  1.00 10.00      B   
ATOM   2048  HN  ARG   185     -34.286 -13.914   2.710  1.00 10.00      B   
ATOM   2049  CA  ARG   185     -36.180 -13.154   2.166  1.00 10.00      B   
ATOM   2050  CB  ARG   185     -36.992 -13.649   3.366  1.00 10.00      B   
ATOM   2051  CG  ARG   185     -37.640 -15.009   3.160  1.00 10.00      B   
ATOM   2052  CD  ARG   185     -38.688 -15.288   4.225  1.00 10.00      B   
ATOM   2053  NE  ARG   185     -38.126 -15.278   5.574  1.00 10.00      B   
ATOM   2054  HE  ARG   185     -37.648 -14.466   5.858  1.00 10.00      B   
ATOM   2055  CZ  ARG   185     -38.243 -16.287   6.434  1.00 10.00      B   
ATOM   2056  NH1 ARG   185     -38.901 -17.388   6.088  1.00 10.00      B   
ATOM   2057 HH11 ARG   185     -38.999 -18.180   6.763  1.00 10.00      B   
ATOM   2058 HH12 ARG   185     -39.328 -17.469   5.140  1.00 10.00      B   
ATOM   2059  NH2 ARG   185     -37.698 -16.192   7.635  1.00 10.00      B   
ATOM   2060 HH21 ARG   185     -37.783 -16.979   8.316  1.00 10.00      B   
ATOM   2061 HH22 ARG   185     -37.182 -15.327   7.908  1.00 10.00      B   
ATOM   2062  C   ARG   185     -35.839 -11.685   2.333  1.00 10.00      B   
ATOM   2063  O   ARG   185     -34.858 -11.347   2.994  1.00 10.00      B   
ATOM   2064  N   LEU   186     -36.640 -10.822   1.726  1.00 10.00      B   
ATOM   2065  HN  LEU   186     -37.406 -11.160   1.218  1.00 10.00      B   
ATOM   2066  CA  LEU   186     -36.424  -9.385   1.803  1.00 10.00      B   
ATOM   2067  CB  LEU   186     -37.244  -8.668   0.728  1.00 10.00      B   
ATOM   2068  CG  LEU   186     -37.075  -7.150   0.648  1.00 10.00      B   
ATOM   2069  CD1 LEU   186     -35.664  -6.785   0.210  1.00 10.00      B   
ATOM   2070  CD2 LEU   186     -38.108  -6.546  -0.291  1.00 10.00      B   
ATOM   2071  C   LEU   186     -36.786  -8.851   3.185  1.00 10.00      B   
ATOM   2072  O   LEU   186     -37.839  -9.183   3.732  1.00 10.00      B   
ATOM   2073  N   GLN   187     -35.900  -8.037   3.745  1.00 10.00      B   
ATOM   2074  HN  GLN   187     -35.070  -7.833   3.265  1.00 10.00      B   
ATOM   2075  CA  GLN   187     -36.122  -7.451   5.060  1.00 10.00      B   
ATOM   2076  CB  GLN   187     -34.831  -7.451   5.877  1.00 10.00      B   
ATOM   2077  CG  GLN   187     -34.467  -8.809   6.449  1.00 10.00      B   
ATOM   2078  CD  GLN   187     -35.455  -9.278   7.496  1.00 10.00      B   
ATOM   2079  OE1 GLN   187     -36.033  -8.473   8.225  1.00 10.00      B   
ATOM   2080  NE2 GLN   187     -35.658 -10.581   7.571  1.00 10.00      B   
ATOM   2081 HE21 GLN   187     -35.165 -11.163   6.954  1.00 10.00      B   
ATOM   2082 HE22 GLN   187     -36.297 -10.916   8.234  1.00 10.00      B   
ATOM   2083  C   GLN   187     -36.682  -6.034   4.959  1.00 10.00      B   
ATOM   2084  O   GLN   187     -37.824  -5.783   5.343  1.00 10.00      B   
ATOM   2085  N   SER   188     -35.887  -5.111   4.431  1.00 10.00      B   
ATOM   2086  HN  SER   188     -34.995  -5.363   4.120  1.00 10.00      B   
ATOM   2087  CA  SER   188     -36.319  -3.728   4.310  1.00 10.00      B   
ATOM   2088  CB  SER   188     -35.809  -2.916   5.504  1.00 10.00      B   
ATOM   2089  OG  SER   188     -36.101  -3.569   6.726  1.00 10.00      B   
ATOM   2090  HG  SER   188     -36.999  -3.334   7.011  1.00 10.00      B   
ATOM   2091  C   SER   188     -35.836  -3.096   3.011  1.00 10.00      B   
ATOM   2092  O   SER   188     -34.809  -3.490   2.461  1.00 10.00      B   
ATOM   2093  N   VAL   189     -36.598  -2.118   2.528  1.00 10.00      B   
ATOM   2094  HN  VAL   189     -37.414  -1.875   3.011  1.00 10.00      B   
ATOM   2095  CA  VAL   189     -36.272  -1.392   1.302  1.00 10.00      B   
ATOM   2096  CB  VAL   189     -37.115  -1.883   0.101  1.00 10.00      B   
ATOM   2097  CG1 VAL   189     -36.545  -3.175  -0.462  1.00 10.00      B   
ATOM   2098  CG2 VAL   189     -38.574  -2.066   0.496  1.00 10.00      B   
ATOM   2099  C   VAL   189     -36.528   0.097   1.512  1.00 10.00      B   
ATOM   2100  O   VAL   189     -36.917   0.814   0.589  1.00 10.00      B   
ATOM   2101  N   ARG   190     -36.291   0.539   2.744  1.00 10.00      B   
ATOM   2102  HN  ARG   190     -35.949  -0.088   3.409  1.00 10.00      B   
ATOM   2103  CA  ARG   190     -36.503   1.928   3.137  1.00 10.00      B   
ATOM   2104  CB  ARG   190     -36.153   2.124   4.614  1.00 10.00      B   
ATOM   2105  CG  ARG   190     -37.015   1.326   5.578  1.00 10.00      B   
ATOM   2106  CD  ARG   190     -36.449   1.366   6.990  1.00 10.00      B   
ATOM   2107  NE  ARG   190     -35.129   0.742   7.076  1.00 10.00      B   
ATOM   2108  HE  ARG   190     -34.406   1.139   6.530  1.00 10.00      B   
ATOM   2109  CZ  ARG   190     -34.846  -0.309   7.845  1.00 10.00      B   
ATOM   2110  NH1 ARG   190     -35.789  -0.856   8.603  1.00 10.00      B   
ATOM   2111 HH11 ARG   190     -36.767  -0.469   8.595  1.00 10.00      B   
ATOM   2112 HH12 ARG   190     -35.568  -1.678   9.205  1.00 10.00      B   
ATOM   2113  NH2 ARG   190     -33.628  -0.834   7.825  1.00 10.00      B   
ATOM   2114 HH21 ARG   190     -33.399  -1.655   8.429  1.00 10.00      B   
ATOM   2115 HH22 ARG   190     -32.892  -0.427   7.203  1.00 10.00      B   
ATOM   2116  C   ARG   190     -35.694   2.900   2.287  1.00 10.00      B   
ATOM   2117  O   ARG   190     -34.481   2.740   2.118  1.00 10.00      B   
ATOM   2118  N   TYR   191     -36.377   3.899   1.753  1.00 10.00      B   
ATOM   2119  HN  TYR   191     -37.342   3.958   1.915  1.00 10.00      B   
ATOM   2120  CA  TYR   191     -35.735   4.912   0.937  1.00 10.00      B   
ATOM   2121  CB  TYR   191     -36.644   5.320  -0.229  1.00 10.00      B   
ATOM   2122  CG  TYR   191     -35.944   6.131  -1.294  1.00 10.00      B   
ATOM   2123  CD1 TYR   191     -35.328   5.515  -2.376  1.00 10.00      B   
ATOM   2124  CD2 TYR   191     -35.893   7.518  -1.215  1.00 10.00      B   
ATOM   2125  CE1 TYR   191     -34.683   6.257  -3.347  1.00 10.00      B   
ATOM   2126  CE2 TYR   191     -35.251   8.264  -2.180  1.00 10.00      B   
ATOM   2127  CZ  TYR   191     -34.649   7.629  -3.243  1.00 10.00      B   
ATOM   2128  OH  TYR   191     -34.008   8.374  -4.208  1.00 10.00      B   
ATOM   2129  HH  TYR   191     -33.270   8.852  -3.801  1.00 10.00      B   
ATOM   2130  C   TYR   191     -35.405   6.119   1.805  1.00 10.00      B   
ATOM   2131  O   TYR   191     -36.245   6.994   2.018  1.00 10.00      B   
ATOM   2132  N   ALA   192     -34.188   6.147   2.327  1.00 10.00      B   
ATOM   2133  HN  ALA   192     -33.565   5.418   2.127  1.00 10.00      B   
ATOM   2134  CA  ALA   192     -33.753   7.237   3.185  1.00 10.00      B   
ATOM   2135  CB  ALA   192     -32.471   6.865   3.908  1.00 10.00      B   
ATOM   2136  C   ALA   192     -33.572   8.532   2.400  1.00 10.00      B   
ATOM   2137  O   ALA   192     -32.666   8.648   1.573  1.00 10.00      B   
ATOM   2138  N   ALA   193     -34.455   9.491   2.650  1.00 10.00      B   
ATOM   2139  HN  ALA   193     -35.179   9.317   3.288  1.00 10.00      B   
ATOM   2140  CA  ALA   193     -34.396  10.787   1.987  1.00 10.00      B   
ATOM   2141  CB  ALA   193     -35.662  11.022   1.177  1.00 10.00      B   
ATOM   2142  C   ALA   193     -34.211  11.899   3.013  1.00 10.00      B   
ATOM   2143  O   ALA   193     -34.319  13.082   2.693  1.00 10.00      B   
ATOM   2144  N   THR   194     -33.945  11.506   4.251  1.00 10.00      B   
ATOM   2145  HN  THR   194     -33.881  10.550   4.443  1.00 10.00      B   
ATOM   2146  CA  THR   194     -33.743  12.458   5.334  1.00 10.00      B   
ATOM   2147  CB  THR   194     -35.002  12.555   6.221  1.00 10.00      B   
ATOM   2148  OG1 THR   194     -36.170  12.391   5.402  1.00 10.00      B   
ATOM   2149  HG1 THR   194     -36.206  13.110   4.762  1.00 10.00      B   
ATOM   2150  CG2 THR   194     -35.070  13.913   6.906  1.00 10.00      B   
ATOM   2151  C   THR   194     -32.552  12.024   6.184  1.00 10.00      B   
ATOM   2152  O   THR   194     -32.569  12.129   7.408  1.00 10.00      B   
ATOM   2153  N   ALA   195     -31.518  11.533   5.515  1.00 10.00      B   
ATOM   2154  HN  ALA   195     -31.557  11.497   4.535  1.00 10.00      B   
ATOM   2155  CA  ALA   195     -30.315  11.071   6.191  1.00 10.00      B   
ATOM   2156  CB  ALA   195     -29.515  10.150   5.279  1.00 10.00      B   
ATOM   2157  C   ALA   195     -29.464  12.247   6.651  1.00 10.00      B   
ATOM   2158  O   ALA   195     -28.863  12.949   5.839  1.00 10.00      B   
ATOM   2159  N   LYS   196     -29.433  12.462   7.954  1.00 10.00      B   
ATOM   2160  HN  LYS   196     -29.936  11.866   8.547  1.00 10.00      B   
ATOM   2161  CA  LYS   196     -28.658  13.546   8.535  1.00 10.00      B   
ATOM   2162  CB  LYS   196     -29.528  14.381   9.476  1.00 10.00      B   
ATOM   2163  CG  LYS   196     -30.674  15.114   8.803  1.00 10.00      B   
ATOM   2164  CD  LYS   196     -31.468  15.923   9.815  1.00 10.00      B   
ATOM   2165  CE  LYS   196     -32.517  16.789   9.143  1.00 10.00      B   
ATOM   2166  NZ  LYS   196     -33.231  17.648  10.125  1.00 10.00      B   
ATOM   2167  HZ1 LYS   196     -32.544  18.116  10.753  1.00 10.00      B   
ATOM   2168  HZ2 LYS   196     -33.876  17.073  10.705  1.00 10.00      B   
ATOM   2169  HZ3 LYS   196     -33.783  18.374   9.631  1.00 10.00      B   
ATOM   2170  C   LYS   196     -27.483  12.974   9.312  1.00 10.00      B   
ATOM   2171  O   LYS   196     -27.556  11.852   9.821  1.00 10.00      B   
ATOM   2172  N   PHE   197     -26.405  13.736   9.408  1.00 10.00      B   
ATOM   2173  HN  PHE   197     -26.397  14.618   8.970  1.00 10.00      B   
ATOM   2174  CA  PHE   197     -25.228  13.293  10.137  1.00 10.00      B   
ATOM   2175  CB  PHE   197     -23.987  14.077   9.702  1.00 10.00      B   
ATOM   2176  CG  PHE   197     -22.692  13.460  10.151  1.00 10.00      B   
ATOM   2177  CD1 PHE   197     -22.283  12.239   9.644  1.00 10.00      B   
ATOM   2178  CD2 PHE   197     -21.888  14.098  11.080  1.00 10.00      B   
ATOM   2179  CE1 PHE   197     -21.096  11.662  10.053  1.00 10.00      B   
ATOM   2180  CE2 PHE   197     -20.697  13.529  11.495  1.00 10.00      B   
ATOM   2181  CZ  PHE   197     -20.303  12.309  10.980  1.00 10.00      B   
ATOM   2182  C   PHE   197     -25.443  13.425  11.641  1.00 10.00      B   
ATOM   2183  O   PHE   197     -26.130  14.337  12.103  1.00 10.00      B   
ATOM   2184  N   ASP   198     -24.865  12.499  12.386  1.00 10.00      B   
ATOM   2185  HN  ASP   198     -24.336  11.798  11.946  1.00 10.00      B   
ATOM   2186  CA  ASP   198     -24.974  12.481  13.839  1.00 10.00      B   
ATOM   2187  CB  ASP   198     -26.216  11.678  14.258  1.00 10.00      B   
ATOM   2188  CG  ASP   198     -27.192  12.475  15.110  1.00 10.00      B   
ATOM   2189  OD1 ASP   198     -27.862  13.385  14.568  1.00 10.00      B   
ATOM   2190  OD2 ASP   198     -27.313  12.186  16.321  1.00 10.00      B   
ATOM   2191  C   ASP   198     -23.713  11.830  14.401  1.00 10.00      B   
ATOM   2192  O   ASP   198     -22.977  11.183  13.651  1.00 10.00      B   
ATOM   2193  N   PRO   199     -23.420  12.009  15.704  1.00 10.00      B   
ATOM   2194  CA  PRO   199     -22.234  11.415  16.341  1.00 10.00      B   
ATOM   2195  CB  PRO   199     -22.332  11.880  17.802  1.00 10.00      B   
ATOM   2196  CG  PRO   199     -23.752  12.291  17.982  1.00 10.00      B   
ATOM   2197  CD  PRO   199     -24.192  12.827  16.652  1.00 10.00      B   
ATOM   2198  C   PRO   199     -22.225   9.883  16.274  1.00 10.00      B   
ATOM   2199  O   PRO   199     -23.121   9.263  15.700  1.00 10.00      B   
ATOM   2200  N   GLU   200     -21.215   9.277  16.900  1.00 10.00      B   
ATOM   2201  HN  GLU   200     -20.545   9.828  17.358  1.00 10.00      B   
ATOM   2202  CA  GLU   200     -21.059   7.820  16.911  1.00 10.00      B   
ATOM   2203  CB  GLU   200     -19.812   7.429  17.699  1.00 10.00      B   
ATOM   2204  CG  GLU   200     -18.534   8.054  17.176  1.00 10.00      B   
ATOM   2205  CD  GLU   200     -17.362   7.823  18.099  1.00 10.00      B   
ATOM   2206  OE1 GLU   200     -17.257   8.533  19.121  1.00 10.00      B   
ATOM   2207  OE2 GLU   200     -16.538   6.933  17.811  1.00 10.00      B   
ATOM   2208  C   GLU   200     -22.276   7.097  17.486  1.00 10.00      B   
ATOM   2209  O   GLU   200     -22.457   5.900  17.269  1.00 10.00      B   
ATOM   2210  N   HIS   201     -23.111   7.824  18.214  1.00 10.00      B   
ATOM   2211  HN  HIS   201     -22.927   8.776  18.344  1.00 10.00      B   
ATOM   2212  CA  HIS   201     -24.301   7.237  18.810  1.00 10.00      B   
ATOM   2213  CB  HIS   201     -24.856   8.143  19.904  1.00 10.00      B   
ATOM   2214  CG  HIS   201     -25.343   7.399  21.106  1.00 10.00      B   
ATOM   2215  ND1 HIS   201     -26.076   7.989  22.109  1.00 10.00      B   
ATOM   2216  HD1 HIS   201     -26.365   8.930  22.133  1.00 10.00      B   
ATOM   2217  CD2 HIS   201     -25.180   6.105  21.472  1.00 10.00      B   
ATOM   2218  CE1 HIS   201     -26.348   7.091  23.037  1.00 10.00      B   
ATOM   2219  NE2 HIS   201     -25.815   5.943  22.674  1.00 10.00      B   
ATOM   2220  HE2 HIS   201     -25.874   5.103  23.180  1.00 10.00      B   
ATOM   2221  C   HIS   201     -25.366   6.974  17.751  1.00 10.00      B   
ATOM   2222  O   HIS   201     -26.278   6.175  17.960  1.00 10.00      B   
ATOM   2223  N   LYS   202     -25.237   7.649  16.617  1.00 10.00      B   
ATOM   2224  HN  LYS   202     -24.479   8.267  16.509  1.00 10.00      B   
ATOM   2225  CA  LYS   202     -26.175   7.496  15.519  1.00 10.00      B   
ATOM   2226  CB  LYS   202     -27.147   8.677  15.460  1.00 10.00      B   
ATOM   2227  CG  LYS   202     -28.228   8.652  16.526  1.00 10.00      B   
ATOM   2228  CD  LYS   202     -29.247   7.562  16.251  1.00 10.00      B   
ATOM   2229  CE  LYS   202     -30.202   7.395  17.418  1.00 10.00      B   
ATOM   2230  NZ  LYS   202     -31.197   6.323  17.161  1.00 10.00      B   
ATOM   2231  HZ1 LYS   202     -31.802   6.582  16.353  1.00 10.00      B   
ATOM   2232  HZ2 LYS   202     -31.799   6.183  17.998  1.00 10.00      B   
ATOM   2233  HZ3 LYS   202     -30.713   5.429  16.943  1.00 10.00      B   
ATOM   2234  C   LYS   202     -25.431   7.366  14.198  1.00 10.00      B   
ATOM   2235  O   LYS   202     -25.533   8.233  13.328  1.00 10.00      B   
ATOM   2236  N   VAL   203     -24.668   6.286  14.061  1.00 10.00      B   
ATOM   2237  HN  VAL   203     -24.617   5.642  14.799  1.00 10.00      B   
ATOM   2238  CA  VAL   203     -23.907   6.030  12.839  1.00 10.00      B   
ATOM   2239  CB  VAL   203     -23.068   4.738  12.962  1.00 10.00      B   
ATOM   2240  CG1 VAL   203     -22.296   4.459  11.680  1.00 10.00      B   
ATOM   2241  CG2 VAL   203     -22.120   4.829  14.147  1.00 10.00      B   
ATOM   2242  C   VAL   203     -24.865   5.898  11.662  1.00 10.00      B   
ATOM   2243  O   VAL   203     -24.648   6.466  10.589  1.00 10.00      B   
ATOM   2244  N   TRP   204     -25.935   5.155  11.883  1.00 10.00      B   
ATOM   2245  HN  TRP   204     -26.047   4.734  12.762  1.00 10.00      B   
ATOM   2246  CA  TRP   204     -26.955   4.950  10.875  1.00 10.00      B   
ATOM   2247  CB  TRP   204     -26.818   3.571  10.222  1.00 10.00      B   
ATOM   2248  CG  TRP   204     -27.806   3.339   9.123  1.00 10.00      B   
ATOM   2249  CD1 TRP   204     -27.843   3.966   7.914  1.00 10.00      B   
ATOM   2250  CD2 TRP   204     -28.903   2.418   9.134  1.00 10.00      B   
ATOM   2251  NE1 TRP   204     -28.895   3.494   7.171  1.00 10.00      B   
ATOM   2252  HE1 TRP   204     -29.129   3.791   6.266  1.00 10.00      B   
ATOM   2253  CE2 TRP   204     -29.561   2.543   7.897  1.00 10.00      B   
ATOM   2254  CE3 TRP   204     -29.391   1.501  10.069  1.00 10.00      B   
ATOM   2255  CZ2 TRP   204     -30.681   1.785   7.569  1.00 10.00      B   
ATOM   2256  CZ3 TRP   204     -30.504   0.751   9.742  1.00 10.00      B   
ATOM   2257  CH2 TRP   204     -31.133   0.896   8.503  1.00 10.00      B   
ATOM   2258  C   TRP   204     -28.326   5.110  11.513  1.00 10.00      B   
ATOM   2259  O   TRP   204     -28.785   4.240  12.250  1.00 10.00      B   
ATOM   2260  N   ARG   205     -28.955   6.245  11.259  1.00 10.00      B   
ATOM   2261  HN  ARG   205     -28.528   6.909  10.675  1.00 10.00      B   
ATOM   2262  CA  ARG   205     -30.266   6.530  11.818  1.00 10.00      B   
ATOM   2263  CB  ARG   205     -30.355   8.001  12.251  1.00 10.00      B   
ATOM   2264  CG  ARG   205     -31.754   8.603  12.175  1.00 10.00      B   
ATOM   2265  CD  ARG   205     -31.744  10.099  12.443  1.00 10.00      B   
ATOM   2266  NE  ARG   205     -30.504  10.730  12.005  1.00 10.00      B   
ATOM   2267  HE  ARG   205     -30.125  10.429  11.146  1.00 10.00      B   
ATOM   2268  CZ  ARG   205     -29.870  11.672  12.693  1.00 10.00      B   
ATOM   2269  NH1 ARG   205     -30.359  12.104  13.848  1.00 10.00      B   
ATOM   2270 HH11 ARG   205     -29.851  12.845  14.387  1.00 10.00      B   
ATOM   2271 HH12 ARG   205     -31.249  11.714  14.224  1.00 10.00      B   
ATOM   2272  NH2 ARG   205     -28.741  12.179  12.234  1.00 10.00      B   
ATOM   2273 HH21 ARG   205     -28.239  12.920  12.779  1.00 10.00      B   
ATOM   2274 HH22 ARG   205     -28.339  11.841  11.327  1.00 10.00      B   
ATOM   2275  C   ARG   205     -31.373   6.184  10.827  1.00 10.00      B   
ATOM   2276  O   ARG   205     -31.323   6.579   9.657  1.00 10.00      B   
ATOM   2277  N   LEU   206     -32.369   5.450  11.307  1.00 10.00      B   
ATOM   2278  HN  LEU   206     -32.342   5.171  12.247  1.00 10.00      B   
ATOM   2279  CA  LEU   206     -33.502   5.051  10.485  1.00 10.00      B   
ATOM   2280  CB  LEU   206     -34.379   4.025  11.216  1.00 10.00      B   
ATOM   2281  CG  LEU   206     -33.821   2.601  11.333  1.00 10.00      B   
ATOM   2282  CD1 LEU   206     -32.854   2.483  12.502  1.00 10.00      B   
ATOM   2283  CD2 LEU   206     -34.954   1.595  11.469  1.00 10.00      B   
ATOM   2284  C   LEU   206     -34.335   6.267  10.100  1.00 10.00      B   
ATOM   2285  O   LEU   206     -35.083   6.808  10.915  1.00 10.00      B   
ATOM   2286  N   SER   207     -34.189   6.703   8.860  1.00 10.00      B   
ATOM   2287  HN  SER   207     -33.576   6.230   8.256  1.00 10.00      B   
ATOM   2288  CA  SER   207     -34.921   7.854   8.364  1.00 10.00      B   
ATOM   2289  CB  SER   207     -33.935   8.945   7.951  1.00 10.00      B   
ATOM   2290  OG  SER   207     -32.935   9.107   8.945  1.00 10.00      B   
ATOM   2291  HG  SER   207     -32.566   8.243   9.171  1.00 10.00      B   
ATOM   2292  C   SER   207     -35.804   7.444   7.191  1.00 10.00      B   
ATOM   2293  O   SER   207     -35.337   6.770   6.270  1.00 10.00      B   
ATOM   2294  N   GLN   208     -37.077   7.834   7.251  1.00 10.00      B   
ATOM   2295  HN  GLN   208     -37.374   8.352   8.029  1.00 10.00      B   
ATOM   2296  CA  GLN   208     -38.056   7.507   6.217  1.00 10.00      B   
ATOM   2297  CB  GLN   208     -37.598   7.931   4.816  1.00 10.00      B   
ATOM   2298  CG  GLN   208     -37.551   9.436   4.606  1.00 10.00      B   
ATOM   2299  CD  GLN   208     -38.886  10.114   4.860  1.00 10.00      B   
ATOM   2300  OE1 GLN   208     -39.951   9.529   4.643  1.00 10.00      B   
ATOM   2301  NE2 GLN   208     -38.840  11.352   5.327  1.00 10.00      B   
ATOM   2302 HE21 GLN   208     -37.954  11.758   5.483  1.00 10.00      B   
ATOM   2303 HE22 GLN   208     -39.688  11.818   5.497  1.00 10.00      B   
ATOM   2304  C   GLN   208     -38.406   6.027   6.261  1.00 10.00      B   
ATOM   2305  O   GLN   208     -37.754   5.192   5.630  1.00 10.00      B   
ATOM   2306  N   VAL   209     -39.426   5.704   7.036  1.00 10.00      B   
ATOM   2307  HN  VAL   209     -39.908   6.413   7.513  1.00 10.00      B   
ATOM   2308  CA  VAL   209     -39.863   4.326   7.180  1.00 10.00      B   
ATOM   2309  CB  VAL   209     -40.642   4.105   8.496  1.00 10.00      B   
ATOM   2310  CG1 VAL   209     -40.970   2.632   8.686  1.00 10.00      B   
ATOM   2311  CG2 VAL   209     -39.841   4.627   9.679  1.00 10.00      B   
ATOM   2312  C   VAL   209     -40.721   3.914   5.989  1.00 10.00      B   
ATOM   2313  O   VAL   209     -41.861   4.355   5.851  1.00 10.00      B   
ATOM   2314  N   ASP   210     -40.144   3.097   5.123  1.00 10.00      B   
ATOM   2315  HN  ASP   210     -39.222   2.814   5.283  1.00 10.00      B   
ATOM   2316  CA  ASP   210     -40.831   2.602   3.938  1.00 10.00      B   
ATOM   2317  CB  ASP   210     -40.613   3.560   2.758  1.00 10.00      B   
ATOM   2318  CG  ASP   210     -41.622   3.372   1.641  1.00 10.00      B   
ATOM   2319  OD1 ASP   210     -42.275   2.311   1.592  1.00 10.00      B   
ATOM   2320  OD2 ASP   210     -41.768   4.293   0.802  1.00 10.00      B   
ATOM   2321  C   ASP   210     -40.281   1.221   3.603  1.00 10.00      B   
ATOM   2322  O   ASP   210     -39.429   1.075   2.730  1.00 10.00      B   
ATOM   2323  N   GLU   211     -40.745   0.212   4.328  1.00 10.00      B   
ATOM   2324  HN  GLU   211     -41.437   0.384   5.006  1.00 10.00      B   
ATOM   2325  CA  GLU   211     -40.265  -1.148   4.126  1.00 10.00      B   
ATOM   2326  CB  GLU   211     -39.279  -1.519   5.236  1.00 10.00      B   
ATOM   2327  CG  GLU   211     -39.861  -1.418   6.638  1.00 10.00      B   
ATOM   2328  CD  GLU   211     -38.806  -1.527   7.716  1.00 10.00      B   
ATOM   2329  OE1 GLU   211     -38.321  -2.650   7.967  1.00 10.00      B   
ATOM   2330  OE2 GLU   211     -38.450  -0.492   8.316  1.00 10.00      B   
ATOM   2331  C   GLU   211     -41.394  -2.165   4.088  1.00 10.00      B   
ATOM   2332  O   GLU   211     -42.557  -1.837   4.325  1.00 10.00      B   
ATOM   2333  N   SER   212     -41.029  -3.401   3.777  1.00 10.00      B   
ATOM   2334  HN  SER   212     -40.084  -3.581   3.595  1.00 10.00      B   
ATOM   2335  CA  SER   212     -41.969  -4.509   3.703  1.00 10.00      B   
ATOM   2336  CB  SER   212     -42.726  -4.488   2.369  1.00 10.00      B   
ATOM   2337  OG  SER   212     -43.490  -3.301   2.215  1.00 10.00      B   
ATOM   2338  HG  SER   212     -43.240  -2.664   2.902  1.00 10.00      B   
ATOM   2339  C   SER   212     -41.203  -5.823   3.835  1.00 10.00      B   
ATOM   2340  O   SER   212     -40.605  -6.297   2.865  1.00 10.00      B   
ATOM   2341  N   ASP   213     -41.200  -6.393   5.033  1.00 10.00      B   
ATOM   2342  HN  ASP   213     -41.684  -5.967   5.770  1.00 10.00      B   
ATOM   2343  CA  ASP   213     -40.497  -7.649   5.270  1.00 10.00      B   
ATOM   2344  CB  ASP   213     -40.162  -7.843   6.759  1.00 10.00      B   
ATOM   2345  CG  ASP   213     -41.282  -8.468   7.573  1.00 10.00      B   
ATOM   2346  OD1 ASP   213     -41.354  -9.714   7.644  1.00 10.00      B   
ATOM   2347  OD2 ASP   213     -42.081  -7.714   8.175  1.00 10.00      B   
ATOM   2348  C   ASP   213     -41.285  -8.832   4.727  1.00 10.00      B   
ATOM   2349  O   ASP   213     -42.519  -8.824   4.723  1.00 10.00      B   
ATOM   2350  N   LEU   214     -40.567  -9.843   4.256  1.00 10.00      B   
ATOM   2351  HN  LEU   214     -39.585  -9.781   4.278  1.00 10.00      B   
ATOM   2352  CA  LEU   214     -41.192 -11.038   3.705  1.00 10.00      B   
ATOM   2353  CB  LEU   214     -40.240 -11.777   2.762  1.00 10.00      B   
ATOM   2354  CG  LEU   214     -40.513 -11.611   1.267  1.00 10.00      B   
ATOM   2355  CD1 LEU   214     -39.508 -12.407   0.451  1.00 10.00      B   
ATOM   2356  CD2 LEU   214     -41.935 -12.032   0.929  1.00 10.00      B   
ATOM   2357  C   LEU   214     -41.691 -11.974   4.801  1.00 10.00      B   
ATOM   2358  O   LEU   214     -41.167 -13.076   4.984  1.00 10.00      B   
ATOM   2359  N   THR   215     -42.701 -11.521   5.530  1.00 10.00      B   
ATOM   2360  HN  THR   215     -43.047 -10.618   5.353  1.00 10.00      B   
ATOM   2361  CA  THR   215     -43.297 -12.308   6.595  1.00 10.00      B   
ATOM   2362  CB  THR   215     -44.373 -11.480   7.313  1.00 10.00      B   
ATOM   2363  OG1 THR   215     -43.999 -10.098   7.274  1.00 10.00      B   
ATOM   2364  HG1 THR   215     -43.027 -10.023   7.365  1.00 10.00      B   
ATOM   2365  CG2 THR   215     -44.519 -11.919   8.762  1.00 10.00      B   
ATOM   2366  C   THR   215     -43.944 -13.554   6.001  1.00 10.00      B   
ATOM   2367  O   THR   215     -43.783 -14.666   6.512  1.00 10.00      B   
ATOM   2368  N   ASN   216     -44.662 -13.349   4.905  1.00 10.00      B   
ATOM   2369  HN  ASN   216     -44.744 -12.431   4.557  1.00 10.00      B   
ATOM   2370  CA  ASN   216     -45.339 -14.422   4.194  1.00 10.00      B   
ATOM   2371  CB  ASN   216     -46.805 -14.514   4.633  1.00 10.00      B   
ATOM   2372  CG  ASN   216     -46.981 -15.062   6.033  1.00 10.00      B   
ATOM   2373  OD1 ASN   216     -46.962 -16.274   6.244  1.00 10.00      B   
ATOM   2374  ND2 ASN   216     -47.176 -14.176   6.997  1.00 10.00      B   
ATOM   2375 HD21 ASN   216     -47.199 -13.220   6.756  1.00 10.00      B   
ATOM   2376 HD22 ASN   216     -47.284 -14.506   7.916  1.00 10.00      B   
ATOM   2377  C   ASN   216     -45.272 -14.130   2.703  1.00 10.00      B   
ATOM   2378  O   ASN   216     -45.031 -12.990   2.312  1.00 10.00      B   
ATOM   2379  N   PRO   217     -45.456 -15.144   1.844  1.00 10.00      B   
ATOM   2380  CA  PRO   217     -45.417 -14.950   0.393  1.00 10.00      B   
ATOM   2381  CB  PRO   217     -45.606 -16.362  -0.173  1.00 10.00      B   
ATOM   2382  CG  PRO   217     -46.203 -17.155   0.939  1.00 10.00      B   
ATOM   2383  CD  PRO   217     -45.686 -16.550   2.210  1.00 10.00      B   
ATOM   2384  C   PRO   217     -46.530 -14.019  -0.094  1.00 10.00      B   
ATOM   2385  O   PRO   217     -46.326 -13.211  -1.002  1.00 10.00      B   
ATOM   2386  N   LYS   218     -47.704 -14.130   0.512  1.00 10.00      B   
ATOM   2387  HN  LYS   218     -47.816 -14.795   1.224  1.00 10.00      B   
ATOM   2388  CA  LYS   218     -48.831 -13.289   0.134  1.00 10.00      B   
ATOM   2389  CB  LYS   218     -50.112 -14.115  -0.012  1.00 10.00      B   
ATOM   2390  CG  LYS   218     -50.077 -15.109  -1.165  1.00 10.00      B   
ATOM   2391  CD  LYS   218     -49.659 -14.434  -2.463  1.00 10.00      B   
ATOM   2392  CE  LYS   218     -49.642 -15.416  -3.624  1.00 10.00      B   
ATOM   2393  NZ  LYS   218     -49.070 -14.814  -4.862  1.00 10.00      B   
ATOM   2394  HZ1 LYS   218     -48.024 -14.797  -4.806  1.00 10.00      B   
ATOM   2395  HZ2 LYS   218     -49.413 -13.841  -4.982  1.00 10.00      B   
ATOM   2396  HZ3 LYS   218     -49.348 -15.371  -5.696  1.00 10.00      B   
ATOM   2397  C   LYS   218     -49.023 -12.142   1.120  1.00 10.00      B   
ATOM   2398  O   LYS   218     -49.530 -11.081   0.759  1.00 10.00      B   
ATOM   2399  N   GLN   219     -48.609 -12.356   2.362  1.00 10.00      B   
ATOM   2400  HN  GLN   219     -48.208 -13.219   2.587  1.00 10.00      B   
ATOM   2401  CA  GLN   219     -48.728 -11.332   3.392  1.00 10.00      B   
ATOM   2402  CB  GLN   219     -49.282 -11.920   4.699  1.00 10.00      B   
ATOM   2403  CG  GLN   219     -49.648 -10.878   5.752  1.00 10.00      B   
ATOM   2404  CD  GLN   219     -48.516 -10.577   6.723  1.00 10.00      B   
ATOM   2405  OE1 GLN   219     -47.734 -11.460   7.081  1.00 10.00      B   
ATOM   2406  NE2 GLN   219     -48.421  -9.327   7.155  1.00 10.00      B   
ATOM   2407 HE21 GLN   219     -49.077  -8.672   6.835  1.00 10.00      B   
ATOM   2408 HE22 GLN   219     -47.687  -9.101   7.773  1.00 10.00      B   
ATOM   2409  C   GLN   219     -47.383 -10.657   3.632  1.00 10.00      B   
ATOM   2410  O   GLN   219     -46.517 -11.200   4.321  1.00 10.00      B   
ATOM   2411  N   ILE   220     -47.202  -9.486   3.051  1.00 10.00      B   
ATOM   2412  HN  ILE   220     -47.921  -9.104   2.499  1.00 10.00      B   
ATOM   2413  CA  ILE   220     -45.962  -8.747   3.216  1.00 10.00      B   
ATOM   2414  CB  ILE   220     -45.400  -8.274   1.857  1.00 10.00      B   
ATOM   2415  CG1 ILE   220     -45.428  -9.427   0.845  1.00 10.00      B   
ATOM   2416  CG2 ILE   220     -43.981  -7.749   2.022  1.00 10.00      B   
ATOM   2417  CD1 ILE   220     -44.992  -9.040  -0.552  1.00 10.00      B   
ATOM   2418  C   ILE   220     -46.197  -7.548   4.130  1.00 10.00      B   
ATOM   2419  O   ILE   220     -46.742  -6.526   3.700  1.00 10.00      B   
ATOM   2420  N   THR   221     -45.807  -7.689   5.395  1.00 10.00      B   
ATOM   2421  HN  THR   221     -45.385  -8.528   5.676  1.00 10.00      B   
ATOM   2422  CA  THR   221     -45.982  -6.629   6.379  1.00 10.00      B   
ATOM   2423  CB  THR   221     -45.448  -7.052   7.759  1.00 10.00      B   
ATOM   2424  OG1 THR   221     -45.867  -8.395   8.035  1.00 10.00      B   
ATOM   2425  HG1 THR   221     -45.161  -9.007   7.768  1.00 10.00      B   
ATOM   2426  CG2 THR   221     -45.981  -6.128   8.844  1.00 10.00      B   
ATOM   2427  C   THR   221     -45.283  -5.346   5.939  1.00 10.00      B   
ATOM   2428  O   THR   221     -44.054  -5.271   5.911  1.00 10.00      B   
ATOM   2429  N   GLY   222     -46.076  -4.345   5.582  1.00 10.00      B   
ATOM   2430  HN  GLY   222     -47.051  -4.462   5.620  1.00 10.00      B   
ATOM   2431  CA  GLY   222     -45.520  -3.090   5.143  1.00 10.00      B   
ATOM   2432  C   GLY   222     -45.488  -2.060   6.246  1.00 10.00      B   
ATOM   2433  O   GLY   222     -46.316  -2.087   7.157  1.00 10.00      B   
ATOM   2434  N   SER   223     -44.523  -1.167   6.175  1.00 10.00      B   
ATOM   2435  HN  SER   223     -43.878  -1.216   5.434  1.00 10.00      B   
ATOM   2436  CA  SER   223     -44.378  -0.118   7.161  1.00 10.00      B   
ATOM   2437  CB  SER   223     -43.329  -0.525   8.202  1.00 10.00      B   
ATOM   2438  OG  SER   223     -43.433   0.261   9.377  1.00 10.00      B   
ATOM   2439  HG  SER   223     -42.710   0.032   9.974  1.00 10.00      B   
ATOM   2440  C   SER   223     -43.975   1.176   6.464  1.00 10.00      B   
ATOM   2441  O   SER   223     -42.808   1.370   6.121  1.00 10.00      B   
ATOM   2442  N   GLN   224     -44.955   2.034   6.216  1.00 10.00      B   
ATOM   2443  HN  GLN   224     -45.870   1.807   6.490  1.00 10.00      B   
ATOM   2444  CA  GLN   224     -44.708   3.308   5.551  1.00 10.00      B   
ATOM   2445  CB  GLN   224     -45.423   3.366   4.196  1.00 10.00      B   
ATOM   2446  CG  GLN   224     -45.288   2.092   3.374  1.00 10.00      B   
ATOM   2447  CD  GLN   224     -45.786   2.251   1.954  1.00 10.00      B   
ATOM   2448  OE1 GLN   224     -46.978   2.104   1.682  1.00 10.00      B   
ATOM   2449  NE2 GLN   224     -44.875   2.520   1.030  1.00 10.00      B   
ATOM   2450 HE21 GLN   224     -43.924   2.595   1.312  1.00 10.00      B   
ATOM   2451 HE22 GLN   224     -45.176   2.639   0.106  1.00 10.00      B   
ATOM   2452  C   GLN   224     -45.148   4.461   6.441  1.00 10.00      B   
ATOM   2453  O   GLN   224     -46.342   4.667   6.665  1.00 10.00      B   
ATOM   2454  N   THR   225     -44.177   5.185   6.981  1.00 10.00      B   
ATOM   2455  HN  THR   225     -43.240   4.962   6.776  1.00 10.00      B   
ATOM   2456  CA  THR   225     -44.454   6.312   7.858  1.00 10.00      B   
ATOM   2457  CB  THR   225     -44.325   5.905   9.336  1.00 10.00      B   
ATOM   2458  OG1 THR   225     -44.439   4.481   9.449  1.00 10.00      B   
ATOM   2459  HG1 THR   225     -44.792   4.128   8.626  1.00 10.00      B   
ATOM   2460  CG2 THR   225     -45.420   6.563  10.160  1.00 10.00      B   
ATOM   2461  C   THR   225     -43.489   7.461   7.577  1.00 10.00      B   
ATOM   2462  O   THR   225     -42.356   7.235   7.140  1.00 10.00      B   
ATOM   2463  N   VAL   226     -43.952   8.690   7.825  1.00 10.00      B   
ATOM   2464  HN  VAL   226     -44.871   8.789   8.151  1.00 10.00      B   
ATOM   2465  CA  VAL   226     -43.147   9.898   7.610  1.00 10.00      B   
ATOM   2466  CB  VAL   226     -41.861   9.909   8.472  1.00 10.00      B   
ATOM   2467  CG1 VAL   226     -41.061  11.184   8.239  1.00 10.00      B   
ATOM   2468  CG2 VAL   226     -42.207   9.759   9.947  1.00 10.00      B   
ATOM   2469  C   VAL   226     -42.787  10.078   6.136  1.00 10.00      B   
ATOM   2470  O   VAL   226     -43.504   9.602   5.249  1.00 10.00      B   
ATOM   2471  N   ASN   233     -22.955  -1.944   6.850  1.00 10.00      B   
ATOM   2472  HN  ASN   233     -22.092  -2.392   6.686  1.00 10.00      B   
ATOM   2473  CA  ASN   233     -23.738  -2.323   8.024  1.00 10.00      B   
ATOM   2474  CB  ASN   233     -24.437  -3.665   7.791  1.00 10.00      B   
ATOM   2475  CG  ASN   233     -25.371  -4.050   8.922  1.00 10.00      B   
ATOM   2476  OD1 ASN   233     -26.524  -3.622   8.965  1.00 10.00      B   
ATOM   2477  ND2 ASN   233     -24.892  -4.878   9.834  1.00 10.00      B   
ATOM   2478 HD21 ASN   233     -23.968  -5.197   9.731  1.00 10.00      B   
ATOM   2479 HD22 ASN   233     -25.480  -5.144  10.574  1.00 10.00      B   
ATOM   2480  C   ASN   233     -22.840  -2.397   9.254  1.00 10.00      B   
ATOM   2481  O   ASN   233     -23.206  -1.942  10.338  1.00 10.00      B   
ATOM   2482  N   LEU   234     -21.664  -2.975   9.077  1.00 10.00      B   
ATOM   2483  HN  LEU   234     -21.430  -3.328   8.186  1.00 10.00      B   
ATOM   2484  CA  LEU   234     -20.701  -3.099  10.158  1.00 10.00      B   
ATOM   2485  CB  LEU   234     -20.259  -4.556  10.318  1.00 10.00      B   
ATOM   2486  CG  LEU   234     -21.246  -5.491  11.023  1.00 10.00      B   
ATOM   2487  CD1 LEU   234     -20.723  -6.919  11.012  1.00 10.00      B   
ATOM   2488  CD2 LEU   234     -21.494  -5.028  12.450  1.00 10.00      B   
ATOM   2489  C   LEU   234     -19.494  -2.219   9.870  1.00 10.00      B   
ATOM   2490  O   LEU   234     -18.736  -1.861  10.775  1.00 10.00      B   
ATOM   2491  N   THR   235     -19.331  -1.873   8.600  1.00 10.00      B   
ATOM   2492  HN  THR   235     -19.977  -2.196   7.934  1.00 10.00      B   
ATOM   2493  CA  THR   235     -18.226  -1.039   8.161  1.00 10.00      B   
ATOM   2494  CB  THR   235     -17.957  -1.253   6.657  1.00 10.00      B   
ATOM   2495  OG1 THR   235     -17.924  -2.660   6.368  1.00 10.00      B   
ATOM   2496  HG1 THR   235     -18.816  -3.031   6.479  1.00 10.00      B   
ATOM   2497  CG2 THR   235     -16.634  -0.626   6.249  1.00 10.00      B   
ATOM   2498  C   THR   235     -18.518   0.444   8.413  1.00 10.00      B   
ATOM   2499  O   THR   235     -19.477   0.996   7.873  1.00 10.00      B   
ATOM   2500  N   PRO   236     -17.703   1.102   9.257  1.00 10.00      B   
ATOM   2501  CA  PRO   236     -17.867   2.524   9.566  1.00 10.00      B   
ATOM   2502  CB  PRO   236     -17.085   2.676  10.870  1.00 10.00      B   
ATOM   2503  CG  PRO   236     -16.001   1.659  10.773  1.00 10.00      B   
ATOM   2504  CD  PRO   236     -16.569   0.506   9.987  1.00 10.00      B   
ATOM   2505  C   PRO   236     -17.245   3.405   8.485  1.00 10.00      B   
ATOM   2506  O   PRO   236     -16.539   2.909   7.604  1.00 10.00      B   
ATOM   2507  N   ASP   237     -17.496   4.707   8.569  1.00 10.00      B   
ATOM   2508  HN  ASP   237     -18.071   5.033   9.297  1.00 10.00      B   
ATOM   2509  CA  ASP   237     -16.972   5.673   7.600  1.00 10.00      B   
ATOM   2510  CB  ASP   237     -17.402   7.097   7.968  1.00 10.00      B   
ATOM   2511  CG  ASP   237     -16.793   8.145   7.056  1.00 10.00      B   
ATOM   2512  OD1 ASP   237     -15.888   8.879   7.507  1.00 10.00      B   
ATOM   2513  OD2 ASP   237     -17.216   8.237   5.884  1.00 10.00      B   
ATOM   2514  C   ASP   237     -15.453   5.603   7.474  1.00 10.00      B   
ATOM   2515  O   ASP   237     -14.912   5.688   6.372  1.00 10.00      B   
ATOM   2516  N   LYS   238     -14.771   5.429   8.602  1.00 10.00      B   
ATOM   2517  HN  LYS   238     -15.260   5.365   9.449  1.00 10.00      B   
ATOM   2518  CA  LYS   238     -13.312   5.347   8.617  1.00 10.00      B   
ATOM   2519  CB  LYS   238     -12.795   5.211  10.049  1.00 10.00      B   
ATOM   2520  CG  LYS   238     -12.902   6.487  10.867  1.00 10.00      B   
ATOM   2521  CD  LYS   238     -12.322   6.303  12.259  1.00 10.00      B   
ATOM   2522  CE  LYS   238     -12.346   7.606  13.040  1.00 10.00      B   
ATOM   2523  NZ  LYS   238     -11.874   7.430  14.438  1.00 10.00      B   
ATOM   2524  HZ1 LYS   238     -11.920   8.338  14.946  1.00 10.00      B   
ATOM   2525  HZ2 LYS   238     -10.892   7.089  14.445  1.00 10.00      B   
ATOM   2526  HZ3 LYS   238     -12.472   6.739  14.933  1.00 10.00      B   
ATOM   2527  C   LYS   238     -12.797   4.196   7.755  1.00 10.00      B   
ATOM   2528  O   LYS   238     -11.702   4.265   7.201  1.00 10.00      B   
ATOM   2529  N   LEU   239     -13.598   3.145   7.631  1.00 10.00      B   
ATOM   2530  HN  LEU   239     -14.473   3.153   8.074  1.00 10.00      B   
ATOM   2531  CA  LEU   239     -13.218   1.988   6.831  1.00 10.00      B   
ATOM   2532  CB  LEU   239     -13.434   0.691   7.616  1.00 10.00      B   
ATOM   2533  CG  LEU   239     -12.542   0.484   8.844  1.00 10.00      B   
ATOM   2534  CD1 LEU   239     -12.847  -0.847   9.510  1.00 10.00      B   
ATOM   2535  CD2 LEU   239     -11.072   0.565   8.463  1.00 10.00      B   
ATOM   2536  C   LEU   239     -14.001   1.959   5.524  1.00 10.00      B   
ATOM   2537  O   LEU   239     -13.907   1.006   4.751  1.00 10.00      B   
ATOM   2538  N   GLY   240     -14.781   3.007   5.290  1.00 10.00      B   
ATOM   2539  HN  GLY   240     -14.828   3.730   5.952  1.00 10.00      B   
ATOM   2540  CA  GLY   240     -15.568   3.097   4.077  1.00 10.00      B   
ATOM   2541  C   GLY   240     -14.745   3.619   2.923  1.00 10.00      B   
ATOM   2542  O   GLY   240     -15.062   3.380   1.756  1.00 10.00      B   
ATOM   2543  N   VAL   241     -13.681   4.338   3.249  1.00 10.00      B   
ATOM   2544  HN  VAL   241     -13.487   4.496   4.197  1.00 10.00      B   
ATOM   2545  CA  VAL   241     -12.791   4.888   2.239  1.00 10.00      B   
ATOM   2546  CB  VAL   241     -12.102   6.189   2.708  1.00 10.00      B   
ATOM   2547  CG1 VAL   241     -13.031   7.377   2.516  1.00 10.00      B   
ATOM   2548  CG2 VAL   241     -11.673   6.087   4.168  1.00 10.00      B   
ATOM   2549  C   VAL   241     -11.750   3.850   1.824  1.00 10.00      B   
ATOM   2550  O   VAL   241     -10.587   3.910   2.226  1.00 10.00      B   
ATOM   2551  N   VAL   242     -12.186   2.890   1.019  1.00 10.00      B   
ATOM   2552  HN  VAL   242     -13.123   2.907   0.723  1.00 10.00      B   
ATOM   2553  CA  VAL   242     -11.321   1.816   0.555  1.00 10.00      B   
ATOM   2554  CB  VAL   242     -12.030   0.443   0.616  1.00 10.00      B   
ATOM   2555  CG1 VAL   242     -11.993  -0.111   2.030  1.00 10.00      B   
ATOM   2556  CG2 VAL   242     -13.470   0.550   0.131  1.00 10.00      B   
ATOM   2557  C   VAL   242     -10.809   2.073  -0.859  1.00 10.00      B   
ATOM   2558  O   VAL   242     -10.540   1.140  -1.612  1.00 10.00      B   
ATOM   2559  N   ALA   243     -10.661   3.345  -1.204  1.00 10.00      B   
ATOM   2560  HN  ALA   243     -10.887   4.046  -0.553  1.00 10.00      B   
ATOM   2561  CA  ALA   243     -10.169   3.729  -2.523  1.00 10.00      B   
ATOM   2562  CB  ALA   243     -10.876   4.986  -3.015  1.00 10.00      B   
ATOM   2563  C   ALA   243      -8.658   3.939  -2.481  1.00 10.00      B   
ATOM   2564  O   ALA   243      -8.102   4.745  -3.229  1.00 10.00      B   
ATOM   2565  N   LEU   244      -7.999   3.204  -1.603  1.00 10.00      B   
ATOM   2566  HN  LEU   244      -8.495   2.563  -1.052  1.00 10.00      B   
ATOM   2567  CA  LEU   244      -6.559   3.302  -1.448  1.00 10.00      B   
ATOM   2568  CB  LEU   244      -6.213   3.770  -0.028  1.00 10.00      B   
ATOM   2569  CG  LEU   244      -4.791   4.296   0.193  1.00 10.00      B   
ATOM   2570  CD1 LEU   244      -4.478   5.423  -0.779  1.00 10.00      B   
ATOM   2571  CD2 LEU   244      -4.619   4.772   1.627  1.00 10.00      B   
ATOM   2572  C   LEU   244      -5.908   1.954  -1.745  1.00 10.00      B   
ATOM   2573  O   LEU   244      -6.231   0.949  -1.110  1.00 10.00      B   
ATOM   2574  N   ASP   245      -5.007   1.938  -2.719  1.00 10.00      B   
ATOM   2575  HN  ASP   245      -4.802   2.775  -3.192  1.00 10.00      B   
ATOM   2576  CA  ASP   245      -4.317   0.709  -3.115  1.00 10.00      B   
ATOM   2577  CB  ASP   245      -3.813   0.784  -4.563  1.00 10.00      B   
ATOM   2578  CG  ASP   245      -4.880   0.437  -5.582  1.00 10.00      B   
ATOM   2579  OD1 ASP   245      -5.507  -0.634  -5.450  1.00 10.00      B   
ATOM   2580  OD2 ASP   245      -5.090   1.236  -6.525  1.00 10.00      B   
ATOM   2581  C   ASP   245      -3.179   0.311  -2.164  1.00 10.00      B   
ATOM   2582  O   ASP   245      -3.141  -0.829  -1.699  1.00 10.00      B   
ATOM   2583  N   PRO   246      -2.224   1.226  -1.868  1.00 10.00      B   
ATOM   2584  CA  PRO   246      -1.093   0.920  -0.974  1.00 10.00      B   
ATOM   2585  CB  PRO   246      -0.159   2.118  -1.172  1.00 10.00      B   
ATOM   2586  CG  PRO   246      -1.069   3.232  -1.544  1.00 10.00      B   
ATOM   2587  CD  PRO   246      -2.147   2.609  -2.382  1.00 10.00      B   
ATOM   2588  C   PRO   246      -1.506   0.808   0.496  1.00 10.00      B   
ATOM   2589  O   PRO   246      -2.662   0.512   0.809  1.00 10.00      B   
ATOM   2590  N   ASP   247      -0.550   1.034   1.394  1.00 10.00      B   
ATOM   2591  HN  ASP   247       0.350   1.267   1.083  1.00 10.00      B   
ATOM   2592  CA  ASP   247      -0.809   0.959   2.831  1.00 10.00      B   
ATOM   2593  CB  ASP   247       0.482   1.174   3.626  1.00 10.00      B   
ATOM   2594  CG  ASP   247       0.381   0.690   5.061  1.00 10.00      B   
ATOM   2595  OD1 ASP   247      -0.630   0.047   5.412  1.00 10.00      B   
ATOM   2596  OD2 ASP   247       1.325   0.937   5.845  1.00 10.00      B   
ATOM   2597  C   ASP   247      -1.856   1.992   3.232  1.00 10.00      B   
ATOM   2598  O   ASP   247      -2.008   3.015   2.562  1.00 10.00      B   
ATOM   2599  N   ALA   248      -2.562   1.736   4.320  1.00 10.00      B   
ATOM   2600  HN  ALA   248      -2.357   0.931   4.847  1.00 10.00      B   
ATOM   2601  CA  ALA   248      -3.610   2.643   4.766  1.00 10.00      B   
ATOM   2602  CB  ALA   248      -4.979   2.111   4.362  1.00 10.00      B   
ATOM   2603  C   ALA   248      -3.558   2.911   6.268  1.00 10.00      B   
ATOM   2604  O   ALA   248      -3.448   4.061   6.696  1.00 10.00      B   
ATOM   2605  N   LEU   249      -3.637   1.859   7.073  1.00 10.00      B   
ATOM   2606  HN  LEU   249      -3.688   0.958   6.692  1.00 10.00      B   
ATOM   2607  CA  LEU   249      -3.626   2.023   8.520  1.00 10.00      B   
ATOM   2608  CB  LEU   249      -5.032   2.359   9.046  1.00 10.00      B   
ATOM   2609  CG  LEU   249      -6.092   1.251   9.015  1.00 10.00      B   
ATOM   2610  CD1 LEU   249      -7.248   1.611   9.934  1.00 10.00      B   
ATOM   2611  CD2 LEU   249      -6.601   1.015   7.602  1.00 10.00      B   
ATOM   2612  C   LEU   249      -3.032   0.813   9.237  1.00 10.00      B   
ATOM   2613  O   LEU   249      -2.278   0.035   8.645  1.00 10.00      B   
ATOM   2614  N   SER   250      -3.371   0.664  10.514  1.00 10.00      B   
ATOM   2615  HN  SER   250      -3.980   1.314  10.925  1.00 10.00      B   
ATOM   2616  CA  SER   250      -2.869  -0.435  11.324  1.00 10.00      B   
ATOM   2617  CB  SER   250      -3.091  -0.123  12.803  1.00 10.00      B   
ATOM   2618  OG  SER   250      -2.723   1.218  13.092  1.00 10.00      B   
ATOM   2619  HG  SER   250      -1.945   1.457  12.569  1.00 10.00      B   
ATOM   2620  C   SER   250      -3.525  -1.766  10.956  1.00 10.00      B   
ATOM   2621  O   SER   250      -4.534  -1.803  10.250  1.00 10.00      B   
ATOM   2622  N   ILE   251      -2.949  -2.852  11.464  1.00 10.00      B   
ATOM   2623  HN  ILE   251      -2.164  -2.741  12.043  1.00 10.00      B   
ATOM   2624  CA  ILE   251      -3.435  -4.204  11.201  1.00 10.00      B   
ATOM   2625  CB  ILE   251      -2.532  -5.255  11.892  1.00 10.00      B   
ATOM   2626  CG1 ILE   251      -1.108  -5.187  11.328  1.00 10.00      B   
ATOM   2627  CG2 ILE   251      -3.100  -6.660  11.752  1.00 10.00      B   
ATOM   2628  CD1 ILE   251      -0.121  -6.081  12.045  1.00 10.00      B   
ATOM   2629  C   ILE   251      -4.891  -4.387  11.641  1.00 10.00      B   
ATOM   2630  O   ILE   251      -5.664  -5.073  10.972  1.00 10.00      B   
ATOM   2631  N   SER   252      -5.258  -3.763  12.754  1.00 10.00      B   
ATOM   2632  HN  SER   252      -4.598  -3.231  13.244  1.00 10.00      B   
ATOM   2633  CA  SER   252      -6.616  -3.856  13.278  1.00 10.00      B   
ATOM   2634  CB  SER   252      -6.703  -3.092  14.598  1.00 10.00      B   
ATOM   2635  OG  SER   252      -5.520  -2.332  14.803  1.00 10.00      B   
ATOM   2636  HG  SER   252      -5.718  -1.394  14.670  1.00 10.00      B   
ATOM   2637  C   SER   252      -7.636  -3.318  12.272  1.00 10.00      B   
ATOM   2638  O   SER   252      -8.716  -3.885  12.104  1.00 10.00      B   
ATOM   2639  N   GLY   253      -7.280  -2.231  11.597  1.00 10.00      B   
ATOM   2640  HN  GLY   253      -6.409  -1.820  11.776  1.00 10.00      B   
ATOM   2641  CA  GLY   253      -8.166  -1.644  10.606  1.00 10.00      B   
ATOM   2642  C   GLY   253      -8.177  -2.447   9.319  1.00 10.00      B   
ATOM   2643  O   GLY   253      -9.098  -2.339   8.509  1.00 10.00      B   
ATOM   2644  N   LEU   254      -7.149  -3.264   9.141  1.00 10.00      B   
ATOM   2645  HN  LEU   254      -6.448  -3.302   9.828  1.00 10.00      B   
ATOM   2646  CA  LEU   254      -7.026  -4.109   7.962  1.00 10.00      B   
ATOM   2647  CB  LEU   254      -5.555  -4.248   7.556  1.00 10.00      B   
ATOM   2648  CG  LEU   254      -4.834  -2.959   7.156  1.00 10.00      B   
ATOM   2649  CD1 LEU   254      -3.338  -3.200   7.028  1.00 10.00      B   
ATOM   2650  CD2 LEU   254      -5.403  -2.408   5.858  1.00 10.00      B   
ATOM   2651  C   LEU   254      -7.619  -5.485   8.248  1.00 10.00      B   
ATOM   2652  O   LEU   254      -7.265  -6.478   7.611  1.00 10.00      B   
ATOM   2653  N   HIS   255      -8.525  -5.530   9.216  1.00 10.00      B   
ATOM   2654  HN  HIS   255      -8.763  -4.699   9.679  1.00 10.00      B   
ATOM   2655  CA  HIS   255      -9.177  -6.770   9.611  1.00 10.00      B   
ATOM   2656  CB  HIS   255      -8.904  -7.049  11.094  1.00 10.00      B   
ATOM   2657  CG  HIS   255      -8.968  -8.495  11.477  1.00 10.00      B   
ATOM   2658  ND1 HIS   255      -7.920  -9.367  11.288  1.00 10.00      B   
ATOM   2659  HD1 HIS   255      -7.041  -9.137  10.906  1.00 10.00      B   
ATOM   2660  CD2 HIS   255      -9.963  -9.225  12.041  1.00 10.00      B   
ATOM   2661  CE1 HIS   255      -8.261 -10.564  11.726  1.00 10.00      B   
ATOM   2662  NE2 HIS   255      -9.494 -10.505  12.186  1.00 10.00      B   
ATOM   2663  HE2 HIS   255      -9.988 -11.258  12.584  1.00 10.00      B   
ATOM   2664  C   HIS   255     -10.680  -6.677   9.364  1.00 10.00      B   
ATOM   2665  O   HIS   255     -11.483  -7.182  10.149  1.00 10.00      B   
ATOM   2666  N   ASN   256     -11.058  -6.026   8.271  1.00 10.00      B   
ATOM   2667  HN  ASN   256     -10.374  -5.648   7.673  1.00 10.00      B   
ATOM   2668  CA  ASN   256     -12.469  -5.868   7.933  1.00 10.00      B   
ATOM   2669  CB  ASN   256     -12.725  -4.516   7.263  1.00 10.00      B   
ATOM   2670  CG  ASN   256     -14.201  -4.173   7.191  1.00 10.00      B   
ATOM   2671  OD1 ASN   256     -14.985  -4.567   8.054  1.00 10.00      B   
ATOM   2672  ND2 ASN   256     -14.590  -3.431   6.165  1.00 10.00      B   
ATOM   2673 HD21 ASN   256     -13.914  -3.147   5.515  1.00 10.00      B   
ATOM   2674 HD22 ASN   256     -15.539  -3.193   6.101  1.00 10.00      B   
ATOM   2675  C   ASN   256     -12.944  -7.003   7.032  1.00 10.00      B   
ATOM   2676  O   ASN   256     -13.981  -7.617   7.279  1.00 10.00      B   
ATOM   2677  N   TYR   257     -12.172  -7.293   5.992  1.00 10.00      B   
ATOM   2678  HN  TYR   257     -11.350  -6.775   5.851  1.00 10.00      B   
ATOM   2679  CA  TYR   257     -12.511  -8.359   5.053  1.00 10.00      B   
ATOM   2680  CB  TYR   257     -11.831  -8.135   3.698  1.00 10.00      B   
ATOM   2681  CG  TYR   257     -12.349  -6.943   2.918  1.00 10.00      B   
ATOM   2682  CD1 TYR   257     -11.691  -5.720   2.962  1.00 10.00      B   
ATOM   2683  CD2 TYR   257     -13.489  -7.044   2.128  1.00 10.00      B   
ATOM   2684  CE1 TYR   257     -12.151  -4.630   2.244  1.00 10.00      B   
ATOM   2685  CE2 TYR   257     -13.957  -5.958   1.409  1.00 10.00      B   
ATOM   2686  CZ  TYR   257     -13.284  -4.754   1.469  1.00 10.00      B   
ATOM   2687  OH  TYR   257     -13.745  -3.673   0.747  1.00 10.00      B   
ATOM   2688  HH  TYR   257     -14.706  -3.619   0.828  1.00 10.00      B   
ATOM   2689  C   TYR   257     -12.115  -9.720   5.618  1.00 10.00      B   
ATOM   2690  O   TYR   257     -11.141 -10.333   5.175  1.00 10.00      B   
ATOM   2691  N   VAL   258     -12.863 -10.184   6.610  1.00 10.00      B   
ATOM   2692  HN  VAL   258     -13.625  -9.648   6.929  1.00 10.00      B   
ATOM   2693  CA  VAL   258     -12.576 -11.469   7.239  1.00 10.00      B   
ATOM   2694  CB  VAL   258     -12.138 -11.297   8.709  1.00 10.00      B   
ATOM   2695  CG1 VAL   258     -11.843 -12.645   9.352  1.00 10.00      B   
ATOM   2696  CG2 VAL   258     -10.924 -10.389   8.799  1.00 10.00      B   
ATOM   2697  C   VAL   258     -13.779 -12.404   7.170  1.00 10.00      B   
ATOM   2698  O   VAL   258     -13.733 -13.446   6.517  1.00 10.00      B   
ATOM   2699  N   LYS   259     -14.866 -12.016   7.822  1.00 10.00      B   
ATOM   2700  HN  LYS   259     -14.862 -11.152   8.289  1.00 10.00      B   
ATOM   2701  CA  LYS   259     -16.075 -12.833   7.854  1.00 10.00      B   
ATOM   2702  CB  LYS   259     -16.824 -12.639   9.177  1.00 10.00      B   
ATOM   2703  CG  LYS   259     -16.012 -13.001  10.408  1.00 10.00      B   
ATOM   2704  CD  LYS   259     -16.816 -12.793  11.678  1.00 10.00      B   
ATOM   2705  CE  LYS   259     -15.954 -12.999  12.911  1.00 10.00      B   
ATOM   2706  NZ  LYS   259     -16.696 -12.706  14.164  1.00 10.00      B   
ATOM   2707  HZ1 LYS   259     -16.034 -12.639  14.964  1.00 10.00      B   
ATOM   2708  HZ2 LYS   259     -17.384 -13.459  14.359  1.00 10.00      B   
ATOM   2709  HZ3 LYS   259     -17.204 -11.803  14.076  1.00 10.00      B   
ATOM   2710  C   LYS   259     -16.996 -12.526   6.681  1.00 10.00      B   
ATOM   2711  O   LYS   259     -18.214 -12.451   6.839  1.00 10.00      B   
ATOM   2712  N   TYR   260     -16.414 -12.352   5.505  1.00 10.00      B   
ATOM   2713  HN  TYR   260     -15.441 -12.442   5.434  1.00 10.00      B   
ATOM   2714  CA  TYR   260     -17.190 -12.059   4.307  1.00 10.00      B   
ATOM   2715  CB  TYR   260     -16.731 -10.748   3.660  1.00 10.00      B   
ATOM   2716  CG  TYR   260     -16.963  -9.509   4.504  1.00 10.00      B   
ATOM   2717  CD1 TYR   260     -16.184  -8.374   4.330  1.00 10.00      B   
ATOM   2718  CD2 TYR   260     -17.963  -9.473   5.468  1.00 10.00      B   
ATOM   2719  CE1 TYR   260     -16.393  -7.239   5.091  1.00 10.00      B   
ATOM   2720  CE2 TYR   260     -18.178  -8.345   6.233  1.00 10.00      B   
ATOM   2721  CZ  TYR   260     -17.392  -7.231   6.042  1.00 10.00      B   
ATOM   2722  OH  TYR   260     -17.610  -6.107   6.802  1.00 10.00      B   
ATOM   2723  HH  TYR   260     -17.626  -5.332   6.231  1.00 10.00      B   
ATOM   2724  C   TYR   260     -17.085 -13.207   3.310  1.00 10.00      B   
ATOM   2725  O   TYR   260     -16.483 -14.244   3.613  1.00 10.00      B   
ATOM   2726  N   ALA   268      -9.779 -12.342  -0.064  1.00 10.00      B   
ATOM   2727  HN  ALA   268      -9.637 -13.190   0.423  1.00 10.00      B   
ATOM   2728  CA  ALA   268      -9.127 -11.128   0.423  1.00 10.00      B   
ATOM   2729  CB  ALA   268      -9.699 -10.727   1.773  1.00 10.00      B   
ATOM   2730  C   ALA   268      -7.617 -11.329   0.520  1.00 10.00      B   
ATOM   2731  O   ALA   268      -6.929 -10.631   1.269  1.00 10.00      B   
ATOM   2732  N   GLY   269      -7.111 -12.272  -0.265  1.00 10.00      B   
ATOM   2733  HN  GLY   269      -7.714 -12.768  -0.857  1.00 10.00      B   
ATOM   2734  CA  GLY   269      -5.691 -12.576  -0.265  1.00 10.00      B   
ATOM   2735  C   GLY   269      -4.827 -11.387  -0.631  1.00 10.00      B   
ATOM   2736  O   GLY   269      -3.714 -11.241  -0.126  1.00 10.00      B   
ATOM   2737  N   ARG   270      -5.340 -10.527  -1.500  1.00 10.00      B   
ATOM   2738  HN  ARG   270      -6.239 -10.691  -1.862  1.00 10.00      B   
ATOM   2739  CA  ARG   270      -4.600  -9.345  -1.925  1.00 10.00      B   
ATOM   2740  CB  ARG   270      -5.292  -8.670  -3.110  1.00 10.00      B   
ATOM   2741  CG  ARG   270      -5.566  -9.607  -4.275  1.00 10.00      B   
ATOM   2742  CD  ARG   270      -6.072  -8.849  -5.487  1.00 10.00      B   
ATOM   2743  NE  ARG   270      -5.065  -7.935  -6.014  1.00 10.00      B   
ATOM   2744  HE  ARG   270      -4.716  -7.247  -5.400  1.00 10.00      B   
ATOM   2745  CZ  ARG   270      -4.594  -7.982  -7.257  1.00 10.00      B   
ATOM   2746  NH1 ARG   270      -5.041  -8.896  -8.111  1.00 10.00      B   
ATOM   2747 HH11 ARG   270      -4.668  -8.929  -9.085  1.00 10.00      B   
ATOM   2748 HH12 ARG   270      -5.763  -9.587  -7.809  1.00 10.00      B   
ATOM   2749  NH2 ARG   270      -3.669  -7.117  -7.644  1.00 10.00      B   
ATOM   2750 HH21 ARG   270      -3.304  -6.407  -6.972  1.00 10.00      B   
ATOM   2751 HH22 ARG   270      -3.297  -7.148  -8.618  1.00 10.00      B   
ATOM   2752  C   ARG   270      -4.453  -8.367  -0.766  1.00 10.00      B   
ATOM   2753  O   ARG   270      -3.420  -7.712  -0.616  1.00 10.00      B   
ATOM   2754  N   TYR   271      -5.483  -8.297   0.067  1.00 10.00      B   
ATOM   2755  HN  TYR   271      -6.269  -8.863  -0.094  1.00 10.00      B   
ATOM   2756  CA  TYR   271      -5.467  -7.410   1.221  1.00 10.00      B   
ATOM   2757  CB  TYR   271      -6.869  -7.265   1.815  1.00 10.00      B   
ATOM   2758  CG  TYR   271      -7.870  -6.626   0.878  1.00 10.00      B   
ATOM   2759  CD1 TYR   271      -8.709  -7.404   0.093  1.00 10.00      B   
ATOM   2760  CD2 TYR   271      -7.974  -5.243   0.776  1.00 10.00      B   
ATOM   2761  CE1 TYR   271      -9.623  -6.827  -0.765  1.00 10.00      B   
ATOM   2762  CE2 TYR   271      -8.888  -4.656  -0.082  1.00 10.00      B   
ATOM   2763  CZ  TYR   271      -9.710  -5.455  -0.850  1.00 10.00      B   
ATOM   2764  OH  TYR   271     -10.629  -4.881  -1.702  1.00 10.00      B   
ATOM   2765  HH  TYR   271     -10.247  -4.097  -2.109  1.00 10.00      B   
ATOM   2766  C   TYR   271      -4.504  -7.943   2.276  1.00 10.00      B   
ATOM   2767  O   TYR   271      -3.845  -7.176   2.981  1.00 10.00      B   
ATOM   2768  N   GLN   272      -4.422  -9.266   2.374  1.00 10.00      B   
ATOM   2769  HN  GLN   272      -4.986  -9.822   1.794  1.00 10.00      B   
ATOM   2770  CA  GLN   272      -3.528  -9.910   3.329  1.00 10.00      B   
ATOM   2771  CB  GLN   272      -3.858 -11.398   3.466  1.00 10.00      B   
ATOM   2772  CG  GLN   272      -5.307 -11.687   3.816  1.00 10.00      B   
ATOM   2773  CD  GLN   272      -5.550 -13.146   4.153  1.00 10.00      B   
ATOM   2774  OE1 GLN   272      -4.796 -14.028   3.737  1.00 10.00      B   
ATOM   2775  NE2 GLN   272      -6.607 -13.411   4.904  1.00 10.00      B   
ATOM   2776 HE21 GLN   272      -7.163 -12.659   5.204  1.00 10.00      B   
ATOM   2777 HE22 GLN   272      -6.806 -14.348   5.119  1.00 10.00      B   
ATOM   2778  C   GLN   272      -2.081  -9.740   2.884  1.00 10.00      B   
ATOM   2779  O   GLN   272      -1.176  -9.629   3.708  1.00 10.00      B   
ATOM   2780  N   LEU   273      -1.875  -9.711   1.570  1.00 10.00      B   
ATOM   2781  HN  LEU   273      -2.641  -9.814   0.963  1.00 10.00      B   
ATOM   2782  CA  LEU   273      -0.542  -9.546   1.003  1.00 10.00      B   
ATOM   2783  CB  LEU   273      -0.598  -9.605  -0.527  1.00 10.00      B   
ATOM   2784  CG  LEU   273       0.748  -9.676  -1.255  1.00 10.00      B   
ATOM   2785  CD1 LEU   273       1.467 -10.977  -0.935  1.00 10.00      B   
ATOM   2786  CD2 LEU   273       0.552  -9.525  -2.756  1.00 10.00      B   
ATOM   2787  C   LEU   273       0.081  -8.232   1.461  1.00 10.00      B   
ATOM   2788  O   LEU   273       1.255  -8.187   1.820  1.00 10.00      B   
ATOM   2789  N   ASN   274      -0.722  -7.172   1.465  1.00 10.00      B   
ATOM   2790  HN  ASN   274      -1.650  -7.279   1.168  1.00 10.00      B   
ATOM   2791  CA  ASN   274      -0.257  -5.851   1.892  1.00 10.00      B   
ATOM   2792  CB  ASN   274      -1.373  -4.812   1.710  1.00 10.00      B   
ATOM   2793  CG  ASN   274      -0.883  -3.370   1.752  1.00 10.00      B   
ATOM   2794  OD1 ASN   274       0.172  -3.063   2.308  1.00 10.00      B   
ATOM   2795  ND2 ASN   274      -1.652  -2.469   1.162  1.00 10.00      B   
ATOM   2796 HD21 ASN   274      -2.483  -2.776   0.734  1.00 10.00      B   
ATOM   2797 HD22 ASN   274      -1.368  -1.533   1.179  1.00 10.00      B   
ATOM   2798  C   ASN   274       0.173  -5.896   3.355  1.00 10.00      B   
ATOM   2799  O   ASN   274       1.167  -5.282   3.745  1.00 10.00      B   
ATOM   2800  N   MET   275      -0.570  -6.654   4.153  1.00 10.00      B   
ATOM   2801  HN  MET   275      -1.330  -7.141   3.772  1.00 10.00      B   
ATOM   2802  CA  MET   275      -0.278  -6.792   5.573  1.00 10.00      B   
ATOM   2803  CB  MET   275      -1.386  -7.584   6.272  1.00 10.00      B   
ATOM   2804  CG  MET   275      -1.607  -7.199   7.726  1.00 10.00      B   
ATOM   2805  SD  MET   275      -3.199  -7.765   8.364  1.00 10.00      B   
ATOM   2806  CE  MET   275      -2.896  -9.524   8.520  1.00 10.00      B   
ATOM   2807  C   MET   275       1.079  -7.462   5.773  1.00 10.00      B   
ATOM   2808  O   MET   275       1.793  -7.174   6.734  1.00 10.00      B   
ATOM   2809  N   TRP   276       1.431  -8.351   4.852  1.00 10.00      B   
ATOM   2810  HN  TRP   276       0.810  -8.552   4.117  1.00 10.00      B   
ATOM   2811  CA  TRP   276       2.712  -9.040   4.908  1.00 10.00      B   
ATOM   2812  CB  TRP   276       2.732 -10.247   3.966  1.00 10.00      B   
ATOM   2813  CG  TRP   276       1.947 -11.428   4.454  1.00 10.00      B   
ATOM   2814  CD1 TRP   276       0.874 -12.006   3.841  1.00 10.00      B   
ATOM   2815  CD2 TRP   276       2.175 -12.185   5.652  1.00 10.00      B   
ATOM   2816  NE1 TRP   276       0.423 -13.072   4.579  1.00 10.00      B   
ATOM   2817  HE1 TRP   276      -0.337 -13.647   4.347  1.00 10.00      B   
ATOM   2818  CE2 TRP   276       1.202 -13.200   5.696  1.00 10.00      B   
ATOM   2819  CE3 TRP   276       3.104 -12.101   6.694  1.00 10.00      B   
ATOM   2820  CZ2 TRP   276       1.133 -14.126   6.734  1.00 10.00      B   
ATOM   2821  CZ3 TRP   276       3.034 -13.021   7.724  1.00 10.00      B   
ATOM   2822  CH2 TRP   276       2.055 -14.019   7.737  1.00 10.00      B   
ATOM   2823  C   TRP   276       3.841  -8.079   4.551  1.00 10.00      B   
ATOM   2824  O   TRP   276       4.884  -8.064   5.205  1.00 10.00      B   
ATOM   2825  N   SER   277       3.614  -7.260   3.524  1.00 10.00      B   
ATOM   2826  HN  SER   277       2.756  -7.315   3.049  1.00 10.00      B   
ATOM   2827  CA  SER   277       4.602  -6.285   3.075  1.00 10.00      B   
ATOM   2828  CB  SER   277       4.035  -5.473   1.904  1.00 10.00      B   
ATOM   2829  OG  SER   277       3.191  -6.270   1.084  1.00 10.00      B   
ATOM   2830  HG  SER   277       3.612  -7.125   0.926  1.00 10.00      B   
ATOM   2831  C   SER   277       4.993  -5.340   4.213  1.00 10.00      B   
ATOM   2832  O   SER   277       6.149  -4.943   4.338  1.00 10.00      B   
ATOM   2833  N   LYS   278       4.019  -5.011   5.051  1.00 10.00      B   
ATOM   2834  HN  LYS   278       3.122  -5.384   4.902  1.00 10.00      B   
ATOM   2835  CA  LYS   278       4.233  -4.112   6.180  1.00 10.00      B   
ATOM   2836  CB  LYS   278       2.905  -3.858   6.906  1.00 10.00      B   
ATOM   2837  CG  LYS   278       3.035  -3.094   8.217  1.00 10.00      B   
ATOM   2838  CD  LYS   278       2.566  -1.655   8.083  1.00 10.00      B   
ATOM   2839  CE  LYS   278       1.048  -1.560   8.127  1.00 10.00      B   
ATOM   2840  NZ  LYS   278       0.586  -0.150   8.184  1.00 10.00      B   
ATOM   2841  HZ1 LYS   278       1.008   0.333   9.011  1.00 10.00      B   
ATOM   2842  HZ2 LYS   278      -0.452  -0.117   8.266  1.00 10.00      B   
ATOM   2843  HZ3 LYS   278       0.870   0.356   7.314  1.00 10.00      B   
ATOM   2844  C   LYS   278       5.281  -4.643   7.160  1.00 10.00      B   
ATOM   2845  O   LYS   278       6.183  -3.914   7.565  1.00 10.00      B   
ATOM   2846  N   ILE   279       5.178  -5.916   7.522  1.00 10.00      B   
ATOM   2847  HN  ILE   279       4.465  -6.470   7.140  1.00 10.00      B   
ATOM   2848  CA  ILE   279       6.111  -6.504   8.481  1.00 10.00      B   
ATOM   2849  CB  ILE   279       5.446  -7.581   9.361  1.00 10.00      B   
ATOM   2850  CG1 ILE   279       4.875  -8.711   8.501  1.00 10.00      B   
ATOM   2851  CG2 ILE   279       4.360  -6.961  10.228  1.00 10.00      B   
ATOM   2852  CD1 ILE   279       4.466  -9.933   9.294  1.00 10.00      B   
ATOM   2853  C   ILE   279       7.375  -7.069   7.835  1.00 10.00      B   
ATOM   2854  O   ILE   279       8.391  -7.257   8.508  1.00 10.00      B   
ATOM   2855  N   PHE   280       7.319  -7.339   6.540  1.00 10.00      B   
ATOM   2856  HN  PHE   280       6.484  -7.172   6.051  1.00 10.00      B   
ATOM   2857  CA  PHE   280       8.468  -7.892   5.829  1.00 10.00      B   
ATOM   2858  CB  PHE   280       8.022  -8.820   4.699  1.00 10.00      B   
ATOM   2859  CG  PHE   280       7.486 -10.145   5.165  1.00 10.00      B   
ATOM   2860  CD1 PHE   280       7.887 -10.685   6.378  1.00 10.00      B   
ATOM   2861  CD2 PHE   280       6.585 -10.853   4.389  1.00 10.00      B   
ATOM   2862  CE1 PHE   280       7.398 -11.904   6.804  1.00 10.00      B   
ATOM   2863  CE2 PHE   280       6.092 -12.073   4.809  1.00 10.00      B   
ATOM   2864  CZ  PHE   280       6.500 -12.599   6.019  1.00 10.00      B   
ATOM   2865  C   PHE   280       9.393  -6.804   5.296  1.00 10.00      B   
ATOM   2866  O   PHE   280      10.564  -7.062   5.014  1.00 10.00      B   
ATOM   2867  N   GLN   281       8.866  -5.592   5.174  1.00 10.00      B   
ATOM   2868  HN  GLN   281       7.925  -5.457   5.421  1.00 10.00      B   
ATOM   2869  CA  GLN   281       9.638  -4.453   4.671  1.00 10.00      B   
ATOM   2870  CB  GLN   281       8.784  -3.184   4.645  1.00 10.00      B   
ATOM   2871  CG  GLN   281       9.306  -2.091   3.726  1.00 10.00      B   
ATOM   2872  CD  GLN   281       9.349  -2.503   2.265  1.00 10.00      B   
ATOM   2873  OE1 GLN   281       8.582  -3.355   1.818  1.00 10.00      B   
ATOM   2874  NE2 GLN   281      10.240  -1.887   1.510  1.00 10.00      B   
ATOM   2875 HE21 GLN   281      10.811  -1.208   1.930  1.00 10.00      B   
ATOM   2876 HE22 GLN   281      10.291  -2.130   0.559  1.00 10.00      B   
ATOM   2877  C   GLN   281      10.946  -4.232   5.448  1.00 10.00      B   
ATOM   2878  O   GLN   281      12.012  -4.129   4.837  1.00 10.00      B   
ATOM   2879  N   PRO   282      10.903  -4.151   6.802  1.00 10.00      B   
ATOM   2880  CA  PRO   282      12.115  -3.961   7.616  1.00 10.00      B   
ATOM   2881  CB  PRO   282      11.599  -4.028   9.057  1.00 10.00      B   
ATOM   2882  CG  PRO   282      10.164  -3.652   8.961  1.00 10.00      B   
ATOM   2883  CD  PRO   282       9.687  -4.194   7.645  1.00 10.00      B   
ATOM   2884  C   PRO   282      13.152  -5.060   7.376  1.00 10.00      B   
ATOM   2885  O   PRO   282      14.358  -4.819   7.456  1.00 10.00      B   
ATOM   2886  N   LEU   283      12.675  -6.261   7.063  1.00 10.00      B   
ATOM   2887  HN  LEU   283      11.707  -6.383   6.983  1.00 10.00      B   
ATOM   2888  CA  LEU   283      13.559  -7.390   6.812  1.00 10.00      B   
ATOM   2889  CB  LEU   283      12.775  -8.707   6.780  1.00 10.00      B   
ATOM   2890  CG  LEU   283      12.113  -9.129   8.094  1.00 10.00      B   
ATOM   2891  CD1 LEU   283      11.328 -10.420   7.910  1.00 10.00      B   
ATOM   2892  CD2 LEU   283      13.153  -9.282   9.197  1.00 10.00      B   
ATOM   2893  C   LEU   283      14.327  -7.190   5.512  1.00 10.00      B   
ATOM   2894  O   LEU   283      15.507  -7.538   5.415  1.00 10.00      B   
ATOM   2895  N   SER   284      13.657  -6.614   4.520  1.00 10.00      B   
ATOM   2896  HN  SER   284      12.715  -6.361   4.658  1.00 10.00      B   
ATOM   2897  CA  SER   284      14.276  -6.354   3.227  1.00 10.00      B   
ATOM   2898  CB  SER   284      13.246  -5.783   2.256  1.00 10.00      B   
ATOM   2899  OG  SER   284      12.036  -6.516   2.314  1.00 10.00      B   
ATOM   2900  HG  SER   284      11.431  -6.183   1.641  1.00 10.00      B   
ATOM   2901  C   SER   284      15.455  -5.394   3.373  1.00 10.00      B   
ATOM   2902  O   SER   284      16.440  -5.489   2.640  1.00 10.00      B   
ATOM   2903  N   VAL   285      15.350  -4.481   4.338  1.00 10.00      B   
ATOM   2904  HN  VAL   285      14.538  -4.465   4.890  1.00 10.00      B   
ATOM   2905  CA  VAL   285      16.402  -3.504   4.598  1.00 10.00      B   
ATOM   2906  CB  VAL   285      15.942  -2.441   5.624  1.00 10.00      B   
ATOM   2907  CG1 VAL   285      16.973  -1.329   5.757  1.00 10.00      B   
ATOM   2908  CG2 VAL   285      14.585  -1.869   5.236  1.00 10.00      B   
ATOM   2909  C   VAL   285      17.657  -4.207   5.118  1.00 10.00      B   
ATOM   2910  O   VAL   285      18.783  -3.840   4.770  1.00 10.00      B   
ATOM   2911  N   ALA   286      17.452  -5.228   5.942  1.00 10.00      B   
ATOM   2912  HN  ALA   286      16.533  -5.474   6.178  1.00 10.00      B   
ATOM   2913  CA  ALA   286      18.558  -5.989   6.505  1.00 10.00      B   
ATOM   2914  CB  ALA   286      18.072  -6.875   7.643  1.00 10.00      B   
ATOM   2915  C   ALA   286      19.233  -6.827   5.425  1.00 10.00      B   
ATOM   2916  O   ALA   286      20.461  -6.830   5.300  1.00 10.00      B   
ATOM   2917  N   VAL   287      18.418  -7.521   4.634  1.00 10.00      B   
ATOM   2918  HN  VAL   287      17.449  -7.467   4.784  1.00 10.00      B   
ATOM   2919  CA  VAL   287      18.922  -8.361   3.554  1.00 10.00      B   
ATOM   2920  CB  VAL   287      17.776  -9.111   2.836  1.00 10.00      B   
ATOM   2921  CG1 VAL   287      18.317  -9.989   1.719  1.00 10.00      B   
ATOM   2922  CG2 VAL   287      16.975  -9.944   3.827  1.00 10.00      B   
ATOM   2923  C   VAL   287      19.693  -7.517   2.540  1.00 10.00      B   
ATOM   2924  O   VAL   287      20.742  -7.929   2.040  1.00 10.00      B   
ATOM   2925  N   MET   288      19.175  -6.327   2.258  1.00 10.00      B   
ATOM   2926  HN  MET   288      18.335  -6.057   2.693  1.00 10.00      B   
ATOM   2927  CA  MET   288      19.810  -5.414   1.314  1.00 10.00      B   
ATOM   2928  CB  MET   288      18.955  -4.156   1.142  1.00 10.00      B   
ATOM   2929  CG  MET   288      19.222  -3.392  -0.144  1.00 10.00      B   
ATOM   2930  SD  MET   288      18.717  -4.308  -1.613  1.00 10.00      B   
ATOM   2931  CE  MET   288      16.970  -4.538  -1.285  1.00 10.00      B   
ATOM   2932  C   MET   288      21.209  -5.032   1.789  1.00 10.00      B   
ATOM   2933  O   MET   288      22.162  -5.009   1.006  1.00 10.00      B   
ATOM   2934  N   MET   289      21.327  -4.747   3.080  1.00 10.00      B   
ATOM   2935  HN  MET   289      20.531  -4.789   3.654  1.00 10.00      B   
ATOM   2936  CA  MET   289      22.605  -4.372   3.668  1.00 10.00      B   
ATOM   2937  CB  MET   289      22.412  -3.932   5.118  1.00 10.00      B   
ATOM   2938  CG  MET   289      23.649  -3.317   5.752  1.00 10.00      B   
ATOM   2939  SD  MET   289      23.589  -3.359   7.554  1.00 10.00      B   
ATOM   2940  CE  MET   289      23.740  -5.119   7.845  1.00 10.00      B   
ATOM   2941  C   MET   289      23.581  -5.539   3.611  1.00 10.00      B   
ATOM   2942  O   MET   289      24.757  -5.362   3.290  1.00 10.00      B   
ATOM   2943  N   LEU   290      23.083  -6.731   3.922  1.00 10.00      B   
ATOM   2944  HN  LEU   290      22.136  -6.804   4.176  1.00 10.00      B   
ATOM   2945  CA  LEU   290      23.908  -7.931   3.903  1.00 10.00      B   
ATOM   2946  CB  LEU   290      23.140  -9.129   4.465  1.00 10.00      B   
ATOM   2947  CG  LEU   290      22.793  -9.069   5.955  1.00 10.00      B   
ATOM   2948  CD1 LEU   290      21.906 -10.242   6.346  1.00 10.00      B   
ATOM   2949  CD2 LEU   290      24.056  -9.047   6.801  1.00 10.00      B   
ATOM   2950  C   LEU   290      24.398  -8.230   2.492  1.00 10.00      B   
ATOM   2951  O   LEU   290      25.537  -8.659   2.300  1.00 10.00      B   
ATOM   2952  N   MET   291      23.536  -7.988   1.509  1.00 10.00      B   
ATOM   2953  HN  MET   291      22.638  -7.650   1.732  1.00 10.00      B   
ATOM   2954  CA  MET   291      23.879  -8.221   0.111  1.00 10.00      B   
ATOM   2955  CB  MET   291      22.649  -8.055  -0.785  1.00 10.00      B   
ATOM   2956  CG  MET   291      22.883  -8.415  -2.244  1.00 10.00      B   
ATOM   2957  SD  MET   291      23.432 -10.118  -2.465  1.00 10.00      B   
ATOM   2958  CE  MET   291      23.048 -10.371  -4.196  1.00 10.00      B   
ATOM   2959  C   MET   291      24.985  -7.270  -0.331  1.00 10.00      B   
ATOM   2960  O   MET   291      25.888  -7.652  -1.074  1.00 10.00      B   
ATOM   2961  N   ALA   292      24.914  -6.030   0.135  1.00 10.00      B   
ATOM   2962  HN  ALA   292      24.162  -5.778   0.716  1.00 10.00      B   
ATOM   2963  CA  ALA   292      25.922  -5.032  -0.201  1.00 10.00      B   
ATOM   2964  CB  ALA   292      25.485  -3.655   0.275  1.00 10.00      B   
ATOM   2965  C   ALA   292      27.255  -5.413   0.428  1.00 10.00      B   
ATOM   2966  O   ALA   292      28.312  -5.279  -0.192  1.00 10.00      B   
ATOM   2967  N   LEU   293      27.189  -5.905   1.661  1.00 10.00      B   
ATOM   2968  HN  LEU   293      26.311  -5.980   2.095  1.00 10.00      B   
ATOM   2969  CA  LEU   293      28.378  -6.322   2.393  1.00 10.00      B   
ATOM   2970  CB  LEU   293      28.008  -6.724   3.826  1.00 10.00      B   
ATOM   2971  CG  LEU   293      29.173  -7.088   4.749  1.00 10.00      B   
ATOM   2972  CD1 LEU   293      29.944  -5.845   5.158  1.00 10.00      B   
ATOM   2973  CD2 LEU   293      28.673  -7.844   5.968  1.00 10.00      B   
ATOM   2974  C   LEU   293      29.079  -7.481   1.689  1.00 10.00      B   
ATOM   2975  O   LEU   293      30.299  -7.489   1.550  1.00 10.00      B   
ATOM   2976  N   SER   294      28.308  -8.457   1.235  1.00 10.00      B   
ATOM   2977  HN  SER   294      27.334  -8.404   1.360  1.00 10.00      B   
ATOM   2978  CA  SER   294      28.876  -9.608   0.553  1.00 10.00      B   
ATOM   2979  CB  SER   294      27.858 -10.752   0.502  1.00 10.00      B   
ATOM   2980  OG  SER   294      26.547 -10.260   0.261  1.00 10.00      B   
ATOM   2981  HG  SER   294      26.099 -10.113   1.105  1.00 10.00      B   
ATOM   2982  C   SER   294      29.363  -9.235  -0.848  1.00 10.00      B   
ATOM   2983  O   SER   294      30.255  -9.882  -1.401  1.00 10.00      B   
ATOM   2984  N   PHE   295      28.779  -8.182  -1.411  1.00 10.00      B   
ATOM   2985  HN  PHE   295      28.070  -7.715  -0.921  1.00 10.00      B   
ATOM   2986  CA  PHE   295      29.146  -7.713  -2.738  1.00 10.00      B   
ATOM   2987  CB  PHE   295      28.106  -6.722  -3.266  1.00 10.00      B   
ATOM   2988  CG  PHE   295      27.165  -7.298  -4.286  1.00 10.00      B   
ATOM   2989  CD1 PHE   295      27.316  -8.597  -4.744  1.00 10.00      B   
ATOM   2990  CD2 PHE   295      26.131  -6.534  -4.791  1.00 10.00      B   
ATOM   2991  CE1 PHE   295      26.451  -9.121  -5.686  1.00 10.00      B   
ATOM   2992  CE2 PHE   295      25.261  -7.051  -5.732  1.00 10.00      B   
ATOM   2993  CZ  PHE   295      25.422  -8.346  -6.181  1.00 10.00      B   
ATOM   2994  C   PHE   295      30.528  -7.072  -2.737  1.00 10.00      B   
ATOM   2995  O   PHE   295      31.358  -7.366  -3.601  1.00 10.00      B   
ATOM   2996  N   ILE   296      30.780  -6.209  -1.757  1.00 10.00      B   
ATOM   2997  HN  ILE   296      30.084  -6.025  -1.089  1.00 10.00      B   
ATOM   2998  CA  ILE   296      32.068  -5.522  -1.653  1.00 10.00      B   
ATOM   2999  CB  ILE   296      32.077  -4.423  -0.569  1.00 10.00      B   
ATOM   3000  CG1 ILE   296      31.919  -5.027   0.829  1.00 10.00      B   
ATOM   3001  CG2 ILE   296      30.984  -3.400  -0.840  1.00 10.00      B   
ATOM   3002  CD1 ILE   296      32.186  -4.056   1.957  1.00 10.00      B   
ATOM   3003  C   ILE   296      33.214  -6.505  -1.420  1.00 10.00      B   
ATOM   3004  O   ILE   296      34.367  -6.210  -1.729  1.00 10.00      B   
ATOM   3005  N   PHE   297      32.885  -7.671  -0.880  1.00 10.00      B   
ATOM   3006  HN  PHE   297      31.947  -7.841  -0.645  1.00 10.00      B   
ATOM   3007  CA  PHE   297      33.878  -8.703  -0.622  1.00 10.00      B   
ATOM   3008  CB  PHE   297      33.745  -9.239   0.808  1.00 10.00      B   
ATOM   3009  CG  PHE   297      34.109  -8.243   1.876  1.00 10.00      B   
ATOM   3010  CD1 PHE   297      33.188  -7.886   2.851  1.00 10.00      B   
ATOM   3011  CD2 PHE   297      35.370  -7.664   1.906  1.00 10.00      B   
ATOM   3012  CE1 PHE   297      33.516  -6.971   3.832  1.00 10.00      B   
ATOM   3013  CE2 PHE   297      35.704  -6.748   2.885  1.00 10.00      B   
ATOM   3014  CZ  PHE   297      34.776  -6.401   3.849  1.00 10.00      B   
ATOM   3015  C   PHE   297      33.729  -9.840  -1.630  1.00 10.00      B   
ATOM   3016  O   PHE   297      34.231 -10.946  -1.418  1.00 10.00      B   
ATOM   3017  N   GLY   298      33.036  -9.558  -2.726  1.00 10.00      B   
ATOM   3018  HN  GLY   298      32.658  -8.659  -2.839  1.00 10.00      B   
ATOM   3019  CA  GLY   298      32.827 -10.561  -3.750  1.00 10.00      B   
ATOM   3020  C   GLY   298      33.219 -10.075  -5.132  1.00 10.00      B   
ATOM   3021  O   GLY   298      34.407  -9.949  -5.431  1.00 10.00      B   
ATOM   3022  N   PRO   299      32.232  -9.774  -5.992  1.00 10.00      B   
ATOM   3023  CA  PRO   299      32.485  -9.310  -7.361  1.00 10.00      B   
ATOM   3024  CB  PRO   299      31.118  -9.457  -8.035  1.00 10.00      B   
ATOM   3025  CG  PRO   299      30.139  -9.292  -6.927  1.00 10.00      B   
ATOM   3026  CD  PRO   299      30.788  -9.876  -5.703  1.00 10.00      B   
ATOM   3027  C   PRO   299      32.952  -7.857  -7.425  1.00 10.00      B   
ATOM   3028  O   PRO   299      33.376  -7.383  -8.479  1.00 10.00      B   
ATOM   3029  N   LEU   300      32.862  -7.146  -6.310  1.00 10.00      B   
ATOM   3030  HN  LEU   300      32.498  -7.563  -5.500  1.00 10.00      B   
ATOM   3031  CA  LEU   300      33.293  -5.753  -6.271  1.00 10.00      B   
ATOM   3032  CB  LEU   300      32.354  -4.911  -5.403  1.00 10.00      B   
ATOM   3033  CG  LEU   300      30.885  -4.866  -5.838  1.00 10.00      B   
ATOM   3034  CD1 LEU   300      30.095  -3.922  -4.951  1.00 10.00      B   
ATOM   3035  CD2 LEU   300      30.754  -4.463  -7.300  1.00 10.00      B   
ATOM   3036  C   LEU   300      34.736  -5.650  -5.779  1.00 10.00      B   
ATOM   3037  O   LEU   300      35.530  -6.571  -5.990  1.00 10.00      B   
ATOM   3038  N   ARG   301      35.069  -4.520  -5.146  1.00 10.00      B   
ATOM   3039  HN  ARG   301      34.387  -3.825  -5.038  1.00 10.00      B   
ATOM   3040  CA  ARG   301      36.413  -4.267  -4.611  1.00 10.00      B   
ATOM   3041  CB  ARG   301      36.927  -5.423  -3.740  1.00 10.00      B   
ATOM   3042  CG  ARG   301      38.326  -5.200  -3.183  1.00 10.00      B   
ATOM   3043  CD  ARG   301      39.287  -6.294  -3.626  1.00 10.00      B   
ATOM   3044  NE  ARG   301      39.013  -7.566  -2.957  1.00 10.00      B   
ATOM   3045  HE  ARG   301      38.146  -7.989  -3.136  1.00 10.00      B   
ATOM   3046  CZ  ARG   301      39.868  -8.176  -2.139  1.00 10.00      B   
ATOM   3047  NH1 ARG   301      41.058  -7.636  -1.891  1.00 10.00      B   
ATOM   3048 HH11 ARG   301      41.331  -6.734  -2.340  1.00 10.00      B   
ATOM   3049 HH12 ARG   301      41.729  -8.113  -1.249  1.00 10.00      B   
ATOM   3050  NH2 ARG   301      39.533  -9.326  -1.564  1.00 10.00      B   
ATOM   3051 HH21 ARG   301      40.203  -9.808  -0.924  1.00 10.00      B   
ATOM   3052 HH22 ARG   301      38.599  -9.752  -1.746  1.00 10.00      B   
ATOM   3053  C   ARG   301      37.419  -3.920  -5.707  1.00 10.00      B   
ATOM   3054  O   ARG   301      38.029  -2.855  -5.684  1.00 10.00      B   
ATOM   3055  N   SER   302      37.574  -4.813  -6.670  1.00 10.00      B   
ATOM   3056  HN  SER   302      37.047  -5.642  -6.642  1.00 10.00      B   
ATOM   3057  CA  SER   302      38.511  -4.614  -7.768  1.00 10.00      B   
ATOM   3058  CB  SER   302      39.032  -5.971  -8.238  1.00 10.00      B   
ATOM   3059  OG  SER   302      38.911  -6.935  -7.202  1.00 10.00      B   
ATOM   3060  HG  SER   302      39.575  -7.624  -7.327  1.00 10.00      B   
ATOM   3061  C   SER   302      37.860  -3.871  -8.934  1.00 10.00      B   
ATOM   3062  O   SER   302      38.328  -3.943 -10.071  1.00 10.00      B   
ATOM   3063  N   VAL   303      36.782  -3.154  -8.649  1.00 10.00      B   
ATOM   3064  HN  VAL   303      36.462  -3.117  -7.724  1.00 10.00      B   
ATOM   3065  CA  VAL   303      36.074  -2.405  -9.676  1.00 10.00      B   
ATOM   3066  CB  VAL   303      34.677  -3.000  -9.970  1.00 10.00      B   
ATOM   3067  CG1 VAL   303      34.795  -4.367 -10.631  1.00 10.00      B   
ATOM   3068  CG2 VAL   303      33.839  -3.083  -8.702  1.00 10.00      B   
ATOM   3069  C   VAL   303      35.931  -0.943  -9.268  1.00 10.00      B   
ATOM   3070  O   VAL   303      35.838  -0.633  -8.077  1.00 10.00      B   
ATOM   3071  N   PRO   304      35.928  -0.024 -10.245  1.00 10.00      B   
ATOM   3072  CA  PRO   304      35.788   1.412  -9.979  1.00 10.00      B   
ATOM   3073  CB  PRO   304      36.132   2.057 -11.324  1.00 10.00      B   
ATOM   3074  CG  PRO   304      35.787   1.016 -12.333  1.00 10.00      B   
ATOM   3075  CD  PRO   304      36.078  -0.309 -11.684  1.00 10.00      B   
ATOM   3076  C   PRO   304      34.362   1.773  -9.571  1.00 10.00      B   
ATOM   3077  O   PRO   304      33.450   0.945  -9.654  1.00 10.00      B   
ATOM   3078  N   MET   305      34.175   3.016  -9.144  1.00 10.00      B   
ATOM   3079  HN  MET   305      34.943   3.627  -9.112  1.00 10.00      B   
ATOM   3080  CA  MET   305      32.865   3.501  -8.717  1.00 10.00      B   
ATOM   3081  CB  MET   305      32.950   4.952  -8.241  1.00 10.00      B   
ATOM   3082  CG  MET   305      31.658   5.476  -7.632  1.00 10.00      B   
ATOM   3083  SD  MET   305      31.854   7.086  -6.846  1.00 10.00      B   
ATOM   3084  CE  MET   305      32.191   8.115  -8.272  1.00 10.00      B   
ATOM   3085  C   MET   305      31.822   3.362  -9.820  1.00 10.00      B   
ATOM   3086  O   MET   305      30.653   3.093  -9.541  1.00 10.00      B   
ATOM   3087  N   GLY   306      32.251   3.536 -11.066  1.00 10.00      B   
ATOM   3088  HN  GLY   306      33.193   3.760 -11.223  1.00 10.00      B   
ATOM   3089  CA  GLY   306      31.343   3.415 -12.192  1.00 10.00      B   
ATOM   3090  C   GLY   306      30.632   2.074 -12.213  1.00 10.00      B   
ATOM   3091  O   GLY   306      29.408   2.015 -12.288  1.00 10.00      B   
ATOM   3092  N   VAL   307      31.403   0.998 -12.119  1.00 10.00      B   
ATOM   3093  HN  VAL   307      32.372   1.112 -12.043  1.00 10.00      B   
ATOM   3094  CA  VAL   307      30.842  -0.350 -12.123  1.00 10.00      B   
ATOM   3095  CB  VAL   307      31.944  -1.428 -12.233  1.00 10.00      B   
ATOM   3096  CG1 VAL   307      31.334  -2.819 -12.308  1.00 10.00      B   
ATOM   3097  CG2 VAL   307      32.825  -1.170 -13.448  1.00 10.00      B   
ATOM   3098  C   VAL   307      30.018  -0.591 -10.857  1.00 10.00      B   
ATOM   3099  O   VAL   307      28.985  -1.267 -10.891  1.00 10.00      B   
ATOM   3100  N   ARG   308      30.473  -0.016  -9.746  1.00 10.00      B   
ATOM   3101  HN  ARG   308      31.293   0.521  -9.788  1.00 10.00      B   
ATOM   3102  CA  ARG   308      29.784  -0.160  -8.468  1.00 10.00      B   
ATOM   3103  CB  ARG   308      30.588   0.479  -7.327  1.00 10.00      B   
ATOM   3104  CG  ARG   308      31.934  -0.176  -7.064  1.00 10.00      B   
ATOM   3105  CD  ARG   308      32.482   0.182  -5.688  1.00 10.00      B   
ATOM   3106  NE  ARG   308      32.803   1.605  -5.551  1.00 10.00      B   
ATOM   3107  HE  ARG   308      32.064   2.212  -5.323  1.00 10.00      B   
ATOM   3108  CZ  ARG   308      34.029   2.113  -5.704  1.00 10.00      B   
ATOM   3109  NH1 ARG   308      35.051   1.321  -6.004  1.00 10.00      B   
ATOM   3110 HH11 ARG   308      34.907   0.293  -6.124  1.00 10.00      B   
ATOM   3111 HH12 ARG   308      36.009   1.725  -6.119  1.00 10.00      B   
ATOM   3112  NH2 ARG   308      34.242   3.414  -5.536  1.00 10.00      B   
ATOM   3113 HH21 ARG   308      33.457   4.052  -5.278  1.00 10.00      B   
ATOM   3114 HH22 ARG   308      35.205   3.805  -5.666  1.00 10.00      B   
ATOM   3115  C   ARG   308      28.382   0.440  -8.521  1.00 10.00      B   
ATOM   3116  O   ARG   308      27.402  -0.228  -8.193  1.00 10.00      B   
ATOM   3117  N   VAL   309      28.288   1.691  -8.966  1.00 10.00      B   
ATOM   3118  HN  VAL   309      29.104   2.165  -9.249  1.00 10.00      B   
ATOM   3119  CA  VAL   309      27.001   2.374  -9.046  1.00 10.00      B   
ATOM   3120  CB  VAL   309      27.143   3.896  -9.283  1.00 10.00      B   
ATOM   3121  CG1 VAL   309      27.630   4.211 -10.691  1.00 10.00      B   
ATOM   3122  CG2 VAL   309      25.835   4.615  -8.982  1.00 10.00      B   
ATOM   3123  C   VAL   309      26.075   1.735 -10.087  1.00 10.00      B   
ATOM   3124  O   VAL   309      24.865   1.646  -9.874  1.00 10.00      B   
ATOM   3125  N   VAL   310      26.654   1.269 -11.195  1.00 10.00      B   
ATOM   3126  HN  VAL   310      27.627   1.363 -11.305  1.00 10.00      B   
ATOM   3127  CA  VAL   310      25.875   0.628 -12.252  1.00 10.00      B   
ATOM   3128  CB  VAL   310      26.737   0.327 -13.504  1.00 10.00      B   
ATOM   3129  CG1 VAL   310      26.051  -0.669 -14.426  1.00 10.00      B   
ATOM   3130  CG2 VAL   310      27.030   1.612 -14.263  1.00 10.00      B   
ATOM   3131  C   VAL   310      25.230  -0.655 -11.732  1.00 10.00      B   
ATOM   3132  O   VAL   310      24.040  -0.898 -11.944  1.00 10.00      B   
ATOM   3133  N   THR   311      26.012  -1.461 -11.034  1.00 10.00      B   
ATOM   3134  HN  THR   311      26.952  -1.215 -10.891  1.00 10.00      B   
ATOM   3135  CA  THR   311      25.510  -2.704 -10.477  1.00 10.00      B   
ATOM   3136  CB  THR   311      26.660  -3.546  -9.896  1.00 10.00      B   
ATOM   3137  OG1 THR   311      27.663  -3.727 -10.907  1.00 10.00      B   
ATOM   3138  HG1 THR   311      28.238  -2.949 -10.929  1.00 10.00      B   
ATOM   3139  CG2 THR   311      26.162  -4.908  -9.437  1.00 10.00      B   
ATOM   3140  C   THR   311      24.468  -2.422  -9.396  1.00 10.00      B   
ATOM   3141  O   THR   311      23.437  -3.096  -9.323  1.00 10.00      B   
ATOM   3142  N   GLY   312      24.734  -1.403  -8.584  1.00 10.00      B   
ATOM   3143  HN  GLY   312      25.567  -0.896  -8.706  1.00 10.00      B   
ATOM   3144  CA  GLY   312      23.823  -1.039  -7.515  1.00 10.00      B   
ATOM   3145  C   GLY   312      22.436  -0.683  -8.012  1.00 10.00      B   
ATOM   3146  O   GLY   312      21.445  -1.251  -7.554  1.00 10.00      B   
ATOM   3147  N   ILE   313      22.361   0.248  -8.957  1.00 10.00      B   
ATOM   3148  HN  ILE   313      23.189   0.662  -9.292  1.00 10.00      B   
ATOM   3149  CA  ILE   313      21.074   0.674  -9.499  1.00 10.00      B   
ATOM   3150  CB  ILE   313      21.186   1.910 -10.425  1.00 10.00      B   
ATOM   3151  CG1 ILE   313      22.109   1.636 -11.618  1.00 10.00      B   
ATOM   3152  CG2 ILE   313      21.655   3.126  -9.641  1.00 10.00      B   
ATOM   3153  CD1 ILE   313      22.107   2.729 -12.667  1.00 10.00      B   
ATOM   3154  C   ILE   313      20.361  -0.467 -10.223  1.00 10.00      B   
ATOM   3155  O   ILE   313      19.133  -0.578 -10.169  1.00 10.00      B   
ATOM   3156  N   SER   314      21.138  -1.319 -10.884  1.00 10.00      B   
ATOM   3157  HN  SER   314      22.109  -1.179 -10.884  1.00 10.00      B   
ATOM   3158  CA  SER   314      20.585  -2.454 -11.615  1.00 10.00      B   
ATOM   3159  CB  SER   314      21.670  -3.129 -12.460  1.00 10.00      B   
ATOM   3160  OG  SER   314      22.240  -2.211 -13.381  1.00 10.00      B   
ATOM   3161  HG  SER   314      22.962  -1.728 -12.949  1.00 10.00      B   
ATOM   3162  C   SER   314      19.935  -3.463 -10.672  1.00 10.00      B   
ATOM   3163  O   SER   314      18.772  -3.826 -10.850  1.00 10.00      B   
ATOM   3164  N   PHE   315      20.676  -3.896  -9.654  1.00 10.00      B   
ATOM   3165  HN  PHE   315      21.594  -3.553  -9.543  1.00 10.00      B   
ATOM   3166  CA  PHE   315      20.157  -4.864  -8.694  1.00 10.00      B   
ATOM   3167  CB  PHE   315      21.256  -5.356  -7.752  1.00 10.00      B   
ATOM   3168  CG  PHE   315      21.961  -6.581  -8.259  1.00 10.00      B   
ATOM   3169  CD1 PHE   315      22.881  -6.492  -9.290  1.00 10.00      B   
ATOM   3170  CD2 PHE   315      21.695  -7.823  -7.710  1.00 10.00      B   
ATOM   3171  CE1 PHE   315      23.523  -7.619  -9.763  1.00 10.00      B   
ATOM   3172  CE2 PHE   315      22.333  -8.953  -8.177  1.00 10.00      B   
ATOM   3173  CZ  PHE   315      23.249  -8.853  -9.205  1.00 10.00      B   
ATOM   3174  C   PHE   315      18.974  -4.301  -7.917  1.00 10.00      B   
ATOM   3175  O   PHE   315      18.018  -5.022  -7.619  1.00 10.00      B   
ATOM   3176  N   GLY   316      19.038  -3.010  -7.602  1.00 10.00      B   
ATOM   3177  HN  GLY   316      19.835  -2.492  -7.852  1.00 10.00      B   
ATOM   3178  CA  GLY   316      17.957  -2.367  -6.882  1.00 10.00      B   
ATOM   3179  C   GLY   316      16.673  -2.399  -7.683  1.00 10.00      B   
ATOM   3180  O   GLY   316      15.598  -2.666  -7.144  1.00 10.00      B   
ATOM   3181  N   PHE   317      16.789  -2.141  -8.980  1.00 10.00      B   
ATOM   3182  HN  PHE   317      17.674  -1.934  -9.351  1.00 10.00      B   
ATOM   3183  CA  PHE   317      15.633  -2.159  -9.862  1.00 10.00      B   
ATOM   3184  CB  PHE   317      15.980  -1.605 -11.243  1.00 10.00      B   
ATOM   3185  CG  PHE   317      15.772  -0.124 -11.375  1.00 10.00      B   
ATOM   3186  CD1 PHE   317      16.759   0.682 -11.914  1.00 10.00      B   
ATOM   3187  CD2 PHE   317      14.585   0.463 -10.959  1.00 10.00      B   
ATOM   3188  CE1 PHE   317      16.572   2.043 -12.038  1.00 10.00      B   
ATOM   3189  CE2 PHE   317      14.391   1.824 -11.080  1.00 10.00      B   
ATOM   3190  CZ  PHE   317      15.386   2.614 -11.620  1.00 10.00      B   
ATOM   3191  C   PHE   317      15.082  -3.573  -9.985  1.00 10.00      B   
ATOM   3192  O   PHE   317      13.870  -3.775  -9.980  1.00 10.00      B   
ATOM   3193  N   VAL   318      15.980  -4.551 -10.079  1.00 10.00      B   
ATOM   3194  HN  VAL   318      16.935  -4.326 -10.074  1.00 10.00      B   
ATOM   3195  CA  VAL   318      15.578  -5.949 -10.191  1.00 10.00      B   
ATOM   3196  CB  VAL   318      16.788  -6.896 -10.364  1.00 10.00      B   
ATOM   3197  CG1 VAL   318      16.345  -8.353 -10.342  1.00 10.00      B   
ATOM   3198  CG2 VAL   318      17.516  -6.587 -11.662  1.00 10.00      B   
ATOM   3199  C   VAL   318      14.751  -6.372  -8.979  1.00 10.00      B   
ATOM   3200  O   VAL   318      13.696  -6.989  -9.123  1.00 10.00      B   
ATOM   3201  N   PHE   319      15.225  -6.022  -7.789  1.00 10.00      B   
ATOM   3202  HN  PHE   319      16.076  -5.531  -7.737  1.00 10.00      B   
ATOM   3203  CA  PHE   319      14.515  -6.359  -6.560  1.00 10.00      B   
ATOM   3204  CB  PHE   319      15.341  -5.967  -5.332  1.00 10.00      B   
ATOM   3205  CG  PHE   319      14.709  -6.359  -4.023  1.00 10.00      B   
ATOM   3206  CD1 PHE   319      14.818  -7.657  -3.544  1.00 10.00      B   
ATOM   3207  CD2 PHE   319      14.006  -5.430  -3.270  1.00 10.00      B   
ATOM   3208  CE1 PHE   319      14.239  -8.020  -2.342  1.00 10.00      B   
ATOM   3209  CE2 PHE   319      13.426  -5.787  -2.068  1.00 10.00      B   
ATOM   3210  CZ  PHE   319      13.542  -7.083  -1.603  1.00 10.00      B   
ATOM   3211  C   PHE   319      13.154  -5.666  -6.523  1.00 10.00      B   
ATOM   3212  O   PHE   319      12.143  -6.273  -6.157  1.00 10.00      B   
ATOM   3213  N   TYR   320      13.139  -4.400  -6.924  1.00 10.00      B   
ATOM   3214  HN  TYR   320      13.982  -3.979  -7.208  1.00 10.00      B   
ATOM   3215  CA  TYR   320      11.917  -3.611  -6.945  1.00 10.00      B   
ATOM   3216  CB  TYR   320      12.225  -2.152  -7.316  1.00 10.00      B   
ATOM   3217  CG  TYR   320      10.997  -1.276  -7.449  1.00 10.00      B   
ATOM   3218  CD1 TYR   320      10.209  -0.980  -6.344  1.00 10.00      B   
ATOM   3219  CD2 TYR   320      10.616  -0.757  -8.682  1.00 10.00      B   
ATOM   3220  CE1 TYR   320       9.078  -0.196  -6.462  1.00 10.00      B   
ATOM   3221  CE2 TYR   320       9.488   0.032  -8.808  1.00 10.00      B   
ATOM   3222  CZ  TYR   320       8.723   0.307  -7.695  1.00 10.00      B   
ATOM   3223  OH  TYR   320       7.595   1.090  -7.818  1.00 10.00      B   
ATOM   3224  HH  TYR   320       7.354   1.448  -6.952  1.00 10.00      B   
ATOM   3225  C   TYR   320      10.885  -4.208  -7.903  1.00 10.00      B   
ATOM   3226  O   TYR   320       9.728  -4.411  -7.530  1.00 10.00      B   
ATOM   3227  N   VAL   321      11.307  -4.511  -9.130  1.00 10.00      B   
ATOM   3228  HN  VAL   321      12.250  -4.352  -9.371  1.00 10.00      B   
ATOM   3229  CA  VAL   321      10.396  -5.073 -10.124  1.00 10.00      B   
ATOM   3230  CB  VAL   321      10.962  -5.056 -11.566  1.00 10.00      B   
ATOM   3231  CG1 VAL   321      11.334  -3.640 -11.983  1.00 10.00      B   
ATOM   3232  CG2 VAL   321      12.148  -6.001 -11.719  1.00 10.00      B   
ATOM   3233  C   VAL   321       9.927  -6.478  -9.747  1.00 10.00      B   
ATOM   3234  O   VAL   321       8.842  -6.899 -10.138  1.00 10.00      B   
ATOM   3235  N   LEU   322      10.737  -7.195  -8.978  1.00 10.00      B   
ATOM   3236  HN  LEU   322      11.594  -6.809  -8.692  1.00 10.00      B   
ATOM   3237  CA  LEU   322      10.386  -8.547  -8.556  1.00 10.00      B   
ATOM   3238  CB  LEU   322      11.528  -9.187  -7.763  1.00 10.00      B   
ATOM   3239  CG  LEU   322      12.657  -9.820  -8.579  1.00 10.00      B   
ATOM   3240  CD1 LEU   322      13.791 -10.249  -7.662  1.00 10.00      B   
ATOM   3241  CD2 LEU   322      12.143 -11.005  -9.382  1.00 10.00      B   
ATOM   3242  C   LEU   322       9.112  -8.545  -7.718  1.00 10.00      B   
ATOM   3243  O   LEU   322       8.177  -9.295  -7.987  1.00 10.00      B   
ATOM   3244  N   ASP   323       9.071  -7.671  -6.722  1.00 10.00      B   
ATOM   3245  HN  ASP   323       9.833  -7.071  -6.582  1.00 10.00      B   
ATOM   3246  CA  ASP   323       7.919  -7.577  -5.832  1.00 10.00      B   
ATOM   3247  CB  ASP   323       8.305  -6.840  -4.546  1.00 10.00      B   
ATOM   3248  CG  ASP   323       7.288  -7.017  -3.435  1.00 10.00      B   
ATOM   3249  OD1 ASP   323       7.158  -8.145  -2.918  1.00 10.00      B   
ATOM   3250  OD2 ASP   323       6.626  -6.025  -3.061  1.00 10.00      B   
ATOM   3251  C   ASP   323       6.742  -6.883  -6.511  1.00 10.00      B   
ATOM   3252  O   ASP   323       5.579  -7.165  -6.212  1.00 10.00      B   
ATOM   3253  N   GLN   324       7.047  -5.988  -7.441  1.00 10.00      B   
ATOM   3254  HN  GLN   324       7.992  -5.812  -7.648  1.00 10.00      B   
ATOM   3255  CA  GLN   324       6.014  -5.251  -8.154  1.00 10.00      B   
ATOM   3256  CB  GLN   324       6.588  -3.985  -8.788  1.00 10.00      B   
ATOM   3257  CG  GLN   324       6.746  -2.823  -7.825  1.00 10.00      B   
ATOM   3258  CD  GLN   324       5.462  -2.492  -7.088  1.00 10.00      B   
ATOM   3259  OE1 GLN   324       4.607  -1.777  -7.608  1.00 10.00      B   
ATOM   3260  NE2 GLN   324       5.329  -2.985  -5.867  1.00 10.00      B   
ATOM   3261 HE21 GLN   324       6.060  -3.533  -5.508  1.00 10.00      B   
ATOM   3262 HE22 GLN   324       4.509  -2.779  -5.366  1.00 10.00      B   
ATOM   3263  C   GLN   324       5.308  -6.096  -9.211  1.00 10.00      B   
ATOM   3264  O   GLN   324       4.090  -6.007  -9.368  1.00 10.00      B   
ATOM   3265  N   ILE   325       6.066  -6.919  -9.926  1.00 10.00      B   
ATOM   3266  HN  ILE   325       7.033  -6.964  -9.746  1.00 10.00      B   
ATOM   3267  CA  ILE   325       5.495  -7.755 -10.978  1.00 10.00      B   
ATOM   3268  CB  ILE   325       6.501  -8.015 -12.123  1.00 10.00      B   
ATOM   3269  CG1 ILE   325       6.974  -6.695 -12.737  1.00 10.00      B   
ATOM   3270  CG2 ILE   325       5.881  -8.906 -13.193  1.00 10.00      B   
ATOM   3271  CD1 ILE   325       8.066  -6.860 -13.773  1.00 10.00      B   
ATOM   3272  C   ILE   325       4.975  -9.090 -10.447  1.00 10.00      B   
ATOM   3273  O   ILE   325       3.819  -9.443 -10.669  1.00 10.00      B   
ATOM   3274  N   PHE   326       5.819  -9.813  -9.720  1.00 10.00      B   
ATOM   3275  HN  PHE   326       6.710  -9.452  -9.515  1.00 10.00      B   
ATOM   3276  CA  PHE   326       5.446 -11.128  -9.199  1.00 10.00      B   
ATOM   3277  CB  PHE   326       6.684 -11.950  -8.832  1.00 10.00      B   
ATOM   3278  CG  PHE   326       7.478 -12.402 -10.024  1.00 10.00      B   
ATOM   3279  CD1 PHE   326       8.431 -11.576 -10.594  1.00 10.00      B   
ATOM   3280  CD2 PHE   326       7.268 -13.654 -10.577  1.00 10.00      B   
ATOM   3281  CE1 PHE   326       9.161 -11.989 -11.694  1.00 10.00      B   
ATOM   3282  CE2 PHE   326       7.993 -14.073 -11.675  1.00 10.00      B   
ATOM   3283  CZ  PHE   326       8.941 -13.241 -12.236  1.00 10.00      B   
ATOM   3284  C   PHE   326       4.475 -11.059  -8.027  1.00 10.00      B   
ATOM   3285  O   PHE   326       3.834 -12.057  -7.694  1.00 10.00      B   
ATOM   3286  N   GLY   327       4.363  -9.889  -7.407  1.00 10.00      B   
ATOM   3287  HN  GLY   327       4.898  -9.129  -7.718  1.00 10.00      B   
ATOM   3288  CA  GLY   327       3.462  -9.727  -6.277  1.00 10.00      B   
ATOM   3289  C   GLY   327       2.006  -9.996  -6.631  1.00 10.00      B   
ATOM   3290  O   GLY   327       1.451 -11.028  -6.238  1.00 10.00      B   
ATOM   3291  N   PRO   328       1.359  -9.091  -7.392  1.00 10.00      B   
ATOM   3292  CA  PRO   328      -0.046  -9.236  -7.792  1.00 10.00      B   
ATOM   3293  CB  PRO   328      -0.435  -7.813  -8.190  1.00 10.00      B   
ATOM   3294  CG  PRO   328       0.830  -7.211  -8.697  1.00 10.00      B   
ATOM   3295  CD  PRO   328       1.949  -7.838  -7.907  1.00 10.00      B   
ATOM   3296  C   PRO   328      -0.232 -10.186  -8.979  1.00 10.00      B   
ATOM   3297  O   PRO   328      -1.229 -10.115  -9.703  1.00 10.00      B   
ATOM   3298  N   LEU   329       0.731 -11.074  -9.178  1.00 10.00      B   
ATOM   3299  HN  LEU   329       1.500 -11.082  -8.570  1.00 10.00      B   
ATOM   3300  CA  LEU   329       0.675 -12.036 -10.266  1.00 10.00      B   
ATOM   3301  CB  LEU   329       1.871 -11.852 -11.208  1.00 10.00      B   
ATOM   3302  CG  LEU   329       1.692 -12.349 -12.646  1.00 10.00      B   
ATOM   3303  CD1 LEU   329       0.531 -11.632 -13.320  1.00 10.00      B   
ATOM   3304  CD2 LEU   329       2.975 -12.160 -13.443  1.00 10.00      B   
ATOM   3305  C   LEU   329       0.650 -13.450  -9.700  1.00 10.00      B   
ATOM   3306  O   LEU   329       1.012 -14.415 -10.371  1.00 10.00      B   
ATOM   3307  N   THR   330       0.192 -13.569  -8.464  1.00 10.00      B   
ATOM   3308  HN  THR   330      -0.114 -12.767  -7.986  1.00 10.00      B   
ATOM   3309  CA  THR   330       0.124 -14.857  -7.791  1.00 10.00      B   
ATOM   3310  CB  THR   330       0.303 -14.675  -6.273  1.00 10.00      B   
ATOM   3311  OG1 THR   330      -0.067 -13.331  -5.906  1.00 10.00      B   
ATOM   3312  HG1 THR   330       0.704 -12.747  -5.999  1.00 10.00      B   
ATOM   3313  CG2 THR   330       1.753 -14.916  -5.882  1.00 10.00      B   
ATOM   3314  C   THR   330      -1.197 -15.567  -8.076  1.00 10.00      B   
ATOM   3315  O   THR   330      -1.576 -16.515  -7.385  1.00 10.00      B   
ATOM   3316  N   LEU   331      -1.877 -15.119  -9.126  1.00 10.00      B   
ATOM   3317  HN  LEU   331      -1.500 -14.383  -9.650  1.00 10.00      B   
ATOM   3318  CA  LEU   331      -3.163 -15.683  -9.519  1.00 10.00      B   
ATOM   3319  CB  LEU   331      -4.005 -14.630 -10.241  1.00 10.00      B   
ATOM   3320  CG  LEU   331      -4.268 -13.330  -9.474  1.00 10.00      B   
ATOM   3321  CD1 LEU   331      -5.014 -12.335 -10.349  1.00 10.00      B   
ATOM   3322  CD2 LEU   331      -5.040 -13.606  -8.192  1.00 10.00      B   
ATOM   3323  C   LEU   331      -2.995 -16.915 -10.408  1.00 10.00      B   
ATOM   3324  O   LEU   331      -3.976 -17.477 -10.897  1.00 10.00      B   
ATOM   3325  N   VAL   332      -1.751 -17.323 -10.627  1.00 10.00      B   
ATOM   3326  HN  VAL   332      -1.007 -16.824 -10.228  1.00 10.00      B   
ATOM   3327  CA  VAL   332      -1.465 -18.491 -11.451  1.00 10.00      B   
ATOM   3328  CB  VAL   332       0.031 -18.551 -11.832  1.00 10.00      B   
ATOM   3329  CG1 VAL   332       0.308 -19.711 -12.776  1.00 10.00      B   
ATOM   3330  CG2 VAL   332       0.480 -17.237 -12.452  1.00 10.00      B   
ATOM   3331  C   VAL   332      -1.849 -19.767 -10.704  1.00 10.00      B   
ATOM   3332  O   VAL   332      -2.766 -20.491 -11.104  1.00 10.00      B   
ATOM   3333  N   TYR   333      -1.150 -20.026  -9.608  1.00 10.00      B   
ATOM   3334  HN  TYR   333      -0.436 -19.407  -9.339  1.00 10.00      B   
ATOM   3335  CA  TYR   333      -1.411 -21.202  -8.792  1.00 10.00      B   
ATOM   3336  CB  TYR   333      -0.095 -21.787  -8.272  1.00 10.00      B   
ATOM   3337  CG  TYR   333       0.442 -22.945  -9.083  1.00 10.00      B   
ATOM   3338  CD1 TYR   333       1.295 -22.732 -10.159  1.00 10.00      B   
ATOM   3339  CD2 TYR   333       0.101 -24.253  -8.767  1.00 10.00      B   
ATOM   3340  CE1 TYR   333       1.792 -23.791 -10.898  1.00 10.00      B   
ATOM   3341  CE2 TYR   333       0.591 -25.315  -9.501  1.00 10.00      B   
ATOM   3342  CZ  TYR   333       1.435 -25.079 -10.564  1.00 10.00      B   
ATOM   3343  OH  TYR   333       1.929 -26.139 -11.290  1.00 10.00      B   
ATOM   3344  HH  TYR   333       1.224 -26.794 -11.418  1.00 10.00      B   
ATOM   3345  C   TYR   333      -2.303 -20.842  -7.612  1.00 10.00      B   
ATOM   3346  O   TYR   333      -2.986 -21.700  -7.049  1.00 10.00      B   
ATOM   3347  N   GLY   334      -2.307 -19.565  -7.251  1.00 10.00      B   
ATOM   3348  HN  GLY   334      -1.774 -18.919  -7.760  1.00 10.00      B   
ATOM   3349  CA  GLY   334      -3.097 -19.120  -6.123  1.00 10.00      B   
ATOM   3350  C   GLY   334      -2.446 -19.545  -4.825  1.00 10.00      B   
ATOM   3351  O   GLY   334      -3.123 -19.926  -3.869  1.00 10.00      B   
ATOM   3352  N   ILE   335      -1.122 -19.497  -4.809  1.00 10.00      B   
ATOM   3353  HN  ILE   335      -0.650 -19.187  -5.608  1.00 10.00      B   
ATOM   3354  CA  ILE   335      -0.345 -19.880  -3.639  1.00 10.00      B   
ATOM   3355  CB  ILE   335       1.166 -19.929  -3.954  1.00 10.00      B   
ATOM   3356  CG1 ILE   335       1.641 -18.596  -4.547  1.00 10.00      B   
ATOM   3357  CG2 ILE   335       1.478 -21.083  -4.897  1.00 10.00      B   
ATOM   3358  CD1 ILE   335       3.144 -18.426  -4.550  1.00 10.00      B   
ATOM   3359  C   ILE   335      -0.587 -18.915  -2.483  1.00 10.00      B   
ATOM   3360  O   ILE   335      -0.990 -17.769  -2.701  1.00 10.00      B   
ATOM   3361  N   PRO   336      -0.370 -19.377  -1.242  1.00 10.00      B   
ATOM   3362  CA  PRO   336      -0.554 -18.553  -0.042  1.00 10.00      B   
ATOM   3363  CB  PRO   336      -0.011 -19.439   1.082  1.00 10.00      B   
ATOM   3364  CG  PRO   336      -0.161 -20.829   0.570  1.00 10.00      B   
ATOM   3365  CD  PRO   336       0.060 -20.748  -0.911  1.00 10.00      B   
ATOM   3366  C   PRO   336       0.249 -17.254  -0.118  1.00 10.00      B   
ATOM   3367  O   PRO   336       1.381 -17.241  -0.615  1.00 10.00      B   
ATOM   3368  N   PRO   337      -0.323 -16.148   0.385  1.00 10.00      B   
ATOM   3369  CA  PRO   337       0.327 -14.831   0.371  1.00 10.00      B   
ATOM   3370  CB  PRO   337      -0.652 -13.924   1.131  1.00 10.00      B   
ATOM   3371  CG  PRO   337      -1.576 -14.851   1.846  1.00 10.00      B   
ATOM   3372  CD  PRO   337      -1.657 -16.087   1.001  1.00 10.00      B   
ATOM   3373  C   PRO   337       1.691 -14.842   1.056  1.00 10.00      B   
ATOM   3374  O   PRO   337       2.557 -14.035   0.732  1.00 10.00      B   
ATOM   3375  N   ILE   338       1.882 -15.774   1.984  1.00 10.00      B   
ATOM   3376  HN  ILE   338       1.156 -16.400   2.183  1.00 10.00      B   
ATOM   3377  CA  ILE   338       3.144 -15.887   2.713  1.00 10.00      B   
ATOM   3378  CB  ILE   338       3.093 -17.008   3.773  1.00 10.00      B   
ATOM   3379  CG1 ILE   338       1.781 -16.942   4.562  1.00 10.00      B   
ATOM   3380  CG2 ILE   338       4.290 -16.905   4.712  1.00 10.00      B   
ATOM   3381  CD1 ILE   338       1.536 -18.150   5.442  1.00 10.00      B   
ATOM   3382  C   ILE   338       4.299 -16.170   1.757  1.00 10.00      B   
ATOM   3383  O   ILE   338       5.310 -15.469   1.764  1.00 10.00      B   
ATOM   3384  N   ILE   339       4.125 -17.186   0.915  1.00 10.00      B   
ATOM   3385  HN  ILE   339       3.283 -17.683   0.935  1.00 10.00      B   
ATOM   3386  CA  ILE   339       5.151 -17.573  -0.045  1.00 10.00      B   
ATOM   3387  CB  ILE   339       4.799 -18.913  -0.737  1.00 10.00      B   
ATOM   3388  CG1 ILE   339       4.452 -19.980   0.306  1.00 10.00      B   
ATOM   3389  CG2 ILE   339       5.953 -19.389  -1.613  1.00 10.00      B   
ATOM   3390  CD1 ILE   339       3.895 -21.263  -0.279  1.00 10.00      B   
ATOM   3391  C   ILE   339       5.338 -16.491  -1.106  1.00 10.00      B   
ATOM   3392  O   ILE   339       6.453 -16.236  -1.560  1.00 10.00      B   
ATOM   3393  N   GLY   340       4.239 -15.850  -1.484  1.00 10.00      B   
ATOM   3394  HN  GLY   340       3.380 -16.091  -1.077  1.00 10.00      B   
ATOM   3395  CA  GLY   340       4.293 -14.802  -2.489  1.00 10.00      B   
ATOM   3396  C   GLY   340       4.990 -13.549  -1.995  1.00 10.00      B   
ATOM   3397  O   GLY   340       5.758 -12.929  -2.729  1.00 10.00      B   
ATOM   3398  N   ALA   341       4.723 -13.176  -0.750  1.00 10.00      B   
ATOM   3399  HN  ALA   341       4.095 -13.706  -0.214  1.00 10.00      B   
ATOM   3400  CA  ALA   341       5.329 -11.991  -0.162  1.00 10.00      B   
ATOM   3401  CB  ALA   341       4.603 -11.600   1.115  1.00 10.00      B   
ATOM   3402  C   ALA   341       6.810 -12.212   0.109  1.00 10.00      B   
ATOM   3403  O   ALA   341       7.628 -11.314  -0.089  1.00 10.00      B   
ATOM   3404  N   LEU   342       7.151 -13.421   0.540  1.00 10.00      B   
ATOM   3405  HN  LEU   342       6.453 -14.100   0.663  1.00 10.00      B   
ATOM   3406  CA  LEU   342       8.532 -13.766   0.845  1.00 10.00      B   
ATOM   3407  CB  LEU   342       8.590 -14.858   1.916  1.00 10.00      B   
ATOM   3408  CG  LEU   342       8.396 -14.399   3.362  1.00 10.00      B   
ATOM   3409  CD1 LEU   342       8.234 -15.599   4.284  1.00 10.00      B   
ATOM   3410  CD2 LEU   342       9.572 -13.540   3.807  1.00 10.00      B   
ATOM   3411  C   LEU   342       9.294 -14.219  -0.395  1.00 10.00      B   
ATOM   3412  O   LEU   342      10.461 -14.583  -0.302  1.00 10.00      B   
ATOM   3413  N   LEU   343       8.637 -14.190  -1.549  1.00 10.00      B   
ATOM   3414  HN  LEU   343       7.707 -13.879  -1.564  1.00 10.00      B   
ATOM   3415  CA  LEU   343       9.267 -14.615  -2.797  1.00 10.00      B   
ATOM   3416  CB  LEU   343       8.293 -14.569  -3.984  1.00 10.00      B   
ATOM   3417  CG  LEU   343       8.832 -15.062  -5.332  1.00 10.00      B   
ATOM   3418  CD1 LEU   343       9.129 -16.555  -5.285  1.00 10.00      B   
ATOM   3419  CD2 LEU   343       7.849 -14.741  -6.447  1.00 10.00      B   
ATOM   3420  C   LEU   343      10.566 -13.855  -3.094  1.00 10.00      B   
ATOM   3421  O   LEU   343      11.629 -14.468  -3.174  1.00 10.00      B   
ATOM   3422  N   PRO   344      10.519 -12.514  -3.251  1.00 10.00      B   
ATOM   3423  CA  PRO   344      11.723 -11.727  -3.537  1.00 10.00      B   
ATOM   3424  CB  PRO   344      11.186 -10.313  -3.818  1.00 10.00      B   
ATOM   3425  CG  PRO   344       9.717 -10.480  -4.013  1.00 10.00      B   
ATOM   3426  CD  PRO   344       9.322 -11.662  -3.178  1.00 10.00      B   
ATOM   3427  C   PRO   344      12.686 -11.699  -2.351  1.00 10.00      B   
ATOM   3428  O   PRO   344      13.903 -11.730  -2.528  1.00 10.00      B   
ATOM   3429  N   SER   345      12.128 -11.657  -1.147  1.00 10.00      B   
ATOM   3430  HN  SER   345      11.150 -11.656  -1.076  1.00 10.00      B   
ATOM   3431  CA  SER   345      12.916 -11.610   0.077  1.00 10.00      B   
ATOM   3432  CB  SER   345      11.975 -11.411   1.263  1.00 10.00      B   
ATOM   3433  OG  SER   345      10.651 -11.177   0.805  1.00 10.00      B   
ATOM   3434  HG  SER   345      10.303 -10.376   1.217  1.00 10.00      B   
ATOM   3435  C   SER   345      13.756 -12.876   0.267  1.00 10.00      B   
ATOM   3436  O   SER   345      14.973 -12.802   0.470  1.00 10.00      B   
ATOM   3437  N   ALA   346      13.109 -14.034   0.181  1.00 10.00      B   
ATOM   3438  HN  ALA   346      12.142 -14.032  -0.007  1.00 10.00      B   
ATOM   3439  CA  ALA   346      13.798 -15.309   0.355  1.00 10.00      B   
ATOM   3440  CB  ALA   346      12.810 -16.463   0.430  1.00 10.00      B   
ATOM   3441  C   ALA   346      14.825 -15.544  -0.745  1.00 10.00      B   
ATOM   3442  O   ALA   346      15.956 -15.935  -0.470  1.00 10.00      B   
ATOM   3443  N   SER   347      14.433 -15.283  -1.983  1.00 10.00      B   
ATOM   3444  HN  SER   347      13.519 -14.960  -2.140  1.00 10.00      B   
ATOM   3445  CA  SER   347      15.326 -15.471  -3.118  1.00 10.00      B   
ATOM   3446  CB  SER   347      14.576 -15.230  -4.430  1.00 10.00      B   
ATOM   3447  OG  SER   347      13.355 -15.955  -4.451  1.00 10.00      B   
ATOM   3448  HG  SER   347      12.624 -15.350  -4.259  1.00 10.00      B   
ATOM   3449  C   SER   347      16.555 -14.564  -3.016  1.00 10.00      B   
ATOM   3450  O   SER   347      17.673 -14.980  -3.330  1.00 10.00      B   
ATOM   3451  N   PHE   348      16.346 -13.334  -2.551  1.00 10.00      B   
ATOM   3452  HN  PHE   348      15.434 -13.062  -2.307  1.00 10.00      B   
ATOM   3453  CA  PHE   348      17.435 -12.379  -2.401  1.00 10.00      B   
ATOM   3454  CB  PHE   348      16.900 -10.981  -2.073  1.00 10.00      B   
ATOM   3455  CG  PHE   348      17.735  -9.866  -2.636  1.00 10.00      B   
ATOM   3456  CD1 PHE   348      17.872  -9.711  -4.005  1.00 10.00      B   
ATOM   3457  CD2 PHE   348      18.380  -8.972  -1.798  1.00 10.00      B   
ATOM   3458  CE1 PHE   348      18.637  -8.687  -4.528  1.00 10.00      B   
ATOM   3459  CE2 PHE   348      19.147  -7.946  -2.314  1.00 10.00      B   
ATOM   3460  CZ  PHE   348      19.276  -7.802  -3.682  1.00 10.00      B   
ATOM   3461  C   PHE   348      18.416 -12.845  -1.330  1.00 10.00      B   
ATOM   3462  O   PHE   348      19.629 -12.762  -1.509  1.00 10.00      B   
ATOM   3463  N   PHE   349      17.883 -13.349  -0.223  1.00 10.00      B   
ATOM   3464  HN  PHE   349      16.904 -13.384  -0.136  1.00 10.00      B   
ATOM   3465  CA  PHE   349      18.716 -13.845   0.864  1.00 10.00      B   
ATOM   3466  CB  PHE   349      17.865 -14.138   2.107  1.00 10.00      B   
ATOM   3467  CG  PHE   349      18.669 -14.443   3.341  1.00 10.00      B   
ATOM   3468  CD1 PHE   349      19.138 -13.419   4.145  1.00 10.00      B   
ATOM   3469  CD2 PHE   349      18.955 -15.751   3.697  1.00 10.00      B   
ATOM   3470  CE1 PHE   349      19.877 -13.692   5.282  1.00 10.00      B   
ATOM   3471  CE2 PHE   349      19.695 -16.033   4.832  1.00 10.00      B   
ATOM   3472  CZ  PHE   349      20.156 -15.001   5.626  1.00 10.00      B   
ATOM   3473  C   PHE   349      19.449 -15.104   0.419  1.00 10.00      B   
ATOM   3474  O   PHE   349      20.630 -15.291   0.720  1.00 10.00      B   
ATOM   3475  N   LEU   350      18.740 -15.954  -0.316  1.00 10.00      B   
ATOM   3476  HN  LEU   350      17.802 -15.737  -0.522  1.00 10.00      B   
ATOM   3477  CA  LEU   350      19.301 -17.201  -0.816  1.00 10.00      B   
ATOM   3478  CB  LEU   350      18.231 -18.018  -1.546  1.00 10.00      B   
ATOM   3479  CG  LEU   350      18.607 -19.457  -1.906  1.00 10.00      B   
ATOM   3480  CD1 LEU   350      18.783 -20.294  -0.648  1.00 10.00      B   
ATOM   3481  CD2 LEU   350      17.563 -20.073  -2.826  1.00 10.00      B   
ATOM   3482  C   LEU   350      20.489 -16.937  -1.737  1.00 10.00      B   
ATOM   3483  O   LEU   350      21.567 -17.500  -1.543  1.00 10.00      B   
ATOM   3484  N   ILE   351      20.299 -16.064  -2.726  1.00 10.00      B   
ATOM   3485  HN  ILE   351      19.420 -15.631  -2.828  1.00 10.00      B   
ATOM   3486  CA  ILE   351      21.371 -15.740  -3.662  1.00 10.00      B   
ATOM   3487  CB  ILE   351      20.888 -14.908  -4.876  1.00 10.00      B   
ATOM   3488  CG1 ILE   351      21.959 -14.873  -5.973  1.00 10.00      B   
ATOM   3489  CG2 ILE   351      20.489 -13.499  -4.470  1.00 10.00      B   
ATOM   3490  CD1 ILE   351      22.295 -16.233  -6.545  1.00 10.00      B   
ATOM   3491  C   ILE   351      22.537 -15.055  -2.945  1.00 10.00      B   
ATOM   3492  O   ILE   351      23.699 -15.249  -3.302  1.00 10.00      B   
ATOM   3493  N   SER   352      22.222 -14.274  -1.918  1.00 10.00      B   
ATOM   3494  HN  SER   352      21.278 -14.149  -1.680  1.00 10.00      B   
ATOM   3495  CA  SER   352      23.243 -13.592  -1.143  1.00 10.00      B   
ATOM   3496  CB  SER   352      22.595 -12.642  -0.132  1.00 10.00      B   
ATOM   3497  OG  SER   352      23.514 -11.661   0.322  1.00 10.00      B   
ATOM   3498  HG  SER   352      23.807 -11.127  -0.428  1.00 10.00      B   
ATOM   3499  C   SER   352      24.101 -14.624  -0.421  1.00 10.00      B   
ATOM   3500  O   SER   352      25.329 -14.541  -0.428  1.00 10.00      B   
ATOM   3501  N   LEU   353      23.440 -15.608   0.182  1.00 10.00      B   
ATOM   3502  HN  LEU   353      22.456 -15.612   0.151  1.00 10.00      B   
ATOM   3503  CA  LEU   353      24.127 -16.671   0.898  1.00 10.00      B   
ATOM   3504  CB  LEU   353      23.115 -17.581   1.593  1.00 10.00      B   
ATOM   3505  CG  LEU   353      23.697 -18.657   2.508  1.00 10.00      B   
ATOM   3506  CD1 LEU   353      24.277 -18.032   3.768  1.00 10.00      B   
ATOM   3507  CD2 LEU   353      22.642 -19.696   2.852  1.00 10.00      B   
ATOM   3508  C   LEU   353      24.983 -17.488  -0.063  1.00 10.00      B   
ATOM   3509  O   LEU   353      26.104 -17.878   0.266  1.00 10.00      B   
ATOM   3510  N   TRP   354      24.447 -17.736  -1.257  1.00 10.00      B   
ATOM   3511  HN  TRP   354      23.540 -17.403  -1.452  1.00 10.00      B   
ATOM   3512  CA  TRP   354      25.164 -18.501  -2.274  1.00 10.00      B   
ATOM   3513  CB  TRP   354      24.314 -18.707  -3.531  1.00 10.00      B   
ATOM   3514  CG  TRP   354      23.213 -19.714  -3.375  1.00 10.00      B   
ATOM   3515  CD1 TRP   354      22.001 -19.689  -4.000  1.00 10.00      B   
ATOM   3516  CD2 TRP   354      23.214 -20.891  -2.549  1.00 10.00      B   
ATOM   3517  NE1 TRP   354      21.247 -20.768  -3.620  1.00 10.00      B   
ATOM   3518  HE1 TRP   354      20.341 -20.968  -3.936  1.00 10.00      B   
ATOM   3519  CE2 TRP   354      21.965 -21.522  -2.728  1.00 10.00      B   
ATOM   3520  CE3 TRP   354      24.141 -21.473  -1.676  1.00 10.00      B   
ATOM   3521  CZ2 TRP   354      21.624 -22.700  -2.070  1.00 10.00      B   
ATOM   3522  CZ3 TRP   354      23.799 -22.643  -1.025  1.00 10.00      B   
ATOM   3523  CH2 TRP   354      22.551 -23.243  -1.224  1.00 10.00      B   
ATOM   3524  C   TRP   354      26.484 -17.833  -2.637  1.00 10.00      B   
ATOM   3525  O   TRP   354      27.504 -18.502  -2.777  1.00 10.00      B   
ATOM   3526  N   LEU   355      26.457 -16.514  -2.784  1.00 10.00      B   
ATOM   3527  HN  LEU   355      25.606 -16.035  -2.667  1.00 10.00      B   
ATOM   3528  CA  LEU   355      27.656 -15.760  -3.124  1.00 10.00      B   
ATOM   3529  CB  LEU   355      27.287 -14.384  -3.682  1.00 10.00      B   
ATOM   3530  CG  LEU   355      26.661 -14.367  -5.079  1.00 10.00      B   
ATOM   3531  CD1 LEU   355      26.360 -12.941  -5.510  1.00 10.00      B   
ATOM   3532  CD2 LEU   355      27.573 -15.047  -6.088  1.00 10.00      B   
ATOM   3533  C   LEU   355      28.561 -15.610  -1.907  1.00 10.00      B   
ATOM   3534  O   LEU   355      29.785 -15.681  -2.015  1.00 10.00      B   
ATOM   3535  N   LEU   356      27.947 -15.419  -0.746  1.00 10.00      B   
ATOM   3536  HN  LEU   356      26.964 -15.365  -0.731  1.00 10.00      B   
ATOM   3537  CA  LEU   356      28.681 -15.267   0.503  1.00 10.00      B   
ATOM   3538  CB  LEU   356      27.704 -14.995   1.652  1.00 10.00      B   
ATOM   3539  CG  LEU   356      28.313 -14.776   3.039  1.00 10.00      B   
ATOM   3540  CD1 LEU   356      29.090 -13.470   3.086  1.00 10.00      B   
ATOM   3541  CD2 LEU   356      27.231 -14.795   4.108  1.00 10.00      B   
ATOM   3542  C   LEU   356      29.502 -16.519   0.799  1.00 10.00      B   
ATOM   3543  O   LEU   356      30.658 -16.436   1.216  1.00 10.00      B   
ATOM   3544  N   MET   357      28.900 -17.677   0.563  1.00 10.00      B   
ATOM   3545  HN  MET   357      27.974 -17.675   0.218  1.00 10.00      B   
ATOM   3546  CA  MET   357      29.565 -18.953   0.807  1.00 10.00      B   
ATOM   3547  CB  MET   357      28.669 -19.865   1.651  1.00 10.00      B   
ATOM   3548  CG  MET   357      28.410 -19.348   3.059  1.00 10.00      B   
ATOM   3549  SD  MET   357      29.893 -19.326   4.087  1.00 10.00      B   
ATOM   3550  CE  MET   357      30.184 -21.081   4.293  1.00 10.00      B   
ATOM   3551  C   MET   357      29.926 -19.639  -0.507  1.00 10.00      B   
ATOM   3552  O   MET   357      29.878 -20.867  -0.617  1.00 10.00      B   
ATOM   3553  N   ARG   358      30.285 -18.840  -1.502  1.00 10.00      B   
ATOM   3554  HN  ARG   358      30.302 -17.869  -1.351  1.00 10.00      B   
ATOM   3555  CA  ARG   358      30.654 -19.365  -2.815  1.00 10.00      B   
ATOM   3556  CB  ARG   358      30.399 -18.319  -3.904  1.00 10.00      B   
ATOM   3557  CG  ARG   358      30.676 -18.801  -5.320  1.00 10.00      B   
ATOM   3558  CD  ARG   358      29.698 -19.886  -5.748  1.00 10.00      B   
ATOM   3559  NE  ARG   358      29.873 -20.242  -7.155  1.00 10.00      B   
ATOM   3560  HE  ARG   358      30.640 -19.840  -7.627  1.00 10.00      B   
ATOM   3561  CZ  ARG   358      29.069 -21.066  -7.834  1.00 10.00      B   
ATOM   3562  NH1 ARG   358      28.024 -21.636  -7.237  1.00 10.00      B   
ATOM   3563 HH11 ARG   358      27.823 -21.445  -6.232  1.00 10.00      B   
ATOM   3564 HH12 ARG   358      27.394 -22.274  -7.777  1.00 10.00      B   
ATOM   3565  NH2 ARG   358      29.323 -21.321  -9.116  1.00 10.00      B   
ATOM   3566 HH21 ARG   358      30.143 -20.877  -9.583  1.00 10.00      B   
ATOM   3567 HH22 ARG   358      28.701 -21.960  -9.660  1.00 10.00      B   
ATOM   3568  C   ARG   358      32.114 -19.793  -2.841  1.00 10.00      B   
ATOM   3569  O   ARG   358      32.433 -20.941  -3.157  1.00 10.00      B   
ATOM   3570  N   LYS   359      33.001 -18.863  -2.519  1.00 10.00      B   
ATOM   3571  HN  LYS   359      32.693 -17.965  -2.273  1.00 10.00      B   
ATOM   3572  CB  LYS   359      35.198 -18.098  -3.312  1.00 10.00      B   
ATOM   3573  CG  LYS   359      34.948 -18.159  -4.812  1.00 10.00      B   
ATOM   3574  CD  LYS   359      35.988 -17.363  -5.583  1.00 10.00      B   
ATOM   3575  CE  LYS   359      35.871 -17.603  -7.080  1.00 10.00      B   
ATOM   3576  NZ  LYS   359      37.071 -17.128  -7.815  1.00 10.00      B   
ATOM   3577  HZ1 LYS   359      37.123 -16.090  -7.793  1.00 10.00      B   
ATOM   3578  HZ2 LYS   359      37.032 -17.438  -8.805  1.00 10.00      B   
ATOM   3579  HZ3 LYS   359      37.936 -17.514  -7.379  1.00 10.00      B   
ATOM   3580  CA  LYS   359      34.425 -19.147  -2.510  1.00 10.00      B   
ATOM   3581  C   LYS   359      34.946 -19.223  -1.083  1.00 10.00      B   
ATOM   3582  O   LYS   359      35.509 -20.272  -0.710  1.00 10.00      B   
ATOM   3583  OXT LYS   359      34.784 -18.235  -0.337  1.00 10.00      B   
END
