# Supplementary material for: Large-scale discovery of protein interactions at residue resolution using co-evolution calculated from genomic sequences
Source: Nat Commun. 2021 Mar 2;12:1396. doi: 10.1038/s41467-021-21636-z (PMC7925567; doi:10.1038/s41467-021-21636-z)
Supplement: Supplementary file 13 — Supplementary Data 11 [file 41467_2021_21636_MOESM13_ESM.zip › supplementary_prediction/membrane088588_YAJC_LPTG/models/haddock_top_10_haddock_34w.pdb]

REMARK FILENAME="haddock_34w.pdb0"
REMARK ===============================================================
REMARK HADDOCK run for haddock
REMARK initial structure: haddock_34.pdb
REMARK final NOE weights: unambig 50 amb: 50
REMARK ===============================================================
REMARK            total,bonds,angles,improper,dihe,vdw,elec,air,cdih,coup,rdcs,vean,dani,xpcs,rg
REMARK energies: 158.149, 0, 0, 0, 0, -53.3188, -154.284, 365.752, 0, 0, 0, 0, 0, 0, 0
REMARK ===============================================================
REMARK            bonds,angles,impropers,dihe,air,cdih,coup,rdcs,vean,dani,xpcs
REMARK rms-dev.: 0,0,0,0,17.2373,0,0, 0, 0, 0, 0
REMARK ===============================================================
REMARK               air,cdih,coup,rdcs,vean,dani,xpcs
REMARK               >0.3,>5,>1,>0,>5,>0.2,>0.2
REMARK violations.: 3, 0, 0, 0, 0, 0, 0
REMARK ===============================================================
REMARK                        CVpartition#,violations,rms
REMARK AIRs cross-validation: 2, 0, NaN
REMARK ===============================================================
REMARK NCS energy: 0
REMARK ===============================================================
REMARK Symmetry energy: 0
REMARK ===============================================================
REMARK Desolvation energy: -30.0157
REMARK Internal energy free molecules: 47111.8
REMARK Internal energy complex: -12941.7
REMARK Binding energy: -60291.1
REMARK ===============================================================
REMARK buried surface area: 1777.78
REMARK ===============================================================
REMARK water - chain1: 0 0 0
REMARK water - chain2: 0 0 0
REMARK water - chain3: 0 0 0
REMARK water - chain4: 0 0 0
REMARK water - chain5: 0 0 0
REMARK water - chain6: 0 0 0
REMARK ===============================================================
REMARK water - water: 0 0 0
REMARK ===============================================================
REMARK DATE:05-Aug-2020  10:39:47       created by user: he47
REMARK VERSION:1.3
ATOM      1  CB  SER    19      26.328  39.063  -3.955  1.00 10.00      A   
ATOM      2  OG  SER    19      25.466  39.966  -4.630  1.00 10.00      A   
ATOM      3  HG  SER    19      24.770  40.257  -4.028  1.00 10.00      A   
ATOM      4  C   SER    19      28.540  37.909  -4.188  1.00 10.00      A   
ATOM      5  O   SER    19      28.406  36.895  -4.879  1.00 10.00      A   
ATOM      6  N   SER    19      27.680  39.386  -5.963  1.00 10.00      A   
ATOM      7  HT1 SER    19      26.938  40.081  -6.184  1.00 10.00      A   
ATOM      8  HT2 SER    19      27.459  38.494  -6.442  1.00 10.00      A   
ATOM      9  HT3 SER    19      28.590  39.742  -6.314  1.00 10.00      A   
ATOM     10  CA  SER    19      27.747  39.172  -4.507  1.00 10.00      A   
ATOM     11  N   PRO    20      29.382  37.954  -3.141  1.00 10.00      A   
ATOM     12  CA  PRO    20      30.198  36.805  -2.723  1.00 10.00      A   
ATOM     13  CB  PRO    20      31.192  37.425  -1.739  1.00 10.00      A   
ATOM     14  CG  PRO    20      30.473  38.605  -1.177  1.00 10.00      A   
ATOM     15  CD  PRO    20      29.609  39.136  -2.285  1.00 10.00      A   
ATOM     16  C   PRO    20      29.350  35.743  -2.020  1.00 10.00      A   
ATOM     17  O   PRO    20      29.522  35.475  -0.831  1.00 10.00      A   
ATOM     18  N   MET    21      28.437  35.138  -2.766  1.00 10.00      A   
ATOM     19  HN  MET    21      28.356  35.386  -3.715  1.00 10.00      A   
ATOM     20  CA  MET    21      27.548  34.120  -2.218  1.00 10.00      A   
ATOM     21  CB  MET    21      26.132  34.281  -2.788  1.00 10.00      A   
ATOM     22  CG  MET    21      25.445  35.583  -2.410  1.00 10.00      A   
ATOM     23  SD  MET    21      23.771  35.707  -3.075  1.00 10.00      A   
ATOM     24  CE  MET    21      24.099  35.771  -4.839  1.00 10.00      A   
ATOM     25  C   MET    21      28.066  32.719  -2.509  1.00 10.00      A   
ATOM     26  O   MET    21      27.358  31.734  -2.301  1.00 10.00      A   
ATOM     27  N   SER    22      29.307  32.636  -2.970  1.00 10.00      A   
ATOM     28  HN  SER    22      29.822  33.461  -3.098  1.00 10.00      A   
ATOM     29  CA  SER    22      29.931  31.361  -3.306  1.00 10.00      A   
ATOM     30  CB  SER    22      31.368  31.604  -3.764  1.00 10.00      A   
ATOM     31  OG  SER    22      31.511  32.914  -4.298  1.00 10.00      A   
ATOM     32  HG  SER    22      32.451  33.136  -4.356  1.00 10.00      A   
ATOM     33  C   SER    22      29.908  30.380  -2.129  1.00 10.00      A   
ATOM     34  O   SER    22      29.768  29.172  -2.320  1.00 10.00      A   
ATOM     35  N   LEU    23      30.018  30.915  -0.914  1.00 10.00      A   
ATOM     36  HN  LEU    23      30.102  31.886  -0.830  1.00 10.00      A   
ATOM     37  CA  LEU    23      30.025  30.097   0.300  1.00 10.00      A   
ATOM     38  CB  LEU    23      30.262  30.976   1.531  1.00 10.00      A   
ATOM     39  CG  LEU    23      31.607  31.701   1.597  1.00 10.00      A   
ATOM     40  CD1 LEU    23      31.657  32.616   2.812  1.00 10.00      A   
ATOM     41  CD2 LEU    23      32.756  30.703   1.631  1.00 10.00      A   
ATOM     42  C   LEU    23      28.736  29.296   0.475  1.00 10.00      A   
ATOM     43  O   LEU    23      28.754  28.178   0.994  1.00 10.00      A   
ATOM     44  N   ILE    24      27.619  29.863   0.041  1.00 10.00      A   
ATOM     45  HN  ILE    24      27.661  30.746  -0.380  1.00 10.00      A   
ATOM     46  CA  ILE    24      26.333  29.190   0.171  1.00 10.00      A   
ATOM     47  CB  ILE    24      25.214  30.127   0.677  1.00 10.00      A   
ATOM     48  CG1 ILE    24      25.157  31.416  -0.150  1.00 10.00      A   
ATOM     49  CG2 ILE    24      25.415  30.438   2.150  1.00 10.00      A   
ATOM     50  CD1 ILE    24      23.962  32.292   0.161  1.00 10.00      A   
ATOM     51  C   ILE    24      25.906  28.514  -1.124  1.00 10.00      A   
ATOM     52  O   ILE    24      25.305  27.443  -1.099  1.00 10.00      A   
ATOM     53  N   LEU    25      26.236  29.124  -2.254  1.00 10.00      A   
ATOM     54  HN  LEU    25      26.732  29.973  -2.216  1.00 10.00      A   
ATOM     55  CA  LEU    25      25.869  28.570  -3.551  1.00 10.00      A   
ATOM     56  CB  LEU    25      26.178  29.558  -4.675  1.00 10.00      A   
ATOM     57  CG  LEU    25      25.449  30.902  -4.592  1.00 10.00      A   
ATOM     58  CD1 LEU    25      25.719  31.740  -5.826  1.00 10.00      A   
ATOM     59  CD2 LEU    25      23.955  30.697  -4.393  1.00 10.00      A   
ATOM     60  C   LEU    25      26.532  27.220  -3.793  1.00 10.00      A   
ATOM     61  O   LEU    25      25.909  26.304  -4.327  1.00 10.00      A   
ATOM     62  N   MET    26      27.787  27.087  -3.376  1.00 10.00      A   
ATOM     63  HN  MET    26      28.236  27.851  -2.952  1.00 10.00      A   
ATOM     64  CA  MET    26      28.510  25.831  -3.541  1.00 10.00      A   
ATOM     65  CB  MET    26      29.995  26.002  -3.217  1.00 10.00      A   
ATOM     66  CG  MET    26      30.825  26.570  -4.358  1.00 10.00      A   
ATOM     67  SD  MET    26      30.934  25.454  -5.772  1.00 10.00      A   
ATOM     68  CE  MET    26      31.593  23.978  -4.997  1.00 10.00      A   
ATOM     69  C   MET    26      27.898  24.744  -2.663  1.00 10.00      A   
ATOM     70  O   MET    26      27.937  23.558  -3.001  1.00 10.00      A   
ATOM     71  N   LEU    27      27.322  25.162  -1.539  1.00 10.00      A   
ATOM     72  HN  LEU    27      27.326  26.118  -1.330  1.00 10.00      A   
ATOM     73  CA  LEU    27      26.685  24.238  -0.613  1.00 10.00      A   
ATOM     74  CB  LEU    27      26.403  24.928   0.727  1.00 10.00      A   
ATOM     75  CG  LEU    27      25.660  24.101   1.783  1.00 10.00      A   
ATOM     76  CD1 LEU    27      26.475  22.883   2.204  1.00 10.00      A   
ATOM     77  CD2 LEU    27      25.309  24.963   2.986  1.00 10.00      A   
ATOM     78  C   LEU    27      25.394  23.705  -1.219  1.00 10.00      A   
ATOM     79  O   LEU    27      25.036  22.540  -1.020  1.00 10.00      A   
ATOM     80  N   VAL    28      24.701  24.563  -1.962  1.00 10.00      A   
ATOM     81  HN  VAL    28      25.027  25.485  -2.062  1.00 10.00      A   
ATOM     82  CA  VAL    28      23.461  24.173  -2.618  1.00 10.00      A   
ATOM     83  CB  VAL    28      22.784  25.356  -3.339  1.00 10.00      A   
ATOM     84  CG1 VAL    28      21.480  24.917  -3.991  1.00 10.00      A   
ATOM     85  CG2 VAL    28      22.533  26.498  -2.368  1.00 10.00      A   
ATOM     86  C   VAL    28      23.740  23.069  -3.627  1.00 10.00      A   
ATOM     87  O   VAL    28      22.998  22.094  -3.707  1.00 10.00      A   
ATOM     88  N   VAL    29      24.828  23.230  -4.377  1.00 10.00      A   
ATOM     89  HN  VAL    29      25.373  24.037  -4.255  1.00 10.00      A   
ATOM     90  CA  VAL    29      25.233  22.248  -5.378  1.00 10.00      A   
ATOM     91  CB  VAL    29      26.543  22.671  -6.079  1.00 10.00      A   
ATOM     92  CG1 VAL    29      26.942  21.661  -7.144  1.00 10.00      A   
ATOM     93  CG2 VAL    29      26.407  24.059  -6.684  1.00 10.00      A   
ATOM     94  C   VAL    29      25.426  20.880  -4.726  1.00 10.00      A   
ATOM     95  O   VAL    29      24.922  19.869  -5.214  1.00 10.00      A   
ATOM     96  N   PHE    30      26.134  20.874  -3.602  1.00 10.00      A   
ATOM     97  HN  PHE    30      26.488  21.721  -3.264  1.00 10.00      A   
ATOM     98  CA  PHE    30      26.402  19.648  -2.855  1.00 10.00      A   
ATOM     99  CB  PHE    30      27.246  19.978  -1.615  1.00 10.00      A   
ATOM    100  CG  PHE    30      27.822  18.783  -0.908  1.00 10.00      A   
ATOM    101  CD1 PHE    30      29.080  18.309  -1.240  1.00 10.00      A   
ATOM    102  CD2 PHE    30      27.111  18.139   0.094  1.00 10.00      A   
ATOM    103  CE1 PHE    30      29.622  17.218  -0.587  1.00 10.00      A   
ATOM    104  CE2 PHE    30      27.646  17.045   0.751  1.00 10.00      A   
ATOM    105  CZ  PHE    30      28.903  16.585   0.408  1.00 10.00      A   
ATOM    106  C   PHE    30      25.098  18.972  -2.431  1.00 10.00      A   
ATOM    107  O   PHE    30      24.912  17.773  -2.628  1.00 10.00      A   
ATOM    108  N   GLY    31      24.195  19.760  -1.861  1.00 10.00      A   
ATOM    109  HN  GLY    31      24.397  20.715  -1.748  1.00 10.00      A   
ATOM    110  CA  GLY    31      22.922  19.230  -1.405  1.00 10.00      A   
ATOM    111  C   GLY    31      22.002  18.845  -2.546  1.00 10.00      A   
ATOM    112  O   GLY    31      21.183  17.939  -2.412  1.00 10.00      A   
ATOM    113  N   LEU    32      22.132  19.537  -3.669  1.00 10.00      A   
ATOM    114  HN  LEU    32      22.799  20.257  -3.713  1.00 10.00      A   
ATOM    115  CA  LEU    32      21.304  19.267  -4.837  1.00 10.00      A   
ATOM    116  CB  LEU    32      21.457  20.377  -5.880  1.00 10.00      A   
ATOM    117  CG  LEU    32      20.573  20.268  -7.126  1.00 10.00      A   
ATOM    118  CD1 LEU    32      19.110  20.485  -6.767  1.00 10.00      A   
ATOM    119  CD2 LEU    32      21.020  21.259  -8.190  1.00 10.00      A   
ATOM    120  C   LEU    32      21.641  17.914  -5.450  1.00 10.00      A   
ATOM    121  O   LEU    32      20.764  17.072  -5.633  1.00 10.00      A   
ATOM    122  N   ILE    33      22.917  17.703  -5.749  1.00 10.00      A   
ATOM    123  HN  ILE    33      23.576  18.405  -5.557  1.00 10.00      A   
ATOM    124  CA  ILE    33      23.361  16.451  -6.348  1.00 10.00      A   
ATOM    125  CB  ILE    33      24.852  16.499  -6.748  1.00 10.00      A   
ATOM    126  CG1 ILE    33      25.150  17.755  -7.571  1.00 10.00      A   
ATOM    127  CG2 ILE    33      25.235  15.255  -7.535  1.00 10.00      A   
ATOM    128  CD1 ILE    33      26.627  18.010  -7.791  1.00 10.00      A   
ATOM    129  C   ILE    33      23.118  15.281  -5.396  1.00 10.00      A   
ATOM    130  O   ILE    33      22.766  14.183  -5.825  1.00 10.00      A   
ATOM    131  N   PHE    34      23.283  15.532  -4.106  1.00 10.00      A   
ATOM    132  HN  PHE    34      23.565  16.431  -3.828  1.00 10.00      A   
ATOM    133  CA  PHE    34      23.078  14.506  -3.086  1.00 10.00      A   
ATOM    134  CB  PHE    34      23.426  15.059  -1.700  1.00 10.00      A   
ATOM    135  CG  PHE    34      23.266  14.076  -0.575  1.00 10.00      A   
ATOM    136  CD1 PHE    34      23.970  12.884  -0.572  1.00 10.00      A   
ATOM    137  CD2 PHE    34      22.413  14.349   0.482  1.00 10.00      A   
ATOM    138  CE1 PHE    34      23.828  11.980   0.464  1.00 10.00      A   
ATOM    139  CE2 PHE    34      22.265  13.451   1.521  1.00 10.00      A   
ATOM    140  CZ  PHE    34      22.972  12.264   1.512  1.00 10.00      A   
ATOM    141  C   PHE    34      21.644  13.976  -3.110  1.00 10.00      A   
ATOM    142  O   PHE    34      21.401  12.794  -2.855  1.00 10.00      A   
ATOM    143  N   TYR    35      20.696  14.843  -3.436  1.00 10.00      A   
ATOM    144  HN  TYR    35      20.943  15.769  -3.648  1.00 10.00      A   
ATOM    145  CA  TYR    35      19.294  14.452  -3.482  1.00 10.00      A   
ATOM    146  CB  TYR    35      18.416  15.476  -2.755  1.00 10.00      A   
ATOM    147  CG  TYR    35      18.539  15.423  -1.246  1.00 10.00      A   
ATOM    148  CD1 TYR    35      19.174  16.437  -0.543  1.00 10.00      A   
ATOM    149  CD2 TYR    35      18.025  14.353  -0.528  1.00 10.00      A   
ATOM    150  CE1 TYR    35      19.296  16.389   0.832  1.00 10.00      A   
ATOM    151  CE2 TYR    35      18.137  14.296   0.846  1.00 10.00      A   
ATOM    152  CZ  TYR    35      18.774  15.315   1.522  1.00 10.00      A   
ATOM    153  OH  TYR    35      18.896  15.253   2.892  1.00 10.00      A   
ATOM    154  HH  TYR    35      19.176  14.366   3.145  1.00 10.00      A   
ATOM    155  C   TYR    35      18.800  14.233  -4.912  1.00 10.00      A   
ATOM    156  O   TYR    35      17.604  14.055  -5.141  1.00 10.00      A   
ATOM    157  N   PHE    36      19.719  14.225  -5.870  1.00 10.00      A   
ATOM    158  HN  PHE    36      20.661  14.361  -5.632  1.00 10.00      A   
ATOM    159  CA  PHE    36      19.354  14.024  -7.270  1.00 10.00      A   
ATOM    160  CB  PHE    36      19.643  15.284  -8.097  1.00 10.00      A   
ATOM    161  CG  PHE    36      19.226  15.174  -9.538  1.00 10.00      A   
ATOM    162  CD1 PHE    36      17.884  15.124  -9.887  1.00 10.00      A   
ATOM    163  CD2 PHE    36      20.177  15.118 -10.543  1.00 10.00      A   
ATOM    164  CE1 PHE    36      17.501  15.019 -11.211  1.00 10.00      A   
ATOM    165  CE2 PHE    36      19.802  15.013 -11.869  1.00 10.00      A   
ATOM    166  CZ  PHE    36      18.461  14.963 -12.202  1.00 10.00      A   
ATOM    167  C   PHE    36      20.079  12.819  -7.864  1.00 10.00      A   
ATOM    168  O   PHE    36      19.454  11.932  -8.451  1.00 10.00      A   
ATOM    169  N   MET    37      21.395  12.783  -7.685  1.00 10.00      A   
ATOM    170  HN  MET    37      21.827  13.509  -7.183  1.00 10.00      A   
ATOM    171  CA  MET    37      22.223  11.697  -8.207  1.00 10.00      A   
ATOM    172  CB  MET    37      23.710  12.039  -8.060  1.00 10.00      A   
ATOM    173  CG  MET    37      24.661  11.010  -8.656  1.00 10.00      A   
ATOM    174  SD  MET    37      26.398  11.411  -8.373  1.00 10.00      A   
ATOM    175  CE  MET    37      26.495  11.290  -6.587  1.00 10.00      A   
ATOM    176  C   MET    37      21.916  10.385  -7.498  1.00 10.00      A   
ATOM    177  O   MET    37      22.171   9.310  -8.031  1.00 10.00      A   
ATOM    178  N   ILE    38      21.374  10.484  -6.292  1.00 10.00      A   
ATOM    179  HN  ILE    38      21.220  11.371  -5.910  1.00 10.00      A   
ATOM    180  CA  ILE    38      21.021   9.304  -5.514  1.00 10.00      A   
ATOM    181  CB  ILE    38      21.337   9.510  -4.016  1.00 10.00      A   
ATOM    182  CG1 ILE    38      22.792   9.959  -3.842  1.00 10.00      A   
ATOM    183  CG2 ILE    38      21.071   8.240  -3.219  1.00 10.00      A   
ATOM    184  CD1 ILE    38      23.808   9.010  -4.445  1.00 10.00      A   
ATOM    185  C   ILE    38      19.541   8.969  -5.695  1.00 10.00      A   
ATOM    186  O   ILE    38      19.124   7.820  -5.541  1.00 10.00      A   
ATOM    187  N   LEU    39      18.758   9.978  -6.063  1.00 10.00      A   
ATOM    188  HN  LEU    39      19.153  10.861  -6.206  1.00 10.00      A   
ATOM    189  CA  LEU    39      17.328   9.802  -6.272  1.00 10.00      A   
ATOM    190  CB  LEU    39      16.641  11.161  -6.416  1.00 10.00      A   
ATOM    191  CG  LEU    39      15.115  11.144  -6.532  1.00 10.00      A   
ATOM    192  CD1 LEU    39      14.482  10.606  -5.257  1.00 10.00      A   
ATOM    193  CD2 LEU    39      14.586  12.533  -6.853  1.00 10.00      A   
ATOM    194  C   LEU    39      17.068   8.945  -7.507  1.00 10.00      A   
ATOM    195  O   LEU    39      16.150   8.124  -7.523  1.00 10.00      A   
ATOM    196  N   ARG    40      17.893   9.138  -8.535  1.00 10.00      A   
ATOM    197  HN  ARG    40      18.606   9.806  -8.454  1.00 10.00      A   
ATOM    198  CA  ARG    40      17.765   8.383  -9.779  1.00 10.00      A   
ATOM    199  CB  ARG    40      18.736   8.881 -10.859  1.00 10.00      A   
ATOM    200  CG  ARG    40      18.143   9.932 -11.781  1.00 10.00      A   
ATOM    201  CD  ARG    40      19.077  11.119 -11.961  1.00 10.00      A   
ATOM    202  NE  ARG    40      20.335  10.751 -12.609  1.00 10.00      A   
ATOM    203  HE  ARG    40      21.004  10.279 -12.060  1.00 10.00      A   
ATOM    204  CZ  ARG    40      20.630  11.015 -13.882  1.00 10.00      A   
ATOM    205  NH1 ARG    40      19.756  11.648 -14.657  1.00 10.00      A   
ATOM    206 HH11 ARG    40      19.993  11.854 -15.653  1.00 10.00      A   
ATOM    207 HH12 ARG    40      18.829  11.942 -14.277  1.00 10.00      A   
ATOM    208  NH2 ARG    40      21.806  10.647 -14.379  1.00 10.00      A   
ATOM    209 HH21 ARG    40      22.501  10.152 -13.778  1.00 10.00      A   
ATOM    210 HH22 ARG    40      22.043  10.853 -15.377  1.00 10.00      A   
ATOM    211  C   ARG    40      17.883   6.868  -9.559  1.00 10.00      A   
ATOM    212  O   ARG    40      16.961   6.128  -9.898  1.00 10.00      A   
ATOM    213  N   PRO    41      19.010   6.371  -8.991  1.00 10.00      A   
ATOM    214  CA  PRO    41      19.193   4.935  -8.735  1.00 10.00      A   
ATOM    215  CB  PRO    41      20.544   4.857  -8.021  1.00 10.00      A   
ATOM    216  CG  PRO    41      21.258   6.090  -8.444  1.00 10.00      A   
ATOM    217  CD  PRO    41      20.198   7.144  -8.585  1.00 10.00      A   
ATOM    218  C   PRO    41      18.098   4.363  -7.841  1.00 10.00      A   
ATOM    219  O   PRO    41      17.715   3.205  -7.987  1.00 10.00      A   
ATOM    220  N   GLN    42      17.601   5.179  -6.917  1.00 10.00      A   
ATOM    221  HN  GLN    42      17.959   6.090  -6.845  1.00 10.00      A   
ATOM    222  CA  GLN    42      16.540   4.755  -6.006  1.00 10.00      A   
ATOM    223  CB  GLN    42      16.228   5.866  -4.995  1.00 10.00      A   
ATOM    224  CG  GLN    42      15.732   5.379  -3.639  1.00 10.00      A   
ATOM    225  CD  GLN    42      14.253   5.027  -3.627  1.00 10.00      A   
ATOM    226  OE1 GLN    42      13.396   5.892  -3.447  1.00 10.00      A   
ATOM    227  NE2 GLN    42      13.943   3.753  -3.792  1.00 10.00      A   
ATOM    228 HE21 GLN    42      14.675   3.107  -3.906  1.00 10.00      A   
ATOM    229 HE22 GLN    42      12.993   3.502  -3.791  1.00 10.00      A   
ATOM    230  C   GLN    42      15.288   4.386  -6.794  1.00 10.00      A   
ATOM    231  O   GLN    42      14.750   3.289  -6.646  1.00 10.00      A   
ATOM    232  N   GLN    43      14.852   5.297  -7.657  1.00 10.00      A   
ATOM    233  HN  GLN    43      15.337   6.149  -7.740  1.00 10.00      A   
ATOM    234  CA  GLN    43      13.670   5.072  -8.480  1.00 10.00      A   
ATOM    235  CB  GLN    43      13.286   6.350  -9.229  1.00 10.00      A   
ATOM    236  CG  GLN    43      12.895   7.501  -8.316  1.00 10.00      A   
ATOM    237  CD  GLN    43      12.428   8.729  -9.074  1.00 10.00      A   
ATOM    238  OE1 GLN    43      12.883   9.006 -10.187  1.00 10.00      A   
ATOM    239  NE2 GLN    43      11.510   9.474  -8.478  1.00 10.00      A   
ATOM    240 HE21 GLN    43      11.189   9.193  -7.592  1.00 10.00      A   
ATOM    241 HE22 GLN    43      11.187  10.274  -8.942  1.00 10.00      A   
ATOM    242  C   GLN    43      13.903   3.929  -9.460  1.00 10.00      A   
ATOM    243  O   GLN    43      13.002   3.133  -9.731  1.00 10.00      A   
ATOM    244  N   LYS    44      15.125   3.841  -9.974  1.00 10.00      A   
ATOM    245  HN  LYS    44      15.800   4.506  -9.715  1.00 10.00      A   
ATOM    246  CA  LYS    44      15.487   2.789 -10.915  1.00 10.00      A   
ATOM    247  CB  LYS    44      16.869   3.051 -11.513  1.00 10.00      A   
ATOM    248  CG  LYS    44      16.924   4.239 -12.458  1.00 10.00      A   
ATOM    249  CD  LYS    44      18.319   4.414 -13.035  1.00 10.00      A   
ATOM    250  CE  LYS    44      18.393   5.630 -13.941  1.00 10.00      A   
ATOM    251  NZ  LYS    44      19.677   5.691 -14.689  1.00 10.00      A   
ATOM    252  HZ1 LYS    44      19.825   4.810 -15.221  1.00 10.00      A   
ATOM    253  HZ2 LYS    44      20.470   5.826 -14.033  1.00 10.00      A   
ATOM    254  HZ3 LYS    44      19.657   6.486 -15.359  1.00 10.00      A   
ATOM    255  C   LYS    44      15.469   1.422 -10.243  1.00 10.00      A   
ATOM    256  O   LYS    44      15.219   0.405 -10.889  1.00 10.00      A   
ATOM    257  N   ARG    45      15.744   1.402  -8.944  1.00 10.00      A   
ATOM    258  HN  ARG    45      15.947   2.245  -8.485  1.00 10.00      A   
ATOM    259  CA  ARG    45      15.753   0.161  -8.183  1.00 10.00      A   
ATOM    260  CB  ARG    45      16.371   0.376  -6.801  1.00 10.00      A   
ATOM    261  CG  ARG    45      17.727  -0.288  -6.622  1.00 10.00      A   
ATOM    262  CD  ARG    45      18.771   0.319  -7.544  1.00 10.00      A   
ATOM    263  NE  ARG    45      19.094  -0.556  -8.670  1.00 10.00      A   
ATOM    264  HE  ARG    45      18.390  -1.176  -8.974  1.00 10.00      A   
ATOM    265  CZ  ARG    45      20.275  -0.574  -9.286  1.00 10.00      A   
ATOM    266  NH1 ARG    45      21.253   0.237  -8.885  1.00 10.00      A   
ATOM    267 HH11 ARG    45      22.180   0.228  -9.369  1.00 10.00      A   
ATOM    268 HH12 ARG    45      21.099   0.884  -8.086  1.00 10.00      A   
ATOM    269  NH2 ARG    45      20.475  -1.396 -10.306  1.00 10.00      A   
ATOM    270 HH21 ARG    45      19.700  -2.032 -10.631  1.00 10.00      A   
ATOM    271 HH22 ARG    45      21.398  -1.420 -10.790  1.00 10.00      A   
ATOM    272  C   ARG    45      14.343  -0.394  -8.054  1.00 10.00      A   
ATOM    273  O   ARG    45      14.118  -1.590  -8.247  1.00 10.00      A   
ATOM    274  N   THR    46      13.399   0.480  -7.734  1.00 10.00      A   
ATOM    275  HN  THR    46      13.644   1.418  -7.576  1.00 10.00      A   
ATOM    276  CA  THR    46      12.009   0.079  -7.601  1.00 10.00      A   
ATOM    277  CB  THR    46      11.144   1.262  -7.127  1.00 10.00      A   
ATOM    278  OG1 THR    46      11.864   2.006  -6.132  1.00 10.00      A   
ATOM    279  HG1 THR    46      11.585   2.931  -6.161  1.00 10.00      A   
ATOM    280  CG2 THR    46       9.836   0.761  -6.534  1.00 10.00      A   
ATOM    281  C   THR    46      11.488  -0.431  -8.943  1.00 10.00      A   
ATOM    282  O   THR    46      10.844  -1.478  -9.012  1.00 10.00      A   
ATOM    283  N   LYS    47      11.798   0.309 -10.006  1.00 10.00      A   
ATOM    284  HN  LYS    47      12.319   1.132  -9.878  1.00 10.00      A   
ATOM    285  CA  LYS    47      11.376  -0.060 -11.355  1.00 10.00      A   
ATOM    286  CB  LYS    47      11.735   1.044 -12.353  1.00 10.00      A   
ATOM    287  CG  LYS    47      10.845   2.273 -12.269  1.00 10.00      A   
ATOM    288  CD  LYS    47      11.252   3.320 -13.290  1.00 10.00      A   
ATOM    289  CE  LYS    47      10.214   4.428 -13.387  1.00 10.00      A   
ATOM    290  NZ  LYS    47      10.595   5.463 -14.382  1.00 10.00      A   
ATOM    291  HZ1 LYS    47       9.754   6.011 -14.666  1.00 10.00      A   
ATOM    292  HZ2 LYS    47      11.008   5.021 -15.228  1.00 10.00      A   
ATOM    293  HZ3 LYS    47      11.292   6.113 -13.971  1.00 10.00      A   
ATOM    294  C   LYS    47      12.009  -1.382 -11.783  1.00 10.00      A   
ATOM    295  O   LYS    47      11.388  -2.182 -12.485  1.00 10.00      A   
ATOM    296  N   GLU    48      13.246  -1.607 -11.352  1.00 10.00      A   
ATOM    297  HN  GLU    48      13.695  -0.920 -10.811  1.00 10.00      A   
ATOM    298  CA  GLU    48      13.965  -2.835 -11.677  1.00 10.00      A   
ATOM    299  CB  GLU    48      15.417  -2.748 -11.201  1.00 10.00      A   
ATOM    300  CG  GLU    48      16.336  -3.787 -11.817  1.00 10.00      A   
ATOM    301  CD  GLU    48      17.775  -3.636 -11.373  1.00 10.00      A   
ATOM    302  OE1 GLU    48      18.283  -2.492 -11.354  1.00 10.00      A   
ATOM    303  OE2 GLU    48      18.410  -4.662 -11.058  1.00 10.00      A   
ATOM    304  C   GLU    48      13.282  -4.042 -11.040  1.00 10.00      A   
ATOM    305  O   GLU    48      13.264  -5.135 -11.606  1.00 10.00      A   
ATOM    306  N   HIS    49      12.704  -3.827  -9.865  1.00 10.00      A   
ATOM    307  HN  HIS    49      12.738  -2.927  -9.473  1.00 10.00      A   
ATOM    308  CA  HIS    49      12.017  -4.889  -9.142  1.00 10.00      A   
ATOM    309  CB  HIS    49      12.035  -4.619  -7.634  1.00 10.00      A   
ATOM    310  CG  HIS    49      13.355  -4.906  -6.985  1.00 10.00      A   
ATOM    311  ND1 HIS    49      13.988  -4.024  -6.132  1.00 10.00      A   
ATOM    312  HD1 HIS    49      13.650  -3.135  -5.864  1.00 10.00      A   
ATOM    313  CD2 HIS    49      14.160  -5.991  -7.063  1.00 10.00      A   
ATOM    314  CE1 HIS    49      15.128  -4.550  -5.725  1.00 10.00      A   
ATOM    315  NE2 HIS    49      15.253  -5.744  -6.273  1.00 10.00      A   
ATOM    316  HE2 HIS    49      16.010  -6.356  -6.137  1.00 10.00      A   
ATOM    317  C   HIS    49      10.583  -5.063  -9.633  1.00 10.00      A   
ATOM    318  O   HIS    49       9.821  -5.858  -9.082  1.00 10.00      A   
ATOM    319  N   LYS    50      10.223  -4.323 -10.676  1.00 10.00      A   
ATOM    320  HN  LYS    50      10.874  -3.700 -11.070  1.00 10.00      A   
ATOM    321  CA  LYS    50       8.885  -4.402 -11.247  1.00 10.00      A   
ATOM    322  CB  LYS    50       8.371  -3.013 -11.629  1.00 10.00      A   
ATOM    323  CG  LYS    50       8.018  -2.132 -10.441  1.00 10.00      A   
ATOM    324  CD  LYS    50       6.893  -2.738  -9.622  1.00 10.00      A   
ATOM    325  CE  LYS    50       6.622  -1.926  -8.368  1.00 10.00      A   
ATOM    326  NZ  LYS    50       5.501  -2.496  -7.577  1.00 10.00      A   
ATOM    327  HZ1 LYS    50       5.421  -1.998  -6.659  1.00 10.00      A   
ATOM    328  HZ2 LYS    50       5.666  -3.507  -7.396  1.00 10.00      A   
ATOM    329  HZ3 LYS    50       4.608  -2.388  -8.096  1.00 10.00      A   
ATOM    330  C   LYS    50       8.867  -5.324 -12.461  1.00 10.00      A   
ATOM    331  O   LYS    50       7.829  -5.511 -13.096  1.00 10.00      A   
ATOM    332  N   LYS    51      10.021  -5.906 -12.770  1.00 10.00      A   
ATOM    333  HN  LYS    51      10.810  -5.722 -12.213  1.00 10.00      A   
ATOM    334  CA  LYS    51      10.146  -6.817 -13.904  1.00 10.00      A   
ATOM    335  CB  LYS    51      11.590  -6.835 -14.412  1.00 10.00      A   
ATOM    336  CG  LYS    51      12.173  -5.462 -14.706  1.00 10.00      A   
ATOM    337  CD  LYS    51      13.614  -5.571 -15.178  1.00 10.00      A   
ATOM    338  CE  LYS    51      14.302  -4.216 -15.182  1.00 10.00      A   
ATOM    339  NZ  LYS    51      15.658  -4.287 -15.785  1.00 10.00      A   
ATOM    340  HZ1 LYS    51      16.226  -5.021 -15.315  1.00 10.00      A   
ATOM    341  HZ2 LYS    51      16.143  -3.373 -15.685  1.00 10.00      A   
ATOM    342  HZ3 LYS    51      15.585  -4.514 -16.796  1.00 10.00      A   
ATOM    343  C   LYS    51       9.723  -8.228 -13.494  1.00 10.00      A   
ATOM    344  O   LYS    51      10.449  -9.200 -13.709  1.00 10.00      A   
ATOM    345  N   LEU    52       8.534  -8.331 -12.921  1.00 10.00      A   
ATOM    346  HN  LEU    52       7.988  -7.524 -12.814  1.00 10.00      A   
ATOM    347  CA  LEU    52       8.008  -9.608 -12.457  1.00 10.00      A   
ATOM    348  CB  LEU    52       7.319  -9.437 -11.100  1.00 10.00      A   
ATOM    349  CG  LEU    52       8.154  -8.784  -9.995  1.00 10.00      A   
ATOM    350  CD1 LEU    52       7.313  -8.570  -8.746  1.00 10.00      A   
ATOM    351  CD2 LEU    52       9.381  -9.625  -9.677  1.00 10.00      A   
ATOM    352  C   LEU    52       7.040 -10.213 -13.468  1.00 10.00      A   
ATOM    353  O   LEU    52       6.006 -10.772 -13.099  1.00 10.00      A   
ATOM    354  N   MET    53       7.367 -10.076 -14.747  1.00 10.00      A   
ATOM    355  HN  MET    53       8.185  -9.590 -14.983  1.00 10.00      A   
ATOM    356  CA  MET    53       6.527 -10.626 -15.806  1.00 10.00      A   
ATOM    357  CB  MET    53       6.202  -9.568 -16.869  1.00 10.00      A   
ATOM    358  CG  MET    53       7.286  -9.374 -17.921  1.00 10.00      A   
ATOM    359  SD  MET    53       6.757  -8.322 -19.288  1.00 10.00      A   
ATOM    360  CE  MET    53       8.128  -8.532 -20.422  1.00 10.00      A   
ATOM    361  C   MET    53       7.208 -11.829 -16.448  1.00 10.00      A   
ATOM    362  O   MET    53       6.594 -12.574 -17.212  1.00 10.00      A   
ATOM    363  N   ASP    54       8.474 -12.026 -16.095  1.00 10.00      A   
ATOM    364  HN  ASP    54       8.880 -11.423 -15.439  1.00 10.00      A   
ATOM    365  CA  ASP    54       9.276 -13.122 -16.634  1.00 10.00      A   
ATOM    366  CB  ASP    54      10.762 -12.743 -16.654  1.00 10.00      A   
ATOM    367  CG  ASP    54      11.065 -11.527 -17.508  1.00 10.00      A   
ATOM    368  OD1 ASP    54      10.514 -11.419 -18.624  1.00 10.00      A   
ATOM    369  OD2 ASP    54      11.874 -10.676 -17.071  1.00 10.00      A   
ATOM    370  C   ASP    54       9.088 -14.388 -15.809  1.00 10.00      A   
ATOM    371  O   ASP    54       9.931 -15.284 -15.829  1.00 10.00      A   
ATOM    372  N   SER    55       7.986 -14.443 -15.075  1.00 10.00      A   
ATOM    373  HN  SER    55       7.369 -13.684 -15.088  1.00 10.00      A   
ATOM    374  CB  SER    55       6.345 -15.323 -13.516  1.00 10.00      A   
ATOM    375  OG  SER    55       6.108 -13.921 -13.417  1.00 10.00      A   
ATOM    376  HG  SER    55       5.234 -13.717 -13.769  1.00 10.00      A   
ATOM    377  CA  SER    55       7.663 -15.588 -14.245  1.00 10.00      A   
ATOM    378  C   SER    55       7.565 -16.855 -15.094  1.00 10.00      A   
ATOM    379  O   SER    55       8.036 -17.920 -14.639  1.00 10.00      A   
ATOM    380  OXT SER    55       7.054 -16.770 -16.234  1.00 10.00      A   
ATOM    381  CB  VAL     6     -35.957  -6.307  18.737  1.00 10.00      B   
ATOM    382  CG1 VAL     6     -36.101  -5.916  20.200  1.00 10.00      B   
ATOM    383  CG2 VAL     6     -35.188  -7.612  18.605  1.00 10.00      B   
ATOM    384  C   VAL     6     -37.157  -6.523  16.552  1.00 10.00      B   
ATOM    385  O   VAL     6     -37.130  -7.629  16.007  1.00 10.00      B   
ATOM    386  N   VAL     6     -38.134  -7.546  18.574  1.00 10.00      B   
ATOM    387  HT1 VAL     6     -37.685  -8.446  18.316  1.00 10.00      B   
ATOM    388  HT2 VAL     6     -39.091  -7.523  18.175  1.00 10.00      B   
ATOM    389  HT3 VAL     6     -38.205  -7.491  19.608  1.00 10.00      B   
ATOM    390  CA  VAL     6     -37.341  -6.407  18.057  1.00 10.00      B   
ATOM    391  N   LEU     7     -37.039  -5.391  15.880  1.00 10.00      B   
ATOM    392  HN  LEU     7     -37.079  -4.534  16.365  1.00 10.00      B   
ATOM    393  CA  LEU     7     -36.861  -5.385  14.440  1.00 10.00      B   
ATOM    394  CB  LEU     7     -37.866  -4.455  13.767  1.00 10.00      B   
ATOM    395  CG  LEU     7     -39.258  -5.039  13.529  1.00 10.00      B   
ATOM    396  CD1 LEU     7     -40.188  -3.983  12.953  1.00 10.00      B   
ATOM    397  CD2 LEU     7     -39.177  -6.244  12.605  1.00 10.00      B   
ATOM    398  C   LEU     7     -35.438  -5.011  14.054  1.00 10.00      B   
ATOM    399  O   LEU     7     -35.004  -5.285  12.936  1.00 10.00      B   
ATOM    400  N   ASP     8     -34.709  -4.400  14.985  1.00 10.00      B   
ATOM    401  HN  ASP     8     -35.111  -4.212  15.861  1.00 10.00      B   
ATOM    402  CA  ASP     8     -33.324  -3.994  14.733  1.00 10.00      B   
ATOM    403  CB  ASP     8     -32.734  -3.240  15.934  1.00 10.00      B   
ATOM    404  CG  ASP     8     -32.351  -4.140  17.098  1.00 10.00      B   
ATOM    405  OD1 ASP     8     -33.260  -4.725  17.730  1.00 10.00      B   
ATOM    406  OD2 ASP     8     -31.142  -4.257  17.390  1.00 10.00      B   
ATOM    407  C   ASP     8     -32.458  -5.198  14.374  1.00 10.00      B   
ATOM    408  O   ASP     8     -31.590  -5.117  13.502  1.00 10.00      B   
ATOM    409  N   ARG     9     -32.717  -6.316  15.040  1.00 10.00      B   
ATOM    410  HN  ARG     9     -33.409  -6.301  15.733  1.00 10.00      B   
ATOM    411  CA  ARG     9     -31.984  -7.546  14.792  1.00 10.00      B   
ATOM    412  CB  ARG     9     -32.325  -8.583  15.861  1.00 10.00      B   
ATOM    413  CG  ARG     9     -31.429  -9.810  15.851  1.00 10.00      B   
ATOM    414  CD  ARG     9     -31.844 -10.798  16.931  1.00 10.00      B   
ATOM    415  NE  ARG     9     -31.865 -10.186  18.260  1.00 10.00      B   
ATOM    416  HE  ARG     9     -31.079  -9.652  18.525  1.00 10.00      B   
ATOM    417  CZ  ARG     9     -32.862 -10.323  19.132  1.00 10.00      B   
ATOM    418  NH1 ARG     9     -33.925 -11.053  18.817  1.00 10.00      B   
ATOM    419 HH11 ARG     9     -33.984 -11.524  17.888  1.00 10.00      B   
ATOM    420 HH12 ARG     9     -34.705 -11.164  19.502  1.00 10.00      B   
ATOM    421  NH2 ARG     9     -32.800  -9.714  20.310  1.00 10.00      B   
ATOM    422 HH21 ARG     9     -33.580  -9.817  21.001  1.00 10.00      B   
ATOM    423 HH22 ARG     9     -31.970  -9.127  20.555  1.00 10.00      B   
ATOM    424  C   ARG     9     -32.319  -8.087  13.407  1.00 10.00      B   
ATOM    425  O   ARG     9     -31.452  -8.608  12.707  1.00 10.00      B   
ATOM    426  N   TYR    10     -33.582  -7.947  13.020  1.00 10.00      B   
ATOM    427  HN  TYR    10     -34.219  -7.517  13.626  1.00 10.00      B   
ATOM    428  CA  TYR    10     -34.048  -8.405  11.717  1.00 10.00      B   
ATOM    429  CB  TYR    10     -35.572  -8.258  11.623  1.00 10.00      B   
ATOM    430  CG  TYR    10     -36.141  -8.406  10.229  1.00 10.00      B   
ATOM    431  CD1 TYR    10     -36.033  -9.601   9.530  1.00 10.00      B   
ATOM    432  CD2 TYR    10     -36.788  -7.342   9.612  1.00 10.00      B   
ATOM    433  CE1 TYR    10     -36.550  -9.730   8.254  1.00 10.00      B   
ATOM    434  CE2 TYR    10     -37.309  -7.463   8.338  1.00 10.00      B   
ATOM    435  CZ  TYR    10     -37.188  -8.657   7.663  1.00 10.00      B   
ATOM    436  OH  TYR    10     -37.712  -8.779   6.394  1.00 10.00      B   
ATOM    437  HH  TYR    10     -38.464  -8.165   6.297  1.00 10.00      B   
ATOM    438  C   TYR    10     -33.357  -7.621  10.607  1.00 10.00      B   
ATOM    439  O   TYR    10     -32.821  -8.201   9.663  1.00 10.00      B   
ATOM    440  N   ILE    11     -33.358  -6.298  10.739  1.00 10.00      B   
ATOM    441  HN  ILE    11     -33.798  -5.898  11.519  1.00 10.00      B   
ATOM    442  CA  ILE    11     -32.723  -5.429   9.755  1.00 10.00      B   
ATOM    443  CB  ILE    11     -32.946  -3.935  10.085  1.00 10.00      B   
ATOM    444  CG1 ILE    11     -34.446  -3.639  10.207  1.00 10.00      B   
ATOM    445  CG2 ILE    11     -32.310  -3.049   9.019  1.00 10.00      B   
ATOM    446  CD1 ILE    11     -34.760  -2.292  10.821  1.00 10.00      B   
ATOM    447  C   ILE    11     -31.225  -5.718   9.690  1.00 10.00      B   
ATOM    448  O   ILE    11     -30.656  -5.862   8.604  1.00 10.00      B   
ATOM    449  N   GLY    12     -30.607  -5.832  10.863  1.00 10.00      B   
ATOM    450  HN  GLY    12     -31.125  -5.722  11.692  1.00 10.00      B   
ATOM    451  CA  GLY    12     -29.185  -6.112  10.943  1.00 10.00      B   
ATOM    452  C   GLY    12     -28.817  -7.408  10.252  1.00 10.00      B   
ATOM    453  O   GLY    12     -27.882  -7.445   9.452  1.00 10.00      B   
ATOM    454  N   LYS    13     -29.564  -8.468  10.547  1.00 10.00      B   
ATOM    455  HN  LYS    13     -30.299  -8.371  11.196  1.00 10.00      B   
ATOM    456  CA  LYS    13     -29.318  -9.773   9.945  1.00 10.00      B   
ATOM    457  CB  LYS    13     -30.238 -10.838  10.538  1.00 10.00      B   
ATOM    458  CG  LYS    13     -29.778 -11.395  11.872  1.00 10.00      B   
ATOM    459  CD  LYS    13     -30.447 -12.727  12.154  1.00 10.00      B   
ATOM    460  CE  LYS    13     -30.137 -13.218  13.554  1.00 10.00      B   
ATOM    461  NZ  LYS    13     -30.689 -14.577  13.793  1.00 10.00      B   
ATOM    462  HZ1 LYS    13     -30.040 -15.301  13.422  1.00 10.00      B   
ATOM    463  HZ2 LYS    13     -31.608 -14.678  13.317  1.00 10.00      B   
ATOM    464  HZ3 LYS    13     -30.821 -14.735  14.812  1.00 10.00      B   
ATOM    465  C   LYS    13     -29.495  -9.727   8.434  1.00 10.00      B   
ATOM    466  O   LYS    13     -28.671 -10.260   7.691  1.00 10.00      B   
ATOM    467  N   THR    14     -30.572  -9.089   7.989  1.00 10.00      B   
ATOM    468  HN  THR    14     -31.197  -8.695   8.637  1.00 10.00      B   
ATOM    469  CA  THR    14     -30.860  -8.968   6.563  1.00 10.00      B   
ATOM    470  CB  THR    14     -32.153  -8.160   6.321  1.00 10.00      B   
ATOM    471  OG1 THR    14     -33.218  -8.744   7.084  1.00 10.00      B   
ATOM    472  HG1 THR    14     -33.177  -8.422   7.995  1.00 10.00      B   
ATOM    473  CG2 THR    14     -32.535  -8.176   4.848  1.00 10.00      B   
ATOM    474  C   THR    14     -29.691  -8.324   5.818  1.00 10.00      B   
ATOM    475  O   THR    14     -29.262  -8.815   4.772  1.00 10.00      B   
ATOM    476  N   ILE    15     -29.159  -7.242   6.370  1.00 10.00      B   
ATOM    477  HN  ILE    15     -29.533  -6.897   7.212  1.00 10.00      B   
ATOM    478  CA  ILE    15     -28.035  -6.556   5.754  1.00 10.00      B   
ATOM    479  CB  ILE    15     -27.784  -5.174   6.390  1.00 10.00      B   
ATOM    480  CG1 ILE    15     -29.025  -4.293   6.235  1.00 10.00      B   
ATOM    481  CG2 ILE    15     -26.575  -4.501   5.752  1.00 10.00      B   
ATOM    482  CD1 ILE    15     -28.947  -2.989   6.999  1.00 10.00      B   
ATOM    483  C   ILE    15     -26.771  -7.407   5.849  1.00 10.00      B   
ATOM    484  O   ILE    15     -26.095  -7.636   4.848  1.00 10.00      B   
ATOM    485  N   PHE    16     -26.490  -7.909   7.048  1.00 10.00      B   
ATOM    486  HN  PHE    16     -27.099  -7.722   7.799  1.00 10.00      B   
ATOM    487  CA  PHE    16     -25.306  -8.730   7.290  1.00 10.00      B   
ATOM    488  CB  PHE    16     -25.246  -9.170   8.755  1.00 10.00      B   
ATOM    489  CG  PHE    16     -23.952  -9.829   9.137  1.00 10.00      B   
ATOM    490  CD1 PHE    16     -22.782  -9.093   9.209  1.00 10.00      B   
ATOM    491  CD2 PHE    16     -23.905 -11.185   9.421  1.00 10.00      B   
ATOM    492  CE1 PHE    16     -21.587  -9.693   9.557  1.00 10.00      B   
ATOM    493  CE2 PHE    16     -22.712 -11.791   9.770  1.00 10.00      B   
ATOM    494  CZ  PHE    16     -21.551 -11.046   9.837  1.00 10.00      B   
ATOM    495  C   PHE    16     -25.239  -9.944   6.362  1.00 10.00      B   
ATOM    496  O   PHE    16     -24.197 -10.217   5.761  1.00 10.00      B   
ATOM    497  N   THR    17     -26.349 -10.663   6.235  1.00 10.00      B   
ATOM    498  HN  THR    17     -27.157 -10.393   6.727  1.00 10.00      B   
ATOM    499  CA  THR    17     -26.389 -11.843   5.382  1.00 10.00      B   
ATOM    500  CB  THR    17     -27.715 -12.614   5.509  1.00 10.00      B   
ATOM    501  OG1 THR    17     -28.816 -11.695   5.485  1.00 10.00      B   
ATOM    502  HG1 THR    17     -28.836 -11.198   6.316  1.00 10.00      B   
ATOM    503  CG2 THR    17     -27.738 -13.394   6.813  1.00 10.00      B   
ATOM    504  C   THR    17     -26.127 -11.479   3.925  1.00 10.00      B   
ATOM    505  O   THR    17     -25.366 -12.158   3.236  1.00 10.00      B   
ATOM    506  N   THR    18     -26.739 -10.390   3.472  1.00 10.00      B   
ATOM    507  HN  THR    18     -27.335  -9.891   4.071  1.00 10.00      B   
ATOM    508  CA  THR    18     -26.556  -9.927   2.106  1.00 10.00      B   
ATOM    509  CB  THR    18     -27.520  -8.770   1.783  1.00 10.00      B   
ATOM    510  OG1 THR    18     -28.839  -9.142   2.207  1.00 10.00      B   
ATOM    511  HG1 THR    18     -29.025  -8.745   3.070  1.00 10.00      B   
ATOM    512  CG2 THR    18     -27.537  -8.486   0.289  1.00 10.00      B   
ATOM    513  C   THR    18     -25.104  -9.497   1.885  1.00 10.00      B   
ATOM    514  O   THR    18     -24.533  -9.726   0.815  1.00 10.00      B   
ATOM    515  N   ILE    19     -24.510  -8.888   2.911  1.00 10.00      B   
ATOM    516  HN  ILE    19     -25.030  -8.719   3.728  1.00 10.00      B   
ATOM    517  CA  ILE    19     -23.115  -8.454   2.857  1.00 10.00      B   
ATOM    518  CB  ILE    19     -22.696  -7.737   4.166  1.00 10.00      B   
ATOM    519  CG1 ILE    19     -23.287  -6.325   4.236  1.00 10.00      B   
ATOM    520  CG2 ILE    19     -21.178  -7.696   4.322  1.00 10.00      B   
ATOM    521  CD1 ILE    19     -22.607  -5.325   3.325  1.00 10.00      B   
ATOM    522  C   ILE    19     -22.219  -9.672   2.646  1.00 10.00      B   
ATOM    523  O   ILE    19     -21.360  -9.688   1.767  1.00 10.00      B   
ATOM    524  N   MET    20     -22.454 -10.702   3.446  1.00 10.00      B   
ATOM    525  HN  MET    20     -23.168 -10.630   4.115  1.00 10.00      B   
ATOM    526  CA  MET    20     -21.679 -11.934   3.361  1.00 10.00      B   
ATOM    527  CB  MET    20     -22.038 -12.882   4.510  1.00 10.00      B   
ATOM    528  CG  MET    20     -21.659 -12.364   5.890  1.00 10.00      B   
ATOM    529  SD  MET    20     -19.882 -12.422   6.202  1.00 10.00      B   
ATOM    530  CE  MET    20     -19.660 -14.170   6.525  1.00 10.00      B   
ATOM    531  C   MET    20     -21.899 -12.622   2.021  1.00 10.00      B   
ATOM    532  O   MET    20     -20.952 -13.084   1.391  1.00 10.00      B   
ATOM    533  N   MET    21     -23.153 -12.663   1.584  1.00 10.00      B   
ATOM    534  HN  MET    21     -23.861 -12.256   2.130  1.00 10.00      B   
ATOM    535  CA  MET    21     -23.509 -13.293   0.316  1.00 10.00      B   
ATOM    536  CB  MET    21     -25.026 -13.282   0.110  1.00 10.00      B   
ATOM    537  CG  MET    21     -25.759 -14.394   0.843  1.00 10.00      B   
ATOM    538  SD  MET    21     -27.540 -14.118   0.940  1.00 10.00      B   
ATOM    539  CE  MET    21     -27.980 -14.076  -0.798  1.00 10.00      B   
ATOM    540  C   MET    21     -22.811 -12.616  -0.858  1.00 10.00      B   
ATOM    541  O   MET    21     -22.196 -13.282  -1.691  1.00 10.00      B   
ATOM    542  N   THR    22     -22.900 -11.292  -0.919  1.00 10.00      B   
ATOM    543  HN  THR    22     -23.397 -10.810  -0.223  1.00 10.00      B   
ATOM    544  CA  THR    22     -22.270 -10.539  -1.998  1.00 10.00      B   
ATOM    545  CB  THR    22     -22.669  -9.051  -1.980  1.00 10.00      B   
ATOM    546  OG1 THR    22     -22.626  -8.549  -0.639  1.00 10.00      B   
ATOM    547  HG1 THR    22     -23.358  -8.921  -0.132  1.00 10.00      B   
ATOM    548  CG2 THR    22     -24.069  -8.867  -2.544  1.00 10.00      B   
ATOM    549  C   THR    22     -20.752 -10.672  -1.936  1.00 10.00      B   
ATOM    550  O   THR    22     -20.090 -10.840  -2.961  1.00 10.00      B   
ATOM    551  N   LEU    23     -20.212 -10.614  -0.723  1.00 10.00      B   
ATOM    552  HN  LEU    23     -20.797 -10.472   0.054  1.00 10.00      B   
ATOM    553  CA  LEU    23     -18.778 -10.738  -0.514  1.00 10.00      B   
ATOM    554  CB  LEU    23     -18.433 -10.537   0.963  1.00 10.00      B   
ATOM    555  CG  LEU    23     -16.946 -10.492   1.324  1.00 10.00      B   
ATOM    556  CD1 LEU    23     -16.218  -9.442   0.497  1.00 10.00      B   
ATOM    557  CD2 LEU    23     -16.779 -10.210   2.807  1.00 10.00      B   
ATOM    558  C   LEU    23     -18.289 -12.098  -0.998  1.00 10.00      B   
ATOM    559  O   LEU    23     -17.321 -12.180  -1.747  1.00 10.00      B   
ATOM    560  N   PHE    24     -18.983 -13.159  -0.589  1.00 10.00      B   
ATOM    561  HN  PHE    24     -19.758 -13.025   0.004  1.00 10.00      B   
ATOM    562  CA  PHE    24     -18.621 -14.517  -0.991  1.00 10.00      B   
ATOM    563  CB  PHE    24     -19.579 -15.546  -0.383  1.00 10.00      B   
ATOM    564  CG  PHE    24     -19.351 -15.817   1.077  1.00 10.00      B   
ATOM    565  CD1 PHE    24     -20.398 -16.216   1.891  1.00 10.00      B   
ATOM    566  CD2 PHE    24     -18.092 -15.670   1.635  1.00 10.00      B   
ATOM    567  CE1 PHE    24     -20.194 -16.470   3.233  1.00 10.00      B   
ATOM    568  CE2 PHE    24     -17.880 -15.922   2.978  1.00 10.00      B   
ATOM    569  CZ  PHE    24     -18.933 -16.319   3.777  1.00 10.00      B   
ATOM    570  C   PHE    24     -18.617 -14.653  -2.510  1.00 10.00      B   
ATOM    571  O   PHE    24     -17.711 -15.261  -3.083  1.00 10.00      B   
ATOM    572  N   MET    25     -19.633 -14.082  -3.152  1.00 10.00      B   
ATOM    573  HN  MET    25     -20.333 -13.627  -2.630  1.00 10.00      B   
ATOM    574  CA  MET    25     -19.747 -14.126  -4.606  1.00 10.00      B   
ATOM    575  CB  MET    25     -21.085 -13.541  -5.066  1.00 10.00      B   
ATOM    576  CG  MET    25     -22.265 -14.480  -4.862  1.00 10.00      B   
ATOM    577  SD  MET    25     -23.863 -13.683  -5.126  1.00 10.00      B   
ATOM    578  CE  MET    25     -23.714 -13.177  -6.839  1.00 10.00      B   
ATOM    579  C   MET    25     -18.584 -13.394  -5.269  1.00 10.00      B   
ATOM    580  O   MET    25     -18.117 -13.787  -6.340  1.00 10.00      B   
ATOM    581  N   LEU    26     -18.115 -12.333  -4.625  1.00 10.00      B   
ATOM    582  HN  LEU    26     -18.535 -12.059  -3.779  1.00 10.00      B   
ATOM    583  CA  LEU    26     -16.994 -11.565  -5.143  1.00 10.00      B   
ATOM    584  CB  LEU    26     -16.939 -10.176  -4.498  1.00 10.00      B   
ATOM    585  CG  LEU    26     -18.035  -9.191  -4.917  1.00 10.00      B   
ATOM    586  CD1 LEU    26     -17.900  -7.885  -4.150  1.00 10.00      B   
ATOM    587  CD2 LEU    26     -17.985  -8.941  -6.416  1.00 10.00      B   
ATOM    588  C   LEU    26     -15.688 -12.315  -4.898  1.00 10.00      B   
ATOM    589  O   LEU    26     -14.774 -12.282  -5.726  1.00 10.00      B   
ATOM    590  N   VAL    27     -15.613 -12.993  -3.755  1.00 10.00      B   
ATOM    591  HN  VAL    27     -16.377 -12.966  -3.134  1.00 10.00      B   
ATOM    592  CA  VAL    27     -14.431 -13.766  -3.389  1.00 10.00      B   
ATOM    593  CB  VAL    27     -14.538 -14.349  -1.959  1.00 10.00      B   
ATOM    594  CG1 VAL    27     -13.362 -15.271  -1.659  1.00 10.00      B   
ATOM    595  CG2 VAL    27     -14.602 -13.233  -0.929  1.00 10.00      B   
ATOM    596  C   VAL    27     -14.203 -14.900  -4.384  1.00 10.00      B   
ATOM    597  O   VAL    27     -13.093 -15.074  -4.889  1.00 10.00      B   
ATOM    598  N   SER    28     -15.261 -15.654  -4.676  1.00 10.00      B   
ATOM    599  HN  SER    28     -16.127 -15.457  -4.251  1.00 10.00      B   
ATOM    600  CA  SER    28     -15.169 -16.769  -5.612  1.00 10.00      B   
ATOM    601  CB  SER    28     -16.479 -17.561  -5.633  1.00 10.00      B   
ATOM    602  OG  SER    28     -17.597 -16.690  -5.648  1.00 10.00      B   
ATOM    603  HG  SER    28     -18.291 -17.049  -5.077  1.00 10.00      B   
ATOM    604  C   SER    28     -14.821 -16.275  -7.010  1.00 10.00      B   
ATOM    605  O   SER    28     -13.970 -16.851  -7.691  1.00 10.00      B   
ATOM    606  N   LEU    29     -15.475 -15.191  -7.416  1.00 10.00      B   
ATOM    607  HN  LEU    29     -16.142 -14.789  -6.817  1.00 10.00      B   
ATOM    608  CA  LEU    29     -15.246 -14.595  -8.727  1.00 10.00      B   
ATOM    609  CB  LEU    29     -16.182 -13.400  -8.948  1.00 10.00      B   
ATOM    610  CG  LEU    29     -16.100 -12.712 -10.314  1.00 10.00      B   
ATOM    611  CD1 LEU    29     -16.660 -13.611 -11.405  1.00 10.00      B   
ATOM    612  CD2 LEU    29     -16.830 -11.381 -10.288  1.00 10.00      B   
ATOM    613  C   LEU    29     -13.793 -14.160  -8.888  1.00 10.00      B   
ATOM    614  O   LEU    29     -13.111 -14.589  -9.815  1.00 10.00      B   
ATOM    615  N   SER    30     -13.317 -13.325  -7.972  1.00 10.00      B   
ATOM    616  HN  SER    30     -13.900 -13.032  -7.240  1.00 10.00      B   
ATOM    617  CA  SER    30     -11.947 -12.839  -8.030  1.00 10.00      B   
ATOM    618  CB  SER    30     -11.711 -11.773  -6.959  1.00 10.00      B   
ATOM    619  OG  SER    30     -12.108 -12.237  -5.677  1.00 10.00      B   
ATOM    620  HG  SER    30     -13.070 -12.139  -5.586  1.00 10.00      B   
ATOM    621  C   SER    30     -10.951 -13.984  -7.875  1.00 10.00      B   
ATOM    622  O   SER    30      -9.892 -13.988  -8.506  1.00 10.00      B   
ATOM    623  N   GLY    31     -11.309 -14.960  -7.046  1.00 10.00      B   
ATOM    624  HN  GLY    31     -12.179 -14.910  -6.592  1.00 10.00      B   
ATOM    625  CA  GLY    31     -10.447 -16.098  -6.812  1.00 10.00      B   
ATOM    626  C   GLY    31     -10.259 -16.948  -8.053  1.00 10.00      B   
ATOM    627  O   GLY    31      -9.130 -17.208  -8.461  1.00 10.00      B   
ATOM    628  N   ILE    32     -11.362 -17.356  -8.673  1.00 10.00      B   
ATOM    629  HN  ILE    32     -12.242 -17.097  -8.314  1.00 10.00      B   
ATOM    630  CA  ILE    32     -11.297 -18.190  -9.869  1.00 10.00      B   
ATOM    631  CB  ILE    32     -12.681 -18.756 -10.286  1.00 10.00      B   
ATOM    632  CG1 ILE    32     -12.521 -19.870 -11.324  1.00 10.00      B   
ATOM    633  CG2 ILE    32     -13.600 -17.666 -10.817  1.00 10.00      B   
ATOM    634  CD1 ILE    32     -11.819 -21.105 -10.799  1.00 10.00      B   
ATOM    635  C   ILE    32     -10.611 -17.473 -11.040  1.00 10.00      B   
ATOM    636  O   ILE    32      -9.850 -18.091 -11.786  1.00 10.00      B   
ATOM    637  N   ILE    33     -10.856 -16.170 -11.179  1.00 10.00      B   
ATOM    638  HN  ILE    33     -11.459 -15.726 -10.543  1.00 10.00      B   
ATOM    639  CA  ILE    33     -10.254 -15.385 -12.256  1.00 10.00      B   
ATOM    640  CB  ILE    33     -10.812 -13.941 -12.297  1.00 10.00      B   
ATOM    641  CG1 ILE    33     -12.280 -13.953 -12.737  1.00 10.00      B   
ATOM    642  CG2 ILE    33      -9.984 -13.054 -13.222  1.00 10.00      B   
ATOM    643  CD1 ILE    33     -12.988 -12.628 -12.549  1.00 10.00      B   
ATOM    644  C   ILE    33      -8.732 -15.352 -12.113  1.00 10.00      B   
ATOM    645  O   ILE    33      -8.001 -15.658 -13.054  1.00 10.00      B   
ATOM    646  N   LYS    34      -8.262 -15.017 -10.919  1.00 10.00      B   
ATOM    647  HN  LYS    34      -8.892 -14.822 -10.190  1.00 10.00      B   
ATOM    648  CA  LYS    34      -6.830 -14.948 -10.667  1.00 10.00      B   
ATOM    649  CB  LYS    34      -6.535 -14.234  -9.346  1.00 10.00      B   
ATOM    650  CG  LYS    34      -6.943 -12.768  -9.320  1.00 10.00      B   
ATOM    651  CD  LYS    34      -5.844 -11.896  -8.733  1.00 10.00      B   
ATOM    652  CE  LYS    34      -4.733 -11.662  -9.742  1.00 10.00      B   
ATOM    653  NZ  LYS    34      -3.557 -10.981  -9.143  1.00 10.00      B   
ATOM    654  HZ1 LYS    34      -3.054 -11.627  -8.498  1.00 10.00      B   
ATOM    655  HZ2 LYS    34      -3.857 -10.143  -8.608  1.00 10.00      B   
ATOM    656  HZ3 LYS    34      -2.900 -10.680  -9.889  1.00 10.00      B   
ATOM    657  C   LYS    34      -6.208 -16.341 -10.678  1.00 10.00      B   
ATOM    658  O   LYS    34      -5.043 -16.509 -11.039  1.00 10.00      B   
ATOM    659  N   PHE    35      -6.996 -17.335 -10.284  1.00 10.00      B   
ATOM    660  HN  PHE    35      -7.914 -17.133  -9.996  1.00 10.00      B   
ATOM    661  CA  PHE    35      -6.535 -18.715 -10.255  1.00 10.00      B   
ATOM    662  CB  PHE    35      -7.597 -19.617  -9.612  1.00 10.00      B   
ATOM    663  CG  PHE    35      -7.300 -21.089  -9.685  1.00 10.00      B   
ATOM    664  CD1 PHE    35      -6.278 -21.644  -8.935  1.00 10.00      B   
ATOM    665  CD2 PHE    35      -8.052 -21.919 -10.503  1.00 10.00      B   
ATOM    666  CE1 PHE    35      -6.008 -22.998  -8.998  1.00 10.00      B   
ATOM    667  CE2 PHE    35      -7.788 -23.273 -10.571  1.00 10.00      B   
ATOM    668  CZ  PHE    35      -6.764 -23.813  -9.817  1.00 10.00      B   
ATOM    669  C   PHE    35      -6.198 -19.206 -11.660  1.00 10.00      B   
ATOM    670  O   PHE    35      -5.083 -19.659 -11.921  1.00 10.00      B   
ATOM    671  N   VAL    36      -7.152 -19.076 -12.577  1.00 10.00      B   
ATOM    672  HN  VAL    36      -8.010 -18.662 -12.323  1.00 10.00      B   
ATOM    673  CA  VAL    36      -6.953 -19.526 -13.952  1.00 10.00      B   
ATOM    674  CB  VAL    36      -8.278 -19.642 -14.738  1.00 10.00      B   
ATOM    675  CG1 VAL    36      -9.209 -20.652 -14.082  1.00 10.00      B   
ATOM    676  CG2 VAL    36      -8.957 -18.287 -14.880  1.00 10.00      B   
ATOM    677  C   VAL    36      -5.968 -18.633 -14.706  1.00 10.00      B   
ATOM    678  O   VAL    36      -5.476 -19.004 -15.771  1.00 10.00      B   
ATOM    679  N   ASP    37      -5.689 -17.460 -14.156  1.00 10.00      B   
ATOM    680  HN  ASP    37      -6.128 -17.208 -13.317  1.00 10.00      B   
ATOM    681  CA  ASP    37      -4.752 -16.534 -14.783  1.00 10.00      B   
ATOM    682  CB  ASP    37      -5.052 -15.084 -14.401  1.00 10.00      B   
ATOM    683  CG  ASP    37      -4.100 -14.108 -15.064  1.00 10.00      B   
ATOM    684  OD1 ASP    37      -4.002 -14.119 -16.310  1.00 10.00      B   
ATOM    685  OD2 ASP    37      -3.439 -13.329 -14.343  1.00 10.00      B   
ATOM    686  C   ASP    37      -3.315 -16.887 -14.417  1.00 10.00      B   
ATOM    687  O   ASP    37      -2.429 -16.890 -15.274  1.00 10.00      B   
ATOM    688  N   GLN    38      -3.095 -17.200 -13.145  1.00 10.00      B   
ATOM    689  HN  GLN    38      -3.850 -17.191 -12.516  1.00 10.00      B   
ATOM    690  CA  GLN    38      -1.766 -17.552 -12.656  1.00 10.00      B   
ATOM    691  CB  GLN    38      -1.721 -17.556 -11.128  1.00 10.00      B   
ATOM    692  CG  GLN    38      -1.533 -16.180 -10.510  1.00 10.00      B   
ATOM    693  CD  GLN    38      -0.282 -15.478 -11.000  1.00 10.00      B   
ATOM    694  OE1 GLN    38       0.717 -16.114 -11.332  1.00 10.00      B   
ATOM    695  NE2 GLN    38      -0.331 -14.159 -11.057  1.00 10.00      B   
ATOM    696 HE21 GLN    38      -1.163 -13.712 -10.785  1.00 10.00      B   
ATOM    697 HE22 GLN    38       0.462 -13.676 -11.373  1.00 10.00      B   
ATOM    698  C   GLN    38      -1.304 -18.897 -13.202  1.00 10.00      B   
ATOM    699  O   GLN    38      -0.103 -19.153 -13.311  1.00 10.00      B   
ATOM    700  N   LEU    39      -2.264 -19.744 -13.567  1.00 10.00      B   
ATOM    701  HN  LEU    39      -3.200 -19.477 -13.457  1.00 10.00      B   
ATOM    702  CA  LEU    39      -1.962 -21.066 -14.109  1.00 10.00      B   
ATOM    703  CB  LEU    39      -3.245 -21.865 -14.355  1.00 10.00      B   
ATOM    704  CG  LEU    39      -4.014 -22.309 -13.108  1.00 10.00      B   
ATOM    705  CD1 LEU    39      -5.268 -23.076 -13.498  1.00 10.00      B   
ATOM    706  CD2 LEU    39      -3.130 -23.151 -12.199  1.00 10.00      B   
ATOM    707  C   LEU    39      -1.140 -20.975 -15.391  1.00 10.00      B   
ATOM    708  O   LEU    39      -0.464 -21.932 -15.773  1.00 10.00      B   
ATOM    709  N   LYS    40      -1.181 -19.808 -16.034  1.00 10.00      B   
ATOM    710  HN  LYS    40      -1.728 -19.084 -15.662  1.00 10.00      B   
ATOM    711  CA  LYS    40      -0.442 -19.571 -17.270  1.00 10.00      B   
ATOM    712  CB  LYS    40      -0.688 -18.149 -17.777  1.00 10.00      B   
ATOM    713  CG  LYS    40      -1.678 -18.052 -18.925  1.00 10.00      B   
ATOM    714  CD  LYS    40      -1.552 -16.721 -19.652  1.00 10.00      B   
ATOM    715  CE  LYS    40      -1.887 -15.552 -18.740  1.00 10.00      B   
ATOM    716  NZ  LYS    40      -3.350 -15.417 -18.519  1.00 10.00      B   
ATOM    717  HZ1 LYS    40      -3.803 -14.995 -19.353  1.00 10.00      B   
ATOM    718  HZ2 LYS    40      -3.533 -14.806 -17.690  1.00 10.00      B   
ATOM    719  HZ3 LYS    40      -3.773 -16.350 -18.340  1.00 10.00      B   
ATOM    720  C   LYS    40       1.057 -19.781 -17.080  1.00 10.00      B   
ATOM    721  O   LYS    40       1.767 -20.122 -18.023  1.00 10.00      B   
ATOM    722  N   LYS    41       1.531 -19.576 -15.859  1.00 10.00      B   
ATOM    723  HN  LYS    41       0.911 -19.320 -15.140  1.00 10.00      B   
ATOM    724  CA  LYS    41       2.947 -19.731 -15.553  1.00 10.00      B   
ATOM    725  CB  LYS    41       3.606 -18.364 -15.361  1.00 10.00      B   
ATOM    726  CG  LYS    41       3.849 -17.624 -16.667  1.00 10.00      B   
ATOM    727  CD  LYS    41       3.977 -16.127 -16.453  1.00 10.00      B   
ATOM    728  CE  LYS    41       4.288 -15.420 -17.760  1.00 10.00      B   
ATOM    729  NZ  LYS    41       4.155 -13.949 -17.642  1.00 10.00      B   
ATOM    730  HZ1 LYS    41       3.920 -13.538 -18.569  1.00 10.00      B   
ATOM    731  HZ2 LYS    41       5.049 -13.532 -17.308  1.00 10.00      B   
ATOM    732  HZ3 LYS    41       3.401 -13.707 -16.967  1.00 10.00      B   
ATOM    733  C   LYS    41       3.152 -20.613 -14.330  1.00 10.00      B   
ATOM    734  O   LYS    41       4.120 -20.454 -13.586  1.00 10.00      B   
ATOM    735  N   ALA    42       2.241 -21.556 -14.135  1.00 10.00      B   
ATOM    736  HN  ALA    42       1.489 -21.631 -14.762  1.00 10.00      B   
ATOM    737  CA  ALA    42       2.320 -22.472 -13.009  1.00 10.00      B   
ATOM    738  CB  ALA    42       0.923 -22.843 -12.538  1.00 10.00      B   
ATOM    739  C   ALA    42       3.115 -23.725 -13.379  1.00 10.00      B   
ATOM    740  O   ALA    42       3.081 -24.726 -12.666  1.00 10.00      B   
ATOM    741  N   GLY    43       3.833 -23.661 -14.498  1.00 10.00      B   
ATOM    742  HN  GLY    43       3.824 -22.835 -15.029  1.00 10.00      B   
ATOM    743  CA  GLY    43       4.627 -24.792 -14.943  1.00 10.00      B   
ATOM    744  C   GLY    43       5.830 -25.036 -14.054  1.00 10.00      B   
ATOM    745  O   GLY    43       6.263 -26.174 -13.877  1.00 10.00      B   
ATOM    746  N   GLN    44       6.363 -23.965 -13.479  1.00 10.00      B   
ATOM    747  HN  GLN    44       5.962 -23.084 -13.649  1.00 10.00      B   
ATOM    748  CA  GLN    44       7.523 -24.060 -12.599  1.00 10.00      B   
ATOM    749  CB  GLN    44       8.397 -22.806 -12.716  1.00 10.00      B   
ATOM    750  CG  GLN    44       9.196 -22.725 -14.007  1.00 10.00      B   
ATOM    751  CD  GLN    44      10.381 -23.673 -14.030  1.00 10.00      B   
ATOM    752  OE1 GLN    44      10.986 -23.959 -12.994  1.00 10.00      B   
ATOM    753  NE2 GLN    44      10.724 -24.169 -15.210  1.00 10.00      B   
ATOM    754 HE21 GLN    44      10.200 -23.901 -15.995  1.00 10.00      B   
ATOM    755 HE22 GLN    44      11.491 -24.781 -15.251  1.00 10.00      B   
ATOM    756  C   GLN    44       7.094 -24.285 -11.148  1.00 10.00      B   
ATOM    757  O   GLN    44       7.655 -23.698 -10.221  1.00 10.00      B   
ATOM    758  N   GLY    45       6.086 -25.128 -10.965  1.00 10.00      B   
ATOM    759  HN  GLY    45       5.666 -25.549 -11.745  1.00 10.00      B   
ATOM    760  CA  GLY    45       5.591 -25.433  -9.639  1.00 10.00      B   
ATOM    761  C   GLY    45       4.449 -26.424  -9.690  1.00 10.00      B   
ATOM    762  O   GLY    45       4.094 -26.906 -10.767  1.00 10.00      B   
ATOM    763  N   SER    46       3.872 -26.736  -8.538  1.00 10.00      B   
ATOM    764  HN  SER    46       4.205 -26.335  -7.708  1.00 10.00      B   
ATOM    765  CA  SER    46       2.759 -27.668  -8.473  1.00 10.00      B   
ATOM    766  CB  SER    46       2.536 -28.098  -7.021  1.00 10.00      B   
ATOM    767  OG  SER    46       3.729 -27.938  -6.265  1.00 10.00      B   
ATOM    768  HG  SER    46       3.545 -28.111  -5.332  1.00 10.00      B   
ATOM    769  C   SER    46       1.496 -27.024  -9.048  1.00 10.00      B   
ATOM    770  O   SER    46       1.393 -25.794  -9.111  1.00 10.00      B   
ATOM    771  N   TYR    47       0.541 -27.853  -9.449  1.00 10.00      B   
ATOM    772  HN  TYR    47       0.678 -28.822  -9.342  1.00 10.00      B   
ATOM    773  CA  TYR    47      -0.709 -27.378 -10.040  1.00 10.00      B   
ATOM    774  CB  TYR    47      -1.624 -28.558 -10.384  1.00 10.00      B   
ATOM    775  CG  TYR    47      -1.024 -29.540 -11.367  1.00 10.00      B   
ATOM    776  CD1 TYR    47      -1.282 -30.901 -11.263  1.00 10.00      B   
ATOM    777  CD2 TYR    47      -0.203 -29.109 -12.400  1.00 10.00      B   
ATOM    778  CE1 TYR    47      -0.734 -31.802 -12.156  1.00 10.00      B   
ATOM    779  CE2 TYR    47       0.348 -30.001 -13.297  1.00 10.00      B   
ATOM    780  CZ  TYR    47       0.078 -31.345 -13.172  1.00 10.00      B   
ATOM    781  OH  TYR    47       0.631 -32.237 -14.062  1.00 10.00      B   
ATOM    782  HH  TYR    47       1.586 -32.095 -14.100  1.00 10.00      B   
ATOM    783  C   TYR    47      -1.444 -26.395  -9.133  1.00 10.00      B   
ATOM    784  O   TYR    47      -1.891 -25.339  -9.580  1.00 10.00      B   
ATOM    785  N   ASP    48      -1.552 -26.739  -7.860  1.00 10.00      B   
ATOM    786  HN  ASP    48      -1.162 -27.588  -7.559  1.00 10.00      B   
ATOM    787  CA  ASP    48      -2.244 -25.887  -6.902  1.00 10.00      B   
ATOM    788  CB  ASP    48      -3.108 -26.719  -5.940  1.00 10.00      B   
ATOM    789  CG  ASP    48      -2.317 -27.360  -4.815  1.00 10.00      B   
ATOM    790  OD1 ASP    48      -1.766 -28.466  -5.022  1.00 10.00      B   
ATOM    791  OD2 ASP    48      -2.245 -26.766  -3.720  1.00 10.00      B   
ATOM    792  C   ASP    48      -1.283 -24.991  -6.129  1.00 10.00      B   
ATOM    793  O   ASP    48      -1.711 -24.155  -5.333  1.00 10.00      B   
ATOM    794  N   ALA    49       0.016 -25.143  -6.384  1.00 10.00      B   
ATOM    795  HN  ALA    49       0.298 -25.801  -7.055  1.00 10.00      B   
ATOM    796  CA  ALA    49       1.030 -24.343  -5.694  1.00 10.00      B   
ATOM    797  CB  ALA    49       2.430 -24.792  -6.070  1.00 10.00      B   
ATOM    798  C   ALA    49       0.851 -22.859  -5.982  1.00 10.00      B   
ATOM    799  O   ALA    49       1.074 -22.012  -5.117  1.00 10.00      B   
ATOM    800  N   LEU    50       0.446 -22.551  -7.202  1.00 10.00      B   
ATOM    801  HN  LEU    50       0.292 -23.269  -7.853  1.00 10.00      B   
ATOM    802  CA  LEU    50       0.224 -21.173  -7.603  1.00 10.00      B   
ATOM    803  CB  LEU    50       0.885 -20.893  -8.957  1.00 10.00      B   
ATOM    804  CG  LEU    50       2.412 -20.751  -8.957  1.00 10.00      B   
ATOM    805  CD1 LEU    50       3.088 -22.109  -9.051  1.00 10.00      B   
ATOM    806  CD2 LEU    50       2.865 -19.843 -10.090  1.00 10.00      B   
ATOM    807  C   LEU    50      -1.268 -20.894  -7.677  1.00 10.00      B   
ATOM    808  O   LEU    50      -1.709 -19.945  -8.323  1.00 10.00      B   
ATOM    809  N   GLY    51      -2.044 -21.731  -7.002  1.00 10.00      B   
ATOM    810  HN  GLY    51      -1.634 -22.462  -6.491  1.00 10.00      B   
ATOM    811  CA  GLY    51      -3.479 -21.573  -7.009  1.00 10.00      B   
ATOM    812  C   GLY    51      -4.105 -21.833  -5.654  1.00 10.00      B   
ATOM    813  O   GLY    51      -3.990 -21.011  -4.749  1.00 10.00      B   
ATOM    814  N   ALA    52      -4.743 -22.990  -5.514  1.00 10.00      B   
ATOM    815  HN  ALA    52      -4.767 -23.608  -6.275  1.00 10.00      B   
ATOM    816  CA  ALA    52      -5.419 -23.374  -4.272  1.00 10.00      B   
ATOM    817  CB  ALA    52      -5.970 -24.787  -4.382  1.00 10.00      B   
ATOM    818  C   ALA    52      -4.532 -23.238  -3.035  1.00 10.00      B   
ATOM    819  O   ALA    52      -4.961 -22.703  -2.014  1.00 10.00      B   
ATOM    820  N   GLY    53      -3.293 -23.700  -3.133  1.00 10.00      B   
ATOM    821  HN  GLY    53      -2.992 -24.098  -3.980  1.00 10.00      B   
ATOM    822  CA  GLY    53      -2.378 -23.630  -2.006  1.00 10.00      B   
ATOM    823  C   GLY    53      -1.788 -22.249  -1.789  1.00 10.00      B   
ATOM    824  O   GLY    53      -0.939 -22.060  -0.920  1.00 10.00      B   
ATOM    825  N   MET    54      -2.226 -21.278  -2.579  1.00 10.00      B   
ATOM    826  HN  MET    54      -2.892 -21.485  -3.270  1.00 10.00      B   
ATOM    827  CA  MET    54      -1.730 -19.917  -2.452  1.00 10.00      B   
ATOM    828  CB  MET    54      -1.003 -19.492  -3.730  1.00 10.00      B   
ATOM    829  CG  MET    54      -0.339 -18.129  -3.635  1.00 10.00      B   
ATOM    830  SD  MET    54       0.506 -17.652  -5.154  1.00 10.00      B   
ATOM    831  CE  MET    54      -0.881 -17.390  -6.257  1.00 10.00      B   
ATOM    832  C   MET    54      -2.869 -18.949  -2.151  1.00 10.00      B   
ATOM    833  O   MET    54      -2.762 -18.096  -1.265  1.00 10.00      B   
ATOM    834  N   TYR    55      -3.975 -19.103  -2.875  1.00 10.00      B   
ATOM    835  HN  TYR    55      -4.010 -19.820  -3.550  1.00 10.00      B   
ATOM    836  CA  TYR    55      -5.139 -18.239  -2.707  1.00 10.00      B   
ATOM    837  CB  TYR    55      -6.089 -18.333  -3.904  1.00 10.00      B   
ATOM    838  CG  TYR    55      -5.527 -17.685  -5.147  1.00 10.00      B   
ATOM    839  CD1 TYR    55      -5.047 -18.452  -6.197  1.00 10.00      B   
ATOM    840  CD2 TYR    55      -5.453 -16.303  -5.258  1.00 10.00      B   
ATOM    841  CE1 TYR    55      -4.508 -17.865  -7.323  1.00 10.00      B   
ATOM    842  CE2 TYR    55      -4.923 -15.706  -6.382  1.00 10.00      B   
ATOM    843  CZ  TYR    55      -4.447 -16.491  -7.411  1.00 10.00      B   
ATOM    844  OH  TYR    55      -3.900 -15.900  -8.528  1.00 10.00      B   
ATOM    845  HH  TYR    55      -4.176 -16.385  -9.318  1.00 10.00      B   
ATOM    846  C   TYR    55      -5.863 -18.484  -1.388  1.00 10.00      B   
ATOM    847  O   TYR    55      -6.684 -17.669  -0.967  1.00 10.00      B   
ATOM    848  N   THR    56      -5.535 -19.590  -0.727  1.00 10.00      B   
ATOM    849  HN  THR    56      -4.871 -20.199  -1.113  1.00 10.00      B   
ATOM    850  CA  THR    56      -6.134 -19.927   0.557  1.00 10.00      B   
ATOM    851  CB  THR    56      -5.610 -21.282   1.068  1.00 10.00      B   
ATOM    852  OG1 THR    56      -4.419 -21.633   0.348  1.00 10.00      B   
ATOM    853  HG1 THR    56      -4.654 -22.217  -0.392  1.00 10.00      B   
ATOM    854  CG2 THR    56      -6.653 -22.370   0.869  1.00 10.00      B   
ATOM    855  C   THR    56      -5.812 -18.838   1.583  1.00 10.00      B   
ATOM    856  O   THR    56      -6.598 -18.569   2.492  1.00 10.00      B   
ATOM    857  N   LEU    57      -4.650 -18.212   1.414  1.00 10.00      B   
ATOM    858  HN  LEU    57      -4.068 -18.484   0.672  1.00 10.00      B   
ATOM    859  CA  LEU    57      -4.212 -17.143   2.297  1.00 10.00      B   
ATOM    860  CB  LEU    57      -2.796 -17.418   2.802  1.00 10.00      B   
ATOM    861  CG  LEU    57      -2.608 -18.669   3.662  1.00 10.00      B   
ATOM    862  CD1 LEU    57      -1.141 -18.853   4.020  1.00 10.00      B   
ATOM    863  CD2 LEU    57      -3.459 -18.588   4.920  1.00 10.00      B   
ATOM    864  C   LEU    57      -4.246 -15.807   1.561  1.00 10.00      B   
ATOM    865  O   LEU    57      -4.050 -14.749   2.157  1.00 10.00      B   
ATOM    866  N   LEU    58      -4.519 -15.868   0.262  1.00 10.00      B   
ATOM    867  HN  LEU    58      -4.692 -16.742  -0.144  1.00 10.00      B   
ATOM    868  CA  LEU    58      -4.574 -14.675  -0.579  1.00 10.00      B   
ATOM    869  CB  LEU    58      -4.048 -15.000  -1.979  1.00 10.00      B   
ATOM    870  CG  LEU    58      -2.958 -14.078  -2.536  1.00 10.00      B   
ATOM    871  CD1 LEU    58      -2.234 -14.758  -3.685  1.00 10.00      B   
ATOM    872  CD2 LEU    58      -3.550 -12.753  -2.993  1.00 10.00      B   
ATOM    873  C   LEU    58      -6.001 -14.137  -0.681  1.00 10.00      B   
ATOM    874  O   LEU    58      -6.294 -13.269  -1.502  1.00 10.00      B   
ATOM    875  N   SER    59      -6.885 -14.649   0.155  1.00 10.00      B   
ATOM    876  HN  SER    59      -6.602 -15.333   0.794  1.00 10.00      B   
ATOM    877  CA  SER    59      -8.269 -14.213   0.146  1.00 10.00      B   
ATOM    878  CB  SER    59      -9.199 -15.380   0.484  1.00 10.00      B   
ATOM    879  OG  SER    59      -9.083 -16.411  -0.488  1.00 10.00      B   
ATOM    880  HG  SER    59      -8.194 -16.793  -0.453  1.00 10.00      B   
ATOM    881  C   SER    59      -8.486 -13.043   1.101  1.00 10.00      B   
ATOM    882  O   SER    59      -9.349 -12.198   0.869  1.00 10.00      B   
ATOM    883  N   VAL    60      -7.678 -12.979   2.155  1.00 10.00      B   
ATOM    884  HN  VAL    60      -6.993 -13.671   2.276  1.00 10.00      B   
ATOM    885  CA  VAL    60      -7.797 -11.913   3.149  1.00 10.00      B   
ATOM    886  CB  VAL    60      -7.068 -12.199   4.481  1.00 10.00      B   
ATOM    887  CG1 VAL    60      -7.836 -13.233   5.293  1.00 10.00      B   
ATOM    888  CG2 VAL    60      -5.641 -12.662   4.246  1.00 10.00      B   
ATOM    889  C   VAL    60      -7.513 -10.487   2.636  1.00 10.00      B   
ATOM    890  O   VAL    60      -8.262  -9.577   2.976  1.00 10.00      B   
ATOM    891  N   PRO    61      -6.455 -10.241   1.819  1.00 10.00      B   
ATOM    892  CA  PRO    61      -6.163  -8.888   1.324  1.00 10.00      B   
ATOM    893  CB  PRO    61      -4.950  -9.073   0.401  1.00 10.00      B   
ATOM    894  CG  PRO    61      -4.889 -10.534   0.120  1.00 10.00      B   
ATOM    895  CD  PRO    61      -5.464 -11.215   1.326  1.00 10.00      B   
ATOM    896  C   PRO    61      -7.339  -8.290   0.553  1.00 10.00      B   
ATOM    897  O   PRO    61      -7.654  -7.104   0.694  1.00 10.00      B   
ATOM    898  N   LYS    62      -8.002  -9.121  -0.246  1.00 10.00      B   
ATOM    899  HN  LYS    62      -7.715 -10.057  -0.302  1.00 10.00      B   
ATOM    900  CA  LYS    62      -9.146  -8.677  -1.033  1.00 10.00      B   
ATOM    901  CB  LYS    62      -9.575  -9.758  -2.029  1.00 10.00      B   
ATOM    902  CG  LYS    62      -8.441 -10.394  -2.818  1.00 10.00      B   
ATOM    903  CD  LYS    62      -8.966 -11.456  -3.777  1.00 10.00      B   
ATOM    904  CE  LYS    62      -9.721 -12.550  -3.036  1.00 10.00      B   
ATOM    905  NZ  LYS    62     -10.348 -13.526  -3.964  1.00 10.00      B   
ATOM    906  HZ1 LYS    62      -9.619 -14.027  -4.505  1.00 10.00      B   
ATOM    907  HZ2 LYS    62     -10.985 -13.036  -4.630  1.00 10.00      B   
ATOM    908  HZ3 LYS    62     -10.899 -14.228  -3.426  1.00 10.00      B   
ATOM    909  C   LYS    62     -10.314  -8.353  -0.113  1.00 10.00      B   
ATOM    910  O   LYS    62     -11.049  -7.394  -0.335  1.00 10.00      B   
ATOM    911  N   ASP    63     -10.437  -9.144   0.942  1.00 10.00      B   
ATOM    912  HN  ASP    63      -9.781  -9.861   1.071  1.00 10.00      B   
ATOM    913  CA  ASP    63     -11.509  -8.999   1.920  1.00 10.00      B   
ATOM    914  CB  ASP    63     -11.554 -10.253   2.795  1.00 10.00      B   
ATOM    915  CG  ASP    63     -12.898 -10.946   2.794  1.00 10.00      B   
ATOM    916  OD1 ASP    63     -13.271 -11.530   1.752  1.00 10.00      B   
ATOM    917  OD2 ASP    63     -13.571 -10.940   3.848  1.00 10.00      B   
ATOM    918  C   ASP    63     -11.314  -7.781   2.816  1.00 10.00      B   
ATOM    919  O   ASP    63     -12.196  -7.437   3.604  1.00 10.00      B   
ATOM    920  N   VAL    64     -10.160  -7.128   2.705  1.00 10.00      B   
ATOM    921  HN  VAL    64      -9.491  -7.442   2.061  1.00 10.00      B   
ATOM    922  CA  VAL    64      -9.872  -5.966   3.538  1.00 10.00      B   
ATOM    923  CB  VAL    64      -8.526  -6.093   4.286  1.00 10.00      B   
ATOM    924  CG1 VAL    64      -8.274  -4.869   5.154  1.00 10.00      B   
ATOM    925  CG2 VAL    64      -8.507  -7.349   5.137  1.00 10.00      B   
ATOM    926  C   VAL    64      -9.932  -4.632   2.792  1.00 10.00      B   
ATOM    927  O   VAL    64     -10.764  -3.783   3.108  1.00 10.00      B   
ATOM    928  N   GLN    65      -9.065  -4.432   1.806  1.00 10.00      B   
ATOM    929  HN  GLN    65      -8.432  -5.141   1.557  1.00 10.00      B   
ATOM    930  CA  GLN    65      -9.040  -3.153   1.098  1.00 10.00      B   
ATOM    931  CB  GLN    65      -7.712  -2.433   1.342  1.00 10.00      B   
ATOM    932  CG  GLN    65      -7.289  -2.372   2.797  1.00 10.00      B   
ATOM    933  CD  GLN    65      -6.047  -1.532   3.011  1.00 10.00      B   
ATOM    934  OE1 GLN    65      -6.134  -0.334   3.279  1.00 10.00      B   
ATOM    935  NE2 GLN    65      -4.885  -2.154   2.884  1.00 10.00      B   
ATOM    936 HE21 GLN    65      -4.895  -3.110   2.659  1.00 10.00      B   
ATOM    937 HE22 GLN    65      -4.054  -1.635   3.024  1.00 10.00      B   
ATOM    938  C   GLN    65      -9.284  -3.269  -0.401  1.00 10.00      B   
ATOM    939  O   GLN    65      -9.290  -2.259  -1.103  1.00 10.00      B   
ATOM    940  N   ILE    66      -9.497  -4.473  -0.901  1.00 10.00      B   
ATOM    941  HN  ILE    66      -9.512  -5.252  -0.308  1.00 10.00      B   
ATOM    942  CA  ILE    66      -9.709  -4.643  -2.334  1.00 10.00      B   
ATOM    943  CB  ILE    66      -8.950  -5.861  -2.909  1.00 10.00      B   
ATOM    944  CG1 ILE    66      -7.456  -5.753  -2.577  1.00 10.00      B   
ATOM    945  CG2 ILE    66      -9.154  -5.951  -4.417  1.00 10.00      B   
ATOM    946  CD1 ILE    66      -6.627  -6.931  -3.047  1.00 10.00      B   
ATOM    947  C   ILE    66     -11.189  -4.694  -2.715  1.00 10.00      B   
ATOM    948  O   ILE    66     -11.682  -3.815  -3.420  1.00 10.00      B   
ATOM    949  N   PHE    67     -11.902  -5.703  -2.237  1.00 10.00      B   
ATOM    950  HN  PHE    67     -11.473  -6.366  -1.648  1.00 10.00      B   
ATOM    951  CA  PHE    67     -13.316  -5.853  -2.567  1.00 10.00      B   
ATOM    952  CB  PHE    67     -13.620  -7.275  -3.042  1.00 10.00      B   
ATOM    953  CG  PHE    67     -13.213  -7.541  -4.464  1.00 10.00      B   
ATOM    954  CD1 PHE    67     -11.999  -8.145  -4.752  1.00 10.00      B   
ATOM    955  CD2 PHE    67     -14.042  -7.179  -5.515  1.00 10.00      B   
ATOM    956  CE1 PHE    67     -11.621  -8.384  -6.059  1.00 10.00      B   
ATOM    957  CE2 PHE    67     -13.671  -7.417  -6.825  1.00 10.00      B   
ATOM    958  CZ  PHE    67     -12.457  -8.018  -7.097  1.00 10.00      B   
ATOM    959  C   PHE    67     -14.234  -5.470  -1.412  1.00 10.00      B   
ATOM    960  O   PHE    67     -15.443  -5.347  -1.601  1.00 10.00      B   
ATOM    961  N   PHE    68     -13.661  -5.274  -0.230  1.00 10.00      B   
ATOM    962  HN  PHE    68     -12.693  -5.386  -0.142  1.00 10.00      B   
ATOM    963  CA  PHE    68     -14.448  -4.907   0.950  1.00 10.00      B   
ATOM    964  CB  PHE    68     -13.587  -4.780   2.212  1.00 10.00      B   
ATOM    965  CG  PHE    68     -14.361  -4.376   3.439  1.00 10.00      B   
ATOM    966  CD1 PHE    68     -15.179  -5.286   4.092  1.00 10.00      B   
ATOM    967  CD2 PHE    68     -14.275  -3.084   3.938  1.00 10.00      B   
ATOM    968  CE1 PHE    68     -15.896  -4.915   5.216  1.00 10.00      B   
ATOM    969  CE2 PHE    68     -14.989  -2.707   5.061  1.00 10.00      B   
ATOM    970  CZ  PHE    68     -15.800  -3.625   5.702  1.00 10.00      B   
ATOM    971  C   PHE    68     -15.310  -3.654   0.728  1.00 10.00      B   
ATOM    972  O   PHE    68     -16.524  -3.714   0.904  1.00 10.00      B   
ATOM    973  N   PRO    69     -14.709  -2.506   0.333  1.00 10.00      B   
ATOM    974  CA  PRO    69     -15.472  -1.268   0.100  1.00 10.00      B   
ATOM    975  CB  PRO    69     -14.417  -0.280  -0.406  1.00 10.00      B   
ATOM    976  CG  PRO    69     -13.131  -0.804   0.130  1.00 10.00      B   
ATOM    977  CD  PRO    69     -13.264  -2.298   0.108  1.00 10.00      B   
ATOM    978  C   PRO    69     -16.571  -1.455  -0.944  1.00 10.00      B   
ATOM    979  O   PRO    69     -17.607  -0.791  -0.894  1.00 10.00      B   
ATOM    980  N   MET    70     -16.342  -2.370  -1.878  1.00 10.00      B   
ATOM    981  HN  MET    70     -15.502  -2.871  -1.859  1.00 10.00      B   
ATOM    982  CA  MET    70     -17.315  -2.653  -2.926  1.00 10.00      B   
ATOM    983  CB  MET    70     -16.671  -3.450  -4.066  1.00 10.00      B   
ATOM    984  CG  MET    70     -15.500  -2.770  -4.750  1.00 10.00      B   
ATOM    985  SD  MET    70     -14.857  -3.744  -6.127  1.00 10.00      B   
ATOM    986  CE  MET    70     -13.333  -2.867  -6.479  1.00 10.00      B   
ATOM    987  C   MET    70     -18.480  -3.455  -2.352  1.00 10.00      B   
ATOM    988  O   MET    70     -19.645  -3.086  -2.514  1.00 10.00      B   
ATOM    989  N   ALA    71     -18.148  -4.544  -1.666  1.00 10.00      B   
ATOM    990  HN  ALA    71     -17.196  -4.767  -1.556  1.00 10.00      B   
ATOM    991  CA  ALA    71     -19.147  -5.418  -1.068  1.00 10.00      B   
ATOM    992  CB  ALA    71     -18.500  -6.679  -0.516  1.00 10.00      B   
ATOM    993  C   ALA    71     -19.943  -4.699   0.013  1.00 10.00      B   
ATOM    994  O   ALA    71     -21.151  -4.893   0.130  1.00 10.00      B   
ATOM    995  N   ALA    72     -19.264  -3.863   0.793  1.00 10.00      B   
ATOM    996  HN  ALA    72     -18.295  -3.759   0.656  1.00 10.00      B   
ATOM    997  CA  ALA    72     -19.914  -3.110   1.858  1.00 10.00      B   
ATOM    998  CB  ALA    72     -18.885  -2.324   2.661  1.00 10.00      B   
ATOM    999  C   ALA    72     -20.975  -2.177   1.287  1.00 10.00      B   
ATOM   1000  O   ALA    72     -22.004  -1.923   1.915  1.00 10.00      B   
ATOM   1001  N   LEU    73     -20.720  -1.670   0.090  1.00 10.00      B   
ATOM   1002  HN  LEU    73     -19.881  -1.903  -0.359  1.00 10.00      B   
ATOM   1003  CA  LEU    73     -21.656  -0.777  -0.573  1.00 10.00      B   
ATOM   1004  CB  LEU    73     -20.933   0.047  -1.642  1.00 10.00      B   
ATOM   1005  CG  LEU    73     -21.814   0.885  -2.572  1.00 10.00      B   
ATOM   1006  CD1 LEU    73     -22.343   2.121  -1.858  1.00 10.00      B   
ATOM   1007  CD2 LEU    73     -21.053   1.266  -3.830  1.00 10.00      B   
ATOM   1008  C   LEU    73     -22.791  -1.576  -1.206  1.00 10.00      B   
ATOM   1009  O   LEU    73     -23.968  -1.275  -0.999  1.00 10.00      B   
ATOM   1010  N   LEU    74     -22.426  -2.610  -1.957  1.00 10.00      B   
ATOM   1011  HN  LEU    74     -21.469  -2.812  -2.056  1.00 10.00      B   
ATOM   1012  CA  LEU    74     -23.400  -3.456  -2.637  1.00 10.00      B   
ATOM   1013  CB  LEU    74     -22.695  -4.453  -3.563  1.00 10.00      B   
ATOM   1014  CG  LEU    74     -21.894  -3.854  -4.723  1.00 10.00      B   
ATOM   1015  CD1 LEU    74     -21.149  -4.946  -5.474  1.00 10.00      B   
ATOM   1016  CD2 LEU    74     -22.805  -3.081  -5.665  1.00 10.00      B   
ATOM   1017  C   LEU    74     -24.305  -4.197  -1.656  1.00 10.00      B   
ATOM   1018  O   LEU    74     -25.523  -4.188  -1.805  1.00 10.00      B   
ATOM   1019  N   GLY    75     -23.704  -4.821  -0.651  1.00 10.00      B   
ATOM   1020  HN  GLY    75     -22.723  -4.774  -0.569  1.00 10.00      B   
ATOM   1021  CA  GLY    75     -24.468  -5.569   0.331  1.00 10.00      B   
ATOM   1022  C   GLY    75     -25.452  -4.706   1.097  1.00 10.00      B   
ATOM   1023  O   GLY    75     -26.591  -5.110   1.326  1.00 10.00      B   
ATOM   1024  N   ALA    76     -25.021  -3.515   1.490  1.00 10.00      B   
ATOM   1025  HN  ALA    76     -24.102  -3.242   1.278  1.00 10.00      B   
ATOM   1026  CA  ALA    76     -25.884  -2.604   2.229  1.00 10.00      B   
ATOM   1027  CB  ALA    76     -25.077  -1.456   2.812  1.00 10.00      B   
ATOM   1028  C   ALA    76     -26.999  -2.079   1.332  1.00 10.00      B   
ATOM   1029  O   ALA    76     -28.161  -2.020   1.740  1.00 10.00      B   
ATOM   1030  N   LEU    77     -26.638  -1.722   0.100  1.00 10.00      B   
ATOM   1031  HN  LEU    77     -25.694  -1.812  -0.165  1.00 10.00      B   
ATOM   1032  CA  LEU    77     -27.598  -1.205  -0.867  1.00 10.00      B   
ATOM   1033  CB  LEU    77     -26.886  -0.746  -2.143  1.00 10.00      B   
ATOM   1034  CG  LEU    77     -27.753  -0.049  -3.196  1.00 10.00      B   
ATOM   1035  CD1 LEU    77     -28.257   1.295  -2.684  1.00 10.00      B   
ATOM   1036  CD2 LEU    77     -26.982   0.122  -4.497  1.00 10.00      B   
ATOM   1037  C   LEU    77     -28.647  -2.258  -1.199  1.00 10.00      B   
ATOM   1038  O   LEU    77     -29.830  -1.949  -1.327  1.00 10.00      B   
ATOM   1039  N   LEU    78     -28.209  -3.505  -1.338  1.00 10.00      B   
ATOM   1040  HN  LEU    78     -27.247  -3.694  -1.234  1.00 10.00      B   
ATOM   1041  CA  LEU    78     -29.122  -4.597  -1.646  1.00 10.00      B   
ATOM   1042  CB  LEU    78     -28.374  -5.826  -2.172  1.00 10.00      B   
ATOM   1043  CG  LEU    78     -27.754  -5.701  -3.567  1.00 10.00      B   
ATOM   1044  CD1 LEU    78     -27.073  -7.000  -3.968  1.00 10.00      B   
ATOM   1045  CD2 LEU    78     -28.804  -5.304  -4.593  1.00 10.00      B   
ATOM   1046  C   LEU    78     -29.967  -4.954  -0.431  1.00 10.00      B   
ATOM   1047  O   LEU    78     -31.174  -5.150  -0.550  1.00 10.00      B   
ATOM   1048  N   GLY    79     -29.331  -5.009   0.735  1.00 10.00      B   
ATOM   1049  HN  GLY    79     -28.364  -4.834   0.763  1.00 10.00      B   
ATOM   1050  CA  GLY    79     -30.038  -5.335   1.960  1.00 10.00      B   
ATOM   1051  C   GLY    79     -31.167  -4.364   2.240  1.00 10.00      B   
ATOM   1052  O   GLY    79     -32.306  -4.770   2.473  1.00 10.00      B   
ATOM   1053  N   LEU    80     -30.852  -3.074   2.207  1.00 10.00      B   
ATOM   1054  HN  LEU    80     -29.922  -2.811   2.022  1.00 10.00      B   
ATOM   1055  CA  LEU    80     -31.851  -2.040   2.445  1.00 10.00      B   
ATOM   1056  CB  LEU    80     -31.179  -0.690   2.709  1.00 10.00      B   
ATOM   1057  CG  LEU    80     -30.429  -0.565   4.038  1.00 10.00      B   
ATOM   1058  CD1 LEU    80     -29.619   0.720   4.075  1.00 10.00      B   
ATOM   1059  CD2 LEU    80     -31.400  -0.621   5.209  1.00 10.00      B   
ATOM   1060  C   LEU    80     -32.802  -1.943   1.255  1.00 10.00      B   
ATOM   1061  O   LEU    80     -33.963  -1.557   1.400  1.00 10.00      B   
ATOM   1062  N   GLY    81     -32.301  -2.310   0.082  1.00 10.00      B   
ATOM   1063  HN  GLY    81     -31.367  -2.605   0.033  1.00 10.00      B   
ATOM   1064  CA  GLY    81     -33.106  -2.281  -1.121  1.00 10.00      B   
ATOM   1065  C   GLY    81     -34.176  -3.353  -1.094  1.00 10.00      B   
ATOM   1066  O   GLY    81     -35.311  -3.113  -1.497  1.00 10.00      B   
ATOM   1067  N   MET    82     -33.813  -4.535  -0.608  1.00 10.00      B   
ATOM   1068  HN  MET    82     -32.879  -4.668  -0.320  1.00 10.00      B   
ATOM   1069  CA  MET    82     -34.751  -5.647  -0.506  1.00 10.00      B   
ATOM   1070  CB  MET    82     -34.038  -6.915  -0.024  1.00 10.00      B   
ATOM   1071  CG  MET    82     -33.181  -7.582  -1.090  1.00 10.00      B   
ATOM   1072  SD  MET    82     -31.953  -8.713  -0.404  1.00 10.00      B   
ATOM   1073  CE  MET    82     -33.000 -10.030   0.211  1.00 10.00      B   
ATOM   1074  C   MET    82     -35.890  -5.286   0.436  1.00 10.00      B   
ATOM   1075  O   MET    82     -37.045  -5.631   0.195  1.00 10.00      B   
ATOM   1076  N   LEU    83     -35.555  -4.574   1.506  1.00 10.00      B   
ATOM   1077  HN  LEU    83     -34.612  -4.340   1.648  1.00 10.00      B   
ATOM   1078  CA  LEU    83     -36.553  -4.142   2.478  1.00 10.00      B   
ATOM   1079  CB  LEU    83     -35.884  -3.504   3.698  1.00 10.00      B   
ATOM   1080  CG  LEU    83     -35.033  -4.431   4.567  1.00 10.00      B   
ATOM   1081  CD1 LEU    83     -34.360  -3.646   5.683  1.00 10.00      B   
ATOM   1082  CD2 LEU    83     -35.877  -5.560   5.137  1.00 10.00      B   
ATOM   1083  C   LEU    83     -37.519  -3.154   1.831  1.00 10.00      B   
ATOM   1084  O   LEU    83     -38.729  -3.207   2.060  1.00 10.00      B   
ATOM   1085  N   ALA    84     -36.976  -2.258   1.013  1.00 10.00      B   
ATOM   1086  HN  ALA    84     -36.003  -2.262   0.877  1.00 10.00      B   
ATOM   1087  CA  ALA    84     -37.784  -1.266   0.317  1.00 10.00      B   
ATOM   1088  CB  ALA    84     -36.898  -0.187  -0.284  1.00 10.00      B   
ATOM   1089  C   ALA    84     -38.625  -1.937  -0.766  1.00 10.00      B   
ATOM   1090  O   ALA    84     -39.800  -1.608  -0.946  1.00 10.00      B   
ATOM   1091  N   GLN    85     -38.015  -2.892  -1.464  1.00 10.00      B   
ATOM   1092  HN  GLN    85     -37.071  -3.095  -1.265  1.00 10.00      B   
ATOM   1093  CA  GLN    85     -38.682  -3.639  -2.527  1.00 10.00      B   
ATOM   1094  CB  GLN    85     -37.682  -4.577  -3.213  1.00 10.00      B   
ATOM   1095  CG  GLN    85     -38.277  -5.449  -4.309  1.00 10.00      B   
ATOM   1096  CD  GLN    85     -38.863  -4.645  -5.450  1.00 10.00      B   
ATOM   1097  OE1 GLN    85     -38.395  -3.547  -5.762  1.00 10.00      B   
ATOM   1098  NE2 GLN    85     -39.893  -5.186  -6.077  1.00 10.00      B   
ATOM   1099 HE21 GLN    85     -40.214  -6.063  -5.771  1.00 10.00      B   
ATOM   1100 HE22 GLN    85     -40.294  -4.694  -6.823  1.00 10.00      B   
ATOM   1101  C   GLN    85     -39.858  -4.435  -1.969  1.00 10.00      B   
ATOM   1102  O   GLN    85     -40.922  -4.509  -2.581  1.00 10.00      B   
ATOM   1103  N   ARG    86     -39.664  -5.009  -0.789  1.00 10.00      B   
ATOM   1104  HN  ARG    86     -38.792  -4.907  -0.349  1.00 10.00      B   
ATOM   1105  CA  ARG    86     -40.701  -5.796  -0.135  1.00 10.00      B   
ATOM   1106  CB  ARG    86     -40.080  -6.772   0.864  1.00 10.00      B   
ATOM   1107  CG  ARG    86     -40.054  -8.215   0.394  1.00 10.00      B   
ATOM   1108  CD  ARG    86     -38.676  -8.829   0.575  1.00 10.00      B   
ATOM   1109  NE  ARG    86     -38.203  -8.746   1.957  1.00 10.00      B   
ATOM   1110  HE  ARG    86     -38.781  -8.275   2.611  1.00 10.00      B   
ATOM   1111  CZ  ARG    86     -37.057  -9.266   2.383  1.00 10.00      B   
ATOM   1112  NH1 ARG    86     -36.263  -9.920   1.542  1.00 10.00      B   
ATOM   1113 HH11 ARG    86     -36.538 -10.030   0.541  1.00 10.00      B   
ATOM   1114 HH12 ARG    86     -35.364 -10.328   1.879  1.00 10.00      B   
ATOM   1115  NH2 ARG    86     -36.704  -9.142   3.659  1.00 10.00      B   
ATOM   1116 HH21 ARG    86     -35.805  -9.549   3.996  1.00 10.00      B   
ATOM   1117 HH22 ARG    86     -37.329  -8.636   4.333  1.00 10.00      B   
ATOM   1118  C   ARG    86     -41.703  -4.902   0.584  1.00 10.00      B   
ATOM   1119  O   ARG    86     -42.648  -5.395   1.198  1.00 10.00      B   
ATOM   1120  N   SER    87     -41.481  -3.592   0.510  1.00 10.00      B   
ATOM   1121  HN  SER    87     -40.704  -3.272   0.002  1.00 10.00      B   
ATOM   1122  CA  SER    87     -42.354  -2.609   1.147  1.00 10.00      B   
ATOM   1123  CB  SER    87     -43.779  -2.678   0.587  1.00 10.00      B   
ATOM   1124  OG  SER    87     -43.777  -2.522  -0.826  1.00 10.00      B   
ATOM   1125  HG  SER    87     -44.040  -3.357  -1.239  1.00 10.00      B   
ATOM   1126  C   SER    87     -42.346  -2.741   2.670  1.00 10.00      B   
ATOM   1127  O   SER    87     -43.342  -2.468   3.339  1.00 10.00      B   
ATOM   1128  N   GLU    88     -41.208  -3.150   3.212  1.00 10.00      B   
ATOM   1129  HN  GLU    88     -40.444  -3.346   2.626  1.00 10.00      B   
ATOM   1130  CA  GLU    88     -41.054  -3.315   4.650  1.00 10.00      B   
ATOM   1131  CB  GLU    88     -40.197  -4.546   4.957  1.00 10.00      B   
ATOM   1132  CG  GLU    88     -40.802  -5.862   4.494  1.00 10.00      B   
ATOM   1133  CD  GLU    88     -40.005  -7.062   4.960  1.00 10.00      B   
ATOM   1134  OE1 GLU    88     -39.944  -7.302   6.187  1.00 10.00      B   
ATOM   1135  OE2 GLU    88     -39.438  -7.776   4.105  1.00 10.00      B   
ATOM   1136  C   GLU    88     -40.418  -2.075   5.266  1.00 10.00      B   
ATOM   1137  O   GLU    88     -40.516  -1.841   6.474  1.00 10.00      B   
ATOM   1138  N   LEU    89     -39.782  -1.272   4.422  1.00 10.00      B   
ATOM   1139  HN  LEU    89     -39.764  -1.500   3.466  1.00 10.00      B   
ATOM   1140  CA  LEU    89     -39.116  -0.058   4.872  1.00 10.00      B   
ATOM   1141  CB  LEU    89     -38.191   0.475   3.775  1.00 10.00      B   
ATOM   1142  CG  LEU    89     -37.033   1.364   4.234  1.00 10.00      B   
ATOM   1143  CD1 LEU    89     -35.897   0.519   4.790  1.00 10.00      B   
ATOM   1144  CD2 LEU    89     -36.542   2.242   3.093  1.00 10.00      B   
ATOM   1145  C   LEU    89     -40.137   1.005   5.268  1.00 10.00      B   
ATOM   1146  O   LEU    89     -39.987   1.673   6.294  1.00 10.00      B   
ATOM   1147  N   VAL    90     -41.180   1.146   4.455  1.00 10.00      B   
ATOM   1148  HN  VAL    90     -41.237   0.583   3.650  1.00 10.00      B   
ATOM   1149  CA  VAL    90     -42.234   2.128   4.715  1.00 10.00      B   
ATOM   1150  CB  VAL    90     -43.198   2.286   3.517  1.00 10.00      B   
ATOM   1151  CG1 VAL    90     -42.505   2.986   2.358  1.00 10.00      B   
ATOM   1152  CG2 VAL    90     -43.748   0.938   3.076  1.00 10.00      B   
ATOM   1153  C   VAL    90     -43.034   1.782   5.972  1.00 10.00      B   
ATOM   1154  O   VAL    90     -43.604   2.661   6.619  1.00 10.00      B   
ATOM   1155  N   VAL    91     -43.070   0.500   6.315  1.00 10.00      B   
ATOM   1156  HN  VAL    91     -42.596  -0.155   5.762  1.00 10.00      B   
ATOM   1157  CA  VAL    91     -43.796   0.045   7.496  1.00 10.00      B   
ATOM   1158  CB  VAL    91     -43.790  -1.493   7.612  1.00 10.00      B   
ATOM   1159  CG1 VAL    91     -44.566  -1.947   8.841  1.00 10.00      B   
ATOM   1160  CG2 VAL    91     -44.373  -2.117   6.356  1.00 10.00      B   
ATOM   1161  C   VAL    91     -43.183   0.651   8.750  1.00 10.00      B   
ATOM   1162  O   VAL    91     -43.889   1.181   9.609  1.00 10.00      B   
ATOM   1163  N   MET    92     -41.861   0.592   8.836  1.00 10.00      B   
ATOM   1164  HN  MET    92     -41.356   0.164   8.113  1.00 10.00      B   
ATOM   1165  CA  MET    92     -41.144   1.141   9.978  1.00 10.00      B   
ATOM   1166  CB  MET    92     -39.650   0.828   9.882  1.00 10.00      B   
ATOM   1167  CG  MET    92     -39.206  -0.368  10.709  1.00 10.00      B   
ATOM   1168  SD  MET    92     -39.618  -0.200  12.458  1.00 10.00      B   
ATOM   1169  CE  MET    92     -38.134  -0.859  13.215  1.00 10.00      B   
ATOM   1170  C   MET    92     -41.358   2.647  10.074  1.00 10.00      B   
ATOM   1171  O   MET    92     -41.675   3.171  11.142  1.00 10.00      B   
ATOM   1172  N   GLN    93     -41.213   3.328   8.941  1.00 10.00      B   
ATOM   1173  HN  GLN    93     -40.991   2.844   8.119  1.00 10.00      B   
ATOM   1174  CA  GLN    93     -41.381   4.777   8.882  1.00 10.00      B   
ATOM   1175  CB  GLN    93     -41.114   5.291   7.467  1.00 10.00      B   
ATOM   1176  CG  GLN    93     -39.649   5.253   7.066  1.00 10.00      B   
ATOM   1177  CD  GLN    93     -39.429   5.539   5.592  1.00 10.00      B   
ATOM   1178  OE1 GLN    93     -40.206   6.260   4.958  1.00 10.00      B   
ATOM   1179  NE2 GLN    93     -38.367   4.974   5.036  1.00 10.00      B   
ATOM   1180 HE21 GLN    93     -37.796   4.411   5.602  1.00 10.00      B   
ATOM   1181 HE22 GLN    93     -38.191   5.144   4.084  1.00 10.00      B   
ATOM   1182  C   GLN    93     -42.771   5.198   9.353  1.00 10.00      B   
ATOM   1183  O   GLN    93     -42.918   6.169  10.094  1.00 10.00      B   
ATOM   1184  N   ALA    94     -43.786   4.453   8.937  1.00 10.00      B   
ATOM   1185  HN  ALA    94     -43.611   3.689   8.344  1.00 10.00      B   
ATOM   1186  CA  ALA    94     -45.158   4.753   9.327  1.00 10.00      B   
ATOM   1187  CB  ALA    94     -46.141   3.972   8.468  1.00 10.00      B   
ATOM   1188  C   ALA    94     -45.389   4.453  10.805  1.00 10.00      B   
ATOM   1189  O   ALA    94     -46.159   5.142  11.477  1.00 10.00      B   
ATOM   1190  N   SER    95     -44.708   3.430  11.307  1.00 10.00      B   
ATOM   1191  HN  SER    95     -44.103   2.926  10.720  1.00 10.00      B   
ATOM   1192  CA  SER    95     -44.838   3.030  12.705  1.00 10.00      B   
ATOM   1193  CB  SER    95     -44.188   1.662  12.932  1.00 10.00      B   
ATOM   1194  OG  SER    95     -44.769   0.674  12.096  1.00 10.00      B   
ATOM   1195  HG  SER    95     -44.537   0.854  11.175  1.00 10.00      B   
ATOM   1196  C   SER    95     -44.240   4.071  13.653  1.00 10.00      B   
ATOM   1197  O   SER    95     -44.649   4.177  14.812  1.00 10.00      B   
ATOM   1198  N   GLY    96     -43.274   4.836  13.157  1.00 10.00      B   
ATOM   1199  HN  GLY    96     -42.992   4.714  12.227  1.00 10.00      B   
ATOM   1200  CA  GLY    96     -42.648   5.854  13.977  1.00 10.00      B   
ATOM   1201  C   GLY    96     -41.138   5.860  13.864  1.00 10.00      B   
ATOM   1202  O   GLY    96     -40.472   6.706  14.462  1.00 10.00      B   
ATOM   1203  N   PHE    97     -40.593   4.922  13.102  1.00 10.00      B   
ATOM   1204  HN  PHE    97     -41.174   4.278  12.643  1.00 10.00      B   
ATOM   1205  CA  PHE    97     -39.153   4.832  12.917  1.00 10.00      B   
ATOM   1206  CB  PHE    97     -38.785   3.467  12.335  1.00 10.00      B   
ATOM   1207  CG  PHE    97     -37.481   2.913  12.822  1.00 10.00      B   
ATOM   1208  CD1 PHE    97     -37.262   2.710  14.173  1.00 10.00      B   
ATOM   1209  CD2 PHE    97     -36.478   2.583  11.925  1.00 10.00      B   
ATOM   1210  CE1 PHE    97     -36.067   2.186  14.621  1.00 10.00      B   
ATOM   1211  CE2 PHE    97     -35.280   2.060  12.365  1.00 10.00      B   
ATOM   1212  CZ  PHE    97     -35.074   1.862  13.716  1.00 10.00      B   
ATOM   1213  C   PHE    97     -38.675   5.945  11.993  1.00 10.00      B   
ATOM   1214  O   PHE    97     -39.067   6.000  10.827  1.00 10.00      B   
ATOM   1215  N   THR    98     -37.851   6.836  12.523  1.00 10.00      B   
ATOM   1216  HN  THR    98     -37.584   6.742  13.462  1.00 10.00      B   
ATOM   1217  CA  THR    98     -37.332   7.953  11.748  1.00 10.00      B   
ATOM   1218  CB  THR    98     -36.822   9.083  12.661  1.00 10.00      B   
ATOM   1219  OG1 THR    98     -35.612   8.663  13.305  1.00 10.00      B   
ATOM   1220  HG1 THR    98     -35.395   9.279  14.016  1.00 10.00      B   
ATOM   1221  CG2 THR    98     -37.858   9.429  13.718  1.00 10.00      B   
ATOM   1222  C   THR    98     -36.191   7.508  10.841  1.00 10.00      B   
ATOM   1223  O   THR    98     -35.686   6.388  10.952  1.00 10.00      B   
ATOM   1224  N   ARG    99     -35.780   8.401   9.953  1.00 10.00      B   
ATOM   1225  HN  ARG    99     -36.228   9.274   9.917  1.00 10.00      B   
ATOM   1226  CA  ARG    99     -34.693   8.123   9.026  1.00 10.00      B   
ATOM   1227  CB  ARG    99     -34.621   9.216   7.961  1.00 10.00      B   
ATOM   1228  CG  ARG    99     -35.951   9.506   7.293  1.00 10.00      B   
ATOM   1229  CD  ARG    99     -35.820  10.593   6.244  1.00 10.00      B   
ATOM   1230  NE  ARG    99     -36.277  10.127   4.940  1.00 10.00      B   
ATOM   1231  HE  ARG    99     -35.655   9.567   4.420  1.00 10.00      B   
ATOM   1232  CZ  ARG    99     -37.468  10.412   4.423  1.00 10.00      B   
ATOM   1233  NH1 ARG    99     -38.324  11.168   5.098  1.00 10.00      B   
ATOM   1234 HH11 ARG    99     -38.064  11.546   6.036  1.00 10.00      B   
ATOM   1235 HH12 ARG    99     -39.258  11.391   4.697  1.00 10.00      B   
ATOM   1236  NH2 ARG    99     -37.804   9.933   3.231  1.00 10.00      B   
ATOM   1237 HH21 ARG    99     -37.136   9.336   2.699  1.00 10.00      B   
ATOM   1238 HH22 ARG    99     -38.739  10.152   2.820  1.00 10.00      B   
ATOM   1239  C   ARG    99     -33.370   8.041   9.775  1.00 10.00      B   
ATOM   1240  O   ARG    99     -32.466   7.298   9.390  1.00 10.00      B   
ATOM   1241  N   MET   100     -33.267   8.805  10.858  1.00 10.00      B   
ATOM   1242  HN  MET   100     -34.026   9.368  11.119  1.00 10.00      B   
ATOM   1243  CA  MET   100     -32.058   8.814  11.669  1.00 10.00      B   
ATOM   1244  CB  MET   100     -32.065   9.976  12.665  1.00 10.00      B   
ATOM   1245  CG  MET   100     -31.921  11.349  12.025  1.00 10.00      B   
ATOM   1246  SD  MET   100     -30.524  11.451  10.886  1.00 10.00      B   
ATOM   1247  CE  MET   100     -29.157  11.040  11.971  1.00 10.00      B   
ATOM   1248  C   MET   100     -31.904   7.490  12.398  1.00 10.00      B   
ATOM   1249  O   MET   100     -30.798   6.968  12.529  1.00 10.00      B   
ATOM   1250  N   GLN   101     -33.027   6.942  12.853  1.00 10.00      B   
ATOM   1251  HN  GLN   101     -33.879   7.412  12.716  1.00 10.00      B   
ATOM   1252  CA  GLN   101     -33.027   5.667  13.555  1.00 10.00      B   
ATOM   1253  CB  GLN   101     -34.428   5.332  14.058  1.00 10.00      B   
ATOM   1254  CG  GLN   101     -34.945   6.277  15.127  1.00 10.00      B   
ATOM   1255  CD  GLN   101     -34.270   6.091  16.474  1.00 10.00      B   
ATOM   1256  OE1 GLN   101     -33.114   5.677  16.559  1.00 10.00      B   
ATOM   1257  NE2 GLN   101     -34.992   6.396  17.536  1.00 10.00      B   
ATOM   1258 HE21 GLN   101     -35.910   6.721  17.395  1.00 10.00      B   
ATOM   1259 HE22 GLN   101     -34.582   6.293  18.419  1.00 10.00      B   
ATOM   1260  C   GLN   101     -32.514   4.561  12.646  1.00 10.00      B   
ATOM   1261  O   GLN   101     -31.839   3.633  13.095  1.00 10.00      B   
ATOM   1262  N   VAL   102     -32.835   4.667  11.361  1.00 10.00      B   
ATOM   1263  HN  VAL   102     -33.390   5.422  11.065  1.00 10.00      B   
ATOM   1264  CA  VAL   102     -32.385   3.687  10.382  1.00 10.00      B   
ATOM   1265  CB  VAL   102     -33.029   3.923   8.996  1.00 10.00      B   
ATOM   1266  CG1 VAL   102     -32.599   2.849   8.005  1.00 10.00      B   
ATOM   1267  CG2 VAL   102     -34.545   3.979   9.105  1.00 10.00      B   
ATOM   1268  C   VAL   102     -30.869   3.771  10.250  1.00 10.00      B   
ATOM   1269  O   VAL   102     -30.172   2.757  10.299  1.00 10.00      B   
ATOM   1270  N   ALA   103     -30.369   4.997  10.114  1.00 10.00      B   
ATOM   1271  HN  ALA   103     -30.984   5.762  10.098  1.00 10.00      B   
ATOM   1272  CA  ALA   103     -28.939   5.240   9.982  1.00 10.00      B   
ATOM   1273  CB  ALA   103     -28.672   6.716   9.734  1.00 10.00      B   
ATOM   1274  C   ALA   103     -28.190   4.761  11.221  1.00 10.00      B   
ATOM   1275  O   ALA   103     -27.081   4.239  11.123  1.00 10.00      B   
ATOM   1276  N   LEU   104     -28.804   4.934  12.385  1.00 10.00      B   
ATOM   1277  HN  LEU   104     -29.683   5.373  12.404  1.00 10.00      B   
ATOM   1278  CA  LEU   104     -28.198   4.503  13.637  1.00 10.00      B   
ATOM   1279  CB  LEU   104     -28.941   5.106  14.833  1.00 10.00      B   
ATOM   1280  CG  LEU   104     -28.848   6.625  14.989  1.00 10.00      B   
ATOM   1281  CD1 LEU   104     -29.774   7.106  16.095  1.00 10.00      B   
ATOM   1282  CD2 LEU   104     -27.413   7.047  15.266  1.00 10.00      B   
ATOM   1283  C   LEU   104     -28.190   2.983  13.737  1.00 10.00      B   
ATOM   1284  O   LEU   104     -27.184   2.379  14.113  1.00 10.00      B   
ATOM   1285  N   SER   105     -29.310   2.367  13.383  1.00 10.00      B   
ATOM   1286  HN  SER   105     -30.076   2.903  13.081  1.00 10.00      B   
ATOM   1287  CA  SER   105     -29.433   0.917  13.436  1.00 10.00      B   
ATOM   1288  CB  SER   105     -30.876   0.486  13.167  1.00 10.00      B   
ATOM   1289  OG  SER   105     -31.748   1.031  14.146  1.00 10.00      B   
ATOM   1290  HG  SER   105     -31.834   1.985  14.002  1.00 10.00      B   
ATOM   1291  C   SER   105     -28.459   0.228  12.481  1.00 10.00      B   
ATOM   1292  O   SER   105     -27.870  -0.795  12.824  1.00 10.00      B   
ATOM   1293  N   VAL   106     -28.274   0.793  11.290  1.00 10.00      B   
ATOM   1294  HN  VAL   106     -28.773   1.607  11.056  1.00 10.00      B   
ATOM   1295  CA  VAL   106     -27.348   0.209  10.323  1.00 10.00      B   
ATOM   1296  CB  VAL   106     -27.575   0.691   8.869  1.00 10.00      B   
ATOM   1297  CG1 VAL   106     -28.988   0.373   8.409  1.00 10.00      B   
ATOM   1298  CG2 VAL   106     -27.277   2.173   8.711  1.00 10.00      B   
ATOM   1299  C   VAL   106     -25.898   0.439  10.747  1.00 10.00      B   
ATOM   1300  O   VAL   106     -25.015  -0.362  10.441  1.00 10.00      B   
ATOM   1301  N   MET   107     -25.663   1.530  11.471  1.00 10.00      B   
ATOM   1302  HN  MET   107     -26.410   2.130  11.690  1.00 10.00      B   
ATOM   1303  CA  MET   107     -24.327   1.855  11.951  1.00 10.00      B   
ATOM   1304  CB  MET   107     -24.273   3.291  12.481  1.00 10.00      B   
ATOM   1305  CG  MET   107     -23.735   4.302  11.481  1.00 10.00      B   
ATOM   1306  SD  MET   107     -22.078   3.892  10.903  1.00 10.00      B   
ATOM   1307  CE  MET   107     -21.139   4.060  12.421  1.00 10.00      B   
ATOM   1308  C   MET   107     -23.920   0.877  13.042  1.00 10.00      B   
ATOM   1309  O   MET   107     -22.745   0.547  13.193  1.00 10.00      B   
ATOM   1310  N   LYS   108     -24.913   0.398  13.783  1.00 10.00      B   
ATOM   1311  HN  LYS   108     -25.828   0.700  13.602  1.00 10.00      B   
ATOM   1312  CA  LYS   108     -24.683  -0.553  14.860  1.00 10.00      B   
ATOM   1313  CB  LYS   108     -25.987  -0.823  15.614  1.00 10.00      B   
ATOM   1314  CG  LYS   108     -25.799  -1.478  16.972  1.00 10.00      B   
ATOM   1315  CD  LYS   108     -27.082  -1.447  17.786  1.00 10.00      B   
ATOM   1316  CE  LYS   108     -28.144  -2.361  17.194  1.00 10.00      B   
ATOM   1317  NZ  LYS   108     -29.330  -2.489  18.083  1.00 10.00      B   
ATOM   1318  HZ1 LYS   108     -29.812  -1.571  18.173  1.00 10.00      B   
ATOM   1319  HZ2 LYS   108     -29.039  -2.805  19.030  1.00 10.00      B   
ATOM   1320  HZ3 LYS   108     -30.003  -3.186  17.689  1.00 10.00      B   
ATOM   1321  C   LYS   108     -24.101  -1.855  14.313  1.00 10.00      B   
ATOM   1322  O   LYS   108     -23.318  -2.530  14.985  1.00 10.00      B   
ATOM   1323  N   THR   109     -24.487  -2.203  13.094  1.00 10.00      B   
ATOM   1324  HN  THR   109     -25.141  -1.645  12.618  1.00 10.00      B   
ATOM   1325  CA  THR   109     -23.992  -3.408  12.448  1.00 10.00      B   
ATOM   1326  CB  THR   109     -25.025  -3.946  11.440  1.00 10.00      B   
ATOM   1327  OG1 THR   109     -26.192  -3.107  11.463  1.00 10.00      B   
ATOM   1328  HG1 THR   109     -26.434  -2.877  10.557  1.00 10.00      B   
ATOM   1329  CG2 THR   109     -25.424  -5.372  11.788  1.00 10.00      B   
ATOM   1330  C   THR   109     -22.677  -3.129  11.719  1.00 10.00      B   
ATOM   1331  O   THR   109     -21.905  -4.043  11.436  1.00 10.00      B   
ATOM   1332  N   ALA   110     -22.422  -1.852  11.444  1.00 10.00      B   
ATOM   1333  HN  ALA   110     -23.063  -1.168  11.729  1.00 10.00      B   
ATOM   1334  CA  ALA   110     -21.214  -1.438  10.740  1.00 10.00      B   
ATOM   1335  CB  ALA   110     -21.419  -0.071  10.106  1.00 10.00      B   
ATOM   1336  C   ALA   110     -20.003  -1.415  11.666  1.00 10.00      B   
ATOM   1337  O   ALA   110     -18.867  -1.566  11.213  1.00 10.00      B   
ATOM   1338  N   ILE   111     -20.253  -1.225  12.959  1.00 10.00      B   
ATOM   1339  HN  ILE   111     -21.183  -1.100  13.248  1.00 10.00      B   
ATOM   1340  CA  ILE   111     -19.183  -1.181  13.958  1.00 10.00      B   
ATOM   1341  CB  ILE   111     -19.718  -1.007  15.398  1.00 10.00      B   
ATOM   1342  CG1 ILE   111     -20.571   0.259  15.503  1.00 10.00      B   
ATOM   1343  CG2 ILE   111     -18.569  -0.956  16.395  1.00 10.00      B   
ATOM   1344  CD1 ILE   111     -21.320   0.386  16.814  1.00 10.00      B   
ATOM   1345  C   ILE   111     -18.254  -2.405  13.872  1.00 10.00      B   
ATOM   1346  O   ILE   111     -17.047  -2.247  13.664  1.00 10.00      B   
ATOM   1347  N   PRO   112     -18.793  -3.640  14.015  1.00 10.00      B   
ATOM   1348  CA  PRO   112     -17.982  -4.864  13.939  1.00 10.00      B   
ATOM   1349  CB  PRO   112     -18.986  -5.992  14.209  1.00 10.00      B   
ATOM   1350  CG  PRO   112     -20.143  -5.328  14.869  1.00 10.00      B   
ATOM   1351  CD  PRO   112     -20.210  -3.950  14.282  1.00 10.00      B   
ATOM   1352  C   PRO   112     -17.339  -5.050  12.565  1.00 10.00      B   
ATOM   1353  O   PRO   112     -16.249  -5.608  12.456  1.00 10.00      B   
ATOM   1354  N   LEU   113     -18.016  -4.568  11.522  1.00 10.00      B   
ATOM   1355  HN  LEU   113     -18.875  -4.127  11.676  1.00 10.00      B   
ATOM   1356  CA  LEU   113     -17.511  -4.678  10.157  1.00 10.00      B   
ATOM   1357  CB  LEU   113     -18.515  -4.090   9.157  1.00 10.00      B   
ATOM   1358  CG  LEU   113     -19.847  -4.829   9.007  1.00 10.00      B   
ATOM   1359  CD1 LEU   113     -20.798  -4.037   8.121  1.00 10.00      B   
ATOM   1360  CD2 LEU   113     -19.627  -6.224   8.443  1.00 10.00      B   
ATOM   1361  C   LEU   113     -16.168  -3.969  10.019  1.00 10.00      B   
ATOM   1362  O   LEU   113     -15.184  -4.564   9.577  1.00 10.00      B   
ATOM   1363  N   VAL   114     -16.130  -2.702  10.424  1.00 10.00      B   
ATOM   1364  HN  VAL   114     -16.947  -2.290  10.787  1.00 10.00      B   
ATOM   1365  CA  VAL   114     -14.907  -1.910  10.345  1.00 10.00      B   
ATOM   1366  CB  VAL   114     -15.172  -0.424  10.672  1.00 10.00      B   
ATOM   1367  CG1 VAL   114     -13.919   0.413  10.455  1.00 10.00      B   
ATOM   1368  CG2 VAL   114     -16.321   0.108   9.830  1.00 10.00      B   
ATOM   1369  C   VAL   114     -13.846  -2.464  11.294  1.00 10.00      B   
ATOM   1370  O   VAL   114     -12.652  -2.441  10.996  1.00 10.00      B   
ATOM   1371  N   LEU   115     -14.296  -2.976  12.432  1.00 10.00      B   
ATOM   1372  HN  LEU   115     -15.261  -2.969  12.609  1.00 10.00      B   
ATOM   1373  CA  LEU   115     -13.392  -3.546  13.427  1.00 10.00      B   
ATOM   1374  CB  LEU   115     -14.133  -3.836  14.733  1.00 10.00      B   
ATOM   1375  CG  LEU   115     -14.504  -2.623  15.584  1.00 10.00      B   
ATOM   1376  CD1 LEU   115     -15.329  -3.051  16.784  1.00 10.00      B   
ATOM   1377  CD2 LEU   115     -13.255  -1.878  16.029  1.00 10.00      B   
ATOM   1378  C   LEU   115     -12.734  -4.818  12.906  1.00 10.00      B   
ATOM   1379  O   LEU   115     -11.603  -5.140  13.270  1.00 10.00      B   
ATOM   1380  N   LEU   116     -13.447  -5.541  12.054  1.00 10.00      B   
ATOM   1381  HN  LEU   116     -14.351  -5.241  11.809  1.00 10.00      B   
ATOM   1382  CA  LEU   116     -12.932  -6.773  11.481  1.00 10.00      B   
ATOM   1383  CB  LEU   116     -14.048  -7.559  10.787  1.00 10.00      B   
ATOM   1384  CG  LEU   116     -13.721  -9.009  10.423  1.00 10.00      B   
ATOM   1385  CD1 LEU   116     -13.532  -9.845  11.679  1.00 10.00      B   
ATOM   1386  CD2 LEU   116     -14.805  -9.601   9.537  1.00 10.00      B   
ATOM   1387  C   LEU   116     -11.803  -6.477  10.500  1.00 10.00      B   
ATOM   1388  O   LEU   116     -10.719  -7.057  10.591  1.00 10.00      B   
ATOM   1389  N   THR   117     -12.047  -5.557   9.575  1.00 10.00      B   
ATOM   1390  HN  THR   117     -12.924  -5.110   9.553  1.00 10.00      B   
ATOM   1391  CA  THR   117     -11.041  -5.192   8.589  1.00 10.00      B   
ATOM   1392  CB  THR   117     -11.624  -4.267   7.514  1.00 10.00      B   
ATOM   1393  OG1 THR   117     -12.667  -3.476   8.095  1.00 10.00      B   
ATOM   1394  HG1 THR   117     -12.497  -2.545   7.913  1.00 10.00      B   
ATOM   1395  CG2 THR   117     -12.193  -5.087   6.369  1.00 10.00      B   
ATOM   1396  C   THR   117      -9.850  -4.516   9.258  1.00 10.00      B   
ATOM   1397  O   THR   117      -8.711  -4.663   8.813  1.00 10.00      B   
ATOM   1398  N   MET   118     -10.124  -3.792  10.340  1.00 10.00      B   
ATOM   1399  HN  MET   118     -11.059  -3.712  10.633  1.00 10.00      B   
ATOM   1400  CA  MET   118      -9.083  -3.095  11.092  1.00 10.00      B   
ATOM   1401  CB  MET   118      -9.717  -2.182  12.145  1.00 10.00      B   
ATOM   1402  CG  MET   118      -8.742  -1.233  12.823  1.00 10.00      B   
ATOM   1403  SD  MET   118      -8.180   0.089  11.734  1.00 10.00      B   
ATOM   1404  CE  MET   118      -7.005   0.920  12.801  1.00 10.00      B   
ATOM   1405  C   MET   118      -8.137  -4.090  11.761  1.00 10.00      B   
ATOM   1406  O   MET   118      -6.993  -3.768  12.070  1.00 10.00      B   
ATOM   1407  N   ALA   119      -8.624  -5.302  11.984  1.00 10.00      B   
ATOM   1408  HN  ALA   119      -9.548  -5.502  11.727  1.00 10.00      B   
ATOM   1409  CA  ALA   119      -7.819  -6.341  12.603  1.00 10.00      B   
ATOM   1410  CB  ALA   119      -8.672  -7.200  13.525  1.00 10.00      B   
ATOM   1411  C   ALA   119      -7.145  -7.201  11.540  1.00 10.00      B   
ATOM   1412  O   ALA   119      -5.924  -7.338  11.524  1.00 10.00      B   
ATOM   1413  N   ILE   120      -7.944  -7.756  10.636  1.00 10.00      B   
ATOM   1414  HN  ILE   120      -8.913  -7.592  10.687  1.00 10.00      B   
ATOM   1415  CA  ILE   120      -7.425  -8.610   9.573  1.00 10.00      B   
ATOM   1416  CB  ILE   120      -8.558  -9.176   8.689  1.00 10.00      B   
ATOM   1417  CG1 ILE   120      -9.569  -9.935   9.553  1.00 10.00      B   
ATOM   1418  CG2 ILE   120      -7.997 -10.084   7.601  1.00 10.00      B   
ATOM   1419  CD1 ILE   120     -10.791 -10.407   8.796  1.00 10.00      B   
ATOM   1420  C   ILE   120      -6.423  -7.864   8.697  1.00 10.00      B   
ATOM   1421  O   ILE   120      -5.368  -8.398   8.358  1.00 10.00      B   
ATOM   1422  N   GLY   121      -6.739  -6.617   8.372  1.00 10.00      B   
ATOM   1423  HN  GLY   121      -7.573  -6.225   8.719  1.00 10.00      B   
ATOM   1424  CA  GLY   121      -5.873  -5.821   7.524  1.00 10.00      B   
ATOM   1425  C   GLY   121      -4.580  -5.405   8.192  1.00 10.00      B   
ATOM   1426  O   GLY   121      -3.679  -4.888   7.533  1.00 10.00      B   
ATOM   1427  N   GLU   122      -4.480  -5.626   9.495  1.00 10.00      B   
ATOM   1428  HN  GLU   122      -5.231  -6.041   9.973  1.00 10.00      B   
ATOM   1429  CA  GLU   122      -3.280  -5.265  10.233  1.00 10.00      B   
ATOM   1430  CB  GLU   122      -3.631  -4.421  11.463  1.00 10.00      B   
ATOM   1431  CG  GLU   122      -4.108  -3.015  11.141  1.00 10.00      B   
ATOM   1432  CD  GLU   122      -3.003  -2.116  10.628  1.00 10.00      B   
ATOM   1433  OE1 GLU   122      -1.966  -1.985  11.313  1.00 10.00      B   
ATOM   1434  OE2 GLU   122      -3.169  -1.518   9.547  1.00 10.00      B   
ATOM   1435  C   GLU   122      -2.502  -6.504  10.664  1.00 10.00      B   
ATOM   1436  O   GLU   122      -1.365  -6.402  11.119  1.00 10.00      B   
ATOM   1437  N   TRP   123      -3.105  -7.677  10.515  1.00 10.00      B   
ATOM   1438  HN  TRP   123      -4.006  -7.713  10.130  1.00 10.00      B   
ATOM   1439  CA  TRP   123      -2.443  -8.911  10.916  1.00 10.00      B   
ATOM   1440  CB  TRP   123      -3.084  -9.490  12.185  1.00 10.00      B   
ATOM   1441  CG  TRP   123      -3.003  -8.588  13.380  1.00 10.00      B   
ATOM   1442  CD1 TRP   123      -3.963  -7.727  13.821  1.00 10.00      B   
ATOM   1443  CD2 TRP   123      -1.903  -8.461  14.292  1.00 10.00      B   
ATOM   1444  NE1 TRP   123      -3.533  -7.070  14.945  1.00 10.00      B   
ATOM   1445  HE1 TRP   123      -4.046  -6.398  15.445  1.00 10.00      B   
ATOM   1446  CE2 TRP   123      -2.272  -7.504  15.257  1.00 10.00      B   
ATOM   1447  CE3 TRP   123      -0.646  -9.063  14.387  1.00 10.00      B   
ATOM   1448  CZ2 TRP   123      -1.429  -7.134  16.304  1.00 10.00      B   
ATOM   1449  CZ3 TRP   123       0.188  -8.694  15.427  1.00 10.00      B   
ATOM   1450  CH2 TRP   123      -0.207  -7.740  16.371  1.00 10.00      B   
ATOM   1451  C   TRP   123      -2.438  -9.958   9.805  1.00 10.00      B   
ATOM   1452  O   TRP   123      -1.423 -10.165   9.140  1.00 10.00      B   
ATOM   1453  N   VAL   124      -3.587 -10.593   9.606  1.00 10.00      B   
ATOM   1454  HN  VAL   124      -4.358 -10.346  10.153  1.00 10.00      B   
ATOM   1455  CA  VAL   124      -3.744 -11.652   8.609  1.00 10.00      B   
ATOM   1456  CB  VAL   124      -5.175 -12.236   8.619  1.00 10.00      B   
ATOM   1457  CG1 VAL   124      -5.204 -13.603   7.950  1.00 10.00      B   
ATOM   1458  CG2 VAL   124      -5.716 -12.321  10.040  1.00 10.00      B   
ATOM   1459  C   VAL   124      -3.389 -11.210   7.187  1.00 10.00      B   
ATOM   1460  O   VAL   124      -2.670 -11.915   6.477  1.00 10.00      B   
ATOM   1461  N   ALA   125      -3.893 -10.051   6.773  1.00 10.00      B   
ATOM   1462  HN  ALA   125      -4.449  -9.525   7.389  1.00 10.00      B   
ATOM   1463  CA  ALA   125      -3.638  -9.538   5.425  1.00 10.00      B   
ATOM   1464  CB  ALA   125      -4.448  -8.281   5.130  1.00 10.00      B   
ATOM   1465  C   ALA   125      -2.145  -9.353   5.117  1.00 10.00      B   
ATOM   1466  O   ALA   125      -1.644  -9.944   4.161  1.00 10.00      B   
ATOM   1467  N   PRO   126      -1.407  -8.533   5.904  1.00 10.00      B   
ATOM   1468  CA  PRO   126       0.030  -8.310   5.676  1.00 10.00      B   
ATOM   1469  CB  PRO   126       0.455  -7.459   6.875  1.00 10.00      B   
ATOM   1470  CG  PRO   126      -0.790  -6.763   7.292  1.00 10.00      B   
ATOM   1471  CD  PRO   126      -1.901  -7.743   7.049  1.00 10.00      B   
ATOM   1472  C   PRO   126       0.819  -9.618   5.659  1.00 10.00      B   
ATOM   1473  O   PRO   126       1.681  -9.823   4.804  1.00 10.00      B   
ATOM   1474  N   GLN   127       0.515 -10.505   6.603  1.00 10.00      B   
ATOM   1475  HN  GLN   127      -0.184 -10.288   7.257  1.00 10.00      B   
ATOM   1476  CA  GLN   127       1.195 -11.791   6.690  1.00 10.00      B   
ATOM   1477  CB  GLN   127       0.805 -12.525   7.973  1.00 10.00      B   
ATOM   1478  CG  GLN   127       1.345 -11.882   9.243  1.00 10.00      B   
ATOM   1479  CD  GLN   127       0.755 -12.479  10.510  1.00 10.00      B   
ATOM   1480  OE1 GLN   127      -0.391 -12.935  10.527  1.00 10.00      B   
ATOM   1481  NE2 GLN   127       1.533 -12.480  11.580  1.00 10.00      B   
ATOM   1482 HE21 GLN   127       2.436 -12.103  11.499  1.00 10.00      B   
ATOM   1483 HE22 GLN   127       1.175 -12.853  12.414  1.00 10.00      B   
ATOM   1484  C   GLN   127       0.885 -12.651   5.467  1.00 10.00      B   
ATOM   1485  O   GLN   127       1.749 -13.380   4.968  1.00 10.00      B   
ATOM   1486  N   GLY   128      -0.347 -12.544   4.978  1.00 10.00      B   
ATOM   1487  HN  GLY   128      -0.987 -11.944   5.418  1.00 10.00      B   
ATOM   1488  CA  GLY   128      -0.761 -13.300   3.814  1.00 10.00      B   
ATOM   1489  C   GLY   128      -0.026 -12.859   2.566  1.00 10.00      B   
ATOM   1490  O   GLY   128       0.379 -13.688   1.752  1.00 10.00      B   
ATOM   1491  N   GLU   129       0.163 -11.549   2.428  1.00 10.00      B   
ATOM   1492  HN  GLU   129      -0.191 -10.941   3.118  1.00 10.00      B   
ATOM   1493  CA  GLU   129       0.867 -10.986   1.280  1.00 10.00      B   
ATOM   1494  CB  GLU   129       0.872  -9.457   1.357  1.00 10.00      B   
ATOM   1495  CG  GLU   129      -0.463  -8.815   1.012  1.00 10.00      B   
ATOM   1496  CD  GLU   129      -0.604  -8.513  -0.467  1.00 10.00      B   
ATOM   1497  OE1 GLU   129      -1.090  -7.411  -0.809  1.00 10.00      B   
ATOM   1498  OE2 GLU   129      -0.228  -9.373  -1.297  1.00 10.00      B   
ATOM   1499  C   GLU   129       2.295 -11.514   1.201  1.00 10.00      B   
ATOM   1500  O   GLU   129       2.856 -11.661   0.114  1.00 10.00      B   
ATOM   1501  N   GLN   130       2.874 -11.804   2.359  1.00 10.00      B   
ATOM   1502  HN  GLN   130       2.371 -11.666   3.189  1.00 10.00      B   
ATOM   1503  CA  GLN   130       4.233 -12.318   2.430  1.00 10.00      B   
ATOM   1504  CB  GLN   130       4.839 -12.033   3.807  1.00 10.00      B   
ATOM   1505  CG  GLN   130       4.703 -10.590   4.267  1.00 10.00      B   
ATOM   1506  CD  GLN   130       5.331 -10.350   5.627  1.00 10.00      B   
ATOM   1507  OE1 GLN   130       5.462 -11.268   6.437  1.00 10.00      B   
ATOM   1508  NE2 GLN   130       5.706  -9.110   5.895  1.00 10.00      B   
ATOM   1509 HE21 GLN   130       5.557  -8.424   5.213  1.00 10.00      B   
ATOM   1510 HE22 GLN   130       6.120  -8.931   6.763  1.00 10.00      B   
ATOM   1511  C   GLN   130       4.264 -13.819   2.154  1.00 10.00      B   
ATOM   1512  O   GLN   130       5.018 -14.289   1.300  1.00 10.00      B   
ATOM   1513  N   MET   131       3.418 -14.562   2.868  1.00 10.00      B   
ATOM   1514  HN  MET   131       2.820 -14.117   3.510  1.00 10.00      B   
ATOM   1515  CA  MET   131       3.350 -16.016   2.731  1.00 10.00      B   
ATOM   1516  CB  MET   131       2.381 -16.623   3.745  1.00 10.00      B   
ATOM   1517  CG  MET   131       3.021 -16.969   5.079  1.00 10.00      B   
ATOM   1518  SD  MET   131       1.926 -17.922   6.151  1.00 10.00      B   
ATOM   1519  CE  MET   131       0.729 -16.670   6.606  1.00 10.00      B   
ATOM   1520  C   MET   131       2.991 -16.463   1.322  1.00 10.00      B   
ATOM   1521  O   MET   131       3.527 -17.455   0.830  1.00 10.00      B   
ATOM   1522  N   ALA   132       2.112 -15.713   0.665  1.00 10.00      B   
ATOM   1523  HN  ALA   132       1.739 -14.915   1.107  1.00 10.00      B   
ATOM   1524  CA  ALA   132       1.674 -16.042  -0.693  1.00 10.00      B   
ATOM   1525  CB  ALA   132       0.566 -15.105  -1.142  1.00 10.00      B   
ATOM   1526  C   ALA   132       2.826 -16.022  -1.695  1.00 10.00      B   
ATOM   1527  O   ALA   132       2.698 -16.525  -2.812  1.00 10.00      B   
ATOM   1528  N   ARG   133       3.946 -15.442  -1.295  1.00 10.00      B   
ATOM   1529  HN  ARG   133       3.990 -15.057  -0.392  1.00 10.00      B   
ATOM   1530  CA  ARG   133       5.116 -15.361  -2.158  1.00 10.00      B   
ATOM   1531  CB  ARG   133       5.395 -13.900  -2.523  1.00 10.00      B   
ATOM   1532  CG  ARG   133       4.297 -13.239  -3.339  1.00 10.00      B   
ATOM   1533  CD  ARG   133       4.059 -11.808  -2.885  1.00 10.00      B   
ATOM   1534  NE  ARG   133       5.284 -11.008  -2.901  1.00 10.00      B   
ATOM   1535  HE  ARG   133       5.864 -11.085  -3.693  1.00 10.00      B   
ATOM   1536  CZ  ARG   133       5.648 -10.186  -1.910  1.00 10.00      B   
ATOM   1537  NH1 ARG   133       4.892 -10.065  -0.827  1.00 10.00      B   
ATOM   1538 HH11 ARG   133       4.006 -10.617  -0.738  1.00 10.00      B   
ATOM   1539 HH12 ARG   133       5.176  -9.419  -0.056  1.00 10.00      B   
ATOM   1540  NH2 ARG   133       6.776  -9.497  -2.000  1.00 10.00      B   
ATOM   1541 HH21 ARG   133       7.388  -9.591  -2.846  1.00 10.00      B   
ATOM   1542 HH22 ARG   133       7.064  -8.856  -1.228  1.00 10.00      B   
ATOM   1543  C   ARG   133       6.334 -15.961  -1.461  1.00 10.00      B   
ATOM   1544  O   ARG   133       7.468 -15.768  -1.896  1.00 10.00      B   
ATOM   1545  N   ASN   134       6.092 -16.695  -0.385  1.00 10.00      B   
ATOM   1546  HN  ASN   134       5.161 -16.832  -0.096  1.00 10.00      B   
ATOM   1547  CA  ASN   134       7.175 -17.301   0.384  1.00 10.00      B   
ATOM   1548  CB  ASN   134       6.973 -17.031   1.880  1.00 10.00      B   
ATOM   1549  CG  ASN   134       8.143 -17.487   2.731  1.00 10.00      B   
ATOM   1550  OD1 ASN   134       9.296 -17.426   2.310  1.00 10.00      B   
ATOM   1551  ND2 ASN   134       7.860 -17.945   3.938  1.00 10.00      B   
ATOM   1552 HD21 ASN   134       6.922 -17.968   4.221  1.00 10.00      B   
ATOM   1553 HD22 ASN   134       8.603 -18.246   4.500  1.00 10.00      B   
ATOM   1554  C   ASN   134       7.279 -18.804   0.140  1.00 10.00      B   
ATOM   1555  O   ASN   134       8.369 -19.378   0.199  1.00 10.00      B   
ATOM   1556  N   TYR   135       6.153 -19.438  -0.154  1.00 10.00      B   
ATOM   1557  HN  TYR   135       5.319 -18.928  -0.234  1.00 10.00      B   
ATOM   1558  CA  TYR   135       6.132 -20.879  -0.375  1.00 10.00      B   
ATOM   1559  CB  TYR   135       4.773 -21.477  -0.002  1.00 10.00      B   
ATOM   1560  CG  TYR   135       4.493 -21.430   1.484  1.00 10.00      B   
ATOM   1561  CD1 TYR   135       5.220 -22.216   2.368  1.00 10.00      B   
ATOM   1562  CD2 TYR   135       3.512 -20.595   2.004  1.00 10.00      B   
ATOM   1563  CE1 TYR   135       4.981 -22.170   3.729  1.00 10.00      B   
ATOM   1564  CE2 TYR   135       3.264 -20.544   3.364  1.00 10.00      B   
ATOM   1565  CZ  TYR   135       4.004 -21.333   4.222  1.00 10.00      B   
ATOM   1566  OH  TYR   135       3.771 -21.279   5.581  1.00 10.00      B   
ATOM   1567  HH  TYR   135       2.827 -21.395   5.750  1.00 10.00      B   
ATOM   1568  C   TYR   135       6.544 -21.260  -1.794  1.00 10.00      B   
ATOM   1569  O   TYR   135       6.853 -22.419  -2.069  1.00 10.00      B   
ATOM   1570  N   ARG   136       6.564 -20.282  -2.693  1.00 10.00      B   
ATOM   1571  HN  ARG   136       6.298 -19.378  -2.422  1.00 10.00      B   
ATOM   1572  CA  ARG   136       6.955 -20.525  -4.081  1.00 10.00      B   
ATOM   1573  CB  ARG   136       6.312 -19.506  -5.028  1.00 10.00      B   
ATOM   1574  CG  ARG   136       6.726 -18.066  -4.783  1.00 10.00      B   
ATOM   1575  CD  ARG   136       6.177 -17.147  -5.860  1.00 10.00      B   
ATOM   1576  NE  ARG   136       4.752 -16.881  -5.682  1.00 10.00      B   
ATOM   1577  HE  ARG   136       4.251 -17.486  -5.087  1.00 10.00      B   
ATOM   1578  CZ  ARG   136       4.103 -15.890  -6.289  1.00 10.00      B   
ATOM   1579  NH1 ARG   136       4.746 -15.074  -7.120  1.00 10.00      B   
ATOM   1580 HH11 ARG   136       4.234 -14.295  -7.591  1.00 10.00      B   
ATOM   1581 HH12 ARG   136       5.763 -15.213  -7.310  1.00 10.00      B   
ATOM   1582  NH2 ARG   136       2.811 -15.711  -6.061  1.00 10.00      B   
ATOM   1583 HH21 ARG   136       2.301 -16.347  -5.407  1.00 10.00      B   
ATOM   1584 HH22 ARG   136       2.293 -14.936  -6.533  1.00 10.00      B   
ATOM   1585  C   ARG   136       8.477 -20.534  -4.243  1.00 10.00      B   
ATOM   1586  O   ARG   136       9.030 -19.928  -5.163  1.00 10.00      B   
ATOM   1587  N   ALA   137       9.145 -21.263  -3.361  1.00 10.00      B   
ATOM   1588  HN  ALA   137       8.641 -21.759  -2.680  1.00 10.00      B   
ATOM   1589  CA  ALA   137      10.600 -21.359  -3.375  1.00 10.00      B   
ATOM   1590  CB  ALA   137      11.107 -21.899  -2.047  1.00 10.00      B   
ATOM   1591  C   ALA   137      11.105 -22.222  -4.529  1.00 10.00      B   
ATOM   1592  O   ALA   137      12.311 -22.306  -4.765  1.00 10.00      B   
ATOM   1593  N   GLN   138      10.188 -22.858  -5.245  1.00 10.00      B   
ATOM   1594  HN  GLN   138       9.239 -22.742  -5.020  1.00 10.00      B   
ATOM   1595  CA  GLN   138      10.556 -23.708  -6.370  1.00 10.00      B   
ATOM   1596  CB  GLN   138       9.634 -24.928  -6.452  1.00 10.00      B   
ATOM   1597  CG  GLN   138       9.446 -25.648  -5.126  1.00 10.00      B   
ATOM   1598  CD  GLN   138       8.762 -26.994  -5.274  1.00 10.00      B   
ATOM   1599  OE1 GLN   138       7.987 -27.213  -6.208  1.00 10.00      B   
ATOM   1600  NE2 GLN   138       9.039 -27.903  -4.349  1.00 10.00      B   
ATOM   1601 HE21 GLN   138       9.662 -27.657  -3.631  1.00 10.00      B   
ATOM   1602 HE22 GLN   138       8.609 -28.784  -4.417  1.00 10.00      B   
ATOM   1603  C   GLN   138      10.512 -22.920  -7.674  1.00 10.00      B   
ATOM   1604  O   GLN   138      11.009 -23.374  -8.707  1.00 10.00      B   
ATOM   1605  N   ALA   139       9.922 -21.733  -7.616  1.00 10.00      B   
ATOM   1606  HN  ALA   139       9.556 -21.423  -6.761  1.00 10.00      B   
ATOM   1607  CA  ALA   139       9.813 -20.871  -8.782  1.00 10.00      B   
ATOM   1608  CB  ALA   139       8.488 -20.123  -8.760  1.00 10.00      B   
ATOM   1609  C   ALA   139      10.979 -19.889  -8.823  1.00 10.00      B   
ATOM   1610  O   ALA   139      11.845 -19.905  -7.945  1.00 10.00      B   
ATOM   1611  N   MET   140      11.005 -19.041  -9.838  1.00 10.00      B   
ATOM   1612  HN  MET   140      10.285 -19.067 -10.506  1.00 10.00      B   
ATOM   1613  CA  MET   140      12.070 -18.058  -9.982  1.00 10.00      B   
ATOM   1614  CB  MET   140      13.199 -18.611 -10.862  1.00 10.00      B   
ATOM   1615  CG  MET   140      14.539 -17.915 -10.669  1.00 10.00      B   
ATOM   1616  SD  MET   140      15.809 -18.488 -11.814  1.00 10.00      B   
ATOM   1617  CE  MET   140      15.874 -20.233 -11.405  1.00 10.00      B   
ATOM   1618  C   MET   140      11.517 -16.768 -10.576  1.00 10.00      B   
ATOM   1619  O   MET   140      10.395 -16.750 -11.089  1.00 10.00      B   
ATOM   1620  N   TYR   141      12.310 -15.698 -10.492  1.00 10.00      B   
ATOM   1621  HN  TYR   141      13.175 -15.791 -10.042  1.00 10.00      B   
ATOM   1622  CA  TYR   141      11.932 -14.385 -11.018  1.00 10.00      B   
ATOM   1623  CB  TYR   141      11.522 -14.449 -12.496  1.00 10.00      B   
ATOM   1624  CG  TYR   141      12.665 -14.773 -13.432  1.00 10.00      B   
ATOM   1625  CD1 TYR   141      12.862 -16.065 -13.903  1.00 10.00      B   
ATOM   1626  CD2 TYR   141      13.548 -13.784 -13.844  1.00 10.00      B   
ATOM   1627  CE1 TYR   141      13.909 -16.362 -14.758  1.00 10.00      B   
ATOM   1628  CE2 TYR   141      14.592 -14.071 -14.696  1.00 10.00      B   
ATOM   1629  CZ  TYR   141      14.770 -15.362 -15.150  1.00 10.00      B   
ATOM   1630  OH  TYR   141      15.816 -15.649 -15.999  1.00 10.00      B   
ATOM   1631  HH  TYR   141      15.485 -16.156 -16.753  1.00 10.00      B   
ATOM   1632  C   TYR   141      10.848 -13.740 -10.165  1.00 10.00      B   
ATOM   1633  O   TYR   141       9.990 -13.015 -10.666  1.00 10.00      B   
ATOM   1634  N   GLY   142      10.904 -14.013  -8.868  1.00 10.00      B   
ATOM   1635  HN  GLY   142      11.618 -14.595  -8.531  1.00 10.00      B   
ATOM   1636  CA  GLY   142       9.937 -13.458  -7.947  1.00 10.00      B   
ATOM   1637  C   GLY   142      10.546 -12.387  -7.065  1.00 10.00      B   
ATOM   1638  O   GLY   142      11.771 -12.300  -6.938  1.00 10.00      B   
ATOM   1639  N   GLY   143       9.697 -11.580  -6.447  1.00 10.00      B   
ATOM   1640  HN  GLY   143       8.731 -11.713  -6.568  1.00 10.00      B   
ATOM   1641  CA  GLY   143      10.171 -10.518  -5.586  1.00 10.00      B   
ATOM   1642  C   GLY   143       9.695 -10.680  -4.157  1.00 10.00      B   
ATOM   1643  O   GLY   143       8.746 -10.024  -3.734  1.00 10.00      B   
ATOM   1644  N   SER   144      10.345 -11.566  -3.420  1.00 10.00      B   
ATOM   1645  HN  SER   144      11.085 -12.064  -3.823  1.00 10.00      B   
ATOM   1646  CA  SER   144      10.001 -11.820  -2.025  1.00 10.00      B   
ATOM   1647  CB  SER   144       8.844 -12.818  -1.936  1.00 10.00      B   
ATOM   1648  OG  SER   144       8.934 -13.803  -2.954  1.00 10.00      B   
ATOM   1649  HG  SER   144       8.541 -14.630  -2.632  1.00 10.00      B   
ATOM   1650  C   SER   144      11.232 -12.337  -1.280  1.00 10.00      B   
ATOM   1651  O   SER   144      12.345 -11.887  -1.548  1.00 10.00      B   
ATOM   1652  N   LEU   145      11.044 -13.283  -0.356  1.00 10.00      B   
ATOM   1653  HN  LEU   145      10.138 -13.604  -0.168  1.00 10.00      B   
ATOM   1654  CA  LEU   145      12.168 -13.847   0.390  1.00 10.00      B   
ATOM   1655  CB  LEU   145      11.691 -14.859   1.433  1.00 10.00      B   
ATOM   1656  CG  LEU   145      12.718 -15.250   2.502  1.00 10.00      B   
ATOM   1657  CD1 LEU   145      13.077 -14.054   3.372  1.00 10.00      B   
ATOM   1658  CD2 LEU   145      12.203 -16.401   3.352  1.00 10.00      B   
ATOM   1659  C   LEU   145      13.154 -14.497  -0.577  1.00 10.00      B   
ATOM   1660  O   LEU   145      14.356 -14.555  -0.321  1.00 10.00      B   
ATOM   1661  N   LEU   146      12.629 -14.965  -1.701  1.00 10.00      B   
ATOM   1662  HN  LEU   146      11.665 -14.882  -1.845  1.00 10.00      B   
ATOM   1663  CA  LEU   146      13.444 -15.581  -2.732  1.00 10.00      B   
ATOM   1664  CB  LEU   146      12.833 -16.915  -3.186  1.00 10.00      B   
ATOM   1665  CG  LEU   146      13.611 -17.689  -4.257  1.00 10.00      B   
ATOM   1666  CD1 LEU   146      14.937 -18.192  -3.711  1.00 10.00      B   
ATOM   1667  CD2 LEU   146      12.782 -18.838  -4.809  1.00 10.00      B   
ATOM   1668  C   LEU   146      13.575 -14.614  -3.908  1.00 10.00      B   
ATOM   1669  O   LEU   146      13.024 -14.840  -4.988  1.00 10.00      B   
ATOM   1670  N   SER   147      14.268 -13.507  -3.673  1.00 10.00      B   
ATOM   1671  HN  SER   147      14.656 -13.361  -2.784  1.00 10.00      B   
ATOM   1672  CA  SER   147      14.469 -12.509  -4.710  1.00 10.00      B   
ATOM   1673  CB  SER   147      14.717 -11.126  -4.101  1.00 10.00      B   
ATOM   1674  OG  SER   147      13.540 -10.623  -3.494  1.00 10.00      B   
ATOM   1675  HG  SER   147      13.311 -11.172  -2.730  1.00 10.00      B   
ATOM   1676  C   SER   147      15.613 -12.902  -5.632  1.00 10.00      B   
ATOM   1677  O   SER   147      16.646 -13.408  -5.185  1.00 10.00      B   
ATOM   1678  N   THR   148      15.411 -12.688  -6.920  1.00 10.00      B   
ATOM   1679  HN  THR   148      14.555 -12.308  -7.214  1.00 10.00      B   
ATOM   1680  CA  THR   148      16.413 -13.001  -7.919  1.00 10.00      B   
ATOM   1681  CB  THR   148      15.791 -12.921  -9.321  1.00 10.00      B   
ATOM   1682  OG1 THR   148      14.371 -12.776  -9.186  1.00 10.00      B   
ATOM   1683  HG1 THR   148      14.018 -13.530  -8.701  1.00 10.00      B   
ATOM   1684  CG2 THR   148      16.085 -14.187 -10.107  1.00 10.00      B   
ATOM   1685  C   THR   148      17.579 -12.015  -7.812  1.00 10.00      B   
ATOM   1686  O   THR   148      17.401 -10.884  -7.350  1.00 10.00      B   
ATOM   1687  N   GLN   149      18.767 -12.457  -8.213  1.00 10.00      B   
ATOM   1688  HN  GLN   149      18.846 -13.370  -8.552  1.00 10.00      B   
ATOM   1689  CA  GLN   149      19.959 -11.617  -8.158  1.00 10.00      B   
ATOM   1690  CB  GLN   149      21.225 -12.433  -8.458  1.00 10.00      B   
ATOM   1691  CG  GLN   149      21.134 -13.334  -9.686  1.00 10.00      B   
ATOM   1692  CD  GLN   149      22.310 -14.290  -9.803  1.00 10.00      B   
ATOM   1693  OE1 GLN   149      23.406 -14.007  -9.323  1.00 10.00      B   
ATOM   1694  NE2 GLN   149      22.097 -15.427 -10.453  1.00 10.00      B   
ATOM   1695 HE21 GLN   149      21.202 -15.593 -10.822  1.00 10.00      B   
ATOM   1696 HE22 GLN   149      22.846 -16.054 -10.546  1.00 10.00      B   
ATOM   1697  C   GLN   149      19.844 -10.403  -9.078  1.00 10.00      B   
ATOM   1698  O   GLN   149      19.990 -10.509 -10.295  1.00 10.00      B   
ATOM   1699  N   GLN   150      19.561  -9.255  -8.485  1.00 10.00      B   
ATOM   1700  HN  GLN   150      19.453  -9.240  -7.514  1.00 10.00      B   
ATOM   1701  CA  GLN   150      19.413  -8.010  -9.224  1.00 10.00      B   
ATOM   1702  CB  GLN   150      17.938  -7.594  -9.265  1.00 10.00      B   
ATOM   1703  CG  GLN   150      17.043  -8.562 -10.019  1.00 10.00      B   
ATOM   1704  CD  GLN   150      15.603  -8.505  -9.554  1.00 10.00      B   
ATOM   1705  OE1 GLN   150      14.798  -7.731 -10.074  1.00 10.00      B   
ATOM   1706  NE2 GLN   150      15.270  -9.317  -8.560  1.00 10.00      B   
ATOM   1707 HE21 GLN   150      15.968  -9.899  -8.185  1.00 10.00      B   
ATOM   1708 HE22 GLN   150      14.341  -9.313  -8.251  1.00 10.00      B   
ATOM   1709  C   GLN   150      20.241  -6.920  -8.555  1.00 10.00      B   
ATOM   1710  O   GLN   150      21.063  -7.206  -7.684  1.00 10.00      B   
ATOM   1711  N   GLY   151      20.025  -5.678  -8.954  1.00 10.00      B   
ATOM   1712  HN  GLY   151      19.353  -5.500  -9.653  1.00 10.00      B   
ATOM   1713  CA  GLY   151      20.762  -4.580  -8.369  1.00 10.00      B   
ATOM   1714  C   GLY   151      19.984  -3.901  -7.260  1.00 10.00      B   
ATOM   1715  O   GLY   151      18.943  -3.291  -7.507  1.00 10.00      B   
ATOM   1716  N   LEU   152      20.471  -4.016  -6.034  1.00 10.00      B   
ATOM   1717  HN  LEU   152      21.294  -4.530  -5.889  1.00 10.00      B   
ATOM   1718  CA  LEU   152      19.810  -3.393  -4.900  1.00 10.00      B   
ATOM   1719  CB  LEU   152      19.517  -4.415  -3.800  1.00 10.00      B   
ATOM   1720  CG  LEU   152      18.674  -3.922  -2.619  1.00 10.00      B   
ATOM   1721  CD1 LEU   152      17.396  -3.256  -3.103  1.00 10.00      B   
ATOM   1722  CD2 LEU   152      18.353  -5.071  -1.679  1.00 10.00      B   
ATOM   1723  C   LEU   152      20.646  -2.237  -4.364  1.00 10.00      B   
ATOM   1724  O   LEU   152      21.849  -2.377  -4.147  1.00 10.00      B   
ATOM   1725  N   TRP   153      19.996  -1.100  -4.163  1.00 10.00      B   
ATOM   1726  HN  TRP   153      19.033  -1.068  -4.335  1.00 10.00      B   
ATOM   1727  CA  TRP   153      20.658   0.095  -3.667  1.00 10.00      B   
ATOM   1728  CB  TRP   153      20.614   1.183  -4.749  1.00 10.00      B   
ATOM   1729  CG  TRP   153      21.473   2.378  -4.474  1.00 10.00      B   
ATOM   1730  CD1 TRP   153      21.178   3.433  -3.660  1.00 10.00      B   
ATOM   1731  CD2 TRP   153      22.764   2.649  -5.031  1.00 10.00      B   
ATOM   1732  NE1 TRP   153      22.208   4.339  -3.669  1.00 10.00      B   
ATOM   1733  HE1 TRP   153      22.234   5.176  -3.161  1.00 10.00      B   
ATOM   1734  CE2 TRP   153      23.194   3.882  -4.504  1.00 10.00      B   
ATOM   1735  CE3 TRP   153      23.598   1.966  -5.922  1.00 10.00      B   
ATOM   1736  CZ2 TRP   153      24.422   4.446  -4.837  1.00 10.00      B   
ATOM   1737  CZ3 TRP   153      24.815   2.528  -6.251  1.00 10.00      B   
ATOM   1738  CH2 TRP   153      25.216   3.756  -5.711  1.00 10.00      B   
ATOM   1739  C   TRP   153      19.945   0.584  -2.414  1.00 10.00      B   
ATOM   1740  O   TRP   153      18.799   1.027  -2.481  1.00 10.00      B   
ATOM   1741  N   ALA   154      20.614   0.483  -1.278  1.00 10.00      B   
ATOM   1742  HN  ALA   154      21.525   0.110  -1.289  1.00 10.00      B   
ATOM   1743  CA  ALA   154      20.039   0.917  -0.018  1.00 10.00      B   
ATOM   1744  CB  ALA   154      20.318  -0.102   1.077  1.00 10.00      B   
ATOM   1745  C   ALA   154      20.579   2.282   0.375  1.00 10.00      B   
ATOM   1746  O   ALA   154      21.789   2.457   0.540  1.00 10.00      B   
ATOM   1747  N   LYS   155      19.681   3.247   0.513  1.00 10.00      B   
ATOM   1748  HN  LYS   155      18.732   3.040   0.369  1.00 10.00      B   
ATOM   1749  CA  LYS   155      20.064   4.595   0.895  1.00 10.00      B   
ATOM   1750  CB  LYS   155      19.153   5.640   0.245  1.00 10.00      B   
ATOM   1751  CG  LYS   155      19.567   7.078   0.527  1.00 10.00      B   
ATOM   1752  CD  LYS   155      18.466   8.061   0.171  1.00 10.00      B   
ATOM   1753  CE  LYS   155      18.747   9.430   0.771  1.00 10.00      B   
ATOM   1754  NZ  LYS   155      17.677  10.411   0.451  1.00 10.00      B   
ATOM   1755  HZ1 LYS   155      16.744   9.957   0.517  1.00 10.00      B   
ATOM   1756  HZ2 LYS   155      17.802  10.785  -0.512  1.00 10.00      B   
ATOM   1757  HZ3 LYS   155      17.708  11.206   1.120  1.00 10.00      B   
ATOM   1758  C   LYS   155      20.040   4.733   2.413  1.00 10.00      B   
ATOM   1759  O   LYS   155      19.025   5.105   3.001  1.00 10.00      B   
ATOM   1760  N   ASP   156      21.165   4.436   3.037  1.00 10.00      B   
ATOM   1761  HN  ASP   156      21.952   4.177   2.508  1.00 10.00      B   
ATOM   1762  CA  ASP   156      21.278   4.506   4.486  1.00 10.00      B   
ATOM   1763  CB  ASP   156      22.135   3.352   5.016  1.00 10.00      B   
ATOM   1764  CG  ASP   156      21.392   2.483   6.011  1.00 10.00      B   
ATOM   1765  OD1 ASP   156      21.080   2.975   7.111  1.00 10.00      B   
ATOM   1766  OD2 ASP   156      21.130   1.297   5.701  1.00 10.00      B   
ATOM   1767  C   ASP   156      21.858   5.849   4.915  1.00 10.00      B   
ATOM   1768  O   ASP   156      22.960   5.925   5.468  1.00 10.00      B   
ATOM   1769  N   GLY   157      21.108   6.910   4.644  1.00 10.00      B   
ATOM   1770  HN  GLY   157      20.244   6.784   4.200  1.00 10.00      B   
ATOM   1771  CA  GLY   157      21.551   8.247   4.990  1.00 10.00      B   
ATOM   1772  C   GLY   157      22.519   8.787   3.959  1.00 10.00      B   
ATOM   1773  O   GLY   157      22.141   9.017   2.810  1.00 10.00      B   
ATOM   1774  N   ASN   158      23.766   8.981   4.365  1.00 10.00      B   
ATOM   1775  HN  ASN   158      24.001   8.791   5.300  1.00 10.00      B   
ATOM   1776  CA  ASN   158      24.801   9.473   3.456  1.00 10.00      B   
ATOM   1777  CB  ASN   158      25.707  10.494   4.160  1.00 10.00      B   
ATOM   1778  CG  ASN   158      26.344  11.500   3.209  1.00 10.00      B   
ATOM   1779  OD1 ASN   158      26.639  11.196   2.054  1.00 10.00      B   
ATOM   1780  ND2 ASN   158      26.562  12.713   3.690  1.00 10.00      B   
ATOM   1781 HD21 ASN   158      26.306  12.903   4.620  1.00 10.00      B   
ATOM   1782 HD22 ASN   158      26.969  13.379   3.099  1.00 10.00      B   
ATOM   1783  C   ASN   158      25.618   8.288   2.955  1.00 10.00      B   
ATOM   1784  O   ASN   158      26.514   8.420   2.122  1.00 10.00      B   
ATOM   1785  N   ASN   159      25.290   7.119   3.484  1.00 10.00      B   
ATOM   1786  HN  ASN   159      24.565   7.085   4.141  1.00 10.00      B   
ATOM   1787  CA  ASN   159      25.958   5.883   3.111  1.00 10.00      B   
ATOM   1788  CB  ASN   159      26.244   5.033   4.348  1.00 10.00      B   
ATOM   1789  CG  ASN   159      27.709   5.019   4.728  1.00 10.00      B   
ATOM   1790  OD1 ASN   159      28.436   5.989   4.501  1.00 10.00      B   
ATOM   1791  ND2 ASN   159      28.155   3.912   5.305  1.00 10.00      B   
ATOM   1792 HD21 ASN   159      27.518   3.175   5.444  1.00 10.00      B   
ATOM   1793 HD22 ASN   159      29.094   3.880   5.584  1.00 10.00      B   
ATOM   1794  C   ASN   159      25.086   5.104   2.144  1.00 10.00      B   
ATOM   1795  O   ASN   159      23.878   4.972   2.348  1.00 10.00      B   
ATOM   1796  N   PHE   160      25.690   4.589   1.090  1.00 10.00      B   
ATOM   1797  HN  PHE   160      26.658   4.707   0.985  1.00 10.00      B   
ATOM   1798  CA  PHE   160      24.945   3.844   0.085  1.00 10.00      B   
ATOM   1799  CB  PHE   160      25.074   4.525  -1.281  1.00 10.00      B   
ATOM   1800  CG  PHE   160      25.033   6.026  -1.199  1.00 10.00      B   
ATOM   1801  CD1 PHE   160      26.165   6.777  -1.472  1.00 10.00      B   
ATOM   1802  CD2 PHE   160      23.869   6.683  -0.834  1.00 10.00      B   
ATOM   1803  CE1 PHE   160      26.138   8.156  -1.380  1.00 10.00      B   
ATOM   1804  CE2 PHE   160      23.834   8.061  -0.744  1.00 10.00      B   
ATOM   1805  CZ  PHE   160      24.970   8.798  -1.017  1.00 10.00      B   
ATOM   1806  C   PHE   160      25.417   2.401   0.014  1.00 10.00      B   
ATOM   1807  O   PHE   160      26.610   2.134  -0.102  1.00 10.00      B   
ATOM   1808  N   VAL   161      24.483   1.472   0.102  1.00 10.00      B   
ATOM   1809  HN  VAL   161      23.542   1.743   0.201  1.00 10.00      B   
ATOM   1810  CA  VAL   161      24.817   0.057   0.051  1.00 10.00      B   
ATOM   1811  CB  VAL   161      24.148  -0.726   1.202  1.00 10.00      B   
ATOM   1812  CG1 VAL   161      24.627  -2.172   1.225  1.00 10.00      B   
ATOM   1813  CG2 VAL   161      24.406  -0.049   2.539  1.00 10.00      B   
ATOM   1814  C   VAL   161      24.379  -0.549  -1.276  1.00 10.00      B   
ATOM   1815  O   VAL   161      23.198  -0.517  -1.622  1.00 10.00      B   
ATOM   1816  N   TYR   162      25.334  -1.088  -2.018  1.00 10.00      B   
ATOM   1817  HN  TYR   162      26.266  -1.065  -1.697  1.00 10.00      B   
ATOM   1818  CA  TYR   162      25.040  -1.710  -3.299  1.00 10.00      B   
ATOM   1819  CB  TYR   162      25.953  -1.154  -4.395  1.00 10.00      B   
ATOM   1820  CG  TYR   162      25.741  -1.778  -5.757  1.00 10.00      B   
ATOM   1821  CD1 TYR   162      24.567  -1.559  -6.468  1.00 10.00      B   
ATOM   1822  CD2 TYR   162      26.712  -2.584  -6.331  1.00 10.00      B   
ATOM   1823  CE1 TYR   162      24.370  -2.122  -7.713  1.00 10.00      B   
ATOM   1824  CE2 TYR   162      26.526  -3.153  -7.576  1.00 10.00      B   
ATOM   1825  CZ  TYR   162      25.351  -2.922  -8.262  1.00 10.00      B   
ATOM   1826  OH  TYR   162      25.161  -3.483  -9.505  1.00 10.00      B   
ATOM   1827  HH  TYR   162      24.489  -2.978  -9.986  1.00 10.00      B   
ATOM   1828  C   TYR   162      25.177  -3.227  -3.201  1.00 10.00      B   
ATOM   1829  O   TYR   162      26.258  -3.752  -2.914  1.00 10.00      B   
ATOM   1830  N   ILE   163      24.078  -3.926  -3.419  1.00 10.00      B   
ATOM   1831  HN  ILE   163      23.242  -3.451  -3.636  1.00 10.00      B   
ATOM   1832  CA  ILE   163      24.073  -5.377  -3.361  1.00 10.00      B   
ATOM   1833  CB  ILE   163      22.849  -5.908  -2.587  1.00 10.00      B   
ATOM   1834  CG1 ILE   163      22.792  -5.264  -1.194  1.00 10.00      B   
ATOM   1835  CG2 ILE   163      22.912  -7.426  -2.474  1.00 10.00      B   
ATOM   1836  CD1 ILE   163      21.587  -5.665  -0.370  1.00 10.00      B   
ATOM   1837  C   ILE   163      24.093  -5.949  -4.775  1.00 10.00      B   
ATOM   1838  O   ILE   163      23.258  -5.593  -5.611  1.00 10.00      B   
ATOM   1839  N   GLU   164      25.050  -6.831  -5.038  1.00 10.00      B   
ATOM   1840  HN  GLU   164      25.672  -7.086  -4.326  1.00 10.00      B   
ATOM   1841  CA  GLU   164      25.199  -7.428  -6.356  1.00 10.00      B   
ATOM   1842  CB  GLU   164      26.682  -7.504  -6.737  1.00 10.00      B   
ATOM   1843  CG  GLU   164      26.958  -8.199  -8.060  1.00 10.00      B   
ATOM   1844  CD  GLU   164      28.277  -7.785  -8.665  1.00 10.00      B   
ATOM   1845  OE1 GLU   164      29.314  -8.362  -8.285  1.00 10.00      B   
ATOM   1846  OE2 GLU   164      28.278  -6.875  -9.521  1.00 10.00      B   
ATOM   1847  C   GLU   164      24.545  -8.804  -6.457  1.00 10.00      B   
ATOM   1848  O   GLU   164      23.754  -9.059  -7.365  1.00 10.00      B   
ATOM   1849  N   ARG   165      24.879  -9.700  -5.539  1.00 10.00      B   
ATOM   1850  HN  ARG   165      25.502  -9.457  -4.821  1.00 10.00      B   
ATOM   1851  CA  ARG   165      24.323 -11.041  -5.572  1.00 10.00      B   
ATOM   1852  CB  ARG   165      25.434 -12.093  -5.509  1.00 10.00      B   
ATOM   1853  CG  ARG   165      26.430 -12.022  -6.661  1.00 10.00      B   
ATOM   1854  CD  ARG   165      25.784 -12.348  -8.002  1.00 10.00      B   
ATOM   1855  NE  ARG   165      25.124 -11.190  -8.616  1.00 10.00      B   
ATOM   1856  HE  ARG   165      24.692 -10.547  -8.009  1.00 10.00      B   
ATOM   1857  CZ  ARG   165      25.084 -10.955  -9.930  1.00 10.00      B   
ATOM   1858  NH1 ARG   165      25.662 -11.794 -10.783  1.00 10.00      B   
ATOM   1859 HH11 ARG   165      25.623 -11.612 -11.812  1.00 10.00      B   
ATOM   1860 HH12 ARG   165      26.162 -12.643 -10.430  1.00 10.00      B   
ATOM   1861  NH2 ARG   165      24.450  -9.880 -10.391  1.00 10.00      B   
ATOM   1862 HH21 ARG   165      24.413  -9.689 -11.419  1.00 10.00      B   
ATOM   1863 HH22 ARG   165      23.987  -9.218  -9.729  1.00 10.00      B   
ATOM   1864  C   ARG   165      23.297 -11.253  -4.468  1.00 10.00      B   
ATOM   1865  O   ARG   165      23.624 -11.230  -3.280  1.00 10.00      B   
ATOM   1866  N   VAL   166      22.054 -11.453  -4.874  1.00 10.00      B   
ATOM   1867  HN  VAL   166      21.865 -11.462  -5.834  1.00 10.00      B   
ATOM   1868  CA  VAL   166      20.960 -11.677  -3.941  1.00 10.00      B   
ATOM   1869  CB  VAL   166      19.745 -10.787  -4.288  1.00 10.00      B   
ATOM   1870  CG1 VAL   166      18.670 -10.893  -3.215  1.00 10.00      B   
ATOM   1871  CG2 VAL   166      20.177  -9.339  -4.479  1.00 10.00      B   
ATOM   1872  C   VAL   166      20.534 -13.140  -3.996  1.00 10.00      B   
ATOM   1873  O   VAL   166      20.424 -13.720  -5.080  1.00 10.00      B   
ATOM   1874  N   LYS   167      20.311 -13.737  -2.836  1.00 10.00      B   
ATOM   1875  HN  LYS   167      20.421 -13.229  -2.005  1.00 10.00      B   
ATOM   1876  CA  LYS   167      19.897 -15.130  -2.762  1.00 10.00      B   
ATOM   1877  CB  LYS   167      21.029 -15.998  -2.210  1.00 10.00      B   
ATOM   1878  CG  LYS   167      22.107 -16.353  -3.227  1.00 10.00      B   
ATOM   1879  CD  LYS   167      21.591 -17.343  -4.263  1.00 10.00      B   
ATOM   1880  CE  LYS   167      22.703 -17.826  -5.182  1.00 10.00      B   
ATOM   1881  NZ  LYS   167      22.268 -18.956  -6.047  1.00 10.00      B   
ATOM   1882  HZ1 LYS   167      21.937 -19.750  -5.465  1.00 10.00      B   
ATOM   1883  HZ2 LYS   167      23.059 -19.279  -6.639  1.00 10.00      B   
ATOM   1884  HZ3 LYS   167      21.491 -18.652  -6.670  1.00 10.00      B   
ATOM   1885  C   LYS   167      18.639 -15.277  -1.908  1.00 10.00      B   
ATOM   1886  O   LYS   167      18.148 -14.296  -1.340  1.00 10.00      B   
ATOM   1887  N   GLY   168      18.124 -16.499  -1.817  1.00 10.00      B   
ATOM   1888  HN  GLY   168      18.567 -17.245  -2.282  1.00 10.00      B   
ATOM   1889  CA  GLY   168      16.921 -16.746  -1.041  1.00 10.00      B   
ATOM   1890  C   GLY   168      17.186 -17.524   0.233  1.00 10.00      B   
ATOM   1891  O   GLY   168      16.262 -17.809   0.995  1.00 10.00      B   
ATOM   1892  N   ASP   169      18.444 -17.875   0.464  1.00 10.00      B   
ATOM   1893  HN  ASP   169      19.135 -17.641  -0.194  1.00 10.00      B   
ATOM   1894  CA  ASP   169      18.827 -18.617   1.664  1.00 10.00      B   
ATOM   1895  CB  ASP   169      19.821 -19.751   1.355  1.00 10.00      B   
ATOM   1896  CG  ASP   169      21.131 -19.286   0.750  1.00 10.00      B   
ATOM   1897  OD1 ASP   169      21.100 -18.512  -0.230  1.00 10.00      B   
ATOM   1898  OD2 ASP   169      22.200 -19.719   1.225  1.00 10.00      B   
ATOM   1899  C   ASP   169      19.357 -17.683   2.749  1.00 10.00      B   
ATOM   1900  O   ASP   169      20.088 -18.103   3.647  1.00 10.00      B   
ATOM   1901  N   GLU   170      18.970 -16.410   2.644  1.00 10.00      B   
ATOM   1902  HN  GLU   170      18.400 -16.159   1.888  1.00 10.00      B   
ATOM   1903  CA  GLU   170      19.352 -15.371   3.605  1.00 10.00      B   
ATOM   1904  CB  GLU   170      18.877 -15.700   5.026  1.00 10.00      B   
ATOM   1905  CG  GLU   170      17.362 -15.743   5.168  1.00 10.00      B   
ATOM   1906  CD  GLU   170      16.907 -16.188   6.543  1.00 10.00      B   
ATOM   1907  OE1 GLU   170      17.283 -17.303   6.968  1.00 10.00      B   
ATOM   1908  OE2 GLU   170      16.153 -15.436   7.198  1.00 10.00      B   
ATOM   1909  C   GLU   170      20.838 -15.004   3.563  1.00 10.00      B   
ATOM   1910  O   GLU   170      21.345 -14.329   4.463  1.00 10.00      B   
ATOM   1911  N   GLU   171      21.531 -15.442   2.523  1.00 10.00      B   
ATOM   1912  HN  GLU   171      21.083 -15.982   1.842  1.00 10.00      B   
ATOM   1913  CA  GLU   171      22.945 -15.135   2.366  1.00 10.00      B   
ATOM   1914  CB  GLU   171      23.766 -16.411   2.178  1.00 10.00      B   
ATOM   1915  CG  GLU   171      23.779 -17.326   3.391  1.00 10.00      B   
ATOM   1916  CD  GLU   171      25.168 -17.828   3.727  1.00 10.00      B   
ATOM   1917  OE1 GLU   171      25.797 -18.483   2.872  1.00 10.00      B   
ATOM   1918  OE2 GLU   171      25.639 -17.572   4.856  1.00 10.00      B   
ATOM   1919  C   GLU   171      23.150 -14.202   1.179  1.00 10.00      B   
ATOM   1920  O   GLU   171      22.891 -14.575   0.034  1.00 10.00      B   
ATOM   1921  N   LEU   172      23.598 -12.987   1.453  1.00 10.00      B   
ATOM   1922  HN  LEU   172      23.783 -12.740   2.386  1.00 10.00      B   
ATOM   1923  CA  LEU   172      23.825 -12.009   0.396  1.00 10.00      B   
ATOM   1924  CB  LEU   172      23.293 -10.633   0.800  1.00 10.00      B   
ATOM   1925  CG  LEU   172      21.777 -10.517   0.973  1.00 10.00      B   
ATOM   1926  CD1 LEU   172      21.383  -9.081   1.281  1.00 10.00      B   
ATOM   1927  CD2 LEU   172      21.054 -11.016  -0.267  1.00 10.00      B   
ATOM   1928  C   LEU   172      25.301 -11.920   0.035  1.00 10.00      B   
ATOM   1929  O   LEU   172      26.168 -12.124   0.885  1.00 10.00      B   
ATOM   1930  N   GLY   173      25.578 -11.614  -1.224  1.00 10.00      B   
ATOM   1931  HN  GLY   173      24.841 -11.455  -1.856  1.00 10.00      B   
ATOM   1932  CA  GLY   173      26.950 -11.502  -1.676  1.00 10.00      B   
ATOM   1933  C   GLY   173      27.259 -10.123  -2.219  1.00 10.00      B   
ATOM   1934  O   GLY   173      26.497  -9.575  -3.025  1.00 10.00      B   
ATOM   1935  N   GLY   174      28.360  -9.548  -1.770  1.00 10.00      B   
ATOM   1936  HN  GLY   174      28.915 -10.012  -1.108  1.00 10.00      B   
ATOM   1937  CA  GLY   174      28.740  -8.236  -2.236  1.00 10.00      B   
ATOM   1938  C   GLY   174      28.706  -7.215  -1.124  1.00 10.00      B   
ATOM   1939  O   GLY   174      29.711  -6.996  -0.454  1.00 10.00      B   
ATOM   1940  N   ILE   175      27.535  -6.612  -0.925  1.00 10.00      B   
ATOM   1941  HN  ILE   175      26.779  -6.862  -1.490  1.00 10.00      B   
ATOM   1942  CA  ILE   175      27.336  -5.599   0.109  1.00 10.00      B   
ATOM   1943  CB  ILE   175      27.290  -6.208   1.534  1.00 10.00      B   
ATOM   1944  CG1 ILE   175      26.418  -7.472   1.558  1.00 10.00      B   
ATOM   1945  CG2 ILE   175      26.767  -5.192   2.543  1.00 10.00      B   
ATOM   1946  CD1 ILE   175      24.956  -7.226   1.247  1.00 10.00      B   
ATOM   1947  C   ILE   175      28.405  -4.504   0.025  1.00 10.00      B   
ATOM   1948  O   ILE   175      29.145  -4.253   0.978  1.00 10.00      B   
ATOM   1949  N   SER   176      28.497  -3.878  -1.139  1.00 10.00      B   
ATOM   1950  HN  SER   176      27.896  -4.132  -1.870  1.00 10.00      B   
ATOM   1951  CA  SER   176      29.458  -2.813  -1.359  1.00 10.00      B   
ATOM   1952  CB  SER   176      29.724  -2.656  -2.856  1.00 10.00      B   
ATOM   1953  OG  SER   176      30.096  -3.900  -3.431  1.00 10.00      B   
ATOM   1954  HG  SER   176      30.808  -4.288  -2.910  1.00 10.00      B   
ATOM   1955  C   SER   176      28.923  -1.516  -0.767  1.00 10.00      B   
ATOM   1956  O   SER   176      28.082  -0.845  -1.367  1.00 10.00      B   
ATOM   1957  N   ILE   177      29.391  -1.190   0.425  1.00 10.00      B   
ATOM   1958  HN  ILE   177      30.051  -1.777   0.854  1.00 10.00      B   
ATOM   1959  CA  ILE   177      28.952   0.010   1.112  1.00 10.00      B   
ATOM   1960  CB  ILE   177      28.892  -0.203   2.638  1.00 10.00      B   
ATOM   1961  CG1 ILE   177      28.049  -1.436   2.974  1.00 10.00      B   
ATOM   1962  CG2 ILE   177      28.333   1.035   3.327  1.00 10.00      B   
ATOM   1963  CD1 ILE   177      28.040  -1.789   4.445  1.00 10.00      B   
ATOM   1964  C   ILE   177      29.861   1.194   0.814  1.00 10.00      B   
ATOM   1965  O   ILE   177      31.052   1.175   1.132  1.00 10.00      B   
ATOM   1966  N   TYR   178      29.291   2.217   0.200  1.00 10.00      B   
ATOM   1967  HN  TYR   178      28.336   2.157  -0.038  1.00 10.00      B   
ATOM   1968  CA  TYR   178      30.026   3.428  -0.122  1.00 10.00      B   
ATOM   1969  CB  TYR   178      29.381   4.156  -1.312  1.00 10.00      B   
ATOM   1970  CG  TYR   178      29.247   3.321  -2.569  1.00 10.00      B   
ATOM   1971  CD1 TYR   178      28.063   2.658  -2.864  1.00 10.00      B   
ATOM   1972  CD2 TYR   178      30.302   3.200  -3.467  1.00 10.00      B   
ATOM   1973  CE1 TYR   178      27.933   1.899  -4.009  1.00 10.00      B   
ATOM   1974  CE2 TYR   178      30.181   2.442  -4.617  1.00 10.00      B   
ATOM   1975  CZ  TYR   178      28.992   1.793  -4.882  1.00 10.00      B   
ATOM   1976  OH  TYR   178      28.863   1.041  -6.028  1.00 10.00      B   
ATOM   1977  HH  TYR   178      29.534   0.349  -6.033  1.00 10.00      B   
ATOM   1978  C   TYR   178      30.030   4.335   1.103  1.00 10.00      B   
ATOM   1979  O   TYR   178      29.101   5.117   1.310  1.00 10.00      B   
ATOM   1980  N   ALA   179      31.060   4.196   1.929  1.00 10.00      B   
ATOM   1981  HN  ALA   179      31.763   3.547   1.712  1.00 10.00      B   
ATOM   1982  CA  ALA   179      31.175   4.985   3.145  1.00 10.00      B   
ATOM   1983  CB  ALA   179      32.092   4.303   4.145  1.00 10.00      B   
ATOM   1984  C   ALA   179      31.647   6.401   2.853  1.00 10.00      B   
ATOM   1985  O   ALA   179      32.836   6.638   2.624  1.00 10.00      B   
ATOM   1986  N   PHE   180      30.703   7.329   2.852  1.00 10.00      B   
ATOM   1987  HN  PHE   180      29.773   7.061   3.034  1.00 10.00      B   
ATOM   1988  CA  PHE   180      30.995   8.729   2.600  1.00 10.00      B   
ATOM   1989  CB  PHE   180      30.341   9.197   1.297  1.00 10.00      B   
ATOM   1990  CG  PHE   180      31.031   8.699   0.060  1.00 10.00      B   
ATOM   1991  CD1 PHE   180      30.373   7.868  -0.830  1.00 10.00      B   
ATOM   1992  CD2 PHE   180      32.340   9.064  -0.212  1.00 10.00      B   
ATOM   1993  CE1 PHE   180      31.006   7.409  -1.967  1.00 10.00      B   
ATOM   1994  CE2 PHE   180      32.980   8.610  -1.348  1.00 10.00      B   
ATOM   1995  CZ  PHE   180      32.312   7.781  -2.229  1.00 10.00      B   
ATOM   1996  C   PHE   180      30.521   9.583   3.767  1.00 10.00      B   
ATOM   1997  O   PHE   180      29.918   9.075   4.712  1.00 10.00      B   
ATOM   1998  N   ASN   181      30.784  10.877   3.699  1.00 10.00      B   
ATOM   1999  HN  ASN   181      31.241  11.231   2.909  1.00 10.00      B   
ATOM   2000  CA  ASN   181      30.391  11.791   4.764  1.00 10.00      B   
ATOM   2001  CB  ASN   181      31.463  11.849   5.862  1.00 10.00      B   
ATOM   2002  CG  ASN   181      32.872  12.057   5.338  1.00 10.00      B   
ATOM   2003  OD1 ASN   181      33.094  12.771   4.358  1.00 10.00      B   
ATOM   2004  ND2 ASN   181      33.836  11.426   5.987  1.00 10.00      B   
ATOM   2005 HD21 ASN   181      33.588  10.868   6.758  1.00 10.00      B   
ATOM   2006 HD22 ASN   181      34.757  11.537   5.674  1.00 10.00      B   
ATOM   2007  C   ASN   181      30.090  13.184   4.224  1.00 10.00      B   
ATOM   2008  O   ASN   181      29.982  13.377   3.013  1.00 10.00      B   
ATOM   2009  N   GLU   182      29.986  14.153   5.131  1.00 10.00      B   
ATOM   2010  HN  GLU   182      30.105  13.926   6.077  1.00 10.00      B   
ATOM   2011  CA  GLU   182      29.686  15.541   4.770  1.00 10.00      B   
ATOM   2012  CB  GLU   182      29.442  16.380   6.027  1.00 10.00      B   
ATOM   2013  CG  GLU   182      28.265  15.907   6.866  1.00 10.00      B   
ATOM   2014  CD  GLU   182      26.958  15.938   6.098  1.00 10.00      B   
ATOM   2015  OE1 GLU   182      26.247  16.967   6.164  1.00 10.00      B   
ATOM   2016  OE2 GLU   182      26.635  14.941   5.423  1.00 10.00      B   
ATOM   2017  C   GLU   182      30.782  16.172   3.911  1.00 10.00      B   
ATOM   2018  O   GLU   182      30.579  17.221   3.297  1.00 10.00      B   
ATOM   2019  N   ASN   183      31.949  15.538   3.889  1.00 10.00      B   
ATOM   2020  HN  ASN   183      32.062  14.724   4.429  1.00 10.00      B   
ATOM   2021  CA  ASN   183      33.073  16.022   3.092  1.00 10.00      B   
ATOM   2022  CB  ASN   183      34.342  16.106   3.945  1.00 10.00      B   
ATOM   2023  CG  ASN   183      34.444  17.399   4.724  1.00 10.00      B   
ATOM   2024  OD1 ASN   183      34.932  18.408   4.216  1.00 10.00      B   
ATOM   2025  ND2 ASN   183      33.993  17.379   5.969  1.00 10.00      B   
ATOM   2026 HD21 ASN   183      33.622  16.539   6.313  1.00 10.00      B   
ATOM   2027 HD22 ASN   183      34.051  18.205   6.498  1.00 10.00      B   
ATOM   2028  C   ASN   183      33.314  15.084   1.919  1.00 10.00      B   
ATOM   2029  O   ASN   183      34.232  15.284   1.121  1.00 10.00      B   
ATOM   2030  N   ARG   184      32.466  14.061   1.832  1.00 10.00      B   
ATOM   2031  HN  ARG   184      31.748  13.993   2.501  1.00 10.00      B   
ATOM   2032  CA  ARG   184      32.542  13.044   0.790  1.00 10.00      B   
ATOM   2033  CB  ARG   184      32.140  13.589  -0.584  1.00 10.00      B   
ATOM   2034  CG  ARG   184      31.790  12.501  -1.593  1.00 10.00      B   
ATOM   2035  CD  ARG   184      30.897  13.027  -2.701  1.00 10.00      B   
ATOM   2036  NE  ARG   184      29.525  13.246  -2.245  1.00 10.00      B   
ATOM   2037  HE  ARG   184      29.129  12.561  -1.661  1.00 10.00      B   
ATOM   2038  CZ  ARG   184      28.796  14.311  -2.572  1.00 10.00      B   
ATOM   2039  NH1 ARG   184      29.311  15.251  -3.353  1.00 10.00      B   
ATOM   2040 HH11 ARG   184      30.285  15.162  -3.716  1.00 10.00      B   
ATOM   2041 HH12 ARG   184      28.743  16.089  -3.610  1.00 10.00      B   
ATOM   2042  NH2 ARG   184      27.550  14.426  -2.130  1.00 10.00      B   
ATOM   2043 HH21 ARG   184      26.975  15.258  -2.392  1.00 10.00      B   
ATOM   2044 HH22 ARG   184      27.139  13.683  -1.521  1.00 10.00      B   
ATOM   2045  C   ARG   184      33.901  12.342   0.765  1.00 10.00      B   
ATOM   2046  O   ARG   184      34.413  11.982  -0.294  1.00 10.00      B   
ATOM   2047  N   ARG   185      34.480  12.148   1.940  1.00 10.00      B   
ATOM   2048  HN  ARG   185      34.028  12.454   2.758  1.00 10.00      B   
ATOM   2049  CA  ARG   185      35.760  11.473   2.045  1.00 10.00      B   
ATOM   2050  CB  ARG   185      36.627  12.078   3.152  1.00 10.00      B   
ATOM   2051  CG  ARG   185      37.542  13.196   2.677  1.00 10.00      B   
ATOM   2052  CD  ARG   185      38.842  13.232   3.470  1.00 10.00      B   
ATOM   2053  NE  ARG   185      38.672  13.822   4.800  1.00 10.00      B   
ATOM   2054  HE  ARG   185      38.101  14.622   4.870  1.00 10.00      B   
ATOM   2055  CZ  ARG   185      39.244  13.347   5.908  1.00 10.00      B   
ATOM   2056  NH1 ARG   185      40.033  12.281   5.858  1.00 10.00      B   
ATOM   2057 HH11 ARG   185      40.475  11.917   6.730  1.00 10.00      B   
ATOM   2058 HH12 ARG   185      40.212  11.797   4.947  1.00 10.00      B   
ATOM   2059  NH2 ARG   185      39.028  13.951   7.070  1.00 10.00      B   
ATOM   2060 HH21 ARG   185      39.474  13.589   7.945  1.00 10.00      B   
ATOM   2061 HH22 ARG   185      38.411  14.791   7.120  1.00 10.00      B   
ATOM   2062  C   ARG   185      35.538   9.991   2.290  1.00 10.00      B   
ATOM   2063  O   ARG   185      35.048   9.601   3.351  1.00 10.00      B   
ATOM   2064  N   LEU   186      35.873   9.178   1.293  1.00 10.00      B   
ATOM   2065  HN  LEU   186      36.245   9.562   0.470  1.00 10.00      B   
ATOM   2066  CA  LEU   186      35.711   7.732   1.383  1.00 10.00      B   
ATOM   2067  CB  LEU   186      36.212   7.068   0.102  1.00 10.00      B   
ATOM   2068  CG  LEU   186      36.008   5.558  -0.012  1.00 10.00      B   
ATOM   2069  CD1 LEU   186      34.527   5.217  -0.069  1.00 10.00      B   
ATOM   2070  CD2 LEU   186      36.733   5.021  -1.233  1.00 10.00      B   
ATOM   2071  C   LEU   186      36.451   7.177   2.597  1.00 10.00      B   
ATOM   2072  O   LEU   186      37.630   7.475   2.813  1.00 10.00      B   
ATOM   2073  N   GLN   187      35.750   6.392   3.397  1.00 10.00      B   
ATOM   2074  HN  GLN   187      34.809   6.208   3.186  1.00 10.00      B   
ATOM   2075  CA  GLN   187      36.339   5.814   4.594  1.00 10.00      B   
ATOM   2076  CB  GLN   187      35.583   6.288   5.836  1.00 10.00      B   
ATOM   2077  CG  GLN   187      35.821   7.751   6.171  1.00 10.00      B   
ATOM   2078  CD  GLN   187      37.232   8.007   6.662  1.00 10.00      B   
ATOM   2079  OE1 GLN   187      37.491   8.002   7.867  1.00 10.00      B   
ATOM   2080  NE2 GLN   187      38.154   8.225   5.734  1.00 10.00      B   
ATOM   2081 HE21 GLN   187      37.877   8.214   4.791  1.00 10.00      B   
ATOM   2082 HE22 GLN   187      39.082   8.372   6.027  1.00 10.00      B   
ATOM   2083  C   GLN   187      36.377   4.291   4.537  1.00 10.00      B   
ATOM   2084  O   GLN   187      37.287   3.663   5.083  1.00 10.00      B   
ATOM   2085  N   SER   188      35.398   3.694   3.880  1.00 10.00      B   
ATOM   2086  HN  SER   188      34.702   4.232   3.447  1.00 10.00      B   
ATOM   2087  CA  SER   188      35.340   2.248   3.787  1.00 10.00      B   
ATOM   2088  CB  SER   188      34.522   1.668   4.946  1.00 10.00      B   
ATOM   2089  OG  SER   188      34.968   2.164   6.197  1.00 10.00      B   
ATOM   2090  HG  SER   188      35.670   1.584   6.541  1.00 10.00      B   
ATOM   2091  C   SER   188      34.760   1.779   2.458  1.00 10.00      B   
ATOM   2092  O   SER   188      33.814   2.367   1.933  1.00 10.00      B   
ATOM   2093  N   VAL   189      35.343   0.711   1.934  1.00 10.00      B   
ATOM   2094  HN  VAL   189      36.093   0.304   2.412  1.00 10.00      B   
ATOM   2095  CA  VAL   189      34.912   0.103   0.679  1.00 10.00      B   
ATOM   2096  CB  VAL   189      35.980   0.249  -0.429  1.00 10.00      B   
ATOM   2097  CG1 VAL   189      35.875   1.605  -1.106  1.00 10.00      B   
ATOM   2098  CG2 VAL   189      37.381   0.034   0.129  1.00 10.00      B   
ATOM   2099  C   VAL   189      34.664  -1.377   0.933  1.00 10.00      B   
ATOM   2100  O   VAL   189      34.992  -2.234   0.111  1.00 10.00      B   
ATOM   2101  N   ARG   190      34.074  -1.646   2.094  1.00 10.00      B   
ATOM   2102  HN  ARG   190      33.808  -0.896   2.665  1.00 10.00      B   
ATOM   2103  CA  ARG   190      33.784  -3.002   2.547  1.00 10.00      B   
ATOM   2104  CB  ARG   190      32.976  -2.975   3.841  1.00 10.00      B   
ATOM   2105  CG  ARG   190      33.823  -3.089   5.093  1.00 10.00      B   
ATOM   2106  CD  ARG   190      32.981  -2.914   6.345  1.00 10.00      B   
ATOM   2107  NE  ARG   190      32.608  -1.515   6.565  1.00 10.00      B   
ATOM   2108  HE  ARG   190      31.956  -1.118   5.945  1.00 10.00      B   
ATOM   2109  CZ  ARG   190      33.110  -0.761   7.543  1.00 10.00      B   
ATOM   2110  NH1 ARG   190      34.003  -1.269   8.381  1.00 10.00      B   
ATOM   2111 HH11 ARG   190      34.319  -2.258   8.279  1.00 10.00      B   
ATOM   2112 HH12 ARG   190      34.402  -0.680   9.144  1.00 10.00      B   
ATOM   2113  NH2 ARG   190      32.712   0.497   7.689  1.00 10.00      B   
ATOM   2114 HH21 ARG   190      33.110   1.086   8.454  1.00 10.00      B   
ATOM   2115 HH22 ARG   190      32.005   0.906   7.042  1.00 10.00      B   
ATOM   2116  C   ARG   190      33.072  -3.865   1.515  1.00 10.00      B   
ATOM   2117  O   ARG   190      32.259  -3.384   0.722  1.00 10.00      B   
ATOM   2118  N   TYR   191      33.404  -5.145   1.544  1.00 10.00      B   
ATOM   2119  HN  TYR   191      34.076  -5.442   2.191  1.00 10.00      B   
ATOM   2120  CA  TYR   191      32.812  -6.131   0.662  1.00 10.00      B   
ATOM   2121  CB  TYR   191      33.827  -6.588  -0.394  1.00 10.00      B   
ATOM   2122  CG  TYR   191      33.223  -7.407  -1.514  1.00 10.00      B   
ATOM   2123  CD1 TYR   191      32.403  -6.816  -2.465  1.00 10.00      B   
ATOM   2124  CD2 TYR   191      33.470  -8.772  -1.619  1.00 10.00      B   
ATOM   2125  CE1 TYR   191      31.843  -7.556  -3.485  1.00 10.00      B   
ATOM   2126  CE2 TYR   191      32.914  -9.520  -2.640  1.00 10.00      B   
ATOM   2127  CZ  TYR   191      32.100  -8.907  -3.571  1.00 10.00      B   
ATOM   2128  OH  TYR   191      31.540  -9.646  -4.589  1.00 10.00      B   
ATOM   2129  HH  TYR   191      31.209  -9.047  -5.275  1.00 10.00      B   
ATOM   2130  C   TYR   191      32.359  -7.311   1.514  1.00 10.00      B   
ATOM   2131  O   TYR   191      33.055  -8.324   1.622  1.00 10.00      B   
ATOM   2132  N   ALA   192      31.206  -7.150   2.147  1.00 10.00      B   
ATOM   2133  HN  ALA   192      30.699  -6.323   2.004  1.00 10.00      B   
ATOM   2134  CA  ALA   192      30.657  -8.176   3.023  1.00 10.00      B   
ATOM   2135  CB  ALA   192      29.554  -7.605   3.901  1.00 10.00      B   
ATOM   2136  C   ALA   192      30.165  -9.392   2.249  1.00 10.00      B   
ATOM   2137  O   ALA   192      29.085  -9.380   1.660  1.00 10.00      B   
ATOM   2138  N   ALA   193      30.973 -10.439   2.253  1.00 10.00      B   
ATOM   2139  HN  ALA   193      31.831 -10.376   2.719  1.00 10.00      B   
ATOM   2140  CA  ALA   193      30.630 -11.674   1.572  1.00 10.00      B   
ATOM   2141  CB  ALA   193      31.859 -12.241   0.883  1.00 10.00      B   
ATOM   2142  C   ALA   193      30.059 -12.680   2.568  1.00 10.00      B   
ATOM   2143  O   ALA   193      29.578 -13.746   2.189  1.00 10.00      B   
ATOM   2144  N   THR   194      30.100 -12.320   3.844  1.00 10.00      B   
ATOM   2145  HN  THR   194      30.471 -11.446   4.081  1.00 10.00      B   
ATOM   2146  CA  THR   194      29.593 -13.180   4.903  1.00 10.00      B   
ATOM   2147  CB  THR   194      30.695 -13.504   5.932  1.00 10.00      B   
ATOM   2148  OG1 THR   194      31.979 -13.430   5.293  1.00 10.00      B   
ATOM   2149  HG1 THR   194      32.001 -14.045   4.549  1.00 10.00      B   
ATOM   2150  CG2 THR   194      30.504 -14.905   6.493  1.00 10.00      B   
ATOM   2151  C   THR   194      28.410 -12.509   5.610  1.00 10.00      B   
ATOM   2152  O   THR   194      28.374 -12.401   6.837  1.00 10.00      B   
ATOM   2153  N   ALA   195      27.445 -12.055   4.822  1.00 10.00      B   
ATOM   2154  HN  ALA   195      27.526 -12.176   3.852  1.00 10.00      B   
ATOM   2155  CA  ALA   195      26.260 -11.396   5.359  1.00 10.00      B   
ATOM   2156  CB  ALA   195      25.636 -10.485   4.312  1.00 10.00      B   
ATOM   2157  C   ALA   195      25.244 -12.425   5.842  1.00 10.00      B   
ATOM   2158  O   ALA   195      24.417 -12.912   5.067  1.00 10.00      B   
ATOM   2159  N   LYS   196      25.318 -12.757   7.122  1.00 10.00      B   
ATOM   2160  HN  LYS   196      25.990 -12.326   7.687  1.00 10.00      B   
ATOM   2161  CA  LYS   196      24.417 -13.732   7.714  1.00 10.00      B   
ATOM   2162  CB  LYS   196      25.211 -14.772   8.504  1.00 10.00      B   
ATOM   2163  CG  LYS   196      26.145 -15.610   7.651  1.00 10.00      B   
ATOM   2164  CD  LYS   196      26.956 -16.572   8.500  1.00 10.00      B   
ATOM   2165  CE  LYS   196      27.927 -17.373   7.646  1.00 10.00      B   
ATOM   2166  NZ  LYS   196      27.237 -18.414   6.844  1.00 10.00      B   
ATOM   2167  HZ1 LYS   196      27.936 -19.049   6.404  1.00 10.00      B   
ATOM   2168  HZ2 LYS   196      26.667 -17.973   6.088  1.00 10.00      B   
ATOM   2169  HZ3 LYS   196      26.610 -18.980   7.453  1.00 10.00      B   
ATOM   2170  C   LYS   196      23.405 -13.049   8.620  1.00 10.00      B   
ATOM   2171  O   LYS   196      23.644 -11.943   9.106  1.00 10.00      B   
ATOM   2172  N   PHE   197      22.276 -13.712   8.837  1.00 10.00      B   
ATOM   2173  HN  PHE   197      22.147 -14.583   8.404  1.00 10.00      B   
ATOM   2174  CA  PHE   197      21.215 -13.179   9.682  1.00 10.00      B   
ATOM   2175  CB  PHE   197      19.946 -14.023   9.539  1.00 10.00      B   
ATOM   2176  CG  PHE   197      18.719 -13.391  10.136  1.00 10.00      B   
ATOM   2177  CD1 PHE   197      17.992 -12.454   9.422  1.00 10.00      B   
ATOM   2178  CD2 PHE   197      18.287 -13.738  11.406  1.00 10.00      B   
ATOM   2179  CE1 PHE   197      16.859 -11.874   9.961  1.00 10.00      B   
ATOM   2180  CE2 PHE   197      17.157 -13.160  11.953  1.00 10.00      B   
ATOM   2181  CZ  PHE   197      16.441 -12.228  11.229  1.00 10.00      B   
ATOM   2182  C   PHE   197      21.643 -13.126  11.147  1.00 10.00      B   
ATOM   2183  O   PHE   197      22.122 -14.119  11.709  1.00 10.00      B   
ATOM   2184  N   ASP   198      21.448 -11.968  11.757  1.00 10.00      B   
ATOM   2185  HN  ASP   198      21.051 -11.229  11.253  1.00 10.00      B   
ATOM   2186  CA  ASP   198      21.800 -11.749  13.153  1.00 10.00      B   
ATOM   2187  CB  ASP   198      22.932 -10.721  13.244  1.00 10.00      B   
ATOM   2188  CG  ASP   198      24.255 -11.336  13.649  1.00 10.00      B   
ATOM   2189  OD1 ASP   198      25.310 -10.753  13.331  1.00 10.00      B   
ATOM   2190  OD2 ASP   198      24.255 -12.412  14.287  1.00 10.00      B   
ATOM   2191  C   ASP   198      20.582 -11.246  13.925  1.00 10.00      B   
ATOM   2192  O   ASP   198      19.596 -10.829  13.316  1.00 10.00      B   
ATOM   2193  N   PRO   199      20.616 -11.296  15.275  1.00 10.00      B   
ATOM   2194  CA  PRO   199      19.501 -10.828  16.111  1.00 10.00      B   
ATOM   2195  CB  PRO   199      19.920 -11.238  17.527  1.00 10.00      B   
ATOM   2196  CG  PRO   199      21.403 -11.333  17.468  1.00 10.00      B   
ATOM   2197  CD  PRO   199      21.725 -11.827  16.088  1.00 10.00      B   
ATOM   2198  C   PRO   199      19.303  -9.311  16.032  1.00 10.00      B   
ATOM   2199  O   PRO   199      20.005  -8.618  15.293  1.00 10.00      B   
ATOM   2200  N   GLU   200      18.363  -8.803  16.824  1.00 10.00      B   
ATOM   2201  HN  GLU   200      17.863  -9.408  17.415  1.00 10.00      B   
ATOM   2202  CA  GLU   200      18.047  -7.375  16.848  1.00 10.00      B   
ATOM   2203  CB  GLU   200      16.840  -7.107  17.750  1.00 10.00      B   
ATOM   2204  CG  GLU   200      15.598  -7.907  17.395  1.00 10.00      B   
ATOM   2205  CD  GLU   200      14.620  -7.991  18.550  1.00 10.00      B   
ATOM   2206  OE1 GLU   200      14.976  -8.577  19.595  1.00 10.00      B   
ATOM   2207  OE2 GLU   200      13.490  -7.473  18.419  1.00 10.00      B   
ATOM   2208  C   GLU   200      19.233  -6.525  17.310  1.00 10.00      B   
ATOM   2209  O   GLU   200      19.288  -5.329  17.031  1.00 10.00      B   
ATOM   2210  N   HIS   201      20.173  -7.139  18.022  1.00 10.00      B   
ATOM   2211  HN  HIS   201      20.067  -8.092  18.234  1.00 10.00      B   
ATOM   2212  CA  HIS   201      21.347  -6.426  18.513  1.00 10.00      B   
ATOM   2213  CB  HIS   201      21.986  -7.162  19.691  1.00 10.00      B   
ATOM   2214  CG  HIS   201      21.676  -6.543  21.015  1.00 10.00      B   
ATOM   2215  ND1 HIS   201      22.394  -5.490  21.540  1.00 10.00      B   
ATOM   2216  HD1 HIS   201      23.165  -5.046  21.115  1.00 10.00      B   
ATOM   2217  CD2 HIS   201      20.713  -6.830  21.924  1.00 10.00      B   
ATOM   2218  CE1 HIS   201      21.889  -5.157  22.712  1.00 10.00      B   
ATOM   2219  NE2 HIS   201      20.869  -5.955  22.966  1.00 10.00      B   
ATOM   2220  HE2 HIS   201      20.316  -5.927  23.779  1.00 10.00      B   
ATOM   2221  C   HIS   201      22.376  -6.204  17.410  1.00 10.00      B   
ATOM   2222  O   HIS   201      23.376  -5.512  17.611  1.00 10.00      B   
ATOM   2223  N   LYS   202      22.132  -6.797  16.250  1.00 10.00      B   
ATOM   2224  HN  LYS   202      21.317  -7.338  16.149  1.00 10.00      B   
ATOM   2225  CA  LYS   202      23.028  -6.660  15.118  1.00 10.00      B   
ATOM   2226  CB  LYS   202      23.939  -7.885  14.984  1.00 10.00      B   
ATOM   2227  CG  LYS   202      25.053  -7.960  16.015  1.00 10.00      B   
ATOM   2228  CD  LYS   202      26.276  -7.168  15.579  1.00 10.00      B   
ATOM   2229  CE  LYS   202      27.399  -7.288  16.596  1.00 10.00      B   
ATOM   2230  NZ  LYS   202      28.703  -6.828  16.049  1.00 10.00      B   
ATOM   2231  HZ1 LYS   202      29.463  -7.009  16.738  1.00 10.00      B   
ATOM   2232  HZ2 LYS   202      28.672  -5.806  15.845  1.00 10.00      B   
ATOM   2233  HZ3 LYS   202      28.922  -7.337  15.172  1.00 10.00      B   
ATOM   2234  C   LYS   202      22.236  -6.448  13.837  1.00 10.00      B   
ATOM   2235  O   LYS   202      21.945  -7.393  13.106  1.00 10.00      B   
ATOM   2236  N   VAL   203      21.866  -5.202  13.586  1.00 10.00      B   
ATOM   2237  HN  VAL   203      22.101  -4.496  14.224  1.00 10.00      B   
ATOM   2238  CA  VAL   203      21.117  -4.855  12.386  1.00 10.00      B   
ATOM   2239  CB  VAL   203      20.662  -3.381  12.417  1.00 10.00      B   
ATOM   2240  CG1 VAL   203      19.743  -3.077  11.246  1.00 10.00      B   
ATOM   2241  CG2 VAL   203      19.975  -3.050  13.734  1.00 10.00      B   
ATOM   2242  C   VAL   203      21.998  -5.089  11.164  1.00 10.00      B   
ATOM   2243  O   VAL   203      21.521  -5.466  10.095  1.00 10.00      B   
ATOM   2244  N   TRP   204      23.291  -4.867  11.352  1.00 10.00      B   
ATOM   2245  HN  TRP   204      23.593  -4.559  12.231  1.00 10.00      B   
ATOM   2246  CA  TRP   204      24.278  -5.062  10.305  1.00 10.00      B   
ATOM   2247  CB  TRP   204      24.680  -3.720   9.686  1.00 10.00      B   
ATOM   2248  CG  TRP   204      25.824  -3.812   8.720  1.00 10.00      B   
ATOM   2249  CD1 TRP   204      25.826  -4.437   7.506  1.00 10.00      B   
ATOM   2250  CD2 TRP   204      27.136  -3.261   8.889  1.00 10.00      B   
ATOM   2251  NE1 TRP   204      27.057  -4.312   6.911  1.00 10.00      B   
ATOM   2252  HE1 TRP   204      27.304  -4.676   6.037  1.00 10.00      B   
ATOM   2253  CE2 TRP   204      27.879  -3.591   7.739  1.00 10.00      B   
ATOM   2254  CE3 TRP   204      27.751  -2.517   9.901  1.00 10.00      B   
ATOM   2255  CZ2 TRP   204      29.208  -3.207   7.578  1.00 10.00      B   
ATOM   2256  CZ3 TRP   204      29.068  -2.135   9.738  1.00 10.00      B   
ATOM   2257  CH2 TRP   204      29.782  -2.480   8.585  1.00 10.00      B   
ATOM   2258  C   TRP   204      25.496  -5.772  10.887  1.00 10.00      B   
ATOM   2259  O   TRP   204      26.144  -5.263  11.808  1.00 10.00      B   
ATOM   2260  N   ARG   205      25.789  -6.953  10.361  1.00 10.00      B   
ATOM   2261  HN  ARG   205      25.237  -7.298   9.629  1.00 10.00      B   
ATOM   2262  CA  ARG   205      26.915  -7.745  10.829  1.00 10.00      B   
ATOM   2263  CB  ARG   205      26.705  -9.226  10.500  1.00 10.00      B   
ATOM   2264  CG  ARG   205      27.864 -10.123  10.909  1.00 10.00      B   
ATOM   2265  CD  ARG   205      27.579 -11.583  10.602  1.00 10.00      B   
ATOM   2266  NE  ARG   205      26.758 -12.206  11.636  1.00 10.00      B   
ATOM   2267  HE  ARG   205      26.122 -11.619  12.126  1.00 10.00      B   
ATOM   2268  CZ  ARG   205      26.820 -13.496  11.966  1.00 10.00      B   
ATOM   2269  NH1 ARG   205      27.666 -14.306  11.344  1.00 10.00      B   
ATOM   2270 HH11 ARG   205      27.711 -15.316  11.603  1.00 10.00      B   
ATOM   2271 HH12 ARG   205      28.294 -13.935  10.598  1.00 10.00      B   
ATOM   2272  NH2 ARG   205      26.038 -13.973  12.924  1.00 10.00      B   
ATOM   2273 HH21 ARG   205      26.080 -14.981  13.184  1.00 10.00      B   
ATOM   2274 HH22 ARG   205      25.370 -13.335  13.427  1.00 10.00      B   
ATOM   2275  C   ARG   205      28.222  -7.251  10.222  1.00 10.00      B   
ATOM   2276  O   ARG   205      28.353  -7.147   9.002  1.00 10.00      B   
ATOM   2277  N   LEU   206      29.183  -6.949  11.082  1.00 10.00      B   
ATOM   2278  HN  LEU   206      29.017  -7.064  12.041  1.00 10.00      B   
ATOM   2279  CA  LEU   206      30.482  -6.469  10.640  1.00 10.00      B   
ATOM   2280  CB  LEU   206      31.119  -5.569  11.707  1.00 10.00      B   
ATOM   2281  CG  LEU   206      32.518  -5.018  11.397  1.00 10.00      B   
ATOM   2282  CD1 LEU   206      32.511  -4.181  10.129  1.00 10.00      B   
ATOM   2283  CD2 LEU   206      33.049  -4.208  12.570  1.00 10.00      B   
ATOM   2284  C   LEU   206      31.395  -7.643  10.308  1.00 10.00      B   
ATOM   2285  O   LEU   206      31.999  -8.253  11.193  1.00 10.00      B   
ATOM   2286  N   SER   207      31.463  -7.975   9.031  1.00 10.00      B   
ATOM   2287  HN  SER   207      30.933  -7.471   8.377  1.00 10.00      B   
ATOM   2288  CA  SER   207      32.296  -9.069   8.567  1.00 10.00      B   
ATOM   2289  CB  SER   207      31.458 -10.336   8.392  1.00 10.00      B   
ATOM   2290  OG  SER   207      30.849 -10.709   9.615  1.00 10.00      B   
ATOM   2291  HG  SER   207      31.024 -10.030  10.278  1.00 10.00      B   
ATOM   2292  C   SER   207      32.973  -8.703   7.256  1.00 10.00      B   
ATOM   2293  O   SER   207      32.524  -7.796   6.555  1.00 10.00      B   
ATOM   2294  N   GLN   208      34.051  -9.418   6.944  1.00 10.00      B   
ATOM   2295  HN  GLN   208      34.351 -10.113   7.567  1.00 10.00      B   
ATOM   2296  CA  GLN   208      34.815  -9.203   5.720  1.00 10.00      B   
ATOM   2297  CB  GLN   208      33.962  -9.417   4.468  1.00 10.00      B   
ATOM   2298  CG  GLN   208      33.584 -10.866   4.200  1.00 10.00      B   
ATOM   2299  CD  GLN   208      34.782 -11.792   4.142  1.00 10.00      B   
ATOM   2300  OE1 GLN   208      35.445 -11.903   3.111  1.00 10.00      B   
ATOM   2301  NE2 GLN   208      35.059 -12.470   5.245  1.00 10.00      B   
ATOM   2302 HE21 GLN   208      34.482 -12.339   6.029  1.00 10.00      B   
ATOM   2303 HE22 GLN   208      35.817 -13.093   5.228  1.00 10.00      B   
ATOM   2304  C   GLN   208      35.482  -7.834   5.705  1.00 10.00      B   
ATOM   2305  O   GLN   208      35.035  -6.911   5.019  1.00 10.00      B   
ATOM   2306  N   VAL   209      36.547  -7.709   6.481  1.00 10.00      B   
ATOM   2307  HN  VAL   209      36.836  -8.474   7.019  1.00 10.00      B   
ATOM   2308  CA  VAL   209      37.293  -6.467   6.564  1.00 10.00      B   
ATOM   2309  CB  VAL   209      38.250  -6.452   7.774  1.00 10.00      B   
ATOM   2310  CG1 VAL   209      38.939  -5.101   7.899  1.00 10.00      B   
ATOM   2311  CG2 VAL   209      37.499  -6.793   9.053  1.00 10.00      B   
ATOM   2312  C   VAL   209      38.084  -6.239   5.283  1.00 10.00      B   
ATOM   2313  O   VAL   209      39.133  -6.844   5.073  1.00 10.00      B   
ATOM   2314  N   ASP   210      37.540  -5.400   4.420  1.00 10.00      B   
ATOM   2315  HN  ASP   210      36.672  -5.001   4.639  1.00 10.00      B   
ATOM   2316  CA  ASP   210      38.170  -5.051   3.152  1.00 10.00      B   
ATOM   2317  CB  ASP   210      37.625  -5.930   2.017  1.00 10.00      B   
ATOM   2318  CG  ASP   210      38.293  -5.669   0.677  1.00 10.00      B   
ATOM   2319  OD1 ASP   210      39.545  -5.636   0.620  1.00 10.00      B   
ATOM   2320  OD2 ASP   210      37.570  -5.514  -0.331  1.00 10.00      B   
ATOM   2321  C   ASP   210      37.880  -3.587   2.872  1.00 10.00      B   
ATOM   2322  O   ASP   210      37.040  -3.248   2.041  1.00 10.00      B   
ATOM   2323  N   GLU   211      38.551  -2.719   3.608  1.00 10.00      B   
ATOM   2324  HN  GLU   211      39.218  -3.049   4.253  1.00 10.00      B   
ATOM   2325  CA  GLU   211      38.340  -1.293   3.470  1.00 10.00      B   
ATOM   2326  CB  GLU   211      37.471  -0.790   4.625  1.00 10.00      B   
ATOM   2327  CG  GLU   211      38.145  -0.892   5.986  1.00 10.00      B   
ATOM   2328  CD  GLU   211      37.209  -0.582   7.131  1.00 10.00      B   
ATOM   2329  OE1 GLU   211      36.782   0.588   7.260  1.00 10.00      B   
ATOM   2330  OE2 GLU   211      36.899  -1.505   7.906  1.00 10.00      B   
ATOM   2331  C   GLU   211      39.655  -0.528   3.449  1.00 10.00      B   
ATOM   2332  O   GLU   211      40.724  -1.093   3.689  1.00 10.00      B   
ATOM   2333  N   SER   212      39.554   0.760   3.154  1.00 10.00      B   
ATOM   2334  HN  SER   212      38.668   1.128   2.960  1.00 10.00      B   
ATOM   2335  CA  SER   212      40.696   1.656   3.101  1.00 10.00      B   
ATOM   2336  CB  SER   212      41.430   1.513   1.765  1.00 10.00      B   
ATOM   2337  OG  SER   212      41.963   0.205   1.622  1.00 10.00      B   
ATOM   2338  HG  SER   212      41.641  -0.350   2.350  1.00 10.00      B   
ATOM   2339  C   SER   212      40.204   3.086   3.295  1.00 10.00      B   
ATOM   2340  O   SER   212      39.444   3.601   2.474  1.00 10.00      B   
ATOM   2341  N   ASP   213      40.615   3.709   4.388  1.00 10.00      B   
ATOM   2342  HN  ASP   213      41.236   3.253   4.999  1.00 10.00      B   
ATOM   2343  CA  ASP   213      40.186   5.069   4.691  1.00 10.00      B   
ATOM   2344  CB  ASP   213      40.002   5.277   6.206  1.00 10.00      B   
ATOM   2345  CG  ASP   213      41.027   6.202   6.843  1.00 10.00      B   
ATOM   2346  OD1 ASP   213      40.866   7.441   6.751  1.00 10.00      B   
ATOM   2347  OD2 ASP   213      41.984   5.691   7.465  1.00 10.00      B   
ATOM   2348  C   ASP   213      41.118   6.108   4.087  1.00 10.00      B   
ATOM   2349  O   ASP   213      42.344   5.973   4.141  1.00 10.00      B   
ATOM   2350  N   LEU   214      40.526   7.137   3.497  1.00 10.00      B   
ATOM   2351  HN  LEU   214      39.545   7.175   3.471  1.00 10.00      B   
ATOM   2352  CA  LEU   214      41.293   8.204   2.881  1.00 10.00      B   
ATOM   2353  CB  LEU   214      40.530   8.800   1.696  1.00 10.00      B   
ATOM   2354  CG  LEU   214      40.269   7.870   0.511  1.00 10.00      B   
ATOM   2355  CD1 LEU   214      39.383   8.560  -0.512  1.00 10.00      B   
ATOM   2356  CD2 LEU   214      41.577   7.436  -0.127  1.00 10.00      B   
ATOM   2357  C   LEU   214      41.615   9.305   3.887  1.00 10.00      B   
ATOM   2358  O   LEU   214      40.946  10.345   3.923  1.00 10.00      B   
ATOM   2359  N   THR   215      42.612   9.068   4.724  1.00 10.00      B   
ATOM   2360  HN  THR   215      43.073   8.200   4.699  1.00 10.00      B   
ATOM   2361  CA  THR   215      43.021  10.063   5.700  1.00 10.00      B   
ATOM   2362  CB  THR   215      43.933   9.449   6.775  1.00 10.00      B   
ATOM   2363  OG1 THR   215      43.566   8.082   6.995  1.00 10.00      B   
ATOM   2364  HG1 THR   215      42.613   7.969   6.844  1.00 10.00      B   
ATOM   2365  CG2 THR   215      43.810  10.217   8.083  1.00 10.00      B   
ATOM   2366  C   THR   215      43.776  11.177   4.982  1.00 10.00      B   
ATOM   2367  O   THR   215      43.632  12.360   5.299  1.00 10.00      B   
ATOM   2368  N   ASN   216      44.573  10.777   4.000  1.00 10.00      B   
ATOM   2369  HN  ASN   216      44.635   9.815   3.798  1.00 10.00      B   
ATOM   2370  CA  ASN   216      45.356  11.708   3.206  1.00 10.00      B   
ATOM   2371  CB  ASN   216      46.792  11.791   3.737  1.00 10.00      B   
ATOM   2372  CG  ASN   216      46.917  12.608   5.006  1.00 10.00      B   
ATOM   2373  OD1 ASN   216      46.955  13.840   4.963  1.00 10.00      B   
ATOM   2374  ND2 ASN   216      46.992  11.931   6.141  1.00 10.00      B   
ATOM   2375 HD21 ASN   216      46.963  10.950   6.101  1.00 10.00      B   
ATOM   2376 HD22 ASN   216      47.079  12.437   6.978  1.00 10.00      B   
ATOM   2377  C   ASN   216      45.367  11.239   1.756  1.00 10.00      B   
ATOM   2378  O   ASN   216      45.173  10.054   1.487  1.00 10.00      B   
ATOM   2379  N   PRO   217      45.580  12.153   0.798  1.00 10.00      B   
ATOM   2380  CA  PRO   217      45.615  11.812  -0.630  1.00 10.00      B   
ATOM   2381  CB  PRO   217      45.896  13.151  -1.325  1.00 10.00      B   
ATOM   2382  CG  PRO   217      46.439  14.036  -0.253  1.00 10.00      B   
ATOM   2383  CD  PRO   217      45.784  13.592   1.020  1.00 10.00      B   
ATOM   2384  C   PRO   217      46.710  10.798  -0.964  1.00 10.00      B   
ATOM   2385  O   PRO   217      46.575  10.017  -1.906  1.00 10.00      B   
ATOM   2386  N   LYS   218      47.790  10.817  -0.193  1.00 10.00      B   
ATOM   2387  HN  LYS   218      47.850  11.475   0.534  1.00 10.00      B   
ATOM   2388  CA  LYS   218      48.899   9.896  -0.405  1.00 10.00      B   
ATOM   2389  CB  LYS   218      50.205  10.665  -0.620  1.00 10.00      B   
ATOM   2390  CG  LYS   218      50.333  11.295  -1.997  1.00 10.00      B   
ATOM   2391  CD  LYS   218      50.310  10.239  -3.085  1.00 10.00      B   
ATOM   2392  CE  LYS   218      50.462  10.859  -4.462  1.00 10.00      B   
ATOM   2393  NZ  LYS   218      50.462   9.826  -5.526  1.00 10.00      B   
ATOM   2394  HZ1 LYS   218      50.707  10.255  -6.442  1.00 10.00      B   
ATOM   2395  HZ2 LYS   218      49.520   9.392  -5.602  1.00 10.00      B   
ATOM   2396  HZ3 LYS   218      51.158   9.080  -5.307  1.00 10.00      B   
ATOM   2397  C   LYS   218      49.042   8.925   0.759  1.00 10.00      B   
ATOM   2398  O   LYS   218      50.082   8.285   0.928  1.00 10.00      B   
ATOM   2399  N   GLN   219      47.992   8.815   1.557  1.00 10.00      B   
ATOM   2400  HN  GLN   219      47.185   9.340   1.364  1.00 10.00      B   
ATOM   2401  CA  GLN   219      47.996   7.921   2.702  1.00 10.00      B   
ATOM   2402  CB  GLN   219      48.477   8.648   3.963  1.00 10.00      B   
ATOM   2403  CG  GLN   219      48.721   7.732   5.151  1.00 10.00      B   
ATOM   2404  CD  GLN   219      47.552   7.700   6.113  1.00 10.00      B   
ATOM   2405  OE1 GLN   219      46.881   8.711   6.327  1.00 10.00      B   
ATOM   2406  NE2 GLN   219      47.299   6.537   6.689  1.00 10.00      B   
ATOM   2407 HE21 GLN   219      47.873   5.776   6.465  1.00 10.00      B   
ATOM   2408 HE22 GLN   219      46.533   6.478   7.304  1.00 10.00      B   
ATOM   2409  C   GLN   219      46.614   7.314   2.906  1.00 10.00      B   
ATOM   2410  O   GLN   219      45.709   7.956   3.442  1.00 10.00      B   
ATOM   2411  N   ILE   220      46.453   6.085   2.439  1.00 10.00      B   
ATOM   2412  HN  ILE   220      47.209   5.642   1.998  1.00 10.00      B   
ATOM   2413  CA  ILE   220      45.187   5.373   2.553  1.00 10.00      B   
ATOM   2414  CB  ILE   220      44.693   4.893   1.170  1.00 10.00      B   
ATOM   2415  CG1 ILE   220      44.885   5.994   0.121  1.00 10.00      B   
ATOM   2416  CG2 ILE   220      43.234   4.466   1.237  1.00 10.00      B   
ATOM   2417  CD1 ILE   220      44.806   5.497  -1.307  1.00 10.00      B   
ATOM   2418  C   ILE   220      45.342   4.163   3.477  1.00 10.00      B   
ATOM   2419  O   ILE   220      45.900   3.136   3.083  1.00 10.00      B   
ATOM   2420  N   THR   221      44.871   4.302   4.707  1.00 10.00      B   
ATOM   2421  HN  THR   221      44.460   5.155   4.967  1.00 10.00      B   
ATOM   2422  CA  THR   221      44.948   3.232   5.689  1.00 10.00      B   
ATOM   2423  CB  THR   221      44.686   3.776   7.101  1.00 10.00      B   
ATOM   2424  OG1 THR   221      44.633   5.210   7.052  1.00 10.00      B   
ATOM   2425  HG1 THR   221      43.715   5.504   7.195  1.00 10.00      B   
ATOM   2426  CG2 THR   221      45.789   3.343   8.054  1.00 10.00      B   
ATOM   2427  C   THR   221      43.930   2.139   5.376  1.00 10.00      B   
ATOM   2428  O   THR   221      42.728   2.309   5.599  1.00 10.00      B   
ATOM   2429  N   GLY   222      44.414   1.021   4.857  1.00 10.00      B   
ATOM   2430  HN  GLY   222      45.381   0.935   4.719  1.00 10.00      B   
ATOM   2431  CA  GLY   222      43.537  -0.074   4.509  1.00 10.00      B   
ATOM   2432  C   GLY   222      43.724  -1.279   5.406  1.00 10.00      B   
ATOM   2433  O   GLY   222      44.735  -1.396   6.097  1.00 10.00      B   
ATOM   2434  N   SER   223      42.747  -2.169   5.401  1.00 10.00      B   
ATOM   2435  HN  SER   223      41.962  -2.015   4.828  1.00 10.00      B   
ATOM   2436  CA  SER   223      42.805  -3.375   6.207  1.00 10.00      B   
ATOM   2437  CB  SER   223      42.213  -3.129   7.599  1.00 10.00      B   
ATOM   2438  OG  SER   223      42.584  -4.157   8.507  1.00 10.00      B   
ATOM   2439  HG  SER   223      42.184  -3.981   9.370  1.00 10.00      B   
ATOM   2440  C   SER   223      42.069  -4.505   5.501  1.00 10.00      B   
ATOM   2441  O   SER   223      40.969  -4.309   4.981  1.00 10.00      B   
ATOM   2442  N   GLN   224      42.695  -5.674   5.461  1.00 10.00      B   
ATOM   2443  HN  GLN   224      43.572  -5.759   5.895  1.00 10.00      B   
ATOM   2444  CA  GLN   224      42.112  -6.839   4.814  1.00 10.00      B   
ATOM   2445  CB  GLN   224      42.732  -7.055   3.433  1.00 10.00      B   
ATOM   2446  CG  GLN   224      42.218  -6.104   2.369  1.00 10.00      B   
ATOM   2447  CD  GLN   224      42.976  -6.219   1.063  1.00 10.00      B   
ATOM   2448  OE1 GLN   224      44.178  -6.494   1.047  1.00 10.00      B   
ATOM   2449  NE2 GLN   224      42.277  -6.016  -0.040  1.00 10.00      B   
ATOM   2450 HE21 GLN   224      41.315  -5.806   0.051  1.00 10.00      B   
ATOM   2451 HE22 GLN   224      42.740  -6.080  -0.900  1.00 10.00      B   
ATOM   2452  C   GLN   224      42.323  -8.073   5.674  1.00 10.00      B   
ATOM   2453  O   GLN   224      43.379  -8.702   5.625  1.00 10.00      B   
ATOM   2454  N   THR   225      41.328  -8.409   6.471  1.00 10.00      B   
ATOM   2455  HN  THR   225      40.504  -7.875   6.462  1.00 10.00      B   
ATOM   2456  CA  THR   225      41.419  -9.562   7.349  1.00 10.00      B   
ATOM   2457  CB  THR   225      41.488  -9.127   8.828  1.00 10.00      B   
ATOM   2458  OG1 THR   225      41.335  -7.698   8.920  1.00 10.00      B   
ATOM   2459  HG1 THR   225      42.105  -7.266   8.533  1.00 10.00      B   
ATOM   2460  CG2 THR   225      42.819  -9.530   9.439  1.00 10.00      B   
ATOM   2461  C   THR   225      40.235 -10.500   7.147  1.00 10.00      B   
ATOM   2462  O   THR   225      39.086 -10.052   7.073  1.00 10.00      B   
ATOM   2463  N   VAL   226      40.528 -11.796   7.045  1.00 10.00      B   
ATOM   2464  HN  VAL   226      41.472 -12.072   7.087  1.00 10.00      B   
ATOM   2465  CA  VAL   226      39.506 -12.828   6.855  1.00 10.00      B   
ATOM   2466  CB  VAL   226      38.616 -13.011   8.106  1.00 10.00      B   
ATOM   2467  CG1 VAL   226      37.573 -14.098   7.879  1.00 10.00      B   
ATOM   2468  CG2 VAL   226      39.464 -13.334   9.328  1.00 10.00      B   
ATOM   2469  C   VAL   226      38.639 -12.546   5.631  1.00 10.00      B   
ATOM   2470  O   VAL   226      39.141 -12.138   4.579  1.00 10.00      B   
ATOM   2471  N   ASN   233      23.927  -0.096   6.291  1.00 10.00      B   
ATOM   2472  HN  ASN   233      23.275  -0.811   6.122  1.00 10.00      B   
ATOM   2473  CA  ASN   233      24.373   0.150   7.656  1.00 10.00      B   
ATOM   2474  CB  ASN   233      24.870   1.590   7.807  1.00 10.00      B   
ATOM   2475  CG  ASN   233      25.413   1.886   9.191  1.00 10.00      B   
ATOM   2476  OD1 ASN   233      26.211   1.120   9.743  1.00 10.00      B   
ATOM   2477  ND2 ASN   233      24.985   2.999   9.763  1.00 10.00      B   
ATOM   2478 HD21 ASN   233      24.347   3.561   9.266  1.00 10.00      B   
ATOM   2479 HD22 ASN   233      25.318   3.221  10.660  1.00 10.00      B   
ATOM   2480  C   ASN   233      23.261  -0.120   8.665  1.00 10.00      B   
ATOM   2481  O   ASN   233      23.484  -0.771   9.686  1.00 10.00      B   
ATOM   2482  N   LEU   234      22.061   0.369   8.375  1.00 10.00      B   
ATOM   2483  HN  LEU   234      21.929   0.866   7.533  1.00 10.00      B   
ATOM   2484  CA  LEU   234      20.935   0.191   9.281  1.00 10.00      B   
ATOM   2485  CB  LEU   234      20.512   1.531   9.886  1.00 10.00      B   
ATOM   2486  CG  LEU   234      21.564   2.238  10.746  1.00 10.00      B   
ATOM   2487  CD1 LEU   234      21.101   3.636  11.131  1.00 10.00      B   
ATOM   2488  CD2 LEU   234      21.888   1.418  11.985  1.00 10.00      B   
ATOM   2489  C   LEU   234      19.748  -0.499   8.615  1.00 10.00      B   
ATOM   2490  O   LEU   234      18.673  -0.602   9.208  1.00 10.00      B   
ATOM   2491  N   THR   235      19.936  -0.960   7.386  1.00 10.00      B   
ATOM   2492  HN  THR   235      20.800  -0.820   6.946  1.00 10.00      B   
ATOM   2493  CA  THR   235      18.877  -1.658   6.670  1.00 10.00      B   
ATOM   2494  CB  THR   235      18.776  -1.195   5.203  1.00 10.00      B   
ATOM   2495  OG1 THR   235      18.717   0.241   5.149  1.00 10.00      B   
ATOM   2496  HG1 THR   235      19.575   0.613   5.416  1.00 10.00      B   
ATOM   2497  CG2 THR   235      17.527  -1.765   4.549  1.00 10.00      B   
ATOM   2498  C   THR   235      19.099  -3.172   6.723  1.00 10.00      B   
ATOM   2499  O   THR   235      19.970  -3.708   6.034  1.00 10.00      B   
ATOM   2500  N   PRO   236      18.320  -3.879   7.559  1.00 10.00      B   
ATOM   2501  CA  PRO   236      18.434  -5.329   7.717  1.00 10.00      B   
ATOM   2502  CB  PRO   236      17.800  -5.559   9.083  1.00 10.00      B   
ATOM   2503  CG  PRO   236      16.744  -4.512   9.176  1.00 10.00      B   
ATOM   2504  CD  PRO   236      17.262  -3.318   8.418  1.00 10.00      B   
ATOM   2505  C   PRO   236      17.665  -6.094   6.640  1.00 10.00      B   
ATOM   2506  O   PRO   236      16.914  -5.505   5.858  1.00 10.00      B   
ATOM   2507  N   ASP   237      17.837  -7.412   6.635  1.00 10.00      B   
ATOM   2508  HN  ASP   237      18.431  -7.814   7.309  1.00 10.00      B   
ATOM   2509  CA  ASP   237      17.187  -8.282   5.657  1.00 10.00      B   
ATOM   2510  CB  ASP   237      17.591  -9.743   5.878  1.00 10.00      B   
ATOM   2511  CG  ASP   237      18.099 -10.403   4.611  1.00 10.00      B   
ATOM   2512  OD1 ASP   237      17.385 -10.373   3.587  1.00 10.00      B   
ATOM   2513  OD2 ASP   237      19.224 -10.953   4.633  1.00 10.00      B   
ATOM   2514  C   ASP   237      15.664  -8.155   5.684  1.00 10.00      B   
ATOM   2515  O   ASP   237      15.020  -8.134   4.633  1.00 10.00      B   
ATOM   2516  N   LYS   238      15.093  -8.035   6.883  1.00 10.00      B   
ATOM   2517  HN  LYS   238      15.660  -8.035   7.684  1.00 10.00      B   
ATOM   2518  CA  LYS   238      13.642  -7.916   7.039  1.00 10.00      B   
ATOM   2519  CB  LYS   238      13.227  -8.036   8.508  1.00 10.00      B   
ATOM   2520  CG  LYS   238      13.405  -9.428   9.092  1.00 10.00      B   
ATOM   2521  CD  LYS   238      12.757  -9.541  10.463  1.00 10.00      B   
ATOM   2522  CE  LYS   238      13.030 -10.897  11.090  1.00 10.00      B   
ATOM   2523  NZ  LYS   238      12.311 -11.074  12.376  1.00 10.00      B   
ATOM   2524  HZ1 LYS   238      12.509 -10.274  13.007  1.00 10.00      B   
ATOM   2525  HZ2 LYS   238      12.619 -11.949  12.841  1.00 10.00      B   
ATOM   2526  HZ3 LYS   238      11.285 -11.126  12.211  1.00 10.00      B   
ATOM   2527  C   LYS   238      13.088  -6.629   6.420  1.00 10.00      B   
ATOM   2528  O   LYS   238      11.872  -6.472   6.270  1.00 10.00      B   
ATOM   2529  N   LEU   239      13.978  -5.709   6.065  1.00 10.00      B   
ATOM   2530  HN  LEU   239      14.934  -5.886   6.212  1.00 10.00      B   
ATOM   2531  CA  LEU   239      13.578  -4.451   5.450  1.00 10.00      B   
ATOM   2532  CB  LEU   239      14.011  -3.255   6.306  1.00 10.00      B   
ATOM   2533  CG  LEU   239      13.280  -3.079   7.643  1.00 10.00      B   
ATOM   2534  CD1 LEU   239      13.816  -1.868   8.391  1.00 10.00      B   
ATOM   2535  CD2 LEU   239      11.778  -2.960   7.432  1.00 10.00      B   
ATOM   2536  C   LEU   239      14.161  -4.346   4.045  1.00 10.00      B   
ATOM   2537  O   LEU   239      13.979  -3.345   3.350  1.00 10.00      B   
ATOM   2538  N   GLY   240      14.850  -5.402   3.628  1.00 10.00      B   
ATOM   2539  HN  GLY   240      14.951  -6.177   4.224  1.00 10.00      B   
ATOM   2540  CA  GLY   240      15.451  -5.428   2.311  1.00 10.00      B   
ATOM   2541  C   GLY   240      14.464  -5.873   1.256  1.00 10.00      B   
ATOM   2542  O   GLY   240      14.619  -5.562   0.072  1.00 10.00      B   
ATOM   2543  N   VAL   241      13.442  -6.600   1.690  1.00 10.00      B   
ATOM   2544  HN  VAL   241      13.385  -6.815   2.645  1.00 10.00      B   
ATOM   2545  CA  VAL   241      12.411  -7.094   0.788  1.00 10.00      B   
ATOM   2546  CB  VAL   241      11.672  -8.320   1.371  1.00 10.00      B   
ATOM   2547  CG1 VAL   241      10.912  -9.056   0.276  1.00 10.00      B   
ATOM   2548  CG2 VAL   241      12.642  -9.257   2.074  1.00 10.00      B   
ATOM   2549  C   VAL   241      11.401  -5.990   0.474  1.00 10.00      B   
ATOM   2550  O   VAL   241      10.263  -6.009   0.950  1.00 10.00      B   
ATOM   2551  N   VAL   242      11.833  -5.024  -0.319  1.00 10.00      B   
ATOM   2552  HN  VAL   242      12.756  -5.062  -0.652  1.00 10.00      B   
ATOM   2553  CA  VAL   242      10.984  -3.902  -0.705  1.00 10.00      B   
ATOM   2554  CB  VAL   242      11.748  -2.559  -0.645  1.00 10.00      B   
ATOM   2555  CG1 VAL   242      11.944  -2.124   0.799  1.00 10.00      B   
ATOM   2556  CG2 VAL   242      13.090  -2.660  -1.359  1.00 10.00      B   
ATOM   2557  C   VAL   242      10.414  -4.111  -2.107  1.00 10.00      B   
ATOM   2558  O   VAL   242      10.411  -3.204  -2.937  1.00 10.00      B   
ATOM   2559  N   ALA   243       9.919  -5.315  -2.358  1.00 10.00      B   
ATOM   2560  HN  ALA   243       9.921  -5.991  -1.647  1.00 10.00      B   
ATOM   2561  CA  ALA   243       9.361  -5.655  -3.660  1.00 10.00      B   
ATOM   2562  CB  ALA   243       9.906  -6.997  -4.129  1.00 10.00      B   
ATOM   2563  C   ALA   243       7.838  -5.670  -3.626  1.00 10.00      B   
ATOM   2564  O   ALA   243       7.190  -6.160  -4.551  1.00 10.00      B   
ATOM   2565  N   LEU   244       7.273  -5.134  -2.559  1.00 10.00      B   
ATOM   2566  HN  LEU   244       7.842  -4.748  -1.860  1.00 10.00      B   
ATOM   2567  CA  LEU   244       5.827  -5.077  -2.412  1.00 10.00      B   
ATOM   2568  CB  LEU   244       5.379  -5.786  -1.130  1.00 10.00      B   
ATOM   2569  CG  LEU   244       3.871  -6.007  -0.976  1.00 10.00      B   
ATOM   2570  CD1 LEU   244       3.367  -7.018  -1.993  1.00 10.00      B   
ATOM   2571  CD2 LEU   244       3.527  -6.445   0.436  1.00 10.00      B   
ATOM   2572  C   LEU   244       5.369  -3.624  -2.409  1.00 10.00      B   
ATOM   2573  O   LEU   244       6.074  -2.750  -1.907  1.00 10.00      B   
ATOM   2574  N   ASP   245       4.205  -3.364  -2.981  1.00 10.00      B   
ATOM   2575  HN  ASP   245       3.693  -4.101  -3.382  1.00 10.00      B   
ATOM   2576  CA  ASP   245       3.675  -2.002  -3.047  1.00 10.00      B   
ATOM   2577  CB  ASP   245       3.160  -1.663  -4.446  1.00 10.00      B   
ATOM   2578  CG  ASP   245       4.142  -0.827  -5.239  1.00 10.00      B   
ATOM   2579  OD1 ASP   245       3.720   0.181  -5.842  1.00 10.00      B   
ATOM   2580  OD2 ASP   245       5.337  -1.184  -5.283  1.00 10.00      B   
ATOM   2581  C   ASP   245       2.620  -1.686  -1.979  1.00 10.00      B   
ATOM   2582  O   ASP   245       2.749  -0.685  -1.273  1.00 10.00      B   
ATOM   2583  N   PRO   246       1.553  -2.508  -1.846  1.00 10.00      B   
ATOM   2584  CA  PRO   246       0.495  -2.265  -0.850  1.00 10.00      B   
ATOM   2585  CB  PRO   246      -0.600  -3.260  -1.247  1.00 10.00      B   
ATOM   2586  CG  PRO   246       0.133  -4.368  -1.916  1.00 10.00      B   
ATOM   2587  CD  PRO   246       1.274  -3.718  -2.647  1.00 10.00      B   
ATOM   2588  C   PRO   246       0.954  -2.525   0.586  1.00 10.00      B   
ATOM   2589  O   PRO   246       2.149  -2.491   0.888  1.00 10.00      B   
ATOM   2590  N   ASP   247      -0.013  -2.777   1.469  1.00 10.00      B   
ATOM   2591  HN  ASP   247      -0.941  -2.800   1.163  1.00 10.00      B   
ATOM   2592  CA  ASP   247       0.270  -3.037   2.878  1.00 10.00      B   
ATOM   2593  CB  ASP   247      -1.027  -3.278   3.655  1.00 10.00      B   
ATOM   2594  CG  ASP   247      -1.634  -2.000   4.190  1.00 10.00      B   
ATOM   2595  OD1 ASP   247      -1.370  -1.658   5.363  1.00 10.00      B   
ATOM   2596  OD2 ASP   247      -2.373  -1.328   3.441  1.00 10.00      B   
ATOM   2597  C   ASP   247       1.210  -4.223   3.034  1.00 10.00      B   
ATOM   2598  O   ASP   247       0.961  -5.298   2.487  1.00 10.00      B   
ATOM   2599  N   ALA   248       2.286  -4.020   3.785  1.00 10.00      B   
ATOM   2600  HN  ALA   248       2.406  -3.149   4.215  1.00 10.00      B   
ATOM   2601  CA  ALA   248       3.284  -5.061   3.990  1.00 10.00      B   
ATOM   2602  CB  ALA   248       4.639  -4.600   3.471  1.00 10.00      B   
ATOM   2603  C   ALA   248       3.392  -5.494   5.447  1.00 10.00      B   
ATOM   2604  O   ALA   248       3.470  -6.691   5.734  1.00 10.00      B   
ATOM   2605  N   LEU   249       3.401  -4.531   6.364  1.00 10.00      B   
ATOM   2606  HN  LEU   249       3.310  -3.596   6.082  1.00 10.00      B   
ATOM   2607  CA  LEU   249       3.518  -4.835   7.789  1.00 10.00      B   
ATOM   2608  CB  LEU   249       4.963  -5.218   8.164  1.00 10.00      B   
ATOM   2609  CG  LEU   249       6.011  -4.096   8.162  1.00 10.00      B   
ATOM   2610  CD1 LEU   249       7.172  -4.461   9.073  1.00 10.00      B   
ATOM   2611  CD2 LEU   249       6.515  -3.827   6.754  1.00 10.00      B   
ATOM   2612  C   LEU   249       3.024  -3.674   8.652  1.00 10.00      B   
ATOM   2613  O   LEU   249       2.365  -2.761   8.157  1.00 10.00      B   
ATOM   2614  N   SER   250       3.338  -3.729   9.941  1.00 10.00      B   
ATOM   2615  HN  SER   250       3.850  -4.494  10.272  1.00 10.00      B   
ATOM   2616  CA  SER   250       2.936  -2.700  10.889  1.00 10.00      B   
ATOM   2617  CB  SER   250       3.258  -3.169  12.309  1.00 10.00      B   
ATOM   2618  OG  SER   250       3.539  -4.562  12.322  1.00 10.00      B   
ATOM   2619  HG  SER   250       2.828  -5.027  12.782  1.00 10.00      B   
ATOM   2620  C   SER   250       3.623  -1.364  10.605  1.00 10.00      B   
ATOM   2621  O   SER   250       4.659  -1.312   9.933  1.00 10.00      B   
ATOM   2622  N   ILE   251       3.043  -0.288  11.133  1.00 10.00      B   
ATOM   2623  HN  ILE   251       2.222  -0.400  11.664  1.00 10.00      B   
ATOM   2624  CA  ILE   251       3.582   1.056  10.944  1.00 10.00      B   
ATOM   2625  CB  ILE   251       2.712   2.116  11.660  1.00 10.00      B   
ATOM   2626  CG1 ILE   251       1.262   2.039  11.168  1.00 10.00      B   
ATOM   2627  CG2 ILE   251       3.276   3.516  11.448  1.00 10.00      B   
ATOM   2628  CD1 ILE   251       0.299   2.904  11.956  1.00 10.00      B   
ATOM   2629  C   ILE   251       5.019   1.143  11.456  1.00 10.00      B   
ATOM   2630  O   ILE   251       5.836   1.882  10.913  1.00 10.00      B   
ATOM   2631  N   SER   252       5.324   0.359  12.481  1.00 10.00      B   
ATOM   2632  HN  SER   252       4.631  -0.225  12.855  1.00 10.00      B   
ATOM   2633  CA  SER   252       6.651   0.331  13.079  1.00 10.00      B   
ATOM   2634  CB  SER   252       6.666  -0.726  14.178  1.00 10.00      B   
ATOM   2635  OG  SER   252       5.364  -1.270  14.346  1.00 10.00      B   
ATOM   2636  HG  SER   252       5.277  -1.624  15.241  1.00 10.00      B   
ATOM   2637  C   SER   252       7.736   0.036  12.039  1.00 10.00      B   
ATOM   2638  O   SER   252       8.790   0.679  12.027  1.00 10.00      B   
ATOM   2639  N   GLY   253       7.465  -0.923  11.160  1.00 10.00      B   
ATOM   2640  HN  GLY   253       6.604  -1.388  11.207  1.00 10.00      B   
ATOM   2641  CA  GLY   253       8.425  -1.285  10.133  1.00 10.00      B   
ATOM   2642  C   GLY   253       8.423  -0.301   8.982  1.00 10.00      B   
ATOM   2643  O   GLY   253       9.443  -0.091   8.329  1.00 10.00      B   
ATOM   2644  N   LEU   254       7.267   0.297   8.730  1.00 10.00      B   
ATOM   2645  HN  LEU   254       6.483   0.071   9.277  1.00 10.00      B   
ATOM   2646  CA  LEU   254       7.128   1.275   7.657  1.00 10.00      B   
ATOM   2647  CB  LEU   254       5.648   1.487   7.329  1.00 10.00      B   
ATOM   2648  CG  LEU   254       4.852   0.245   6.922  1.00 10.00      B   
ATOM   2649  CD1 LEU   254       3.363   0.556   6.892  1.00 10.00      B   
ATOM   2650  CD2 LEU   254       5.319  -0.275   5.571  1.00 10.00      B   
ATOM   2651  C   LEU   254       7.745   2.602   8.078  1.00 10.00      B   
ATOM   2652  O   LEU   254       8.106   3.434   7.242  1.00 10.00      B   
ATOM   2653  N   HIS   255       7.873   2.780   9.384  1.00 10.00      B   
ATOM   2654  HN  HIS   255       7.577   2.062   9.987  1.00 10.00      B   
ATOM   2655  CA  HIS   255       8.422   3.994   9.966  1.00 10.00      B   
ATOM   2656  CB  HIS   255       7.929   4.137  11.410  1.00 10.00      B   
ATOM   2657  CG  HIS   255       8.052   5.515  11.981  1.00 10.00      B   
ATOM   2658  ND1 HIS   255       7.206   6.551  11.645  1.00 10.00      B   
ATOM   2659  HD1 HIS   255       6.450   6.498  11.015  1.00 10.00      B   
ATOM   2660  CD2 HIS   255       8.931   6.026  12.876  1.00 10.00      B   
ATOM   2661  CE1 HIS   255       7.558   7.634  12.313  1.00 10.00      B   
ATOM   2662  NE2 HIS   255       8.601   7.341  13.063  1.00 10.00      B   
ATOM   2663  HE2 HIS   255       9.066   7.969  13.661  1.00 10.00      B   
ATOM   2664  C   HIS   255       9.949   3.984   9.921  1.00 10.00      B   
ATOM   2665  O   HIS   255      10.616   4.188  10.936  1.00 10.00      B   
ATOM   2666  N   ASN   256      10.495   3.721   8.746  1.00 10.00      B   
ATOM   2667  HN  ASN   256       9.912   3.526   7.980  1.00 10.00      B   
ATOM   2668  CA  ASN   256      11.941   3.707   8.566  1.00 10.00      B   
ATOM   2669  CB  ASN   256      12.430   2.349   8.052  1.00 10.00      B   
ATOM   2670  CG  ASN   256      13.924   2.160   8.254  1.00 10.00      B   
ATOM   2671  OD1 ASN   256      14.499   2.638   9.234  1.00 10.00      B   
ATOM   2672  ND2 ASN   256      14.563   1.460   7.328  1.00 10.00      B   
ATOM   2673 HD21 ASN   256      14.044   1.108   6.570  1.00 10.00      B   
ATOM   2674 HD22 ASN   256      15.524   1.318   7.439  1.00 10.00      B   
ATOM   2675  C   ASN   256      12.355   4.817   7.607  1.00 10.00      B   
ATOM   2676  O   ASN   256      13.512   5.230   7.570  1.00 10.00      B   
ATOM   2677  N   TYR   257      11.389   5.316   6.847  1.00 10.00      B   
ATOM   2678  HN  TYR   257      10.480   4.964   6.939  1.00 10.00      B   
ATOM   2679  CA  TYR   257      11.639   6.381   5.890  1.00 10.00      B   
ATOM   2680  CB  TYR   257      10.724   6.230   4.668  1.00 10.00      B   
ATOM   2681  CG  TYR   257      10.912   4.921   3.933  1.00 10.00      B   
ATOM   2682  CD1 TYR   257      10.026   3.867   4.115  1.00 10.00      B   
ATOM   2683  CD2 TYR   257      11.983   4.734   3.066  1.00 10.00      B   
ATOM   2684  CE1 TYR   257      10.201   2.664   3.454  1.00 10.00      B   
ATOM   2685  CE2 TYR   257      12.164   3.538   2.401  1.00 10.00      B   
ATOM   2686  CZ  TYR   257      11.271   2.506   2.599  1.00 10.00      B   
ATOM   2687  OH  TYR   257      11.450   1.311   1.938  1.00 10.00      B   
ATOM   2688  HH  TYR   257      12.396   1.121   1.871  1.00 10.00      B   
ATOM   2689  C   TYR   257      11.431   7.738   6.549  1.00 10.00      B   
ATOM   2690  O   TYR   257      10.675   8.575   6.061  1.00 10.00      B   
ATOM   2691  N   VAL   258      12.095   7.936   7.680  1.00 10.00      B   
ATOM   2692  HN  VAL   258      12.669   7.220   8.025  1.00 10.00      B   
ATOM   2693  CA  VAL   258      11.992   9.180   8.426  1.00 10.00      B   
ATOM   2694  CB  VAL   258      11.763   8.907   9.928  1.00 10.00      B   
ATOM   2695  CG1 VAL   258      11.414  10.190  10.665  1.00 10.00      B   
ATOM   2696  CG2 VAL   258      10.677   7.860  10.126  1.00 10.00      B   
ATOM   2697  C   VAL   258      13.263  10.004   8.253  1.00 10.00      B   
ATOM   2698  O   VAL   258      13.216  11.171   7.858  1.00 10.00      B   
ATOM   2699  N   LYS   259      14.398   9.380   8.544  1.00 10.00      B   
ATOM   2700  HN  LYS   259      14.365   8.451   8.857  1.00 10.00      B   
ATOM   2701  CA  LYS   259      15.691  10.037   8.422  1.00 10.00      B   
ATOM   2702  CB  LYS   259      16.689   9.420   9.408  1.00 10.00      B   
ATOM   2703  CG  LYS   259      16.225   9.425  10.855  1.00 10.00      B   
ATOM   2704  CD  LYS   259      17.117   8.554  11.722  1.00 10.00      B   
ATOM   2705  CE  LYS   259      16.574   8.453  13.135  1.00 10.00      B   
ATOM   2706  NZ  LYS   259      17.445   7.638  14.019  1.00 10.00      B   
ATOM   2707  HZ1 LYS   259      17.073   7.644  14.988  1.00 10.00      B   
ATOM   2708  HZ2 LYS   259      18.409   8.029  14.030  1.00 10.00      B   
ATOM   2709  HZ3 LYS   259      17.485   6.655  13.680  1.00 10.00      B   
ATOM   2710  C   LYS   259      16.220   9.896   7.002  1.00 10.00      B   
ATOM   2711  O   LYS   259      17.120  10.624   6.583  1.00 10.00      B   
ATOM   2712  N   TYR   260      15.646   8.955   6.262  1.00 10.00      B   
ATOM   2713  HN  TYR   260      14.920   8.425   6.649  1.00 10.00      B   
ATOM   2714  CA  TYR   260      16.057   8.708   4.884  1.00 10.00      B   
ATOM   2715  CB  TYR   260      16.097   7.202   4.580  1.00 10.00      B   
ATOM   2716  CG  TYR   260      16.896   6.386   5.576  1.00 10.00      B   
ATOM   2717  CD1 TYR   260      16.513   5.091   5.910  1.00 10.00      B   
ATOM   2718  CD2 TYR   260      18.028   6.909   6.189  1.00 10.00      B   
ATOM   2719  CE1 TYR   260      17.235   4.346   6.825  1.00 10.00      B   
ATOM   2720  CE2 TYR   260      18.754   6.174   7.102  1.00 10.00      B   
ATOM   2721  CZ  TYR   260      18.356   4.893   7.416  1.00 10.00      B   
ATOM   2722  OH  TYR   260      19.072   4.159   8.330  1.00 10.00      B   
ATOM   2723  HH  TYR   260      19.716   3.598   7.861  1.00 10.00      B   
ATOM   2724  C   TYR   260      15.120   9.414   3.914  1.00 10.00      B   
ATOM   2725  O   TYR   260      14.084   9.947   4.320  1.00 10.00      B   
ATOM   2726  N   ALA   268       9.200  12.812   3.033  1.00 10.00      B   
ATOM   2727  HN  ALA   268       9.241  13.363   2.219  1.00 10.00      B   
ATOM   2728  CA  ALA   268       8.470  11.548   3.001  1.00 10.00      B   
ATOM   2729  CB  ALA   268       8.831  10.701   4.213  1.00 10.00      B   
ATOM   2730  C   ALA   268       6.965  11.795   2.946  1.00 10.00      B   
ATOM   2731  O   ALA   268       6.171  10.985   3.432  1.00 10.00      B   
ATOM   2732  N   GLY   269       6.588  12.908   2.326  1.00 10.00      B   
ATOM   2733  HN  GLY   269       7.276  13.491   1.940  1.00 10.00      B   
ATOM   2734  CA  GLY   269       5.185  13.282   2.213  1.00 10.00      B   
ATOM   2735  C   GLY   269       4.308  12.198   1.608  1.00 10.00      B   
ATOM   2736  O   GLY   269       3.169  12.008   2.033  1.00 10.00      B   
ATOM   2737  N   ARG   270       4.841  11.479   0.628  1.00 10.00      B   
ATOM   2738  HN  ARG   270       5.761  11.668   0.343  1.00 10.00      B   
ATOM   2739  CA  ARG   270       4.095  10.416  -0.034  1.00 10.00      B   
ATOM   2740  CB  ARG   270       4.852   9.913  -1.258  1.00 10.00      B   
ATOM   2741  CG  ARG   270       5.008  10.960  -2.346  1.00 10.00      B   
ATOM   2742  CD  ARG   270       5.905  10.463  -3.466  1.00 10.00      B   
ATOM   2743  NE  ARG   270       5.317   9.328  -4.171  1.00 10.00      B   
ATOM   2744  HE  ARG   270       4.603   8.830  -3.710  1.00 10.00      B   
ATOM   2745  CZ  ARG   270       5.700   8.921  -5.380  1.00 10.00      B   
ATOM   2746  NH1 ARG   270       6.679   9.554  -6.021  1.00 10.00      B   
ATOM   2747 HH11 ARG   270       6.977   9.235  -6.967  1.00 10.00      B   
ATOM   2748 HH12 ARG   270       7.156  10.374  -5.582  1.00 10.00      B   
ATOM   2749  NH2 ARG   270       5.092   7.885  -5.952  1.00 10.00      B   
ATOM   2750 HH21 ARG   270       4.311   7.388  -5.458  1.00 10.00      B   
ATOM   2751 HH22 ARG   270       5.387   7.558  -6.898  1.00 10.00      B   
ATOM   2752  C   ARG   270       3.803   9.259   0.916  1.00 10.00      B   
ATOM   2753  O   ARG   270       2.739   8.640   0.851  1.00 10.00      B   
ATOM   2754  N   TYR   271       4.741   8.981   1.807  1.00 10.00      B   
ATOM   2755  HN  TYR   271       5.556   9.528   1.834  1.00 10.00      B   
ATOM   2756  CA  TYR   271       4.578   7.898   2.766  1.00 10.00      B   
ATOM   2757  CB  TYR   271       5.928   7.507   3.365  1.00 10.00      B   
ATOM   2758  CG  TYR   271       6.880   6.945   2.335  1.00 10.00      B   
ATOM   2759  CD1 TYR   271       7.942   7.697   1.852  1.00 10.00      B   
ATOM   2760  CD2 TYR   271       6.699   5.665   1.827  1.00 10.00      B   
ATOM   2761  CE1 TYR   271       8.797   7.191   0.892  1.00 10.00      B   
ATOM   2762  CE2 TYR   271       7.551   5.148   0.872  1.00 10.00      B   
ATOM   2763  CZ  TYR   271       8.598   5.914   0.406  1.00 10.00      B   
ATOM   2764  OH  TYR   271       9.438   5.407  -0.562  1.00 10.00      B   
ATOM   2765  HH  TYR   271      10.349   5.417  -0.240  1.00 10.00      B   
ATOM   2766  C   TYR   271       3.576   8.291   3.842  1.00 10.00      B   
ATOM   2767  O   TYR   271       2.795   7.463   4.319  1.00 10.00      B   
ATOM   2768  N   GLN   272       3.587   9.570   4.203  1.00 10.00      B   
ATOM   2769  HN  GLN   272       4.243  10.177   3.793  1.00 10.00      B   
ATOM   2770  CA  GLN   272       2.664  10.092   5.200  1.00 10.00      B   
ATOM   2771  CB  GLN   272       3.080  11.504   5.621  1.00 10.00      B   
ATOM   2772  CG  GLN   272       4.520  11.610   6.096  1.00 10.00      B   
ATOM   2773  CD  GLN   272       5.005  13.045   6.190  1.00 10.00      B   
ATOM   2774  OE1 GLN   272       4.529  13.926   5.473  1.00 10.00      B   
ATOM   2775  NE2 GLN   272       5.970  13.281   7.062  1.00 10.00      B   
ATOM   2776 HE21 GLN   272       6.314  12.528   7.587  1.00 10.00      B   
ATOM   2777 HE22 GLN   272       6.301  14.201   7.150  1.00 10.00      B   
ATOM   2778  C   GLN   272       1.256  10.123   4.618  1.00 10.00      B   
ATOM   2779  O   GLN   272       0.287   9.749   5.280  1.00 10.00      B   
ATOM   2780  N   LEU   273       1.164  10.554   3.361  1.00 10.00      B   
ATOM   2781  HN  LEU   273       1.983  10.845   2.898  1.00 10.00      B   
ATOM   2782  CA  LEU   273      -0.106  10.636   2.649  1.00 10.00      B   
ATOM   2783  CB  LEU   273       0.129  11.131   1.218  1.00 10.00      B   
ATOM   2784  CG  LEU   273      -1.076  11.092   0.278  1.00 10.00      B   
ATOM   2785  CD1 LEU   273      -1.962  12.310   0.479  1.00 10.00      B   
ATOM   2786  CD2 LEU   273      -0.624  10.980  -1.169  1.00 10.00      B   
ATOM   2787  C   LEU   273      -0.804   9.283   2.613  1.00 10.00      B   
ATOM   2788  O   LEU   273      -2.026   9.200   2.754  1.00 10.00      B   
ATOM   2789  N   ASN   274      -0.022   8.225   2.423  1.00 10.00      B   
ATOM   2790  HN  ASN   274       0.944   8.360   2.309  1.00 10.00      B   
ATOM   2791  CA  ASN   274      -0.566   6.870   2.371  1.00 10.00      B   
ATOM   2792  CB  ASN   274       0.513   5.850   2.000  1.00 10.00      B   
ATOM   2793  CG  ASN   274       0.575   5.572   0.507  1.00 10.00      B   
ATOM   2794  OD1 ASN   274      -0.130   4.702  -0.002  1.00 10.00      B   
ATOM   2795  ND2 ASN   274       1.422   6.307  -0.205  1.00 10.00      B   
ATOM   2796 HD21 ASN   274       1.959   6.985   0.264  1.00 10.00      B   
ATOM   2797 HD22 ASN   274       1.478   6.145  -1.170  1.00 10.00      B   
ATOM   2798  C   ASN   274      -1.234   6.492   3.689  1.00 10.00      B   
ATOM   2799  O   ASN   274      -2.255   5.806   3.701  1.00 10.00      B   
ATOM   2800  N   MET   275      -0.662   6.961   4.795  1.00 10.00      B   
ATOM   2801  HN  MET   275       0.144   7.514   4.718  1.00 10.00      B   
ATOM   2802  CA  MET   275      -1.208   6.680   6.117  1.00 10.00      B   
ATOM   2803  CB  MET   275      -0.240   7.134   7.215  1.00 10.00      B   
ATOM   2804  CG  MET   275       1.040   6.318   7.300  1.00 10.00      B   
ATOM   2805  SD  MET   275       2.167   6.912   8.578  1.00 10.00      B   
ATOM   2806  CE  MET   275       1.220   6.566  10.061  1.00 10.00      B   
ATOM   2807  C   MET   275      -2.556   7.368   6.291  1.00 10.00      B   
ATOM   2808  O   MET   275      -3.509   6.772   6.794  1.00 10.00      B   
ATOM   2809  N   TRP   276      -2.633   8.621   5.855  1.00 10.00      B   
ATOM   2810  HN  TRP   276      -1.838   9.036   5.453  1.00 10.00      B   
ATOM   2811  CA  TRP   276      -3.865   9.395   5.959  1.00 10.00      B   
ATOM   2812  CB  TRP   276      -3.621  10.860   5.587  1.00 10.00      B   
ATOM   2813  CG  TRP   276      -2.827  11.616   6.610  1.00 10.00      B   
ATOM   2814  CD1 TRP   276      -1.486  11.859   6.592  1.00 10.00      B   
ATOM   2815  CD2 TRP   276      -3.327  12.227   7.807  1.00 10.00      B   
ATOM   2816  NE1 TRP   276      -1.118  12.582   7.699  1.00 10.00      B   
ATOM   2817  HE1 TRP   276      -0.203  12.880   7.910  1.00 10.00      B   
ATOM   2818  CE2 TRP   276      -2.230  12.823   8.461  1.00 10.00      B   
ATOM   2819  CE3 TRP   276      -4.594  12.331   8.387  1.00 10.00      B   
ATOM   2820  CZ2 TRP   276      -2.363  13.511   9.665  1.00 10.00      B   
ATOM   2821  CZ3 TRP   276      -4.724  13.014   9.580  1.00 10.00      B   
ATOM   2822  CH2 TRP   276      -3.616  13.593  10.206  1.00 10.00      B   
ATOM   2823  C   TRP   276      -4.956   8.797   5.078  1.00 10.00      B   
ATOM   2824  O   TRP   276      -6.094   8.634   5.510  1.00 10.00      B   
ATOM   2825  N   SER   277      -4.597   8.449   3.851  1.00 10.00      B   
ATOM   2826  HN  SER   277      -3.669   8.587   3.566  1.00 10.00      B   
ATOM   2827  CA  SER   277      -5.551   7.868   2.912  1.00 10.00      B   
ATOM   2828  CB  SER   277      -4.890   7.660   1.545  1.00 10.00      B   
ATOM   2829  OG  SER   277      -4.239   8.845   1.113  1.00 10.00      B   
ATOM   2830  HG  SER   277      -3.426   8.968   1.616  1.00 10.00      B   
ATOM   2831  C   SER   277      -6.101   6.545   3.444  1.00 10.00      B   
ATOM   2832  O   SER   277      -7.254   6.194   3.199  1.00 10.00      B   
ATOM   2833  N   LYS   278      -5.274   5.827   4.194  1.00 10.00      B   
ATOM   2834  HN  LYS   278      -4.369   6.169   4.368  1.00 10.00      B   
ATOM   2835  CA  LYS   278      -5.668   4.546   4.759  1.00 10.00      B   
ATOM   2836  CB  LYS   278      -4.446   3.801   5.296  1.00 10.00      B   
ATOM   2837  CG  LYS   278      -4.735   2.391   5.782  1.00 10.00      B   
ATOM   2838  CD  LYS   278      -3.460   1.687   6.217  1.00 10.00      B   
ATOM   2839  CE  LYS   278      -3.762   0.340   6.847  1.00 10.00      B   
ATOM   2840  NZ  LYS   278      -2.530  -0.343   7.312  1.00 10.00      B   
ATOM   2841  HZ1 LYS   278      -2.755  -0.988   8.105  1.00 10.00      B   
ATOM   2842  HZ2 LYS   278      -1.834   0.354   7.638  1.00 10.00      B   
ATOM   2843  HZ3 LYS   278      -2.112  -0.903   6.536  1.00 10.00      B   
ATOM   2844  C   LYS   278      -6.720   4.716   5.856  1.00 10.00      B   
ATOM   2845  O   LYS   278      -7.668   3.938   5.942  1.00 10.00      B   
ATOM   2846  N   ILE   279      -6.563   5.743   6.685  1.00 10.00      B   
ATOM   2847  HN  ILE   279      -5.799   6.349   6.565  1.00 10.00      B   
ATOM   2848  CA  ILE   279      -7.508   5.986   7.773  1.00 10.00      B   
ATOM   2849  CB  ILE   279      -6.876   6.744   8.960  1.00 10.00      B   
ATOM   2850  CG1 ILE   279      -6.409   8.137   8.534  1.00 10.00      B   
ATOM   2851  CG2 ILE   279      -5.724   5.942   9.548  1.00 10.00      B   
ATOM   2852  CD1 ILE   279      -5.960   9.012   9.683  1.00 10.00      B   
ATOM   2853  C   ILE   279      -8.764   6.711   7.290  1.00 10.00      B   
ATOM   2854  O   ILE   279      -9.771   6.771   7.999  1.00 10.00      B   
ATOM   2855  N   PHE   280      -8.704   7.255   6.079  1.00 10.00      B   
ATOM   2856  HN  PHE   280      -7.875   7.179   5.559  1.00 10.00      B   
ATOM   2857  CA  PHE   280      -9.841   7.965   5.505  1.00 10.00      B   
ATOM   2858  CB  PHE   280      -9.395   9.210   4.729  1.00 10.00      B   
ATOM   2859  CG  PHE   280      -8.904  10.331   5.603  1.00 10.00      B   
ATOM   2860  CD1 PHE   280      -9.467  10.557   6.848  1.00 10.00      B   
ATOM   2861  CD2 PHE   280      -7.876  11.156   5.182  1.00 10.00      B   
ATOM   2862  CE1 PHE   280      -9.014  11.584   7.655  1.00 10.00      B   
ATOM   2863  CE2 PHE   280      -7.419  12.186   5.982  1.00 10.00      B   
ATOM   2864  CZ  PHE   280      -7.988  12.400   7.221  1.00 10.00      B   
ATOM   2865  C   PHE   280     -10.672   7.043   4.619  1.00 10.00      B   
ATOM   2866  O   PHE   280     -11.726   7.431   4.117  1.00 10.00      B   
ATOM   2867  N   GLN   281     -10.194   5.813   4.448  1.00 10.00      B   
ATOM   2868  HN  GLN   281      -9.349   5.570   4.876  1.00 10.00      B   
ATOM   2869  CA  GLN   281     -10.886   4.817   3.635  1.00 10.00      B   
ATOM   2870  CB  GLN   281     -10.111   3.495   3.596  1.00 10.00      B   
ATOM   2871  CG  GLN   281     -10.744   2.432   2.715  1.00 10.00      B   
ATOM   2872  CD  GLN   281     -10.253   2.488   1.283  1.00 10.00      B   
ATOM   2873  OE1 GLN   281      -9.083   2.769   1.027  1.00 10.00      B   
ATOM   2874  NE2 GLN   281     -11.145   2.230   0.341  1.00 10.00      B   
ATOM   2875 HE21 GLN   281     -12.062   2.023   0.616  1.00 10.00      B   
ATOM   2876 HE22 GLN   281     -10.855   2.254  -0.597  1.00 10.00      B   
ATOM   2877  C   GLN   281     -12.331   4.599   4.107  1.00 10.00      B   
ATOM   2878  O   GLN   281     -13.260   4.747   3.313  1.00 10.00      B   
ATOM   2879  N   PRO   282     -12.550   4.263   5.403  1.00 10.00      B   
ATOM   2880  CA  PRO   282     -13.903   4.044   5.938  1.00 10.00      B   
ATOM   2881  CB  PRO   282     -13.669   3.788   7.429  1.00 10.00      B   
ATOM   2882  CG  PRO   282     -12.265   3.306   7.512  1.00 10.00      B   
ATOM   2883  CD  PRO   282     -11.520   4.050   6.443  1.00 10.00      B   
ATOM   2884  C   PRO   282     -14.791   5.272   5.755  1.00 10.00      B   
ATOM   2885  O   PRO   282     -15.991   5.150   5.496  1.00 10.00      B   
ATOM   2886  N   LEU   283     -14.192   6.453   5.879  1.00 10.00      B   
ATOM   2887  HN  LEU   283     -13.233   6.482   6.074  1.00 10.00      B   
ATOM   2888  CA  LEU   283     -14.921   7.705   5.722  1.00 10.00      B   
ATOM   2889  CB  LEU   283     -14.013   8.896   6.044  1.00 10.00      B   
ATOM   2890  CG  LEU   283     -14.652  10.056   6.815  1.00 10.00      B   
ATOM   2891  CD1 LEU   283     -13.579  10.984   7.360  1.00 10.00      B   
ATOM   2892  CD2 LEU   283     -15.626  10.827   5.935  1.00 10.00      B   
ATOM   2893  C   LEU   283     -15.457   7.818   4.303  1.00 10.00      B   
ATOM   2894  O   LEU   283     -16.631   8.122   4.096  1.00 10.00      B   
ATOM   2895  N   SER   284     -14.591   7.550   3.332  1.00 10.00      B   
ATOM   2896  HN  SER   284     -13.665   7.310   3.568  1.00 10.00      B   
ATOM   2897  CA  SER   284     -14.972   7.610   1.931  1.00 10.00      B   
ATOM   2898  CB  SER   284     -13.749   7.436   1.029  1.00 10.00      B   
ATOM   2899  OG  SER   284     -12.834   8.508   1.213  1.00 10.00      B   
ATOM   2900  HG  SER   284     -11.956   8.157   1.411  1.00 10.00      B   
ATOM   2901  C   SER   284     -16.055   6.579   1.612  1.00 10.00      B   
ATOM   2902  O   SER   284     -16.907   6.807   0.753  1.00 10.00      B   
ATOM   2903  N   VAL   285     -16.023   5.445   2.310  1.00 10.00      B   
ATOM   2904  HN  VAL   285     -15.304   5.304   2.965  1.00 10.00      B   
ATOM   2905  CA  VAL   285     -17.027   4.403   2.113  1.00 10.00      B   
ATOM   2906  CB  VAL   285     -16.686   3.118   2.902  1.00 10.00      B   
ATOM   2907  CG1 VAL   285     -17.795   2.084   2.770  1.00 10.00      B   
ATOM   2908  CG2 VAL   285     -15.362   2.540   2.429  1.00 10.00      B   
ATOM   2909  C   VAL   285     -18.397   4.923   2.543  1.00 10.00      B   
ATOM   2910  O   VAL   285     -19.402   4.700   1.865  1.00 10.00      B   
ATOM   2911  N   ALA   286     -18.419   5.633   3.668  1.00 10.00      B   
ATOM   2912  HN  ALA   286     -17.581   5.769   4.162  1.00 10.00      B   
ATOM   2913  CA  ALA   286     -19.649   6.206   4.189  1.00 10.00      B   
ATOM   2914  CB  ALA   286     -19.414   6.799   5.571  1.00 10.00      B   
ATOM   2915  C   ALA   286     -20.178   7.266   3.231  1.00 10.00      B   
ATOM   2916  O   ALA   286     -21.371   7.305   2.931  1.00 10.00      B   
ATOM   2917  N   VAL   287     -19.278   8.116   2.739  1.00 10.00      B   
ATOM   2918  HN  VAL   287     -18.339   8.036   3.024  1.00 10.00      B   
ATOM   2919  CA  VAL   287     -19.649   9.169   1.797  1.00 10.00      B   
ATOM   2920  CB  VAL   287     -18.466  10.116   1.490  1.00 10.00      B   
ATOM   2921  CG1 VAL   287     -18.885  11.215   0.527  1.00 10.00      B   
ATOM   2922  CG2 VAL   287     -17.928  10.726   2.774  1.00 10.00      B   
ATOM   2923  C   VAL   287     -20.182   8.553   0.501  1.00 10.00      B   
ATOM   2924  O   VAL   287     -21.107   9.082  -0.118  1.00 10.00      B   
ATOM   2925  N   MET   288     -19.605   7.416   0.117  1.00 10.00      B   
ATOM   2926  HN  MET   288     -18.869   7.050   0.657  1.00 10.00      B   
ATOM   2927  CA  MET   288     -20.018   6.702  -1.089  1.00 10.00      B   
ATOM   2928  CB  MET   288     -19.161   5.444  -1.277  1.00 10.00      B   
ATOM   2929  CG  MET   288     -19.372   4.726  -2.601  1.00 10.00      B   
ATOM   2930  SD  MET   288     -18.576   5.560  -3.987  1.00 10.00      B   
ATOM   2931  CE  MET   288     -16.847   5.352  -3.562  1.00 10.00      B   
ATOM   2932  C   MET   288     -21.495   6.323  -0.996  1.00 10.00      B   
ATOM   2933  O   MET   288     -22.227   6.364  -1.988  1.00 10.00      B   
ATOM   2934  N   MET   289     -21.931   5.964   0.207  1.00 10.00      B   
ATOM   2935  HN  MET   289     -21.300   5.947   0.960  1.00 10.00      B   
ATOM   2936  CA  MET   289     -23.323   5.595   0.434  1.00 10.00      B   
ATOM   2937  CB  MET   289     -23.479   4.783   1.722  1.00 10.00      B   
ATOM   2938  CG  MET   289     -22.920   3.371   1.648  1.00 10.00      B   
ATOM   2939  SD  MET   289     -23.738   2.247   2.796  1.00 10.00      B   
ATOM   2940  CE  MET   289     -25.361   2.124   2.046  1.00 10.00      B   
ATOM   2941  C   MET   289     -24.199   6.841   0.496  1.00 10.00      B   
ATOM   2942  O   MET   289     -25.313   6.853  -0.023  1.00 10.00      B   
ATOM   2943  N   LEU   290     -23.676   7.889   1.126  1.00 10.00      B   
ATOM   2944  HN  LEU   290     -22.781   7.811   1.516  1.00 10.00      B   
ATOM   2945  CA  LEU   290     -24.400   9.150   1.257  1.00 10.00      B   
ATOM   2946  CB  LEU   290     -23.629  10.127   2.151  1.00 10.00      B   
ATOM   2947  CG  LEU   290     -23.494   9.734   3.625  1.00 10.00      B   
ATOM   2948  CD1 LEU   290     -22.625  10.733   4.373  1.00 10.00      B   
ATOM   2949  CD2 LEU   290     -24.862   9.621   4.280  1.00 10.00      B   
ATOM   2950  C   LEU   290     -24.654   9.774  -0.111  1.00 10.00      B   
ATOM   2951  O   LEU   290     -25.755  10.247  -0.393  1.00 10.00      B   
ATOM   2952  N   MET   291     -23.631   9.750  -0.962  1.00 10.00      B   
ATOM   2953  HN  MET   291     -22.776   9.363  -0.669  1.00 10.00      B   
ATOM   2954  CA  MET   291     -23.735  10.299  -2.310  1.00 10.00      B   
ATOM   2955  CB  MET   291     -22.391  10.206  -3.039  1.00 10.00      B   
ATOM   2956  CG  MET   291     -22.422  10.720  -4.469  1.00 10.00      B   
ATOM   2957  SD  MET   291     -22.934  12.444  -4.575  1.00 10.00      B   
ATOM   2958  CE  MET   291     -22.868  12.699  -6.343  1.00 10.00      B   
ATOM   2959  C   MET   291     -24.817   9.574  -3.102  1.00 10.00      B   
ATOM   2960  O   MET   291     -25.561  10.191  -3.871  1.00 10.00      B   
ATOM   2961  N   ALA   292     -24.912   8.265  -2.891  1.00 10.00      B   
ATOM   2962  HN  ALA   292     -24.298   7.836  -2.260  1.00 10.00      B   
ATOM   2963  CA  ALA   292     -25.911   7.453  -3.569  1.00 10.00      B   
ATOM   2964  CB  ALA   292     -25.703   5.983  -3.241  1.00 10.00      B   
ATOM   2965  C   ALA   292     -27.311   7.898  -3.161  1.00 10.00      B   
ATOM   2966  O   ALA   292     -28.229   7.935  -3.982  1.00 10.00      B   
ATOM   2967  N   LEU   293     -27.456   8.254  -1.888  1.00 10.00      B   
ATOM   2968  HN  LEU   293     -26.677   8.211  -1.291  1.00 10.00      B   
ATOM   2969  CA  LEU   293     -28.735   8.705  -1.356  1.00 10.00      B   
ATOM   2970  CB  LEU   293     -28.692   8.797   0.173  1.00 10.00      B   
ATOM   2971  CG  LEU   293     -29.288   7.611   0.941  1.00 10.00      B   
ATOM   2972  CD1 LEU   293     -28.652   6.303   0.495  1.00 10.00      B   
ATOM   2973  CD2 LEU   293     -29.122   7.804   2.442  1.00 10.00      B   
ATOM   2974  C   LEU   293     -29.144  10.041  -1.965  1.00 10.00      B   
ATOM   2975  O   LEU   293     -30.301  10.237  -2.323  1.00 10.00      B   
ATOM   2976  N   SER   294     -28.188  10.951  -2.101  1.00 10.00      B   
ATOM   2977  HN  SER   294     -27.276  10.744  -1.797  1.00 10.00      B   
ATOM   2978  CA  SER   294     -28.464  12.257  -2.685  1.00 10.00      B   
ATOM   2979  CB  SER   294     -27.272  13.201  -2.491  1.00 10.00      B   
ATOM   2980  OG  SER   294     -26.055  12.478  -2.415  1.00 10.00      B   
ATOM   2981  HG  SER   294     -25.943  11.949  -3.218  1.00 10.00      B   
ATOM   2982  C   SER   294     -28.810  12.119  -4.167  1.00 10.00      B   
ATOM   2983  O   SER   294     -29.462  12.984  -4.751  1.00 10.00      B   
ATOM   2984  N   PHE   295     -28.376  11.016  -4.766  1.00 10.00      B   
ATOM   2985  HN  PHE   295     -27.861  10.363  -4.248  1.00 10.00      B   
ATOM   2986  CA  PHE   295     -28.639  10.757  -6.170  1.00 10.00      B   
ATOM   2987  CB  PHE   295     -27.591   9.801  -6.746  1.00 10.00      B   
ATOM   2988  CG  PHE   295     -26.951  10.291  -8.013  1.00 10.00      B   
ATOM   2989  CD1 PHE   295     -25.777  11.024  -7.975  1.00 10.00      B   
ATOM   2990  CD2 PHE   295     -27.523  10.015  -9.245  1.00 10.00      B   
ATOM   2991  CE1 PHE   295     -25.187  11.475  -9.139  1.00 10.00      B   
ATOM   2992  CE2 PHE   295     -26.939  10.464 -10.414  1.00 10.00      B   
ATOM   2993  CZ  PHE   295     -25.767  11.194 -10.361  1.00 10.00      B   
ATOM   2994  C   PHE   295     -30.040  10.187  -6.367  1.00 10.00      B   
ATOM   2995  O   PHE   295     -30.822  10.707  -7.166  1.00 10.00      B   
ATOM   2996  N   ILE   296     -30.360   9.125  -5.625  1.00 10.00      B   
ATOM   2997  HN  ILE   296     -29.697   8.765  -4.991  1.00 10.00      B   
ATOM   2998  CA  ILE   296     -31.671   8.478  -5.729  1.00 10.00      B   
ATOM   2999  CB  ILE   296     -31.759   7.173  -4.906  1.00 10.00      B   
ATOM   3000  CG1 ILE   296     -31.546   7.452  -3.414  1.00 10.00      B   
ATOM   3001  CG2 ILE   296     -30.747   6.152  -5.412  1.00 10.00      B   
ATOM   3002  CD1 ILE   296     -31.819   6.262  -2.518  1.00 10.00      B   
ATOM   3003  C   ILE   296     -32.809   9.424  -5.343  1.00 10.00      B   
ATOM   3004  O   ILE   296     -33.916   9.324  -5.871  1.00 10.00      B   
ATOM   3005  N   PHE   297     -32.530  10.347  -4.432  1.00 10.00      B   
ATOM   3006  HN  PHE   297     -31.631  10.379  -4.038  1.00 10.00      B   
ATOM   3007  CA  PHE   297     -33.530  11.309  -3.994  1.00 10.00      B   
ATOM   3008  CB  PHE   297     -33.437  11.539  -2.483  1.00 10.00      B   
ATOM   3009  CG  PHE   297     -33.754  10.324  -1.654  1.00 10.00      B   
ATOM   3010  CD1 PHE   297     -32.855   9.868  -0.705  1.00 10.00      B   
ATOM   3011  CD2 PHE   297     -34.947   9.640  -1.819  1.00 10.00      B   
ATOM   3012  CE1 PHE   297     -33.137   8.756   0.063  1.00 10.00      B   
ATOM   3013  CE2 PHE   297     -35.236   8.526  -1.055  1.00 10.00      B   
ATOM   3014  CZ  PHE   297     -34.329   8.083  -0.113  1.00 10.00      B   
ATOM   3015  C   PHE   297     -33.379  12.631  -4.744  1.00 10.00      B   
ATOM   3016  O   PHE   297     -33.975  13.643  -4.374  1.00 10.00      B   
ATOM   3017  N   GLY   298     -32.590  12.613  -5.808  1.00 10.00      B   
ATOM   3018  HN  GLY   298     -32.155  11.773  -6.070  1.00 10.00      B   
ATOM   3019  CA  GLY   298     -32.371  13.815  -6.585  1.00 10.00      B   
ATOM   3020  C   GLY   298     -32.597  13.606  -8.069  1.00 10.00      B   
ATOM   3021  O   GLY   298     -33.741  13.500  -8.514  1.00 10.00      B   
ATOM   3022  N   PRO   299     -31.511  13.530  -8.858  1.00 10.00      B   
ATOM   3023  CA  PRO   299     -31.593  13.343 -10.314  1.00 10.00      B   
ATOM   3024  CB  PRO   299     -30.147  13.534 -10.786  1.00 10.00      B   
ATOM   3025  CG  PRO   299     -29.313  13.222  -9.593  1.00 10.00      B   
ATOM   3026  CD  PRO   299     -30.117  13.644  -8.394  1.00 10.00      B   
ATOM   3027  C   PRO   299     -32.119  11.967 -10.733  1.00 10.00      B   
ATOM   3028  O   PRO   299     -32.398  11.735 -11.911  1.00 10.00      B   
ATOM   3029  N   LEU   300     -32.238  11.053  -9.782  1.00 10.00      B   
ATOM   3030  HN  LEU   300     -31.984  11.280  -8.860  1.00 10.00      B   
ATOM   3031  CA  LEU   300     -32.743   9.718 -10.077  1.00 10.00      B   
ATOM   3032  CB  LEU   300     -32.005   8.652  -9.260  1.00 10.00      B   
ATOM   3033  CG  LEU   300     -30.534   8.423  -9.616  1.00 10.00      B   
ATOM   3034  CD1 LEU   300     -29.971   7.243  -8.842  1.00 10.00      B   
ATOM   3035  CD2 LEU   300     -30.376   8.206 -11.108  1.00 10.00      B   
ATOM   3036  C   LEU   300     -34.245   9.636  -9.823  1.00 10.00      B   
ATOM   3037  O   LEU   300     -34.936  10.658  -9.801  1.00 10.00      B   
ATOM   3038  N   ARG   301     -34.744   8.412  -9.661  1.00 10.00      B   
ATOM   3039  HN  ARG   301     -34.136   7.640  -9.710  1.00 10.00      B   
ATOM   3040  CA  ARG   301     -36.163   8.165  -9.399  1.00 10.00      B   
ATOM   3041  CB  ARG   301     -36.641   8.935  -8.159  1.00 10.00      B   
ATOM   3042  CG  ARG   301     -37.755   8.251  -7.381  1.00 10.00      B   
ATOM   3043  CD  ARG   301     -38.959   9.164  -7.216  1.00 10.00      B   
ATOM   3044  NE  ARG   301     -38.594  10.468  -6.668  1.00 10.00      B   
ATOM   3045  HE  ARG   301     -37.721  10.837  -6.932  1.00 10.00      B   
ATOM   3046  CZ  ARG   301     -39.370  11.174  -5.849  1.00 10.00      B   
ATOM   3047  NH1 ARG   301     -40.550  10.700  -5.470  1.00 10.00      B   
ATOM   3048 HH11 ARG   301     -40.877   9.772  -5.816  1.00 10.00      B   
ATOM   3049 HH12 ARG   301     -41.159  11.253  -4.826  1.00 10.00      B   
ATOM   3050  NH2 ARG   301     -38.959  12.351  -5.394  1.00 10.00      B   
ATOM   3051 HH21 ARG   301     -39.567  12.907  -4.751  1.00 10.00      B   
ATOM   3052 HH22 ARG   301     -38.029  12.726  -5.674  1.00 10.00      B   
ATOM   3053  C   ARG   301     -37.026   8.496 -10.617  1.00 10.00      B   
ATOM   3054  O   ARG   301     -38.244   8.632 -10.510  1.00 10.00      B   
ATOM   3055  N   SER   302     -36.387   8.610 -11.773  1.00 10.00      B   
ATOM   3056  HN  SER   302     -35.420   8.468 -11.794  1.00 10.00      B   
ATOM   3057  CA  SER   302     -37.085   8.926 -13.013  1.00 10.00      B   
ATOM   3058  CB  SER   302     -37.050  10.435 -13.260  1.00 10.00      B   
ATOM   3059  OG  SER   302     -35.909  11.017 -12.650  1.00 10.00      B   
ATOM   3060  HG  SER   302     -36.063  11.098 -11.699  1.00 10.00      B   
ATOM   3061  C   SER   302     -36.450   8.185 -14.184  1.00 10.00      B   
ATOM   3062  O   SER   302     -37.144   7.627 -15.040  1.00 10.00      B   
ATOM   3063  N   VAL   303     -35.125   8.191 -14.223  1.00 10.00      B   
ATOM   3064  HN  VAL   303     -34.629   8.677 -13.535  1.00 10.00      B   
ATOM   3065  CA  VAL   303     -34.390   7.508 -15.277  1.00 10.00      B   
ATOM   3066  CB  VAL   303     -32.963   8.074 -15.445  1.00 10.00      B   
ATOM   3067  CG1 VAL   303     -33.019   9.467 -16.054  1.00 10.00      B   
ATOM   3068  CG2 VAL   303     -32.228   8.108 -14.114  1.00 10.00      B   
ATOM   3069  C   VAL   303     -34.330   6.006 -14.998  1.00 10.00      B   
ATOM   3070  O   VAL   303     -34.367   5.580 -13.840  1.00 10.00      B   
ATOM   3071  N   PRO   304     -34.253   5.189 -16.058  1.00 10.00      B   
ATOM   3072  CA  PRO   304     -34.202   3.728 -15.936  1.00 10.00      B   
ATOM   3073  CB  PRO   304     -34.231   3.243 -17.390  1.00 10.00      B   
ATOM   3074  CG  PRO   304     -33.742   4.401 -18.186  1.00 10.00      B   
ATOM   3075  CD  PRO   304     -34.218   5.625 -17.464  1.00 10.00      B   
ATOM   3076  C   PRO   304     -32.938   3.233 -15.241  1.00 10.00      B   
ATOM   3077  O   PRO   304     -31.971   3.983 -15.063  1.00 10.00      B   
ATOM   3078  N   MET   305     -32.950   1.956 -14.872  1.00 10.00      B   
ATOM   3079  HN  MET   305     -33.753   1.418 -15.056  1.00 10.00      B   
ATOM   3080  CA  MET   305     -31.821   1.320 -14.196  1.00 10.00      B   
ATOM   3081  CB  MET   305     -32.140  -0.148 -13.912  1.00 10.00      B   
ATOM   3082  CG  MET   305     -31.012  -0.918 -13.247  1.00 10.00      B   
ATOM   3083  SD  MET   305     -31.390  -2.668 -13.046  1.00 10.00      B   
ATOM   3084  CE  MET   305     -31.444  -3.199 -14.757  1.00 10.00      B   
ATOM   3085  C   MET   305     -30.546   1.422 -15.028  1.00 10.00      B   
ATOM   3086  O   MET   305     -29.448   1.557 -14.485  1.00 10.00      B   
ATOM   3087  N   GLY   306     -30.705   1.358 -16.345  1.00 10.00      B   
ATOM   3088  HN  GLY   306     -31.607   1.237 -16.713  1.00 10.00      B   
ATOM   3089  CA  GLY   306     -29.570   1.453 -17.242  1.00 10.00      B   
ATOM   3090  C   GLY   306     -28.811   2.746 -17.044  1.00 10.00      B   
ATOM   3091  O   GLY   306     -27.586   2.747 -16.946  1.00 10.00      B   
ATOM   3092  N   VAL   307     -29.540   3.849 -16.960  1.00 10.00      B   
ATOM   3093  HN  VAL   307     -30.516   3.785 -17.028  1.00 10.00      B   
ATOM   3094  CA  VAL   307     -28.920   5.149 -16.757  1.00 10.00      B   
ATOM   3095  CB  VAL   307     -29.940   6.302 -16.902  1.00 10.00      B   
ATOM   3096  CG1 VAL   307     -29.264   7.651 -16.704  1.00 10.00      B   
ATOM   3097  CG2 VAL   307     -30.613   6.248 -18.264  1.00 10.00      B   
ATOM   3098  C   VAL   307     -28.273   5.202 -15.378  1.00 10.00      B   
ATOM   3099  O   VAL   307     -27.193   5.765 -15.209  1.00 10.00      B   
ATOM   3100  N   ARG   308     -28.931   4.576 -14.403  1.00 10.00      B   
ATOM   3101  HN  ARG   308     -29.775   4.123 -14.613  1.00 10.00      B   
ATOM   3102  CA  ARG   308     -28.428   4.542 -13.035  1.00 10.00      B   
ATOM   3103  CB  ARG   308     -29.419   3.849 -12.095  1.00 10.00      B   
ATOM   3104  CG  ARG   308     -30.741   4.574 -11.928  1.00 10.00      B   
ATOM   3105  CD  ARG   308     -31.450   4.143 -10.655  1.00 10.00      B   
ATOM   3106  NE  ARG   308     -31.740   2.711 -10.632  1.00 10.00      B   
ATOM   3107  HE  ARG   308     -30.973   2.093 -10.567  1.00 10.00      B   
ATOM   3108  CZ  ARG   308     -32.973   2.202 -10.678  1.00 10.00      B   
ATOM   3109  NH1 ARG   308     -34.020   3.009 -10.743  1.00 10.00      B   
ATOM   3110 HH11 ARG   308     -33.885   4.042 -10.760  1.00 10.00      B   
ATOM   3111 HH12 ARG   308     -34.985   2.614 -10.776  1.00 10.00      B   
ATOM   3112  NH2 ARG   308     -33.153   0.888 -10.644  1.00 10.00      B   
ATOM   3113 HH21 ARG   308     -32.331   0.247 -10.579  1.00 10.00      B   
ATOM   3114 HH22 ARG   308     -34.117   0.487 -10.684  1.00 10.00      B   
ATOM   3115  C   ARG   308     -27.072   3.848 -12.961  1.00 10.00      B   
ATOM   3116  O   ARG   308     -26.154   4.336 -12.303  1.00 10.00      B   
ATOM   3117  N   VAL   309     -26.942   2.713 -13.641  1.00 10.00      B   
ATOM   3118  HN  VAL   309     -27.707   2.364 -14.152  1.00 10.00      B   
ATOM   3119  CA  VAL   309     -25.686   1.972 -13.632  1.00 10.00      B   
ATOM   3120  CB  VAL   309     -25.843   0.490 -14.057  1.00 10.00      B   
ATOM   3121  CG1 VAL   309     -26.175   0.351 -15.533  1.00 10.00      B   
ATOM   3122  CG2 VAL   309     -24.599  -0.312 -13.700  1.00 10.00      B   
ATOM   3123  C   VAL   309     -24.607   2.683 -14.453  1.00 10.00      B   
ATOM   3124  O   VAL   309     -23.440   2.704 -14.061  1.00 10.00      B   
ATOM   3125  N   VAL   310     -25.002   3.289 -15.575  1.00 10.00      B   
ATOM   3126  HN  VAL   310     -25.948   3.242 -15.838  1.00 10.00      B   
ATOM   3127  CA  VAL   310     -24.056   4.012 -16.429  1.00 10.00      B   
ATOM   3128  CB  VAL   310     -24.709   4.500 -17.746  1.00 10.00      B   
ATOM   3129  CG1 VAL   310     -23.801   5.475 -18.487  1.00 10.00      B   
ATOM   3130  CG2 VAL   310     -25.034   3.316 -18.642  1.00 10.00      B   
ATOM   3131  C   VAL   310     -23.458   5.196 -15.670  1.00 10.00      B   
ATOM   3132  O   VAL   310     -22.237   5.334 -15.574  1.00 10.00      B   
ATOM   3133  N   THR   311     -24.319   6.035 -15.114  1.00 10.00      B   
ATOM   3134  HN  THR   311     -25.283   5.881 -15.220  1.00 10.00      B   
ATOM   3135  CA  THR   311     -23.866   7.189 -14.354  1.00 10.00      B   
ATOM   3136  CB  THR   311     -25.039   8.129 -14.028  1.00 10.00      B   
ATOM   3137  OG1 THR   311     -25.909   8.210 -15.166  1.00 10.00      B   
ATOM   3138  HG1 THR   311     -26.806   7.971 -14.893  1.00 10.00      B   
ATOM   3139  CG2 THR   311     -24.528   9.519 -13.688  1.00 10.00      B   
ATOM   3140  C   THR   311     -23.198   6.731 -13.057  1.00 10.00      B   
ATOM   3141  O   THR   311     -22.320   7.406 -12.519  1.00 10.00      B   
ATOM   3142  N   GLY   312     -23.617   5.567 -12.576  1.00 10.00      B   
ATOM   3143  HN  GLY   312     -24.321   5.080 -13.056  1.00 10.00      B   
ATOM   3144  CA  GLY   312     -23.061   5.009 -11.362  1.00 10.00      B   
ATOM   3145  C   GLY   312     -21.596   4.672 -11.511  1.00 10.00      B   
ATOM   3146  O   GLY   312     -20.767   5.131 -10.722  1.00 10.00      B   
ATOM   3147  N   ILE   313     -21.269   3.885 -12.531  1.00 10.00      B   
ATOM   3148  HN  ILE   313     -21.975   3.549 -13.131  1.00 10.00      B   
ATOM   3149  CA  ILE   313     -19.884   3.502 -12.771  1.00 10.00      B   
ATOM   3150  CB  ILE   313     -19.740   2.391 -13.837  1.00 10.00      B   
ATOM   3151  CG1 ILE   313     -20.357   2.818 -15.172  1.00 10.00      B   
ATOM   3152  CG2 ILE   313     -20.361   1.092 -13.342  1.00 10.00      B   
ATOM   3153  CD1 ILE   313     -20.053   1.881 -16.323  1.00 10.00      B   
ATOM   3154  C   ILE   313     -19.048   4.719 -13.151  1.00 10.00      B   
ATOM   3155  O   ILE   313     -17.865   4.797 -12.824  1.00 10.00      B   
ATOM   3156  N   SER   314     -19.684   5.679 -13.819  1.00 10.00      B   
ATOM   3157  HN  SER   314     -20.630   5.554 -14.044  1.00 10.00      B   
ATOM   3158  CA  SER   314     -19.010   6.902 -14.231  1.00 10.00      B   
ATOM   3159  CB  SER   314     -19.938   7.773 -15.077  1.00 10.00      B   
ATOM   3160  OG  SER   314     -20.373   7.074 -16.230  1.00 10.00      B   
ATOM   3161  HG  SER   314     -21.114   6.499 -15.996  1.00 10.00      B   
ATOM   3162  C   SER   314     -18.502   7.679 -13.020  1.00 10.00      B   
ATOM   3163  O   SER   314     -17.356   8.127 -12.996  1.00 10.00      B   
ATOM   3164  N   PHE   315     -19.353   7.821 -12.006  1.00 10.00      B   
ATOM   3165  HN  PHE   315     -20.256   7.443 -12.077  1.00 10.00      B   
ATOM   3166  CA  PHE   315     -18.972   8.531 -10.792  1.00 10.00      B   
ATOM   3167  CB  PHE   315     -20.180   8.778  -9.888  1.00 10.00      B   
ATOM   3168  CG  PHE   315     -20.807  10.127 -10.099  1.00 10.00      B   
ATOM   3169  CD1 PHE   315     -21.666  10.351 -11.164  1.00 10.00      B   
ATOM   3170  CD2 PHE   315     -20.532  11.174  -9.235  1.00 10.00      B   
ATOM   3171  CE1 PHE   315     -22.237  11.593 -11.362  1.00 10.00      B   
ATOM   3172  CE2 PHE   315     -21.101  12.418  -9.427  1.00 10.00      B   
ATOM   3173  CZ  PHE   315     -21.956  12.628 -10.491  1.00 10.00      B   
ATOM   3174  C   PHE   315     -17.874   7.775 -10.061  1.00 10.00      B   
ATOM   3175  O   PHE   315     -17.024   8.373  -9.402  1.00 10.00      B   
ATOM   3176  N   GLY   316     -17.898   6.454 -10.191  1.00 10.00      B   
ATOM   3177  HN  GLY   316     -18.622   6.036 -10.702  1.00 10.00      B   
ATOM   3178  CA  GLY   316     -16.880   5.630  -9.576  1.00 10.00      B   
ATOM   3179  C   GLY   316     -15.544   5.872 -10.241  1.00 10.00      B   
ATOM   3180  O   GLY   316     -14.512   5.954  -9.578  1.00 10.00      B   
ATOM   3181  N   PHE   317     -15.577   6.012 -11.561  1.00 10.00      B   
ATOM   3182  HN  PHE   317     -16.437   5.931 -12.027  1.00 10.00      B   
ATOM   3183  CA  PHE   317     -14.375   6.271 -12.336  1.00 10.00      B   
ATOM   3184  CB  PHE   317     -14.676   6.221 -13.835  1.00 10.00      B   
ATOM   3185  CG  PHE   317     -14.663   4.836 -14.423  1.00 10.00      B   
ATOM   3186  CD1 PHE   317     -15.772   4.334 -15.080  1.00 10.00      B   
ATOM   3187  CD2 PHE   317     -13.536   4.037 -14.319  1.00 10.00      B   
ATOM   3188  CE1 PHE   317     -15.760   3.064 -15.626  1.00 10.00      B   
ATOM   3189  CE2 PHE   317     -13.515   2.765 -14.862  1.00 10.00      B   
ATOM   3190  CZ  PHE   317     -14.630   2.277 -15.515  1.00 10.00      B   
ATOM   3191  C   PHE   317     -13.791   7.628 -11.968  1.00 10.00      B   
ATOM   3192  O   PHE   317     -12.580   7.766 -11.816  1.00 10.00      B   
ATOM   3193  N   VAL   318     -14.662   8.625 -11.819  1.00 10.00      B   
ATOM   3194  HN  VAL   318     -15.618   8.449 -11.965  1.00 10.00      B   
ATOM   3195  CA  VAL   318     -14.230   9.973 -11.455  1.00 10.00      B   
ATOM   3196  CB  VAL   318     -15.418  10.962 -11.387  1.00 10.00      B   
ATOM   3197  CG1 VAL   318     -14.951  12.344 -10.955  1.00 10.00      B   
ATOM   3198  CG2 VAL   318     -16.119  11.044 -12.734  1.00 10.00      B   
ATOM   3199  C   VAL   318     -13.506   9.945 -10.110  1.00 10.00      B   
ATOM   3200  O   VAL   318     -12.403  10.469  -9.975  1.00 10.00      B   
ATOM   3201  N   PHE   319     -14.127   9.302  -9.127  1.00 10.00      B   
ATOM   3202  HN  PHE   319     -15.005   8.900  -9.303  1.00 10.00      B   
ATOM   3203  CA  PHE   319     -13.544   9.181  -7.797  1.00 10.00      B   
ATOM   3204  CB  PHE   319     -14.509   8.422  -6.872  1.00 10.00      B   
ATOM   3205  CG  PHE   319     -13.949   8.093  -5.517  1.00 10.00      B   
ATOM   3206  CD1 PHE   319     -13.849   9.064  -4.534  1.00 10.00      B   
ATOM   3207  CD2 PHE   319     -13.521   6.808  -5.228  1.00 10.00      B   
ATOM   3208  CE1 PHE   319     -13.332   8.758  -3.288  1.00 10.00      B   
ATOM   3209  CE2 PHE   319     -13.003   6.495  -3.985  1.00 10.00      B   
ATOM   3210  CZ  PHE   319     -12.908   7.472  -3.013  1.00 10.00      B   
ATOM   3211  C   PHE   319     -12.200   8.459  -7.878  1.00 10.00      B   
ATOM   3212  O   PHE   319     -11.220   8.868  -7.255  1.00 10.00      B   
ATOM   3213  N   TYR   320     -12.164   7.403  -8.680  1.00 10.00      B   
ATOM   3214  HN  TYR   320     -12.980   7.151  -9.165  1.00 10.00      B   
ATOM   3215  CA  TYR   320     -10.963   6.603  -8.867  1.00 10.00      B   
ATOM   3216  CB  TYR   320     -11.286   5.384  -9.738  1.00 10.00      B   
ATOM   3217  CG  TYR   320     -10.107   4.484 -10.042  1.00 10.00      B   
ATOM   3218  CD1 TYR   320      -9.595   3.622  -9.081  1.00 10.00      B   
ATOM   3219  CD2 TYR   320      -9.519   4.487 -11.301  1.00 10.00      B   
ATOM   3220  CE1 TYR   320      -8.532   2.790  -9.368  1.00 10.00      B   
ATOM   3221  CE2 TYR   320      -8.453   3.660 -11.595  1.00 10.00      B   
ATOM   3222  CZ  TYR   320      -7.965   2.812 -10.625  1.00 10.00      B   
ATOM   3223  OH  TYR   320      -6.904   1.983 -10.913  1.00 10.00      B   
ATOM   3224  HH  TYR   320      -7.098   1.088 -10.600  1.00 10.00      B   
ATOM   3225  C   TYR   320      -9.833   7.420  -9.491  1.00 10.00      B   
ATOM   3226  O   TYR   320      -8.709   7.426  -8.985  1.00 10.00      B   
ATOM   3227  N   VAL   321     -10.130   8.117 -10.584  1.00 10.00      B   
ATOM   3228  HN  VAL   321     -11.051   8.096 -10.939  1.00 10.00      B   
ATOM   3229  CA  VAL   321      -9.115   8.914 -11.262  1.00 10.00      B   
ATOM   3230  CB  VAL   321      -9.524   9.373 -12.683  1.00 10.00      B   
ATOM   3231  CG1 VAL   321      -9.794   8.177 -13.584  1.00 10.00      B   
ATOM   3232  CG2 VAL   321     -10.717  10.314 -12.650  1.00 10.00      B   
ATOM   3233  C   VAL   321      -8.657  10.105 -10.423  1.00 10.00      B   
ATOM   3234  O   VAL   321      -7.481  10.454 -10.438  1.00 10.00      B   
ATOM   3235  N   LEU   322      -9.580  10.712  -9.680  1.00 10.00      B   
ATOM   3236  HN  LEU   322     -10.508  10.385  -9.700  1.00 10.00      B   
ATOM   3237  CA  LEU   322      -9.244  11.859  -8.843  1.00 10.00      B   
ATOM   3238  CB  LEU   322     -10.501  12.527  -8.271  1.00 10.00      B   
ATOM   3239  CG  LEU   322     -11.413  13.236  -9.279  1.00 10.00      B   
ATOM   3240  CD1 LEU   322     -12.455  14.083  -8.568  1.00 10.00      B   
ATOM   3241  CD2 LEU   322     -10.601  14.080 -10.247  1.00 10.00      B   
ATOM   3242  C   LEU   322      -8.277  11.461  -7.730  1.00 10.00      B   
ATOM   3243  O   LEU   322      -7.321  12.180  -7.442  1.00 10.00      B   
ATOM   3244  N   ASP   323      -8.518  10.307  -7.123  1.00 10.00      B   
ATOM   3245  HN  ASP   323      -9.299   9.776  -7.400  1.00 10.00      B   
ATOM   3246  CA  ASP   323      -7.659   9.805  -6.049  1.00 10.00      B   
ATOM   3247  CB  ASP   323      -8.298   8.577  -5.383  1.00 10.00      B   
ATOM   3248  CG  ASP   323      -7.312   7.740  -4.583  1.00 10.00      B   
ATOM   3249  OD1 ASP   323      -7.143   8.001  -3.372  1.00 10.00      B   
ATOM   3250  OD2 ASP   323      -6.711   6.807  -5.162  1.00 10.00      B   
ATOM   3251  C   ASP   323      -6.270   9.458  -6.583  1.00 10.00      B   
ATOM   3252  O   ASP   323      -5.251   9.813  -5.987  1.00 10.00      B   
ATOM   3253  N   GLN   324      -6.239   8.793  -7.730  1.00 10.00      B   
ATOM   3254  HN  GLN   324      -7.087   8.562  -8.171  1.00 10.00      B   
ATOM   3255  CA  GLN   324      -4.984   8.379  -8.347  1.00 10.00      B   
ATOM   3256  CB  GLN   324      -5.231   7.268  -9.367  1.00 10.00      B   
ATOM   3257  CG  GLN   324      -5.625   5.935  -8.751  1.00 10.00      B   
ATOM   3258  CD  GLN   324      -4.547   5.372  -7.846  1.00 10.00      B   
ATOM   3259  OE1 GLN   324      -3.624   4.701  -8.310  1.00 10.00      B   
ATOM   3260  NE2 GLN   324      -4.665   5.622  -6.549  1.00 10.00      B   
ATOM   3261 HE21 GLN   324      -5.444   6.153  -6.240  1.00 10.00      B   
ATOM   3262 HE22 GLN   324      -3.976   5.275  -5.943  1.00 10.00      B   
ATOM   3263  C   GLN   324      -4.225   9.538  -8.999  1.00 10.00      B   
ATOM   3264  O   GLN   324      -3.066   9.387  -9.383  1.00 10.00      B   
ATOM   3265  N   ILE   325      -4.871  10.685  -9.139  1.00 10.00      B   
ATOM   3266  HN  ILE   325      -5.802  10.758  -8.836  1.00 10.00      B   
ATOM   3267  CA  ILE   325      -4.221  11.837  -9.752  1.00 10.00      B   
ATOM   3268  CB  ILE   325      -5.041  12.425 -10.923  1.00 10.00      B   
ATOM   3269  CG1 ILE   325      -5.041  11.455 -12.112  1.00 10.00      B   
ATOM   3270  CG2 ILE   325      -4.494  13.780 -11.345  1.00 10.00      B   
ATOM   3271  CD1 ILE   325      -5.945  11.881 -13.251  1.00 10.00      B   
ATOM   3272  C   ILE   325      -3.900  12.926  -8.729  1.00 10.00      B   
ATOM   3273  O   ILE   325      -2.759  13.375  -8.638  1.00 10.00      B   
ATOM   3274  N   PHE   326      -4.897  13.329  -7.950  1.00 10.00      B   
ATOM   3275  HN  PHE   326      -5.782  12.907  -8.041  1.00 10.00      B   
ATOM   3276  CA  PHE   326      -4.710  14.380  -6.955  1.00 10.00      B   
ATOM   3277  CB  PHE   326      -6.046  14.955  -6.486  1.00 10.00      B   
ATOM   3278  CG  PHE   326      -6.636  15.949  -7.447  1.00 10.00      B   
ATOM   3279  CD1 PHE   326      -7.605  15.562  -8.358  1.00 10.00      B   
ATOM   3280  CD2 PHE   326      -6.219  17.271  -7.442  1.00 10.00      B   
ATOM   3281  CE1 PHE   326      -8.144  16.471  -9.246  1.00 10.00      B   
ATOM   3282  CE2 PHE   326      -6.755  18.186  -8.327  1.00 10.00      B   
ATOM   3283  CZ  PHE   326      -7.721  17.786  -9.230  1.00 10.00      B   
ATOM   3284  C   PHE   326      -3.865  13.921  -5.774  1.00 10.00      B   
ATOM   3285  O   PHE   326      -3.176  14.731  -5.151  1.00 10.00      B   
ATOM   3286  N   GLY   327      -3.918  12.625  -5.471  1.00 10.00      B   
ATOM   3287  HN  GLY   327      -4.496  12.032  -5.995  1.00 10.00      B   
ATOM   3288  CA  GLY   327      -3.140  12.080  -4.372  1.00 10.00      B   
ATOM   3289  C   GLY   327      -1.654  12.348  -4.536  1.00 10.00      B   
ATOM   3290  O   GLY   327      -1.056  13.061  -3.727  1.00 10.00      B   
ATOM   3291  N   PRO   328      -1.018  11.796  -5.588  1.00 10.00      B   
ATOM   3292  CA  PRO   328       0.408  12.008  -5.842  1.00 10.00      B   
ATOM   3293  CB  PRO   328       0.757  10.882  -6.816  1.00 10.00      B   
ATOM   3294  CG  PRO   328      -0.507  10.644  -7.565  1.00 10.00      B   
ATOM   3295  CD  PRO   328      -1.628  10.898  -6.591  1.00 10.00      B   
ATOM   3296  C   PRO   328       0.688  13.371  -6.485  1.00 10.00      B   
ATOM   3297  O   PRO   328       1.793  13.624  -6.962  1.00 10.00      B   
ATOM   3298  N   LEU   329      -0.310  14.248  -6.487  1.00 10.00      B   
ATOM   3299  HN  LEU   329      -1.172  13.992  -6.091  1.00 10.00      B   
ATOM   3300  CA  LEU   329      -0.163  15.581  -7.063  1.00 10.00      B   
ATOM   3301  CB  LEU   329      -1.497  16.075  -7.627  1.00 10.00      B   
ATOM   3302  CG  LEU   329      -1.415  17.108  -8.752  1.00 10.00      B   
ATOM   3303  CD1 LEU   329      -0.774  16.504  -9.992  1.00 10.00      B   
ATOM   3304  CD2 LEU   329      -2.796  17.653  -9.074  1.00 10.00      B   
ATOM   3305  C   LEU   329       0.361  16.553  -6.012  1.00 10.00      B   
ATOM   3306  O   LEU   329       0.351  17.770  -6.199  1.00 10.00      B   
ATOM   3307  N   THR   330       0.841  15.996  -4.909  1.00 10.00      B   
ATOM   3308  HN  THR   330       0.829  15.018  -4.827  1.00 10.00      B   
ATOM   3309  CA  THR   330       1.380  16.779  -3.811  1.00 10.00      B   
ATOM   3310  CB  THR   330       1.379  15.944  -2.519  1.00 10.00      B   
ATOM   3311  OG1 THR   330       1.389  14.548  -2.863  1.00 10.00      B   
ATOM   3312  HG1 THR   330       0.486  14.199  -2.817  1.00 10.00      B   
ATOM   3313  CG2 THR   330       0.138  16.242  -1.693  1.00 10.00      B   
ATOM   3314  C   THR   330       2.803  17.245  -4.120  1.00 10.00      B   
ATOM   3315  O   THR   330       3.490  17.805  -3.269  1.00 10.00      B   
ATOM   3316  N   LEU   331       3.235  17.011  -5.354  1.00 10.00      B   
ATOM   3317  HN  LEU   331       2.638  16.559  -5.988  1.00 10.00      B   
ATOM   3318  CA  LEU   331       4.570  17.397  -5.790  1.00 10.00      B   
ATOM   3319  CB  LEU   331       5.127  16.356  -6.765  1.00 10.00      B   
ATOM   3320  CG  LEU   331       5.059  14.896  -6.309  1.00 10.00      B   
ATOM   3321  CD1 LEU   331       5.395  13.960  -7.457  1.00 10.00      B   
ATOM   3322  CD2 LEU   331       5.988  14.654  -5.132  1.00 10.00      B   
ATOM   3323  C   LEU   331       4.557  18.772  -6.454  1.00 10.00      B   
ATOM   3324  O   LEU   331       5.599  19.274  -6.880  1.00 10.00      B   
ATOM   3325  N   VAL   332       3.374  19.374  -6.546  1.00 10.00      B   
ATOM   3326  HN  VAL   332       2.580  18.924  -6.188  1.00 10.00      B   
ATOM   3327  CA  VAL   332       3.230  20.691  -7.162  1.00 10.00      B   
ATOM   3328  CB  VAL   332       1.815  20.901  -7.749  1.00 10.00      B   
ATOM   3329  CG1 VAL   332       1.741  22.203  -8.533  1.00 10.00      B   
ATOM   3330  CG2 VAL   332       1.423  19.724  -8.629  1.00 10.00      B   
ATOM   3331  C   VAL   332       3.542  21.797  -6.155  1.00 10.00      B   
ATOM   3332  O   VAL   332       4.607  22.414  -6.206  1.00 10.00      B   
ATOM   3333  N   TYR   333       2.616  22.033  -5.235  1.00 10.00      B   
ATOM   3334  HN  TYR   333       1.792  21.504  -5.241  1.00 10.00      B   
ATOM   3335  CA  TYR   333       2.794  23.058  -4.216  1.00 10.00      B   
ATOM   3336  CB  TYR   333       1.498  23.844  -4.000  1.00 10.00      B   
ATOM   3337  CG  TYR   333       1.331  25.033  -4.914  1.00 10.00      B   
ATOM   3338  CD1 TYR   333       0.161  25.217  -5.637  1.00 10.00      B   
ATOM   3339  CD2 TYR   333       2.341  25.975  -5.055  1.00 10.00      B   
ATOM   3340  CE1 TYR   333       0.001  26.303  -6.474  1.00 10.00      B   
ATOM   3341  CE2 TYR   333       2.191  27.065  -5.890  1.00 10.00      B   
ATOM   3342  CZ  TYR   333       1.019  27.224  -6.597  1.00 10.00      B   
ATOM   3343  OH  TYR   333       0.863  28.311  -7.429  1.00 10.00      B   
ATOM   3344  HH  TYR   333      -0.025  28.671  -7.318  1.00 10.00      B   
ATOM   3345  C   TYR   333       3.250  22.439  -2.902  1.00 10.00      B   
ATOM   3346  O   TYR   333       3.780  23.129  -2.032  1.00 10.00      B   
ATOM   3347  N   GLY   334       3.050  21.136  -2.762  1.00 10.00      B   
ATOM   3348  HN  GLY   334       2.632  20.629  -3.488  1.00 10.00      B   
ATOM   3349  CA  GLY   334       3.442  20.461  -1.543  1.00 10.00      B   
ATOM   3350  C   GLY   334       2.458  20.732  -0.426  1.00 10.00      B   
ATOM   3351  O   GLY   334       2.838  21.169   0.661  1.00 10.00      B   
ATOM   3352  N   ILE   335       1.187  20.496  -0.707  1.00 10.00      B   
ATOM   3353  HN  ILE   335       0.949  20.164  -1.597  1.00 10.00      B   
ATOM   3354  CA  ILE   335       0.137  20.713   0.272  1.00 10.00      B   
ATOM   3355  CB  ILE   335      -1.244  20.866  -0.403  1.00 10.00      B   
ATOM   3356  CG1 ILE   335      -1.561  19.650  -1.279  1.00 10.00      B   
ATOM   3357  CG2 ILE   335      -1.293  22.149  -1.218  1.00 10.00      B   
ATOM   3358  CD1 ILE   335      -2.979  19.629  -1.806  1.00 10.00      B   
ATOM   3359  C   ILE   335       0.090  19.567   1.280  1.00 10.00      B   
ATOM   3360  O   ILE   335       0.565  18.465   0.991  1.00 10.00      B   
ATOM   3361  N   PRO   336      -0.460  19.818   2.483  1.00 10.00      B   
ATOM   3362  CA  PRO   336      -0.574  18.798   3.529  1.00 10.00      B   
ATOM   3363  CB  PRO   336      -1.391  19.493   4.622  1.00 10.00      B   
ATOM   3364  CG  PRO   336      -1.144  20.944   4.402  1.00 10.00      B   
ATOM   3365  CD  PRO   336      -0.995  21.116   2.920  1.00 10.00      B   
ATOM   3366  C   PRO   336      -1.316  17.563   3.034  1.00 10.00      B   
ATOM   3367  O   PRO   336      -2.333  17.674   2.343  1.00 10.00      B   
ATOM   3368  N   PRO   337      -0.820  16.370   3.397  1.00 10.00      B   
ATOM   3369  CA  PRO   337      -1.417  15.091   2.991  1.00 10.00      B   
ATOM   3370  CB  PRO   337      -0.593  14.040   3.749  1.00 10.00      B   
ATOM   3371  CG  PRO   337       0.157  14.798   4.791  1.00 10.00      B   
ATOM   3372  CD  PRO   337       0.374  16.171   4.232  1.00 10.00      B   
ATOM   3373  C   PRO   337      -2.890  14.984   3.374  1.00 10.00      B   
ATOM   3374  O   PRO   337      -3.659  14.274   2.730  1.00 10.00      B   
ATOM   3375  N   ILE   338      -3.274  15.706   4.419  1.00 10.00      B   
ATOM   3376  HN  ILE   338      -2.611  16.257   4.884  1.00 10.00      B   
ATOM   3377  CA  ILE   338      -4.649  15.699   4.894  1.00 10.00      B   
ATOM   3378  CB  ILE   338      -4.800  16.546   6.175  1.00 10.00      B   
ATOM   3379  CG1 ILE   338      -3.647  16.257   7.143  1.00 10.00      B   
ATOM   3380  CG2 ILE   338      -6.140  16.265   6.842  1.00 10.00      B   
ATOM   3381  CD1 ILE   338      -3.495  17.282   8.246  1.00 10.00      B   
ATOM   3382  C   ILE   338      -5.589  16.244   3.824  1.00 10.00      B   
ATOM   3383  O   ILE   338      -6.637  15.661   3.553  1.00 10.00      B   
ATOM   3384  N   ILE   339      -5.192  17.346   3.194  1.00 10.00      B   
ATOM   3385  HN  ILE   339      -4.327  17.741   3.426  1.00 10.00      B   
ATOM   3386  CA  ILE   339      -6.004  17.971   2.155  1.00 10.00      B   
ATOM   3387  CB  ILE   339      -5.436  19.342   1.730  1.00 10.00      B   
ATOM   3388  CG1 ILE   339      -5.250  20.248   2.950  1.00 10.00      B   
ATOM   3389  CG2 ILE   339      -6.352  20.005   0.707  1.00 10.00      B   
ATOM   3390  CD1 ILE   339      -4.631  21.590   2.627  1.00 10.00      B   
ATOM   3391  C   ILE   339      -6.101  17.066   0.930  1.00 10.00      B   
ATOM   3392  O   ILE   339      -7.175  16.901   0.353  1.00 10.00      B   
ATOM   3393  N   GLY   340      -4.975  16.467   0.554  1.00 10.00      B   
ATOM   3394  HN  GLY   340      -4.154  16.622   1.069  1.00 10.00      B   
ATOM   3395  CA  GLY   340      -4.947  15.591  -0.606  1.00 10.00      B   
ATOM   3396  C   GLY   340      -5.750  14.316  -0.410  1.00 10.00      B   
ATOM   3397  O   GLY   340      -6.515  13.916  -1.288  1.00 10.00      B   
ATOM   3398  N   ALA   341      -5.594  13.693   0.749  1.00 10.00      B   
ATOM   3399  HN  ALA   341      -4.993  14.078   1.423  1.00 10.00      B   
ATOM   3400  CA  ALA   341      -6.293  12.451   1.052  1.00 10.00      B   
ATOM   3401  CB  ALA   341      -5.685  11.789   2.278  1.00 10.00      B   
ATOM   3402  C   ALA   341      -7.787  12.672   1.254  1.00 10.00      B   
ATOM   3403  O   ALA   341      -8.602  11.825   0.887  1.00 10.00      B   
ATOM   3404  N   LEU   342      -8.145  13.809   1.839  1.00 10.00      B   
ATOM   3405  HN  LEU   342      -7.452  14.448   2.113  1.00 10.00      B   
ATOM   3406  CA  LEU   342      -9.546  14.124   2.089  1.00 10.00      B   
ATOM   3407  CB  LEU   342      -9.705  14.986   3.343  1.00 10.00      B   
ATOM   3408  CG  LEU   342      -9.974  14.237   4.649  1.00 10.00      B   
ATOM   3409  CD1 LEU   342     -10.041  15.204   5.821  1.00 10.00      B   
ATOM   3410  CD2 LEU   342     -11.255  13.425   4.549  1.00 10.00      B   
ATOM   3411  C   LEU   342     -10.196  14.820   0.901  1.00 10.00      B   
ATOM   3412  O   LEU   342     -11.393  15.088   0.917  1.00 10.00      B   
ATOM   3413  N   LEU   343      -9.411  15.104  -0.133  1.00 10.00      B   
ATOM   3414  HN  LEU   343      -8.462  14.858  -0.097  1.00 10.00      B   
ATOM   3415  CA  LEU   343      -9.931  15.774  -1.320  1.00 10.00      B   
ATOM   3416  CB  LEU   343      -8.813  16.149  -2.302  1.00 10.00      B   
ATOM   3417  CG  LEU   343      -9.124  17.290  -3.275  1.00 10.00      B   
ATOM   3418  CD1 LEU   343      -9.390  18.581  -2.517  1.00 10.00      B   
ATOM   3419  CD2 LEU   343      -7.978  17.478  -4.255  1.00 10.00      B   
ATOM   3420  C   LEU   343     -11.039  14.967  -2.009  1.00 10.00      B   
ATOM   3421  O   LEU   343     -12.148  15.474  -2.178  1.00 10.00      B   
ATOM   3422  N   PRO   344     -10.783  13.695  -2.398  1.00 10.00      B   
ATOM   3423  CA  PRO   344     -11.796  12.861  -3.061  1.00 10.00      B   
ATOM   3424  CB  PRO   344     -11.069  11.537  -3.329  1.00 10.00      B   
ATOM   3425  CG  PRO   344      -9.921  11.532  -2.380  1.00 10.00      B   
ATOM   3426  CD  PRO   344      -9.508  12.967  -2.237  1.00 10.00      B   
ATOM   3427  C   PRO   344     -13.026  12.631  -2.179  1.00 10.00      B   
ATOM   3428  O   PRO   344     -14.117  12.370  -2.678  1.00 10.00      B   
ATOM   3429  N   SER   345     -12.843  12.728  -0.869  1.00 10.00      B   
ATOM   3430  HN  SER   345     -11.946  12.919  -0.524  1.00 10.00      B   
ATOM   3431  CA  SER   345     -13.936  12.537   0.069  1.00 10.00      B   
ATOM   3432  CB  SER   345     -13.382  12.049   1.408  1.00 10.00      B   
ATOM   3433  OG  SER   345     -12.242  11.231   1.197  1.00 10.00      B   
ATOM   3434  HG  SER   345     -12.504  10.297   1.219  1.00 10.00      B   
ATOM   3435  C   SER   345     -14.731  13.829   0.252  1.00 10.00      B   
ATOM   3436  O   SER   345     -15.963  13.822   0.224  1.00 10.00      B   
ATOM   3437  N   ALA   346     -14.019  14.938   0.417  1.00 10.00      B   
ATOM   3438  HN  ALA   346     -13.034  14.881   0.412  1.00 10.00      B   
ATOM   3439  CA  ALA   346     -14.649  16.236   0.610  1.00 10.00      B   
ATOM   3440  CB  ALA   346     -13.618  17.289   0.988  1.00 10.00      B   
ATOM   3441  C   ALA   346     -15.429  16.667  -0.624  1.00 10.00      B   
ATOM   3442  O   ALA   346     -16.575  17.099  -0.518  1.00 10.00      B   
ATOM   3443  N   SER   347     -14.809  16.540  -1.794  1.00 10.00      B   
ATOM   3444  HN  SER   347     -13.886  16.194  -1.818  1.00 10.00      B   
ATOM   3445  CA  SER   347     -15.452  16.917  -3.047  1.00 10.00      B   
ATOM   3446  CB  SER   347     -14.443  16.859  -4.194  1.00 10.00      B   
ATOM   3447  OG  SER   347     -13.264  17.569  -3.846  1.00 10.00      B   
ATOM   3448  HG  SER   347     -12.662  17.580  -4.599  1.00 10.00      B   
ATOM   3449  C   SER   347     -16.667  16.033  -3.329  1.00 10.00      B   
ATOM   3450  O   SER   347     -17.656  16.480  -3.919  1.00 10.00      B   
ATOM   3451  N   PHE   348     -16.598  14.782  -2.886  1.00 10.00      B   
ATOM   3452  HN  PHE   348     -15.785  14.482  -2.430  1.00 10.00      B   
ATOM   3453  CA  PHE   348     -17.696  13.842  -3.067  1.00 10.00      B   
ATOM   3454  CB  PHE   348     -17.225  12.419  -2.755  1.00 10.00      B   
ATOM   3455  CG  PHE   348     -17.904  11.349  -3.559  1.00 10.00      B   
ATOM   3456  CD1 PHE   348     -18.123  11.517  -4.917  1.00 10.00      B   
ATOM   3457  CD2 PHE   348     -18.316  10.170  -2.958  1.00 10.00      B   
ATOM   3458  CE1 PHE   348     -18.738  10.529  -5.661  1.00 10.00      B   
ATOM   3459  CE2 PHE   348     -18.932   9.178  -3.695  1.00 10.00      B   
ATOM   3460  CZ  PHE   348     -19.144   9.357  -5.049  1.00 10.00      B   
ATOM   3461  C   PHE   348     -18.851  14.229  -2.147  1.00 10.00      B   
ATOM   3462  O   PHE   348     -20.014  14.203  -2.540  1.00 10.00      B   
ATOM   3463  N   PHE   349     -18.510  14.602  -0.920  1.00 10.00      B   
ATOM   3464  HN  PHE   349     -17.562  14.584  -0.661  1.00 10.00      B   
ATOM   3465  CA  PHE   349     -19.504  15.018   0.059  1.00 10.00      B   
ATOM   3466  CB  PHE   349     -18.866  15.109   1.448  1.00 10.00      B   
ATOM   3467  CG  PHE   349     -19.844  15.330   2.565  1.00 10.00      B   
ATOM   3468  CD1 PHE   349     -20.638  14.290   3.020  1.00 10.00      B   
ATOM   3469  CD2 PHE   349     -19.965  16.574   3.164  1.00 10.00      B   
ATOM   3470  CE1 PHE   349     -21.535  14.485   4.051  1.00 10.00      B   
ATOM   3471  CE2 PHE   349     -20.861  16.776   4.195  1.00 10.00      B   
ATOM   3472  CZ  PHE   349     -21.647  15.731   4.639  1.00 10.00      B   
ATOM   3473  C   PHE   349     -20.097  16.367  -0.339  1.00 10.00      B   
ATOM   3474  O   PHE   349     -21.277  16.632  -0.117  1.00 10.00      B   
ATOM   3475  N   LEU   350     -19.264  17.211  -0.938  1.00 10.00      B   
ATOM   3476  HN  LEU   350     -18.331  16.936  -1.081  1.00 10.00      B   
ATOM   3477  CA  LEU   350     -19.686  18.535  -1.379  1.00 10.00      B   
ATOM   3478  CB  LEU   350     -18.494  19.323  -1.928  1.00 10.00      B   
ATOM   3479  CG  LEU   350     -18.744  20.797  -2.256  1.00 10.00      B   
ATOM   3480  CD1 LEU   350     -19.045  21.587  -0.991  1.00 10.00      B   
ATOM   3481  CD2 LEU   350     -17.551  21.388  -2.988  1.00 10.00      B   
ATOM   3482  C   LEU   350     -20.781  18.432  -2.436  1.00 10.00      B   
ATOM   3483  O   LEU   350     -21.836  19.055  -2.310  1.00 10.00      B   
ATOM   3484  N   ILE   351     -20.531  17.636  -3.474  1.00 10.00      B   
ATOM   3485  HN  ILE   351     -19.672  17.166  -3.527  1.00 10.00      B   
ATOM   3486  CA  ILE   351     -21.513  17.457  -4.540  1.00 10.00      B   
ATOM   3487  CB  ILE   351     -20.938  16.716  -5.774  1.00 10.00      B   
ATOM   3488  CG1 ILE   351     -21.951  16.698  -6.923  1.00 10.00      B   
ATOM   3489  CG2 ILE   351     -20.488  15.306  -5.426  1.00 10.00      B   
ATOM   3490  CD1 ILE   351     -22.259  18.069  -7.492  1.00 10.00      B   
ATOM   3491  C   ILE   351     -22.769  16.764  -4.005  1.00 10.00      B   
ATOM   3492  O   ILE   351     -23.883  17.049  -4.443  1.00 10.00      B   
ATOM   3493  N   SER   352     -22.579  15.878  -3.030  1.00 10.00      B   
ATOM   3494  HN  SER   352     -21.664  15.687  -2.733  1.00 10.00      B   
ATOM   3495  CA  SER   352     -23.687  15.172  -2.406  1.00 10.00      B   
ATOM   3496  CB  SER   352     -23.156  14.136  -1.404  1.00 10.00      B   
ATOM   3497  OG  SER   352     -24.207  13.516  -0.677  1.00 10.00      B   
ATOM   3498  HG  SER   352     -24.847  13.134  -1.299  1.00 10.00      B   
ATOM   3499  C   SER   352     -24.592  16.178  -1.702  1.00 10.00      B   
ATOM   3500  O   SER   352     -25.815  16.124  -1.819  1.00 10.00      B   
ATOM   3501  N   LEU   353     -23.970  17.114  -0.995  1.00 10.00      B   
ATOM   3502  HN  LEU   353     -22.989  17.105  -0.949  1.00 10.00      B   
ATOM   3503  CA  LEU   353     -24.698  18.149  -0.280  1.00 10.00      B   
ATOM   3504  CB  LEU   353     -23.729  18.969   0.575  1.00 10.00      B   
ATOM   3505  CG  LEU   353     -24.352  19.822   1.680  1.00 10.00      B   
ATOM   3506  CD1 LEU   353     -25.036  18.941   2.717  1.00 10.00      B   
ATOM   3507  CD2 LEU   353     -23.294  20.696   2.332  1.00 10.00      B   
ATOM   3508  C   LEU   353     -25.429  19.054  -1.267  1.00 10.00      B   
ATOM   3509  O   LEU   353     -26.576  19.445  -1.039  1.00 10.00      B   
ATOM   3510  N   TRP   354     -24.758  19.371  -2.372  1.00 10.00      B   
ATOM   3511  HN  TRP   354     -23.842  19.035  -2.486  1.00 10.00      B   
ATOM   3512  CA  TRP   354     -25.338  20.215  -3.408  1.00 10.00      B   
ATOM   3513  CB  TRP   354     -24.313  20.521  -4.503  1.00 10.00      B   
ATOM   3514  CG  TRP   354     -23.446  21.705  -4.206  1.00 10.00      B   
ATOM   3515  CD1 TRP   354     -22.083  21.736  -4.173  1.00 10.00      B   
ATOM   3516  CD2 TRP   354     -23.884  23.036  -3.903  1.00 10.00      B   
ATOM   3517  NE1 TRP   354     -21.646  23.001  -3.868  1.00 10.00      B   
ATOM   3518  HE1 TRP   354     -20.707  23.276  -3.787  1.00 10.00      B   
ATOM   3519  CE2 TRP   354     -22.732  23.818  -3.700  1.00 10.00      B   
ATOM   3520  CE3 TRP   354     -25.140  23.643  -3.788  1.00 10.00      B   
ATOM   3521  CZ2 TRP   354     -22.797  25.172  -3.383  1.00 10.00      B   
ATOM   3522  CZ3 TRP   354     -25.202  24.986  -3.474  1.00 10.00      B   
ATOM   3523  CH2 TRP   354     -24.037  25.738  -3.278  1.00 10.00      B   
ATOM   3524  C   TRP   354     -26.577  19.564  -4.012  1.00 10.00      B   
ATOM   3525  O   TRP   354     -27.576  20.234  -4.258  1.00 10.00      B   
ATOM   3526  N   LEU   355     -26.507  18.257  -4.246  1.00 10.00      B   
ATOM   3527  HN  LEU   355     -25.671  17.776  -4.042  1.00 10.00      B   
ATOM   3528  CA  LEU   355     -27.635  17.524  -4.806  1.00 10.00      B   
ATOM   3529  CB  LEU   355     -27.194  16.153  -5.328  1.00 10.00      B   
ATOM   3530  CG  LEU   355     -26.285  16.157  -6.562  1.00 10.00      B   
ATOM   3531  CD1 LEU   355     -25.896  14.739  -6.941  1.00 10.00      B   
ATOM   3532  CD2 LEU   355     -26.964  16.857  -7.732  1.00 10.00      B   
ATOM   3533  C   LEU   355     -28.737  17.362  -3.768  1.00 10.00      B   
ATOM   3534  O   LEU   355     -29.920  17.410  -4.096  1.00 10.00      B   
ATOM   3535  N   LEU   356     -28.334  17.178  -2.517  1.00 10.00      B   
ATOM   3536  HN  LEU   356     -27.371  17.143  -2.330  1.00 10.00      B   
ATOM   3537  CA  LEU   356     -29.270  17.015  -1.414  1.00 10.00      B   
ATOM   3538  CB  LEU   356     -28.503  16.810  -0.106  1.00 10.00      B   
ATOM   3539  CG  LEU   356     -29.342  16.689   1.165  1.00 10.00      B   
ATOM   3540  CD1 LEU   356     -30.016  15.328   1.234  1.00 10.00      B   
ATOM   3541  CD2 LEU   356     -28.486  16.936   2.399  1.00 10.00      B   
ATOM   3542  C   LEU   356     -30.183  18.229  -1.298  1.00 10.00      B   
ATOM   3543  O   LEU   356     -31.397  18.094  -1.112  1.00 10.00      B   
ATOM   3544  N   MET   357     -29.592  19.412  -1.414  1.00 10.00      B   
ATOM   3545  HN  MET   357     -28.619  19.449  -1.562  1.00 10.00      B   
ATOM   3546  CA  MET   357     -30.343  20.656  -1.333  1.00 10.00      B   
ATOM   3547  CB  MET   357     -29.886  21.497  -0.139  1.00 10.00      B   
ATOM   3548  CG  MET   357     -30.302  20.928   1.207  1.00 10.00      B   
ATOM   3549  SD  MET   357     -32.091  20.717   1.347  1.00 10.00      B   
ATOM   3550  CE  MET   357     -32.643  22.419   1.227  1.00 10.00      B   
ATOM   3551  C   MET   357     -30.216  21.447  -2.627  1.00 10.00      B   
ATOM   3552  O   MET   357     -29.824  22.618  -2.627  1.00 10.00      B   
ATOM   3553  N   ARG   358     -30.542  20.794  -3.733  1.00 10.00      B   
ATOM   3554  HN  ARG   358     -30.837  19.861  -3.665  1.00 10.00      B   
ATOM   3555  CA  ARG   358     -30.473  21.425  -5.042  1.00 10.00      B   
ATOM   3556  CB  ARG   358     -30.117  20.400  -6.122  1.00 10.00      B   
ATOM   3557  CG  ARG   358     -29.774  21.005  -7.476  1.00 10.00      B   
ATOM   3558  CD  ARG   358     -28.491  21.821  -7.418  1.00 10.00      B   
ATOM   3559  NE  ARG   358     -28.717  23.161  -6.879  1.00 10.00      B   
ATOM   3560  HE  ARG   358     -28.890  23.234  -5.916  1.00 10.00      B   
ATOM   3561  CZ  ARG   358     -28.697  24.274  -7.611  1.00 10.00      B   
ATOM   3562  NH1 ARG   358     -28.460  24.216  -8.918  1.00 10.00      B   
ATOM   3563 HH11 ARG   358     -28.280  23.297  -9.381  1.00 10.00      B   
ATOM   3564 HH12 ARG   358     -28.451  25.088  -9.487  1.00 10.00      B   
ATOM   3565  NH2 ARG   358     -28.908  25.446  -7.028  1.00 10.00      B   
ATOM   3566 HH21 ARG   358     -29.089  25.498  -6.000  1.00 10.00      B   
ATOM   3567 HH22 ARG   358     -28.894  26.325  -7.594  1.00 10.00      B   
ATOM   3568  C   ARG   358     -31.794  22.108  -5.373  1.00 10.00      B   
ATOM   3569  O   ARG   358     -31.813  23.203  -5.931  1.00 10.00      B   
ATOM   3570  N   LYS   359     -32.890  21.453  -5.022  1.00 10.00      B   
ATOM   3571  HN  LYS   359     -32.802  20.589  -4.563  1.00 10.00      B   
ATOM   3572  CB  LYS   359     -34.789  21.449  -6.587  1.00 10.00      B   
ATOM   3573  CG  LYS   359     -34.105  21.986  -7.833  1.00 10.00      B   
ATOM   3574  CD  LYS   359     -34.681  21.357  -9.087  1.00 10.00      B   
ATOM   3575  CE  LYS   359     -33.840  21.698 -10.305  1.00 10.00      B   
ATOM   3576  NZ  LYS   359     -34.340  21.031 -11.534  1.00 10.00      B   
ATOM   3577  HZ1 LYS   359     -34.476  20.017 -11.360  1.00 10.00      B   
ATOM   3578  HZ2 LYS   359     -33.652  21.148 -12.306  1.00 10.00      B   
ATOM   3579  HZ3 LYS   359     -35.249  21.448 -11.828  1.00 10.00      B   
ATOM   3580  CA  LYS   359     -34.221  21.983  -5.268  1.00 10.00      B   
ATOM   3581  C   LYS   359     -35.140  21.608  -4.113  1.00 10.00      B   
ATOM   3582  O   LYS   359     -36.321  21.279  -4.359  1.00 10.00      B   
ATOM   3583  OXT LYS   359     -34.667  21.620  -2.957  1.00 10.00      B   
END
