# Supplementary material for: Large-scale discovery of protein interactions at residue resolution using co-evolution calculated from genomic sequences
Source: Nat Commun. 2021 Mar 2;12:1396. doi: 10.1038/s41467-021-21636-z (PMC7925567; doi:10.1038/s41467-021-21636-z)
Supplement: Supplementary file 13 — Supplementary Data 11 [file 41467_2021_21636_MOESM13_ESM.zip › supplementary_prediction/membrane088588_YAJC_LPTG/models/rmsdclust4_top1_haddock_91w.pdb]

REMARK FILENAME="haddock_91w.pdb0"
REMARK ===============================================================
REMARK HADDOCK run for haddock
REMARK initial structure: haddock_91.pdb
REMARK final NOE weights: unambig 50 amb: 50
REMARK ===============================================================
REMARK            total,bonds,angles,improper,dihe,vdw,elec,air,cdih,coup,rdcs,vean,dani,xpcs,rg
REMARK energies: 285.169, 0, 0, 0, 0, -43.9209, -79.2648, 408.354, 0, 0, 0, 0, 0, 0, 0
REMARK ===============================================================
REMARK            bonds,angles,impropers,dihe,air,cdih,coup,rdcs,vean,dani,xpcs
REMARK rms-dev.: 0,0,0,0,21.4161,0,0, 0, 0, 0, 0
REMARK ===============================================================
REMARK               air,cdih,coup,rdcs,vean,dani,xpcs
REMARK               >0.3,>5,>1,>0,>5,>0.2,>0.2
REMARK violations.: 4, 0, 0, 0, 0, 0, 0
REMARK ===============================================================
REMARK                        CVpartition#,violations,rms
REMARK AIRs cross-validation: 2, 0, NaN
REMARK ===============================================================
REMARK NCS energy: 0
REMARK ===============================================================
REMARK Symmetry energy: 0
REMARK ===============================================================
REMARK Desolvation energy: -34.5265
REMARK Internal energy free molecules: 47199.4
REMARK Internal energy complex: -12865
REMARK Binding energy: -60222
REMARK ===============================================================
REMARK buried surface area: 1702.53
REMARK ===============================================================
REMARK water - chain1: 0 0 0
REMARK water - chain2: 0 0 0
REMARK water - chain3: 0 0 0
REMARK water - chain4: 0 0 0
REMARK water - chain5: 0 0 0
REMARK water - chain6: 0 0 0
REMARK ===============================================================
REMARK water - water: 0 0 0
REMARK ===============================================================
REMARK DATE:05-Aug-2020  10:03:36       created by user: he47
REMARK VERSION:1.3
ATOM      1  CB  SER    19     -52.854 -23.121 -13.743  1.00 10.00      A   
ATOM      2  OG  SER    19     -52.676 -24.239 -14.597  1.00 10.00      A   
ATOM      3  HG  SER    19     -53.319 -24.926 -14.370  1.00 10.00      A   
ATOM      4  C   SER    19     -53.472 -20.697 -13.901  1.00 10.00      A   
ATOM      5  O   SER    19     -52.467 -20.123 -14.322  1.00 10.00      A   
ATOM      6  N   SER    19     -53.719 -22.195 -15.843  1.00 10.00      A   
ATOM      7  HT1 SER    19     -53.764 -23.189 -16.143  1.00 10.00      A   
ATOM      8  HT2 SER    19     -52.823 -21.785 -16.167  1.00 10.00      A   
ATOM      9  HT3 SER    19     -54.505 -21.674 -16.282  1.00 10.00      A   
ATOM     10  CA  SER    19     -53.810 -22.109 -14.372  1.00 10.00      A   
ATOM     11  N   PRO    20     -54.301 -20.118 -13.021  1.00 10.00      A   
ATOM     12  CA  PRO    20     -54.083 -18.768 -12.503  1.00 10.00      A   
ATOM     13  CB  PRO    20     -55.475 -18.368 -12.013  1.00 10.00      A   
ATOM     14  CG  PRO    20     -56.099 -19.652 -11.580  1.00 10.00      A   
ATOM     15  CD  PRO    20     -55.523 -20.730 -12.462  1.00 10.00      A   
ATOM     16  C   PRO    20     -53.080 -18.755 -11.349  1.00 10.00      A   
ATOM     17  O   PRO    20     -53.403 -18.361 -10.230  1.00 10.00      A   
ATOM     18  N   MET    21     -51.859 -19.190 -11.633  1.00 10.00      A   
ATOM     19  HN  MET    21     -51.655 -19.484 -12.549  1.00 10.00      A   
ATOM     20  CA  MET    21     -50.809 -19.233 -10.624  1.00 10.00      A   
ATOM     21  CB  MET    21     -50.142 -20.609 -10.595  1.00 10.00      A   
ATOM     22  CG  MET    21     -51.109 -21.764 -10.378  1.00 10.00      A   
ATOM     23  SD  MET    21     -50.290 -23.371 -10.332  1.00 10.00      A   
ATOM     24  CE  MET    21     -49.334 -23.321 -11.847  1.00 10.00      A   
ATOM     25  C   MET    21     -49.771 -18.155 -10.904  1.00 10.00      A   
ATOM     26  O   MET    21     -48.713 -18.112 -10.281  1.00 10.00      A   
ATOM     27  N   SER    22     -50.097 -17.272 -11.832  1.00 10.00      A   
ATOM     28  HN  SER    22     -50.966 -17.350 -12.279  1.00 10.00      A   
ATOM     29  CA  SER    22     -49.202 -16.191 -12.214  1.00 10.00      A   
ATOM     30  CB  SER    22     -49.746 -15.503 -13.464  1.00 10.00      A   
ATOM     31  OG  SER    22     -50.241 -16.472 -14.376  1.00 10.00      A   
ATOM     32  HG  SER    22     -49.779 -17.310 -14.234  1.00 10.00      A   
ATOM     33  C   SER    22     -48.991 -15.188 -11.076  1.00 10.00      A   
ATOM     34  O   SER    22     -48.007 -14.444 -11.069  1.00 10.00      A   
ATOM     35  N   LEU    23     -49.906 -15.185 -10.105  1.00 10.00      A   
ATOM     36  HN  LEU    23     -50.658 -15.813 -10.152  1.00 10.00      A   
ATOM     37  CA  LEU    23     -49.807 -14.277  -8.969  1.00 10.00      A   
ATOM     38  CB  LEU    23     -51.083 -14.318  -8.125  1.00 10.00      A   
ATOM     39  CG  LEU    23     -52.376 -13.893  -8.821  1.00 10.00      A   
ATOM     40  CD1 LEU    23     -53.531 -13.877  -7.835  1.00 10.00      A   
ATOM     41  CD2 LEU    23     -52.204 -12.528  -9.464  1.00 10.00      A   
ATOM     42  C   LEU    23     -48.600 -14.630  -8.111  1.00 10.00      A   
ATOM     43  O   LEU    23     -47.764 -13.774  -7.812  1.00 10.00      A   
ATOM     44  N   ILE    24     -48.503 -15.899  -7.726  1.00 10.00      A   
ATOM     45  HN  ILE    24     -49.196 -16.541  -7.999  1.00 10.00      A   
ATOM     46  CA  ILE    24     -47.385 -16.355  -6.914  1.00 10.00      A   
ATOM     47  CB  ILE    24     -47.628 -17.742  -6.284  1.00 10.00      A   
ATOM     48  CG1 ILE    24     -48.015 -18.772  -7.351  1.00 10.00      A   
ATOM     49  CG2 ILE    24     -48.697 -17.651  -5.205  1.00 10.00      A   
ATOM     50  CD1 ILE    24     -48.075 -20.196  -6.843  1.00 10.00      A   
ATOM     51  C   ILE    24     -46.104 -16.372  -7.740  1.00 10.00      A   
ATOM     52  O   ILE    24     -45.014 -16.143  -7.217  1.00 10.00      A   
ATOM     53  N   LEU    25     -46.246 -16.627  -9.039  1.00 10.00      A   
ATOM     54  HN  LEU    25     -47.143 -16.804  -9.397  1.00 10.00      A   
ATOM     55  CA  LEU    25     -45.101 -16.656  -9.941  1.00 10.00      A   
ATOM     56  CB  LEU    25     -45.520 -17.090 -11.347  1.00 10.00      A   
ATOM     57  CG  LEU    25     -45.974 -18.541 -11.508  1.00 10.00      A   
ATOM     58  CD1 LEU    25     -46.343 -18.825 -12.955  1.00 10.00      A   
ATOM     59  CD2 LEU    25     -44.897 -19.503 -11.030  1.00 10.00      A   
ATOM     60  C   LEU    25     -44.439 -15.287 -10.000  1.00 10.00      A   
ATOM     61  O   LEU    25     -43.225 -15.168  -9.854  1.00 10.00      A   
ATOM     62  N   MET    26     -45.250 -14.252 -10.194  1.00 10.00      A   
ATOM     63  HN  MET    26     -46.215 -14.412 -10.295  1.00 10.00      A   
ATOM     64  CA  MET    26     -44.743 -12.886 -10.268  1.00 10.00      A   
ATOM     65  CB  MET    26     -45.840 -11.903 -10.668  1.00 10.00      A   
ATOM     66  CG  MET    26     -46.046 -11.785 -12.168  1.00 10.00      A   
ATOM     67  SD  MET    26     -44.520 -11.413 -13.060  1.00 10.00      A   
ATOM     68  CE  MET    26     -44.072  -9.834 -12.339  1.00 10.00      A   
ATOM     69  C   MET    26     -44.103 -12.468  -8.952  1.00 10.00      A   
ATOM     70  O   MET    26     -43.122 -11.724  -8.938  1.00 10.00      A   
ATOM     71  N   LEU    27     -44.665 -12.954  -7.848  1.00 10.00      A   
ATOM     72  HN  LEU    27     -45.465 -13.518  -7.929  1.00 10.00      A   
ATOM     73  CA  LEU    27     -44.134 -12.656  -6.522  1.00 10.00      A   
ATOM     74  CB  LEU    27     -45.010 -13.294  -5.437  1.00 10.00      A   
ATOM     75  CG  LEU    27     -44.625 -12.982  -3.985  1.00 10.00      A   
ATOM     76  CD1 LEU    27     -44.919 -11.529  -3.649  1.00 10.00      A   
ATOM     77  CD2 LEU    27     -45.345 -13.912  -3.025  1.00 10.00      A   
ATOM     78  C   LEU    27     -42.708 -13.186  -6.417  1.00 10.00      A   
ATOM     79  O   LEU    27     -41.835 -12.562  -5.806  1.00 10.00      A   
ATOM     80  N   VAL    28     -42.483 -14.344  -7.032  1.00 10.00      A   
ATOM     81  HN  VAL    28     -43.228 -14.791  -7.492  1.00 10.00      A   
ATOM     82  CA  VAL    28     -41.172 -14.968  -7.044  1.00 10.00      A   
ATOM     83  CB  VAL    28     -41.250 -16.467  -7.419  1.00 10.00      A   
ATOM     84  CG1 VAL    28     -39.859 -17.076  -7.544  1.00 10.00      A   
ATOM     85  CG2 VAL    28     -42.077 -17.233  -6.397  1.00 10.00      A   
ATOM     86  C   VAL    28     -40.267 -14.238  -8.030  1.00 10.00      A   
ATOM     87  O   VAL    28     -39.103 -13.986  -7.739  1.00 10.00      A   
ATOM     88  N   VAL    29     -40.822 -13.880  -9.186  1.00 10.00      A   
ATOM     89  HN  VAL    29     -41.763 -14.110  -9.354  1.00 10.00      A   
ATOM     90  CA  VAL    29     -40.074 -13.168 -10.220  1.00 10.00      A   
ATOM     91  CB  VAL    29     -40.978 -12.854 -11.435  1.00 10.00      A   
ATOM     92  CG1 VAL    29     -40.303 -11.877 -12.385  1.00 10.00      A   
ATOM     93  CG2 VAL    29     -41.355 -14.132 -12.166  1.00 10.00      A   
ATOM     94  C   VAL    29     -39.487 -11.868  -9.675  1.00 10.00      A   
ATOM     95  O   VAL    29     -38.297 -11.598  -9.838  1.00 10.00      A   
ATOM     96  N   PHE    30     -40.330 -11.083  -9.011  1.00 10.00      A   
ATOM     97  HN  PHE    30     -41.264 -11.374  -8.904  1.00 10.00      A   
ATOM     98  CA  PHE    30     -39.915  -9.808  -8.438  1.00 10.00      A   
ATOM     99  CB  PHE    30     -41.110  -9.120  -7.768  1.00 10.00      A   
ATOM    100  CG  PHE    30     -40.905  -7.656  -7.494  1.00 10.00      A   
ATOM    101  CD1 PHE    30     -41.089  -6.715  -8.495  1.00 10.00      A   
ATOM    102  CD2 PHE    30     -40.528  -7.220  -6.235  1.00 10.00      A   
ATOM    103  CE1 PHE    30     -40.901  -5.369  -8.244  1.00 10.00      A   
ATOM    104  CE2 PHE    30     -40.339  -5.876  -5.977  1.00 10.00      A   
ATOM    105  CZ  PHE    30     -40.525  -4.948  -6.983  1.00 10.00      A   
ATOM    106  C   PHE    30     -38.784 -10.008  -7.428  1.00 10.00      A   
ATOM    107  O   PHE    30     -37.821  -9.239  -7.394  1.00 10.00      A   
ATOM    108  N   GLY    31     -38.902 -11.057  -6.621  1.00 10.00      A   
ATOM    109  HN  GLY    31     -39.681 -11.644  -6.708  1.00 10.00      A   
ATOM    110  CA  GLY    31     -37.890 -11.345  -5.624  1.00 10.00      A   
ATOM    111  C   GLY    31     -36.623 -11.915  -6.229  1.00 10.00      A   
ATOM    112  O   GLY    31     -35.525 -11.441  -5.939  1.00 10.00      A   
ATOM    113  N   LEU    32     -36.778 -12.922  -7.082  1.00 10.00      A   
ATOM    114  HN  LEU    32     -37.690 -13.239  -7.288  1.00 10.00      A   
ATOM    115  CA  LEU    32     -35.644 -13.574  -7.727  1.00 10.00      A   
ATOM    116  CB  LEU    32     -36.114 -14.695  -8.651  1.00 10.00      A   
ATOM    117  CG  LEU    32     -35.017 -15.466  -9.386  1.00 10.00      A   
ATOM    118  CD1 LEU    32     -34.196 -16.297  -8.413  1.00 10.00      A   
ATOM    119  CD2 LEU    32     -35.616 -16.340 -10.475  1.00 10.00      A   
ATOM    120  C   LEU    32     -34.790 -12.576  -8.495  1.00 10.00      A   
ATOM    121  O   LEU    32     -33.568 -12.567  -8.361  1.00 10.00      A   
ATOM    122  N   ILE    33     -35.435 -11.726  -9.285  1.00 10.00      A   
ATOM    123  HN  ILE    33     -36.417 -11.772  -9.352  1.00 10.00      A   
ATOM    124  CA  ILE    33     -34.715 -10.726 -10.056  1.00 10.00      A   
ATOM    125  CB  ILE    33     -35.660  -9.907 -10.960  1.00 10.00      A   
ATOM    126  CG1 ILE    33     -36.142 -10.770 -12.130  1.00 10.00      A   
ATOM    127  CG2 ILE    33     -34.970  -8.648 -11.472  1.00 10.00      A   
ATOM    128  CD1 ILE    33     -37.102 -10.064 -13.060  1.00 10.00      A   
ATOM    129  C   ILE    33     -33.942  -9.797  -9.127  1.00 10.00      A   
ATOM    130  O   ILE    33     -32.775  -9.504  -9.360  1.00 10.00      A   
ATOM    131  N   PHE    34     -34.589  -9.371  -8.056  1.00 10.00      A   
ATOM    132  HN  PHE    34     -35.514  -9.666  -7.905  1.00 10.00      A   
ATOM    133  CA  PHE    34     -33.963  -8.472  -7.095  1.00 10.00      A   
ATOM    134  CB  PHE    34     -34.985  -8.023  -6.045  1.00 10.00      A   
ATOM    135  CG  PHE    34     -34.502  -6.924  -5.138  1.00 10.00      A   
ATOM    136  CD1 PHE    34     -34.446  -5.615  -5.584  1.00 10.00      A   
ATOM    137  CD2 PHE    34     -34.114  -7.199  -3.837  1.00 10.00      A   
ATOM    138  CE1 PHE    34     -34.013  -4.601  -4.751  1.00 10.00      A   
ATOM    139  CE2 PHE    34     -33.678  -6.189  -2.999  1.00 10.00      A   
ATOM    140  CZ  PHE    34     -33.628  -4.888  -3.457  1.00 10.00      A   
ATOM    141  C   PHE    34     -32.754  -9.119  -6.417  1.00 10.00      A   
ATOM    142  O   PHE    34     -31.708  -8.491  -6.275  1.00 10.00      A   
ATOM    143  N   TYR    35     -32.889 -10.379  -6.023  1.00 10.00      A   
ATOM    144  HN  TYR    35     -33.737 -10.850  -6.193  1.00 10.00      A   
ATOM    145  CA  TYR    35     -31.807 -11.080  -5.336  1.00 10.00      A   
ATOM    146  CB  TYR    35     -32.351 -12.225  -4.473  1.00 10.00      A   
ATOM    147  CG  TYR    35     -33.417 -11.797  -3.486  1.00 10.00      A   
ATOM    148  CD1 TYR    35     -34.541 -12.583  -3.260  1.00 10.00      A   
ATOM    149  CD2 TYR    35     -33.307 -10.600  -2.791  1.00 10.00      A   
ATOM    150  CE1 TYR    35     -35.525 -12.186  -2.373  1.00 10.00      A   
ATOM    151  CE2 TYR    35     -34.284 -10.197  -1.901  1.00 10.00      A   
ATOM    152  CZ  TYR    35     -35.391 -10.992  -1.696  1.00 10.00      A   
ATOM    153  OH  TYR    35     -36.368 -10.587  -0.814  1.00 10.00      A   
ATOM    154  HH  TYR    35     -36.514  -9.640  -0.911  1.00 10.00      A   
ATOM    155  C   TYR    35     -30.728 -11.594  -6.288  1.00 10.00      A   
ATOM    156  O   TYR    35     -29.620 -11.912  -5.857  1.00 10.00      A   
ATOM    157  N   PHE    36     -31.044 -11.683  -7.572  1.00 10.00      A   
ATOM    158  HN  PHE    36     -31.946 -11.425  -7.867  1.00 10.00      A   
ATOM    159  CA  PHE    36     -30.078 -12.173  -8.553  1.00 10.00      A   
ATOM    160  CB  PHE    36     -30.737 -13.121  -9.560  1.00 10.00      A   
ATOM    161  CG  PHE    36     -29.759 -13.931 -10.366  1.00 10.00      A   
ATOM    162  CD1 PHE    36     -29.021 -14.938  -9.768  1.00 10.00      A   
ATOM    163  CD2 PHE    36     -29.577 -13.685 -11.717  1.00 10.00      A   
ATOM    164  CE1 PHE    36     -28.118 -15.685 -10.499  1.00 10.00      A   
ATOM    165  CE2 PHE    36     -28.675 -14.428 -12.457  1.00 10.00      A   
ATOM    166  CZ  PHE    36     -27.946 -15.429 -11.845  1.00 10.00      A   
ATOM    167  C   PHE    36     -29.369 -11.032  -9.277  1.00 10.00      A   
ATOM    168  O   PHE    36     -28.160 -11.092  -9.506  1.00 10.00      A   
ATOM    169  N   MET    37     -30.118  -9.995  -9.627  1.00 10.00      A   
ATOM    170  HN  MET    37     -31.079 -10.005  -9.418  1.00 10.00      A   
ATOM    171  CA  MET    37     -29.557  -8.844 -10.329  1.00 10.00      A   
ATOM    172  CB  MET    37     -30.669  -7.907 -10.806  1.00 10.00      A   
ATOM    173  CG  MET    37     -30.191  -6.778 -11.701  1.00 10.00      A   
ATOM    174  SD  MET    37     -31.542  -5.738 -12.293  1.00 10.00      A   
ATOM    175  CE  MET    37     -32.090  -4.978 -10.767  1.00 10.00      A   
ATOM    176  C   MET    37     -28.572  -8.089  -9.444  1.00 10.00      A   
ATOM    177  O   MET    37     -27.576  -7.551  -9.925  1.00 10.00      A   
ATOM    178  N   ILE    38     -28.856  -8.058  -8.149  1.00 10.00      A   
ATOM    179  HN  ILE    38     -29.673  -8.496  -7.829  1.00 10.00      A   
ATOM    180  CA  ILE    38     -27.997  -7.379  -7.187  1.00 10.00      A   
ATOM    181  CB  ILE    38     -28.799  -6.910  -5.946  1.00 10.00      A   
ATOM    182  CG1 ILE    38     -29.937  -5.975  -6.371  1.00 10.00      A   
ATOM    183  CG2 ILE    38     -27.907  -6.217  -4.924  1.00 10.00      A   
ATOM    184  CD1 ILE    38     -29.479  -4.730  -7.105  1.00 10.00      A   
ATOM    185  C   ILE    38     -26.826  -8.281  -6.777  1.00 10.00      A   
ATOM    186  O   ILE    38     -25.837  -7.819  -6.212  1.00 10.00      A   
ATOM    187  N   LEU    39     -26.935  -9.567  -7.093  1.00 10.00      A   
ATOM    188  HN  LEU    39     -27.741  -9.879  -7.554  1.00 10.00      A   
ATOM    189  CA  LEU    39     -25.884 -10.526  -6.768  1.00 10.00      A   
ATOM    190  CB  LEU    39     -26.385 -11.959  -6.978  1.00 10.00      A   
ATOM    191  CG  LEU    39     -25.407 -13.081  -6.620  1.00 10.00      A   
ATOM    192  CD1 LEU    39     -25.136 -13.106  -5.124  1.00 10.00      A   
ATOM    193  CD2 LEU    39     -25.939 -14.425  -7.092  1.00 10.00      A   
ATOM    194  C   LEU    39     -24.635 -10.270  -7.610  1.00 10.00      A   
ATOM    195  O   LEU    39     -23.512 -10.456  -7.142  1.00 10.00      A   
ATOM    196  N   ARG    40     -24.838  -9.829  -8.847  1.00 10.00      A   
ATOM    197  HN  ARG    40     -25.755  -9.690  -9.159  1.00 10.00      A   
ATOM    198  CA  ARG    40     -23.727  -9.542  -9.751  1.00 10.00      A   
ATOM    199  CB  ARG    40     -24.220  -9.211 -11.164  1.00 10.00      A   
ATOM    200  CG  ARG    40     -23.120  -9.159 -12.215  1.00 10.00      A   
ATOM    201  CD  ARG    40     -23.681  -9.346 -13.617  1.00 10.00      A   
ATOM    202  NE  ARG    40     -24.702  -8.351 -13.944  1.00 10.00      A   
ATOM    203  HE  ARG    40     -24.558  -7.433 -13.619  1.00 10.00      A   
ATOM    204  CZ  ARG    40     -25.801  -8.616 -14.653  1.00 10.00      A   
ATOM    205  NH1 ARG    40     -26.026  -9.840 -15.112  1.00 10.00      A   
ATOM    206 HH11 ARG    40     -26.888 -10.042 -15.668  1.00 10.00      A   
ATOM    207 HH12 ARG    40     -25.349 -10.607 -14.916  1.00 10.00      A   
ATOM    208  NH2 ARG    40     -26.678  -7.653 -14.897  1.00 10.00      A   
ATOM    209 HH21 ARG    40     -26.510  -6.687 -14.533  1.00 10.00      A   
ATOM    210 HH22 ARG    40     -27.538  -7.852 -15.451  1.00 10.00      A   
ATOM    211  C   ARG    40     -22.802  -8.451  -9.192  1.00 10.00      A   
ATOM    212  O   ARG    40     -21.596  -8.669  -9.084  1.00 10.00      A   
ATOM    213  N   PRO    41     -23.337  -7.255  -8.831  1.00 10.00      A   
ATOM    214  CA  PRO    41     -22.525  -6.173  -8.256  1.00 10.00      A   
ATOM    215  CB  PRO    41     -23.551  -5.094  -7.900  1.00 10.00      A   
ATOM    216  CG  PRO    41     -24.689  -5.348  -8.821  1.00 10.00      A   
ATOM    217  CD  PRO    41     -24.742  -6.839  -8.999  1.00 10.00      A   
ATOM    218  C   PRO    41     -21.776  -6.627  -7.001  1.00 10.00      A   
ATOM    219  O   PRO    41     -20.678  -6.143  -6.715  1.00 10.00      A   
ATOM    220  N   GLN    42     -22.374  -7.561  -6.261  1.00 10.00      A   
ATOM    221  HN  GLN    42     -23.252  -7.901  -6.542  1.00 10.00      A   
ATOM    222  CA  GLN    42     -21.758  -8.096  -5.050  1.00 10.00      A   
ATOM    223  CB  GLN    42     -22.723  -9.019  -4.306  1.00 10.00      A   
ATOM    224  CG  GLN    42     -23.953  -8.326  -3.751  1.00 10.00      A   
ATOM    225  CD  GLN    42     -24.943  -9.301  -3.142  1.00 10.00      A   
ATOM    226  OE1 GLN    42     -24.563 -10.330  -2.584  1.00 10.00      A   
ATOM    227  NE2 GLN    42     -26.225  -8.988  -3.257  1.00 10.00      A   
ATOM    228 HE21 GLN    42     -26.458  -8.160  -3.727  1.00 10.00      A   
ATOM    229 HE22 GLN    42     -26.886  -9.595  -2.867  1.00 10.00      A   
ATOM    230  C   GLN    42     -20.499  -8.868  -5.408  1.00 10.00      A   
ATOM    231  O   GLN    42     -19.464  -8.731  -4.755  1.00 10.00      A   
ATOM    232  N   GLN    43     -20.597  -9.678  -6.457  1.00 10.00      A   
ATOM    233  HN  GLN    43     -21.456  -9.750  -6.927  1.00 10.00      A   
ATOM    234  CA  GLN    43     -19.471 -10.470  -6.926  1.00 10.00      A   
ATOM    235  CB  GLN    43     -19.933 -11.477  -7.981  1.00 10.00      A   
ATOM    236  CG  GLN    43     -20.941 -12.492  -7.469  1.00 10.00      A   
ATOM    237  CD  GLN    43     -21.425 -13.442  -8.549  1.00 10.00      A   
ATOM    238  OE1 GLN    43     -21.512 -13.082  -9.724  1.00 10.00      A   
ATOM    239  NE2 GLN    43     -21.745 -14.666  -8.156  1.00 10.00      A   
ATOM    240 HE21 GLN    43     -21.651 -14.884  -7.203  1.00 10.00      A   
ATOM    241 HE22 GLN    43     -22.068 -15.301  -8.831  1.00 10.00      A   
ATOM    242  C   GLN    43     -18.406  -9.557  -7.513  1.00 10.00      A   
ATOM    243  O   GLN    43     -17.208  -9.835  -7.421  1.00 10.00      A   
ATOM    244  N   LYS    44     -18.856  -8.469  -8.121  1.00 10.00      A   
ATOM    245  HN  LYS    44     -19.827  -8.326  -8.187  1.00 10.00      A   
ATOM    246  CA  LYS    44     -17.955  -7.495  -8.714  1.00 10.00      A   
ATOM    247  CB  LYS    44     -18.743  -6.451  -9.507  1.00 10.00      A   
ATOM    248  CG  LYS    44     -19.350  -6.971 -10.801  1.00 10.00      A   
ATOM    249  CD  LYS    44     -20.109  -5.869 -11.525  1.00 10.00      A   
ATOM    250  CE  LYS    44     -20.530  -6.310 -12.918  1.00 10.00      A   
ATOM    251  NZ  LYS    44     -21.212  -5.222 -13.675  1.00 10.00      A   
ATOM    252  HZ1 LYS    44     -20.639  -4.351 -13.650  1.00 10.00      A   
ATOM    253  HZ2 LYS    44     -22.144  -5.023 -13.261  1.00 10.00      A   
ATOM    254  HZ3 LYS    44     -21.343  -5.506 -14.666  1.00 10.00      A   
ATOM    255  C   LYS    44     -17.115  -6.817  -7.637  1.00 10.00      A   
ATOM    256  O   LYS    44     -15.973  -6.426  -7.881  1.00 10.00      A   
ATOM    257  N   ARG    45     -17.684  -6.690  -6.440  1.00 10.00      A   
ATOM    258  HN  ARG    45     -18.602  -7.014  -6.307  1.00 10.00      A   
ATOM    259  CA  ARG    45     -16.977  -6.074  -5.324  1.00 10.00      A   
ATOM    260  CB  ARG    45     -17.911  -5.843  -4.133  1.00 10.00      A   
ATOM    261  CG  ARG    45     -18.274  -4.384  -3.899  1.00 10.00      A   
ATOM    262  CD  ARG    45     -19.130  -3.827  -5.028  1.00 10.00      A   
ATOM    263  NE  ARG    45     -18.391  -2.904  -5.892  1.00 10.00      A   
ATOM    264  HE  ARG    45     -17.758  -2.286  -5.458  1.00 10.00      A   
ATOM    265  CZ  ARG    45     -18.549  -2.841  -7.215  1.00 10.00      A   
ATOM    266  NH1 ARG    45     -19.412  -3.649  -7.818  1.00 10.00      A   
ATOM    267 HH11 ARG    45     -19.538  -3.599  -8.852  1.00 10.00      A   
ATOM    268 HH12 ARG    45     -19.972  -4.333  -7.262  1.00 10.00      A   
ATOM    269  NH2 ARG    45     -17.844  -1.973  -7.933  1.00 10.00      A   
ATOM    270 HH21 ARG    45     -17.168  -1.330  -7.466  1.00 10.00      A   
ATOM    271 HH22 ARG    45     -17.964  -1.930  -8.970  1.00 10.00      A   
ATOM    272  C   ARG    45     -15.796  -6.935  -4.905  1.00 10.00      A   
ATOM    273  O   ARG    45     -14.741  -6.418  -4.542  1.00 10.00      A   
ATOM    274  N   THR    46     -15.978  -8.249  -4.971  1.00 10.00      A   
ATOM    275  HN  THR    46     -16.843  -8.599  -5.268  1.00 10.00      A   
ATOM    276  CA  THR    46     -14.926  -9.183  -4.610  1.00 10.00      A   
ATOM    277  CB  THR    46     -15.467 -10.621  -4.538  1.00 10.00      A   
ATOM    278  OG1 THR    46     -16.796 -10.591  -4.001  1.00 10.00      A   
ATOM    279  HG1 THR    46     -16.808 -10.025  -3.217  1.00 10.00      A   
ATOM    280  CG2 THR    46     -14.586 -11.479  -3.642  1.00 10.00      A   
ATOM    281  C   THR    46     -13.785  -9.114  -5.621  1.00 10.00      A   
ATOM    282  O   THR    46     -12.613  -9.206  -5.255  1.00 10.00      A   
ATOM    283  N   LYS    47     -14.135  -8.927  -6.890  1.00 10.00      A   
ATOM    284  HN  LYS    47     -15.086  -8.852  -7.119  1.00 10.00      A   
ATOM    285  CA  LYS    47     -13.139  -8.831  -7.948  1.00 10.00      A   
ATOM    286  CB  LYS    47     -13.784  -8.984  -9.328  1.00 10.00      A   
ATOM    287  CG  LYS    47     -14.314 -10.380  -9.607  1.00 10.00      A   
ATOM    288  CD  LYS    47     -14.670 -10.552 -11.073  1.00 10.00      A   
ATOM    289  CE  LYS    47     -15.158 -11.961 -11.363  1.00 10.00      A   
ATOM    290  NZ  LYS    47     -15.407 -12.177 -12.812  1.00 10.00      A   
ATOM    291  HZ1 LYS    47     -14.548 -11.959 -13.358  1.00 10.00      A   
ATOM    292  HZ2 LYS    47     -16.181 -11.565 -13.141  1.00 10.00      A   
ATOM    293  HZ3 LYS    47     -15.669 -13.169 -12.987  1.00 10.00      A   
ATOM    294  C   LYS    47     -12.385  -7.511  -7.856  1.00 10.00      A   
ATOM    295  O   LYS    47     -11.156  -7.490  -7.889  1.00 10.00      A   
ATOM    296  N   GLU    48     -13.125  -6.414  -7.709  1.00 10.00      A   
ATOM    297  HN  GLU    48     -14.107  -6.497  -7.680  1.00 10.00      A   
ATOM    298  CA  GLU    48     -12.520  -5.089  -7.605  1.00 10.00      A   
ATOM    299  CB  GLU    48     -13.587  -3.990  -7.674  1.00 10.00      A   
ATOM    300  CG  GLU    48     -13.021  -2.595  -7.890  1.00 10.00      A   
ATOM    301  CD  GLU    48     -13.728  -1.836  -8.997  1.00 10.00      A   
ATOM    302  OE1 GLU    48     -13.692  -2.294 -10.159  1.00 10.00      A   
ATOM    303  OE2 GLU    48     -14.313  -0.765  -8.715  1.00 10.00      A   
ATOM    304  C   GLU    48     -11.689  -4.963  -6.326  1.00 10.00      A   
ATOM    305  O   GLU    48     -10.772  -4.145  -6.240  1.00 10.00      A   
ATOM    306  N   HIS    49     -11.999  -5.796  -5.338  1.00 10.00      A   
ATOM    307  HN  HIS    49     -12.736  -6.429  -5.466  1.00 10.00      A   
ATOM    308  CA  HIS    49     -11.278  -5.790  -4.068  1.00 10.00      A   
ATOM    309  CB  HIS    49     -12.135  -6.392  -2.956  1.00 10.00      A   
ATOM    310  CG  HIS    49     -12.378  -5.463  -1.811  1.00 10.00      A   
ATOM    311  ND1 HIS    49     -11.584  -5.429  -0.689  1.00 10.00      A   
ATOM    312  HD1 HIS    49     -10.790  -5.991  -0.530  1.00 10.00      A   
ATOM    313  CD2 HIS    49     -13.333  -4.519  -1.622  1.00 10.00      A   
ATOM    314  CE1 HIS    49     -12.039  -4.511   0.145  1.00 10.00      A   
ATOM    315  NE2 HIS    49     -13.100  -3.945  -0.402  1.00 10.00      A   
ATOM    316  HE2 HIS    49     -13.631  -3.224   0.005  1.00 10.00      A   
ATOM    317  C   HIS    49      -9.963  -6.554  -4.182  1.00 10.00      A   
ATOM    318  O   HIS    49      -9.192  -6.629  -3.226  1.00 10.00      A   
ATOM    319  N   LYS    50      -9.721  -7.132  -5.348  1.00 10.00      A   
ATOM    320  HN  LYS    50     -10.389  -7.061  -6.063  1.00 10.00      A   
ATOM    321  CA  LYS    50      -8.500  -7.881  -5.597  1.00 10.00      A   
ATOM    322  CB  LYS    50      -8.817  -9.331  -5.974  1.00 10.00      A   
ATOM    323  CG  LYS    50      -9.529 -10.112  -4.878  1.00 10.00      A   
ATOM    324  CD  LYS    50      -9.812 -11.541  -5.304  1.00 10.00      A   
ATOM    325  CE  LYS    50     -10.685 -12.254  -4.286  1.00 10.00      A   
ATOM    326  NZ  LYS    50     -10.796 -13.705  -4.580  1.00 10.00      A   
ATOM    327  HZ1 LYS    50     -11.395 -14.173  -3.867  1.00 10.00      A   
ATOM    328  HZ2 LYS    50      -9.856 -14.148  -4.569  1.00 10.00      A   
ATOM    329  HZ3 LYS    50     -11.221 -13.846  -5.518  1.00 10.00      A   
ATOM    330  C   LYS    50      -7.685  -7.200  -6.689  1.00 10.00      A   
ATOM    331  O   LYS    50      -6.796  -7.804  -7.291  1.00 10.00      A   
ATOM    332  N   LYS    51      -7.995  -5.931  -6.933  1.00 10.00      A   
ATOM    333  HN  LYS    51      -8.715  -5.508  -6.419  1.00 10.00      A   
ATOM    334  CA  LYS    51      -7.293  -5.153  -7.944  1.00 10.00      A   
ATOM    335  CB  LYS    51      -8.161  -3.999  -8.444  1.00 10.00      A   
ATOM    336  CG  LYS    51      -9.125  -4.385  -9.551  1.00 10.00      A   
ATOM    337  CD  LYS    51      -9.905  -3.178 -10.042  1.00 10.00      A   
ATOM    338  CE  LYS    51     -10.713  -3.515 -11.284  1.00 10.00      A   
ATOM    339  NZ  LYS    51     -11.531  -2.361 -11.741  1.00 10.00      A   
ATOM    340  HZ1 LYS    51     -12.300  -2.173 -11.059  1.00 10.00      A   
ATOM    341  HZ2 LYS    51     -11.954  -2.566 -12.669  1.00 10.00      A   
ATOM    342  HZ3 LYS    51     -10.939  -1.510 -11.824  1.00 10.00      A   
ATOM    343  C   LYS    51      -5.985  -4.611  -7.394  1.00 10.00      A   
ATOM    344  O   LYS    51      -5.181  -4.042  -8.132  1.00 10.00      A   
ATOM    345  N   LEU    52      -5.784  -4.791  -6.092  1.00 10.00      A   
ATOM    346  HN  LEU    52      -6.467  -5.251  -5.567  1.00 10.00      A   
ATOM    347  CA  LEU    52      -4.574  -4.330  -5.431  1.00 10.00      A   
ATOM    348  CB  LEU    52      -4.674  -4.522  -3.917  1.00 10.00      A   
ATOM    349  CG  LEU    52      -4.795  -3.246  -3.078  1.00 10.00      A   
ATOM    350  CD1 LEU    52      -6.072  -2.493  -3.415  1.00 10.00      A   
ATOM    351  CD2 LEU    52      -4.739  -3.575  -1.594  1.00 10.00      A   
ATOM    352  C   LEU    52      -3.359  -5.064  -5.979  1.00 10.00      A   
ATOM    353  O   LEU    52      -3.183  -6.263  -5.738  1.00 10.00      A   
ATOM    354  N   MET    53      -2.551  -4.336  -6.735  1.00 10.00      A   
ATOM    355  HN  MET    53      -2.777  -3.385  -6.883  1.00 10.00      A   
ATOM    356  CA  MET    53      -1.343  -4.881  -7.349  1.00 10.00      A   
ATOM    357  CB  MET    53      -1.696  -5.991  -8.350  1.00 10.00      A   
ATOM    358  CG  MET    53      -2.448  -5.508  -9.582  1.00 10.00      A   
ATOM    359  SD  MET    53      -3.342  -6.830 -10.425  1.00 10.00      A   
ATOM    360  CE  MET    53      -2.007  -7.964 -10.800  1.00 10.00      A   
ATOM    361  C   MET    53      -0.566  -3.778  -8.057  1.00 10.00      A   
ATOM    362  O   MET    53       0.411  -4.037  -8.754  1.00 10.00      A   
ATOM    363  N   ASP    54      -1.005  -2.541  -7.858  1.00 10.00      A   
ATOM    364  HN  ASP    54      -1.780  -2.393  -7.264  1.00 10.00      A   
ATOM    365  CA  ASP    54      -0.371  -1.386  -8.480  1.00 10.00      A   
ATOM    366  CB  ASP    54      -1.457  -0.436  -8.995  1.00 10.00      A   
ATOM    367  CG  ASP    54      -1.316  -0.074 -10.461  1.00 10.00      A   
ATOM    368  OD1 ASP    54      -0.772   1.013 -10.761  1.00 10.00      A   
ATOM    369  OD2 ASP    54      -1.781  -0.857 -11.320  1.00 10.00      A   
ATOM    370  C   ASP    54       0.493  -0.660  -7.454  1.00 10.00      A   
ATOM    371  O   ASP    54       0.910   0.478  -7.669  1.00 10.00      A   
ATOM    372  N   SER    55       0.740  -1.331  -6.334  1.00 10.00      A   
ATOM    373  HN  SER    55       0.378  -2.238  -6.235  1.00 10.00      A   
ATOM    374  CB  SER    55       1.489  -1.754  -4.063  1.00 10.00      A   
ATOM    375  OG  SER    55       0.895  -2.990  -4.451  1.00 10.00      A   
ATOM    376  HG  SER    55       1.553  -3.532  -4.908  1.00 10.00      A   
ATOM    377  CA  SER    55       1.532  -0.782  -5.244  1.00 10.00      A   
ATOM    378  C   SER    55       2.979  -0.515  -5.663  1.00 10.00      A   
ATOM    379  O   SER    55       3.330   0.662  -5.900  1.00 10.00      A   
ATOM    380  OXT SER    55       3.759  -1.486  -5.754  1.00 10.00      A   
ATOM    381  CB  VAL     6      37.732   3.739  16.786  1.00 10.00      B   
ATOM    382  CG1 VAL     6      38.341   3.042  17.992  1.00 10.00      B   
ATOM    383  CG2 VAL     6      36.840   4.895  17.227  1.00 10.00      B   
ATOM    384  C   VAL     6      38.285   4.310  14.405  1.00 10.00      B   
ATOM    385  O   VAL     6      37.404   5.123  14.119  1.00 10.00      B   
ATOM    386  N   VAL     6      39.449   5.501  16.250  1.00 10.00      B   
ATOM    387  HT1 VAL     6      38.742   6.264  16.226  1.00 10.00      B   
ATOM    388  HT2 VAL     6      40.230   5.755  15.612  1.00 10.00      B   
ATOM    389  HT3 VAL     6      39.822   5.416  17.217  1.00 10.00      B   
ATOM    390  CA  VAL     6      38.840   4.220  15.821  1.00 10.00      B   
ATOM    391  N   LEU     7      38.793   3.456  13.522  1.00 10.00      B   
ATOM    392  HN  LEU     7      39.495   2.829  13.810  1.00 10.00      B   
ATOM    393  CA  LEU     7      38.345   3.431  12.132  1.00 10.00      B   
ATOM    394  CB  LEU     7      39.280   2.589  11.259  1.00 10.00      B   
ATOM    395  CG  LEU     7      40.449   3.338  10.614  1.00 10.00      B   
ATOM    396  CD1 LEU     7      41.761   2.980  11.291  1.00 10.00      B   
ATOM    397  CD2 LEU     7      40.518   3.049   9.123  1.00 10.00      B   
ATOM    398  C   LEU     7      36.913   2.923  12.019  1.00 10.00      B   
ATOM    399  O   LEU     7      36.280   3.065  10.977  1.00 10.00      B   
ATOM    400  N   ASP     8      36.412   2.340  13.104  1.00 10.00      B   
ATOM    401  HN  ASP     8      36.981   2.250  13.895  1.00 10.00      B   
ATOM    402  CA  ASP     8      35.049   1.816  13.149  1.00 10.00      B   
ATOM    403  CB  ASP     8      34.759   1.238  14.539  1.00 10.00      B   
ATOM    404  CG  ASP     8      33.729   0.127  14.511  1.00 10.00      B   
ATOM    405  OD1 ASP     8      32.672   0.307  13.876  1.00 10.00      B   
ATOM    406  OD2 ASP     8      33.973  -0.932  15.128  1.00 10.00      B   
ATOM    407  C   ASP     8      34.039   2.916  12.822  1.00 10.00      B   
ATOM    408  O   ASP     8      33.048   2.688  12.124  1.00 10.00      B   
ATOM    409  N   ARG     9      34.304   4.115  13.324  1.00 10.00      B   
ATOM    410  HN  ARG     9      35.113   4.241  13.866  1.00 10.00      B   
ATOM    411  CA  ARG     9      33.428   5.248  13.080  1.00 10.00      B   
ATOM    412  CB  ARG     9      33.634   6.320  14.154  1.00 10.00      B   
ATOM    413  CG  ARG     9      32.533   7.366  14.195  1.00 10.00      B   
ATOM    414  CD  ARG     9      32.875   8.505  15.142  1.00 10.00      B   
ATOM    415  NE  ARG     9      33.116   8.041  16.509  1.00 10.00      B   
ATOM    416  HE  ARG     9      32.527   7.331  16.857  1.00 10.00      B   
ATOM    417  CZ  ARG     9      34.073   8.530  17.299  1.00 10.00      B   
ATOM    418  NH1 ARG     9      34.877   9.486  16.853  1.00 10.00      B   
ATOM    419 HH11 ARG     9      34.761   9.862  15.888  1.00 10.00      B   
ATOM    420 HH12 ARG     9      35.628   9.869  17.468  1.00 10.00      B   
ATOM    421  NH2 ARG     9      34.229   8.057  18.528  1.00 10.00      B   
ATOM    422 HH21 ARG     9      34.979   8.437  19.147  1.00 10.00      B   
ATOM    423 HH22 ARG     9      33.601   7.301  18.885  1.00 10.00      B   
ATOM    424  C   ARG     9      33.692   5.830  11.694  1.00 10.00      B   
ATOM    425  O   ARG     9      32.772   6.270  11.004  1.00 10.00      B   
ATOM    426  N   TYR    10      34.958   5.804  11.288  1.00 10.00      B   
ATOM    427  HN  TYR    10      35.634   5.413  11.879  1.00 10.00      B   
ATOM    428  CA  TYR    10      35.368   6.326   9.988  1.00 10.00      B   
ATOM    429  CB  TYR    10      36.896   6.254   9.831  1.00 10.00      B   
ATOM    430  CG  TYR    10      37.396   6.446   8.412  1.00 10.00      B   
ATOM    431  CD1 TYR    10      37.342   7.689   7.791  1.00 10.00      B   
ATOM    432  CD2 TYR    10      37.927   5.380   7.691  1.00 10.00      B   
ATOM    433  CE1 TYR    10      37.798   7.864   6.496  1.00 10.00      B   
ATOM    434  CE2 TYR    10      38.385   5.548   6.396  1.00 10.00      B   
ATOM    435  CZ  TYR    10      38.317   6.792   5.802  1.00 10.00      B   
ATOM    436  OH  TYR    10      38.770   6.963   4.511  1.00 10.00      B   
ATOM    437  HH  TYR    10      38.697   6.129   4.032  1.00 10.00      B   
ATOM    438  C   TYR    10      34.667   5.581   8.855  1.00 10.00      B   
ATOM    439  O   TYR    10      34.098   6.199   7.955  1.00 10.00      B   
ATOM    440  N   ILE    11      34.704   4.254   8.910  1.00 10.00      B   
ATOM    441  HN  ILE    11      35.175   3.818   9.656  1.00 10.00      B   
ATOM    442  CA  ILE    11      34.069   3.427   7.891  1.00 10.00      B   
ATOM    443  CB  ILE    11      34.334   1.922   8.134  1.00 10.00      B   
ATOM    444  CG1 ILE    11      35.842   1.643   8.170  1.00 10.00      B   
ATOM    445  CG2 ILE    11      33.662   1.069   7.065  1.00 10.00      B   
ATOM    446  CD1 ILE    11      36.201   0.263   8.683  1.00 10.00      B   
ATOM    447  C   ILE    11      32.565   3.683   7.851  1.00 10.00      B   
ATOM    448  O   ILE    11      31.992   3.899   6.781  1.00 10.00      B   
ATOM    449  N   GLY    12      31.942   3.690   9.027  1.00 10.00      B   
ATOM    450  HN  GLY    12      32.462   3.539   9.845  1.00 10.00      B   
ATOM    451  CA  GLY    12      30.512   3.917   9.115  1.00 10.00      B   
ATOM    452  C   GLY    12      30.099   5.272   8.572  1.00 10.00      B   
ATOM    453  O   GLY    12      29.167   5.369   7.773  1.00 10.00      B   
ATOM    454  N   LYS    13      30.799   6.320   8.996  1.00 10.00      B   
ATOM    455  HN  LYS    13      31.537   6.180   9.631  1.00 10.00      B   
ATOM    456  CA  LYS    13      30.492   7.674   8.548  1.00 10.00      B   
ATOM    457  CB  LYS    13      31.316   8.711   9.310  1.00 10.00      B   
ATOM    458  CG  LYS    13      30.863   8.921  10.743  1.00 10.00      B   
ATOM    459  CD  LYS    13      31.260  10.297  11.247  1.00 10.00      B   
ATOM    460  CE  LYS    13      30.628  10.593  12.595  1.00 10.00      B   
ATOM    461  NZ  LYS    13      30.856  11.997  13.024  1.00 10.00      B   
ATOM    462  HZ1 LYS    13      31.864  12.151  13.227  1.00 10.00      B   
ATOM    463  HZ2 LYS    13      30.307  12.202  13.881  1.00 10.00      B   
ATOM    464  HZ3 LYS    13      30.560  12.654  12.274  1.00 10.00      B   
ATOM    465  C   LYS    13      30.684   7.836   7.043  1.00 10.00      B   
ATOM    466  O   LYS    13      29.874   8.478   6.371  1.00 10.00      B   
ATOM    467  N   THR    14      31.747   7.242   6.518  1.00 10.00      B   
ATOM    468  HN  THR    14      32.352   6.738   7.105  1.00 10.00      B   
ATOM    469  CA  THR    14      32.039   7.321   5.094  1.00 10.00      B   
ATOM    470  CB  THR    14      33.369   6.620   4.748  1.00 10.00      B   
ATOM    471  OG1 THR    14      34.426   7.191   5.533  1.00 10.00      B   
ATOM    472  HG1 THR    14      34.420   6.793   6.415  1.00 10.00      B   
ATOM    473  CG2 THR    14      33.697   6.792   3.274  1.00 10.00      B   
ATOM    474  C   THR    14      30.898   6.717   4.277  1.00 10.00      B   
ATOM    475  O   THR    14      30.435   7.314   3.299  1.00 10.00      B   
ATOM    476  N   ILE    15      30.426   5.549   4.697  1.00 10.00      B   
ATOM    477  HN  ILE    15      30.818   5.126   5.494  1.00 10.00      B   
ATOM    478  CA  ILE    15      29.334   4.883   4.003  1.00 10.00      B   
ATOM    479  CB  ILE    15      29.100   3.444   4.510  1.00 10.00      B   
ATOM    480  CG1 ILE    15      30.359   2.599   4.290  1.00 10.00      B   
ATOM    481  CG2 ILE    15      27.913   2.814   3.794  1.00 10.00      B   
ATOM    482  CD1 ILE    15      30.213   1.155   4.713  1.00 10.00      B   
ATOM    483  C   ILE    15      28.054   5.706   4.119  1.00 10.00      B   
ATOM    484  O   ILE    15      27.356   5.910   3.130  1.00 10.00      B   
ATOM    485  N   PHE    16      27.767   6.196   5.327  1.00 10.00      B   
ATOM    486  HN  PHE    16      28.362   5.983   6.082  1.00 10.00      B   
ATOM    487  CA  PHE    16      26.582   7.021   5.567  1.00 10.00      B   
ATOM    488  CB  PHE    16      26.515   7.464   7.035  1.00 10.00      B   
ATOM    489  CG  PHE    16      25.379   8.403   7.344  1.00 10.00      B   
ATOM    490  CD1 PHE    16      24.065   7.979   7.241  1.00 10.00      B   
ATOM    491  CD2 PHE    16      25.626   9.709   7.738  1.00 10.00      B   
ATOM    492  CE1 PHE    16      23.021   8.837   7.525  1.00 10.00      B   
ATOM    493  CE2 PHE    16      24.586  10.573   8.024  1.00 10.00      B   
ATOM    494  CZ  PHE    16      23.280  10.137   7.917  1.00 10.00      B   
ATOM    495  C   PHE    16      26.585   8.239   4.646  1.00 10.00      B   
ATOM    496  O   PHE    16      25.557   8.599   4.072  1.00 10.00      B   
ATOM    497  N   THR    17      27.753   8.859   4.503  1.00 10.00      B   
ATOM    498  HN  THR    17      28.533   8.524   4.994  1.00 10.00      B   
ATOM    499  CA  THR    17      27.901  10.025   3.638  1.00 10.00      B   
ATOM    500  CB  THR    17      29.331  10.598   3.711  1.00 10.00      B   
ATOM    501  OG1 THR    17      29.693  10.810   5.082  1.00 10.00      B   
ATOM    502  HG1 THR    17      29.760   9.957   5.534  1.00 10.00      B   
ATOM    503  CG2 THR    17      29.417  11.920   2.964  1.00 10.00      B   
ATOM    504  C   THR    17      27.577   9.641   2.195  1.00 10.00      B   
ATOM    505  O   THR    17      26.826  10.335   1.503  1.00 10.00      B   
ATOM    506  N   THR    18      28.126   8.511   1.762  1.00 10.00      B   
ATOM    507  HN  THR    18      28.709   8.004   2.366  1.00 10.00      B   
ATOM    508  CA  THR    18      27.891   8.008   0.417  1.00 10.00      B   
ATOM    509  CB  THR    18      28.754   6.760   0.130  1.00 10.00      B   
ATOM    510  OG1 THR    18      30.097   7.000   0.577  1.00 10.00      B   
ATOM    511  HG1 THR    18      30.120   7.030   1.541  1.00 10.00      B   
ATOM    512  CG2 THR    18      28.783   6.461  -1.362  1.00 10.00      B   
ATOM    513  C   THR    18      26.410   7.665   0.238  1.00 10.00      B   
ATOM    514  O   THR    18      25.829   7.918  -0.817  1.00 10.00      B   
ATOM    515  N   ILE    19      25.805   7.107   1.287  1.00 10.00      B   
ATOM    516  HN  ILE    19      26.332   6.918   2.095  1.00 10.00      B   
ATOM    517  CA  ILE    19      24.388   6.752   1.272  1.00 10.00      B   
ATOM    518  CB  ILE    19      23.965   6.062   2.597  1.00 10.00      B   
ATOM    519  CG1 ILE    19      24.540   4.647   2.687  1.00 10.00      B   
ATOM    520  CG2 ILE    19      22.449   6.040   2.770  1.00 10.00      B   
ATOM    521  CD1 ILE    19      24.022   3.699   1.627  1.00 10.00      B   
ATOM    522  C   ILE    19      23.537   8.000   1.049  1.00 10.00      B   
ATOM    523  O   ILE    19      22.658   8.020   0.186  1.00 10.00      B   
ATOM    524  N   MET    20      23.825   9.048   1.809  1.00 10.00      B   
ATOM    525  HN  MET    20      24.553   8.976   2.469  1.00 10.00      B   
ATOM    526  CA  MET    20      23.087  10.302   1.697  1.00 10.00      B   
ATOM    527  CB  MET    20      23.569  11.308   2.744  1.00 10.00      B   
ATOM    528  CG  MET    20      23.188  10.956   4.172  1.00 10.00      B   
ATOM    529  SD  MET    20      21.403  10.883   4.418  1.00 10.00      B   
ATOM    530  CE  MET    20      20.950  12.600   4.171  1.00 10.00      B   
ATOM    531  C   MET    20      23.224  10.896   0.299  1.00 10.00      B   
ATOM    532  O   MET    20      22.242  11.346  -0.291  1.00 10.00      B   
ATOM    533  N   MET    21      24.445  10.874  -0.232  1.00 10.00      B   
ATOM    534  HN  MET    21      25.186  10.498   0.290  1.00 10.00      B   
ATOM    535  CA  MET    21      24.716  11.412  -1.561  1.00 10.00      B   
ATOM    536  CB  MET    21      26.222  11.441  -1.835  1.00 10.00      B   
ATOM    537  CG  MET    21      26.609  12.216  -3.085  1.00 10.00      B   
ATOM    538  SD  MET    21      28.389  12.223  -3.389  1.00 10.00      B   
ATOM    539  CE  MET    21      28.687  10.493  -3.752  1.00 10.00      B   
ATOM    540  C   MET    21      23.997  10.624  -2.656  1.00 10.00      B   
ATOM    541  O   MET    21      23.364  11.207  -3.538  1.00 10.00      B   
ATOM    542  N   THR    22      24.084   9.301  -2.591  1.00 10.00      B   
ATOM    543  HN  THR    22      24.576   8.885  -1.850  1.00 10.00      B   
ATOM    544  CA  THR    22      23.450   8.449  -3.590  1.00 10.00      B   
ATOM    545  CB  THR    22      23.886   6.979  -3.454  1.00 10.00      B   
ATOM    546  OG1 THR    22      23.893   6.606  -2.071  1.00 10.00      B   
ATOM    547  HG1 THR    22      24.676   6.974  -1.645  1.00 10.00      B   
ATOM    548  CG2 THR    22      25.278   6.782  -4.035  1.00 10.00      B   
ATOM    549  C   THR    22      21.930   8.549  -3.517  1.00 10.00      B   
ATOM    550  O   THR    22      21.253   8.596  -4.546  1.00 10.00      B   
ATOM    551  N   LEU    23      21.406   8.592  -2.297  1.00 10.00      B   
ATOM    552  HN  LEU    23      22.004   8.548  -1.518  1.00 10.00      B   
ATOM    553  CA  LEU    23      19.971   8.697  -2.082  1.00 10.00      B   
ATOM    554  CB  LEU    23      19.644   8.541  -0.593  1.00 10.00      B   
ATOM    555  CG  LEU    23      18.163   8.528  -0.206  1.00 10.00      B   
ATOM    556  CD1 LEU    23      17.427   7.409  -0.930  1.00 10.00      B   
ATOM    557  CD2 LEU    23      18.012   8.376   1.300  1.00 10.00      B   
ATOM    558  C   LEU    23      19.459  10.034  -2.603  1.00 10.00      B   
ATOM    559  O   LEU    23      18.483  10.082  -3.352  1.00 10.00      B   
ATOM    560  N   PHE    24      20.146  11.111  -2.223  1.00 10.00      B   
ATOM    561  HN  PHE    24      20.927  10.995  -1.632  1.00 10.00      B   
ATOM    562  CA  PHE    24      19.776  12.460  -2.648  1.00 10.00      B   
ATOM    563  CB  PHE    24      20.798  13.481  -2.145  1.00 10.00      B   
ATOM    564  CG  PHE    24      20.279  14.389  -1.068  1.00 10.00      B   
ATOM    565  CD1 PHE    24      19.708  15.608  -1.389  1.00 10.00      B   
ATOM    566  CD2 PHE    24      20.358  14.021   0.265  1.00 10.00      B   
ATOM    567  CE1 PHE    24      19.225  16.446  -0.401  1.00 10.00      B   
ATOM    568  CE2 PHE    24      19.880  14.854   1.258  1.00 10.00      B   
ATOM    569  CZ  PHE    24      19.311  16.068   0.926  1.00 10.00      B   
ATOM    570  C   PHE    24      19.668  12.552  -4.164  1.00 10.00      B   
ATOM    571  O   PHE    24      18.739  13.161  -4.693  1.00 10.00      B   
ATOM    572  N   MET    25      20.620  11.936  -4.855  1.00 10.00      B   
ATOM    573  HN  MET    25      21.337  11.473  -4.370  1.00 10.00      B   
ATOM    574  CA  MET    25      20.635  11.937  -6.311  1.00 10.00      B   
ATOM    575  CB  MET    25      21.862  11.194  -6.840  1.00 10.00      B   
ATOM    576  CG  MET    25      23.159  11.970  -6.700  1.00 10.00      B   
ATOM    577  SD  MET    25      24.577  11.087  -7.380  1.00 10.00      B   
ATOM    578  CE  MET    25      25.890  12.254  -7.027  1.00 10.00      B   
ATOM    579  C   MET    25      19.360  11.316  -6.872  1.00 10.00      B   
ATOM    580  O   MET    25      18.740  11.861  -7.784  1.00 10.00      B   
ATOM    581  N   LEU    26      18.958  10.187  -6.302  1.00 10.00      B   
ATOM    582  HN  LEU    26      19.478   9.814  -5.558  1.00 10.00      B   
ATOM    583  CA  LEU    26      17.756   9.500  -6.747  1.00 10.00      B   
ATOM    584  CB  LEU    26      17.641   8.115  -6.110  1.00 10.00      B   
ATOM    585  CG  LEU    26      18.622   7.051  -6.610  1.00 10.00      B   
ATOM    586  CD1 LEU    26      18.296   5.700  -5.997  1.00 10.00      B   
ATOM    587  CD2 LEU    26      18.602   6.969  -8.129  1.00 10.00      B   
ATOM    588  C   LEU    26      16.512  10.329  -6.450  1.00 10.00      B   
ATOM    589  O   LEU    26      15.548  10.311  -7.219  1.00 10.00      B   
ATOM    590  N   VAL    27      16.545  11.061  -5.339  1.00 10.00      B   
ATOM    591  HN  VAL    27      17.343  11.023  -4.765  1.00 10.00      B   
ATOM    592  CA  VAL    27      15.429  11.908  -4.941  1.00 10.00      B   
ATOM    593  CB  VAL    27      15.664  12.556  -3.559  1.00 10.00      B   
ATOM    594  CG1 VAL    27      14.480  13.424  -3.170  1.00 10.00      B   
ATOM    595  CG2 VAL    27      15.913  11.493  -2.499  1.00 10.00      B   
ATOM    596  C   VAL    27      15.199  13.008  -5.974  1.00 10.00      B   
ATOM    597  O   VAL    27      14.089  13.166  -6.489  1.00 10.00      B   
ATOM    598  N   SER    28      16.258  13.752  -6.279  1.00 10.00      B   
ATOM    599  HN  SER    28      17.116  13.573  -5.830  1.00 10.00      B   
ATOM    600  CA  SER    28      16.183  14.835  -7.250  1.00 10.00      B   
ATOM    601  CB  SER    28      17.500  15.613  -7.266  1.00 10.00      B   
ATOM    602  OG  SER    28      17.938  15.879  -5.943  1.00 10.00      B   
ATOM    603  HG  SER    28      17.189  16.187  -5.416  1.00 10.00      B   
ATOM    604  C   SER    28      15.858  14.304  -8.645  1.00 10.00      B   
ATOM    605  O   SER    28      15.093  14.917  -9.391  1.00 10.00      B   
ATOM    606  N   LEU    29      16.438  13.158  -8.989  1.00 10.00      B   
ATOM    607  HN  LEU    29      17.043  12.719  -8.352  1.00 10.00      B   
ATOM    608  CA  LEU    29      16.209  12.539 -10.288  1.00 10.00      B   
ATOM    609  CB  LEU    29      17.078  11.289 -10.451  1.00 10.00      B   
ATOM    610  CG  LEU    29      16.994  10.571 -11.801  1.00 10.00      B   
ATOM    611  CD1 LEU    29      17.492  11.468 -12.925  1.00 10.00      B   
ATOM    612  CD2 LEU    29      17.779   9.269 -11.765  1.00 10.00      B   
ATOM    613  C   LEU    29      14.735  12.185 -10.469  1.00 10.00      B   
ATOM    614  O   LEU    29      14.097  12.619 -11.428  1.00 10.00      B   
ATOM    615  N   SER    30      14.191  11.411  -9.534  1.00 10.00      B   
ATOM    616  HN  SER    30      14.741  11.109  -8.779  1.00 10.00      B   
ATOM    617  CA  SER    30      12.795  11.003  -9.605  1.00 10.00      B   
ATOM    618  CB  SER    30      12.484   9.968  -8.526  1.00 10.00      B   
ATOM    619  OG  SER    30      12.922  10.415  -7.252  1.00 10.00      B   
ATOM    620  HG  SER    30      13.862  10.199  -7.145  1.00 10.00      B   
ATOM    621  C   SER    30      11.868  12.205  -9.470  1.00 10.00      B   
ATOM    622  O   SER    30      10.781  12.234 -10.055  1.00 10.00      B   
ATOM    623  N   GLY    31      12.307  13.191  -8.692  1.00 10.00      B   
ATOM    624  HN  GLY    31      13.184  13.102  -8.251  1.00 10.00      B   
ATOM    625  CA  GLY    31      11.521  14.389  -8.485  1.00 10.00      B   
ATOM    626  C   GLY    31      11.231  15.114  -9.778  1.00 10.00      B   
ATOM    627  O   GLY    31      10.070  15.333 -10.123  1.00 10.00      B   
ATOM    628  N   ILE    32      12.285  15.461 -10.507  1.00 10.00      B   
ATOM    629  HN  ILE    32      13.188  15.239 -10.182  1.00 10.00      B   
ATOM    630  CA  ILE    32      12.138  16.174 -11.770  1.00 10.00      B   
ATOM    631  CB  ILE    32      13.489  16.711 -12.308  1.00 10.00      B   
ATOM    632  CG1 ILE    32      13.271  17.688 -13.467  1.00 10.00      B   
ATOM    633  CG2 ILE    32      14.418  15.582 -12.724  1.00 10.00      B   
ATOM    634  CD1 ILE    32      12.646  18.999 -13.045  1.00 10.00      B   
ATOM    635  C   ILE    32      11.414  15.334 -12.829  1.00 10.00      B   
ATOM    636  O   ILE    32      10.618  15.862 -13.607  1.00 10.00      B   
ATOM    637  N   ILE    33      11.668  14.027 -12.840  1.00 10.00      B   
ATOM    638  HN  ILE    33      12.296  13.655 -12.184  1.00 10.00      B   
ATOM    639  CA  ILE    33      11.038  13.134 -13.809  1.00 10.00      B   
ATOM    640  CB  ILE    33      11.614  11.703 -13.737  1.00 10.00      B   
ATOM    641  CG1 ILE    33      13.069  11.703 -14.215  1.00 10.00      B   
ATOM    642  CG2 ILE    33      10.781  10.734 -14.569  1.00 10.00      B   
ATOM    643  CD1 ILE    33      13.757  10.360 -14.094  1.00 10.00      B   
ATOM    644  C   ILE    33       9.518  13.101 -13.642  1.00 10.00      B   
ATOM    645  O   ILE    33       8.775  13.254 -14.614  1.00 10.00      B   
ATOM    646  N   LYS    34       9.058  12.909 -12.414  1.00 10.00      B   
ATOM    647  HN  LYS    34       9.694  12.793 -11.675  1.00 10.00      B   
ATOM    648  CA  LYS    34       7.627  12.860 -12.142  1.00 10.00      B   
ATOM    649  CB  LYS    34       7.353  12.241 -10.772  1.00 10.00      B   
ATOM    650  CG  LYS    34       6.456  11.017 -10.822  1.00 10.00      B   
ATOM    651  CD  LYS    34       6.191  10.467  -9.430  1.00 10.00      B   
ATOM    652  CE  LYS    34       5.393   9.176  -9.495  1.00 10.00      B   
ATOM    653  NZ  LYS    34       4.966   8.720  -8.145  1.00 10.00      B   
ATOM    654  HZ1 LYS    34       4.328   9.420  -7.711  1.00 10.00      B   
ATOM    655  HZ2 LYS    34       5.793   8.594  -7.528  1.00 10.00      B   
ATOM    656  HZ3 LYS    34       4.463   7.810  -8.216  1.00 10.00      B   
ATOM    657  C   LYS    34       7.005  14.251 -12.240  1.00 10.00      B   
ATOM    658  O   LYS    34       5.865  14.403 -12.686  1.00 10.00      B   
ATOM    659  N   PHE    35       7.768  15.262 -11.833  1.00 10.00      B   
ATOM    660  HN  PHE    35       8.668  15.071 -11.486  1.00 10.00      B   
ATOM    661  CA  PHE    35       7.308  16.646 -11.874  1.00 10.00      B   
ATOM    662  CB  PHE    35       8.393  17.582 -11.324  1.00 10.00      B   
ATOM    663  CG  PHE    35       8.149  19.042 -11.573  1.00 10.00      B   
ATOM    664  CD1 PHE    35       7.086  19.694 -10.972  1.00 10.00      B   
ATOM    665  CD2 PHE    35       8.988  19.763 -12.407  1.00 10.00      B   
ATOM    666  CE1 PHE    35       6.862  21.037 -11.201  1.00 10.00      B   
ATOM    667  CE2 PHE    35       8.770  21.106 -12.640  1.00 10.00      B   
ATOM    668  CZ  PHE    35       7.705  21.744 -12.035  1.00 10.00      B   
ATOM    669  C   PHE    35       6.915  17.049 -13.291  1.00 10.00      B   
ATOM    670  O   PHE    35       5.820  17.569 -13.515  1.00 10.00      B   
ATOM    671  N   VAL    36       7.798  16.787 -14.248  1.00 10.00      B   
ATOM    672  HN  VAL    36       8.652  16.356 -14.015  1.00 10.00      B   
ATOM    673  CA  VAL    36       7.526  17.132 -15.640  1.00 10.00      B   
ATOM    674  CB  VAL    36       8.788  17.115 -16.532  1.00 10.00      B   
ATOM    675  CG1 VAL    36       9.807  18.128 -16.033  1.00 10.00      B   
ATOM    676  CG2 VAL    36       9.398  15.724 -16.613  1.00 10.00      B   
ATOM    677  C   VAL    36       6.437  16.243 -16.233  1.00 10.00      B   
ATOM    678  O   VAL    36       5.735  16.643 -17.163  1.00 10.00      B   
ATOM    679  N   ASP    37       6.286  15.044 -15.684  1.00 10.00      B   
ATOM    680  HN  ASP    37       6.871  14.778 -14.942  1.00 10.00      B   
ATOM    681  CA  ASP    37       5.270  14.113 -16.161  1.00 10.00      B   
ATOM    682  CB  ASP    37       5.491  12.709 -15.597  1.00 10.00      B   
ATOM    683  CG  ASP    37       4.490  11.711 -16.144  1.00 10.00      B   
ATOM    684  OD1 ASP    37       4.500  11.470 -17.373  1.00 10.00      B   
ATOM    685  OD2 ASP    37       3.691  11.160 -15.354  1.00 10.00      B   
ATOM    686  C   ASP    37       3.881  14.609 -15.789  1.00 10.00      B   
ATOM    687  O   ASP    37       2.956  14.579 -16.603  1.00 10.00      B   
ATOM    688  N   GLN    38       3.746  15.087 -14.560  1.00 10.00      B   
ATOM    689  HN  GLN    38       4.523  15.087 -13.955  1.00 10.00      B   
ATOM    690  CA  GLN    38       2.474  15.599 -14.079  1.00 10.00      B   
ATOM    691  CB  GLN    38       2.423  15.610 -12.553  1.00 10.00      B   
ATOM    692  CG  GLN    38       2.137  14.247 -11.945  1.00 10.00      B   
ATOM    693  CD  GLN    38       0.867  13.613 -12.491  1.00 10.00      B   
ATOM    694  OE1 GLN    38      -0.084  14.305 -12.861  1.00 10.00      B   
ATOM    695  NE2 GLN    38       0.844  12.294 -12.546  1.00 10.00      B   
ATOM    696 HE21 GLN    38       1.634  11.802 -12.237  1.00 10.00      B   
ATOM    697 HE22 GLN    38       0.038  11.858 -12.897  1.00 10.00      B   
ATOM    698  C   GLN    38       2.170  16.980 -14.652  1.00 10.00      B   
ATOM    699  O   GLN    38       1.028  17.438 -14.617  1.00 10.00      B   
ATOM    700  N   LEU    39       3.193  17.633 -15.199  1.00 10.00      B   
ATOM    701  HN  LEU    39       4.081  17.221 -15.189  1.00 10.00      B   
ATOM    702  CA  LEU    39       3.025  18.954 -15.799  1.00 10.00      B   
ATOM    703  CB  LEU    39       4.372  19.545 -16.223  1.00 10.00      B   
ATOM    704  CG  LEU    39       5.131  20.341 -15.157  1.00 10.00      B   
ATOM    705  CD1 LEU    39       6.490  20.774 -15.684  1.00 10.00      B   
ATOM    706  CD2 LEU    39       4.320  21.551 -14.716  1.00 10.00      B   
ATOM    707  C   LEU    39       2.081  18.885 -16.995  1.00 10.00      B   
ATOM    708  O   LEU    39       1.484  19.888 -17.388  1.00 10.00      B   
ATOM    709  N   LYS    40       1.948  17.688 -17.561  1.00 10.00      B   
ATOM    710  HN  LYS    40       2.458  16.934 -17.201  1.00 10.00      B   
ATOM    711  CA  LYS    40       1.070  17.466 -18.700  1.00 10.00      B   
ATOM    712  CB  LYS    40       1.390  16.127 -19.375  1.00 10.00      B   
ATOM    713  CG  LYS    40       2.795  16.021 -19.946  1.00 10.00      B   
ATOM    714  CD  LYS    40       2.977  14.724 -20.727  1.00 10.00      B   
ATOM    715  CE  LYS    40       3.002  13.512 -19.809  1.00 10.00      B   
ATOM    716  NZ  LYS    40       4.391  13.067 -19.522  1.00 10.00      B   
ATOM    717  HZ1 LYS    40       4.785  12.570 -20.347  1.00 10.00      B   
ATOM    718  HZ2 LYS    40       4.402  12.420 -18.702  1.00 10.00      B   
ATOM    719  HZ3 LYS    40       4.993  13.885 -19.310  1.00 10.00      B   
ATOM    720  C   LYS    40      -0.395  17.478 -18.260  1.00 10.00      B   
ATOM    721  O   LYS    40      -1.302  17.601 -19.083  1.00 10.00      B   
ATOM    722  N   LYS    41      -0.618  17.357 -16.956  1.00 10.00      B   
ATOM    723  HN  LYS    41       0.147  17.285 -16.342  1.00 10.00      B   
ATOM    724  CA  LYS    41      -1.969  17.345 -16.408  1.00 10.00      B   
ATOM    725  CB  LYS    41      -2.301  15.968 -15.821  1.00 10.00      B   
ATOM    726  CG  LYS    41      -2.257  14.838 -16.839  1.00 10.00      B   
ATOM    727  CD  LYS    41      -2.945  13.588 -16.319  1.00 10.00      B   
ATOM    728  CE  LYS    41      -2.966  12.495 -17.378  1.00 10.00      B   
ATOM    729  NZ  LYS    41      -3.872  11.378 -17.005  1.00 10.00      B   
ATOM    730  HZ1 LYS    41      -3.921  10.681 -17.777  1.00 10.00      B   
ATOM    731  HZ2 LYS    41      -4.827  11.739 -16.824  1.00 10.00      B   
ATOM    732  HZ3 LYS    41      -3.527  10.903 -16.147  1.00 10.00      B   
ATOM    733  C   LYS    41      -2.138  18.429 -15.348  1.00 10.00      B   
ATOM    734  O   LYS    41      -3.037  18.363 -14.510  1.00 10.00      B   
ATOM    735  N   ALA    42      -1.282  19.440 -15.403  1.00 10.00      B   
ATOM    736  HN  ALA    42      -0.598  19.451 -16.104  1.00 10.00      B   
ATOM    737  CA  ALA    42      -1.335  20.536 -14.445  1.00 10.00      B   
ATOM    738  CB  ALA    42       0.071  20.975 -14.065  1.00 10.00      B   
ATOM    739  C   ALA    42      -2.139  21.712 -14.997  1.00 10.00      B   
ATOM    740  O   ALA    42      -2.127  22.804 -14.427  1.00 10.00      B   
ATOM    741  N   GLY    43      -2.855  21.471 -16.093  1.00 10.00      B   
ATOM    742  HN  GLY    43      -2.847  20.569 -16.481  1.00 10.00      B   
ATOM    743  CA  GLY    43      -3.652  22.514 -16.714  1.00 10.00      B   
ATOM    744  C   GLY    43      -4.762  23.022 -15.813  1.00 10.00      B   
ATOM    745  O   GLY    43      -5.047  24.219 -15.784  1.00 10.00      B   
ATOM    746  N   GLN    44      -5.384  22.115 -15.070  1.00 10.00      B   
ATOM    747  HN  GLN    44      -5.118  21.175 -15.140  1.00 10.00      B   
ATOM    748  CA  GLN    44      -6.461  22.484 -14.161  1.00 10.00      B   
ATOM    749  CB  GLN    44      -7.525  21.387 -14.090  1.00 10.00      B   
ATOM    750  CG  GLN    44      -8.497  21.405 -15.259  1.00 10.00      B   
ATOM    751  CD  GLN    44      -9.232  22.725 -15.378  1.00 10.00      B   
ATOM    752  OE1 GLN    44      -9.562  23.360 -14.375  1.00 10.00      B   
ATOM    753  NE2 GLN    44      -9.483  23.154 -16.603  1.00 10.00      B   
ATOM    754 HE21 GLN    44      -9.186  22.602 -17.360  1.00 10.00      B   
ATOM    755 HE22 GLN    44      -9.950  24.010 -16.708  1.00 10.00      B   
ATOM    756  C   GLN    44      -5.924  22.809 -12.774  1.00 10.00      B   
ATOM    757  O   GLN    44      -6.686  23.026 -11.838  1.00 10.00      B   
ATOM    758  N   GLY    45      -4.609  22.844 -12.651  1.00 10.00      B   
ATOM    759  HN  GLY    45      -4.047  22.676 -13.437  1.00 10.00      B   
ATOM    760  CA  GLY    45      -3.997  23.149 -11.376  1.00 10.00      B   
ATOM    761  C   GLY    45      -3.316  24.499 -11.396  1.00 10.00      B   
ATOM    762  O   GLY    45      -3.957  25.528 -11.189  1.00 10.00      B   
ATOM    763  N   SER    46      -2.023  24.493 -11.682  1.00 10.00      B   
ATOM    764  HN  SER    46      -1.584  23.640 -11.875  1.00 10.00      B   
ATOM    765  CA  SER    46      -1.235  25.714 -11.733  1.00 10.00      B   
ATOM    766  CB  SER    46      -1.131  26.338 -10.336  1.00 10.00      B   
ATOM    767  OG  SER    46      -0.701  27.686 -10.395  1.00 10.00      B   
ATOM    768  HG  SER    46      -0.602  28.027  -9.497  1.00 10.00      B   
ATOM    769  C   SER    46       0.150  25.399 -12.293  1.00 10.00      B   
ATOM    770  O   SER    46       0.332  24.388 -12.977  1.00 10.00      B   
ATOM    771  N   TYR    47       1.122  26.251 -12.004  1.00 10.00      B   
ATOM    772  HN  TYR    47       0.919  27.041 -11.453  1.00 10.00      B   
ATOM    773  CA  TYR    47       2.479  26.047 -12.490  1.00 10.00      B   
ATOM    774  CB  TYR    47       3.117  27.378 -12.888  1.00 10.00      B   
ATOM    775  CG  TYR    47       2.276  28.191 -13.843  1.00 10.00      B   
ATOM    776  CD1 TYR    47       1.633  29.350 -13.423  1.00 10.00      B   
ATOM    777  CD2 TYR    47       2.118  27.798 -15.165  1.00 10.00      B   
ATOM    778  CE1 TYR    47       0.857  30.091 -14.293  1.00 10.00      B   
ATOM    779  CE2 TYR    47       1.343  28.533 -16.042  1.00 10.00      B   
ATOM    780  CZ  TYR    47       0.717  29.678 -15.600  1.00 10.00      B   
ATOM    781  OH  TYR    47      -0.062  30.409 -16.469  1.00 10.00      B   
ATOM    782  HH  TYR    47      -0.777  29.848 -16.799  1.00 10.00      B   
ATOM    783  C   TYR    47       3.343  25.332 -11.457  1.00 10.00      B   
ATOM    784  O   TYR    47       4.235  24.564 -11.810  1.00 10.00      B   
ATOM    785  N   ASP    48       3.076  25.573 -10.180  1.00 10.00      B   
ATOM    786  HN  ASP    48       2.359  26.199  -9.946  1.00 10.00      B   
ATOM    787  CA  ASP    48       3.856  24.944  -9.120  1.00 10.00      B   
ATOM    788  CB  ASP    48       4.830  25.952  -8.496  1.00 10.00      B   
ATOM    789  CG  ASP    48       4.396  26.439  -7.127  1.00 10.00      B   
ATOM    790  OD1 ASP    48       3.558  27.364  -7.055  1.00 10.00      B   
ATOM    791  OD2 ASP    48       4.896  25.905  -6.117  1.00 10.00      B   
ATOM    792  C   ASP    48       2.983  24.295  -8.048  1.00 10.00      B   
ATOM    793  O   ASP    48       3.460  23.462  -7.277  1.00 10.00      B   
ATOM    794  N   ALA    49       1.708  24.665  -8.011  1.00 10.00      B   
ATOM    795  HN  ALA    49       1.390  25.331  -8.655  1.00 10.00      B   
ATOM    796  CA  ALA    49       0.771  24.125  -7.024  1.00 10.00      B   
ATOM    797  CB  ALA    49      -0.616  24.717  -7.211  1.00 10.00      B   
ATOM    798  C   ALA    49       0.721  22.600  -7.054  1.00 10.00      B   
ATOM    799  O   ALA    49       0.615  21.953  -6.014  1.00 10.00      B   
ATOM    800  N   LEU    50       0.810  22.029  -8.246  1.00 10.00      B   
ATOM    801  HN  LEU    50       0.903  22.593  -9.044  1.00 10.00      B   
ATOM    802  CA  LEU    50       0.784  20.585  -8.397  1.00 10.00      B   
ATOM    803  CB  LEU    50      -0.220  20.172  -9.478  1.00 10.00      B   
ATOM    804  CG  LEU    50      -1.675  20.605  -9.271  1.00 10.00      B   
ATOM    805  CD1 LEU    50      -2.561  20.043 -10.372  1.00 10.00      B   
ATOM    806  CD2 LEU    50      -2.184  20.176  -7.903  1.00 10.00      B   
ATOM    807  C   LEU    50       2.176  20.077  -8.752  1.00 10.00      B   
ATOM    808  O   LEU    50       2.328  19.014  -9.358  1.00 10.00      B   
ATOM    809  N   GLY    51       3.188  20.847  -8.382  1.00 10.00      B   
ATOM    810  HN  GLY    51       3.007  21.684  -7.900  1.00 10.00      B   
ATOM    811  CA  GLY    51       4.550  20.467  -8.673  1.00 10.00      B   
ATOM    812  C   GLY    51       5.502  20.803  -7.547  1.00 10.00      B   
ATOM    813  O   GLY    51       5.691  20.001  -6.633  1.00 10.00      B   
ATOM    814  N   ALA    52       6.088  21.995  -7.605  1.00 10.00      B   
ATOM    815  HN  ALA    52       5.872  22.593  -8.347  1.00 10.00      B   
ATOM    816  CA  ALA    52       7.043  22.441  -6.595  1.00 10.00      B   
ATOM    817  CB  ALA    52       7.559  23.833  -6.924  1.00 10.00      B   
ATOM    818  C   ALA    52       6.443  22.410  -5.195  1.00 10.00      B   
ATOM    819  O   ALA    52       7.018  21.822  -4.278  1.00 10.00      B   
ATOM    820  N   GLY    53       5.274  23.014  -5.040  1.00 10.00      B   
ATOM    821  HN  GLY    53       4.845  23.439  -5.816  1.00 10.00      B   
ATOM    822  CA  GLY    53       4.621  23.052  -3.743  1.00 10.00      B   
ATOM    823  C   GLY    53       3.802  21.808  -3.457  1.00 10.00      B   
ATOM    824  O   GLY    53       2.788  21.872  -2.761  1.00 10.00      B   
ATOM    825  N   MET    54       4.237  20.674  -3.989  1.00 10.00      B   
ATOM    826  HN  MET    54       5.058  20.686  -4.527  1.00 10.00      B   
ATOM    827  CA  MET    54       3.536  19.414  -3.780  1.00 10.00      B   
ATOM    828  CB  MET    54       2.522  19.157  -4.899  1.00 10.00      B   
ATOM    829  CG  MET    54       1.416  18.185  -4.516  1.00 10.00      B   
ATOM    830  SD  MET    54       0.390  17.706  -5.918  1.00 10.00      B   
ATOM    831  CE  MET    54       1.496  16.586  -6.771  1.00 10.00      B   
ATOM    832  C   MET    54       4.526  18.258  -3.698  1.00 10.00      B   
ATOM    833  O   MET    54       4.457  17.429  -2.789  1.00 10.00      B   
ATOM    834  N   TYR    55       5.465  18.222  -4.641  1.00 10.00      B   
ATOM    835  HN  TYR    55       5.481  18.925  -5.333  1.00 10.00      B   
ATOM    836  CA  TYR    55       6.469  17.165  -4.686  1.00 10.00      B   
ATOM    837  CB  TYR    55       7.180  17.113  -6.037  1.00 10.00      B   
ATOM    838  CG  TYR    55       6.470  16.220  -7.025  1.00 10.00      B   
ATOM    839  CD1 TYR    55       5.499  16.725  -7.881  1.00 10.00      B   
ATOM    840  CD2 TYR    55       6.750  14.861  -7.081  1.00 10.00      B   
ATOM    841  CE1 TYR    55       4.829  15.900  -8.764  1.00 10.00      B   
ATOM    842  CE2 TYR    55       6.090  14.031  -7.965  1.00 10.00      B   
ATOM    843  CZ  TYR    55       5.128  14.554  -8.802  1.00 10.00      B   
ATOM    844  OH  TYR    55       4.456  13.727  -9.675  1.00 10.00      B   
ATOM    845  HH  TYR    55       4.093  12.976  -9.192  1.00 10.00      B   
ATOM    846  C   TYR    55       7.452  17.253  -3.528  1.00 10.00      B   
ATOM    847  O   TYR    55       8.213  16.317  -3.274  1.00 10.00      B   
ATOM    848  N   THR    56       7.422  18.372  -2.819  1.00 10.00      B   
ATOM    849  HN  THR    56       6.810  19.093  -3.079  1.00 10.00      B   
ATOM    850  CA  THR    56       8.276  18.567  -1.663  1.00 10.00      B   
ATOM    851  CB  THR    56       8.152  20.015  -1.161  1.00 10.00      B   
ATOM    852  OG1 THR    56       7.001  20.615  -1.774  1.00 10.00      B   
ATOM    853  HG1 THR    56       7.270  21.412  -2.254  1.00 10.00      B   
ATOM    854  CG2 THR    56       9.393  20.815  -1.529  1.00 10.00      B   
ATOM    855  C   THR    56       7.831  17.610  -0.559  1.00 10.00      B   
ATOM    856  O   THR    56       8.635  17.124   0.234  1.00 10.00      B   
ATOM    857  N   LEU    57       6.536  17.322  -0.546  1.00 10.00      B   
ATOM    858  HN  LEU    57       5.951  17.735  -1.216  1.00 10.00      B   
ATOM    859  CA  LEU    57       5.957  16.413   0.431  1.00 10.00      B   
ATOM    860  CB  LEU    57       4.646  16.987   0.972  1.00 10.00      B   
ATOM    861  CG  LEU    57       4.734  18.372   1.617  1.00 10.00      B   
ATOM    862  CD1 LEU    57       3.348  18.901   1.945  1.00 10.00      B   
ATOM    863  CD2 LEU    57       5.594  18.323   2.869  1.00 10.00      B   
ATOM    864  C   LEU    57       5.706  15.053  -0.212  1.00 10.00      B   
ATOM    865  O   LEU    57       5.211  14.126   0.426  1.00 10.00      B   
ATOM    866  N   LEU    58       6.064  14.944  -1.485  1.00 10.00      B   
ATOM    867  HN  LEU    58       6.464  15.716  -1.935  1.00 10.00      B   
ATOM    868  CA  LEU    58       5.880  13.706  -2.233  1.00 10.00      B   
ATOM    869  CB  LEU    58       5.362  14.015  -3.639  1.00 10.00      B   
ATOM    870  CG  LEU    58       4.216  13.143  -4.157  1.00 10.00      B   
ATOM    871  CD1 LEU    58       3.485  13.848  -5.290  1.00 10.00      B   
ATOM    872  CD2 LEU    58       4.729  11.788  -4.625  1.00 10.00      B   
ATOM    873  C   LEU    58       7.196  12.937  -2.316  1.00 10.00      B   
ATOM    874  O   LEU    58       7.224  11.759  -2.667  1.00 10.00      B   
ATOM    875  N   SER    59       8.285  13.608  -1.978  1.00 10.00      B   
ATOM    876  HN  SER    59       8.204  14.543  -1.699  1.00 10.00      B   
ATOM    877  CA  SER    59       9.601  12.991  -2.016  1.00 10.00      B   
ATOM    878  CB  SER    59      10.678  14.032  -2.329  1.00 10.00      B   
ATOM    879  OG  SER    59      10.468  14.587  -3.620  1.00 10.00      B   
ATOM    880  HG  SER    59       9.814  15.298  -3.560  1.00 10.00      B   
ATOM    881  C   SER    59       9.905  12.247  -0.719  1.00 10.00      B   
ATOM    882  O   SER    59      11.027  11.799  -0.490  1.00 10.00      B   
ATOM    883  N   VAL    60       8.893  12.105   0.121  1.00 10.00      B   
ATOM    884  HN  VAL    60       8.018  12.476  -0.116  1.00 10.00      B   
ATOM    885  CA  VAL    60       9.051  11.409   1.388  1.00 10.00      B   
ATOM    886  CB  VAL    60       8.106  11.941   2.483  1.00 10.00      B   
ATOM    887  CG1 VAL    60       8.629  11.561   3.859  1.00 10.00      B   
ATOM    888  CG2 VAL    60       7.950  13.451   2.368  1.00 10.00      B   
ATOM    889  C   VAL    60       8.894   9.890   1.226  1.00 10.00      B   
ATOM    890  O   VAL    60       9.794   9.142   1.596  1.00 10.00      B   
ATOM    891  N   PRO    61       7.758   9.405   0.663  1.00 10.00      B   
ATOM    892  CA  PRO    61       7.526   7.964   0.459  1.00 10.00      B   
ATOM    893  CB  PRO    61       6.200   7.906  -0.315  1.00 10.00      B   
ATOM    894  CG  PRO    61       5.957   9.295  -0.796  1.00 10.00      B   
ATOM    895  CD  PRO    61       6.600  10.197   0.212  1.00 10.00      B   
ATOM    896  C   PRO    61       8.635   7.300  -0.359  1.00 10.00      B   
ATOM    897  O   PRO    61       8.983   6.140  -0.130  1.00 10.00      B   
ATOM    898  N   LYS    62       9.199   8.048  -1.305  1.00 10.00      B   
ATOM    899  HN  LYS    62       8.890   8.971  -1.430  1.00 10.00      B   
ATOM    900  CA  LYS    62      10.269   7.531  -2.156  1.00 10.00      B   
ATOM    901  CB  LYS    62      10.635   8.540  -3.245  1.00 10.00      B   
ATOM    902  CG  LYS    62       9.470   9.024  -4.094  1.00 10.00      B   
ATOM    903  CD  LYS    62       9.952   9.943  -5.208  1.00 10.00      B   
ATOM    904  CE  LYS    62      10.717  11.136  -4.652  1.00 10.00      B   
ATOM    905  NZ  LYS    62      11.249  12.016  -5.724  1.00 10.00      B   
ATOM    906  HZ1 LYS    62      10.476  12.343  -6.338  1.00 10.00      B   
ATOM    907  HZ2 LYS    62      11.943  11.495  -6.305  1.00 10.00      B   
ATOM    908  HZ3 LYS    62      11.718  12.845  -5.305  1.00 10.00      B   
ATOM    909  C   LYS    62      11.509   7.207  -1.333  1.00 10.00      B   
ATOM    910  O   LYS    62      12.291   6.320  -1.683  1.00 10.00      B   
ATOM    911  N   ASP    63      11.657   7.916  -0.223  1.00 10.00      B   
ATOM    912  HN  ASP    63      10.971   8.577   0.010  1.00 10.00      B   
ATOM    913  CA  ASP    63      12.796   7.746   0.672  1.00 10.00      B   
ATOM    914  CB  ASP    63      12.982   9.019   1.506  1.00 10.00      B   
ATOM    915  CG  ASP    63      14.315   9.699   1.280  1.00 10.00      B   
ATOM    916  OD1 ASP    63      14.521  10.262   0.184  1.00 10.00      B   
ATOM    917  OD2 ASP    63      15.150   9.700   2.212  1.00 10.00      B   
ATOM    918  C   ASP    63      12.583   6.567   1.615  1.00 10.00      B   
ATOM    919  O   ASP    63      13.449   6.250   2.430  1.00 10.00      B   
ATOM    920  N   VAL    64      11.431   5.917   1.506  1.00 10.00      B   
ATOM    921  HN  VAL    64      10.776   6.207   0.834  1.00 10.00      B   
ATOM    922  CA  VAL    64      11.117   4.792   2.375  1.00 10.00      B   
ATOM    923  CB  VAL    64       9.696   4.896   2.972  1.00 10.00      B   
ATOM    924  CG1 VAL    64       9.518   3.896   4.105  1.00 10.00      B   
ATOM    925  CG2 VAL    64       9.426   6.310   3.464  1.00 10.00      B   
ATOM    926  C   VAL    64      11.300   3.438   1.690  1.00 10.00      B   
ATOM    927  O   VAL    64      12.357   2.816   1.804  1.00 10.00      B   
ATOM    928  N   GLN    65      10.281   2.984   0.965  1.00 10.00      B   
ATOM    929  HN  GLN    65       9.466   3.532   0.876  1.00 10.00      B   
ATOM    930  CA  GLN    65      10.343   1.679   0.308  1.00 10.00      B   
ATOM    931  CB  GLN    65       9.115   0.842   0.679  1.00 10.00      B   
ATOM    932  CG  GLN    65       8.726   0.902   2.146  1.00 10.00      B   
ATOM    933  CD  GLN    65       7.320   0.396   2.393  1.00 10.00      B   
ATOM    934  OE1 GLN    65       7.113  -0.778   2.689  1.00 10.00      B   
ATOM    935  NE2 GLN    65       6.341   1.279   2.266  1.00 10.00      B   
ATOM    936 HE21 GLN    65       6.576   2.202   2.022  1.00 10.00      B   
ATOM    937 HE22 GLN    65       5.420   0.972   2.408  1.00 10.00      B   
ATOM    938  C   GLN    65      10.425   1.787  -1.211  1.00 10.00      B   
ATOM    939  O   GLN    65      10.320   0.780  -1.911  1.00 10.00      B   
ATOM    940  N   ILE    66      10.620   2.989  -1.729  1.00 10.00      B   
ATOM    941  HN  ILE    66      10.720   3.762  -1.138  1.00 10.00      B   
ATOM    942  CA  ILE    66      10.681   3.167  -3.177  1.00 10.00      B   
ATOM    943  CB  ILE    66       9.892   4.404  -3.657  1.00 10.00      B   
ATOM    944  CG1 ILE    66       8.453   4.350  -3.127  1.00 10.00      B   
ATOM    945  CG2 ILE    66       9.890   4.476  -5.178  1.00 10.00      B   
ATOM    946  CD1 ILE    66       7.600   5.529  -3.539  1.00 10.00      B   
ATOM    947  C   ILE    66      12.108   3.181  -3.729  1.00 10.00      B   
ATOM    948  O   ILE    66      12.546   2.211  -4.345  1.00 10.00      B   
ATOM    949  N   PHE    67      12.841   4.262  -3.498  1.00 10.00      B   
ATOM    950  HN  PHE    67      12.466   4.998  -2.964  1.00 10.00      B   
ATOM    951  CA  PHE    67      14.200   4.372  -4.020  1.00 10.00      B   
ATOM    952  CB  PHE    67      14.463   5.767  -4.590  1.00 10.00      B   
ATOM    953  CG  PHE    67      13.756   6.013  -5.891  1.00 10.00      B   
ATOM    954  CD1 PHE    67      12.552   6.694  -5.920  1.00 10.00      B   
ATOM    955  CD2 PHE    67      14.291   5.551  -7.084  1.00 10.00      B   
ATOM    956  CE1 PHE    67      11.892   6.910  -7.113  1.00 10.00      B   
ATOM    957  CE2 PHE    67      13.638   5.766  -8.282  1.00 10.00      B   
ATOM    958  CZ  PHE    67      12.435   6.446  -8.297  1.00 10.00      B   
ATOM    959  C   PHE    67      15.261   3.989  -2.998  1.00 10.00      B   
ATOM    960  O   PHE    67      16.375   3.618  -3.369  1.00 10.00      B   
ATOM    961  N   PHE    68      14.911   4.063  -1.719  1.00 10.00      B   
ATOM    962  HN  PHE    68      14.005   4.356  -1.489  1.00 10.00      B   
ATOM    963  CA  PHE    68      15.846   3.726  -0.646  1.00 10.00      B   
ATOM    964  CB  PHE    68      15.220   3.920   0.741  1.00 10.00      B   
ATOM    965  CG  PHE    68      16.201   3.788   1.874  1.00 10.00      B   
ATOM    966  CD1 PHE    68      17.025   4.846   2.222  1.00 10.00      B   
ATOM    967  CD2 PHE    68      16.305   2.603   2.585  1.00 10.00      B   
ATOM    968  CE1 PHE    68      17.934   4.727   3.258  1.00 10.00      B   
ATOM    969  CE2 PHE    68      17.211   2.475   3.622  1.00 10.00      B   
ATOM    970  CZ  PHE    68      18.026   3.539   3.957  1.00 10.00      B   
ATOM    971  C   PHE    68      16.464   2.326  -0.793  1.00 10.00      B   
ATOM    972  O   PHE    68      17.683   2.196  -0.754  1.00 10.00      B   
ATOM    973  N   PRO    69      15.645   1.259  -0.966  1.00 10.00      B   
ATOM    974  CA  PRO    69      16.152  -0.115  -1.110  1.00 10.00      B   
ATOM    975  CB  PRO    69      14.907  -0.945  -1.461  1.00 10.00      B   
ATOM    976  CG  PRO    69      13.850   0.053  -1.797  1.00 10.00      B   
ATOM    977  CD  PRO    69      14.176   1.285  -1.008  1.00 10.00      B   
ATOM    978  C   PRO    69      17.213  -0.248  -2.205  1.00 10.00      B   
ATOM    979  O   PRO    69      18.139  -1.050  -2.090  1.00 10.00      B   
ATOM    980  N   MET    70      17.082   0.543  -3.261  1.00 10.00      B   
ATOM    981  HN  MET    70      16.331   1.171  -3.300  1.00 10.00      B   
ATOM    982  CA  MET    70      18.040   0.502  -4.361  1.00 10.00      B   
ATOM    983  CB  MET    70      17.395   0.959  -5.673  1.00 10.00      B   
ATOM    984  CG  MET    70      16.484  -0.073  -6.320  1.00 10.00      B   
ATOM    985  SD  MET    70      15.951   0.414  -7.975  1.00 10.00      B   
ATOM    986  CE  MET    70      15.100   1.951  -7.619  1.00 10.00      B   
ATOM    987  C   MET    70      19.257   1.366  -4.061  1.00 10.00      B   
ATOM    988  O   MET    70      20.393   0.966  -4.320  1.00 10.00      B   
ATOM    989  N   ALA    71      19.010   2.549  -3.508  1.00 10.00      B   
ATOM    990  HN  ALA    71      18.078   2.805  -3.318  1.00 10.00      B   
ATOM    991  CA  ALA    71      20.079   3.483  -3.175  1.00 10.00      B   
ATOM    992  CB  ALA    71      19.495   4.812  -2.731  1.00 10.00      B   
ATOM    993  C   ALA    71      21.000   2.919  -2.102  1.00 10.00      B   
ATOM    994  O   ALA    71      22.217   3.082  -2.176  1.00 10.00      B   
ATOM    995  N   ALA    72      20.412   2.242  -1.118  1.00 10.00      B   
ATOM    996  HN  ALA    72      19.434   2.153  -1.120  1.00 10.00      B   
ATOM    997  CA  ALA    72      21.172   1.648  -0.026  1.00 10.00      B   
ATOM    998  CB  ALA    72      20.237   0.952   0.952  1.00 10.00      B   
ATOM    999  C   ALA    72      22.226   0.677  -0.549  1.00 10.00      B   
ATOM   1000  O   ALA    72      23.325   0.580   0.000  1.00 10.00      B   
ATOM   1001  N   LEU    73      21.890  -0.035  -1.619  1.00 10.00      B   
ATOM   1002  HN  LEU    73      21.001   0.084  -2.014  1.00 10.00      B   
ATOM   1003  CA  LEU    73      22.814  -0.988  -2.216  1.00 10.00      B   
ATOM   1004  CB  LEU    73      22.083  -1.916  -3.191  1.00 10.00      B   
ATOM   1005  CG  LEU    73      22.934  -3.006  -3.856  1.00 10.00      B   
ATOM   1006  CD1 LEU    73      23.472  -3.989  -2.824  1.00 10.00      B   
ATOM   1007  CD2 LEU    73      22.136  -3.730  -4.928  1.00 10.00      B   
ATOM   1008  C   LEU    73      23.938  -0.257  -2.936  1.00 10.00      B   
ATOM   1009  O   LEU    73      25.113  -0.585  -2.768  1.00 10.00      B   
ATOM   1010  N   LEU    74      23.565   0.748  -3.715  1.00 10.00      B   
ATOM   1011  HN  LEU    74      22.612   0.974  -3.774  1.00 10.00      B   
ATOM   1012  CA  LEU    74      24.527   1.534  -4.478  1.00 10.00      B   
ATOM   1013  CB  LEU    74      23.802   2.512  -5.404  1.00 10.00      B   
ATOM   1014  CG  LEU    74      22.881   1.889  -6.454  1.00 10.00      B   
ATOM   1015  CD1 LEU    74      22.186   2.972  -7.261  1.00 10.00      B   
ATOM   1016  CD2 LEU    74      23.658   0.957  -7.368  1.00 10.00      B   
ATOM   1017  C   LEU    74      25.478   2.294  -3.562  1.00 10.00      B   
ATOM   1018  O   LEU    74      26.690   2.276  -3.768  1.00 10.00      B   
ATOM   1019  N   GLY    75      24.921   2.947  -2.549  1.00 10.00      B   
ATOM   1020  HN  GLY    75      23.942   2.916  -2.437  1.00 10.00      B   
ATOM   1021  CA  GLY    75      25.724   3.711  -1.611  1.00 10.00      B   
ATOM   1022  C   GLY    75      26.741   2.860  -0.880  1.00 10.00      B   
ATOM   1023  O   GLY    75      27.911   3.231  -0.778  1.00 10.00      B   
ATOM   1024  N   ALA    76      26.302   1.713  -0.380  1.00 10.00      B   
ATOM   1025  HN  ALA    76      25.356   1.472  -0.492  1.00 10.00      B   
ATOM   1026  CA  ALA    76      27.188   0.808   0.344  1.00 10.00      B   
ATOM   1027  CB  ALA    76      26.391  -0.314   0.983  1.00 10.00      B   
ATOM   1028  C   ALA    76      28.265   0.238  -0.575  1.00 10.00      B   
ATOM   1029  O   ALA    76      29.434   0.144  -0.194  1.00 10.00      B   
ATOM   1030  N   LEU    77      27.869  -0.131  -1.788  1.00 10.00      B   
ATOM   1031  HN  LEU    77      26.923  -0.033  -2.037  1.00 10.00      B   
ATOM   1032  CA  LEU    77      28.803  -0.691  -2.758  1.00 10.00      B   
ATOM   1033  CB  LEU    77      28.055  -1.223  -3.981  1.00 10.00      B   
ATOM   1034  CG  LEU    77      28.801  -2.253  -4.831  1.00 10.00      B   
ATOM   1035  CD1 LEU    77      29.102  -3.501  -4.015  1.00 10.00      B   
ATOM   1036  CD2 LEU    77      27.996  -2.606  -6.071  1.00 10.00      B   
ATOM   1037  C   LEU    77      29.841   0.349  -3.177  1.00 10.00      B   
ATOM   1038  O   LEU    77      31.014   0.028  -3.366  1.00 10.00      B   
ATOM   1039  N   LEU    78      29.399   1.594  -3.308  1.00 10.00      B   
ATOM   1040  HN  LEU    78      28.448   1.783  -3.151  1.00 10.00      B   
ATOM   1041  CA  LEU    78      30.285   2.686  -3.690  1.00 10.00      B   
ATOM   1042  CB  LEU    78      29.475   3.913  -4.115  1.00 10.00      B   
ATOM   1043  CG  LEU    78      29.207   4.068  -5.612  1.00 10.00      B   
ATOM   1044  CD1 LEU    78      28.114   5.096  -5.856  1.00 10.00      B   
ATOM   1045  CD2 LEU    78      30.482   4.455  -6.347  1.00 10.00      B   
ATOM   1046  C   LEU    78      31.224   3.051  -2.543  1.00 10.00      B   
ATOM   1047  O   LEU    78      32.414   3.289  -2.758  1.00 10.00      B   
ATOM   1048  N   GLY    79      30.681   3.094  -1.326  1.00 10.00      B   
ATOM   1049  HN  GLY    79      29.722   2.905  -1.220  1.00 10.00      B   
ATOM   1050  CA  GLY    79      31.479   3.425  -0.159  1.00 10.00      B   
ATOM   1051  C   GLY    79      32.588   2.421   0.083  1.00 10.00      B   
ATOM   1052  O   GLY    79      33.764   2.783   0.140  1.00 10.00      B   
ATOM   1053  N   LEU    80      32.220   1.152   0.211  1.00 10.00      B   
ATOM   1054  HN  LEU    80      31.267   0.918   0.155  1.00 10.00      B   
ATOM   1055  CA  LEU    80      33.202   0.101   0.440  1.00 10.00      B   
ATOM   1056  CB  LEU    80      32.530  -1.197   0.889  1.00 10.00      B   
ATOM   1057  CG  LEU    80      32.078  -1.237   2.352  1.00 10.00      B   
ATOM   1058  CD1 LEU    80      31.260  -2.484   2.632  1.00 10.00      B   
ATOM   1059  CD2 LEU    80      33.280  -1.172   3.282  1.00 10.00      B   
ATOM   1060  C   LEU    80      34.061  -0.121  -0.801  1.00 10.00      B   
ATOM   1061  O   LEU    80      35.200  -0.582  -0.708  1.00 10.00      B   
ATOM   1062  N   GLY    81      33.507   0.215  -1.960  1.00 10.00      B   
ATOM   1063  HN  GLY    81      32.586   0.552  -1.973  1.00 10.00      B   
ATOM   1064  CA  GLY    81      34.241   0.080  -3.203  1.00 10.00      B   
ATOM   1065  C   GLY    81      35.370   1.085  -3.274  1.00 10.00      B   
ATOM   1066  O   GLY    81      36.444   0.795  -3.802  1.00 10.00      B   
ATOM   1067  N   MET    82      35.125   2.265  -2.718  1.00 10.00      B   
ATOM   1068  HN  MET    82      34.245   2.428  -2.316  1.00 10.00      B   
ATOM   1069  CA  MET    82      36.120   3.327  -2.694  1.00 10.00      B   
ATOM   1070  CB  MET    82      35.503   4.618  -2.152  1.00 10.00      B   
ATOM   1071  CG  MET    82      36.382   5.847  -2.321  1.00 10.00      B   
ATOM   1072  SD  MET    82      35.579   7.357  -1.749  1.00 10.00      B   
ATOM   1073  CE  MET    82      35.476   7.040   0.011  1.00 10.00      B   
ATOM   1074  C   MET    82      37.301   2.905  -1.828  1.00 10.00      B   
ATOM   1075  O   MET    82      38.461   3.155  -2.168  1.00 10.00      B   
ATOM   1076  N   LEU    83      36.996   2.235  -0.721  1.00 10.00      B   
ATOM   1077  HN  LEU    83      36.052   2.065  -0.511  1.00 10.00      B   
ATOM   1078  CA  LEU    83      38.021   1.756   0.197  1.00 10.00      B   
ATOM   1079  CB  LEU    83      37.382   1.174   1.461  1.00 10.00      B   
ATOM   1080  CG  LEU    83      36.712   2.172   2.409  1.00 10.00      B   
ATOM   1081  CD1 LEU    83      35.853   1.441   3.429  1.00 10.00      B   
ATOM   1082  CD2 LEU    83      37.758   3.024   3.111  1.00 10.00      B   
ATOM   1083  C   LEU    83      38.901   0.708  -0.477  1.00 10.00      B   
ATOM   1084  O   LEU    83      40.090   0.594  -0.179  1.00 10.00      B   
ATOM   1085  N   ALA    84      38.310  -0.055  -1.385  1.00 10.00      B   
ATOM   1086  HN  ALA    84      37.354   0.074  -1.571  1.00 10.00      B   
ATOM   1087  CA  ALA    84      39.046  -1.083  -2.110  1.00 10.00      B   
ATOM   1088  CB  ALA    84      38.094  -2.129  -2.666  1.00 10.00      B   
ATOM   1089  C   ALA    84      39.858  -0.453  -3.235  1.00 10.00      B   
ATOM   1090  O   ALA    84      41.021  -0.801  -3.444  1.00 10.00      B   
ATOM   1091  N   GLN    85      39.239   0.487  -3.943  1.00 10.00      B   
ATOM   1092  HN  GLN    85      38.308   0.714  -3.721  1.00 10.00      B   
ATOM   1093  CA  GLN    85      39.888   1.181  -5.051  1.00 10.00      B   
ATOM   1094  CB  GLN    85      38.904   2.142  -5.724  1.00 10.00      B   
ATOM   1095  CG  GLN    85      39.190   2.382  -7.197  1.00 10.00      B   
ATOM   1096  CD  GLN    85      38.934   1.148  -8.037  1.00 10.00      B   
ATOM   1097  OE1 GLN    85      38.037   0.361  -7.741  1.00 10.00      B   
ATOM   1098  NE2 GLN    85      39.720   0.970  -9.086  1.00 10.00      B   
ATOM   1099 HE21 GLN    85      40.413   1.639  -9.266  1.00 10.00      B   
ATOM   1100 HE22 GLN    85      39.586   0.167  -9.633  1.00 10.00      B   
ATOM   1101  C   GLN    85      41.117   1.946  -4.573  1.00 10.00      B   
ATOM   1102  O   GLN    85      42.179   1.893  -5.191  1.00 10.00      B   
ATOM   1103  N   ARG    86      40.969   2.635  -3.449  1.00 10.00      B   
ATOM   1104  HN  ARG    86      40.095   2.627  -2.996  1.00 10.00      B   
ATOM   1105  CA  ARG    86      42.060   3.414  -2.870  1.00 10.00      B   
ATOM   1106  CB  ARG    86      41.512   4.539  -1.989  1.00 10.00      B   
ATOM   1107  CG  ARG    86      41.035   5.756  -2.771  1.00 10.00      B   
ATOM   1108  CD  ARG    86      39.962   6.527  -2.021  1.00 10.00      B   
ATOM   1109  NE  ARG    86      40.402   6.950  -0.694  1.00 10.00      B   
ATOM   1110  HE  ARG    86      40.970   6.320  -0.182  1.00 10.00      B   
ATOM   1111  CZ  ARG    86      40.079   8.108  -0.136  1.00 10.00      B   
ATOM   1112  NH1 ARG    86      39.313   8.972  -0.785  1.00 10.00      B   
ATOM   1113 HH11 ARG    86      38.959   8.748  -1.742  1.00 10.00      B   
ATOM   1114 HH12 ARG    86      39.061   9.882  -0.344  1.00 10.00      B   
ATOM   1115  NH2 ARG    86      40.514   8.400   1.084  1.00 10.00      B   
ATOM   1116 HH21 ARG    86      40.261   9.312   1.526  1.00 10.00      B   
ATOM   1117 HH22 ARG    86      41.112   7.718   1.607  1.00 10.00      B   
ATOM   1118  C   ARG    86      43.034   2.530  -2.092  1.00 10.00      B   
ATOM   1119  O   ARG    86      43.992   3.024  -1.495  1.00 10.00      B   
ATOM   1120  N   SER    87      42.779   1.222  -2.114  1.00 10.00      B   
ATOM   1121  HN  SER    87      41.996   0.903  -2.610  1.00 10.00      B   
ATOM   1122  CA  SER    87      43.624   0.244  -1.432  1.00 10.00      B   
ATOM   1123  CB  SER    87      44.997   0.158  -2.102  1.00 10.00      B   
ATOM   1124  OG  SER    87      44.868  -0.155  -3.481  1.00 10.00      B   
ATOM   1125  HG  SER    87      43.934  -0.156  -3.722  1.00 10.00      B   
ATOM   1126  C   SER    87      43.763   0.535   0.060  1.00 10.00      B   
ATOM   1127  O   SER    87      44.864   0.526   0.605  1.00 10.00      B   
ATOM   1128  N   GLU    88      42.639   0.788   0.714  1.00 10.00      B   
ATOM   1129  HN  GLU    88      41.788   0.792   0.220  1.00 10.00      B   
ATOM   1130  CA  GLU    88      42.633   1.074   2.142  1.00 10.00      B   
ATOM   1131  CB  GLU    88      41.862   2.361   2.421  1.00 10.00      B   
ATOM   1132  CG  GLU    88      42.594   3.622   1.998  1.00 10.00      B   
ATOM   1133  CD  GLU    88      41.744   4.863   2.149  1.00 10.00      B   
ATOM   1134  OE1 GLU    88      41.163   5.064   3.233  1.00 10.00      B   
ATOM   1135  OE2 GLU    88      41.657   5.648   1.184  1.00 10.00      B   
ATOM   1136  C   GLU    88      42.024  -0.083   2.927  1.00 10.00      B   
ATOM   1137  O   GLU    88      42.519  -0.454   3.993  1.00 10.00      B   
ATOM   1138  N   LEU    89      40.960  -0.664   2.381  1.00 10.00      B   
ATOM   1139  HN  LEU    89      40.622  -0.331   1.520  1.00 10.00      B   
ATOM   1140  CA  LEU    89      40.278  -1.779   3.028  1.00 10.00      B   
ATOM   1141  CB  LEU    89      39.055  -2.204   2.212  1.00 10.00      B   
ATOM   1142  CG  LEU    89      38.122  -3.224   2.872  1.00 10.00      B   
ATOM   1143  CD1 LEU    89      37.478  -2.641   4.122  1.00 10.00      B   
ATOM   1144  CD2 LEU    89      37.059  -3.690   1.890  1.00 10.00      B   
ATOM   1145  C   LEU    89      41.220  -2.962   3.223  1.00 10.00      B   
ATOM   1146  O   LEU    89      41.279  -3.551   4.302  1.00 10.00      B   
ATOM   1147  N   VAL    90      41.972  -3.283   2.176  1.00 10.00      B   
ATOM   1148  HN  VAL    90      41.884  -2.762   1.349  1.00 10.00      B   
ATOM   1149  CA  VAL    90      42.913  -4.397   2.217  1.00 10.00      B   
ATOM   1150  CB  VAL    90      43.561  -4.662   0.839  1.00 10.00      B   
ATOM   1151  CG1 VAL    90      42.535  -5.227  -0.131  1.00 10.00      B   
ATOM   1152  CG2 VAL    90      44.194  -3.395   0.279  1.00 10.00      B   
ATOM   1153  C   VAL    90      43.997  -4.199   3.273  1.00 10.00      B   
ATOM   1154  O   VAL    90      44.519  -5.168   3.821  1.00 10.00      B   
ATOM   1155  N   VAL    91      44.318  -2.944   3.569  1.00 10.00      B   
ATOM   1156  HN  VAL    91      43.847  -2.215   3.119  1.00 10.00      B   
ATOM   1157  CA  VAL    91      45.343  -2.627   4.560  1.00 10.00      B   
ATOM   1158  CB  VAL    91      45.769  -1.143   4.494  1.00 10.00      B   
ATOM   1159  CG1 VAL    91      46.864  -0.858   5.512  1.00 10.00      B   
ATOM   1160  CG2 VAL    91      46.245  -0.788   3.098  1.00 10.00      B   
ATOM   1161  C   VAL    91      44.841  -2.944   5.963  1.00 10.00      B   
ATOM   1162  O   VAL    91      45.510  -3.639   6.731  1.00 10.00      B   
ATOM   1163  N   MET    92      43.649  -2.452   6.277  1.00 10.00      B   
ATOM   1164  HN  MET    92      43.161  -1.927   5.608  1.00 10.00      B   
ATOM   1165  CA  MET    92      43.049  -2.671   7.587  1.00 10.00      B   
ATOM   1166  CB  MET    92      41.764  -1.857   7.741  1.00 10.00      B   
ATOM   1167  CG  MET    92      42.000  -0.414   8.151  1.00 10.00      B   
ATOM   1168  SD  MET    92      42.803  -0.279   9.762  1.00 10.00      B   
ATOM   1169  CE  MET    92      41.491  -0.861  10.837  1.00 10.00      B   
ATOM   1170  C   MET    92      42.784  -4.150   7.838  1.00 10.00      B   
ATOM   1171  O   MET    92      42.971  -4.645   8.953  1.00 10.00      B   
ATOM   1172  N   GLN    93      42.377  -4.856   6.791  1.00 10.00      B   
ATOM   1173  HN  GLN    93      42.256  -4.405   5.928  1.00 10.00      B   
ATOM   1174  CA  GLN    93      42.093  -6.281   6.891  1.00 10.00      B   
ATOM   1175  CB  GLN    93      41.294  -6.764   5.680  1.00 10.00      B   
ATOM   1176  CG  GLN    93      39.931  -6.105   5.545  1.00 10.00      B   
ATOM   1177  CD  GLN    93      39.187  -6.550   4.301  1.00 10.00      B   
ATOM   1178  OE1 GLN    93      39.790  -6.938   3.299  1.00 10.00      B   
ATOM   1179  NE2 GLN    93      37.867  -6.484   4.351  1.00 10.00      B   
ATOM   1180 HE21 GLN    93      37.452  -6.158   5.175  1.00 10.00      B   
ATOM   1181 HE22 GLN    93      37.358  -6.757   3.559  1.00 10.00      B   
ATOM   1182  C   GLN    93      43.374  -7.098   7.053  1.00 10.00      B   
ATOM   1183  O   GLN    93      43.335  -8.258   7.464  1.00 10.00      B   
ATOM   1184  N   ALA    94      44.506  -6.494   6.730  1.00 10.00      B   
ATOM   1185  HN  ALA    94      44.481  -5.570   6.400  1.00 10.00      B   
ATOM   1186  CA  ALA    94      45.788  -7.174   6.844  1.00 10.00      B   
ATOM   1187  CB  ALA    94      46.698  -6.799   5.687  1.00 10.00      B   
ATOM   1188  C   ALA    94      46.462  -6.878   8.184  1.00 10.00      B   
ATOM   1189  O   ALA    94      47.277  -7.666   8.667  1.00 10.00      B   
ATOM   1190  N   SER    95      46.119  -5.744   8.788  1.00 10.00      B   
ATOM   1191  HN  SER    95      45.468  -5.146   8.359  1.00 10.00      B   
ATOM   1192  CA  SER    95      46.702  -5.363  10.066  1.00 10.00      B   
ATOM   1193  CB  SER    95      46.530  -3.867  10.329  1.00 10.00      B   
ATOM   1194  OG  SER    95      45.424  -3.339   9.613  1.00 10.00      B   
ATOM   1195  HG  SER    95      44.605  -3.579  10.063  1.00 10.00      B   
ATOM   1196  C   SER    95      46.129  -6.181  11.218  1.00 10.00      B   
ATOM   1197  O   SER    95      46.855  -6.563  12.133  1.00 10.00      B   
ATOM   1198  N   GLY    96      44.833  -6.466  11.167  1.00 10.00      B   
ATOM   1199  HN  GLY    96      44.296  -6.158  10.404  1.00 10.00      B   
ATOM   1200  CA  GLY    96      44.217  -7.236  12.231  1.00 10.00      B   
ATOM   1201  C   GLY    96      42.706  -7.238  12.167  1.00 10.00      B   
ATOM   1202  O   GLY    96      42.062  -8.148  12.687  1.00 10.00      B   
ATOM   1203  N   PHE    97      42.135  -6.221  11.537  1.00 10.00      B   
ATOM   1204  HN  PHE    97      42.696  -5.518  11.155  1.00 10.00      B   
ATOM   1205  CA  PHE    97      40.689  -6.122  11.408  1.00 10.00      B   
ATOM   1206  CB  PHE    97      40.299  -4.735  10.898  1.00 10.00      B   
ATOM   1207  CG  PHE    97      39.222  -4.067  11.704  1.00 10.00      B   
ATOM   1208  CD1 PHE    97      39.433  -3.750  13.036  1.00 10.00      B   
ATOM   1209  CD2 PHE    97      38.001  -3.749  11.131  1.00 10.00      B   
ATOM   1210  CE1 PHE    97      38.449  -3.130  13.781  1.00 10.00      B   
ATOM   1211  CE2 PHE    97      37.010  -3.129  11.871  1.00 10.00      B   
ATOM   1212  CZ  PHE    97      37.236  -2.819  13.198  1.00 10.00      B   
ATOM   1213  C   PHE    97      40.165  -7.194  10.464  1.00 10.00      B   
ATOM   1214  O   PHE    97      40.439  -7.166   9.268  1.00 10.00      B   
ATOM   1215  N   THR    98      39.438  -8.155  11.011  1.00 10.00      B   
ATOM   1216  HN  THR    98      39.272  -8.143  11.977  1.00 10.00      B   
ATOM   1217  CA  THR    98      38.883  -9.236  10.212  1.00 10.00      B   
ATOM   1218  CB  THR    98      38.533 -10.446  11.096  1.00 10.00      B   
ATOM   1219  OG1 THR    98      37.790  -9.997  12.233  1.00 10.00      B   
ATOM   1220  HG1 THR    98      38.366  -9.979  13.006  1.00 10.00      B   
ATOM   1221  CG2 THR    98      39.800 -11.139  11.566  1.00 10.00      B   
ATOM   1222  C   THR    98      37.636  -8.774   9.469  1.00 10.00      B   
ATOM   1223  O   THR    98      37.035  -7.760   9.827  1.00 10.00      B   
ATOM   1224  N   ARG    99      37.237  -9.532   8.452  1.00 10.00      B   
ATOM   1225  HN  ARG    99      37.741 -10.348   8.238  1.00 10.00      B   
ATOM   1226  CA  ARG    99      36.059  -9.194   7.659  1.00 10.00      B   
ATOM   1227  CB  ARG    99      35.875 -10.180   6.503  1.00 10.00      B   
ATOM   1228  CG  ARG    99      36.889 -10.026   5.381  1.00 10.00      B   
ATOM   1229  CD  ARG    99      37.660 -11.312   5.151  1.00 10.00      B   
ATOM   1230  NE  ARG    99      36.806 -12.398   4.672  1.00 10.00      B   
ATOM   1231  HE  ARG    99      35.835 -12.308   4.814  1.00 10.00      B   
ATOM   1232  CZ  ARG    99      37.274 -13.492   4.070  1.00 10.00      B   
ATOM   1233  NH1 ARG    99      38.579 -13.628   3.871  1.00 10.00      B   
ATOM   1234 HH11 ARG    99      39.239 -12.886   4.188  1.00 10.00      B   
ATOM   1235 HH12 ARG    99      38.956 -14.480   3.399  1.00 10.00      B   
ATOM   1236  NH2 ARG    99      36.441 -14.434   3.649  1.00 10.00      B   
ATOM   1237 HH21 ARG    99      35.412 -14.328   3.787  1.00 10.00      B   
ATOM   1238 HH22 ARG    99      36.811 -15.288   3.178  1.00 10.00      B   
ATOM   1239  C   ARG    99      34.816  -9.172   8.536  1.00 10.00      B   
ATOM   1240  O   ARG    99      33.911  -8.360   8.328  1.00 10.00      B   
ATOM   1241  N   MET   100      34.799 -10.048   9.533  1.00 10.00      B   
ATOM   1242  HN  MET   100      35.561 -10.655   9.646  1.00 10.00      B   
ATOM   1243  CA  MET   100      33.680 -10.136  10.462  1.00 10.00      B   
ATOM   1244  CB  MET   100      33.867 -11.314  11.424  1.00 10.00      B   
ATOM   1245  CG  MET   100      34.151 -12.643  10.739  1.00 10.00      B   
ATOM   1246  SD  MET   100      32.851 -13.130   9.585  1.00 10.00      B   
ATOM   1247  CE  MET   100      31.549 -13.605  10.720  1.00 10.00      B   
ATOM   1248  C   MET   100      33.538  -8.840  11.251  1.00 10.00      B   
ATOM   1249  O   MET   100      32.426  -8.372  11.506  1.00 10.00      B   
ATOM   1250  N   GLN   101      34.673  -8.251  11.619  1.00 10.00      B   
ATOM   1251  HN  GLN   101      35.532  -8.666  11.374  1.00 10.00      B   
ATOM   1252  CA  GLN   101      34.673  -7.006  12.377  1.00 10.00      B   
ATOM   1253  CB  GLN   101      36.064  -6.693  12.931  1.00 10.00      B   
ATOM   1254  CG  GLN   101      36.578  -7.707  13.940  1.00 10.00      B   
ATOM   1255  CD  GLN   101      35.581  -8.000  15.045  1.00 10.00      B   
ATOM   1256  OE1 GLN   101      34.818  -7.131  15.460  1.00 10.00      B   
ATOM   1257  NE2 GLN   101      35.575  -9.229  15.524  1.00 10.00      B   
ATOM   1258 HE21 GLN   101      36.204  -9.879  15.147  1.00 10.00      B   
ATOM   1259 HE22 GLN   101      34.931  -9.445  16.229  1.00 10.00      B   
ATOM   1260  C   GLN   101      34.175  -5.851  11.519  1.00 10.00      B   
ATOM   1261  O   GLN   101      33.408  -5.006  11.985  1.00 10.00      B   
ATOM   1262  N   VAL   102      34.602  -5.823  10.259  1.00 10.00      B   
ATOM   1263  HN  VAL   102      35.212  -6.524   9.941  1.00 10.00      B   
ATOM   1264  CA  VAL   102      34.185  -4.765   9.342  1.00 10.00      B   
ATOM   1265  CB  VAL   102      34.973  -4.782   8.012  1.00 10.00      B   
ATOM   1266  CG1 VAL   102      34.834  -3.446   7.297  1.00 10.00      B   
ATOM   1267  CG2 VAL   102      36.440  -5.109   8.244  1.00 10.00      B   
ATOM   1268  C   VAL   102      32.692  -4.885   9.052  1.00 10.00      B   
ATOM   1269  O   VAL   102      32.001  -3.889   8.831  1.00 10.00      B   
ATOM   1270  N   ALA   103      32.198  -6.119   9.065  1.00 10.00      B   
ATOM   1271  HN  ALA   103      32.802  -6.874   9.228  1.00 10.00      B   
ATOM   1272  CA  ALA   103      30.785  -6.381   8.829  1.00 10.00      B   
ATOM   1273  CB  ALA   103      30.525  -7.876   8.719  1.00 10.00      B   
ATOM   1274  C   ALA   103      29.958  -5.773   9.954  1.00 10.00      B   
ATOM   1275  O   ALA   103      28.957  -5.104   9.713  1.00 10.00      B   
ATOM   1276  N   LEU   104      30.403  -5.990  11.187  1.00 10.00      B   
ATOM   1277  HN  LEU   104      31.210  -6.535  11.315  1.00 10.00      B   
ATOM   1278  CA  LEU   104      29.718  -5.445  12.356  1.00 10.00      B   
ATOM   1279  CB  LEU   104      30.311  -6.020  13.645  1.00 10.00      B   
ATOM   1280  CG  LEU   104      30.196  -7.535  13.830  1.00 10.00      B   
ATOM   1281  CD1 LEU   104      31.023  -7.992  15.022  1.00 10.00      B   
ATOM   1282  CD2 LEU   104      28.742  -7.949  13.997  1.00 10.00      B   
ATOM   1283  C   LEU   104      29.835  -3.923  12.367  1.00 10.00      B   
ATOM   1284  O   LEU   104      28.906  -3.217  12.765  1.00 10.00      B   
ATOM   1285  N   SER   105      30.984  -3.435  11.912  1.00 10.00      B   
ATOM   1286  HN  SER   105      31.677  -4.064  11.614  1.00 10.00      B   
ATOM   1287  CA  SER   105      31.262  -2.008  11.846  1.00 10.00      B   
ATOM   1288  CB  SER   105      32.675  -1.784  11.292  1.00 10.00      B   
ATOM   1289  OG  SER   105      33.062  -0.427  11.387  1.00 10.00      B   
ATOM   1290  HG  SER   105      32.965  -0.128  12.307  1.00 10.00      B   
ATOM   1291  C   SER   105      30.231  -1.283  10.977  1.00 10.00      B   
ATOM   1292  O   SER   105      29.755  -0.203  11.331  1.00 10.00      B   
ATOM   1293  N   VAL   106      29.884  -1.884   9.844  1.00 10.00      B   
ATOM   1294  HN  VAL   106      30.295  -2.745   9.609  1.00 10.00      B   
ATOM   1295  CA  VAL   106      28.914  -1.283   8.938  1.00 10.00      B   
ATOM   1296  CB  VAL   106      29.165  -1.675   7.463  1.00 10.00      B   
ATOM   1297  CG1 VAL   106      30.600  -1.362   7.070  1.00 10.00      B   
ATOM   1298  CG2 VAL   106      28.848  -3.142   7.213  1.00 10.00      B   
ATOM   1299  C   VAL   106      27.480  -1.617   9.347  1.00 10.00      B   
ATOM   1300  O   VAL   106      26.561  -0.839   9.101  1.00 10.00      B   
ATOM   1301  N   MET   107      27.302  -2.767   9.996  1.00 10.00      B   
ATOM   1302  HN  MET   107      28.081  -3.340  10.172  1.00 10.00      B   
ATOM   1303  CA  MET   107      25.981  -3.210  10.437  1.00 10.00      B   
ATOM   1304  CB  MET   107      26.036  -4.650  10.961  1.00 10.00      B   
ATOM   1305  CG  MET   107      24.673  -5.262  11.248  1.00 10.00      B   
ATOM   1306  SD  MET   107      24.773  -6.980  11.790  1.00 10.00      B   
ATOM   1307  CE  MET   107      25.558  -7.744  10.372  1.00 10.00      B   
ATOM   1308  C   MET   107      25.406  -2.283  11.502  1.00 10.00      B   
ATOM   1309  O   MET   107      24.206  -2.009  11.516  1.00 10.00      B   
ATOM   1310  N   LYS   108      26.270  -1.784  12.377  1.00 10.00      B   
ATOM   1311  HN  LYS   108      27.218  -2.025  12.304  1.00 10.00      B   
ATOM   1312  CA  LYS   108      25.845  -0.890  13.446  1.00 10.00      B   
ATOM   1313  CB  LYS   108      26.991  -0.650  14.437  1.00 10.00      B   
ATOM   1314  CG  LYS   108      28.067   0.287  13.917  1.00 10.00      B   
ATOM   1315  CD  LYS   108      29.145   0.544  14.952  1.00 10.00      B   
ATOM   1316  CE  LYS   108      29.923   1.809  14.623  1.00 10.00      B   
ATOM   1317  NZ  LYS   108      30.572   1.736  13.286  1.00 10.00      B   
ATOM   1318  HZ1 LYS   108      29.937   1.278  12.601  1.00 10.00      B   
ATOM   1319  HZ2 LYS   108      31.459   1.183  13.347  1.00 10.00      B   
ATOM   1320  HZ3 LYS   108      30.799   2.692  12.948  1.00 10.00      B   
ATOM   1321  C   LYS   108      25.334   0.438  12.882  1.00 10.00      B   
ATOM   1322  O   LYS   108      24.518   1.119  13.505  1.00 10.00      B   
ATOM   1323  N   THR   109      25.812   0.797  11.695  1.00 10.00      B   
ATOM   1324  HN  THR   109      26.463   0.219  11.246  1.00 10.00      B   
ATOM   1325  CA  THR   109      25.409   2.033  11.044  1.00 10.00      B   
ATOM   1326  CB  THR   109      26.510   2.538  10.093  1.00 10.00      B   
ATOM   1327  OG1 THR   109      27.687   1.731  10.268  1.00 10.00      B   
ATOM   1328  HG1 THR   109      27.872   1.255   9.452  1.00 10.00      B   
ATOM   1329  CG2 THR   109      26.849   3.990  10.401  1.00 10.00      B   
ATOM   1330  C   THR   109      24.105   1.842  10.271  1.00 10.00      B   
ATOM   1331  O   THR   109      23.441   2.809   9.900  1.00 10.00      B   
ATOM   1332  N   ALA   110      23.735   0.585  10.044  1.00 10.00      B   
ATOM   1333  HN  ALA   110      24.306  -0.149  10.361  1.00 10.00      B   
ATOM   1334  CA  ALA   110      22.507   0.270   9.330  1.00 10.00      B   
ATOM   1335  CB  ALA   110      22.550  -1.154   8.803  1.00 10.00      B   
ATOM   1336  C   ALA   110      21.301   0.465  10.239  1.00 10.00      B   
ATOM   1337  O   ALA   110      20.192   0.708   9.770  1.00 10.00      B   
ATOM   1338  N   ILE   111      21.539   0.363  11.545  1.00 10.00      B   
ATOM   1339  HN  ILE   111      22.450   0.162  11.846  1.00 10.00      B   
ATOM   1340  CA  ILE   111      20.486   0.531  12.542  1.00 10.00      B   
ATOM   1341  CB  ILE   111      21.004   0.332  13.981  1.00 10.00      B   
ATOM   1342  CG1 ILE   111      21.710  -1.021  14.097  1.00 10.00      B   
ATOM   1343  CG2 ILE   111      19.859   0.427  14.983  1.00 10.00      B   
ATOM   1344  CD1 ILE   111      22.436  -1.221  15.407  1.00 10.00      B   
ATOM   1345  C   ILE   111      19.771   1.884  12.409  1.00 10.00      B   
ATOM   1346  O   ILE   111      18.548   1.914  12.262  1.00 10.00      B   
ATOM   1347  N   PRO   112      20.505   3.021  12.463  1.00 10.00      B   
ATOM   1348  CA  PRO   112      19.895   4.351  12.323  1.00 10.00      B   
ATOM   1349  CB  PRO   112      21.095   5.302  12.310  1.00 10.00      B   
ATOM   1350  CG  PRO   112      22.166   4.562  13.031  1.00 10.00      B   
ATOM   1351  CD  PRO   112      21.960   3.114  12.696  1.00 10.00      B   
ATOM   1352  C   PRO   112      19.103   4.474  11.021  1.00 10.00      B   
ATOM   1353  O   PRO   112      18.042   5.097  10.988  1.00 10.00      B   
ATOM   1354  N   LEU   113      19.622   3.863   9.958  1.00 10.00      B   
ATOM   1355  HN  LEU   113      20.471   3.385  10.053  1.00 10.00      B   
ATOM   1356  CA  LEU   113      18.961   3.885   8.657  1.00 10.00      B   
ATOM   1357  CB  LEU   113      19.808   3.155   7.609  1.00 10.00      B   
ATOM   1358  CG  LEU   113      21.110   3.834   7.180  1.00 10.00      B   
ATOM   1359  CD1 LEU   113      21.986   2.852   6.420  1.00 10.00      B   
ATOM   1360  CD2 LEU   113      20.816   5.056   6.323  1.00 10.00      B   
ATOM   1361  C   LEU   113      17.591   3.225   8.755  1.00 10.00      B   
ATOM   1362  O   LEU   113      16.587   3.778   8.300  1.00 10.00      B   
ATOM   1363  N   VAL   114      17.562   2.049   9.370  1.00 10.00      B   
ATOM   1364  HN  VAL   114      18.402   1.672   9.716  1.00 10.00      B   
ATOM   1365  CA  VAL   114      16.325   1.294   9.550  1.00 10.00      B   
ATOM   1366  CB  VAL   114      16.609  -0.103  10.153  1.00 10.00      B   
ATOM   1367  CG1 VAL   114      15.320  -0.803  10.559  1.00 10.00      B   
ATOM   1368  CG2 VAL   114      17.396  -0.961   9.171  1.00 10.00      B   
ATOM   1369  C   VAL   114      15.355   2.056  10.450  1.00 10.00      B   
ATOM   1370  O   VAL   114      14.161   2.150  10.158  1.00 10.00      B   
ATOM   1371  N   LEU   115      15.883   2.615  11.531  1.00 10.00      B   
ATOM   1372  HN  LEU   115      16.846   2.515  11.698  1.00 10.00      B   
ATOM   1373  CA  LEU   115      15.071   3.370  12.477  1.00 10.00      B   
ATOM   1374  CB  LEU   115      15.916   3.832  13.665  1.00 10.00      B   
ATOM   1375  CG  LEU   115      16.301   2.759  14.688  1.00 10.00      B   
ATOM   1376  CD1 LEU   115      17.242   3.338  15.733  1.00 10.00      B   
ATOM   1377  CD2 LEU   115      15.059   2.179  15.348  1.00 10.00      B   
ATOM   1378  C   LEU   115      14.417   4.573  11.809  1.00 10.00      B   
ATOM   1379  O   LEU   115      13.234   4.844  12.018  1.00 10.00      B   
ATOM   1380  N   LEU   116      15.190   5.289  10.999  1.00 10.00      B   
ATOM   1381  HN  LEU   116      16.128   5.019  10.868  1.00 10.00      B   
ATOM   1382  CA  LEU   116      14.684   6.467  10.309  1.00 10.00      B   
ATOM   1383  CB  LEU   116      15.822   7.269   9.669  1.00 10.00      B   
ATOM   1384  CG  LEU   116      15.495   8.717   9.289  1.00 10.00      B   
ATOM   1385  CD1 LEU   116      15.171   9.537  10.530  1.00 10.00      B   
ATOM   1386  CD2 LEU   116      16.642   9.349   8.514  1.00 10.00      B   
ATOM   1387  C   LEU   116      13.634   6.099   9.266  1.00 10.00      B   
ATOM   1388  O   LEU   116      12.551   6.684   9.237  1.00 10.00      B   
ATOM   1389  N   THR   117      13.941   5.111   8.433  1.00 10.00      B   
ATOM   1390  HN  THR   117      14.805   4.651   8.527  1.00 10.00      B   
ATOM   1391  CA  THR   117      13.014   4.688   7.387  1.00 10.00      B   
ATOM   1392  CB  THR   117      13.616   3.615   6.463  1.00 10.00      B   
ATOM   1393  OG1 THR   117      14.418   2.710   7.228  1.00 10.00      B   
ATOM   1394  HG1 THR   117      15.272   3.119   7.416  1.00 10.00      B   
ATOM   1395  CG2 THR   117      14.473   4.258   5.384  1.00 10.00      B   
ATOM   1396  C   THR   117      11.691   4.196   7.966  1.00 10.00      B   
ATOM   1397  O   THR   117      10.617   4.566   7.479  1.00 10.00      B   
ATOM   1398  N   MET   118      11.771   3.379   9.013  1.00 10.00      B   
ATOM   1399  HN  MET   118      12.657   3.118   9.353  1.00 10.00      B   
ATOM   1400  CA  MET   118      10.580   2.848   9.657  1.00 10.00      B   
ATOM   1401  CB  MET   118      10.943   1.828  10.739  1.00 10.00      B   
ATOM   1402  CG  MET   118       9.739   1.115  11.332  1.00 10.00      B   
ATOM   1403  SD  MET   118      10.172   0.027  12.702  1.00 10.00      B   
ATOM   1404  CE  MET   118       8.559  -0.628  13.121  1.00 10.00      B   
ATOM   1405  C   MET   118       9.738   3.972  10.252  1.00 10.00      B   
ATOM   1406  O   MET   118       8.518   3.982  10.109  1.00 10.00      B   
ATOM   1407  N   ALA   119      10.399   4.926  10.900  1.00 10.00      B   
ATOM   1408  HN  ALA   119      11.378   4.869  10.968  1.00 10.00      B   
ATOM   1409  CA  ALA   119       9.706   6.055  11.511  1.00 10.00      B   
ATOM   1410  CB  ALA   119      10.663   6.877  12.360  1.00 10.00      B   
ATOM   1411  C   ALA   119       9.051   6.932  10.449  1.00 10.00      B   
ATOM   1412  O   ALA   119       7.880   7.295  10.563  1.00 10.00      B   
ATOM   1413  N   ILE   120       9.810   7.260   9.410  1.00 10.00      B   
ATOM   1414  HN  ILE   120      10.739   6.934   9.372  1.00 10.00      B   
ATOM   1415  CA  ILE   120       9.303   8.092   8.327  1.00 10.00      B   
ATOM   1416  CB  ILE   120      10.404   8.430   7.296  1.00 10.00      B   
ATOM   1417  CG1 ILE   120      11.463   9.335   7.928  1.00 10.00      B   
ATOM   1418  CG2 ILE   120       9.807   9.097   6.066  1.00 10.00      B   
ATOM   1419  CD1 ILE   120      12.655   9.594   7.032  1.00 10.00      B   
ATOM   1420  C   ILE   120       8.125   7.419   7.626  1.00 10.00      B   
ATOM   1421  O   ILE   120       7.082   8.037   7.424  1.00 10.00      B   
ATOM   1422  N   GLY   121       8.284   6.139   7.305  1.00 10.00      B   
ATOM   1423  HN  GLY   121       9.129   5.689   7.533  1.00 10.00      B   
ATOM   1424  CA  GLY   121       7.238   5.395   6.619  1.00 10.00      B   
ATOM   1425  C   GLY   121       6.014   5.122   7.479  1.00 10.00      B   
ATOM   1426  O   GLY   121       5.045   4.530   7.011  1.00 10.00      B   
ATOM   1427  N   GLU   122       6.057   5.537   8.735  1.00 10.00      B   
ATOM   1428  HN  GLU   122       6.869   5.976   9.069  1.00 10.00      B   
ATOM   1429  CA  GLU   122       4.938   5.331   9.640  1.00 10.00      B   
ATOM   1430  CB  GLU   122       5.413   4.654  10.922  1.00 10.00      B   
ATOM   1431  CG  GLU   122       5.524   3.143  10.816  1.00 10.00      B   
ATOM   1432  CD  GLU   122       4.297   2.446  11.357  1.00 10.00      B   
ATOM   1433  OE1 GLU   122       4.256   2.177  12.573  1.00 10.00      B   
ATOM   1434  OE2 GLU   122       3.362   2.170  10.573  1.00 10.00      B   
ATOM   1435  C   GLU   122       4.230   6.639   9.971  1.00 10.00      B   
ATOM   1436  O   GLU   122       3.085   6.632  10.423  1.00 10.00      B   
ATOM   1437  N   TRP   123       4.905   7.760   9.737  1.00 10.00      B   
ATOM   1438  HN  TRP   123       5.804   7.707   9.351  1.00 10.00      B   
ATOM   1439  CA  TRP   123       4.327   9.066  10.039  1.00 10.00      B   
ATOM   1440  CB  TRP   123       5.016   9.697  11.257  1.00 10.00      B   
ATOM   1441  CG  TRP   123       4.857   8.918  12.527  1.00 10.00      B   
ATOM   1442  CD1 TRP   123       5.782   8.099  13.107  1.00 10.00      B   
ATOM   1443  CD2 TRP   123       3.706   8.888  13.377  1.00 10.00      B   
ATOM   1444  NE1 TRP   123       5.276   7.557  14.262  1.00 10.00      B   
ATOM   1445  HE1 TRP   123       5.749   6.934  14.855  1.00 10.00      B   
ATOM   1446  CE2 TRP   123       4.004   8.025  14.451  1.00 10.00      B   
ATOM   1447  CE3 TRP   123       2.452   9.504  13.336  1.00 10.00      B   
ATOM   1448  CZ2 TRP   123       3.096   7.764  15.473  1.00 10.00      B   
ATOM   1449  CZ3 TRP   123       1.553   9.243  14.352  1.00 10.00      B   
ATOM   1450  CH2 TRP   123       1.878   8.381  15.406  1.00 10.00      B   
ATOM   1451  C   TRP   123       4.400  10.030   8.856  1.00 10.00      B   
ATOM   1452  O   TRP   123       3.387  10.315   8.212  1.00 10.00      B   
ATOM   1453  N   VAL   124       5.606  10.514   8.572  1.00 10.00      B   
ATOM   1454  HN  VAL   124       6.372  10.216   9.105  1.00 10.00      B   
ATOM   1455  CA  VAL   124       5.827  11.482   7.498  1.00 10.00      B   
ATOM   1456  CB  VAL   124       7.290  11.970   7.445  1.00 10.00      B   
ATOM   1457  CG1 VAL   124       7.375  13.327   6.759  1.00 10.00      B   
ATOM   1458  CG2 VAL   124       7.893  12.037   8.841  1.00 10.00      B   
ATOM   1459  C   VAL   124       5.408  10.966   6.121  1.00 10.00      B   
ATOM   1460  O   VAL   124       4.789  11.694   5.351  1.00 10.00      B   
ATOM   1461  N   ALA   125       5.745   9.722   5.814  1.00 10.00      B   
ATOM   1462  HN  ALA   125       6.236   9.179   6.472  1.00 10.00      B   
ATOM   1463  CA  ALA   125       5.397   9.139   4.521  1.00 10.00      B   
ATOM   1464  CB  ALA   125       6.067   7.790   4.298  1.00 10.00      B   
ATOM   1465  C   ALA   125       3.881   9.079   4.293  1.00 10.00      B   
ATOM   1466  O   ALA   125       3.391   9.652   3.322  1.00 10.00      B   
ATOM   1467  N   PRO   126       3.109   8.399   5.174  1.00 10.00      B   
ATOM   1468  CA  PRO   126       1.649   8.310   5.028  1.00 10.00      B   
ATOM   1469  CB  PRO   126       1.201   7.607   6.313  1.00 10.00      B   
ATOM   1470  CG  PRO   126       2.390   6.820   6.735  1.00 10.00      B   
ATOM   1471  CD  PRO   126       3.580   7.648   6.356  1.00 10.00      B   
ATOM   1472  C   PRO   126       1.005   9.691   4.935  1.00 10.00      B   
ATOM   1473  O   PRO   126       0.144   9.931   4.087  1.00 10.00      B   
ATOM   1474  N   GLN   127       1.435  10.601   5.805  1.00 10.00      B   
ATOM   1475  HN  GLN   127       2.130  10.354   6.455  1.00 10.00      B   
ATOM   1476  CA  GLN   127       0.902  11.958   5.807  1.00 10.00      B   
ATOM   1477  CB  GLN   127       1.365  12.742   7.035  1.00 10.00      B   
ATOM   1478  CG  GLN   127       0.630  12.380   8.314  1.00 10.00      B   
ATOM   1479  CD  GLN   127       0.556  13.539   9.290  1.00 10.00      B   
ATOM   1480  OE1 GLN   127       1.447  14.390   9.337  1.00 10.00      B   
ATOM   1481  NE2 GLN   127      -0.511  13.587  10.072  1.00 10.00      B   
ATOM   1482 HE21 GLN   127      -1.187  12.879   9.980  1.00 10.00      B   
ATOM   1483 HE22 GLN   127      -0.585  14.327  10.717  1.00 10.00      B   
ATOM   1484  C   GLN   127       1.281  12.692   4.526  1.00 10.00      B   
ATOM   1485  O   GLN   127       0.457  13.389   3.937  1.00 10.00      B   
ATOM   1486  N   GLY   128       2.526  12.522   4.098  1.00 10.00      B   
ATOM   1487  HN  GLY   128       3.144  11.962   4.621  1.00 10.00      B   
ATOM   1488  CA  GLY   128       2.991  13.157   2.882  1.00 10.00      B   
ATOM   1489  C   GLY   128       2.221  12.667   1.676  1.00 10.00      B   
ATOM   1490  O   GLY   128       1.823  13.457   0.819  1.00 10.00      B   
ATOM   1491  N   GLU   129       1.998  11.358   1.623  1.00 10.00      B   
ATOM   1492  HN  GLU   129       2.355  10.785   2.340  1.00 10.00      B   
ATOM   1493  CA  GLU   129       1.252  10.748   0.534  1.00 10.00      B   
ATOM   1494  CB  GLU   129       1.211   9.228   0.704  1.00 10.00      B   
ATOM   1495  CG  GLU   129       2.429   8.496   0.160  1.00 10.00      B   
ATOM   1496  CD  GLU   129       2.174   7.015  -0.044  1.00 10.00      B   
ATOM   1497  OE1 GLU   129       3.060   6.197   0.289  1.00 10.00      B   
ATOM   1498  OE2 GLU   129       1.080   6.662  -0.539  1.00 10.00      B   
ATOM   1499  C   GLU   129      -0.169  11.299   0.493  1.00 10.00      B   
ATOM   1500  O   GLU   129      -0.672  11.673  -0.569  1.00 10.00      B   
ATOM   1501  N   GLN   130      -0.800  11.360   1.662  1.00 10.00      B   
ATOM   1502  HN  GLN   130      -0.336  11.048   2.471  1.00 10.00      B   
ATOM   1503  CA  GLN   130      -2.158  11.866   1.780  1.00 10.00      B   
ATOM   1504  CB  GLN   130      -2.690  11.660   3.201  1.00 10.00      B   
ATOM   1505  CG  GLN   130      -3.009  10.211   3.532  1.00 10.00      B   
ATOM   1506  CD  GLN   130      -3.546  10.026   4.937  1.00 10.00      B   
ATOM   1507  OE1 GLN   130      -3.181  10.752   5.860  1.00 10.00      B   
ATOM   1508  NE2 GLN   130      -4.412   9.045   5.112  1.00 10.00      B   
ATOM   1509 HE21 GLN   130      -4.654   8.494   4.335  1.00 10.00      B   
ATOM   1510 HE22 GLN   130      -4.787   8.916   6.004  1.00 10.00      B   
ATOM   1511  C   GLN   130      -2.233  13.338   1.392  1.00 10.00      B   
ATOM   1512  O   GLN   130      -3.105  13.740   0.623  1.00 10.00      B   
ATOM   1513  N   MET   131      -1.305  14.132   1.915  1.00 10.00      B   
ATOM   1514  HN  MET   131      -0.627  13.745   2.516  1.00 10.00      B   
ATOM   1515  CA  MET   131      -1.265  15.562   1.622  1.00 10.00      B   
ATOM   1516  CB  MET   131      -0.182  16.267   2.448  1.00 10.00      B   
ATOM   1517  CG  MET   131      -0.584  16.549   3.889  1.00 10.00      B   
ATOM   1518  SD  MET   131       0.646  17.525   4.784  1.00 10.00      B   
ATOM   1519  CE  MET   131       2.031  16.388   4.805  1.00 10.00      B   
ATOM   1520  C   MET   131      -1.051  15.814   0.132  1.00 10.00      B   
ATOM   1521  O   MET   131      -1.757  16.616  -0.476  1.00 10.00      B   
ATOM   1522  N   ALA   132      -0.084  15.110  -0.452  1.00 10.00      B   
ATOM   1523  HN  ALA   132       0.444  14.481   0.092  1.00 10.00      B   
ATOM   1524  CA  ALA   132       0.228  15.249  -1.874  1.00 10.00      B   
ATOM   1525  CB  ALA   132       1.389  14.341  -2.251  1.00 10.00      B   
ATOM   1526  C   ALA   132      -0.989  14.943  -2.741  1.00 10.00      B   
ATOM   1527  O   ALA   132      -1.228  15.601  -3.752  1.00 10.00      B   
ATOM   1528  N   ARG   133      -1.760  13.943  -2.342  1.00 10.00      B   
ATOM   1529  HN  ARG   133      -1.520  13.445  -1.527  1.00 10.00      B   
ATOM   1530  CA  ARG   133      -2.953  13.566  -3.087  1.00 10.00      B   
ATOM   1531  CB  ARG   133      -3.388  12.142  -2.739  1.00 10.00      B   
ATOM   1532  CG  ARG   133      -3.223  11.156  -3.883  1.00 10.00      B   
ATOM   1533  CD  ARG   133      -1.767  10.763  -4.083  1.00 10.00      B   
ATOM   1534  NE  ARG   133      -1.550  10.129  -5.383  1.00 10.00      B   
ATOM   1535  HE  ARG   133      -1.682  10.689  -6.184  1.00 10.00      B   
ATOM   1536  CZ  ARG   133      -1.172   8.859  -5.542  1.00 10.00      B   
ATOM   1537  NH1 ARG   133      -0.974   8.080  -4.485  1.00 10.00      B   
ATOM   1538 HH11 ARG   133      -1.102   8.461  -3.523  1.00 10.00      B   
ATOM   1539 HH12 ARG   133      -0.684   7.086  -4.611  1.00 10.00      B   
ATOM   1540  NH2 ARG   133      -0.996   8.364  -6.758  1.00 10.00      B   
ATOM   1541 HH21 ARG   133      -1.149   8.966  -7.595  1.00 10.00      B   
ATOM   1542 HH22 ARG   133      -0.697   7.371  -6.882  1.00 10.00      B   
ATOM   1543  C   ARG   133      -4.093  14.545  -2.818  1.00 10.00      B   
ATOM   1544  O   ARG   133      -4.868  14.878  -3.713  1.00 10.00      B   
ATOM   1545  N   ASN   134      -4.180  15.014  -1.579  1.00 10.00      B   
ATOM   1546  HN  ASN   134      -3.525  14.715  -0.908  1.00 10.00      B   
ATOM   1547  CA  ASN   134      -5.225  15.951  -1.173  1.00 10.00      B   
ATOM   1548  CB  ASN   134      -5.218  16.135   0.347  1.00 10.00      B   
ATOM   1549  CG  ASN   134      -6.566  16.561   0.890  1.00 10.00      B   
ATOM   1550  OD1 ASN   134      -7.605  16.269   0.298  1.00 10.00      B   
ATOM   1551  ND2 ASN   134      -6.559  17.239   2.029  1.00 10.00      B   
ATOM   1552 HD21 ASN   134      -5.689  17.429   2.447  1.00 10.00      B   
ATOM   1553 HD22 ASN   134      -7.419  17.514   2.418  1.00 10.00      B   
ATOM   1554  C   ASN   134      -5.080  17.301  -1.873  1.00 10.00      B   
ATOM   1555  O   ASN   134      -6.073  17.971  -2.168  1.00 10.00      B   
ATOM   1556  N   TYR   135      -3.841  17.693  -2.147  1.00 10.00      B   
ATOM   1557  HN  TYR   135      -3.088  17.121  -1.881  1.00 10.00      B   
ATOM   1558  CA  TYR   135      -3.570  18.963  -2.814  1.00 10.00      B   
ATOM   1559  CB  TYR   135      -2.114  19.390  -2.619  1.00 10.00      B   
ATOM   1560  CG  TYR   135      -1.754  19.684  -1.178  1.00 10.00      B   
ATOM   1561  CD1 TYR   135      -2.718  20.121  -0.279  1.00 10.00      B   
ATOM   1562  CD2 TYR   135      -0.455  19.519  -0.717  1.00 10.00      B   
ATOM   1563  CE1 TYR   135      -2.401  20.383   1.039  1.00 10.00      B   
ATOM   1564  CE2 TYR   135      -0.128  19.779   0.602  1.00 10.00      B   
ATOM   1565  CZ  TYR   135      -1.107  20.211   1.473  1.00 10.00      B   
ATOM   1566  OH  TYR   135      -0.791  20.474   2.788  1.00 10.00      B   
ATOM   1567  HH  TYR   135       0.034  20.970   2.826  1.00 10.00      B   
ATOM   1568  C   TYR   135      -3.919  18.899  -4.296  1.00 10.00      B   
ATOM   1569  O   TYR   135      -4.034  19.929  -4.963  1.00 10.00      B   
ATOM   1570  N   ARG   136      -4.120  17.681  -4.796  1.00 10.00      B   
ATOM   1571  HN  ARG   136      -4.027  16.905  -4.206  1.00 10.00      B   
ATOM   1572  CA  ARG   136      -4.467  17.464  -6.196  1.00 10.00      B   
ATOM   1573  CB  ARG   136      -4.079  16.051  -6.632  1.00 10.00      B   
ATOM   1574  CG  ARG   136      -2.646  15.926  -7.113  1.00 10.00      B   
ATOM   1575  CD  ARG   136      -2.475  16.528  -8.499  1.00 10.00      B   
ATOM   1576  NE  ARG   136      -3.322  15.866  -9.492  1.00 10.00      B   
ATOM   1577  HE  ARG   136      -4.276  15.763  -9.274  1.00 10.00      B   
ATOM   1578  CZ  ARG   136      -2.882  15.396 -10.657  1.00 10.00      B   
ATOM   1579  NH1 ARG   136      -1.602  15.516 -10.984  1.00 10.00      B   
ATOM   1580 HH11 ARG   136      -1.250  15.145 -11.899  1.00 10.00      B   
ATOM   1581 HH12 ARG   136      -0.937  15.983 -10.331  1.00 10.00      B   
ATOM   1582  NH2 ARG   136      -3.728  14.810 -11.494  1.00 10.00      B   
ATOM   1583 HH21 ARG   136      -4.738  14.720 -11.242  1.00 10.00      B   
ATOM   1584 HH22 ARG   136      -3.391  14.436 -12.406  1.00 10.00      B   
ATOM   1585  C   ARG   136      -5.953  17.699  -6.443  1.00 10.00      B   
ATOM   1586  O   ARG   136      -6.483  17.326  -7.489  1.00 10.00      B   
ATOM   1587  N   ALA   137      -6.611  18.343  -5.484  1.00 10.00      B   
ATOM   1588  HN  ALA   137      -6.121  18.627  -4.684  1.00 10.00      B   
ATOM   1589  CA  ALA   137      -8.036  18.641  -5.580  1.00 10.00      B   
ATOM   1590  CB  ALA   137      -8.581  19.062  -4.223  1.00 10.00      B   
ATOM   1591  C   ALA   137      -8.301  19.720  -6.627  1.00 10.00      B   
ATOM   1592  O   ALA   137      -9.448  19.985  -6.985  1.00 10.00      B   
ATOM   1593  N   GLN   138      -7.235  20.355  -7.097  1.00 10.00      B   
ATOM   1594  HN  GLN   138      -6.347  20.125  -6.747  1.00 10.00      B   
ATOM   1595  CA  GLN   138      -7.355  21.391  -8.115  1.00 10.00      B   
ATOM   1596  CB  GLN   138      -6.049  22.170  -8.248  1.00 10.00      B   
ATOM   1597  CG  GLN   138      -5.761  23.114  -7.092  1.00 10.00      B   
ATOM   1598  CD  GLN   138      -4.573  24.012  -7.367  1.00 10.00      B   
ATOM   1599  OE1 GLN   138      -3.628  23.618  -8.047  1.00 10.00      B   
ATOM   1600  NE2 GLN   138      -4.613  25.224  -6.848  1.00 10.00      B   
ATOM   1601 HE21 GLN   138      -5.401  25.479  -6.315  1.00 10.00      B   
ATOM   1602 HE22 GLN   138      -3.864  25.827  -7.025  1.00 10.00      B   
ATOM   1603  C   GLN   138      -7.725  20.767  -9.456  1.00 10.00      B   
ATOM   1604  O   GLN   138      -8.489  21.336 -10.234  1.00 10.00      B   
ATOM   1605  N   ALA   139      -7.180  19.586  -9.708  1.00 10.00      B   
ATOM   1606  HN  ALA   139      -6.608  19.172  -9.031  1.00 10.00      B   
ATOM   1607  CA  ALA   139      -7.442  18.873 -10.944  1.00 10.00      B   
ATOM   1608  CB  ALA   139      -6.176  18.192 -11.442  1.00 10.00      B   
ATOM   1609  C   ALA   139      -8.545  17.851 -10.724  1.00 10.00      B   
ATOM   1610  O   ALA   139      -8.432  16.979  -9.860  1.00 10.00      B   
ATOM   1611  N   MET   140      -9.612  17.966 -11.500  1.00 10.00      B   
ATOM   1612  HN  MET   140      -9.642  18.687 -12.160  1.00 10.00      B   
ATOM   1613  CA  MET   140     -10.741  17.052 -11.392  1.00 10.00      B   
ATOM   1614  CB  MET   140     -11.902  17.531 -12.264  1.00 10.00      B   
ATOM   1615  CG  MET   140     -12.483  18.867 -11.837  1.00 10.00      B   
ATOM   1616  SD  MET   140     -13.716  19.487 -12.999  1.00 10.00      B   
ATOM   1617  CE  MET   140     -14.127  21.061 -12.246  1.00 10.00      B   
ATOM   1618  C   MET   140     -10.331  15.638 -11.788  1.00 10.00      B   
ATOM   1619  O   MET   140      -9.350  15.452 -12.515  1.00 10.00      B   
ATOM   1620  N   TYR   141     -11.093  14.656 -11.307  1.00 10.00      B   
ATOM   1621  HN  TYR   141     -11.851  14.893 -10.729  1.00 10.00      B   
ATOM   1622  CA  TYR   141     -10.838  13.239 -11.580  1.00 10.00      B   
ATOM   1623  CB  TYR   141     -10.752  12.923 -13.086  1.00 10.00      B   
ATOM   1624  CG  TYR   141     -11.819  13.581 -13.939  1.00 10.00      B   
ATOM   1625  CD1 TYR   141     -11.470  14.478 -14.939  1.00 10.00      B   
ATOM   1626  CD2 TYR   141     -13.168  13.307 -13.746  1.00 10.00      B   
ATOM   1627  CE1 TYR   141     -12.431  15.086 -15.724  1.00 10.00      B   
ATOM   1628  CE2 TYR   141     -14.138  13.912 -14.528  1.00 10.00      B   
ATOM   1629  CZ  TYR   141     -13.762  14.800 -15.516  1.00 10.00      B   
ATOM   1630  OH  TYR   141     -14.719  15.404 -16.299  1.00 10.00      B   
ATOM   1631  HH  TYR   141     -14.518  15.246 -17.230  1.00 10.00      B   
ATOM   1632  C   TYR   141      -9.586  12.761 -10.848  1.00 10.00      B   
ATOM   1633  O   TYR   141      -8.559  12.465 -11.467  1.00 10.00      B   
ATOM   1634  N   GLY   142      -9.666  12.715  -9.526  1.00 10.00      B   
ATOM   1635  HN  GLY   142     -10.497  12.984  -9.083  1.00 10.00      B   
ATOM   1636  CA  GLY   142      -8.540  12.274  -8.729  1.00 10.00      B   
ATOM   1637  C   GLY   142      -8.984  11.415  -7.564  1.00 10.00      B   
ATOM   1638  O   GLY   142      -9.860  11.809  -6.795  1.00 10.00      B   
ATOM   1639  N   GLY   143      -8.392  10.235  -7.438  1.00 10.00      B   
ATOM   1640  HN  GLY   143      -7.714   9.966  -8.091  1.00 10.00      B   
ATOM   1641  CA  GLY   143      -8.746   9.337  -6.353  1.00 10.00      B   
ATOM   1642  C   GLY   143      -7.985   9.634  -5.075  1.00 10.00      B   
ATOM   1643  O   GLY   143      -7.171   8.824  -4.628  1.00 10.00      B   
ATOM   1644  N   SER   144      -8.247  10.793  -4.489  1.00 10.00      B   
ATOM   1645  HN  SER   144      -8.908  11.392  -4.895  1.00 10.00      B   
ATOM   1646  CA  SER   144      -7.586  11.203  -3.260  1.00 10.00      B   
ATOM   1647  CB  SER   144      -7.187  12.675  -3.370  1.00 10.00      B   
ATOM   1648  OG  SER   144      -6.584  12.952  -4.625  1.00 10.00      B   
ATOM   1649  HG  SER   144      -6.051  13.758  -4.551  1.00 10.00      B   
ATOM   1650  C   SER   144      -8.523  11.012  -2.069  1.00 10.00      B   
ATOM   1651  O   SER   144      -9.501  10.265  -2.158  1.00 10.00      B   
ATOM   1652  N   LEU   145      -8.216  11.684  -0.958  1.00 10.00      B   
ATOM   1653  HN  LEU   145      -7.404  12.230  -0.944  1.00 10.00      B   
ATOM   1654  CA  LEU   145      -9.041  11.609   0.245  1.00 10.00      B   
ATOM   1655  CB  LEU   145      -8.456  12.489   1.356  1.00 10.00      B   
ATOM   1656  CG  LEU   145      -7.089  12.069   1.909  1.00 10.00      B   
ATOM   1657  CD1 LEU   145      -6.544  13.135   2.848  1.00 10.00      B   
ATOM   1658  CD2 LEU   145      -7.186  10.730   2.623  1.00 10.00      B   
ATOM   1659  C   LEU   145     -10.469  12.036  -0.071  1.00 10.00      B   
ATOM   1660  O   LEU   145     -11.429  11.481   0.460  1.00 10.00      B   
ATOM   1661  N   LEU   146     -10.590  13.031  -0.939  1.00 10.00      B   
ATOM   1662  HN  LEU   146      -9.781  13.444  -1.301  1.00 10.00      B   
ATOM   1663  CA  LEU   146     -11.885  13.520  -1.368  1.00 10.00      B   
ATOM   1664  CB  LEU   146     -11.789  15.000  -1.748  1.00 10.00      B   
ATOM   1665  CG  LEU   146     -13.097  15.676  -2.166  1.00 10.00      B   
ATOM   1666  CD1 LEU   146     -14.106  15.648  -1.025  1.00 10.00      B   
ATOM   1667  CD2 LEU   146     -12.836  17.106  -2.619  1.00 10.00      B   
ATOM   1668  C   LEU   146     -12.351  12.694  -2.561  1.00 10.00      B   
ATOM   1669  O   LEU   146     -11.857  12.867  -3.677  1.00 10.00      B   
ATOM   1670  N   SER   147     -13.275  11.783  -2.310  1.00 10.00      B   
ATOM   1671  HN  SER   147     -13.614  11.690  -1.394  1.00 10.00      B   
ATOM   1672  CA  SER   147     -13.797  10.908  -3.347  1.00 10.00      B   
ATOM   1673  CB  SER   147     -14.674   9.823  -2.732  1.00 10.00      B   
ATOM   1674  OG  SER   147     -13.912   9.012  -1.850  1.00 10.00      B   
ATOM   1675  HG  SER   147     -14.178   9.193  -0.938  1.00 10.00      B   
ATOM   1676  C   SER   147     -14.538  11.661  -4.451  1.00 10.00      B   
ATOM   1677  O   SER   147     -15.046  12.768  -4.245  1.00 10.00      B   
ATOM   1678  N   THR   148     -14.589  11.046  -5.624  1.00 10.00      B   
ATOM   1679  HN  THR   148     -14.165  10.166  -5.718  1.00 10.00      B   
ATOM   1680  CA  THR   148     -15.253  11.627  -6.779  1.00 10.00      B   
ATOM   1681  CB  THR   148     -14.620  11.097  -8.082  1.00 10.00      B   
ATOM   1682  OG1 THR   148     -14.341   9.694  -7.945  1.00 10.00      B   
ATOM   1683  HG1 THR   148     -13.416   9.573  -7.699  1.00 10.00      B   
ATOM   1684  CG2 THR   148     -13.330  11.844  -8.393  1.00 10.00      B   
ATOM   1685  C   THR   148     -16.747  11.302  -6.771  1.00 10.00      B   
ATOM   1686  O   THR   148     -17.276  10.776  -5.788  1.00 10.00      B   
ATOM   1687  N   GLN   149     -17.423  11.602  -7.874  1.00 10.00      B   
ATOM   1688  HN  GLN   149     -16.949  12.006  -8.633  1.00 10.00      B   
ATOM   1689  CA  GLN   149     -18.849  11.341  -7.992  1.00 10.00      B   
ATOM   1690  CB  GLN   149     -19.506  12.355  -8.927  1.00 10.00      B   
ATOM   1691  CG  GLN   149     -19.676  13.734  -8.311  1.00 10.00      B   
ATOM   1692  CD  GLN   149     -20.148  14.765  -9.315  1.00 10.00      B   
ATOM   1693  OE1 GLN   149     -19.805  14.703 -10.495  1.00 10.00      B   
ATOM   1694  NE2 GLN   149     -20.943  15.716  -8.861  1.00 10.00      B   
ATOM   1695 HE21 GLN   149     -21.185  15.707  -7.910  1.00 10.00      B   
ATOM   1696 HE22 GLN   149     -21.267  16.388  -9.497  1.00 10.00      B   
ATOM   1697  C   GLN   149     -19.111   9.917  -8.469  1.00 10.00      B   
ATOM   1698  O   GLN   149     -19.940   9.683  -9.346  1.00 10.00      B   
ATOM   1699  N   GLN   150     -18.395   8.970  -7.881  1.00 10.00      B   
ATOM   1700  HN  GLN   150     -17.755   9.223  -7.182  1.00 10.00      B   
ATOM   1701  CA  GLN   150     -18.542   7.564  -8.228  1.00 10.00      B   
ATOM   1702  CB  GLN   150     -17.179   6.924  -8.501  1.00 10.00      B   
ATOM   1703  CG  GLN   150     -16.619   7.227  -9.878  1.00 10.00      B   
ATOM   1704  CD  GLN   150     -15.341   6.466 -10.163  1.00 10.00      B   
ATOM   1705  OE1 GLN   150     -15.372   5.341 -10.664  1.00 10.00      B   
ATOM   1706  NE2 GLN   150     -14.208   7.072  -9.847  1.00 10.00      B   
ATOM   1707 HE21 GLN   150     -14.256   7.969  -9.447  1.00 10.00      B   
ATOM   1708 HE22 GLN   150     -13.365   6.605 -10.032  1.00 10.00      B   
ATOM   1709  C   GLN   150     -19.255   6.813  -7.113  1.00 10.00      B   
ATOM   1710  O   GLN   150     -19.052   7.102  -5.928  1.00 10.00      B   
ATOM   1711  N   GLY   151     -20.094   5.865  -7.497  1.00 10.00      B   
ATOM   1712  HN  GLY   151     -20.221   5.699  -8.455  1.00 10.00      B   
ATOM   1713  CA  GLY   151     -20.828   5.077  -6.532  1.00 10.00      B   
ATOM   1714  C   GLY   151     -19.950   4.065  -5.832  1.00 10.00      B   
ATOM   1715  O   GLY   151     -19.362   3.189  -6.470  1.00 10.00      B   
ATOM   1716  N   LEU   152     -19.853   4.188  -4.522  1.00 10.00      B   
ATOM   1717  HN  LEU   152     -20.350   4.903  -4.071  1.00 10.00      B   
ATOM   1718  CA  LEU   152     -19.042   3.282  -3.734  1.00 10.00      B   
ATOM   1719  CB  LEU   152     -18.206   4.051  -2.709  1.00 10.00      B   
ATOM   1720  CG  LEU   152     -17.195   3.225  -1.910  1.00 10.00      B   
ATOM   1721  CD1 LEU   152     -16.144   2.622  -2.832  1.00 10.00      B   
ATOM   1722  CD2 LEU   152     -16.544   4.075  -0.830  1.00 10.00      B   
ATOM   1723  C   LEU   152     -19.922   2.256  -3.038  1.00 10.00      B   
ATOM   1724  O   LEU   152     -20.796   2.611  -2.242  1.00 10.00      B   
ATOM   1725  N   TRP   153     -19.701   0.993  -3.361  1.00 10.00      B   
ATOM   1726  HN  TRP   153     -19.001   0.784  -4.014  1.00 10.00      B   
ATOM   1727  CA  TRP   153     -20.460  -0.096  -2.769  1.00 10.00      B   
ATOM   1728  CB  TRP   153     -21.040  -0.996  -3.868  1.00 10.00      B   
ATOM   1729  CG  TRP   153     -22.173  -1.876  -3.416  1.00 10.00      B   
ATOM   1730  CD1 TRP   153     -22.234  -2.631  -2.277  1.00 10.00      B   
ATOM   1731  CD2 TRP   153     -23.409  -2.099  -4.107  1.00 10.00      B   
ATOM   1732  NE1 TRP   153     -23.431  -3.302  -2.215  1.00 10.00      B   
ATOM   1733  HE1 TRP   153     -23.709  -3.902  -1.494  1.00 10.00      B   
ATOM   1734  CE2 TRP   153     -24.169  -2.994  -3.327  1.00 10.00      B   
ATOM   1735  CE3 TRP   153     -23.947  -1.629  -5.309  1.00 10.00      B   
ATOM   1736  CZ2 TRP   153     -25.438  -3.423  -3.709  1.00 10.00      B   
ATOM   1737  CZ3 TRP   153     -25.205  -2.055  -5.687  1.00 10.00      B   
ATOM   1738  CH2 TRP   153     -25.937  -2.945  -4.890  1.00 10.00      B   
ATOM   1739  C   TRP   153     -19.559  -0.910  -1.849  1.00 10.00      B   
ATOM   1740  O   TRP   153     -18.561  -1.483  -2.288  1.00 10.00      B   
ATOM   1741  N   ALA   154     -19.914  -0.955  -0.575  1.00 10.00      B   
ATOM   1742  HN  ALA   154     -20.726  -0.480  -0.287  1.00 10.00      B   
ATOM   1743  CA  ALA   154     -19.144  -1.701   0.407  1.00 10.00      B   
ATOM   1744  CB  ALA   154     -18.681  -0.790   1.532  1.00 10.00      B   
ATOM   1745  C   ALA   154     -19.965  -2.860   0.955  1.00 10.00      B   
ATOM   1746  O   ALA   154     -21.168  -2.723   1.200  1.00 10.00      B   
ATOM   1747  N   LYS   155     -19.322  -4.004   1.124  1.00 10.00      B   
ATOM   1748  HN  LYS   155     -18.366  -4.056   0.902  1.00 10.00      B   
ATOM   1749  CA  LYS   155     -19.997  -5.180   1.643  1.00 10.00      B   
ATOM   1750  CB  LYS   155     -19.586  -6.430   0.861  1.00 10.00      B   
ATOM   1751  CG  LYS   155     -20.358  -7.683   1.249  1.00 10.00      B   
ATOM   1752  CD  LYS   155     -19.802  -8.915   0.553  1.00 10.00      B   
ATOM   1753  CE  LYS   155     -20.613 -10.156   0.888  1.00 10.00      B   
ATOM   1754  NZ  LYS   155     -20.022 -11.380   0.288  1.00 10.00      B   
ATOM   1755  HZ1 LYS   155     -19.139 -11.627   0.778  1.00 10.00      B   
ATOM   1756  HZ2 LYS   155     -19.815 -11.222  -0.718  1.00 10.00      B   
ATOM   1757  HZ3 LYS   155     -20.685 -12.177   0.371  1.00 10.00      B   
ATOM   1758  C   LYS   155     -19.688  -5.361   3.120  1.00 10.00      B   
ATOM   1759  O   LYS   155     -18.564  -5.690   3.494  1.00 10.00      B   
ATOM   1760  N   ASP   156     -20.684  -5.132   3.954  1.00 10.00      B   
ATOM   1761  HN  ASP   156     -21.561  -4.869   3.595  1.00 10.00      B   
ATOM   1762  CA  ASP   156     -20.519  -5.271   5.392  1.00 10.00      B   
ATOM   1763  CB  ASP   156     -21.118  -4.067   6.125  1.00 10.00      B   
ATOM   1764  CG  ASP   156     -20.687  -3.981   7.577  1.00 10.00      B   
ATOM   1765  OD1 ASP   156     -21.398  -4.532   8.449  1.00 10.00      B   
ATOM   1766  OD2 ASP   156     -19.644  -3.351   7.855  1.00 10.00      B   
ATOM   1767  C   ASP   156     -21.155  -6.573   5.872  1.00 10.00      B   
ATOM   1768  O   ASP   156     -22.168  -6.571   6.576  1.00 10.00      B   
ATOM   1769  N   GLY   157     -20.557  -7.690   5.464  1.00 10.00      B   
ATOM   1770  HN  GLY   157     -19.763  -7.624   4.894  1.00 10.00      B   
ATOM   1771  CA  GLY   157     -21.062  -8.996   5.846  1.00 10.00      B   
ATOM   1772  C   GLY   157     -22.401  -9.308   5.207  1.00 10.00      B   
ATOM   1773  O   GLY   157     -22.467  -9.705   4.041  1.00 10.00      B   
ATOM   1774  N   ASN   158     -23.466  -9.128   5.972  1.00 10.00      B   
ATOM   1775  HN  ASN   158     -23.342  -8.814   6.895  1.00 10.00      B   
ATOM   1776  CA  ASN   158     -24.816  -9.379   5.483  1.00 10.00      B   
ATOM   1777  CB  ASN   158     -25.676 -10.028   6.574  1.00 10.00      B   
ATOM   1778  CG  ASN   158     -25.323 -11.482   6.829  1.00 10.00      B   
ATOM   1779  OD1 ASN   158     -25.825 -12.383   6.155  1.00 10.00      B   
ATOM   1780  ND2 ASN   158     -24.470 -11.723   7.817  1.00 10.00      B   
ATOM   1781 HD21 ASN   158     -24.116 -10.958   8.323  1.00 10.00      B   
ATOM   1782 HD22 ASN   158     -24.230 -12.655   8.006  1.00 10.00      B   
ATOM   1783  C   ASN   158     -25.463  -8.077   5.030  1.00 10.00      B   
ATOM   1784  O   ASN   158     -26.540  -8.076   4.437  1.00 10.00      B   
ATOM   1785  N   ASN   159     -24.794  -6.969   5.314  1.00 10.00      B   
ATOM   1786  HN  ASN   159     -23.926  -7.036   5.766  1.00 10.00      B   
ATOM   1787  CA  ASN   159     -25.303  -5.654   4.952  1.00 10.00      B   
ATOM   1788  CB  ASN   159     -25.127  -4.663   6.109  1.00 10.00      B   
ATOM   1789  CG  ASN   159     -25.502  -5.233   7.463  1.00 10.00      B   
ATOM   1790  OD1 ASN   159     -26.671  -5.249   7.843  1.00 10.00      B   
ATOM   1791  ND2 ASN   159     -24.507  -5.692   8.209  1.00 10.00      B   
ATOM   1792 HD21 ASN   159     -23.592  -5.640   7.849  1.00 10.00      B   
ATOM   1793 HD22 ASN   159     -24.722  -6.065   9.090  1.00 10.00      B   
ATOM   1794  C   ASN   159     -24.582  -5.119   3.726  1.00 10.00      B   
ATOM   1795  O   ASN   159     -23.397  -5.392   3.522  1.00 10.00      B   
ATOM   1796  N   PHE   160     -25.297  -4.364   2.911  1.00 10.00      B   
ATOM   1797  HN  PHE   160     -26.243  -4.189   3.122  1.00 10.00      B   
ATOM   1798  CA  PHE   160     -24.723  -3.783   1.707  1.00 10.00      B   
ATOM   1799  CB  PHE   160     -25.320  -4.443   0.457  1.00 10.00      B   
ATOM   1800  CG  PHE   160     -25.291  -5.946   0.485  1.00 10.00      B   
ATOM   1801  CD1 PHE   160     -26.456  -6.671   0.684  1.00 10.00      B   
ATOM   1802  CD2 PHE   160     -24.099  -6.632   0.320  1.00 10.00      B   
ATOM   1803  CE1 PHE   160     -26.432  -8.053   0.718  1.00 10.00      B   
ATOM   1804  CE2 PHE   160     -24.067  -8.012   0.352  1.00 10.00      B   
ATOM   1805  CZ  PHE   160     -25.235  -8.725   0.551  1.00 10.00      B   
ATOM   1806  C   PHE   160     -24.996  -2.289   1.686  1.00 10.00      B   
ATOM   1807  O   PHE   160     -26.137  -1.867   1.841  1.00 10.00      B   
ATOM   1808  N   VAL   161     -23.958  -1.486   1.512  1.00 10.00      B   
ATOM   1809  HN  VAL   161     -23.060  -1.872   1.392  1.00 10.00      B   
ATOM   1810  CA  VAL   161     -24.126  -0.037   1.486  1.00 10.00      B   
ATOM   1811  CB  VAL   161     -23.435   0.658   2.683  1.00 10.00      B   
ATOM   1812  CG1 VAL   161     -21.936   0.390   2.697  1.00 10.00      B   
ATOM   1813  CG2 VAL   161     -23.721   2.153   2.689  1.00 10.00      B   
ATOM   1814  C   VAL   161     -23.648   0.562   0.167  1.00 10.00      B   
ATOM   1815  O   VAL   161     -22.556   0.247  -0.317  1.00 10.00      B   
ATOM   1816  N   TYR   162     -24.483   1.407  -0.422  1.00 10.00      B   
ATOM   1817  HN  TYR   162     -25.350   1.598  -0.001  1.00 10.00      B   
ATOM   1818  CA  TYR   162     -24.148   2.056  -1.678  1.00 10.00      B   
ATOM   1819  CB  TYR   162     -25.111   1.617  -2.785  1.00 10.00      B   
ATOM   1820  CG  TYR   162     -24.764   2.156  -4.155  1.00 10.00      B   
ATOM   1821  CD1 TYR   162     -23.546   1.858  -4.750  1.00 10.00      B   
ATOM   1822  CD2 TYR   162     -25.657   2.958  -4.857  1.00 10.00      B   
ATOM   1823  CE1 TYR   162     -23.227   2.341  -6.004  1.00 10.00      B   
ATOM   1824  CE2 TYR   162     -25.345   3.447  -6.112  1.00 10.00      B   
ATOM   1825  CZ  TYR   162     -24.128   3.135  -6.681  1.00 10.00      B   
ATOM   1826  OH  TYR   162     -23.814   3.611  -7.939  1.00 10.00      B   
ATOM   1827  HH  TYR   162     -23.144   3.036  -8.340  1.00 10.00      B   
ATOM   1828  C   TYR   162     -24.175   3.572  -1.518  1.00 10.00      B   
ATOM   1829  O   TYR   162     -25.225   4.160  -1.245  1.00 10.00      B   
ATOM   1830  N   ILE   163     -23.014   4.194  -1.662  1.00 10.00      B   
ATOM   1831  HN  ILE   163     -22.207   3.662  -1.856  1.00 10.00      B   
ATOM   1832  CA  ILE   163     -22.897   5.642  -1.545  1.00 10.00      B   
ATOM   1833  CB  ILE   163     -21.527   6.051  -0.962  1.00 10.00      B   
ATOM   1834  CG1 ILE   163     -21.233   5.265   0.320  1.00 10.00      B   
ATOM   1835  CG2 ILE   163     -21.487   7.552  -0.696  1.00 10.00      B   
ATOM   1836  CD1 ILE   163     -19.828   5.457   0.849  1.00 10.00      B   
ATOM   1837  C   ILE   163     -23.068   6.281  -2.919  1.00 10.00      B   
ATOM   1838  O   ILE   163     -22.475   5.822  -3.898  1.00 10.00      B   
ATOM   1839  N   GLU   164     -23.881   7.328  -2.994  1.00 10.00      B   
ATOM   1840  HN  GLU   164     -24.322   7.655  -2.184  1.00 10.00      B   
ATOM   1841  CA  GLU   164     -24.125   8.002  -4.258  1.00 10.00      B   
ATOM   1842  CB  GLU   164     -25.617   8.284  -4.450  1.00 10.00      B   
ATOM   1843  CG  GLU   164     -25.966   8.851  -5.818  1.00 10.00      B   
ATOM   1844  CD  GLU   164     -27.432   9.198  -5.947  1.00 10.00      B   
ATOM   1845  OE1 GLU   164     -27.791  10.372  -5.728  1.00 10.00      B   
ATOM   1846  OE2 GLU   164     -28.234   8.298  -6.270  1.00 10.00      B   
ATOM   1847  C   GLU   164     -23.315   9.288  -4.388  1.00 10.00      B   
ATOM   1848  O   GLU   164     -22.387   9.367  -5.196  1.00 10.00      B   
ATOM   1849  N   ARG   165     -23.655  10.292  -3.589  1.00 10.00      B   
ATOM   1850  HN  ARG   165     -24.377  10.165  -2.933  1.00 10.00      B   
ATOM   1851  CA  ARG   165     -22.972  11.578  -3.657  1.00 10.00      B   
ATOM   1852  CB  ARG   165     -23.982  12.716  -3.834  1.00 10.00      B   
ATOM   1853  CG  ARG   165     -24.864  12.599  -5.071  1.00 10.00      B   
ATOM   1854  CD  ARG   165     -24.075  12.822  -6.357  1.00 10.00      B   
ATOM   1855  NE  ARG   165     -23.297  11.645  -6.745  1.00 10.00      B   
ATOM   1856  HE  ARG   165     -22.659  11.292  -6.088  1.00 10.00      B   
ATOM   1857  CZ  ARG   165     -23.402  11.035  -7.926  1.00 10.00      B   
ATOM   1858  NH1 ARG   165     -24.249  11.486  -8.845  1.00 10.00      B   
ATOM   1859 HH11 ARG   165     -24.329  11.002  -9.768  1.00 10.00      B   
ATOM   1860 HH12 ARG   165     -24.839  12.323  -8.650  1.00 10.00      B   
ATOM   1861  NH2 ARG   165     -22.667   9.960  -8.175  1.00 10.00      B   
ATOM   1862 HH21 ARG   165     -22.740   9.478  -9.099  1.00 10.00      B   
ATOM   1863 HH22 ARG   165     -22.014   9.590  -7.452  1.00 10.00      B   
ATOM   1864  C   ARG   165     -22.096  11.837  -2.439  1.00 10.00      B   
ATOM   1865  O   ARG   165     -22.506  11.602  -1.304  1.00 10.00      B   
ATOM   1866  N   VAL   166     -20.883  12.308  -2.695  1.00 10.00      B   
ATOM   1867  HN  VAL   166     -20.613  12.437  -3.630  1.00 10.00      B   
ATOM   1868  CA  VAL   166     -19.928  12.629  -1.643  1.00 10.00      B   
ATOM   1869  CB  VAL   166     -18.661  11.748  -1.753  1.00 10.00      B   
ATOM   1870  CG1 VAL   166     -17.658  12.096  -0.663  1.00 10.00      B   
ATOM   1871  CG2 VAL   166     -19.015  10.268  -1.705  1.00 10.00      B   
ATOM   1872  C   VAL   166     -19.522  14.093  -1.770  1.00 10.00      B   
ATOM   1873  O   VAL   166     -19.059  14.519  -2.831  1.00 10.00      B   
ATOM   1874  N   LYS   167     -19.714  14.862  -0.708  1.00 10.00      B   
ATOM   1875  HN  LYS   167     -20.100  14.469   0.106  1.00 10.00      B   
ATOM   1876  CA  LYS   167     -19.363  16.281  -0.722  1.00 10.00      B   
ATOM   1877  CB  LYS   167     -20.531  17.140  -0.236  1.00 10.00      B   
ATOM   1878  CG  LYS   167     -21.713  17.184  -1.191  1.00 10.00      B   
ATOM   1879  CD  LYS   167     -21.320  17.767  -2.537  1.00 10.00      B   
ATOM   1880  CE  LYS   167     -22.481  17.713  -3.513  1.00 10.00      B   
ATOM   1881  NZ  LYS   167     -22.078  18.133  -4.879  1.00 10.00      B   
ATOM   1882  HZ1 LYS   167     -21.751  19.118  -4.867  1.00 10.00      B   
ATOM   1883  HZ2 LYS   167     -22.885  18.056  -5.533  1.00 10.00      B   
ATOM   1884  HZ3 LYS   167     -21.308  17.527  -5.227  1.00 10.00      B   
ATOM   1885  C   LYS   167     -18.111  16.559   0.106  1.00 10.00      B   
ATOM   1886  O   LYS   167     -17.699  15.734   0.921  1.00 10.00      B   
ATOM   1887  N   GLY   168     -17.524  17.734  -0.099  1.00 10.00      B   
ATOM   1888  HN  GLY   168     -17.917  18.360  -0.746  1.00 10.00      B   
ATOM   1889  CA  GLY   168     -16.318  18.110   0.620  1.00 10.00      B   
ATOM   1890  C   GLY   168     -16.598  18.613   2.024  1.00 10.00      B   
ATOM   1891  O   GLY   168     -15.678  18.908   2.785  1.00 10.00      B   
ATOM   1892  N   ASP   169     -17.867  18.727   2.372  1.00 10.00      B   
ATOM   1893  HN  ASP   169     -18.567  18.497   1.725  1.00 10.00      B   
ATOM   1894  CA  ASP   169     -18.245  19.188   3.700  1.00 10.00      B   
ATOM   1895  CB  ASP   169     -19.381  20.219   3.661  1.00 10.00      B   
ATOM   1896  CG  ASP   169     -20.549  19.816   2.787  1.00 10.00      B   
ATOM   1897  OD1 ASP   169     -20.801  18.605   2.634  1.00 10.00      B   
ATOM   1898  OD2 ASP   169     -21.227  20.721   2.247  1.00 10.00      B   
ATOM   1899  C   ASP   169     -18.582  18.012   4.608  1.00 10.00      B   
ATOM   1900  O   ASP   169     -19.231  18.175   5.643  1.00 10.00      B   
ATOM   1901  N   GLU   170     -18.126  16.826   4.195  1.00 10.00      B   
ATOM   1902  HN  GLU   170     -17.635  16.785   3.346  1.00 10.00      B   
ATOM   1903  CA  GLU   170     -18.323  15.581   4.943  1.00 10.00      B   
ATOM   1904  CB  GLU   170     -17.759  15.671   6.366  1.00 10.00      B   
ATOM   1905  CG  GLU   170     -16.271  15.986   6.410  1.00 10.00      B   
ATOM   1906  CD  GLU   170     -15.756  16.253   7.808  1.00 10.00      B   
ATOM   1907  OE1 GLU   170     -16.131  17.290   8.401  1.00 10.00      B   
ATOM   1908  OE2 GLU   170     -14.954  15.438   8.313  1.00 10.00      B   
ATOM   1909  C   GLU   170     -19.772  15.090   4.932  1.00 10.00      B   
ATOM   1910  O   GLU   170     -20.115  14.130   5.625  1.00 10.00      B   
ATOM   1911  N   GLU   171     -20.620  15.745   4.154  1.00 10.00      B   
ATOM   1912  HN  GLU   171     -20.307  16.525   3.644  1.00 10.00      B   
ATOM   1913  CA  GLU   171     -22.012  15.341   4.050  1.00 10.00      B   
ATOM   1914  CB  GLU   171     -22.927  16.548   3.875  1.00 10.00      B   
ATOM   1915  CG  GLU   171     -23.394  17.154   5.184  1.00 10.00      B   
ATOM   1916  CD  GLU   171     -24.171  18.435   4.985  1.00 10.00      B   
ATOM   1917  OE1 GLU   171     -25.307  18.374   4.463  1.00 10.00      B   
ATOM   1918  OE2 GLU   171     -23.650  19.512   5.350  1.00 10.00      B   
ATOM   1919  C   GLU   171     -22.190  14.363   2.903  1.00 10.00      B   
ATOM   1920  O   GLU   171     -21.838  14.659   1.759  1.00 10.00      B   
ATOM   1921  N   LEU   172     -22.716  13.193   3.214  1.00 10.00      B   
ATOM   1922  HN  LEU   172     -22.973  13.017   4.145  1.00 10.00      B   
ATOM   1923  CA  LEU   172     -22.927  12.165   2.212  1.00 10.00      B   
ATOM   1924  CB  LEU   172     -22.437  10.811   2.732  1.00 10.00      B   
ATOM   1925  CG  LEU   172     -20.987  10.769   3.226  1.00 10.00      B   
ATOM   1926  CD1 LEU   172     -20.663   9.417   3.841  1.00 10.00      B   
ATOM   1927  CD2 LEU   172     -20.024  11.079   2.091  1.00 10.00      B   
ATOM   1928  C   LEU   172     -24.393  12.088   1.808  1.00 10.00      B   
ATOM   1929  O   LEU   172     -25.287  12.157   2.653  1.00 10.00      B   
ATOM   1930  N   GLY   173     -24.630  11.962   0.514  1.00 10.00      B   
ATOM   1931  HN  GLY   173     -23.873  11.931  -0.115  1.00 10.00      B   
ATOM   1932  CA  GLY   173     -25.981  11.874   0.012  1.00 10.00      B   
ATOM   1933  C   GLY   173     -26.293  10.491  -0.520  1.00 10.00      B   
ATOM   1934  O   GLY   173     -25.546   9.947  -1.341  1.00 10.00      B   
ATOM   1935  N   GLY   174     -27.385   9.912  -0.044  1.00 10.00      B   
ATOM   1936  HN  GLY   174     -27.930  10.382   0.628  1.00 10.00      B   
ATOM   1937  CA  GLY   174     -27.778   8.594  -0.489  1.00 10.00      B   
ATOM   1938  C   GLY   174     -27.663   7.569   0.613  1.00 10.00      B   
ATOM   1939  O   GLY   174     -28.624   7.338   1.350  1.00 10.00      B   
ATOM   1940  N   ILE   175     -26.478   6.966   0.718  1.00 10.00      B   
ATOM   1941  HN  ILE   175     -25.772   7.216   0.092  1.00 10.00      B   
ATOM   1942  CA  ILE   175     -26.194   5.946   1.727  1.00 10.00      B   
ATOM   1943  CB  ILE   175     -25.945   6.551   3.130  1.00 10.00      B   
ATOM   1944  CG1 ILE   175     -25.021   7.773   3.035  1.00 10.00      B   
ATOM   1945  CG2 ILE   175     -25.343   5.513   4.069  1.00 10.00      B   
ATOM   1946  CD1 ILE   175     -23.642   7.463   2.490  1.00 10.00      B   
ATOM   1947  C   ILE   175     -27.300   4.895   1.780  1.00 10.00      B   
ATOM   1948  O   ILE   175     -27.977   4.724   2.797  1.00 10.00      B   
ATOM   1949  N   SER   176     -27.494   4.209   0.665  1.00 10.00      B   
ATOM   1950  HN  SER   176     -26.933   4.399  -0.120  1.00 10.00      B   
ATOM   1951  CA  SER   176     -28.508   3.179   0.578  1.00 10.00      B   
ATOM   1952  CB  SER   176     -28.836   2.883  -0.887  1.00 10.00      B   
ATOM   1953  OG  SER   176     -29.084   4.082  -1.607  1.00 10.00      B   
ATOM   1954  HG  SER   176     -29.936   4.446  -1.337  1.00 10.00      B   
ATOM   1955  C   SER   176     -28.039   1.915   1.290  1.00 10.00      B   
ATOM   1956  O   SER   176     -27.318   1.097   0.717  1.00 10.00      B   
ATOM   1957  N   ILE   177     -28.417   1.787   2.554  1.00 10.00      B   
ATOM   1958  HN  ILE   177     -28.958   2.495   2.963  1.00 10.00      B   
ATOM   1959  CA  ILE   177     -28.042   0.630   3.352  1.00 10.00      B   
ATOM   1960  CB  ILE   177     -27.862   1.002   4.837  1.00 10.00      B   
ATOM   1961  CG1 ILE   177     -26.897   2.183   4.970  1.00 10.00      B   
ATOM   1962  CG2 ILE   177     -27.355  -0.196   5.631  1.00 10.00      B   
ATOM   1963  CD1 ILE   177     -26.860   2.797   6.351  1.00 10.00      B   
ATOM   1964  C   ILE   177     -29.087  -0.471   3.227  1.00 10.00      B   
ATOM   1965  O   ILE   177     -30.194  -0.358   3.755  1.00 10.00      B   
ATOM   1966  N   TYR   178     -28.728  -1.530   2.521  1.00 10.00      B   
ATOM   1967  HN  TYR   178     -27.824  -1.558   2.129  1.00 10.00      B   
ATOM   1968  CA  TYR   178     -29.621  -2.655   2.317  1.00 10.00      B   
ATOM   1969  CB  TYR   178     -29.315  -3.335   0.979  1.00 10.00      B   
ATOM   1970  CG  TYR   178     -29.250  -2.383  -0.196  1.00 10.00      B   
ATOM   1971  CD1 TYR   178     -28.039  -2.088  -0.812  1.00 10.00      B   
ATOM   1972  CD2 TYR   178     -30.398  -1.779  -0.693  1.00 10.00      B   
ATOM   1973  CE1 TYR   178     -27.973  -1.222  -1.886  1.00 10.00      B   
ATOM   1974  CE2 TYR   178     -30.343  -0.912  -1.767  1.00 10.00      B   
ATOM   1975  CZ  TYR   178     -29.128  -0.637  -2.360  1.00 10.00      B   
ATOM   1976  OH  TYR   178     -29.068   0.223  -3.433  1.00 10.00      B   
ATOM   1977  HH  TYR   178     -28.533  -0.173  -4.129  1.00 10.00      B   
ATOM   1978  C   TYR   178     -29.479  -3.651   3.458  1.00 10.00      B   
ATOM   1979  O   TYR   178     -28.498  -4.395   3.530  1.00 10.00      B   
ATOM   1980  N   ALA   179     -30.448  -3.637   4.362  1.00 10.00      B   
ATOM   1981  HN  ALA   179     -31.188  -3.003   4.258  1.00 10.00      B   
ATOM   1982  CA  ALA   179     -30.439  -4.535   5.504  1.00 10.00      B   
ATOM   1983  CB  ALA   179     -31.247  -3.948   6.650  1.00 10.00      B   
ATOM   1984  C   ALA   179     -30.974  -5.907   5.115  1.00 10.00      B   
ATOM   1985  O   ALA   179     -32.171  -6.070   4.859  1.00 10.00      B   
ATOM   1986  N   PHE   180     -30.078  -6.883   5.060  1.00 10.00      B   
ATOM   1987  HN  PHE   180     -29.140  -6.682   5.273  1.00 10.00      B   
ATOM   1988  CA  PHE   180     -30.441  -8.250   4.707  1.00 10.00      B   
ATOM   1989  CB  PHE   180     -29.860  -8.622   3.342  1.00 10.00      B   
ATOM   1990  CG  PHE   180     -30.695  -8.175   2.179  1.00 10.00      B   
ATOM   1991  CD1 PHE   180     -30.315  -7.085   1.413  1.00 10.00      B   
ATOM   1992  CD2 PHE   180     -31.859  -8.846   1.849  1.00 10.00      B   
ATOM   1993  CE1 PHE   180     -31.083  -6.673   0.339  1.00 10.00      B   
ATOM   1994  CE2 PHE   180     -32.632  -8.440   0.778  1.00 10.00      B   
ATOM   1995  CZ  PHE   180     -32.242  -7.352   0.022  1.00 10.00      B   
ATOM   1996  C   PHE   180     -29.935  -9.220   5.766  1.00 10.00      B   
ATOM   1997  O   PHE   180     -29.315  -8.806   6.746  1.00 10.00      B   
ATOM   1998  N   ASN   181     -30.189 -10.506   5.563  1.00 10.00      B   
ATOM   1999  HN  ASN   181     -30.666 -10.779   4.752  1.00 10.00      B   
ATOM   2000  CA  ASN   181     -29.761 -11.530   6.507  1.00 10.00      B   
ATOM   2001  CB  ASN   181     -30.700 -11.582   7.723  1.00 10.00      B   
ATOM   2002  CG  ASN   181     -32.029 -12.261   7.435  1.00 10.00      B   
ATOM   2003  OD1 ASN   181     -32.582 -12.148   6.341  1.00 10.00      B   
ATOM   2004  ND2 ASN   181     -32.544 -12.985   8.418  1.00 10.00      B   
ATOM   2005 HD21 ASN   181     -32.042 -13.043   9.263  1.00 10.00      B   
ATOM   2006 HD22 ASN   181     -33.408 -13.424   8.271  1.00 10.00      B   
ATOM   2007  C   ASN   181     -29.706 -12.894   5.827  1.00 10.00      B   
ATOM   2008  O   ASN   181     -29.886 -12.996   4.611  1.00 10.00      B   
ATOM   2009  N   GLU   182     -29.476 -13.936   6.620  1.00 10.00      B   
ATOM   2010  HN  GLU   182     -29.347 -13.780   7.583  1.00 10.00      B   
ATOM   2011  CA  GLU   182     -29.395 -15.301   6.107  1.00 10.00      B   
ATOM   2012  CB  GLU   182     -28.946 -16.258   7.212  1.00 10.00      B   
ATOM   2013  CG  GLU   182     -27.520 -16.755   7.056  1.00 10.00      B   
ATOM   2014  CD  GLU   182     -27.381 -17.771   5.942  1.00 10.00      B   
ATOM   2015  OE1 GLU   182     -27.360 -18.983   6.239  1.00 10.00      B   
ATOM   2016  OE2 GLU   182     -27.294 -17.366   4.762  1.00 10.00      B   
ATOM   2017  C   GLU   182     -30.721 -15.765   5.506  1.00 10.00      B   
ATOM   2018  O   GLU   182     -30.749 -16.629   4.630  1.00 10.00      B   
ATOM   2019  N   ASN   183     -31.816 -15.184   5.973  1.00 10.00      B   
ATOM   2020  HN  ASN   183     -31.734 -14.503   6.677  1.00 10.00      B   
ATOM   2021  CA  ASN   183     -33.141 -15.542   5.471  1.00 10.00      B   
ATOM   2022  CB  ASN   183     -34.202 -15.424   6.568  1.00 10.00      B   
ATOM   2023  CG  ASN   183     -34.291 -16.671   7.426  1.00 10.00      B   
ATOM   2024  OD1 ASN   183     -33.988 -17.774   6.973  1.00 10.00      B   
ATOM   2025  ND2 ASN   183     -34.707 -16.507   8.673  1.00 10.00      B   
ATOM   2026 HD21 ASN   183     -34.935 -15.600   8.972  1.00 10.00      B   
ATOM   2027 HD22 ASN   183     -34.773 -17.300   9.249  1.00 10.00      B   
ATOM   2028  C   ASN   183     -33.525 -14.692   4.267  1.00 10.00      B   
ATOM   2029  O   ASN   183     -34.637 -14.801   3.751  1.00 10.00      B   
ATOM   2030  N   ARG   184     -32.596 -13.837   3.834  1.00 10.00      B   
ATOM   2031  HN  ARG   184     -31.740 -13.793   4.313  1.00 10.00      B   
ATOM   2032  CA  ARG   184     -32.802 -12.957   2.683  1.00 10.00      B   
ATOM   2033  CB  ARG   184     -32.986 -13.767   1.393  1.00 10.00      B   
ATOM   2034  CG  ARG   184     -31.812 -14.658   1.030  1.00 10.00      B   
ATOM   2035  CD  ARG   184     -30.601 -13.846   0.609  1.00 10.00      B   
ATOM   2036  NE  ARG   184     -29.559 -14.698   0.044  1.00 10.00      B   
ATOM   2037  HE  ARG   184     -29.698 -15.673   0.097  1.00 10.00      B   
ATOM   2038  CZ  ARG   184     -28.444 -14.243  -0.520  1.00 10.00      B   
ATOM   2039  NH1 ARG   184     -28.210 -12.938  -0.588  1.00 10.00      B   
ATOM   2040 HH11 ARG   184     -28.899 -12.261  -0.197  1.00 10.00      B   
ATOM   2041 HH12 ARG   184     -27.333 -12.586  -1.031  1.00 10.00      B   
ATOM   2042  NH2 ARG   184     -27.559 -15.098  -1.018  1.00 10.00      B   
ATOM   2043 HH21 ARG   184     -26.683 -14.747  -1.463  1.00 10.00      B   
ATOM   2044 HH22 ARG   184     -27.739 -16.125  -0.970  1.00 10.00      B   
ATOM   2045  C   ARG   184     -33.993 -12.028   2.883  1.00 10.00      B   
ATOM   2046  O   ARG   184     -34.670 -11.663   1.925  1.00 10.00      B   
ATOM   2047  N   ARG   185     -34.246 -11.642   4.122  1.00 10.00      B   
ATOM   2048  HN  ARG   185     -33.661 -11.946   4.851  1.00 10.00      B   
ATOM   2049  CA  ARG   185     -35.363 -10.763   4.424  1.00 10.00      B   
ATOM   2050  CB  ARG   185     -36.107 -11.210   5.684  1.00 10.00      B   
ATOM   2051  CG  ARG   185     -37.194 -12.236   5.410  1.00 10.00      B   
ATOM   2052  CD  ARG   185     -38.258 -12.225   6.496  1.00 10.00      B   
ATOM   2053  NE  ARG   185     -37.775 -12.788   7.757  1.00 10.00      B   
ATOM   2054  HE  ARG   185     -37.021 -12.329   8.196  1.00 10.00      B   
ATOM   2055  CZ  ARG   185     -38.304 -13.868   8.338  1.00 10.00      B   
ATOM   2056  NH1 ARG   185     -39.333 -14.492   7.773  1.00 10.00      B   
ATOM   2057 HH11 ARG   185     -39.749 -15.335   8.223  1.00 10.00      B   
ATOM   2058 HH12 ARG   185     -39.730 -14.140   6.871  1.00 10.00      B   
ATOM   2059  NH2 ARG   185     -37.801 -14.332   9.476  1.00 10.00      B   
ATOM   2060 HH21 ARG   185     -38.214 -15.177   9.926  1.00 10.00      B   
ATOM   2061 HH22 ARG   185     -36.988 -13.855   9.925  1.00 10.00      B   
ATOM   2062  C   ARG   185     -34.926  -9.308   4.529  1.00 10.00      B   
ATOM   2063  O   ARG   185     -34.146  -8.943   5.409  1.00 10.00      B   
ATOM   2064  N   LEU   186     -35.427  -8.487   3.615  1.00 10.00      B   
ATOM   2065  HN  LEU   186     -36.034  -8.845   2.933  1.00 10.00      B   
ATOM   2066  CA  LEU   186     -35.106  -7.070   3.600  1.00 10.00      B   
ATOM   2067  CB  LEU   186     -35.534  -6.455   2.266  1.00 10.00      B   
ATOM   2068  CG  LEU   186     -35.294  -4.953   2.092  1.00 10.00      B   
ATOM   2069  CD1 LEU   186     -33.804  -4.631   2.114  1.00 10.00      B   
ATOM   2070  CD2 LEU   186     -35.928  -4.466   0.798  1.00 10.00      B   
ATOM   2071  C   LEU   186     -35.800  -6.363   4.759  1.00 10.00      B   
ATOM   2072  O   LEU   186     -36.967  -6.635   5.059  1.00 10.00      B   
ATOM   2073  N   GLN   187     -35.074  -5.485   5.434  1.00 10.00      B   
ATOM   2074  HN  GLN   187     -34.137  -5.338   5.178  1.00 10.00      B   
ATOM   2075  CA  GLN   187     -35.630  -4.752   6.559  1.00 10.00      B   
ATOM   2076  CB  GLN   187     -34.883  -5.093   7.850  1.00 10.00      B   
ATOM   2077  CG  GLN   187     -35.083  -6.527   8.309  1.00 10.00      B   
ATOM   2078  CD  GLN   187     -36.486  -6.774   8.826  1.00 10.00      B   
ATOM   2079  OE1 GLN   187     -36.748  -6.651  10.020  1.00 10.00      B   
ATOM   2080  NE2 GLN   187     -37.395  -7.135   7.936  1.00 10.00      B   
ATOM   2081 HE21 GLN   187     -37.123  -7.219   6.997  1.00 10.00      B   
ATOM   2082 HE22 GLN   187     -38.318  -7.279   8.252  1.00 10.00      B   
ATOM   2083  C   GLN   187     -35.635  -3.246   6.310  1.00 10.00      B   
ATOM   2084  O   GLN   187     -36.532  -2.717   5.654  1.00 10.00      B   
ATOM   2085  N   SER   188     -34.625  -2.566   6.820  1.00 10.00      B   
ATOM   2086  HN  SER   188     -33.930  -3.040   7.324  1.00 10.00      B   
ATOM   2087  CA  SER   188     -34.520  -1.128   6.674  1.00 10.00      B   
ATOM   2088  CB  SER   188     -33.582  -0.581   7.745  1.00 10.00      B   
ATOM   2089  OG  SER   188     -33.278  -1.587   8.699  1.00 10.00      B   
ATOM   2090  HG  SER   188     -33.740  -1.392   9.525  1.00 10.00      B   
ATOM   2091  C   SER   188     -34.032  -0.733   5.281  1.00 10.00      B   
ATOM   2092  O   SER   188     -32.923  -1.073   4.879  1.00 10.00      B   
ATOM   2093  N   VAL   189     -34.886  -0.037   4.543  1.00 10.00      B   
ATOM   2094  HN  VAL   189     -35.768   0.165   4.911  1.00 10.00      B   
ATOM   2095  CA  VAL   189     -34.556   0.436   3.199  1.00 10.00      B   
ATOM   2096  CB  VAL   189     -35.452  -0.195   2.107  1.00 10.00      B   
ATOM   2097  CG1 VAL   189     -34.605  -0.941   1.086  1.00 10.00      B   
ATOM   2098  CG2 VAL   189     -36.514  -1.105   2.708  1.00 10.00      B   
ATOM   2099  C   VAL   189     -34.717   1.949   3.153  1.00 10.00      B   
ATOM   2100  O   VAL   189     -35.371   2.498   2.267  1.00 10.00      B   
ATOM   2101  N   ARG   190     -34.120   2.614   4.127  1.00 10.00      B   
ATOM   2102  HN  ARG   190     -33.591   2.118   4.782  1.00 10.00      B   
ATOM   2103  CA  ARG   190     -34.205   4.063   4.237  1.00 10.00      B   
ATOM   2104  CB  ARG   190     -33.957   4.501   5.684  1.00 10.00      B   
ATOM   2105  CG  ARG   190     -34.915   3.876   6.684  1.00 10.00      B   
ATOM   2106  CD  ARG   190     -34.585   4.285   8.109  1.00 10.00      B   
ATOM   2107  NE  ARG   190     -33.272   3.802   8.529  1.00 10.00      B   
ATOM   2108  HE  ARG   190     -32.489   4.142   8.036  1.00 10.00      B   
ATOM   2109  CZ  ARG   190     -33.074   2.945   9.529  1.00 10.00      B   
ATOM   2110  NH1 ARG   190     -34.103   2.464  10.220  1.00 10.00      B   
ATOM   2111 HH11 ARG   190     -35.090   2.750   9.980  1.00 10.00      B   
ATOM   2112 HH12 ARG   190     -33.942   1.797  11.009  1.00 10.00      B   
ATOM   2113  NH2 ARG   190     -31.844   2.566   9.836  1.00 10.00      B   
ATOM   2114 HH21 ARG   190     -31.683   1.892  10.621  1.00 10.00      B   
ATOM   2115 HH22 ARG   190     -31.032   2.936   9.299  1.00 10.00      B   
ATOM   2116  C   ARG   190     -33.230   4.762   3.302  1.00 10.00      B   
ATOM   2117  O   ARG   190     -32.443   4.121   2.603  1.00 10.00      B   
ATOM   2118  N   TYR   191     -33.296   6.084   3.301  1.00 10.00      B   
ATOM   2119  HN  TYR   191     -33.947   6.524   3.885  1.00 10.00      B   
ATOM   2120  CA  TYR   191     -32.439   6.912   2.474  1.00 10.00      B   
ATOM   2121  CB  TYR   191     -33.268   7.529   1.343  1.00 10.00      B   
ATOM   2122  CG  TYR   191     -32.565   8.601   0.542  1.00 10.00      B   
ATOM   2123  CD1 TYR   191     -31.610   8.273  -0.407  1.00 10.00      B   
ATOM   2124  CD2 TYR   191     -32.868   9.943   0.734  1.00 10.00      B   
ATOM   2125  CE1 TYR   191     -30.974   9.252  -1.144  1.00 10.00      B   
ATOM   2126  CE2 TYR   191     -32.236  10.929   0.003  1.00 10.00      B   
ATOM   2127  CZ  TYR   191     -31.291  10.577  -0.935  1.00 10.00      B   
ATOM   2128  OH  TYR   191     -30.663  11.553  -1.671  1.00 10.00      B   
ATOM   2129  HH  TYR   191     -30.547  11.241  -2.578  1.00 10.00      B   
ATOM   2130  C   TYR   191     -31.828   8.004   3.339  1.00 10.00      B   
ATOM   2131  O   TYR   191     -32.541   8.713   4.045  1.00 10.00      B   
ATOM   2132  N   ALA   192     -30.514   8.128   3.298  1.00 10.00      B   
ATOM   2133  HN  ALA   192     -29.988   7.543   2.706  1.00 10.00      B   
ATOM   2134  CA  ALA   192     -29.828   9.128   4.097  1.00 10.00      B   
ATOM   2135  CB  ALA   192     -28.441   8.645   4.490  1.00 10.00      B   
ATOM   2136  C   ALA   192     -29.766  10.467   3.370  1.00 10.00      B   
ATOM   2137  O   ALA   192     -29.040  10.622   2.386  1.00 10.00      B   
ATOM   2138  N   ALA   193     -30.544  11.425   3.857  1.00 10.00      B   
ATOM   2139  HN  ALA   193     -31.106  11.229   4.637  1.00 10.00      B   
ATOM   2140  CA  ALA   193     -30.589  12.755   3.264  1.00 10.00      B   
ATOM   2141  CB  ALA   193     -32.022  13.142   2.933  1.00 10.00      B   
ATOM   2142  C   ALA   193     -29.966  13.783   4.202  1.00 10.00      B   
ATOM   2143  O   ALA   193     -29.720  14.925   3.817  1.00 10.00      B   
ATOM   2144  N   THR   194     -29.716  13.368   5.435  1.00 10.00      B   
ATOM   2145  HN  THR   194     -29.939  12.448   5.683  1.00 10.00      B   
ATOM   2146  CA  THR   194     -29.124  14.242   6.436  1.00 10.00      B   
ATOM   2147  CB  THR   194     -30.163  14.627   7.511  1.00 10.00      B   
ATOM   2148  OG1 THR   194     -31.463  14.171   7.104  1.00 10.00      B   
ATOM   2149  HG1 THR   194     -31.726  14.638   6.304  1.00 10.00      B   
ATOM   2150  CG2 THR   194     -30.202  16.135   7.696  1.00 10.00      B   
ATOM   2151  C   THR   194     -27.931  13.554   7.103  1.00 10.00      B   
ATOM   2152  O   THR   194     -27.787  13.577   8.328  1.00 10.00      B   
ATOM   2153  N   ALA   195     -27.073  12.947   6.288  1.00 10.00      B   
ATOM   2154  HN  ALA   195     -27.224  12.990   5.319  1.00 10.00      B   
ATOM   2155  CA  ALA   195     -25.901  12.244   6.793  1.00 10.00      B   
ATOM   2156  CB  ALA   195     -25.502  11.117   5.852  1.00 10.00      B   
ATOM   2157  C   ALA   195     -24.738  13.205   7.011  1.00 10.00      B   
ATOM   2158  O   ALA   195     -23.828  13.306   6.181  1.00 10.00      B   
ATOM   2159  N   LYS   196     -24.781  13.917   8.129  1.00 10.00      B   
ATOM   2160  HN  LYS   196     -25.532  13.788   8.748  1.00 10.00      B   
ATOM   2161  CA  LYS   196     -23.741  14.876   8.468  1.00 10.00      B   
ATOM   2162  CB  LYS   196     -24.338  16.103   9.162  1.00 10.00      B   
ATOM   2163  CG  LYS   196     -25.370  16.841   8.325  1.00 10.00      B   
ATOM   2164  CD  LYS   196     -25.675  18.214   8.900  1.00 10.00      B   
ATOM   2165  CE  LYS   196     -26.662  18.971   8.026  1.00 10.00      B   
ATOM   2166  NZ  LYS   196     -26.833  20.378   8.471  1.00 10.00      B   
ATOM   2167  HZ1 LYS   196     -25.927  20.884   8.418  1.00 10.00      B   
ATOM   2168  HZ2 LYS   196     -27.174  20.407   9.452  1.00 10.00      B   
ATOM   2169  HZ3 LYS   196     -27.523  20.865   7.863  1.00 10.00      B   
ATOM   2170  C   LYS   196     -22.676  14.232   9.347  1.00 10.00      B   
ATOM   2171  O   LYS   196     -22.817  13.082   9.770  1.00 10.00      B   
ATOM   2172  N   PHE   197     -21.611  14.973   9.612  1.00 10.00      B   
ATOM   2173  HN  PHE   197     -21.563  15.883   9.249  1.00 10.00      B   
ATOM   2174  CA  PHE   197     -20.516  14.480  10.435  1.00 10.00      B   
ATOM   2175  CB  PHE   197     -19.261  15.328  10.213  1.00 10.00      B   
ATOM   2176  CG  PHE   197     -18.034  14.798  10.897  1.00 10.00      B   
ATOM   2177  CD1 PHE   197     -17.442  13.621  10.471  1.00 10.00      B   
ATOM   2178  CD2 PHE   197     -17.472  15.476  11.966  1.00 10.00      B   
ATOM   2179  CE1 PHE   197     -16.312  13.129  11.096  1.00 10.00      B   
ATOM   2180  CE2 PHE   197     -16.342  14.989  12.597  1.00 10.00      B   
ATOM   2181  CZ  PHE   197     -15.763  13.814  12.162  1.00 10.00      B   
ATOM   2182  C   PHE   197     -20.903  14.488  11.909  1.00 10.00      B   
ATOM   2183  O   PHE   197     -21.521  15.438  12.392  1.00 10.00      B   
ATOM   2184  N   ASP   198     -20.540  13.428  12.613  1.00 10.00      B   
ATOM   2185  HN  ASP   198     -20.041  12.709  12.169  1.00 10.00      B   
ATOM   2186  CA  ASP   198     -20.855  13.298  14.029  1.00 10.00      B   
ATOM   2187  CB  ASP   198     -22.169  12.529  14.194  1.00 10.00      B   
ATOM   2188  CG  ASP   198     -23.337  13.425  14.553  1.00 10.00      B   
ATOM   2189  OD1 ASP   198     -23.151  14.371  15.348  1.00 10.00      B   
ATOM   2190  OD2 ASP   198     -24.455  13.183  14.050  1.00 10.00      B   
ATOM   2191  C   ASP   198     -19.716  12.580  14.757  1.00 10.00      B   
ATOM   2192  O   ASP   198     -18.837  12.010  14.110  1.00 10.00      B   
ATOM   2193  N   PRO   199     -19.697  12.609  16.106  1.00 10.00      B   
ATOM   2194  CA  PRO   199     -18.648  11.954  16.903  1.00 10.00      B   
ATOM   2195  CB  PRO   199     -18.936  12.420  18.334  1.00 10.00      B   
ATOM   2196  CG  PRO   199     -20.383  12.758  18.330  1.00 10.00      B   
ATOM   2197  CD  PRO   199     -20.675  13.301  16.963  1.00 10.00      B   
ATOM   2198  C   PRO   199     -18.691  10.427  16.820  1.00 10.00      B   
ATOM   2199  O   PRO   199     -19.561   9.847  16.164  1.00 10.00      B   
ATOM   2200  N   GLU   200     -17.755   9.785  17.517  1.00 10.00      B   
ATOM   2201  HN  GLU   200     -17.116  10.309  18.044  1.00 10.00      B   
ATOM   2202  CA  GLU   200     -17.647   8.328  17.530  1.00 10.00      B   
ATOM   2203  CB  GLU   200     -16.383   7.888  18.276  1.00 10.00      B   
ATOM   2204  CG  GLU   200     -16.122   8.663  19.559  1.00 10.00      B   
ATOM   2205  CD  GLU   200     -15.181   7.945  20.501  1.00 10.00      B   
ATOM   2206  OE1 GLU   200     -15.665   7.136  21.324  1.00 10.00      B   
ATOM   2207  OE2 GLU   200     -13.961   8.192  20.438  1.00 10.00      B   
ATOM   2208  C   GLU   200     -18.880   7.665  18.137  1.00 10.00      B   
ATOM   2209  O   GLU   200     -19.178   6.507  17.849  1.00 10.00      B   
ATOM   2210  N   HIS   201     -19.599   8.396  18.979  1.00 10.00      B   
ATOM   2211  HN  HIS   201     -19.309   9.311  19.192  1.00 10.00      B   
ATOM   2212  CA  HIS   201     -20.802   7.860  19.609  1.00 10.00      B   
ATOM   2213  CB  HIS   201     -20.986   8.443  21.013  1.00 10.00      B   
ATOM   2214  CG  HIS   201     -21.534   7.470  22.008  1.00 10.00      B   
ATOM   2215  ND1 HIS   201     -20.906   6.286  22.327  1.00 10.00      B   
ATOM   2216  HD1 HIS   201     -20.066   5.958  21.937  1.00 10.00      B   
ATOM   2217  CD2 HIS   201     -22.653   7.514  22.772  1.00 10.00      B   
ATOM   2218  CE1 HIS   201     -21.609   5.646  23.241  1.00 10.00      B   
ATOM   2219  NE2 HIS   201     -22.672   6.374  23.528  1.00 10.00      B   
ATOM   2220  HE2 HIS   201     -23.359   6.135  24.192  1.00 10.00      B   
ATOM   2221  C   HIS   201     -22.034   8.129  18.746  1.00 10.00      B   
ATOM   2222  O   HIS   201     -23.172   7.975  19.197  1.00 10.00      B   
ATOM   2223  N   LYS   202     -21.795   8.532  17.504  1.00 10.00      B   
ATOM   2224  HN  LYS   202     -20.864   8.635  17.210  1.00 10.00      B   
ATOM   2225  CA  LYS   202     -22.865   8.829  16.560  1.00 10.00      B   
ATOM   2226  CB  LYS   202     -23.247  10.312  16.627  1.00 10.00      B   
ATOM   2227  CG  LYS   202     -24.248  10.673  17.711  1.00 10.00      B   
ATOM   2228  CD  LYS   202     -25.615  10.065  17.443  1.00 10.00      B   
ATOM   2229  CE  LYS   202     -26.622  10.511  18.487  1.00 10.00      B   
ATOM   2230  NZ  LYS   202     -27.901   9.758  18.399  1.00 10.00      B   
ATOM   2231  HZ1 LYS   202     -28.531  10.028  19.182  1.00 10.00      B   
ATOM   2232  HZ2 LYS   202     -27.721   8.735  18.457  1.00 10.00      B   
ATOM   2233  HZ3 LYS   202     -28.380   9.965  17.500  1.00 10.00      B   
ATOM   2234  C   LYS   202     -22.435   8.477  15.136  1.00 10.00      B   
ATOM   2235  O   LYS   202     -22.845   9.132  14.180  1.00 10.00      B   
ATOM   2236  N   VAL   203     -21.615   7.437  14.999  1.00 10.00      B   
ATOM   2237  HN  VAL   203     -21.334   6.939  15.795  1.00 10.00      B   
ATOM   2238  CA  VAL   203     -21.139   7.008  13.685  1.00 10.00      B   
ATOM   2239  CB  VAL   203     -20.089   5.880  13.800  1.00 10.00      B   
ATOM   2240  CG1 VAL   203     -19.681   5.370  12.426  1.00 10.00      B   
ATOM   2241  CG2 VAL   203     -18.868   6.368  14.568  1.00 10.00      B   
ATOM   2242  C   VAL   203     -22.315   6.535  12.836  1.00 10.00      B   
ATOM   2243  O   VAL   203     -22.431   6.875  11.655  1.00 10.00      B   
ATOM   2244  N   TRP   204     -23.190   5.758  13.455  1.00 10.00      B   
ATOM   2245  HN  TRP   204     -23.035   5.525  14.396  1.00 10.00      B   
ATOM   2246  CA  TRP   204     -24.371   5.244  12.787  1.00 10.00      B   
ATOM   2247  CB  TRP   204     -24.698   3.836  13.288  1.00 10.00      B   
ATOM   2248  CG  TRP   204     -25.160   2.906  12.209  1.00 10.00      B   
ATOM   2249  CD1 TRP   204     -24.481   1.832  11.715  1.00 10.00      B   
ATOM   2250  CD2 TRP   204     -26.399   2.962  11.490  1.00 10.00      B   
ATOM   2251  NE1 TRP   204     -25.217   1.215  10.738  1.00 10.00      B   
ATOM   2252  HE1 TRP   204     -24.941   0.411  10.232  1.00 10.00      B   
ATOM   2253  CE2 TRP   204     -26.399   1.888  10.580  1.00 10.00      B   
ATOM   2254  CE3 TRP   204     -27.509   3.812  11.529  1.00 10.00      B   
ATOM   2255  CZ2 TRP   204     -27.462   1.643   9.717  1.00 10.00      B   
ATOM   2256  CZ3 TRP   204     -28.564   3.566  10.671  1.00 10.00      B   
ATOM   2257  CH2 TRP   204     -28.532   2.491   9.777  1.00 10.00      B   
ATOM   2258  C   TRP   204     -25.547   6.178  13.047  1.00 10.00      B   
ATOM   2259  O   TRP   204     -26.312   5.986  13.992  1.00 10.00      B   
ATOM   2260  N   ARG   205     -25.675   7.196  12.214  1.00 10.00      B   
ATOM   2261  HN  ARG   205     -25.037   7.292  11.474  1.00 10.00      B   
ATOM   2262  CA  ARG   205     -26.741   8.173  12.357  1.00 10.00      B   
ATOM   2263  CB  ARG   205     -26.235   9.552  11.922  1.00 10.00      B   
ATOM   2264  CG  ARG   205     -27.325  10.595  11.749  1.00 10.00      B   
ATOM   2265  CD  ARG   205     -26.803  11.816  11.012  1.00 10.00      B   
ATOM   2266  NE  ARG   205     -26.274  12.827  11.923  1.00 10.00      B   
ATOM   2267  HE  ARG   205     -25.566  12.545  12.555  1.00 10.00      B   
ATOM   2268  CZ  ARG   205     -26.680  14.096  11.949  1.00 10.00      B   
ATOM   2269  NH1 ARG   205     -27.629  14.522  11.120  1.00 10.00      B   
ATOM   2270 HH11 ARG   205     -27.941  15.518  11.146  1.00 10.00      B   
ATOM   2271 HH12 ARG   205     -28.070  13.863  10.438  1.00 10.00      B   
ATOM   2272  NH2 ARG   205     -26.129  14.934  12.810  1.00 10.00      B   
ATOM   2273 HH21 ARG   205     -26.430  15.931  12.846  1.00 10.00      B   
ATOM   2274 HH22 ARG   205     -25.381  14.592  13.464  1.00 10.00      B   
ATOM   2275  C   ARG   205     -27.971   7.781  11.543  1.00 10.00      B   
ATOM   2276  O   ARG   205     -27.866   7.435  10.366  1.00 10.00      B   
ATOM   2277  N   LEU   206     -29.135   7.836  12.175  1.00 10.00      B   
ATOM   2278  HN  LEU   206     -29.159   8.111  13.117  1.00 10.00      B   
ATOM   2279  CA  LEU   206     -30.382   7.510  11.500  1.00 10.00      B   
ATOM   2280  CB  LEU   206     -31.444   7.084  12.516  1.00 10.00      B   
ATOM   2281  CG  LEU   206     -31.480   5.601  12.890  1.00 10.00      B   
ATOM   2282  CD1 LEU   206     -30.272   5.217  13.731  1.00 10.00      B   
ATOM   2283  CD2 LEU   206     -32.773   5.269  13.618  1.00 10.00      B   
ATOM   2284  C   LEU   206     -30.866   8.729  10.726  1.00 10.00      B   
ATOM   2285  O   LEU   206     -30.937   9.830  11.277  1.00 10.00      B   
ATOM   2286  N   SER   207     -31.174   8.541   9.455  1.00 10.00      B   
ATOM   2287  HN  SER   207     -31.086   7.644   9.068  1.00 10.00      B   
ATOM   2288  CA  SER   207     -31.639   9.634   8.615  1.00 10.00      B   
ATOM   2289  CB  SER   207     -30.528  10.074   7.651  1.00 10.00      B   
ATOM   2290  OG  SER   207     -30.891  11.242   6.929  1.00 10.00      B   
ATOM   2291  HG  SER   207     -31.286  11.886   7.536  1.00 10.00      B   
ATOM   2292  C   SER   207     -32.891   9.234   7.839  1.00 10.00      B   
ATOM   2293  O   SER   207     -32.898   8.214   7.148  1.00 10.00      B   
ATOM   2294  N   GLN   208     -33.944  10.044   7.979  1.00 10.00      B   
ATOM   2295  HN  GLN   208     -33.857  10.826   8.567  1.00 10.00      B   
ATOM   2296  CA  GLN   208     -35.223   9.824   7.297  1.00 10.00      B   
ATOM   2297  CB  GLN   208     -35.075   9.898   5.773  1.00 10.00      B   
ATOM   2298  CG  GLN   208     -34.340  11.138   5.280  1.00 10.00      B   
ATOM   2299  CD  GLN   208     -35.119  12.421   5.495  1.00 10.00      B   
ATOM   2300  OE1 GLN   208     -35.877  12.849   4.626  1.00 10.00      B   
ATOM   2301  NE2 GLN   208     -34.921  13.057   6.642  1.00 10.00      B   
ATOM   2302 HE21 GLN   208     -34.283  12.673   7.282  1.00 10.00      B   
ATOM   2303 HE22 GLN   208     -35.429  13.881   6.812  1.00 10.00      B   
ATOM   2304  C   GLN   208     -35.906   8.526   7.722  1.00 10.00      B   
ATOM   2305  O   GLN   208     -35.473   7.427   7.373  1.00 10.00      B   
ATOM   2306  N   VAL   209     -36.985   8.657   8.477  1.00 10.00      B   
ATOM   2307  HN  VAL   209     -37.290   9.557   8.722  1.00 10.00      B   
ATOM   2308  CA  VAL   209     -37.736   7.501   8.940  1.00 10.00      B   
ATOM   2309  CB  VAL   209     -38.516   7.803  10.237  1.00 10.00      B   
ATOM   2310  CG1 VAL   209     -38.824   6.515  10.985  1.00 10.00      B   
ATOM   2311  CG2 VAL   209     -37.748   8.770  11.121  1.00 10.00      B   
ATOM   2312  C   VAL   209     -38.711   7.045   7.860  1.00 10.00      B   
ATOM   2313  O   VAL   209     -39.922   7.226   7.979  1.00 10.00      B   
ATOM   2314  N   ASP   210     -38.162   6.487   6.797  1.00 10.00      B   
ATOM   2315  HN  ASP   210     -37.187   6.397   6.759  1.00 10.00      B   
ATOM   2316  CA  ASP   210     -38.956   6.001   5.678  1.00 10.00      B   
ATOM   2317  CB  ASP   210     -38.840   6.969   4.493  1.00 10.00      B   
ATOM   2318  CG  ASP   210     -39.960   6.808   3.479  1.00 10.00      B   
ATOM   2319  OD1 ASP   210     -40.229   5.665   3.048  1.00 10.00      B   
ATOM   2320  OD2 ASP   210     -40.578   7.830   3.103  1.00 10.00      B   
ATOM   2321  C   ASP   210     -38.455   4.621   5.272  1.00 10.00      B   
ATOM   2322  O   ASP   210     -37.478   4.496   4.529  1.00 10.00      B   
ATOM   2323  N   GLU   211     -39.103   3.586   5.784  1.00 10.00      B   
ATOM   2324  HN  GLU   211     -39.871   3.745   6.381  1.00 10.00      B   
ATOM   2325  CA  GLU   211     -38.705   2.218   5.485  1.00 10.00      B   
ATOM   2326  CB  GLU   211     -37.700   1.733   6.530  1.00 10.00      B   
ATOM   2327  CG  GLU   211     -38.195   1.853   7.961  1.00 10.00      B   
ATOM   2328  CD  GLU   211     -37.089   1.669   8.974  1.00 10.00      B   
ATOM   2329  OE1 GLU   211     -36.592   0.534   9.111  1.00 10.00      B   
ATOM   2330  OE2 GLU   211     -36.713   2.661   9.633  1.00 10.00      B   
ATOM   2331  C   GLU   211     -39.900   1.277   5.455  1.00 10.00      B   
ATOM   2332  O   GLU   211     -41.003   1.638   5.859  1.00 10.00      B   
ATOM   2333  N   SER   212     -39.665   0.067   4.971  1.00 10.00      B   
ATOM   2334  HN  SER   212     -38.763  -0.154   4.660  1.00 10.00      B   
ATOM   2335  CA  SER   212     -40.698  -0.955   4.893  1.00 10.00      B   
ATOM   2336  CB  SER   212     -41.470  -0.853   3.576  1.00 10.00      B   
ATOM   2337  OG  SER   212     -42.028   0.438   3.402  1.00 10.00      B   
ATOM   2338  HG  SER   212     -41.426   1.097   3.775  1.00 10.00      B   
ATOM   2339  C   SER   212     -40.062  -2.332   5.002  1.00 10.00      B   
ATOM   2340  O   SER   212     -39.547  -2.865   4.018  1.00 10.00      B   
ATOM   2341  N   ASP   213     -40.080  -2.895   6.199  1.00 10.00      B   
ATOM   2342  HN  ASP   213     -40.502  -2.423   6.947  1.00 10.00      B   
ATOM   2343  CA  ASP   213     -39.498  -4.210   6.425  1.00 10.00      B   
ATOM   2344  CB  ASP   213     -39.157  -4.426   7.905  1.00 10.00      B   
ATOM   2345  CG  ASP   213     -40.207  -5.206   8.671  1.00 10.00      B   
ATOM   2346  OD1 ASP   213     -40.046  -6.438   8.820  1.00 10.00      B   
ATOM   2347  OD2 ASP   213     -41.187  -4.587   9.143  1.00 10.00      B   
ATOM   2348  C   ASP   213     -40.408  -5.308   5.889  1.00 10.00      B   
ATOM   2349  O   ASP   213     -41.637  -5.208   5.966  1.00 10.00      B   
ATOM   2350  N   LEU   214     -39.803  -6.344   5.331  1.00 10.00      B   
ATOM   2351  HN  LEU   214     -38.820  -6.370   5.301  1.00 10.00      B   
ATOM   2352  CA  LEU   214     -40.557  -7.447   4.766  1.00 10.00      B   
ATOM   2353  CB  LEU   214     -39.903  -7.940   3.470  1.00 10.00      B   
ATOM   2354  CG  LEU   214     -39.762  -6.912   2.345  1.00 10.00      B   
ATOM   2355  CD1 LEU   214     -39.012  -7.514   1.166  1.00 10.00      B   
ATOM   2356  CD2 LEU   214     -41.127  -6.405   1.909  1.00 10.00      B   
ATOM   2357  C   LEU   214     -40.701  -8.602   5.750  1.00 10.00      B   
ATOM   2358  O   LEU   214     -40.009  -9.616   5.636  1.00 10.00      B   
ATOM   2359  N   THR   215     -41.577  -8.439   6.729  1.00 10.00      B   
ATOM   2360  HN  THR   215     -42.060  -7.587   6.809  1.00 10.00      B   
ATOM   2361  CA  THR   215     -41.824  -9.491   7.703  1.00 10.00      B   
ATOM   2362  CB  THR   215     -42.357  -8.926   9.034  1.00 10.00      B   
ATOM   2363  OG1 THR   215     -42.418  -7.498   8.963  1.00 10.00      B   
ATOM   2364  HG1 THR   215     -41.512  -7.137   8.948  1.00 10.00      B   
ATOM   2365  CG2 THR   215     -41.459  -9.338  10.191  1.00 10.00      B   
ATOM   2366  C   THR   215     -42.844 -10.470   7.132  1.00 10.00      B   
ATOM   2367  O   THR   215     -42.880 -11.644   7.497  1.00 10.00      B   
ATOM   2368  N   ASN   216     -43.670  -9.964   6.224  1.00 10.00      B   
ATOM   2369  HN  ASN   216     -43.580  -9.019   5.979  1.00 10.00      B   
ATOM   2370  CA  ASN   216     -44.696 -10.759   5.570  1.00 10.00      B   
ATOM   2371  CB  ASN   216     -46.083 -10.430   6.138  1.00 10.00      B   
ATOM   2372  CG  ASN   216     -46.245 -10.813   7.595  1.00 10.00      B   
ATOM   2373  OD1 ASN   216     -46.466 -11.978   7.923  1.00 10.00      B   
ATOM   2374  ND2 ASN   216     -46.161  -9.830   8.478  1.00 10.00      B   
ATOM   2375 HD21 ASN   216     -46.000  -8.920   8.145  1.00 10.00      B   
ATOM   2376 HD22 ASN   216     -46.272 -10.049   9.427  1.00 10.00      B   
ATOM   2377  C   ASN   216     -44.678 -10.481   4.070  1.00 10.00      B   
ATOM   2378  O   ASN   216     -44.341  -9.375   3.646  1.00 10.00      B   
ATOM   2379  N   PRO   217     -45.037 -11.479   3.245  1.00 10.00      B   
ATOM   2380  CA  PRO   217     -45.052 -11.334   1.781  1.00 10.00      B   
ATOM   2381  CB  PRO   217     -45.194 -12.775   1.284  1.00 10.00      B   
ATOM   2382  CG  PRO   217     -45.882 -13.493   2.394  1.00 10.00      B   
ATOM   2383  CD  PRO   217     -45.439 -12.833   3.672  1.00 10.00      B   
ATOM   2384  C   PRO   217     -46.221 -10.479   1.290  1.00 10.00      B   
ATOM   2385  O   PRO   217     -46.247 -10.039   0.137  1.00 10.00      B   
ATOM   2386  N   LYS   218     -47.190 -10.252   2.166  1.00 10.00      B   
ATOM   2387  HN  LYS   218     -47.119 -10.637   3.063  1.00 10.00      B   
ATOM   2388  CA  LYS   218     -48.354  -9.449   1.824  1.00 10.00      B   
ATOM   2389  CB  LYS   218     -49.622 -10.308   1.809  1.00 10.00      B   
ATOM   2390  CG  LYS   218     -49.827 -11.091   0.522  1.00 10.00      B   
ATOM   2391  CD  LYS   218     -49.985 -10.154  -0.661  1.00 10.00      B   
ATOM   2392  CE  LYS   218     -50.202 -10.917  -1.956  1.00 10.00      B   
ATOM   2393  NZ  LYS   218     -50.169 -10.012  -3.133  1.00 10.00      B   
ATOM   2394  HZ1 LYS   218     -49.244  -9.540  -3.195  1.00 10.00      B   
ATOM   2395  HZ2 LYS   218     -50.913  -9.285  -3.052  1.00 10.00      B   
ATOM   2396  HZ3 LYS   218     -50.328 -10.555  -4.006  1.00 10.00      B   
ATOM   2397  C   LYS   218     -48.518  -8.281   2.789  1.00 10.00      B   
ATOM   2398  O   LYS   218     -48.568  -7.122   2.375  1.00 10.00      B   
ATOM   2399  N   GLN   219     -48.594  -8.593   4.075  1.00 10.00      B   
ATOM   2400  HN  GLN   219     -48.542  -9.534   4.341  1.00 10.00      B   
ATOM   2401  CA  GLN   219     -48.757  -7.578   5.102  1.00 10.00      B   
ATOM   2402  CB  GLN   219     -49.410  -8.195   6.342  1.00 10.00      B   
ATOM   2403  CG  GLN   219     -50.288  -7.245   7.142  1.00 10.00      B   
ATOM   2404  CD  GLN   219     -49.497  -6.392   8.108  1.00 10.00      B   
ATOM   2405  OE1 GLN   219     -49.205  -6.813   9.225  1.00 10.00      B   
ATOM   2406  NE2 GLN   219     -49.151  -5.187   7.691  1.00 10.00      B   
ATOM   2407 HE21 GLN   219     -49.420  -4.912   6.785  1.00 10.00      B   
ATOM   2408 HE22 GLN   219     -48.648  -4.614   8.304  1.00 10.00      B   
ATOM   2409  C   GLN   219     -47.410  -6.949   5.447  1.00 10.00      B   
ATOM   2410  O   GLN   219     -46.789  -7.289   6.458  1.00 10.00      B   
ATOM   2411  N   ILE   220     -46.958  -6.050   4.586  1.00 10.00      B   
ATOM   2412  HN  ILE   220     -47.503  -5.837   3.796  1.00 10.00      B   
ATOM   2413  CA  ILE   220     -45.687  -5.361   4.777  1.00 10.00      B   
ATOM   2414  CB  ILE   220     -45.151  -4.808   3.438  1.00 10.00      B   
ATOM   2415  CG1 ILE   220     -45.097  -5.923   2.390  1.00 10.00      B   
ATOM   2416  CG2 ILE   220     -43.779  -4.177   3.622  1.00 10.00      B   
ATOM   2417  CD1 ILE   220     -44.855  -5.429   0.979  1.00 10.00      B   
ATOM   2418  C   ILE   220     -45.843  -4.216   5.780  1.00 10.00      B   
ATOM   2419  O   ILE   220     -46.788  -3.428   5.696  1.00 10.00      B   
ATOM   2420  N   THR   221     -44.929  -4.139   6.737  1.00 10.00      B   
ATOM   2421  HN  THR   221     -44.204  -4.801   6.765  1.00 10.00      B   
ATOM   2422  CA  THR   221     -44.969  -3.100   7.758  1.00 10.00      B   
ATOM   2423  CB  THR   221     -44.361  -3.612   9.074  1.00 10.00      B   
ATOM   2424  OG1 THR   221     -43.844  -4.934   8.867  1.00 10.00      B   
ATOM   2425  HG1 THR   221     -42.868  -4.901   8.854  1.00 10.00      B   
ATOM   2426  CG2 THR   221     -45.419  -3.654  10.166  1.00 10.00      B   
ATOM   2427  C   THR   221     -44.218  -1.848   7.306  1.00 10.00      B   
ATOM   2428  O   THR   221     -42.992  -1.774   7.404  1.00 10.00      B   
ATOM   2429  N   GLY   222     -44.960  -0.870   6.809  1.00 10.00      B   
ATOM   2430  HN  GLY   222     -45.934  -0.985   6.748  1.00 10.00      B   
ATOM   2431  CA  GLY   222     -44.348   0.362   6.355  1.00 10.00      B   
ATOM   2432  C   GLY   222     -44.239   1.390   7.464  1.00 10.00      B   
ATOM   2433  O   GLY   222     -45.183   1.588   8.229  1.00 10.00      B   
ATOM   2434  N   SER   223     -43.084   2.026   7.561  1.00 10.00      B   
ATOM   2435  HN  SER   223     -42.362   1.805   6.931  1.00 10.00      B   
ATOM   2436  CA  SER   223     -42.848   3.039   8.574  1.00 10.00      B   
ATOM   2437  CB  SER   223     -41.864   2.520   9.624  1.00 10.00      B   
ATOM   2438  OG  SER   223     -42.320   1.298  10.177  1.00 10.00      B   
ATOM   2439  HG  SER   223     -43.036   1.480  10.795  1.00 10.00      B   
ATOM   2440  C   SER   223     -42.316   4.312   7.932  1.00 10.00      B   
ATOM   2441  O   SER   223     -41.135   4.404   7.601  1.00 10.00      B   
ATOM   2442  N   GLN   224     -43.204   5.277   7.730  1.00 10.00      B   
ATOM   2443  HN  GLN   224     -44.134   5.133   8.008  1.00 10.00      B   
ATOM   2444  CA  GLN   224     -42.838   6.545   7.114  1.00 10.00      B   
ATOM   2445  CB  GLN   224     -43.381   6.620   5.683  1.00 10.00      B   
ATOM   2446  CG  GLN   224     -43.154   5.361   4.859  1.00 10.00      B   
ATOM   2447  CD  GLN   224     -43.762   5.449   3.473  1.00 10.00      B   
ATOM   2448  OE1 GLN   224     -44.934   5.123   3.272  1.00 10.00      B   
ATOM   2449  NE2 GLN   224     -42.963   5.857   2.501  1.00 10.00      B   
ATOM   2450 HE21 GLN   224     -42.022   6.076   2.726  1.00 10.00      B   
ATOM   2451 HE22 GLN   224     -43.331   5.928   1.599  1.00 10.00      B   
ATOM   2452  C   GLN   224     -43.393   7.704   7.936  1.00 10.00      B   
ATOM   2453  O   GLN   224     -44.435   8.267   7.607  1.00 10.00      B   
ATOM   2454  N   THR   225     -42.702   8.049   9.008  1.00 10.00      B   
ATOM   2455  HN  THR   225     -41.866   7.573   9.215  1.00 10.00      B   
ATOM   2456  CA  THR   225     -43.136   9.129   9.882  1.00 10.00      B   
ATOM   2457  CB  THR   225     -43.527   8.571  11.264  1.00 10.00      B   
ATOM   2458  OG1 THR   225     -44.258   7.351  11.078  1.00 10.00      B   
ATOM   2459  HG1 THR   225     -44.785   7.422  10.269  1.00 10.00      B   
ATOM   2460  CG2 THR   225     -44.401   9.562  12.018  1.00 10.00      B   
ATOM   2461  C   THR   225     -42.032  10.168  10.037  1.00 10.00      B   
ATOM   2462  O   THR   225     -40.851   9.822  10.072  1.00 10.00      B   
ATOM   2463  N   VAL   226     -42.426  11.436  10.114  1.00 10.00      B   
ATOM   2464  HN  VAL   226     -43.385  11.640  10.054  1.00 10.00      B   
ATOM   2465  CA  VAL   226     -41.478  12.537  10.267  1.00 10.00      B   
ATOM   2466  CB  VAL   226     -40.638  12.419  11.560  1.00 10.00      B   
ATOM   2467  CG1 VAL   226     -39.631  13.556  11.650  1.00 10.00      B   
ATOM   2468  CG2 VAL   226     -41.543  12.421  12.782  1.00 10.00      B   
ATOM   2469  C   VAL   226     -40.559  12.647   9.055  1.00 10.00      B   
ATOM   2470  O   VAL   226     -41.012  12.944   7.949  1.00 10.00      B   
ATOM   2471  N   ASN   233     -22.193  -0.054   6.098  1.00 10.00      B   
ATOM   2472  HN  ASN   233     -21.798   0.813   5.844  1.00 10.00      B   
ATOM   2473  CA  ASN   233     -22.799  -0.200   7.414  1.00 10.00      B   
ATOM   2474  CB  ASN   233     -23.193  -1.660   7.667  1.00 10.00      B   
ATOM   2475  CG  ASN   233     -23.758  -1.901   9.057  1.00 10.00      B   
ATOM   2476  OD1 ASN   233     -24.587  -1.138   9.548  1.00 10.00      B   
ATOM   2477  ND2 ASN   233     -23.309  -2.964   9.706  1.00 10.00      B   
ATOM   2478 HD21 ASN   233     -22.637  -3.537   9.259  1.00 10.00      B   
ATOM   2479 HD22 ASN   233     -23.659  -3.139  10.604  1.00 10.00      B   
ATOM   2480  C   ASN   233     -21.845   0.281   8.498  1.00 10.00      B   
ATOM   2481  O   ASN   233     -22.144   1.230   9.223  1.00 10.00      B   
ATOM   2482  N   LEU   234     -20.688  -0.365   8.599  1.00 10.00      B   
ATOM   2483  HN  LEU   234     -20.497  -1.115   7.992  1.00 10.00      B   
ATOM   2484  CA  LEU   234     -19.702   0.009   9.604  1.00 10.00      B   
ATOM   2485  CB  LEU   234     -19.400  -1.166  10.540  1.00 10.00      B   
ATOM   2486  CG  LEU   234     -20.517  -1.568  11.507  1.00 10.00      B   
ATOM   2487  CD1 LEU   234     -20.075  -2.730  12.383  1.00 10.00      B   
ATOM   2488  CD2 LEU   234     -20.938  -0.384  12.363  1.00 10.00      B   
ATOM   2489  C   LEU   234     -18.416   0.530   8.971  1.00 10.00      B   
ATOM   2490  O   LEU   234     -17.363   0.551   9.609  1.00 10.00      B   
ATOM   2491  N   THR   235     -18.500   0.950   7.719  1.00 10.00      B   
ATOM   2492  HN  THR   235     -19.363   0.912   7.255  1.00 10.00      B   
ATOM   2493  CA  THR   235     -17.340   1.479   7.022  1.00 10.00      B   
ATOM   2494  CB  THR   235     -16.993   0.639   5.778  1.00 10.00      B   
ATOM   2495  OG1 THR   235     -17.047  -0.754   6.121  1.00 10.00      B   
ATOM   2496  HG1 THR   235     -16.985  -0.850   7.078  1.00 10.00      B   
ATOM   2497  CG2 THR   235     -15.596   0.976   5.275  1.00 10.00      B   
ATOM   2498  C   THR   235     -17.574   2.934   6.619  1.00 10.00      B   
ATOM   2499  O   THR   235     -18.212   3.212   5.603  1.00 10.00      B   
ATOM   2500  N   PRO   236     -17.079   3.880   7.437  1.00 10.00      B   
ATOM   2501  CA  PRO   236     -17.226   5.318   7.185  1.00 10.00      B   
ATOM   2502  CB  PRO   236     -16.717   5.969   8.481  1.00 10.00      B   
ATOM   2503  CG  PRO   236     -16.613   4.861   9.475  1.00 10.00      B   
ATOM   2504  CD  PRO   236     -16.349   3.619   8.682  1.00 10.00      B   
ATOM   2505  C   PRO   236     -16.379   5.783   6.003  1.00 10.00      B   
ATOM   2506  O   PRO   236     -15.520   5.047   5.515  1.00 10.00      B   
ATOM   2507  N   ASP   237     -16.613   7.017   5.566  1.00 10.00      B   
ATOM   2508  HN  ASP   237     -17.299   7.556   6.016  1.00 10.00      B   
ATOM   2509  CA  ASP   237     -15.881   7.605   4.439  1.00 10.00      B   
ATOM   2510  CB  ASP   237     -16.366   9.038   4.173  1.00 10.00      B   
ATOM   2511  CG  ASP   237     -15.534   9.778   3.140  1.00 10.00      B   
ATOM   2512  OD1 ASP   237     -15.626   9.438   1.938  1.00 10.00      B   
ATOM   2513  OD2 ASP   237     -14.790  10.707   3.523  1.00 10.00      B   
ATOM   2514  C   ASP   237     -14.375   7.591   4.689  1.00 10.00      B   
ATOM   2515  O   ASP   237     -13.586   7.309   3.785  1.00 10.00      B   
ATOM   2516  N   LYS   238     -13.987   7.853   5.932  1.00 10.00      B   
ATOM   2517  HN  LYS   238     -14.670   8.053   6.610  1.00 10.00      B   
ATOM   2518  CA  LYS   238     -12.578   7.875   6.314  1.00 10.00      B   
ATOM   2519  CB  LYS   238     -12.423   8.293   7.778  1.00 10.00      B   
ATOM   2520  CG  LYS   238     -12.911   9.698   8.072  1.00 10.00      B   
ATOM   2521  CD  LYS   238     -12.646  10.093   9.515  1.00 10.00      B   
ATOM   2522  CE  LYS   238     -13.032  11.542   9.757  1.00 10.00      B   
ATOM   2523  NZ  LYS   238     -12.734  11.976  11.146  1.00 10.00      B   
ATOM   2524  HZ1 LYS   238     -13.281  11.406  11.827  1.00 10.00      B   
ATOM   2525  HZ2 LYS   238     -12.984  12.976  11.269  1.00 10.00      B   
ATOM   2526  HZ3 LYS   238     -11.723  11.858  11.347  1.00 10.00      B   
ATOM   2527  C   LYS   238     -11.900   6.526   6.076  1.00 10.00      B   
ATOM   2528  O   LYS   238     -10.676   6.449   5.966  1.00 10.00      B   
ATOM   2529  N   LEU   239     -12.696   5.467   5.994  1.00 10.00      B   
ATOM   2530  HN  LEU   239     -13.669   5.590   6.079  1.00 10.00      B   
ATOM   2531  CA  LEU   239     -12.166   4.129   5.768  1.00 10.00      B   
ATOM   2532  CB  LEU   239     -12.546   3.202   6.927  1.00 10.00      B   
ATOM   2533  CG  LEU   239     -11.854   3.470   8.265  1.00 10.00      B   
ATOM   2534  CD1 LEU   239     -12.474   2.619   9.360  1.00 10.00      B   
ATOM   2535  CD2 LEU   239     -10.360   3.202   8.160  1.00 10.00      B   
ATOM   2536  C   LEU   239     -12.693   3.560   4.457  1.00 10.00      B   
ATOM   2537  O   LEU   239     -12.523   2.374   4.167  1.00 10.00      B   
ATOM   2538  N   GLY   240     -13.327   4.416   3.665  1.00 10.00      B   
ATOM   2539  HN  GLY   240     -13.415   5.353   3.945  1.00 10.00      B   
ATOM   2540  CA  GLY   240     -13.886   3.990   2.398  1.00 10.00      B   
ATOM   2541  C   GLY   240     -12.907   4.140   1.254  1.00 10.00      B   
ATOM   2542  O   GLY   240     -13.171   3.692   0.138  1.00 10.00      B   
ATOM   2543  N   VAL   241     -11.775   4.774   1.529  1.00 10.00      B   
ATOM   2544  HN  VAL   241     -11.629   5.115   2.435  1.00 10.00      B   
ATOM   2545  CA  VAL   241     -10.748   4.979   0.517  1.00 10.00      B   
ATOM   2546  CB  VAL   241      -9.655   5.951   1.006  1.00 10.00      B   
ATOM   2547  CG1 VAL   241      -8.710   6.314  -0.131  1.00 10.00      B   
ATOM   2548  CG2 VAL   241     -10.279   7.202   1.606  1.00 10.00      B   
ATOM   2549  C   VAL   241     -10.106   3.646   0.128  1.00 10.00      B   
ATOM   2550  O   VAL   241      -9.267   3.110   0.854  1.00 10.00      B   
ATOM   2551  N   VAL   242     -10.527   3.107  -1.007  1.00 10.00      B   
ATOM   2552  HN  VAL   242     -11.222   3.569  -1.526  1.00 10.00      B   
ATOM   2553  CA  VAL   242     -10.002   1.838  -1.492  1.00 10.00      B   
ATOM   2554  CB  VAL   242     -11.126   0.907  -1.996  1.00 10.00      B   
ATOM   2555  CG1 VAL   242     -11.990   0.439  -0.835  1.00 10.00      B   
ATOM   2556  CG2 VAL   242     -11.974   1.599  -3.057  1.00 10.00      B   
ATOM   2557  C   VAL   242      -8.978   2.047  -2.602  1.00 10.00      B   
ATOM   2558  O   VAL   242      -8.303   1.108  -3.023  1.00 10.00      B   
ATOM   2559  N   ALA   243      -8.851   3.286  -3.060  1.00 10.00      B   
ATOM   2560  HN  ALA   243      -9.401   3.997  -2.666  1.00 10.00      B   
ATOM   2561  CA  ALA   243      -7.917   3.623  -4.129  1.00 10.00      B   
ATOM   2562  CB  ALA   243      -8.372   4.886  -4.849  1.00 10.00      B   
ATOM   2563  C   ALA   243      -6.494   3.784  -3.593  1.00 10.00      B   
ATOM   2564  O   ALA   243      -5.822   4.779  -3.868  1.00 10.00      B   
ATOM   2565  N   LEU   244      -6.039   2.796  -2.837  1.00 10.00      B   
ATOM   2566  HN  LEU   244      -6.617   2.017  -2.668  1.00 10.00      B   
ATOM   2567  CA  LEU   244      -4.705   2.824  -2.262  1.00 10.00      B   
ATOM   2568  CB  LEU   244      -4.743   3.424  -0.857  1.00 10.00      B   
ATOM   2569  CG  LEU   244      -3.392   3.801  -0.247  1.00 10.00      B   
ATOM   2570  CD1 LEU   244      -2.661   4.797  -1.135  1.00 10.00      B   
ATOM   2571  CD2 LEU   244      -3.586   4.374   1.146  1.00 10.00      B   
ATOM   2572  C   LEU   244      -4.115   1.419  -2.226  1.00 10.00      B   
ATOM   2573  O   LEU   244      -4.486   0.599  -1.387  1.00 10.00      B   
ATOM   2574  N   ASP   245      -3.207   1.153  -3.152  1.00 10.00      B   
ATOM   2575  HN  ASP   245      -2.972   1.852  -3.794  1.00 10.00      B   
ATOM   2576  CA  ASP   245      -2.556  -0.151  -3.256  1.00 10.00      B   
ATOM   2577  CB  ASP   245      -1.948  -0.357  -4.648  1.00 10.00      B   
ATOM   2578  CG  ASP   245      -2.981  -0.583  -5.738  1.00 10.00      B   
ATOM   2579  OD1 ASP   245      -3.051  -1.713  -6.270  1.00 10.00      B   
ATOM   2580  OD2 ASP   245      -3.705   0.375  -6.089  1.00 10.00      B   
ATOM   2581  C   ASP   245      -1.499  -0.398  -2.163  1.00 10.00      B   
ATOM   2582  O   ASP   245      -1.520  -1.449  -1.520  1.00 10.00      B   
ATOM   2583  N   PRO   246      -0.548   0.544  -1.937  1.00 10.00      B   
ATOM   2584  CA  PRO   246       0.500   0.378  -0.917  1.00 10.00      B   
ATOM   2585  CB  PRO   246       1.529   1.442  -1.302  1.00 10.00      B   
ATOM   2586  CG  PRO   246       0.721   2.520  -1.930  1.00 10.00      B   
ATOM   2587  CD  PRO   246      -0.403   1.831  -2.653  1.00 10.00      B   
ATOM   2588  C   PRO   246      -0.003   0.621   0.508  1.00 10.00      B   
ATOM   2589  O   PRO   246      -1.207   0.568   0.771  1.00 10.00      B   
ATOM   2590  N   ASP   247       0.935   0.886   1.419  1.00 10.00      B   
ATOM   2591  HN  ASP   247       1.874   0.909   1.136  1.00 10.00      B   
ATOM   2592  CA  ASP   247       0.622   1.136   2.828  1.00 10.00      B   
ATOM   2593  CB  ASP   247       1.906   1.407   3.616  1.00 10.00      B   
ATOM   2594  CG  ASP   247       1.674   1.580   5.104  1.00 10.00      B   
ATOM   2595  OD1 ASP   247       0.879   0.807   5.685  1.00 10.00      B   
ATOM   2596  OD2 ASP   247       2.305   2.475   5.706  1.00 10.00      B   
ATOM   2597  C   ASP   247      -0.360   2.291   3.001  1.00 10.00      B   
ATOM   2598  O   ASP   247      -0.357   3.247   2.218  1.00 10.00      B   
ATOM   2599  N   ALA   248      -1.180   2.201   4.041  1.00 10.00      B   
ATOM   2600  HN  ALA   248      -1.089   1.437   4.650  1.00 10.00      B   
ATOM   2601  CA  ALA   248      -2.192   3.211   4.314  1.00 10.00      B   
ATOM   2602  CB  ALA   248      -3.574   2.578   4.347  1.00 10.00      B   
ATOM   2603  C   ALA   248      -1.921   3.972   5.612  1.00 10.00      B   
ATOM   2604  O   ALA   248      -1.549   5.146   5.583  1.00 10.00      B   
ATOM   2605  N   LEU   249      -2.112   3.308   6.746  1.00 10.00      B   
ATOM   2606  HN  LEU   249      -2.385   2.368   6.714  1.00 10.00      B   
ATOM   2607  CA  LEU   249      -1.909   3.942   8.042  1.00 10.00      B   
ATOM   2608  CB  LEU   249      -3.139   4.777   8.434  1.00 10.00      B   
ATOM   2609  CG  LEU   249      -4.479   4.036   8.524  1.00 10.00      B   
ATOM   2610  CD1 LEU   249      -5.213   4.430   9.796  1.00 10.00      B   
ATOM   2611  CD2 LEU   249      -5.341   4.328   7.303  1.00 10.00      B   
ATOM   2612  C   LEU   249      -1.586   2.909   9.122  1.00 10.00      B   
ATOM   2613  O   LEU   249      -1.037   1.848   8.828  1.00 10.00      B   
ATOM   2614  N   SER   250      -1.924   3.234  10.365  1.00 10.00      B   
ATOM   2615  HN  SER   250      -2.355   4.101  10.529  1.00 10.00      B   
ATOM   2616  CA  SER   250      -1.671   2.353  11.498  1.00 10.00      B   
ATOM   2617  CB  SER   250      -1.983   3.084  12.808  1.00 10.00      B   
ATOM   2618  OG  SER   250      -3.255   3.711  12.753  1.00 10.00      B   
ATOM   2619  HG  SER   250      -3.139   4.650  12.564  1.00 10.00      B   
ATOM   2620  C   SER   250      -2.484   1.061  11.410  1.00 10.00      B   
ATOM   2621  O   SER   250      -3.471   0.976  10.671  1.00 10.00      B   
ATOM   2622  N   ILE   251      -2.068   0.065  12.189  1.00 10.00      B   
ATOM   2623  HN  ILE   251      -1.277   0.209  12.754  1.00 10.00      B   
ATOM   2624  CA  ILE   251      -2.734  -1.235  12.224  1.00 10.00      B   
ATOM   2625  CB  ILE   251      -2.045  -2.197  13.219  1.00 10.00      B   
ATOM   2626  CG1 ILE   251      -0.538  -2.258  12.942  1.00 10.00      B   
ATOM   2627  CG2 ILE   251      -2.657  -3.589  13.137  1.00 10.00      B   
ATOM   2628  CD1 ILE   251       0.254  -3.021  13.984  1.00 10.00      B   
ATOM   2629  C   ILE   251      -4.215  -1.096  12.580  1.00 10.00      B   
ATOM   2630  O   ILE   251      -5.055  -1.840  12.071  1.00 10.00      B   
ATOM   2631  N   SER   252      -4.532  -0.119  13.427  1.00 10.00      B   
ATOM   2632  HN  SER   252      -3.818   0.451  13.787  1.00 10.00      B   
ATOM   2633  CA  SER   252      -5.908   0.126  13.846  1.00 10.00      B   
ATOM   2634  CB  SER   252      -5.945   1.275  14.852  1.00 10.00      B   
ATOM   2635  OG  SER   252      -4.875   1.160  15.778  1.00 10.00      B   
ATOM   2636  HG  SER   252      -4.597   0.235  15.833  1.00 10.00      B   
ATOM   2637  C   SER   252      -6.809   0.437  12.649  1.00 10.00      B   
ATOM   2638  O   SER   252      -8.016   0.182  12.683  1.00 10.00      B   
ATOM   2639  N   GLY   253      -6.216   0.980  11.592  1.00 10.00      B   
ATOM   2640  HN  GLY   253      -5.249   1.163  11.622  1.00 10.00      B   
ATOM   2641  CA  GLY   253      -6.973   1.299  10.400  1.00 10.00      B   
ATOM   2642  C   GLY   253      -6.859   0.206   9.357  1.00 10.00      B   
ATOM   2643  O   GLY   253      -7.721   0.069   8.489  1.00 10.00      B   
ATOM   2644  N   LEU   254      -5.788  -0.580   9.446  1.00 10.00      B   
ATOM   2645  HN  LEU   254      -5.134  -0.415  10.160  1.00 10.00      B   
ATOM   2646  CA  LEU   254      -5.556  -1.671   8.507  1.00 10.00      B   
ATOM   2647  CB  LEU   254      -4.086  -2.099   8.527  1.00 10.00      B   
ATOM   2648  CG  LEU   254      -3.056  -1.002   8.241  1.00 10.00      B   
ATOM   2649  CD1 LEU   254      -1.645  -1.532   8.429  1.00 10.00      B   
ATOM   2650  CD2 LEU   254      -3.236  -0.431   6.841  1.00 10.00      B   
ATOM   2651  C   LEU   254      -6.447  -2.864   8.832  1.00 10.00      B   
ATOM   2652  O   LEU   254      -6.864  -3.606   7.941  1.00 10.00      B   
ATOM   2653  N   HIS   255      -6.744  -3.040  10.114  1.00 10.00      B   
ATOM   2654  HN  HIS   255      -6.383  -2.411  10.782  1.00 10.00      B   
ATOM   2655  CA  HIS   255      -7.589  -4.140  10.559  1.00 10.00      B   
ATOM   2656  CB  HIS   255      -7.280  -4.492  12.022  1.00 10.00      B   
ATOM   2657  CG  HIS   255      -7.547  -5.924  12.385  1.00 10.00      B   
ATOM   2658  ND1 HIS   255      -6.628  -6.933  12.189  1.00 10.00      B   
ATOM   2659  HD1 HIS   255      -5.722  -6.823  11.823  1.00 10.00      B   
ATOM   2660  CD2 HIS   255      -8.640  -6.517  12.922  1.00 10.00      B   
ATOM   2661  CE1 HIS   255      -7.144  -8.081  12.589  1.00 10.00      B   
ATOM   2662  NE2 HIS   255      -8.362  -7.855  13.037  1.00 10.00      B   
ATOM   2663  HE2 HIS   255      -8.977  -8.542  13.384  1.00 10.00      B   
ATOM   2664  C   HIS   255      -9.065  -3.780  10.390  1.00 10.00      B   
ATOM   2665  O   HIS   255      -9.861  -3.927  11.314  1.00 10.00      B   
ATOM   2666  N   ASN   256      -9.414  -3.298   9.202  1.00 10.00      B   
ATOM   2667  HN  ASN   256      -8.725  -3.198   8.510  1.00 10.00      B   
ATOM   2668  CA  ASN   256     -10.787  -2.911   8.895  1.00 10.00      B   
ATOM   2669  CB  ASN   256     -10.818  -1.547   8.194  1.00 10.00      B   
ATOM   2670  CG  ASN   256     -12.225  -1.083   7.855  1.00 10.00      B   
ATOM   2671  OD1 ASN   256     -13.179  -1.354   8.583  1.00 10.00      B   
ATOM   2672  ND2 ASN   256     -12.364  -0.377   6.745  1.00 10.00      B   
ATOM   2673 HD21 ASN   256     -11.561  -0.193   6.208  1.00 10.00      B   
ATOM   2674 HD22 ASN   256     -13.260  -0.074   6.502  1.00 10.00      B   
ATOM   2675  C   ASN   256     -11.460  -3.967   8.026  1.00 10.00      B   
ATOM   2676  O   ASN   256     -12.484  -4.533   8.400  1.00 10.00      B   
ATOM   2677  N   TYR   257     -10.873  -4.240   6.868  1.00 10.00      B   
ATOM   2678  HN  TYR   257     -10.054  -3.763   6.622  1.00 10.00      B   
ATOM   2679  CA  TYR   257     -11.422  -5.235   5.955  1.00 10.00      B   
ATOM   2680  CB  TYR   257     -11.054  -4.906   4.504  1.00 10.00      B   
ATOM   2681  CG  TYR   257     -11.584  -3.582   4.000  1.00 10.00      B   
ATOM   2682  CD1 TYR   257     -10.827  -2.798   3.140  1.00 10.00      B   
ATOM   2683  CD2 TYR   257     -12.839  -3.120   4.372  1.00 10.00      B   
ATOM   2684  CE1 TYR   257     -11.302  -1.592   2.667  1.00 10.00      B   
ATOM   2685  CE2 TYR   257     -13.323  -1.913   3.905  1.00 10.00      B   
ATOM   2686  CZ  TYR   257     -12.551  -1.153   3.050  1.00 10.00      B   
ATOM   2687  OH  TYR   257     -13.032   0.045   2.576  1.00 10.00      B   
ATOM   2688  HH  TYR   257     -12.937   0.724   3.258  1.00 10.00      B   
ATOM   2689  C   TYR   257     -10.922  -6.632   6.317  1.00 10.00      B   
ATOM   2690  O   TYR   257     -10.072  -7.196   5.624  1.00 10.00      B   
ATOM   2691  N   VAL   258     -11.444  -7.184   7.405  1.00 10.00      B   
ATOM   2692  HN  VAL   258     -12.113  -6.684   7.923  1.00 10.00      B   
ATOM   2693  CA  VAL   258     -11.039  -8.508   7.863  1.00 10.00      B   
ATOM   2694  CB  VAL   258     -10.524  -8.456   9.318  1.00 10.00      B   
ATOM   2695  CG1 VAL   258     -10.002  -9.813   9.761  1.00 10.00      B   
ATOM   2696  CG2 VAL   258      -9.447  -7.391   9.466  1.00 10.00      B   
ATOM   2697  C   VAL   258     -12.189  -9.509   7.767  1.00 10.00      B   
ATOM   2698  O   VAL   258     -12.050 -10.583   7.182  1.00 10.00      B   
ATOM   2699  N   LYS   259     -13.331  -9.143   8.326  1.00 10.00      B   
ATOM   2700  HN  LYS   259     -13.392  -8.265   8.759  1.00 10.00      B   
ATOM   2701  CA  LYS   259     -14.499 -10.011   8.321  1.00 10.00      B   
ATOM   2702  CB  LYS   259     -15.416  -9.666   9.498  1.00 10.00      B   
ATOM   2703  CG  LYS   259     -14.752  -9.783  10.859  1.00 10.00      B   
ATOM   2704  CD  LYS   259     -15.587  -9.117  11.937  1.00 10.00      B   
ATOM   2705  CE  LYS   259     -14.860  -9.118  13.271  1.00 10.00      B   
ATOM   2706  NZ  LYS   259     -15.613  -8.379  14.315  1.00 10.00      B   
ATOM   2707  HZ1 LYS   259     -15.694  -7.375  14.053  1.00 10.00      B   
ATOM   2708  HZ2 LYS   259     -15.118  -8.445  15.229  1.00 10.00      B   
ATOM   2709  HZ3 LYS   259     -16.566  -8.778  14.419  1.00 10.00      B   
ATOM   2710  C   LYS   259     -15.270  -9.910   7.010  1.00 10.00      B   
ATOM   2711  O   LYS   259     -16.258 -10.615   6.808  1.00 10.00      B   
ATOM   2712  N   TYR   260     -14.806  -9.047   6.117  1.00 10.00      B   
ATOM   2713  HN  TYR   260     -13.993  -8.540   6.320  1.00 10.00      B   
ATOM   2714  CA  TYR   260     -15.465  -8.852   4.831  1.00 10.00      B   
ATOM   2715  CB  TYR   260     -15.371  -7.391   4.384  1.00 10.00      B   
ATOM   2716  CG  TYR   260     -15.808  -6.399   5.442  1.00 10.00      B   
ATOM   2717  CD1 TYR   260     -15.025  -5.299   5.759  1.00 10.00      B   
ATOM   2718  CD2 TYR   260     -17.010  -6.564   6.119  1.00 10.00      B   
ATOM   2719  CE1 TYR   260     -15.425  -4.390   6.720  1.00 10.00      B   
ATOM   2720  CE2 TYR   260     -17.415  -5.662   7.081  1.00 10.00      B   
ATOM   2721  CZ  TYR   260     -16.621  -4.576   7.377  1.00 10.00      B   
ATOM   2722  OH  TYR   260     -17.032  -3.671   8.325  1.00 10.00      B   
ATOM   2723  HH  TYR   260     -17.990  -3.517   8.223  1.00 10.00      B   
ATOM   2724  C   TYR   260     -14.884  -9.773   3.765  1.00 10.00      B   
ATOM   2725  O   TYR   260     -15.317 -10.921   3.623  1.00 10.00      B   
ATOM   2726  N   ALA   268      -9.012 -10.545   2.794  1.00 10.00      B   
ATOM   2727  HN  ALA   268      -8.635 -10.976   3.595  1.00 10.00      B   
ATOM   2728  CA  ALA   268      -8.140  -9.732   1.954  1.00 10.00      B   
ATOM   2729  CB  ALA   268      -8.304  -8.257   2.286  1.00 10.00      B   
ATOM   2730  C   ALA   268      -6.680 -10.163   2.097  1.00 10.00      B   
ATOM   2731  O   ALA   268      -5.985  -9.742   3.024  1.00 10.00      B   
ATOM   2732  N   GLY   269      -6.222 -10.999   1.174  1.00 10.00      B   
ATOM   2733  HN  GLY   269      -6.818 -11.293   0.454  1.00 10.00      B   
ATOM   2734  CA  GLY   269      -4.853 -11.479   1.215  1.00 10.00      B   
ATOM   2735  C   GLY   269      -3.845 -10.364   1.034  1.00 10.00      B   
ATOM   2736  O   GLY   269      -2.814 -10.332   1.707  1.00 10.00      B   
ATOM   2737  N   ARG   270      -4.155  -9.436   0.132  1.00 10.00      B   
ATOM   2738  HN  ARG   270      -4.992  -9.526  -0.375  1.00 10.00      B   
ATOM   2739  CA  ARG   270      -3.277  -8.304  -0.141  1.00 10.00      B   
ATOM   2740  CB  ARG   270      -3.806  -7.453  -1.294  1.00 10.00      B   
ATOM   2741  CG  ARG   270      -3.024  -7.616  -2.586  1.00 10.00      B   
ATOM   2742  CD  ARG   270      -3.802  -8.434  -3.601  1.00 10.00      B   
ATOM   2743  NE  ARG   270      -3.105  -9.658  -3.979  1.00 10.00      B   
ATOM   2744  HE  ARG   270      -2.987 -10.341  -3.279  1.00 10.00      B   
ATOM   2745  CZ  ARG   270      -2.637  -9.903  -5.201  1.00 10.00      B   
ATOM   2746  NH1 ARG   270      -2.781  -9.004  -6.170  1.00 10.00      B   
ATOM   2747 HH11 ARG   270      -2.417  -9.198  -7.123  1.00 10.00      B   
ATOM   2748 HH12 ARG   270      -3.261  -8.094  -5.974  1.00 10.00      B   
ATOM   2749  NH2 ARG   270      -2.016 -11.047  -5.455  1.00 10.00      B   
ATOM   2750 HH21 ARG   270      -1.892 -11.754  -4.693  1.00 10.00      B   
ATOM   2751 HH22 ARG   270      -1.648 -11.250  -6.413  1.00 10.00      B   
ATOM   2752  C   ARG   270      -3.076  -7.443   1.097  1.00 10.00      B   
ATOM   2753  O   ARG   270      -2.010  -6.865   1.281  1.00 10.00      B   
ATOM   2754  N   TYR   271      -4.096  -7.366   1.947  1.00 10.00      B   
ATOM   2755  HN  TYR   271      -4.918  -7.865   1.758  1.00 10.00      B   
ATOM   2756  CA  TYR   271      -4.008  -6.570   3.165  1.00 10.00      B   
ATOM   2757  CB  TYR   271      -5.369  -6.487   3.858  1.00 10.00      B   
ATOM   2758  CG  TYR   271      -5.864  -5.076   4.096  1.00 10.00      B   
ATOM   2759  CD1 TYR   271      -5.016  -3.983   3.965  1.00 10.00      B   
ATOM   2760  CD2 TYR   271      -7.185  -4.839   4.458  1.00 10.00      B   
ATOM   2761  CE1 TYR   271      -5.468  -2.697   4.187  1.00 10.00      B   
ATOM   2762  CE2 TYR   271      -7.644  -3.555   4.680  1.00 10.00      B   
ATOM   2763  CZ  TYR   271      -6.782  -2.488   4.542  1.00 10.00      B   
ATOM   2764  OH  TYR   271      -7.236  -1.209   4.764  1.00 10.00      B   
ATOM   2765  HH  TYR   271      -6.936  -0.635   4.044  1.00 10.00      B   
ATOM   2766  C   TYR   271      -2.975  -7.174   4.107  1.00 10.00      B   
ATOM   2767  O   TYR   271      -2.142  -6.468   4.674  1.00 10.00      B   
ATOM   2768  N   GLN   272      -3.021  -8.491   4.246  1.00 10.00      B   
ATOM   2769  HN  GLN   272      -3.707  -8.999   3.765  1.00 10.00      B   
ATOM   2770  CA  GLN   272      -2.084  -9.200   5.104  1.00 10.00      B   
ATOM   2771  CB  GLN   272      -2.556 -10.636   5.334  1.00 10.00      B   
ATOM   2772  CG  GLN   272      -3.668 -10.752   6.367  1.00 10.00      B   
ATOM   2773  CD  GLN   272      -3.138 -10.763   7.788  1.00 10.00      B   
ATOM   2774  OE1 GLN   272      -2.090 -11.348   8.067  1.00 10.00      B   
ATOM   2775  NE2 GLN   272      -3.847 -10.108   8.694  1.00 10.00      B   
ATOM   2776 HE21 GLN   272      -4.673  -9.659   8.403  1.00 10.00      B   
ATOM   2777 HE22 GLN   272      -3.522 -10.093   9.618  1.00 10.00      B   
ATOM   2778  C   GLN   272      -0.686  -9.180   4.495  1.00 10.00      B   
ATOM   2779  O   GLN   272       0.306  -8.996   5.199  1.00 10.00      B   
ATOM   2780  N   LEU   273      -0.621  -9.351   3.178  1.00 10.00      B   
ATOM   2781  HN  LEU   273      -1.454  -9.492   2.675  1.00 10.00      B   
ATOM   2782  CA  LEU   273       0.647  -9.346   2.460  1.00 10.00      B   
ATOM   2783  CB  LEU   273       0.428  -9.726   0.990  1.00 10.00      B   
ATOM   2784  CG  LEU   273       1.653 -10.218   0.213  1.00 10.00      B   
ATOM   2785  CD1 LEU   273       1.247 -11.285  -0.790  1.00 10.00      B   
ATOM   2786  CD2 LEU   273       2.343  -9.062  -0.496  1.00 10.00      B   
ATOM   2787  C   LEU   273       1.324  -7.981   2.569  1.00 10.00      B   
ATOM   2788  O   LEU   273       2.549  -7.893   2.682  1.00 10.00      B   
ATOM   2789  N   ASN   274       0.521  -6.921   2.537  1.00 10.00      B   
ATOM   2790  HN  ASN   274      -0.448  -7.057   2.430  1.00 10.00      B   
ATOM   2791  CA  ASN   274       1.040  -5.559   2.649  1.00 10.00      B   
ATOM   2792  CB  ASN   274      -0.083  -4.532   2.452  1.00 10.00      B   
ATOM   2793  CG  ASN   274       0.070  -3.725   1.175  1.00 10.00      B   
ATOM   2794  OD1 ASN   274       1.171  -3.584   0.639  1.00 10.00      B   
ATOM   2795  ND2 ASN   274      -1.034  -3.176   0.689  1.00 10.00      B   
ATOM   2796 HD21 ASN   274      -1.875  -3.311   1.176  1.00 10.00      B   
ATOM   2797 HD22 ASN   274      -0.967  -2.649  -0.139  1.00 10.00      B   
ATOM   2798  C   ASN   274       1.684  -5.363   4.013  1.00 10.00      B   
ATOM   2799  O   ASN   274       2.745  -4.748   4.137  1.00 10.00      B   
ATOM   2800  N   MET   275       1.037  -5.914   5.035  1.00 10.00      B   
ATOM   2801  HN  MET   275       0.196  -6.392   4.863  1.00 10.00      B   
ATOM   2802  CA  MET   275       1.533  -5.821   6.400  1.00 10.00      B   
ATOM   2803  CB  MET   275       0.492  -6.342   7.390  1.00 10.00      B   
ATOM   2804  CG  MET   275      -0.777  -5.509   7.454  1.00 10.00      B   
ATOM   2805  SD  MET   275      -1.871  -6.012   8.796  1.00 10.00      B   
ATOM   2806  CE  MET   275      -0.915  -5.486  10.217  1.00 10.00      B   
ATOM   2807  C   MET   275       2.836  -6.594   6.551  1.00 10.00      B   
ATOM   2808  O   MET   275       3.721  -6.203   7.315  1.00 10.00      B   
ATOM   2809  N   TRP   276       2.949  -7.692   5.813  1.00 10.00      B   
ATOM   2810  HN  TRP   276       2.199  -7.957   5.234  1.00 10.00      B   
ATOM   2811  CA  TRP   276       4.147  -8.520   5.848  1.00 10.00      B   
ATOM   2812  CB  TRP   276       3.930  -9.824   5.077  1.00 10.00      B   
ATOM   2813  CG  TRP   276       3.141 -10.863   5.819  1.00 10.00      B   
ATOM   2814  CD1 TRP   276       2.050 -11.541   5.359  1.00 10.00      B   
ATOM   2815  CD2 TRP   276       3.384 -11.349   7.148  1.00 10.00      B   
ATOM   2816  NE1 TRP   276       1.593 -12.411   6.319  1.00 10.00      B   
ATOM   2817  HE1 TRP   276       0.817 -13.005   6.227  1.00 10.00      B   
ATOM   2818  CE2 TRP   276       2.396 -12.314   7.425  1.00 10.00      B   
ATOM   2819  CE3 TRP   276       4.339 -11.061   8.131  1.00 10.00      B   
ATOM   2820  CZ2 TRP   276       2.336 -12.992   8.640  1.00 10.00      B   
ATOM   2821  CZ3 TRP   276       4.277 -11.735   9.337  1.00 10.00      B   
ATOM   2822  CH2 TRP   276       3.285 -12.689   9.582  1.00 10.00      B   
ATOM   2823  C   TRP   276       5.347  -7.777   5.270  1.00 10.00      B   
ATOM   2824  O   TRP   276       6.389  -7.671   5.916  1.00 10.00      B   
ATOM   2825  N   SER   277       5.181  -7.237   4.067  1.00 10.00      B   
ATOM   2826  HN  SER   277       4.307  -7.310   3.628  1.00 10.00      B   
ATOM   2827  CA  SER   277       6.253  -6.519   3.388  1.00 10.00      B   
ATOM   2828  CB  SER   277       5.818  -6.110   1.978  1.00 10.00      B   
ATOM   2829  OG  SER   277       4.415  -5.898   1.919  1.00 10.00      B   
ATOM   2830  HG  SER   277       3.974  -6.727   1.703  1.00 10.00      B   
ATOM   2831  C   SER   277       6.724  -5.306   4.186  1.00 10.00      B   
ATOM   2832  O   SER   277       7.916  -5.011   4.232  1.00 10.00      B   
ATOM   2833  N   LYS   278       5.790  -4.630   4.844  1.00 10.00      B   
ATOM   2834  HN  LYS   278       4.853  -4.928   4.787  1.00 10.00      B   
ATOM   2835  CA  LYS   278       6.117  -3.447   5.637  1.00 10.00      B   
ATOM   2836  CB  LYS   278       4.848  -2.799   6.196  1.00 10.00      B   
ATOM   2837  CG  LYS   278       5.080  -1.451   6.857  1.00 10.00      B   
ATOM   2838  CD  LYS   278       3.762  -0.749   7.142  1.00 10.00      B   
ATOM   2839  CE  LYS   278       3.979   0.563   7.875  1.00 10.00      B   
ATOM   2840  NZ  LYS   278       2.705   1.306   8.089  1.00 10.00      B   
ATOM   2841  HZ1 LYS   278       2.767   1.879   8.960  1.00 10.00      B   
ATOM   2842  HZ2 LYS   278       1.910   0.644   8.176  1.00 10.00      B   
ATOM   2843  HZ3 LYS   278       2.523   1.943   7.278  1.00 10.00      B   
ATOM   2844  C   LYS   278       7.104  -3.767   6.765  1.00 10.00      B   
ATOM   2845  O   LYS   278       7.995  -2.974   7.065  1.00 10.00      B   
ATOM   2846  N   ILE   279       6.948  -4.930   7.390  1.00 10.00      B   
ATOM   2847  HN  ILE   279       6.222  -5.530   7.118  1.00 10.00      B   
ATOM   2848  CA  ILE   279       7.840  -5.324   8.478  1.00 10.00      B   
ATOM   2849  CB  ILE   279       7.134  -6.145   9.577  1.00 10.00      B   
ATOM   2850  CG1 ILE   279       6.476  -7.398   9.000  1.00 10.00      B   
ATOM   2851  CG2 ILE   279       6.120  -5.288  10.316  1.00 10.00      B   
ATOM   2852  CD1 ILE   279       6.076  -8.414  10.047  1.00 10.00      B   
ATOM   2853  C   ILE   279       9.062  -6.080   7.965  1.00 10.00      B   
ATOM   2854  O   ILE   279      10.033  -6.276   8.696  1.00 10.00      B   
ATOM   2855  N   PHE   280       9.010  -6.506   6.712  1.00 10.00      B   
ATOM   2856  HN  PHE   280       8.203  -6.338   6.178  1.00 10.00      B   
ATOM   2857  CA  PHE   280      10.123  -7.224   6.108  1.00 10.00      B   
ATOM   2858  CB  PHE   280       9.629  -8.208   5.044  1.00 10.00      B   
ATOM   2859  CG  PHE   280       8.937  -9.430   5.588  1.00 10.00      B   
ATOM   2860  CD1 PHE   280       9.121  -9.836   6.901  1.00 10.00      B   
ATOM   2861  CD2 PHE   280       8.102 -10.178   4.774  1.00 10.00      B   
ATOM   2862  CE1 PHE   280       8.485 -10.961   7.391  1.00 10.00      B   
ATOM   2863  CE2 PHE   280       7.463 -11.302   5.258  1.00 10.00      B   
ATOM   2864  CZ  PHE   280       7.655 -11.696   6.567  1.00 10.00      B   
ATOM   2865  C   PHE   280      11.104  -6.238   5.490  1.00 10.00      B   
ATOM   2866  O   PHE   280      12.253  -6.580   5.222  1.00 10.00      B   
ATOM   2867  N   GLN   281      10.636  -5.010   5.274  1.00 10.00      B   
ATOM   2868  HN  GLN   281       9.703  -4.814   5.503  1.00 10.00      B   
ATOM   2869  CA  GLN   281      11.454  -3.948   4.691  1.00 10.00      B   
ATOM   2870  CB  GLN   281      10.676  -2.629   4.619  1.00 10.00      B   
ATOM   2871  CG  GLN   281      11.191  -1.659   3.568  1.00 10.00      B   
ATOM   2872  CD  GLN   281      11.145  -2.241   2.169  1.00 10.00      B   
ATOM   2873  OE1 GLN   281      10.280  -3.054   1.844  1.00 10.00      B   
ATOM   2874  NE2 GLN   281      12.086  -1.834   1.332  1.00 10.00      B   
ATOM   2875 HE21 GLN   281      12.751  -1.189   1.663  1.00 10.00      B   
ATOM   2876 HE22 GLN   281      12.084  -2.191   0.419  1.00 10.00      B   
ATOM   2877  C   GLN   281      12.801  -3.769   5.411  1.00 10.00      B   
ATOM   2878  O   GLN   281      13.848  -3.800   4.760  1.00 10.00      B   
ATOM   2879  N   PRO   282      12.812  -3.581   6.756  1.00 10.00      B   
ATOM   2880  CA  PRO   282      14.064  -3.422   7.513  1.00 10.00      B   
ATOM   2881  CB  PRO   282      13.598  -3.420   8.972  1.00 10.00      B   
ATOM   2882  CG  PRO   282      12.198  -2.922   8.907  1.00 10.00      B   
ATOM   2883  CD  PRO   282      11.629  -3.479   7.637  1.00 10.00      B   
ATOM   2884  C   PRO   282      15.012  -4.595   7.269  1.00 10.00      B   
ATOM   2885  O   PRO   282      16.226  -4.417   7.142  1.00 10.00      B   
ATOM   2886  N   LEU   283      14.442  -5.794   7.180  1.00 10.00      B   
ATOM   2887  HN  LEU   283      13.468  -5.864   7.265  1.00 10.00      B   
ATOM   2888  CA  LEU   283      15.223  -7.000   6.943  1.00 10.00      B   
ATOM   2889  CB  LEU   283      14.345  -8.249   7.081  1.00 10.00      B   
ATOM   2890  CG  LEU   283      13.603  -8.418   8.411  1.00 10.00      B   
ATOM   2891  CD1 LEU   283      12.657  -9.609   8.344  1.00 10.00      B   
ATOM   2892  CD2 LEU   283      14.585  -8.574   9.567  1.00 10.00      B   
ATOM   2893  C   LEU   283      15.856  -6.953   5.556  1.00 10.00      B   
ATOM   2894  O   LEU   283      17.017  -7.321   5.384  1.00 10.00      B   
ATOM   2895  N   SER   284      15.088  -6.478   4.576  1.00 10.00      B   
ATOM   2896  HN  SER   284      14.167  -6.198   4.782  1.00 10.00      B   
ATOM   2897  CA  SER   284      15.568  -6.366   3.203  1.00 10.00      B   
ATOM   2898  CB  SER   284      14.458  -5.834   2.288  1.00 10.00      B   
ATOM   2899  OG  SER   284      13.254  -6.567   2.455  1.00 10.00      B   
ATOM   2900  HG  SER   284      12.511  -6.031   2.147  1.00 10.00      B   
ATOM   2901  C   SER   284      16.779  -5.441   3.140  1.00 10.00      B   
ATOM   2902  O   SER   284      17.726  -5.691   2.400  1.00 10.00      B   
ATOM   2903  N   VAL   285      16.741  -4.376   3.934  1.00 10.00      B   
ATOM   2904  HN  VAL   285      15.952  -4.234   4.501  1.00 10.00      B   
ATOM   2905  CA  VAL   285      17.837  -3.414   3.984  1.00 10.00      B   
ATOM   2906  CB  VAL   285      17.448  -2.154   4.787  1.00 10.00      B   
ATOM   2907  CG1 VAL   285      18.593  -1.151   4.818  1.00 10.00      B   
ATOM   2908  CG2 VAL   285      16.197  -1.514   4.205  1.00 10.00      B   
ATOM   2909  C   VAL   285      19.078  -4.054   4.606  1.00 10.00      B   
ATOM   2910  O   VAL   285      20.194  -3.893   4.104  1.00 10.00      B   
ATOM   2911  N   ALA   286      18.872  -4.794   5.691  1.00 10.00      B   
ATOM   2912  HN  ALA   286      17.959  -4.885   6.041  1.00 10.00      B   
ATOM   2913  CA  ALA   286      19.967  -5.466   6.381  1.00 10.00      B   
ATOM   2914  CB  ALA   286      19.462  -6.149   7.643  1.00 10.00      B   
ATOM   2915  C   ALA   286      20.652  -6.475   5.463  1.00 10.00      B   
ATOM   2916  O   ALA   286      21.877  -6.474   5.325  1.00 10.00      B   
ATOM   2917  N   VAL   287      19.855  -7.320   4.819  1.00 10.00      B   
ATOM   2918  HN  VAL   287      18.880  -7.262   4.955  1.00 10.00      B   
ATOM   2919  CA  VAL   287      20.389  -8.330   3.911  1.00 10.00      B   
ATOM   2920  CB  VAL   287      19.313  -9.356   3.491  1.00 10.00      B   
ATOM   2921  CG1 VAL   287      19.911 -10.446   2.611  1.00 10.00      B   
ATOM   2922  CG2 VAL   287      18.662  -9.972   4.721  1.00 10.00      B   
ATOM   2923  C   VAL   287      21.008  -7.673   2.677  1.00 10.00      B   
ATOM   2924  O   VAL   287      21.952  -8.199   2.088  1.00 10.00      B   
ATOM   2925  N   MET   288      20.479  -6.512   2.301  1.00 10.00      B   
ATOM   2926  HN  MET   288      19.717  -6.149   2.805  1.00 10.00      B   
ATOM   2927  CA  MET   288      20.987  -5.768   1.149  1.00 10.00      B   
ATOM   2928  CB  MET   288      20.171  -4.492   0.930  1.00 10.00      B   
ATOM   2929  CG  MET   288      20.404  -3.817  -0.411  1.00 10.00      B   
ATOM   2930  SD  MET   288      19.563  -4.654  -1.771  1.00 10.00      B   
ATOM   2931  CE  MET   288      17.864  -4.588  -1.207  1.00 10.00      B   
ATOM   2932  C   MET   288      22.454  -5.412   1.359  1.00 10.00      B   
ATOM   2933  O   MET   288      23.279  -5.545   0.451  1.00 10.00      B   
ATOM   2934  N   MET   289      22.774  -4.971   2.570  1.00 10.00      B   
ATOM   2935  HN  MET   289      22.069  -4.878   3.247  1.00 10.00      B   
ATOM   2936  CA  MET   289      24.143  -4.610   2.912  1.00 10.00      B   
ATOM   2937  CB  MET   289      24.203  -3.891   4.261  1.00 10.00      B   
ATOM   2938  CG  MET   289      23.616  -2.490   4.241  1.00 10.00      B   
ATOM   2939  SD  MET   289      24.153  -1.490   5.643  1.00 10.00      B   
ATOM   2940  CE  MET   289      25.898  -1.305   5.283  1.00 10.00      B   
ATOM   2941  C   MET   289      25.037  -5.847   2.929  1.00 10.00      B   
ATOM   2942  O   MET   289      26.202  -5.791   2.528  1.00 10.00      B   
ATOM   2943  N   LEU   290      24.474  -6.968   3.374  1.00 10.00      B   
ATOM   2944  HN  LEU   290      23.539  -6.947   3.666  1.00 10.00      B   
ATOM   2945  CA  LEU   290      25.208  -8.229   3.433  1.00 10.00      B   
ATOM   2946  CB  LEU   290      24.428  -9.270   4.239  1.00 10.00      B   
ATOM   2947  CG  LEU   290      24.095  -8.897   5.687  1.00 10.00      B   
ATOM   2948  CD1 LEU   290      23.266  -9.989   6.345  1.00 10.00      B   
ATOM   2949  CD2 LEU   290      25.364  -8.632   6.481  1.00 10.00      B   
ATOM   2950  C   LEU   290      25.472  -8.746   2.023  1.00 10.00      B   
ATOM   2951  O   LEU   290      26.520  -9.334   1.743  1.00 10.00      B   
ATOM   2952  N   MET   291      24.513  -8.516   1.133  1.00 10.00      B   
ATOM   2953  HN  MET   291      23.687  -8.068   1.426  1.00 10.00      B   
ATOM   2954  CA  MET   291      24.641  -8.932  -0.257  1.00 10.00      B   
ATOM   2955  CB  MET   291      23.335  -8.698  -1.016  1.00 10.00      B   
ATOM   2956  CG  MET   291      23.331  -9.257  -2.429  1.00 10.00      B   
ATOM   2957  SD  MET   291      23.728 -11.013  -2.486  1.00 10.00      B   
ATOM   2958  CE  MET   291      23.413 -11.371  -4.211  1.00 10.00      B   
ATOM   2959  C   MET   291      25.782  -8.178  -0.923  1.00 10.00      B   
ATOM   2960  O   MET   291      26.533  -8.742  -1.716  1.00 10.00      B   
ATOM   2961  N   ALA   292      25.916  -6.900  -0.580  1.00 10.00      B   
ATOM   2962  HN  ALA   292      25.273  -6.503   0.048  1.00 10.00      B   
ATOM   2963  CA  ALA   292      26.984  -6.074  -1.124  1.00 10.00      B   
ATOM   2964  CB  ALA   292      26.821  -4.631  -0.674  1.00 10.00      B   
ATOM   2965  C   ALA   292      28.338  -6.638  -0.697  1.00 10.00      B   
ATOM   2966  O   ALA   292      29.296  -6.657  -1.473  1.00 10.00      B   
ATOM   2967  N   LEU   293      28.392  -7.130   0.536  1.00 10.00      B   
ATOM   2968  HN  LEU   293      27.591  -7.084   1.103  1.00 10.00      B   
ATOM   2969  CA  LEU   293      29.605  -7.728   1.075  1.00 10.00      B   
ATOM   2970  CB  LEU   293      29.439  -8.018   2.569  1.00 10.00      B   
ATOM   2971  CG  LEU   293      29.191  -6.808   3.471  1.00 10.00      B   
ATOM   2972  CD1 LEU   293      28.935  -7.252   4.903  1.00 10.00      B   
ATOM   2973  CD2 LEU   293      30.367  -5.847   3.410  1.00 10.00      B   
ATOM   2974  C   LEU   293      29.916  -9.024   0.330  1.00 10.00      B   
ATOM   2975  O   LEU   293      31.074  -9.417   0.186  1.00 10.00      B   
ATOM   2976  N   SER   294      28.866  -9.677  -0.156  1.00 10.00      B   
ATOM   2977  HN  SER   294      27.970  -9.305  -0.021  1.00 10.00      B   
ATOM   2978  CA  SER   294      29.010 -10.918  -0.896  1.00 10.00      B   
ATOM   2979  CB  SER   294      27.664 -11.640  -0.983  1.00 10.00      B   
ATOM   2980  OG  SER   294      27.023 -11.678   0.284  1.00 10.00      B   
ATOM   2981  HG  SER   294      26.867 -10.775   0.592  1.00 10.00      B   
ATOM   2982  C   SER   294      29.555 -10.633  -2.293  1.00 10.00      B   
ATOM   2983  O   SER   294      30.137 -11.504  -2.939  1.00 10.00      B   
ATOM   2984  N   PHE   295      29.375  -9.395  -2.743  1.00 10.00      B   
ATOM   2985  HN  PHE   295      28.908  -8.745  -2.177  1.00 10.00      B   
ATOM   2986  CA  PHE   295      29.853  -8.982  -4.051  1.00 10.00      B   
ATOM   2987  CB  PHE   295      29.028  -7.814  -4.589  1.00 10.00      B   
ATOM   2988  CG  PHE   295      27.676  -8.199  -5.108  1.00 10.00      B   
ATOM   2989  CD1 PHE   295      26.558  -7.461  -4.762  1.00 10.00      B   
ATOM   2990  CD2 PHE   295      27.521  -9.293  -5.942  1.00 10.00      B   
ATOM   2991  CE1 PHE   295      25.310  -7.804  -5.237  1.00 10.00      B   
ATOM   2992  CE2 PHE   295      26.275  -9.643  -6.421  1.00 10.00      B   
ATOM   2993  CZ  PHE   295      25.169  -8.897  -6.067  1.00 10.00      B   
ATOM   2994  C   PHE   295      31.319  -8.583  -3.992  1.00 10.00      B   
ATOM   2995  O   PHE   295      32.134  -9.092  -4.760  1.00 10.00      B   
ATOM   2996  N   ILE   296      31.646  -7.674  -3.073  1.00 10.00      B   
ATOM   2997  HN  ILE   296      30.941  -7.306  -2.493  1.00 10.00      B   
ATOM   2998  CA  ILE   296      33.020  -7.193  -2.915  1.00 10.00      B   
ATOM   2999  CB  ILE   296      33.132  -6.044  -1.885  1.00 10.00      B   
ATOM   3000  CG1 ILE   296      32.764  -6.522  -0.476  1.00 10.00      B   
ATOM   3001  CG2 ILE   296      32.237  -4.884  -2.299  1.00 10.00      B   
ATOM   3002  CD1 ILE   296      33.064  -5.516   0.616  1.00 10.00      B   
ATOM   3003  C   ILE   296      33.984  -8.328  -2.569  1.00 10.00      B   
ATOM   3004  O   ILE   296      35.140  -8.327  -2.996  1.00 10.00      B   
ATOM   3005  N   PHE   297      33.500  -9.303  -1.808  1.00 10.00      B   
ATOM   3006  HN  PHE   297      32.573  -9.248  -1.490  1.00 10.00      B   
ATOM   3007  CA  PHE   297      34.313 -10.451  -1.427  1.00 10.00      B   
ATOM   3008  CB  PHE   297      34.057 -10.845   0.032  1.00 10.00      B   
ATOM   3009  CG  PHE   297      34.519  -9.824   1.032  1.00 10.00      B   
ATOM   3010  CD1 PHE   297      33.634  -9.288   1.953  1.00 10.00      B   
ATOM   3011  CD2 PHE   297      35.837  -9.398   1.051  1.00 10.00      B   
ATOM   3012  CE1 PHE   297      34.053  -8.349   2.873  1.00 10.00      B   
ATOM   3013  CE2 PHE   297      36.264  -8.460   1.970  1.00 10.00      B   
ATOM   3014  CZ  PHE   297      35.369  -7.933   2.881  1.00 10.00      B   
ATOM   3015  C   PHE   297      34.013 -11.629  -2.344  1.00 10.00      B   
ATOM   3016  O   PHE   297      34.414 -12.763  -2.078  1.00 10.00      B   
ATOM   3017  N   GLY   298      33.324 -11.348  -3.437  1.00 10.00      B   
ATOM   3018  HN  GLY   298      33.057 -10.420  -3.613  1.00 10.00      B   
ATOM   3019  CA  GLY   298      32.970 -12.386  -4.378  1.00 10.00      B   
ATOM   3020  C   GLY   298      33.523 -12.126  -5.764  1.00 10.00      B   
ATOM   3021  O   GLY   298      34.741 -12.122  -5.956  1.00 10.00      B   
ATOM   3022  N   PRO   299      32.644 -11.887  -6.749  1.00 10.00      B   
ATOM   3023  CA  PRO   299      33.050 -11.641  -8.139  1.00 10.00      B   
ATOM   3024  CB  PRO   299      31.749 -11.840  -8.918  1.00 10.00      B   
ATOM   3025  CG  PRO   299      30.680 -11.458  -7.953  1.00 10.00      B   
ATOM   3026  CD  PRO   299      31.176 -11.859  -6.591  1.00 10.00      B   
ATOM   3027  C   PRO   299      33.605 -10.235  -8.388  1.00 10.00      B   
ATOM   3028  O   PRO   299      34.233  -9.986  -9.416  1.00 10.00      B   
ATOM   3029  N   LEU   300      33.379  -9.317  -7.458  1.00 10.00      B   
ATOM   3030  HN  LEU   300      32.891  -9.564  -6.644  1.00 10.00      B   
ATOM   3031  CA  LEU   300      33.861  -7.952  -7.617  1.00 10.00      B   
ATOM   3032  CB  LEU   300      32.948  -6.952  -6.902  1.00 10.00      B   
ATOM   3033  CG  LEU   300      31.503  -6.856  -7.408  1.00 10.00      B   
ATOM   3034  CD1 LEU   300      30.802  -5.647  -6.805  1.00 10.00      B   
ATOM   3035  CD2 LEU   300      31.454  -6.800  -8.927  1.00 10.00      B   
ATOM   3036  C   LEU   300      35.304  -7.817  -7.134  1.00 10.00      B   
ATOM   3037  O   LEU   300      36.035  -8.809  -7.067  1.00 10.00      B   
ATOM   3038  N   ARG   301      35.704  -6.583  -6.810  1.00 10.00      B   
ATOM   3039  HN  ARG   301      35.058  -5.849  -6.873  1.00 10.00      B   
ATOM   3040  CA  ARG   301      37.061  -6.275  -6.339  1.00 10.00      B   
ATOM   3041  CB  ARG   301      37.490  -7.192  -5.183  1.00 10.00      B   
ATOM   3042  CG  ARG   301      38.599  -6.634  -4.305  1.00 10.00      B   
ATOM   3043  CD  ARG   301      39.901  -7.399  -4.489  1.00 10.00      B   
ATOM   3044  NE  ARG   301      39.745  -8.833  -4.248  1.00 10.00      B   
ATOM   3045  HE  ARG   301      38.832  -9.202  -4.298  1.00 10.00      B   
ATOM   3046  CZ  ARG   301      40.752  -9.661  -3.975  1.00 10.00      B   
ATOM   3047  NH1 ARG   301      42.001  -9.210  -3.916  1.00 10.00      B   
ATOM   3048 HH11 ARG   301      42.204  -8.197  -4.075  1.00 10.00      B   
ATOM   3049 HH12 ARG   301      42.786  -9.865  -3.704  1.00 10.00      B   
ATOM   3050  NH2 ARG   301      40.507 -10.947  -3.769  1.00 10.00      B   
ATOM   3051 HH21 ARG   301      41.289 -11.604  -3.560  1.00 10.00      B   
ATOM   3052 HH22 ARG   301      39.526 -11.309  -3.807  1.00 10.00      B   
ATOM   3053  C   ARG   301      38.079  -6.292  -7.486  1.00 10.00      B   
ATOM   3054  O   ARG   301      38.955  -5.429  -7.566  1.00 10.00      B   
ATOM   3055  N   SER   302      37.958  -7.274  -8.370  1.00 10.00      B   
ATOM   3056  HN  SER   302      37.254  -7.947  -8.241  1.00 10.00      B   
ATOM   3057  CA  SER   302      38.853  -7.404  -9.513  1.00 10.00      B   
ATOM   3058  CB  SER   302      38.833  -8.848 -10.020  1.00 10.00      B   
ATOM   3059  OG  SER   302      38.738  -9.761  -8.937  1.00 10.00      B   
ATOM   3060  HG  SER   302      38.209 -10.523  -9.205  1.00 10.00      B   
ATOM   3061  C   SER   302      38.449  -6.448 -10.635  1.00 10.00      B   
ATOM   3062  O   SER   302      39.302  -5.845 -11.294  1.00 10.00      B   
ATOM   3063  N   VAL   303      37.143  -6.310 -10.840  1.00 10.00      B   
ATOM   3064  HN  VAL   303      36.517  -6.805 -10.275  1.00 10.00      B   
ATOM   3065  CA  VAL   303      36.617  -5.432 -11.878  1.00 10.00      B   
ATOM   3066  CB  VAL   303      35.217  -5.882 -12.350  1.00 10.00      B   
ATOM   3067  CG1 VAL   303      35.303  -7.203 -13.095  1.00 10.00      B   
ATOM   3068  CG2 VAL   303      34.261  -5.998 -11.172  1.00 10.00      B   
ATOM   3069  C   VAL   303      36.557  -3.983 -11.398  1.00 10.00      B   
ATOM   3070  O   VAL   303      36.397  -3.721 -10.201  1.00 10.00      B   
ATOM   3071  N   PRO   304      36.696  -3.022 -12.327  1.00 10.00      B   
ATOM   3072  CA  PRO   304      36.659  -1.589 -12.008  1.00 10.00      B   
ATOM   3073  CB  PRO   304      37.096  -0.924 -13.315  1.00 10.00      B   
ATOM   3074  CG  PRO   304      36.722  -1.902 -14.374  1.00 10.00      B   
ATOM   3075  CD  PRO   304      36.920  -3.260 -13.766  1.00 10.00      B   
ATOM   3076  C   PRO   304      35.264  -1.102 -11.601  1.00 10.00      B   
ATOM   3077  O   PRO   304      34.283  -1.853 -11.672  1.00 10.00      B   
ATOM   3078  N   MET   305      35.182   0.169 -11.199  1.00 10.00      B   
ATOM   3079  HN  MET   305      35.999   0.720 -11.198  1.00 10.00      B   
ATOM   3080  CA  MET   305      33.923   0.777 -10.762  1.00 10.00      B   
ATOM   3081  CB  MET   305      34.139   2.233 -10.341  1.00 10.00      B   
ATOM   3082  CG  MET   305      34.991   2.410  -9.094  1.00 10.00      B   
ATOM   3083  SD  MET   305      35.373   4.139  -8.744  1.00 10.00      B   
ATOM   3084  CE  MET   305      33.724   4.821  -8.578  1.00 10.00      B   
ATOM   3085  C   MET   305      32.848   0.709 -11.840  1.00 10.00      B   
ATOM   3086  O   MET   305      31.680   0.464 -11.544  1.00 10.00      B   
ATOM   3087  N   GLY   306      33.257   0.902 -13.090  1.00 10.00      B   
ATOM   3088  HN  GLY   306      34.208   1.074 -13.257  1.00 10.00      B   
ATOM   3089  CA  GLY   306      32.327   0.877 -14.208  1.00 10.00      B   
ATOM   3090  C   GLY   306      31.544  -0.416 -14.309  1.00 10.00      B   
ATOM   3091  O   GLY   306      30.397  -0.422 -14.753  1.00 10.00      B   
ATOM   3092  N   VAL   307      32.158  -1.514 -13.898  1.00 10.00      B   
ATOM   3093  HN  VAL   307      33.074  -1.452 -13.555  1.00 10.00      B   
ATOM   3094  CA  VAL   307      31.499  -2.809 -13.941  1.00 10.00      B   
ATOM   3095  CB  VAL   307      32.516  -3.963 -14.084  1.00 10.00      B   
ATOM   3096  CG1 VAL   307      31.798  -5.293 -14.267  1.00 10.00      B   
ATOM   3097  CG2 VAL   307      33.462  -3.706 -15.248  1.00 10.00      B   
ATOM   3098  C   VAL   307      30.675  -3.014 -12.673  1.00 10.00      B   
ATOM   3099  O   VAL   307      29.568  -3.551 -12.715  1.00 10.00      B   
ATOM   3100  N   ARG   308      31.211  -2.542 -11.552  1.00 10.00      B   
ATOM   3101  HN  ARG   308      32.082  -2.088 -11.596  1.00 10.00      B   
ATOM   3102  CA  ARG   308      30.545  -2.678 -10.259  1.00 10.00      B   
ATOM   3103  CB  ARG   308      31.478  -2.268  -9.117  1.00 10.00      B   
ATOM   3104  CG  ARG   308      32.830  -2.957  -9.160  1.00 10.00      B   
ATOM   3105  CD  ARG   308      33.490  -2.985  -7.794  1.00 10.00      B   
ATOM   3106  NE  ARG   308      33.895  -1.660  -7.338  1.00 10.00      B   
ATOM   3107  HE  ARG   308      33.193  -1.077  -6.961  1.00 10.00      B   
ATOM   3108  CZ  ARG   308      35.150  -1.210  -7.380  1.00 10.00      B   
ATOM   3109  NH1 ARG   308      36.118  -1.967  -7.880  1.00 10.00      B   
ATOM   3110 HH11 ARG   308      35.909  -2.921  -8.239  1.00 10.00      B   
ATOM   3111 HH12 ARG   308      37.102  -1.610  -7.906  1.00 10.00      B   
ATOM   3112  NH2 ARG   308      35.436   0.003  -6.927  1.00 10.00      B   
ATOM   3113 HH21 ARG   308      34.685   0.605  -6.524  1.00 10.00      B   
ATOM   3114 HH22 ARG   308      36.420   0.360  -6.972  1.00 10.00      B   
ATOM   3115  C   ARG   308      29.248  -1.879 -10.205  1.00 10.00      B   
ATOM   3116  O   ARG   308      28.266  -2.310  -9.593  1.00 10.00      B   
ATOM   3117  N   VAL   309      29.239  -0.715 -10.849  1.00 10.00      B   
ATOM   3118  HN  VAL   309      30.057  -0.405 -11.302  1.00 10.00      B   
ATOM   3119  CA  VAL   309      28.049   0.122 -10.877  1.00 10.00      B   
ATOM   3120  CB  VAL   309      28.315   1.520 -11.486  1.00 10.00      B   
ATOM   3121  CG1 VAL   309      28.485   1.457 -12.996  1.00 10.00      B   
ATOM   3122  CG2 VAL   309      27.217   2.497 -11.100  1.00 10.00      B   
ATOM   3123  C   VAL   309      26.906  -0.590 -11.605  1.00 10.00      B   
ATOM   3124  O   VAL   309      25.732  -0.401 -11.277  1.00 10.00      B   
ATOM   3125  N   VAL   310      27.265  -1.442 -12.566  1.00 10.00      B   
ATOM   3126  HN  VAL   310      28.217  -1.562 -12.763  1.00 10.00      B   
ATOM   3127  CA  VAL   310      26.284  -2.200 -13.330  1.00 10.00      B   
ATOM   3128  CB  VAL   310      26.908  -2.854 -14.584  1.00 10.00      B   
ATOM   3129  CG1 VAL   310      25.865  -3.655 -15.354  1.00 10.00      B   
ATOM   3130  CG2 VAL   310      27.531  -1.799 -15.484  1.00 10.00      B   
ATOM   3131  C   VAL   310      25.651  -3.279 -12.454  1.00 10.00      B   
ATOM   3132  O   VAL   310      24.431  -3.436 -12.432  1.00 10.00      B   
ATOM   3133  N   THR   311      26.488  -4.000 -11.714  1.00 10.00      B   
ATOM   3134  HN  THR   311      27.454  -3.821 -11.770  1.00 10.00      B   
ATOM   3135  CA  THR   311      26.024  -5.059 -10.826  1.00 10.00      B   
ATOM   3136  CB  THR   311      27.212  -5.672 -10.063  1.00 10.00      B   
ATOM   3137  OG1 THR   311      28.363  -5.692 -10.918  1.00 10.00      B   
ATOM   3138  HG1 THR   311      28.163  -6.199 -11.713  1.00 10.00      B   
ATOM   3139  CG2 THR   311      26.893  -7.088  -9.612  1.00 10.00      B   
ATOM   3140  C   THR   311      25.019  -4.509  -9.815  1.00 10.00      B   
ATOM   3141  O   THR   311      23.970  -5.109  -9.571  1.00 10.00      B   
ATOM   3142  N   GLY   312      25.340  -3.345  -9.258  1.00 10.00      B   
ATOM   3143  HN  GLY   312      26.180  -2.909  -9.517  1.00 10.00      B   
ATOM   3144  CA  GLY   312      24.477  -2.717  -8.280  1.00 10.00      B   
ATOM   3145  C   GLY   312      23.100  -2.389  -8.826  1.00 10.00      B   
ATOM   3146  O   GLY   312      22.090  -2.716  -8.206  1.00 10.00      B   
ATOM   3147  N   ILE   313      23.046  -1.746  -9.988  1.00 10.00      B   
ATOM   3148  HN  ILE   313      23.880  -1.517 -10.458  1.00 10.00      B   
ATOM   3149  CA  ILE   313      21.762  -1.378 -10.575  1.00 10.00      B   
ATOM   3150  CB  ILE   313      21.875  -0.294 -11.671  1.00 10.00      B   
ATOM   3151  CG1 ILE   313      22.782  -0.750 -12.815  1.00 10.00      B   
ATOM   3152  CG2 ILE   313      22.369   1.018 -11.079  1.00 10.00      B   
ATOM   3153  CD1 ILE   313      22.769   0.176 -14.010  1.00 10.00      B   
ATOM   3154  C   ILE   313      20.999  -2.596 -11.096  1.00 10.00      B   
ATOM   3155  O   ILE   313      19.779  -2.671 -10.959  1.00 10.00      B   
ATOM   3156  N   SER   314      21.724  -3.552 -11.669  1.00 10.00      B   
ATOM   3157  HN  SER   314      22.697  -3.439 -11.742  1.00 10.00      B   
ATOM   3158  CA  SER   314      21.110  -4.763 -12.199  1.00 10.00      B   
ATOM   3159  CB  SER   314      22.148  -5.640 -12.904  1.00 10.00      B   
ATOM   3160  OG  SER   314      22.807  -4.923 -13.935  1.00 10.00      B   
ATOM   3161  HG  SER   314      23.410  -4.280 -13.540  1.00 10.00      B   
ATOM   3162  C   SER   314      20.415  -5.550 -11.094  1.00 10.00      B   
ATOM   3163  O   SER   314      19.242  -5.897 -11.213  1.00 10.00      B   
ATOM   3164  N   PHE   315      21.134  -5.810 -10.004  1.00 10.00      B   
ATOM   3165  HN  PHE   315      22.065  -5.496  -9.950  1.00 10.00      B   
ATOM   3166  CA  PHE   315      20.567  -6.553  -8.889  1.00 10.00      B   
ATOM   3167  CB  PHE   315      21.640  -6.967  -7.885  1.00 10.00      B   
ATOM   3168  CG  PHE   315      22.273  -8.288  -8.221  1.00 10.00      B   
ATOM   3169  CD1 PHE   315      23.311  -8.365  -9.138  1.00 10.00      B   
ATOM   3170  CD2 PHE   315      21.824  -9.454  -7.624  1.00 10.00      B   
ATOM   3171  CE1 PHE   315      23.887  -9.581  -9.451  1.00 10.00      B   
ATOM   3172  CE2 PHE   315      22.398 -10.672  -7.931  1.00 10.00      B   
ATOM   3173  CZ  PHE   315      23.430 -10.736  -8.846  1.00 10.00      B   
ATOM   3174  C   PHE   315      19.440  -5.775  -8.228  1.00 10.00      B   
ATOM   3175  O   PHE   315      18.503  -6.364  -7.685  1.00 10.00      B   
ATOM   3176  N   GLY   316      19.534  -4.451  -8.286  1.00 10.00      B   
ATOM   3177  HN  GLY   316      20.319  -4.043  -8.707  1.00 10.00      B   
ATOM   3178  CA  GLY   316      18.497  -3.612  -7.728  1.00 10.00      B   
ATOM   3179  C   GLY   316      17.215  -3.777  -8.516  1.00 10.00      B   
ATOM   3180  O   GLY   316      16.130  -3.883  -7.941  1.00 10.00      B   
ATOM   3181  N   PHE   317      17.346  -3.816  -9.841  1.00 10.00      B   
ATOM   3182  HN  PHE   317      18.241  -3.716 -10.237  1.00 10.00      B   
ATOM   3183  CA  PHE   317      16.202  -3.998 -10.720  1.00 10.00      B   
ATOM   3184  CB  PHE   317      16.612  -3.841 -12.187  1.00 10.00      B   
ATOM   3185  CG  PHE   317      16.898  -2.427 -12.606  1.00 10.00      B   
ATOM   3186  CD1 PHE   317      17.918  -2.153 -13.504  1.00 10.00      B   
ATOM   3187  CD2 PHE   317      16.149  -1.374 -12.106  1.00 10.00      B   
ATOM   3188  CE1 PHE   317      18.184  -0.855 -13.895  1.00 10.00      B   
ATOM   3189  CE2 PHE   317      16.410  -0.074 -12.492  1.00 10.00      B   
ATOM   3190  CZ  PHE   317      17.429   0.186 -13.389  1.00 10.00      B   
ATOM   3191  C   PHE   317      15.601  -5.378 -10.502  1.00 10.00      B   
ATOM   3192  O   PHE   317      14.383  -5.527 -10.431  1.00 10.00      B   
ATOM   3193  N   VAL   318      16.471  -6.381 -10.384  1.00 10.00      B   
ATOM   3194  HN  VAL   318      17.432  -6.188 -10.456  1.00 10.00      B   
ATOM   3195  CA  VAL   318      16.037  -7.752 -10.159  1.00 10.00      B   
ATOM   3196  CB  VAL   318      17.229  -8.737 -10.121  1.00 10.00      B   
ATOM   3197  CG1 VAL   318      16.767 -10.140  -9.753  1.00 10.00      B   
ATOM   3198  CG2 VAL   318      17.945  -8.753 -11.464  1.00 10.00      B   
ATOM   3199  C   VAL   318      15.247  -7.844  -8.859  1.00 10.00      B   
ATOM   3200  O   VAL   318      14.163  -8.419  -8.825  1.00 10.00      B   
ATOM   3201  N   PHE   319      15.784  -7.244  -7.801  1.00 10.00      B   
ATOM   3202  HN  PHE   319      16.646  -6.783  -7.899  1.00 10.00      B   
ATOM   3203  CA  PHE   319      15.124  -7.245  -6.501  1.00 10.00      B   
ATOM   3204  CB  PHE   319      15.976  -6.480  -5.482  1.00 10.00      B   
ATOM   3205  CG  PHE   319      15.380  -6.391  -4.105  1.00 10.00      B   
ATOM   3206  CD1 PHE   319      15.468  -7.455  -3.228  1.00 10.00      B   
ATOM   3207  CD2 PHE   319      14.737  -5.238  -3.686  1.00 10.00      B   
ATOM   3208  CE1 PHE   319      14.929  -7.375  -1.958  1.00 10.00      B   
ATOM   3209  CE2 PHE   319      14.193  -5.150  -2.418  1.00 10.00      B   
ATOM   3210  CZ  PHE   319      14.289  -6.221  -1.552  1.00 10.00      B   
ATOM   3211  C   PHE   319      13.749  -6.603  -6.615  1.00 10.00      B   
ATOM   3212  O   PHE   319      12.759  -7.116  -6.088  1.00 10.00      B   
ATOM   3213  N   TYR   320      13.699  -5.494  -7.339  1.00 10.00      B   
ATOM   3214  HN  TYR   320      14.527  -5.156  -7.751  1.00 10.00      B   
ATOM   3215  CA  TYR   320      12.464  -4.758  -7.536  1.00 10.00      B   
ATOM   3216  CB  TYR   320      12.752  -3.425  -8.227  1.00 10.00      B   
ATOM   3217  CG  TYR   320      11.524  -2.586  -8.457  1.00 10.00      B   
ATOM   3218  CD1 TYR   320      10.829  -2.034  -7.390  1.00 10.00      B   
ATOM   3219  CD2 TYR   320      11.058  -2.346  -9.739  1.00 10.00      B   
ATOM   3220  CE1 TYR   320       9.705  -1.266  -7.593  1.00 10.00      B   
ATOM   3221  CE2 TYR   320       9.934  -1.579  -9.950  1.00 10.00      B   
ATOM   3222  CZ  TYR   320       9.261  -1.041  -8.876  1.00 10.00      B   
ATOM   3223  OH  TYR   320       8.142  -0.276  -9.090  1.00 10.00      B   
ATOM   3224  HH  TYR   320       8.092   0.412  -8.416  1.00 10.00      B   
ATOM   3225  C   TYR   320      11.438  -5.563  -8.333  1.00 10.00      B   
ATOM   3226  O   TYR   320      10.292  -5.710  -7.907  1.00 10.00      B   
ATOM   3227  N   VAL   321      11.852  -6.096  -9.481  1.00 10.00      B   
ATOM   3228  HN  VAL   321      12.790  -5.973  -9.758  1.00 10.00      B   
ATOM   3229  CA  VAL   321      10.942  -6.869 -10.325  1.00 10.00      B   
ATOM   3230  CB  VAL   321      11.510  -7.199 -11.729  1.00 10.00      B   
ATOM   3231  CG1 VAL   321      11.824  -5.924 -12.499  1.00 10.00      B   
ATOM   3232  CG2 VAL   321      12.730  -8.103 -11.647  1.00 10.00      B   
ATOM   3233  C   VAL   321      10.461  -8.138  -9.626  1.00 10.00      B   
ATOM   3234  O   VAL   321       9.331  -8.570  -9.830  1.00 10.00      B   
ATOM   3235  N   LEU   322      11.319  -8.730  -8.801  1.00 10.00      B   
ATOM   3236  HN  LEU   322      12.222  -8.358  -8.694  1.00 10.00      B   
ATOM   3237  CA  LEU   322      10.953  -9.937  -8.070  1.00 10.00      B   
ATOM   3238  CB  LEU   322      12.155 -10.529  -7.330  1.00 10.00      B   
ATOM   3239  CG  LEU   322      13.250 -11.149  -8.202  1.00 10.00      B   
ATOM   3240  CD1 LEU   322      14.350 -11.746  -7.338  1.00 10.00      B   
ATOM   3241  CD2 LEU   322      12.668 -12.194  -9.140  1.00 10.00      B   
ATOM   3242  C   LEU   322       9.820  -9.650  -7.092  1.00 10.00      B   
ATOM   3243  O   LEU   322       8.790 -10.320  -7.114  1.00 10.00      B   
ATOM   3244  N   ASP   323      10.007  -8.639  -6.253  1.00 10.00      B   
ATOM   3245  HN  ASP   323      10.847  -8.129  -6.294  1.00 10.00      B   
ATOM   3246  CA  ASP   323       8.995  -8.262  -5.266  1.00 10.00      B   
ATOM   3247  CB  ASP   323       9.530  -7.160  -4.344  1.00 10.00      B   
ATOM   3248  CG  ASP   323       8.454  -6.555  -3.460  1.00 10.00      B   
ATOM   3249  OD1 ASP   323       8.083  -7.186  -2.447  1.00 10.00      B   
ATOM   3250  OD2 ASP   323       7.972  -5.445  -3.775  1.00 10.00      B   
ATOM   3251  C   ASP   323       7.705  -7.797  -5.939  1.00 10.00      B   
ATOM   3252  O   ASP   323       6.605  -8.192  -5.544  1.00 10.00      B   
ATOM   3253  N   GLN   324       7.857  -6.979  -6.974  1.00 10.00      B   
ATOM   3254  HN  GLN   324       8.767  -6.719  -7.245  1.00 10.00      B   
ATOM   3255  CA  GLN   324       6.721  -6.434  -7.711  1.00 10.00      B   
ATOM   3256  CB  GLN   324       7.168  -5.298  -8.631  1.00 10.00      B   
ATOM   3257  CG  GLN   324       7.415  -3.989  -7.905  1.00 10.00      B   
ATOM   3258  CD  GLN   324       6.128  -3.293  -7.517  1.00 10.00      B   
ATOM   3259  OE1 GLN   324       5.131  -3.359  -8.240  1.00 10.00      B   
ATOM   3260  NE2 GLN   324       6.134  -2.630  -6.371  1.00 10.00      B   
ATOM   3261 HE21 GLN   324       6.963  -2.623  -5.842  1.00 10.00      B   
ATOM   3262 HE22 GLN   324       5.303  -2.174  -6.093  1.00 10.00      B   
ATOM   3263  C   GLN   324       5.958  -7.491  -8.505  1.00 10.00      B   
ATOM   3264  O   GLN   324       4.850  -7.234  -8.973  1.00 10.00      B   
ATOM   3265  N   ILE   325       6.541  -8.671  -8.670  1.00 10.00      B   
ATOM   3266  HN  ILE   325       7.431  -8.828  -8.288  1.00 10.00      B   
ATOM   3267  CA  ILE   325       5.876  -9.734  -9.414  1.00 10.00      B   
ATOM   3268  CB  ILE   325       6.724 -10.261 -10.597  1.00 10.00      B   
ATOM   3269  CG1 ILE   325       6.830  -9.190 -11.691  1.00 10.00      B   
ATOM   3270  CG2 ILE   325       6.137 -11.548 -11.165  1.00 10.00      B   
ATOM   3271  CD1 ILE   325       7.743  -9.565 -12.839  1.00 10.00      B   
ATOM   3272  C   ILE   325       5.442 -10.881  -8.503  1.00 10.00      B   
ATOM   3273  O   ILE   325       4.285 -11.291  -8.537  1.00 10.00      B   
ATOM   3274  N   PHE   326       6.362 -11.372  -7.675  1.00 10.00      B   
ATOM   3275  HN  PHE   326       7.261 -10.975  -7.673  1.00 10.00      B   
ATOM   3276  CA  PHE   326       6.077 -12.482  -6.765  1.00 10.00      B   
ATOM   3277  CB  PHE   326       7.322 -12.879  -5.964  1.00 10.00      B   
ATOM   3278  CG  PHE   326       8.371 -13.600  -6.770  1.00 10.00      B   
ATOM   3279  CD1 PHE   326       9.697 -13.596  -6.366  1.00 10.00      B   
ATOM   3280  CD2 PHE   326       8.029 -14.287  -7.927  1.00 10.00      B   
ATOM   3281  CE1 PHE   326      10.661 -14.262  -7.099  1.00 10.00      B   
ATOM   3282  CE2 PHE   326       8.989 -14.953  -8.665  1.00 10.00      B   
ATOM   3283  CZ  PHE   326      10.307 -14.941  -8.251  1.00 10.00      B   
ATOM   3284  C   PHE   326       4.914 -12.173  -5.826  1.00 10.00      B   
ATOM   3285  O   PHE   326       4.086 -13.042  -5.551  1.00 10.00      B   
ATOM   3286  N   GLY   327       4.857 -10.934  -5.344  1.00 10.00      B   
ATOM   3287  HN  GLY   327       5.552 -10.289  -5.596  1.00 10.00      B   
ATOM   3288  CA  GLY   327       3.786 -10.527  -4.450  1.00 10.00      B   
ATOM   3289  C   GLY   327       2.410 -10.686  -5.081  1.00 10.00      B   
ATOM   3290  O   GLY   327       1.616 -11.516  -4.636  1.00 10.00      B   
ATOM   3291  N   PRO   328       2.096  -9.900  -6.127  1.00 10.00      B   
ATOM   3292  CA  PRO   328       0.803  -9.972  -6.818  1.00 10.00      B   
ATOM   3293  CB  PRO   328       0.889  -8.866  -7.877  1.00 10.00      B   
ATOM   3294  CG  PRO   328       1.968  -7.959  -7.391  1.00 10.00      B   
ATOM   3295  CD  PRO   328       2.954  -8.844  -6.692  1.00 10.00      B   
ATOM   3296  C   PRO   328       0.558 -11.325  -7.492  1.00 10.00      B   
ATOM   3297  O   PRO   328      -0.584 -11.662  -7.809  1.00 10.00      B   
ATOM   3298  N   LEU   329       1.621 -12.104  -7.681  1.00 10.00      B   
ATOM   3299  HN  LEU   329       2.501 -11.784  -7.386  1.00 10.00      B   
ATOM   3300  CA  LEU   329       1.528 -13.414  -8.327  1.00 10.00      B   
ATOM   3301  CB  LEU   329       2.927 -13.953  -8.643  1.00 10.00      B   
ATOM   3302  CG  LEU   329       3.028 -14.967  -9.782  1.00 10.00      B   
ATOM   3303  CD1 LEU   329       2.712 -14.305 -11.113  1.00 10.00      B   
ATOM   3304  CD2 LEU   329       4.412 -15.594  -9.810  1.00 10.00      B   
ATOM   3305  C   LEU   329       0.766 -14.431  -7.474  1.00 10.00      B   
ATOM   3306  O   LEU   329       0.487 -15.543  -7.922  1.00 10.00      B   
ATOM   3307  N   THR   330       0.415 -14.048  -6.256  1.00 10.00      B   
ATOM   3308  HN  THR   330       0.658 -13.147  -5.951  1.00 10.00      B   
ATOM   3309  CA  THR   330      -0.308 -14.933  -5.347  1.00 10.00      B   
ATOM   3310  CB  THR   330      -0.342 -14.346  -3.922  1.00 10.00      B   
ATOM   3311  OG1 THR   330      -0.547 -12.926  -3.994  1.00 10.00      B   
ATOM   3312  HG1 THR   330       0.313 -12.472  -3.966  1.00 10.00      B   
ATOM   3313  CG2 THR   330       0.965 -14.626  -3.198  1.00 10.00      B   
ATOM   3314  C   THR   330      -1.742 -15.220  -5.818  1.00 10.00      B   
ATOM   3315  O   THR   330      -2.486 -15.948  -5.160  1.00 10.00      B   
ATOM   3316  N   LEU   331      -2.117 -14.661  -6.964  1.00 10.00      B   
ATOM   3317  HN  LEU   331      -1.474 -14.110  -7.458  1.00 10.00      B   
ATOM   3318  CA  LEU   331      -3.457 -14.855  -7.509  1.00 10.00      B   
ATOM   3319  CB  LEU   331      -3.879 -13.646  -8.348  1.00 10.00      B   
ATOM   3320  CG  LEU   331      -4.119 -12.340  -7.590  1.00 10.00      B   
ATOM   3321  CD1 LEU   331      -4.419 -11.212  -8.565  1.00 10.00      B   
ATOM   3322  CD2 LEU   331      -5.249 -12.499  -6.581  1.00 10.00      B   
ATOM   3323  C   LEU   331      -3.546 -16.121  -8.357  1.00 10.00      B   
ATOM   3324  O   LEU   331      -4.633 -16.510  -8.779  1.00 10.00      B   
ATOM   3325  N   VAL   332      -2.407 -16.755  -8.610  1.00 10.00      B   
ATOM   3326  HN  VAL   332      -1.567 -16.398  -8.246  1.00 10.00      B   
ATOM   3327  CA  VAL   332      -2.377 -17.970  -9.422  1.00 10.00      B   
ATOM   3328  CB  VAL   332      -1.025 -18.138 -10.151  1.00 10.00      B   
ATOM   3329  CG1 VAL   332      -1.044 -19.358 -11.064  1.00 10.00      B   
ATOM   3330  CG2 VAL   332      -0.687 -16.885 -10.945  1.00 10.00      B   
ATOM   3331  C   VAL   332      -2.674 -19.214  -8.585  1.00 10.00      B   
ATOM   3332  O   VAL   332      -3.784 -19.748  -8.619  1.00 10.00      B   
ATOM   3333  N   TYR   333      -1.684 -19.665  -7.827  1.00 10.00      B   
ATOM   3334  HN  TYR   333      -0.821 -19.193  -7.834  1.00 10.00      B   
ATOM   3335  CA  TYR   333      -1.840 -20.852  -6.989  1.00 10.00      B   
ATOM   3336  CB  TYR   333      -0.489 -21.538  -6.757  1.00 10.00      B   
ATOM   3337  CG  TYR   333       0.019 -22.333  -7.940  1.00 10.00      B   
ATOM   3338  CD1 TYR   333       1.082 -21.874  -8.707  1.00 10.00      B   
ATOM   3339  CD2 TYR   333      -0.558 -23.549  -8.283  1.00 10.00      B   
ATOM   3340  CE1 TYR   333       1.553 -22.603  -9.780  1.00 10.00      B   
ATOM   3341  CE2 TYR   333      -0.093 -24.284  -9.356  1.00 10.00      B   
ATOM   3342  CZ  TYR   333       0.963 -23.807 -10.101  1.00 10.00      B   
ATOM   3343  OH  TYR   333       1.434 -24.540 -11.168  1.00 10.00      B   
ATOM   3344  HH  TYR   333       2.399 -24.484 -11.193  1.00 10.00      B   
ATOM   3345  C   TYR   333      -2.489 -20.514  -5.653  1.00 10.00      B   
ATOM   3346  O   TYR   333      -2.939 -21.402  -4.928  1.00 10.00      B   
ATOM   3347  N   GLY   334      -2.530 -19.229  -5.333  1.00 10.00      B   
ATOM   3348  HN  GLY   334      -2.168 -18.568  -5.955  1.00 10.00      B   
ATOM   3349  CA  GLY   334      -3.118 -18.797  -4.081  1.00 10.00      B   
ATOM   3350  C   GLY   334      -2.276 -19.198  -2.890  1.00 10.00      B   
ATOM   3351  O   GLY   334      -2.807 -19.569  -1.842  1.00 10.00      B   
ATOM   3352  N   ILE   335      -0.962 -19.136  -3.058  1.00 10.00      B   
ATOM   3353  HN  ILE   335      -0.606 -18.842  -3.920  1.00 10.00      B   
ATOM   3354  CA  ILE   335      -0.036 -19.495  -1.994  1.00 10.00      B   
ATOM   3355  CB  ILE   335       1.422 -19.538  -2.500  1.00 10.00      B   
ATOM   3356  CG1 ILE   335       1.816 -18.198  -3.129  1.00 10.00      B   
ATOM   3357  CG2 ILE   335       1.603 -20.674  -3.497  1.00 10.00      B   
ATOM   3358  CD1 ILE   335       3.299 -18.058  -3.395  1.00 10.00      B   
ATOM   3359  C   ILE   335      -0.141 -18.520  -0.820  1.00 10.00      B   
ATOM   3360  O   ILE   335      -0.551 -17.367  -0.998  1.00 10.00      B   
ATOM   3361  N   PRO   336       0.204 -18.980   0.398  1.00 10.00      B   
ATOM   3362  CA  PRO   336       0.154 -18.150   1.609  1.00 10.00      B   
ATOM   3363  CB  PRO   336       0.847 -19.016   2.662  1.00 10.00      B   
ATOM   3364  CG  PRO   336       0.626 -20.411   2.193  1.00 10.00      B   
ATOM   3365  CD  PRO   336       0.657 -20.353   0.692  1.00 10.00      B   
ATOM   3366  C   PRO   336       0.912 -16.838   1.431  1.00 10.00      B   
ATOM   3367  O   PRO   336       2.033 -16.827   0.915  1.00 10.00      B   
ATOM   3368  N   PRO   337       0.307 -15.719   1.864  1.00 10.00      B   
ATOM   3369  CA  PRO   337       0.906 -14.384   1.750  1.00 10.00      B   
ATOM   3370  CB  PRO   337      -0.080 -13.468   2.490  1.00 10.00      B   
ATOM   3371  CG  PRO   337      -0.972 -14.382   3.261  1.00 10.00      B   
ATOM   3372  CD  PRO   337      -1.021 -15.666   2.492  1.00 10.00      B   
ATOM   3373  C   PRO   337       2.290 -14.304   2.388  1.00 10.00      B   
ATOM   3374  O   PRO   337       3.124 -13.499   1.978  1.00 10.00      B   
ATOM   3375  N   ILE   338       2.525 -15.143   3.391  1.00 10.00      B   
ATOM   3376  HN  ILE   338       1.816 -15.755   3.675  1.00 10.00      B   
ATOM   3377  CA  ILE   338       3.810 -15.171   4.080  1.00 10.00      B   
ATOM   3378  CB  ILE   338       3.789 -16.146   5.277  1.00 10.00      B   
ATOM   3379  CG1 ILE   338       2.527 -15.929   6.122  1.00 10.00      B   
ATOM   3380  CG2 ILE   338       5.039 -15.969   6.128  1.00 10.00      B   
ATOM   3381  CD1 ILE   338       2.316 -16.974   7.197  1.00 10.00      B   
ATOM   3382  C   ILE   338       4.923 -15.585   3.118  1.00 10.00      B   
ATOM   3383  O   ILE   338       5.964 -14.937   3.042  1.00 10.00      B   
ATOM   3384  N   ILE   339       4.678 -16.652   2.366  1.00 10.00      B   
ATOM   3385  HN  ILE   339       3.815 -17.103   2.451  1.00 10.00      B   
ATOM   3386  CA  ILE   339       5.658 -17.160   1.408  1.00 10.00      B   
ATOM   3387  CB  ILE   339       5.232 -18.530   0.834  1.00 10.00      B   
ATOM   3388  CG1 ILE   339       4.944 -19.517   1.969  1.00 10.00      B   
ATOM   3389  CG2 ILE   339       6.306 -19.084  -0.098  1.00 10.00      B   
ATOM   3390  CD1 ILE   339       4.423 -20.858   1.502  1.00 10.00      B   
ATOM   3391  C   ILE   339       5.852 -16.171   0.263  1.00 10.00      B   
ATOM   3392  O   ILE   339       6.969 -15.960  -0.203  1.00 10.00      B   
ATOM   3393  N   GLY   340       4.755 -15.559  -0.172  1.00 10.00      B   
ATOM   3394  HN  GLY   340       3.893 -15.765   0.246  1.00 10.00      B   
ATOM   3395  CA  GLY   340       4.818 -14.599  -1.260  1.00 10.00      B   
ATOM   3396  C   GLY   340       5.650 -13.380  -0.909  1.00 10.00      B   
ATOM   3397  O   GLY   340       6.462 -12.919  -1.714  1.00 10.00      B   
ATOM   3398  N   ALA   341       5.458 -12.868   0.299  1.00 10.00      B   
ATOM   3399  HN  ALA   341       4.808 -13.292   0.901  1.00 10.00      B   
ATOM   3400  CA  ALA   341       6.189 -11.690   0.755  1.00 10.00      B   
ATOM   3401  CB  ALA   341       5.486 -11.051   1.945  1.00 10.00      B   
ATOM   3402  C   ALA   341       7.638 -12.025   1.102  1.00 10.00      B   
ATOM   3403  O   ALA   341       8.537 -11.208   0.915  1.00 10.00      B   
ATOM   3404  N   LEU   342       7.863 -13.235   1.601  1.00 10.00      B   
ATOM   3405  HN  LEU   342       7.106 -13.851   1.728  1.00 10.00      B   
ATOM   3406  CA  LEU   342       9.207 -13.669   1.976  1.00 10.00      B   
ATOM   3407  CB  LEU   342       9.156 -14.735   3.077  1.00 10.00      B   
ATOM   3408  CG  LEU   342       9.298 -14.232   4.516  1.00 10.00      B   
ATOM   3409  CD1 LEU   342       9.118 -15.376   5.499  1.00 10.00      B   
ATOM   3410  CD2 LEU   342      10.648 -13.559   4.720  1.00 10.00      B   
ATOM   3411  C   LEU   342       9.991 -14.199   0.780  1.00 10.00      B   
ATOM   3412  O   LEU   342      11.183 -14.474   0.889  1.00 10.00      B   
ATOM   3413  N   LEU   343       9.331 -14.327  -0.360  1.00 10.00      B   
ATOM   3414  HN  LEU   343       8.384 -14.068  -0.398  1.00 10.00      B   
ATOM   3415  CA  LEU   343       9.976 -14.844  -1.561  1.00 10.00      B   
ATOM   3416  CB  LEU   343       8.971 -15.066  -2.696  1.00 10.00      B   
ATOM   3417  CG  LEU   343       9.277 -16.219  -3.656  1.00 10.00      B   
ATOM   3418  CD1 LEU   343       9.619 -17.488  -2.884  1.00 10.00      B   
ATOM   3419  CD2 LEU   343       8.098 -16.462  -4.586  1.00 10.00      B   
ATOM   3420  C   LEU   343      11.188 -14.010  -2.009  1.00 10.00      B   
ATOM   3421  O   LEU   343      12.285 -14.550  -2.146  1.00 10.00      B   
ATOM   3422  N   PRO   344      11.033 -12.686  -2.229  1.00 10.00      B   
ATOM   3423  CA  PRO   344      12.151 -11.830  -2.657  1.00 10.00      B   
ATOM   3424  CB  PRO   344      11.465 -10.522  -3.062  1.00 10.00      B   
ATOM   3425  CG  PRO   344      10.220 -10.488  -2.248  1.00 10.00      B   
ATOM   3426  CD  PRO   344       9.777 -11.916  -2.098  1.00 10.00      B   
ATOM   3427  C   PRO   344      13.151 -11.578  -1.528  1.00 10.00      B   
ATOM   3428  O   PRO   344      14.231 -11.031  -1.749  1.00 10.00      B   
ATOM   3429  N   SER   345      12.786 -11.992  -0.323  1.00 10.00      B   
ATOM   3430  HN  SER   345      11.916 -12.430  -0.217  1.00 10.00      B   
ATOM   3431  CA  SER   345      13.633 -11.806   0.844  1.00 10.00      B   
ATOM   3432  CB  SER   345      12.764 -11.445   2.050  1.00 10.00      B   
ATOM   3433  OG  SER   345      11.660 -10.650   1.649  1.00 10.00      B   
ATOM   3434  HG  SER   345      11.920 -10.093   0.906  1.00 10.00      B   
ATOM   3435  C   SER   345      14.469 -13.055   1.147  1.00 10.00      B   
ATOM   3436  O   SER   345      15.680 -12.966   1.361  1.00 10.00      B   
ATOM   3437  N   ALA   346      13.821 -14.215   1.154  1.00 10.00      B   
ATOM   3438  HN  ALA   346      12.856 -14.225   0.960  1.00 10.00      B   
ATOM   3439  CA  ALA   346      14.494 -15.478   1.444  1.00 10.00      B   
ATOM   3440  CB  ALA   346      13.485 -16.606   1.566  1.00 10.00      B   
ATOM   3441  C   ALA   346      15.549 -15.815   0.398  1.00 10.00      B   
ATOM   3442  O   ALA   346      16.704 -16.075   0.737  1.00 10.00      B   
ATOM   3443  N   SER   347      15.154 -15.793  -0.871  1.00 10.00      B   
ATOM   3444  HN  SER   347      14.221 -15.570  -1.081  1.00 10.00      B   
ATOM   3445  CA  SER   347      16.069 -16.105  -1.962  1.00 10.00      B   
ATOM   3446  CB  SER   347      15.318 -16.133  -3.292  1.00 10.00      B   
ATOM   3447  OG  SER   347      14.044 -16.739  -3.136  1.00 10.00      B   
ATOM   3448  HG  SER   347      14.103 -17.672  -3.369  1.00 10.00      B   
ATOM   3449  C   SER   347      17.225 -15.110  -2.012  1.00 10.00      B   
ATOM   3450  O   SER   347      18.329 -15.450  -2.434  1.00 10.00      B   
ATOM   3451  N   PHE   348      16.967 -13.892  -1.544  1.00 10.00      B   
ATOM   3452  HN  PHE   348      16.070 -13.695  -1.207  1.00 10.00      B   
ATOM   3453  CA  PHE   348      17.978 -12.845  -1.518  1.00 10.00      B   
ATOM   3454  CB  PHE   348      17.349 -11.512  -1.104  1.00 10.00      B   
ATOM   3455  CG  PHE   348      18.225 -10.316  -1.333  1.00 10.00      B   
ATOM   3456  CD1 PHE   348      18.972 -10.196  -2.491  1.00 10.00      B   
ATOM   3457  CD2 PHE   348      18.296  -9.309  -0.389  1.00 10.00      B   
ATOM   3458  CE1 PHE   348      19.774  -9.092  -2.703  1.00 10.00      B   
ATOM   3459  CE2 PHE   348      19.095  -8.204  -0.592  1.00 10.00      B   
ATOM   3460  CZ  PHE   348      19.835  -8.094  -1.751  1.00 10.00      B   
ATOM   3461  C   PHE   348      19.100 -13.227  -0.558  1.00 10.00      B   
ATOM   3462  O   PHE   348      20.281 -13.049  -0.857  1.00 10.00      B   
ATOM   3463  N   PHE   349      18.725 -13.763   0.594  1.00 10.00      B   
ATOM   3464  HN  PHE   349      17.768 -13.865   0.790  1.00 10.00      B   
ATOM   3465  CA  PHE   349      19.706 -14.192   1.577  1.00 10.00      B   
ATOM   3466  CB  PHE   349      19.062 -14.381   2.953  1.00 10.00      B   
ATOM   3467  CG  PHE   349      20.028 -14.853   4.005  1.00 10.00      B   
ATOM   3468  CD1 PHE   349      20.948 -13.978   4.561  1.00 10.00      B   
ATOM   3469  CD2 PHE   349      20.020 -16.172   4.432  1.00 10.00      B   
ATOM   3470  CE1 PHE   349      21.840 -14.408   5.524  1.00 10.00      B   
ATOM   3471  CE2 PHE   349      20.910 -16.608   5.395  1.00 10.00      B   
ATOM   3472  CZ  PHE   349      21.821 -15.726   5.941  1.00 10.00      B   
ATOM   3473  C   PHE   349      20.359 -15.490   1.118  1.00 10.00      B   
ATOM   3474  O   PHE   349      21.542 -15.728   1.362  1.00 10.00      B   
ATOM   3475  N   LEU   350      19.573 -16.320   0.438  1.00 10.00      B   
ATOM   3476  HN  LEU   350      18.636 -16.065   0.282  1.00 10.00      B   
ATOM   3477  CA  LEU   350      20.054 -17.598  -0.071  1.00 10.00      B   
ATOM   3478  CB  LEU   350      18.925 -18.347  -0.784  1.00 10.00      B   
ATOM   3479  CG  LEU   350      19.271 -19.728  -1.340  1.00 10.00      B   
ATOM   3480  CD1 LEU   350      19.514 -20.715  -0.210  1.00 10.00      B   
ATOM   3481  CD2 LEU   350      18.164 -20.218  -2.258  1.00 10.00      B   
ATOM   3482  C   LEU   350      21.240 -17.404  -1.011  1.00 10.00      B   
ATOM   3483  O   LEU   350      22.287 -18.029  -0.838  1.00 10.00      B   
ATOM   3484  N   ILE   351      21.085 -16.521  -1.994  1.00 10.00      B   
ATOM   3485  HN  ILE   351      20.232 -16.036  -2.082  1.00 10.00      B   
ATOM   3486  CA  ILE   351      22.159 -16.259  -2.945  1.00 10.00      B   
ATOM   3487  CB  ILE   351      21.696 -15.412  -4.155  1.00 10.00      B   
ATOM   3488  CG1 ILE   351      22.844 -15.192  -5.146  1.00 10.00      B   
ATOM   3489  CG2 ILE   351      21.086 -14.088  -3.722  1.00 10.00      B   
ATOM   3490  CD1 ILE   351      23.332 -16.464  -5.808  1.00 10.00      B   
ATOM   3491  C   ILE   351      23.366 -15.619  -2.247  1.00 10.00      B   
ATOM   3492  O   ILE   351      24.516 -15.918  -2.573  1.00 10.00      B   
ATOM   3493  N   SER   352      23.096 -14.759  -1.268  1.00 10.00      B   
ATOM   3494  HN  SER   352      22.162 -14.557  -1.052  1.00 10.00      B   
ATOM   3495  CA  SER   352      24.156 -14.103  -0.513  1.00 10.00      B   
ATOM   3496  CB  SER   352      23.561 -13.082   0.467  1.00 10.00      B   
ATOM   3497  OG  SER   352      24.569 -12.456   1.246  1.00 10.00      B   
ATOM   3498  HG  SER   352      25.366 -12.338   0.708  1.00 10.00      B   
ATOM   3499  C   SER   352      24.980 -15.152   0.236  1.00 10.00      B   
ATOM   3500  O   SER   352      26.212 -15.103   0.252  1.00 10.00      B   
ATOM   3501  N   LEU   353      24.281 -16.114   0.833  1.00 10.00      B   
ATOM   3502  HN  LEU   353      23.301 -16.094   0.778  1.00 10.00      B   
ATOM   3503  CA  LEU   353      24.920 -17.187   1.574  1.00 10.00      B   
ATOM   3504  CB  LEU   353      23.855 -18.035   2.275  1.00 10.00      B   
ATOM   3505  CG  LEU   353      24.363 -19.104   3.241  1.00 10.00      B   
ATOM   3506  CD1 LEU   353      25.049 -18.464   4.440  1.00 10.00      B   
ATOM   3507  CD2 LEU   353      23.219 -20.001   3.687  1.00 10.00      B   
ATOM   3508  C   LEU   353      25.754 -18.055   0.639  1.00 10.00      B   
ATOM   3509  O   LEU   353      26.832 -18.528   1.007  1.00 10.00      B   
ATOM   3510  N   TRP   354      25.252 -18.255  -0.573  1.00 10.00      B   
ATOM   3511  HN  TRP   354      24.383 -17.858  -0.803  1.00 10.00      B   
ATOM   3512  CA  TRP   354      25.954 -19.054  -1.567  1.00 10.00      B   
ATOM   3513  CB  TRP   354      25.066 -19.331  -2.783  1.00 10.00      B   
ATOM   3514  CG  TRP   354      24.330 -20.635  -2.697  1.00 10.00      B   
ATOM   3515  CD1 TRP   354      22.981 -20.811  -2.585  1.00 10.00      B   
ATOM   3516  CD2 TRP   354      24.907 -21.946  -2.711  1.00 10.00      B   
ATOM   3517  NE1 TRP   354      22.681 -22.151  -2.534  1.00 10.00      B   
ATOM   3518  HE1 TRP   354      21.778 -22.529  -2.458  1.00 10.00      B   
ATOM   3519  CE2 TRP   354      23.848 -22.870  -2.609  1.00 10.00      B   
ATOM   3520  CE3 TRP   354      26.218 -22.429  -2.802  1.00 10.00      B   
ATOM   3521  CZ2 TRP   354      24.060 -24.247  -2.596  1.00 10.00      B   
ATOM   3522  CZ3 TRP   354      26.424 -23.794  -2.788  1.00 10.00      B   
ATOM   3523  CH2 TRP   354      25.352 -24.688  -2.687  1.00 10.00      B   
ATOM   3524  C   TRP   354      27.249 -18.372  -1.995  1.00 10.00      B   
ATOM   3525  O   TRP   354      28.253 -19.033  -2.245  1.00 10.00      B   
ATOM   3526  N   LEU   355      27.222 -17.046  -2.075  1.00 10.00      B   
ATOM   3527  HN  LEU   355      26.382 -16.571  -1.880  1.00 10.00      B   
ATOM   3528  CA  LEU   355      28.402 -16.281  -2.459  1.00 10.00      B   
ATOM   3529  CB  LEU   355      28.014 -14.862  -2.885  1.00 10.00      B   
ATOM   3530  CG  LEU   355      27.160 -14.739  -4.150  1.00 10.00      B   
ATOM   3531  CD1 LEU   355      26.747 -13.293  -4.379  1.00 10.00      B   
ATOM   3532  CD2 LEU   355      27.905 -15.281  -5.358  1.00 10.00      B   
ATOM   3533  C   LEU   355      29.397 -16.224  -1.305  1.00 10.00      B   
ATOM   3534  O   LEU   355      30.611 -16.274  -1.509  1.00 10.00      B   
ATOM   3535  N   LEU   356      28.870 -16.112  -0.092  1.00 10.00      B   
ATOM   3536  HN  LEU   356      27.892 -16.057  -0.001  1.00 10.00      B   
ATOM   3537  CA  LEU   356      29.694 -16.053   1.105  1.00 10.00      B   
ATOM   3538  CB  LEU   356      28.826 -15.717   2.323  1.00 10.00      B   
ATOM   3539  CG  LEU   356      29.492 -15.848   3.696  1.00 10.00      B   
ATOM   3540  CD1 LEU   356      30.472 -14.711   3.939  1.00 10.00      B   
ATOM   3541  CD2 LEU   356      28.443 -15.903   4.794  1.00 10.00      B   
ATOM   3542  C   LEU   356      30.423 -17.373   1.333  1.00 10.00      B   
ATOM   3543  O   LEU   356      31.618 -17.396   1.634  1.00 10.00      B   
ATOM   3544  N   MET   357      29.701 -18.471   1.171  1.00 10.00      B   
ATOM   3545  HN  MET   357      28.758 -18.389   0.902  1.00 10.00      B   
ATOM   3546  CA  MET   357      30.270 -19.795   1.377  1.00 10.00      B   
ATOM   3547  CB  MET   357      29.316 -20.664   2.201  1.00 10.00      B   
ATOM   3548  CG  MET   357      28.999 -20.111   3.584  1.00 10.00      B   
ATOM   3549  SD  MET   357      30.467 -19.904   4.617  1.00 10.00      B   
ATOM   3550  CE  MET   357      30.944 -21.612   4.876  1.00 10.00      B   
ATOM   3551  C   MET   357      30.596 -20.472   0.052  1.00 10.00      B   
ATOM   3552  O   MET   357      30.481 -21.691  -0.077  1.00 10.00      B   
ATOM   3553  N   ARG   358      31.001 -19.678  -0.934  1.00 10.00      B   
ATOM   3554  HN  ARG   358      31.057 -18.712  -0.777  1.00 10.00      B   
ATOM   3555  CA  ARG   358      31.349 -20.211  -2.246  1.00 10.00      B   
ATOM   3556  CB  ARG   358      31.220 -19.137  -3.331  1.00 10.00      B   
ATOM   3557  CG  ARG   358      31.456 -19.642  -4.749  1.00 10.00      B   
ATOM   3558  CD  ARG   358      30.232 -20.354  -5.305  1.00 10.00      B   
ATOM   3559  NE  ARG   358      30.080 -21.708  -4.772  1.00 10.00      B   
ATOM   3560  HE  ARG   358      30.628 -21.953  -3.992  1.00 10.00      B   
ATOM   3561  CZ  ARG   358      29.239 -22.611  -5.272  1.00 10.00      B   
ATOM   3562  NH1 ARG   358      28.474 -22.312  -6.315  1.00 10.00      B   
ATOM   3563 HH11 ARG   358      28.524 -21.367  -6.752  1.00 10.00      B   
ATOM   3564 HH12 ARG   358      27.810 -23.021  -6.701  1.00 10.00      B   
ATOM   3565  NH2 ARG   358      29.171 -23.815  -4.728  1.00 10.00      B   
ATOM   3566 HH21 ARG   358      29.769 -24.056  -3.907  1.00 10.00      B   
ATOM   3567 HH22 ARG   358      28.516 -24.528  -5.115  1.00 10.00      B   
ATOM   3568  C   ARG   358      32.762 -20.790  -2.246  1.00 10.00      B   
ATOM   3569  O   ARG   358      32.980 -21.918  -2.689  1.00 10.00      B   
ATOM   3570  N   LYS   359      33.717 -20.016  -1.754  1.00 10.00      B   
ATOM   3571  HN  LYS   359      33.486 -19.136  -1.402  1.00 10.00      B   
ATOM   3572  CB  LYS   359      35.971 -19.622  -2.654  1.00 10.00      B   
ATOM   3573  CG  LYS   359      35.652 -19.804  -4.128  1.00 10.00      B   
ATOM   3574  CD  LYS   359      36.518 -18.894  -4.983  1.00 10.00      B   
ATOM   3575  CE  LYS   359      36.152 -18.998  -6.452  1.00 10.00      B   
ATOM   3576  NZ  LYS   359      36.875 -17.991  -7.271  1.00 10.00      B   
ATOM   3577  HZ1 LYS   359      36.650 -18.121  -8.280  1.00 10.00      B   
ATOM   3578  HZ2 LYS   359      37.901 -18.087  -7.141  1.00 10.00      B   
ATOM   3579  HZ3 LYS   359      36.591 -17.033  -6.987  1.00 10.00      B   
ATOM   3580  CA  LYS   359      35.102 -20.452  -1.703  1.00 10.00      B   
ATOM   3581  C   LYS   359      35.632 -20.334  -0.284  1.00 10.00      B   
ATOM   3582  O   LYS   359      35.505 -21.312   0.483  1.00 10.00      B   
ATOM   3583  OXT LYS   359      36.157 -19.256   0.065  1.00 10.00      B   
END
