# Supplementary material for: Large-scale discovery of protein interactions at residue resolution using co-evolution calculated from genomic sequences
Source: Nat Commun. 2021 Mar 2;12:1396. doi: 10.1038/s41467-021-21636-z (PMC7925567; doi:10.1038/s41467-021-21636-z)
Supplement: Supplementary file 13 — Supplementary Data 11 [file 41467_2021_21636_MOESM13_ESM.zip › supplementary_prediction/membrane088588_YAJC_LPTG/models/rmsdclust6_top1_haddock_8w.pdb]

REMARK FILENAME="haddock_8w.pdb0"
REMARK ===============================================================
REMARK HADDOCK run for haddock
REMARK initial structure: haddock_8.pdb
REMARK final NOE weights: unambig 50 amb: 50
REMARK ===============================================================
REMARK            total,bonds,angles,improper,dihe,vdw,elec,air,cdih,coup,rdcs,vean,dani,xpcs,rg
REMARK energies: 345.801, 0, 0, 0, 0, -48.0667, -44.9175, 438.785, 0, 0, 0, 0, 0, 0, 0
REMARK ===============================================================
REMARK            bonds,angles,impropers,dihe,air,cdih,coup,rdcs,vean,dani,xpcs
REMARK rms-dev.: 0,0,0,0,20.9891,0,0, 0, 0, 0, 0
REMARK ===============================================================
REMARK               air,cdih,coup,rdcs,vean,dani,xpcs
REMARK               >0.3,>5,>1,>0,>5,>0.2,>0.2
REMARK violations.: 4, 0, 0, 0, 0, 0, 0
REMARK ===============================================================
REMARK                        CVpartition#,violations,rms
REMARK AIRs cross-validation: 2, 0, NaN
REMARK ===============================================================
REMARK NCS energy: 0
REMARK ===============================================================
REMARK Symmetry energy: 0
REMARK ===============================================================
REMARK Desolvation energy: -52.7457
REMARK Internal energy free molecules: 57381.9
REMARK Internal energy complex: -13009.3
REMARK Binding energy: -70536.9
REMARK ===============================================================
REMARK buried surface area: 1439.63
REMARK ===============================================================
REMARK water - chain1: 0 0 0
REMARK water - chain2: 0 0 0
REMARK water - chain3: 0 0 0
REMARK water - chain4: 0 0 0
REMARK water - chain5: 0 0 0
REMARK water - chain6: 0 0 0
REMARK ===============================================================
REMARK water - water: 0 0 0
REMARK ===============================================================
REMARK DATE:05-Aug-2020  09:50:12       created by user: he47
REMARK VERSION:1.3
ATOM      1  CB  SER    19     -53.926  -3.416  -9.043  1.00 10.00      A   
ATOM      2  OG  SER    19     -54.960  -3.790  -9.941  1.00 10.00      A   
ATOM      3  HG  SER    19     -55.371  -4.608  -9.623  1.00 10.00      A   
ATOM      4  C   SER    19     -52.489  -1.538  -8.253  1.00 10.00      A   
ATOM      5  O   SER    19     -51.401  -1.796  -8.771  1.00 10.00      A   
ATOM      6  N   SER    19     -53.792  -1.340 -10.337  1.00 10.00      A   
ATOM      7  HT1 SER    19     -54.675  -1.595 -10.821  1.00 10.00      A   
ATOM      8  HT2 SER    19     -52.991  -1.717 -10.877  1.00 10.00      A   
ATOM      9  HT3 SER    19     -53.714  -0.305 -10.305  1.00 10.00      A   
ATOM     10  CA  SER    19     -53.785  -1.896  -8.969  1.00 10.00      A   
ATOM     11  N   PRO    20     -52.586  -0.920  -7.061  1.00 10.00      A   
ATOM     12  CA  PRO    20     -51.410  -0.537  -6.272  1.00 10.00      A   
ATOM     13  CB  PRO    20     -51.997   0.270  -5.108  1.00 10.00      A   
ATOM     14  CG  PRO    20     -53.412  -0.186  -5.004  1.00 10.00      A   
ATOM     15  CD  PRO    20     -53.845  -0.541  -6.398  1.00 10.00      A   
ATOM     16  C   PRO    20     -50.664  -1.766  -5.754  1.00 10.00      A   
ATOM     17  O   PRO    20     -50.990  -2.310  -4.696  1.00 10.00      A   
ATOM     18  N   MET    21     -49.690  -2.218  -6.530  1.00 10.00      A   
ATOM     19  HN  MET    21     -49.504  -1.754  -7.378  1.00 10.00      A   
ATOM     20  CA  MET    21     -48.895  -3.382  -6.171  1.00 10.00      A   
ATOM     21  CB  MET    21     -49.069  -4.490  -7.216  1.00 10.00      A   
ATOM     22  CG  MET    21     -50.479  -5.054  -7.300  1.00 10.00      A   
ATOM     23  SD  MET    21     -50.719  -6.152  -8.712  1.00 10.00      A   
ATOM     24  CE  MET    21     -50.288  -5.060 -10.067  1.00 10.00      A   
ATOM     25  C   MET    21     -47.423  -3.012  -6.056  1.00 10.00      A   
ATOM     26  O   MET    21     -46.581  -3.862  -5.766  1.00 10.00      A   
ATOM     27  N   SER    22     -47.119  -1.737  -6.272  1.00 10.00      A   
ATOM     28  HN  SER    22     -47.839  -1.102  -6.480  1.00 10.00      A   
ATOM     29  CA  SER    22     -45.750  -1.245  -6.204  1.00 10.00      A   
ATOM     30  CB  SER    22     -45.723   0.263  -6.458  1.00 10.00      A   
ATOM     31  OG  SER    22     -47.020   0.821  -6.303  1.00 10.00      A   
ATOM     32  HG  SER    22     -47.321   1.164  -7.156  1.00 10.00      A   
ATOM     33  C   SER    22     -45.100  -1.580  -4.865  1.00 10.00      A   
ATOM     34  O   SER    22     -43.897  -1.831  -4.794  1.00 10.00      A   
ATOM     35  N   LEU    23     -45.916  -1.616  -3.816  1.00 10.00      A   
ATOM     36  HN  LEU    23     -46.868  -1.416  -3.950  1.00 10.00      A   
ATOM     37  CA  LEU    23     -45.439  -1.928  -2.473  1.00 10.00      A   
ATOM     38  CB  LEU    23     -46.602  -1.904  -1.480  1.00 10.00      A   
ATOM     39  CG  LEU    23     -47.237  -0.537  -1.221  1.00 10.00      A   
ATOM     40  CD1 LEU    23     -48.607  -0.698  -0.582  1.00 10.00      A   
ATOM     41  CD2 LEU    23     -46.332   0.318  -0.346  1.00 10.00      A   
ATOM     42  C   LEU    23     -44.734  -3.284  -2.425  1.00 10.00      A   
ATOM     43  O   LEU    23     -43.681  -3.423  -1.801  1.00 10.00      A   
ATOM     44  N   ILE    24     -45.307  -4.280  -3.095  1.00 10.00      A   
ATOM     45  HN  ILE    24     -46.138  -4.113  -3.591  1.00 10.00      A   
ATOM     46  CA  ILE    24     -44.718  -5.615  -3.113  1.00 10.00      A   
ATOM     47  CB  ILE    24     -45.777  -6.741  -3.037  1.00 10.00      A   
ATOM     48  CG1 ILE    24     -46.948  -6.481  -3.991  1.00 10.00      A   
ATOM     49  CG2 ILE    24     -46.272  -6.910  -1.611  1.00 10.00      A   
ATOM     50  CD1 ILE    24     -46.844  -7.226  -5.307  1.00 10.00      A   
ATOM     51  C   ILE    24     -43.808  -5.816  -4.320  1.00 10.00      A   
ATOM     52  O   ILE    24     -42.920  -6.667  -4.303  1.00 10.00      A   
ATOM     53  N   LEU    25     -44.027  -5.024  -5.362  1.00 10.00      A   
ATOM     54  HN  LEU    25     -44.756  -4.366  -5.321  1.00 10.00      A   
ATOM     55  CA  LEU    25     -43.224  -5.118  -6.573  1.00 10.00      A   
ATOM     56  CB  LEU    25     -43.933  -4.469  -7.761  1.00 10.00      A   
ATOM     57  CG  LEU    25     -45.198  -5.178  -8.251  1.00 10.00      A   
ATOM     58  CD1 LEU    25     -45.748  -4.499  -9.495  1.00 10.00      A   
ATOM     59  CD2 LEU    25     -44.927  -6.653  -8.514  1.00 10.00      A   
ATOM     60  C   LEU    25     -41.843  -4.507  -6.378  1.00 10.00      A   
ATOM     61  O   LEU    25     -40.837  -5.108  -6.762  1.00 10.00      A   
ATOM     62  N   MET    26     -41.795  -3.324  -5.766  1.00 10.00      A   
ATOM     63  HN  MET    26     -42.636  -2.902  -5.474  1.00 10.00      A   
ATOM     64  CA  MET    26     -40.531  -2.632  -5.518  1.00 10.00      A   
ATOM     65  CB  MET    26     -40.771  -1.201  -5.032  1.00 10.00      A   
ATOM     66  CG  MET    26     -40.966  -0.187  -6.150  1.00 10.00      A   
ATOM     67  SD  MET    26     -39.458   0.101  -7.097  1.00 10.00      A   
ATOM     68  CE  MET    26     -38.485   1.032  -5.913  1.00 10.00      A   
ATOM     69  C   MET    26     -39.687  -3.394  -4.508  1.00 10.00      A   
ATOM     70  O   MET    26     -38.460  -3.288  -4.501  1.00 10.00      A   
ATOM     71  N   LEU    27     -40.355  -4.174  -3.666  1.00 10.00      A   
ATOM     72  HN  LEU    27     -41.332  -4.209  -3.724  1.00 10.00      A   
ATOM     73  CA  LEU    27     -39.678  -4.974  -2.656  1.00 10.00      A   
ATOM     74  CB  LEU    27     -40.700  -5.646  -1.741  1.00 10.00      A   
ATOM     75  CG  LEU    27     -40.144  -6.333  -0.491  1.00 10.00      A   
ATOM     76  CD1 LEU    27     -39.508  -5.316   0.446  1.00 10.00      A   
ATOM     77  CD2 LEU    27     -41.246  -7.100   0.221  1.00 10.00      A   
ATOM     78  C   LEU    27     -38.798  -6.026  -3.326  1.00 10.00      A   
ATOM     79  O   LEU    27     -37.764  -6.424  -2.792  1.00 10.00      A   
ATOM     80  N   VAL    28     -39.217  -6.464  -4.508  1.00 10.00      A   
ATOM     81  HN  VAL    28     -40.049  -6.107  -4.882  1.00 10.00      A   
ATOM     82  CA  VAL    28     -38.466  -7.454  -5.265  1.00 10.00      A   
ATOM     83  CB  VAL    28     -39.375  -8.229  -6.243  1.00 10.00      A   
ATOM     84  CG1 VAL    28     -38.621  -9.376  -6.900  1.00 10.00      A   
ATOM     85  CG2 VAL    28     -40.614  -8.742  -5.532  1.00 10.00      A   
ATOM     86  C   VAL    28     -37.354  -6.761  -6.046  1.00 10.00      A   
ATOM     87  O   VAL    28     -36.267  -7.308  -6.227  1.00 10.00      A   
ATOM     88  N   VAL    29     -37.631  -5.539  -6.489  1.00 10.00      A   
ATOM     89  HN  VAL    29     -38.514  -5.154  -6.304  1.00 10.00      A   
ATOM     90  CA  VAL    29     -36.656  -4.757  -7.241  1.00 10.00      A   
ATOM     91  CB  VAL    29     -37.256  -3.425  -7.740  1.00 10.00      A   
ATOM     92  CG1 VAL    29     -36.224  -2.617  -8.509  1.00 10.00      A   
ATOM     93  CG2 VAL    29     -38.479  -3.681  -8.608  1.00 10.00      A   
ATOM     94  C   VAL    29     -35.425  -4.476  -6.382  1.00 10.00      A   
ATOM     95  O   VAL    29     -34.292  -4.514  -6.869  1.00 10.00      A   
ATOM     96  N   PHE    30     -35.659  -4.216  -5.099  1.00 10.00      A   
ATOM     97  HN  PHE    30     -36.587  -4.195  -4.779  1.00 10.00      A   
ATOM     98  CA  PHE    30     -34.578  -3.940  -4.159  1.00 10.00      A   
ATOM     99  CB  PHE    30     -35.144  -3.556  -2.789  1.00 10.00      A   
ATOM    100  CG  PHE    30     -34.379  -2.459  -2.103  1.00 10.00      A   
ATOM    101  CD1 PHE    30     -34.596  -1.133  -2.444  1.00 10.00      A   
ATOM    102  CD2 PHE    30     -33.452  -2.749  -1.116  1.00 10.00      A   
ATOM    103  CE1 PHE    30     -33.901  -0.117  -1.816  1.00 10.00      A   
ATOM    104  CE2 PHE    30     -32.753  -1.738  -0.483  1.00 10.00      A   
ATOM    105  CZ  PHE    30     -32.978  -0.420  -0.834  1.00 10.00      A   
ATOM    106  C   PHE    30     -33.646  -5.145  -4.034  1.00 10.00      A   
ATOM    107  O   PHE    30     -32.466  -5.002  -3.713  1.00 10.00      A   
ATOM    108  N   GLY    31     -34.186  -6.332  -4.285  1.00 10.00      A   
ATOM    109  HN  GLY    31     -35.138  -6.386  -4.514  1.00 10.00      A   
ATOM    110  CA  GLY    31     -33.390  -7.542  -4.221  1.00 10.00      A   
ATOM    111  C   GLY    31     -32.753  -7.849  -5.562  1.00 10.00      A   
ATOM    112  O   GLY    31     -31.663  -8.424  -5.633  1.00 10.00      A   
ATOM    113  N   LEU    32     -33.435  -7.450  -6.631  1.00 10.00      A   
ATOM    114  HN  LEU    32     -34.302  -7.003  -6.501  1.00 10.00      A   
ATOM    115  CA  LEU    32     -32.948  -7.668  -7.986  1.00 10.00      A   
ATOM    116  CB  LEU    32     -34.016  -7.270  -9.007  1.00 10.00      A   
ATOM    117  CG  LEU    32     -33.738  -7.654 -10.462  1.00 10.00      A   
ATOM    118  CD1 LEU    32     -33.787  -9.166 -10.638  1.00 10.00      A   
ATOM    119  CD2 LEU    32     -34.725  -6.969 -11.393  1.00 10.00      A   
ATOM    120  C   LEU    32     -31.667  -6.873  -8.227  1.00 10.00      A   
ATOM    121  O   LEU    32     -30.772  -7.314  -8.949  1.00 10.00      A   
ATOM    122  N   ILE    33     -31.574  -5.709  -7.599  1.00 10.00      A   
ATOM    123  HN  ILE    33     -32.321  -5.405  -7.035  1.00 10.00      A   
ATOM    124  CA  ILE    33     -30.395  -4.863  -7.736  1.00 10.00      A   
ATOM    125  CB  ILE    33     -30.706  -3.375  -7.478  1.00 10.00      A   
ATOM    126  CG1 ILE    33     -31.353  -3.189  -6.102  1.00 10.00      A   
ATOM    127  CG2 ILE    33     -31.598  -2.820  -8.580  1.00 10.00      A   
ATOM    128  CD1 ILE    33     -31.572  -1.743  -5.712  1.00 10.00      A   
ATOM    129  C   ILE    33     -29.277  -5.329  -6.807  1.00 10.00      A   
ATOM    130  O   ILE    33     -28.302  -4.616  -6.582  1.00 10.00      A   
ATOM    131  N   PHE    34     -29.430  -6.527  -6.268  1.00 10.00      A   
ATOM    132  HN  PHE    34     -30.243  -7.039  -6.465  1.00 10.00      A   
ATOM    133  CA  PHE    34     -28.436  -7.098  -5.379  1.00 10.00      A   
ATOM    134  CB  PHE    34     -29.013  -7.272  -3.970  1.00 10.00      A   
ATOM    135  CG  PHE    34     -28.144  -8.077  -3.043  1.00 10.00      A   
ATOM    136  CD1 PHE    34     -26.926  -7.583  -2.609  1.00 10.00      A   
ATOM    137  CD2 PHE    34     -28.546  -9.330  -2.608  1.00 10.00      A   
ATOM    138  CE1 PHE    34     -26.127  -8.323  -1.759  1.00 10.00      A   
ATOM    139  CE2 PHE    34     -27.752 -10.075  -1.758  1.00 10.00      A   
ATOM    140  CZ  PHE    34     -26.539  -9.571  -1.334  1.00 10.00      A   
ATOM    141  C   PHE    34     -27.923  -8.429  -5.928  1.00 10.00      A   
ATOM    142  O   PHE    34     -26.785  -8.524  -6.383  1.00 10.00      A   
ATOM    143  N   TYR    35     -28.787  -9.440  -5.923  1.00 10.00      A   
ATOM    144  HN  TYR    35     -29.700  -9.284  -5.588  1.00 10.00      A   
ATOM    145  CA  TYR    35     -28.419 -10.775  -6.396  1.00 10.00      A   
ATOM    146  CB  TYR    35     -29.516 -11.794  -6.075  1.00 10.00      A   
ATOM    147  CG  TYR    35     -29.344 -12.481  -4.739  1.00 10.00      A   
ATOM    148  CD1 TYR    35     -30.395 -12.559  -3.835  1.00 10.00      A   
ATOM    149  CD2 TYR    35     -28.127 -13.051  -4.380  1.00 10.00      A   
ATOM    150  CE1 TYR    35     -30.242 -13.184  -2.611  1.00 10.00      A   
ATOM    151  CE2 TYR    35     -27.965 -13.679  -3.159  1.00 10.00      A   
ATOM    152  CZ  TYR    35     -29.026 -13.743  -2.279  1.00 10.00      A   
ATOM    153  OH  TYR    35     -28.866 -14.366  -1.060  1.00 10.00      A   
ATOM    154  HH  TYR    35     -28.190 -13.901  -0.548  1.00 10.00      A   
ATOM    155  C   TYR    35     -28.089 -10.806  -7.883  1.00 10.00      A   
ATOM    156  O   TYR    35     -27.167 -11.502  -8.306  1.00 10.00      A   
ATOM    157  N   PHE    36     -28.830 -10.048  -8.675  1.00 10.00      A   
ATOM    158  HN  PHE    36     -29.545  -9.502  -8.289  1.00 10.00      A   
ATOM    159  CA  PHE    36     -28.602 -10.017 -10.112  1.00 10.00      A   
ATOM    160  CB  PHE    36     -29.901  -9.709 -10.861  1.00 10.00      A   
ATOM    161  CG  PHE    36     -29.895 -10.144 -12.301  1.00 10.00      A   
ATOM    162  CD1 PHE    36     -30.130 -11.466 -12.641  1.00 10.00      A   
ATOM    163  CD2 PHE    36     -29.657  -9.232 -13.314  1.00 10.00      A   
ATOM    164  CE1 PHE    36     -30.127 -11.870 -13.962  1.00 10.00      A   
ATOM    165  CE2 PHE    36     -29.651  -9.629 -14.637  1.00 10.00      A   
ATOM    166  CZ  PHE    36     -29.888 -10.950 -14.961  1.00 10.00      A   
ATOM    167  C   PHE    36     -27.516  -9.012 -10.482  1.00 10.00      A   
ATOM    168  O   PHE    36     -26.795  -9.198 -11.464  1.00 10.00      A   
ATOM    169  N   MET    37     -27.384  -7.961  -9.682  1.00 10.00      A   
ATOM    170  HN  MET    37     -27.968  -7.877  -8.901  1.00 10.00      A   
ATOM    171  CA  MET    37     -26.386  -6.929  -9.946  1.00 10.00      A   
ATOM    172  CB  MET    37     -26.697  -5.639  -9.183  1.00 10.00      A   
ATOM    173  CG  MET    37     -25.713  -4.507  -9.451  1.00 10.00      A   
ATOM    174  SD  MET    37     -26.207  -2.947  -8.691  1.00 10.00      A   
ATOM    175  CE  MET    37     -24.736  -1.963  -8.970  1.00 10.00      A   
ATOM    176  C   MET    37     -24.975  -7.415  -9.630  1.00 10.00      A   
ATOM    177  O   MET    37     -24.019  -7.039 -10.308  1.00 10.00      A   
ATOM    178  N   ILE    38     -24.846  -8.253  -8.607  1.00 10.00      A   
ATOM    179  HN  ILE    38     -25.644  -8.514  -8.096  1.00 10.00      A   
ATOM    180  CA  ILE    38     -23.540  -8.782  -8.213  1.00 10.00      A   
ATOM    181  CB  ILE    38     -23.506  -9.189  -6.718  1.00 10.00      A   
ATOM    182  CG1 ILE    38     -22.061  -9.291  -6.216  1.00 10.00      A   
ATOM    183  CG2 ILE    38     -24.253 -10.497  -6.480  1.00 10.00      A   
ATOM    184  CD1 ILE    38     -21.285  -7.994  -6.315  1.00 10.00      A   
ATOM    185  C   ILE    38     -23.132  -9.967  -9.090  1.00 10.00      A   
ATOM    186  O   ILE    38     -21.988 -10.423  -9.049  1.00 10.00      A   
ATOM    187  N   LEU    39     -24.068 -10.431  -9.908  1.00 10.00      A   
ATOM    188  HN  LEU    39     -24.944  -9.994  -9.917  1.00 10.00      A   
ATOM    189  CA  LEU    39     -23.834 -11.568 -10.792  1.00 10.00      A   
ATOM    190  CB  LEU    39     -25.114 -11.932 -11.550  1.00 10.00      A   
ATOM    191  CG  LEU    39     -25.114 -13.275 -12.285  1.00 10.00      A   
ATOM    192  CD1 LEU    39     -24.752 -14.411 -11.337  1.00 10.00      A   
ATOM    193  CD2 LEU    39     -26.470 -13.524 -12.924  1.00 10.00      A   
ATOM    194  C   LEU    39     -22.682 -11.313 -11.765  1.00 10.00      A   
ATOM    195  O   LEU    39     -21.812 -12.165 -11.937  1.00 10.00      A   
ATOM    196  N   ARG    40     -22.675 -10.148 -12.403  1.00 10.00      A   
ATOM    197  HN  ARG    40     -23.396  -9.503 -12.239  1.00 10.00      A   
ATOM    198  CA  ARG    40     -21.611  -9.813 -13.347  1.00 10.00      A   
ATOM    199  CB  ARG    40     -21.962  -8.589 -14.199  1.00 10.00      A   
ATOM    200  CG  ARG    40     -20.947  -8.281 -15.289  1.00 10.00      A   
ATOM    201  CD  ARG    40     -21.464  -7.215 -16.240  1.00 10.00      A   
ATOM    202  NE  ARG    40     -21.650  -5.926 -15.579  1.00 10.00      A   
ATOM    203  HE  ARG    40     -21.106  -5.751 -14.778  1.00 10.00      A   
ATOM    204  CZ  ARG    40     -22.501  -4.987 -15.998  1.00 10.00      A   
ATOM    205  NH1 ARG    40     -23.243  -5.196 -17.077  1.00 10.00      A   
ATOM    206 HH11 ARG    40     -23.911  -4.460 -17.403  1.00 10.00      A   
ATOM    207 HH12 ARG    40     -23.164  -6.091 -17.602  1.00 10.00      A   
ATOM    208  NH2 ARG    40     -22.612  -3.846 -15.334  1.00 10.00      A   
ATOM    209 HH21 ARG    40     -22.036  -3.679 -14.483  1.00 10.00      A   
ATOM    210 HH22 ARG    40     -23.276  -3.108 -15.662  1.00 10.00      A   
ATOM    211  C   ARG    40     -20.248  -9.664 -12.653  1.00 10.00      A   
ATOM    212  O   ARG    40     -19.282 -10.314 -13.057  1.00 10.00      A   
ATOM    213  N   PRO    41     -20.139  -8.811 -11.601  1.00 10.00      A   
ATOM    214  CA  PRO    41     -18.882  -8.626 -10.866  1.00 10.00      A   
ATOM    215  CB  PRO    41     -19.289  -7.779  -9.660  1.00 10.00      A   
ATOM    216  CG  PRO    41     -20.474  -7.019 -10.133  1.00 10.00      A   
ATOM    217  CD  PRO    41     -21.205  -7.943 -11.065  1.00 10.00      A   
ATOM    218  C   PRO    41     -18.298  -9.954 -10.401  1.00 10.00      A   
ATOM    219  O   PRO    41     -17.082 -10.146 -10.438  1.00 10.00      A   
ATOM    220  N   GLN    42     -19.167 -10.876  -9.979  1.00 10.00      A   
ATOM    221  HN  GLN    42     -20.129 -10.664  -9.975  1.00 10.00      A   
ATOM    222  CA  GLN    42     -18.723 -12.191  -9.529  1.00 10.00      A   
ATOM    223  CB  GLN    42     -19.902 -13.059  -9.098  1.00 10.00      A   
ATOM    224  CG  GLN    42     -20.441 -12.749  -7.714  1.00 10.00      A   
ATOM    225  CD  GLN    42     -21.408 -13.811  -7.233  1.00 10.00      A   
ATOM    226  OE1 GLN    42     -22.066 -14.480  -8.033  1.00 10.00      A   
ATOM    227  NE2 GLN    42     -21.497 -13.980  -5.924  1.00 10.00      A   
ATOM    228 HE21 GLN    42     -20.936 -13.416  -5.345  1.00 10.00      A   
ATOM    229 HE22 GLN    42     -22.122 -14.656  -5.582  1.00 10.00      A   
ATOM    230  C   GLN    42     -17.953 -12.891 -10.639  1.00 10.00      A   
ATOM    231  O   GLN    42     -16.855 -13.402 -10.421  1.00 10.00      A   
ATOM    232  N   GLN    43     -18.526 -12.885 -11.835  1.00 10.00      A   
ATOM    233  HN  GLN    43     -19.394 -12.439 -11.945  1.00 10.00      A   
ATOM    234  CA  GLN    43     -17.898 -13.514 -12.991  1.00 10.00      A   
ATOM    235  CB  GLN    43     -18.833 -13.469 -14.204  1.00 10.00      A   
ATOM    236  CG  GLN    43     -20.155 -14.197 -14.003  1.00 10.00      A   
ATOM    237  CD  GLN    43     -21.063 -14.107 -15.213  1.00 10.00      A   
ATOM    238  OE1 GLN    43     -21.012 -13.142 -15.975  1.00 10.00      A   
ATOM    239  NE2 GLN    43     -21.903 -15.110 -15.399  1.00 10.00      A   
ATOM    240 HE21 GLN    43     -21.892 -15.848 -14.755  1.00 10.00      A   
ATOM    241 HE22 GLN    43     -22.507 -15.076 -16.175  1.00 10.00      A   
ATOM    242  C   GLN    43     -16.583 -12.813 -13.321  1.00 10.00      A   
ATOM    243  O   GLN    43     -15.601 -13.453 -13.697  1.00 10.00      A   
ATOM    244  N   LYS    44     -16.574 -11.497 -13.162  1.00 10.00      A   
ATOM    245  HN  LYS    44     -17.396 -11.050 -12.862  1.00 10.00      A   
ATOM    246  CA  LYS    44     -15.387 -10.696 -13.430  1.00 10.00      A   
ATOM    247  CB  LYS    44     -15.712  -9.203 -13.392  1.00 10.00      A   
ATOM    248  CG  LYS    44     -16.789  -8.782 -14.378  1.00 10.00      A   
ATOM    249  CD  LYS    44     -16.930  -7.271 -14.438  1.00 10.00      A   
ATOM    250  CE  LYS    44     -15.808  -6.657 -15.257  1.00 10.00      A   
ATOM    251  NZ  LYS    44     -15.894  -5.176 -15.304  1.00 10.00      A   
ATOM    252  HZ1 LYS    44     -16.849  -4.878 -15.588  1.00 10.00      A   
ATOM    253  HZ2 LYS    44     -15.209  -4.804 -15.991  1.00 10.00      A   
ATOM    254  HZ3 LYS    44     -15.679  -4.774 -14.369  1.00 10.00      A   
ATOM    255  C   LYS    44     -14.263 -11.030 -12.453  1.00 10.00      A   
ATOM    256  O   LYS    44     -13.091 -11.019 -12.826  1.00 10.00      A   
ATOM    257  N   ARG    45     -14.617 -11.330 -11.202  1.00 10.00      A   
ATOM    258  HN  ARG    45     -15.568 -11.299 -10.947  1.00 10.00      A   
ATOM    259  CA  ARG    45     -13.613 -11.690 -10.200  1.00 10.00      A   
ATOM    260  CB  ARG    45     -14.207 -11.756  -8.786  1.00 10.00      A   
ATOM    261  CG  ARG    45     -14.843 -10.462  -8.293  1.00 10.00      A   
ATOM    262  CD  ARG    45     -13.988  -9.243  -8.610  1.00 10.00      A   
ATOM    263  NE  ARG    45     -12.679  -9.281  -7.955  1.00 10.00      A   
ATOM    264  HE  ARG    45     -12.290 -10.167  -7.774  1.00 10.00      A   
ATOM    265  CZ  ARG    45     -11.996  -8.191  -7.595  1.00 10.00      A   
ATOM    266  NH1 ARG    45     -12.505  -6.987  -7.816  1.00 10.00      A   
ATOM    267 HH11 ARG    45     -11.971  -6.132  -7.540  1.00 10.00      A   
ATOM    268 HH12 ARG    45     -13.440  -6.888  -8.263  1.00 10.00      A   
ATOM    269  NH2 ARG    45     -10.810  -8.304  -7.016  1.00 10.00      A   
ATOM    270 HH21 ARG    45     -10.401  -9.249  -6.839  1.00 10.00      A   
ATOM    271 HH22 ARG    45     -10.278  -7.453  -6.737  1.00 10.00      A   
ATOM    272  C   ARG    45     -12.969 -13.020 -10.568  1.00 10.00      A   
ATOM    273  O   ARG    45     -11.791 -13.255 -10.296  1.00 10.00      A   
ATOM    274  N   THR    46     -13.755 -13.892 -11.189  1.00 10.00      A   
ATOM    275  HN  THR    46     -14.695 -13.662 -11.346  1.00 10.00      A   
ATOM    276  CA  THR    46     -13.262 -15.187 -11.623  1.00 10.00      A   
ATOM    277  CB  THR    46     -14.424 -16.138 -11.966  1.00 10.00      A   
ATOM    278  OG1 THR    46     -15.435 -16.032 -10.954  1.00 10.00      A   
ATOM    279  HG1 THR    46     -16.305 -16.150 -11.358  1.00 10.00      A   
ATOM    280  CG2 THR    46     -13.939 -17.578 -12.038  1.00 10.00      A   
ATOM    281  C   THR    46     -12.370 -15.011 -12.850  1.00 10.00      A   
ATOM    282  O   THR    46     -11.268 -15.555 -12.912  1.00 10.00      A   
ATOM    283  N   LYS    47     -12.846 -14.216 -13.809  1.00 10.00      A   
ATOM    284  HN  LYS    47     -13.728 -13.797 -13.686  1.00 10.00      A   
ATOM    285  CA  LYS    47     -12.103 -13.947 -15.037  1.00 10.00      A   
ATOM    286  CB  LYS    47     -12.907 -13.026 -15.961  1.00 10.00      A   
ATOM    287  CG  LYS    47     -14.163 -13.655 -16.549  1.00 10.00      A   
ATOM    288  CD  LYS    47     -14.992 -12.629 -17.307  1.00 10.00      A   
ATOM    289  CE  LYS    47     -16.285 -13.234 -17.832  1.00 10.00      A   
ATOM    290  NZ  LYS    47     -17.123 -12.237 -18.551  1.00 10.00      A   
ATOM    291  HZ1 LYS    47     -16.635 -11.907 -19.405  1.00 10.00      A   
ATOM    292  HZ2 LYS    47     -17.315 -11.417 -17.942  1.00 10.00      A   
ATOM    293  HZ3 LYS    47     -18.030 -12.661 -18.828  1.00 10.00      A   
ATOM    294  C   LYS    47     -10.755 -13.310 -14.718  1.00 10.00      A   
ATOM    295  O   LYS    47      -9.740 -13.636 -15.335  1.00 10.00      A   
ATOM    296  N   GLU    48     -10.757 -12.411 -13.742  1.00 10.00      A   
ATOM    297  HN  GLU    48     -11.608 -12.196 -13.295  1.00 10.00      A   
ATOM    298  CA  GLU    48      -9.543 -11.720 -13.320  1.00 10.00      A   
ATOM    299  CB  GLU    48      -9.900 -10.573 -12.365  1.00 10.00      A   
ATOM    300  CG  GLU    48      -8.750  -9.632 -12.048  1.00 10.00      A   
ATOM    301  CD  GLU    48      -9.082  -8.675 -10.922  1.00 10.00      A   
ATOM    302  OE1 GLU    48      -9.527  -7.542 -11.207  1.00 10.00      A   
ATOM    303  OE2 GLU    48      -8.892  -9.053  -9.746  1.00 10.00      A   
ATOM    304  C   GLU    48      -8.571 -12.688 -12.645  1.00 10.00      A   
ATOM    305  O   GLU    48      -7.354 -12.551 -12.762  1.00 10.00      A   
ATOM    306  N   HIS    49      -9.120 -13.683 -11.961  1.00 10.00      A   
ATOM    307  HN  HIS    49     -10.097 -13.759 -11.929  1.00 10.00      A   
ATOM    308  CA  HIS    49      -8.311 -14.674 -11.260  1.00 10.00      A   
ATOM    309  CB  HIS    49      -9.133 -15.333 -10.149  1.00 10.00      A   
ATOM    310  CG  HIS    49      -8.310 -15.943  -9.055  1.00 10.00      A   
ATOM    311  ND1 HIS    49      -7.770 -15.210  -8.020  1.00 10.00      A   
ATOM    312  HD1 HIS    49      -7.863 -14.236  -7.895  1.00 10.00      A   
ATOM    313  CD2 HIS    49      -7.946 -17.230  -8.825  1.00 10.00      A   
ATOM    314  CE1 HIS    49      -7.107 -16.013  -7.208  1.00 10.00      A   
ATOM    315  NE2 HIS    49      -7.201 -17.242  -7.677  1.00 10.00      A   
ATOM    316  HE2 HIS    49      -6.800 -18.037  -7.262  1.00 10.00      A   
ATOM    317  C   HIS    49      -7.787 -15.735 -12.225  1.00 10.00      A   
ATOM    318  O   HIS    49      -6.955 -16.565 -11.860  1.00 10.00      A   
ATOM    319  N   LYS    50      -8.279 -15.706 -13.456  1.00 10.00      A   
ATOM    320  HN  LYS    50      -8.940 -15.021 -13.694  1.00 10.00      A   
ATOM    321  CA  LYS    50      -7.858 -16.667 -14.466  1.00 10.00      A   
ATOM    322  CB  LYS    50      -9.051 -17.153 -15.292  1.00 10.00      A   
ATOM    323  CG  LYS    50     -10.059 -17.971 -14.501  1.00 10.00      A   
ATOM    324  CD  LYS    50      -9.390 -19.141 -13.798  1.00 10.00      A   
ATOM    325  CE  LYS    50     -10.347 -19.843 -12.850  1.00 10.00      A   
ATOM    326  NZ  LYS    50      -9.652 -20.859 -12.018  1.00 10.00      A   
ATOM    327  HZ1 LYS    50     -10.343 -21.389 -11.450  1.00 10.00      A   
ATOM    328  HZ2 LYS    50      -8.977 -20.399 -11.376  1.00 10.00      A   
ATOM    329  HZ3 LYS    50      -9.136 -21.525 -12.626  1.00 10.00      A   
ATOM    330  C   LYS    50      -6.784 -16.083 -15.374  1.00 10.00      A   
ATOM    331  O   LYS    50      -6.413 -16.689 -16.378  1.00 10.00      A   
ATOM    332  N   LYS    51      -6.278 -14.909 -15.009  1.00 10.00      A   
ATOM    333  HN  LYS    51      -6.614 -14.478 -14.194  1.00 10.00      A   
ATOM    334  CA  LYS    51      -5.234 -14.243 -15.784  1.00 10.00      A   
ATOM    335  CB  LYS    51      -5.200 -12.745 -15.458  1.00 10.00      A   
ATOM    336  CG  LYS    51      -6.393 -11.946 -15.957  1.00 10.00      A   
ATOM    337  CD  LYS    51      -6.200 -10.462 -15.679  1.00 10.00      A   
ATOM    338  CE  LYS    51      -7.367  -9.636 -16.190  1.00 10.00      A   
ATOM    339  NZ  LYS    51      -7.082  -8.177 -16.119  1.00 10.00      A   
ATOM    340  HZ1 LYS    51      -6.992  -7.874 -15.130  1.00 10.00      A   
ATOM    341  HZ2 LYS    51      -7.851  -7.638 -16.564  1.00 10.00      A   
ATOM    342  HZ3 LYS    51      -6.192  -7.963 -16.616  1.00 10.00      A   
ATOM    343  C   LYS    51      -3.867 -14.866 -15.486  1.00 10.00      A   
ATOM    344  O   LYS    51      -2.938 -14.180 -15.058  1.00 10.00      A   
ATOM    345  N   LEU    52      -3.744 -16.166 -15.721  1.00 10.00      A   
ATOM    346  HN  LEU    52      -4.511 -16.662 -16.089  1.00 10.00      A   
ATOM    347  CA  LEU    52      -2.501 -16.873 -15.454  1.00 10.00      A   
ATOM    348  CB  LEU    52      -2.775 -18.197 -14.732  1.00 10.00      A   
ATOM    349  CG  LEU    52      -3.707 -18.128 -13.519  1.00 10.00      A   
ATOM    350  CD1 LEU    52      -3.897 -19.509 -12.912  1.00 10.00      A   
ATOM    351  CD2 LEU    52      -3.174 -17.154 -12.480  1.00 10.00      A   
ATOM    352  C   LEU    52      -1.711 -17.120 -16.731  1.00 10.00      A   
ATOM    353  O   LEU    52      -0.696 -17.814 -16.719  1.00 10.00      A   
ATOM    354  N   MET    53      -2.172 -16.544 -17.834  1.00 10.00      A   
ATOM    355  HN  MET    53      -2.999 -16.012 -17.790  1.00 10.00      A   
ATOM    356  CA  MET    53      -1.494 -16.706 -19.119  1.00 10.00      A   
ATOM    357  CB  MET    53      -2.439 -16.391 -20.284  1.00 10.00      A   
ATOM    358  CG  MET    53      -2.746 -14.913 -20.462  1.00 10.00      A   
ATOM    359  SD  MET    53      -4.035 -14.611 -21.687  1.00 10.00      A   
ATOM    360  CE  MET    53      -3.241 -15.213 -23.176  1.00 10.00      A   
ATOM    361  C   MET    53      -0.243 -15.836 -19.200  1.00 10.00      A   
ATOM    362  O   MET    53       0.575 -15.989 -20.106  1.00 10.00      A   
ATOM    363  N   ASP    54      -0.096 -14.928 -18.245  1.00 10.00      A   
ATOM    364  HN  ASP    54      -0.778 -14.854 -17.546  1.00 10.00      A   
ATOM    365  CA  ASP    54       1.050 -14.028 -18.210  1.00 10.00      A   
ATOM    366  CB  ASP    54       0.705 -12.750 -17.437  1.00 10.00      A   
ATOM    367  CG  ASP    54      -0.352 -11.903 -18.117  1.00 10.00      A   
ATOM    368  OD1 ASP    54       0.017 -10.935 -18.816  1.00 10.00      A   
ATOM    369  OD2 ASP    54      -1.555 -12.191 -17.941  1.00 10.00      A   
ATOM    370  C   ASP    54       2.258 -14.702 -17.567  1.00 10.00      A   
ATOM    371  O   ASP    54       3.345 -14.122 -17.505  1.00 10.00      A   
ATOM    372  N   SER    55       2.064 -15.925 -17.093  1.00 10.00      A   
ATOM    373  HN  SER    55       1.183 -16.338 -17.184  1.00 10.00      A   
ATOM    374  CB  SER    55       2.527 -17.709 -15.494  1.00 10.00      A   
ATOM    375  OG  SER    55       1.297 -17.238 -14.959  1.00 10.00      A   
ATOM    376  HG  SER    55       0.564 -17.704 -15.391  1.00 10.00      A   
ATOM    377  CA  SER    55       3.130 -16.676 -16.446  1.00 10.00      A   
ATOM    378  C   SER    55       4.019 -17.362 -17.481  1.00 10.00      A   
ATOM    379  O   SER    55       5.231 -17.051 -17.534  1.00 10.00      A   
ATOM    380  OXT SER    55       3.497 -18.191 -18.255  1.00 10.00      A   
ATOM    381  CB  VAL     6      36.692   5.926  17.564  1.00 10.00      B   
ATOM    382  CG1 VAL     6      37.057   5.647  19.014  1.00 10.00      B   
ATOM    383  CG2 VAL     6      35.613   6.997  17.479  1.00 10.00      B   
ATOM    384  C   VAL     6      37.642   6.235  15.257  1.00 10.00      B   
ATOM    385  O   VAL     6      37.178   7.200  14.646  1.00 10.00      B   
ATOM    386  N   VAL     6      38.433   7.686  17.099  1.00 10.00      B   
ATOM    387  HT1 VAL     6      37.686   8.391  16.938  1.00 10.00      B   
ATOM    388  HT2 VAL     6      39.251   7.931  16.509  1.00 10.00      B   
ATOM    389  HT3 VAL     6      38.719   7.722  18.097  1.00 10.00      B   
ATOM    390  CA  VAL     6      37.944   6.330  16.750  1.00 10.00      B   
ATOM    391  N   LEU     7      37.899   5.070  14.670  1.00 10.00      B   
ATOM    392  HN  LEU     7      38.255   4.328  15.206  1.00 10.00      B   
ATOM    393  CA  LEU     7      37.659   4.865  13.248  1.00 10.00      B   
ATOM    394  CB  LEU     7      38.650   3.852  12.664  1.00 10.00      B   
ATOM    395  CG  LEU     7      40.050   4.378  12.312  1.00 10.00      B   
ATOM    396  CD1 LEU     7      39.968   5.662  11.502  1.00 10.00      B   
ATOM    397  CD2 LEU     7      40.902   4.571  13.556  1.00 10.00      B   
ATOM    398  C   LEU     7      36.221   4.428  12.985  1.00 10.00      B   
ATOM    399  O   LEU     7      35.752   4.447  11.846  1.00 10.00      B   
ATOM    400  N   ASP     8      35.521   4.051  14.050  1.00 10.00      B   
ATOM    401  HN  ASP     8      35.957   4.049  14.931  1.00 10.00      B   
ATOM    402  CA  ASP     8      34.131   3.613  13.941  1.00 10.00      B   
ATOM    403  CB  ASP     8      33.588   3.194  15.305  1.00 10.00      B   
ATOM    404  CG  ASP     8      33.398   1.699  15.430  1.00 10.00      B   
ATOM    405  OD1 ASP     8      34.125   1.073  16.228  1.00 10.00      B   
ATOM    406  OD2 ASP     8      32.509   1.144  14.744  1.00 10.00      B   
ATOM    407  C   ASP     8      33.249   4.708  13.361  1.00 10.00      B   
ATOM    408  O   ASP     8      32.355   4.440  12.557  1.00 10.00      B   
ATOM    409  N   ARG     9      33.497   5.940  13.776  1.00 10.00      B   
ATOM    410  HN  ARG     9      34.207   6.090  14.434  1.00 10.00      B   
ATOM    411  CA  ARG     9      32.726   7.076  13.289  1.00 10.00      B   
ATOM    412  CB  ARG     9      32.844   8.258  14.253  1.00 10.00      B   
ATOM    413  CG  ARG     9      31.824   9.360  14.014  1.00 10.00      B   
ATOM    414  CD  ARG     9      31.927  10.445  15.074  1.00 10.00      B   
ATOM    415  NE  ARG     9      31.728   9.913  16.421  1.00 10.00      B   
ATOM    416  HE  ARG     9      30.960   9.311  16.559  1.00 10.00      B   
ATOM    417  CZ  ARG     9      32.519  10.189  17.455  1.00 10.00      B   
ATOM    418  NH1 ARG     9      33.569  10.990  17.297  1.00 10.00      B   
ATOM    419 HH11 ARG     9      33.774  11.408  16.362  1.00 10.00      B   
ATOM    420 HH12 ARG     9      34.193  11.206  18.103  1.00 10.00      B   
ATOM    421  NH2 ARG     9      32.256   9.661  18.647  1.00 10.00      B   
ATOM    422 HH21 ARG     9      32.874   9.866  19.464  1.00 10.00      B   
ATOM    423 HH22 ARG     9      31.424   9.038  18.773  1.00 10.00      B   
ATOM    424  C   ARG     9      33.189   7.477  11.891  1.00 10.00      B   
ATOM    425  O   ARG     9      32.414   8.008  11.097  1.00 10.00      B   
ATOM    426  N   TYR    10      34.455   7.207  11.596  1.00 10.00      B   
ATOM    427  HN  TYR    10      35.016   6.775  12.269  1.00 10.00      B   
ATOM    428  CA  TYR    10      35.026   7.528  10.294  1.00 10.00      B   
ATOM    429  CB  TYR    10      36.513   7.159  10.273  1.00 10.00      B   
ATOM    430  CG  TYR    10      37.262   7.602   9.035  1.00 10.00      B   
ATOM    431  CD1 TYR    10      36.965   8.803   8.410  1.00 10.00      B   
ATOM    432  CD2 TYR    10      38.282   6.821   8.503  1.00 10.00      B   
ATOM    433  CE1 TYR    10      37.654   9.210   7.285  1.00 10.00      B   
ATOM    434  CE2 TYR    10      38.976   7.222   7.380  1.00 10.00      B   
ATOM    435  CZ  TYR    10      38.661   8.420   6.777  1.00 10.00      B   
ATOM    436  OH  TYR    10      39.350   8.828   5.658  1.00 10.00      B   
ATOM    437  HH  TYR    10      39.667   8.048   5.167  1.00 10.00      B   
ATOM    438  C   TYR    10      34.272   6.772   9.208  1.00 10.00      B   
ATOM    439  O   TYR    10      33.804   7.359   8.229  1.00 10.00      B   
ATOM    440  N   ILE    11      34.139   5.469   9.407  1.00 10.00      B   
ATOM    441  HN  ILE    11      34.534   5.067  10.212  1.00 10.00      B   
ATOM    442  CA  ILE    11      33.426   4.620   8.466  1.00 10.00      B   
ATOM    443  CB  ILE    11      33.618   3.126   8.796  1.00 10.00      B   
ATOM    444  CG1 ILE    11      35.111   2.785   8.849  1.00 10.00      B   
ATOM    445  CG2 ILE    11      32.908   2.255   7.766  1.00 10.00      B   
ATOM    446  CD1 ILE    11      35.403   1.394   9.369  1.00 10.00      B   
ATOM    447  C   ILE    11      31.938   4.960   8.489  1.00 10.00      B   
ATOM    448  O   ILE    11      31.306   5.093   7.441  1.00 10.00      B   
ATOM    449  N   GLY    12      31.402   5.133   9.696  1.00 10.00      B   
ATOM    450  HN  GLY    12      31.971   5.028  10.487  1.00 10.00      B   
ATOM    451  CA  GLY    12      29.996   5.466   9.862  1.00 10.00      B   
ATOM    452  C   GLY    12      29.588   6.724   9.113  1.00 10.00      B   
ATOM    453  O   GLY    12      28.579   6.730   8.404  1.00 10.00      B   
ATOM    454  N   LYS    13      30.371   7.791   9.262  1.00 10.00      B   
ATOM    455  HN  LYS    13      31.159   7.732   9.850  1.00 10.00      B   
ATOM    456  CA  LYS    13      30.082   9.048   8.585  1.00 10.00      B   
ATOM    457  CB  LYS    13      31.027  10.159   9.040  1.00 10.00      B   
ATOM    458  CG  LYS    13      30.434  11.087  10.088  1.00 10.00      B   
ATOM    459  CD  LYS    13      31.321  12.300  10.314  1.00 10.00      B   
ATOM    460  CE  LYS    13      30.664  13.302  11.252  1.00 10.00      B   
ATOM    461  NZ  LYS    13      31.551  14.457  11.555  1.00 10.00      B   
ATOM    462  HZ1 LYS    13      31.893  14.884  10.674  1.00 10.00      B   
ATOM    463  HZ2 LYS    13      32.372  14.148  12.117  1.00 10.00      B   
ATOM    464  HZ3 LYS    13      31.029  15.178  12.095  1.00 10.00      B   
ATOM    465  C   LYS    13      30.141   8.886   7.073  1.00 10.00      B   
ATOM    466  O   LYS    13      29.355   9.493   6.348  1.00 10.00      B   
ATOM    467  N   THR    14      31.059   8.046   6.610  1.00 10.00      B   
ATOM    468  HN  THR    14      31.641   7.579   7.245  1.00 10.00      B   
ATOM    469  CA  THR    14      31.216   7.790   5.186  1.00 10.00      B   
ATOM    470  CB  THR    14      32.429   6.872   4.920  1.00 10.00      B   
ATOM    471  OG1 THR    14      33.594   7.413   5.566  1.00 10.00      B   
ATOM    472  HG1 THR    14      33.472   7.386   6.527  1.00 10.00      B   
ATOM    473  CG2 THR    14      32.699   6.746   3.429  1.00 10.00      B   
ATOM    474  C   THR    14      29.945   7.150   4.623  1.00 10.00      B   
ATOM    475  O   THR    14      29.526   7.442   3.501  1.00 10.00      B   
ATOM    476  N   ILE    15      29.322   6.294   5.423  1.00 10.00      B   
ATOM    477  HN  ILE    15      29.702   6.104   6.309  1.00 10.00      B   
ATOM    478  CA  ILE    15      28.096   5.626   5.015  1.00 10.00      B   
ATOM    479  CB  ILE    15      27.727   4.473   5.973  1.00 10.00      B   
ATOM    480  CG1 ILE    15      28.922   3.545   6.182  1.00 10.00      B   
ATOM    481  CG2 ILE    15      26.535   3.690   5.433  1.00 10.00      B   
ATOM    482  CD1 ILE    15      28.847   2.743   7.462  1.00 10.00      B   
ATOM    483  C   ILE    15      26.939   6.616   4.982  1.00 10.00      B   
ATOM    484  O   ILE    15      26.286   6.788   3.952  1.00 10.00      B   
ATOM    485  N   PHE    16      26.717   7.277   6.112  1.00 10.00      B   
ATOM    486  HN  PHE    16      27.309   7.112   6.881  1.00 10.00      B   
ATOM    487  CA  PHE    16      25.633   8.245   6.252  1.00 10.00      B   
ATOM    488  CB  PHE    16      25.667   8.895   7.638  1.00 10.00      B   
ATOM    489  CG  PHE    16      24.511   9.819   7.910  1.00 10.00      B   
ATOM    490  CD1 PHE    16      23.209   9.341   7.923  1.00 10.00      B   
ATOM    491  CD2 PHE    16      24.726  11.166   8.153  1.00 10.00      B   
ATOM    492  CE1 PHE    16      22.147  10.186   8.173  1.00 10.00      B   
ATOM    493  CE2 PHE    16      23.668  12.017   8.402  1.00 10.00      B   
ATOM    494  CZ  PHE    16      22.377  11.527   8.412  1.00 10.00      B   
ATOM    495  C   PHE    16      25.655   9.317   5.163  1.00 10.00      B   
ATOM    496  O   PHE    16      24.633   9.588   4.532  1.00 10.00      B   
ATOM    497  N   THR    17      26.820   9.908   4.933  1.00 10.00      B   
ATOM    498  HN  THR    17      27.610   9.630   5.446  1.00 10.00      B   
ATOM    499  CA  THR    17      26.956  10.957   3.931  1.00 10.00      B   
ATOM    500  CB  THR    17      28.375  11.555   3.918  1.00 10.00      B   
ATOM    501  OG1 THR    17      29.339  10.496   3.916  1.00 10.00      B   
ATOM    502  HG1 THR    17      29.569  10.272   4.830  1.00 10.00      B   
ATOM    503  CG2 THR    17      28.590  12.432   5.142  1.00 10.00      B   
ATOM    504  C   THR    17      26.596  10.458   2.535  1.00 10.00      B   
ATOM    505  O   THR    17      25.761  11.052   1.852  1.00 10.00      B   
ATOM    506  N   THR    18      27.207   9.358   2.126  1.00 10.00      B   
ATOM    507  HN  THR    18      27.858   8.923   2.716  1.00 10.00      B   
ATOM    508  CA  THR    18      26.946   8.791   0.814  1.00 10.00      B   
ATOM    509  CB  THR    18      27.877   7.608   0.511  1.00 10.00      B   
ATOM    510  OG1 THR    18      29.204   7.929   0.950  1.00 10.00      B   
ATOM    511  HG1 THR    18      29.342   7.577   1.843  1.00 10.00      B   
ATOM    512  CG2 THR    18      27.903   7.339  -0.986  1.00 10.00      B   
ATOM    513  C   THR    18      25.484   8.368   0.660  1.00 10.00      B   
ATOM    514  O   THR    18      24.901   8.512  -0.415  1.00 10.00      B   
ATOM    515  N   ILE    19      24.896   7.849   1.732  1.00 10.00      B   
ATOM    516  HN  ILE    19      25.416   7.739   2.559  1.00 10.00      B   
ATOM    517  CA  ILE    19      23.497   7.431   1.707  1.00 10.00      B   
ATOM    518  CB  ILE    19      23.072   6.769   3.042  1.00 10.00      B   
ATOM    519  CG1 ILE    19      23.689   5.372   3.183  1.00 10.00      B   
ATOM    520  CG2 ILE    19      21.554   6.704   3.181  1.00 10.00      B   
ATOM    521  CD1 ILE    19      23.193   4.368   2.166  1.00 10.00      B   
ATOM    522  C   ILE    19      22.597   8.630   1.420  1.00 10.00      B   
ATOM    523  O   ILE    19      21.786   8.601   0.495  1.00 10.00      B   
ATOM    524  N   MET    20      22.779   9.695   2.193  1.00 10.00      B   
ATOM    525  HN  MET    20      23.470   9.667   2.891  1.00 10.00      B   
ATOM    526  CA  MET    20      21.977  10.901   2.032  1.00 10.00      B   
ATOM    527  CB  MET    20      22.250  11.891   3.168  1.00 10.00      B   
ATOM    528  CG  MET    20      21.863  11.377   4.548  1.00 10.00      B   
ATOM    529  SD  MET    20      20.137  10.861   4.651  1.00 10.00      B   
ATOM    530  CE  MET    20      19.297  12.435   4.481  1.00 10.00      B   
ATOM    531  C   MET    20      22.222  11.563   0.678  1.00 10.00      B   
ATOM    532  O   MET    20      21.280  11.991   0.009  1.00 10.00      B   
ATOM    533  N   MET    21      23.486  11.631   0.272  1.00 10.00      B   
ATOM    534  HN  MET    21      24.196  11.265   0.849  1.00 10.00      B   
ATOM    535  CA  MET    21      23.845  12.244  -1.005  1.00 10.00      B   
ATOM    536  CB  MET    21      25.361  12.327  -1.181  1.00 10.00      B   
ATOM    537  CG  MET    21      26.013  13.457  -0.400  1.00 10.00      B   
ATOM    538  SD  MET    21      27.745  13.702  -0.840  1.00 10.00      B   
ATOM    539  CE  MET    21      27.588  14.209  -2.551  1.00 10.00      B   
ATOM    540  C   MET    21      23.209  11.508  -2.179  1.00 10.00      B   
ATOM    541  O   MET    21      22.691  12.133  -3.105  1.00 10.00      B   
ATOM    542  N   THR    22      23.237  10.183  -2.134  1.00 10.00      B   
ATOM    543  HN  THR    22      23.659   9.735  -1.368  1.00 10.00      B   
ATOM    544  CA  THR    22      22.647   9.381  -3.196  1.00 10.00      B   
ATOM    545  CB  THR    22      23.095   7.910  -3.099  1.00 10.00      B   
ATOM    546  OG1 THR    22      24.516   7.864  -2.914  1.00 10.00      B   
ATOM    547  HG1 THR    22      24.710   7.844  -1.967  1.00 10.00      B   
ATOM    548  CG2 THR    22      22.732   7.149  -4.365  1.00 10.00      B   
ATOM    549  C   THR    22      21.124   9.467  -3.128  1.00 10.00      B   
ATOM    550  O   THR    22      20.449   9.543  -4.157  1.00 10.00      B   
ATOM    551  N   LEU    23      20.593   9.479  -1.907  1.00 10.00      B   
ATOM    552  HN  LEU    23      21.186   9.414  -1.124  1.00 10.00      B   
ATOM    553  CA  LEU    23      19.155   9.570  -1.700  1.00 10.00      B   
ATOM    554  CB  LEU    23      18.812   9.477  -0.208  1.00 10.00      B   
ATOM    555  CG  LEU    23      17.325   9.542   0.156  1.00 10.00      B   
ATOM    556  CD1 LEU    23      16.593   8.301  -0.333  1.00 10.00      B   
ATOM    557  CD2 LEU    23      17.148   9.716   1.655  1.00 10.00      B   
ATOM    558  C   LEU    23      18.609  10.867  -2.287  1.00 10.00      B   
ATOM    559  O   LEU    23      17.715  10.838  -3.128  1.00 10.00      B   
ATOM    560  N   PHE    24      19.176  11.999  -1.861  1.00 10.00      B   
ATOM    561  HN  PHE    24      19.904  11.948  -1.202  1.00 10.00      B   
ATOM    562  CA  PHE    24      18.749  13.313  -2.339  1.00 10.00      B   
ATOM    563  CB  PHE    24      19.627  14.421  -1.752  1.00 10.00      B   
ATOM    564  CG  PHE    24      19.262  14.825  -0.349  1.00 10.00      B   
ATOM    565  CD1 PHE    24      20.247  15.048   0.600  1.00 10.00      B   
ATOM    566  CD2 PHE    24      17.935  14.985   0.020  1.00 10.00      B   
ATOM    567  CE1 PHE    24      19.918  15.424   1.888  1.00 10.00      B   
ATOM    568  CE2 PHE    24      17.598  15.360   1.307  1.00 10.00      B   
ATOM    569  CZ  PHE    24      18.590  15.579   2.242  1.00 10.00      B   
ATOM    570  C   PHE    24      18.767  13.387  -3.860  1.00 10.00      B   
ATOM    571  O   PHE    24      17.870  13.970  -4.477  1.00 10.00      B   
ATOM    572  N   MET    25      19.786  12.783  -4.460  1.00 10.00      B   
ATOM    573  HN  MET    25      20.463  12.329  -3.914  1.00 10.00      B   
ATOM    574  CA  MET    25      19.919  12.773  -5.907  1.00 10.00      B   
ATOM    575  CB  MET    25      21.256  12.151  -6.317  1.00 10.00      B   
ATOM    576  CG  MET    25      21.719  12.527  -7.715  1.00 10.00      B   
ATOM    577  SD  MET    25      23.498  12.321  -7.923  1.00 10.00      B   
ATOM    578  CE  MET    25      23.650  10.541  -7.787  1.00 10.00      B   
ATOM    579  C   MET    25      18.757  12.010  -6.531  1.00 10.00      B   
ATOM    580  O   MET    25      18.176  12.446  -7.523  1.00 10.00      B   
ATOM    581  N   LEU    26      18.403  10.882  -5.925  1.00 10.00      B   
ATOM    582  HN  LEU    26      18.897  10.589  -5.125  1.00 10.00      B   
ATOM    583  CA  LEU    26      17.297  10.071  -6.409  1.00 10.00      B   
ATOM    584  CB  LEU    26      17.273   8.705  -5.722  1.00 10.00      B   
ATOM    585  CG  LEU    26      18.404   7.744  -6.095  1.00 10.00      B   
ATOM    586  CD1 LEU    26      18.254   6.429  -5.345  1.00 10.00      B   
ATOM    587  CD2 LEU    26      18.432   7.508  -7.598  1.00 10.00      B   
ATOM    588  C   LEU    26      15.972  10.795  -6.205  1.00 10.00      B   
ATOM    589  O   LEU    26      15.074  10.700  -7.041  1.00 10.00      B   
ATOM    590  N   VAL    27      15.857  11.513  -5.086  1.00 10.00      B   
ATOM    591  HN  VAL    27      16.605  11.520  -4.444  1.00 10.00      B   
ATOM    592  CA  VAL    27      14.647  12.274  -4.775  1.00 10.00      B   
ATOM    593  CB  VAL    27      14.726  12.969  -3.394  1.00 10.00      B   
ATOM    594  CG1 VAL    27      13.414  13.666  -3.063  1.00 10.00      B   
ATOM    595  CG2 VAL    27      15.081  11.977  -2.305  1.00 10.00      B   
ATOM    596  C   VAL    27      14.413  13.337  -5.839  1.00 10.00      B   
ATOM    597  O   VAL    27      13.311  13.460  -6.378  1.00 10.00      B   
ATOM    598  N   SER    28      15.466  14.083  -6.147  1.00 10.00      B   
ATOM    599  HN  SER    28      16.317  13.917  -5.685  1.00 10.00      B   
ATOM    600  CA  SER    28      15.399  15.140  -7.147  1.00 10.00      B   
ATOM    601  CB  SER    28      16.717  15.924  -7.179  1.00 10.00      B   
ATOM    602  OG  SER    28      17.098  16.342  -5.874  1.00 10.00      B   
ATOM    603  HG  SER    28      17.096  15.583  -5.276  1.00 10.00      B   
ATOM    604  C   SER    28      15.096  14.559  -8.526  1.00 10.00      B   
ATOM    605  O   SER    28      14.265  15.093  -9.265  1.00 10.00      B   
ATOM    606  N   LEU    29      15.756  13.450  -8.852  1.00 10.00      B   
ATOM    607  HN  LEU    29      16.399  13.076  -8.213  1.00 10.00      B   
ATOM    608  CA  LEU    29      15.567  12.782 -10.138  1.00 10.00      B   
ATOM    609  CB  LEU    29      16.519  11.587 -10.261  1.00 10.00      B   
ATOM    610  CG  LEU    29      16.598  10.912 -11.630  1.00 10.00      B   
ATOM    611  CD1 LEU    29      17.146  11.877 -12.673  1.00 10.00      B   
ATOM    612  CD2 LEU    29      17.449   9.653 -11.557  1.00 10.00      B   
ATOM    613  C   LEU    29      14.120  12.331 -10.328  1.00 10.00      B   
ATOM    614  O   LEU    29      13.466  12.713 -11.297  1.00 10.00      B   
ATOM    615  N   SER    30      13.616  11.532  -9.395  1.00 10.00      B   
ATOM    616  HN  SER    30      14.176  11.270  -8.633  1.00 10.00      B   
ATOM    617  CA  SER    30      12.247  11.038  -9.479  1.00 10.00      B   
ATOM    618  CB  SER    30      11.981  10.007  -8.379  1.00 10.00      B   
ATOM    619  OG  SER    30      12.435  10.474  -7.117  1.00 10.00      B   
ATOM    620  HG  SER    30      13.399  10.373  -7.064  1.00 10.00      B   
ATOM    621  C   SER    30      11.249  12.188  -9.392  1.00 10.00      B   
ATOM    622  O   SER    30      10.200  12.165 -10.038  1.00 10.00      B   
ATOM    623  N   GLY    31      11.598  13.197  -8.598  1.00 10.00      B   
ATOM    624  HN  GLY    31      12.452  13.153  -8.116  1.00 10.00      B   
ATOM    625  CA  GLY    31      10.743  14.350  -8.427  1.00 10.00      B   
ATOM    626  C   GLY    31      10.489  15.080  -9.730  1.00 10.00      B   
ATOM    627  O   GLY    31       9.342  15.295 -10.101  1.00 10.00      B   
ATOM    628  N   ILE    32      11.556  15.440 -10.438  1.00 10.00      B   
ATOM    629  HN  ILE    32      12.455  15.217 -10.105  1.00 10.00      B   
ATOM    630  CA  ILE    32      11.422  16.156 -11.702  1.00 10.00      B   
ATOM    631  CB  ILE    32      12.765  16.760 -12.192  1.00 10.00      B   
ATOM    632  CG1 ILE    32      12.553  17.666 -13.411  1.00 10.00      B   
ATOM    633  CG2 ILE    32      13.795  15.682 -12.496  1.00 10.00      B   
ATOM    634  CD1 ILE    32      11.812  18.948 -13.098  1.00 10.00      B   
ATOM    635  C   ILE    32      10.783  15.285 -12.788  1.00 10.00      B   
ATOM    636  O   ILE    32       9.968  15.766 -13.579  1.00 10.00      B   
ATOM    637  N   ILE    33      11.130  14.001 -12.800  1.00 10.00      B   
ATOM    638  HN  ILE    33      11.766  13.670 -12.129  1.00 10.00      B   
ATOM    639  CA  ILE    33      10.592  13.073 -13.791  1.00 10.00      B   
ATOM    640  CB  ILE    33      11.256  11.679 -13.698  1.00 10.00      B   
ATOM    641  CG1 ILE    33      12.710  11.752 -14.172  1.00 10.00      B   
ATOM    642  CG2 ILE    33      10.484  10.643 -14.506  1.00 10.00      B   
ATOM    643  CD1 ILE    33      13.479  10.460 -13.997  1.00 10.00      B   
ATOM    644  C   ILE    33       9.077  12.952 -13.668  1.00 10.00      B   
ATOM    645  O   ILE    33       8.353  13.093 -14.655  1.00 10.00      B   
ATOM    646  N   LYS    34       8.595  12.720 -12.457  1.00 10.00      B   
ATOM    647  HN  LYS    34       9.214  12.632 -11.698  1.00 10.00      B   
ATOM    648  CA  LYS    34       7.165  12.591 -12.232  1.00 10.00      B   
ATOM    649  CB  LYS    34       6.879  11.881 -10.909  1.00 10.00      B   
ATOM    650  CG  LYS    34       7.231  10.402 -10.919  1.00 10.00      B   
ATOM    651  CD  LYS    34       6.548   9.659  -9.783  1.00 10.00      B   
ATOM    652  CE  LYS    34       6.847   8.171  -9.845  1.00 10.00      B   
ATOM    653  NZ  LYS    34       6.025   7.390  -8.885  1.00 10.00      B   
ATOM    654  HZ1 LYS    34       5.051   7.301  -9.239  1.00 10.00      B   
ATOM    655  HZ2 LYS    34       6.003   7.860  -7.959  1.00 10.00      B   
ATOM    656  HZ3 LYS    34       6.426   6.435  -8.769  1.00 10.00      B   
ATOM    657  C   LYS    34       6.471  13.949 -12.292  1.00 10.00      B   
ATOM    658  O   LYS    34       5.282  14.036 -12.602  1.00 10.00      B   
ATOM    659  N   PHE    35       7.224  15.004 -12.000  1.00 10.00      B   
ATOM    660  HN  PHE    35       8.164  14.862 -11.747  1.00 10.00      B   
ATOM    661  CA  PHE    35       6.700  16.367 -12.030  1.00 10.00      B   
ATOM    662  CB  PHE    35       7.773  17.350 -11.545  1.00 10.00      B   
ATOM    663  CG  PHE    35       7.449  18.802 -11.744  1.00 10.00      B   
ATOM    664  CD1 PHE    35       6.401  19.399 -11.061  1.00 10.00      B   
ATOM    665  CD2 PHE    35       8.203  19.576 -12.611  1.00 10.00      B   
ATOM    666  CE1 PHE    35       6.114  20.739 -11.240  1.00 10.00      B   
ATOM    667  CE2 PHE    35       7.921  20.914 -12.795  1.00 10.00      B   
ATOM    668  CZ  PHE    35       6.875  21.497 -12.109  1.00 10.00      B   
ATOM    669  C   PHE    35       6.236  16.733 -13.434  1.00 10.00      B   
ATOM    670  O   PHE    35       5.104  17.170 -13.628  1.00 10.00      B   
ATOM    671  N   VAL    36       7.109  16.523 -14.414  1.00 10.00      B   
ATOM    672  HN  VAL    36       7.996  16.149 -14.201  1.00 10.00      B   
ATOM    673  CA  VAL    36       6.778  16.838 -15.797  1.00 10.00      B   
ATOM    674  CB  VAL    36       8.028  16.896 -16.707  1.00 10.00      B   
ATOM    675  CG1 VAL    36       8.981  17.989 -16.238  1.00 10.00      B   
ATOM    676  CG2 VAL    36       8.734  15.550 -16.762  1.00 10.00      B   
ATOM    677  C   VAL    36       5.757  15.850 -16.360  1.00 10.00      B   
ATOM    678  O   VAL    36       4.984  16.186 -17.259  1.00 10.00      B   
ATOM    679  N   ASP    37       5.746  14.636 -15.817  1.00 10.00      B   
ATOM    680  HN  ASP    37       6.383  14.427 -15.101  1.00 10.00      B   
ATOM    681  CA  ASP    37       4.814  13.610 -16.267  1.00 10.00      B   
ATOM    682  CB  ASP    37       5.142  12.259 -15.620  1.00 10.00      B   
ATOM    683  CG  ASP    37       4.539  11.076 -16.362  1.00 10.00      B   
ATOM    684  OD1 ASP    37       3.408  11.200 -16.880  1.00 10.00      B   
ATOM    685  OD2 ASP    37       5.192  10.013 -16.424  1.00 10.00      B   
ATOM    686  C   ASP    37       3.379  14.018 -15.939  1.00 10.00      B   
ATOM    687  O   ASP    37       2.508  14.028 -16.813  1.00 10.00      B   
ATOM    688  N   GLN    38       3.149  14.390 -14.683  1.00 10.00      B   
ATOM    689  HN  GLN    38       3.892  14.388 -14.040  1.00 10.00      B   
ATOM    690  CA  GLN    38       1.821  14.801 -14.237  1.00 10.00      B   
ATOM    691  CB  GLN    38       1.723  14.809 -12.712  1.00 10.00      B   
ATOM    692  CG  GLN    38       1.621  13.426 -12.087  1.00 10.00      B   
ATOM    693  CD  GLN    38       0.411  12.644 -12.568  1.00 10.00      B   
ATOM    694  OE1 GLN    38      -0.617  13.217 -12.928  1.00 10.00      B   
ATOM    695  NE2 GLN    38       0.522  11.326 -12.562  1.00 10.00      B   
ATOM    696 HE21 GLN    38       1.369  10.936 -12.252  1.00 10.00      B   
ATOM    697 HE22 GLN    38      -0.245  10.792 -12.864  1.00 10.00      B   
ATOM    698  C   GLN    38       1.425  16.160 -14.811  1.00 10.00      B   
ATOM    699  O   GLN    38       0.249  16.527 -14.796  1.00 10.00      B   
ATOM    700  N   LEU    39       2.405  16.896 -15.332  1.00 10.00      B   
ATOM    701  HN  LEU    39       3.323  16.554 -15.312  1.00 10.00      B   
ATOM    702  CA  LEU    39       2.148  18.203 -15.923  1.00 10.00      B   
ATOM    703  CB  LEU    39       3.452  18.923 -16.277  1.00 10.00      B   
ATOM    704  CG  LEU    39       4.101  19.740 -15.157  1.00 10.00      B   
ATOM    705  CD1 LEU    39       5.443  20.290 -15.604  1.00 10.00      B   
ATOM    706  CD2 LEU    39       3.182  20.865 -14.704  1.00 10.00      B   
ATOM    707  C   LEU    39       1.268  18.076 -17.161  1.00 10.00      B   
ATOM    708  O   LEU    39       0.607  19.034 -17.566  1.00 10.00      B   
ATOM    709  N   LYS    40       1.263  16.887 -17.762  1.00 10.00      B   
ATOM    710  HN  LYS    40       1.825  16.166 -17.403  1.00 10.00      B   
ATOM    711  CA  LYS    40       0.447  16.629 -18.942  1.00 10.00      B   
ATOM    712  CB  LYS    40       0.813  15.279 -19.572  1.00 10.00      B   
ATOM    713  CG  LYS    40       2.250  15.177 -20.063  1.00 10.00      B   
ATOM    714  CD  LYS    40       2.474  13.887 -20.842  1.00 10.00      B   
ATOM    715  CE  LYS    40       2.360  12.657 -19.952  1.00 10.00      B   
ATOM    716  NZ  LYS    40       3.651  12.318 -19.298  1.00 10.00      B   
ATOM    717  HZ1 LYS    40       4.218  11.704 -19.921  1.00 10.00      B   
ATOM    718  HZ2 LYS    40       3.478  11.815 -18.400  1.00 10.00      B   
ATOM    719  HZ3 LYS    40       4.192  13.186 -19.099  1.00 10.00      B   
ATOM    720  C   LYS    40      -1.027  16.632 -18.554  1.00 10.00      B   
ATOM    721  O   LYS    40      -1.910  16.747 -19.404  1.00 10.00      B   
ATOM    722  N   LYS    41      -1.280  16.509 -17.256  1.00 10.00      B   
ATOM    723  HN  LYS    41      -0.526  16.435 -16.629  1.00 10.00      B   
ATOM    724  CA  LYS    41      -2.632  16.495 -16.727  1.00 10.00      B   
ATOM    725  CB  LYS    41      -2.894  15.170 -16.014  1.00 10.00      B   
ATOM    726  CG  LYS    41      -2.776  13.953 -16.912  1.00 10.00      B   
ATOM    727  CD  LYS    41      -2.775  12.675 -16.097  1.00 10.00      B   
ATOM    728  CE  LYS    41      -2.721  11.450 -16.991  1.00 10.00      B   
ATOM    729  NZ  LYS    41      -2.711  10.196 -16.201  1.00 10.00      B   
ATOM    730  HZ1 LYS    41      -3.549  10.154 -15.587  1.00 10.00      B   
ATOM    731  HZ2 LYS    41      -1.857  10.150 -15.607  1.00 10.00      B   
ATOM    732  HZ3 LYS    41      -2.723   9.371 -16.837  1.00 10.00      B   
ATOM    733  C   LYS    41      -2.830  17.660 -15.764  1.00 10.00      B   
ATOM    734  O   LYS    41      -3.649  17.597 -14.847  1.00 10.00      B   
ATOM    735  N   ALA    42      -2.074  18.728 -15.983  1.00 10.00      B   
ATOM    736  HN  ALA    42      -1.440  18.720 -16.734  1.00 10.00      B   
ATOM    737  CA  ALA    42      -2.158  19.912 -15.144  1.00 10.00      B   
ATOM    738  CB  ALA    42      -0.768  20.350 -14.702  1.00 10.00      B   
ATOM    739  C   ALA    42      -2.873  21.037 -15.886  1.00 10.00      B   
ATOM    740  O   ALA    42      -2.449  22.195 -15.848  1.00 10.00      B   
ATOM    741  N   GLY    43      -3.957  20.686 -16.561  1.00 10.00      B   
ATOM    742  HN  GLY    43      -4.238  19.744 -16.562  1.00 10.00      B   
ATOM    743  CA  GLY    43      -4.725  21.665 -17.305  1.00 10.00      B   
ATOM    744  C   GLY    43      -6.009  22.045 -16.595  1.00 10.00      B   
ATOM    745  O   GLY    43      -6.652  23.031 -16.945  1.00 10.00      B   
ATOM    746  N   GLN    44      -6.388  21.256 -15.600  1.00 10.00      B   
ATOM    747  HN  GLN    44      -5.847  20.466 -15.383  1.00 10.00      B   
ATOM    748  CA  GLN    44      -7.600  21.520 -14.833  1.00 10.00      B   
ATOM    749  CB  GLN    44      -8.522  20.301 -14.846  1.00 10.00      B   
ATOM    750  CG  GLN    44      -9.212  20.068 -16.180  1.00 10.00      B   
ATOM    751  CD  GLN    44     -10.120  21.218 -16.575  1.00 10.00      B   
ATOM    752  OE1 GLN    44     -11.308  21.222 -16.258  1.00 10.00      B   
ATOM    753  NE2 GLN    44      -9.567  22.202 -17.270  1.00 10.00      B   
ATOM    754 HE21 GLN    44      -8.615  22.138 -17.492  1.00 10.00      B   
ATOM    755 HE22 GLN    44     -10.131  22.962 -17.529  1.00 10.00      B   
ATOM    756  C   GLN    44      -7.257  21.923 -13.405  1.00 10.00      B   
ATOM    757  O   GLN    44      -8.113  21.921 -12.521  1.00 10.00      B   
ATOM    758  N   GLY    45      -6.000  22.283 -13.199  1.00 10.00      B   
ATOM    759  HN  GLY    45      -5.375  22.288 -13.951  1.00 10.00      B   
ATOM    760  CA  GLY    45      -5.543  22.688 -11.889  1.00 10.00      B   
ATOM    761  C   GLY    45      -4.382  23.652 -11.980  1.00 10.00      B   
ATOM    762  O   GLY    45      -3.913  23.961 -13.077  1.00 10.00      B   
ATOM    763  N   SER    46      -3.916  24.123 -10.837  1.00 10.00      B   
ATOM    764  HN  SER    46      -4.328  23.826  -9.992  1.00 10.00      B   
ATOM    765  CA  SER    46      -2.803  25.056 -10.799  1.00 10.00      B   
ATOM    766  CB  SER    46      -2.767  25.797  -9.460  1.00 10.00      B   
ATOM    767  OG  SER    46      -1.942  26.949  -9.535  1.00 10.00      B   
ATOM    768  HG  SER    46      -1.312  26.939  -8.794  1.00 10.00      B   
ATOM    769  C   SER    46      -1.484  24.332 -11.055  1.00 10.00      B   
ATOM    770  O   SER    46      -1.311  23.177 -10.658  1.00 10.00      B   
ATOM    771  N   TYR    47      -0.559  25.024 -11.710  1.00 10.00      B   
ATOM    772  HN  TYR    47      -0.762  25.945 -11.975  1.00 10.00      B   
ATOM    773  CA  TYR    47       0.748  24.464 -12.045  1.00 10.00      B   
ATOM    774  CB  TYR    47       1.573  25.478 -12.840  1.00 10.00      B   
ATOM    775  CG  TYR    47       0.821  26.141 -13.970  1.00 10.00      B   
ATOM    776  CD1 TYR    47       0.116  27.321 -13.762  1.00 10.00      B   
ATOM    777  CD2 TYR    47       0.820  25.594 -15.245  1.00 10.00      B   
ATOM    778  CE1 TYR    47      -0.569  27.933 -14.791  1.00 10.00      B   
ATOM    779  CE2 TYR    47       0.136  26.201 -16.280  1.00 10.00      B   
ATOM    780  CZ  TYR    47      -0.555  27.370 -16.049  1.00 10.00      B   
ATOM    781  OH  TYR    47      -1.234  27.983 -17.077  1.00 10.00      B   
ATOM    782  HH  TYR    47      -1.758  27.326 -17.552  1.00 10.00      B   
ATOM    783  C   TYR    47       1.513  24.053 -10.795  1.00 10.00      B   
ATOM    784  O   TYR    47       2.164  23.009 -10.768  1.00 10.00      B   
ATOM    785  N   ASP    48       1.431  24.878  -9.764  1.00 10.00      B   
ATOM    786  HN  ASP    48       0.901  25.700  -9.848  1.00 10.00      B   
ATOM    787  CA  ASP    48       2.116  24.600  -8.511  1.00 10.00      B   
ATOM    788  CB  ASP    48       2.335  25.886  -7.708  1.00 10.00      B   
ATOM    789  CG  ASP    48       1.068  26.411  -7.062  1.00 10.00      B   
ATOM    790  OD1 ASP    48       0.065  26.620  -7.782  1.00 10.00      B   
ATOM    791  OD2 ASP    48       1.070  26.627  -5.835  1.00 10.00      B   
ATOM    792  C   ASP    48       1.357  23.570  -7.681  1.00 10.00      B   
ATOM    793  O   ASP    48       1.966  22.707  -7.052  1.00 10.00      B   
ATOM    794  N   ALA    49       0.029  23.649  -7.708  1.00 10.00      B   
ATOM    795  HN  ALA    49      -0.393  24.353  -8.244  1.00 10.00      B   
ATOM    796  CA  ALA    49      -0.815  22.731  -6.950  1.00 10.00      B   
ATOM    797  CB  ALA    49      -2.269  23.164  -7.022  1.00 10.00      B   
ATOM    798  C   ALA    49      -0.660  21.297  -7.438  1.00 10.00      B   
ATOM    799  O   ALA    49      -0.637  20.358  -6.643  1.00 10.00      B   
ATOM    800  N   LEU    50      -0.553  21.131  -8.747  1.00 10.00      B   
ATOM    801  HN  LEU    50      -0.588  21.916  -9.339  1.00 10.00      B   
ATOM    802  CA  LEU    50      -0.392  19.810  -9.333  1.00 10.00      B   
ATOM    803  CB  LEU    50      -1.211  19.687 -10.621  1.00 10.00      B   
ATOM    804  CG  LEU    50      -2.688  19.329 -10.444  1.00 10.00      B   
ATOM    805  CD1 LEU    50      -3.432  19.452 -11.763  1.00 10.00      B   
ATOM    806  CD2 LEU    50      -2.824  17.923  -9.886  1.00 10.00      B   
ATOM    807  C   LEU    50       1.077  19.519  -9.608  1.00 10.00      B   
ATOM    808  O   LEU    50       1.412  18.604 -10.358  1.00 10.00      B   
ATOM    809  N   GLY    51       1.952  20.295  -8.984  1.00 10.00      B   
ATOM    810  HN  GLY    51       1.632  20.993  -8.378  1.00 10.00      B   
ATOM    811  CA  GLY    51       3.370  20.109  -9.188  1.00 10.00      B   
ATOM    812  C   GLY    51       4.172  20.211  -7.910  1.00 10.00      B   
ATOM    813  O   GLY    51       4.070  19.347  -7.039  1.00 10.00      B   
ATOM    814  N   ALA    52       4.946  21.288  -7.794  1.00 10.00      B   
ATOM    815  HN  ALA    52       4.940  21.949  -8.515  1.00 10.00      B   
ATOM    816  CA  ALA    52       5.807  21.525  -6.636  1.00 10.00      B   
ATOM    817  CB  ALA    52       6.487  22.880  -6.755  1.00 10.00      B   
ATOM    818  C   ALA    52       5.074  21.413  -5.302  1.00 10.00      B   
ATOM    819  O   ALA    52       5.535  20.719  -4.399  1.00 10.00      B   
ATOM    820  N   GLY    53       3.920  22.065  -5.195  1.00 10.00      B   
ATOM    821  HN  GLY    53       3.571  22.554  -5.973  1.00 10.00      B   
ATOM    822  CA  GLY    53       3.157  22.049  -3.957  1.00 10.00      B   
ATOM    823  C   GLY    53       2.613  20.680  -3.597  1.00 10.00      B   
ATOM    824  O   GLY    53       2.215  20.441  -2.453  1.00 10.00      B   
ATOM    825  N   MET    54       2.589  19.780  -4.567  1.00 10.00      B   
ATOM    826  HN  MET    54       2.932  20.023  -5.456  1.00 10.00      B   
ATOM    827  CA  MET    54       2.087  18.432  -4.340  1.00 10.00      B   
ATOM    828  CB  MET    54       1.208  17.987  -5.513  1.00 10.00      B   
ATOM    829  CG  MET    54       0.595  16.606  -5.351  1.00 10.00      B   
ATOM    830  SD  MET    54      -0.368  16.101  -6.788  1.00 10.00      B   
ATOM    831  CE  MET    54       0.900  16.049  -8.053  1.00 10.00      B   
ATOM    832  C   MET    54       3.236  17.454  -4.153  1.00 10.00      B   
ATOM    833  O   MET    54       3.188  16.571  -3.291  1.00 10.00      B   
ATOM    834  N   TYR    55       4.278  17.626  -4.952  1.00 10.00      B   
ATOM    835  HN  TYR    55       4.267  18.368  -5.603  1.00 10.00      B   
ATOM    836  CA  TYR    55       5.438  16.750  -4.899  1.00 10.00      B   
ATOM    837  CB  TYR    55       6.274  16.818  -6.177  1.00 10.00      B   
ATOM    838  CG  TYR    55       5.724  15.922  -7.260  1.00 10.00      B   
ATOM    839  CD1 TYR    55       4.979  16.438  -8.313  1.00 10.00      B   
ATOM    840  CD2 TYR    55       5.925  14.550  -7.211  1.00 10.00      B   
ATOM    841  CE1 TYR    55       4.452  15.610  -9.286  1.00 10.00      B   
ATOM    842  CE2 TYR    55       5.409  13.717  -8.179  1.00 10.00      B   
ATOM    843  CZ  TYR    55       4.672  14.250  -9.211  1.00 10.00      B   
ATOM    844  OH  TYR    55       4.147  13.413 -10.172  1.00 10.00      B   
ATOM    845  HH  TYR    55       4.334  13.772 -11.053  1.00 10.00      B   
ATOM    846  C   TYR    55       6.279  16.942  -3.653  1.00 10.00      B   
ATOM    847  O   TYR    55       7.081  16.076  -3.311  1.00 10.00      B   
ATOM    848  N   THR    56       6.103  18.071  -2.975  1.00 10.00      B   
ATOM    849  HN  THR    56       5.475  18.751  -3.314  1.00 10.00      B   
ATOM    850  CA  THR    56       6.833  18.332  -1.742  1.00 10.00      B   
ATOM    851  CB  THR    56       6.449  19.709  -1.170  1.00 10.00      B   
ATOM    852  OG1 THR    56       5.096  20.007  -1.542  1.00 10.00      B   
ATOM    853  HG1 THR    56       4.767  20.737  -1.002  1.00 10.00      B   
ATOM    854  CG2 THR    56       7.375  20.791  -1.706  1.00 10.00      B   
ATOM    855  C   THR    56       6.479  17.253  -0.722  1.00 10.00      B   
ATOM    856  O   THR    56       7.336  16.754   0.009  1.00 10.00      B   
ATOM    857  N   LEU    57       5.204  16.875  -0.717  1.00 10.00      B   
ATOM    858  HN  LEU    57       4.581  17.306  -1.342  1.00 10.00      B   
ATOM    859  CA  LEU    57       4.702  15.849   0.184  1.00 10.00      B   
ATOM    860  CB  LEU    57       3.206  16.060   0.435  1.00 10.00      B   
ATOM    861  CG  LEU    57       2.800  17.408   1.037  1.00 10.00      B   
ATOM    862  CD1 LEU    57       1.314  17.660   0.832  1.00 10.00      B   
ATOM    863  CD2 LEU    57       3.153  17.459   2.515  1.00 10.00      B   
ATOM    864  C   LEU    57       4.930  14.464  -0.413  1.00 10.00      B   
ATOM    865  O   LEU    57       5.172  13.498   0.306  1.00 10.00      B   
ATOM    866  N   LEU    58       4.876  14.385  -1.740  1.00 10.00      B   
ATOM    867  HN  LEU    58       4.698  15.199  -2.257  1.00 10.00      B   
ATOM    868  CA  LEU    58       5.062  13.124  -2.450  1.00 10.00      B   
ATOM    869  CB  LEU    58       4.552  13.223  -3.890  1.00 10.00      B   
ATOM    870  CG  LEU    58       3.034  13.147  -4.075  1.00 10.00      B   
ATOM    871  CD1 LEU    58       2.664  13.304  -5.544  1.00 10.00      B   
ATOM    872  CD2 LEU    58       2.491  11.838  -3.520  1.00 10.00      B   
ATOM    873  C   LEU    58       6.512  12.650  -2.429  1.00 10.00      B   
ATOM    874  O   LEU    58       6.801  11.501  -2.755  1.00 10.00      B   
ATOM    875  N   SER    59       7.426  13.533  -2.051  1.00 10.00      B   
ATOM    876  HN  SER    59       7.150  14.446  -1.819  1.00 10.00      B   
ATOM    877  CA  SER    59       8.834  13.171  -1.985  1.00 10.00      B   
ATOM    878  CB  SER    59       9.710  14.421  -1.868  1.00 10.00      B   
ATOM    879  OG  SER    59       9.577  15.249  -3.014  1.00 10.00      B   
ATOM    880  HG  SER    59       8.643  15.469  -3.145  1.00 10.00      B   
ATOM    881  C   SER    59       9.091  12.231  -0.811  1.00 10.00      B   
ATOM    882  O   SER    59       9.962  11.366  -0.875  1.00 10.00      B   
ATOM    883  N   VAL    60       8.287  12.386   0.239  1.00 10.00      B   
ATOM    884  HN  VAL    60       7.576  13.060   0.197  1.00 10.00      B   
ATOM    885  CA  VAL    60       8.423  11.582   1.447  1.00 10.00      B   
ATOM    886  CB  VAL    60       7.485  12.059   2.577  1.00 10.00      B   
ATOM    887  CG1 VAL    60       7.744  11.273   3.850  1.00 10.00      B   
ATOM    888  CG2 VAL    60       7.663  13.550   2.824  1.00 10.00      B   
ATOM    889  C   VAL    60       8.262  10.074   1.205  1.00 10.00      B   
ATOM    890  O   VAL    60       9.202   9.321   1.445  1.00 10.00      B   
ATOM    891  N   PRO    61       7.086   9.604   0.717  1.00 10.00      B   
ATOM    892  CA  PRO    61       6.841   8.170   0.480  1.00 10.00      B   
ATOM    893  CB  PRO    61       5.453   8.129  -0.180  1.00 10.00      B   
ATOM    894  CG  PRO    61       5.174   9.530  -0.604  1.00 10.00      B   
ATOM    895  CD  PRO    61       5.905  10.410   0.366  1.00 10.00      B   
ATOM    896  C   PRO    61       7.883   7.518  -0.429  1.00 10.00      B   
ATOM    897  O   PRO    61       8.189   6.331  -0.286  1.00 10.00      B   
ATOM    898  N   LYS    62       8.436   8.297  -1.350  1.00 10.00      B   
ATOM    899  HN  LYS    62       8.169   9.238  -1.402  1.00 10.00      B   
ATOM    900  CA  LYS    62       9.439   7.789  -2.275  1.00 10.00      B   
ATOM    901  CB  LYS    62       9.787   8.839  -3.335  1.00 10.00      B   
ATOM    902  CG  LYS    62       8.646   9.188  -4.276  1.00 10.00      B   
ATOM    903  CD  LYS    62       9.137   9.975  -5.485  1.00 10.00      B   
ATOM    904  CE  LYS    62       9.632  11.358  -5.099  1.00 10.00      B   
ATOM    905  NZ  LYS    62      11.104  11.392  -4.903  1.00 10.00      B   
ATOM    906  HZ1 LYS    62      11.421  12.370  -4.743  1.00 10.00      B   
ATOM    907  HZ2 LYS    62      11.588  11.017  -5.747  1.00 10.00      B   
ATOM    908  HZ3 LYS    62      11.373  10.811  -4.082  1.00 10.00      B   
ATOM    909  C   LYS    62      10.700   7.358  -1.536  1.00 10.00      B   
ATOM    910  O   LYS    62      11.335   6.364  -1.896  1.00 10.00      B   
ATOM    911  N   ASP    63      11.039   8.086  -0.480  1.00 10.00      B   
ATOM    912  HN  ASP    63      10.473   8.846  -0.220  1.00 10.00      B   
ATOM    913  CA  ASP    63      12.234   7.796   0.304  1.00 10.00      B   
ATOM    914  CB  ASP    63      12.786   9.071   0.953  1.00 10.00      B   
ATOM    915  CG  ASP    63      12.925  10.238  -0.004  1.00 10.00      B   
ATOM    916  OD1 ASP    63      12.966  10.011  -1.231  1.00 10.00      B   
ATOM    917  OD2 ASP    63      12.991  11.391   0.479  1.00 10.00      B   
ATOM    918  C   ASP    63      11.941   6.776   1.392  1.00 10.00      B   
ATOM    919  O   ASP    63      12.820   6.423   2.175  1.00 10.00      B   
ATOM    920  N   VAL    64      10.704   6.306   1.443  1.00 10.00      B   
ATOM    921  HN  VAL    64      10.042   6.624   0.792  1.00 10.00      B   
ATOM    922  CA  VAL    64      10.310   5.336   2.452  1.00 10.00      B   
ATOM    923  CB  VAL    64       8.894   5.608   3.007  1.00 10.00      B   
ATOM    924  CG1 VAL    64       8.546   4.605   4.101  1.00 10.00      B   
ATOM    925  CG2 VAL    64       8.801   7.026   3.545  1.00 10.00      B   
ATOM    926  C   VAL    64      10.401   3.902   1.938  1.00 10.00      B   
ATOM    927  O   VAL    64      11.285   3.147   2.332  1.00 10.00      B   
ATOM    928  N   GLN    65       9.500   3.530   1.043  1.00 10.00      B   
ATOM    929  HN  GLN    65       8.835   4.180   0.727  1.00 10.00      B   
ATOM    930  CA  GLN    65       9.477   2.165   0.528  1.00 10.00      B   
ATOM    931  CB  GLN    65       8.199   1.461   0.994  1.00 10.00      B   
ATOM    932  CG  GLN    65       8.059   1.395   2.504  1.00 10.00      B   
ATOM    933  CD  GLN    65       6.678   0.976   2.964  1.00 10.00      B   
ATOM    934  OE1 GLN    65       6.411  -0.208   3.173  1.00 10.00      B   
ATOM    935  NE2 GLN    65       5.791   1.946   3.127  1.00 10.00      B   
ATOM    936 HE21 GLN    65       6.072   2.871   2.949  1.00 10.00      B   
ATOM    937 HE22 GLN    65       4.892   1.704   3.440  1.00 10.00      B   
ATOM    938  C   GLN    65       9.585   2.105  -0.992  1.00 10.00      B   
ATOM    939  O   GLN    65       9.223   1.101  -1.603  1.00 10.00      B   
ATOM    940  N   ILE    66      10.098   3.161  -1.604  1.00 10.00      B   
ATOM    941  HN  ILE    66      10.405   3.926  -1.077  1.00 10.00      B   
ATOM    942  CA  ILE    66      10.217   3.187  -3.060  1.00 10.00      B   
ATOM    943  CB  ILE    66       9.417   4.347  -3.703  1.00 10.00      B   
ATOM    944  CG1 ILE    66       7.959   4.318  -3.229  1.00 10.00      B   
ATOM    945  CG2 ILE    66       9.477   4.248  -5.222  1.00 10.00      B   
ATOM    946  CD1 ILE    66       7.119   5.464  -3.745  1.00 10.00      B   
ATOM    947  C   ILE    66      11.671   3.216  -3.537  1.00 10.00      B   
ATOM    948  O   ILE    66      12.167   2.239  -4.095  1.00 10.00      B   
ATOM    949  N   PHE    67      12.360   4.327  -3.307  1.00 10.00      B   
ATOM    950  HN  PHE    67      11.930   5.075  -2.833  1.00 10.00      B   
ATOM    951  CA  PHE    67      13.746   4.463  -3.749  1.00 10.00      B   
ATOM    952  CB  PHE    67      13.986   5.832  -4.392  1.00 10.00      B   
ATOM    953  CG  PHE    67      13.340   5.986  -5.737  1.00 10.00      B   
ATOM    954  CD1 PHE    67      12.132   6.647  -5.864  1.00 10.00      B   
ATOM    955  CD2 PHE    67      13.938   5.463  -6.873  1.00 10.00      B   
ATOM    956  CE1 PHE    67      11.529   6.786  -7.099  1.00 10.00      B   
ATOM    957  CE2 PHE    67      13.342   5.599  -8.113  1.00 10.00      B   
ATOM    958  CZ  PHE    67      12.135   6.261  -8.226  1.00 10.00      B   
ATOM    959  C   PHE    67      14.749   4.227  -2.629  1.00 10.00      B   
ATOM    960  O   PHE    67      15.955   4.192  -2.874  1.00 10.00      B   
ATOM    961  N   PHE    68      14.257   4.057  -1.406  1.00 10.00      B   
ATOM    962  HN  PHE    68      13.290   4.087  -1.272  1.00 10.00      B   
ATOM    963  CA  PHE    68      15.135   3.833  -0.259  1.00 10.00      B   
ATOM    964  CB  PHE    68      14.381   3.812   1.072  1.00 10.00      B   
ATOM    965  CG  PHE    68      15.287   3.966   2.264  1.00 10.00      B   
ATOM    966  CD1 PHE    68      15.785   5.212   2.616  1.00 10.00      B   
ATOM    967  CD2 PHE    68      15.649   2.868   3.027  1.00 10.00      B   
ATOM    968  CE1 PHE    68      16.623   5.359   3.705  1.00 10.00      B   
ATOM    969  CE2 PHE    68      16.485   3.007   4.117  1.00 10.00      B   
ATOM    970  CZ  PHE    68      16.974   4.255   4.457  1.00 10.00      B   
ATOM    971  C   PHE    68      16.031   2.600  -0.413  1.00 10.00      B   
ATOM    972  O   PHE    68      17.243   2.710  -0.247  1.00 10.00      B   
ATOM    973  N   PRO    69      15.467   1.409  -0.719  1.00 10.00      B   
ATOM    974  CA  PRO    69      16.265   0.185  -0.889  1.00 10.00      B   
ATOM    975  CB  PRO    69      15.255  -0.847  -1.413  1.00 10.00      B   
ATOM    976  CG  PRO    69      14.045  -0.063  -1.797  1.00 10.00      B   
ATOM    977  CD  PRO    69      14.033   1.139  -0.904  1.00 10.00      B   
ATOM    978  C   PRO    69      17.401   0.377  -1.895  1.00 10.00      B   
ATOM    979  O   PRO    69      18.535  -0.042  -1.655  1.00 10.00      B   
ATOM    980  N   MET    70      17.092   1.035  -3.008  1.00 10.00      B   
ATOM    981  HN  MET    70      16.175   1.355  -3.131  1.00 10.00      B   
ATOM    982  CA  MET    70      18.081   1.292  -4.045  1.00 10.00      B   
ATOM    983  CB  MET    70      17.410   1.823  -5.314  1.00 10.00      B   
ATOM    984  CG  MET    70      17.029   0.740  -6.312  1.00 10.00      B   
ATOM    985  SD  MET    70      15.925   1.336  -7.607  1.00 10.00      B   
ATOM    986  CE  MET    70      14.409   1.556  -6.676  1.00 10.00      B   
ATOM    987  C   MET    70      19.133   2.274  -3.551  1.00 10.00      B   
ATOM    988  O   MET    70      20.329   2.073  -3.762  1.00 10.00      B   
ATOM    989  N   ALA    71      18.684   3.326  -2.875  1.00 10.00      B   
ATOM    990  HN  ALA    71      17.714   3.428  -2.735  1.00 10.00      B   
ATOM    991  CA  ALA    71      19.592   4.337  -2.343  1.00 10.00      B   
ATOM    992  CB  ALA    71      18.814   5.512  -1.775  1.00 10.00      B   
ATOM    993  C   ALA    71      20.500   3.738  -1.278  1.00 10.00      B   
ATOM    994  O   ALA    71      21.657   4.132  -1.142  1.00 10.00      B   
ATOM    995  N   ALA    72      19.960   2.791  -0.523  1.00 10.00      B   
ATOM    996  HN  ALA    72      19.016   2.549  -0.664  1.00 10.00      B   
ATOM    997  CA  ALA    72      20.712   2.116   0.524  1.00 10.00      B   
ATOM    998  CB  ALA    72      19.791   1.219   1.337  1.00 10.00      B   
ATOM    999  C   ALA    72      21.842   1.295  -0.081  1.00 10.00      B   
ATOM   1000  O   ALA    72      22.980   1.338   0.391  1.00 10.00      B   
ATOM   1001  N   LEU    73      21.519   0.549  -1.128  1.00 10.00      B   
ATOM   1002  HN  LEU    73      20.592   0.550  -1.448  1.00 10.00      B   
ATOM   1003  CA  LEU    73      22.503  -0.280  -1.804  1.00 10.00      B   
ATOM   1004  CB  LEU    73      21.827  -1.195  -2.829  1.00 10.00      B   
ATOM   1005  CG  LEU    73      22.738  -2.207  -3.527  1.00 10.00      B   
ATOM   1006  CD1 LEU    73      23.287  -3.222  -2.532  1.00 10.00      B   
ATOM   1007  CD2 LEU    73      22.002  -2.898  -4.663  1.00 10.00      B   
ATOM   1008  C   LEU    73      23.552   0.584  -2.488  1.00 10.00      B   
ATOM   1009  O   LEU    73      24.750   0.381  -2.307  1.00 10.00      B   
ATOM   1010  N   LEU    74      23.093   1.563  -3.258  1.00 10.00      B   
ATOM   1011  HN  LEU    74      22.118   1.688  -3.346  1.00 10.00      B   
ATOM   1012  CA  LEU    74      23.992   2.458  -3.975  1.00 10.00      B   
ATOM   1013  CB  LEU    74      23.214   3.392  -4.905  1.00 10.00      B   
ATOM   1014  CG  LEU    74      22.457   2.726  -6.056  1.00 10.00      B   
ATOM   1015  CD1 LEU    74      21.669   3.759  -6.843  1.00 10.00      B   
ATOM   1016  CD2 LEU    74      23.415   1.977  -6.965  1.00 10.00      B   
ATOM   1017  C   LEU    74      24.855   3.269  -3.013  1.00 10.00      B   
ATOM   1018  O   LEU    74      26.066   3.368  -3.194  1.00 10.00      B   
ATOM   1019  N   GLY    75      24.229   3.829  -1.985  1.00 10.00      B   
ATOM   1020  HN  GLY    75      23.257   3.706  -1.885  1.00 10.00      B   
ATOM   1021  CA  GLY    75      24.954   4.625  -1.013  1.00 10.00      B   
ATOM   1022  C   GLY    75      26.027   3.832  -0.293  1.00 10.00      B   
ATOM   1023  O   GLY    75      27.133   4.326  -0.079  1.00 10.00      B   
ATOM   1024  N   ALA    76      25.706   2.603   0.080  1.00 10.00      B   
ATOM   1025  HN  ALA    76      24.803   2.260  -0.110  1.00 10.00      B   
ATOM   1026  CA  ALA    76      26.661   1.749   0.773  1.00 10.00      B   
ATOM   1027  CB  ALA    76      25.962   0.556   1.407  1.00 10.00      B   
ATOM   1028  C   ALA    76      27.762   1.285  -0.173  1.00 10.00      B   
ATOM   1029  O   ALA    76      28.931   1.222   0.202  1.00 10.00      B   
ATOM   1030  N   LEU    77      27.383   0.976  -1.406  1.00 10.00      B   
ATOM   1031  HN  LEU    77      26.434   1.060  -1.650  1.00 10.00      B   
ATOM   1032  CA  LEU    77      28.332   0.510  -2.411  1.00 10.00      B   
ATOM   1033  CB  LEU    77      27.586  -0.035  -3.628  1.00 10.00      B   
ATOM   1034  CG  LEU    77      28.432  -0.746  -4.684  1.00 10.00      B   
ATOM   1035  CD1 LEU    77      29.222  -1.886  -4.059  1.00 10.00      B   
ATOM   1036  CD2 LEU    77      27.547  -1.262  -5.805  1.00 10.00      B   
ATOM   1037  C   LEU    77      29.289   1.622  -2.829  1.00 10.00      B   
ATOM   1038  O   LEU    77      30.475   1.383  -3.056  1.00 10.00      B   
ATOM   1039  N   LEU    78      28.771   2.836  -2.933  1.00 10.00      B   
ATOM   1040  HN  LEU    78      27.811   2.967  -2.756  1.00 10.00      B   
ATOM   1041  CA  LEU    78      29.589   3.978  -3.317  1.00 10.00      B   
ATOM   1042  CB  LEU    78      28.712   5.145  -3.771  1.00 10.00      B   
ATOM   1043  CG  LEU    78      28.033   4.986  -5.131  1.00 10.00      B   
ATOM   1044  CD1 LEU    78      26.878   5.962  -5.270  1.00 10.00      B   
ATOM   1045  CD2 LEU    78      29.037   5.182  -6.255  1.00 10.00      B   
ATOM   1046  C   LEU    78      30.493   4.411  -2.173  1.00 10.00      B   
ATOM   1047  O   LEU    78      31.676   4.675  -2.379  1.00 10.00      B   
ATOM   1048  N   GLY    79      29.931   4.469  -0.968  1.00 10.00      B   
ATOM   1049  HN  GLY    79      28.983   4.237  -0.867  1.00 10.00      B   
ATOM   1050  CA  GLY    79      30.697   4.873   0.195  1.00 10.00      B   
ATOM   1051  C   GLY    79      31.820   3.907   0.503  1.00 10.00      B   
ATOM   1052  O   GLY    79      32.991   4.290   0.530  1.00 10.00      B   
ATOM   1053  N   LEU    80      31.474   2.647   0.715  1.00 10.00      B   
ATOM   1054  HN  LEU    80      30.525   2.391   0.676  1.00 10.00      B   
ATOM   1055  CA  LEU    80      32.478   1.633   1.012  1.00 10.00      B   
ATOM   1056  CB  LEU    80      31.828   0.334   1.480  1.00 10.00      B   
ATOM   1057  CG  LEU    80      31.027   0.421   2.781  1.00 10.00      B   
ATOM   1058  CD1 LEU    80      30.379  -0.916   3.103  1.00 10.00      B   
ATOM   1059  CD2 LEU    80      31.911   0.878   3.932  1.00 10.00      B   
ATOM   1060  C   LEU    80      33.370   1.389  -0.199  1.00 10.00      B   
ATOM   1061  O   LEU    80      34.515   0.957  -0.064  1.00 10.00      B   
ATOM   1062  N   GLY    81      32.834   1.664  -1.382  1.00 10.00      B   
ATOM   1063  HN  GLY    81      31.904   1.976  -1.426  1.00 10.00      B   
ATOM   1064  CA  GLY    81      33.595   1.497  -2.603  1.00 10.00      B   
ATOM   1065  C   GLY    81      34.655   2.570  -2.731  1.00 10.00      B   
ATOM   1066  O   GLY    81      35.728   2.337  -3.290  1.00 10.00      B   
ATOM   1067  N   MET    82      34.352   3.748  -2.197  1.00 10.00      B   
ATOM   1068  HN  MET    82      33.472   3.871  -1.775  1.00 10.00      B   
ATOM   1069  CA  MET    82      35.283   4.869  -2.224  1.00 10.00      B   
ATOM   1070  CB  MET    82      34.601   6.144  -1.713  1.00 10.00      B   
ATOM   1071  CG  MET    82      35.459   7.397  -1.809  1.00 10.00      B   
ATOM   1072  SD  MET    82      34.637   8.863  -1.155  1.00 10.00      B   
ATOM   1073  CE  MET    82      34.560   8.461   0.590  1.00 10.00      B   
ATOM   1074  C   MET    82      36.493   4.542  -1.361  1.00 10.00      B   
ATOM   1075  O   MET    82      37.598   5.030  -1.601  1.00 10.00      B   
ATOM   1076  N   LEU    83      36.271   3.685  -0.366  1.00 10.00      B   
ATOM   1077  HN  LEU    83      35.362   3.335  -0.237  1.00 10.00      B   
ATOM   1078  CA  LEU    83      37.328   3.258   0.545  1.00 10.00      B   
ATOM   1079  CB  LEU    83      36.733   2.665   1.827  1.00 10.00      B   
ATOM   1080  CG  LEU    83      35.723   3.543   2.570  1.00 10.00      B   
ATOM   1081  CD1 LEU    83      35.274   2.876   3.861  1.00 10.00      B   
ATOM   1082  CD2 LEU    83      36.310   4.916   2.852  1.00 10.00      B   
ATOM   1083  C   LEU    83      38.238   2.239  -0.130  1.00 10.00      B   
ATOM   1084  O   LEU    83      39.306   1.904   0.383  1.00 10.00      B   
ATOM   1085  N   ALA    84      37.805   1.743  -1.278  1.00 10.00      B   
ATOM   1086  HN  ALA    84      36.932   2.030  -1.624  1.00 10.00      B   
ATOM   1087  CA  ALA    84      38.585   0.776  -2.034  1.00 10.00      B   
ATOM   1088  CB  ALA    84      37.694  -0.344  -2.548  1.00 10.00      B   
ATOM   1089  C   ALA    84      39.289   1.464  -3.192  1.00 10.00      B   
ATOM   1090  O   ALA    84      40.336   1.017  -3.656  1.00 10.00      B   
ATOM   1091  N   GLN    85      38.706   2.570  -3.638  1.00 10.00      B   
ATOM   1092  HN  GLN    85      37.875   2.872  -3.216  1.00 10.00      B   
ATOM   1093  CA  GLN    85      39.251   3.341  -4.743  1.00 10.00      B   
ATOM   1094  CB  GLN    85      38.293   4.470  -5.132  1.00 10.00      B   
ATOM   1095  CG  GLN    85      38.552   5.065  -6.510  1.00 10.00      B   
ATOM   1096  CD  GLN    85      38.515   4.027  -7.619  1.00 10.00      B   
ATOM   1097  OE1 GLN    85      37.808   3.018  -7.526  1.00 10.00      B   
ATOM   1098  NE2 GLN    85      39.278   4.267  -8.675  1.00 10.00      B   
ATOM   1099 HE21 GLN    85      39.820   5.090  -8.679  1.00 10.00      B   
ATOM   1100 HE22 GLN    85      39.272   3.620  -9.411  1.00 10.00      B   
ATOM   1101  C   GLN    85      40.635   3.892  -4.414  1.00 10.00      B   
ATOM   1102  O   GLN    85      41.559   3.758  -5.209  1.00 10.00      B   
ATOM   1103  N   ARG    86      40.778   4.493  -3.236  1.00 10.00      B   
ATOM   1104  HN  ARG    86      40.010   4.553  -2.628  1.00 10.00      B   
ATOM   1105  CA  ARG    86      42.062   5.056  -2.821  1.00 10.00      B   
ATOM   1106  CB  ARG    86      41.884   6.425  -2.155  1.00 10.00      B   
ATOM   1107  CG  ARG    86      41.217   7.479  -3.025  1.00 10.00      B   
ATOM   1108  CD  ARG    86      39.739   7.614  -2.695  1.00 10.00      B   
ATOM   1109  NE  ARG    86      39.516   7.884  -1.275  1.00 10.00      B   
ATOM   1110  HE  ARG    86      39.879   7.234  -0.626  1.00 10.00      B   
ATOM   1111  CZ  ARG    86      38.861   8.947  -0.809  1.00 10.00      B   
ATOM   1112  NH1 ARG    86      38.365   9.847  -1.648  1.00 10.00      B   
ATOM   1113 HH11 ARG    86      38.481   9.727  -2.676  1.00 10.00      B   
ATOM   1114 HH12 ARG    86      37.855  10.680  -1.280  1.00 10.00      B   
ATOM   1115  NH2 ARG    86      38.696   9.092   0.495  1.00 10.00      B   
ATOM   1116 HH21 ARG    86      38.187   9.921   0.875  1.00 10.00      B   
ATOM   1117 HH22 ARG    86      39.078   8.366   1.157  1.00 10.00      B   
ATOM   1118  C   ARG    86      42.789   4.106  -1.876  1.00 10.00      B   
ATOM   1119  O   ARG    86      43.789   4.476  -1.253  1.00 10.00      B   
ATOM   1120  N   SER    87      42.273   2.881  -1.779  1.00 10.00      B   
ATOM   1121  HN  SER    87      41.485   2.660  -2.314  1.00 10.00      B   
ATOM   1122  CA  SER    87      42.849   1.853  -0.921  1.00 10.00      B   
ATOM   1123  CB  SER    87      44.216   1.414  -1.457  1.00 10.00      B   
ATOM   1124  OG  SER    87      44.120   1.010  -2.816  1.00 10.00      B   
ATOM   1125  HG  SER    87      44.102   1.793  -3.383  1.00 10.00      B   
ATOM   1126  C   SER    87      42.944   2.304   0.540  1.00 10.00      B   
ATOM   1127  O   SER    87      44.031   2.369   1.113  1.00 10.00      B   
ATOM   1128  N   GLU    88      41.802   2.624   1.134  1.00 10.00      B   
ATOM   1129  HN  GLU    88      40.962   2.574   0.622  1.00 10.00      B   
ATOM   1130  CA  GLU    88      41.762   3.055   2.527  1.00 10.00      B   
ATOM   1131  CB  GLU    88      40.768   4.201   2.718  1.00 10.00      B   
ATOM   1132  CG  GLU    88      41.384   5.586   2.634  1.00 10.00      B   
ATOM   1133  CD  GLU    88      40.337   6.675   2.558  1.00 10.00      B   
ATOM   1134  OE1 GLU    88      39.767   6.873   1.466  1.00 10.00      B   
ATOM   1135  OE2 GLU    88      40.078   7.341   3.582  1.00 10.00      B   
ATOM   1136  C   GLU    88      41.398   1.897   3.448  1.00 10.00      B   
ATOM   1137  O   GLU    88      41.989   1.731   4.517  1.00 10.00      B   
ATOM   1138  N   LEU    89      40.435   1.086   3.023  1.00 10.00      B   
ATOM   1139  HN  LEU    89      40.011   1.259   2.153  1.00 10.00      B   
ATOM   1140  CA  LEU    89      39.988  -0.051   3.821  1.00 10.00      B   
ATOM   1141  CB  LEU    89      38.739  -0.702   3.219  1.00 10.00      B   
ATOM   1142  CG  LEU    89      38.125  -1.853   4.026  1.00 10.00      B   
ATOM   1143  CD1 LEU    89      37.480  -1.336   5.302  1.00 10.00      B   
ATOM   1144  CD2 LEU    89      37.120  -2.629   3.189  1.00 10.00      B   
ATOM   1145  C   LEU    89      41.098  -1.084   3.995  1.00 10.00      B   
ATOM   1146  O   LEU    89      41.285  -1.619   5.086  1.00 10.00      B   
ATOM   1147  N   VAL    90      41.853  -1.342   2.928  1.00 10.00      B   
ATOM   1148  HN  VAL    90      41.674  -0.871   2.089  1.00 10.00      B   
ATOM   1149  CA  VAL    90      42.939  -2.317   2.985  1.00 10.00      B   
ATOM   1150  CB  VAL    90      43.605  -2.560   1.617  1.00 10.00      B   
ATOM   1151  CG1 VAL    90      42.678  -3.348   0.705  1.00 10.00      B   
ATOM   1152  CG2 VAL    90      44.020  -1.249   0.971  1.00 10.00      B   
ATOM   1153  C   VAL    90      43.994  -1.931   4.017  1.00 10.00      B   
ATOM   1154  O   VAL    90      44.659  -2.796   4.585  1.00 10.00      B   
ATOM   1155  N   VAL    91      44.137  -0.632   4.264  1.00 10.00      B   
ATOM   1156  HN  VAL    91      43.578   0.013   3.779  1.00 10.00      B   
ATOM   1157  CA  VAL    91      45.103  -0.146   5.244  1.00 10.00      B   
ATOM   1158  CB  VAL    91      45.281   1.386   5.171  1.00 10.00      B   
ATOM   1159  CG1 VAL    91      46.326   1.858   6.174  1.00 10.00      B   
ATOM   1160  CG2 VAL    91      45.668   1.811   3.765  1.00 10.00      B   
ATOM   1161  C   VAL    91      44.652  -0.542   6.644  1.00 10.00      B   
ATOM   1162  O   VAL    91      45.456  -0.964   7.476  1.00 10.00      B   
ATOM   1163  N   MET    92      43.347  -0.424   6.876  1.00 10.00      B   
ATOM   1164  HN  MET    92      42.766  -0.091   6.159  1.00 10.00      B   
ATOM   1165  CA  MET    92      42.750  -0.775   8.157  1.00 10.00      B   
ATOM   1166  CB  MET    92      41.292  -0.308   8.206  1.00 10.00      B   
ATOM   1167  CG  MET    92      41.125   1.199   8.315  1.00 10.00      B   
ATOM   1168  SD  MET    92      41.715   1.851   9.892  1.00 10.00      B   
ATOM   1169  CE  MET    92      40.609   1.023  11.031  1.00 10.00      B   
ATOM   1170  C   MET    92      42.824  -2.282   8.369  1.00 10.00      B   
ATOM   1171  O   MET    92      43.095  -2.757   9.475  1.00 10.00      B   
ATOM   1172  N   GLN    93      42.593  -3.030   7.294  1.00 10.00      B   
ATOM   1173  HN  GLN    93      42.377  -2.590   6.443  1.00 10.00      B   
ATOM   1174  CA  GLN    93      42.642  -4.486   7.349  1.00 10.00      B   
ATOM   1175  CB  GLN    93      42.174  -5.102   6.023  1.00 10.00      B   
ATOM   1176  CG  GLN    93      40.784  -4.676   5.573  1.00 10.00      B   
ATOM   1177  CD  GLN    93      40.302  -5.459   4.368  1.00 10.00      B   
ATOM   1178  OE1 GLN    93      40.549  -5.083   3.220  1.00 10.00      B   
ATOM   1179  NE2 GLN    93      39.607  -6.553   4.619  1.00 10.00      B   
ATOM   1180 HE21 GLN    93      39.439  -6.790   5.561  1.00 10.00      B   
ATOM   1181 HE22 GLN    93      39.301  -7.091   3.864  1.00 10.00      B   
ATOM   1182  C   GLN    93      44.062  -4.948   7.659  1.00 10.00      B   
ATOM   1183  O   GLN    93      44.266  -5.953   8.340  1.00 10.00      B   
ATOM   1184  N   ALA    94      45.035  -4.194   7.159  1.00 10.00      B   
ATOM   1185  HN  ALA    94      44.800  -3.403   6.630  1.00 10.00      B   
ATOM   1186  CA  ALA    94      46.441  -4.509   7.369  1.00 10.00      B   
ATOM   1187  CB  ALA    94      47.310  -3.758   6.369  1.00 10.00      B   
ATOM   1188  C   ALA    94      46.876  -4.193   8.795  1.00 10.00      B   
ATOM   1189  O   ALA    94      47.658  -4.937   9.389  1.00 10.00      B   
ATOM   1190  N   SER    95      46.370  -3.092   9.344  1.00 10.00      B   
ATOM   1191  HN  SER    95      45.748  -2.532   8.830  1.00 10.00      B   
ATOM   1192  CA  SER    95      46.726  -2.697  10.698  1.00 10.00      B   
ATOM   1193  CB  SER    95      46.341  -1.240  10.974  1.00 10.00      B   
ATOM   1194  OG  SER    95      45.133  -0.892  10.321  1.00 10.00      B   
ATOM   1195  HG  SER    95      44.529  -0.498  10.963  1.00 10.00      B   
ATOM   1196  C   SER    95      46.126  -3.643  11.735  1.00 10.00      B   
ATOM   1197  O   SER    95      46.840  -4.174  12.588  1.00 10.00      B   
ATOM   1198  N   GLY    96      44.818  -3.861  11.663  1.00 10.00      B   
ATOM   1199  HN  GLY    96      44.286  -3.405  10.971  1.00 10.00      B   
ATOM   1200  CA  GLY    96      44.181  -4.757  12.607  1.00 10.00      B   
ATOM   1201  C   GLY    96      42.679  -4.586  12.687  1.00 10.00      B   
ATOM   1202  O   GLY    96      42.115  -4.528  13.782  1.00 10.00      B   
ATOM   1203  N   PHE    97      42.029  -4.499  11.536  1.00 10.00      B   
ATOM   1204  HN  PHE    97      42.533  -4.536  10.695  1.00 10.00      B   
ATOM   1205  CA  PHE    97      40.582  -4.351  11.485  1.00 10.00      B   
ATOM   1206  CB  PHE    97      40.187  -3.030  10.819  1.00 10.00      B   
ATOM   1207  CG  PHE    97      39.027  -2.337  11.476  1.00 10.00      B   
ATOM   1208  CD1 PHE    97      39.091  -1.961  12.807  1.00 10.00      B   
ATOM   1209  CD2 PHE    97      37.874  -2.058  10.760  1.00 10.00      B   
ATOM   1210  CE1 PHE    97      38.029  -1.317  13.413  1.00 10.00      B   
ATOM   1211  CE2 PHE    97      36.807  -1.416  11.359  1.00 10.00      B   
ATOM   1212  CZ  PHE    97      36.884  -1.044  12.688  1.00 10.00      B   
ATOM   1213  C   PHE    97      39.966  -5.530  10.745  1.00 10.00      B   
ATOM   1214  O   PHE    97      40.163  -5.695   9.538  1.00 10.00      B   
ATOM   1215  N   THR    98      39.231  -6.350  11.475  1.00 10.00      B   
ATOM   1216  HN  THR    98      39.106  -6.156  12.431  1.00 10.00      B   
ATOM   1217  CA  THR    98      38.596  -7.527  10.906  1.00 10.00      B   
ATOM   1218  CB  THR    98      38.222  -8.532  12.009  1.00 10.00      B   
ATOM   1219  OG1 THR    98      37.439  -7.871  13.011  1.00 10.00      B   
ATOM   1220  HG1 THR    98      37.795  -8.079  13.884  1.00 10.00      B   
ATOM   1221  CG2 THR    98      39.474  -9.107  12.649  1.00 10.00      B   
ATOM   1222  C   THR    98      37.340  -7.157  10.124  1.00 10.00      B   
ATOM   1223  O   THR    98      36.834  -6.036  10.226  1.00 10.00      B   
ATOM   1224  N   ARG    99      36.846  -8.105   9.339  1.00 10.00      B   
ATOM   1225  HN  ARG    99      37.309  -8.969   9.286  1.00 10.00      B   
ATOM   1226  CA  ARG    99      35.645  -7.899   8.547  1.00 10.00      B   
ATOM   1227  CB  ARG    99      35.455  -9.060   7.569  1.00 10.00      B   
ATOM   1228  CG  ARG    99      36.569  -9.166   6.542  1.00 10.00      B   
ATOM   1229  CD  ARG    99      36.903 -10.613   6.219  1.00 10.00      B   
ATOM   1230  NE  ARG    99      36.113 -11.133   5.105  1.00 10.00      B   
ATOM   1231  HE  ARG    99      35.215 -11.481   5.313  1.00 10.00      B   
ATOM   1232  CZ  ARG    99      36.541 -11.175   3.842  1.00 10.00      B   
ATOM   1233  NH1 ARG    99      37.752 -10.728   3.532  1.00 10.00      B   
ATOM   1234 HH11 ARG    99      38.376 -10.343   4.275  1.00 10.00      B   
ATOM   1235 HH12 ARG    99      38.087 -10.759   2.542  1.00 10.00      B   
ATOM   1236  NH2 ARG    99      35.756 -11.668   2.893  1.00 10.00      B   
ATOM   1237 HH21 ARG    99      34.804 -12.024   3.133  1.00 10.00      B   
ATOM   1238 HH22 ARG    99      36.085 -11.703   1.903  1.00 10.00      B   
ATOM   1239  C   ARG    99      34.433  -7.758   9.457  1.00 10.00      B   
ATOM   1240  O   ARG    99      33.462  -7.081   9.120  1.00 10.00      B   
ATOM   1241  N   MET   100      34.513  -8.382  10.630  1.00 10.00      B   
ATOM   1242  HN  MET   100      35.321  -8.896  10.842  1.00 10.00      B   
ATOM   1243  CA  MET   100      33.433  -8.318  11.606  1.00 10.00      B   
ATOM   1244  CB  MET   100      33.654  -9.320  12.742  1.00 10.00      B   
ATOM   1245  CG  MET   100      33.603 -10.776  12.309  1.00 10.00      B   
ATOM   1246  SD  MET   100      32.174 -11.157  11.273  1.00 10.00      B   
ATOM   1247  CE  MET   100      30.827 -10.809  12.404  1.00 10.00      B   
ATOM   1248  C   MET   100      33.324  -6.906  12.162  1.00 10.00      B   
ATOM   1249  O   MET   100      32.226  -6.380  12.343  1.00 10.00      B   
ATOM   1250  N   GLN   101      34.477  -6.291  12.409  1.00 10.00      B   
ATOM   1251  HN  GLN   101      35.318  -6.771  12.243  1.00 10.00      B   
ATOM   1252  CA  GLN   101      34.525  -4.930  12.924  1.00 10.00      B   
ATOM   1253  CB  GLN   101      35.962  -4.532  13.262  1.00 10.00      B   
ATOM   1254  CG  GLN   101      36.438  -5.044  14.611  1.00 10.00      B   
ATOM   1255  CD  GLN   101      35.775  -4.337  15.774  1.00 10.00      B   
ATOM   1256  OE1 GLN   101      35.487  -3.140  15.709  1.00 10.00      B   
ATOM   1257  NE2 GLN   101      35.517  -5.072  16.842  1.00 10.00      B   
ATOM   1258 HE21 GLN   101      35.769  -6.023  16.824  1.00 10.00      B   
ATOM   1259 HE22 GLN   101      35.084  -4.640  17.608  1.00 10.00      B   
ATOM   1260  C   GLN   101      33.924  -3.963  11.913  1.00 10.00      B   
ATOM   1261  O   GLN   101      33.246  -3.003  12.284  1.00 10.00      B   
ATOM   1262  N   VAL   102      34.173  -4.231  10.633  1.00 10.00      B   
ATOM   1263  HN  VAL   102      34.734  -5.002  10.406  1.00 10.00      B   
ATOM   1264  CA  VAL   102      33.632  -3.407   9.561  1.00 10.00      B   
ATOM   1265  CB  VAL   102      34.224  -3.793   8.186  1.00 10.00      B   
ATOM   1266  CG1 VAL   102      33.658  -2.908   7.082  1.00 10.00      B   
ATOM   1267  CG2 VAL   102      35.742  -3.704   8.210  1.00 10.00      B   
ATOM   1268  C   VAL   102      32.115  -3.571   9.525  1.00 10.00      B   
ATOM   1269  O   VAL   102      31.373  -2.595   9.399  1.00 10.00      B   
ATOM   1270  N   ALA   103      31.665  -4.813   9.666  1.00 10.00      B   
ATOM   1271  HN  ALA   103      32.310  -5.547   9.765  1.00 10.00      B   
ATOM   1272  CA  ALA   103      30.243  -5.122   9.667  1.00 10.00      B   
ATOM   1273  CB  ALA   103      30.020  -6.627   9.729  1.00 10.00      B   
ATOM   1274  C   ALA   103      29.545  -4.428  10.834  1.00 10.00      B   
ATOM   1275  O   ALA   103      28.475  -3.847  10.670  1.00 10.00      B   
ATOM   1276  N   LEU   104      30.160  -4.478  12.009  1.00 10.00      B   
ATOM   1277  HN  LEU   104      31.007  -4.974  12.087  1.00 10.00      B   
ATOM   1278  CA  LEU   104      29.600  -3.832  13.189  1.00 10.00      B   
ATOM   1279  CB  LEU   104      30.425  -4.169  14.433  1.00 10.00      B   
ATOM   1280  CG  LEU   104      30.397  -5.628  14.887  1.00 10.00      B   
ATOM   1281  CD1 LEU   104      31.367  -5.849  16.040  1.00 10.00      B   
ATOM   1282  CD2 LEU   104      28.989  -6.041  15.287  1.00 10.00      B   
ATOM   1283  C   LEU   104      29.551  -2.323  12.987  1.00 10.00      B   
ATOM   1284  O   LEU   104      28.578  -1.662  13.359  1.00 10.00      B   
ATOM   1285  N   SER   105      30.590  -1.792  12.354  1.00 10.00      B   
ATOM   1286  HN  SER   105      31.319  -2.380  12.058  1.00 10.00      B   
ATOM   1287  CA  SER   105      30.685  -0.367  12.089  1.00 10.00      B   
ATOM   1288  CB  SER   105      32.043  -0.019  11.471  1.00 10.00      B   
ATOM   1289  OG  SER   105      32.611   1.113  12.104  1.00 10.00      B   
ATOM   1290  HG  SER   105      32.795   0.904  13.033  1.00 10.00      B   
ATOM   1291  C   SER   105      29.549   0.106  11.188  1.00 10.00      B   
ATOM   1292  O   SER   105      28.963   1.166  11.425  1.00 10.00      B   
ATOM   1293  N   VAL   106      29.229  -0.679  10.167  1.00 10.00      B   
ATOM   1294  HN  VAL   106      29.730  -1.513  10.023  1.00 10.00      B   
ATOM   1295  CA  VAL   106      28.153  -0.317   9.250  1.00 10.00      B   
ATOM   1296  CB  VAL   106      28.284  -0.987   7.856  1.00 10.00      B   
ATOM   1297  CG1 VAL   106      29.639  -0.683   7.232  1.00 10.00      B   
ATOM   1298  CG2 VAL   106      28.046  -2.489   7.921  1.00 10.00      B   
ATOM   1299  C   VAL   106      26.777  -0.599   9.861  1.00 10.00      B   
ATOM   1300  O   VAL   106      25.825   0.143   9.632  1.00 10.00      B   
ATOM   1301  N   MET   107      26.693  -1.658  10.662  1.00 10.00      B   
ATOM   1302  HN  MET   107      27.497  -2.202  10.817  1.00 10.00      B   
ATOM   1303  CA  MET   107      25.439  -2.048  11.308  1.00 10.00      B   
ATOM   1304  CB  MET   107      25.584  -3.403  12.007  1.00 10.00      B   
ATOM   1305  CG  MET   107      25.222  -4.600  11.143  1.00 10.00      B   
ATOM   1306  SD  MET   107      23.462  -4.673  10.748  1.00 10.00      B   
ATOM   1307  CE  MET   107      22.747  -4.780  12.387  1.00 10.00      B   
ATOM   1308  C   MET   107      24.965  -0.999  12.304  1.00 10.00      B   
ATOM   1309  O   MET   107      23.807  -0.589  12.279  1.00 10.00      B   
ATOM   1310  N   LYS   108      25.869  -0.552  13.167  1.00 10.00      B   
ATOM   1311  HN  LYS   108      26.787  -0.912  13.129  1.00 10.00      B   
ATOM   1312  CA  LYS   108      25.533   0.444  14.184  1.00 10.00      B   
ATOM   1313  CB  LYS   108      26.718   0.682  15.124  1.00 10.00      B   
ATOM   1314  CG  LYS   108      27.865   1.455  14.491  1.00 10.00      B   
ATOM   1315  CD  LYS   108      28.899   1.868  15.521  1.00 10.00      B   
ATOM   1316  CE  LYS   108      29.765   3.005  15.002  1.00 10.00      B   
ATOM   1317  NZ  LYS   108      30.486   2.635  13.754  1.00 10.00      B   
ATOM   1318  HZ1 LYS   108      29.829   2.210  13.071  1.00 10.00      B   
ATOM   1319  HZ2 LYS   108      31.243   1.947  13.969  1.00 10.00      B   
ATOM   1320  HZ3 LYS   108      30.916   3.482  13.324  1.00 10.00      B   
ATOM   1321  C   LYS   108      25.076   1.765  13.562  1.00 10.00      B   
ATOM   1322  O   LYS   108      24.283   2.498  14.152  1.00 10.00      B   
ATOM   1323  N   THR   109      25.563   2.052  12.364  1.00 10.00      B   
ATOM   1324  HN  THR   109      26.171   1.420  11.931  1.00 10.00      B   
ATOM   1325  CA  THR   109      25.215   3.285  11.675  1.00 10.00      B   
ATOM   1326  CB  THR   109      26.398   3.791  10.824  1.00 10.00      B   
ATOM   1327  OG1 THR   109      27.628   3.509  11.513  1.00 10.00      B   
ATOM   1328  HG1 THR   109      28.009   2.688  11.172  1.00 10.00      B   
ATOM   1329  CG2 THR   109      26.297   5.294  10.606  1.00 10.00      B   
ATOM   1330  C   THR   109      23.969   3.112  10.804  1.00 10.00      B   
ATOM   1331  O   THR   109      23.433   4.080  10.262  1.00 10.00      B   
ATOM   1332  N   ALA   110      23.498   1.880  10.682  1.00 10.00      B   
ATOM   1333  HN  ALA   110      23.958   1.139  11.132  1.00 10.00      B   
ATOM   1334  CA  ALA   110      22.316   1.599   9.884  1.00 10.00      B   
ATOM   1335  CB  ALA   110      22.434   0.243   9.219  1.00 10.00      B   
ATOM   1336  C   ALA   110      21.062   1.657  10.747  1.00 10.00      B   
ATOM   1337  O   ALA   110      19.963   1.885  10.245  1.00 10.00      B   
ATOM   1338  N   ILE   111      21.243   1.451  12.046  1.00 10.00      B   
ATOM   1339  HN  ILE   111      22.149   1.264  12.375  1.00 10.00      B   
ATOM   1340  CA  ILE   111      20.134   1.481  12.999  1.00 10.00      B   
ATOM   1341  CB  ILE   111      20.608   1.291  14.457  1.00 10.00      B   
ATOM   1342  CG1 ILE   111      21.406  -0.010  14.588  1.00 10.00      B   
ATOM   1343  CG2 ILE   111      19.423   1.285  15.414  1.00 10.00      B   
ATOM   1344  CD1 ILE   111      22.045  -0.202  15.948  1.00 10.00      B   
ATOM   1345  C   ILE   111      19.291   2.758  12.872  1.00 10.00      B   
ATOM   1346  O   ILE   111      18.075   2.675  12.685  1.00 10.00      B   
ATOM   1347  N   PRO   112      19.912   3.960  12.962  1.00 10.00      B   
ATOM   1348  CA  PRO   112      19.186   5.232  12.840  1.00 10.00      B   
ATOM   1349  CB  PRO   112      20.293   6.291  12.904  1.00 10.00      B   
ATOM   1350  CG  PRO   112      21.411   5.623  13.622  1.00 10.00      B   
ATOM   1351  CD  PRO   112      21.350   4.182  13.216  1.00 10.00      B   
ATOM   1352  C   PRO   112      18.432   5.341  11.515  1.00 10.00      B   
ATOM   1353  O   PRO   112      17.354   5.927  11.454  1.00 10.00      B   
ATOM   1354  N   LEU   113      18.999   4.759  10.461  1.00 10.00      B   
ATOM   1355  HN  LEU   113      19.848   4.283  10.579  1.00 10.00      B   
ATOM   1356  CA  LEU   113      18.378   4.792   9.141  1.00 10.00      B   
ATOM   1357  CB  LEU   113      19.346   4.278   8.071  1.00 10.00      B   
ATOM   1358  CG  LEU   113      20.636   5.079   7.874  1.00 10.00      B   
ATOM   1359  CD1 LEU   113      21.544   4.380   6.875  1.00 10.00      B   
ATOM   1360  CD2 LEU   113      20.328   6.497   7.414  1.00 10.00      B   
ATOM   1361  C   LEU   113      17.104   3.959   9.129  1.00 10.00      B   
ATOM   1362  O   LEU   113      16.076   4.382   8.601  1.00 10.00      B   
ATOM   1363  N   VAL   114      17.183   2.773   9.720  1.00 10.00      B   
ATOM   1364  HN  VAL   114      18.036   2.496  10.122  1.00 10.00      B   
ATOM   1365  CA  VAL   114      16.039   1.872   9.790  1.00 10.00      B   
ATOM   1366  CB  VAL   114      16.435   0.495  10.371  1.00 10.00      B   
ATOM   1367  CG1 VAL   114      15.221  -0.415  10.499  1.00 10.00      B   
ATOM   1368  CG2 VAL   114      17.501  -0.162   9.511  1.00 10.00      B   
ATOM   1369  C   VAL   114      14.930   2.488  10.638  1.00 10.00      B   
ATOM   1370  O   VAL   114      13.761   2.498  10.243  1.00 10.00      B   
ATOM   1371  N   LEU   115      15.311   3.025  11.792  1.00 10.00      B   
ATOM   1372  HN  LEU   115      16.262   2.994  12.042  1.00 10.00      B   
ATOM   1373  CA  LEU   115      14.360   3.648  12.704  1.00 10.00      B   
ATOM   1374  CB  LEU   115      15.054   4.054  14.003  1.00 10.00      B   
ATOM   1375  CG  LEU   115      15.631   2.915  14.849  1.00 10.00      B   
ATOM   1376  CD1 LEU   115      16.322   3.464  16.089  1.00 10.00      B   
ATOM   1377  CD2 LEU   115      14.545   1.919  15.232  1.00 10.00      B   
ATOM   1378  C   LEU   115      13.696   4.864  12.066  1.00 10.00      B   
ATOM   1379  O   LEU   115      12.478   5.028  12.151  1.00 10.00      B   
ATOM   1380  N   LEU   116      14.502   5.706  11.427  1.00 10.00      B   
ATOM   1381  HN  LEU   116      15.467   5.520  11.404  1.00 10.00      B   
ATOM   1382  CA  LEU   116      13.999   6.907  10.769  1.00 10.00      B   
ATOM   1383  CB  LEU   116      15.156   7.681  10.132  1.00 10.00      B   
ATOM   1384  CG  LEU   116      14.807   9.000   9.440  1.00 10.00      B   
ATOM   1385  CD1 LEU   116      14.373  10.044  10.457  1.00 10.00      B   
ATOM   1386  CD2 LEU   116      15.988   9.502   8.626  1.00 10.00      B   
ATOM   1387  C   LEU   116      12.966   6.547   9.706  1.00 10.00      B   
ATOM   1388  O   LEU   116      11.851   7.068   9.708  1.00 10.00      B   
ATOM   1389  N   THR   117      13.339   5.636   8.818  1.00 10.00      B   
ATOM   1390  HN  THR   117      14.238   5.250   8.880  1.00 10.00      B   
ATOM   1391  CA  THR   117      12.454   5.197   7.748  1.00 10.00      B   
ATOM   1392  CB  THR   117      13.165   4.185   6.830  1.00 10.00      B   
ATOM   1393  OG1 THR   117      14.429   4.731   6.429  1.00 10.00      B   
ATOM   1394  HG1 THR   117      15.091   4.534   7.103  1.00 10.00      B   
ATOM   1395  CG2 THR   117      12.332   3.893   5.591  1.00 10.00      B   
ATOM   1396  C   THR   117      11.166   4.583   8.301  1.00 10.00      B   
ATOM   1397  O   THR   117      10.078   4.856   7.797  1.00 10.00      B   
ATOM   1398  N   MET   118      11.290   3.779   9.353  1.00 10.00      B   
ATOM   1399  HN  MET   118      12.183   3.614   9.728  1.00 10.00      B   
ATOM   1400  CA  MET   118      10.132   3.137   9.963  1.00 10.00      B   
ATOM   1401  CB  MET   118      10.565   2.138  11.036  1.00 10.00      B   
ATOM   1402  CG  MET   118       9.441   1.248  11.540  1.00 10.00      B   
ATOM   1403  SD  MET   118       8.746   0.207  10.240  1.00 10.00      B   
ATOM   1404  CE  MET   118       7.451  -0.641  11.143  1.00 10.00      B   
ATOM   1405  C   MET   118       9.175   4.173  10.551  1.00 10.00      B   
ATOM   1406  O   MET   118       7.968   4.122  10.310  1.00 10.00      B   
ATOM   1407  N   ALA   119       9.723   5.124  11.301  1.00 10.00      B   
ATOM   1408  HN  ALA   119      10.696   5.119  11.445  1.00 10.00      B   
ATOM   1409  CA  ALA   119       8.920   6.175  11.916  1.00 10.00      B   
ATOM   1410  CB  ALA   119       9.780   7.039  12.824  1.00 10.00      B   
ATOM   1411  C   ALA   119       8.241   7.029  10.851  1.00 10.00      B   
ATOM   1412  O   ALA   119       7.058   7.352  10.957  1.00 10.00      B   
ATOM   1413  N   ILE   120       8.992   7.376   9.812  1.00 10.00      B   
ATOM   1414  HN  ILE   120       9.933   7.086   9.780  1.00 10.00      B   
ATOM   1415  CA  ILE   120       8.458   8.183   8.722  1.00 10.00      B   
ATOM   1416  CB  ILE   120       9.576   8.626   7.748  1.00 10.00      B   
ATOM   1417  CG1 ILE   120      10.530   9.611   8.434  1.00 10.00      B   
ATOM   1418  CG2 ILE   120       8.991   9.250   6.487  1.00 10.00      B   
ATOM   1419  CD1 ILE   120      11.707  10.027   7.574  1.00 10.00      B   
ATOM   1420  C   ILE   120       7.381   7.412   7.961  1.00 10.00      B   
ATOM   1421  O   ILE   120       6.342   7.970   7.605  1.00 10.00      B   
ATOM   1422  N   GLY   121       7.621   6.124   7.749  1.00 10.00      B   
ATOM   1423  HN  GLY   121       8.461   5.732   8.081  1.00 10.00      B   
ATOM   1424  CA  GLY   121       6.680   5.283   7.028  1.00 10.00      B   
ATOM   1425  C   GLY   121       5.353   5.104   7.739  1.00 10.00      B   
ATOM   1426  O   GLY   121       4.344   4.796   7.107  1.00 10.00      B   
ATOM   1427  N   GLU   122       5.346   5.300   9.048  1.00 10.00      B   
ATOM   1428  HN  GLU   122       6.183   5.536   9.502  1.00 10.00      B   
ATOM   1429  CA  GLU   122       4.125   5.151   9.828  1.00 10.00      B   
ATOM   1430  CB  GLU   122       4.389   4.335  11.094  1.00 10.00      B   
ATOM   1431  CG  GLU   122       3.988   2.874  10.983  1.00 10.00      B   
ATOM   1432  CD  GLU   122       2.508   2.698  10.711  1.00 10.00      B   
ATOM   1433  OE1 GLU   122       1.707   2.832  11.664  1.00 10.00      B   
ATOM   1434  OE2 GLU   122       2.144   2.420   9.551  1.00 10.00      B   
ATOM   1435  C   GLU   122       3.510   6.499  10.189  1.00 10.00      B   
ATOM   1436  O   GLU   122       2.436   6.558  10.789  1.00 10.00      B   
ATOM   1437  N   TRP   123       4.172   7.583   9.803  1.00 10.00      B   
ATOM   1438  HN  TRP   123       5.004   7.483   9.293  1.00 10.00      B   
ATOM   1439  CA  TRP   123       3.678   8.916  10.123  1.00 10.00      B   
ATOM   1440  CB  TRP   123       4.540   9.549  11.220  1.00 10.00      B   
ATOM   1441  CG  TRP   123       3.877   9.599  12.560  1.00 10.00      B   
ATOM   1442  CD1 TRP   123       3.147   8.612  13.150  1.00 10.00      B   
ATOM   1443  CD2 TRP   123       3.889  10.695  13.478  1.00 10.00      B   
ATOM   1444  NE1 TRP   123       2.694   9.030  14.374  1.00 10.00      B   
ATOM   1445  HE1 TRP   123       2.142   8.495  14.989  1.00 10.00      B   
ATOM   1446  CE2 TRP   123       3.137  10.303  14.602  1.00 10.00      B   
ATOM   1447  CE3 TRP   123       4.460  11.969  13.458  1.00 10.00      B   
ATOM   1448  CZ2 TRP   123       2.943  11.140  15.698  1.00 10.00      B   
ATOM   1449  CZ3 TRP   123       4.266  12.798  14.545  1.00 10.00      B   
ATOM   1450  CH2 TRP   123       3.513  12.381  15.650  1.00 10.00      B   
ATOM   1451  C   TRP   123       3.628   9.838   8.906  1.00 10.00      B   
ATOM   1452  O   TRP   123       2.559  10.086   8.343  1.00 10.00      B   
ATOM   1453  N   VAL   124       4.793  10.327   8.500  1.00 10.00      B   
ATOM   1454  HN  VAL   124       5.609  10.055   8.971  1.00 10.00      B   
ATOM   1455  CA  VAL   124       4.904  11.254   7.377  1.00 10.00      B   
ATOM   1456  CB  VAL   124       6.341  11.798   7.221  1.00 10.00      B   
ATOM   1457  CG1 VAL   124       6.324  13.165   6.556  1.00 10.00      B   
ATOM   1458  CG2 VAL   124       7.048  11.868   8.567  1.00 10.00      B   
ATOM   1459  C   VAL   124       4.441  10.642   6.053  1.00 10.00      B   
ATOM   1460  O   VAL   124       3.795  11.313   5.251  1.00 10.00      B   
ATOM   1461  N   ALA   125       4.773   9.377   5.823  1.00 10.00      B   
ATOM   1462  HN  ALA   125       5.295   8.888   6.494  1.00 10.00      B   
ATOM   1463  CA  ALA   125       4.380   8.699   4.585  1.00 10.00      B   
ATOM   1464  CB  ALA   125       5.057   7.340   4.440  1.00 10.00      B   
ATOM   1465  C   ALA   125       2.856   8.611   4.422  1.00 10.00      B   
ATOM   1466  O   ALA   125       2.317   9.113   3.434  1.00 10.00      B   
ATOM   1467  N   PRO   126       2.130   7.987   5.384  1.00 10.00      B   
ATOM   1468  CA  PRO   126       0.667   7.867   5.308  1.00 10.00      B   
ATOM   1469  CB  PRO   126       0.286   7.238   6.650  1.00 10.00      B   
ATOM   1470  CG  PRO   126       1.507   6.506   7.070  1.00 10.00      B   
ATOM   1471  CD  PRO   126       2.659   7.346   6.600  1.00 10.00      B   
ATOM   1472  C   PRO   126      -0.006   9.227   5.167  1.00 10.00      B   
ATOM   1473  O   PRO   126      -0.853   9.423   4.294  1.00 10.00      B   
ATOM   1474  N   GLN   127       0.383  10.167   6.021  1.00 10.00      B   
ATOM   1475  HN  GLN   127       1.076   9.956   6.687  1.00 10.00      B   
ATOM   1476  CA  GLN   127      -0.191  11.505   5.986  1.00 10.00      B   
ATOM   1477  CB  GLN   127       0.274  12.343   7.178  1.00 10.00      B   
ATOM   1478  CG  GLN   127      -0.693  12.332   8.352  1.00 10.00      B   
ATOM   1479  CD  GLN   127      -0.236  13.201   9.509  1.00 10.00      B   
ATOM   1480  OE1 GLN   127       0.961  13.330   9.775  1.00 10.00      B   
ATOM   1481  NE2 GLN   127      -1.189  13.807  10.201  1.00 10.00      B   
ATOM   1482 HE21 GLN   127      -2.124  13.664   9.930  1.00 10.00      B   
ATOM   1483 HE22 GLN   127      -0.926  14.372  10.958  1.00 10.00      B   
ATOM   1484  C   GLN   127       0.135  12.214   4.679  1.00 10.00      B   
ATOM   1485  O   GLN   127      -0.715  12.890   4.103  1.00 10.00      B   
ATOM   1486  N   GLY   128       1.362  12.035   4.205  1.00 10.00      B   
ATOM   1487  HN  GLY   128       1.991  11.465   4.702  1.00 10.00      B   
ATOM   1488  CA  GLY   128       1.787  12.665   2.968  1.00 10.00      B   
ATOM   1489  C   GLY   128       0.990  12.182   1.774  1.00 10.00      B   
ATOM   1490  O   GLY   128       0.469  12.991   1.003  1.00 10.00      B   
ATOM   1491  N   GLU   129       0.879  10.863   1.639  1.00 10.00      B   
ATOM   1492  HN  GLU   129       1.316  10.276   2.300  1.00 10.00      B   
ATOM   1493  CA  GLU   129       0.136  10.260   0.537  1.00 10.00      B   
ATOM   1494  CB  GLU   129       0.240   8.733   0.590  1.00 10.00      B   
ATOM   1495  CG  GLU   129       1.592   8.188   0.163  1.00 10.00      B   
ATOM   1496  CD  GLU   129       1.651   7.849  -1.314  1.00 10.00      B   
ATOM   1497  OE1 GLU   129       2.121   6.741  -1.655  1.00 10.00      B   
ATOM   1498  OE2 GLU   129       1.220   8.682  -2.143  1.00 10.00      B   
ATOM   1499  C   GLU   129      -1.327  10.690   0.562  1.00 10.00      B   
ATOM   1500  O   GLU   129      -1.881  11.094  -0.462  1.00 10.00      B   
ATOM   1501  N   GLN   130      -1.941  10.628   1.741  1.00 10.00      B   
ATOM   1502  HN  GLN   130      -1.440  10.318   2.530  1.00 10.00      B   
ATOM   1503  CA  GLN   130      -3.341  11.008   1.891  1.00 10.00      B   
ATOM   1504  CB  GLN   130      -3.873  10.647   3.280  1.00 10.00      B   
ATOM   1505  CG  GLN   130      -3.980   9.153   3.536  1.00 10.00      B   
ATOM   1506  CD  GLN   130      -4.843   8.825   4.739  1.00 10.00      B   
ATOM   1507  OE1 GLN   130      -5.802   9.537   5.047  1.00 10.00      B   
ATOM   1508  NE2 GLN   130      -4.514   7.740   5.423  1.00 10.00      B   
ATOM   1509 HE21 GLN   130      -3.740   7.211   5.118  1.00 10.00      B   
ATOM   1510 HE22 GLN   130      -5.054   7.504   6.208  1.00 10.00      B   
ATOM   1511  C   GLN   130      -3.558  12.493   1.612  1.00 10.00      B   
ATOM   1512  O   GLN   130      -4.484  12.864   0.892  1.00 10.00      B   
ATOM   1513  N   MET   131      -2.693  13.335   2.169  1.00 10.00      B   
ATOM   1514  HN  MET   131      -1.961  12.976   2.722  1.00 10.00      B   
ATOM   1515  CA  MET   131      -2.802  14.780   1.983  1.00 10.00      B   
ATOM   1516  CB  MET   131      -1.819  15.536   2.884  1.00 10.00      B   
ATOM   1517  CG  MET   131      -2.277  15.680   4.326  1.00 10.00      B   
ATOM   1518  SD  MET   131      -1.225  16.790   5.284  1.00 10.00      B   
ATOM   1519  CE  MET   131       0.337  15.912   5.239  1.00 10.00      B   
ATOM   1520  C   MET   131      -2.587  15.185   0.530  1.00 10.00      B   
ATOM   1521  O   MET   131      -3.426  15.864  -0.057  1.00 10.00      B   
ATOM   1522  N   ALA   132      -1.470  14.754  -0.046  1.00 10.00      B   
ATOM   1523  HN  ALA   132      -0.853  14.182   0.468  1.00 10.00      B   
ATOM   1524  CA  ALA   132      -1.135  15.095  -1.427  1.00 10.00      B   
ATOM   1525  CB  ALA   132       0.226  14.535  -1.812  1.00 10.00      B   
ATOM   1526  C   ALA   132      -2.212  14.632  -2.403  1.00 10.00      B   
ATOM   1527  O   ALA   132      -2.595  15.370  -3.311  1.00 10.00      B   
ATOM   1528  N   ARG   133      -2.708  13.419  -2.198  1.00 10.00      B   
ATOM   1529  HN  ARG   133      -2.375  12.886  -1.444  1.00 10.00      B   
ATOM   1530  CA  ARG   133      -3.735  12.859  -3.066  1.00 10.00      B   
ATOM   1531  CB  ARG   133      -3.915  11.363  -2.787  1.00 10.00      B   
ATOM   1532  CG  ARG   133      -4.410  10.552  -3.976  1.00 10.00      B   
ATOM   1533  CD  ARG   133      -4.207   9.061  -3.746  1.00 10.00      B   
ATOM   1534  NE  ARG   133      -4.684   8.254  -4.873  1.00 10.00      B   
ATOM   1535  HE  ARG   133      -5.656   8.258  -5.046  1.00 10.00      B   
ATOM   1536  CZ  ARG   133      -3.886   7.534  -5.671  1.00 10.00      B   
ATOM   1537  NH1 ARG   133      -2.568   7.524  -5.476  1.00 10.00      B   
ATOM   1538 HH11 ARG   133      -2.147   8.081  -4.696  1.00 10.00      B   
ATOM   1539 HH12 ARG   133      -1.946   6.957  -6.099  1.00 10.00      B   
ATOM   1540  NH2 ARG   133      -4.413   6.807  -6.657  1.00 10.00      B   
ATOM   1541 HH21 ARG   133      -5.447   6.793  -6.805  1.00 10.00      B   
ATOM   1542 HH22 ARG   133      -3.798   6.247  -7.290  1.00 10.00      B   
ATOM   1543  C   ARG   133      -5.061  13.601  -2.904  1.00 10.00      B   
ATOM   1544  O   ARG   133      -5.794  13.794  -3.873  1.00 10.00      B   
ATOM   1545  N   ASN   134      -5.354  14.039  -1.682  1.00 10.00      B   
ATOM   1546  HN  ASN   134      -4.723  13.869  -0.946  1.00 10.00      B   
ATOM   1547  CA  ASN   134      -6.599  14.762  -1.409  1.00 10.00      B   
ATOM   1548  CB  ASN   134      -6.949  14.732   0.080  1.00 10.00      B   
ATOM   1549  CG  ASN   134      -8.377  15.174   0.346  1.00 10.00      B   
ATOM   1550  OD1 ASN   134      -9.281  14.902  -0.444  1.00 10.00      B   
ATOM   1551  ND2 ASN   134      -8.591  15.864   1.459  1.00 10.00      B   
ATOM   1552 HD21 ASN   134      -7.829  16.048   2.046  1.00 10.00      B   
ATOM   1553 HD22 ASN   134      -9.504  16.173   1.643  1.00 10.00      B   
ATOM   1554  C   ASN   134      -6.519  16.204  -1.900  1.00 10.00      B   
ATOM   1555  O   ASN   134      -7.543  16.861  -2.109  1.00 10.00      B   
ATOM   1556  N   TYR   135      -5.296  16.696  -2.085  1.00 10.00      B   
ATOM   1557  HN  TYR   135      -4.516  16.134  -1.889  1.00 10.00      B   
ATOM   1558  CA  TYR   135      -5.089  18.053  -2.571  1.00 10.00      B   
ATOM   1559  CB  TYR   135      -3.671  18.544  -2.282  1.00 10.00      B   
ATOM   1560  CG  TYR   135      -3.517  19.202  -0.928  1.00 10.00      B   
ATOM   1561  CD1 TYR   135      -4.373  20.220  -0.528  1.00 10.00      B   
ATOM   1562  CD2 TYR   135      -2.517  18.806  -0.047  1.00 10.00      B   
ATOM   1563  CE1 TYR   135      -4.238  20.825   0.706  1.00 10.00      B   
ATOM   1564  CE2 TYR   135      -2.374  19.405   1.189  1.00 10.00      B   
ATOM   1565  CZ  TYR   135      -3.238  20.411   1.562  1.00 10.00      B   
ATOM   1566  OH  TYR   135      -3.100  21.012   2.795  1.00 10.00      B   
ATOM   1567  HH  TYR   135      -2.223  21.414   2.861  1.00 10.00      B   
ATOM   1568  C   TYR   135      -5.394  18.134  -4.060  1.00 10.00      B   
ATOM   1569  O   TYR   135      -5.432  19.219  -4.646  1.00 10.00      B   
ATOM   1570  N   ARG   136      -5.612  16.975  -4.666  1.00 10.00      B   
ATOM   1571  HN  ARG   136      -5.560  16.145  -4.143  1.00 10.00      B   
ATOM   1572  CA  ARG   136      -5.940  16.896  -6.081  1.00 10.00      B   
ATOM   1573  CB  ARG   136      -5.417  15.595  -6.691  1.00 10.00      B   
ATOM   1574  CG  ARG   136      -3.928  15.371  -6.513  1.00 10.00      B   
ATOM   1575  CD  ARG   136      -3.336  14.624  -7.698  1.00 10.00      B   
ATOM   1576  NE  ARG   136      -4.069  13.397  -8.016  1.00 10.00      B   
ATOM   1577  HE  ARG   136      -4.450  12.888  -7.263  1.00 10.00      B   
ATOM   1578  CZ  ARG   136      -4.248  12.936  -9.258  1.00 10.00      B   
ATOM   1579  NH1 ARG   136      -3.764  13.606 -10.295  1.00 10.00      B   
ATOM   1580 HH11 ARG   136      -3.905  13.242 -11.263  1.00 10.00      B   
ATOM   1581 HH12 ARG   136      -3.239  14.491 -10.150  1.00 10.00      B   
ATOM   1582  NH2 ARG   136      -4.912  11.807  -9.456  1.00 10.00      B   
ATOM   1583 HH21 ARG   136      -5.294  11.273  -8.642  1.00 10.00      B   
ATOM   1584 HH22 ARG   136      -5.055  11.443 -10.423  1.00 10.00      B   
ATOM   1585  C   ARG   136      -7.450  16.978  -6.255  1.00 10.00      B   
ATOM   1586  O   ARG   136      -8.070  16.100  -6.858  1.00 10.00      B   
ATOM   1587  N   ALA   137      -8.038  18.025  -5.699  1.00 10.00      B   
ATOM   1588  HN  ALA   137      -7.490  18.681  -5.219  1.00 10.00      B   
ATOM   1589  CA  ALA   137      -9.472  18.228  -5.781  1.00 10.00      B   
ATOM   1590  CB  ALA   137     -10.023  18.662  -4.432  1.00 10.00      B   
ATOM   1591  C   ALA   137      -9.813  19.251  -6.855  1.00 10.00      B   
ATOM   1592  O   ALA   137     -10.986  19.543  -7.101  1.00 10.00      B   
ATOM   1593  N   GLN   138      -8.784  19.803  -7.485  1.00 10.00      B   
ATOM   1594  HN  GLN   138      -7.874  19.528  -7.249  1.00 10.00      B   
ATOM   1595  CA  GLN   138      -8.975  20.788  -8.537  1.00 10.00      B   
ATOM   1596  CB  GLN   138      -7.693  21.588  -8.777  1.00 10.00      B   
ATOM   1597  CG  GLN   138      -7.188  22.316  -7.541  1.00 10.00      B   
ATOM   1598  CD  GLN   138      -6.013  23.234  -7.820  1.00 10.00      B   
ATOM   1599  OE1 GLN   138      -5.201  22.981  -8.708  1.00 10.00      B   
ATOM   1600  NE2 GLN   138      -5.919  24.314  -7.061  1.00 10.00      B   
ATOM   1601 HE21 GLN   138      -6.605  24.459  -6.373  1.00 10.00      B   
ATOM   1602 HE22 GLN   138      -5.168  24.928  -7.214  1.00 10.00      B   
ATOM   1603  C   GLN   138      -9.423  20.087  -9.809  1.00 10.00      B   
ATOM   1604  O   GLN   138     -10.314  20.560 -10.514  1.00 10.00      B   
ATOM   1605  N   ALA   139      -8.814  18.946 -10.081  1.00 10.00      B   
ATOM   1606  HN  ALA   139      -8.106  18.626  -9.480  1.00 10.00      B   
ATOM   1607  CA  ALA   139      -9.164  18.155 -11.248  1.00 10.00      B   
ATOM   1608  CB  ALA   139      -7.918  17.785 -12.034  1.00 10.00      B   
ATOM   1609  C   ALA   139      -9.919  16.908 -10.804  1.00 10.00      B   
ATOM   1610  O   ALA   139      -9.555  16.273  -9.813  1.00 10.00      B   
ATOM   1611  N   MET   140     -10.977  16.572 -11.521  1.00 10.00      B   
ATOM   1612  HN  MET   140     -11.215  17.112 -12.303  1.00 10.00      B   
ATOM   1613  CA  MET   140     -11.786  15.410 -11.185  1.00 10.00      B   
ATOM   1614  CB  MET   140     -13.224  15.585 -11.676  1.00 10.00      B   
ATOM   1615  CG  MET   140     -14.151  16.211 -10.643  1.00 10.00      B   
ATOM   1616  SD  MET   140     -15.777  16.616 -11.309  1.00 10.00      B   
ATOM   1617  CE  MET   140     -15.382  18.053 -12.307  1.00 10.00      B   
ATOM   1618  C   MET   140     -11.174  14.126 -11.732  1.00 10.00      B   
ATOM   1619  O   MET   140     -10.060  14.136 -12.260  1.00 10.00      B   
ATOM   1620  N   TYR   141     -11.907  13.022 -11.588  1.00 10.00      B   
ATOM   1621  HN  TYR   141     -12.784  13.091 -11.155  1.00 10.00      B   
ATOM   1622  CA  TYR   141     -11.462  11.707 -12.053  1.00 10.00      B   
ATOM   1623  CB  TYR   141     -11.209  11.693 -13.566  1.00 10.00      B   
ATOM   1624  CG  TYR   141     -12.449  11.940 -14.398  1.00 10.00      B   
ATOM   1625  CD1 TYR   141     -12.595  13.110 -15.132  1.00 10.00      B   
ATOM   1626  CD2 TYR   141     -13.476  11.005 -14.446  1.00 10.00      B   
ATOM   1627  CE1 TYR   141     -13.726  13.340 -15.890  1.00 10.00      B   
ATOM   1628  CE2 TYR   141     -14.612  11.226 -15.203  1.00 10.00      B   
ATOM   1629  CZ  TYR   141     -14.732  12.396 -15.923  1.00 10.00      B   
ATOM   1630  OH  TYR   141     -15.864  12.625 -16.676  1.00 10.00      B   
ATOM   1631  HH  TYR   141     -15.642  13.200 -17.421  1.00 10.00      B   
ATOM   1632  C   TYR   141     -10.238  11.228 -11.282  1.00 10.00      B   
ATOM   1633  O   TYR   141      -9.425  10.456 -11.794  1.00 10.00      B   
ATOM   1634  N   GLY   142     -10.119  11.688 -10.043  1.00 10.00      B   
ATOM   1635  HN  GLY   142     -10.798  12.303  -9.691  1.00 10.00      B   
ATOM   1636  CA  GLY   142      -9.002  11.299  -9.210  1.00 10.00      B   
ATOM   1637  C   GLY   142      -9.454  10.659  -7.910  1.00 10.00      B   
ATOM   1638  O   GLY   142     -10.255  11.239  -7.167  1.00 10.00      B   
ATOM   1639  N   GLY   143      -8.954   9.459  -7.640  1.00 10.00      B   
ATOM   1640  HN  GLY   143      -8.333   9.042  -8.274  1.00 10.00      B   
ATOM   1641  CA  GLY   143      -9.315   8.757  -6.425  1.00 10.00      B   
ATOM   1642  C   GLY   143      -8.540   9.271  -5.232  1.00 10.00      B   
ATOM   1643  O   GLY   143      -7.310   9.360  -5.276  1.00 10.00      B   
ATOM   1644  N   SER   144      -9.256   9.622  -4.174  1.00 10.00      B   
ATOM   1645  HN  SER   144     -10.231   9.520  -4.204  1.00 10.00      B   
ATOM   1646  CA  SER   144      -8.643  10.141  -2.959  1.00 10.00      B   
ATOM   1647  CB  SER   144      -8.140  11.566  -3.208  1.00 10.00      B   
ATOM   1648  OG  SER   144      -9.041  12.280  -4.038  1.00 10.00      B   
ATOM   1649  HG  SER   144      -9.352  11.701  -4.743  1.00 10.00      B   
ATOM   1650  C   SER   144      -9.661  10.140  -1.826  1.00 10.00      B   
ATOM   1651  O   SER   144     -10.669   9.436  -1.898  1.00 10.00      B   
ATOM   1652  N   LEU   145      -9.391  10.923  -0.781  1.00 10.00      B   
ATOM   1653  HN  LEU   145      -8.552  11.433  -0.771  1.00 10.00      B   
ATOM   1654  CA  LEU   145     -10.301  11.032   0.355  1.00 10.00      B   
ATOM   1655  CB  LEU   145      -9.692  11.915   1.445  1.00 10.00      B   
ATOM   1656  CG  LEU   145      -8.508  11.314   2.208  1.00 10.00      B   
ATOM   1657  CD1 LEU   145      -7.768  12.389   2.986  1.00 10.00      B   
ATOM   1658  CD2 LEU   145      -8.981  10.209   3.141  1.00 10.00      B   
ATOM   1659  C   LEU   145     -11.638  11.603  -0.102  1.00 10.00      B   
ATOM   1660  O   LEU   145     -12.686  11.328   0.487  1.00 10.00      B   
ATOM   1661  N   LEU   146     -11.586  12.408  -1.157  1.00 10.00      B   
ATOM   1662  HN  LEU   146     -10.714  12.606  -1.562  1.00 10.00      B   
ATOM   1663  CA  LEU   146     -12.780  12.999  -1.732  1.00 10.00      B   
ATOM   1664  CB  LEU   146     -12.434  14.291  -2.481  1.00 10.00      B   
ATOM   1665  CG  LEU   146     -13.593  15.006  -3.188  1.00 10.00      B   
ATOM   1666  CD1 LEU   146     -14.699  15.354  -2.206  1.00 10.00      B   
ATOM   1667  CD2 LEU   146     -13.099  16.252  -3.905  1.00 10.00      B   
ATOM   1668  C   LEU   146     -13.422  11.990  -2.674  1.00 10.00      B   
ATOM   1669  O   LEU   146     -13.161  11.994  -3.881  1.00 10.00      B   
ATOM   1670  N   SER   147     -14.215  11.096  -2.101  1.00 10.00      B   
ATOM   1671  HN  SER   147     -14.336  11.123  -1.127  1.00 10.00      B   
ATOM   1672  CA  SER   147     -14.896  10.063  -2.864  1.00 10.00      B   
ATOM   1673  CB  SER   147     -15.641   9.126  -1.916  1.00 10.00      B   
ATOM   1674  OG  SER   147     -14.864   8.864  -0.758  1.00 10.00      B   
ATOM   1675  HG  SER   147     -15.331   9.188   0.021  1.00 10.00      B   
ATOM   1676  C   SER   147     -15.858  10.663  -3.887  1.00 10.00      B   
ATOM   1677  O   SER   147     -16.620  11.588  -3.582  1.00 10.00      B   
ATOM   1678  N   THR   148     -15.801  10.145  -5.103  1.00 10.00      B   
ATOM   1679  HN  THR   148     -15.159   9.429  -5.291  1.00 10.00      B   
ATOM   1680  CA  THR   148     -16.664  10.609  -6.172  1.00 10.00      B   
ATOM   1681  CB  THR   148     -15.987  10.408  -7.539  1.00 10.00      B   
ATOM   1682  OG1 THR   148     -15.018   9.355  -7.434  1.00 10.00      B   
ATOM   1683  HG1 THR   148     -14.142   9.712  -7.613  1.00 10.00      B   
ATOM   1684  CG2 THR   148     -15.289  11.687  -7.976  1.00 10.00      B   
ATOM   1685  C   THR   148     -17.993   9.860  -6.140  1.00 10.00      B   
ATOM   1686  O   THR   148     -18.149   8.893  -5.388  1.00 10.00      B   
ATOM   1687  N   GLN   149     -18.945  10.308  -6.949  1.00 10.00      B   
ATOM   1688  HN  GLN   149     -18.759  11.080  -7.526  1.00 10.00      B   
ATOM   1689  CA  GLN   149     -20.257   9.680  -7.008  1.00 10.00      B   
ATOM   1690  CB  GLN   149     -21.301  10.649  -7.566  1.00 10.00      B   
ATOM   1691  CG  GLN   149     -21.518  11.881  -6.702  1.00 10.00      B   
ATOM   1692  CD  GLN   149     -22.471  12.883  -7.329  1.00 10.00      B   
ATOM   1693  OE1 GLN   149     -22.535  13.028  -8.551  1.00 10.00      B   
ATOM   1694  NE2 GLN   149     -23.222  13.582  -6.497  1.00 10.00      B   
ATOM   1695 HE21 GLN   149     -23.129  13.420  -5.533  1.00 10.00      B   
ATOM   1696 HE22 GLN   149     -23.842  14.242  -6.878  1.00 10.00      B   
ATOM   1697  C   GLN   149     -20.212   8.397  -7.830  1.00 10.00      B   
ATOM   1698  O   GLN   149     -20.702   8.343  -8.960  1.00 10.00      B   
ATOM   1699  N   GLN   150     -19.589   7.377  -7.261  1.00 10.00      B   
ATOM   1700  HN  GLN   150     -19.202   7.493  -6.363  1.00 10.00      B   
ATOM   1701  CA  GLN   150     -19.467   6.085  -7.916  1.00 10.00      B   
ATOM   1702  CB  GLN   150     -17.994   5.733  -8.145  1.00 10.00      B   
ATOM   1703  CG  GLN   150     -17.304   6.595  -9.191  1.00 10.00      B   
ATOM   1704  CD  GLN   150     -15.867   6.177  -9.426  1.00 10.00      B   
ATOM   1705  OE1 GLN   150     -15.584   5.319 -10.262  1.00 10.00      B   
ATOM   1706  NE2 GLN   150     -14.943   6.793  -8.704  1.00 10.00      B   
ATOM   1707 HE21 GLN   150     -15.236   7.479  -8.061  1.00 10.00      B   
ATOM   1708 HE22 GLN   150     -14.003   6.534  -8.832  1.00 10.00      B   
ATOM   1709  C   GLN   150     -20.135   5.016  -7.066  1.00 10.00      B   
ATOM   1710  O   GLN   150     -20.131   5.104  -5.836  1.00 10.00      B   
ATOM   1711  N   GLY   151     -20.696   4.008  -7.719  1.00 10.00      B   
ATOM   1712  HN  GLY   151     -20.641   3.983  -8.697  1.00 10.00      B   
ATOM   1713  CA  GLY   151     -21.374   2.940  -7.010  1.00 10.00      B   
ATOM   1714  C   GLY   151     -20.421   1.944  -6.387  1.00 10.00      B   
ATOM   1715  O   GLY   151     -20.261   0.829  -6.888  1.00 10.00      B   
ATOM   1716  N   LEU   152     -19.785   2.343  -5.298  1.00 10.00      B   
ATOM   1717  HN  LEU   152     -19.950   3.246  -4.957  1.00 10.00      B   
ATOM   1718  CA  LEU   152     -18.855   1.478  -4.599  1.00 10.00      B   
ATOM   1719  CB  LEU   152     -18.003   2.290  -3.618  1.00 10.00      B   
ATOM   1720  CG  LEU   152     -16.807   1.560  -3.004  1.00 10.00      B   
ATOM   1721  CD1 LEU   152     -15.752   1.273  -4.063  1.00 10.00      B   
ATOM   1722  CD2 LEU   152     -16.216   2.365  -1.857  1.00 10.00      B   
ATOM   1723  C   LEU   152     -19.624   0.388  -3.859  1.00 10.00      B   
ATOM   1724  O   LEU   152     -20.609   0.671  -3.173  1.00 10.00      B   
ATOM   1725  N   TRP   153     -19.177  -0.854  -4.009  1.00 10.00      B   
ATOM   1726  HN  TRP   153     -18.383  -1.017  -4.562  1.00 10.00      B   
ATOM   1727  CA  TRP   153     -19.826  -1.983  -3.366  1.00 10.00      B   
ATOM   1728  CB  TRP   153     -19.740  -3.221  -4.265  1.00 10.00      B   
ATOM   1729  CG  TRP   153     -20.727  -4.293  -3.922  1.00 10.00      B   
ATOM   1730  CD1 TRP   153     -20.510  -5.386  -3.133  1.00 10.00      B   
ATOM   1731  CD2 TRP   153     -22.088  -4.383  -4.362  1.00 10.00      B   
ATOM   1732  NE1 TRP   153     -21.649  -6.145  -3.054  1.00 10.00      B   
ATOM   1733  HE1 TRP   153     -21.742  -6.978  -2.545  1.00 10.00      B   
ATOM   1734  CE2 TRP   153     -22.633  -5.552  -3.798  1.00 10.00      B   
ATOM   1735  CE3 TRP   153     -22.899  -3.586  -5.177  1.00 10.00      B   
ATOM   1736  CZ2 TRP   153     -23.950  -5.947  -4.020  1.00 10.00      B   
ATOM   1737  CZ3 TRP   153     -24.207  -3.981  -5.396  1.00 10.00      B   
ATOM   1738  CH2 TRP   153     -24.720  -5.150  -4.821  1.00 10.00      B   
ATOM   1739  C   TRP   153     -19.191  -2.272  -2.011  1.00 10.00      B   
ATOM   1740  O   TRP   153     -18.082  -2.805  -1.934  1.00 10.00      B   
ATOM   1741  N   ALA   154     -19.889  -1.908  -0.948  1.00 10.00      B   
ATOM   1742  HN  ALA   154     -20.765  -1.476  -1.070  1.00 10.00      B   
ATOM   1743  CA  ALA   154     -19.395  -2.136   0.398  1.00 10.00      B   
ATOM   1744  CB  ALA   154     -19.762  -0.971   1.304  1.00 10.00      B   
ATOM   1745  C   ALA   154     -19.949  -3.444   0.949  1.00 10.00      B   
ATOM   1746  O   ALA   154     -21.132  -3.744   0.790  1.00 10.00      B   
ATOM   1747  N   LYS   155     -19.093  -4.214   1.594  1.00 10.00      B   
ATOM   1748  HN  LYS   155     -18.168  -3.907   1.710  1.00 10.00      B   
ATOM   1749  CA  LYS   155     -19.487  -5.492   2.159  1.00 10.00      B   
ATOM   1750  CB  LYS   155     -18.774  -6.627   1.422  1.00 10.00      B   
ATOM   1751  CG  LYS   155     -19.113  -8.016   1.931  1.00 10.00      B   
ATOM   1752  CD  LYS   155     -18.225  -9.062   1.283  1.00 10.00      B   
ATOM   1753  CE  LYS   155     -18.470 -10.436   1.874  1.00 10.00      B   
ATOM   1754  NZ  LYS   155     -17.556 -11.452   1.300  1.00 10.00      B   
ATOM   1755  HZ1 LYS   155     -17.754 -11.582   0.288  1.00 10.00      B   
ATOM   1756  HZ2 LYS   155     -17.683 -12.360   1.786  1.00 10.00      B   
ATOM   1757  HZ3 LYS   155     -16.570 -11.150   1.412  1.00 10.00      B   
ATOM   1758  C   LYS   155     -19.165  -5.546   3.650  1.00 10.00      B   
ATOM   1759  O   LYS   155     -18.063  -5.934   4.046  1.00 10.00      B   
ATOM   1760  N   ASP   156     -20.124  -5.146   4.472  1.00 10.00      B   
ATOM   1761  HN  ASP   156     -20.979  -4.844   4.100  1.00 10.00      B   
ATOM   1762  CA  ASP   156     -19.944  -5.155   5.917  1.00 10.00      B   
ATOM   1763  CB  ASP   156     -20.546  -3.897   6.562  1.00 10.00      B   
ATOM   1764  CG  ASP   156     -19.726  -2.645   6.301  1.00 10.00      B   
ATOM   1765  OD1 ASP   156     -20.208  -1.531   6.621  1.00 10.00      B   
ATOM   1766  OD2 ASP   156     -18.596  -2.762   5.782  1.00 10.00      B   
ATOM   1767  C   ASP   156     -20.557  -6.419   6.506  1.00 10.00      B   
ATOM   1768  O   ASP   156     -21.615  -6.385   7.139  1.00 10.00      B   
ATOM   1769  N   GLY   157     -19.891  -7.541   6.270  1.00 10.00      B   
ATOM   1770  HN  GLY   157     -19.063  -7.504   5.749  1.00 10.00      B   
ATOM   1771  CA  GLY   157     -20.377  -8.812   6.760  1.00 10.00      B   
ATOM   1772  C   GLY   157     -21.414  -9.382   5.822  1.00 10.00      B   
ATOM   1773  O   GLY   157     -21.188  -9.457   4.614  1.00 10.00      B   
ATOM   1774  N   ASN   158     -22.554  -9.778   6.363  1.00 10.00      B   
ATOM   1775  HN  ASN   158     -22.675  -9.717   7.337  1.00 10.00      B   
ATOM   1776  CA  ASN   158     -23.629 -10.320   5.539  1.00 10.00      B   
ATOM   1777  CB  ASN   158     -24.402 -11.408   6.292  1.00 10.00      B   
ATOM   1778  CG  ASN   158     -24.925 -12.498   5.373  1.00 10.00      B   
ATOM   1779  OD1 ASN   158     -24.191 -13.408   4.990  1.00 10.00      B   
ATOM   1780  ND2 ASN   158     -26.195 -12.421   5.012  1.00 10.00      B   
ATOM   1781 HD21 ASN   158     -26.733 -11.669   5.356  1.00 10.00      B   
ATOM   1782 HD22 ASN   158     -26.552 -13.116   4.419  1.00 10.00      B   
ATOM   1783  C   ASN   158     -24.561  -9.196   5.099  1.00 10.00      B   
ATOM   1784  O   ASN   158     -25.523  -9.412   4.360  1.00 10.00      B   
ATOM   1785  N   ASN   159     -24.249  -7.990   5.564  1.00 10.00      B   
ATOM   1786  HN  ASN   159     -23.461  -7.895   6.137  1.00 10.00      B   
ATOM   1787  CA  ASN   159     -25.025  -6.803   5.239  1.00 10.00      B   
ATOM   1788  CB  ASN   159     -25.340  -6.007   6.507  1.00 10.00      B   
ATOM   1789  CG  ASN   159     -26.306  -6.712   7.437  1.00 10.00      B   
ATOM   1790  OD1 ASN   159     -27.221  -7.408   6.998  1.00 10.00      B   
ATOM   1791  ND2 ASN   159     -26.098  -6.549   8.733  1.00 10.00      B   
ATOM   1792 HD21 ASN   159     -25.341  -5.993   9.015  1.00 10.00      B   
ATOM   1793 HD22 ASN   159     -26.721  -6.981   9.360  1.00 10.00      B   
ATOM   1794  C   ASN   159     -24.237  -5.932   4.270  1.00 10.00      B   
ATOM   1795  O   ASN   159     -23.226  -5.327   4.639  1.00 10.00      B   
ATOM   1796  N   PHE   160     -24.696  -5.875   3.034  1.00 10.00      B   
ATOM   1797  HN  PHE   160     -25.521  -6.357   2.809  1.00 10.00      B   
ATOM   1798  CA  PHE   160     -24.021  -5.098   2.001  1.00 10.00      B   
ATOM   1799  CB  PHE   160     -24.214  -5.746   0.629  1.00 10.00      B   
ATOM   1800  CG  PHE   160     -23.588  -7.110   0.512  1.00 10.00      B   
ATOM   1801  CD1 PHE   160     -24.182  -8.213   1.105  1.00 10.00      B   
ATOM   1802  CD2 PHE   160     -22.406  -7.288  -0.187  1.00 10.00      B   
ATOM   1803  CE1 PHE   160     -23.611  -9.465   1.001  1.00 10.00      B   
ATOM   1804  CE2 PHE   160     -21.829  -8.538  -0.295  1.00 10.00      B   
ATOM   1805  CZ  PHE   160     -22.432  -9.628   0.300  1.00 10.00      B   
ATOM   1806  C   PHE   160     -24.505  -3.655   1.986  1.00 10.00      B   
ATOM   1807  O   PHE   160     -25.654  -3.375   2.317  1.00 10.00      B   
ATOM   1808  N   VAL   161     -23.621  -2.746   1.599  1.00 10.00      B   
ATOM   1809  HN  VAL   161     -22.721  -3.037   1.325  1.00 10.00      B   
ATOM   1810  CA  VAL   161     -23.952  -1.329   1.545  1.00 10.00      B   
ATOM   1811  CB  VAL   161     -23.169  -0.516   2.606  1.00 10.00      B   
ATOM   1812  CG1 VAL   161     -23.613   0.941   2.610  1.00 10.00      B   
ATOM   1813  CG2 VAL   161     -23.336  -1.126   3.991  1.00 10.00      B   
ATOM   1814  C   VAL   161     -23.650  -0.768   0.156  1.00 10.00      B   
ATOM   1815  O   VAL   161     -22.580  -1.007  -0.404  1.00 10.00      B   
ATOM   1816  N   TYR   162     -24.602  -0.041  -0.400  1.00 10.00      B   
ATOM   1817  HN  TYR   162     -25.445   0.098   0.084  1.00 10.00      B   
ATOM   1818  CA  TYR   162     -24.430   0.556  -1.713  1.00 10.00      B   
ATOM   1819  CB  TYR   162     -25.624   0.231  -2.612  1.00 10.00      B   
ATOM   1820  CG  TYR   162     -25.545   0.833  -3.997  1.00 10.00      B   
ATOM   1821  CD1 TYR   162     -24.636   0.355  -4.932  1.00 10.00      B   
ATOM   1822  CD2 TYR   162     -26.382   1.878  -4.370  1.00 10.00      B   
ATOM   1823  CE1 TYR   162     -24.565   0.897  -6.200  1.00 10.00      B   
ATOM   1824  CE2 TYR   162     -26.316   2.427  -5.636  1.00 10.00      B   
ATOM   1825  CZ  TYR   162     -25.406   1.933  -6.547  1.00 10.00      B   
ATOM   1826  OH  TYR   162     -25.341   2.475  -7.811  1.00 10.00      B   
ATOM   1827  HH  TYR   162     -25.318   1.764  -8.464  1.00 10.00      B   
ATOM   1828  C   TYR   162     -24.249   2.066  -1.594  1.00 10.00      B   
ATOM   1829  O   TYR   162     -24.944   2.729  -0.818  1.00 10.00      B   
ATOM   1830  N   ILE   163     -23.298   2.599  -2.346  1.00 10.00      B   
ATOM   1831  HN  ILE   163     -22.760   2.014  -2.923  1.00 10.00      B   
ATOM   1832  CA  ILE   163     -23.028   4.030  -2.346  1.00 10.00      B   
ATOM   1833  CB  ILE   163     -21.516   4.311  -2.219  1.00 10.00      B   
ATOM   1834  CG1 ILE   163     -20.988   3.739  -0.899  1.00 10.00      B   
ATOM   1835  CG2 ILE   163     -21.239   5.804  -2.302  1.00 10.00      B   
ATOM   1836  CD1 ILE   163     -19.507   3.958  -0.671  1.00 10.00      B   
ATOM   1837  C   ILE   163     -23.574   4.656  -3.627  1.00 10.00      B   
ATOM   1838  O   ILE   163     -23.380   4.115  -4.716  1.00 10.00      B   
ATOM   1839  N   GLU   164     -24.272   5.778  -3.497  1.00 10.00      B   
ATOM   1840  HN  GLU   164     -24.391   6.169  -2.604  1.00 10.00      B   
ATOM   1841  CA  GLU   164     -24.856   6.447  -4.653  1.00 10.00      B   
ATOM   1842  CB  GLU   164     -26.383   6.467  -4.530  1.00 10.00      B   
ATOM   1843  CG  GLU   164     -27.128   5.998  -5.772  1.00 10.00      B   
ATOM   1844  CD  GLU   164     -27.041   6.982  -6.921  1.00 10.00      B   
ATOM   1845  OE1 GLU   164     -26.332   6.694  -7.909  1.00 10.00      B   
ATOM   1846  OE2 GLU   164     -27.679   8.051  -6.844  1.00 10.00      B   
ATOM   1847  C   GLU   164     -24.320   7.870  -4.806  1.00 10.00      B   
ATOM   1848  O   GLU   164     -23.586   8.171  -5.748  1.00 10.00      B   
ATOM   1849  N   ARG   165     -24.686   8.744  -3.873  1.00 10.00      B   
ATOM   1850  HN  ARG   165     -25.262   8.448  -3.136  1.00 10.00      B   
ATOM   1851  CA  ARG   165     -24.244  10.134  -3.916  1.00 10.00      B   
ATOM   1852  CB  ARG   165     -25.436  11.083  -3.774  1.00 10.00      B   
ATOM   1853  CG  ARG   165     -26.487  10.951  -4.863  1.00 10.00      B   
ATOM   1854  CD  ARG   165     -25.916  11.279  -6.233  1.00 10.00      B   
ATOM   1855  NE  ARG   165     -25.936  10.120  -7.120  1.00 10.00      B   
ATOM   1856  HE  ARG   165     -26.337   9.287  -6.762  1.00 10.00      B   
ATOM   1857  CZ  ARG   165     -25.480  10.119  -8.370  1.00 10.00      B   
ATOM   1858  NH1 ARG   165     -24.976  11.227  -8.903  1.00 10.00      B   
ATOM   1859 HH11 ARG   165     -24.623  11.227  -9.886  1.00 10.00      B   
ATOM   1860 HH12 ARG   165     -24.932  12.104  -8.342  1.00 10.00      B   
ATOM   1861  NH2 ARG   165     -25.518   9.004  -9.086  1.00 10.00      B   
ATOM   1862 HH21 ARG   165     -25.170   8.995 -10.067  1.00 10.00      B   
ATOM   1863 HH22 ARG   165     -25.898   8.118  -8.659  1.00 10.00      B   
ATOM   1864  C   ARG   165     -23.223  10.421  -2.821  1.00 10.00      B   
ATOM   1865  O   ARG   165     -23.449  10.100  -1.650  1.00 10.00      B   
ATOM   1866  N   VAL   166     -22.101  11.020  -3.208  1.00 10.00      B   
ATOM   1867  HN  VAL   166     -21.985  11.250  -4.151  1.00 10.00      B   
ATOM   1868  CA  VAL   166     -21.039  11.356  -2.265  1.00 10.00      B   
ATOM   1869  CB  VAL   166     -19.807  10.434  -2.420  1.00 10.00      B   
ATOM   1870  CG1 VAL   166     -18.930  10.499  -1.180  1.00 10.00      B   
ATOM   1871  CG2 VAL   166     -20.215   9.002  -2.712  1.00 10.00      B   
ATOM   1872  C   VAL   166     -20.582  12.797  -2.463  1.00 10.00      B   
ATOM   1873  O   VAL   166     -20.482  13.279  -3.594  1.00 10.00      B   
ATOM   1874  N   LYS   167     -20.319  13.481  -1.360  1.00 10.00      B   
ATOM   1875  HN  LYS   167     -20.437  13.045  -0.490  1.00 10.00      B   
ATOM   1876  CA  LYS   167     -19.852  14.859  -1.399  1.00 10.00      B   
ATOM   1877  CB  LYS   167     -20.991  15.842  -1.130  1.00 10.00      B   
ATOM   1878  CG  LYS   167     -21.655  16.385  -2.389  1.00 10.00      B   
ATOM   1879  CD  LYS   167     -20.672  17.181  -3.234  1.00 10.00      B   
ATOM   1880  CE  LYS   167     -21.342  17.760  -4.470  1.00 10.00      B   
ATOM   1881  NZ  LYS   167     -20.358  18.345  -5.417  1.00 10.00      B   
ATOM   1882  HZ1 LYS   167     -19.794  19.080  -4.943  1.00 10.00      B   
ATOM   1883  HZ2 LYS   167     -20.850  18.769  -6.228  1.00 10.00      B   
ATOM   1884  HZ3 LYS   167     -19.716  17.606  -5.765  1.00 10.00      B   
ATOM   1885  C   LYS   167     -18.731  15.057  -0.388  1.00 10.00      B   
ATOM   1886  O   LYS   167     -18.573  14.256   0.537  1.00 10.00      B   
ATOM   1887  N   GLY   168     -17.965  16.127  -0.555  1.00 10.00      B   
ATOM   1888  HN  GLY   168     -18.150  16.744  -1.296  1.00 10.00      B   
ATOM   1889  CA  GLY   168     -16.859  16.394   0.345  1.00 10.00      B   
ATOM   1890  C   GLY   168     -17.240  17.252   1.536  1.00 10.00      B   
ATOM   1891  O   GLY   168     -16.375  17.857   2.170  1.00 10.00      B   
ATOM   1892  N   ASP   169     -18.528  17.305   1.849  1.00 10.00      B   
ATOM   1893  HN  ASP   169     -19.176  16.803   1.308  1.00 10.00      B   
ATOM   1894  CA  ASP   169     -19.011  18.099   2.979  1.00 10.00      B   
ATOM   1895  CB  ASP   169     -20.084  19.105   2.543  1.00 10.00      B   
ATOM   1896  CG  ASP   169     -21.303  18.468   1.898  1.00 10.00      B   
ATOM   1897  OD1 ASP   169     -21.294  17.240   1.660  1.00 10.00      B   
ATOM   1898  OD2 ASP   169     -22.277  19.203   1.615  1.00 10.00      B   
ATOM   1899  C   ASP   169     -19.518  17.205   4.106  1.00 10.00      B   
ATOM   1900  O   ASP   169     -20.234  17.660   5.003  1.00 10.00      B   
ATOM   1901  N   GLU   170     -19.133  15.927   4.034  1.00 10.00      B   
ATOM   1902  HN  GLU   170     -18.579  15.652   3.275  1.00 10.00      B   
ATOM   1903  CA  GLU   170     -19.496  14.918   5.031  1.00 10.00      B   
ATOM   1904  CB  GLU   170     -19.081  15.347   6.446  1.00 10.00      B   
ATOM   1905  CG  GLU   170     -17.574  15.349   6.666  1.00 10.00      B   
ATOM   1906  CD  GLU   170     -17.136  16.275   7.781  1.00 10.00      B   
ATOM   1907  OE1 GLU   170     -17.301  15.914   8.966  1.00 10.00      B   
ATOM   1908  OE2 GLU   170     -16.605  17.370   7.477  1.00 10.00      B   
ATOM   1909  C   GLU   170     -20.967  14.511   4.973  1.00 10.00      B   
ATOM   1910  O   GLU   170     -21.436  13.736   5.809  1.00 10.00      B   
ATOM   1911  N   GLU   171     -21.689  15.022   3.984  1.00 10.00      B   
ATOM   1912  HN  GLU   171     -21.264  15.634   3.343  1.00 10.00      B   
ATOM   1913  CA  GLU   171     -23.098  14.696   3.822  1.00 10.00      B   
ATOM   1914  CB  GLU   171     -23.865  15.914   3.312  1.00 10.00      B   
ATOM   1915  CG  GLU   171     -23.738  17.144   4.195  1.00 10.00      B   
ATOM   1916  CD  GLU   171     -24.858  17.250   5.205  1.00 10.00      B   
ATOM   1917  OE1 GLU   171     -26.041  17.168   4.803  1.00 10.00      B   
ATOM   1918  OE2 GLU   171     -24.570  17.437   6.403  1.00 10.00      B   
ATOM   1919  C   GLU   171     -23.247  13.547   2.834  1.00 10.00      B   
ATOM   1920  O   GLU   171     -22.757  13.626   1.703  1.00 10.00      B   
ATOM   1921  N   LEU   172     -23.903  12.477   3.259  1.00 10.00      B   
ATOM   1922  HN  LEU   172     -24.267  12.463   4.173  1.00 10.00      B   
ATOM   1923  CA  LEU   172     -24.100  11.318   2.401  1.00 10.00      B   
ATOM   1924  CB  LEU   172     -23.517  10.056   3.051  1.00 10.00      B   
ATOM   1925  CG  LEU   172     -22.003  10.059   3.298  1.00 10.00      B   
ATOM   1926  CD1 LEU   172     -21.571   8.785   4.007  1.00 10.00      B   
ATOM   1927  CD2 LEU   172     -21.245  10.226   1.990  1.00 10.00      B   
ATOM   1928  C   LEU   172     -25.572  11.117   2.066  1.00 10.00      B   
ATOM   1929  O   LEU   172     -26.418  11.041   2.957  1.00 10.00      B   
ATOM   1930  N   GLY   173     -25.873  11.049   0.777  1.00 10.00      B   
ATOM   1931  HN  GLY   173     -25.160  11.138   0.111  1.00 10.00      B   
ATOM   1932  CA  GLY   173     -27.240  10.846   0.346  1.00 10.00      B   
ATOM   1933  C   GLY   173     -27.426   9.463  -0.244  1.00 10.00      B   
ATOM   1934  O   GLY   173     -27.509   9.304  -1.465  1.00 10.00      B   
ATOM   1935  N   GLY   174     -27.487   8.460   0.617  1.00 10.00      B   
ATOM   1936  HN  GLY   174     -27.436   8.648   1.582  1.00 10.00      B   
ATOM   1937  CA  GLY   174     -27.652   7.098   0.154  1.00 10.00      B   
ATOM   1938  C   GLY   174     -27.772   6.110   1.292  1.00 10.00      B   
ATOM   1939  O   GLY   174     -28.854   5.927   1.846  1.00 10.00      B   
ATOM   1940  N   ILE   175     -26.654   5.475   1.635  1.00 10.00      B   
ATOM   1941  HN  ILE   175     -25.827   5.676   1.148  1.00 10.00      B   
ATOM   1942  CA  ILE   175     -26.613   4.489   2.715  1.00 10.00      B   
ATOM   1943  CB  ILE   175     -26.823   5.131   4.110  1.00 10.00      B   
ATOM   1944  CG1 ILE   175     -25.997   6.418   4.242  1.00 10.00      B   
ATOM   1945  CG2 ILE   175     -26.451   4.158   5.222  1.00 10.00      B   
ATOM   1946  CD1 ILE   175     -24.497   6.202   4.200  1.00 10.00      B   
ATOM   1947  C   ILE   175     -27.621   3.361   2.469  1.00 10.00      B   
ATOM   1948  O   ILE   175     -28.399   2.980   3.351  1.00 10.00      B   
ATOM   1949  N   SER   176     -27.612   2.845   1.249  1.00 10.00      B   
ATOM   1950  HN  SER   176     -26.996   3.212   0.579  1.00 10.00      B   
ATOM   1951  CA  SER   176     -28.501   1.760   0.869  1.00 10.00      B   
ATOM   1952  CB  SER   176     -28.625   1.709  -0.658  1.00 10.00      B   
ATOM   1953  OG  SER   176     -28.455   3.005  -1.218  1.00 10.00      B   
ATOM   1954  HG  SER   176     -28.967   3.072  -2.032  1.00 10.00      B   
ATOM   1955  C   SER   176     -27.962   0.437   1.412  1.00 10.00      B   
ATOM   1956  O   SER   176     -27.129  -0.214   0.781  1.00 10.00      B   
ATOM   1957  N   ILE   177     -28.407   0.068   2.605  1.00 10.00      B   
ATOM   1958  HN  ILE   177     -29.045   0.643   3.077  1.00 10.00      B   
ATOM   1959  CA  ILE   177     -27.960  -1.165   3.236  1.00 10.00      B   
ATOM   1960  CB  ILE   177     -27.858  -1.018   4.770  1.00 10.00      B   
ATOM   1961  CG1 ILE   177     -26.897   0.118   5.133  1.00 10.00      B   
ATOM   1962  CG2 ILE   177     -27.403  -2.327   5.405  1.00 10.00      B   
ATOM   1963  CD1 ILE   177     -26.766   0.359   6.621  1.00 10.00      B   
ATOM   1964  C   ILE   177     -28.886  -2.326   2.901  1.00 10.00      B   
ATOM   1965  O   ILE   177     -30.089  -2.271   3.160  1.00 10.00      B   
ATOM   1966  N   TYR   178     -28.317  -3.366   2.318  1.00 10.00      B   
ATOM   1967  HN  TYR   178     -27.350  -3.340   2.133  1.00 10.00      B   
ATOM   1968  CA  TYR   178     -29.064  -4.556   1.957  1.00 10.00      B   
ATOM   1969  CB  TYR   178     -28.585  -5.101   0.607  1.00 10.00      B   
ATOM   1970  CG  TYR   178     -28.593  -4.069  -0.502  1.00 10.00      B   
ATOM   1971  CD1 TYR   178     -27.408  -3.561  -1.017  1.00 10.00      B   
ATOM   1972  CD2 TYR   178     -29.789  -3.596  -1.025  1.00 10.00      B   
ATOM   1973  CE1 TYR   178     -27.415  -2.611  -2.023  1.00 10.00      B   
ATOM   1974  CE2 TYR   178     -29.806  -2.650  -2.031  1.00 10.00      B   
ATOM   1975  CZ  TYR   178     -28.618  -2.158  -2.526  1.00 10.00      B   
ATOM   1976  OH  TYR   178     -28.634  -1.207  -3.523  1.00 10.00      B   
ATOM   1977  HH  TYR   178     -27.993  -1.447  -4.202  1.00 10.00      B   
ATOM   1978  C   TYR   178     -28.878  -5.599   3.050  1.00 10.00      B   
ATOM   1979  O   TYR   178     -28.000  -6.457   2.965  1.00 10.00      B   
ATOM   1980  N   ALA   179     -29.686  -5.485   4.093  1.00 10.00      B   
ATOM   1981  HN  ALA   179     -30.354  -4.769   4.098  1.00 10.00      B   
ATOM   1982  CA  ALA   179     -29.615  -6.392   5.226  1.00 10.00      B   
ATOM   1983  CB  ALA   179     -30.325  -5.794   6.427  1.00 10.00      B   
ATOM   1984  C   ALA   179     -30.190  -7.761   4.891  1.00 10.00      B   
ATOM   1985  O   ALA   179     -31.409  -7.946   4.854  1.00 10.00      B   
ATOM   1986  N   PHE   180     -29.303  -8.712   4.645  1.00 10.00      B   
ATOM   1987  HN  PHE   180     -28.345  -8.494   4.687  1.00 10.00      B   
ATOM   1988  CA  PHE   180     -29.702 -10.071   4.324  1.00 10.00      B   
ATOM   1989  CB  PHE   180     -29.108 -10.492   2.979  1.00 10.00      B   
ATOM   1990  CG  PHE   180     -30.044 -10.332   1.817  1.00 10.00      B   
ATOM   1991  CD1 PHE   180     -30.097  -9.146   1.105  1.00 10.00      B   
ATOM   1992  CD2 PHE   180     -30.868 -11.374   1.433  1.00 10.00      B   
ATOM   1993  CE1 PHE   180     -30.956  -9.004   0.032  1.00 10.00      B   
ATOM   1994  CE2 PHE   180     -31.729 -11.238   0.362  1.00 10.00      B   
ATOM   1995  CZ  PHE   180     -31.773 -10.052  -0.341  1.00 10.00      B   
ATOM   1996  C   PHE   180     -29.228 -11.021   5.413  1.00 10.00      B   
ATOM   1997  O   PHE   180     -28.167 -10.818   5.998  1.00 10.00      B   
ATOM   1998  N   ASN   181     -30.016 -12.045   5.691  1.00 10.00      B   
ATOM   1999  HN  ASN   181     -30.855 -12.149   5.200  1.00 10.00      B   
ATOM   2000  CA  ASN   181     -29.664 -13.029   6.706  1.00 10.00      B   
ATOM   2001  CB  ASN   181     -30.740 -13.108   7.798  1.00 10.00      B   
ATOM   2002  CG  ASN   181     -32.155 -13.257   7.262  1.00 10.00      B   
ATOM   2003  OD1 ASN   181     -32.373 -13.756   6.157  1.00 10.00      B   
ATOM   2004  ND2 ASN   181     -33.129 -12.820   8.044  1.00 10.00      B   
ATOM   2005 HD21 ASN   181     -32.889 -12.429   8.914  1.00 10.00      B   
ATOM   2006 HD22 ASN   181     -34.051 -12.919   7.733  1.00 10.00      B   
ATOM   2007  C   ASN   181     -29.446 -14.390   6.064  1.00 10.00      B   
ATOM   2008  O   ASN   181     -29.526 -14.516   4.841  1.00 10.00      B   
ATOM   2009  N   GLU   182     -29.178 -15.402   6.885  1.00 10.00      B   
ATOM   2010  HN  GLU   182     -29.131 -15.232   7.852  1.00 10.00      B   
ATOM   2011  CA  GLU   182     -28.949 -16.760   6.393  1.00 10.00      B   
ATOM   2012  CB  GLU   182     -28.552 -17.696   7.537  1.00 10.00      B   
ATOM   2013  CG  GLU   182     -27.126 -17.512   8.035  1.00 10.00      B   
ATOM   2014  CD  GLU   182     -26.089 -17.686   6.940  1.00 10.00      B   
ATOM   2015  OE1 GLU   182     -26.344 -18.444   5.980  1.00 10.00      B   
ATOM   2016  OE2 GLU   182     -25.008 -17.063   7.036  1.00 10.00      B   
ATOM   2017  C   GLU   182     -30.178 -17.302   5.668  1.00 10.00      B   
ATOM   2018  O   GLU   182     -30.064 -18.134   4.767  1.00 10.00      B   
ATOM   2019  N   ASN   183     -31.352 -16.816   6.057  1.00 10.00      B   
ATOM   2020  HN  ASN   183     -31.378 -16.161   6.790  1.00 10.00      B   
ATOM   2021  CA  ASN   183     -32.604 -17.241   5.439  1.00 10.00      B   
ATOM   2022  CB  ASN   183     -33.781 -16.946   6.373  1.00 10.00      B   
ATOM   2023  CG  ASN   183     -34.885 -17.984   6.282  1.00 10.00      B   
ATOM   2024  OD1 ASN   183     -35.082 -18.618   5.248  1.00 10.00      B   
ATOM   2025  ND2 ASN   183     -35.613 -18.164   7.372  1.00 10.00      B   
ATOM   2026 HD21 ASN   183     -35.401 -17.626   8.166  1.00 10.00      B   
ATOM   2027 HD22 ASN   183     -36.336 -18.825   7.343  1.00 10.00      B   
ATOM   2028  C   ASN   183     -32.801 -16.537   4.096  1.00 10.00      B   
ATOM   2029  O   ASN   183     -33.742 -16.831   3.357  1.00 10.00      B   
ATOM   2030  N   ARG   184     -31.901 -15.602   3.798  1.00 10.00      B   
ATOM   2031  HN  ARG   184     -31.185 -15.419   4.446  1.00 10.00      B   
ATOM   2032  CA  ARG   184     -31.927 -14.833   2.552  1.00 10.00      B   
ATOM   2033  CB  ARG   184     -31.769 -15.731   1.323  1.00 10.00      B   
ATOM   2034  CG  ARG   184     -30.484 -16.535   1.315  1.00 10.00      B   
ATOM   2035  CD  ARG   184     -30.257 -17.203  -0.025  1.00 10.00      B   
ATOM   2036  NE  ARG   184     -29.223 -18.227   0.056  1.00 10.00      B   
ATOM   2037  HE  ARG   184     -29.464 -19.073   0.500  1.00 10.00      B   
ATOM   2038  CZ  ARG   184     -27.994 -18.079  -0.419  1.00 10.00      B   
ATOM   2039  NH1 ARG   184     -27.645 -16.942  -1.011  1.00 10.00      B   
ATOM   2040 HH11 ARG   184     -28.340 -16.162  -1.100  1.00 10.00      B   
ATOM   2041 HH12 ARG   184     -26.681 -16.819  -1.388  1.00 10.00      B   
ATOM   2042  NH2 ARG   184     -27.114 -19.066  -0.300  1.00 10.00      B   
ATOM   2043 HH21 ARG   184     -26.149 -18.956  -0.673  1.00 10.00      B   
ATOM   2044 HH22 ARG   184     -27.388 -19.957   0.172  1.00 10.00      B   
ATOM   2045  C   ARG   184     -33.174 -13.971   2.438  1.00 10.00      B   
ATOM   2046  O   ARG   184     -33.714 -13.775   1.348  1.00 10.00      B   
ATOM   2047  N   ARG   185     -33.621 -13.444   3.563  1.00 10.00      B   
ATOM   2048  HN  ARG   185     -33.144 -13.628   4.406  1.00 10.00      B   
ATOM   2049  CA  ARG   185     -34.803 -12.597   3.578  1.00 10.00      B   
ATOM   2050  CB  ARG   185     -35.840 -13.119   4.577  1.00 10.00      B   
ATOM   2051  CG  ARG   185     -36.224 -14.576   4.361  1.00 10.00      B   
ATOM   2052  CD  ARG   185     -37.513 -14.935   5.082  1.00 10.00      B   
ATOM   2053  NE  ARG   185     -37.444 -14.668   6.516  1.00 10.00      B   
ATOM   2054  HE  ARG   185     -36.550 -14.623   6.927  1.00 10.00      B   
ATOM   2055  CZ  ARG   185     -38.512 -14.492   7.291  1.00 10.00      B   
ATOM   2056  NH1 ARG   185     -39.733 -14.570   6.777  1.00 10.00      B   
ATOM   2057 HH11 ARG   185     -40.570 -14.430   7.388  1.00 10.00      B   
ATOM   2058 HH12 ARG   185     -39.863 -14.767   5.761  1.00 10.00      B   
ATOM   2059  NH2 ARG   185     -38.357 -14.256   8.584  1.00 10.00      B   
ATOM   2060 HH21 ARG   185     -39.187 -14.119   9.202  1.00 10.00      B   
ATOM   2061 HH22 ARG   185     -37.400 -14.201   8.993  1.00 10.00      B   
ATOM   2062  C   ARG   185     -34.419 -11.158   3.896  1.00 10.00      B   
ATOM   2063  O   ARG   185     -33.926 -10.873   4.986  1.00 10.00      B   
ATOM   2064  N   LEU   186     -34.618 -10.270   2.925  1.00 10.00      B   
ATOM   2065  HN  LEU   186     -34.995 -10.576   2.072  1.00 10.00      B   
ATOM   2066  CA  LEU   186     -34.296  -8.854   3.085  1.00 10.00      B   
ATOM   2067  CB  LEU   186     -34.594  -8.109   1.779  1.00 10.00      B   
ATOM   2068  CG  LEU   186     -34.158  -6.644   1.696  1.00 10.00      B   
ATOM   2069  CD1 LEU   186     -32.684  -6.495   2.039  1.00 10.00      B   
ATOM   2070  CD2 LEU   186     -34.443  -6.087   0.309  1.00 10.00      B   
ATOM   2071  C   LEU   186     -35.096  -8.255   4.239  1.00 10.00      B   
ATOM   2072  O   LEU   186     -36.325  -8.348   4.267  1.00 10.00      B   
ATOM   2073  N   GLN   187     -34.400  -7.649   5.193  1.00 10.00      B   
ATOM   2074  HN  GLN   187     -33.419  -7.598   5.120  1.00 10.00      B   
ATOM   2075  CA  GLN   187     -35.062  -7.070   6.353  1.00 10.00      B   
ATOM   2076  CB  GLN   187     -34.534  -7.713   7.641  1.00 10.00      B   
ATOM   2077  CG  GLN   187     -34.715  -9.221   7.698  1.00 10.00      B   
ATOM   2078  CD  GLN   187     -36.175  -9.633   7.708  1.00 10.00      B   
ATOM   2079  OE1 GLN   187     -37.022  -8.943   8.274  1.00 10.00      B   
ATOM   2080  NE2 GLN   187     -36.479 -10.751   7.066  1.00 10.00      B   
ATOM   2081 HE21 GLN   187     -35.754 -11.240   6.627  1.00 10.00      B   
ATOM   2082 HE22 GLN   187     -37.419 -11.044   7.061  1.00 10.00      B   
ATOM   2083  C   GLN   187     -34.911  -5.551   6.427  1.00 10.00      B   
ATOM   2084  O   GLN   187     -35.405  -4.926   7.363  1.00 10.00      B   
ATOM   2085  N   SER   188     -34.241  -4.948   5.455  1.00 10.00      B   
ATOM   2086  HN  SER   188     -33.883  -5.474   4.710  1.00 10.00      B   
ATOM   2087  CA  SER   188     -34.051  -3.502   5.472  1.00 10.00      B   
ATOM   2088  CB  SER   188     -32.815  -3.125   6.295  1.00 10.00      B   
ATOM   2089  OG  SER   188     -32.917  -3.611   7.627  1.00 10.00      B   
ATOM   2090  HG  SER   188     -33.845  -3.815   7.824  1.00 10.00      B   
ATOM   2091  C   SER   188     -33.948  -2.922   4.065  1.00 10.00      B   
ATOM   2092  O   SER   188     -33.155  -3.387   3.251  1.00 10.00      B   
ATOM   2093  N   VAL   189     -34.766  -1.908   3.792  1.00 10.00      B   
ATOM   2094  HN  VAL   189     -35.382  -1.596   4.485  1.00 10.00      B   
ATOM   2095  CA  VAL   189     -34.775  -1.241   2.489  1.00 10.00      B   
ATOM   2096  CB  VAL   189     -36.029  -1.615   1.654  1.00 10.00      B   
ATOM   2097  CG1 VAL   189     -36.027  -3.093   1.298  1.00 10.00      B   
ATOM   2098  CG2 VAL   189     -37.308  -1.250   2.386  1.00 10.00      B   
ATOM   2099  C   VAL   189     -34.729   0.275   2.679  1.00 10.00      B   
ATOM   2100  O   VAL   189     -35.249   1.036   1.864  1.00 10.00      B   
ATOM   2101  N   ARG   190     -34.078   0.699   3.758  1.00 10.00      B   
ATOM   2102  HN  ARG   190     -33.639   0.043   4.337  1.00 10.00      B   
ATOM   2103  CA  ARG   190     -33.974   2.117   4.092  1.00 10.00      B   
ATOM   2104  CB  ARG   190     -33.563   2.303   5.555  1.00 10.00      B   
ATOM   2105  CG  ARG   190     -34.421   1.560   6.563  1.00 10.00      B   
ATOM   2106  CD  ARG   190     -33.838   1.668   7.964  1.00 10.00      B   
ATOM   2107  NE  ARG   190     -32.434   1.257   8.009  1.00 10.00      B   
ATOM   2108  HE  ARG   190     -31.771   1.889   7.646  1.00 10.00      B   
ATOM   2109  CZ  ARG   190     -32.012   0.096   8.511  1.00 10.00      B   
ATOM   2110  NH1 ARG   190     -32.881  -0.774   9.014  1.00 10.00      B   
ATOM   2111 HH11 ARG   190     -33.913  -0.557   9.016  1.00 10.00      B   
ATOM   2112 HH12 ARG   190     -32.547  -1.680   9.408  1.00 10.00      B   
ATOM   2113  NH2 ARG   190     -30.716  -0.193   8.511  1.00 10.00      B   
ATOM   2114 HH21 ARG   190     -30.380  -1.099   8.907  1.00 10.00      B   
ATOM   2115 HH22 ARG   190     -30.028   0.484   8.116  1.00 10.00      B   
ATOM   2116  C   ARG   190     -32.978   2.849   3.200  1.00 10.00      B   
ATOM   2117  O   ARG   190     -32.057   2.248   2.642  1.00 10.00      B   
ATOM   2118  N   TYR   191     -33.171   4.155   3.099  1.00 10.00      B   
ATOM   2119  HN  TYR   191     -33.922   4.559   3.580  1.00 10.00      B   
ATOM   2120  CA  TYR   191     -32.312   5.020   2.307  1.00 10.00      B   
ATOM   2121  CB  TYR   191     -32.987   5.354   0.969  1.00 10.00      B   
ATOM   2122  CG  TYR   191     -32.084   6.046  -0.032  1.00 10.00      B   
ATOM   2123  CD1 TYR   191     -31.305   5.309  -0.914  1.00 10.00      B   
ATOM   2124  CD2 TYR   191     -32.017   7.433  -0.100  1.00 10.00      B   
ATOM   2125  CE1 TYR   191     -30.479   5.934  -1.829  1.00 10.00      B   
ATOM   2126  CE2 TYR   191     -31.194   8.065  -1.012  1.00 10.00      B   
ATOM   2127  CZ  TYR   191     -30.428   7.311  -1.878  1.00 10.00      B   
ATOM   2128  OH  TYR   191     -29.602   7.936  -2.789  1.00 10.00      B   
ATOM   2129  HH  TYR   191     -28.941   8.465  -2.316  1.00 10.00      B   
ATOM   2130  C   TYR   191     -32.045   6.298   3.096  1.00 10.00      B   
ATOM   2131  O   TYR   191     -32.890   7.189   3.157  1.00 10.00      B   
ATOM   2132  N   ALA   192     -30.877   6.372   3.715  1.00 10.00      B   
ATOM   2133  HN  ALA   192     -30.232   5.641   3.606  1.00 10.00      B   
ATOM   2134  CA  ALA   192     -30.514   7.530   4.523  1.00 10.00      B   
ATOM   2135  CB  ALA   192     -29.365   7.197   5.458  1.00 10.00      B   
ATOM   2136  C   ALA   192     -30.180   8.740   3.657  1.00 10.00      B   
ATOM   2137  O   ALA   192     -29.049   8.900   3.195  1.00 10.00      B   
ATOM   2138  N   ALA   193     -31.177   9.581   3.434  1.00 10.00      B   
ATOM   2139  HN  ALA   193     -32.060   9.376   3.804  1.00 10.00      B   
ATOM   2140  CA  ALA   193     -31.003  10.783   2.634  1.00 10.00      B   
ATOM   2141  CB  ALA   193     -32.327  11.202   2.011  1.00 10.00      B   
ATOM   2142  C   ALA   193     -30.430  11.917   3.477  1.00 10.00      B   
ATOM   2143  O   ALA   193     -29.856  12.867   2.950  1.00 10.00      B   
ATOM   2144  N   THR   194     -30.589  11.816   4.787  1.00 10.00      B   
ATOM   2145  HN  THR   194     -31.052  11.035   5.155  1.00 10.00      B   
ATOM   2146  CA  THR   194     -30.088  12.834   5.697  1.00 10.00      B   
ATOM   2147  CB  THR   194     -31.218  13.367   6.602  1.00 10.00      B   
ATOM   2148  OG1 THR   194     -32.485  13.207   5.941  1.00 10.00      B   
ATOM   2149  HG1 THR   194     -32.540  13.829   5.204  1.00 10.00      B   
ATOM   2150  CG2 THR   194     -31.003  14.839   6.924  1.00 10.00      B   
ATOM   2151  C   THR   194     -28.969  12.256   6.561  1.00 10.00      B   
ATOM   2152  O   THR   194     -28.961  12.410   7.787  1.00 10.00      B   
ATOM   2153  N   ALA   195     -28.030  11.578   5.915  1.00 10.00      B   
ATOM   2154  HN  ALA   195     -28.084  11.492   4.939  1.00 10.00      B   
ATOM   2155  CA  ALA   195     -26.911  10.969   6.614  1.00 10.00      B   
ATOM   2156  CB  ALA   195     -26.387   9.769   5.845  1.00 10.00      B   
ATOM   2157  C   ALA   195     -25.800  11.982   6.855  1.00 10.00      B   
ATOM   2158  O   ALA   195     -24.863  12.102   6.060  1.00 10.00      B   
ATOM   2159  N   LYS   196     -25.920  12.716   7.948  1.00 10.00      B   
ATOM   2160  HN  LYS   196     -26.693  12.575   8.530  1.00 10.00      B   
ATOM   2161  CA  LYS   196     -24.935  13.720   8.309  1.00 10.00      B   
ATOM   2162  CB  LYS   196     -25.612  14.909   8.994  1.00 10.00      B   
ATOM   2163  CG  LYS   196     -26.595  15.656   8.106  1.00 10.00      B   
ATOM   2164  CD  LYS   196     -27.286  16.779   8.858  1.00 10.00      B   
ATOM   2165  CE  LYS   196     -27.965  17.746   7.901  1.00 10.00      B   
ATOM   2166  NZ  LYS   196     -26.983  18.603   7.189  1.00 10.00      B   
ATOM   2167  HZ1 LYS   196     -26.467  19.197   7.868  1.00 10.00      B   
ATOM   2168  HZ2 LYS   196     -27.471  19.223   6.511  1.00 10.00      B   
ATOM   2169  HZ3 LYS   196     -26.294  18.012   6.670  1.00 10.00      B   
ATOM   2170  C   LYS   196     -23.884  13.118   9.227  1.00 10.00      B   
ATOM   2171  O   LYS   196     -24.087  12.041   9.789  1.00 10.00      B   
ATOM   2172  N   PHE   197     -22.766  13.810   9.374  1.00 10.00      B   
ATOM   2173  HN  PHE   197     -22.663  14.658   8.893  1.00 10.00      B   
ATOM   2174  CA  PHE   197     -21.683  13.341  10.221  1.00 10.00      B   
ATOM   2175  CB  PHE   197     -20.374  14.048   9.859  1.00 10.00      B   
ATOM   2176  CG  PHE   197     -19.143  13.373  10.400  1.00 10.00      B   
ATOM   2177  CD1 PHE   197     -18.617  12.254   9.772  1.00 10.00      B   
ATOM   2178  CD2 PHE   197     -18.508  13.859  11.533  1.00 10.00      B   
ATOM   2179  CE1 PHE   197     -17.484  11.633  10.262  1.00 10.00      B   
ATOM   2180  CE2 PHE   197     -17.375  13.242  12.029  1.00 10.00      B   
ATOM   2181  CZ  PHE   197     -16.862  12.128  11.392  1.00 10.00      B   
ATOM   2182  C   PHE   197     -22.009  13.546  11.696  1.00 10.00      B   
ATOM   2183  O   PHE   197     -22.295  14.662  12.133  1.00 10.00      B   
ATOM   2184  N   ASP   198     -21.972  12.461  12.453  1.00 10.00      B   
ATOM   2185  HN  ASP   198     -21.747  11.600  12.040  1.00 10.00      B   
ATOM   2186  CA  ASP   198     -22.250  12.504  13.883  1.00 10.00      B   
ATOM   2187  CB  ASP   198     -23.399  11.547  14.230  1.00 10.00      B   
ATOM   2188  CG  ASP   198     -24.766  12.186  14.104  1.00 10.00      B   
ATOM   2189  OD1 ASP   198     -25.527  11.786  13.199  1.00 10.00      B   
ATOM   2190  OD2 ASP   198     -25.088  13.093  14.905  1.00 10.00      B   
ATOM   2191  C   ASP   198     -20.999  12.107  14.657  1.00 10.00      B   
ATOM   2192  O   ASP   198     -20.049  11.579  14.071  1.00 10.00      B   
ATOM   2193  N   PRO   199     -20.960  12.369  15.977  1.00 10.00      B   
ATOM   2194  CA  PRO   199     -19.811  12.015  16.820  1.00 10.00      B   
ATOM   2195  CB  PRO   199     -20.160  12.636  18.175  1.00 10.00      B   
ATOM   2196  CG  PRO   199     -21.643  12.734  18.169  1.00 10.00      B   
ATOM   2197  CD  PRO   199     -22.019  13.043  16.750  1.00 10.00      B   
ATOM   2198  C   PRO   199     -19.650  10.497  16.959  1.00 10.00      B   
ATOM   2199  O   PRO   199     -20.388   9.726  16.345  1.00 10.00      B   
ATOM   2200  N   GLU   200     -18.705  10.072  17.787  1.00 10.00      B   
ATOM   2201  HN  GLU   200     -18.163  10.732  18.276  1.00 10.00      B   
ATOM   2202  CA  GLU   200     -18.442   8.647  17.995  1.00 10.00      B   
ATOM   2203  CB  GLU   200     -17.183   8.446  18.829  1.00 10.00      B   
ATOM   2204  CG  GLU   200     -15.953   9.112  18.249  1.00 10.00      B   
ATOM   2205  CD  GLU   200     -14.690   8.690  18.955  1.00 10.00      B   
ATOM   2206  OE1 GLU   200     -14.636   8.798  20.197  1.00 10.00      B   
ATOM   2207  OE2 GLU   200     -13.747   8.235  18.270  1.00 10.00      B   
ATOM   2208  C   GLU   200     -19.623   7.938  18.648  1.00 10.00      B   
ATOM   2209  O   GLU   200     -19.728   6.711  18.597  1.00 10.00      B   
ATOM   2210  N   HIS   201     -20.501   8.714  19.270  1.00 10.00      B   
ATOM   2211  HN  HIS   201     -20.337   9.683  19.309  1.00 10.00      B   
ATOM   2212  CA  HIS   201     -21.685   8.166  19.918  1.00 10.00      B   
ATOM   2213  CB  HIS   201     -22.387   9.241  20.752  1.00 10.00      B   
ATOM   2214  CG  HIS   201     -22.451   8.930  22.213  1.00 10.00      B   
ATOM   2215  ND1 HIS   201     -23.470   8.199  22.787  1.00 10.00      B   
ATOM   2216  HD1 HIS   201     -24.238   7.807  22.309  1.00 10.00      B   
ATOM   2217  CD2 HIS   201     -21.614   9.260  23.226  1.00 10.00      B   
ATOM   2218  CE1 HIS   201     -23.262   8.097  24.087  1.00 10.00      B   
ATOM   2219  NE2 HIS   201     -22.140   8.732  24.377  1.00 10.00      B   
ATOM   2220  HE2 HIS   201     -21.750   8.811  25.277  1.00 10.00      B   
ATOM   2221  C   HIS   201     -22.649   7.604  18.878  1.00 10.00      B   
ATOM   2222  O   HIS   201     -23.491   6.760  19.181  1.00 10.00      B   
ATOM   2223  N   LYS   202     -22.517   8.078  17.648  1.00 10.00      B   
ATOM   2224  HN  LYS   202     -21.815   8.741  17.460  1.00 10.00      B   
ATOM   2225  CA  LYS   202     -23.365   7.625  16.563  1.00 10.00      B   
ATOM   2226  CB  LYS   202     -24.427   8.674  16.216  1.00 10.00      B   
ATOM   2227  CG  LYS   202     -25.612   8.693  17.166  1.00 10.00      B   
ATOM   2228  CD  LYS   202     -26.693   9.652  16.690  1.00 10.00      B   
ATOM   2229  CE  LYS   202     -27.998   9.430  17.439  1.00 10.00      B   
ATOM   2230  NZ  LYS   202     -28.573   8.086  17.160  1.00 10.00      B   
ATOM   2231  HZ1 LYS   202     -28.852   8.016  16.156  1.00 10.00      B   
ATOM   2232  HZ2 LYS   202     -29.410   7.922  17.753  1.00 10.00      B   
ATOM   2233  HZ3 LYS   202     -27.871   7.343  17.365  1.00 10.00      B   
ATOM   2234  C   LYS   202     -22.531   7.293  15.337  1.00 10.00      B   
ATOM   2235  O   LYS   202     -22.333   8.138  14.463  1.00 10.00      B   
ATOM   2236  N   VAL   203     -22.023   6.069  15.288  1.00 10.00      B   
ATOM   2237  HN  VAL   203     -22.196   5.448  16.029  1.00 10.00      B   
ATOM   2238  CA  VAL   203     -21.219   5.623  14.154  1.00 10.00      B   
ATOM   2239  CB  VAL   203     -20.622   4.222  14.400  1.00 10.00      B   
ATOM   2240  CG1 VAL   203     -19.628   3.857  13.306  1.00 10.00      B   
ATOM   2241  CG2 VAL   203     -19.962   4.151  15.768  1.00 10.00      B   
ATOM   2242  C   VAL   203     -22.106   5.576  12.918  1.00 10.00      B   
ATOM   2243  O   VAL   203     -21.691   5.934  11.814  1.00 10.00      B   
ATOM   2244  N   TRP   204     -23.334   5.135  13.131  1.00 10.00      B   
ATOM   2245  HN  TRP   204     -23.590   4.870  14.039  1.00 10.00      B   
ATOM   2246  CA  TRP   204     -24.321   5.042  12.078  1.00 10.00      B   
ATOM   2247  CB  TRP   204     -24.642   3.573  11.789  1.00 10.00      B   
ATOM   2248  CG  TRP   204     -25.541   3.378  10.608  1.00 10.00      B   
ATOM   2249  CD1 TRP   204     -25.183   3.425   9.294  1.00 10.00      B   
ATOM   2250  CD2 TRP   204     -26.948   3.110  10.633  1.00 10.00      B   
ATOM   2251  NE1 TRP   204     -26.277   3.204   8.498  1.00 10.00      B   
ATOM   2252  HE1 TRP   204     -26.272   3.188   7.518  1.00 10.00      B   
ATOM   2253  CE2 TRP   204     -27.374   3.008   9.296  1.00 10.00      B   
ATOM   2254  CE3 TRP   204     -27.888   2.946  11.656  1.00 10.00      B   
ATOM   2255  CZ2 TRP   204     -28.697   2.747   8.954  1.00 10.00      B   
ATOM   2256  CZ3 TRP   204     -29.200   2.689  11.314  1.00 10.00      B   
ATOM   2257  CH2 TRP   204     -29.593   2.594   9.975  1.00 10.00      B   
ATOM   2258  C   TRP   204     -25.575   5.779  12.529  1.00 10.00      B   
ATOM   2259  O   TRP   204     -25.979   5.669  13.688  1.00 10.00      B   
ATOM   2260  N   ARG   205     -26.174   6.545  11.634  1.00 10.00      B   
ATOM   2261  HN  ARG   205     -25.806   6.609  10.727  1.00 10.00      B   
ATOM   2262  CA  ARG   205     -27.370   7.298  11.970  1.00 10.00      B   
ATOM   2263  CB  ARG   205     -27.194   8.766  11.584  1.00 10.00      B   
ATOM   2264  CG  ARG   205     -28.469   9.589  11.644  1.00 10.00      B   
ATOM   2265  CD  ARG   205     -28.336  10.865  10.833  1.00 10.00      B   
ATOM   2266  NE  ARG   205     -27.609  11.901  11.559  1.00 10.00      B   
ATOM   2267  HE  ARG   205     -26.849  11.612  12.135  1.00 10.00      B   
ATOM   2268  CZ  ARG   205     -27.905  13.196  11.500  1.00 10.00      B   
ATOM   2269  NH1 ARG   205     -28.911  13.616  10.742  1.00 10.00      B   
ATOM   2270 HH11 ARG   205     -29.149  14.634  10.696  1.00 10.00      B   
ATOM   2271 HH12 ARG   205     -29.472  12.931  10.191  1.00 10.00      B   
ATOM   2272  NH2 ARG   205     -27.182  14.065  12.187  1.00 10.00      B   
ATOM   2273 HH21 ARG   205     -27.403  15.084  12.152  1.00 10.00      B   
ATOM   2274 HH22 ARG   205     -26.381  13.728  12.772  1.00 10.00      B   
ATOM   2275  C   ARG   205     -28.603   6.722  11.287  1.00 10.00      B   
ATOM   2276  O   ARG   205     -28.586   6.443  10.086  1.00 10.00      B   
ATOM   2277  N   LEU   206     -29.666   6.537  12.055  1.00 10.00      B   
ATOM   2278  HN  LEU   206     -29.610   6.752  13.010  1.00 10.00      B   
ATOM   2279  CA  LEU   206     -30.912   6.021  11.513  1.00 10.00      B   
ATOM   2280  CB  LEU   206     -31.758   5.375  12.616  1.00 10.00      B   
ATOM   2281  CG  LEU   206     -33.092   4.759  12.181  1.00 10.00      B   
ATOM   2282  CD1 LEU   206     -32.872   3.583  11.240  1.00 10.00      B   
ATOM   2283  CD2 LEU   206     -33.901   4.331  13.395  1.00 10.00      B   
ATOM   2284  C   LEU   206     -31.678   7.154  10.840  1.00 10.00      B   
ATOM   2285  O   LEU   206     -32.460   7.860  11.480  1.00 10.00      B   
ATOM   2286  N   SER   207     -31.428   7.339   9.554  1.00 10.00      B   
ATOM   2287  HN  SER   207     -30.797   6.741   9.102  1.00 10.00      B   
ATOM   2288  CA  SER   207     -32.077   8.394   8.796  1.00 10.00      B   
ATOM   2289  CB  SER   207     -31.028   9.249   8.077  1.00 10.00      B   
ATOM   2290  OG  SER   207     -31.637  10.283   7.320  1.00 10.00      B   
ATOM   2291  HG  SER   207     -32.109  10.880   7.916  1.00 10.00      B   
ATOM   2292  C   SER   207     -33.061   7.812   7.795  1.00 10.00      B   
ATOM   2293  O   SER   207     -32.754   6.828   7.119  1.00 10.00      B   
ATOM   2294  N   GLN   208     -34.243   8.426   7.722  1.00 10.00      B   
ATOM   2295  HN  GLN   208     -34.414   9.185   8.322  1.00 10.00      B   
ATOM   2296  CA  GLN   208     -35.303   8.004   6.806  1.00 10.00      B   
ATOM   2297  CB  GLN   208     -34.892   8.197   5.343  1.00 10.00      B   
ATOM   2298  CG  GLN   208     -34.388   9.594   5.010  1.00 10.00      B   
ATOM   2299  CD  GLN   208     -35.420  10.674   5.271  1.00 10.00      B   
ATOM   2300  OE1 GLN   208     -36.618  10.455   5.119  1.00 10.00      B   
ATOM   2301  NE2 GLN   208     -34.962  11.848   5.669  1.00 10.00      B   
ATOM   2302 HE21 GLN   208     -33.991  11.962   5.771  1.00 10.00      B   
ATOM   2303 HE22 GLN   208     -35.612  12.560   5.851  1.00 10.00      B   
ATOM   2304  C   GLN   208     -35.727   6.562   7.075  1.00 10.00      B   
ATOM   2305  O   GLN   208     -35.225   5.622   6.455  1.00 10.00      B   
ATOM   2306  N   VAL   209     -36.663   6.396   7.997  1.00 10.00      B   
ATOM   2307  HN  VAL   209     -37.057   7.183   8.426  1.00 10.00      B   
ATOM   2308  CA  VAL   209     -37.141   5.075   8.369  1.00 10.00      B   
ATOM   2309  CB  VAL   209     -37.717   5.039   9.804  1.00 10.00      B   
ATOM   2310  CG1 VAL   209     -37.819   3.603  10.305  1.00 10.00      B   
ATOM   2311  CG2 VAL   209     -36.871   5.878  10.749  1.00 10.00      B   
ATOM   2312  C   VAL   209     -38.181   4.562   7.378  1.00 10.00      B   
ATOM   2313  O   VAL   209     -39.365   4.462   7.696  1.00 10.00      B   
ATOM   2314  N   ASP   210     -37.731   4.275   6.167  1.00 10.00      B   
ATOM   2315  HN  ASP   210     -36.782   4.427   5.965  1.00 10.00      B   
ATOM   2316  CA  ASP   210     -38.597   3.742   5.122  1.00 10.00      B   
ATOM   2317  CB  ASP   210     -38.541   4.613   3.857  1.00 10.00      B   
ATOM   2318  CG  ASP   210     -39.328   4.039   2.686  1.00 10.00      B   
ATOM   2319  OD1 ASP   210     -40.234   3.205   2.911  1.00 10.00      B   
ATOM   2320  OD2 ASP   210     -39.049   4.426   1.528  1.00 10.00      B   
ATOM   2321  C   ASP   210     -38.158   2.316   4.813  1.00 10.00      B   
ATOM   2322  O   ASP   210     -37.293   2.085   3.971  1.00 10.00      B   
ATOM   2323  N   GLU   211     -38.726   1.361   5.532  1.00 10.00      B   
ATOM   2324  HN  GLU   211     -39.408   1.600   6.198  1.00 10.00      B   
ATOM   2325  CA  GLU   211     -38.367  -0.033   5.347  1.00 10.00      B   
ATOM   2326  CB  GLU   211     -37.268  -0.437   6.332  1.00 10.00      B   
ATOM   2327  CG  GLU   211     -37.525   0.015   7.763  1.00 10.00      B   
ATOM   2328  CD  GLU   211     -36.802  -0.841   8.782  1.00 10.00      B   
ATOM   2329  OE1 GLU   211     -35.557  -0.777   8.850  1.00 10.00      B   
ATOM   2330  OE2 GLU   211     -37.476  -1.594   9.515  1.00 10.00      B   
ATOM   2331  C   GLU   211     -39.566  -0.951   5.521  1.00 10.00      B   
ATOM   2332  O   GLU   211     -40.553  -0.593   6.158  1.00 10.00      B   
ATOM   2333  N   SER   212     -39.466  -2.129   4.929  1.00 10.00      B   
ATOM   2334  HN  SER   212     -38.659  -2.331   4.415  1.00 10.00      B   
ATOM   2335  CA  SER   212     -40.503  -3.136   5.010  1.00 10.00      B   
ATOM   2336  CB  SER   212     -41.290  -3.183   3.699  1.00 10.00      B   
ATOM   2337  OG  SER   212     -41.508  -1.873   3.198  1.00 10.00      B   
ATOM   2338  HG  SER   212     -41.339  -1.232   3.901  1.00 10.00      B   
ATOM   2339  C   SER   212     -39.841  -4.483   5.276  1.00 10.00      B   
ATOM   2340  O   SER   212     -39.352  -5.134   4.352  1.00 10.00      B   
ATOM   2341  N   ASP   213     -39.795  -4.880   6.537  1.00 10.00      B   
ATOM   2342  HN  ASP   213     -40.214  -4.325   7.229  1.00 10.00      B   
ATOM   2343  CA  ASP   213     -39.163  -6.137   6.918  1.00 10.00      B   
ATOM   2344  CB  ASP   213     -38.817  -6.185   8.411  1.00 10.00      B   
ATOM   2345  CG  ASP   213     -39.998  -5.925   9.327  1.00 10.00      B   
ATOM   2346  OD1 ASP   213     -40.738  -6.881   9.651  1.00 10.00      B   
ATOM   2347  OD2 ASP   213     -40.173  -4.759   9.755  1.00 10.00      B   
ATOM   2348  C   ASP   213     -39.990  -7.344   6.507  1.00 10.00      B   
ATOM   2349  O   ASP   213     -41.211  -7.377   6.688  1.00 10.00      B   
ATOM   2350  N   LEU   214     -39.312  -8.327   5.933  1.00 10.00      B   
ATOM   2351  HN  LEU   214     -38.344  -8.228   5.810  1.00 10.00      B   
ATOM   2352  CA  LEU   214     -39.955  -9.550   5.491  1.00 10.00      B   
ATOM   2353  CB  LEU   214     -39.171 -10.188   4.341  1.00 10.00      B   
ATOM   2354  CG  LEU   214     -39.425  -9.617   2.946  1.00 10.00      B   
ATOM   2355  CD1 LEU   214     -38.407 -10.160   1.954  1.00 10.00      B   
ATOM   2356  CD2 LEU   214     -40.841  -9.939   2.490  1.00 10.00      B   
ATOM   2357  C   LEU   214     -40.067 -10.526   6.649  1.00 10.00      B   
ATOM   2358  O   LEU   214     -39.266 -11.452   6.773  1.00 10.00      B   
ATOM   2359  N   THR   215     -41.040 -10.288   7.510  1.00 10.00      B   
ATOM   2360  HN  THR   215     -41.620  -9.507   7.373  1.00 10.00      B   
ATOM   2361  CA  THR   215     -41.268 -11.134   8.663  1.00 10.00      B   
ATOM   2362  CB  THR   215     -42.143 -10.399   9.692  1.00 10.00      B   
ATOM   2363  OG1 THR   215     -42.430  -9.084   9.192  1.00 10.00      B   
ATOM   2364  HG1 THR   215     -41.674  -8.502   9.360  1.00 10.00      B   
ATOM   2365  CG2 THR   215     -41.407 -10.273  11.018  1.00 10.00      B   
ATOM   2366  C   THR   215     -41.941 -12.440   8.245  1.00 10.00      B   
ATOM   2367  O   THR   215     -41.541 -13.528   8.671  1.00 10.00      B   
ATOM   2368  N   ASN   216     -42.951 -12.324   7.395  1.00 10.00      B   
ATOM   2369  HN  ASN   216     -43.216 -11.427   7.087  1.00 10.00      B   
ATOM   2370  CA  ASN   216     -43.685 -13.482   6.900  1.00 10.00      B   
ATOM   2371  CB  ASN   216     -45.001 -13.646   7.669  1.00 10.00      B   
ATOM   2372  CG  ASN   216     -44.984 -14.824   8.627  1.00 10.00      B   
ATOM   2373  OD1 ASN   216     -44.329 -15.833   8.375  1.00 10.00      B   
ATOM   2374  ND2 ASN   216     -45.705 -14.704   9.734  1.00 10.00      B   
ATOM   2375 HD21 ASN   216     -46.205 -13.872   9.878  1.00 10.00      B   
ATOM   2376 HD22 ASN   216     -45.709 -15.453  10.366  1.00 10.00      B   
ATOM   2377  C   ASN   216     -43.970 -13.314   5.412  1.00 10.00      B   
ATOM   2378  O   ASN   216     -44.079 -12.188   4.928  1.00 10.00      B   
ATOM   2379  N   PRO   217     -44.094 -14.421   4.659  1.00 10.00      B   
ATOM   2380  CA  PRO   217     -44.371 -14.376   3.215  1.00 10.00      B   
ATOM   2381  CB  PRO   217     -44.516 -15.854   2.820  1.00 10.00      B   
ATOM   2382  CG  PRO   217     -44.704 -16.590   4.105  1.00 10.00      B   
ATOM   2383  CD  PRO   217     -43.962 -15.804   5.144  1.00 10.00      B   
ATOM   2384  C   PRO   217     -45.655 -13.610   2.899  1.00 10.00      B   
ATOM   2385  O   PRO   217     -45.783 -12.997   1.838  1.00 10.00      B   
ATOM   2386  N   LYS   218     -46.600 -13.636   3.829  1.00 10.00      B   
ATOM   2387  HN  LYS   218     -46.445 -14.139   4.660  1.00 10.00      B   
ATOM   2388  CA  LYS   218     -47.861 -12.941   3.643  1.00 10.00      B   
ATOM   2389  CB  LYS   218     -49.036 -13.921   3.701  1.00 10.00      B   
ATOM   2390  CG  LYS   218     -49.202 -14.770   2.453  1.00 10.00      B   
ATOM   2391  CD  LYS   218     -49.634 -13.921   1.270  1.00 10.00      B   
ATOM   2392  CE  LYS   218     -49.918 -14.773   0.046  1.00 10.00      B   
ATOM   2393  NZ  LYS   218     -50.564 -13.982  -1.034  1.00 10.00      B   
ATOM   2394  HZ1 LYS   218     -50.777 -14.591  -1.849  1.00 10.00      B   
ATOM   2395  HZ2 LYS   218     -49.930 -13.216  -1.344  1.00 10.00      B   
ATOM   2396  HZ3 LYS   218     -51.452 -13.565  -0.690  1.00 10.00      B   
ATOM   2397  C   LYS   218     -48.039 -11.832   4.673  1.00 10.00      B   
ATOM   2398  O   LYS   218     -49.146 -11.344   4.885  1.00 10.00      B   
ATOM   2399  N   GLN   219     -46.945 -11.424   5.302  1.00 10.00      B   
ATOM   2400  HN  GLN   219     -46.077 -11.828   5.075  1.00 10.00      B   
ATOM   2401  CA  GLN   219     -46.996 -10.372   6.305  1.00 10.00      B   
ATOM   2402  CB  GLN   219     -47.281 -10.949   7.695  1.00 10.00      B   
ATOM   2403  CG  GLN   219     -47.842  -9.937   8.683  1.00 10.00      B   
ATOM   2404  CD  GLN   219     -46.765  -9.194   9.447  1.00 10.00      B   
ATOM   2405  OE1 GLN   219     -45.742  -9.765   9.826  1.00 10.00      B   
ATOM   2406  NE2 GLN   219     -46.982  -7.908   9.662  1.00 10.00      B   
ATOM   2407 HE21 GLN   219     -47.814  -7.515   9.318  1.00 10.00      B   
ATOM   2408 HE22 GLN   219     -46.307  -7.400  10.156  1.00 10.00      B   
ATOM   2409  C   GLN   219     -45.699  -9.576   6.294  1.00 10.00      B   
ATOM   2410  O   GLN   219     -44.660 -10.045   6.762  1.00 10.00      B   
ATOM   2411  N   ILE   220     -45.770  -8.381   5.735  1.00 10.00      B   
ATOM   2412  HN  ILE   220     -46.632  -8.068   5.390  1.00 10.00      B   
ATOM   2413  CA  ILE   220     -44.615  -7.505   5.635  1.00 10.00      B   
ATOM   2414  CB  ILE   220     -44.320  -7.148   4.158  1.00 10.00      B   
ATOM   2415  CG1 ILE   220     -44.264  -8.416   3.301  1.00 10.00      B   
ATOM   2416  CG2 ILE   220     -43.019  -6.370   4.040  1.00 10.00      B   
ATOM   2417  CD1 ILE   220     -44.406  -8.156   1.818  1.00 10.00      B   
ATOM   2418  C   ILE   220     -44.874  -6.222   6.417  1.00 10.00      B   
ATOM   2419  O   ILE   220     -45.858  -5.524   6.166  1.00 10.00      B   
ATOM   2420  N   THR   221     -44.008  -5.930   7.374  1.00 10.00      B   
ATOM   2421  HN  THR   221     -43.256  -6.536   7.544  1.00 10.00      B   
ATOM   2422  CA  THR   221     -44.150  -4.729   8.183  1.00 10.00      B   
ATOM   2423  CB  THR   221     -43.517  -4.899   9.577  1.00 10.00      B   
ATOM   2424  OG1 THR   221     -43.291  -6.294   9.833  1.00 10.00      B   
ATOM   2425  HG1 THR   221     -42.346  -6.494   9.700  1.00 10.00      B   
ATOM   2426  CG2 THR   221     -44.440  -4.333  10.648  1.00 10.00      B   
ATOM   2427  C   THR   221     -43.525  -3.526   7.480  1.00 10.00      B   
ATOM   2428  O   THR   221     -42.307  -3.343   7.499  1.00 10.00      B   
ATOM   2429  N   GLY   222     -44.366  -2.716   6.854  1.00 10.00      B   
ATOM   2430  HN  GLY   222     -45.329  -2.912   6.873  1.00 10.00      B   
ATOM   2431  CA  GLY   222     -43.884  -1.548   6.151  1.00 10.00      B   
ATOM   2432  C   GLY   222     -43.980  -0.292   6.989  1.00 10.00      B   
ATOM   2433  O   GLY   222     -45.076   0.149   7.335  1.00 10.00      B   
ATOM   2434  N   SER   223     -42.834   0.276   7.320  1.00 10.00      B   
ATOM   2435  HN  SER   223     -41.993  -0.138   7.022  1.00 10.00      B   
ATOM   2436  CA  SER   223     -42.775   1.491   8.110  1.00 10.00      B   
ATOM   2437  CB  SER   223     -41.912   1.258   9.352  1.00 10.00      B   
ATOM   2438  OG  SER   223     -42.337   0.096  10.051  1.00 10.00      B   
ATOM   2439  HG  SER   223     -41.751  -0.641   9.832  1.00 10.00      B   
ATOM   2440  C   SER   223     -42.201   2.631   7.276  1.00 10.00      B   
ATOM   2441  O   SER   223     -41.215   2.441   6.562  1.00 10.00      B   
ATOM   2442  N   GLN   224     -42.834   3.797   7.349  1.00 10.00      B   
ATOM   2443  HN  GLN   224     -43.628   3.874   7.920  1.00 10.00      B   
ATOM   2444  CA  GLN   224     -42.386   4.969   6.607  1.00 10.00      B   
ATOM   2445  CB  GLN   224     -43.231   5.184   5.347  1.00 10.00      B   
ATOM   2446  CG  GLN   224     -42.908   4.210   4.225  1.00 10.00      B   
ATOM   2447  CD  GLN   224     -43.413   4.655   2.869  1.00 10.00      B   
ATOM   2448  OE1 GLN   224     -44.479   5.260   2.747  1.00 10.00      B   
ATOM   2449  NE2 GLN   224     -42.639   4.376   1.836  1.00 10.00      B   
ATOM   2450 HE21 GLN   224     -41.791   3.898   2.009  1.00 10.00      B   
ATOM   2451 HE22 GLN   224     -42.937   4.647   0.943  1.00 10.00      B   
ATOM   2452  C   GLN   224     -42.403   6.211   7.493  1.00 10.00      B   
ATOM   2453  O   GLN   224     -43.386   6.954   7.533  1.00 10.00      B   
ATOM   2454  N   THR   225     -41.319   6.412   8.223  1.00 10.00      B   
ATOM   2455  HN  THR   225     -40.570   5.775   8.153  1.00 10.00      B   
ATOM   2456  CA  THR   225     -41.192   7.554   9.115  1.00 10.00      B   
ATOM   2457  CB  THR   225     -40.841   7.093  10.542  1.00 10.00      B   
ATOM   2458  OG1 THR   225     -41.388   5.785  10.761  1.00 10.00      B   
ATOM   2459  HG1 THR   225     -42.041   5.596  10.079  1.00 10.00      B   
ATOM   2460  CG2 THR   225     -41.421   8.052  11.571  1.00 10.00      B   
ATOM   2461  C   THR   225     -40.104   8.501   8.612  1.00 10.00      B   
ATOM   2462  O   THR   225     -39.044   8.056   8.163  1.00 10.00      B   
ATOM   2463  N   VAL   226     -40.379   9.801   8.686  1.00 10.00      B   
ATOM   2464  HN  VAL   226     -41.249  10.082   9.039  1.00 10.00      B   
ATOM   2465  CA  VAL   226     -39.436  10.826   8.242  1.00 10.00      B   
ATOM   2466  CB  VAL   226     -38.092  10.758   9.002  1.00 10.00      B   
ATOM   2467  CG1 VAL   226     -37.150  11.854   8.528  1.00 10.00      B   
ATOM   2468  CG2 VAL   226     -38.317  10.856  10.506  1.00 10.00      B   
ATOM   2469  C   VAL   226     -39.190  10.734   6.738  1.00 10.00      B   
ATOM   2470  O   VAL   226     -40.083  10.341   5.980  1.00 10.00      B   
ATOM   2471  N   ASN   233     -22.349   0.066   7.357  1.00 10.00      B   
ATOM   2472  HN  ASN   233     -21.571  -0.478   7.083  1.00 10.00      B   
ATOM   2473  CA  ASN   233     -22.756   0.076   8.757  1.00 10.00      B   
ATOM   2474  CB  ASN   233     -23.848  -0.976   9.006  1.00 10.00      B   
ATOM   2475  CG  ASN   233     -24.135  -1.199  10.477  1.00 10.00      B   
ATOM   2476  OD1 ASN   233     -24.765  -0.369  11.138  1.00 10.00      B   
ATOM   2477  ND2 ASN   233     -23.691  -2.333  10.995  1.00 10.00      B   
ATOM   2478 HD21 ASN   233     -23.215  -2.955  10.407  1.00 10.00      B   
ATOM   2479 HD22 ASN   233     -23.848  -2.499  11.949  1.00 10.00      B   
ATOM   2480  C   ASN   233     -21.561  -0.137   9.686  1.00 10.00      B   
ATOM   2481  O   ASN   233     -21.508   0.412  10.788  1.00 10.00      B   
ATOM   2482  N   LEU   234     -20.597  -0.922   9.229  1.00 10.00      B   
ATOM   2483  HN  LEU   234     -20.680  -1.314   8.330  1.00 10.00      B   
ATOM   2484  CA  LEU   234     -19.409  -1.202  10.014  1.00 10.00      B   
ATOM   2485  CB  LEU   234     -19.070  -2.695   9.973  1.00 10.00      B   
ATOM   2486  CG  LEU   234     -20.109  -3.647  10.569  1.00 10.00      B   
ATOM   2487  CD1 LEU   234     -19.665  -5.092  10.393  1.00 10.00      B   
ATOM   2488  CD2 LEU   234     -20.342  -3.333  12.040  1.00 10.00      B   
ATOM   2489  C   LEU   234     -18.233  -0.378   9.505  1.00 10.00      B   
ATOM   2490  O   LEU   234     -17.394   0.068  10.286  1.00 10.00      B   
ATOM   2491  N   THR   235     -18.183  -0.178   8.192  1.00 10.00      B   
ATOM   2492  HN  THR   235     -18.884  -0.569   7.617  1.00 10.00      B   
ATOM   2493  CA  THR   235     -17.115   0.597   7.575  1.00 10.00      B   
ATOM   2494  CB  THR   235     -16.781   0.062   6.166  1.00 10.00      B   
ATOM   2495  OG1 THR   235     -16.479  -1.337   6.247  1.00 10.00      B   
ATOM   2496  HG1 THR   235     -17.305  -1.847   6.174  1.00 10.00      B   
ATOM   2497  CG2 THR   235     -15.590   0.800   5.574  1.00 10.00      B   
ATOM   2498  C   THR   235     -17.485   2.080   7.481  1.00 10.00      B   
ATOM   2499  O   THR   235     -18.408   2.455   6.750  1.00 10.00      B   
ATOM   2500  N   PRO   236     -16.781   2.941   8.231  1.00 10.00      B   
ATOM   2501  CA  PRO   236     -17.018   4.381   8.216  1.00 10.00      B   
ATOM   2502  CB  PRO   236     -16.470   4.817   9.575  1.00 10.00      B   
ATOM   2503  CG  PRO   236     -15.342   3.878   9.835  1.00 10.00      B   
ATOM   2504  CD  PRO   236     -15.699   2.575   9.165  1.00 10.00      B   
ATOM   2505  C   PRO   236     -16.233   5.053   7.092  1.00 10.00      B   
ATOM   2506  O   PRO   236     -15.461   4.398   6.391  1.00 10.00      B   
ATOM   2507  N   ASP   237     -16.417   6.360   6.941  1.00 10.00      B   
ATOM   2508  HN  ASP   237     -17.036   6.826   7.549  1.00 10.00      B   
ATOM   2509  CA  ASP   237     -15.728   7.130   5.902  1.00 10.00      B   
ATOM   2510  CB  ASP   237     -16.146   8.605   5.962  1.00 10.00      B   
ATOM   2511  CG  ASP   237     -15.279   9.509   5.104  1.00 10.00      B   
ATOM   2512  OD1 ASP   237     -15.415   9.475   3.862  1.00 10.00      B   
ATOM   2513  OD2 ASP   237     -14.465  10.272   5.675  1.00 10.00      B   
ATOM   2514  C   ASP   237     -14.210   7.005   6.027  1.00 10.00      B   
ATOM   2515  O   ASP   237     -13.497   6.950   5.022  1.00 10.00      B   
ATOM   2516  N   LYS   238     -13.729   6.924   7.268  1.00 10.00      B   
ATOM   2517  HN  LYS   238     -14.359   6.958   8.023  1.00 10.00      B   
ATOM   2518  CA  LYS   238     -12.297   6.801   7.545  1.00 10.00      B   
ATOM   2519  CB  LYS   238     -12.032   6.897   9.053  1.00 10.00      B   
ATOM   2520  CG  LYS   238     -12.185   8.293   9.634  1.00 10.00      B   
ATOM   2521  CD  LYS   238     -11.903   8.299  11.128  1.00 10.00      B   
ATOM   2522  CE  LYS   238     -12.086   9.684  11.722  1.00 10.00      B   
ATOM   2523  NZ  LYS   238     -11.748   9.717  13.170  1.00 10.00      B   
ATOM   2524  HZ1 LYS   238     -10.740   9.506  13.311  1.00 10.00      B   
ATOM   2525  HZ2 LYS   238     -12.311   9.010  13.686  1.00 10.00      B   
ATOM   2526  HZ3 LYS   238     -11.952  10.661  13.561  1.00 10.00      B   
ATOM   2527  C   LYS   238     -11.709   5.496   6.998  1.00 10.00      B   
ATOM   2528  O   LYS   238     -10.498   5.383   6.810  1.00 10.00      B   
ATOM   2529  N   LEU   239     -12.561   4.510   6.752  1.00 10.00      B   
ATOM   2530  HN  LEU   239     -13.520   4.650   6.911  1.00 10.00      B   
ATOM   2531  CA  LEU   239     -12.103   3.225   6.234  1.00 10.00      B   
ATOM   2532  CB  LEU   239     -12.399   2.100   7.234  1.00 10.00      B   
ATOM   2533  CG  LEU   239     -11.603   2.129   8.541  1.00 10.00      B   
ATOM   2534  CD1 LEU   239     -12.094   1.046   9.488  1.00 10.00      B   
ATOM   2535  CD2 LEU   239     -10.116   1.966   8.269  1.00 10.00      B   
ATOM   2536  C   LEU   239     -12.750   2.922   4.888  1.00 10.00      B   
ATOM   2537  O   LEU   239     -12.585   1.836   4.336  1.00 10.00      B   
ATOM   2538  N   GLY   240     -13.478   3.898   4.360  1.00 10.00      B   
ATOM   2539  HN  GLY   240     -13.563   4.748   4.840  1.00 10.00      B   
ATOM   2540  CA  GLY   240     -14.150   3.726   3.083  1.00 10.00      B   
ATOM   2541  C   GLY   240     -13.206   3.901   1.912  1.00 10.00      B   
ATOM   2542  O   GLY   240     -13.536   3.546   0.777  1.00 10.00      B   
ATOM   2543  N   VAL   241     -12.023   4.436   2.191  1.00 10.00      B   
ATOM   2544  HN  VAL   241     -11.821   4.679   3.114  1.00 10.00      B   
ATOM   2545  CA  VAL   241     -11.015   4.666   1.162  1.00 10.00      B   
ATOM   2546  CB  VAL   241      -9.966   5.712   1.604  1.00 10.00      B   
ATOM   2547  CG1 VAL   241      -9.231   6.281   0.398  1.00 10.00      B   
ATOM   2548  CG2 VAL   241     -10.616   6.825   2.415  1.00 10.00      B   
ATOM   2549  C   VAL   241     -10.314   3.359   0.795  1.00 10.00      B   
ATOM   2550  O   VAL   241      -9.128   3.171   1.071  1.00 10.00      B   
ATOM   2551  N   VAL   242     -11.060   2.457   0.177  1.00 10.00      B   
ATOM   2552  HN  VAL   242     -12.004   2.666  -0.005  1.00 10.00      B   
ATOM   2553  CA  VAL   242     -10.526   1.163  -0.229  1.00 10.00      B   
ATOM   2554  CB  VAL   242     -11.617   0.070  -0.247  1.00 10.00      B   
ATOM   2555  CG1 VAL   242     -12.128  -0.198   1.161  1.00 10.00      B   
ATOM   2556  CG2 VAL   242     -12.763   0.461  -1.169  1.00 10.00      B   
ATOM   2557  C   VAL   242      -9.860   1.245  -1.601  1.00 10.00      B   
ATOM   2558  O   VAL   242      -9.250   0.283  -2.063  1.00 10.00      B   
ATOM   2559  N   ALA   243      -9.973   2.405  -2.240  1.00 10.00      B   
ATOM   2560  HN  ALA   243     -10.471   3.139  -1.815  1.00 10.00      B   
ATOM   2561  CA  ALA   243      -9.374   2.615  -3.556  1.00 10.00      B   
ATOM   2562  CB  ALA   243     -10.137   3.678  -4.331  1.00 10.00      B   
ATOM   2563  C   ALA   243      -7.903   2.996  -3.423  1.00 10.00      B   
ATOM   2564  O   ALA   243      -7.222   3.278  -4.412  1.00 10.00      B   
ATOM   2565  N   LEU   244      -7.424   3.006  -2.189  1.00 10.00      B   
ATOM   2566  HN  LEU   244      -8.019   2.772  -1.447  1.00 10.00      B   
ATOM   2567  CA  LEU   244      -6.042   3.338  -1.905  1.00 10.00      B   
ATOM   2568  CB  LEU   244      -5.957   4.259  -0.684  1.00 10.00      B   
ATOM   2569  CG  LEU   244      -4.613   4.950  -0.439  1.00 10.00      B   
ATOM   2570  CD1 LEU   244      -4.212   5.789  -1.643  1.00 10.00      B   
ATOM   2571  CD2 LEU   244      -4.683   5.807   0.813  1.00 10.00      B   
ATOM   2572  C   LEU   244      -5.240   2.059  -1.675  1.00 10.00      B   
ATOM   2573  O   LEU   244      -5.083   1.603  -0.542  1.00 10.00      B   
ATOM   2574  N   ASP   245      -4.767   1.468  -2.768  1.00 10.00      B   
ATOM   2575  HN  ASP   245      -4.957   1.865  -3.644  1.00 10.00      B   
ATOM   2576  CA  ASP   245      -3.983   0.236  -2.701  1.00 10.00      B   
ATOM   2577  CB  ASP   245      -3.806  -0.410  -4.081  1.00 10.00      B   
ATOM   2578  CG  ASP   245      -5.122  -0.799  -4.724  1.00 10.00      B   
ATOM   2579  OD1 ASP   245      -5.735  -1.801  -4.289  1.00 10.00      B   
ATOM   2580  OD2 ASP   245      -5.550  -0.103  -5.669  1.00 10.00      B   
ATOM   2581  C   ASP   245      -2.632   0.442  -2.008  1.00 10.00      B   
ATOM   2582  O   ASP   245      -2.310  -0.297  -1.077  1.00 10.00      B   
ATOM   2583  N   PRO   246      -1.809   1.430  -2.445  1.00 10.00      B   
ATOM   2584  CA  PRO   246      -0.510   1.703  -1.817  1.00 10.00      B   
ATOM   2585  CB  PRO   246       0.002   2.953  -2.547  1.00 10.00      B   
ATOM   2586  CG  PRO   246      -1.189   3.512  -3.248  1.00 10.00      B   
ATOM   2587  CD  PRO   246      -2.058   2.338  -3.575  1.00 10.00      B   
ATOM   2588  C   PRO   246      -0.668   1.993  -0.325  1.00 10.00      B   
ATOM   2589  O   PRO   246      -1.598   2.693   0.083  1.00 10.00      B   
ATOM   2590  N   ASP   247       0.228   1.438   0.483  1.00 10.00      B   
ATOM   2591  HN  ASP   247       0.944   0.893   0.096  1.00 10.00      B   
ATOM   2592  CA  ASP   247       0.178   1.616   1.929  1.00 10.00      B   
ATOM   2593  CB  ASP   247       1.321   0.880   2.623  1.00 10.00      B   
ATOM   2594  CG  ASP   247       1.342   1.162   4.111  1.00 10.00      B   
ATOM   2595  OD1 ASP   247       0.328   0.878   4.783  1.00 10.00      B   
ATOM   2596  OD2 ASP   247       2.363   1.683   4.609  1.00 10.00      B   
ATOM   2597  C   ASP   247       0.175   3.083   2.342  1.00 10.00      B   
ATOM   2598  O   ASP   247       1.055   3.856   1.949  1.00 10.00      B   
ATOM   2599  N   ALA   248      -0.819   3.457   3.140  1.00 10.00      B   
ATOM   2600  HN  ALA   248      -1.486   2.792   3.415  1.00 10.00      B   
ATOM   2601  CA  ALA   248      -0.947   4.824   3.621  1.00 10.00      B   
ATOM   2602  CB  ALA   248      -1.578   5.711   2.558  1.00 10.00      B   
ATOM   2603  C   ALA   248      -1.758   4.868   4.910  1.00 10.00      B   
ATOM   2604  O   ALA   248      -2.422   5.864   5.204  1.00 10.00      B   
ATOM   2605  N   LEU   249      -1.693   3.785   5.682  1.00 10.00      B   
ATOM   2606  HN  LEU   249      -1.127   3.030   5.406  1.00 10.00      B   
ATOM   2607  CA  LEU   249      -2.422   3.698   6.945  1.00 10.00      B   
ATOM   2608  CB  LEU   249      -3.883   3.278   6.732  1.00 10.00      B   
ATOM   2609  CG  LEU   249      -4.134   1.853   6.226  1.00 10.00      B   
ATOM   2610  CD1 LEU   249      -5.520   1.387   6.637  1.00 10.00      B   
ATOM   2611  CD2 LEU   249      -3.986   1.781   4.714  1.00 10.00      B   
ATOM   2612  C   LEU   249      -1.719   2.751   7.915  1.00 10.00      B   
ATOM   2613  O   LEU   249      -0.880   1.948   7.510  1.00 10.00      B   
ATOM   2614  N   SER   250      -2.063   2.858   9.190  1.00 10.00      B   
ATOM   2615  HN  SER   250      -2.735   3.519   9.447  1.00 10.00      B   
ATOM   2616  CA  SER   250      -1.465   2.032  10.226  1.00 10.00      B   
ATOM   2617  CB  SER   250      -1.686   2.698  11.585  1.00 10.00      B   
ATOM   2618  OG  SER   250      -2.409   3.914  11.440  1.00 10.00      B   
ATOM   2619  HG  SER   250      -3.333   3.764  11.673  1.00 10.00      B   
ATOM   2620  C   SER   250      -2.039   0.612  10.228  1.00 10.00      B   
ATOM   2621  O   SER   250      -3.080   0.347   9.615  1.00 10.00      B   
ATOM   2622  N   ILE   251      -1.365  -0.294  10.944  1.00 10.00      B   
ATOM   2623  HN  ILE   251      -0.563  -0.010  11.435  1.00 10.00      B   
ATOM   2624  CA  ILE   251      -1.785  -1.693  11.036  1.00 10.00      B   
ATOM   2625  CB  ILE   251      -0.776  -2.544  11.846  1.00 10.00      B   
ATOM   2626  CG1 ILE   251       0.644  -2.349  11.308  1.00 10.00      B   
ATOM   2627  CG2 ILE   251      -1.157  -4.020  11.812  1.00 10.00      B   
ATOM   2628  CD1 ILE   251       1.722  -2.958  12.181  1.00 10.00      B   
ATOM   2629  C   ILE   251      -3.168  -1.805  11.675  1.00 10.00      B   
ATOM   2630  O   ILE   251      -3.935  -2.713  11.357  1.00 10.00      B   
ATOM   2631  N   SER   252      -3.479  -0.867  12.562  1.00 10.00      B   
ATOM   2632  HN  SER   252      -2.820  -0.169  12.771  1.00 10.00      B   
ATOM   2633  CA  SER   252      -4.763  -0.845  13.249  1.00 10.00      B   
ATOM   2634  CB  SER   252      -4.802   0.350  14.201  1.00 10.00      B   
ATOM   2635  OG  SER   252      -3.514   0.579  14.753  1.00 10.00      B   
ATOM   2636  HG  SER   252      -3.397   0.013  15.527  1.00 10.00      B   
ATOM   2637  C   SER   252      -5.923  -0.777  12.257  1.00 10.00      B   
ATOM   2638  O   SER   252      -6.971  -1.394  12.467  1.00 10.00      B   
ATOM   2639  N   GLY   253      -5.721  -0.043  11.165  1.00 10.00      B   
ATOM   2640  HN  GLY   253      -4.859   0.413  11.042  1.00 10.00      B   
ATOM   2641  CA  GLY   253      -6.752   0.086  10.154  1.00 10.00      B   
ATOM   2642  C   GLY   253      -6.684  -1.039   9.142  1.00 10.00      B   
ATOM   2643  O   GLY   253      -7.655  -1.317   8.440  1.00 10.00      B   
ATOM   2644  N   LEU   254      -5.531  -1.698   9.082  1.00 10.00      B   
ATOM   2645  HN  LEU   254      -4.798  -1.425   9.675  1.00 10.00      B   
ATOM   2646  CA  LEU   254      -5.314  -2.809   8.159  1.00 10.00      B   
ATOM   2647  CB  LEU   254      -3.819  -2.955   7.853  1.00 10.00      B   
ATOM   2648  CG  LEU   254      -3.181  -1.835   7.028  1.00 10.00      B   
ATOM   2649  CD1 LEU   254      -1.663  -1.931   7.078  1.00 10.00      B   
ATOM   2650  CD2 LEU   254      -3.671  -1.882   5.588  1.00 10.00      B   
ATOM   2651  C   LEU   254      -5.852  -4.114   8.742  1.00 10.00      B   
ATOM   2652  O   LEU   254      -5.627  -5.197   8.199  1.00 10.00      B   
ATOM   2653  N   HIS   255      -6.566  -3.998   9.849  1.00 10.00      B   
ATOM   2654  HN  HIS   255      -6.709  -3.106  10.227  1.00 10.00      B   
ATOM   2655  CA  HIS   255      -7.143  -5.152  10.521  1.00 10.00      B   
ATOM   2656  CB  HIS   255      -6.726  -5.149  11.999  1.00 10.00      B   
ATOM   2657  CG  HIS   255      -6.931  -6.454  12.710  1.00 10.00      B   
ATOM   2658  ND1 HIS   255      -6.096  -7.541  12.551  1.00 10.00      B   
ATOM   2659  HD1 HIS   255      -5.294  -7.574  11.982  1.00 10.00      B   
ATOM   2660  CD2 HIS   255      -7.885  -6.843  13.589  1.00 10.00      B   
ATOM   2661  CE1 HIS   255      -6.529  -8.540  13.296  1.00 10.00      B   
ATOM   2662  NE2 HIS   255      -7.611  -8.142  13.935  1.00 10.00      B   
ATOM   2663  HE2 HIS   255      -8.134  -8.690  14.564  1.00 10.00      B   
ATOM   2664  C   HIS   255      -8.665  -5.129  10.390  1.00 10.00      B   
ATOM   2665  O   HIS   255      -9.388  -5.611  11.260  1.00 10.00      B   
ATOM   2666  N   ASN   256      -9.154  -4.562   9.297  1.00 10.00      B   
ATOM   2667  HN  ASN   256      -8.539  -4.186   8.629  1.00 10.00      B   
ATOM   2668  CA  ASN   256     -10.592  -4.487   9.073  1.00 10.00      B   
ATOM   2669  CB  ASN   256     -10.968  -3.257   8.245  1.00 10.00      B   
ATOM   2670  CG  ASN   256     -12.469  -3.029   8.194  1.00 10.00      B   
ATOM   2671  OD1 ASN   256     -13.187  -3.315   9.156  1.00 10.00      B   
ATOM   2672  ND2 ASN   256     -12.954  -2.506   7.079  1.00 10.00      B   
ATOM   2673 HD21 ASN   256     -12.325  -2.290   6.353  1.00 10.00      B   
ATOM   2674 HD22 ASN   256     -13.923  -2.358   7.016  1.00 10.00      B   
ATOM   2675  C   ASN   256     -11.119  -5.758   8.415  1.00 10.00      B   
ATOM   2676  O   ASN   256     -12.066  -6.372   8.906  1.00 10.00      B   
ATOM   2677  N   TYR   257     -10.484  -6.167   7.326  1.00 10.00      B   
ATOM   2678  HN  TYR   257      -9.702  -5.664   7.009  1.00 10.00      B   
ATOM   2679  CA  TYR   257     -10.905  -7.359   6.598  1.00 10.00      B   
ATOM   2680  CB  TYR   257     -10.434  -7.307   5.142  1.00 10.00      B   
ATOM   2681  CG  TYR   257     -11.161  -6.287   4.297  1.00 10.00      B   
ATOM   2682  CD1 TYR   257     -10.578  -5.067   3.985  1.00 10.00      B   
ATOM   2683  CD2 TYR   257     -12.435  -6.549   3.809  1.00 10.00      B   
ATOM   2684  CE1 TYR   257     -11.244  -4.136   3.213  1.00 10.00      B   
ATOM   2685  CE2 TYR   257     -13.107  -5.626   3.036  1.00 10.00      B   
ATOM   2686  CZ  TYR   257     -12.507  -4.422   2.740  1.00 10.00      B   
ATOM   2687  OH  TYR   257     -13.176  -3.496   1.976  1.00 10.00      B   
ATOM   2688  HH  TYR   257     -13.695  -2.926   2.559  1.00 10.00      B   
ATOM   2689  C   TYR   257     -10.406  -8.632   7.267  1.00 10.00      B   
ATOM   2690  O   TYR   257      -9.371  -9.178   6.887  1.00 10.00      B   
ATOM   2691  N   VAL   258     -11.134  -9.089   8.278  1.00 10.00      B   
ATOM   2692  HN  VAL   258     -11.928  -8.585   8.557  1.00 10.00      B   
ATOM   2693  CA  VAL   258     -10.775 -10.308   8.994  1.00 10.00      B   
ATOM   2694  CB  VAL   258     -10.272 -10.015  10.426  1.00 10.00      B   
ATOM   2695  CG1 VAL   258      -9.763 -11.289  11.083  1.00 10.00      B   
ATOM   2696  CG2 VAL   258      -9.181  -8.955  10.412  1.00 10.00      B   
ATOM   2697  C   VAL   258     -11.969 -11.261   9.066  1.00 10.00      B   
ATOM   2698  O   VAL   258     -11.912 -12.391   8.579  1.00 10.00      B   
ATOM   2699  N   LYS   259     -13.058 -10.786   9.658  1.00 10.00      B   
ATOM   2700  HN  LYS   259     -13.051  -9.869  10.001  1.00 10.00      B   
ATOM   2701  CA  LYS   259     -14.270 -11.588   9.811  1.00 10.00      B   
ATOM   2702  CB  LYS   259     -15.013 -11.193  11.091  1.00 10.00      B   
ATOM   2703  CG  LYS   259     -14.250 -11.482  12.373  1.00 10.00      B   
ATOM   2704  CD  LYS   259     -15.028 -11.017  13.593  1.00 10.00      B   
ATOM   2705  CE  LYS   259     -14.320 -11.398  14.881  1.00 10.00      B   
ATOM   2706  NZ  LYS   259     -15.067 -10.934  16.077  1.00 10.00      B   
ATOM   2707  HZ1 LYS   259     -14.635 -11.316  16.944  1.00 10.00      B   
ATOM   2708  HZ2 LYS   259     -16.053 -11.254  16.028  1.00 10.00      B   
ATOM   2709  HZ3 LYS   259     -15.058  -9.893  16.128  1.00 10.00      B   
ATOM   2710  C   LYS   259     -15.192 -11.440   8.605  1.00 10.00      B   
ATOM   2711  O   LYS   259     -16.376 -11.134   8.751  1.00 10.00      B   
ATOM   2712  N   TYR   260     -14.648 -11.666   7.416  1.00 10.00      B   
ATOM   2713  HN  TYR   260     -13.702 -11.924   7.364  1.00 10.00      B   
ATOM   2714  CA  TYR   260     -15.423 -11.559   6.182  1.00 10.00      B   
ATOM   2715  CB  TYR   260     -15.048 -10.296   5.399  1.00 10.00      B   
ATOM   2716  CG  TYR   260     -15.323  -9.010   6.149  1.00 10.00      B   
ATOM   2717  CD1 TYR   260     -14.316  -8.083   6.369  1.00 10.00      B   
ATOM   2718  CD2 TYR   260     -16.591  -8.726   6.644  1.00 10.00      B   
ATOM   2719  CE1 TYR   260     -14.562  -6.912   7.062  1.00 10.00      B   
ATOM   2720  CE2 TYR   260     -16.845  -7.559   7.336  1.00 10.00      B   
ATOM   2721  CZ  TYR   260     -15.828  -6.654   7.542  1.00 10.00      B   
ATOM   2722  OH  TYR   260     -16.076  -5.490   8.231  1.00 10.00      B   
ATOM   2723  HH  TYR   260     -16.018  -4.744   7.621  1.00 10.00      B   
ATOM   2724  C   TYR   260     -15.235 -12.797   5.314  1.00 10.00      B   
ATOM   2725  O   TYR   260     -14.642 -13.784   5.758  1.00 10.00      B   
ATOM   2726  N   ALA   268      -8.790 -10.815  -0.107  1.00 10.00      B   
ATOM   2727  HN  ALA   268      -9.152 -10.338  -0.887  1.00 10.00      B   
ATOM   2728  CA  ALA   268      -8.135 -10.053   0.952  1.00 10.00      B   
ATOM   2729  CB  ALA   268      -8.755 -10.374   2.305  1.00 10.00      B   
ATOM   2730  C   ALA   268      -6.637 -10.336   0.969  1.00 10.00      B   
ATOM   2731  O   ALA   268      -5.911  -9.857   1.840  1.00 10.00      B   
ATOM   2732  N   GLY   269      -6.192 -11.115  -0.012  1.00 10.00      B   
ATOM   2733  HN  GLY   269      -6.833 -11.463  -0.668  1.00 10.00      B   
ATOM   2734  CA  GLY   269      -4.786 -11.471  -0.121  1.00 10.00      B   
ATOM   2735  C   GLY   269      -3.878 -10.259  -0.183  1.00 10.00      B   
ATOM   2736  O   GLY   269      -2.962 -10.120   0.628  1.00 10.00      B   
ATOM   2737  N   ARG   270      -4.154  -9.360  -1.123  1.00 10.00      B   
ATOM   2738  HN  ARG   270      -4.920  -9.509  -1.718  1.00 10.00      B   
ATOM   2739  CA  ARG   270      -3.345  -8.155  -1.286  1.00 10.00      B   
ATOM   2740  CB  ARG   270      -3.728  -7.405  -2.560  1.00 10.00      B   
ATOM   2741  CG  ARG   270      -2.667  -6.428  -3.046  1.00 10.00      B   
ATOM   2742  CD  ARG   270      -3.046  -5.802  -4.380  1.00 10.00      B   
ATOM   2743  NE  ARG   270      -3.378  -6.810  -5.389  1.00 10.00      B   
ATOM   2744  HE  ARG   270      -3.349  -7.753  -5.108  1.00 10.00      B   
ATOM   2745  CZ  ARG   270      -3.705  -6.529  -6.647  1.00 10.00      B   
ATOM   2746  NH1 ARG   270      -3.741  -5.273  -7.071  1.00 10.00      B   
ATOM   2747 HH11 ARG   270      -3.999  -5.059  -8.058  1.00 10.00      B   
ATOM   2748 HH12 ARG   270      -3.505  -4.492  -6.419  1.00 10.00      B   
ATOM   2749  NH2 ARG   270      -3.999  -7.513  -7.485  1.00 10.00      B   
ATOM   2750 HH21 ARG   270      -3.975  -8.504  -7.155  1.00 10.00      B   
ATOM   2751 HH22 ARG   270      -4.255  -7.303  -8.472  1.00 10.00      B   
ATOM   2752  C   ARG   270      -3.457  -7.245  -0.065  1.00 10.00      B   
ATOM   2753  O   ARG   270      -2.534  -6.496   0.249  1.00 10.00      B   
ATOM   2754  N   TYR   271      -4.591  -7.325   0.629  1.00 10.00      B   
ATOM   2755  HN  TYR   271      -5.288  -7.947   0.334  1.00 10.00      B   
ATOM   2756  CA  TYR   271      -4.809  -6.521   1.824  1.00 10.00      B   
ATOM   2757  CB  TYR   271      -6.254  -6.644   2.320  1.00 10.00      B   
ATOM   2758  CG  TYR   271      -7.275  -5.945   1.451  1.00 10.00      B   
ATOM   2759  CD1 TYR   271      -8.490  -6.547   1.156  1.00 10.00      B   
ATOM   2760  CD2 TYR   271      -7.030  -4.679   0.933  1.00 10.00      B   
ATOM   2761  CE1 TYR   271      -9.430  -5.912   0.370  1.00 10.00      B   
ATOM   2762  CE2 TYR   271      -7.965  -4.035   0.145  1.00 10.00      B   
ATOM   2763  CZ  TYR   271      -9.166  -4.656  -0.132  1.00 10.00      B   
ATOM   2764  OH  TYR   271     -10.105  -4.020  -0.913  1.00 10.00      B   
ATOM   2765  HH  TYR   271     -10.893  -3.846  -0.386  1.00 10.00      B   
ATOM   2766  C   TYR   271      -3.837  -6.946   2.921  1.00 10.00      B   
ATOM   2767  O   TYR   271      -3.217  -6.108   3.577  1.00 10.00      B   
ATOM   2768  N   GLN   272      -3.700  -8.254   3.107  1.00 10.00      B   
ATOM   2769  HN  GLN   272      -4.230  -8.875   2.559  1.00 10.00      B   
ATOM   2770  CA  GLN   272      -2.792  -8.792   4.111  1.00 10.00      B   
ATOM   2771  CB  GLN   272      -3.153 -10.239   4.455  1.00 10.00      B   
ATOM   2772  CG  GLN   272      -4.493 -10.388   5.159  1.00 10.00      B   
ATOM   2773  CD  GLN   272      -4.688 -11.764   5.760  1.00 10.00      B   
ATOM   2774  OE1 GLN   272      -4.170 -12.760   5.250  1.00 10.00      B   
ATOM   2775  NE2 GLN   272      -5.430 -11.830   6.854  1.00 10.00      B   
ATOM   2776 HE21 GLN   272      -5.805 -10.996   7.213  1.00 10.00      B   
ATOM   2777 HE22 GLN   272      -5.576 -12.709   7.262  1.00 10.00      B   
ATOM   2778  C   GLN   272      -1.349  -8.696   3.630  1.00 10.00      B   
ATOM   2779  O   GLN   272      -0.428  -8.522   4.428  1.00 10.00      B   
ATOM   2780  N   LEU   273      -1.171  -8.807   2.316  1.00 10.00      B   
ATOM   2781  HN  LEU   273      -1.953  -8.969   1.744  1.00 10.00      B   
ATOM   2782  CA  LEU   273       0.148  -8.721   1.696  1.00 10.00      B   
ATOM   2783  CB  LEU   273       0.012  -8.776   0.170  1.00 10.00      B   
ATOM   2784  CG  LEU   273       0.659  -9.966  -0.543  1.00 10.00      B   
ATOM   2785  CD1 LEU   273      -0.005 -11.272  -0.133  1.00 10.00      B   
ATOM   2786  CD2 LEU   273       0.597  -9.786  -2.052  1.00 10.00      B   
ATOM   2787  C   LEU   273       0.840  -7.423   2.096  1.00 10.00      B   
ATOM   2788  O   LEU   273       1.984  -7.432   2.552  1.00 10.00      B   
ATOM   2789  N   ASN   274       0.114  -6.317   1.942  1.00 10.00      B   
ATOM   2790  HN  ASN   274      -0.798  -6.399   1.588  1.00 10.00      B   
ATOM   2791  CA  ASN   274       0.622  -4.985   2.272  1.00 10.00      B   
ATOM   2792  CB  ASN   274      -0.479  -3.939   2.076  1.00 10.00      B   
ATOM   2793  CG  ASN   274      -0.567  -3.407   0.661  1.00 10.00      B   
ATOM   2794  OD1 ASN   274      -0.251  -4.101  -0.304  1.00 10.00      B   
ATOM   2795  ND2 ASN   274      -1.005  -2.167   0.532  1.00 10.00      B   
ATOM   2796 HD21 ASN   274      -1.242  -1.673   1.346  1.00 10.00      B   
ATOM   2797 HD22 ASN   274      -1.071  -1.787  -0.371  1.00 10.00      B   
ATOM   2798  C   ASN   274       1.119  -4.908   3.709  1.00 10.00      B   
ATOM   2799  O   ASN   274       2.097  -4.220   4.005  1.00 10.00      B   
ATOM   2800  N   MET   275       0.444  -5.625   4.596  1.00 10.00      B   
ATOM   2801  HN  MET   275      -0.305  -6.179   4.289  1.00 10.00      B   
ATOM   2802  CA  MET   275       0.799  -5.634   6.007  1.00 10.00      B   
ATOM   2803  CB  MET   275      -0.253  -6.386   6.826  1.00 10.00      B   
ATOM   2804  CG  MET   275      -1.671  -5.876   6.637  1.00 10.00      B   
ATOM   2805  SD  MET   275      -2.904  -6.960   7.382  1.00 10.00      B   
ATOM   2806  CE  MET   275      -2.538  -6.745   9.123  1.00 10.00      B   
ATOM   2807  C   MET   275       2.173  -6.254   6.218  1.00 10.00      B   
ATOM   2808  O   MET   275       2.979  -5.748   7.003  1.00 10.00      B   
ATOM   2809  N   TRP   276       2.443  -7.338   5.503  1.00 10.00      B   
ATOM   2810  HN  TRP   276       1.767  -7.687   4.881  1.00 10.00      B   
ATOM   2811  CA  TRP   276       3.720  -8.018   5.617  1.00 10.00      B   
ATOM   2812  CB  TRP   276       3.658  -9.412   4.994  1.00 10.00      B   
ATOM   2813  CG  TRP   276       2.864 -10.388   5.809  1.00 10.00      B   
ATOM   2814  CD1 TRP   276       1.577 -10.787   5.593  1.00 10.00      B   
ATOM   2815  CD2 TRP   276       3.311 -11.086   6.977  1.00 10.00      B   
ATOM   2816  NE1 TRP   276       1.195 -11.690   6.555  1.00 10.00      B   
ATOM   2817  HE1 TRP   276       0.314 -12.120   6.616  1.00 10.00      B   
ATOM   2818  CE2 TRP   276       2.242 -11.891   7.416  1.00 10.00      B   
ATOM   2819  CE3 TRP   276       4.511 -11.109   7.693  1.00 10.00      B   
ATOM   2820  CZ2 TRP   276       2.340 -12.710   8.540  1.00 10.00      B   
ATOM   2821  CZ3 TRP   276       4.605 -11.921   8.806  1.00 10.00      B   
ATOM   2822  CH2 TRP   276       3.527 -12.711   9.220  1.00 10.00      B   
ATOM   2823  C   TRP   276       4.845  -7.187   5.007  1.00 10.00      B   
ATOM   2824  O   TRP   276       5.915  -7.055   5.599  1.00 10.00      B   
ATOM   2825  N   SER   277       4.593  -6.610   3.837  1.00 10.00      B   
ATOM   2826  HN  SER   277       3.723  -6.754   3.404  1.00 10.00      B   
ATOM   2827  CA  SER   277       5.587  -5.785   3.165  1.00 10.00      B   
ATOM   2828  CB  SER   277       5.039  -5.290   1.827  1.00 10.00      B   
ATOM   2829  OG  SER   277       4.308  -6.311   1.174  1.00 10.00      B   
ATOM   2830  HG  SER   277       4.709  -6.487   0.317  1.00 10.00      B   
ATOM   2831  C   SER   277       5.992  -4.599   4.040  1.00 10.00      B   
ATOM   2832  O   SER   277       7.152  -4.182   4.042  1.00 10.00      B   
ATOM   2833  N   LYS   278       5.032  -4.077   4.799  1.00 10.00      B   
ATOM   2834  HN  LYS   278       4.128  -4.463   4.757  1.00 10.00      B   
ATOM   2835  CA  LYS   278       5.275  -2.946   5.684  1.00 10.00      B   
ATOM   2836  CB  LYS   278       3.964  -2.488   6.336  1.00 10.00      B   
ATOM   2837  CG  LYS   278       4.146  -1.599   7.562  1.00 10.00      B   
ATOM   2838  CD  LYS   278       3.696  -0.175   7.300  1.00 10.00      B   
ATOM   2839  CE  LYS   278       2.187  -0.046   7.413  1.00 10.00      B   
ATOM   2840  NZ  LYS   278       1.736   1.350   7.204  1.00 10.00      B   
ATOM   2841  HZ1 LYS   278       2.048   1.953   8.002  1.00 10.00      B   
ATOM   2842  HZ2 LYS   278       0.696   1.387   7.142  1.00 10.00      B   
ATOM   2843  HZ3 LYS   278       2.134   1.727   6.316  1.00 10.00      B   
ATOM   2844  C   LYS   278       6.302  -3.283   6.761  1.00 10.00      B   
ATOM   2845  O   LYS   278       7.250  -2.528   6.979  1.00 10.00      B   
ATOM   2846  N   ILE   279       6.122  -4.424   7.416  1.00 10.00      B   
ATOM   2847  HN  ILE   279       5.370  -5.005   7.170  1.00 10.00      B   
ATOM   2848  CA  ILE   279       7.021  -4.836   8.489  1.00 10.00      B   
ATOM   2849  CB  ILE   279       6.333  -5.761   9.515  1.00 10.00      B   
ATOM   2850  CG1 ILE   279       5.755  -7.003   8.830  1.00 10.00      B   
ATOM   2851  CG2 ILE   279       5.250  -5.006  10.276  1.00 10.00      B   
ATOM   2852  CD1 ILE   279       5.236  -8.048   9.792  1.00 10.00      B   
ATOM   2853  C   ILE   279       8.301  -5.491   7.971  1.00 10.00      B   
ATOM   2854  O   ILE   279       9.288  -5.595   8.702  1.00 10.00      B   
ATOM   2855  N   PHE   280       8.289  -5.930   6.719  1.00 10.00      B   
ATOM   2856  HN  PHE   280       7.471  -5.843   6.182  1.00 10.00      B   
ATOM   2857  CA  PHE   280       9.462  -6.570   6.130  1.00 10.00      B   
ATOM   2858  CB  PHE   280       9.060  -7.619   5.096  1.00 10.00      B   
ATOM   2859  CG  PHE   280       8.652  -8.936   5.693  1.00 10.00      B   
ATOM   2860  CD1 PHE   280       8.907  -9.222   7.025  1.00 10.00      B   
ATOM   2861  CD2 PHE   280       8.014  -9.890   4.920  1.00 10.00      B   
ATOM   2862  CE1 PHE   280       8.531 -10.432   7.575  1.00 10.00      B   
ATOM   2863  CE2 PHE   280       7.636 -11.103   5.462  1.00 10.00      B   
ATOM   2864  CZ  PHE   280       7.895 -11.375   6.791  1.00 10.00      B   
ATOM   2865  C   PHE   280      10.417  -5.553   5.520  1.00 10.00      B   
ATOM   2866  O   PHE   280      11.590  -5.850   5.301  1.00 10.00      B   
ATOM   2867  N   GLN   281       9.912  -4.350   5.260  1.00 10.00      B   
ATOM   2868  HN  GLN   281       8.966  -4.180   5.453  1.00 10.00      B   
ATOM   2869  CA  GLN   281      10.722  -3.281   4.676  1.00 10.00      B   
ATOM   2870  CB  GLN   281       9.918  -1.993   4.500  1.00 10.00      B   
ATOM   2871  CG  GLN   281      10.490  -1.053   3.451  1.00 10.00      B   
ATOM   2872  CD  GLN   281      10.249  -1.547   2.036  1.00 10.00      B   
ATOM   2873  OE1 GLN   281       9.237  -2.187   1.753  1.00 10.00      B   
ATOM   2874  NE2 GLN   281      11.178  -1.260   1.140  1.00 10.00      B   
ATOM   2875 HE21 GLN   281      11.964  -0.751   1.432  1.00 10.00      B   
ATOM   2876 HE22 GLN   281      11.045  -1.573   0.215  1.00 10.00      B   
ATOM   2877  C   GLN   281      12.025  -3.022   5.455  1.00 10.00      B   
ATOM   2878  O   GLN   281      13.095  -2.951   4.848  1.00 10.00      B   
ATOM   2879  N   PRO   282      11.963  -2.849   6.802  1.00 10.00      B   
ATOM   2880  CA  PRO   282      13.166  -2.625   7.618  1.00 10.00      B   
ATOM   2881  CB  PRO   282      12.629  -2.606   9.053  1.00 10.00      B   
ATOM   2882  CG  PRO   282      11.203  -2.209   8.916  1.00 10.00      B   
ATOM   2883  CD  PRO   282      10.736  -2.807   7.623  1.00 10.00      B   
ATOM   2884  C   PRO   282      14.179  -3.761   7.459  1.00 10.00      B   
ATOM   2885  O   PRO   282      15.391  -3.545   7.530  1.00 10.00      B   
ATOM   2886  N   LEU   283      13.672  -4.968   7.225  1.00 10.00      B   
ATOM   2887  HN  LEU   283      12.699  -5.072   7.146  1.00 10.00      B   
ATOM   2888  CA  LEU   283      14.525  -6.135   7.052  1.00 10.00      B   
ATOM   2889  CB  LEU   283      13.713  -7.429   7.152  1.00 10.00      B   
ATOM   2890  CG  LEU   283      13.025  -7.695   8.495  1.00 10.00      B   
ATOM   2891  CD1 LEU   283      12.254  -9.007   8.456  1.00 10.00      B   
ATOM   2892  CD2 LEU   283      14.039  -7.697   9.631  1.00 10.00      B   
ATOM   2893  C   LEU   283      15.251  -6.063   5.718  1.00 10.00      B   
ATOM   2894  O   LEU   283      16.423  -6.424   5.619  1.00 10.00      B   
ATOM   2895  N   SER   284      14.553  -5.570   4.696  1.00 10.00      B   
ATOM   2896  HN  SER   284      13.619  -5.297   4.840  1.00 10.00      B   
ATOM   2897  CA  SER   284      15.128  -5.433   3.364  1.00 10.00      B   
ATOM   2898  CB  SER   284      14.082  -4.881   2.392  1.00 10.00      B   
ATOM   2899  OG  SER   284      12.827  -5.516   2.585  1.00 10.00      B   
ATOM   2900  HG  SER   284      12.326  -5.497   1.759  1.00 10.00      B   
ATOM   2901  C   SER   284      16.353  -4.522   3.407  1.00 10.00      B   
ATOM   2902  O   SER   284      17.317  -4.719   2.665  1.00 10.00      B   
ATOM   2903  N   VAL   285      16.315  -3.537   4.302  1.00 10.00      B   
ATOM   2904  HN  VAL   285      15.520  -3.442   4.867  1.00 10.00      B   
ATOM   2905  CA  VAL   285      17.420  -2.601   4.467  1.00 10.00      B   
ATOM   2906  CB  VAL   285      17.040  -1.429   5.401  1.00 10.00      B   
ATOM   2907  CG1 VAL   285      18.168  -0.408   5.479  1.00 10.00      B   
ATOM   2908  CG2 VAL   285      15.751  -0.766   4.941  1.00 10.00      B   
ATOM   2909  C   VAL   285      18.633  -3.327   5.042  1.00 10.00      B   
ATOM   2910  O   VAL   285      19.755  -3.160   4.566  1.00 10.00      B   
ATOM   2911  N   ALA   286      18.390  -4.153   6.054  1.00 10.00      B   
ATOM   2912  HN  ALA   286      17.468  -4.254   6.375  1.00 10.00      B   
ATOM   2913  CA  ALA   286      19.454  -4.916   6.698  1.00 10.00      B   
ATOM   2914  CB  ALA   286      18.934  -5.597   7.953  1.00 10.00      B   
ATOM   2915  C   ALA   286      20.046  -5.945   5.738  1.00 10.00      B   
ATOM   2916  O   ALA   286      21.262  -6.117   5.669  1.00 10.00      B   
ATOM   2917  N   VAL   287      19.177  -6.623   4.995  1.00 10.00      B   
ATOM   2918  HN  VAL   287      18.215  -6.443   5.100  1.00 10.00      B   
ATOM   2919  CA  VAL   287      19.615  -7.627   4.031  1.00 10.00      B   
ATOM   2920  CB  VAL   287      18.425  -8.423   3.443  1.00 10.00      B   
ATOM   2921  CG1 VAL   287      18.912  -9.467   2.448  1.00 10.00      B   
ATOM   2922  CG2 VAL   287      17.633  -9.091   4.556  1.00 10.00      B   
ATOM   2923  C   VAL   287      20.412  -6.969   2.906  1.00 10.00      B   
ATOM   2924  O   VAL   287      21.359  -7.552   2.381  1.00 10.00      B   
ATOM   2925  N   MET   288      20.028  -5.744   2.556  1.00 10.00      B   
ATOM   2926  HN  MET   288      19.256  -5.336   3.014  1.00 10.00      B   
ATOM   2927  CA  MET   288      20.710  -4.992   1.506  1.00 10.00      B   
ATOM   2928  CB  MET   288      20.023  -3.638   1.300  1.00 10.00      B   
ATOM   2929  CG  MET   288      20.339  -2.966  -0.021  1.00 10.00      B   
ATOM   2930  SD  MET   288      19.544  -3.783  -1.417  1.00 10.00      B   
ATOM   2931  CE  MET   288      17.819  -3.610  -0.965  1.00 10.00      B   
ATOM   2932  C   MET   288      22.175  -4.784   1.879  1.00 10.00      B   
ATOM   2933  O   MET   288      23.071  -4.902   1.037  1.00 10.00      B   
ATOM   2934  N   MET   289      22.405  -4.496   3.158  1.00 10.00      B   
ATOM   2935  HN  MET   289      21.641  -4.417   3.769  1.00 10.00      B   
ATOM   2936  CA  MET   289      23.751  -4.287   3.675  1.00 10.00      B   
ATOM   2937  CB  MET   289      23.698  -3.875   5.146  1.00 10.00      B   
ATOM   2938  CG  MET   289      22.838  -2.660   5.440  1.00 10.00      B   
ATOM   2939  SD  MET   289      22.456  -2.512   7.195  1.00 10.00      B   
ATOM   2940  CE  MET   289      24.104  -2.571   7.890  1.00 10.00      B   
ATOM   2941  C   MET   289      24.551  -5.575   3.562  1.00 10.00      B   
ATOM   2942  O   MET   289      25.689  -5.576   3.094  1.00 10.00      B   
ATOM   2943  N   LEU   290      23.933  -6.673   3.987  1.00 10.00      B   
ATOM   2944  HN  LEU   290      23.020  -6.596   4.346  1.00 10.00      B   
ATOM   2945  CA  LEU   290      24.566  -7.985   3.943  1.00 10.00      B   
ATOM   2946  CB  LEU   290      23.663  -9.037   4.591  1.00 10.00      B   
ATOM   2947  CG  LEU   290      23.241  -8.760   6.037  1.00 10.00      B   
ATOM   2948  CD1 LEU   290      22.275  -9.824   6.531  1.00 10.00      B   
ATOM   2949  CD2 LEU   290      24.456  -8.671   6.949  1.00 10.00      B   
ATOM   2950  C   LEU   290      24.888  -8.378   2.509  1.00 10.00      B   
ATOM   2951  O   LEU   290      25.948  -8.942   2.235  1.00 10.00      B   
ATOM   2952  N   MET   291      23.969  -8.059   1.602  1.00 10.00      B   
ATOM   2953  HN  MET   291      23.145  -7.613   1.903  1.00 10.00      B   
ATOM   2954  CA  MET   291      24.134  -8.355   0.183  1.00 10.00      B   
ATOM   2955  CB  MET   291      22.882  -7.932  -0.597  1.00 10.00      B   
ATOM   2956  CG  MET   291      22.938  -8.227  -2.089  1.00 10.00      B   
ATOM   2957  SD  MET   291      22.749  -9.981  -2.467  1.00 10.00      B   
ATOM   2958  CE  MET   291      22.684  -9.928  -4.257  1.00 10.00      B   
ATOM   2959  C   MET   291      25.364  -7.644  -0.376  1.00 10.00      B   
ATOM   2960  O   MET   291      26.152  -8.229  -1.122  1.00 10.00      B   
ATOM   2961  N   ALA   292      25.524  -6.379  -0.005  1.00 10.00      B   
ATOM   2962  HN  ALA   292      24.854  -5.965   0.587  1.00 10.00      B   
ATOM   2963  CA  ALA   292      26.659  -5.586  -0.459  1.00 10.00      B   
ATOM   2964  CB  ALA   292      26.423  -4.109  -0.169  1.00 10.00      B   
ATOM   2965  C   ALA   292      27.950  -6.064   0.201  1.00 10.00      B   
ATOM   2966  O   ALA   292      29.016  -6.049  -0.416  1.00 10.00      B   
ATOM   2967  N   LEU   293      27.835  -6.503   1.454  1.00 10.00      B   
ATOM   2968  HN  LEU   293      26.950  -6.489   1.880  1.00 10.00      B   
ATOM   2969  CA  LEU   293      28.978  -6.992   2.219  1.00 10.00      B   
ATOM   2970  CB  LEU   293      28.552  -7.346   3.649  1.00 10.00      B   
ATOM   2971  CG  LEU   293      29.677  -7.603   4.654  1.00 10.00      B   
ATOM   2972  CD1 LEU   293      30.455  -6.323   4.923  1.00 10.00      B   
ATOM   2973  CD2 LEU   293      29.115  -8.172   5.948  1.00 10.00      B   
ATOM   2974  C   LEU   293      29.613  -8.206   1.545  1.00 10.00      B   
ATOM   2975  O   LEU   293      30.837  -8.299   1.439  1.00 10.00      B   
ATOM   2976  N   SER   294      28.782  -9.132   1.081  1.00 10.00      B   
ATOM   2977  HN  SER   294      27.810  -9.017   1.199  1.00 10.00      B   
ATOM   2978  CA  SER   294      29.277 -10.329   0.413  1.00 10.00      B   
ATOM   2979  CB  SER   294      28.182 -11.397   0.340  1.00 10.00      B   
ATOM   2980  OG  SER   294      26.891 -10.807   0.360  1.00 10.00      B   
ATOM   2981  HG  SER   294      26.646 -10.542  -0.536  1.00 10.00      B   
ATOM   2982  C   SER   294      29.805 -10.003  -0.982  1.00 10.00      B   
ATOM   2983  O   SER   294      30.535 -10.793  -1.585  1.00 10.00      B   
ATOM   2984  N   PHE   295      29.438  -8.830  -1.486  1.00 10.00      B   
ATOM   2985  HN  PHE   295      28.858  -8.244  -0.952  1.00 10.00      B   
ATOM   2986  CA  PHE   295      29.868  -8.393  -2.805  1.00 10.00      B   
ATOM   2987  CB  PHE   295      28.828  -7.460  -3.432  1.00 10.00      B   
ATOM   2988  CG  PHE   295      28.062  -8.068  -4.572  1.00 10.00      B   
ATOM   2989  CD1 PHE   295      26.800  -8.598  -4.369  1.00 10.00      B   
ATOM   2990  CD2 PHE   295      28.602  -8.104  -5.846  1.00 10.00      B   
ATOM   2991  CE1 PHE   295      26.091  -9.156  -5.415  1.00 10.00      B   
ATOM   2992  CE2 PHE   295      27.901  -8.660  -6.897  1.00 10.00      B   
ATOM   2993  CZ  PHE   295      26.642  -9.187  -6.682  1.00 10.00      B   
ATOM   2994  C   PHE   295      31.223  -7.692  -2.738  1.00 10.00      B   
ATOM   2995  O   PHE   295      32.164  -8.079  -3.431  1.00 10.00      B   
ATOM   2996  N   ILE   296      31.322  -6.676  -1.880  1.00 10.00      B   
ATOM   2997  HN  ILE   296      30.536  -6.436  -1.332  1.00 10.00      B   
ATOM   2998  CA  ILE   296      32.557  -5.903  -1.727  1.00 10.00      B   
ATOM   2999  CB  ILE   296      32.380  -4.702  -0.775  1.00 10.00      B   
ATOM   3000  CG1 ILE   296      31.879  -5.160   0.599  1.00 10.00      B   
ATOM   3001  CG2 ILE   296      31.431  -3.684  -1.385  1.00 10.00      B   
ATOM   3002  CD1 ILE   296      31.842  -4.062   1.641  1.00 10.00      B   
ATOM   3003  C   ILE   296      33.729  -6.758  -1.256  1.00 10.00      B   
ATOM   3004  O   ILE   296      34.886  -6.445  -1.534  1.00 10.00      B   
ATOM   3005  N   PHE   297      33.430  -7.826  -0.538  1.00 10.00      B   
ATOM   3006  HN  PHE   297      32.488  -8.016  -0.333  1.00 10.00      B   
ATOM   3007  CA  PHE   297      34.465  -8.724  -0.041  1.00 10.00      B   
ATOM   3008  CB  PHE   297      34.250  -9.035   1.441  1.00 10.00      B   
ATOM   3009  CG  PHE   297      34.714  -7.950   2.372  1.00 10.00      B   
ATOM   3010  CD1 PHE   297      33.825  -7.327   3.232  1.00 10.00      B   
ATOM   3011  CD2 PHE   297      36.042  -7.556   2.392  1.00 10.00      B   
ATOM   3012  CE1 PHE   297      34.251  -6.334   4.094  1.00 10.00      B   
ATOM   3013  CE2 PHE   297      36.473  -6.564   3.250  1.00 10.00      B   
ATOM   3014  CZ  PHE   297      35.576  -5.951   4.103  1.00 10.00      B   
ATOM   3015  C   PHE   297      34.494 -10.014  -0.850  1.00 10.00      B   
ATOM   3016  O   PHE   297      35.099 -11.007  -0.437  1.00 10.00      B   
ATOM   3017  N   GLY   298      33.853  -9.988  -2.010  1.00 10.00      B   
ATOM   3018  HN  GLY   298      33.411  -9.160  -2.298  1.00 10.00      B   
ATOM   3019  CA  GLY   298      33.807 -11.159  -2.854  1.00 10.00      B   
ATOM   3020  C   GLY   298      34.125 -10.850  -4.303  1.00 10.00      B   
ATOM   3021  O   GLY   298      35.279 -10.581  -4.645  1.00 10.00      B   
ATOM   3022  N   PRO   299      33.104 -10.852  -5.174  1.00 10.00      B   
ATOM   3023  CA  PRO   299      33.272 -10.594  -6.613  1.00 10.00      B   
ATOM   3024  CB  PRO   299      31.901 -10.940  -7.198  1.00 10.00      B   
ATOM   3025  CG  PRO   299      30.950 -10.742  -6.069  1.00 10.00      B   
ATOM   3026  CD  PRO   299      31.698 -11.121  -4.822  1.00 10.00      B   
ATOM   3027  C   PRO   299      33.653  -9.154  -6.963  1.00 10.00      B   
ATOM   3028  O   PRO   299      34.004  -8.866  -8.106  1.00 10.00      B   
ATOM   3029  N   LEU   300      33.571  -8.247  -6.002  1.00 10.00      B   
ATOM   3030  HN  LEU   300      33.273  -8.517  -5.107  1.00 10.00      B   
ATOM   3031  CA  LEU   300      33.921  -6.855  -6.256  1.00 10.00      B   
ATOM   3032  CB  LEU   300      32.931  -5.900  -5.582  1.00 10.00      B   
ATOM   3033  CG  LEU   300      31.475  -5.990  -6.052  1.00 10.00      B   
ATOM   3034  CD1 LEU   300      30.632  -4.907  -5.398  1.00 10.00      B   
ATOM   3035  CD2 LEU   300      31.384  -5.905  -7.569  1.00 10.00      B   
ATOM   3036  C   LEU   300      35.356  -6.559  -5.821  1.00 10.00      B   
ATOM   3037  O   LEU   300      36.221  -7.433  -5.908  1.00 10.00      B   
ATOM   3038  N   ARG   301      35.595  -5.322  -5.366  1.00 10.00      B   
ATOM   3039  HN  ARG   301      34.850  -4.685  -5.325  1.00 10.00      B   
ATOM   3040  CA  ARG   301      36.916  -4.874  -4.912  1.00 10.00      B   
ATOM   3041  CB  ARG   301      37.498  -5.805  -3.840  1.00 10.00      B   
ATOM   3042  CG  ARG   301      38.832  -5.348  -3.268  1.00 10.00      B   
ATOM   3043  CD  ARG   301      39.599  -6.512  -2.664  1.00 10.00      B   
ATOM   3044  NE  ARG   301      39.848  -6.332  -1.232  1.00 10.00      B   
ATOM   3045  HE  ARG   301      39.781  -5.417  -0.873  1.00 10.00      B   
ATOM   3046  CZ  ARG   301      40.157  -7.326  -0.402  1.00 10.00      B   
ATOM   3047  NH1 ARG   301      40.252  -8.569  -0.856  1.00 10.00      B   
ATOM   3048 HH11 ARG   301      40.085  -8.772  -1.867  1.00 10.00      B   
ATOM   3049 HH12 ARG   301      40.497  -9.351  -0.208  1.00 10.00      B   
ATOM   3050  NH2 ARG   301      40.377  -7.075   0.884  1.00 10.00      B   
ATOM   3051 HH21 ARG   301      40.623  -7.855   1.535  1.00 10.00      B   
ATOM   3052 HH22 ARG   301      40.308  -6.101   1.249  1.00 10.00      B   
ATOM   3053  C   ARG   301      37.894  -4.681  -6.073  1.00 10.00      B   
ATOM   3054  O   ARG   301      38.370  -3.574  -6.314  1.00 10.00      B   
ATOM   3055  N   SER   302      38.173  -5.761  -6.790  1.00 10.00      B   
ATOM   3056  HN  SER   302      37.745  -6.614  -6.550  1.00 10.00      B   
ATOM   3057  CA  SER   302      39.095  -5.729  -7.919  1.00 10.00      B   
ATOM   3058  CB  SER   302      39.405  -7.158  -8.365  1.00 10.00      B   
ATOM   3059  OG  SER   302      39.693  -7.987  -7.246  1.00 10.00      B   
ATOM   3060  HG  SER   302      38.937  -8.568  -7.075  1.00 10.00      B   
ATOM   3061  C   SER   302      38.524  -4.925  -9.088  1.00 10.00      B   
ATOM   3062  O   SER   302      39.271  -4.343  -9.883  1.00 10.00      B   
ATOM   3063  N   VAL   303      37.204  -4.883  -9.179  1.00 10.00      B   
ATOM   3064  HN  VAL   303      36.666  -5.346  -8.507  1.00 10.00      B   
ATOM   3065  CA  VAL   303      36.538  -4.154 -10.249  1.00 10.00      B   
ATOM   3066  CB  VAL   303      35.104  -4.668 -10.492  1.00 10.00      B   
ATOM   3067  CG1 VAL   303      35.133  -6.089 -11.033  1.00 10.00      B   
ATOM   3068  CG2 VAL   303      34.272  -4.595  -9.222  1.00 10.00      B   
ATOM   3069  C   VAL   303      36.517  -2.650  -9.971  1.00 10.00      B   
ATOM   3070  O   VAL   303      36.300  -2.219  -8.834  1.00 10.00      B   
ATOM   3071  N   PRO   304      36.756  -1.835 -11.013  1.00 10.00      B   
ATOM   3072  CA  PRO   304      36.767  -0.371 -10.894  1.00 10.00      B   
ATOM   3073  CB  PRO   304      37.221   0.103 -12.278  1.00 10.00      B   
ATOM   3074  CG  PRO   304      36.890  -1.023 -13.194  1.00 10.00      B   
ATOM   3075  CD  PRO   304      37.044  -2.279 -12.388  1.00 10.00      B   
ATOM   3076  C   PRO   304      35.389   0.198 -10.561  1.00 10.00      B   
ATOM   3077  O   PRO   304      34.383  -0.515 -10.592  1.00 10.00      B   
ATOM   3078  N   MET   305      35.352   1.494 -10.268  1.00 10.00      B   
ATOM   3079  HN  MET   305      36.186   2.012 -10.301  1.00 10.00      B   
ATOM   3080  CA  MET   305      34.113   2.181  -9.911  1.00 10.00      B   
ATOM   3081  CB  MET   305      34.387   3.657  -9.614  1.00 10.00      B   
ATOM   3082  CG  MET   305      33.185   4.430  -9.093  1.00 10.00      B   
ATOM   3083  SD  MET   305      33.634   6.046  -8.430  1.00 10.00      B   
ATOM   3084  CE  MET   305      32.014   6.734  -8.094  1.00 10.00      B   
ATOM   3085  C   MET   305      33.055   2.045 -10.999  1.00 10.00      B   
ATOM   3086  O   MET   305      31.864   1.938 -10.702  1.00 10.00      B   
ATOM   3087  N   GLY   306      33.495   2.039 -12.253  1.00 10.00      B   
ATOM   3088  HN  GLY   306      34.456   2.131 -12.425  1.00 10.00      B   
ATOM   3089  CA  GLY   306      32.573   1.905 -13.368  1.00 10.00      B   
ATOM   3090  C   GLY   306      31.801   0.601 -13.318  1.00 10.00      B   
ATOM   3091  O   GLY   306      30.597   0.573 -13.557  1.00 10.00      B   
ATOM   3092  N   VAL   307      32.491  -0.483 -12.995  1.00 10.00      B   
ATOM   3093  HN  VAL   307      33.447  -0.406 -12.809  1.00 10.00      B   
ATOM   3094  CA  VAL   307      31.848  -1.786 -12.909  1.00 10.00      B   
ATOM   3095  CB  VAL   307      32.875  -2.940 -12.919  1.00 10.00      B   
ATOM   3096  CG1 VAL   307      32.168  -4.287 -12.950  1.00 10.00      B   
ATOM   3097  CG2 VAL   307      33.816  -2.807 -14.106  1.00 10.00      B   
ATOM   3098  C   VAL   307      31.000  -1.863 -11.643  1.00 10.00      B   
ATOM   3099  O   VAL   307      29.912  -2.444 -11.640  1.00 10.00      B   
ATOM   3100  N   ARG   308      31.492  -1.243 -10.575  1.00 10.00      B   
ATOM   3101  HN  ARG   308      32.353  -0.775 -10.651  1.00 10.00      B   
ATOM   3102  CA  ARG   308      30.791  -1.240  -9.295  1.00 10.00      B   
ATOM   3103  CB  ARG   308      31.654  -0.631  -8.183  1.00 10.00      B   
ATOM   3104  CG  ARG   308      32.938  -1.404  -7.910  1.00 10.00      B   
ATOM   3105  CD  ARG   308      33.552  -1.047  -6.562  1.00 10.00      B   
ATOM   3106  NE  ARG   308      33.886   0.371  -6.451  1.00 10.00      B   
ATOM   3107  HE  ARG   308      33.164   0.979  -6.168  1.00 10.00      B   
ATOM   3108  CZ  ARG   308      35.094   0.880  -6.701  1.00 10.00      B   
ATOM   3109  NH1 ARG   308      36.092   0.088  -7.086  1.00 10.00      B   
ATOM   3110 HH11 ARG   308      35.937  -0.939  -7.196  1.00 10.00      B   
ATOM   3111 HH12 ARG   308      37.035   0.489  -7.282  1.00 10.00      B   
ATOM   3112  NH2 ARG   308      35.307   2.185  -6.568  1.00 10.00      B   
ATOM   3113 HH21 ARG   308      34.533   2.819  -6.262  1.00 10.00      B   
ATOM   3114 HH22 ARG   308      36.253   2.586  -6.768  1.00 10.00      B   
ATOM   3115  C   ARG   308      29.438  -0.538  -9.390  1.00 10.00      B   
ATOM   3116  O   ARG   308      28.432  -1.050  -8.895  1.00 10.00      B   
ATOM   3117  N   VAL   309      29.407   0.624 -10.038  1.00 10.00      B   
ATOM   3118  HN  VAL   309      30.239   0.990 -10.417  1.00 10.00      B   
ATOM   3119  CA  VAL   309      28.162   1.374 -10.186  1.00 10.00      B   
ATOM   3120  CB  VAL   309      28.376   2.800 -10.759  1.00 10.00      B   
ATOM   3121  CG1 VAL   309      28.861   2.766 -12.201  1.00 10.00      B   
ATOM   3122  CG2 VAL   309      27.107   3.632 -10.637  1.00 10.00      B   
ATOM   3123  C   VAL   309      27.144   0.592 -11.020  1.00 10.00      B   
ATOM   3124  O   VAL   309      25.955   0.567 -10.696  1.00 10.00      B   
ATOM   3125  N   VAL   310      27.626  -0.076 -12.069  1.00 10.00      B   
ATOM   3126  HN  VAL   310      28.588  -0.030 -12.265  1.00 10.00      B   
ATOM   3127  CA  VAL   310      26.761  -0.867 -12.933  1.00 10.00      B   
ATOM   3128  CB  VAL   310      27.514  -1.380 -14.182  1.00 10.00      B   
ATOM   3129  CG1 VAL   310      26.645  -2.338 -14.986  1.00 10.00      B   
ATOM   3130  CG2 VAL   310      27.951  -0.214 -15.052  1.00 10.00      B   
ATOM   3131  C   VAL   310      26.189  -2.048 -12.160  1.00 10.00      B   
ATOM   3132  O   VAL   310      24.985  -2.294 -12.195  1.00 10.00      B   
ATOM   3133  N   THR   311      27.056  -2.756 -11.443  1.00 10.00      B   
ATOM   3134  HN  THR   311      28.002  -2.497 -11.449  1.00 10.00      B   
ATOM   3135  CA  THR   311      26.642  -3.910 -10.650  1.00 10.00      B   
ATOM   3136  CB  THR   311      27.838  -4.531  -9.891  1.00 10.00      B   
ATOM   3137  OG1 THR   311      28.927  -4.766 -10.798  1.00 10.00      B   
ATOM   3138  HG1 THR   311      29.221  -3.925 -11.174  1.00 10.00      B   
ATOM   3139  CG2 THR   311      27.438  -5.848  -9.243  1.00 10.00      B   
ATOM   3140  C   THR   311      25.552  -3.520  -9.650  1.00 10.00      B   
ATOM   3141  O   THR   311      24.595  -4.266  -9.432  1.00 10.00      B   
ATOM   3142  N   GLY   312      25.690  -2.333  -9.069  1.00 10.00      B   
ATOM   3143  HN  GLY   312      26.464  -1.775  -9.299  1.00 10.00      B   
ATOM   3144  CA  GLY   312      24.719  -1.856  -8.105  1.00 10.00      B   
ATOM   3145  C   GLY   312      23.336  -1.654  -8.701  1.00 10.00      B   
ATOM   3146  O   GLY   312      22.361  -2.244  -8.234  1.00 10.00      B   
ATOM   3147  N   ILE   313      23.247  -0.838  -9.744  1.00 10.00      B   
ATOM   3148  HN  ILE   313      24.061  -0.418 -10.095  1.00 10.00      B   
ATOM   3149  CA  ILE   313      21.961  -0.554 -10.383  1.00 10.00      B   
ATOM   3150  CB  ILE   313      22.037   0.608 -11.398  1.00 10.00      B   
ATOM   3151  CG1 ILE   313      23.091   0.333 -12.475  1.00 10.00      B   
ATOM   3152  CG2 ILE   313      22.318   1.924 -10.685  1.00 10.00      B   
ATOM   3153  CD1 ILE   313      23.064   1.316 -13.625  1.00 10.00      B   
ATOM   3154  C   ILE   313      21.353  -1.790 -11.045  1.00 10.00      B   
ATOM   3155  O   ILE   313      20.134  -1.964 -11.046  1.00 10.00      B   
ATOM   3156  N   SER   314      22.200  -2.655 -11.590  1.00 10.00      B   
ATOM   3157  HN  SER   314      23.164  -2.474 -11.547  1.00 10.00      B   
ATOM   3158  CA  SER   314      21.731  -3.865 -12.256  1.00 10.00      B   
ATOM   3159  CB  SER   314      22.873  -4.558 -13.002  1.00 10.00      B   
ATOM   3160  OG  SER   314      23.530  -3.653 -13.876  1.00 10.00      B   
ATOM   3161  HG  SER   314      24.183  -3.143 -13.374  1.00 10.00      B   
ATOM   3162  C   SER   314      21.058  -4.826 -11.279  1.00 10.00      B   
ATOM   3163  O   SER   314      20.114  -5.524 -11.640  1.00 10.00      B   
ATOM   3164  N   PHE   315      21.539  -4.858 -10.041  1.00 10.00      B   
ATOM   3165  HN  PHE   315      22.306  -4.291  -9.804  1.00 10.00      B   
ATOM   3166  CA  PHE   315      20.964  -5.735  -9.031  1.00 10.00      B   
ATOM   3167  CB  PHE   315      22.038  -6.244  -8.065  1.00 10.00      B   
ATOM   3168  CG  PHE   315      22.764  -7.468  -8.551  1.00 10.00      B   
ATOM   3169  CD1 PHE   315      23.861  -7.354  -9.389  1.00 10.00      B   
ATOM   3170  CD2 PHE   315      22.345  -8.733  -8.170  1.00 10.00      B   
ATOM   3171  CE1 PHE   315      24.528  -8.478  -9.839  1.00 10.00      B   
ATOM   3172  CE2 PHE   315      23.007  -9.862  -8.615  1.00 10.00      B   
ATOM   3173  CZ  PHE   315      24.100  -9.733  -9.451  1.00 10.00      B   
ATOM   3174  C   PHE   315      19.846  -5.040  -8.264  1.00 10.00      B   
ATOM   3175  O   PHE   315      18.849  -5.667  -7.902  1.00 10.00      B   
ATOM   3176  N   GLY   316      20.015  -3.742  -8.033  1.00 10.00      B   
ATOM   3177  HN  GLY   316      20.834  -3.300  -8.350  1.00 10.00      B   
ATOM   3178  CA  GLY   316      19.019  -2.972  -7.309  1.00 10.00      B   
ATOM   3179  C   GLY   316      17.660  -2.989  -7.979  1.00 10.00      B   
ATOM   3180  O   GLY   316      16.636  -3.166  -7.315  1.00 10.00      B   
ATOM   3181  N   PHE   317      17.647  -2.817  -9.299  1.00 10.00      B   
ATOM   3182  HN  PHE   317      18.496  -2.680  -9.774  1.00 10.00      B   
ATOM   3183  CA  PHE   317      16.399  -2.814 -10.054  1.00 10.00      B   
ATOM   3184  CB  PHE   317      16.629  -2.361 -11.496  1.00 10.00      B   
ATOM   3185  CG  PHE   317      16.597  -0.868 -11.674  1.00 10.00      B   
ATOM   3186  CD1 PHE   317      17.764  -0.125 -11.646  1.00 10.00      B   
ATOM   3187  CD2 PHE   317      15.398  -0.211 -11.874  1.00 10.00      B   
ATOM   3188  CE1 PHE   317      17.735   1.247 -11.813  1.00 10.00      B   
ATOM   3189  CE2 PHE   317      15.360   1.160 -12.040  1.00 10.00      B   
ATOM   3190  CZ  PHE   317      16.530   1.891 -12.011  1.00 10.00      B   
ATOM   3191  C   PHE   317      15.718  -4.177 -10.023  1.00 10.00      B   
ATOM   3192  O   PHE   317      14.491  -4.261 -10.037  1.00 10.00      B   
ATOM   3193  N   VAL   318      16.521  -5.239  -9.964  1.00 10.00      B   
ATOM   3194  HN  VAL   318      17.489  -5.104  -9.943  1.00 10.00      B   
ATOM   3195  CA  VAL   318      15.994  -6.598  -9.924  1.00 10.00      B   
ATOM   3196  CB  VAL   318      17.113  -7.658 -10.032  1.00 10.00      B   
ATOM   3197  CG1 VAL   318      16.552  -9.062  -9.870  1.00 10.00      B   
ATOM   3198  CG2 VAL   318      17.825  -7.533 -11.365  1.00 10.00      B   
ATOM   3199  C   VAL   318      15.191  -6.825  -8.647  1.00 10.00      B   
ATOM   3200  O   VAL   318      14.100  -7.389  -8.683  1.00 10.00      B   
ATOM   3201  N   PHE   319      15.724  -6.364  -7.524  1.00 10.00      B   
ATOM   3202  HN  PHE   319      16.596  -5.910  -7.556  1.00 10.00      B   
ATOM   3203  CA  PHE   319      15.042  -6.515  -6.246  1.00 10.00      B   
ATOM   3204  CB  PHE   319      15.925  -6.000  -5.111  1.00 10.00      B   
ATOM   3205  CG  PHE   319      15.404  -6.317  -3.739  1.00 10.00      B   
ATOM   3206  CD1 PHE   319      15.284  -7.629  -3.315  1.00 10.00      B   
ATOM   3207  CD2 PHE   319      15.038  -5.302  -2.872  1.00 10.00      B   
ATOM   3208  CE1 PHE   319      14.810  -7.925  -2.051  1.00 10.00      B   
ATOM   3209  CE2 PHE   319      14.562  -5.589  -1.607  1.00 10.00      B   
ATOM   3210  CZ  PHE   319      14.448  -6.903  -1.195  1.00 10.00      B   
ATOM   3211  C   PHE   319      13.715  -5.769  -6.264  1.00 10.00      B   
ATOM   3212  O   PHE   319      12.722  -6.228  -5.700  1.00 10.00      B   
ATOM   3213  N   TYR   320      13.713  -4.622  -6.933  1.00 10.00      B   
ATOM   3214  HN  TYR   320      14.545  -4.320  -7.357  1.00 10.00      B   
ATOM   3215  CA  TYR   320      12.523  -3.793  -7.052  1.00 10.00      B   
ATOM   3216  CB  TYR   320      12.895  -2.435  -7.660  1.00 10.00      B   
ATOM   3217  CG  TYR   320      11.736  -1.476  -7.848  1.00 10.00      B   
ATOM   3218  CD1 TYR   320      11.303  -0.661  -6.808  1.00 10.00      B   
ATOM   3219  CD2 TYR   320      11.082  -1.375  -9.071  1.00 10.00      B   
ATOM   3220  CE1 TYR   320      10.253   0.227  -6.983  1.00 10.00      B   
ATOM   3221  CE2 TYR   320      10.033  -0.494  -9.254  1.00 10.00      B   
ATOM   3222  CZ  TYR   320       9.623   0.305  -8.208  1.00 10.00      B   
ATOM   3223  OH  TYR   320       8.578   1.188  -8.391  1.00 10.00      B   
ATOM   3224  HH  TYR   320       8.923   2.092  -8.400  1.00 10.00      B   
ATOM   3225  C   TYR   320      11.457  -4.482  -7.901  1.00 10.00      B   
ATOM   3226  O   TYR   320      10.309  -4.622  -7.477  1.00 10.00      B   
ATOM   3227  N   VAL   321      11.841  -4.933  -9.090  1.00 10.00      B   
ATOM   3228  HN  VAL   321      12.777  -4.824  -9.368  1.00 10.00      B   
ATOM   3229  CA  VAL   321      10.897  -5.591  -9.989  1.00 10.00      B   
ATOM   3230  CB  VAL   321      11.424  -5.731 -11.438  1.00 10.00      B   
ATOM   3231  CG1 VAL   321      11.665  -4.359 -12.054  1.00 10.00      B   
ATOM   3232  CG2 VAL   321      12.685  -6.581 -11.501  1.00 10.00      B   
ATOM   3233  C   VAL   321      10.413  -6.937  -9.449  1.00 10.00      B   
ATOM   3234  O   VAL   321       9.238  -7.268  -9.577  1.00 10.00      B   
ATOM   3235  N   LEU   322      11.308  -7.697  -8.824  1.00 10.00      B   
ATOM   3236  HN  LEU   322      12.230  -7.374  -8.727  1.00 10.00      B   
ATOM   3237  CA  LEU   322      10.945  -9.001  -8.281  1.00 10.00      B   
ATOM   3238  CB  LEU   322      12.170  -9.754  -7.757  1.00 10.00      B   
ATOM   3239  CG  LEU   322      13.116 -10.335  -8.814  1.00 10.00      B   
ATOM   3240  CD1 LEU   322      14.143 -11.247  -8.160  1.00 10.00      B   
ATOM   3241  CD2 LEU   322      12.337 -11.084  -9.888  1.00 10.00      B   
ATOM   3242  C   LEU   322       9.888  -8.880  -7.192  1.00 10.00      B   
ATOM   3243  O   LEU   322       8.892  -9.599  -7.204  1.00 10.00      B   
ATOM   3244  N   ASP   323      10.096  -7.951  -6.269  1.00 10.00      B   
ATOM   3245  HN  ASP   323      10.902  -7.392  -6.327  1.00 10.00      B   
ATOM   3246  CA  ASP   323       9.157  -7.732  -5.168  1.00 10.00      B   
ATOM   3247  CB  ASP   323       9.738  -6.726  -4.171  1.00 10.00      B   
ATOM   3248  CG  ASP   323       8.684  -6.074  -3.298  1.00 10.00      B   
ATOM   3249  OD1 ASP   323       8.329  -6.648  -2.247  1.00 10.00      B   
ATOM   3250  OD2 ASP   323       8.214  -4.973  -3.651  1.00 10.00      B   
ATOM   3251  C   ASP   323       7.807  -7.241  -5.686  1.00 10.00      B   
ATOM   3252  O   ASP   323       6.750  -7.633  -5.186  1.00 10.00      B   
ATOM   3253  N   GLN   324       7.852  -6.399  -6.708  1.00 10.00      B   
ATOM   3254  HN  GLN   324       8.724  -6.139  -7.073  1.00 10.00      B   
ATOM   3255  CA  GLN   324       6.646  -5.841  -7.297  1.00 10.00      B   
ATOM   3256  CB  GLN   324       6.970  -4.556  -8.058  1.00 10.00      B   
ATOM   3257  CG  GLN   324       7.332  -3.380  -7.163  1.00 10.00      B   
ATOM   3258  CD  GLN   324       6.215  -3.004  -6.209  1.00 10.00      B   
ATOM   3259  OE1 GLN   324       5.318  -2.234  -6.558  1.00 10.00      B   
ATOM   3260  NE2 GLN   324       6.262  -3.530  -4.995  1.00 10.00      B   
ATOM   3261 HE21 GLN   324       7.016  -4.135  -4.770  1.00 10.00      B   
ATOM   3262 HE22 GLN   324       5.551  -3.298  -4.359  1.00 10.00      B   
ATOM   3263  C   GLN   324       5.931  -6.837  -8.208  1.00 10.00      B   
ATOM   3264  O   GLN   324       4.840  -6.561  -8.697  1.00 10.00      B   
ATOM   3265  N   ILE   325       6.545  -7.990  -8.443  1.00 10.00      B   
ATOM   3266  HN  ILE   325       7.427  -8.156  -8.046  1.00 10.00      B   
ATOM   3267  CA  ILE   325       5.939  -9.008  -9.293  1.00 10.00      B   
ATOM   3268  CB  ILE   325       6.858  -9.411 -10.470  1.00 10.00      B   
ATOM   3269  CG1 ILE   325       6.967  -8.263 -11.483  1.00 10.00      B   
ATOM   3270  CG2 ILE   325       6.353 -10.677 -11.154  1.00 10.00      B   
ATOM   3271  CD1 ILE   325       8.003  -8.492 -12.565  1.00 10.00      B   
ATOM   3272  C   ILE   325       5.535 -10.241  -8.483  1.00 10.00      B   
ATOM   3273  O   ILE   325       4.414 -10.730  -8.610  1.00 10.00      B   
ATOM   3274  N   PHE   326       6.442 -10.721  -7.631  1.00 10.00      B   
ATOM   3275  HN  PHE   326       7.313 -10.267  -7.555  1.00 10.00      B   
ATOM   3276  CA  PHE   326       6.185 -11.902  -6.806  1.00 10.00      B   
ATOM   3277  CB  PHE   326       7.413 -12.268  -5.963  1.00 10.00      B   
ATOM   3278  CG  PHE   326       8.546 -12.878  -6.746  1.00 10.00      B   
ATOM   3279  CD1 PHE   326       9.854 -12.760  -6.303  1.00 10.00      B   
ATOM   3280  CD2 PHE   326       8.303 -13.571  -7.922  1.00 10.00      B   
ATOM   3281  CE1 PHE   326      10.897 -13.321  -7.015  1.00 10.00      B   
ATOM   3282  CE2 PHE   326       9.341 -14.132  -8.640  1.00 10.00      B   
ATOM   3283  CZ  PHE   326      10.640 -14.006  -8.186  1.00 10.00      B   
ATOM   3284  C   PHE   326       4.962 -11.717  -5.909  1.00 10.00      B   
ATOM   3285  O   PHE   326       4.204 -12.660  -5.684  1.00 10.00      B   
ATOM   3286  N   GLY   327       4.781 -10.500  -5.410  1.00 10.00      B   
ATOM   3287  HN  GLY   327       5.428  -9.799  -5.621  1.00 10.00      B   
ATOM   3288  CA  GLY   327       3.648 -10.199  -4.553  1.00 10.00      B   
ATOM   3289  C   GLY   327       2.317 -10.416  -5.256  1.00 10.00      B   
ATOM   3290  O   GLY   327       1.557 -11.310  -4.879  1.00 10.00      B   
ATOM   3291  N   PRO   328       2.002  -9.604  -6.286  1.00 10.00      B   
ATOM   3292  CA  PRO   328       0.750  -9.728  -7.047  1.00 10.00      B   
ATOM   3293  CB  PRO   328       0.861  -8.632  -8.115  1.00 10.00      B   
ATOM   3294  CG  PRO   328       1.842  -7.661  -7.557  1.00 10.00      B   
ATOM   3295  CD  PRO   328       2.823  -8.480  -6.769  1.00 10.00      B   
ATOM   3296  C   PRO   328       0.605 -11.101  -7.710  1.00 10.00      B   
ATOM   3297  O   PRO   328      -0.502 -11.519  -8.055  1.00 10.00      B   
ATOM   3298  N   LEU   329       1.724 -11.802  -7.881  1.00 10.00      B   
ATOM   3299  HN  LEU   329       2.577 -11.415  -7.586  1.00 10.00      B   
ATOM   3300  CA  LEU   329       1.719 -13.125  -8.493  1.00 10.00      B   
ATOM   3301  CB  LEU   329       3.111 -13.471  -9.033  1.00 10.00      B   
ATOM   3302  CG  LEU   329       3.158 -14.394 -10.253  1.00 10.00      B   
ATOM   3303  CD1 LEU   329       2.698 -13.655 -11.498  1.00 10.00      B   
ATOM   3304  CD2 LEU   329       4.555 -14.958 -10.447  1.00 10.00      B   
ATOM   3305  C   LEU   329       1.271 -14.181  -7.482  1.00 10.00      B   
ATOM   3306  O   LEU   329       2.016 -15.111  -7.158  1.00 10.00      B   
ATOM   3307  N   THR   330       0.056 -14.021  -6.979  1.00 10.00      B   
ATOM   3308  HN  THR   330      -0.476 -13.240  -7.256  1.00 10.00      B   
ATOM   3309  CA  THR   330      -0.511 -14.943  -6.010  1.00 10.00      B   
ATOM   3310  CB  THR   330      -0.599 -14.276  -4.623  1.00 10.00      B   
ATOM   3311  OG1 THR   330      -0.754 -12.855  -4.782  1.00 10.00      B   
ATOM   3312  HG1 THR   330       0.121 -12.438  -4.798  1.00 10.00      B   
ATOM   3313  CG2 THR   330       0.658 -14.560  -3.814  1.00 10.00      B   
ATOM   3314  C   THR   330      -1.908 -15.370  -6.447  1.00 10.00      B   
ATOM   3315  O   THR   330      -2.788 -15.614  -5.620  1.00 10.00      B   
ATOM   3316  N   LEU   331      -2.106 -15.471  -7.756  1.00 10.00      B   
ATOM   3317  HN  LEU   331      -1.361 -15.292  -8.369  1.00 10.00      B   
ATOM   3318  CA  LEU   331      -3.404 -15.843  -8.301  1.00 10.00      B   
ATOM   3319  CB  LEU   331      -3.748 -14.966  -9.509  1.00 10.00      B   
ATOM   3320  CG  LEU   331      -3.594 -13.453  -9.322  1.00 10.00      B   
ATOM   3321  CD1 LEU   331      -3.933 -12.726 -10.613  1.00 10.00      B   
ATOM   3322  CD2 LEU   331      -4.470 -12.958  -8.181  1.00 10.00      B   
ATOM   3323  C   LEU   331      -3.470 -17.320  -8.688  1.00 10.00      B   
ATOM   3324  O   LEU   331      -4.542 -17.839  -8.995  1.00 10.00      B   
ATOM   3325  N   VAL   332      -2.331 -18.000  -8.673  1.00 10.00      B   
ATOM   3326  HN  VAL   332      -1.501 -17.546  -8.415  1.00 10.00      B   
ATOM   3327  CA  VAL   332      -2.299 -19.413  -9.037  1.00 10.00      B   
ATOM   3328  CB  VAL   332      -0.937 -19.855  -9.621  1.00 10.00      B   
ATOM   3329  CG1 VAL   332      -1.006 -21.291 -10.120  1.00 10.00      B   
ATOM   3330  CG2 VAL   332      -0.513 -18.932 -10.752  1.00 10.00      B   
ATOM   3331  C   VAL   332      -2.686 -20.314  -7.862  1.00 10.00      B   
ATOM   3332  O   VAL   332      -3.856 -20.668  -7.700  1.00 10.00      B   
ATOM   3333  N   TYR   333      -1.709 -20.664  -7.034  1.00 10.00      B   
ATOM   3334  HN  TYR   333      -0.800 -20.330  -7.194  1.00 10.00      B   
ATOM   3335  CA  TYR   333      -1.956 -21.539  -5.895  1.00 10.00      B   
ATOM   3336  CB  TYR   333      -0.689 -22.313  -5.520  1.00 10.00      B   
ATOM   3337  CG  TYR   333      -0.069 -23.066  -6.673  1.00 10.00      B   
ATOM   3338  CD1 TYR   333       1.221 -22.782  -7.096  1.00 10.00      B   
ATOM   3339  CD2 TYR   333      -0.777 -24.055  -7.344  1.00 10.00      B   
ATOM   3340  CE1 TYR   333       1.791 -23.457  -8.155  1.00 10.00      B   
ATOM   3341  CE2 TYR   333      -0.213 -24.739  -8.405  1.00 10.00      B   
ATOM   3342  CZ  TYR   333       1.070 -24.434  -8.805  1.00 10.00      B   
ATOM   3343  OH  TYR   333       1.635 -25.105  -9.865  1.00 10.00      B   
ATOM   3344  HH  TYR   333       2.419 -25.581  -9.554  1.00 10.00      B   
ATOM   3345  C   TYR   333      -2.473 -20.766  -4.689  1.00 10.00      B   
ATOM   3346  O   TYR   333      -3.204 -21.313  -3.861  1.00 10.00      B   
ATOM   3347  N   GLY   334      -2.097 -19.498  -4.601  1.00 10.00      B   
ATOM   3348  HN  GLY   334      -1.520 -19.118  -5.292  1.00 10.00      B   
ATOM   3349  CA  GLY   334      -2.519 -18.679  -3.487  1.00 10.00      B   
ATOM   3350  C   GLY   334      -1.700 -18.989  -2.255  1.00 10.00      B   
ATOM   3351  O   GLY   334      -2.238 -19.416  -1.233  1.00 10.00      B   
ATOM   3352  N   ILE   335      -0.388 -18.810  -2.370  1.00 10.00      B   
ATOM   3353  HN  ILE   335      -0.026 -18.485  -3.220  1.00 10.00      B   
ATOM   3354  CA  ILE   335       0.524 -19.072  -1.264  1.00 10.00      B   
ATOM   3355  CB  ILE   335       2.004 -19.038  -1.718  1.00 10.00      B   
ATOM   3356  CG1 ILE   335       2.342 -17.696  -2.379  1.00 10.00      B   
ATOM   3357  CG2 ILE   335       2.294 -20.196  -2.664  1.00 10.00      B   
ATOM   3358  CD1 ILE   335       3.813 -17.508  -2.689  1.00 10.00      B   
ATOM   3359  C   ILE   335       0.304 -18.063  -0.140  1.00 10.00      B   
ATOM   3360  O   ILE   335      -0.093 -16.927  -0.396  1.00 10.00      B   
ATOM   3361  N   PRO   336       0.540 -18.473   1.118  1.00 10.00      B   
ATOM   3362  CA  PRO   336       0.365 -17.596   2.282  1.00 10.00      B   
ATOM   3363  CB  PRO   336       0.900 -18.438   3.446  1.00 10.00      B   
ATOM   3364  CG  PRO   336       0.751 -19.847   2.987  1.00 10.00      B   
ATOM   3365  CD  PRO   336       0.984 -19.824   1.505  1.00 10.00      B   
ATOM   3366  C   PRO   336       1.180 -16.315   2.150  1.00 10.00      B   
ATOM   3367  O   PRO   336       2.334 -16.351   1.713  1.00 10.00      B   
ATOM   3368  N   PRO   337       0.591 -15.168   2.537  1.00 10.00      B   
ATOM   3369  CA  PRO   337       1.257 -13.858   2.462  1.00 10.00      B   
ATOM   3370  CB  PRO   337       0.292 -12.932   3.206  1.00 10.00      B   
ATOM   3371  CG  PRO   337      -1.039 -13.578   3.045  1.00 10.00      B   
ATOM   3372  CD  PRO   337      -0.782 -15.058   3.068  1.00 10.00      B   
ATOM   3373  C   PRO   337       2.617 -13.874   3.154  1.00 10.00      B   
ATOM   3374  O   PRO   337       3.546 -13.182   2.735  1.00 10.00      B   
ATOM   3375  N   ILE   338       2.720 -14.686   4.205  1.00 10.00      B   
ATOM   3376  HN  ILE   338       1.935 -15.202   4.477  1.00 10.00      B   
ATOM   3377  CA  ILE   338       3.958 -14.826   4.962  1.00 10.00      B   
ATOM   3378  CB  ILE   338       3.827 -15.907   6.059  1.00 10.00      B   
ATOM   3379  CG1 ILE   338       2.489 -15.777   6.795  1.00 10.00      B   
ATOM   3380  CG2 ILE   338       4.988 -15.811   7.041  1.00 10.00      B   
ATOM   3381  CD1 ILE   338       2.187 -16.930   7.728  1.00 10.00      B   
ATOM   3382  C   ILE   338       5.100 -15.218   4.030  1.00 10.00      B   
ATOM   3383  O   ILE   338       6.149 -14.579   4.010  1.00 10.00      B   
ATOM   3384  N   ILE   339       4.874 -16.262   3.240  1.00 10.00      B   
ATOM   3385  HN  ILE   339       4.005 -16.712   3.280  1.00 10.00      B   
ATOM   3386  CA  ILE   339       5.879 -16.745   2.305  1.00 10.00      B   
ATOM   3387  CB  ILE   339       5.579 -18.189   1.848  1.00 10.00      B   
ATOM   3388  CG1 ILE   339       5.573 -19.131   3.055  1.00 10.00      B   
ATOM   3389  CG2 ILE   339       6.587 -18.659   0.807  1.00 10.00      B   
ATOM   3390  CD1 ILE   339       5.289 -20.576   2.711  1.00 10.00      B   
ATOM   3391  C   ILE   339       5.965 -15.820   1.095  1.00 10.00      B   
ATOM   3392  O   ILE   339       7.036 -15.640   0.521  1.00 10.00      B   
ATOM   3393  N   GLY   340       4.829 -15.229   0.730  1.00 10.00      B   
ATOM   3394  HN  GLY   340       4.007 -15.418   1.235  1.00 10.00      B   
ATOM   3395  CA  GLY   340       4.782 -14.321  -0.403  1.00 10.00      B   
ATOM   3396  C   GLY   340       5.757 -13.166  -0.268  1.00 10.00      B   
ATOM   3397  O   GLY   340       6.560 -12.917  -1.167  1.00 10.00      B   
ATOM   3398  N   ALA   341       5.700 -12.470   0.861  1.00 10.00      B   
ATOM   3399  HN  ALA   341       5.033 -12.712   1.544  1.00 10.00      B   
ATOM   3400  CA  ALA   341       6.589 -11.343   1.109  1.00 10.00      B   
ATOM   3401  CB  ALA   341       6.023 -10.443   2.193  1.00 10.00      B   
ATOM   3402  C   ALA   341       7.991 -11.814   1.478  1.00 10.00      B   
ATOM   3403  O   ALA   341       8.978 -11.140   1.191  1.00 10.00      B   
ATOM   3404  N   LEU   342       8.077 -12.982   2.106  1.00 10.00      B   
ATOM   3405  HN  LEU   342       7.257 -13.479   2.317  1.00 10.00      B   
ATOM   3406  CA  LEU   342       9.366 -13.532   2.504  1.00 10.00      B   
ATOM   3407  CB  LEU   342       9.213 -14.598   3.593  1.00 10.00      B   
ATOM   3408  CG  LEU   342       9.444 -14.139   5.036  1.00 10.00      B   
ATOM   3409  CD1 LEU   342       9.152 -15.268   6.012  1.00 10.00      B   
ATOM   3410  CD2 LEU   342      10.865 -13.625   5.220  1.00 10.00      B   
ATOM   3411  C   LEU   342      10.123 -14.112   1.318  1.00 10.00      B   
ATOM   3412  O   LEU   342      11.317 -14.375   1.417  1.00 10.00      B   
ATOM   3413  N   LEU   343       9.436 -14.297   0.199  1.00 10.00      B   
ATOM   3414  HN  LEU   343       8.487 -14.052   0.175  1.00 10.00      B   
ATOM   3415  CA  LEU   343      10.056 -14.859  -0.995  1.00 10.00      B   
ATOM   3416  CB  LEU   343       9.038 -15.055  -2.125  1.00 10.00      B   
ATOM   3417  CG  LEU   343       9.529 -15.828  -3.351  1.00 10.00      B   
ATOM   3418  CD1 LEU   343       9.972 -17.233  -2.964  1.00 10.00      B   
ATOM   3419  CD2 LEU   343       8.444 -15.880  -4.416  1.00 10.00      B   
ATOM   3420  C   LEU   343      11.285 -14.058  -1.451  1.00 10.00      B   
ATOM   3421  O   LEU   343      12.391 -14.600  -1.475  1.00 10.00      B   
ATOM   3422  N   PRO   344      11.133 -12.760  -1.804  1.00 10.00      B   
ATOM   3423  CA  PRO   344      12.268 -11.940  -2.241  1.00 10.00      B   
ATOM   3424  CB  PRO   344      11.630 -10.604  -2.643  1.00 10.00      B   
ATOM   3425  CG  PRO   344      10.323 -10.568  -1.931  1.00 10.00      B   
ATOM   3426  CD  PRO   344       9.868 -11.995  -1.818  1.00 10.00      B   
ATOM   3427  C   PRO   344      13.281 -11.730  -1.119  1.00 10.00      B   
ATOM   3428  O   PRO   344      14.489 -11.709  -1.359  1.00 10.00      B   
ATOM   3429  N   SER   345      12.779 -11.599   0.104  1.00 10.00      B   
ATOM   3430  HN  SER   345      11.807 -11.642   0.222  1.00 10.00      B   
ATOM   3431  CA  SER   345      13.625 -11.386   1.271  1.00 10.00      B   
ATOM   3432  CB  SER   345      12.759 -11.122   2.508  1.00 10.00      B   
ATOM   3433  OG  SER   345      13.503 -10.485   3.536  1.00 10.00      B   
ATOM   3434  HG  SER   345      13.855 -11.154   4.137  1.00 10.00      B   
ATOM   3435  C   SER   345      14.548 -12.579   1.511  1.00 10.00      B   
ATOM   3436  O   SER   345      15.767 -12.422   1.619  1.00 10.00      B   
ATOM   3437  N   ALA   346      13.967 -13.774   1.566  1.00 10.00      B   
ATOM   3438  HN  ALA   346      12.991 -13.842   1.447  1.00 10.00      B   
ATOM   3439  CA  ALA   346      14.736 -14.988   1.800  1.00 10.00      B   
ATOM   3440  CB  ALA   346      13.815 -16.184   1.998  1.00 10.00      B   
ATOM   3441  C   ALA   346      15.706 -15.246   0.659  1.00 10.00      B   
ATOM   3442  O   ALA   346      16.859 -15.600   0.885  1.00 10.00      B   
ATOM   3443  N   SER   347      15.241 -15.050  -0.567  1.00 10.00      B   
ATOM   3444  HN  SER   347      14.311 -14.756  -0.688  1.00 10.00      B   
ATOM   3445  CA  SER   347      16.081 -15.271  -1.736  1.00 10.00      B   
ATOM   3446  CB  SER   347      15.257 -15.165  -3.011  1.00 10.00      B   
ATOM   3447  OG  SER   347      14.106 -15.991  -2.930  1.00 10.00      B   
ATOM   3448  HG  SER   347      13.386 -15.496  -2.509  1.00 10.00      B   
ATOM   3449  C   SER   347      17.263 -14.302  -1.770  1.00 10.00      B   
ATOM   3450  O   SER   347      18.367 -14.672  -2.174  1.00 10.00      B   
ATOM   3451  N   PHE   348      17.031 -13.067  -1.332  1.00 10.00      B   
ATOM   3452  HN  PHE   348      16.131 -12.829  -1.019  1.00 10.00      B   
ATOM   3453  CA  PHE   348      18.081 -12.058  -1.304  1.00 10.00      B   
ATOM   3454  CB  PHE   348      17.494 -10.678  -0.998  1.00 10.00      B   
ATOM   3455  CG  PHE   348      18.188  -9.547  -1.703  1.00 10.00      B   
ATOM   3456  CD1 PHE   348      18.394  -9.587  -3.071  1.00 10.00      B   
ATOM   3457  CD2 PHE   348      18.628  -8.439  -0.996  1.00 10.00      B   
ATOM   3458  CE1 PHE   348      19.025  -8.548  -3.727  1.00 10.00      B   
ATOM   3459  CE2 PHE   348      19.261  -7.395  -1.644  1.00 10.00      B   
ATOM   3460  CZ  PHE   348      19.459  -7.449  -3.011  1.00 10.00      B   
ATOM   3461  C   PHE   348      19.122 -12.433  -0.256  1.00 10.00      B   
ATOM   3462  O   PHE   348      20.322 -12.245  -0.453  1.00 10.00      B   
ATOM   3463  N   PHE   349      18.651 -12.966   0.862  1.00 10.00      B   
ATOM   3464  HN  PHE   349      17.681 -13.059   0.974  1.00 10.00      B   
ATOM   3465  CA  PHE   349      19.534 -13.396   1.935  1.00 10.00      B   
ATOM   3466  CB  PHE   349      18.719 -13.656   3.209  1.00 10.00      B   
ATOM   3467  CG  PHE   349      19.545 -13.973   4.423  1.00 10.00      B   
ATOM   3468  CD1 PHE   349      20.153 -12.961   5.149  1.00 10.00      B   
ATOM   3469  CD2 PHE   349      19.708 -15.282   4.844  1.00 10.00      B   
ATOM   3470  CE1 PHE   349      20.907 -13.250   6.272  1.00 10.00      B   
ATOM   3471  CE2 PHE   349      20.461 -15.579   5.966  1.00 10.00      B   
ATOM   3472  CZ  PHE   349      21.062 -14.561   6.682  1.00 10.00      B   
ATOM   3473  C   PHE   349      20.279 -14.662   1.512  1.00 10.00      B   
ATOM   3474  O   PHE   349      21.449 -14.852   1.842  1.00 10.00      B   
ATOM   3475  N   LEU   350      19.584 -15.504   0.758  1.00 10.00      B   
ATOM   3476  HN  LEU   350      18.652 -15.277   0.531  1.00 10.00      B   
ATOM   3477  CA  LEU   350      20.137 -16.756   0.266  1.00 10.00      B   
ATOM   3478  CB  LEU   350      19.049 -17.580  -0.427  1.00 10.00      B   
ATOM   3479  CG  LEU   350      19.334 -19.074  -0.591  1.00 10.00      B   
ATOM   3480  CD1 LEU   350      19.432 -19.752   0.768  1.00 10.00      B   
ATOM   3481  CD2 LEU   350      18.262 -19.733  -1.445  1.00 10.00      B   
ATOM   3482  C   LEU   350      21.304 -16.512  -0.686  1.00 10.00      B   
ATOM   3483  O   LEU   350      22.385 -17.062  -0.493  1.00 10.00      B   
ATOM   3484  N   ILE   351      21.087 -15.676  -1.706  1.00 10.00      B   
ATOM   3485  HN  ILE   351      20.202 -15.261  -1.808  1.00 10.00      B   
ATOM   3486  CA  ILE   351      22.140 -15.374  -2.679  1.00 10.00      B   
ATOM   3487  CB  ILE   351      21.640 -14.502  -3.861  1.00 10.00      B   
ATOM   3488  CG1 ILE   351      22.761 -14.234  -4.874  1.00 10.00      B   
ATOM   3489  CG2 ILE   351      21.035 -13.196  -3.377  1.00 10.00      B   
ATOM   3490  CD1 ILE   351      23.261 -15.474  -5.587  1.00 10.00      B   
ATOM   3491  C   ILE   351      23.352 -14.738  -1.995  1.00 10.00      B   
ATOM   3492  O   ILE   351      24.499 -15.009  -2.355  1.00 10.00      B   
ATOM   3493  N   SER   352      23.091 -13.911  -0.990  1.00 10.00      B   
ATOM   3494  HN  SER   352      22.156 -13.725  -0.753  1.00 10.00      B   
ATOM   3495  CA  SER   352      24.155 -13.265  -0.241  1.00 10.00      B   
ATOM   3496  CB  SER   352      23.571 -12.225   0.722  1.00 10.00      B   
ATOM   3497  OG  SER   352      24.555 -11.730   1.615  1.00 10.00      B   
ATOM   3498  HG  SER   352      25.331 -11.432   1.110  1.00 10.00      B   
ATOM   3499  C   SER   352      24.958 -14.320   0.523  1.00 10.00      B   
ATOM   3500  O   SER   352      26.186 -14.253   0.603  1.00 10.00      B   
ATOM   3501  N   LEU   353      24.248 -15.311   1.061  1.00 10.00      B   
ATOM   3502  HN  LEU   353      23.270 -15.309   0.954  1.00 10.00      B   
ATOM   3503  CA  LEU   353      24.874 -16.394   1.806  1.00 10.00      B   
ATOM   3504  CB  LEU   353      23.809 -17.239   2.515  1.00 10.00      B   
ATOM   3505  CG  LEU   353      24.322 -18.284   3.508  1.00 10.00      B   
ATOM   3506  CD1 LEU   353      24.941 -17.612   4.726  1.00 10.00      B   
ATOM   3507  CD2 LEU   353      23.206 -19.230   3.922  1.00 10.00      B   
ATOM   3508  C   LEU   353      25.710 -17.267   0.871  1.00 10.00      B   
ATOM   3509  O   LEU   353      26.695 -17.881   1.290  1.00 10.00      B   
ATOM   3510  N   TRP   354      25.306 -17.317  -0.395  1.00 10.00      B   
ATOM   3511  HN  TRP   354      24.498 -16.823  -0.658  1.00 10.00      B   
ATOM   3512  CA  TRP   354      26.019 -18.096  -1.398  1.00 10.00      B   
ATOM   3513  CB  TRP   354      25.228 -18.169  -2.709  1.00 10.00      B   
ATOM   3514  CG  TRP   354      23.970 -18.989  -2.656  1.00 10.00      B   
ATOM   3515  CD1 TRP   354      22.887 -18.859  -3.477  1.00 10.00      B   
ATOM   3516  CD2 TRP   354      23.655 -20.063  -1.753  1.00 10.00      B   
ATOM   3517  NE1 TRP   354      21.920 -19.775  -3.146  1.00 10.00      B   
ATOM   3518  HE1 TRP   354      21.051 -19.873  -3.594  1.00 10.00      B   
ATOM   3519  CE2 TRP   354      22.366 -20.527  -2.090  1.00 10.00      B   
ATOM   3520  CE3 TRP   354      24.332 -20.678  -0.692  1.00 10.00      B   
ATOM   3521  CZ2 TRP   354      21.746 -21.572  -1.409  1.00 10.00      B   
ATOM   3522  CZ3 TRP   354      23.716 -21.714  -0.018  1.00 10.00      B   
ATOM   3523  CH2 TRP   354      22.435 -22.150  -0.378  1.00 10.00      B   
ATOM   3524  C   TRP   354      27.391 -17.490  -1.667  1.00 10.00      B   
ATOM   3525  O   TRP   354      28.382 -18.206  -1.779  1.00 10.00      B   
ATOM   3526  N   LEU   355      27.437 -16.166  -1.759  1.00 10.00      B   
ATOM   3527  HN  LEU   355      26.607 -15.651  -1.656  1.00 10.00      B   
ATOM   3528  CA  LEU   355      28.687 -15.460  -2.017  1.00 10.00      B   
ATOM   3529  CB  LEU   355      28.416 -14.069  -2.599  1.00 10.00      B   
ATOM   3530  CG  LEU   355      27.788 -14.029  -3.995  1.00 10.00      B   
ATOM   3531  CD1 LEU   355      27.604 -12.591  -4.455  1.00 10.00      B   
ATOM   3532  CD2 LEU   355      28.639 -14.804  -4.990  1.00 10.00      B   
ATOM   3533  C   LEU   355      29.536 -15.352  -0.753  1.00 10.00      B   
ATOM   3534  O   LEU   355      30.765 -15.363  -0.821  1.00 10.00      B   
ATOM   3535  N   LEU   356      28.872 -15.256   0.394  1.00 10.00      B   
ATOM   3536  HN  LEU   356      27.891 -15.246   0.375  1.00 10.00      B   
ATOM   3537  CA  LEU   356      29.555 -15.147   1.682  1.00 10.00      B   
ATOM   3538  CB  LEU   356      28.533 -14.932   2.804  1.00 10.00      B   
ATOM   3539  CG  LEU   356      29.099 -14.708   4.207  1.00 10.00      B   
ATOM   3540  CD1 LEU   356      29.780 -13.352   4.301  1.00 10.00      B   
ATOM   3541  CD2 LEU   356      28.002 -14.832   5.250  1.00 10.00      B   
ATOM   3542  C   LEU   356      30.401 -16.387   1.970  1.00 10.00      B   
ATOM   3543  O   LEU   356      31.455 -16.304   2.600  1.00 10.00      B   
ATOM   3544  N   MET   357      29.937 -17.534   1.500  1.00 10.00      B   
ATOM   3545  HN  MET   357      29.097 -17.540   0.995  1.00 10.00      B   
ATOM   3546  CA  MET   357      30.649 -18.786   1.710  1.00 10.00      B   
ATOM   3547  CB  MET   357      29.895 -19.665   2.713  1.00 10.00      B   
ATOM   3548  CG  MET   357      29.988 -19.202   4.160  1.00 10.00      B   
ATOM   3549  SD  MET   357      31.646 -19.379   4.850  1.00 10.00      B   
ATOM   3550  CE  MET   357      31.903 -21.145   4.680  1.00 10.00      B   
ATOM   3551  C   MET   357      30.828 -19.532   0.393  1.00 10.00      B   
ATOM   3552  O   MET   357      30.489 -20.709   0.281  1.00 10.00      B   
ATOM   3553  N   ARG   358      31.360 -18.843  -0.607  1.00 10.00      B   
ATOM   3554  HN  ARG   358      31.620 -17.907  -0.462  1.00 10.00      B   
ATOM   3555  CA  ARG   358      31.569 -19.452  -1.914  1.00 10.00      B   
ATOM   3556  CB  ARG   358      31.226 -18.469  -3.036  1.00 10.00      B   
ATOM   3557  CG  ARG   358      31.285 -19.073  -4.429  1.00 10.00      B   
ATOM   3558  CD  ARG   358      30.303 -18.393  -5.362  1.00 10.00      B   
ATOM   3559  NE  ARG   358      28.935 -18.864  -5.152  1.00 10.00      B   
ATOM   3560  HE  ARG   358      28.708 -19.208  -4.256  1.00 10.00      B   
ATOM   3561  CZ  ARG   358      27.991 -18.853  -6.091  1.00 10.00      B   
ATOM   3562  NH1 ARG   358      28.266 -18.392  -7.311  1.00 10.00      B   
ATOM   3563 HH11 ARG   358      29.224 -18.038  -7.533  1.00 10.00      B   
ATOM   3564 HH12 ARG   358      27.527 -18.386  -8.053  1.00 10.00      B   
ATOM   3565  NH2 ARG   358      26.773 -19.308  -5.810  1.00 10.00      B   
ATOM   3566 HH21 ARG   358      26.561 -19.678  -4.854  1.00 10.00      B   
ATOM   3567 HH22 ARG   358      26.023 -19.301  -6.538  1.00 10.00      B   
ATOM   3568  C   ARG   358      32.996 -19.969  -2.069  1.00 10.00      B   
ATOM   3569  O   ARG   358      33.225 -21.002  -2.698  1.00 10.00      B   
ATOM   3570  N   LYS   359      33.952 -19.264  -1.484  1.00 10.00      B   
ATOM   3571  HN  LYS   359      33.713 -18.472  -0.955  1.00 10.00      B   
ATOM   3572  CB  LYS   359      36.192 -18.539  -2.208  1.00 10.00      B   
ATOM   3573  CG  LYS   359      35.889 -18.279  -3.677  1.00 10.00      B   
ATOM   3574  CD  LYS   359      36.187 -19.508  -4.522  1.00 10.00      B   
ATOM   3575  CE  LYS   359      35.792 -19.297  -5.975  1.00 10.00      B   
ATOM   3576  NZ  LYS   359      35.984 -20.532  -6.783  1.00 10.00      B   
ATOM   3577  HZ1 LYS   359      36.977 -20.837  -6.741  1.00 10.00      B   
ATOM   3578  HZ2 LYS   359      35.730 -20.359  -7.775  1.00 10.00      B   
ATOM   3579  HZ3 LYS   359      35.383 -21.299  -6.416  1.00 10.00      B   
ATOM   3580  CA  LYS   359      35.351 -19.656  -1.580  1.00 10.00      B   
ATOM   3581  C   LYS   359      35.904 -20.031  -0.213  1.00 10.00      B   
ATOM   3582  O   LYS   359      36.379 -21.178  -0.052  1.00 10.00      B   
ATOM   3583  OXT LYS   359      35.853 -19.183   0.698  1.00 10.00      B   
END
