# Supplementary material for: Large-scale discovery of protein interactions at residue resolution using co-evolution calculated from genomic sequences
Source: Nat Commun. 2021 Mar 2;12:1396. doi: 10.1038/s41467-021-21636-z (PMC7925567; doi:10.1038/s41467-021-21636-z)
Supplement: Supplementary file 13 — Supplementary Data 11 [file 41467_2021_21636_MOESM13_ESM.zip › supplementary_prediction/membrane088588_YAJC_LPTG/models/haddock_top_3_haddock_24w.pdb]

REMARK FILENAME="haddock_24w.pdb0"
REMARK ===============================================================
REMARK HADDOCK run for haddock
REMARK initial structure: haddock_24.pdb
REMARK final NOE weights: unambig 50 amb: 50
REMARK ===============================================================
REMARK            total,bonds,angles,improper,dihe,vdw,elec,air,cdih,coup,rdcs,vean,dani,xpcs,rg
REMARK energies: 95.2321, 0, 0, 0, 0, -49.1676, -227.862, 372.262, 0, 0, 0, 0, 0, 0, 0
REMARK ===============================================================
REMARK            bonds,angles,impropers,dihe,air,cdih,coup,rdcs,vean,dani,xpcs
REMARK rms-dev.: 0,0,0,0,17.5542,0,0, 0, 0, 0, 0
REMARK ===============================================================
REMARK               air,cdih,coup,rdcs,vean,dani,xpcs
REMARK               >0.3,>5,>1,>0,>5,>0.2,>0.2
REMARK violations.: 3, 0, 0, 0, 0, 0, 0
REMARK ===============================================================
REMARK                        CVpartition#,violations,rms
REMARK AIRs cross-validation: 2, 0, NaN
REMARK ===============================================================
REMARK NCS energy: 0
REMARK ===============================================================
REMARK Symmetry energy: 0
REMARK ===============================================================
REMARK Desolvation energy: -31.371
REMARK Internal energy free molecules: 57202.3
REMARK Internal energy complex: -12728.3
REMARK Binding energy: -70239
REMARK ===============================================================
REMARK buried surface area: 1685.85
REMARK ===============================================================
REMARK water - chain1: 0 0 0
REMARK water - chain2: 0 0 0
REMARK water - chain3: 0 0 0
REMARK water - chain4: 0 0 0
REMARK water - chain5: 0 0 0
REMARK water - chain6: 0 0 0
REMARK ===============================================================
REMARK water - water: 0 0 0
REMARK ===============================================================
REMARK DATE:05-Aug-2020  10:30:43       created by user: he47
REMARK VERSION:1.3
ATOM      1  CB  SER    19      26.448 -39.366   3.312  1.00 10.00      A   
ATOM      2  OG  SER    19      25.477 -40.183   3.948  1.00 10.00      A   
ATOM      3  HG  SER    19      25.550 -41.087   3.614  1.00 10.00      A   
ATOM      4  C   SER    19      28.721 -38.348   3.609  1.00 10.00      A   
ATOM      5  O   SER    19      28.678 -37.296   4.245  1.00 10.00      A   
ATOM      6  N   SER    19      27.639 -39.576   5.451  1.00 10.00      A   
ATOM      7  HT1 SER    19      27.071 -40.405   5.709  1.00 10.00      A   
ATOM      8  HT2 SER    19      27.156 -38.719   5.789  1.00 10.00      A   
ATOM      9  HT3 SER    19      28.565 -39.641   5.919  1.00 10.00      A   
ATOM     10  CA  SER    19      27.813 -39.515   3.986  1.00 10.00      A   
ATOM     11  N   PRO    20      29.558 -38.518   2.571  1.00 10.00      A   
ATOM     12  CA  PRO    20      30.482 -37.469   2.114  1.00 10.00      A   
ATOM     13  CB  PRO    20      31.443 -38.234   1.202  1.00 10.00      A   
ATOM     14  CG  PRO    20      30.634 -39.367   0.672  1.00 10.00      A   
ATOM     15  CD  PRO    20      29.675 -39.749   1.765  1.00 10.00      A   
ATOM     16  C   PRO    20      29.766 -36.361   1.336  1.00 10.00      A   
ATOM     17  O   PRO    20      30.076 -36.092   0.175  1.00 10.00      A   
ATOM     18  N   MET    21      28.814 -35.712   1.990  1.00 10.00      A   
ATOM     19  HN  MET    21      28.624 -35.955   2.925  1.00 10.00      A   
ATOM     20  CA  MET    21      28.051 -34.642   1.368  1.00 10.00      A   
ATOM     21  CB  MET    21      26.549 -34.867   1.554  1.00 10.00      A   
ATOM     22  CG  MET    21      25.981 -36.030   0.756  1.00 10.00      A   
ATOM     23  SD  MET    21      24.177 -36.044   0.738  1.00 10.00      A   
ATOM     24  CE  MET    21      23.819 -36.145   2.490  1.00 10.00      A   
ATOM     25  C   MET    21      28.444 -33.295   1.954  1.00 10.00      A   
ATOM     26  O   MET    21      27.725 -32.308   1.807  1.00 10.00      A   
ATOM     27  N   SER    22      29.597 -33.267   2.606  1.00 10.00      A   
ATOM     28  HN  SER    22      30.121 -34.090   2.678  1.00 10.00      A   
ATOM     29  CA  SER    22      30.111 -32.056   3.235  1.00 10.00      A   
ATOM     30  CB  SER    22      31.475 -32.344   3.865  1.00 10.00      A   
ATOM     31  OG  SER    22      32.256 -33.168   3.014  1.00 10.00      A   
ATOM     32  HG  SER    22      32.906 -32.620   2.554  1.00 10.00      A   
ATOM     33  C   SER    22      30.217 -30.903   2.240  1.00 10.00      A   
ATOM     34  O   SER    22      30.009 -29.743   2.595  1.00 10.00      A   
ATOM     35  N   LEU    23      30.526 -31.241   0.995  1.00 10.00      A   
ATOM     36  HN  LEU    23      30.675 -32.185   0.786  1.00 10.00      A   
ATOM     37  CA  LEU    23      30.666 -30.255  -0.068  1.00 10.00      A   
ATOM     38  CB  LEU    23      30.992 -30.938  -1.397  1.00 10.00      A   
ATOM     39  CG  LEU    23      32.362 -31.604  -1.506  1.00 10.00      A   
ATOM     40  CD1 LEU    23      32.297 -33.052  -1.044  1.00 10.00      A   
ATOM     41  CD2 LEU    23      32.875 -31.515  -2.933  1.00 10.00      A   
ATOM     42  C   LEU    23      29.407 -29.410  -0.225  1.00 10.00      A   
ATOM     43  O   LEU    23      29.464 -28.180  -0.182  1.00 10.00      A   
ATOM     44  N   ILE    24      28.273 -30.075  -0.396  1.00 10.00      A   
ATOM     45  HN  ILE    24      28.288 -31.055  -0.406  1.00 10.00      A   
ATOM     46  CA  ILE    24      27.009 -29.377  -0.570  1.00 10.00      A   
ATOM     47  CB  ILE    24      25.929 -30.250  -1.241  1.00 10.00      A   
ATOM     48  CG1 ILE    24      25.916 -31.664  -0.650  1.00 10.00      A   
ATOM     49  CG2 ILE    24      26.143 -30.292  -2.747  1.00 10.00      A   
ATOM     50  CD1 ILE    24      24.645 -32.435  -0.927  1.00 10.00      A   
ATOM     51  C   ILE    24      26.484 -28.815   0.744  1.00 10.00      A   
ATOM     52  O   ILE    24      25.907 -27.729   0.771  1.00 10.00      A   
ATOM     53  N   LEU    25      26.703 -29.545   1.833  1.00 10.00      A   
ATOM     54  HN  LEU    25      27.185 -30.397   1.751  1.00 10.00      A   
ATOM     55  CA  LEU    25      26.243 -29.106   3.146  1.00 10.00      A   
ATOM     56  CB  LEU    25      26.535 -30.157   4.220  1.00 10.00      A   
ATOM     57  CG  LEU    25      25.703 -31.439   4.147  1.00 10.00      A   
ATOM     58  CD1 LEU    25      26.162 -32.435   5.198  1.00 10.00      A   
ATOM     59  CD2 LEU    25      24.224 -31.132   4.314  1.00 10.00      A   
ATOM     60  C   LEU    25      26.856 -27.763   3.519  1.00 10.00      A   
ATOM     61  O   LEU    25      26.166 -26.872   4.019  1.00 10.00      A   
ATOM     62  N   MET    26      28.149 -27.615   3.257  1.00 10.00      A   
ATOM     63  HN  MET    26      28.650 -28.365   2.863  1.00 10.00      A   
ATOM     64  CA  MET    26      28.850 -26.372   3.551  1.00 10.00      A   
ATOM     65  CB  MET    26      30.366 -26.576   3.476  1.00 10.00      A   
ATOM     66  CG  MET    26      30.953 -27.307   4.673  1.00 10.00      A   
ATOM     67  SD  MET    26      31.087 -26.257   6.135  1.00 10.00      A   
ATOM     68  CE  MET    26      32.445 -25.189   5.654  1.00 10.00      A   
ATOM     69  C   MET    26      28.414 -25.267   2.594  1.00 10.00      A   
ATOM     70  O   MET    26      28.389 -24.087   2.954  1.00 10.00      A   
ATOM     71  N   LEU    27      28.058 -25.656   1.374  1.00 10.00      A   
ATOM     72  HN  LEU    27      28.095 -26.609   1.147  1.00 10.00      A   
ATOM     73  CA  LEU    27      27.612 -24.702   0.366  1.00 10.00      A   
ATOM     74  CB  LEU    27      27.486 -25.378  -1.003  1.00 10.00      A   
ATOM     75  CG  LEU    27      27.166 -24.454  -2.182  1.00 10.00      A   
ATOM     76  CD1 LEU    27      28.290 -23.452  -2.401  1.00 10.00      A   
ATOM     77  CD2 LEU    27      26.911 -25.262  -3.445  1.00 10.00      A   
ATOM     78  C   LEU    27      26.283 -24.078   0.779  1.00 10.00      A   
ATOM     79  O   LEU    27      26.036 -22.891   0.541  1.00 10.00      A   
ATOM     80  N   VAL    28      25.430 -24.887   1.401  1.00 10.00      A   
ATOM     81  HN  VAL    28      25.679 -25.829   1.538  1.00 10.00      A   
ATOM     82  CA  VAL    28      24.132 -24.417   1.871  1.00 10.00      A   
ATOM     83  CB  VAL    28      23.225 -25.577   2.342  1.00 10.00      A   
ATOM     84  CG1 VAL    28      21.888 -25.049   2.842  1.00 10.00      A   
ATOM     85  CG2 VAL    28      23.007 -26.580   1.218  1.00 10.00      A   
ATOM     86  C   VAL    28      24.321 -23.418   3.006  1.00 10.00      A   
ATOM     87  O   VAL    28      23.689 -22.366   3.024  1.00 10.00      A   
ATOM     88  N   VAL    29      25.214 -23.743   3.938  1.00 10.00      A   
ATOM     89  HN  VAL    29      25.694 -24.597   3.863  1.00 10.00      A   
ATOM     90  CA  VAL    29      25.497 -22.864   5.071  1.00 10.00      A   
ATOM     91  CB  VAL    29      26.540 -23.485   6.026  1.00 10.00      A   
ATOM     92  CG1 VAL    29      26.792 -22.574   7.218  1.00 10.00      A   
ATOM     93  CG2 VAL    29      26.079 -24.856   6.497  1.00 10.00      A   
ATOM     94  C   VAL    29      26.001 -21.509   4.579  1.00 10.00      A   
ATOM     95  O   VAL    29      25.567 -20.460   5.063  1.00 10.00      A   
ATOM     96  N   PHE    30      26.907 -21.547   3.605  1.00 10.00      A   
ATOM     97  HN  PHE    30      27.212 -22.420   3.275  1.00 10.00      A   
ATOM     98  CA  PHE    30      27.472 -20.338   3.019  1.00 10.00      A   
ATOM     99  CB  PHE    30      28.467 -20.716   1.913  1.00 10.00      A   
ATOM    100  CG  PHE    30      29.099 -19.543   1.215  1.00 10.00      A   
ATOM    101  CD1 PHE    30      30.197 -18.902   1.762  1.00 10.00      A   
ATOM    102  CD2 PHE    30      28.595 -19.088   0.007  1.00 10.00      A   
ATOM    103  CE1 PHE    30      30.780 -17.826   1.118  1.00 10.00      A   
ATOM    104  CE2 PHE    30      29.171 -18.014  -0.641  1.00 10.00      A   
ATOM    105  CZ  PHE    30      30.265 -17.381  -0.085  1.00 10.00      A   
ATOM    106  C   PHE    30      26.365 -19.455   2.450  1.00 10.00      A   
ATOM    107  O   PHE    30      26.312 -18.249   2.719  1.00 10.00      A   
ATOM    108  N   GLY    31      25.478 -20.066   1.672  1.00 10.00      A   
ATOM    109  HN  GLY    31      25.574 -21.029   1.501  1.00 10.00      A   
ATOM    110  CA  GLY    31      24.378 -19.333   1.072  1.00 10.00      A   
ATOM    111  C   GLY    31      23.361 -18.880   2.103  1.00 10.00      A   
ATOM    112  O   GLY    31      22.764 -17.810   1.972  1.00 10.00      A   
ATOM    113  N   LEU    32      23.169 -19.702   3.128  1.00 10.00      A   
ATOM    114  HN  LEU    32      23.672 -20.546   3.162  1.00 10.00      A   
ATOM    115  CA  LEU    32      22.229 -19.405   4.198  1.00 10.00      A   
ATOM    116  CB  LEU    32      22.131 -20.593   5.165  1.00 10.00      A   
ATOM    117  CG  LEU    32      21.328 -20.368   6.449  1.00 10.00      A   
ATOM    118  CD1 LEU    32      19.834 -20.384   6.164  1.00 10.00      A   
ATOM    119  CD2 LEU    32      21.690 -21.404   7.501  1.00 10.00      A   
ATOM    120  C   LEU    32      22.647 -18.152   4.955  1.00 10.00      A   
ATOM    121  O   LEU    32      21.910 -17.172   4.992  1.00 10.00      A   
ATOM    122  N   ILE    33      23.846 -18.180   5.527  1.00 10.00      A   
ATOM    123  HN  ILE    33      24.404 -18.986   5.426  1.00 10.00      A   
ATOM    124  CA  ILE    33      24.364 -17.050   6.297  1.00 10.00      A   
ATOM    125  CB  ILE    33      25.772 -17.348   6.862  1.00 10.00      A   
ATOM    126  CG1 ILE    33      25.733 -18.596   7.747  1.00 10.00      A   
ATOM    127  CG2 ILE    33      26.307 -16.154   7.644  1.00 10.00      A   
ATOM    128  CD1 ILE    33      27.095 -19.065   8.209  1.00 10.00      A   
ATOM    129  C   ILE    33      24.408 -15.773   5.456  1.00 10.00      A   
ATOM    130  O   ILE    33      24.144 -14.681   5.961  1.00 10.00      A   
ATOM    131  N   PHE    34      24.711 -15.932   4.172  1.00 10.00      A   
ATOM    132  HN  PHE    34      24.886 -16.838   3.837  1.00 10.00      A   
ATOM    133  CA  PHE    34      24.799 -14.809   3.242  1.00 10.00      A   
ATOM    134  CB  PHE    34      25.075 -15.328   1.827  1.00 10.00      A   
ATOM    135  CG  PHE    34      26.043 -14.498   1.035  1.00 10.00      A   
ATOM    136  CD1 PHE    34      27.115 -15.094   0.392  1.00 10.00      A   
ATOM    137  CD2 PHE    34      25.885 -13.124   0.930  1.00 10.00      A   
ATOM    138  CE1 PHE    34      28.012 -14.340  -0.340  1.00 10.00      A   
ATOM    139  CE2 PHE    34      26.776 -12.364   0.200  1.00 10.00      A   
ATOM    140  CZ  PHE    34      27.841 -12.971  -0.437  1.00 10.00      A   
ATOM    141  C   PHE    34      23.520 -13.971   3.231  1.00 10.00      A   
ATOM    142  O   PHE    34      23.571 -12.749   3.101  1.00 10.00      A   
ATOM    143  N   TYR    35      22.375 -14.625   3.371  1.00 10.00      A   
ATOM    144  HN  TYR    35      22.384 -15.601   3.483  1.00 10.00      A   
ATOM    145  CA  TYR    35      21.102 -13.915   3.349  1.00 10.00      A   
ATOM    146  CB  TYR    35      20.177 -14.490   2.272  1.00 10.00      A   
ATOM    147  CG  TYR    35      20.654 -14.222   0.862  1.00 10.00      A   
ATOM    148  CD1 TYR    35      21.500 -15.111   0.211  1.00 10.00      A   
ATOM    149  CD2 TYR    35      20.266 -13.073   0.184  1.00 10.00      A   
ATOM    150  CE1 TYR    35      21.945 -14.863  -1.074  1.00 10.00      A   
ATOM    151  CE2 TYR    35      20.705 -12.820  -1.102  1.00 10.00      A   
ATOM    152  CZ  TYR    35      21.544 -13.717  -1.726  1.00 10.00      A   
ATOM    153  OH  TYR    35      21.987 -13.466  -3.004  1.00 10.00      A   
ATOM    154  HH  TYR    35      22.661 -12.765  -2.978  1.00 10.00      A   
ATOM    155  C   TYR    35      20.407 -13.889   4.709  1.00 10.00      A   
ATOM    156  O   TYR    35      19.763 -12.900   5.060  1.00 10.00      A   
ATOM    157  N   PHE    36      20.558 -14.956   5.482  1.00 10.00      A   
ATOM    158  HN  PHE    36      21.113 -15.708   5.165  1.00 10.00      A   
ATOM    159  CA  PHE    36      19.914 -15.053   6.789  1.00 10.00      A   
ATOM    160  CB  PHE    36      19.963 -16.484   7.329  1.00 10.00      A   
ATOM    161  CG  PHE    36      19.115 -16.696   8.548  1.00 10.00      A   
ATOM    162  CD1 PHE    36      17.737 -16.797   8.439  1.00 10.00      A   
ATOM    163  CD2 PHE    36      19.692 -16.791   9.802  1.00 10.00      A   
ATOM    164  CE1 PHE    36      16.951 -16.987   9.559  1.00 10.00      A   
ATOM    165  CE2 PHE    36      18.913 -16.981  10.925  1.00 10.00      A   
ATOM    166  CZ  PHE    36      17.540 -17.079  10.804  1.00 10.00      A   
ATOM    167  C   PHE    36      20.488 -14.076   7.812  1.00 10.00      A   
ATOM    168  O   PHE    36      19.757 -13.564   8.658  1.00 10.00      A   
ATOM    169  N   MET    37      21.788 -13.816   7.745  1.00 10.00      A   
ATOM    170  HN  MET    37      22.335 -14.245   7.051  1.00 10.00      A   
ATOM    171  CA  MET    37      22.414 -12.899   8.693  1.00 10.00      A   
ATOM    172  CB  MET    37      23.936 -13.065   8.725  1.00 10.00      A   
ATOM    173  CG  MET    37      24.603 -12.338   9.885  1.00 10.00      A   
ATOM    174  SD  MET    37      26.333 -12.798  10.113  1.00 10.00      A   
ATOM    175  CE  MET    37      27.087 -12.008   8.692  1.00 10.00      A   
ATOM    176  C   MET    37      22.032 -11.455   8.395  1.00 10.00      A   
ATOM    177  O   MET    37      22.037 -10.603   9.280  1.00 10.00      A   
ATOM    178  N   ILE    38      21.685 -11.192   7.144  1.00 10.00      A   
ATOM    179  HN  ILE    38      21.697 -11.915   6.482  1.00 10.00      A   
ATOM    180  CA  ILE    38      21.296  -9.849   6.727  1.00 10.00      A   
ATOM    181  CB  ILE    38      21.636  -9.606   5.239  1.00 10.00      A   
ATOM    182  CG1 ILE    38      23.066 -10.066   4.939  1.00 10.00      A   
ATOM    183  CG2 ILE    38      21.467  -8.139   4.870  1.00 10.00      A   
ATOM    184  CD1 ILE    38      24.136  -9.299   5.693  1.00 10.00      A   
ATOM    185  C   ILE    38      19.803  -9.626   6.971  1.00 10.00      A   
ATOM    186  O   ILE    38      19.300  -8.505   6.874  1.00 10.00      A   
ATOM    187  N   LEU    39      19.105 -10.701   7.317  1.00 10.00      A   
ATOM    188  HN  LEU    39      19.568 -11.560   7.397  1.00 10.00      A   
ATOM    189  CA  LEU    39      17.674 -10.639   7.580  1.00 10.00      A   
ATOM    190  CB  LEU    39      17.111 -12.044   7.809  1.00 10.00      A   
ATOM    191  CG  LEU    39      15.605 -12.137   8.061  1.00 10.00      A   
ATOM    192  CD1 LEU    39      14.828 -11.904   6.774  1.00 10.00      A   
ATOM    193  CD2 LEU    39      15.249 -13.481   8.673  1.00 10.00      A   
ATOM    194  C   LEU    39      17.379  -9.750   8.786  1.00 10.00      A   
ATOM    195  O   LEU    39      16.438  -8.954   8.765  1.00 10.00      A   
ATOM    196  N   ARG    40      18.192  -9.885   9.832  1.00 10.00      A   
ATOM    197  HN  ARG    40      18.923 -10.538   9.788  1.00 10.00      A   
ATOM    198  CA  ARG    40      18.019  -9.088  11.044  1.00 10.00      A   
ATOM    199  CB  ARG    40      18.933  -9.562  12.177  1.00 10.00      A   
ATOM    200  CG  ARG    40      18.723  -8.827  13.490  1.00 10.00      A   
ATOM    201  CD  ARG    40      19.281  -9.619  14.656  1.00 10.00      A   
ATOM    202  NE  ARG    40      20.711  -9.882  14.510  1.00 10.00      A   
ATOM    203  HE  ARG    40      21.150  -9.548  13.696  1.00 10.00      A   
ATOM    204  CZ  ARG    40      21.440 -10.543  15.406  1.00 10.00      A   
ATOM    205  NH1 ARG    40      20.879 -11.025  16.508  1.00 10.00      A   
ATOM    206 HH11 ARG    40      21.458 -11.543  17.203  1.00 10.00      A   
ATOM    207 HH12 ARG    40      19.860 -10.887  16.686  1.00 10.00      A   
ATOM    208  NH2 ARG    40      22.734 -10.732  15.192  1.00 10.00      A   
ATOM    209 HH21 ARG    40      23.184 -10.358  14.326  1.00 10.00      A   
ATOM    210 HH22 ARG    40      23.311 -11.252  15.888  1.00 10.00      A   
ATOM    211  C   ARG    40      18.175  -7.583  10.772  1.00 10.00      A   
ATOM    212  O   ARG    40      17.281  -6.805  11.115  1.00 10.00      A   
ATOM    213  N   PRO    41      19.310  -7.138  10.176  1.00 10.00      A   
ATOM    214  CA  PRO    41      19.515  -5.722   9.844  1.00 10.00      A   
ATOM    215  CB  PRO    41      20.808  -5.729   9.028  1.00 10.00      A   
ATOM    216  CG  PRO    41      21.544  -6.923   9.520  1.00 10.00      A   
ATOM    217  CD  PRO    41      20.494  -7.951   9.827  1.00 10.00      A   
ATOM    218  C   PRO    41      18.363  -5.177   9.002  1.00 10.00      A   
ATOM    219  O   PRO    41      17.956  -4.028   9.165  1.00 10.00      A   
ATOM    220  N   GLN    42      17.835  -6.017   8.113  1.00 10.00      A   
ATOM    221  HN  GLN    42      18.214  -6.920   8.028  1.00 10.00      A   
ATOM    222  CA  GLN    42      16.712  -5.634   7.259  1.00 10.00      A   
ATOM    223  CB  GLN    42      16.356  -6.778   6.308  1.00 10.00      A   
ATOM    224  CG  GLN    42      17.256  -6.877   5.090  1.00 10.00      A   
ATOM    225  CD  GLN    42      16.702  -6.122   3.902  1.00 10.00      A   
ATOM    226  OE1 GLN    42      15.965  -6.679   3.091  1.00 10.00      A   
ATOM    227  NE2 GLN    42      17.048  -4.853   3.788  1.00 10.00      A   
ATOM    228 HE21 GLN    42      17.642  -4.471   4.469  1.00 10.00      A   
ATOM    229 HE22 GLN    42      16.694  -4.342   3.027  1.00 10.00      A   
ATOM    230  C   GLN    42      15.500  -5.282   8.115  1.00 10.00      A   
ATOM    231  O   GLN    42      14.820  -4.282   7.874  1.00 10.00      A   
ATOM    232  N   GLN    43      15.244  -6.111   9.119  1.00 10.00      A   
ATOM    233  HN  GLN    43      15.823  -6.895   9.252  1.00 10.00      A   
ATOM    234  CA  GLN    43      14.130  -5.890  10.028  1.00 10.00      A   
ATOM    235  CB  GLN    43      13.967  -7.083  10.970  1.00 10.00      A   
ATOM    236  CG  GLN    43      13.626  -8.385  10.267  1.00 10.00      A   
ATOM    237  CD  GLN    43      13.678  -9.587  11.190  1.00 10.00      A   
ATOM    238  OE1 GLN    43      14.462  -9.632  12.139  1.00 10.00      A   
ATOM    239  NE2 GLN    43      12.840 -10.570  10.919  1.00 10.00      A   
ATOM    240 HE21 GLN    43      12.238 -10.466  10.148  1.00 10.00      A   
ATOM    241 HE22 GLN    43      12.851 -11.361  11.495  1.00 10.00      A   
ATOM    242  C   GLN    43      14.370  -4.620  10.831  1.00 10.00      A   
ATOM    243  O   GLN    43      13.469  -3.797  11.000  1.00 10.00      A   
ATOM    244  N   LYS    44      15.601  -4.458  11.304  1.00 10.00      A   
ATOM    245  HN  LYS    44      16.273  -5.155  11.132  1.00 10.00      A   
ATOM    246  CA  LYS    44      15.975  -3.282  12.080  1.00 10.00      A   
ATOM    247  CB  LYS    44      17.403  -3.408  12.612  1.00 10.00      A   
ATOM    248  CG  LYS    44      17.558  -4.398  13.753  1.00 10.00      A   
ATOM    249  CD  LYS    44      18.887  -4.205  14.463  1.00 10.00      A   
ATOM    250  CE  LYS    44      18.997  -5.103  15.683  1.00 10.00      A   
ATOM    251  NZ  LYS    44      20.177  -4.762  16.518  1.00 10.00      A   
ATOM    252  HZ1 LYS    44      20.126  -3.769  16.819  1.00 10.00      A   
ATOM    253  HZ2 LYS    44      21.055  -4.904  15.978  1.00 10.00      A   
ATOM    254  HZ3 LYS    44      20.201  -5.366  17.363  1.00 10.00      A   
ATOM    255  C   LYS    44      15.836  -2.013  11.247  1.00 10.00      A   
ATOM    256  O   LYS    44      15.381  -0.986  11.742  1.00 10.00      A   
ATOM    257  N   ARG    45      16.225  -2.096   9.980  1.00 10.00      A   
ATOM    258  HN  ARG    45      16.593  -2.947   9.649  1.00 10.00      A   
ATOM    259  CA  ARG    45      16.138  -0.960   9.067  1.00 10.00      A   
ATOM    260  CB  ARG    45      16.821  -1.270   7.733  1.00 10.00      A   
ATOM    261  CG  ARG    45      18.187  -0.622   7.572  1.00 10.00      A   
ATOM    262  CD  ARG    45      19.215  -1.220   8.526  1.00 10.00      A   
ATOM    263  NE  ARG    45      19.217  -0.566   9.837  1.00 10.00      A   
ATOM    264  HE  ARG    45      18.400  -0.092  10.108  1.00 10.00      A   
ATOM    265  CZ  ARG    45      20.261  -0.570  10.667  1.00 10.00      A   
ATOM    266  NH1 ARG    45      21.383  -1.197  10.327  1.00 10.00      A   
ATOM    267 HH11 ARG    45      22.200  -1.195  10.980  1.00 10.00      A   
ATOM    268 HH12 ARG    45      21.455  -1.689   9.413  1.00 10.00      A   
ATOM    269  NH2 ARG    45      20.180   0.037  11.846  1.00 10.00      A   
ATOM    270 HH21 ARG    45      19.293   0.526  12.137  1.00 10.00      A   
ATOM    271 HH22 ARG    45      20.998   0.033  12.493  1.00 10.00      A   
ATOM    272  C   ARG    45      14.689  -0.558   8.839  1.00 10.00      A   
ATOM    273  O   ARG    45      14.386   0.611   8.606  1.00 10.00      A   
ATOM    274  N   THR    46      13.797  -1.533   8.912  1.00 10.00      A   
ATOM    275  HN  THR    46      14.100  -2.449   9.088  1.00 10.00      A   
ATOM    276  CA  THR    46      12.381  -1.278   8.739  1.00 10.00      A   
ATOM    277  CB  THR    46      11.608  -2.597   8.532  1.00 10.00      A   
ATOM    278  OG1 THR    46      12.169  -3.306   7.415  1.00 10.00      A   
ATOM    279  HG1 THR    46      12.999  -3.728   7.681  1.00 10.00      A   
ATOM    280  CG2 THR    46      10.135  -2.323   8.266  1.00 10.00      A   
ATOM    281  C   THR    46      11.839  -0.534   9.961  1.00 10.00      A   
ATOM    282  O   THR    46      11.112   0.450   9.834  1.00 10.00      A   
ATOM    283  N   LYS    47      12.239  -0.993  11.144  1.00 10.00      A   
ATOM    284  HN  LYS    47      12.834  -1.774  11.176  1.00 10.00      A   
ATOM    285  CA  LYS    47      11.811  -0.375  12.397  1.00 10.00      A   
ATOM    286  CB  LYS    47      12.127  -1.285  13.584  1.00 10.00      A   
ATOM    287  CG  LYS    47      11.581  -2.696  13.459  1.00 10.00      A   
ATOM    288  CD  LYS    47      11.966  -3.539  14.664  1.00 10.00      A   
ATOM    289  CE  LYS    47      11.623  -5.002  14.450  1.00 10.00      A   
ATOM    290  NZ  LYS    47      11.825  -5.801  15.688  1.00 10.00      A   
ATOM    291  HZ1 LYS    47      11.780  -6.814  15.470  1.00 10.00      A   
ATOM    292  HZ2 LYS    47      11.082  -5.579  16.382  1.00 10.00      A   
ATOM    293  HZ3 LYS    47      12.752  -5.586  16.108  1.00 10.00      A   
ATOM    294  C   LYS    47      12.489   0.977  12.588  1.00 10.00      A   
ATOM    295  O   LYS    47      11.941   1.873  13.227  1.00 10.00      A   
ATOM    296  N   GLU    48      13.686   1.108  12.027  1.00 10.00      A   
ATOM    297  HN  GLU    48      14.074   0.341  11.552  1.00 10.00      A   
ATOM    298  CA  GLU    48      14.455   2.340  12.111  1.00 10.00      A   
ATOM    299  CB  GLU    48      15.789   2.162  11.382  1.00 10.00      A   
ATOM    300  CG  GLU    48      16.937   2.971  11.960  1.00 10.00      A   
ATOM    301  CD  GLU    48      17.535   2.326  13.191  1.00 10.00      A   
ATOM    302  OE1 GLU    48      17.435   2.916  14.286  1.00 10.00      A   
ATOM    303  OE2 GLU    48      18.107   1.220  13.071  1.00 10.00      A   
ATOM    304  C   GLU    48      13.682   3.486  11.471  1.00 10.00      A   
ATOM    305  O   GLU    48      13.645   4.598  11.995  1.00 10.00      A   
ATOM    306  N   HIS    49      13.045   3.198  10.344  1.00 10.00      A   
ATOM    307  HN  HIS    49      13.097   2.286   9.987  1.00 10.00      A   
ATOM    308  CA  HIS    49      12.275   4.203   9.624  1.00 10.00      A   
ATOM    309  CB  HIS    49      12.054   3.776   8.175  1.00 10.00      A   
ATOM    310  CG  HIS    49      12.516   4.792   7.181  1.00 10.00      A   
ATOM    311  ND1 HIS    49      13.213   4.462   6.039  1.00 10.00      A   
ATOM    312  HD1 HIS    49      13.481   3.555   5.772  1.00 10.00      A   
ATOM    313  CD2 HIS    49      12.365   6.135   7.155  1.00 10.00      A   
ATOM    314  CE1 HIS    49      13.476   5.563   5.358  1.00 10.00      A   
ATOM    315  NE2 HIS    49      12.969   6.587   6.011  1.00 10.00      A   
ATOM    316  HE2 HIS    49      13.012   7.528   5.722  1.00 10.00      A   
ATOM    317  C   HIS    49      10.936   4.477  10.299  1.00 10.00      A   
ATOM    318  O   HIS    49      10.245   5.431   9.951  1.00 10.00      A   
ATOM    319  N   LYS    50      10.575   3.632  11.257  1.00 10.00      A   
ATOM    320  HN  LYS    50      11.169   2.887  11.485  1.00 10.00      A   
ATOM    321  CA  LYS    50       9.324   3.789  11.987  1.00 10.00      A   
ATOM    322  CB  LYS    50       8.743   2.426  12.387  1.00 10.00      A   
ATOM    323  CG  LYS    50       8.448   1.484  11.227  1.00 10.00      A   
ATOM    324  CD  LYS    50       7.476   2.099  10.229  1.00 10.00      A   
ATOM    325  CE  LYS    50       6.976   1.060   9.233  1.00 10.00      A   
ATOM    326  NZ  LYS    50       6.358   1.688   8.034  1.00 10.00      A   
ATOM    327  HZ1 LYS    50       5.700   2.439   8.319  1.00 10.00      A   
ATOM    328  HZ2 LYS    50       5.828   0.979   7.480  1.00 10.00      A   
ATOM    329  HZ3 LYS    50       7.093   2.099   7.426  1.00 10.00      A   
ATOM    330  C   LYS    50       9.554   4.632  13.235  1.00 10.00      A   
ATOM    331  O   LYS    50       8.612   4.957  13.960  1.00 10.00      A   
ATOM    332  N   LYS    51      10.815   4.978  13.477  1.00 10.00      A   
ATOM    333  HN  LYS    51      11.518   4.681  12.859  1.00 10.00      A   
ATOM    334  CA  LYS    51      11.183   5.787  14.632  1.00 10.00      A   
ATOM    335  CB  LYS    51      12.662   5.601  14.991  1.00 10.00      A   
ATOM    336  CG  LYS    51      12.998   4.234  15.562  1.00 10.00      A   
ATOM    337  CD  LYS    51      14.483   4.111  15.878  1.00 10.00      A   
ATOM    338  CE  LYS    51      14.817   2.742  16.447  1.00 10.00      A   
ATOM    339  NZ  LYS    51      16.282   2.566  16.639  1.00 10.00      A   
ATOM    340  HZ1 LYS    51      16.495   1.581  16.893  1.00 10.00      A   
ATOM    341  HZ2 LYS    51      16.621   3.187  17.400  1.00 10.00      A   
ATOM    342  HZ3 LYS    51      16.792   2.801  15.753  1.00 10.00      A   
ATOM    343  C   LYS    51      10.876   7.260  14.384  1.00 10.00      A   
ATOM    344  O   LYS    51      11.771   8.060  14.098  1.00 10.00      A   
ATOM    345  N   LEU    52       9.601   7.603  14.486  1.00 10.00      A   
ATOM    346  HN  LEU    52       8.940   6.907  14.707  1.00 10.00      A   
ATOM    347  CA  LEU    52       9.144   8.970  14.281  1.00 10.00      A   
ATOM    348  CB  LEU    52       8.386   9.081  12.954  1.00 10.00      A   
ATOM    349  CG  LEU    52       9.182   8.763  11.686  1.00 10.00      A   
ATOM    350  CD1 LEU    52       8.265   8.737  10.474  1.00 10.00      A   
ATOM    351  CD2 LEU    52      10.303   9.770  11.488  1.00 10.00      A   
ATOM    352  C   LEU    52       8.244   9.397  15.437  1.00 10.00      A   
ATOM    353  O   LEU    52       7.413  10.296  15.302  1.00 10.00      A   
ATOM    354  N   MET    53       8.415   8.738  16.578  1.00 10.00      A   
ATOM    355  HN  MET    53       9.079   8.016  16.616  1.00 10.00      A   
ATOM    356  CA  MET    53       7.626   9.041  17.769  1.00 10.00      A   
ATOM    357  CB  MET    53       7.486   7.807  18.669  1.00 10.00      A   
ATOM    358  CG  MET    53       8.716   7.496  19.508  1.00 10.00      A   
ATOM    359  SD  MET    53       8.641   5.871  20.286  1.00 10.00      A   
ATOM    360  CE  MET    53       7.148   6.032  21.262  1.00 10.00      A   
ATOM    361  C   MET    53       8.232  10.203  18.551  1.00 10.00      A   
ATOM    362  O   MET    53       7.678  10.643  19.561  1.00 10.00      A   
ATOM    363  N   ASP    54       9.374  10.692  18.088  1.00 10.00      A   
ATOM    364  HN  ASP    54       9.779  10.297  17.286  1.00 10.00      A   
ATOM    365  CA  ASP    54      10.041  11.806  18.749  1.00 10.00      A   
ATOM    366  CB  ASP    54      11.563  11.650  18.702  1.00 10.00      A   
ATOM    367  CG  ASP    54      12.109  10.890  19.897  1.00 10.00      A   
ATOM    368  OD1 ASP    54      12.460  11.535  20.913  1.00 10.00      A   
ATOM    369  OD2 ASP    54      12.191   9.646  19.829  1.00 10.00      A   
ATOM    370  C   ASP    54       9.616  13.127  18.129  1.00 10.00      A   
ATOM    371  O   ASP    54       9.969  14.199  18.620  1.00 10.00      A   
ATOM    372  N   SER    55       8.853  13.038  17.049  1.00 10.00      A   
ATOM    373  HN  SER    55       8.610  12.154  16.708  1.00 10.00      A   
ATOM    374  CB  SER    55       7.962  13.849  14.923  1.00 10.00      A   
ATOM    375  OG  SER    55       8.865  12.909  14.364  1.00 10.00      A   
ATOM    376  HG  SER    55       8.974  13.097  13.422  1.00 10.00      A   
ATOM    377  CA  SER    55       8.364  14.213  16.355  1.00 10.00      A   
ATOM    378  C   SER    55       7.178  14.808  17.109  1.00 10.00      A   
ATOM    379  O   SER    55       7.337  15.894  17.714  1.00 10.00      A   
ATOM    380  OXT SER    55       6.102  14.169  17.125  1.00 10.00      A   
ATOM    381  CB  VAL     6     -36.334   7.797 -18.311  1.00 10.00      B   
ATOM    382  CG1 VAL     6     -36.794   7.567 -19.742  1.00 10.00      B   
ATOM    383  CG2 VAL     6     -35.160   8.763 -18.274  1.00 10.00      B   
ATOM    384  C   VAL     6     -37.178   8.059 -15.972  1.00 10.00      B   
ATOM    385  O   VAL     6     -36.481   8.846 -15.328  1.00 10.00      B   
ATOM    386  N   VAL     6     -37.793   9.741 -17.676  1.00 10.00      B   
ATOM    387  HT1 VAL     6     -37.005  10.331 -17.343  1.00 10.00      B   
ATOM    388  HT2 VAL     6     -38.656  10.016 -17.168  1.00 10.00      B   
ATOM    389  HT3 VAL     6     -37.935   9.913 -18.692  1.00 10.00      B   
ATOM    390  CA  VAL     6     -37.499   8.311 -17.438  1.00 10.00      B   
ATOM    391  N   LEU     7     -37.679   6.949 -15.457  1.00 10.00      B   
ATOM    392  HN  LEU     7     -38.221   6.358 -16.029  1.00 10.00      B   
ATOM    393  CA  LEU     7     -37.457   6.572 -14.071  1.00 10.00      B   
ATOM    394  CB  LEU     7     -38.384   5.418 -13.684  1.00 10.00      B   
ATOM    395  CG  LEU     7     -39.884   5.669 -13.871  1.00 10.00      B   
ATOM    396  CD1 LEU     7     -40.687   4.421 -13.547  1.00 10.00      B   
ATOM    397  CD2 LEU     7     -40.346   6.844 -13.021  1.00 10.00      B   
ATOM    398  C   LEU     7     -35.998   6.189 -13.840  1.00 10.00      B   
ATOM    399  O   LEU     7     -35.472   6.343 -12.740  1.00 10.00      B   
ATOM    400  N   ASP     8     -35.346   5.700 -14.893  1.00 10.00      B   
ATOM    401  HN  ASP     8     -35.829   5.592 -15.742  1.00 10.00      B   
ATOM    402  CA  ASP     8     -33.939   5.303 -14.815  1.00 10.00      B   
ATOM    403  CB  ASP     8     -33.438   4.811 -16.177  1.00 10.00      B   
ATOM    404  CG  ASP     8     -34.024   3.477 -16.592  1.00 10.00      B   
ATOM    405  OD1 ASP     8     -33.347   2.441 -16.422  1.00 10.00      B   
ATOM    406  OD2 ASP     8     -35.160   3.459 -17.110  1.00 10.00      B   
ATOM    407  C   ASP     8     -33.079   6.475 -14.359  1.00 10.00      B   
ATOM    408  O   ASP     8     -32.183   6.324 -13.527  1.00 10.00      B   
ATOM    409  N   ARG     9     -33.375   7.649 -14.905  1.00 10.00      B   
ATOM    410  HN  ARG     9     -34.110   7.699 -15.549  1.00 10.00      B   
ATOM    411  CA  ARG     9     -32.644   8.865 -14.571  1.00 10.00      B   
ATOM    412  CB  ARG     9     -33.068  10.004 -15.500  1.00 10.00      B   
ATOM    413  CG  ARG     9     -32.331  11.312 -15.270  1.00 10.00      B   
ATOM    414  CD  ARG     9     -32.811  12.383 -16.233  1.00 10.00      B   
ATOM    415  NE  ARG     9     -32.427  12.096 -17.617  1.00 10.00      B   
ATOM    416  HE  ARG     9     -31.488  11.851 -17.780  1.00 10.00      B   
ATOM    417  CZ  ARG     9     -33.264  12.167 -18.653  1.00 10.00      B   
ATOM    418  NH1 ARG     9     -34.535  12.499 -18.466  1.00 10.00      B   
ATOM    419 HH11 ARG     9     -34.886  12.715 -17.509  1.00 10.00      B   
ATOM    420 HH12 ARG     9     -35.188  12.554 -19.280  1.00 10.00      B   
ATOM    421  NH2 ARG     9     -32.836  11.887 -19.878  1.00 10.00      B   
ATOM    422 HH21 ARG     9     -33.495  11.941 -20.688  1.00 10.00      B   
ATOM    423 HH22 ARG     9     -31.842  11.617 -20.040  1.00 10.00      B   
ATOM    424  C   ARG     9     -32.886   9.256 -13.116  1.00 10.00      B   
ATOM    425  O   ARG     9     -31.982   9.737 -12.431  1.00 10.00      B   
ATOM    426  N   TYR    10     -34.113   9.037 -12.656  1.00 10.00      B   
ATOM    427  HN  TYR    10     -34.782   8.645 -13.257  1.00 10.00      B   
ATOM    428  CA  TYR    10     -34.497   9.354 -11.285  1.00 10.00      B   
ATOM    429  CB  TYR    10     -35.989   9.050 -11.079  1.00 10.00      B   
ATOM    430  CG  TYR    10     -36.447   8.978  -9.637  1.00 10.00      B   
ATOM    431  CD1 TYR    10     -36.360  10.083  -8.800  1.00 10.00      B   
ATOM    432  CD2 TYR    10     -36.975   7.803  -9.117  1.00 10.00      B   
ATOM    433  CE1 TYR    10     -36.786  10.019  -7.485  1.00 10.00      B   
ATOM    434  CE2 TYR    10     -37.403   7.731  -7.805  1.00 10.00      B   
ATOM    435  CZ  TYR    10     -37.306   8.842  -6.992  1.00 10.00      B   
ATOM    436  OH  TYR    10     -37.732   8.777  -5.684  1.00 10.00      B   
ATOM    437  HH  TYR    10     -38.249   7.957  -5.552  1.00 10.00      B   
ATOM    438  C   TYR    10     -33.633   8.576 -10.295  1.00 10.00      B   
ATOM    439  O   TYR    10     -33.109   9.140  -9.331  1.00 10.00      B   
ATOM    440  N   ILE    11     -33.470   7.286 -10.553  1.00 10.00      B   
ATOM    441  HN  ILE    11     -33.910   6.897 -11.341  1.00 10.00      B   
ATOM    442  CA  ILE    11     -32.665   6.429  -9.695  1.00 10.00      B   
ATOM    443  CB  ILE    11     -32.741   4.954 -10.146  1.00 10.00      B   
ATOM    444  CG1 ILE    11     -34.197   4.507 -10.279  1.00 10.00      B   
ATOM    445  CG2 ILE    11     -31.999   4.053  -9.169  1.00 10.00      B   
ATOM    446  CD1 ILE    11     -34.356   3.149 -10.926  1.00 10.00      B   
ATOM    447  C   ILE    11     -31.209   6.879  -9.716  1.00 10.00      B   
ATOM    448  O   ILE    11     -30.565   7.001  -8.670  1.00 10.00      B   
ATOM    449  N   GLY    12     -30.707   7.148 -10.916  1.00 10.00      B   
ATOM    450  HN  GLY    12     -31.281   7.050 -11.710  1.00 10.00      B   
ATOM    451  CA  GLY    12     -29.332   7.582 -11.072  1.00 10.00      B   
ATOM    452  C   GLY    12     -29.027   8.849 -10.299  1.00 10.00      B   
ATOM    453  O   GLY    12     -28.075   8.891  -9.518  1.00 10.00      B   
ATOM    454  N   LYS    13     -29.847   9.874 -10.497  1.00 10.00      B   
ATOM    455  HN  LYS    13     -30.601   9.771 -11.125  1.00 10.00      B   
ATOM    456  CA  LYS    13     -29.654  11.152  -9.816  1.00 10.00      B   
ATOM    457  CB  LYS    13     -30.656  12.195 -10.309  1.00 10.00      B   
ATOM    458  CG  LYS    13     -30.375  12.696 -11.716  1.00 10.00      B   
ATOM    459  CD  LYS    13     -31.331  13.811 -12.102  1.00 10.00      B   
ATOM    460  CE  LYS    13     -31.002  14.368 -13.478  1.00 10.00      B   
ATOM    461  NZ  LYS    13     -31.910  15.479 -13.871  1.00 10.00      B   
ATOM    462  HZ1 LYS    13     -31.775  16.297 -13.241  1.00 10.00      B   
ATOM    463  HZ2 LYS    13     -32.899  15.173 -13.809  1.00 10.00      B   
ATOM    464  HZ3 LYS    13     -31.710  15.772 -14.847  1.00 10.00      B   
ATOM    465  C   LYS    13     -29.736  11.004  -8.300  1.00 10.00      B   
ATOM    466  O   LYS    13     -28.940  11.596  -7.573  1.00 10.00      B   
ATOM    467  N   THR    14     -30.690  10.207  -7.830  1.00 10.00      B   
ATOM    468  HN  THR    14     -31.289   9.755  -8.462  1.00 10.00      B   
ATOM    469  CA  THR    14     -30.867   9.984  -6.399  1.00 10.00      B   
ATOM    470  CB  THR    14     -32.113   9.125  -6.111  1.00 10.00      B   
ATOM    471  OG1 THR    14     -33.245   9.698  -6.777  1.00 10.00      B   
ATOM    472  HG1 THR    14     -33.346   9.279  -7.645  1.00 10.00      B   
ATOM    473  CG2 THR    14     -32.393   9.070  -4.619  1.00 10.00      B   
ATOM    474  C   THR    14     -29.628   9.332  -5.784  1.00 10.00      B   
ATOM    475  O   THR    14     -29.139   9.765  -4.735  1.00 10.00      B   
ATOM    476  N   ILE    15     -29.113   8.305  -6.444  1.00 10.00      B   
ATOM    477  HN  ILE    15     -29.541   8.000  -7.274  1.00 10.00      B   
ATOM    478  CA  ILE    15     -27.927   7.615  -5.957  1.00 10.00      B   
ATOM    479  CB  ILE    15     -27.641   6.319  -6.750  1.00 10.00      B   
ATOM    480  CG1 ILE    15     -28.774   5.310  -6.533  1.00 10.00      B   
ATOM    481  CG2 ILE    15     -26.303   5.716  -6.342  1.00 10.00      B   
ATOM    482  CD1 ILE    15     -28.631   4.036  -7.338  1.00 10.00      B   
ATOM    483  C   ILE    15     -26.714   8.541  -6.004  1.00 10.00      B   
ATOM    484  O   ILE    15     -25.968   8.649  -5.031  1.00 10.00      B   
ATOM    485  N   PHE    16     -26.550   9.235  -7.126  1.00 10.00      B   
ATOM    486  HN  PHE    16     -27.202   9.124  -7.855  1.00 10.00      B   
ATOM    487  CA  PHE    16     -25.432  10.154  -7.312  1.00 10.00      B   
ATOM    488  CB  PHE    16     -25.501  10.800  -8.702  1.00 10.00      B   
ATOM    489  CG  PHE    16     -24.336  11.693  -9.023  1.00 10.00      B   
ATOM    490  CD1 PHE    16     -23.086  11.158  -9.286  1.00 10.00      B   
ATOM    491  CD2 PHE    16     -24.495  13.066  -9.063  1.00 10.00      B   
ATOM    492  CE1 PHE    16     -22.014  11.978  -9.584  1.00 10.00      B   
ATOM    493  CE2 PHE    16     -23.428  13.893  -9.359  1.00 10.00      B   
ATOM    494  CZ  PHE    16     -22.185  13.348  -9.620  1.00 10.00      B   
ATOM    495  C   PHE    16     -25.404  11.230  -6.228  1.00 10.00      B   
ATOM    496  O   PHE    16     -24.373  11.454  -5.588  1.00 10.00      B   
ATOM    497  N   THR    17     -26.541  11.878  -6.009  1.00 10.00      B   
ATOM    498  HN  THR    17     -27.334  11.649  -6.540  1.00 10.00      B   
ATOM    499  CA  THR    17     -26.633  12.930  -5.002  1.00 10.00      B   
ATOM    500  CB  THR    17     -27.998  13.647  -5.016  1.00 10.00      B   
ATOM    501  OG1 THR    17     -29.057  12.695  -5.190  1.00 10.00      B   
ATOM    502  HG1 THR    17     -29.059  12.384  -6.106  1.00 10.00      B   
ATOM    503  CG2 THR    17     -28.052  14.674  -6.136  1.00 10.00      B   
ATOM    504  C   THR    17     -26.330  12.399  -3.601  1.00 10.00      B   
ATOM    505  O   THR    17     -25.634  13.050  -2.823  1.00 10.00      B   
ATOM    506  N   THR    18     -26.836  11.211  -3.291  1.00 10.00      B   
ATOM    507  HN  THR    18     -27.384  10.734  -3.951  1.00 10.00      B   
ATOM    508  CA  THR    18     -26.603  10.604  -1.988  1.00 10.00      B   
ATOM    509  CB  THR    18     -27.471   9.346  -1.792  1.00 10.00      B   
ATOM    510  OG1 THR    18     -28.842   9.691  -2.031  1.00 10.00      B   
ATOM    511  HG1 THR    18     -29.038   9.589  -2.975  1.00 10.00      B   
ATOM    512  CG2 THR    18     -27.333   8.811  -0.372  1.00 10.00      B   
ATOM    513  C   THR    18     -25.121  10.274  -1.800  1.00 10.00      B   
ATOM    514  O   THR    18     -24.560  10.485  -0.722  1.00 10.00      B   
ATOM    515  N   ILE    19     -24.490   9.772  -2.858  1.00 10.00      B   
ATOM    516  HN  ILE    19     -24.995   9.621  -3.688  1.00 10.00      B   
ATOM    517  CA  ILE    19     -23.071   9.437  -2.817  1.00 10.00      B   
ATOM    518  CB  ILE    19     -22.603   8.791  -4.145  1.00 10.00      B   
ATOM    519  CG1 ILE    19     -23.239   7.410  -4.344  1.00 10.00      B   
ATOM    520  CG2 ILE    19     -21.083   8.703  -4.216  1.00 10.00      B   
ATOM    521  CD1 ILE    19     -22.842   6.380  -3.308  1.00 10.00      B   
ATOM    522  C   ILE    19     -22.259  10.704  -2.555  1.00 10.00      B   
ATOM    523  O   ILE    19     -21.370  10.725  -1.707  1.00 10.00      B   
ATOM    524  N   MET    20     -22.602  11.768  -3.269  1.00 10.00      B   
ATOM    525  HN  MET    20     -23.333  11.690  -3.919  1.00 10.00      B   
ATOM    526  CA  MET    20     -21.915  13.043  -3.122  1.00 10.00      B   
ATOM    527  CB  MET    20     -22.371  14.040  -4.191  1.00 10.00      B   
ATOM    528  CG  MET    20     -21.990  13.652  -5.610  1.00 10.00      B   
ATOM    529  SD  MET    20     -20.209  13.501  -5.839  1.00 10.00      B   
ATOM    530  CE  MET    20     -19.712  15.221  -5.770  1.00 10.00      B   
ATOM    531  C   MET    20     -22.125  13.631  -1.731  1.00 10.00      B   
ATOM    532  O   MET    20     -21.174  14.083  -1.097  1.00 10.00      B   
ATOM    533  N   MET    21     -23.371  13.617  -1.262  1.00 10.00      B   
ATOM    534  HN  MET    21     -24.089  13.243  -1.821  1.00 10.00      B   
ATOM    535  CA  MET    21     -23.701  14.154   0.056  1.00 10.00      B   
ATOM    536  CB  MET    21     -25.203  14.063   0.334  1.00 10.00      B   
ATOM    537  CG  MET    21     -26.033  15.156  -0.322  1.00 10.00      B   
ATOM    538  SD  MET    21     -27.702  15.269   0.359  1.00 10.00      B   
ATOM    539  CE  MET    21     -27.357  15.950   1.982  1.00 10.00      B   
ATOM    540  C   MET    21     -22.921  13.455   1.161  1.00 10.00      B   
ATOM    541  O   MET    21     -22.329  14.109   2.021  1.00 10.00      B   
ATOM    542  N   THR    22     -22.914  12.127   1.135  1.00 10.00      B   
ATOM    543  HN  THR    22     -23.398  11.657   0.423  1.00 10.00      B   
ATOM    544  CA  THR    22     -22.200  11.358   2.142  1.00 10.00      B   
ATOM    545  CB  THR    22     -22.506   9.850   2.053  1.00 10.00      B   
ATOM    546  OG1 THR    22     -22.542   9.434   0.681  1.00 10.00      B   
ATOM    547  HG1 THR    22     -23.358   9.749   0.268  1.00 10.00      B   
ATOM    548  CG2 THR    22     -23.844   9.539   2.703  1.00 10.00      B   
ATOM    549  C   THR    22     -20.697  11.599   2.045  1.00 10.00      B   
ATOM    550  O   THR    22     -20.020  11.758   3.059  1.00 10.00      B   
ATOM    551  N   LEU    23     -20.194  11.651   0.816  1.00 10.00      B   
ATOM    552  HN  LEU    23     -20.793  11.523   0.048  1.00 10.00      B   
ATOM    553  CA  LEU    23     -18.777  11.885   0.572  1.00 10.00      B   
ATOM    554  CB  LEU    23     -18.476  11.822  -0.930  1.00 10.00      B   
ATOM    555  CG  LEU    23     -17.718  10.583  -1.421  1.00 10.00      B   
ATOM    556  CD1 LEU    23     -18.293   9.318  -0.806  1.00 10.00      B   
ATOM    557  CD2 LEU    23     -17.756  10.502  -2.938  1.00 10.00      B   
ATOM    558  C   LEU    23     -18.348  13.229   1.145  1.00 10.00      B   
ATOM    559  O   LEU    23     -17.365  13.311   1.876  1.00 10.00      B   
ATOM    560  N   PHE    24     -19.114  14.271   0.834  1.00 10.00      B   
ATOM    561  HN  PHE    24     -19.896  14.133   0.255  1.00 10.00      B   
ATOM    562  CA  PHE    24     -18.822  15.614   1.326  1.00 10.00      B   
ATOM    563  CB  PHE    24     -19.876  16.616   0.841  1.00 10.00      B   
ATOM    564  CG  PHE    24     -19.693  17.075  -0.578  1.00 10.00      B   
ATOM    565  CD1 PHE    24     -20.788  17.245  -1.409  1.00 10.00      B   
ATOM    566  CD2 PHE    24     -18.430  17.341  -1.081  1.00 10.00      B   
ATOM    567  CE1 PHE    24     -20.627  17.671  -2.713  1.00 10.00      B   
ATOM    568  CE2 PHE    24     -18.262  17.768  -2.385  1.00 10.00      B   
ATOM    569  CZ  PHE    24     -19.362  17.933  -3.203  1.00 10.00      B   
ATOM    570  C   PHE    24     -18.753  15.634   2.847  1.00 10.00      B   
ATOM    571  O   PHE    24     -17.847  16.234   3.431  1.00 10.00      B   
ATOM    572  N   MET    25     -19.707  14.960   3.483  1.00 10.00      B   
ATOM    573  HN  MET    25     -20.392  14.491   2.957  1.00 10.00      B   
ATOM    574  CA  MET    25     -19.760  14.896   4.937  1.00 10.00      B   
ATOM    575  CB  MET    25     -21.079  14.273   5.414  1.00 10.00      B   
ATOM    576  CG  MET    25     -22.312  15.123   5.141  1.00 10.00      B   
ATOM    577  SD  MET    25     -23.807  14.449   5.898  1.00 10.00      B   
ATOM    578  CE  MET    25     -23.464  14.736   7.636  1.00 10.00      B   
ATOM    579  C   MET    25     -18.574  14.116   5.493  1.00 10.00      B   
ATOM    580  O   MET    25     -17.877  14.591   6.385  1.00 10.00      B   
ATOM    581  N   LEU    26     -18.331  12.936   4.937  1.00 10.00      B   
ATOM    582  HN  LEU    26     -18.906  12.626   4.200  1.00 10.00      B   
ATOM    583  CA  LEU    26     -17.234  12.085   5.385  1.00 10.00      B   
ATOM    584  CB  LEU    26     -17.244  10.742   4.651  1.00 10.00      B   
ATOM    585  CG  LEU    26     -18.425   9.816   4.954  1.00 10.00      B   
ATOM    586  CD1 LEU    26     -18.294   8.515   4.182  1.00 10.00      B   
ATOM    587  CD2 LEU    26     -18.537   9.547   6.448  1.00 10.00      B   
ATOM    588  C   LEU    26     -15.883  12.769   5.219  1.00 10.00      B   
ATOM    589  O   LEU    26     -15.051  12.738   6.127  1.00 10.00      B   
ATOM    590  N   VAL    27     -15.675  13.391   4.061  1.00 10.00      B   
ATOM    591  HN  VAL    27     -16.383  13.376   3.376  1.00 10.00      B   
ATOM    592  CA  VAL    27     -14.425  14.088   3.777  1.00 10.00      B   
ATOM    593  CB  VAL    27     -14.366  14.624   2.324  1.00 10.00      B   
ATOM    594  CG1 VAL    27     -13.195  15.582   2.135  1.00 10.00      B   
ATOM    595  CG2 VAL    27     -14.259  13.469   1.339  1.00 10.00      B   
ATOM    596  C   VAL    27     -14.190  15.217   4.776  1.00 10.00      B   
ATOM    597  O   VAL    27     -13.073  15.407   5.255  1.00 10.00      B   
ATOM    598  N   SER    28     -15.249  15.944   5.107  1.00 10.00      B   
ATOM    599  HN  SER    28     -16.120  15.730   4.708  1.00 10.00      B   
ATOM    600  CA  SER    28     -15.152  17.048   6.052  1.00 10.00      B   
ATOM    601  CB  SER    28     -16.403  17.921   5.978  1.00 10.00      B   
ATOM    602  OG  SER    28     -16.670  18.298   4.637  1.00 10.00      B   
ATOM    603  HG  SER    28     -17.224  17.619   4.219  1.00 10.00      B   
ATOM    604  C   SER    28     -14.941  16.538   7.476  1.00 10.00      B   
ATOM    605  O   SER    28     -14.115  17.074   8.217  1.00 10.00      B   
ATOM    606  N   LEU    29     -15.686  15.497   7.844  1.00 10.00      B   
ATOM    607  HN  LEU    29     -16.331  15.122   7.202  1.00 10.00      B   
ATOM    608  CA  LEU    29     -15.594  14.904   9.172  1.00 10.00      B   
ATOM    609  CB  LEU    29     -16.544  13.708   9.287  1.00 10.00      B   
ATOM    610  CG  LEU    29     -16.583  12.999  10.643  1.00 10.00      B   
ATOM    611  CD1 LEU    29     -17.174  13.906  11.714  1.00 10.00      B   
ATOM    612  CD2 LEU    29     -17.366  11.700  10.545  1.00 10.00      B   
ATOM    613  C   LEU    29     -14.165  14.470   9.487  1.00 10.00      B   
ATOM    614  O   LEU    29     -13.567  14.933  10.457  1.00 10.00      B   
ATOM    615  N   SER    30     -13.613  13.600   8.653  1.00 10.00      B   
ATOM    616  HN  SER    30     -14.128  13.279   7.881  1.00 10.00      B   
ATOM    617  CA  SER    30     -12.257  13.116   8.858  1.00 10.00      B   
ATOM    618  CB  SER    30     -11.963  11.939   7.928  1.00 10.00      B   
ATOM    619  OG  SER    30     -12.396  12.218   6.608  1.00 10.00      B   
ATOM    620  HG  SER    30     -13.274  11.830   6.475  1.00 10.00      B   
ATOM    621  C   SER    30     -11.249  14.236   8.631  1.00 10.00      B   
ATOM    622  O   SER    30     -10.206  14.292   9.281  1.00 10.00      B   
ATOM    623  N   GLY    31     -11.587  15.138   7.716  1.00 10.00      B   
ATOM    624  HN  GLY    31     -12.445  15.047   7.249  1.00 10.00      B   
ATOM    625  CA  GLY    31     -10.716  16.250   7.401  1.00 10.00      B   
ATOM    626  C   GLY    31     -10.477  17.158   8.586  1.00 10.00      B   
ATOM    627  O   GLY    31      -9.333  17.465   8.911  1.00 10.00      B   
ATOM    628  N   ILE    32     -11.551  17.572   9.250  1.00 10.00      B   
ATOM    629  HN  ILE    32     -12.445  17.278   8.957  1.00 10.00      B   
ATOM    630  CA  ILE    32     -11.434  18.454  10.402  1.00 10.00      B   
ATOM    631  CB  ILE    32     -12.797  19.065  10.821  1.00 10.00      B   
ATOM    632  CG1 ILE    32     -12.596  20.243  11.777  1.00 10.00      B   
ATOM    633  CG2 ILE    32     -13.720  18.022  11.436  1.00 10.00      B   
ATOM    634  CD1 ILE    32     -11.938  21.444  11.133  1.00 10.00      B   
ATOM    635  C   ILE    32     -10.752  17.751  11.581  1.00 10.00      B   
ATOM    636  O   ILE    32      -9.972  18.364  12.311  1.00 10.00      B   
ATOM    637  N   ILE    33     -11.020  16.457  11.734  1.00 10.00      B   
ATOM    638  HN  ILE    33     -11.632  16.015  11.104  1.00 10.00      B   
ATOM    639  CA  ILE    33     -10.432  15.675  12.818  1.00 10.00      B   
ATOM    640  CB  ILE    33     -11.110  14.292  12.953  1.00 10.00      B   
ATOM    641  CG1 ILE    33     -12.565  14.462  13.407  1.00 10.00      B   
ATOM    642  CG2 ILE    33     -10.349  13.404  13.931  1.00 10.00      B   
ATOM    643  CD1 ILE    33     -13.372  13.182  13.387  1.00 10.00      B   
ATOM    644  C   ILE    33      -8.928  15.509  12.611  1.00 10.00      B   
ATOM    645  O   ILE    33      -8.139  15.668  13.546  1.00 10.00      B   
ATOM    646  N   LYS    34      -8.533  15.208  11.380  1.00 10.00      B   
ATOM    647  HN  LYS    34      -9.205  15.098  10.669  1.00 10.00      B   
ATOM    648  CA  LYS    34      -7.124  15.035  11.063  1.00 10.00      B   
ATOM    649  CB  LYS    34      -6.931  14.280   9.746  1.00 10.00      B   
ATOM    650  CG  LYS    34      -7.292  12.805   9.822  1.00 10.00      B   
ATOM    651  CD  LYS    34      -6.566  12.000   8.759  1.00 10.00      B   
ATOM    652  CE  LYS    34      -6.941  10.529   8.833  1.00 10.00      B   
ATOM    653  NZ  LYS    34      -6.017   9.678   8.039  1.00 10.00      B   
ATOM    654  HZ1 LYS    34      -5.287   9.269   8.655  1.00 10.00      B   
ATOM    655  HZ2 LYS    34      -5.551  10.243   7.300  1.00 10.00      B   
ATOM    656  HZ3 LYS    34      -6.543   8.907   7.582  1.00 10.00      B   
ATOM    657  C   LYS    34      -6.411  16.383  11.033  1.00 10.00      B   
ATOM    658  O   LYS    34      -5.198  16.464  11.233  1.00 10.00      B   
ATOM    659  N   PHE    35      -7.174  17.440  10.781  1.00 10.00      B   
ATOM    660  HN  PHE    35      -8.130  17.306  10.602  1.00 10.00      B   
ATOM    661  CA  PHE    35      -6.631  18.791  10.745  1.00 10.00      B   
ATOM    662  CB  PHE    35      -7.678  19.767  10.187  1.00 10.00      B   
ATOM    663  CG  PHE    35      -7.335  21.221  10.336  1.00 10.00      B   
ATOM    664  CD1 PHE    35      -6.136  21.722   9.856  1.00 10.00      B   
ATOM    665  CD2 PHE    35      -8.219  22.090  10.953  1.00 10.00      B   
ATOM    666  CE1 PHE    35      -5.824  23.062   9.989  1.00 10.00      B   
ATOM    667  CE2 PHE    35      -7.915  23.431  11.089  1.00 10.00      B   
ATOM    668  CZ  PHE    35      -6.715  23.919  10.606  1.00 10.00      B   
ATOM    669  C   PHE    35      -6.189  19.214  12.143  1.00 10.00      B   
ATOM    670  O   PHE    35      -5.050  19.638  12.343  1.00 10.00      B   
ATOM    671  N   VAL    36      -7.085  19.064  13.115  1.00 10.00      B   
ATOM    672  HN  VAL    36      -7.970  18.695  12.900  1.00 10.00      B   
ATOM    673  CA  VAL    36      -6.777  19.432  14.494  1.00 10.00      B   
ATOM    674  CB  VAL    36      -8.021  19.443  15.413  1.00 10.00      B   
ATOM    675  CG1 VAL    36      -9.032  20.479  14.941  1.00 10.00      B   
ATOM    676  CG2 VAL    36      -8.663  18.068  15.501  1.00 10.00      B   
ATOM    677  C   VAL    36      -5.695  18.524  15.072  1.00 10.00      B   
ATOM    678  O   VAL    36      -4.991  18.902  16.007  1.00 10.00      B   
ATOM    679  N   ASP    37      -5.554  17.330  14.500  1.00 10.00      B   
ATOM    680  HN  ASP    37      -6.147  17.081  13.759  1.00 10.00      B   
ATOM    681  CA  ASP    37      -4.540  16.385  14.956  1.00 10.00      B   
ATOM    682  CB  ASP    37      -4.729  15.005  14.323  1.00 10.00      B   
ATOM    683  CG  ASP    37      -4.009  13.911  15.096  1.00 10.00      B   
ATOM    684  OD1 ASP    37      -4.211  13.821  16.328  1.00 10.00      B   
ATOM    685  OD2 ASP    37      -3.255  13.125  14.477  1.00 10.00      B   
ATOM    686  C   ASP    37      -3.151  16.920  14.644  1.00 10.00      B   
ATOM    687  O   ASP    37      -2.250  16.865  15.482  1.00 10.00      B   
ATOM    688  N   GLN    38      -2.993  17.462  13.442  1.00 10.00      B   
ATOM    689  HN  GLN    38      -3.752  17.480  12.820  1.00 10.00      B   
ATOM    690  CA  GLN    38      -1.720  18.026  13.020  1.00 10.00      B   
ATOM    691  CB  GLN    38      -1.694  18.251  11.504  1.00 10.00      B   
ATOM    692  CG  GLN    38      -2.105  17.045  10.672  1.00 10.00      B   
ATOM    693  CD  GLN    38      -1.165  15.863  10.809  1.00 10.00      B   
ATOM    694  OE1 GLN    38       0.033  16.023  11.060  1.00 10.00      B   
ATOM    695  NE2 GLN    38      -1.696  14.666  10.626  1.00 10.00      B   
ATOM    696 HE21 GLN    38      -2.654  14.611  10.418  1.00 10.00      B   
ATOM    697 HE22 GLN    38      -1.112  13.878  10.704  1.00 10.00      B   
ATOM    698  C   GLN    38      -1.462  19.345  13.743  1.00 10.00      B   
ATOM    699  O   GLN    38      -0.318  19.685  14.037  1.00 10.00      B   
ATOM    700  N   LEU    39      -2.542  20.071  14.039  1.00 10.00      B   
ATOM    701  HN  LEU    39      -3.427  19.735  13.779  1.00 10.00      B   
ATOM    702  CA  LEU    39      -2.450  21.360  14.727  1.00 10.00      B   
ATOM    703  CB  LEU    39      -3.838  21.977  14.915  1.00 10.00      B   
ATOM    704  CG  LEU    39      -4.473  22.624  13.684  1.00 10.00      B   
ATOM    705  CD1 LEU    39      -5.832  23.207  14.039  1.00 10.00      B   
ATOM    706  CD2 LEU    39      -3.560  23.695  13.100  1.00 10.00      B   
ATOM    707  C   LEU    39      -1.762  21.235  16.080  1.00 10.00      B   
ATOM    708  O   LEU    39      -1.136  22.182  16.562  1.00 10.00      B   
ATOM    709  N   LYS    40      -1.876  20.062  16.690  1.00 10.00      B   
ATOM    710  HN  LYS    40      -2.391  19.348  16.257  1.00 10.00      B   
ATOM    711  CA  LYS    40      -1.263  19.810  17.987  1.00 10.00      B   
ATOM    712  CB  LYS    40      -1.760  18.485  18.575  1.00 10.00      B   
ATOM    713  CG  LYS    40      -3.154  18.564  19.180  1.00 10.00      B   
ATOM    714  CD  LYS    40      -3.678  17.190  19.573  1.00 10.00      B   
ATOM    715  CE  LYS    40      -4.071  16.381  18.348  1.00 10.00      B   
ATOM    716  NZ  LYS    40      -4.743  15.104  18.701  1.00 10.00      B   
ATOM    717  HZ1 LYS    40      -4.214  14.614  19.448  1.00 10.00      B   
ATOM    718  HZ2 LYS    40      -4.790  14.482  17.864  1.00 10.00      B   
ATOM    719  HZ3 LYS    40      -5.712  15.284  19.037  1.00 10.00      B   
ATOM    720  C   LYS    40       0.261  19.823  17.897  1.00 10.00      B   
ATOM    721  O   LYS    40       0.949  19.961  18.908  1.00 10.00      B   
ATOM    722  N   LYS    41       0.779  19.683  16.684  1.00 10.00      B   
ATOM    723  HN  LYS    41       0.175  19.582  15.913  1.00 10.00      B   
ATOM    724  CA  LYS    41       2.218  19.679  16.457  1.00 10.00      B   
ATOM    725  CB  LYS    41       2.695  18.273  16.092  1.00 10.00      B   
ATOM    726  CG  LYS    41       2.524  17.249  17.201  1.00 10.00      B   
ATOM    727  CD  LYS    41       3.108  15.906  16.804  1.00 10.00      B   
ATOM    728  CE  LYS    41       2.805  14.849  17.850  1.00 10.00      B   
ATOM    729  NZ  LYS    41       3.519  13.577  17.573  1.00 10.00      B   
ATOM    730  HZ1 LYS    41       3.414  12.927  18.377  1.00 10.00      B   
ATOM    731  HZ2 LYS    41       4.536  13.764  17.421  1.00 10.00      B   
ATOM    732  HZ3 LYS    41       3.130  13.125  16.721  1.00 10.00      B   
ATOM    733  C   LYS    41       2.587  20.653  15.345  1.00 10.00      B   
ATOM    734  O   LYS    41       3.627  20.515  14.700  1.00 10.00      B   
ATOM    735  N   ALA    42       1.741  21.651  15.137  1.00 10.00      B   
ATOM    736  HN  ALA    42       0.938  21.723  15.698  1.00 10.00      B   
ATOM    737  CA  ALA    42       1.973  22.649  14.097  1.00 10.00      B   
ATOM    738  CB  ALA    42       0.650  23.161  13.544  1.00 10.00      B   
ATOM    739  C   ALA    42       2.830  23.801  14.615  1.00 10.00      B   
ATOM    740  O   ALA    42       2.466  24.968  14.486  1.00 10.00      B   
ATOM    741  N   GLY    43       3.968  23.464  15.205  1.00 10.00      B   
ATOM    742  HN  GLY    43       4.205  22.517  15.286  1.00 10.00      B   
ATOM    743  CA  GLY    43       4.859  24.481  15.730  1.00 10.00      B   
ATOM    744  C   GLY    43       6.053  24.711  14.829  1.00 10.00      B   
ATOM    745  O   GLY    43       6.828  25.649  15.030  1.00 10.00      B   
ATOM    746  N   GLN    44       6.207  23.847  13.838  1.00 10.00      B   
ATOM    747  HN  GLN    44       5.554  23.123  13.729  1.00 10.00      B   
ATOM    748  CA  GLN    44       7.312  23.949  12.896  1.00 10.00      B   
ATOM    749  CB  GLN    44       7.879  22.562  12.598  1.00 10.00      B   
ATOM    750  CG  GLN    44       8.770  22.000  13.691  1.00 10.00      B   
ATOM    751  CD  GLN    44      10.091  22.731  13.803  1.00 10.00      B   
ATOM    752  OE1 GLN    44      10.587  23.300  12.831  1.00 10.00      B   
ATOM    753  NE2 GLN    44      10.674  22.716  14.987  1.00 10.00      B   
ATOM    754 HE21 GLN    44      10.228  22.240  15.718  1.00 10.00      B   
ATOM    755 HE22 GLN    44      11.536  23.175  15.085  1.00 10.00      B   
ATOM    756  C   GLN    44       6.847  24.596  11.601  1.00 10.00      B   
ATOM    757  O   GLN    44       7.572  25.379  10.987  1.00 10.00      B   
ATOM    758  N   GLY    45       5.632  24.265  11.194  1.00 10.00      B   
ATOM    759  HN  GLY    45       5.097  23.644  11.731  1.00 10.00      B   
ATOM    760  CA  GLY    45       5.087  24.818   9.973  1.00 10.00      B   
ATOM    761  C   GLY    45       4.119  25.951  10.233  1.00 10.00      B   
ATOM    762  O   GLY    45       3.934  26.373  11.377  1.00 10.00      B   
ATOM    763  N   SER    46       3.513  26.449   9.169  1.00 10.00      B   
ATOM    764  HN  SER    46       3.726  26.083   8.284  1.00 10.00      B   
ATOM    765  CA  SER    46       2.552  27.534   9.271  1.00 10.00      B   
ATOM    766  CB  SER    46       2.408  28.209   7.908  1.00 10.00      B   
ATOM    767  OG  SER    46       3.679  28.376   7.295  1.00 10.00      B   
ATOM    768  HG  SER    46       3.568  28.873   6.471  1.00 10.00      B   
ATOM    769  C   SER    46       1.198  27.024   9.773  1.00 10.00      B   
ATOM    770  O   SER    46       0.985  25.812   9.882  1.00 10.00      B   
ATOM    771  N   TYR    47       0.291  27.953  10.063  1.00 10.00      B   
ATOM    772  HN  TYR    47       0.524  28.899   9.934  1.00 10.00      B   
ATOM    773  CA  TYR    47      -1.039  27.618  10.570  1.00 10.00      B   
ATOM    774  CB  TYR    47      -1.875  28.883  10.776  1.00 10.00      B   
ATOM    775  CG  TYR    47      -1.598  29.601  12.076  1.00 10.00      B   
ATOM    776  CD1 TYR    47      -0.857  30.776  12.103  1.00 10.00      B   
ATOM    777  CD2 TYR    47      -2.079  29.104  13.281  1.00 10.00      B   
ATOM    778  CE1 TYR    47      -0.599  31.433  13.290  1.00 10.00      B   
ATOM    779  CE2 TYR    47      -1.828  29.756  14.473  1.00 10.00      B   
ATOM    780  CZ  TYR    47      -1.088  30.918  14.472  1.00 10.00      B   
ATOM    781  OH  TYR    47      -0.830  31.569  15.658  1.00 10.00      B   
ATOM    782  HH  TYR    47      -0.536  30.926  16.315  1.00 10.00      B   
ATOM    783  C   TYR    47      -1.789  26.637   9.671  1.00 10.00      B   
ATOM    784  O   TYR    47      -2.358  25.659  10.152  1.00 10.00      B   
ATOM    785  N   ASP    48      -1.775  26.880   8.369  1.00 10.00      B   
ATOM    786  HN  ASP    48      -1.284  27.661   8.029  1.00 10.00      B   
ATOM    787  CA  ASP    48      -2.481  26.009   7.433  1.00 10.00      B   
ATOM    788  CB  ASP    48      -3.443  26.809   6.547  1.00 10.00      B   
ATOM    789  CG  ASP    48      -2.754  27.541   5.411  1.00 10.00      B   
ATOM    790  OD1 ASP    48      -1.817  28.325   5.679  1.00 10.00      B   
ATOM    791  OD2 ASP    48      -3.161  27.351   4.245  1.00 10.00      B   
ATOM    792  C   ASP    48      -1.526  25.180   6.582  1.00 10.00      B   
ATOM    793  O   ASP    48      -1.949  24.524   5.631  1.00 10.00      B   
ATOM    794  N   ALA    49      -0.247  25.184   6.947  1.00 10.00      B   
ATOM    795  HN  ALA    49       0.022  25.698   7.738  1.00 10.00      B   
ATOM    796  CA  ALA    49       0.766  24.434   6.204  1.00 10.00      B   
ATOM    797  CB  ALA    49       2.152  24.734   6.742  1.00 10.00      B   
ATOM    798  C   ALA    49       0.484  22.938   6.257  1.00 10.00      B   
ATOM    799  O   ALA    49       0.558  22.241   5.245  1.00 10.00      B   
ATOM    800  N   LEU    50       0.157  22.450   7.442  1.00 10.00      B   
ATOM    801  HN  LEU    50       0.124  23.053   8.218  1.00 10.00      B   
ATOM    802  CA  LEU    50      -0.155  21.043   7.628  1.00 10.00      B   
ATOM    803  CB  LEU    50       0.413  20.535   8.958  1.00 10.00      B   
ATOM    804  CG  LEU    50       1.932  20.615   9.127  1.00 10.00      B   
ATOM    805  CD1 LEU    50       2.328  20.228  10.543  1.00 10.00      B   
ATOM    806  CD2 LEU    50       2.637  19.726   8.115  1.00 10.00      B   
ATOM    807  C   LEU    50      -1.664  20.856   7.610  1.00 10.00      B   
ATOM    808  O   LEU    50      -2.165  19.749   7.781  1.00 10.00      B   
ATOM    809  N   GLY    51      -2.376  21.956   7.397  1.00 10.00      B   
ATOM    810  HN  GLY    51      -1.910  22.805   7.255  1.00 10.00      B   
ATOM    811  CA  GLY    51      -3.821  21.917   7.369  1.00 10.00      B   
ATOM    812  C   GLY    51      -4.385  21.947   5.966  1.00 10.00      B   
ATOM    813  O   GLY    51      -4.057  21.092   5.147  1.00 10.00      B   
ATOM    814  N   ALA    52      -5.211  22.950   5.685  1.00 10.00      B   
ATOM    815  HN  ALA    52      -5.396  23.619   6.379  1.00 10.00      B   
ATOM    816  CA  ALA    52      -5.854  23.095   4.379  1.00 10.00      B   
ATOM    817  CB  ALA    52      -6.749  24.324   4.352  1.00 10.00      B   
ATOM    818  C   ALA    52      -4.853  23.144   3.230  1.00 10.00      B   
ATOM    819  O   ALA    52      -5.151  22.696   2.126  1.00 10.00      B   
ATOM    820  N   GLY    53      -3.665  23.670   3.491  1.00 10.00      B   
ATOM    821  HN  GLY    53      -3.470  23.998   4.396  1.00 10.00      B   
ATOM    822  CA  GLY    53      -2.652  23.768   2.455  1.00 10.00      B   
ATOM    823  C   GLY    53      -2.089  22.419   2.040  1.00 10.00      B   
ATOM    824  O   GLY    53      -1.460  22.296   0.987  1.00 10.00      B   
ATOM    825  N   MET    54      -2.322  21.408   2.866  1.00 10.00      B   
ATOM    826  HN  MET    54      -2.836  21.571   3.687  1.00 10.00      B   
ATOM    827  CA  MET    54      -1.829  20.065   2.589  1.00 10.00      B   
ATOM    828  CB  MET    54      -0.895  19.612   3.716  1.00 10.00      B   
ATOM    829  CG  MET    54      -0.113  18.345   3.414  1.00 10.00      B   
ATOM    830  SD  MET    54       1.039  17.903   4.731  1.00 10.00      B   
ATOM    831  CE  MET    54      -0.090  17.613   6.091  1.00 10.00      B   
ATOM    832  C   MET    54      -2.980  19.073   2.431  1.00 10.00      B   
ATOM    833  O   MET    54      -2.928  18.174   1.591  1.00 10.00      B   
ATOM    834  N   TYR    55      -4.028  19.253   3.231  1.00 10.00      B   
ATOM    835  HN  TYR    55      -4.020  20.003   3.869  1.00 10.00      B   
ATOM    836  CA  TYR    55      -5.190  18.367   3.198  1.00 10.00      B   
ATOM    837  CB  TYR    55      -6.044  18.509   4.461  1.00 10.00      B   
ATOM    838  CG  TYR    55      -5.535  17.693   5.630  1.00 10.00      B   
ATOM    839  CD1 TYR    55      -4.931  18.303   6.723  1.00 10.00      B   
ATOM    840  CD2 TYR    55      -5.650  16.308   5.638  1.00 10.00      B   
ATOM    841  CE1 TYR    55      -4.456  17.560   7.785  1.00 10.00      B   
ATOM    842  CE2 TYR    55      -5.179  15.556   6.701  1.00 10.00      B   
ATOM    843  CZ  TYR    55      -4.582  16.188   7.769  1.00 10.00      B   
ATOM    844  OH  TYR    55      -4.102  15.445   8.825  1.00 10.00      B   
ATOM    845  HH  TYR    55      -4.418  15.829   9.655  1.00 10.00      B   
ATOM    846  C   TYR    55      -6.038  18.540   1.941  1.00 10.00      B   
ATOM    847  O   TYR    55      -6.935  17.737   1.679  1.00 10.00      B   
ATOM    848  N   THR    56      -5.745  19.573   1.159  1.00 10.00      B   
ATOM    849  HN  THR    56      -5.016  20.177   1.413  1.00 10.00      B   
ATOM    850  CA  THR    56      -6.474  19.829  -0.074  1.00 10.00      B   
ATOM    851  CB  THR    56      -5.910  21.074  -0.776  1.00 10.00      B   
ATOM    852  OG1 THR    56      -4.672  21.434  -0.144  1.00 10.00      B   
ATOM    853  HG1 THR    56      -4.842  22.108   0.531  1.00 10.00      B   
ATOM    854  CG2 THR    56      -6.892  22.233  -0.672  1.00 10.00      B   
ATOM    855  C   THR    56      -6.349  18.629  -1.010  1.00 10.00      B   
ATOM    856  O   THR    56      -7.331  18.177  -1.602  1.00 10.00      B   
ATOM    857  N   LEU    57      -5.129  18.114  -1.125  1.00 10.00      B   
ATOM    858  HN  LEU    57      -4.385  18.529  -0.636  1.00 10.00      B   
ATOM    859  CA  LEU    57      -4.868  16.957  -1.964  1.00 10.00      B   
ATOM    860  CB  LEU    57      -3.584  17.150  -2.777  1.00 10.00      B   
ATOM    861  CG  LEU    57      -3.639  18.198  -3.896  1.00 10.00      B   
ATOM    862  CD1 LEU    57      -2.319  18.243  -4.649  1.00 10.00      B   
ATOM    863  CD2 LEU    57      -4.789  17.912  -4.851  1.00 10.00      B   
ATOM    864  C   LEU    57      -4.780  15.695  -1.111  1.00 10.00      B   
ATOM    865  O   LEU    57      -4.726  14.583  -1.628  1.00 10.00      B   
ATOM    866  N   LEU    58      -4.786  15.876   0.203  1.00 10.00      B   
ATOM    867  HN  LEU    58      -4.839  16.787   0.561  1.00 10.00      B   
ATOM    868  CA  LEU    58      -4.711  14.746   1.124  1.00 10.00      B   
ATOM    869  CB  LEU    58      -4.195  15.173   2.496  1.00 10.00      B   
ATOM    870  CG  LEU    58      -2.691  15.020   2.723  1.00 10.00      B   
ATOM    871  CD1 LEU    58      -2.332  15.343   4.163  1.00 10.00      B   
ATOM    872  CD2 LEU    58      -2.238  13.614   2.361  1.00 10.00      B   
ATOM    873  C   LEU    58      -6.058  14.054   1.256  1.00 10.00      B   
ATOM    874  O   LEU    58      -6.161  12.974   1.836  1.00 10.00      B   
ATOM    875  N   SER    59      -7.090  14.684   0.720  1.00 10.00      B   
ATOM    876  HN  SER    59      -6.950  15.559   0.299  1.00 10.00      B   
ATOM    877  CA  SER    59      -8.429  14.123   0.758  1.00 10.00      B   
ATOM    878  CB  SER    59      -9.468  15.243   0.678  1.00 10.00      B   
ATOM    879  OG  SER    59      -9.318  16.141   1.765  1.00 10.00      B   
ATOM    880  HG  SER    59      -8.721  16.857   1.515  1.00 10.00      B   
ATOM    881  C   SER    59      -8.620  13.126  -0.384  1.00 10.00      B   
ATOM    882  O   SER    59      -9.557  12.325  -0.375  1.00 10.00      B   
ATOM    883  N   VAL    60      -7.697  13.160  -1.339  1.00 10.00      B   
ATOM    884  HN  VAL    60      -6.950  13.789  -1.254  1.00 10.00      B   
ATOM    885  CA  VAL    60      -7.744  12.281  -2.504  1.00 10.00      B   
ATOM    886  CB  VAL    60      -6.678  12.660  -3.558  1.00 10.00      B   
ATOM    887  CG1 VAL    60      -6.680  11.670  -4.711  1.00 10.00      B   
ATOM    888  CG2 VAL    60      -6.912  14.075  -4.071  1.00 10.00      B   
ATOM    889  C   VAL    60      -7.631  10.793  -2.135  1.00 10.00      B   
ATOM    890  O   VAL    60      -8.503  10.007  -2.498  1.00 10.00      B   
ATOM    891  N   PRO    61      -6.575  10.375  -1.396  1.00 10.00      B   
ATOM    892  CA  PRO    61      -6.392   8.965  -1.013  1.00 10.00      B   
ATOM    893  CB  PRO    61      -5.141   8.975  -0.123  1.00 10.00      B   
ATOM    894  CG  PRO    61      -4.944  10.401   0.255  1.00 10.00      B   
ATOM    895  CD  PRO    61      -5.478  11.213  -0.887  1.00 10.00      B   
ATOM    896  C   PRO    61      -7.590   8.397  -0.251  1.00 10.00      B   
ATOM    897  O   PRO    61      -7.918   7.212  -0.383  1.00 10.00      B   
ATOM    898  N   LYS    62      -8.249   9.248   0.532  1.00 10.00      B   
ATOM    899  HN  LYS    62      -7.950  10.179   0.581  1.00 10.00      B   
ATOM    900  CA  LYS    62      -9.412   8.831   1.306  1.00 10.00      B   
ATOM    901  CB  LYS    62      -9.871   9.953   2.244  1.00 10.00      B   
ATOM    902  CG  LYS    62      -8.788  10.510   3.157  1.00 10.00      B   
ATOM    903  CD  LYS    62      -9.381  11.424   4.223  1.00 10.00      B   
ATOM    904  CE  LYS    62     -10.156  12.580   3.604  1.00 10.00      B   
ATOM    905  NZ  LYS    62     -10.838  13.406   4.634  1.00 10.00      B   
ATOM    906  HZ1 LYS    62     -10.135  13.879   5.236  1.00 10.00      B   
ATOM    907  HZ2 LYS    62     -11.445  12.803   5.233  1.00 10.00      B   
ATOM    908  HZ3 LYS    62     -11.430  14.128   4.181  1.00 10.00      B   
ATOM    909  C   LYS    62     -10.558   8.449   0.378  1.00 10.00      B   
ATOM    910  O   LYS    62     -11.302   7.500   0.639  1.00 10.00      B   
ATOM    911  N   ASP    63     -10.672   9.193  -0.711  1.00 10.00      B   
ATOM    912  HN  ASP    63     -10.024   9.915  -0.860  1.00 10.00      B   
ATOM    913  CA  ASP    63     -11.716   8.983  -1.705  1.00 10.00      B   
ATOM    914  CB  ASP    63     -11.800  10.226  -2.600  1.00 10.00      B   
ATOM    915  CG  ASP    63     -12.948  10.190  -3.586  1.00 10.00      B   
ATOM    916  OD1 ASP    63     -14.098  10.446  -3.173  1.00 10.00      B   
ATOM    917  OD2 ASP    63     -12.705   9.933  -4.784  1.00 10.00      B   
ATOM    918  C   ASP    63     -11.418   7.747  -2.552  1.00 10.00      B   
ATOM    919  O   ASP    63     -12.325   7.100  -3.071  1.00 10.00      B   
ATOM    920  N   VAL    64     -10.139   7.412  -2.660  1.00 10.00      B   
ATOM    921  HN  VAL    64      -9.468   7.958  -2.202  1.00 10.00      B   
ATOM    922  CA  VAL    64      -9.706   6.269  -3.459  1.00 10.00      B   
ATOM    923  CB  VAL    64      -8.206   6.348  -3.824  1.00 10.00      B   
ATOM    924  CG1 VAL    64      -7.788   5.132  -4.639  1.00 10.00      B   
ATOM    925  CG2 VAL    64      -7.915   7.626  -4.598  1.00 10.00      B   
ATOM    926  C   VAL    64     -10.015   4.913  -2.812  1.00 10.00      B   
ATOM    927  O   VAL    64     -10.923   4.207  -3.245  1.00 10.00      B   
ATOM    928  N   GLN    65      -9.263   4.543  -1.778  1.00 10.00      B   
ATOM    929  HN  GLN    65      -8.567   5.149  -1.446  1.00 10.00      B   
ATOM    930  CA  GLN    65      -9.459   3.243  -1.137  1.00 10.00      B   
ATOM    931  CB  GLN    65      -8.345   2.282  -1.561  1.00 10.00      B   
ATOM    932  CG  GLN    65      -8.513   1.696  -2.954  1.00 10.00      B   
ATOM    933  CD  GLN    65      -7.310   0.886  -3.389  1.00 10.00      B   
ATOM    934  OE1 GLN    65      -7.206  -0.303  -3.091  1.00 10.00      B   
ATOM    935  NE2 GLN    65      -6.393   1.522  -4.102  1.00 10.00      B   
ATOM    936 HE21 GLN    65      -6.545   2.465  -4.313  1.00 10.00      B   
ATOM    937 HE22 GLN    65      -5.592   1.027  -4.378  1.00 10.00      B   
ATOM    938  C   GLN    65      -9.511   3.320   0.386  1.00 10.00      B   
ATOM    939  O   GLN    65      -9.683   2.302   1.053  1.00 10.00      B   
ATOM    940  N   ILE    66      -9.379   4.513   0.947  1.00 10.00      B   
ATOM    941  HN  ILE    66      -9.269   5.306   0.385  1.00 10.00      B   
ATOM    942  CA  ILE    66      -9.398   4.648   2.399  1.00 10.00      B   
ATOM    943  CB  ILE    66      -8.678   5.922   2.896  1.00 10.00      B   
ATOM    944  CG1 ILE    66      -7.194   5.870   2.509  1.00 10.00      B   
ATOM    945  CG2 ILE    66      -8.827   6.069   4.406  1.00 10.00      B   
ATOM    946  CD1 ILE    66      -6.407   7.098   2.914  1.00 10.00      B   
ATOM    947  C   ILE    66     -10.810   4.545   2.984  1.00 10.00      B   
ATOM    948  O   ILE    66     -11.072   3.697   3.839  1.00 10.00      B   
ATOM    949  N   PHE    67     -11.719   5.393   2.524  1.00 10.00      B   
ATOM    950  HN  PHE    67     -11.469   6.047   1.838  1.00 10.00      B   
ATOM    951  CA  PHE    67     -13.087   5.374   3.031  1.00 10.00      B   
ATOM    952  CB  PHE    67     -13.471   6.730   3.637  1.00 10.00      B   
ATOM    953  CG  PHE    67     -12.716   7.068   4.889  1.00 10.00      B   
ATOM    954  CD1 PHE    67     -11.827   8.130   4.909  1.00 10.00      B   
ATOM    955  CD2 PHE    67     -12.892   6.324   6.043  1.00 10.00      B   
ATOM    956  CE1 PHE    67     -11.127   8.444   6.058  1.00 10.00      B   
ATOM    957  CE2 PHE    67     -12.195   6.631   7.196  1.00 10.00      B   
ATOM    958  CZ  PHE    67     -11.312   7.694   7.203  1.00 10.00      B   
ATOM    959  C   PHE    67     -14.089   4.971   1.958  1.00 10.00      B   
ATOM    960  O   PHE    67     -15.247   4.692   2.263  1.00 10.00      B   
ATOM    961  N   PHE    68     -13.634   4.924   0.706  1.00 10.00      B   
ATOM    962  HN  PHE    68     -12.697   5.143   0.535  1.00 10.00      B   
ATOM    963  CA  PHE    68     -14.500   4.566  -0.423  1.00 10.00      B   
ATOM    964  CB  PHE    68     -13.744   4.560  -1.756  1.00 10.00      B   
ATOM    965  CG  PHE    68     -14.628   4.320  -2.950  1.00 10.00      B   
ATOM    966  CD1 PHE    68     -15.473   5.314  -3.414  1.00 10.00      B   
ATOM    967  CD2 PHE    68     -14.617   3.099  -3.605  1.00 10.00      B   
ATOM    968  CE1 PHE    68     -16.290   5.097  -4.508  1.00 10.00      B   
ATOM    969  CE2 PHE    68     -15.430   2.874  -4.701  1.00 10.00      B   
ATOM    970  CZ  PHE    68     -16.269   3.875  -5.154  1.00 10.00      B   
ATOM    971  C   PHE    68     -15.289   3.263  -0.232  1.00 10.00      B   
ATOM    972  O   PHE    68     -16.506   3.266  -0.393  1.00 10.00      B   
ATOM    973  N   PRO    69     -14.626   2.129   0.102  1.00 10.00      B   
ATOM    974  CA  PRO    69     -15.309   0.840   0.295  1.00 10.00      B   
ATOM    975  CB  PRO    69     -14.228  -0.070   0.901  1.00 10.00      B   
ATOM    976  CG  PRO    69     -13.093   0.836   1.253  1.00 10.00      B   
ATOM    977  CD  PRO    69     -13.176   1.991   0.299  1.00 10.00      B   
ATOM    978  C   PRO    69     -16.513   0.944   1.234  1.00 10.00      B   
ATOM    979  O   PRO    69     -17.585   0.403   0.951  1.00 10.00      B   
ATOM    980  N   MET    70     -16.336   1.667   2.332  1.00 10.00      B   
ATOM    981  HN  MET    70     -15.472   2.103   2.481  1.00 10.00      B   
ATOM    982  CA  MET    70     -17.401   1.842   3.311  1.00 10.00      B   
ATOM    983  CB  MET    70     -16.826   2.271   4.661  1.00 10.00      B   
ATOM    984  CG  MET    70     -16.149   1.151   5.438  1.00 10.00      B   
ATOM    985  SD  MET    70     -15.244   1.752   6.876  1.00 10.00      B   
ATOM    986  CE  MET    70     -13.815   2.494   6.088  1.00 10.00      B   
ATOM    987  C   MET    70     -18.426   2.860   2.823  1.00 10.00      B   
ATOM    988  O   MET    70     -19.632   2.671   2.992  1.00 10.00      B   
ATOM    989  N   ALA    71     -17.938   3.933   2.204  1.00 10.00      B   
ATOM    990  HN  ALA    71     -16.964   4.019   2.093  1.00 10.00      B   
ATOM    991  CA  ALA    71     -18.804   4.986   1.682  1.00 10.00      B   
ATOM    992  CB  ALA    71     -17.971   6.136   1.138  1.00 10.00      B   
ATOM    993  C   ALA    71     -19.729   4.444   0.601  1.00 10.00      B   
ATOM    994  O   ALA    71     -20.907   4.798   0.550  1.00 10.00      B   
ATOM    995  N   ALA    72     -19.188   3.581  -0.253  1.00 10.00      B   
ATOM    996  HN  ALA    72     -18.235   3.355  -0.163  1.00 10.00      B   
ATOM    997  CA  ALA    72     -19.958   2.976  -1.332  1.00 10.00      B   
ATOM    998  CB  ALA    72     -19.064   2.103  -2.201  1.00 10.00      B   
ATOM    999  C   ALA    72     -21.120   2.165  -0.774  1.00 10.00      B   
ATOM   1000  O   ALA    72     -22.238   2.232  -1.290  1.00 10.00      B   
ATOM   1001  N   LEU    73     -20.852   1.417   0.290  1.00 10.00      B   
ATOM   1002  HN  LEU    73     -19.942   1.418   0.653  1.00 10.00      B   
ATOM   1003  CA  LEU    73     -21.872   0.600   0.929  1.00 10.00      B   
ATOM   1004  CB  LEU    73     -21.250  -0.283   2.015  1.00 10.00      B   
ATOM   1005  CG  LEU    73     -22.201  -1.241   2.739  1.00 10.00      B   
ATOM   1006  CD1 LEU    73     -22.681  -2.340   1.803  1.00 10.00      B   
ATOM   1007  CD2 LEU    73     -21.530  -1.838   3.964  1.00 10.00      B   
ATOM   1008  C   LEU    73     -22.958   1.483   1.531  1.00 10.00      B   
ATOM   1009  O   LEU    73     -24.143   1.292   1.266  1.00 10.00      B   
ATOM   1010  N   LEU    74     -22.538   2.464   2.325  1.00 10.00      B   
ATOM   1011  HN  LEU    74     -21.572   2.569   2.482  1.00 10.00      B   
ATOM   1012  CA  LEU    74     -23.463   3.387   2.972  1.00 10.00      B   
ATOM   1013  CB  LEU    74     -22.699   4.360   3.877  1.00 10.00      B   
ATOM   1014  CG  LEU    74     -21.945   3.738   5.054  1.00 10.00      B   
ATOM   1015  CD1 LEU    74     -21.080   4.783   5.742  1.00 10.00      B   
ATOM   1016  CD2 LEU    74     -22.915   3.109   6.044  1.00 10.00      B   
ATOM   1017  C   LEU    74     -24.273   4.161   1.937  1.00 10.00      B   
ATOM   1018  O   LEU    74     -25.476   4.363   2.102  1.00 10.00      B   
ATOM   1019  N   GLY    75     -23.606   4.579   0.867  1.00 10.00      B   
ATOM   1020  HN  GLY    75     -22.643   4.388   0.797  1.00 10.00      B   
ATOM   1021  CA  GLY    75     -24.273   5.315  -0.188  1.00 10.00      B   
ATOM   1022  C   GLY    75     -25.371   4.501  -0.838  1.00 10.00      B   
ATOM   1023  O   GLY    75     -26.486   4.990  -1.032  1.00 10.00      B   
ATOM   1024  N   ALA    76     -25.060   3.253  -1.169  1.00 10.00      B   
ATOM   1025  HN  ALA    76     -24.151   2.921  -0.993  1.00 10.00      B   
ATOM   1026  CA  ALA    76     -26.035   2.365  -1.791  1.00 10.00      B   
ATOM   1027  CB  ALA    76     -25.362   1.092  -2.282  1.00 10.00      B   
ATOM   1028  C   ALA    76     -27.152   2.033  -0.807  1.00 10.00      B   
ATOM   1029  O   ALA    76     -28.324   1.969  -1.179  1.00 10.00      B   
ATOM   1030  N   LEU    77     -26.775   1.842   0.452  1.00 10.00      B   
ATOM   1031  HN  LEU    77     -25.820   1.906   0.680  1.00 10.00      B   
ATOM   1032  CA  LEU    77     -27.729   1.526   1.507  1.00 10.00      B   
ATOM   1033  CB  LEU    77     -26.990   1.250   2.821  1.00 10.00      B   
ATOM   1034  CG  LEU    77     -27.850   1.115   4.081  1.00 10.00      B   
ATOM   1035  CD1 LEU    77     -28.741  -0.114   4.003  1.00 10.00      B   
ATOM   1036  CD2 LEU    77     -26.972   1.064   5.320  1.00 10.00      B   
ATOM   1037  C   LEU    77     -28.745   2.651   1.692  1.00 10.00      B   
ATOM   1038  O   LEU    77     -29.941   2.400   1.830  1.00 10.00      B   
ATOM   1039  N   LEU    78     -28.267   3.889   1.690  1.00 10.00      B   
ATOM   1040  HN  LEU    78     -27.301   4.030   1.580  1.00 10.00      B   
ATOM   1041  CA  LEU    78     -29.140   5.042   1.861  1.00 10.00      B   
ATOM   1042  CB  LEU    78     -28.336   6.286   2.240  1.00 10.00      B   
ATOM   1043  CG  LEU    78     -27.674   6.260   3.620  1.00 10.00      B   
ATOM   1044  CD1 LEU    78     -26.865   7.526   3.848  1.00 10.00      B   
ATOM   1045  CD2 LEU    78     -28.716   6.080   4.716  1.00 10.00      B   
ATOM   1046  C   LEU    78     -29.976   5.299   0.610  1.00 10.00      B   
ATOM   1047  O   LEU    78     -31.162   5.623   0.701  1.00 10.00      B   
ATOM   1048  N   GLY    79     -29.355   5.142  -0.552  1.00 10.00      B   
ATOM   1049  HN  GLY    79     -28.410   4.876  -0.558  1.00 10.00      B   
ATOM   1050  CA  GLY    79     -30.052   5.364  -1.809  1.00 10.00      B   
ATOM   1051  C   GLY    79     -31.166   4.362  -2.049  1.00 10.00      B   
ATOM   1052  O   GLY    79     -32.324   4.742  -2.226  1.00 10.00      B   
ATOM   1053  N   LEU    80     -30.820   3.080  -2.040  1.00 10.00      B   
ATOM   1054  HN  LEU    80     -29.881   2.837  -1.880  1.00 10.00      B   
ATOM   1055  CA  LEU    80     -31.797   2.018  -2.263  1.00 10.00      B   
ATOM   1056  CB  LEU    80     -31.093   0.681  -2.517  1.00 10.00      B   
ATOM   1057  CG  LEU    80     -30.183   0.619  -3.750  1.00 10.00      B   
ATOM   1058  CD1 LEU    80     -29.428  -0.703  -3.806  1.00 10.00      B   
ATOM   1059  CD2 LEU    80     -30.985   0.839  -5.025  1.00 10.00      B   
ATOM   1060  C   LEU    80     -32.751   1.900  -1.079  1.00 10.00      B   
ATOM   1061  O   LEU    80     -33.941   1.624  -1.249  1.00 10.00      B   
ATOM   1062  N   GLY    81     -32.225   2.135   0.116  1.00 10.00      B   
ATOM   1063  HN  GLY    81     -31.274   2.367   0.184  1.00 10.00      B   
ATOM   1064  CA  GLY    81     -33.033   2.051   1.319  1.00 10.00      B   
ATOM   1065  C   GLY    81     -34.143   3.080   1.344  1.00 10.00      B   
ATOM   1066  O   GLY    81     -35.249   2.795   1.803  1.00 10.00      B   
ATOM   1067  N   MET    82     -33.855   4.276   0.839  1.00 10.00      B   
ATOM   1068  HN  MET    82     -32.953   4.444   0.488  1.00 10.00      B   
ATOM   1069  CA  MET    82     -34.849   5.343   0.803  1.00 10.00      B   
ATOM   1070  CB  MET    82     -34.220   6.664   0.355  1.00 10.00      B   
ATOM   1071  CG  MET    82     -35.047   7.894   0.696  1.00 10.00      B   
ATOM   1072  SD  MET    82     -34.250   9.430   0.183  1.00 10.00      B   
ATOM   1073  CE  MET    82     -34.283   9.246  -1.598  1.00 10.00      B   
ATOM   1074  C   MET    82     -35.992   4.958  -0.125  1.00 10.00      B   
ATOM   1075  O   MET    82     -37.155   5.242   0.152  1.00 10.00      B   
ATOM   1076  N   LEU    83     -35.648   4.292  -1.221  1.00 10.00      B   
ATOM   1077  HN  LEU    83     -34.699   4.099  -1.383  1.00 10.00      B   
ATOM   1078  CA  LEU    83     -36.637   3.842  -2.189  1.00 10.00      B   
ATOM   1079  CB  LEU    83     -35.948   3.275  -3.432  1.00 10.00      B   
ATOM   1080  CG  LEU    83     -35.257   4.288  -4.344  1.00 10.00      B   
ATOM   1081  CD1 LEU    83     -34.446   3.573  -5.415  1.00 10.00      B   
ATOM   1082  CD2 LEU    83     -36.284   5.212  -4.979  1.00 10.00      B   
ATOM   1083  C   LEU    83     -37.529   2.779  -1.569  1.00 10.00      B   
ATOM   1084  O   LEU    83     -38.733   2.735  -1.825  1.00 10.00      B   
ATOM   1085  N   ALA    84     -36.926   1.921  -0.754  1.00 10.00      B   
ATOM   1086  HN  ALA    84     -35.958   2.001  -0.608  1.00 10.00      B   
ATOM   1087  CA  ALA    84     -37.657   0.859  -0.082  1.00 10.00      B   
ATOM   1088  CB  ALA    84     -36.695  -0.149   0.526  1.00 10.00      B   
ATOM   1089  C   ALA    84     -38.569   1.443   0.988  1.00 10.00      B   
ATOM   1090  O   ALA    84     -39.756   1.126   1.040  1.00 10.00      B   
ATOM   1091  N   GLN    85     -38.007   2.324   1.814  1.00 10.00      B   
ATOM   1092  HN  GLN    85     -37.051   2.530   1.702  1.00 10.00      B   
ATOM   1093  CA  GLN    85     -38.747   2.980   2.892  1.00 10.00      B   
ATOM   1094  CB  GLN    85     -37.812   3.905   3.678  1.00 10.00      B   
ATOM   1095  CG  GLN    85     -38.451   4.576   4.884  1.00 10.00      B   
ATOM   1096  CD  GLN    85     -38.708   3.615   6.030  1.00 10.00      B   
ATOM   1097  OE1 GLN    85     -38.013   2.609   6.186  1.00 10.00      B   
ATOM   1098  NE2 GLN    85     -39.709   3.917   6.844  1.00 10.00      B   
ATOM   1099 HE21 GLN    85     -40.226   4.732   6.663  1.00 10.00      B   
ATOM   1100 HE22 GLN    85     -39.890   3.316   7.599  1.00 10.00      B   
ATOM   1101  C   GLN    85     -39.933   3.777   2.352  1.00 10.00      B   
ATOM   1102  O   GLN    85     -41.004   3.815   2.964  1.00 10.00      B   
ATOM   1103  N   ARG    86     -39.740   4.411   1.201  1.00 10.00      B   
ATOM   1104  HN  ARG    86     -38.865   4.347   0.760  1.00 10.00      B   
ATOM   1105  CA  ARG    86     -40.792   5.207   0.581  1.00 10.00      B   
ATOM   1106  CB  ARG    86     -40.182   6.283  -0.319  1.00 10.00      B   
ATOM   1107  CG  ARG    86     -40.813   7.653  -0.159  1.00 10.00      B   
ATOM   1108  CD  ARG    86     -39.762   8.752  -0.190  1.00 10.00      B   
ATOM   1109  NE  ARG    86     -39.210   8.958  -1.529  1.00 10.00      B   
ATOM   1110  HE  ARG    86     -39.605   8.429  -2.273  1.00 10.00      B   
ATOM   1111  CZ  ARG    86     -38.224   9.811  -1.803  1.00 10.00      B   
ATOM   1112  NH1 ARG    86     -37.679  10.533  -0.831  1.00 10.00      B   
ATOM   1113 HH11 ARG    86     -38.018  10.429   0.150  1.00 10.00      B   
ATOM   1114 HH12 ARG    86     -36.911  11.206  -1.041  1.00 10.00      B   
ATOM   1115  NH2 ARG    86     -37.777   9.940  -3.047  1.00 10.00      B   
ATOM   1116 HH21 ARG    86     -37.007  10.607  -3.260  1.00 10.00      B   
ATOM   1117 HH22 ARG    86     -38.194   9.370  -3.822  1.00 10.00      B   
ATOM   1118  C   ARG    86     -41.756   4.321  -0.209  1.00 10.00      B   
ATOM   1119  O   ARG    86     -42.711   4.809  -0.814  1.00 10.00      B   
ATOM   1120  N   SER    87     -41.492   3.014  -0.185  1.00 10.00      B   
ATOM   1121  HN  SER    87     -40.721   2.700   0.334  1.00 10.00      B   
ATOM   1122  CA  SER    87     -42.313   2.028  -0.881  1.00 10.00      B   
ATOM   1123  CB  SER    87     -43.713   1.953  -0.268  1.00 10.00      B   
ATOM   1124  OG  SER    87     -43.630   1.766   1.136  1.00 10.00      B   
ATOM   1125  HG  SER    87     -42.792   1.335   1.350  1.00 10.00      B   
ATOM   1126  C   SER    87     -42.371   2.287  -2.384  1.00 10.00      B   
ATOM   1127  O   SER    87     -43.398   2.073  -3.027  1.00 10.00      B   
ATOM   1128  N   GLU    88     -41.255   2.733  -2.939  1.00 10.00      B   
ATOM   1129  HN  GLU    88     -40.463   2.876  -2.374  1.00 10.00      B   
ATOM   1130  CA  GLU    88     -41.172   3.016  -4.365  1.00 10.00      B   
ATOM   1131  CB  GLU    88     -40.360   4.288  -4.610  1.00 10.00      B   
ATOM   1132  CG  GLU    88     -41.006   5.547  -4.058  1.00 10.00      B   
ATOM   1133  CD  GLU    88     -40.183   6.792  -4.308  1.00 10.00      B   
ATOM   1134  OE1 GLU    88     -39.347   6.784  -5.232  1.00 10.00      B   
ATOM   1135  OE2 GLU    88     -40.376   7.791  -3.583  1.00 10.00      B   
ATOM   1136  C   GLU    88     -40.546   1.840  -5.103  1.00 10.00      B   
ATOM   1137  O   GLU    88     -40.863   1.577  -6.264  1.00 10.00      B   
ATOM   1138  N   LEU    89     -39.669   1.128  -4.409  1.00 10.00      B   
ATOM   1139  HN  LEU    89     -39.483   1.377  -3.477  1.00 10.00      B   
ATOM   1140  CA  LEU    89     -38.984  -0.023  -4.981  1.00 10.00      B   
ATOM   1141  CB  LEU    89     -37.913  -0.534  -4.013  1.00 10.00      B   
ATOM   1142  CG  LEU    89     -37.092  -1.741  -4.479  1.00 10.00      B   
ATOM   1143  CD1 LEU    89     -36.155  -1.356  -5.615  1.00 10.00      B   
ATOM   1144  CD2 LEU    89     -36.321  -2.345  -3.315  1.00 10.00      B   
ATOM   1145  C   LEU    89     -39.976  -1.134  -5.308  1.00 10.00      B   
ATOM   1146  O   LEU    89     -39.939  -1.716  -6.392  1.00 10.00      B   
ATOM   1147  N   VAL    90     -40.883  -1.397  -4.369  1.00 10.00      B   
ATOM   1148  HN  VAL    90     -40.867  -0.881  -3.532  1.00 10.00      B   
ATOM   1149  CA  VAL    90     -41.893  -2.438  -4.543  1.00 10.00      B   
ATOM   1150  CB  VAL    90     -42.718  -2.678  -3.259  1.00 10.00      B   
ATOM   1151  CG1 VAL    90     -41.871  -3.356  -2.190  1.00 10.00      B   
ATOM   1152  CG2 VAL    90     -43.308  -1.374  -2.738  1.00 10.00      B   
ATOM   1153  C   VAL    90     -42.832  -2.136  -5.712  1.00 10.00      B   
ATOM   1154  O   VAL    90     -43.484  -3.035  -6.237  1.00 10.00      B   
ATOM   1155  N   VAL    91     -42.907  -0.869  -6.108  1.00 10.00      B   
ATOM   1156  HN  VAL    91     -42.382  -0.186  -5.640  1.00 10.00      B   
ATOM   1157  CA  VAL    91     -43.760  -0.473  -7.224  1.00 10.00      B   
ATOM   1158  CB  VAL    91     -43.916   1.059  -7.319  1.00 10.00      B   
ATOM   1159  CG1 VAL    91     -44.805   1.438  -8.496  1.00 10.00      B   
ATOM   1160  CG2 VAL    91     -44.481   1.617  -6.023  1.00 10.00      B   
ATOM   1161  C   VAL    91     -43.191  -1.011  -8.530  1.00 10.00      B   
ATOM   1162  O   VAL    91     -43.897  -1.648  -9.311  1.00 10.00      B   
ATOM   1163  N   MET    92     -41.900  -0.780  -8.743  1.00 10.00      B   
ATOM   1164  HN  MET    92     -41.385  -0.286  -8.072  1.00 10.00      B   
ATOM   1165  CA  MET    92     -41.233  -1.245  -9.950  1.00 10.00      B   
ATOM   1166  CB  MET    92     -39.833  -0.638 -10.074  1.00 10.00      B   
ATOM   1167  CG  MET    92     -39.833   0.825 -10.484  1.00 10.00      B   
ATOM   1168  SD  MET    92     -40.798   1.127 -11.978  1.00 10.00      B   
ATOM   1169  CE  MET    92     -39.791   0.298 -13.204  1.00 10.00      B   
ATOM   1170  C   MET    92     -41.166  -2.765  -9.979  1.00 10.00      B   
ATOM   1171  O   MET    92     -41.315  -3.388 -11.034  1.00 10.00      B   
ATOM   1172  N   GLN    93     -40.967  -3.364  -8.809  1.00 10.00      B   
ATOM   1173  HN  GLN    93     -40.865  -2.814  -8.002  1.00 10.00      B   
ATOM   1174  CA  GLN    93     -40.894  -4.816  -8.695  1.00 10.00      B   
ATOM   1175  CB  GLN    93     -40.419  -5.224  -7.296  1.00 10.00      B   
ATOM   1176  CG  GLN    93     -38.984  -4.826  -6.986  1.00 10.00      B   
ATOM   1177  CD  GLN    93     -38.568  -5.180  -5.571  1.00 10.00      B   
ATOM   1178  OE1 GLN    93     -39.386  -5.195  -4.650  1.00 10.00      B   
ATOM   1179  NE2 GLN    93     -37.291  -5.464  -5.384  1.00 10.00      B   
ATOM   1180 HE21 GLN    93     -36.691  -5.430  -6.155  1.00 10.00      B   
ATOM   1181 HE22 GLN    93     -36.996  -5.698  -4.478  1.00 10.00      B   
ATOM   1182  C   GLN    93     -42.253  -5.444  -8.991  1.00 10.00      B   
ATOM   1183  O   GLN    93     -42.345  -6.623  -9.330  1.00 10.00      B   
ATOM   1184  N   ALA    94     -43.306  -4.645  -8.872  1.00 10.00      B   
ATOM   1185  HN  ALA    94     -43.169  -3.711  -8.607  1.00 10.00      B   
ATOM   1186  CA  ALA    94     -44.658  -5.122  -9.121  1.00 10.00      B   
ATOM   1187  CB  ALA    94     -45.627  -4.563  -8.090  1.00 10.00      B   
ATOM   1188  C   ALA    94     -45.128  -4.780 -10.531  1.00 10.00      B   
ATOM   1189  O   ALA    94     -46.090  -5.367 -11.026  1.00 10.00      B   
ATOM   1190  N   SER    95     -44.470  -3.822 -11.173  1.00 10.00      B   
ATOM   1191  HN  SER    95     -43.726  -3.361 -10.728  1.00 10.00      B   
ATOM   1192  CA  SER    95     -44.843  -3.426 -12.523  1.00 10.00      B   
ATOM   1193  CB  SER    95     -44.402  -1.989 -12.819  1.00 10.00      B   
ATOM   1194  OG  SER    95     -43.021  -1.807 -12.563  1.00 10.00      B   
ATOM   1195  HG  SER    95     -42.561  -1.627 -13.393  1.00 10.00      B   
ATOM   1196  C   SER    95     -44.277  -4.393 -13.558  1.00 10.00      B   
ATOM   1197  O   SER    95     -44.935  -4.717 -14.548  1.00 10.00      B   
ATOM   1198  N   GLY    96     -43.064  -4.868 -13.313  1.00 10.00      B   
ATOM   1199  HN  GLY    96     -42.596  -4.591 -12.497  1.00 10.00      B   
ATOM   1200  CA  GLY    96     -42.437  -5.794 -14.237  1.00 10.00      B   
ATOM   1201  C   GLY    96     -40.925  -5.772 -14.159  1.00 10.00      B   
ATOM   1202  O   GLY    96     -40.253  -6.545 -14.844  1.00 10.00      B   
ATOM   1203  N   PHE    97     -40.385  -4.895 -13.327  1.00 10.00      B   
ATOM   1204  HN  PHE    97     -40.967  -4.309 -12.798  1.00 10.00      B   
ATOM   1205  CA  PHE    97     -38.943  -4.787 -13.171  1.00 10.00      B   
ATOM   1206  CB  PHE    97     -38.588  -3.441 -12.541  1.00 10.00      B   
ATOM   1207  CG  PHE    97     -37.264  -2.885 -12.976  1.00 10.00      B   
ATOM   1208  CD1 PHE    97     -37.023  -2.593 -14.309  1.00 10.00      B   
ATOM   1209  CD2 PHE    97     -36.266  -2.642 -12.051  1.00 10.00      B   
ATOM   1210  CE1 PHE    97     -35.810  -2.069 -14.708  1.00 10.00      B   
ATOM   1211  CE2 PHE    97     -35.049  -2.120 -12.444  1.00 10.00      B   
ATOM   1212  CZ  PHE    97     -34.821  -1.833 -13.774  1.00 10.00      B   
ATOM   1213  C   PHE    97     -38.422  -5.931 -12.310  1.00 10.00      B   
ATOM   1214  O   PHE    97     -38.742  -6.023 -11.123  1.00 10.00      B   
ATOM   1215  N   THR    98     -37.647  -6.818 -12.918  1.00 10.00      B   
ATOM   1216  HN  THR    98     -37.446  -6.707 -13.872  1.00 10.00      B   
ATOM   1217  CA  THR    98     -37.087  -7.956 -12.210  1.00 10.00      B   
ATOM   1218  CB  THR    98     -36.613  -9.027 -13.206  1.00 10.00      B   
ATOM   1219  OG1 THR    98     -36.313  -8.397 -14.462  1.00 10.00      B   
ATOM   1220  HG1 THR    98     -35.776  -8.990 -14.999  1.00 10.00      B   
ATOM   1221  CG2 THR    98     -37.701 -10.066 -13.415  1.00 10.00      B   
ATOM   1222  C   THR    98     -35.925  -7.529 -11.319  1.00 10.00      B   
ATOM   1223  O   THR    98     -35.290  -6.501 -11.562  1.00 10.00      B   
ATOM   1224  N   ARG    99     -35.646  -8.323 -10.293  1.00 10.00      B   
ATOM   1225  HN  ARG    99     -36.185  -9.136 -10.156  1.00 10.00      B   
ATOM   1226  CA  ARG    99     -34.567  -8.022  -9.358  1.00 10.00      B   
ATOM   1227  CB  ARG    99     -34.586  -8.990  -8.179  1.00 10.00      B   
ATOM   1228  CG  ARG    99     -35.795  -8.814  -7.276  1.00 10.00      B   
ATOM   1229  CD  ARG    99     -36.262 -10.144  -6.718  1.00 10.00      B   
ATOM   1230  NE  ARG    99     -35.630 -10.464  -5.441  1.00 10.00      B   
ATOM   1231  HE  ARG    99     -34.672 -10.260  -5.345  1.00 10.00      B   
ATOM   1232  CZ  ARG    99     -36.278 -11.011  -4.415  1.00 10.00      B   
ATOM   1233  NH1 ARG    99     -37.570 -11.294  -4.520  1.00 10.00      B   
ATOM   1234 HH11 ARG    99     -38.082 -11.090  -5.408  1.00 10.00      B   
ATOM   1235 HH12 ARG    99     -38.085 -11.721  -3.717  1.00 10.00      B   
ATOM   1236  NH2 ARG    99     -35.635 -11.276  -3.288  1.00 10.00      B   
ATOM   1237 HH21 ARG    99     -34.619 -11.062  -3.199  1.00 10.00      B   
ATOM   1238 HH22 ARG    99     -36.143 -11.702  -2.484  1.00 10.00      B   
ATOM   1239  C   ARG    99     -33.210  -8.020 -10.047  1.00 10.00      B   
ATOM   1240  O   ARG    99     -32.312  -7.274  -9.661  1.00 10.00      B   
ATOM   1241  N   MET   100     -33.069  -8.846 -11.078  1.00 10.00      B   
ATOM   1242  HN  MET   100     -33.819  -9.426 -11.333  1.00 10.00      B   
ATOM   1243  CA  MET   100     -31.823  -8.917 -11.829  1.00 10.00      B   
ATOM   1244  CB  MET   100     -31.839 -10.104 -12.796  1.00 10.00      B   
ATOM   1245  CG  MET   100     -30.632 -11.024 -12.669  1.00 10.00      B   
ATOM   1246  SD  MET   100     -29.107 -10.284 -13.287  1.00 10.00      B   
ATOM   1247  CE  MET   100     -29.379 -10.380 -15.055  1.00 10.00      B   
ATOM   1248  C   MET   100     -31.603  -7.610 -12.583  1.00 10.00      B   
ATOM   1249  O   MET   100     -30.472  -7.146 -12.739  1.00 10.00      B   
ATOM   1250  N   GLN   101     -32.702  -7.000 -13.023  1.00 10.00      B   
ATOM   1251  HN  GLN   101     -33.577  -7.412 -12.856  1.00 10.00      B   
ATOM   1252  CA  GLN   101     -32.641  -5.738 -13.742  1.00 10.00      B   
ATOM   1253  CB  GLN   101     -34.000  -5.392 -14.347  1.00 10.00      B   
ATOM   1254  CG  GLN   101     -34.359  -6.215 -15.573  1.00 10.00      B   
ATOM   1255  CD  GLN   101     -33.378  -6.025 -16.710  1.00 10.00      B   
ATOM   1256  OE1 GLN   101     -32.781  -4.959 -16.864  1.00 10.00      B   
ATOM   1257  NE2 GLN   101     -33.198  -7.057 -17.515  1.00 10.00      B   
ATOM   1258 HE21 GLN   101     -33.703  -7.877 -17.332  1.00 10.00      B   
ATOM   1259 HE22 GLN   101     -32.573  -6.956 -18.264  1.00 10.00      B   
ATOM   1260  C   GLN   101     -32.175  -4.626 -12.814  1.00 10.00      B   
ATOM   1261  O   GLN   101     -31.530  -3.673 -13.247  1.00 10.00      B   
ATOM   1262  N   VAL   102     -32.506  -4.758 -11.533  1.00 10.00      B   
ATOM   1263  HN  VAL   102     -33.043  -5.533 -11.253  1.00 10.00      B   
ATOM   1264  CA  VAL   102     -32.094  -3.779 -10.536  1.00 10.00      B   
ATOM   1265  CB  VAL   102     -32.738  -4.057  -9.159  1.00 10.00      B   
ATOM   1266  CG1 VAL   102     -32.354  -2.979  -8.155  1.00 10.00      B   
ATOM   1267  CG2 VAL   102     -34.250  -4.156  -9.286  1.00 10.00      B   
ATOM   1268  C   VAL   102     -30.577  -3.820 -10.401  1.00 10.00      B   
ATOM   1269  O   VAL   102     -29.914  -2.781 -10.357  1.00 10.00      B   
ATOM   1270  N   ALA   103     -30.038  -5.035 -10.367  1.00 10.00      B   
ATOM   1271  HN  ALA   103     -30.628  -5.818 -10.417  1.00 10.00      B   
ATOM   1272  CA  ALA   103     -28.603  -5.239 -10.258  1.00 10.00      B   
ATOM   1273  CB  ALA   103     -28.290  -6.718 -10.097  1.00 10.00      B   
ATOM   1274  C   ALA   103     -27.899  -4.677 -11.485  1.00 10.00      B   
ATOM   1275  O   ALA   103     -26.892  -3.984 -11.372  1.00 10.00      B   
ATOM   1276  N   LEU   104     -28.449  -4.966 -12.658  1.00 10.00      B   
ATOM   1277  HN  LEU   104     -29.255  -5.529 -12.682  1.00 10.00      B   
ATOM   1278  CA  LEU   104     -27.883  -4.480 -13.912  1.00 10.00      B   
ATOM   1279  CB  LEU   104     -28.669  -5.026 -15.103  1.00 10.00      B   
ATOM   1280  CG  LEU   104     -28.585  -6.531 -15.348  1.00 10.00      B   
ATOM   1281  CD1 LEU   104     -29.581  -6.944 -16.417  1.00 10.00      B   
ATOM   1282  CD2 LEU   104     -27.173  -6.934 -15.746  1.00 10.00      B   
ATOM   1283  C   LEU   104     -27.904  -2.958 -13.955  1.00 10.00      B   
ATOM   1284  O   LEU   104     -26.994  -2.325 -14.496  1.00 10.00      B   
ATOM   1285  N   SER   105     -28.951  -2.381 -13.384  1.00 10.00      B   
ATOM   1286  HN  SER   105     -29.648  -2.945 -12.984  1.00 10.00      B   
ATOM   1287  CA  SER   105     -29.106  -0.939 -13.349  1.00 10.00      B   
ATOM   1288  CB  SER   105     -30.507  -0.562 -12.870  1.00 10.00      B   
ATOM   1289  OG  SER   105     -31.488  -1.018 -13.790  1.00 10.00      B   
ATOM   1290  HG  SER   105     -31.643  -1.964 -13.648  1.00 10.00      B   
ATOM   1291  C   SER   105     -28.034  -0.274 -12.492  1.00 10.00      B   
ATOM   1292  O   SER   105     -27.458   0.736 -12.889  1.00 10.00      B   
ATOM   1293  N   VAL   106     -27.748  -0.844 -11.328  1.00 10.00      B   
ATOM   1294  HN  VAL   106     -28.225  -1.660 -11.055  1.00 10.00      B   
ATOM   1295  CA  VAL   106     -26.734  -0.271 -10.450  1.00 10.00      B   
ATOM   1296  CB  VAL   106     -26.925  -0.661  -8.968  1.00 10.00      B   
ATOM   1297  CG1 VAL   106     -28.247  -0.117  -8.446  1.00 10.00      B   
ATOM   1298  CG2 VAL   106     -26.851  -2.167  -8.774  1.00 10.00      B   
ATOM   1299  C   VAL   106     -25.324  -0.611 -10.923  1.00 10.00      B   
ATOM   1300  O   VAL   106     -24.384   0.153 -10.704  1.00 10.00      B   
ATOM   1301  N   MET   107     -25.186  -1.745 -11.599  1.00 10.00      B   
ATOM   1302  HN  MET   107     -25.977  -2.308 -11.757  1.00 10.00      B   
ATOM   1303  CA  MET   107     -23.889  -2.181 -12.107  1.00 10.00      B   
ATOM   1304  CB  MET   107     -23.925  -3.654 -12.529  1.00 10.00      B   
ATOM   1305  CG  MET   107     -23.773  -4.641 -11.379  1.00 10.00      B   
ATOM   1306  SD  MET   107     -22.134  -4.603 -10.627  1.00 10.00      B   
ATOM   1307  CE  MET   107     -21.133  -5.306 -11.937  1.00 10.00      B   
ATOM   1308  C   MET   107     -23.433  -1.314 -13.274  1.00 10.00      B   
ATOM   1309  O   MET   107     -22.235  -1.160 -13.513  1.00 10.00      B   
ATOM   1310  N   LYS   108     -24.393  -0.745 -13.997  1.00 10.00      B   
ATOM   1311  HN  LYS   108     -25.330  -0.914 -13.763  1.00 10.00      B   
ATOM   1312  CA  LYS   108     -24.085   0.112 -15.140  1.00 10.00      B   
ATOM   1313  CB  LYS   108     -25.340   0.372 -15.993  1.00 10.00      B   
ATOM   1314  CG  LYS   108     -26.183   1.555 -15.536  1.00 10.00      B   
ATOM   1315  CD  LYS   108     -27.511   1.631 -16.271  1.00 10.00      B   
ATOM   1316  CE  LYS   108     -28.320   2.838 -15.816  1.00 10.00      B   
ATOM   1317  NZ  LYS   108     -28.701   2.751 -14.380  1.00 10.00      B   
ATOM   1318  HZ1 LYS   108     -27.920   2.342 -13.822  1.00 10.00      B   
ATOM   1319  HZ2 LYS   108     -29.542   2.154 -14.266  1.00 10.00      B   
ATOM   1320  HZ3 LYS   108     -28.913   3.698 -14.007  1.00 10.00      B   
ATOM   1321  C   LYS   108     -23.459   1.430 -14.680  1.00 10.00      B   
ATOM   1322  O   LYS   108     -22.621   2.010 -15.373  1.00 10.00      B   
ATOM   1323  N   THR   109     -23.866   1.892 -13.505  1.00 10.00      B   
ATOM   1324  HN  THR   109     -24.540   1.392 -12.996  1.00 10.00      B   
ATOM   1325  CA  THR   109     -23.354   3.133 -12.957  1.00 10.00      B   
ATOM   1326  CB  THR   109     -24.462   3.897 -12.214  1.00 10.00      B   
ATOM   1327  OG1 THR   109     -25.674   3.127 -12.254  1.00 10.00      B   
ATOM   1328  HG1 THR   109     -26.156   3.252 -11.429  1.00 10.00      B   
ATOM   1329  CG2 THR   109     -24.702   5.250 -12.869  1.00 10.00      B   
ATOM   1330  C   THR   109     -22.176   2.872 -12.024  1.00 10.00      B   
ATOM   1331  O   THR   109     -21.516   3.804 -11.557  1.00 10.00      B   
ATOM   1332  N   ALA   110     -21.913   1.596 -11.765  1.00 10.00      B   
ATOM   1333  HN  ALA   110     -22.483   0.901 -12.157  1.00 10.00      B   
ATOM   1334  CA  ALA   110     -20.805   1.204 -10.906  1.00 10.00      B   
ATOM   1335  CB  ALA   110     -21.006  -0.211 -10.388  1.00 10.00      B   
ATOM   1336  C   ALA   110     -19.498   1.307 -11.677  1.00 10.00      B   
ATOM   1337  O   ALA   110     -18.442   1.564 -11.100  1.00 10.00      B   
ATOM   1338  N   ILE   111     -19.594   1.123 -12.992  1.00 10.00      B   
ATOM   1339  HN  ILE   111     -20.473   0.930 -13.378  1.00 10.00      B   
ATOM   1340  CA  ILE   111     -18.435   1.196 -13.876  1.00 10.00      B   
ATOM   1341  CB  ILE   111     -18.810   0.975 -15.360  1.00 10.00      B   
ATOM   1342  CG1 ILE   111     -19.798  -0.187 -15.498  1.00 10.00      B   
ATOM   1343  CG2 ILE   111     -17.562   0.711 -16.191  1.00 10.00      B   
ATOM   1344  CD1 ILE   111     -20.549  -0.199 -16.810  1.00 10.00      B   
ATOM   1345  C   ILE   111     -17.687   2.525 -13.713  1.00 10.00      B   
ATOM   1346  O   ILE   111     -16.495   2.517 -13.417  1.00 10.00      B   
ATOM   1347  N   PRO   112     -18.366   3.687 -13.904  1.00 10.00      B   
ATOM   1348  CA  PRO   112     -17.732   5.005 -13.745  1.00 10.00      B   
ATOM   1349  CB  PRO   112     -18.912   5.979 -13.832  1.00 10.00      B   
ATOM   1350  CG  PRO   112     -19.921   5.266 -14.658  1.00 10.00      B   
ATOM   1351  CD  PRO   112     -19.777   3.811 -14.320  1.00 10.00      B   
ATOM   1352  C   PRO   112     -17.047   5.142 -12.386  1.00 10.00      B   
ATOM   1353  O   PRO   112     -15.979   5.744 -12.276  1.00 10.00      B   
ATOM   1354  N   LEU   113     -17.666   4.563 -11.362  1.00 10.00      B   
ATOM   1355  HN  LEU   113     -18.509   4.087 -11.523  1.00 10.00      B   
ATOM   1356  CA  LEU   113     -17.125   4.610 -10.009  1.00 10.00      B   
ATOM   1357  CB  LEU   113     -18.148   4.078  -9.002  1.00 10.00      B   
ATOM   1358  CG  LEU   113     -19.428   4.901  -8.848  1.00 10.00      B   
ATOM   1359  CD1 LEU   113     -20.440   4.164  -7.985  1.00 10.00      B   
ATOM   1360  CD2 LEU   113     -19.119   6.268  -8.257  1.00 10.00      B   
ATOM   1361  C   LEU   113     -15.832   3.811  -9.919  1.00 10.00      B   
ATOM   1362  O   LEU   113     -14.841   4.285  -9.364  1.00 10.00      B   
ATOM   1363  N   VAL   114     -15.850   2.600 -10.472  1.00 10.00      B   
ATOM   1364  HN  VAL   114     -16.680   2.280 -10.893  1.00 10.00      B   
ATOM   1365  CA  VAL   114     -14.679   1.728 -10.468  1.00 10.00      B   
ATOM   1366  CB  VAL   114     -15.015   0.327 -11.026  1.00 10.00      B   
ATOM   1367  CG1 VAL   114     -13.767  -0.540 -11.111  1.00 10.00      B   
ATOM   1368  CG2 VAL   114     -16.073  -0.350 -10.170  1.00 10.00      B   
ATOM   1369  C   VAL   114     -13.552   2.352 -11.291  1.00 10.00      B   
ATOM   1370  O   VAL   114     -12.384   2.331 -10.890  1.00 10.00      B   
ATOM   1371  N   LEU   115     -13.913   2.915 -12.438  1.00 10.00      B   
ATOM   1372  HN  LEU   115     -14.859   2.886 -12.707  1.00 10.00      B   
ATOM   1373  CA  LEU   115     -12.944   3.557 -13.316  1.00 10.00      B   
ATOM   1374  CB  LEU   115     -13.605   3.993 -14.627  1.00 10.00      B   
ATOM   1375  CG  LEU   115     -14.187   2.881 -15.503  1.00 10.00      B   
ATOM   1376  CD1 LEU   115     -14.919   3.468 -16.700  1.00 10.00      B   
ATOM   1377  CD2 LEU   115     -13.099   1.921 -15.958  1.00 10.00      B   
ATOM   1378  C   LEU   115     -12.323   4.763 -12.625  1.00 10.00      B   
ATOM   1379  O   LEU   115     -11.108   4.953 -12.665  1.00 10.00      B   
ATOM   1380  N   LEU   116     -13.164   5.560 -11.974  1.00 10.00      B   
ATOM   1381  HN  LEU   116     -14.124   5.344 -11.976  1.00 10.00      B   
ATOM   1382  CA  LEU   116     -12.714   6.751 -11.271  1.00 10.00      B   
ATOM   1383  CB  LEU   116     -13.910   7.498 -10.676  1.00 10.00      B   
ATOM   1384  CG  LEU   116     -13.678   8.965 -10.308  1.00 10.00      B   
ATOM   1385  CD1 LEU   116     -13.378   9.789 -11.552  1.00 10.00      B   
ATOM   1386  CD2 LEU   116     -14.883   9.523  -9.567  1.00 10.00      B   
ATOM   1387  C   LEU   116     -11.717   6.404 -10.171  1.00 10.00      B   
ATOM   1388  O   LEU   116     -10.677   7.047 -10.043  1.00 10.00      B   
ATOM   1389  N   THR   117     -12.022   5.367  -9.399  1.00 10.00      B   
ATOM   1390  HN  THR   117     -12.847   4.863  -9.570  1.00 10.00      B   
ATOM   1391  CA  THR   117     -11.149   4.951  -8.311  1.00 10.00      B   
ATOM   1392  CB  THR   117     -11.824   3.904  -7.409  1.00 10.00      B   
ATOM   1393  OG1 THR   117     -12.771   3.137  -8.167  1.00 10.00      B   
ATOM   1394  HG1 THR   117     -13.586   3.643  -8.272  1.00 10.00      B   
ATOM   1395  CG2 THR   117     -12.532   4.582  -6.251  1.00 10.00      B   
ATOM   1396  C   THR   117      -9.828   4.399  -8.837  1.00 10.00      B   
ATOM   1397  O   THR   117      -8.777   4.578  -8.223  1.00 10.00      B   
ATOM   1398  N   MET   118      -9.882   3.738  -9.983  1.00 10.00      B   
ATOM   1399  HN  MET   118     -10.749   3.624 -10.430  1.00 10.00      B   
ATOM   1400  CA  MET   118      -8.686   3.169 -10.587  1.00 10.00      B   
ATOM   1401  CB  MET   118      -9.057   2.110 -11.632  1.00 10.00      B   
ATOM   1402  CG  MET   118      -7.894   1.229 -12.065  1.00 10.00      B   
ATOM   1403  SD  MET   118      -8.419  -0.200 -13.035  1.00 10.00      B   
ATOM   1404  CE  MET   118      -6.851  -1.039 -13.269  1.00 10.00      B   
ATOM   1405  C   MET   118      -7.823   4.265 -11.207  1.00 10.00      B   
ATOM   1406  O   MET   118      -6.599   4.250 -11.083  1.00 10.00      B   
ATOM   1407  N   ALA   119      -8.469   5.224 -11.859  1.00 10.00      B   
ATOM   1408  HN  ALA   119      -9.449   5.184 -11.922  1.00 10.00      B   
ATOM   1409  CA  ALA   119      -7.762   6.327 -12.493  1.00 10.00      B   
ATOM   1410  CB  ALA   119      -8.697   7.113 -13.401  1.00 10.00      B   
ATOM   1411  C   ALA   119      -7.131   7.244 -11.452  1.00 10.00      B   
ATOM   1412  O   ALA   119      -5.914   7.389 -11.400  1.00 10.00      B   
ATOM   1413  N   ILE   120      -7.963   7.827 -10.599  1.00 10.00      B   
ATOM   1414  HN  ILE   120      -8.927   7.629 -10.655  1.00 10.00      B   
ATOM   1415  CA  ILE   120      -7.488   8.744  -9.569  1.00 10.00      B   
ATOM   1416  CB  ILE   120      -8.664   9.349  -8.772  1.00 10.00      B   
ATOM   1417  CG1 ILE   120      -9.567  10.166  -9.699  1.00 10.00      B   
ATOM   1418  CG2 ILE   120      -8.162  10.209  -7.620  1.00 10.00      B   
ATOM   1419  CD1 ILE   120     -10.789  10.737  -9.014  1.00 10.00      B   
ATOM   1420  C   ILE   120      -6.510   8.060  -8.614  1.00 10.00      B   
ATOM   1421  O   ILE   120      -5.523   8.663  -8.184  1.00 10.00      B   
ATOM   1422  N   GLY   121      -6.769   6.793  -8.318  1.00 10.00      B   
ATOM   1423  HN  GLY   121      -7.551   6.355  -8.718  1.00 10.00      B   
ATOM   1424  CA  GLY   121      -5.923   6.046  -7.406  1.00 10.00      B   
ATOM   1425  C   GLY   121      -4.525   5.774  -7.927  1.00 10.00      B   
ATOM   1426  O   GLY   121      -3.627   5.457  -7.148  1.00 10.00      B   
ATOM   1427  N   GLU   122      -4.329   5.892  -9.232  1.00 10.00      B   
ATOM   1428  HN  GLU   122      -5.078   6.140  -9.816  1.00 10.00      B   
ATOM   1429  CA  GLU   122      -3.017   5.644  -9.815  1.00 10.00      B   
ATOM   1430  CB  GLU   122      -3.060   4.427 -10.736  1.00 10.00      B   
ATOM   1431  CG  GLU   122      -3.491   3.147 -10.042  1.00 10.00      B   
ATOM   1432  CD  GLU   122      -3.232   1.917 -10.880  1.00 10.00      B   
ATOM   1433  OE1 GLU   122      -3.960   1.700 -11.869  1.00 10.00      B   
ATOM   1434  OE2 GLU   122      -2.296   1.155 -10.553  1.00 10.00      B   
ATOM   1435  C   GLU   122      -2.479   6.861 -10.561  1.00 10.00      B   
ATOM   1436  O   GLU   122      -1.412   6.800 -11.174  1.00 10.00      B   
ATOM   1437  N   TRP   123      -3.210   7.967 -10.497  1.00 10.00      B   
ATOM   1438  HN  TRP   123      -4.048   7.957  -9.993  1.00 10.00      B   
ATOM   1439  CA  TRP   123      -2.797   9.192 -11.173  1.00 10.00      B   
ATOM   1440  CB  TRP   123      -3.777   9.550 -12.294  1.00 10.00      B   
ATOM   1441  CG  TRP   123      -3.516   8.836 -13.589  1.00 10.00      B   
ATOM   1442  CD1 TRP   123      -3.936   7.584 -13.941  1.00 10.00      B   
ATOM   1443  CD2 TRP   123      -2.776   9.339 -14.706  1.00 10.00      B   
ATOM   1444  NE1 TRP   123      -3.499   7.275 -15.207  1.00 10.00      B   
ATOM   1445  HE1 TRP   123      -3.670   6.430 -15.682  1.00 10.00      B   
ATOM   1446  CE2 TRP   123      -2.787   8.338 -15.699  1.00 10.00      B   
ATOM   1447  CE3 TRP   123      -2.107  10.540 -14.964  1.00 10.00      B   
ATOM   1448  CZ2 TRP   123      -2.151   8.501 -16.926  1.00 10.00      B   
ATOM   1449  CZ3 TRP   123      -1.478  10.699 -16.183  1.00 10.00      B   
ATOM   1450  CH2 TRP   123      -1.506   9.686 -17.149  1.00 10.00      B   
ATOM   1451  C   TRP   123      -2.662  10.364 -10.205  1.00 10.00      B   
ATOM   1452  O   TRP   123      -1.677  11.103 -10.245  1.00 10.00      B   
ATOM   1453  N   VAL   124      -3.640  10.526  -9.327  1.00 10.00      B   
ATOM   1454  HN  VAL   124      -4.391   9.892  -9.317  1.00 10.00      B   
ATOM   1455  CA  VAL   124      -3.627  11.631  -8.374  1.00 10.00      B   
ATOM   1456  CB  VAL   124      -5.019  12.285  -8.247  1.00 10.00      B   
ATOM   1457  CG1 VAL   124      -4.925  13.612  -7.509  1.00 10.00      B   
ATOM   1458  CG2 VAL   124      -5.658  12.475  -9.615  1.00 10.00      B   
ATOM   1459  C   VAL   124      -3.156  11.187  -6.992  1.00 10.00      B   
ATOM   1460  O   VAL   124      -2.329  11.854  -6.372  1.00 10.00      B   
ATOM   1461  N   ALA   125      -3.684  10.055  -6.529  1.00 10.00      B   
ATOM   1462  HN  ALA   125      -4.323   9.565  -7.092  1.00 10.00      B   
ATOM   1463  CA  ALA   125      -3.349   9.520  -5.207  1.00 10.00      B   
ATOM   1464  CB  ALA   125      -4.077   8.211  -4.928  1.00 10.00      B   
ATOM   1465  C   ALA   125      -1.840   9.412  -4.925  1.00 10.00      B   
ATOM   1466  O   ALA   125      -1.367   9.974  -3.934  1.00 10.00      B   
ATOM   1467  N   PRO   126      -1.061   8.701  -5.774  1.00 10.00      B   
ATOM   1468  CA  PRO   126       0.388   8.542  -5.564  1.00 10.00      B   
ATOM   1469  CB  PRO   126       0.855   7.788  -6.813  1.00 10.00      B   
ATOM   1470  CG  PRO   126      -0.361   7.074  -7.292  1.00 10.00      B   
ATOM   1471  CD  PRO   126      -1.513   7.986  -6.985  1.00 10.00      B   
ATOM   1472  C   PRO   126       1.118   9.880  -5.442  1.00 10.00      B   
ATOM   1473  O   PRO   126       1.764  10.151  -4.427  1.00 10.00      B   
ATOM   1474  N   GLN   127       0.999  10.720  -6.467  1.00 10.00      B   
ATOM   1475  HN  GLN   127       0.460  10.452  -7.242  1.00 10.00      B   
ATOM   1476  CA  GLN   127       1.653  12.026  -6.470  1.00 10.00      B   
ATOM   1477  CB  GLN   127       1.471  12.733  -7.815  1.00 10.00      B   
ATOM   1478  CG  GLN   127       2.420  12.257  -8.901  1.00 10.00      B   
ATOM   1479  CD  GLN   127       2.237  13.007 -10.205  1.00 10.00      B   
ATOM   1480  OE1 GLN   127       1.137  13.465 -10.524  1.00 10.00      B   
ATOM   1481  NE2 GLN   127       3.311  13.134 -10.973  1.00 10.00      B   
ATOM   1482 HE21 GLN   127       4.154  12.741 -10.659  1.00 10.00      B   
ATOM   1483 HE22 GLN   127       3.221  13.615 -11.822  1.00 10.00      B   
ATOM   1484  C   GLN   127       1.146  12.916  -5.342  1.00 10.00      B   
ATOM   1485  O   GLN   127       1.908  13.695  -4.771  1.00 10.00      B   
ATOM   1486  N   GLY   128      -0.137  12.789  -5.023  1.00 10.00      B   
ATOM   1487  HN  GLY   128      -0.694  12.147  -5.517  1.00 10.00      B   
ATOM   1488  CA  GLY   128      -0.730  13.583  -3.965  1.00 10.00      B   
ATOM   1489  C   GLY   128      -0.054  13.363  -2.626  1.00 10.00      B   
ATOM   1490  O   GLY   128       0.351  14.321  -1.967  1.00 10.00      B   
ATOM   1491  N   GLU   129       0.082  12.100  -2.228  1.00 10.00      B   
ATOM   1492  HN  GLU   129      -0.253  11.376  -2.804  1.00 10.00      B   
ATOM   1493  CA  GLU   129       0.718  11.765  -0.957  1.00 10.00      B   
ATOM   1494  CB  GLU   129       0.567  10.272  -0.649  1.00 10.00      B   
ATOM   1495  CG  GLU   129      -0.785   9.887  -0.066  1.00 10.00      B   
ATOM   1496  CD  GLU   129      -0.924  10.243   1.405  1.00 10.00      B   
ATOM   1497  OE1 GLU   129      -1.942   9.855   2.021  1.00 10.00      B   
ATOM   1498  OE2 GLU   129      -0.018  10.904   1.958  1.00 10.00      B   
ATOM   1499  C   GLU   129       2.190  12.174  -0.964  1.00 10.00      B   
ATOM   1500  O   GLU   129       2.709  12.696   0.025  1.00 10.00      B   
ATOM   1501  N   GLN   130       2.851  11.958  -2.099  1.00 10.00      B   
ATOM   1502  HN  GLN   130       2.378  11.547  -2.855  1.00 10.00      B   
ATOM   1503  CA  GLN   130       4.257  12.313  -2.247  1.00 10.00      B   
ATOM   1504  CB  GLN   130       4.784  11.886  -3.618  1.00 10.00      B   
ATOM   1505  CG  GLN   130       5.050  10.397  -3.756  1.00 10.00      B   
ATOM   1506  CD  GLN   130       5.792  10.056  -5.034  1.00 10.00      B   
ATOM   1507  OE1 GLN   130       6.588  10.850  -5.537  1.00 10.00      B   
ATOM   1508  NE2 GLN   130       5.530   8.877  -5.575  1.00 10.00      B   
ATOM   1509 HE21 GLN   130       4.876   8.293  -5.128  1.00 10.00      B   
ATOM   1510 HE22 GLN   130       5.999   8.634  -6.401  1.00 10.00      B   
ATOM   1511  C   GLN   130       4.453  13.815  -2.074  1.00 10.00      B   
ATOM   1512  O   GLN   130       5.328  14.253  -1.326  1.00 10.00      B   
ATOM   1513  N   MET   131       3.621  14.590  -2.760  1.00 10.00      B   
ATOM   1514  HN  MET   131       2.940  14.169  -3.329  1.00 10.00      B   
ATOM   1515  CA  MET   131       3.689  16.045  -2.701  1.00 10.00      B   
ATOM   1516  CB  MET   131       2.745  16.661  -3.740  1.00 10.00      B   
ATOM   1517  CG  MET   131       2.862  18.171  -3.867  1.00 10.00      B   
ATOM   1518  SD  MET   131       1.495  18.903  -4.791  1.00 10.00      B   
ATOM   1519  CE  MET   131       1.774  18.206  -6.419  1.00 10.00      B   
ATOM   1520  C   MET   131       3.333  16.556  -1.308  1.00 10.00      B   
ATOM   1521  O   MET   131       3.986  17.458  -0.785  1.00 10.00      B   
ATOM   1522  N   ALA   132       2.302  15.964  -0.713  1.00 10.00      B   
ATOM   1523  HN  ALA   132       1.827  15.241  -1.183  1.00 10.00      B   
ATOM   1524  CA  ALA   132       1.851  16.355   0.616  1.00 10.00      B   
ATOM   1525  CB  ALA   132       0.587  15.601   0.995  1.00 10.00      B   
ATOM   1526  C   ALA   132       2.944  16.131   1.655  1.00 10.00      B   
ATOM   1527  O   ALA   132       3.248  17.017   2.452  1.00 10.00      B   
ATOM   1528  N   ARG   133       3.540  14.945   1.631  1.00 10.00      B   
ATOM   1529  HN  ARG   133       3.248  14.274   0.973  1.00 10.00      B   
ATOM   1530  CA  ARG   133       4.608  14.608   2.567  1.00 10.00      B   
ATOM   1531  CB  ARG   133       4.965  13.119   2.484  1.00 10.00      B   
ATOM   1532  CG  ARG   133       4.008  12.199   3.225  1.00 10.00      B   
ATOM   1533  CD  ARG   133       4.530  10.770   3.256  1.00 10.00      B   
ATOM   1534  NE  ARG   133       3.665   9.874   4.031  1.00 10.00      B   
ATOM   1535  HE  ARG   133       2.746  10.181   4.209  1.00 10.00      B   
ATOM   1536  CZ  ARG   133       4.048   8.682   4.499  1.00 10.00      B   
ATOM   1537  NH1 ARG   133       5.283   8.245   4.279  1.00 10.00      B   
ATOM   1538 HH11 ARG   133       5.957   8.837   3.740  1.00 10.00      B   
ATOM   1539 HH12 ARG   133       5.593   7.312   4.643  1.00 10.00      B   
ATOM   1540  NH2 ARG   133       3.196   7.933   5.192  1.00 10.00      B   
ATOM   1541 HH21 ARG   133       2.223   8.272   5.369  1.00 10.00      B   
ATOM   1542 HH22 ARG   133       3.493   7.004   5.561  1.00 10.00      B   
ATOM   1543  C   ARG   133       5.848  15.468   2.326  1.00 10.00      B   
ATOM   1544  O   ARG   133       6.561  15.825   3.265  1.00 10.00      B   
ATOM   1545  N   ASN   134       6.085  15.819   1.067  1.00 10.00      B   
ATOM   1546  HN  ASN   134       5.467  15.520   0.363  1.00 10.00      B   
ATOM   1547  CA  ASN   134       7.239  16.639   0.696  1.00 10.00      B   
ATOM   1548  CB  ASN   134       7.450  16.616  -0.822  1.00 10.00      B   
ATOM   1549  CG  ASN   134       8.770  17.238  -1.250  1.00 10.00      B   
ATOM   1550  OD1 ASN   134       9.769  17.180  -0.530  1.00 10.00      B   
ATOM   1551  ND2 ASN   134       8.782  17.827  -2.435  1.00 10.00      B   
ATOM   1552 HD21 ASN   134       7.952  17.827  -2.960  1.00 10.00      B   
ATOM   1553 HD22 ASN   134       9.617  18.236  -2.740  1.00 10.00      B   
ATOM   1554  C   ASN   134       7.079  18.078   1.186  1.00 10.00      B   
ATOM   1555  O   ASN   134       8.052  18.823   1.305  1.00 10.00      B   
ATOM   1556  N   TYR   135       5.845  18.463   1.481  1.00 10.00      B   
ATOM   1557  HN  TYR   135       5.103  17.833   1.359  1.00 10.00      B   
ATOM   1558  CA  TYR   135       5.569  19.807   1.966  1.00 10.00      B   
ATOM   1559  CB  TYR   135       4.108  20.190   1.733  1.00 10.00      B   
ATOM   1560  CG  TYR   135       3.822  20.670   0.329  1.00 10.00      B   
ATOM   1561  CD1 TYR   135       4.796  21.332  -0.409  1.00 10.00      B   
ATOM   1562  CD2 TYR   135       2.580  20.468  -0.259  1.00 10.00      B   
ATOM   1563  CE1 TYR   135       4.541  21.778  -1.690  1.00 10.00      B   
ATOM   1564  CE2 TYR   135       2.318  20.910  -1.541  1.00 10.00      B   
ATOM   1565  CZ  TYR   135       3.302  21.564  -2.250  1.00 10.00      B   
ATOM   1566  OH  TYR   135       3.046  22.004  -3.525  1.00 10.00      B   
ATOM   1567  HH  TYR   135       2.226  22.507  -3.525  1.00 10.00      B   
ATOM   1568  C   TYR   135       5.941  19.958   3.438  1.00 10.00      B   
ATOM   1569  O   TYR   135       6.004  21.070   3.959  1.00 10.00      B   
ATOM   1570  N   ARG   136       6.218  18.838   4.097  1.00 10.00      B   
ATOM   1571  HN  ARG   136       6.182  17.980   3.618  1.00 10.00      B   
ATOM   1572  CA  ARG   136       6.591  18.849   5.509  1.00 10.00      B   
ATOM   1573  CB  ARG   136       6.291  17.496   6.166  1.00 10.00      B   
ATOM   1574  CG  ARG   136       4.813  17.187   6.347  1.00 10.00      B   
ATOM   1575  CD  ARG   136       4.612  16.106   7.400  1.00 10.00      B   
ATOM   1576  NE  ARG   136       3.221  15.661   7.482  1.00 10.00      B   
ATOM   1577  HE  ARG   136       2.819  15.295   6.660  1.00 10.00      B   
ATOM   1578  CZ  ARG   136       2.482  15.716   8.593  1.00 10.00      B   
ATOM   1579  NH1 ARG   136       2.994  16.212   9.715  1.00 10.00      B   
ATOM   1580 HH11 ARG   136       2.414  16.256  10.586  1.00 10.00      B   
ATOM   1581 HH12 ARG   136       3.975  16.558   9.734  1.00 10.00      B   
ATOM   1582  NH2 ARG   136       1.233  15.267   8.584  1.00 10.00      B   
ATOM   1583 HH21 ARG   136       0.824  14.863   7.711  1.00 10.00      B   
ATOM   1584 HH22 ARG   136       0.654  15.313   9.454  1.00 10.00      B   
ATOM   1585  C   ARG   136       8.072  19.184   5.676  1.00 10.00      B   
ATOM   1586  O   ARG   136       8.713  18.752   6.633  1.00 10.00      B   
ATOM   1587  N   ALA   137       8.604  19.961   4.740  1.00 10.00      B   
ATOM   1588  HN  ALA   137       8.035  20.275   4.006  1.00 10.00      B   
ATOM   1589  CA  ALA   137      10.006  20.359   4.765  1.00 10.00      B   
ATOM   1590  CB  ALA   137      10.425  20.899   3.408  1.00 10.00      B   
ATOM   1591  C   ALA   137      10.267  21.393   5.855  1.00 10.00      B   
ATOM   1592  O   ALA   137      11.408  21.594   6.271  1.00 10.00      B   
ATOM   1593  N   GLN   138       9.202  22.054   6.302  1.00 10.00      B   
ATOM   1594  HN  GLN   138       8.325  21.863   5.911  1.00 10.00      B   
ATOM   1595  CA  GLN   138       9.309  23.056   7.356  1.00 10.00      B   
ATOM   1596  CB  GLN   138       8.002  23.839   7.481  1.00 10.00      B   
ATOM   1597  CG  GLN   138       7.693  24.767   6.317  1.00 10.00      B   
ATOM   1598  CD  GLN   138       6.277  25.310   6.381  1.00 10.00      B   
ATOM   1599  OE1 GLN   138       5.363  24.629   6.846  1.00 10.00      B   
ATOM   1600  NE2 GLN   138       6.088  26.544   5.938  1.00 10.00      B   
ATOM   1601 HE21 GLN   138       6.863  27.043   5.595  1.00 10.00      B   
ATOM   1602 HE22 GLN   138       5.179  26.913   5.971  1.00 10.00      B   
ATOM   1603  C   GLN   138       9.627  22.385   8.687  1.00 10.00      B   
ATOM   1604  O   GLN   138      10.287  22.962   9.550  1.00 10.00      B   
ATOM   1605  N   ALA   139       9.155  21.155   8.837  1.00 10.00      B   
ATOM   1606  HN  ALA   139       8.665  20.740   8.098  1.00 10.00      B   
ATOM   1607  CA  ALA   139       9.374  20.391  10.050  1.00 10.00      B   
ATOM   1608  CB  ALA   139       8.098  19.667  10.454  1.00 10.00      B   
ATOM   1609  C   ALA   139      10.503  19.395   9.839  1.00 10.00      B   
ATOM   1610  O   ALA   139      11.062  19.294   8.746  1.00 10.00      B   
ATOM   1611  N   MET   140      10.847  18.668  10.883  1.00 10.00      B   
ATOM   1612  HN  MET   140      10.380  18.801  11.736  1.00 10.00      B   
ATOM   1613  CA  MET   140      11.902  17.675  10.804  1.00 10.00      B   
ATOM   1614  CB  MET   140      13.140  18.153  11.567  1.00 10.00      B   
ATOM   1615  CG  MET   140      14.442  17.529  11.092  1.00 10.00      B   
ATOM   1616  SD  MET   140      15.883  18.160  11.974  1.00 10.00      B   
ATOM   1617  CE  MET   140      15.805  19.902  11.553  1.00 10.00      B   
ATOM   1618  C   MET   140      11.404  16.353  11.370  1.00 10.00      B   
ATOM   1619  O   MET   140      10.391  16.323  12.071  1.00 10.00      B   
ATOM   1620  N   TYR   141      12.105  15.269  11.043  1.00 10.00      B   
ATOM   1621  HN  TYR   141      12.875  15.371  10.446  1.00 10.00      B   
ATOM   1622  CA  TYR   141      11.751  13.928  11.510  1.00 10.00      B   
ATOM   1623  CB  TYR   141      11.696  13.838  13.040  1.00 10.00      B   
ATOM   1624  CG  TYR   141      13.016  14.130  13.710  1.00 10.00      B   
ATOM   1625  CD1 TYR   141      13.160  15.210  14.570  1.00 10.00      B   
ATOM   1626  CD2 TYR   141      14.122  13.326  13.477  1.00 10.00      B   
ATOM   1627  CE1 TYR   141      14.371  15.479  15.180  1.00 10.00      B   
ATOM   1628  CE2 TYR   141      15.334  13.585  14.081  1.00 10.00      B   
ATOM   1629  CZ  TYR   141      15.453  14.663  14.933  1.00 10.00      B   
ATOM   1630  OH  TYR   141      16.663  14.918  15.542  1.00 10.00      B   
ATOM   1631  HH  TYR   141      16.510  15.238  16.442  1.00 10.00      B   
ATOM   1632  C   TYR   141      10.455  13.433  10.876  1.00 10.00      B   
ATOM   1633  O   TYR   141       9.403  13.389  11.522  1.00 10.00      B   
ATOM   1634  N   GLY   142      10.548  13.062   9.606  1.00 10.00      B   
ATOM   1635  HN  GLY   142      11.419  13.118   9.155  1.00 10.00      B   
ATOM   1636  CA  GLY   142       9.399  12.566   8.877  1.00 10.00      B   
ATOM   1637  C   GLY   142       9.792  11.466   7.911  1.00 10.00      B   
ATOM   1638  O   GLY   142      10.977  11.154   7.765  1.00 10.00      B   
ATOM   1639  N   GLY   143       8.807  10.873   7.257  1.00 10.00      B   
ATOM   1640  HN  GLY   143       7.878  11.160   7.415  1.00 10.00      B   
ATOM   1641  CA  GLY   143       9.082   9.812   6.311  1.00 10.00      B   
ATOM   1642  C   GLY   143       8.535  10.132   4.936  1.00 10.00      B   
ATOM   1643  O   GLY   143       7.340  10.004   4.694  1.00 10.00      B   
ATOM   1644  N   SER   144       9.409  10.556   4.036  1.00 10.00      B   
ATOM   1645  HN  SER   144      10.356  10.625   4.282  1.00 10.00      B   
ATOM   1646  CA  SER   144       9.002  10.906   2.681  1.00 10.00      B   
ATOM   1647  CB  SER   144       8.261  12.244   2.712  1.00 10.00      B   
ATOM   1648  OG  SER   144       8.823  13.107   3.688  1.00 10.00      B   
ATOM   1649  HG  SER   144       9.432  12.608   4.243  1.00 10.00      B   
ATOM   1650  C   SER   144      10.223  11.004   1.777  1.00 10.00      B   
ATOM   1651  O   SER   144      11.222  10.324   2.011  1.00 10.00      B   
ATOM   1652  N   LEU   145      10.137  11.844   0.744  1.00 10.00      B   
ATOM   1653  HN  LEU   145       9.296  12.330   0.588  1.00 10.00      B   
ATOM   1654  CA  LEU   145      11.255  12.048  -0.170  1.00 10.00      B   
ATOM   1655  CB  LEU   145      10.863  13.006  -1.299  1.00 10.00      B   
ATOM   1656  CG  LEU   145       9.859  12.472  -2.326  1.00 10.00      B   
ATOM   1657  CD1 LEU   145       9.372  13.590  -3.235  1.00 10.00      B   
ATOM   1658  CD2 LEU   145      10.472  11.345  -3.144  1.00 10.00      B   
ATOM   1659  C   LEU   145      12.441  12.612   0.607  1.00 10.00      B   
ATOM   1660  O   LEU   145      13.600  12.387   0.259  1.00 10.00      B   
ATOM   1661  N   LEU   146      12.132  13.356   1.660  1.00 10.00      B   
ATOM   1662  HN  LEU   146      11.189  13.516   1.870  1.00 10.00      B   
ATOM   1663  CA  LEU   146      13.147  13.931   2.519  1.00 10.00      B   
ATOM   1664  CB  LEU   146      12.719  15.325   2.989  1.00 10.00      B   
ATOM   1665  CG  LEU   146      13.640  16.019   3.998  1.00 10.00      B   
ATOM   1666  CD1 LEU   146      15.015  16.265   3.397  1.00 10.00      B   
ATOM   1667  CD2 LEU   146      13.022  17.323   4.480  1.00 10.00      B   
ATOM   1668  C   LEU   146      13.355  13.011   3.715  1.00 10.00      B   
ATOM   1669  O   LEU   146      12.628  13.090   4.706  1.00 10.00      B   
ATOM   1670  N   SER   147      14.312  12.106   3.596  1.00 10.00      B   
ATOM   1671  HN  SER   147      14.833  12.062   2.767  1.00 10.00      B   
ATOM   1672  CA  SER   147      14.606  11.166   4.666  1.00 10.00      B   
ATOM   1673  CB  SER   147      15.226   9.890   4.093  1.00 10.00      B   
ATOM   1674  OG  SER   147      14.364   9.289   3.140  1.00 10.00      B   
ATOM   1675  HG  SER   147      14.666   9.511   2.251  1.00 10.00      B   
ATOM   1676  C   SER   147      15.539  11.781   5.700  1.00 10.00      B   
ATOM   1677  O   SER   147      16.318  12.687   5.391  1.00 10.00      B   
ATOM   1678  N   THR   148      15.448  11.295   6.925  1.00 10.00      B   
ATOM   1679  HN  THR   148      14.795  10.587   7.117  1.00 10.00      B   
ATOM   1680  CA  THR   148      16.289  11.780   7.999  1.00 10.00      B   
ATOM   1681  CB  THR   148      15.650  11.468   9.360  1.00 10.00      B   
ATOM   1682  OG1 THR   148      14.708  10.398   9.194  1.00 10.00      B   
ATOM   1683  HG1 THR   148      14.364  10.142  10.057  1.00 10.00      B   
ATOM   1684  CG2 THR   148      14.925  12.691   9.902  1.00 10.00      B   
ATOM   1685  C   THR   148      17.660  11.120   7.924  1.00 10.00      B   
ATOM   1686  O   THR   148      17.872  10.188   7.144  1.00 10.00      B   
ATOM   1687  N   GLN   149      18.582  11.591   8.739  1.00 10.00      B   
ATOM   1688  HN  GLN   149      18.349  12.316   9.363  1.00 10.00      B   
ATOM   1689  CA  GLN   149      19.930  11.048   8.746  1.00 10.00      B   
ATOM   1690  CB  GLN   149      20.945  12.145   9.070  1.00 10.00      B   
ATOM   1691  CG  GLN   149      20.932  13.297   8.078  1.00 10.00      B   
ATOM   1692  CD  GLN   149      21.500  14.580   8.646  1.00 10.00      B   
ATOM   1693  OE1 GLN   149      22.417  14.565   9.468  1.00 10.00      B   
ATOM   1694  NE2 GLN   149      20.949  15.703   8.222  1.00 10.00      B   
ATOM   1695 HE21 GLN   149      20.212  15.642   7.573  1.00 10.00      B   
ATOM   1696 HE22 GLN   149      21.298  16.548   8.570  1.00 10.00      B   
ATOM   1697  C   GLN   149      20.043   9.884   9.725  1.00 10.00      B   
ATOM   1698  O   GLN   149      20.574  10.033  10.828  1.00 10.00      B   
ATOM   1699  N   GLN   150      19.534   8.728   9.313  1.00 10.00      B   
ATOM   1700  HN  GLN   150      19.132   8.678   8.420  1.00 10.00      B   
ATOM   1701  CA  GLN   150      19.566   7.527  10.137  1.00 10.00      B   
ATOM   1702  CB  GLN   150      18.149   7.079  10.505  1.00 10.00      B   
ATOM   1703  CG  GLN   150      17.490   7.929  11.582  1.00 10.00      B   
ATOM   1704  CD  GLN   150      16.249   7.283  12.165  1.00 10.00      B   
ATOM   1705  OE1 GLN   150      15.966   7.420  13.359  1.00 10.00      B   
ATOM   1706  NE2 GLN   150      15.494   6.588  11.330  1.00 10.00      B   
ATOM   1707 HE21 GLN   150      15.773   6.531  10.391  1.00 10.00      B   
ATOM   1708 HE22 GLN   150      14.685   6.154  11.684  1.00 10.00      B   
ATOM   1709  C   GLN   150      20.316   6.404   9.430  1.00 10.00      B   
ATOM   1710  O   GLN   150      20.883   6.608   8.354  1.00 10.00      B   
ATOM   1711  N   GLY   151      20.320   5.224  10.035  1.00 10.00      B   
ATOM   1712  HN  GLY   151      19.842   5.118  10.884  1.00 10.00      B   
ATOM   1713  CA  GLY   151      21.013   4.087   9.458  1.00 10.00      B   
ATOM   1714  C   GLY   151      20.235   3.430   8.336  1.00 10.00      B   
ATOM   1715  O   GLY   151      19.557   2.424   8.545  1.00 10.00      B   
ATOM   1716  N   LEU   152      20.328   4.001   7.145  1.00 10.00      B   
ATOM   1717  HN  LEU   152      20.873   4.809   7.044  1.00 10.00      B   
ATOM   1718  CA  LEU   152      19.635   3.459   5.986  1.00 10.00      B   
ATOM   1719  CB  LEU   152      19.134   4.579   5.073  1.00 10.00      B   
ATOM   1720  CG  LEU   152      18.137   4.166   3.985  1.00 10.00      B   
ATOM   1721  CD1 LEU   152      16.895   3.538   4.603  1.00 10.00      B   
ATOM   1722  CD2 LEU   152      17.759   5.366   3.131  1.00 10.00      B   
ATOM   1723  C   LEU   152      20.542   2.507   5.220  1.00 10.00      B   
ATOM   1724  O   LEU   152      21.550   2.917   4.644  1.00 10.00      B   
ATOM   1725  N   TRP   153      20.175   1.235   5.230  1.00 10.00      B   
ATOM   1726  HN  TRP   153      19.353   0.985   5.695  1.00 10.00      B   
ATOM   1727  CA  TRP   153      20.943   0.200   4.560  1.00 10.00      B   
ATOM   1728  CB  TRP   153      21.433  -0.815   5.602  1.00 10.00      B   
ATOM   1729  CG  TRP   153      22.515  -1.744   5.131  1.00 10.00      B   
ATOM   1730  CD1 TRP   153      22.395  -2.760   4.226  1.00 10.00      B   
ATOM   1731  CD2 TRP   153      23.881  -1.756   5.563  1.00 10.00      B   
ATOM   1732  NE1 TRP   153      23.597  -3.402   4.070  1.00 10.00      B   
ATOM   1733  HE1 TRP   153      23.765  -4.164   3.473  1.00 10.00      B   
ATOM   1734  CE2 TRP   153      24.527  -2.803   4.876  1.00 10.00      B   
ATOM   1735  CE3 TRP   153      24.621  -0.985   6.463  1.00 10.00      B   
ATOM   1736  CZ2 TRP   153      25.876  -3.095   5.058  1.00 10.00      B   
ATOM   1737  CZ3 TRP   153      25.960  -1.276   6.643  1.00 10.00      B   
ATOM   1738  CH2 TRP   153      26.574  -2.324   5.945  1.00 10.00      B   
ATOM   1739  C   TRP   153      20.069  -0.498   3.523  1.00 10.00      B   
ATOM   1740  O   TRP   153      19.128  -1.210   3.873  1.00 10.00      B   
ATOM   1741  N   ALA   154      20.375  -0.283   2.256  1.00 10.00      B   
ATOM   1742  HN  ALA   154      21.142   0.296   2.040  1.00 10.00      B   
ATOM   1743  CA  ALA   154      19.617  -0.887   1.171  1.00 10.00      B   
ATOM   1744  CB  ALA   154      19.513   0.072  -0.005  1.00 10.00      B   
ATOM   1745  C   ALA   154      20.250  -2.204   0.734  1.00 10.00      B   
ATOM   1746  O   ALA   154      21.441  -2.261   0.419  1.00 10.00      B   
ATOM   1747  N   LYS   155      19.452  -3.261   0.721  1.00 10.00      B   
ATOM   1748  HN  LYS   155      18.507  -3.152   0.967  1.00 10.00      B   
ATOM   1749  CA  LYS   155      19.934  -4.574   0.327  1.00 10.00      B   
ATOM   1750  CB  LYS   155      19.399  -5.648   1.280  1.00 10.00      B   
ATOM   1751  CG  LYS   155      19.932  -7.048   1.013  1.00 10.00      B   
ATOM   1752  CD  LYS   155      19.019  -8.107   1.609  1.00 10.00      B   
ATOM   1753  CE  LYS   155      17.735  -8.243   0.804  1.00 10.00      B   
ATOM   1754  NZ  LYS   155      16.702  -9.028   1.527  1.00 10.00      B   
ATOM   1755  HZ1 LYS   155      15.929  -9.283   0.878  1.00 10.00      B   
ATOM   1756  HZ2 LYS   155      16.306  -8.465   2.308  1.00 10.00      B   
ATOM   1757  HZ3 LYS   155      17.115  -9.899   1.916  1.00 10.00      B   
ATOM   1758  C   LYS   155      19.506  -4.880  -1.102  1.00 10.00      B   
ATOM   1759  O   LYS   155      18.395  -5.358  -1.336  1.00 10.00      B   
ATOM   1760  N   ASP   156      20.381  -4.598  -2.053  1.00 10.00      B   
ATOM   1761  HN  ASP   156      21.260  -4.231  -1.809  1.00 10.00      B   
ATOM   1762  CA  ASP   156      20.082  -4.839  -3.455  1.00 10.00      B   
ATOM   1763  CB  ASP   156      20.369  -3.586  -4.279  1.00 10.00      B   
ATOM   1764  CG  ASP   156      19.669  -3.577  -5.624  1.00 10.00      B   
ATOM   1765  OD1 ASP   156      19.847  -4.535  -6.406  1.00 10.00      B   
ATOM   1766  OD2 ASP   156      18.954  -2.591  -5.915  1.00 10.00      B   
ATOM   1767  C   ASP   156      20.898  -6.018  -3.968  1.00 10.00      B   
ATOM   1768  O   ASP   156      21.983  -5.847  -4.529  1.00 10.00      B   
ATOM   1769  N   GLY   157      20.375  -7.219  -3.755  1.00 10.00      B   
ATOM   1770  HN  GLY   157      19.514  -7.293  -3.296  1.00 10.00      B   
ATOM   1771  CA  GLY   157      21.071  -8.412  -4.183  1.00 10.00      B   
ATOM   1772  C   GLY   157      22.216  -8.727  -3.247  1.00 10.00      B   
ATOM   1773  O   GLY   157      21.997  -8.994  -2.063  1.00 10.00      B   
ATOM   1774  N   ASN   158      23.431  -8.680  -3.766  1.00 10.00      B   
ATOM   1775  HN  ASN   158      23.539  -8.465  -4.717  1.00 10.00      B   
ATOM   1776  CA  ASN   158      24.613  -8.940  -2.957  1.00 10.00      B   
ATOM   1777  CB  ASN   158      25.550  -9.937  -3.645  1.00 10.00      B   
ATOM   1778  CG  ASN   158      25.238 -11.378  -3.287  1.00 10.00      B   
ATOM   1779  OD1 ASN   158      24.088 -11.733  -3.021  1.00 10.00      B   
ATOM   1780  ND2 ASN   158      26.259 -12.220  -3.274  1.00 10.00      B   
ATOM   1781 HD21 ASN   158      27.150 -11.873  -3.492  1.00 10.00      B   
ATOM   1782 HD22 ASN   158      26.082 -13.158  -3.050  1.00 10.00      B   
ATOM   1783  C   ASN   158      25.341  -7.637  -2.660  1.00 10.00      B   
ATOM   1784  O   ASN   158      26.256  -7.592  -1.842  1.00 10.00      B   
ATOM   1785  N   ASN   159      24.924  -6.577  -3.338  1.00 10.00      B   
ATOM   1786  HN  ASN   159      24.183  -6.678  -3.971  1.00 10.00      B   
ATOM   1787  CA  ASN   159      25.518  -5.260  -3.149  1.00 10.00      B   
ATOM   1788  CB  ASN   159      25.556  -4.474  -4.467  1.00 10.00      B   
ATOM   1789  CG  ASN   159      26.557  -5.029  -5.467  1.00 10.00      B   
ATOM   1790  OD1 ASN   159      27.549  -5.657  -5.094  1.00 10.00      B   
ATOM   1791  ND2 ASN   159      26.306  -4.798  -6.748  1.00 10.00      B   
ATOM   1792 HD21 ASN   159      25.498  -4.287  -6.979  1.00 10.00      B   
ATOM   1793 HD22 ASN   159      26.938  -5.144  -7.417  1.00 10.00      B   
ATOM   1794  C   ASN   159      24.729  -4.492  -2.096  1.00 10.00      B   
ATOM   1795  O   ASN   159      23.520  -4.290  -2.233  1.00 10.00      B   
ATOM   1796  N   PHE   160      25.409  -4.080  -1.043  1.00 10.00      B   
ATOM   1797  HN  PHE   160      26.374  -4.264  -0.996  1.00 10.00      B   
ATOM   1798  CA  PHE   160      24.764  -3.357   0.043  1.00 10.00      B   
ATOM   1799  CB  PHE   160      25.224  -3.919   1.387  1.00 10.00      B   
ATOM   1800  CG  PHE   160      25.084  -5.410   1.504  1.00 10.00      B   
ATOM   1801  CD1 PHE   160      26.204  -6.217   1.614  1.00 10.00      B   
ATOM   1802  CD2 PHE   160      23.833  -6.006   1.499  1.00 10.00      B   
ATOM   1803  CE1 PHE   160      26.081  -7.590   1.717  1.00 10.00      B   
ATOM   1804  CE2 PHE   160      23.701  -7.378   1.602  1.00 10.00      B   
ATOM   1805  CZ  PHE   160      24.826  -8.172   1.711  1.00 10.00      B   
ATOM   1806  C   PHE   160      25.058  -1.865  -0.037  1.00 10.00      B   
ATOM   1807  O   PHE   160      26.214  -1.456  -0.094  1.00 10.00      B   
ATOM   1808  N   VAL   161      24.014  -1.053  -0.026  1.00 10.00      B   
ATOM   1809  HN  VAL   161      23.110  -1.434   0.054  1.00 10.00      B   
ATOM   1810  CA  VAL   161      24.176   0.396  -0.108  1.00 10.00      B   
ATOM   1811  CB  VAL   161      23.337   1.003  -1.253  1.00 10.00      B   
ATOM   1812  CG1 VAL   161      23.605   2.495  -1.387  1.00 10.00      B   
ATOM   1813  CG2 VAL   161      23.629   0.290  -2.564  1.00 10.00      B   
ATOM   1814  C   VAL   161      23.794   1.069   1.207  1.00 10.00      B   
ATOM   1815  O   VAL   161      22.643   1.000   1.638  1.00 10.00      B   
ATOM   1816  N   TYR   162      24.765   1.711   1.839  1.00 10.00      B   
ATOM   1817  HN  TYR   162      25.666   1.725   1.446  1.00 10.00      B   
ATOM   1818  CA  TYR   162      24.532   2.400   3.100  1.00 10.00      B   
ATOM   1819  CB  TYR   162      25.548   1.942   4.153  1.00 10.00      B   
ATOM   1820  CG  TYR   162      25.482   2.704   5.458  1.00 10.00      B   
ATOM   1821  CD1 TYR   162      24.378   2.597   6.295  1.00 10.00      B   
ATOM   1822  CD2 TYR   162      26.531   3.522   5.860  1.00 10.00      B   
ATOM   1823  CE1 TYR   162      24.319   3.285   7.491  1.00 10.00      B   
ATOM   1824  CE2 TYR   162      26.481   4.212   7.056  1.00 10.00      B   
ATOM   1825  CZ  TYR   162      25.374   4.090   7.865  1.00 10.00      B   
ATOM   1826  OH  TYR   162      25.323   4.773   9.059  1.00 10.00      B   
ATOM   1827  HH  TYR   162      25.770   5.623   8.959  1.00 10.00      B   
ATOM   1828  C   TYR   162      24.615   3.908   2.907  1.00 10.00      B   
ATOM   1829  O   TYR   162      25.576   4.416   2.325  1.00 10.00      B   
ATOM   1830  N   ILE   163      23.603   4.616   3.386  1.00 10.00      B   
ATOM   1831  HN  ILE   163      22.863   4.151   3.837  1.00 10.00      B   
ATOM   1832  CA  ILE   163      23.567   6.068   3.273  1.00 10.00      B   
ATOM   1833  CB  ILE   163      22.229   6.563   2.686  1.00 10.00      B   
ATOM   1834  CG1 ILE   163      21.948   5.870   1.350  1.00 10.00      B   
ATOM   1835  CG2 ILE   163      22.261   8.075   2.507  1.00 10.00      B   
ATOM   1836  CD1 ILE   163      20.603   6.219   0.747  1.00 10.00      B   
ATOM   1837  C   ILE   163      23.793   6.710   4.639  1.00 10.00      B   
ATOM   1838  O   ILE   163      23.053   6.444   5.589  1.00 10.00      B   
ATOM   1839  N   GLU   164      24.812   7.554   4.734  1.00 10.00      B   
ATOM   1840  HN  GLU   164      25.363   7.731   3.935  1.00 10.00      B   
ATOM   1841  CA  GLU   164      25.145   8.215   5.990  1.00 10.00      B   
ATOM   1842  CB  GLU   164      26.643   8.522   6.056  1.00 10.00      B   
ATOM   1843  CG  GLU   164      27.149   8.894   7.441  1.00 10.00      B   
ATOM   1844  CD  GLU   164      28.649   8.732   7.576  1.00 10.00      B   
ATOM   1845  OE1 GLU   164      29.367   9.756   7.599  1.00 10.00      B   
ATOM   1846  OE2 GLU   164      29.119   7.577   7.670  1.00 10.00      B   
ATOM   1847  C   GLU   164      24.322   9.483   6.218  1.00 10.00      B   
ATOM   1848  O   GLU   164      23.564   9.571   7.186  1.00 10.00      B   
ATOM   1849  N   ARG   165      24.474  10.466   5.336  1.00 10.00      B   
ATOM   1850  HN  ARG   165      25.090  10.343   4.579  1.00 10.00      B   
ATOM   1851  CA  ARG   165      23.748  11.726   5.468  1.00 10.00      B   
ATOM   1852  CB  ARG   165      24.719  12.901   5.634  1.00 10.00      B   
ATOM   1853  CG  ARG   165      25.659  12.791   6.826  1.00 10.00      B   
ATOM   1854  CD  ARG   165      24.925  12.997   8.141  1.00 10.00      B   
ATOM   1855  NE  ARG   165      24.488  11.737   8.744  1.00 10.00      B   
ATOM   1856  HE  ARG   165      24.252  10.999   8.132  1.00 10.00      B   
ATOM   1857  CZ  ARG   165      24.389  11.537  10.059  1.00 10.00      B   
ATOM   1858  NH1 ARG   165      24.685  12.520  10.904  1.00 10.00      B   
ATOM   1859 HH11 ARG   165      24.608  12.368  11.935  1.00 10.00      B   
ATOM   1860 HH12 ARG   165      24.994  13.449  10.541  1.00 10.00      B   
ATOM   1861  NH2 ARG   165      23.991  10.359  10.526  1.00 10.00      B   
ATOM   1862 HH21 ARG   165      23.908  10.200  11.555  1.00 10.00      B   
ATOM   1863 HH22 ARG   165      23.759   9.583   9.865  1.00 10.00      B   
ATOM   1864  C   ARG   165      22.826  11.981   4.279  1.00 10.00      B   
ATOM   1865  O   ARG   165      23.225  11.832   3.124  1.00 10.00      B   
ATOM   1866  N   VAL   166      21.597  12.378   4.575  1.00 10.00      B   
ATOM   1867  HN  VAL   166      21.345  12.488   5.515  1.00 10.00      B   
ATOM   1868  CA  VAL   166      20.608  12.671   3.549  1.00 10.00      B   
ATOM   1869  CB  VAL   166      19.307  11.868   3.777  1.00 10.00      B   
ATOM   1870  CG1 VAL   166      18.319  12.096   2.642  1.00 10.00      B   
ATOM   1871  CG2 VAL   166      19.611  10.386   3.931  1.00 10.00      B   
ATOM   1872  C   VAL   166      20.283  14.161   3.573  1.00 10.00      B   
ATOM   1873  O   VAL   166      20.136  14.750   4.645  1.00 10.00      B   
ATOM   1874  N   LYS   167      20.184  14.765   2.400  1.00 10.00      B   
ATOM   1875  HN  LYS   167      20.305  14.242   1.580  1.00 10.00      B   
ATOM   1876  CA  LYS   167      19.875  16.183   2.296  1.00 10.00      B   
ATOM   1877  CB  LYS   167      21.083  16.966   1.776  1.00 10.00      B   
ATOM   1878  CG  LYS   167      22.213  17.126   2.784  1.00 10.00      B   
ATOM   1879  CD  LYS   167      21.747  17.853   4.037  1.00 10.00      B   
ATOM   1880  CE  LYS   167      22.914  18.176   4.955  1.00 10.00      B   
ATOM   1881  NZ  LYS   167      23.393  19.573   4.779  1.00 10.00      B   
ATOM   1882  HZ1 LYS   167      23.605  19.759   3.776  1.00 10.00      B   
ATOM   1883  HZ2 LYS   167      24.257  19.727   5.337  1.00 10.00      B   
ATOM   1884  HZ3 LYS   167      22.667  20.243   5.101  1.00 10.00      B   
ATOM   1885  C   LYS   167      18.671  16.401   1.388  1.00 10.00      B   
ATOM   1886  O   LYS   167      18.337  15.538   0.576  1.00 10.00      B   
ATOM   1887  N   GLY   168      18.039  17.560   1.518  1.00 10.00      B   
ATOM   1888  HN  GLY   168      18.375  18.221   2.162  1.00 10.00      B   
ATOM   1889  CA  GLY   168      16.868  17.871   0.718  1.00 10.00      B   
ATOM   1890  C   GLY   168      17.215  18.367  -0.670  1.00 10.00      B   
ATOM   1891  O   GLY   168      16.394  18.294  -1.585  1.00 10.00      B   
ATOM   1892  N   ASP   169      18.435  18.856  -0.836  1.00 10.00      B   
ATOM   1893  HN  ASP   169      19.055  18.867  -0.076  1.00 10.00      B   
ATOM   1894  CA  ASP   169      18.885  19.366  -2.125  1.00 10.00      B   
ATOM   1895  CB  ASP   169      19.795  20.596  -1.989  1.00 10.00      B   
ATOM   1896  CG  ASP   169      20.880  20.477  -0.934  1.00 10.00      B   
ATOM   1897  OD1 ASP   169      21.003  19.411  -0.288  1.00 10.00      B   
ATOM   1898  OD2 ASP   169      21.601  21.476  -0.719  1.00 10.00      B   
ATOM   1899  C   ASP   169      19.536  18.283  -2.979  1.00 10.00      B   
ATOM   1900  O   ASP   169      20.369  18.574  -3.839  1.00 10.00      B   
ATOM   1901  N   GLU   170      19.142  17.032  -2.728  1.00 10.00      B   
ATOM   1902  HN  GLU   170      18.488  16.884  -2.013  1.00 10.00      B   
ATOM   1903  CA  GLU   170      19.637  15.869  -3.472  1.00 10.00      B   
ATOM   1904  CB  GLU   170      19.338  16.006  -4.968  1.00 10.00      B   
ATOM   1905  CG  GLU   170      17.880  16.288  -5.286  1.00 10.00      B   
ATOM   1906  CD  GLU   170      17.675  16.764  -6.708  1.00 10.00      B   
ATOM   1907  OE1 GLU   170      18.452  17.631  -7.169  1.00 10.00      B   
ATOM   1908  OE2 GLU   170      16.728  16.287  -7.368  1.00 10.00      B   
ATOM   1909  C   GLU   170      21.125  15.603  -3.243  1.00 10.00      B   
ATOM   1910  O   GLU   170      21.732  14.788  -3.942  1.00 10.00      B   
ATOM   1911  N   GLU   171      21.715  16.280  -2.270  1.00 10.00      B   
ATOM   1912  HN  GLU   171      21.192  16.921  -1.746  1.00 10.00      B   
ATOM   1913  CA  GLU   171      23.126  16.096  -1.974  1.00 10.00      B   
ATOM   1914  CB  GLU   171      23.771  17.405  -1.517  1.00 10.00      B   
ATOM   1915  CG  GLU   171      23.705  18.515  -2.549  1.00 10.00      B   
ATOM   1916  CD  GLU   171      24.857  19.488  -2.432  1.00 10.00      B   
ATOM   1917  OE1 GLU   171      25.129  19.974  -1.315  1.00 10.00      B   
ATOM   1918  OE2 GLU   171      25.494  19.785  -3.465  1.00 10.00      B   
ATOM   1919  C   GLU   171      23.336  15.013  -0.929  1.00 10.00      B   
ATOM   1920  O   GLU   171      23.419  15.293   0.266  1.00 10.00      B   
ATOM   1921  N   LEU   172      23.395  13.770  -1.375  1.00 10.00      B   
ATOM   1922  HN  LEU   172      23.298  13.597  -2.336  1.00 10.00      B   
ATOM   1923  CA  LEU   172      23.607  12.659  -0.467  1.00 10.00      B   
ATOM   1924  CB  LEU   172      23.191  11.333  -1.108  1.00 10.00      B   
ATOM   1925  CG  LEU   172      21.687  11.115  -1.301  1.00 10.00      B   
ATOM   1926  CD1 LEU   172      21.412   9.687  -1.741  1.00 10.00      B   
ATOM   1927  CD2 LEU   172      20.922  11.437  -0.025  1.00 10.00      B   
ATOM   1928  C   LEU   172      25.066  12.616  -0.030  1.00 10.00      B   
ATOM   1929  O   LEU   172      25.970  12.476  -0.858  1.00 10.00      B   
ATOM   1930  N   GLY   173      25.285  12.748   1.269  1.00 10.00      B   
ATOM   1931  HN  GLY   173      24.519  12.835   1.880  1.00 10.00      B   
ATOM   1932  CA  GLY   173      26.630  12.738   1.801  1.00 10.00      B   
ATOM   1933  C   GLY   173      26.939  11.453   2.537  1.00 10.00      B   
ATOM   1934  O   GLY   173      26.604  11.306   3.710  1.00 10.00      B   
ATOM   1935  N   GLY   174      27.559  10.516   1.841  1.00 10.00      B   
ATOM   1936  HN  GLY   174      27.781  10.682   0.901  1.00 10.00      B   
ATOM   1937  CA  GLY   174      27.901   9.251   2.450  1.00 10.00      B   
ATOM   1938  C   GLY   174      27.183   8.098   1.789  1.00 10.00      B   
ATOM   1939  O   GLY   174      26.097   7.709   2.212  1.00 10.00      B   
ATOM   1940  N   ILE   175      27.779   7.569   0.733  1.00 10.00      B   
ATOM   1941  HN  ILE   175      28.639   7.931   0.441  1.00 10.00      B   
ATOM   1942  CA  ILE   175      27.203   6.450   0.005  1.00 10.00      B   
ATOM   1943  CB  ILE   175      26.870   6.823  -1.461  1.00 10.00      B   
ATOM   1944  CG1 ILE   175      26.017   8.097  -1.530  1.00 10.00      B   
ATOM   1945  CG2 ILE   175      26.166   5.669  -2.168  1.00 10.00      B   
ATOM   1946  CD1 ILE   175      24.646   7.959  -0.900  1.00 10.00      B   
ATOM   1947  C   ILE   175      28.177   5.275   0.025  1.00 10.00      B   
ATOM   1948  O   ILE   175      29.002   5.115  -0.879  1.00 10.00      B   
ATOM   1949  N   SER   176      28.093   4.470   1.072  1.00 10.00      B   
ATOM   1950  HN  SER   176      27.410   4.650   1.762  1.00 10.00      B   
ATOM   1951  CA  SER   176      28.961   3.315   1.218  1.00 10.00      B   
ATOM   1952  CB  SER   176      29.132   2.961   2.696  1.00 10.00      B   
ATOM   1953  OG  SER   176      29.530   4.098   3.443  1.00 10.00      B   
ATOM   1954  HG  SER   176      30.260   4.536   2.989  1.00 10.00      B   
ATOM   1955  C   SER   176      28.407   2.129   0.439  1.00 10.00      B   
ATOM   1956  O   SER   176      27.517   1.418   0.913  1.00 10.00      B   
ATOM   1957  N   ILE   177      28.911   1.944  -0.771  1.00 10.00      B   
ATOM   1958  HN  ILE   177      29.595   2.564  -1.100  1.00 10.00      B   
ATOM   1959  CA  ILE   177      28.475   0.849  -1.627  1.00 10.00      B   
ATOM   1960  CB  ILE   177      28.478   1.249  -3.120  1.00 10.00      B   
ATOM   1961  CG1 ILE   177      27.616   2.496  -3.343  1.00 10.00      B   
ATOM   1962  CG2 ILE   177      27.989   0.096  -3.986  1.00 10.00      B   
ATOM   1963  CD1 ILE   177      27.686   3.050  -4.751  1.00 10.00      B   
ATOM   1964  C   ILE   177      29.352  -0.382  -1.431  1.00 10.00      B   
ATOM   1965  O   ILE   177      30.497  -0.425  -1.883  1.00 10.00      B   
ATOM   1966  N   TYR   178      28.805  -1.370  -0.746  1.00 10.00      B   
ATOM   1967  HN  TYR   178      27.883  -1.269  -0.415  1.00 10.00      B   
ATOM   1968  CA  TYR   178      29.513  -2.609  -0.486  1.00 10.00      B   
ATOM   1969  CB  TYR   178      29.007  -3.254   0.808  1.00 10.00      B   
ATOM   1970  CG  TYR   178      29.632  -2.708   2.074  1.00 10.00      B   
ATOM   1971  CD1 TYR   178      29.935  -1.359   2.207  1.00 10.00      B   
ATOM   1972  CD2 TYR   178      29.918  -3.549   3.142  1.00 10.00      B   
ATOM   1973  CE1 TYR   178      30.502  -0.865   3.366  1.00 10.00      B   
ATOM   1974  CE2 TYR   178      30.486  -3.065   4.304  1.00 10.00      B   
ATOM   1975  CZ  TYR   178      30.775  -1.723   4.411  1.00 10.00      B   
ATOM   1976  OH  TYR   178      31.341  -1.235   5.567  1.00 10.00      B   
ATOM   1977  HH  TYR   178      30.756  -0.577   5.953  1.00 10.00      B   
ATOM   1978  C   TYR   178      29.323  -3.566  -1.654  1.00 10.00      B   
ATOM   1979  O   TYR   178      28.374  -4.352  -1.678  1.00 10.00      B   
ATOM   1980  N   ALA   179      30.208  -3.466  -2.637  1.00 10.00      B   
ATOM   1981  HN  ALA   179      30.925  -2.800  -2.568  1.00 10.00      B   
ATOM   1982  CA  ALA   179      30.140  -4.319  -3.815  1.00 10.00      B   
ATOM   1983  CB  ALA   179      30.873  -3.681  -4.984  1.00 10.00      B   
ATOM   1984  C   ALA   179      30.696  -5.705  -3.517  1.00 10.00      B   
ATOM   1985  O   ALA   179      31.909  -5.929  -3.587  1.00 10.00      B   
ATOM   1986  N   PHE   180      29.805  -6.622  -3.164  1.00 10.00      B   
ATOM   1987  HN  PHE   180      28.858  -6.374  -3.117  1.00 10.00      B   
ATOM   1988  CA  PHE   180      30.188  -7.989  -2.855  1.00 10.00      B   
ATOM   1989  CB  PHE   180      29.521  -8.459  -1.561  1.00 10.00      B   
ATOM   1990  CG  PHE   180      30.222  -8.014  -0.312  1.00 10.00      B   
ATOM   1991  CD1 PHE   180      29.688  -7.011   0.478  1.00 10.00      B   
ATOM   1992  CD2 PHE   180      31.414  -8.604   0.075  1.00 10.00      B   
ATOM   1993  CE1 PHE   180      30.329  -6.603   1.631  1.00 10.00      B   
ATOM   1994  CE2 PHE   180      32.061  -8.201   1.225  1.00 10.00      B   
ATOM   1995  CZ  PHE   180      31.518  -7.199   2.005  1.00 10.00      B   
ATOM   1996  C   PHE   180      29.801  -8.925  -3.992  1.00 10.00      B   
ATOM   1997  O   PHE   180      28.708  -8.824  -4.554  1.00 10.00      B   
ATOM   1998  N   ASN   181      30.705  -9.823  -4.333  1.00 10.00      B   
ATOM   1999  HN  ASN   181      31.564  -9.838  -3.860  1.00 10.00      B   
ATOM   2000  CA  ASN   181      30.456 -10.792  -5.392  1.00 10.00      B   
ATOM   2001  CB  ASN   181      31.748 -11.101  -6.163  1.00 10.00      B   
ATOM   2002  CG  ASN   181      32.790 -11.858  -5.355  1.00 10.00      B   
ATOM   2003  OD1 ASN   181      32.742 -11.901  -4.127  1.00 10.00      B   
ATOM   2004  ND2 ASN   181      33.750 -12.449  -6.046  1.00 10.00      B   
ATOM   2005 HD21 ASN   181      33.732 -12.363  -7.025  1.00 10.00      B   
ATOM   2006 HD22 ASN   181      34.439 -12.953  -5.558  1.00 10.00      B   
ATOM   2007  C   ASN   181      29.834 -12.061  -4.804  1.00 10.00      B   
ATOM   2008  O   ASN   181      29.514 -12.100  -3.611  1.00 10.00      B   
ATOM   2009  N   GLU   182      29.679 -13.097  -5.621  1.00 10.00      B   
ATOM   2010  HN  GLU   182      29.970 -13.020  -6.558  1.00 10.00      B   
ATOM   2011  CA  GLU   182      29.087 -14.354  -5.163  1.00 10.00      B   
ATOM   2012  CB  GLU   182      28.761 -15.261  -6.354  1.00 10.00      B   
ATOM   2013  CG  GLU   182      27.823 -14.639  -7.377  1.00 10.00      B   
ATOM   2014  CD  GLU   182      26.444 -14.360  -6.816  1.00 10.00      B   
ATOM   2015  OE1 GLU   182      25.614 -15.295  -6.775  1.00 10.00      B   
ATOM   2016  OE2 GLU   182      26.179 -13.204  -6.418  1.00 10.00      B   
ATOM   2017  C   GLU   182      30.012 -15.087  -4.191  1.00 10.00      B   
ATOM   2018  O   GLU   182      29.601 -16.037  -3.523  1.00 10.00      B   
ATOM   2019  N   ASN   183      31.261 -14.641  -4.120  1.00 10.00      B   
ATOM   2020  HN  ASN   183      31.529 -13.883  -4.687  1.00 10.00      B   
ATOM   2021  CA  ASN   183      32.250 -15.252  -3.237  1.00 10.00      B   
ATOM   2022  CB  ASN   183      33.593 -15.381  -3.955  1.00 10.00      B   
ATOM   2023  CG  ASN   183      33.997 -16.822  -4.203  1.00 10.00      B   
ATOM   2024  OD1 ASN   183      33.156 -17.722  -4.224  1.00 10.00      B   
ATOM   2025  ND2 ASN   183      35.287 -17.048  -4.403  1.00 10.00      B   
ATOM   2026 HD21 ASN   183      35.901 -16.279  -4.378  1.00 10.00      B   
ATOM   2027 HD22 ASN   183      35.579 -17.972  -4.569  1.00 10.00      B   
ATOM   2028  C   ASN   183      32.420 -14.462  -1.943  1.00 10.00      B   
ATOM   2029  O   ASN   183      33.317 -14.747  -1.147  1.00 10.00      B   
ATOM   2030  N   ARG   184      31.553 -13.468  -1.745  1.00 10.00      B   
ATOM   2031  HN  ARG   184      30.872 -13.297  -2.432  1.00 10.00      B   
ATOM   2032  CA  ARG   184      31.573 -12.618  -0.547  1.00 10.00      B   
ATOM   2033  CB  ARG   184      31.349 -13.437   0.733  1.00 10.00      B   
ATOM   2034  CG  ARG   184      30.947 -12.605   1.945  1.00 10.00      B   
ATOM   2035  CD  ARG   184      30.896 -13.449   3.207  1.00 10.00      B   
ATOM   2036  NE  ARG   184      29.692 -14.275   3.262  1.00 10.00      B   
ATOM   2037  HE  ARG   184      28.851 -13.860   2.961  1.00 10.00      B   
ATOM   2038  CZ  ARG   184      29.666 -15.529   3.710  1.00 10.00      B   
ATOM   2039  NH1 ARG   184      30.777 -16.101   4.155  1.00 10.00      B   
ATOM   2040 HH11 ARG   184      31.679 -15.574   4.155  1.00 10.00      B   
ATOM   2041 HH12 ARG   184      30.754 -17.084   4.509  1.00 10.00      B   
ATOM   2042  NH2 ARG   184      28.530 -16.212   3.716  1.00 10.00      B   
ATOM   2043 HH21 ARG   184      28.510 -17.197   4.067  1.00 10.00      B   
ATOM   2044 HH22 ARG   184      27.655 -15.774   3.371  1.00 10.00      B   
ATOM   2045  C   ARG   184      32.851 -11.780  -0.443  1.00 10.00      B   
ATOM   2046  O   ARG   184      33.352 -11.517   0.650  1.00 10.00      B   
ATOM   2047  N   ARG   185      33.376 -11.354  -1.580  1.00 10.00      B   
ATOM   2048  HN  ARG   185      32.945 -11.598  -2.430  1.00 10.00      B   
ATOM   2049  CA  ARG   185      34.578 -10.536  -1.600  1.00 10.00      B   
ATOM   2050  CB  ARG   185      35.684 -11.174  -2.443  1.00 10.00      B   
ATOM   2051  CG  ARG   185      36.666 -11.996  -1.627  1.00 10.00      B   
ATOM   2052  CD  ARG   185      38.003 -12.129  -2.330  1.00 10.00      B   
ATOM   2053  NE  ARG   185      38.215 -13.477  -2.849  1.00 10.00      B   
ATOM   2054  HE  ARG   185      37.650 -14.197  -2.483  1.00 10.00      B   
ATOM   2055  CZ  ARG   185      39.110 -13.786  -3.781  1.00 10.00      B   
ATOM   2056  NH1 ARG   185      39.884 -12.843  -4.303  1.00 10.00      B   
ATOM   2057 HH11 ARG   185      40.586 -13.090  -5.037  1.00 10.00      B   
ATOM   2058 HH12 ARG   185      39.791 -11.847  -3.986  1.00 10.00      B   
ATOM   2059  NH2 ARG   185      39.232 -15.038  -4.192  1.00 10.00      B   
ATOM   2060 HH21 ARG   185      39.933 -15.286  -4.926  1.00 10.00      B   
ATOM   2061 HH22 ARG   185      38.626 -15.784  -3.786  1.00 10.00      B   
ATOM   2062  C   ARG   185      34.268  -9.124  -2.080  1.00 10.00      B   
ATOM   2063  O   ARG   185      33.674  -8.937  -3.143  1.00 10.00      B   
ATOM   2064  N   LEU   186      34.656  -8.144  -1.275  1.00 10.00      B   
ATOM   2065  HN  LEU   186      35.120  -8.373  -0.444  1.00 10.00      B   
ATOM   2066  CA  LEU   186      34.428  -6.740  -1.582  1.00 10.00      B   
ATOM   2067  CB  LEU   186      34.676  -5.908  -0.320  1.00 10.00      B   
ATOM   2068  CG  LEU   186      34.231  -4.446  -0.353  1.00 10.00      B   
ATOM   2069  CD1 LEU   186      32.729  -4.352  -0.556  1.00 10.00      B   
ATOM   2070  CD2 LEU   186      34.638  -3.743   0.933  1.00 10.00      B   
ATOM   2071  C   LEU   186      35.358  -6.279  -2.697  1.00 10.00      B   
ATOM   2072  O   LEU   186      36.575  -6.329  -2.554  1.00 10.00      B   
ATOM   2073  N   GLN   187      34.785  -5.836  -3.806  1.00 10.00      B   
ATOM   2074  HN  GLN   187      33.804  -5.826  -3.873  1.00 10.00      B   
ATOM   2075  CA  GLN   187      35.588  -5.380  -4.937  1.00 10.00      B   
ATOM   2076  CB  GLN   187      35.106  -6.022  -6.241  1.00 10.00      B   
ATOM   2077  CG  GLN   187      35.117  -7.540  -6.228  1.00 10.00      B   
ATOM   2078  CD  GLN   187      36.477  -8.116  -5.883  1.00 10.00      B   
ATOM   2079  OE1 GLN   187      37.519  -7.536  -6.201  1.00 10.00      B   
ATOM   2080  NE2 GLN   187      36.475  -9.264  -5.227  1.00 10.00      B   
ATOM   2081 HE21 GLN   187      35.608  -9.664  -5.005  1.00 10.00      B   
ATOM   2082 HE22 GLN   187      37.337  -9.672  -4.999  1.00 10.00      B   
ATOM   2083  C   GLN   187      35.588  -3.860  -5.069  1.00 10.00      B   
ATOM   2084  O   GLN   187      36.452  -3.288  -5.735  1.00 10.00      B   
ATOM   2085  N   SER   188      34.621  -3.206  -4.439  1.00 10.00      B   
ATOM   2086  HN  SER   188      33.967  -3.706  -3.910  1.00 10.00      B   
ATOM   2087  CA  SER   188      34.523  -1.757  -4.512  1.00 10.00      B   
ATOM   2088  CB  SER   188      33.544  -1.331  -5.612  1.00 10.00      B   
ATOM   2089  OG  SER   188      34.085  -1.566  -6.902  1.00 10.00      B   
ATOM   2090  HG  SER   188      34.567  -0.771  -7.196  1.00 10.00      B   
ATOM   2091  C   SER   188      34.119  -1.142  -3.177  1.00 10.00      B   
ATOM   2092  O   SER   188      33.199  -1.618  -2.514  1.00 10.00      B   
ATOM   2093  N   VAL   189      34.836  -0.091  -2.793  1.00 10.00      B   
ATOM   2094  HN  VAL   189      35.569   0.210  -3.364  1.00 10.00      B   
ATOM   2095  CA  VAL   189      34.578   0.638  -1.553  1.00 10.00      B   
ATOM   2096  CB  VAL   189      35.665   0.361  -0.483  1.00 10.00      B   
ATOM   2097  CG1 VAL   189      35.089   0.485   0.922  1.00 10.00      B   
ATOM   2098  CG2 VAL   189      36.326  -0.997  -0.682  1.00 10.00      B   
ATOM   2099  C   VAL   189      34.588   2.127  -1.886  1.00 10.00      B   
ATOM   2100  O   VAL   189      35.340   2.909  -1.305  1.00 10.00      B   
ATOM   2101  N   ARG   190      33.752   2.501  -2.846  1.00 10.00      B   
ATOM   2102  HN  ARG   190      33.153   1.831  -3.238  1.00 10.00      B   
ATOM   2103  CA  ARG   190      33.677   3.879  -3.320  1.00 10.00      B   
ATOM   2104  CB  ARG   190      33.117   3.916  -4.743  1.00 10.00      B   
ATOM   2105  CG  ARG   190      33.789   2.931  -5.683  1.00 10.00      B   
ATOM   2106  CD  ARG   190      33.128   2.922  -7.050  1.00 10.00      B   
ATOM   2107  NE  ARG   190      33.506   4.079  -7.855  1.00 10.00      B   
ATOM   2108  HE  ARG   190      33.091   4.943  -7.625  1.00 10.00      B   
ATOM   2109  CZ  ARG   190      34.357   4.027  -8.877  1.00 10.00      B   
ATOM   2110  NH1 ARG   190      34.925   2.876  -9.215  1.00 10.00      B   
ATOM   2111 HH11 ARG   190      34.714   2.003  -8.671  1.00 10.00      B   
ATOM   2112 HH12 ARG   190      35.588   2.832 -10.021  1.00 10.00      B   
ATOM   2113  NH2 ARG   190      34.656   5.133  -9.544  1.00 10.00      B   
ATOM   2114 HH21 ARG   190      35.319   5.099 -10.352  1.00 10.00      B   
ATOM   2115 HH22 ARG   190      34.231   6.044  -9.261  1.00 10.00      B   
ATOM   2116  C   ARG   190      32.856   4.778  -2.405  1.00 10.00      B   
ATOM   2117  O   ARG   190      32.142   4.303  -1.519  1.00 10.00      B   
ATOM   2118  N   TYR   191      32.965   6.080  -2.645  1.00 10.00      B   
ATOM   2119  HN  TYR   191      33.543   6.376  -3.376  1.00 10.00      B   
ATOM   2120  CA  TYR   191      32.255   7.084  -1.875  1.00 10.00      B   
ATOM   2121  CB  TYR   191      33.167   7.636  -0.773  1.00 10.00      B   
ATOM   2122  CG  TYR   191      32.604   8.831  -0.037  1.00 10.00      B   
ATOM   2123  CD1 TYR   191      31.556   8.688   0.862  1.00 10.00      B   
ATOM   2124  CD2 TYR   191      33.122  10.102  -0.242  1.00 10.00      B   
ATOM   2125  CE1 TYR   191      31.040   9.781   1.532  1.00 10.00      B   
ATOM   2126  CE2 TYR   191      32.612  11.199   0.424  1.00 10.00      B   
ATOM   2127  CZ  TYR   191      31.572  11.033   1.310  1.00 10.00      B   
ATOM   2128  OH  TYR   191      31.061  12.125   1.975  1.00 10.00      B   
ATOM   2129  HH  TYR   191      30.523  12.647   1.365  1.00 10.00      B   
ATOM   2130  C   TYR   191      31.799   8.211  -2.796  1.00 10.00      B   
ATOM   2131  O   TYR   191      32.611   9.013  -3.259  1.00 10.00      B   
ATOM   2132  N   ALA   192      30.506   8.242  -3.089  1.00 10.00      B   
ATOM   2133  HN  ALA   192      29.921   7.537  -2.737  1.00 10.00      B   
ATOM   2134  CA  ALA   192      29.938   9.273  -3.949  1.00 10.00      B   
ATOM   2135  CB  ALA   192      28.550   8.874  -4.425  1.00 10.00      B   
ATOM   2136  C   ALA   192      29.899  10.621  -3.236  1.00 10.00      B   
ATOM   2137  O   ALA   192      28.985  10.905  -2.457  1.00 10.00      B   
ATOM   2138  N   ALA   193      30.910  11.436  -3.491  1.00 10.00      B   
ATOM   2139  HN  ALA   193      31.620  11.135  -4.092  1.00 10.00      B   
ATOM   2140  CA  ALA   193      31.006  12.755  -2.885  1.00 10.00      B   
ATOM   2141  CB  ALA   193      32.461  13.193  -2.792  1.00 10.00      B   
ATOM   2142  C   ALA   193      30.186  13.783  -3.657  1.00 10.00      B   
ATOM   2143  O   ALA   193      29.562  14.662  -3.066  1.00 10.00      B   
ATOM   2144  N   THR   194      30.181  13.669  -4.978  1.00 10.00      B   
ATOM   2145  HN  THR   194      30.678  12.939  -5.399  1.00 10.00      B   
ATOM   2146  CA  THR   194      29.440  14.601  -5.819  1.00 10.00      B   
ATOM   2147  CB  THR   194      30.385  15.631  -6.477  1.00 10.00      B   
ATOM   2148  OG1 THR   194      31.365  16.056  -5.517  1.00 10.00      B   
ATOM   2149  HG1 THR   194      30.955  16.096  -4.644  1.00 10.00      B   
ATOM   2150  CG2 THR   194      29.607  16.849  -6.960  1.00 10.00      B   
ATOM   2151  C   THR   194      28.658  13.854  -6.899  1.00 10.00      B   
ATOM   2152  O   THR   194      29.135  13.681  -8.022  1.00 10.00      B   
ATOM   2153  N   ALA   195      27.466  13.395  -6.547  1.00 10.00      B   
ATOM   2154  HN  ALA   195      27.142  13.548  -5.630  1.00 10.00      B   
ATOM   2155  CA  ALA   195      26.622  12.668  -7.483  1.00 10.00      B   
ATOM   2156  CB  ALA   195      26.314  11.273  -6.957  1.00 10.00      B   
ATOM   2157  C   ALA   195      25.338  13.438  -7.784  1.00 10.00      B   
ATOM   2158  O   ALA   195      24.387  13.418  -6.998  1.00 10.00      B   
ATOM   2159  N   LYS   196      25.315  14.125  -8.917  1.00 10.00      B   
ATOM   2160  HN  LYS   196      26.099  14.107  -9.502  1.00 10.00      B   
ATOM   2161  CA  LYS   196      24.146  14.900  -9.316  1.00 10.00      B   
ATOM   2162  CB  LYS   196      24.548  16.092 -10.184  1.00 10.00      B   
ATOM   2163  CG  LYS   196      25.364  17.141  -9.453  1.00 10.00      B   
ATOM   2164  CD  LYS   196      25.348  18.465 -10.194  1.00 10.00      B   
ATOM   2165  CE  LYS   196      26.014  19.556  -9.376  1.00 10.00      B   
ATOM   2166  NZ  LYS   196      25.752  20.904  -9.935  1.00 10.00      B   
ATOM   2167  HZ1 LYS   196      26.227  21.630  -9.357  1.00 10.00      B   
ATOM   2168  HZ2 LYS   196      24.732  21.096  -9.940  1.00 10.00      B   
ATOM   2169  HZ3 LYS   196      26.110  20.964 -10.907  1.00 10.00      B   
ATOM   2170  C   LYS   196      23.137  14.030 -10.055  1.00 10.00      B   
ATOM   2171  O   LYS   196      23.463  12.928 -10.496  1.00 10.00      B   
ATOM   2172  N   PHE   197      21.916  14.532 -10.187  1.00 10.00      B   
ATOM   2173  HN  PHE   197      21.721  15.422  -9.817  1.00 10.00      B   
ATOM   2174  CA  PHE   197      20.856  13.802 -10.870  1.00 10.00      B   
ATOM   2175  CB  PHE   197      19.480  14.340 -10.467  1.00 10.00      B   
ATOM   2176  CG  PHE   197      18.755  13.466  -9.485  1.00 10.00      B   
ATOM   2177  CD1 PHE   197      19.143  13.421  -8.156  1.00 10.00      B   
ATOM   2178  CD2 PHE   197      17.689  12.686  -9.895  1.00 10.00      B   
ATOM   2179  CE1 PHE   197      18.479  12.614  -7.254  1.00 10.00      B   
ATOM   2180  CE2 PHE   197      17.019  11.876  -8.999  1.00 10.00      B   
ATOM   2181  CZ  PHE   197      17.416  11.839  -7.676  1.00 10.00      B   
ATOM   2182  C   PHE   197      21.027  13.856 -12.384  1.00 10.00      B   
ATOM   2183  O   PHE   197      21.183  14.930 -12.968  1.00 10.00      B   
ATOM   2184  N   ASP   198      20.998  12.690 -13.006  1.00 10.00      B   
ATOM   2185  HN  ASP   198      20.863  11.873 -12.481  1.00 10.00      B   
ATOM   2186  CA  ASP   198      21.141  12.579 -14.453  1.00 10.00      B   
ATOM   2187  CB  ASP   198      22.396  11.766 -14.801  1.00 10.00      B   
ATOM   2188  CG  ASP   198      23.696  12.474 -14.495  1.00 10.00      B   
ATOM   2189  OD1 ASP   198      23.957  13.547 -15.086  1.00 10.00      B   
ATOM   2190  OD2 ASP   198      24.480  11.948 -13.679  1.00 10.00      B   
ATOM   2191  C   ASP   198      19.914  11.875 -15.018  1.00 10.00      B   
ATOM   2192  O   ASP   198      19.103  11.345 -14.254  1.00 10.00      B   
ATOM   2193  N   PRO   199      19.734  11.872 -16.351  1.00 10.00      B   
ATOM   2194  CA  PRO   199      18.594  11.197 -16.984  1.00 10.00      B   
ATOM   2195  CB  PRO   199      18.704  11.618 -18.452  1.00 10.00      B   
ATOM   2196  CG  PRO   199      20.144  11.949 -18.642  1.00 10.00      B   
ATOM   2197  CD  PRO   199      20.598  12.543 -17.342  1.00 10.00      B   
ATOM   2198  C   PRO   199      18.706   9.676 -16.854  1.00 10.00      B   
ATOM   2199  O   PRO   199      19.605   9.167 -16.182  1.00 10.00      B   
ATOM   2200  N   GLU   200      17.815   8.950 -17.519  1.00 10.00      B   
ATOM   2201  HN  GLU   200      17.135   9.404 -18.065  1.00 10.00      B   
ATOM   2202  CA  GLU   200      17.823   7.491 -17.457  1.00 10.00      B   
ATOM   2203  CB  GLU   200      16.540   6.903 -18.036  1.00 10.00      B   
ATOM   2204  CG  GLU   200      15.312   7.201 -17.193  1.00 10.00      B   
ATOM   2205  CD  GLU   200      14.099   6.407 -17.621  1.00 10.00      B   
ATOM   2206  OE1 GLU   200      14.113   5.165 -17.483  1.00 10.00      B   
ATOM   2207  OE2 GLU   200      13.111   7.019 -18.078  1.00 10.00      B   
ATOM   2208  C   GLU   200      19.061   6.892 -18.117  1.00 10.00      B   
ATOM   2209  O   GLU   200      19.384   5.722 -17.913  1.00 10.00      B   
ATOM   2210  N   HIS   201      19.763   7.704 -18.899  1.00 10.00      B   
ATOM   2211  HN  HIS   201      19.449   8.621 -19.040  1.00 10.00      B   
ATOM   2212  CA  HIS   201      20.983   7.259 -19.562  1.00 10.00      B   
ATOM   2213  CB  HIS   201      21.378   8.233 -20.676  1.00 10.00      B   
ATOM   2214  CG  HIS   201      21.130   7.713 -22.059  1.00 10.00      B   
ATOM   2215  ND1 HIS   201      22.105   7.676 -23.035  1.00 10.00      B   
ATOM   2216  HD1 HIS   201      23.033   7.985 -22.934  1.00 10.00      B   
ATOM   2217  CD2 HIS   201      20.012   7.202 -22.627  1.00 10.00      B   
ATOM   2218  CE1 HIS   201      21.594   7.169 -24.141  1.00 10.00      B   
ATOM   2219  NE2 HIS   201      20.330   6.872 -23.920  1.00 10.00      B   
ATOM   2220  HE2 HIS   201      19.708   6.481 -24.580  1.00 10.00      B   
ATOM   2221  C   HIS   201      22.119   7.140 -18.547  1.00 10.00      B   
ATOM   2222  O   HIS   201      23.157   6.541 -18.824  1.00 10.00      B   
ATOM   2223  N   LYS   202      21.903   7.716 -17.370  1.00 10.00      B   
ATOM   2224  HN  LYS   202      21.047   8.172 -17.213  1.00 10.00      B   
ATOM   2225  CA  LYS   202      22.882   7.686 -16.297  1.00 10.00      B   
ATOM   2226  CB  LYS   202      23.703   8.981 -16.279  1.00 10.00      B   
ATOM   2227  CG  LYS   202      24.777   9.065 -17.351  1.00 10.00      B   
ATOM   2228  CD  LYS   202      26.120   8.587 -16.823  1.00 10.00      B   
ATOM   2229  CE  LYS   202      27.178   8.596 -17.914  1.00 10.00      B   
ATOM   2230  NZ  LYS   202      28.536   8.329 -17.371  1.00 10.00      B   
ATOM   2231  HZ1 LYS   202      28.485   7.619 -16.616  1.00 10.00      B   
ATOM   2232  HZ2 LYS   202      28.948   9.201 -16.982  1.00 10.00      B   
ATOM   2233  HZ3 LYS   202      29.159   7.973 -18.124  1.00 10.00      B   
ATOM   2234  C   LYS   202      22.184   7.487 -14.955  1.00 10.00      B   
ATOM   2235  O   LYS   202      22.069   8.419 -14.158  1.00 10.00      B   
ATOM   2236  N   VAL   203      21.690   6.275 -14.728  1.00 10.00      B   
ATOM   2237  HN  VAL   203      21.793   5.581 -15.413  1.00 10.00      B   
ATOM   2238  CA  VAL   203      21.008   5.950 -13.481  1.00 10.00      B   
ATOM   2239  CB  VAL   203      20.317   4.570 -13.544  1.00 10.00      B   
ATOM   2240  CG1 VAL   203      19.546   4.290 -12.260  1.00 10.00      B   
ATOM   2241  CG2 VAL   203      19.389   4.494 -14.748  1.00 10.00      B   
ATOM   2242  C   VAL   203      22.018   5.962 -12.343  1.00 10.00      B   
ATOM   2243  O   VAL   203      21.745   6.459 -11.247  1.00 10.00      B   
ATOM   2244  N   TRP   204      23.190   5.419 -12.620  1.00 10.00      B   
ATOM   2245  HN  TRP   204      23.343   5.034 -13.512  1.00 10.00      B   
ATOM   2246  CA  TRP   204      24.258   5.382 -11.644  1.00 10.00      B   
ATOM   2247  CB  TRP   204      24.604   3.948 -11.250  1.00 10.00      B   
ATOM   2248  CG  TRP   204      25.552   3.875 -10.094  1.00 10.00      B   
ATOM   2249  CD1 TRP   204      25.362   4.404  -8.853  1.00 10.00      B   
ATOM   2250  CD2 TRP   204      26.838   3.244 -10.071  1.00 10.00      B   
ATOM   2251  NE1 TRP   204      26.447   4.142  -8.056  1.00 10.00      B   
ATOM   2252  HE1 TRP   204      26.542   4.420  -7.120  1.00 10.00      B   
ATOM   2253  CE2 TRP   204      27.367   3.427  -8.779  1.00 10.00      B   
ATOM   2254  CE3 TRP   204      27.587   2.536 -11.014  1.00 10.00      B   
ATOM   2255  CZ2 TRP   204      28.618   2.934  -8.410  1.00 10.00      B   
ATOM   2256  CZ3 TRP   204      28.826   2.047 -10.646  1.00 10.00      B   
ATOM   2257  CH2 TRP   204      29.328   2.245  -9.354  1.00 10.00      B   
ATOM   2258  C   TRP   204      25.484   6.097 -12.196  1.00 10.00      B   
ATOM   2259  O   TRP   204      26.235   5.545 -13.003  1.00 10.00      B   
ATOM   2260  N   ARG   205      25.654   7.342 -11.785  1.00 10.00      B   
ATOM   2261  HN  ARG   205      25.001   7.733 -11.161  1.00 10.00      B   
ATOM   2262  CA  ARG   205      26.781   8.144 -12.227  1.00 10.00      B   
ATOM   2263  CB  ARG   205      26.502   9.626 -11.963  1.00 10.00      B   
ATOM   2264  CG  ARG   205      27.721  10.523 -12.072  1.00 10.00      B   
ATOM   2265  CD  ARG   205      27.444  11.902 -11.495  1.00 10.00      B   
ATOM   2266  NE  ARG   205      26.610  12.705 -12.381  1.00 10.00      B   
ATOM   2267  HE  ARG   205      25.754  12.304 -12.688  1.00 10.00      B   
ATOM   2268  CZ  ARG   205      26.925  13.929 -12.800  1.00 10.00      B   
ATOM   2269  NH1 ARG   205      28.067  14.492 -12.420  1.00 10.00      B   
ATOM   2270 HH11 ARG   205      28.317  15.451 -12.748  1.00 10.00      B   
ATOM   2271 HH12 ARG   205      28.719  13.977 -11.791  1.00 10.00      B   
ATOM   2272  NH2 ARG   205      26.110  14.576 -13.624  1.00 10.00      B   
ATOM   2273 HH21 ARG   205      26.352  15.534 -13.957  1.00 10.00      B   
ATOM   2274 HH22 ARG   205      25.215  14.125 -13.949  1.00 10.00      B   
ATOM   2275  C   ARG   205      28.056   7.711 -11.512  1.00 10.00      B   
ATOM   2276  O   ARG   205      28.114   7.701 -10.280  1.00 10.00      B   
ATOM   2277  N   LEU   206      29.069   7.346 -12.287  1.00 10.00      B   
ATOM   2278  HN  LEU   206      28.959   7.374 -13.264  1.00 10.00      B   
ATOM   2279  CA  LEU   206      30.342   6.920 -11.729  1.00 10.00      B   
ATOM   2280  CB  LEU   206      31.137   6.102 -12.756  1.00 10.00      B   
ATOM   2281  CG  LEU   206      32.332   5.312 -12.216  1.00 10.00      B   
ATOM   2282  CD1 LEU   206      31.867   4.056 -11.494  1.00 10.00      B   
ATOM   2283  CD2 LEU   206      33.295   4.963 -13.340  1.00 10.00      B   
ATOM   2284  C   LEU   206      31.146   8.138 -11.284  1.00 10.00      B   
ATOM   2285  O   LEU   206      31.985   8.653 -12.027  1.00 10.00      B   
ATOM   2286  N   SER   207      30.868   8.604 -10.079  1.00 10.00      B   
ATOM   2287  HN  SER   207      30.192   8.146  -9.536  1.00 10.00      B   
ATOM   2288  CA  SER   207      31.548   9.766  -9.533  1.00 10.00      B   
ATOM   2289  CB  SER   207      30.520  10.754  -8.974  1.00 10.00      B   
ATOM   2290  OG  SER   207      31.141  11.947  -8.523  1.00 10.00      B   
ATOM   2291  HG  SER   207      30.538  12.693  -8.661  1.00 10.00      B   
ATOM   2292  C   SER   207      32.522   9.347  -8.443  1.00 10.00      B   
ATOM   2293  O   SER   207      32.185   8.526  -7.591  1.00 10.00      B   
ATOM   2294  N   GLN   208      33.726   9.917  -8.487  1.00 10.00      B   
ATOM   2295  HN  GLN   208      33.917  10.545  -9.217  1.00 10.00      B   
ATOM   2296  CA  GLN   208      34.784   9.637  -7.511  1.00 10.00      B   
ATOM   2297  CB  GLN   208      34.325   9.859  -6.059  1.00 10.00      B   
ATOM   2298  CG  GLN   208      33.552  11.150  -5.799  1.00 10.00      B   
ATOM   2299  CD  GLN   208      34.190  12.381  -6.415  1.00 10.00      B   
ATOM   2300  OE1 GLN   208      35.121  12.958  -5.856  1.00 10.00      B   
ATOM   2301  NE2 GLN   208      33.665  12.813  -7.550  1.00 10.00      B   
ATOM   2302 HE21 GLN   208      32.897  12.322  -7.926  1.00 10.00      B   
ATOM   2303 HE22 GLN   208      34.062  13.602  -7.977  1.00 10.00      B   
ATOM   2304  C   GLN   208      35.360   8.231  -7.684  1.00 10.00      B   
ATOM   2305  O   GLN   208      34.702   7.231  -7.397  1.00 10.00      B   
ATOM   2306  N   VAL   209      36.593   8.158  -8.157  1.00 10.00      B   
ATOM   2307  HN  VAL   209      37.084   8.988  -8.357  1.00 10.00      B   
ATOM   2308  CA  VAL   209      37.254   6.880  -8.364  1.00 10.00      B   
ATOM   2309  CB  VAL   209      38.104   6.877  -9.653  1.00 10.00      B   
ATOM   2310  CG1 VAL   209      38.582   5.470  -9.990  1.00 10.00      B   
ATOM   2311  CG2 VAL   209      37.316   7.463 -10.813  1.00 10.00      B   
ATOM   2312  C   VAL   209      38.127   6.549  -7.161  1.00 10.00      B   
ATOM   2313  O   VAL   209      39.352   6.585  -7.235  1.00 10.00      B   
ATOM   2314  N   ASP   210      37.483   6.268  -6.042  1.00 10.00      B   
ATOM   2315  HN  ASP   210      36.501   6.291  -6.037  1.00 10.00      B   
ATOM   2316  CA  ASP   210      38.192   5.924  -4.818  1.00 10.00      B   
ATOM   2317  CB  ASP   210      37.940   6.980  -3.734  1.00 10.00      B   
ATOM   2318  CG  ASP   210      38.932   6.909  -2.587  1.00 10.00      B   
ATOM   2319  OD1 ASP   210      39.750   7.846  -2.444  1.00 10.00      B   
ATOM   2320  OD2 ASP   210      38.891   5.930  -1.813  1.00 10.00      B   
ATOM   2321  C   ASP   210      37.735   4.558  -4.339  1.00 10.00      B   
ATOM   2322  O   ASP   210      36.729   4.442  -3.643  1.00 10.00      B   
ATOM   2323  N   GLU   211      38.456   3.521  -4.740  1.00 10.00      B   
ATOM   2324  HN  GLU   211      39.255   3.675  -5.294  1.00 10.00      B   
ATOM   2325  CA  GLU   211      38.104   2.157  -4.361  1.00 10.00      B   
ATOM   2326  CB  GLU   211      37.063   1.581  -5.329  1.00 10.00      B   
ATOM   2327  CG  GLU   211      37.478   1.622  -6.792  1.00 10.00      B   
ATOM   2328  CD  GLU   211      36.621   0.735  -7.672  1.00 10.00      B   
ATOM   2329  OE1 GLU   211      35.382   0.729  -7.502  1.00 10.00      B   
ATOM   2330  OE2 GLU   211      37.179   0.049  -8.554  1.00 10.00      B   
ATOM   2331  C   GLU   211      39.329   1.251  -4.324  1.00 10.00      B   
ATOM   2332  O   GLU   211      40.441   1.669  -4.657  1.00 10.00      B   
ATOM   2333  N   SER   212      39.111   0.014  -3.908  1.00 10.00      B   
ATOM   2334  HN  SER   212      38.204  -0.247  -3.647  1.00 10.00      B   
ATOM   2335  CA  SER   212      40.167  -0.979  -3.823  1.00 10.00      B   
ATOM   2336  CB  SER   212      40.876  -0.876  -2.471  1.00 10.00      B   
ATOM   2337  OG  SER   212      41.448   0.414  -2.295  1.00 10.00      B   
ATOM   2338  HG  SER   212      41.147   0.997  -3.007  1.00 10.00      B   
ATOM   2339  C   SER   212      39.566  -2.370  -4.007  1.00 10.00      B   
ATOM   2340  O   SER   212      38.625  -2.740  -3.303  1.00 10.00      B   
ATOM   2341  N   ASP   213      40.104  -3.127  -4.956  1.00 10.00      B   
ATOM   2342  HN  ASP   213      40.861  -2.778  -5.475  1.00 10.00      B   
ATOM   2343  CA  ASP   213      39.607  -4.472  -5.242  1.00 10.00      B   
ATOM   2344  CB  ASP   213      39.913  -4.861  -6.698  1.00 10.00      B   
ATOM   2345  CG  ASP   213      41.162  -5.708  -6.867  1.00 10.00      B   
ATOM   2346  OD1 ASP   213      42.246  -5.309  -6.383  1.00 10.00      B   
ATOM   2347  OD2 ASP   213      41.069  -6.778  -7.506  1.00 10.00      B   
ATOM   2348  C   ASP   213      40.170  -5.503  -4.265  1.00 10.00      B   
ATOM   2349  O   ASP   213      40.993  -5.171  -3.410  1.00 10.00      B   
ATOM   2350  N   LEU   214      39.706  -6.747  -4.372  1.00 10.00      B   
ATOM   2351  HN  LEU   214      39.027  -6.952  -5.051  1.00 10.00      B   
ATOM   2352  CA  LEU   214      40.182  -7.810  -3.499  1.00 10.00      B   
ATOM   2353  CB  LEU   214      39.232  -8.043  -2.320  1.00 10.00      B   
ATOM   2354  CG  LEU   214      39.486  -7.194  -1.073  1.00 10.00      B   
ATOM   2355  CD1 LEU   214      38.451  -7.494   0.001  1.00 10.00      B   
ATOM   2356  CD2 LEU   214      40.891  -7.428  -0.542  1.00 10.00      B   
ATOM   2357  C   LEU   214      40.436  -9.116  -4.252  1.00 10.00      B   
ATOM   2358  O   LEU   214      39.765 -10.123  -4.022  1.00 10.00      B   
ATOM   2359  N   THR   215      41.389  -9.091  -5.170  1.00 10.00      B   
ATOM   2360  HN  THR   215      41.859  -8.249  -5.349  1.00 10.00      B   
ATOM   2361  CA  THR   215      41.751 -10.283  -5.926  1.00 10.00      B   
ATOM   2362  CB  THR   215      42.078  -9.958  -7.394  1.00 10.00      B   
ATOM   2363  OG1 THR   215      42.766  -8.704  -7.469  1.00 10.00      B   
ATOM   2364  HG1 THR   215      42.115  -7.980  -7.436  1.00 10.00      B   
ATOM   2365  CG2 THR   215      40.815  -9.898  -8.235  1.00 10.00      B   
ATOM   2366  C   THR   215      42.967 -10.945  -5.287  1.00 10.00      B   
ATOM   2367  O   THR   215      43.160 -12.157  -5.387  1.00 10.00      B   
ATOM   2368  N   ASN   216      43.781 -10.131  -4.625  1.00 10.00      B   
ATOM   2369  HN  ASN   216      43.564  -9.174  -4.578  1.00 10.00      B   
ATOM   2370  CA  ASN   216      44.983 -10.609  -3.960  1.00 10.00      B   
ATOM   2371  CB  ASN   216      46.233 -10.198  -4.744  1.00 10.00      B   
ATOM   2372  CG  ASN   216      46.397 -10.951  -6.049  1.00 10.00      B   
ATOM   2373  OD1 ASN   216      47.047 -11.994  -6.102  1.00 10.00      B   
ATOM   2374  ND2 ASN   216      45.809 -10.428  -7.115  1.00 10.00      B   
ATOM   2375 HD21 ASN   216      45.303  -9.594  -7.005  1.00 10.00      B   
ATOM   2376 HD22 ASN   216      45.904 -10.895  -7.972  1.00 10.00      B   
ATOM   2377  C   ASN   216      45.050 -10.043  -2.550  1.00 10.00      B   
ATOM   2378  O   ASN   216      44.987  -8.828  -2.360  1.00 10.00      B   
ATOM   2379  N   PRO   217      45.173 -10.917  -1.543  1.00 10.00      B   
ATOM   2380  CA  PRO   217      45.239 -10.505  -0.136  1.00 10.00      B   
ATOM   2381  CB  PRO   217      45.377 -11.828   0.629  1.00 10.00      B   
ATOM   2382  CG  PRO   217      45.839 -12.818  -0.383  1.00 10.00      B   
ATOM   2383  CD  PRO   217      45.241 -12.382  -1.689  1.00 10.00      B   
ATOM   2384  C   PRO   217      46.424  -9.587   0.168  1.00 10.00      B   
ATOM   2385  O   PRO   217      46.328  -8.705   1.022  1.00 10.00      B   
ATOM   2386  N   LYS   218      47.532  -9.778  -0.539  1.00 10.00      B   
ATOM   2387  HN  LYS   218      47.550 -10.477  -1.232  1.00 10.00      B   
ATOM   2388  CA  LYS   218      48.720  -8.966  -0.309  1.00 10.00      B   
ATOM   2389  CB  LYS   218      49.928  -9.854  -0.012  1.00 10.00      B   
ATOM   2390  CG  LYS   218      49.806 -10.645   1.281  1.00 10.00      B   
ATOM   2391  CD  LYS   218      49.842  -9.730   2.497  1.00 10.00      B   
ATOM   2392  CE  LYS   218      49.625 -10.510   3.782  1.00 10.00      B   
ATOM   2393  NZ  LYS   218      50.051  -9.742   4.984  1.00 10.00      B   
ATOM   2394  HZ1 LYS   218      49.482  -8.876   5.081  1.00 10.00      B   
ATOM   2395  HZ2 LYS   218      51.052  -9.478   4.897  1.00 10.00      B   
ATOM   2396  HZ3 LYS   218      49.932 -10.320   5.839  1.00 10.00      B   
ATOM   2397  C   LYS   218      49.005  -8.033  -1.479  1.00 10.00      B   
ATOM   2398  O   LYS   218      50.098  -7.472  -1.589  1.00 10.00      B   
ATOM   2399  N   GLN   219      48.017  -7.864  -2.346  1.00 10.00      B   
ATOM   2400  HN  GLN   219      47.167  -8.336  -2.201  1.00 10.00      B   
ATOM   2401  CA  GLN   219      48.150  -6.994  -3.505  1.00 10.00      B   
ATOM   2402  CB  GLN   219      48.749  -7.752  -4.693  1.00 10.00      B   
ATOM   2403  CG  GLN   219      49.228  -6.853  -5.823  1.00 10.00      B   
ATOM   2404  CD  GLN   219      49.241  -7.555  -7.167  1.00 10.00      B   
ATOM   2405  OE1 GLN   219      49.430  -8.769  -7.250  1.00 10.00      B   
ATOM   2406  NE2 GLN   219      49.047  -6.792  -8.229  1.00 10.00      B   
ATOM   2407 HE21 GLN   219      48.912  -5.831  -8.089  1.00 10.00      B   
ATOM   2408 HE22 GLN   219      49.045  -7.216  -9.112  1.00 10.00      B   
ATOM   2409  C   GLN   219      46.789  -6.414  -3.872  1.00 10.00      B   
ATOM   2410  O   GLN   219      46.093  -6.924  -4.749  1.00 10.00      B   
ATOM   2411  N   ILE   220      46.407  -5.363  -3.175  1.00 10.00      B   
ATOM   2412  HN  ILE   220      47.009  -5.001  -2.488  1.00 10.00      B   
ATOM   2413  CA  ILE   220      45.122  -4.719  -3.404  1.00 10.00      B   
ATOM   2414  CB  ILE   220      44.527  -4.183  -2.083  1.00 10.00      B   
ATOM   2415  CG1 ILE   220      44.158  -5.333  -1.144  1.00 10.00      B   
ATOM   2416  CG2 ILE   220      43.321  -3.296  -2.344  1.00 10.00      B   
ATOM   2417  CD1 ILE   220      45.261  -5.714  -0.181  1.00 10.00      B   
ATOM   2418  C   ILE   220      45.248  -3.580  -4.413  1.00 10.00      B   
ATOM   2419  O   ILE   220      46.071  -2.674  -4.245  1.00 10.00      B   
ATOM   2420  N   THR   221      44.432  -3.633  -5.461  1.00 10.00      B   
ATOM   2421  HN  THR   221      43.795  -4.381  -5.538  1.00 10.00      B   
ATOM   2422  CA  THR   221      44.443  -2.608  -6.490  1.00 10.00      B   
ATOM   2423  CB  THR   221      43.909  -3.156  -7.825  1.00 10.00      B   
ATOM   2424  OG1 THR   221      44.205  -4.560  -7.919  1.00 10.00      B   
ATOM   2425  HG1 THR   221      43.597  -5.046  -7.335  1.00 10.00      B   
ATOM   2426  CG2 THR   221      44.559  -2.432  -8.990  1.00 10.00      B   
ATOM   2427  C   THR   221      43.584  -1.427  -6.052  1.00 10.00      B   
ATOM   2428  O   THR   221      42.355  -1.462  -6.160  1.00 10.00      B   
ATOM   2429  N   GLY   222      44.234  -0.402  -5.525  1.00 10.00      B   
ATOM   2430  HN  GLY   222      45.212  -0.441  -5.440  1.00 10.00      B   
ATOM   2431  CA  GLY   222      43.520   0.767  -5.066  1.00 10.00      B   
ATOM   2432  C   GLY   222      43.691   1.959  -5.983  1.00 10.00      B   
ATOM   2433  O   GLY   222      44.792   2.233  -6.468  1.00 10.00      B   
ATOM   2434  N   SER   223      42.599   2.660  -6.222  1.00 10.00      B   
ATOM   2435  HN  SER   223      41.752   2.375  -5.809  1.00 10.00      B   
ATOM   2436  CA  SER   223      42.606   3.841  -7.072  1.00 10.00      B   
ATOM   2437  CB  SER   223      41.820   3.569  -8.357  1.00 10.00      B   
ATOM   2438  OG  SER   223      42.150   2.300  -8.895  1.00 10.00      B   
ATOM   2439  HG  SER   223      41.338   1.799  -9.045  1.00 10.00      B   
ATOM   2440  C   SER   223      41.982   5.007  -6.319  1.00 10.00      B   
ATOM   2441  O   SER   223      41.029   4.814  -5.558  1.00 10.00      B   
ATOM   2442  N   GLN   224      42.537   6.201  -6.503  1.00 10.00      B   
ATOM   2443  HN  GLN   224      43.311   6.280  -7.105  1.00 10.00      B   
ATOM   2444  CA  GLN   224      42.035   7.397  -5.841  1.00 10.00      B   
ATOM   2445  CB  GLN   224      42.844   7.715  -4.582  1.00 10.00      B   
ATOM   2446  CG  GLN   224      42.758   6.652  -3.502  1.00 10.00      B   
ATOM   2447  CD  GLN   224      43.200   7.159  -2.147  1.00 10.00      B   
ATOM   2448  OE1 GLN   224      44.379   7.090  -1.801  1.00 10.00      B   
ATOM   2449  NE2 GLN   224      42.258   7.669  -1.369  1.00 10.00      B   
ATOM   2450 HE21 GLN   224      41.329   7.694  -1.714  1.00 10.00      B   
ATOM   2451 HE22 GLN   224      42.517   7.998  -0.482  1.00 10.00      B   
ATOM   2452  C   GLN   224      42.049   8.591  -6.792  1.00 10.00      B   
ATOM   2453  O   GLN   224      42.915   9.463  -6.708  1.00 10.00      B   
ATOM   2454  N   THR   225      41.095   8.618  -7.706  1.00 10.00      B   
ATOM   2455  HN  THR   225      40.436   7.886  -7.733  1.00 10.00      B   
ATOM   2456  CA  THR   225      40.990   9.696  -8.674  1.00 10.00      B   
ATOM   2457  CB  THR   225      40.924   9.140 -10.106  1.00 10.00      B   
ATOM   2458  OG1 THR   225      41.400   7.786 -10.105  1.00 10.00      B   
ATOM   2459  HG1 THR   225      42.079   7.688  -9.425  1.00 10.00      B   
ATOM   2460  CG2 THR   225      41.788   9.973 -11.038  1.00 10.00      B   
ATOM   2461  C   THR   225      39.747  10.538  -8.408  1.00 10.00      B   
ATOM   2462  O   THR   225      38.637  10.006  -8.324  1.00 10.00      B   
ATOM   2463  N   VAL   226      39.945  11.847  -8.261  1.00 10.00      B   
ATOM   2464  HN  VAL   226      40.861  12.196  -8.310  1.00 10.00      B   
ATOM   2465  CA  VAL   226      38.851  12.785  -8.005  1.00 10.00      B   
ATOM   2466  CB  VAL   226      37.778  12.762  -9.122  1.00 10.00      B   
ATOM   2467  CG1 VAL   226      36.721  13.827  -8.876  1.00 10.00      B   
ATOM   2468  CG2 VAL   226      38.414  12.949 -10.493  1.00 10.00      B   
ATOM   2469  C   VAL   226      38.198  12.525  -6.647  1.00 10.00      B   
ATOM   2470  O   VAL   226      38.758  11.822  -5.799  1.00 10.00      B   
ATOM   2471  N   ASN   233      22.399   0.212  -5.661  1.00 10.00      B   
ATOM   2472  HN  ASN   233      21.505   0.623  -5.695  1.00 10.00      B   
ATOM   2473  CA  ASN   233      22.787  -0.723  -6.708  1.00 10.00      B   
ATOM   2474  CB  ASN   233      22.694  -2.166  -6.206  1.00 10.00      B   
ATOM   2475  CG  ASN   233      23.211  -3.183  -7.208  1.00 10.00      B   
ATOM   2476  OD1 ASN   233      24.287  -3.018  -7.782  1.00 10.00      B   
ATOM   2477  ND2 ASN   233      22.449  -4.245  -7.426  1.00 10.00      B   
ATOM   2478 HD21 ASN   233      21.595  -4.321  -6.933  1.00 10.00      B   
ATOM   2479 HD22 ASN   233      22.763  -4.914  -8.072  1.00 10.00      B   
ATOM   2480  C   ASN   233      21.923  -0.533  -7.949  1.00 10.00      B   
ATOM   2481  O   ASN   233      22.381   0.017  -8.952  1.00 10.00      B   
ATOM   2482  N   LEU   234      20.667  -0.963  -7.876  1.00 10.00      B   
ATOM   2483  HN  LEU   234      20.348  -1.384  -7.045  1.00 10.00      B   
ATOM   2484  CA  LEU   234      19.756  -0.839  -9.007  1.00 10.00      B   
ATOM   2485  CB  LEU   234      19.415  -2.222  -9.565  1.00 10.00      B   
ATOM   2486  CG  LEU   234      20.588  -3.051 -10.096  1.00 10.00      B   
ATOM   2487  CD1 LEU   234      20.110  -4.428 -10.525  1.00 10.00      B   
ATOM   2488  CD2 LEU   234      21.281  -2.338 -11.249  1.00 10.00      B   
ATOM   2489  C   LEU   234      18.475  -0.101  -8.627  1.00 10.00      B   
ATOM   2490  O   LEU   234      17.581   0.072  -9.455  1.00 10.00      B   
ATOM   2491  N   THR   235      18.396   0.338  -7.380  1.00 10.00      B   
ATOM   2492  HN  THR   235      19.149   0.191  -6.770  1.00 10.00      B   
ATOM   2493  CA  THR   235      17.221   1.049  -6.893  1.00 10.00      B   
ATOM   2494  CB  THR   235      16.788   0.507  -5.516  1.00 10.00      B   
ATOM   2495  OG1 THR   235      16.640  -0.920  -5.597  1.00 10.00      B   
ATOM   2496  HG1 THR   235      17.492  -1.321  -5.830  1.00 10.00      B   
ATOM   2497  CG2 THR   235      15.467   1.127  -5.083  1.00 10.00      B   
ATOM   2498  C   THR   235      17.486   2.552  -6.797  1.00 10.00      B   
ATOM   2499  O   THR   235      18.246   3.006  -5.934  1.00 10.00      B   
ATOM   2500  N   PRO   236      16.869   3.341  -7.692  1.00 10.00      B   
ATOM   2501  CA  PRO   236      17.036   4.800  -7.721  1.00 10.00      B   
ATOM   2502  CB  PRO   236      16.316   5.217  -9.005  1.00 10.00      B   
ATOM   2503  CG  PRO   236      15.326   4.133  -9.252  1.00 10.00      B   
ATOM   2504  CD  PRO   236      15.958   2.867  -8.749  1.00 10.00      B   
ATOM   2505  C   PRO   236      16.408   5.485  -6.507  1.00 10.00      B   
ATOM   2506  O   PRO   236      15.613   4.881  -5.785  1.00 10.00      B   
ATOM   2507  N   ASP   237      16.749   6.756  -6.315  1.00 10.00      B   
ATOM   2508  HN  ASP   237      17.361   7.179  -6.958  1.00 10.00      B   
ATOM   2509  CA  ASP   237      16.259   7.553  -5.189  1.00 10.00      B   
ATOM   2510  CB  ASP   237      16.796   8.987  -5.269  1.00 10.00      B   
ATOM   2511  CG  ASP   237      18.221   9.121  -4.773  1.00 10.00      B   
ATOM   2512  OD1 ASP   237      18.442   9.846  -3.780  1.00 10.00      B   
ATOM   2513  OD2 ASP   237      19.126   8.501  -5.373  1.00 10.00      B   
ATOM   2514  C   ASP   237      14.738   7.582  -5.104  1.00 10.00      B   
ATOM   2515  O   ASP   237      14.168   7.389  -4.029  1.00 10.00      B   
ATOM   2516  N   LYS   238      14.083   7.797  -6.239  1.00 10.00      B   
ATOM   2517  HN  LYS   238      14.594   7.923  -7.068  1.00 10.00      B   
ATOM   2518  CA  LYS   238      12.623   7.864  -6.282  1.00 10.00      B   
ATOM   2519  CB  LYS   238      12.131   8.321  -7.658  1.00 10.00      B   
ATOM   2520  CG  LYS   238      12.409   9.788  -7.950  1.00 10.00      B   
ATOM   2521  CD  LYS   238      11.824  10.213  -9.288  1.00 10.00      B   
ATOM   2522  CE  LYS   238      11.973  11.711  -9.498  1.00 10.00      B   
ATOM   2523  NZ  LYS   238      11.404  12.154 -10.799  1.00 10.00      B   
ATOM   2524  HZ1 LYS   238      11.856  11.642 -11.584  1.00 10.00      B   
ATOM   2525  HZ2 LYS   238      11.566  13.173 -10.927  1.00 10.00      B   
ATOM   2526  HZ3 LYS   238      10.380  11.975 -10.822  1.00 10.00      B   
ATOM   2527  C   LYS   238      11.953   6.553  -5.867  1.00 10.00      B   
ATOM   2528  O   LYS   238      10.757   6.531  -5.568  1.00 10.00      B   
ATOM   2529  N   LEU   239      12.720   5.470  -5.847  1.00 10.00      B   
ATOM   2530  HN  LEU   239      13.669   5.549  -6.089  1.00 10.00      B   
ATOM   2531  CA  LEU   239      12.193   4.166  -5.461  1.00 10.00      B   
ATOM   2532  CB  LEU   239      12.387   3.152  -6.595  1.00 10.00      B   
ATOM   2533  CG  LEU   239      11.691   3.468  -7.923  1.00 10.00      B   
ATOM   2534  CD1 LEU   239      12.009   2.400  -8.959  1.00 10.00      B   
ATOM   2535  CD2 LEU   239      10.187   3.593  -7.727  1.00 10.00      B   
ATOM   2536  C   LEU   239      12.883   3.669  -4.195  1.00 10.00      B   
ATOM   2537  O   LEU   239      12.619   2.565  -3.719  1.00 10.00      B   
ATOM   2538  N   GLY   240      13.760   4.503  -3.648  1.00 10.00      B   
ATOM   2539  HN  GLY   240      13.915   5.379  -4.067  1.00 10.00      B   
ATOM   2540  CA  GLY   240      14.496   4.141  -2.453  1.00 10.00      B   
ATOM   2541  C   GLY   240      13.759   4.502  -1.182  1.00 10.00      B   
ATOM   2542  O   GLY   240      14.229   4.211  -0.080  1.00 10.00      B   
ATOM   2543  N   VAL   241      12.606   5.138  -1.335  1.00 10.00      B   
ATOM   2544  HN  VAL   241      12.296   5.346  -2.238  1.00 10.00      B   
ATOM   2545  CA  VAL   241      11.792   5.536  -0.196  1.00 10.00      B   
ATOM   2546  CB  VAL   241      10.791   6.654  -0.566  1.00 10.00      B   
ATOM   2547  CG1 VAL   241      10.068   7.166   0.674  1.00 10.00      B   
ATOM   2548  CG2 VAL   241      11.500   7.797  -1.281  1.00 10.00      B   
ATOM   2549  C   VAL   241      11.037   4.333   0.366  1.00 10.00      B   
ATOM   2550  O   VAL   241      10.011   3.917  -0.173  1.00 10.00      B   
ATOM   2551  N   VAL   242      11.560   3.766   1.444  1.00 10.00      B   
ATOM   2552  HN  VAL   242      12.390   4.132   1.821  1.00 10.00      B   
ATOM   2553  CA  VAL   242      10.938   2.604   2.077  1.00 10.00      B   
ATOM   2554  CB  VAL   242      11.979   1.577   2.580  1.00 10.00      B   
ATOM   2555  CG1 VAL   242      11.486   0.159   2.336  1.00 10.00      B   
ATOM   2556  CG2 VAL   242      13.335   1.793   1.925  1.00 10.00      B   
ATOM   2557  C   VAL   242      10.049   3.032   3.239  1.00 10.00      B   
ATOM   2558  O   VAL   242       9.578   2.207   4.020  1.00 10.00      B   
ATOM   2559  N   ALA   243       9.822   4.333   3.346  1.00 10.00      B   
ATOM   2560  HN  ALA   243      10.226   4.940   2.692  1.00 10.00      B   
ATOM   2561  CA  ALA   243       8.991   4.888   4.406  1.00 10.00      B   
ATOM   2562  CB  ALA   243       9.602   6.176   4.932  1.00 10.00      B   
ATOM   2563  C   ALA   243       7.574   5.144   3.907  1.00 10.00      B   
ATOM   2564  O   ALA   243       6.801   5.869   4.532  1.00 10.00      B   
ATOM   2565  N   LEU   244       7.244   4.540   2.779  1.00 10.00      B   
ATOM   2566  HN  LEU   244       7.900   3.964   2.336  1.00 10.00      B   
ATOM   2567  CA  LEU   244       5.931   4.697   2.187  1.00 10.00      B   
ATOM   2568  CB  LEU   244       6.057   5.306   0.788  1.00 10.00      B   
ATOM   2569  CG  LEU   244       4.790   5.917   0.184  1.00 10.00      B   
ATOM   2570  CD1 LEU   244       4.086   6.811   1.196  1.00 10.00      B   
ATOM   2571  CD2 LEU   244       5.138   6.704  -1.068  1.00 10.00      B   
ATOM   2572  C   LEU   244       5.206   3.357   2.133  1.00 10.00      B   
ATOM   2573  O   LEU   244       5.402   2.569   1.208  1.00 10.00      B   
ATOM   2574  N   ASP   245       4.400   3.098   3.156  1.00 10.00      B   
ATOM   2575  HN  ASP   245       4.327   3.756   3.877  1.00 10.00      B   
ATOM   2576  CA  ASP   245       3.632   1.860   3.253  1.00 10.00      B   
ATOM   2577  CB  ASP   245       3.093   1.642   4.676  1.00 10.00      B   
ATOM   2578  CG  ASP   245       4.164   1.713   5.742  1.00 10.00      B   
ATOM   2579  OD1 ASP   245       4.749   0.660   6.082  1.00 10.00      B   
ATOM   2580  OD2 ASP   245       4.417   2.823   6.259  1.00 10.00      B   
ATOM   2581  C   ASP   245       2.478   1.802   2.242  1.00 10.00      B   
ATOM   2582  O   ASP   245       2.319   0.794   1.550  1.00 10.00      B   
ATOM   2583  N   PRO   246       1.636   2.862   2.149  1.00 10.00      B   
ATOM   2584  CA  PRO   246       0.504   2.881   1.212  1.00 10.00      B   
ATOM   2585  CB  PRO   246      -0.308   4.100   1.663  1.00 10.00      B   
ATOM   2586  CG  PRO   246       0.695   5.004   2.285  1.00 10.00      B   
ATOM   2587  CD  PRO   246       1.696   4.105   2.951  1.00 10.00      B   
ATOM   2588  C   PRO   246       0.932   3.032  -0.250  1.00 10.00      B   
ATOM   2589  O   PRO   246       2.039   2.649  -0.635  1.00 10.00      B   
ATOM   2590  N   ASP   247       0.041   3.595  -1.058  1.00 10.00      B   
ATOM   2591  HN  ASP   247      -0.812   3.894  -0.688  1.00 10.00      B   
ATOM   2592  CA  ASP   247       0.298   3.791  -2.480  1.00 10.00      B   
ATOM   2593  CB  ASP   247      -0.938   4.357  -3.180  1.00 10.00      B   
ATOM   2594  CG  ASP   247      -1.225   3.655  -4.488  1.00 10.00      B   
ATOM   2595  OD1 ASP   247      -0.637   4.037  -5.521  1.00 10.00      B   
ATOM   2596  OD2 ASP   247      -2.028   2.697  -4.484  1.00 10.00      B   
ATOM   2597  C   ASP   247       1.500   4.695  -2.717  1.00 10.00      B   
ATOM   2598  O   ASP   247       1.587   5.793  -2.160  1.00 10.00      B   
ATOM   2599  N   ALA   248       2.423   4.226  -3.547  1.00 10.00      B   
ATOM   2600  HN  ALA   248       2.284   3.350  -3.967  1.00 10.00      B   
ATOM   2601  CA  ALA   248       3.630   4.976  -3.856  1.00 10.00      B   
ATOM   2602  CB  ALA   248       4.857   4.092  -3.685  1.00 10.00      B   
ATOM   2603  C   ALA   248       3.583   5.562  -5.264  1.00 10.00      B   
ATOM   2604  O   ALA   248       3.654   6.777  -5.438  1.00 10.00      B   
ATOM   2605  N   LEU   249       3.465   4.693  -6.267  1.00 10.00      B   
ATOM   2606  HN  LEU   249       3.389   3.737  -6.066  1.00 10.00      B   
ATOM   2607  CA  LEU   249       3.422   5.128  -7.661  1.00 10.00      B   
ATOM   2608  CB  LEU   249       4.808   5.595  -8.142  1.00 10.00      B   
ATOM   2609  CG  LEU   249       5.894   4.523  -8.290  1.00 10.00      B   
ATOM   2610  CD1 LEU   249       6.911   4.942  -9.341  1.00 10.00      B   
ATOM   2611  CD2 LEU   249       6.585   4.269  -6.959  1.00 10.00      B   
ATOM   2612  C   LEU   249       2.883   4.017  -8.561  1.00 10.00      B   
ATOM   2613  O   LEU   249       2.208   3.104  -8.089  1.00 10.00      B   
ATOM   2614  N   SER   250       3.179   4.108  -9.850  1.00 10.00      B   
ATOM   2615  HN  SER   250       3.711   4.866 -10.160  1.00 10.00      B   
ATOM   2616  CA  SER   250       2.733   3.123 -10.825  1.00 10.00      B   
ATOM   2617  CB  SER   250       3.106   3.601 -12.230  1.00 10.00      B   
ATOM   2618  OG  SER   250       2.924   5.005 -12.346  1.00 10.00      B   
ATOM   2619  HG  SER   250       1.998   5.191 -12.543  1.00 10.00      B   
ATOM   2620  C   SER   250       3.338   1.744 -10.559  1.00 10.00      B   
ATOM   2621  O   SER   250       4.387   1.623  -9.921  1.00 10.00      B   
ATOM   2622  N   ILE   251       2.672   0.709 -11.061  1.00 10.00      B   
ATOM   2623  HN  ILE   251       1.840   0.879 -11.562  1.00 10.00      B   
ATOM   2624  CA  ILE   251       3.124  -0.671 -10.889  1.00 10.00      B   
ATOM   2625  CB  ILE   251       2.165  -1.664 -11.578  1.00 10.00      B   
ATOM   2626  CG1 ILE   251       0.727  -1.417 -11.118  1.00 10.00      B   
ATOM   2627  CG2 ILE   251       2.578  -3.100 -11.280  1.00 10.00      B   
ATOM   2628  CD1 ILE   251      -0.304  -2.233 -11.868  1.00 10.00      B   
ATOM   2629  C   ILE   251       4.529  -0.865 -11.450  1.00 10.00      B   
ATOM   2630  O   ILE   251       5.332  -1.615 -10.895  1.00 10.00      B   
ATOM   2631  N   SER   252       4.821  -0.177 -12.545  1.00 10.00      B   
ATOM   2632  HN  SER   252       4.133   0.398 -12.945  1.00 10.00      B   
ATOM   2633  CA  SER   252       6.124  -0.257 -13.190  1.00 10.00      B   
ATOM   2634  CB  SER   252       6.134   0.655 -14.413  1.00 10.00      B   
ATOM   2635  OG  SER   252       4.812   1.068 -14.731  1.00 10.00      B   
ATOM   2636  HG  SER   252       4.840   1.955 -15.110  1.00 10.00      B   
ATOM   2637  C   SER   252       7.251   0.134 -12.229  1.00 10.00      B   
ATOM   2638  O   SER   252       8.356  -0.406 -12.296  1.00 10.00      B   
ATOM   2639  N   GLY   253       6.960   1.068 -11.329  1.00 10.00      B   
ATOM   2640  HN  GLY   253       6.064   1.464 -11.317  1.00 10.00      B   
ATOM   2641  CA  GLY   253       7.952   1.505 -10.367  1.00 10.00      B   
ATOM   2642  C   GLY   253       8.038   0.568  -9.180  1.00 10.00      B   
ATOM   2643  O   GLY   253       9.092   0.423  -8.563  1.00 10.00      B   
ATOM   2644  N   LEU   254       6.924  -0.083  -8.869  1.00 10.00      B   
ATOM   2645  HN  LEU   254       6.117   0.068  -9.407  1.00 10.00      B   
ATOM   2646  CA  LEU   254       6.868  -1.018  -7.752  1.00 10.00      B   
ATOM   2647  CB  LEU   254       5.418  -1.255  -7.326  1.00 10.00      B   
ATOM   2648  CG  LEU   254       4.610  -0.014  -6.941  1.00 10.00      B   
ATOM   2649  CD1 LEU   254       3.161  -0.382  -6.662  1.00 10.00      B   
ATOM   2650  CD2 LEU   254       5.231   0.676  -5.737  1.00 10.00      B   
ATOM   2651  C   LEU   254       7.510  -2.343  -8.141  1.00 10.00      B   
ATOM   2652  O   LEU   254       7.855  -3.159  -7.286  1.00 10.00      B   
ATOM   2653  N   HIS   255       7.696  -2.535  -9.441  1.00 10.00      B   
ATOM   2654  HN  HIS   255       7.423  -1.831 -10.067  1.00 10.00      B   
ATOM   2655  CA  HIS   255       8.287  -3.757  -9.971  1.00 10.00      B   
ATOM   2656  CB  HIS   255       7.900  -3.919 -11.449  1.00 10.00      B   
ATOM   2657  CG  HIS   255       8.030  -5.316 -11.979  1.00 10.00      B   
ATOM   2658  ND1 HIS   255       7.208  -6.350 -11.588  1.00 10.00      B   
ATOM   2659  HD1 HIS   255       6.482  -6.290 -10.927  1.00 10.00      B   
ATOM   2660  CD2 HIS   255       8.893  -5.845 -12.882  1.00 10.00      B   
ATOM   2661  CE1 HIS   255       7.555  -7.451 -12.225  1.00 10.00      B   
ATOM   2662  NE2 HIS   255       8.574  -7.172 -13.015  1.00 10.00      B   
ATOM   2663  HE2 HIS   255       9.032  -7.814 -13.601  1.00 10.00      B   
ATOM   2664  C   HIS   255       9.809  -3.747  -9.817  1.00 10.00      B   
ATOM   2665  O   HIS   255      10.514  -4.550 -10.426  1.00 10.00      B   
ATOM   2666  N   ASN   256      10.313  -2.833  -9.002  1.00 10.00      B   
ATOM   2667  HN  ASN   256       9.707  -2.210  -8.549  1.00 10.00      B   
ATOM   2668  CA  ASN   256      11.748  -2.729  -8.770  1.00 10.00      B   
ATOM   2669  CB  ASN   256      12.110  -1.366  -8.167  1.00 10.00      B   
ATOM   2670  CG  ASN   256      13.602  -1.192  -7.930  1.00 10.00      B   
ATOM   2671  OD1 ASN   256      14.339  -0.787  -8.827  1.00 10.00      B   
ATOM   2672  ND2 ASN   256      14.054  -1.492  -6.719  1.00 10.00      B   
ATOM   2673 HD21 ASN   256      13.414  -1.806  -6.049  1.00 10.00      B   
ATOM   2674 HD22 ASN   256      15.017  -1.381  -6.540  1.00 10.00      B   
ATOM   2675  C   ASN   256      12.231  -3.853  -7.865  1.00 10.00      B   
ATOM   2676  O   ASN   256      13.328  -4.379  -8.046  1.00 10.00      B   
ATOM   2677  N   TYR   257      11.401  -4.233  -6.900  1.00 10.00      B   
ATOM   2678  HN  TYR   257      10.527  -3.795  -6.821  1.00 10.00      B   
ATOM   2679  CA  TYR   257      11.756  -5.293  -5.965  1.00 10.00      B   
ATOM   2680  CB  TYR   257      11.076  -5.078  -4.605  1.00 10.00      B   
ATOM   2681  CG  TYR   257      11.115  -3.655  -4.083  1.00 10.00      B   
ATOM   2682  CD1 TYR   257       9.940  -2.948  -3.861  1.00 10.00      B   
ATOM   2683  CD2 TYR   257      12.321  -3.021  -3.809  1.00 10.00      B   
ATOM   2684  CE1 TYR   257       9.963  -1.650  -3.382  1.00 10.00      B   
ATOM   2685  CE2 TYR   257      12.353  -1.724  -3.330  1.00 10.00      B   
ATOM   2686  CZ  TYR   257      11.173  -1.042  -3.118  1.00 10.00      B   
ATOM   2687  OH  TYR   257      11.203   0.252  -2.640  1.00 10.00      B   
ATOM   2688  HH  TYR   257      11.875   0.760  -3.122  1.00 10.00      B   
ATOM   2689  C   TYR   257      11.374  -6.662  -6.523  1.00 10.00      B   
ATOM   2690  O   TYR   257      10.265  -7.146  -6.288  1.00 10.00      B   
ATOM   2691  N   VAL   258      12.281  -7.276  -7.276  1.00 10.00      B   
ATOM   2692  HN  VAL   258      13.143  -6.838  -7.444  1.00 10.00      B   
ATOM   2693  CA  VAL   258      12.021  -8.590  -7.861  1.00 10.00      B   
ATOM   2694  CB  VAL   258      11.637  -8.498  -9.359  1.00 10.00      B   
ATOM   2695  CG1 VAL   258      11.392  -9.885  -9.937  1.00 10.00      B   
ATOM   2696  CG2 VAL   258      10.407  -7.625  -9.553  1.00 10.00      B   
ATOM   2697  C   VAL   258      13.228  -9.515  -7.705  1.00 10.00      B   
ATOM   2698  O   VAL   258      13.081 -10.688  -7.357  1.00 10.00      B   
ATOM   2699  N   LYS   259      14.422  -8.972  -7.930  1.00 10.00      B   
ATOM   2700  HN  LYS   259      14.474  -8.020  -8.162  1.00 10.00      B   
ATOM   2701  CA  LYS   259      15.663  -9.740  -7.839  1.00 10.00      B   
ATOM   2702  CB  LYS   259      16.774  -9.022  -8.615  1.00 10.00      B   
ATOM   2703  CG  LYS   259      16.474  -8.800 -10.089  1.00 10.00      B   
ATOM   2704  CD  LYS   259      17.341  -7.687 -10.658  1.00 10.00      B   
ATOM   2705  CE  LYS   259      17.179  -7.560 -12.162  1.00 10.00      B   
ATOM   2706  NZ  LYS   259      17.811  -8.694 -12.888  1.00 10.00      B   
ATOM   2707  HZ1 LYS   259      17.294  -9.577 -12.699  1.00 10.00      B   
ATOM   2708  HZ2 LYS   259      18.799  -8.811 -12.583  1.00 10.00      B   
ATOM   2709  HZ3 LYS   259      17.804  -8.512 -13.910  1.00 10.00      B   
ATOM   2710  C   LYS   259      16.104  -9.939  -6.387  1.00 10.00      B   
ATOM   2711  O   LYS   259      17.282  -9.785  -6.060  1.00 10.00      B   
ATOM   2712  N   TYR   260      15.166 -10.293  -5.521  1.00 10.00      B   
ATOM   2713  HN  TYR   260      14.246 -10.430  -5.842  1.00 10.00      B   
ATOM   2714  CA  TYR   260      15.470 -10.510  -4.108  1.00 10.00      B   
ATOM   2715  CB  TYR   260      14.896  -9.384  -3.240  1.00 10.00      B   
ATOM   2716  CG  TYR   260      15.357  -8.003  -3.647  1.00 10.00      B   
ATOM   2717  CD1 TYR   260      14.439  -7.020  -3.995  1.00 10.00      B   
ATOM   2718  CD2 TYR   260      16.707  -7.683  -3.700  1.00 10.00      B   
ATOM   2719  CE1 TYR   260      14.854  -5.761  -4.383  1.00 10.00      B   
ATOM   2720  CE2 TYR   260      17.129  -6.428  -4.084  1.00 10.00      B   
ATOM   2721  CZ  TYR   260      16.199  -5.470  -4.424  1.00 10.00      B   
ATOM   2722  OH  TYR   260      16.616  -4.218  -4.812  1.00 10.00      B   
ATOM   2723  HH  TYR   260      17.282  -4.298  -5.508  1.00 10.00      B   
ATOM   2724  C   TYR   260      14.938 -11.860  -3.641  1.00 10.00      B   
ATOM   2725  O   TYR   260      14.431 -12.645  -4.447  1.00 10.00      B   
ATOM   2726  N   ALA   268       9.792 -12.728  -2.072  1.00 10.00      B   
ATOM   2727  HN  ALA   268      10.085 -12.991  -1.170  1.00 10.00      B   
ATOM   2728  CA  ALA   268       9.044 -11.486  -2.250  1.00 10.00      B   
ATOM   2729  CB  ALA   268       9.525 -10.773  -3.504  1.00 10.00      B   
ATOM   2730  C   ALA   268       7.543 -11.766  -2.334  1.00 10.00      B   
ATOM   2731  O   ALA   268       6.835 -11.209  -3.180  1.00 10.00      B   
ATOM   2732  N   GLY   269       7.065 -12.627  -1.446  1.00 10.00      B   
ATOM   2733  HN  GLY   269       7.675 -13.023  -0.784  1.00 10.00      B   
ATOM   2734  CA  GLY   269       5.660 -12.991  -1.436  1.00 10.00      B   
ATOM   2735  C   GLY   269       4.745 -11.859  -1.025  1.00 10.00      B   
ATOM   2736  O   GLY   269       3.650 -11.712  -1.570  1.00 10.00      B   
ATOM   2737  N   ARG   270       5.192 -11.045  -0.079  1.00 10.00      B   
ATOM   2738  HN  ARG   270       6.088 -11.190   0.296  1.00 10.00      B   
ATOM   2739  CA  ARG   270       4.387  -9.926   0.402  1.00 10.00      B   
ATOM   2740  CB  ARG   270       5.011  -9.280   1.640  1.00 10.00      B   
ATOM   2741  CG  ARG   270       4.700  -9.998   2.942  1.00 10.00      B   
ATOM   2742  CD  ARG   270       5.544 -11.251   3.105  1.00 10.00      B   
ATOM   2743  NE  ARG   270       4.729 -12.423   3.424  1.00 10.00      B   
ATOM   2744  HE  ARG   270       4.458 -13.000   2.672  1.00 10.00      B   
ATOM   2745  CZ  ARG   270       4.356 -12.759   4.658  1.00 10.00      B   
ATOM   2746  NH1 ARG   270       4.734 -12.026   5.703  1.00 10.00      B   
ATOM   2747 HH11 ARG   270       4.444 -12.295   6.670  1.00 10.00      B   
ATOM   2748 HH12 ARG   270       5.318 -11.174   5.563  1.00 10.00      B   
ATOM   2749  NH2 ARG   270       3.586 -13.819   4.846  1.00 10.00      B   
ATOM   2750 HH21 ARG   270       3.263 -14.387   4.028  1.00 10.00      B   
ATOM   2751 HH22 ARG   270       3.291 -14.088   5.812  1.00 10.00      B   
ATOM   2752  C   ARG   270       4.177  -8.882  -0.686  1.00 10.00      B   
ATOM   2753  O   ARG   270       3.102  -8.292  -0.791  1.00 10.00      B   
ATOM   2754  N   TYR   271       5.207  -8.669  -1.499  1.00 10.00      B   
ATOM   2755  HN  TYR   271       6.036  -9.172  -1.358  1.00 10.00      B   
ATOM   2756  CA  TYR   271       5.136  -7.700  -2.590  1.00 10.00      B   
ATOM   2757  CB  TYR   271       6.490  -7.561  -3.286  1.00 10.00      B   
ATOM   2758  CG  TYR   271       7.558  -6.943  -2.412  1.00 10.00      B   
ATOM   2759  CD1 TYR   271       8.625  -7.698  -1.942  1.00 10.00      B   
ATOM   2760  CD2 TYR   271       7.497  -5.603  -2.055  1.00 10.00      B   
ATOM   2761  CE1 TYR   271       9.600  -7.136  -1.140  1.00 10.00      B   
ATOM   2762  CE2 TYR   271       8.469  -5.032  -1.257  1.00 10.00      B   
ATOM   2763  CZ  TYR   271       9.516  -5.802  -0.801  1.00 10.00      B   
ATOM   2764  OH  TYR   271      10.482  -5.238  -0.000  1.00 10.00      B   
ATOM   2765  HH  TYR   271      11.343  -5.608  -0.226  1.00 10.00      B   
ATOM   2766  C   TYR   271       4.057  -8.092  -3.590  1.00 10.00      B   
ATOM   2767  O   TYR   271       3.285  -7.248  -4.050  1.00 10.00      B   
ATOM   2768  N   GLN   272       3.997  -9.382  -3.910  1.00 10.00      B   
ATOM   2769  HN  GLN   272       4.641 -10.004  -3.513  1.00 10.00      B   
ATOM   2770  CA  GLN   272       2.996  -9.885  -4.839  1.00 10.00      B   
ATOM   2771  CB  GLN   272       3.337 -11.306  -5.300  1.00 10.00      B   
ATOM   2772  CG  GLN   272       4.244 -11.359  -6.519  1.00 10.00      B   
ATOM   2773  CD  GLN   272       4.707 -12.763  -6.851  1.00 10.00      B   
ATOM   2774  OE1 GLN   272       4.902 -13.597  -5.963  1.00 10.00      B   
ATOM   2775  NE2 GLN   272       4.890 -13.035  -8.133  1.00 10.00      B   
ATOM   2776 HE21 GLN   272       4.711 -12.326  -8.786  1.00 10.00      B   
ATOM   2777 HE22 GLN   272       5.201 -13.932  -8.377  1.00 10.00      B   
ATOM   2778  C   GLN   272       1.616  -9.851  -4.194  1.00 10.00      B   
ATOM   2779  O   GLN   272       0.620  -9.537  -4.847  1.00 10.00      B   
ATOM   2780  N   LEU   273       1.572 -10.165  -2.899  1.00 10.00      B   
ATOM   2781  HN  LEU   273       2.406 -10.418  -2.443  1.00 10.00      B   
ATOM   2782  CA  LEU   273       0.323 -10.164  -2.140  1.00 10.00      B   
ATOM   2783  CB  LEU   273       0.580 -10.583  -0.686  1.00 10.00      B   
ATOM   2784  CG  LEU   273      -0.638 -10.622   0.248  1.00 10.00      B   
ATOM   2785  CD1 LEU   273      -1.531 -11.814  -0.068  1.00 10.00      B   
ATOM   2786  CD2 LEU   273      -0.201 -10.652   1.705  1.00 10.00      B   
ATOM   2787  C   LEU   273      -0.333  -8.787  -2.178  1.00 10.00      B   
ATOM   2788  O   LEU   273      -1.550  -8.674  -2.337  1.00 10.00      B   
ATOM   2789  N   ASN   274       0.487  -7.747  -2.047  1.00 10.00      B   
ATOM   2790  HN  ASN   274       1.448  -7.912  -1.921  1.00 10.00      B   
ATOM   2791  CA  ASN   274       0.004  -6.366  -2.064  1.00 10.00      B   
ATOM   2792  CB  ASN   274       1.125  -5.398  -1.690  1.00 10.00      B   
ATOM   2793  CG  ASN   274       1.328  -5.271  -0.196  1.00 10.00      B   
ATOM   2794  OD1 ASN   274       0.381  -5.368   0.587  1.00 10.00      B   
ATOM   2795  ND2 ASN   274       2.566  -5.045   0.211  1.00 10.00      B   
ATOM   2796 HD21 ASN   274       3.270  -4.973  -0.469  1.00 10.00      B   
ATOM   2797 HD22 ASN   274       2.730  -4.959   1.174  1.00 10.00      B   
ATOM   2798  C   ASN   274      -0.576  -5.990  -3.425  1.00 10.00      B   
ATOM   2799  O   ASN   274      -1.406  -5.084  -3.533  1.00 10.00      B   
ATOM   2800  N   MET   275      -0.121  -6.675  -4.465  1.00 10.00      B   
ATOM   2801  HN  MET   275       0.561  -7.366  -4.322  1.00 10.00      B   
ATOM   2802  CA  MET   275      -0.607  -6.424  -5.814  1.00 10.00      B   
ATOM   2803  CB  MET   275       0.380  -6.958  -6.853  1.00 10.00      B   
ATOM   2804  CG  MET   275       1.657  -6.140  -6.974  1.00 10.00      B   
ATOM   2805  SD  MET   275       2.861  -6.881  -8.093  1.00 10.00      B   
ATOM   2806  CE  MET   275       1.958  -6.831  -9.640  1.00 10.00      B   
ATOM   2807  C   MET   275      -1.970  -7.074  -6.006  1.00 10.00      B   
ATOM   2808  O   MET   275      -2.897  -6.460  -6.538  1.00 10.00      B   
ATOM   2809  N   TRP   276      -2.089  -8.314  -5.548  1.00 10.00      B   
ATOM   2810  HN  TRP   276      -1.313  -8.743  -5.120  1.00 10.00      B   
ATOM   2811  CA  TRP   276      -3.337  -9.056  -5.666  1.00 10.00      B   
ATOM   2812  CB  TRP   276      -3.153 -10.511  -5.222  1.00 10.00      B   
ATOM   2813  CG  TRP   276      -2.346 -11.337  -6.178  1.00 10.00      B   
ATOM   2814  CD1 TRP   276      -1.089 -11.829  -5.980  1.00 10.00      B   
ATOM   2815  CD2 TRP   276      -2.741 -11.770  -7.484  1.00 10.00      B   
ATOM   2816  NE1 TRP   276      -0.676 -12.536  -7.083  1.00 10.00      B   
ATOM   2817  HE1 TRP   276       0.194 -12.986  -7.183  1.00 10.00      B   
ATOM   2818  CE2 TRP   276      -1.672 -12.515  -8.019  1.00 10.00      B   
ATOM   2819  CE3 TRP   276      -3.893 -11.598  -8.253  1.00 10.00      B   
ATOM   2820  CZ2 TRP   276      -1.724 -13.089  -9.288  1.00 10.00      B   
ATOM   2821  CZ3 TRP   276      -3.944 -12.169  -9.510  1.00 10.00      B   
ATOM   2822  CH2 TRP   276      -2.866 -12.904 -10.016  1.00 10.00      B   
ATOM   2823  C   TRP   276      -4.450  -8.395  -4.861  1.00 10.00      B   
ATOM   2824  O   TRP   276      -5.558  -8.216  -5.359  1.00 10.00      B   
ATOM   2825  N   SER   277      -4.141  -8.003  -3.631  1.00 10.00      B   
ATOM   2826  HN  SER   277      -3.227  -8.139  -3.299  1.00 10.00      B   
ATOM   2827  CA  SER   277      -5.127  -7.368  -2.757  1.00 10.00      B   
ATOM   2828  CB  SER   277      -4.534  -7.132  -1.367  1.00 10.00      B   
ATOM   2829  OG  SER   277      -3.172  -6.762  -1.461  1.00 10.00      B   
ATOM   2830  HG  SER   277      -2.620  -7.554  -1.432  1.00 10.00      B   
ATOM   2831  C   SER   277      -5.648  -6.059  -3.351  1.00 10.00      B   
ATOM   2832  O   SER   277      -6.789  -5.665  -3.109  1.00 10.00      B   
ATOM   2833  N   LYS   278      -4.809  -5.403  -4.145  1.00 10.00      B   
ATOM   2834  HN  LYS   278      -3.917  -5.775  -4.308  1.00 10.00      B   
ATOM   2835  CA  LYS   278      -5.176  -4.143  -4.778  1.00 10.00      B   
ATOM   2836  CB  LYS   278      -3.937  -3.444  -5.347  1.00 10.00      B   
ATOM   2837  CG  LYS   278      -4.245  -2.183  -6.143  1.00 10.00      B   
ATOM   2838  CD  LYS   278      -2.972  -1.490  -6.600  1.00 10.00      B   
ATOM   2839  CE  LYS   278      -3.263  -0.396  -7.614  1.00 10.00      B   
ATOM   2840  NZ  LYS   278      -2.017   0.282  -8.058  1.00 10.00      B   
ATOM   2841  HZ1 LYS   278      -2.153   0.714  -9.002  1.00 10.00      B   
ATOM   2842  HZ2 LYS   278      -1.239  -0.404  -8.114  1.00 10.00      B   
ATOM   2843  HZ3 LYS   278      -1.756   1.029  -7.384  1.00 10.00      B   
ATOM   2844  C   LYS   278      -6.220  -4.353  -5.873  1.00 10.00      B   
ATOM   2845  O   LYS   278      -7.192  -3.606  -5.968  1.00 10.00      B   
ATOM   2846  N   ILE   279      -6.024  -5.379  -6.696  1.00 10.00      B   
ATOM   2847  HN  ILE   279      -5.235  -5.953  -6.575  1.00 10.00      B   
ATOM   2848  CA  ILE   279      -6.961  -5.664  -7.780  1.00 10.00      B   
ATOM   2849  CB  ILE   279      -6.310  -6.435  -8.947  1.00 10.00      B   
ATOM   2850  CG1 ILE   279      -5.669  -7.738  -8.461  1.00 10.00      B   
ATOM   2851  CG2 ILE   279      -5.284  -5.555  -9.648  1.00 10.00      B   
ATOM   2852  CD1 ILE   279      -5.119  -8.598  -9.578  1.00 10.00      B   
ATOM   2853  C   ILE   279      -8.201  -6.396  -7.271  1.00 10.00      B   
ATOM   2854  O   ILE   279      -9.230  -6.441  -7.944  1.00 10.00      B   
ATOM   2855  N   PHE   280      -8.101  -6.967  -6.076  1.00 10.00      B   
ATOM   2856  HN  PHE   280      -7.249  -6.919  -5.592  1.00 10.00      B   
ATOM   2857  CA  PHE   280      -9.223  -7.676  -5.473  1.00 10.00      B   
ATOM   2858  CB  PHE   280      -8.739  -8.785  -4.531  1.00 10.00      B   
ATOM   2859  CG  PHE   280      -8.099  -9.962  -5.218  1.00 10.00      B   
ATOM   2860  CD1 PHE   280      -8.395 -10.267  -6.537  1.00 10.00      B   
ATOM   2861  CD2 PHE   280      -7.197 -10.763  -4.538  1.00 10.00      B   
ATOM   2862  CE1 PHE   280      -7.802 -11.350  -7.163  1.00 10.00      B   
ATOM   2863  CE2 PHE   280      -6.601 -11.846  -5.156  1.00 10.00      B   
ATOM   2864  CZ  PHE   280      -6.903 -12.140  -6.471  1.00 10.00      B   
ATOM   2865  C   PHE   280     -10.119  -6.701  -4.717  1.00 10.00      B   
ATOM   2866  O   PHE   280     -11.209  -7.057  -4.275  1.00 10.00      B   
ATOM   2867  N   GLN   281      -9.646  -5.465  -4.592  1.00 10.00      B   
ATOM   2868  HN  GLN   281      -8.773  -5.253  -4.984  1.00 10.00      B   
ATOM   2869  CA  GLN   281     -10.375  -4.408  -3.892  1.00 10.00      B   
ATOM   2870  CB  GLN   281      -9.604  -3.082  -3.966  1.00 10.00      B   
ATOM   2871  CG  GLN   281     -10.271  -1.901  -3.276  1.00 10.00      B   
ATOM   2872  CD  GLN   281     -10.476  -2.113  -1.788  1.00 10.00      B   
ATOM   2873  OE1 GLN   281      -9.781  -2.904  -1.152  1.00 10.00      B   
ATOM   2874  NE2 GLN   281     -11.419  -1.386  -1.217  1.00 10.00      B   
ATOM   2875 HE21 GLN   281     -11.924  -0.758  -1.780  1.00 10.00      B   
ATOM   2876 HE22 GLN   281     -11.573  -1.502  -0.259  1.00 10.00      B   
ATOM   2877  C   GLN   281     -11.821  -4.256  -4.394  1.00 10.00      B   
ATOM   2878  O   GLN   281     -12.757  -4.337  -3.597  1.00 10.00      B   
ATOM   2879  N   PRO   282     -12.041  -4.044  -5.714  1.00 10.00      B   
ATOM   2880  CA  PRO   282     -13.397  -3.896  -6.267  1.00 10.00      B   
ATOM   2881  CB  PRO   282     -13.159  -3.704  -7.771  1.00 10.00      B   
ATOM   2882  CG  PRO   282     -11.757  -3.217  -7.871  1.00 10.00      B   
ATOM   2883  CD  PRO   282     -11.012  -3.902  -6.763  1.00 10.00      B   
ATOM   2884  C   PRO   282     -14.254  -5.138  -6.022  1.00 10.00      B   
ATOM   2885  O   PRO   282     -15.477  -5.052  -5.905  1.00 10.00      B   
ATOM   2886  N   LEU   283     -13.599  -6.289  -5.921  1.00 10.00      B   
ATOM   2887  HN  LEU   283     -12.621  -6.289  -5.986  1.00 10.00      B   
ATOM   2888  CA  LEU   283     -14.298  -7.544  -5.690  1.00 10.00      B   
ATOM   2889  CB  LEU   283     -13.386  -8.739  -5.978  1.00 10.00      B   
ATOM   2890  CG  LEU   283     -12.933  -8.907  -7.432  1.00 10.00      B   
ATOM   2891  CD1 LEU   283     -11.979 -10.085  -7.561  1.00 10.00      B   
ATOM   2892  CD2 LEU   283     -14.132  -9.084  -8.352  1.00 10.00      B   
ATOM   2893  C   LEU   283     -14.831  -7.612  -4.266  1.00 10.00      B   
ATOM   2894  O   LEU   283     -15.960  -8.049  -4.040  1.00 10.00      B   
ATOM   2895  N   SER   284     -14.022  -7.161  -3.312  1.00 10.00      B   
ATOM   2896  HN  SER   284     -13.132  -6.822  -3.559  1.00 10.00      B   
ATOM   2897  CA  SER   284     -14.411  -7.165  -1.906  1.00 10.00      B   
ATOM   2898  CB  SER   284     -13.263  -6.640  -1.038  1.00 10.00      B   
ATOM   2899  OG  SER   284     -12.038  -7.256  -1.398  1.00 10.00      B   
ATOM   2900  HG  SER   284     -11.303  -6.676  -1.165  1.00 10.00      B   
ATOM   2901  C   SER   284     -15.672  -6.326  -1.692  1.00 10.00      B   
ATOM   2902  O   SER   284     -16.545  -6.685  -0.897  1.00 10.00      B   
ATOM   2903  N   VAL   285     -15.769  -5.223  -2.429  1.00 10.00      B   
ATOM   2904  HN  VAL   285     -15.042  -5.002  -3.049  1.00 10.00      B   
ATOM   2905  CA  VAL   285     -16.920  -4.328  -2.338  1.00 10.00      B   
ATOM   2906  CB  VAL   285     -16.698  -3.038  -3.161  1.00 10.00      B   
ATOM   2907  CG1 VAL   285     -17.871  -2.080  -3.009  1.00 10.00      B   
ATOM   2908  CG2 VAL   285     -15.400  -2.358  -2.751  1.00 10.00      B   
ATOM   2909  C   VAL   285     -18.183  -5.036  -2.829  1.00 10.00      B   
ATOM   2910  O   VAL   285     -19.259  -4.897  -2.239  1.00 10.00      B   
ATOM   2911  N   ALA   286     -18.038  -5.808  -3.901  1.00 10.00      B   
ATOM   2912  HN  ALA   286     -17.153  -5.882  -4.318  1.00 10.00      B   
ATOM   2913  CA  ALA   286     -19.156  -6.546  -4.474  1.00 10.00      B   
ATOM   2914  CB  ALA   286     -18.763  -7.156  -5.810  1.00 10.00      B   
ATOM   2915  C   ALA   286     -19.632  -7.627  -3.510  1.00 10.00      B   
ATOM   2916  O   ALA   286     -20.834  -7.818  -3.318  1.00 10.00      B   
ATOM   2917  N   VAL   287     -18.680  -8.324  -2.898  1.00 10.00      B   
ATOM   2918  HN  VAL   287     -17.738  -8.127  -3.103  1.00 10.00      B   
ATOM   2919  CA  VAL   287     -18.993  -9.380  -1.940  1.00 10.00      B   
ATOM   2920  CB  VAL   287     -17.724 -10.134  -1.472  1.00 10.00      B   
ATOM   2921  CG1 VAL   287     -18.078 -11.246  -0.495  1.00 10.00      B   
ATOM   2922  CG2 VAL   287     -16.965 -10.701  -2.660  1.00 10.00      B   
ATOM   2923  C   VAL   287     -19.720  -8.800  -0.726  1.00 10.00      B   
ATOM   2924  O   VAL   287     -20.683  -9.383  -0.227  1.00 10.00      B   
ATOM   2925  N   MET   288     -19.264  -7.636  -0.270  1.00 10.00      B   
ATOM   2926  HN  MET   288     -18.498  -7.212  -0.719  1.00 10.00      B   
ATOM   2927  CA  MET   288     -19.871  -6.972   0.879  1.00 10.00      B   
ATOM   2928  CB  MET   288     -19.094  -5.696   1.219  1.00 10.00      B   
ATOM   2929  CG  MET   288     -19.511  -5.036   2.524  1.00 10.00      B   
ATOM   2930  SD  MET   288     -18.950  -5.943   3.980  1.00 10.00      B   
ATOM   2931  CE  MET   288     -17.179  -5.677   3.881  1.00 10.00      B   
ATOM   2932  C   MET   288     -21.336  -6.634   0.597  1.00 10.00      B   
ATOM   2933  O   MET   288     -22.203  -6.805   1.454  1.00 10.00      B   
ATOM   2934  N   MET   289     -21.604  -6.176  -0.618  1.00 10.00      B   
ATOM   2935  HN  MET   289     -20.871  -6.081  -1.266  1.00 10.00      B   
ATOM   2936  CA  MET   289     -22.956  -5.810  -1.017  1.00 10.00      B   
ATOM   2937  CB  MET   289     -22.924  -5.010  -2.319  1.00 10.00      B   
ATOM   2938  CG  MET   289     -24.007  -3.952  -2.420  1.00 10.00      B   
ATOM   2939  SD  MET   289     -23.419  -2.435  -3.200  1.00 10.00      B   
ATOM   2940  CE  MET   289     -23.214  -2.984  -4.896  1.00 10.00      B   
ATOM   2941  C   MET   289     -23.846  -7.046  -1.161  1.00 10.00      B   
ATOM   2942  O   MET   289     -25.027  -7.019  -0.812  1.00 10.00      B   
ATOM   2943  N   LEU   290     -23.268  -8.130  -1.663  1.00 10.00      B   
ATOM   2944  HN  LEU   290     -22.321  -8.092  -1.919  1.00 10.00      B   
ATOM   2945  CA  LEU   290     -24.001  -9.379  -1.848  1.00 10.00      B   
ATOM   2946  CB  LEU   290     -23.176 -10.369  -2.675  1.00 10.00      B   
ATOM   2947  CG  LEU   290     -23.161 -10.143  -4.189  1.00 10.00      B   
ATOM   2948  CD1 LEU   290     -22.054 -10.956  -4.841  1.00 10.00      B   
ATOM   2949  CD2 LEU   290     -24.512 -10.494  -4.798  1.00 10.00      B   
ATOM   2950  C   LEU   290     -24.362  -9.995  -0.501  1.00 10.00      B   
ATOM   2951  O   LEU   290     -25.468 -10.513  -0.315  1.00 10.00      B   
ATOM   2952  N   MET   291     -23.423  -9.920   0.438  1.00 10.00      B   
ATOM   2953  HN  MET   291     -22.561  -9.499   0.219  1.00 10.00      B   
ATOM   2954  CA  MET   291     -23.625 -10.460   1.775  1.00 10.00      B   
ATOM   2955  CB  MET   291     -22.346 -10.323   2.607  1.00 10.00      B   
ATOM   2956  CG  MET   291     -22.474 -10.810   4.043  1.00 10.00      B   
ATOM   2957  SD  MET   291     -22.679 -12.597   4.157  1.00 10.00      B   
ATOM   2958  CE  MET   291     -22.620 -12.828   5.931  1.00 10.00      B   
ATOM   2959  C   MET   291     -24.777  -9.755   2.473  1.00 10.00      B   
ATOM   2960  O   MET   291     -25.608 -10.396   3.119  1.00 10.00      B   
ATOM   2961  N   ALA   292     -24.826  -8.436   2.326  1.00 10.00      B   
ATOM   2962  HN  ALA   292     -24.130  -7.992   1.793  1.00 10.00      B   
ATOM   2963  CA  ALA   292     -25.875  -7.629   2.939  1.00 10.00      B   
ATOM   2964  CB  ALA   292     -25.588  -6.148   2.744  1.00 10.00      B   
ATOM   2965  C   ALA   292     -27.247  -7.991   2.378  1.00 10.00      B   
ATOM   2966  O   ALA   292     -28.224  -8.093   3.121  1.00 10.00      B   
ATOM   2967  N   LEU   293     -27.307  -8.202   1.067  1.00 10.00      B   
ATOM   2968  HN  LEU   293     -26.490  -8.114   0.534  1.00 10.00      B   
ATOM   2969  CA  LEU   293     -28.555  -8.553   0.398  1.00 10.00      B   
ATOM   2970  CB  LEU   293     -28.338  -8.647  -1.114  1.00 10.00      B   
ATOM   2971  CG  LEU   293     -29.568  -8.998  -1.955  1.00 10.00      B   
ATOM   2972  CD1 LEU   293     -30.571  -7.853  -1.953  1.00 10.00      B   
ATOM   2973  CD2 LEU   293     -29.163  -9.361  -3.373  1.00 10.00      B   
ATOM   2974  C   LEU   293     -29.111  -9.873   0.924  1.00 10.00      B   
ATOM   2975  O   LEU   293     -30.303  -9.992   1.206  1.00 10.00      B   
ATOM   2976  N   SER   294     -28.238 -10.854   1.072  1.00 10.00      B   
ATOM   2977  HN  SER   294     -27.296 -10.697   0.848  1.00 10.00      B   
ATOM   2978  CA  SER   294     -28.643 -12.165   1.558  1.00 10.00      B   
ATOM   2979  CB  SER   294     -27.591 -13.204   1.178  1.00 10.00      B   
ATOM   2980  OG  SER   294     -27.044 -12.915  -0.104  1.00 10.00      B   
ATOM   2981  HG  SER   294     -26.330 -12.267  -0.010  1.00 10.00      B   
ATOM   2982  C   SER   294     -28.881 -12.143   3.071  1.00 10.00      B   
ATOM   2983  O   SER   294     -29.560 -13.011   3.620  1.00 10.00      B   
ATOM   2984  N   PHE   295     -28.334 -11.131   3.736  1.00 10.00      B   
ATOM   2985  HN  PHE   295     -27.812 -10.463   3.245  1.00 10.00      B   
ATOM   2986  CA  PHE   295     -28.487 -10.990   5.179  1.00 10.00      B   
ATOM   2987  CB  PHE   295     -27.421 -10.042   5.735  1.00 10.00      B   
ATOM   2988  CG  PHE   295     -26.619 -10.609   6.872  1.00 10.00      B   
ATOM   2989  CD1 PHE   295     -25.361 -10.109   7.161  1.00 10.00      B   
ATOM   2990  CD2 PHE   295     -27.122 -11.639   7.654  1.00 10.00      B   
ATOM   2991  CE1 PHE   295     -24.618 -10.623   8.206  1.00 10.00      B   
ATOM   2992  CE2 PHE   295     -26.384 -12.159   8.699  1.00 10.00      B   
ATOM   2993  CZ  PHE   295     -25.131 -11.650   8.977  1.00 10.00      B   
ATOM   2994  C   PHE   295     -29.876 -10.463   5.520  1.00 10.00      B   
ATOM   2995  O   PHE   295     -30.578 -11.025   6.365  1.00 10.00      B   
ATOM   2996  N   ILE   296     -30.276  -9.393   4.836  1.00 10.00      B   
ATOM   2997  HN  ILE   296     -29.678  -9.007   4.158  1.00 10.00      B   
ATOM   2998  CA  ILE   296     -31.581  -8.772   5.065  1.00 10.00      B   
ATOM   2999  CB  ILE   296     -31.687  -7.371   4.422  1.00 10.00      B   
ATOM   3000  CG1 ILE   296     -31.472  -7.444   2.907  1.00 10.00      B   
ATOM   3001  CG2 ILE   296     -30.688  -6.419   5.064  1.00 10.00      B   
ATOM   3002  CD1 ILE   296     -31.757  -6.148   2.182  1.00 10.00      B   
ATOM   3003  C   ILE   296     -32.723  -9.656   4.566  1.00 10.00      B   
ATOM   3004  O   ILE   296     -33.895  -9.395   4.839  1.00 10.00      B   
ATOM   3005  N   PHE   297     -32.370 -10.696   3.829  1.00 10.00      B   
ATOM   3006  HN  PHE   297     -31.422 -10.841   3.629  1.00 10.00      B   
ATOM   3007  CA  PHE   297     -33.355 -11.629   3.299  1.00 10.00      B   
ATOM   3008  CB  PHE   297     -33.279 -11.688   1.770  1.00 10.00      B   
ATOM   3009  CG  PHE   297     -34.179 -10.703   1.078  1.00 10.00      B   
ATOM   3010  CD1 PHE   297     -33.768  -9.399   0.866  1.00 10.00      B   
ATOM   3011  CD2 PHE   297     -35.438 -11.082   0.643  1.00 10.00      B   
ATOM   3012  CE1 PHE   297     -34.595  -8.492   0.234  1.00 10.00      B   
ATOM   3013  CE2 PHE   297     -36.270 -10.179   0.011  1.00 10.00      B   
ATOM   3014  CZ  PHE   297     -35.848  -8.883  -0.194  1.00 10.00      B   
ATOM   3015  C   PHE   297     -33.143 -13.015   3.892  1.00 10.00      B   
ATOM   3016  O   PHE   297     -33.539 -14.020   3.305  1.00 10.00      B   
ATOM   3017  N   GLY   298     -32.514 -13.060   5.060  1.00 10.00      B   
ATOM   3018  HN  GLY   298     -32.215 -12.227   5.482  1.00 10.00      B   
ATOM   3019  CA  GLY   298     -32.260 -14.328   5.705  1.00 10.00      B   
ATOM   3020  C   GLY   298     -32.403 -14.270   7.215  1.00 10.00      B   
ATOM   3021  O   GLY   298     -33.520 -14.222   7.733  1.00 10.00      B   
ATOM   3022  N   PRO   299     -31.276 -14.261   7.948  1.00 10.00      B   
ATOM   3023  CA  PRO   299     -31.268 -14.234   9.420  1.00 10.00      B   
ATOM   3024  CB  PRO   299     -29.787 -14.430   9.783  1.00 10.00      B   
ATOM   3025  CG  PRO   299     -29.136 -14.911   8.529  1.00 10.00      B   
ATOM   3026  CD  PRO   299     -29.912 -14.297   7.402  1.00 10.00      B   
ATOM   3027  C   PRO   299     -31.786 -12.927  10.017  1.00 10.00      B   
ATOM   3028  O   PRO   299     -32.190 -12.889  11.179  1.00 10.00      B   
ATOM   3029  N   LEU   300     -31.769 -11.860   9.234  1.00 10.00      B   
ATOM   3030  HN  LEU   300     -31.442 -11.943   8.313  1.00 10.00      B   
ATOM   3031  CA  LEU   300     -32.238 -10.566   9.719  1.00 10.00      B   
ATOM   3032  CB  LEU   300     -31.458  -9.422   9.061  1.00 10.00      B   
ATOM   3033  CG  LEU   300     -29.935  -9.450   9.227  1.00 10.00      B   
ATOM   3034  CD1 LEU   300     -29.306  -8.251   8.536  1.00 10.00      B   
ATOM   3035  CD2 LEU   300     -29.548  -9.484  10.698  1.00 10.00      B   
ATOM   3036  C   LEU   300     -33.742 -10.412   9.489  1.00 10.00      B   
ATOM   3037  O   LEU   300     -34.528 -11.258   9.924  1.00 10.00      B   
ATOM   3038  N   ARG   301     -34.127  -9.323   8.820  1.00 10.00      B   
ATOM   3039  HN  ARG   301     -33.440  -8.687   8.529  1.00 10.00      B   
ATOM   3040  CA  ARG   301     -35.527  -9.030   8.497  1.00 10.00      B   
ATOM   3041  CB  ARG   301     -36.189 -10.188   7.740  1.00 10.00      B   
ATOM   3042  CG  ARG   301     -37.536  -9.845   7.126  1.00 10.00      B   
ATOM   3043  CD  ARG   301     -38.222 -11.087   6.583  1.00 10.00      B   
ATOM   3044  NE  ARG   301     -39.350 -10.752   5.716  1.00 10.00      B   
ATOM   3045  HE  ARG   301     -39.164 -10.167   4.949  1.00 10.00      B   
ATOM   3046  CZ  ARG   301     -40.594 -11.181   5.909  1.00 10.00      B   
ATOM   3047  NH1 ARG   301     -40.879 -11.966   6.941  1.00 10.00      B   
ATOM   3048 HH11 ARG   301     -40.129 -12.249   7.608  1.00 10.00      B   
ATOM   3049 HH12 ARG   301     -41.857 -12.301   7.096  1.00 10.00      B   
ATOM   3050  NH2 ARG   301     -41.550 -10.835   5.059  1.00 10.00      B   
ATOM   3051 HH21 ARG   301     -42.527 -11.167   5.205  1.00 10.00      B   
ATOM   3052 HH22 ARG   301     -41.328 -10.226   4.239  1.00 10.00      B   
ATOM   3053  C   ARG   301     -36.360  -8.622   9.717  1.00 10.00      B   
ATOM   3054  O   ARG   301     -36.724  -7.455   9.867  1.00 10.00      B   
ATOM   3055  N   SER   302     -36.658  -9.586  10.576  1.00 10.00      B   
ATOM   3056  HN  SER   302     -36.329 -10.495  10.405  1.00 10.00      B   
ATOM   3057  CA  SER   302     -37.471  -9.344  11.765  1.00 10.00      B   
ATOM   3058  CB  SER   302     -37.946 -10.678  12.338  1.00 10.00      B   
ATOM   3059  OG  SER   302     -38.109 -11.636  11.304  1.00 10.00      B   
ATOM   3060  HG  SER   302     -38.103 -12.524  11.687  1.00 10.00      B   
ATOM   3061  C   SER   302     -36.729  -8.546  12.837  1.00 10.00      B   
ATOM   3062  O   SER   302     -37.339  -7.772  13.580  1.00 10.00      B   
ATOM   3063  N   VAL   303     -35.417  -8.732  12.914  1.00 10.00      B   
ATOM   3064  HN  VAL   303     -34.987  -9.348  12.290  1.00 10.00      B   
ATOM   3065  CA  VAL   303     -34.602  -8.035  13.906  1.00 10.00      B   
ATOM   3066  CB  VAL   303     -33.135  -8.517  13.883  1.00 10.00      B   
ATOM   3067  CG1 VAL   303     -33.052  -9.996  14.229  1.00 10.00      B   
ATOM   3068  CG2 VAL   303     -32.490  -8.245  12.533  1.00 10.00      B   
ATOM   3069  C   VAL   303     -34.651  -6.519  13.711  1.00 10.00      B   
ATOM   3070  O   VAL   303     -34.749  -6.032  12.584  1.00 10.00      B   
ATOM   3071  N   PRO   304     -34.601  -5.756  14.813  1.00 10.00      B   
ATOM   3072  CA  PRO   304     -34.637  -4.292  14.763  1.00 10.00      B   
ATOM   3073  CB  PRO   304     -34.857  -3.896  16.226  1.00 10.00      B   
ATOM   3074  CG  PRO   304     -34.276  -5.022  17.007  1.00 10.00      B   
ATOM   3075  CD  PRO   304     -34.523  -6.262  16.196  1.00 10.00      B   
ATOM   3076  C   PRO   304     -33.328  -3.699  14.241  1.00 10.00      B   
ATOM   3077  O   PRO   304     -32.347  -4.419  14.017  1.00 10.00      B   
ATOM   3078  N   MET   305     -33.310  -2.379  14.075  1.00 10.00      B   
ATOM   3079  HN  MET   305     -34.105  -1.858  14.319  1.00 10.00      B   
ATOM   3080  CA  MET   305     -32.132  -1.680  13.576  1.00 10.00      B   
ATOM   3081  CB  MET   305     -32.422  -0.188  13.381  1.00 10.00      B   
ATOM   3082  CG  MET   305     -33.472   0.117  12.323  1.00 10.00      B   
ATOM   3083  SD  MET   305     -33.573   1.875  11.929  1.00 10.00      B   
ATOM   3084  CE  MET   305     -31.925   2.175  11.287  1.00 10.00      B   
ATOM   3085  C   MET   305     -30.963  -1.851  14.533  1.00 10.00      B   
ATOM   3086  O   MET   305     -29.815  -1.976  14.106  1.00 10.00      B   
ATOM   3087  N   GLY   306     -31.271  -1.871  15.826  1.00 10.00      B   
ATOM   3088  HN  GLY   306     -32.209  -1.761  16.094  1.00 10.00      B   
ATOM   3089  CA  GLY   306     -30.247  -2.030  16.843  1.00 10.00      B   
ATOM   3090  C   GLY   306     -29.426  -3.293  16.660  1.00 10.00      B   
ATOM   3091  O   GLY   306     -28.238  -3.317  16.970  1.00 10.00      B   
ATOM   3092  N   VAL   307     -30.058  -4.342  16.155  1.00 10.00      B   
ATOM   3093  HN  VAL   307     -31.005  -4.263  15.927  1.00 10.00      B   
ATOM   3094  CA  VAL   307     -29.370  -5.604  15.928  1.00 10.00      B   
ATOM   3095  CB  VAL   307     -30.340  -6.805  15.992  1.00 10.00      B   
ATOM   3096  CG1 VAL   307     -29.598  -8.117  15.773  1.00 10.00      B   
ATOM   3097  CG2 VAL   307     -31.069  -6.827  17.328  1.00 10.00      B   
ATOM   3098  C   VAL   307     -28.650  -5.583  14.582  1.00 10.00      B   
ATOM   3099  O   VAL   307     -27.493  -5.993  14.481  1.00 10.00      B   
ATOM   3100  N   ARG   308     -29.329  -5.065  13.560  1.00 10.00      B   
ATOM   3101  HN  ARG   308     -30.235  -4.721  13.715  1.00 10.00      B   
ATOM   3102  CA  ARG   308     -28.761  -4.989  12.215  1.00 10.00      B   
ATOM   3103  CB  ARG   308     -29.772  -4.417  11.217  1.00 10.00      B   
ATOM   3104  CG  ARG   308     -30.773  -5.441  10.708  1.00 10.00      B   
ATOM   3105  CD  ARG   308     -31.539  -4.927   9.504  1.00 10.00      B   
ATOM   3106  NE  ARG   308     -32.513  -3.897   9.861  1.00 10.00      B   
ATOM   3107  HE  ARG   308     -32.166  -3.001  10.074  1.00 10.00      B   
ATOM   3108  CZ  ARG   308     -33.832  -4.101   9.894  1.00 10.00      B   
ATOM   3109  NH1 ARG   308     -34.332  -5.294   9.593  1.00 10.00      B   
ATOM   3110 HH11 ARG   308     -33.696  -6.075   9.329  1.00 10.00      B   
ATOM   3111 HH12 ARG   308     -35.362  -5.455   9.623  1.00 10.00      B   
ATOM   3112  NH2 ARG   308     -34.650  -3.102  10.219  1.00 10.00      B   
ATOM   3113 HH21 ARG   308     -34.263  -2.162  10.448  1.00 10.00      B   
ATOM   3114 HH22 ARG   308     -35.685  -3.257  10.241  1.00 10.00      B   
ATOM   3115  C   ARG   308     -27.462  -4.186  12.183  1.00 10.00      B   
ATOM   3116  O   ARG   308     -26.522  -4.534  11.464  1.00 10.00      B   
ATOM   3117  N   VAL   309     -27.407  -3.116  12.966  1.00 10.00      B   
ATOM   3118  HN  VAL   309     -28.186  -2.881  13.519  1.00 10.00      B   
ATOM   3119  CA  VAL   309     -26.215  -2.277  13.016  1.00 10.00      B   
ATOM   3120  CB  VAL   309     -26.490  -0.885  13.638  1.00 10.00      B   
ATOM   3121  CG1 VAL   309     -26.814  -0.982  15.122  1.00 10.00      B   
ATOM   3122  CG2 VAL   309     -25.323   0.059  13.396  1.00 10.00      B   
ATOM   3123  C   VAL   309     -25.066  -2.980  13.742  1.00 10.00      B   
ATOM   3124  O   VAL   309     -23.906  -2.845  13.357  1.00 10.00      B   
ATOM   3125  N   VAL   310     -25.400  -3.759  14.768  1.00 10.00      B   
ATOM   3126  HN  VAL   310     -26.346  -3.858  15.005  1.00 10.00      B   
ATOM   3127  CA  VAL   310     -24.394  -4.475  15.544  1.00 10.00      B   
ATOM   3128  CB  VAL   310     -24.954  -4.998  16.888  1.00 10.00      B   
ATOM   3129  CG1 VAL   310     -23.965  -5.937  17.567  1.00 10.00      B   
ATOM   3130  CG2 VAL   310     -25.276  -3.831  17.806  1.00 10.00      B   
ATOM   3131  C   VAL   310     -23.793  -5.622  14.740  1.00 10.00      B   
ATOM   3132  O   VAL   310     -22.573  -5.728  14.615  1.00 10.00      B   
ATOM   3133  N   THR   311     -24.649  -6.470  14.182  1.00 10.00      B   
ATOM   3134  HN  THR   311     -25.615  -6.334  14.309  1.00 10.00      B   
ATOM   3135  CA  THR   311     -24.189  -7.601  13.388  1.00 10.00      B   
ATOM   3136  CB  THR   311     -25.372  -8.472  12.925  1.00 10.00      B   
ATOM   3137  OG1 THR   311     -26.195  -8.779  14.061  1.00 10.00      B   
ATOM   3138  HG1 THR   311     -26.784  -9.514  13.842  1.00 10.00      B   
ATOM   3139  CG2 THR   311     -24.876  -9.769  12.305  1.00 10.00      B   
ATOM   3140  C   THR   311     -23.376  -7.117  12.184  1.00 10.00      B   
ATOM   3141  O   THR   311     -22.379  -7.738  11.803  1.00 10.00      B   
ATOM   3142  N   GLY   312     -23.788  -5.983  11.618  1.00 10.00      B   
ATOM   3143  HN  GLY   312     -24.575  -5.526  11.982  1.00 10.00      B   
ATOM   3144  CA  GLY   312     -23.094  -5.420  10.475  1.00 10.00      B   
ATOM   3145  C   GLY   312     -21.650  -5.074  10.791  1.00 10.00      B   
ATOM   3146  O   GLY   312     -20.729  -5.574  10.142  1.00 10.00      B   
ATOM   3147  N   ILE   313     -21.450  -4.236  11.808  1.00 10.00      B   
ATOM   3148  HN  ILE   313     -22.224  -3.873  12.292  1.00 10.00      B   
ATOM   3149  CA  ILE   313     -20.105  -3.831  12.202  1.00 10.00      B   
ATOM   3150  CB  ILE   313     -20.093  -2.661  13.212  1.00 10.00      B   
ATOM   3151  CG1 ILE   313     -20.942  -2.988  14.446  1.00 10.00      B   
ATOM   3152  CG2 ILE   313     -20.567  -1.375  12.546  1.00 10.00      B   
ATOM   3153  CD1 ILE   313     -20.936  -1.911  15.507  1.00 10.00      B   
ATOM   3154  C   ILE   313     -19.298  -5.008  12.745  1.00 10.00      B   
ATOM   3155  O   ILE   313     -18.081  -5.064  12.570  1.00 10.00      B   
ATOM   3156  N   SER   314     -19.976  -5.954  13.393  1.00 10.00      B   
ATOM   3157  HN  SER   314     -20.947  -5.856  13.508  1.00 10.00      B   
ATOM   3158  CA  SER   314     -19.306  -7.129  13.938  1.00 10.00      B   
ATOM   3159  CB  SER   314     -20.281  -7.992  14.743  1.00 10.00      B   
ATOM   3160  OG  SER   314     -20.813  -7.267  15.839  1.00 10.00      B   
ATOM   3161  HG  SER   314     -21.437  -6.602  15.510  1.00 10.00      B   
ATOM   3162  C   SER   314     -18.671  -7.941  12.817  1.00 10.00      B   
ATOM   3163  O   SER   314     -17.503  -8.328  12.898  1.00 10.00      B   
ATOM   3164  N   PHE   315     -19.437  -8.173  11.754  1.00 10.00      B   
ATOM   3165  HN  PHE   315     -20.361  -7.833  11.738  1.00 10.00      B   
ATOM   3166  CA  PHE   315     -18.934  -8.920  10.614  1.00 10.00      B   
ATOM   3167  CB  PHE   315     -20.063  -9.287   9.649  1.00 10.00      B   
ATOM   3168  CG  PHE   315     -20.658 -10.644   9.910  1.00 10.00      B   
ATOM   3169  CD1 PHE   315     -21.464 -10.866  11.014  1.00 10.00      B   
ATOM   3170  CD2 PHE   315     -20.404 -11.698   9.049  1.00 10.00      B   
ATOM   3171  CE1 PHE   315     -22.007 -12.114  11.254  1.00 10.00      B   
ATOM   3172  CE2 PHE   315     -20.944 -12.950   9.282  1.00 10.00      B   
ATOM   3173  CZ  PHE   315     -21.745 -13.159  10.387  1.00 10.00      B   
ATOM   3174  C   PHE   315     -17.840  -8.131   9.905  1.00 10.00      B   
ATOM   3175  O   PHE   315     -16.892  -8.710   9.368  1.00 10.00      B   
ATOM   3176  N   GLY   316     -17.974  -6.804   9.920  1.00 10.00      B   
ATOM   3177  HN  GLY   316     -18.764  -6.405  10.349  1.00 10.00      B   
ATOM   3178  CA  GLY   316     -16.981  -5.947   9.302  1.00 10.00      B   
ATOM   3179  C   GLY   316     -15.636  -6.101   9.979  1.00 10.00      B   
ATOM   3180  O   GLY   316     -14.595  -6.125   9.317  1.00 10.00      B   
ATOM   3181  N   PHE   317     -15.663  -6.217  11.304  1.00 10.00      B   
ATOM   3182  HN  PHE   317     -16.528  -6.170  11.770  1.00 10.00      B   
ATOM   3183  CA  PHE   317     -14.449  -6.397  12.086  1.00 10.00      B   
ATOM   3184  CB  PHE   317     -14.725  -6.228  13.583  1.00 10.00      B   
ATOM   3185  CG  PHE   317     -14.904  -4.802  14.017  1.00 10.00      B   
ATOM   3186  CD1 PHE   317     -16.002  -4.429  14.776  1.00 10.00      B   
ATOM   3187  CD2 PHE   317     -13.976  -3.836  13.670  1.00 10.00      B   
ATOM   3188  CE1 PHE   317     -16.171  -3.120  15.182  1.00 10.00      B   
ATOM   3189  CE2 PHE   317     -14.139  -2.525  14.071  1.00 10.00      B   
ATOM   3190  CZ  PHE   317     -15.239  -2.166  14.828  1.00 10.00      B   
ATOM   3191  C   PHE   317     -13.853  -7.772  11.810  1.00 10.00      B   
ATOM   3192  O   PHE   317     -12.634  -7.927  11.735  1.00 10.00      B   
ATOM   3193  N   VAL   318     -14.727  -8.765  11.652  1.00 10.00      B   
ATOM   3194  HN  VAL   318     -15.685  -8.574  11.742  1.00 10.00      B   
ATOM   3195  CA  VAL   318     -14.300 -10.130  11.356  1.00 10.00      B   
ATOM   3196  CB  VAL   318     -15.493 -11.114  11.312  1.00 10.00      B   
ATOM   3197  CG1 VAL   318     -15.031 -12.505  10.900  1.00 10.00      B   
ATOM   3198  CG2 VAL   318     -16.189 -11.171  12.663  1.00 10.00      B   
ATOM   3199  C   VAL   318     -13.563 -10.161  10.017  1.00 10.00      B   
ATOM   3200  O   VAL   318     -12.505 -10.775   9.889  1.00 10.00      B   
ATOM   3201  N   PHE   319     -14.120  -9.470   9.031  1.00 10.00      B   
ATOM   3202  HN  PHE   319     -14.962  -8.996   9.199  1.00 10.00      B   
ATOM   3203  CA  PHE   319     -13.518  -9.402   7.705  1.00 10.00      B   
ATOM   3204  CB  PHE   319     -14.434  -8.626   6.749  1.00 10.00      B   
ATOM   3205  CG  PHE   319     -14.016  -8.691   5.308  1.00 10.00      B   
ATOM   3206  CD1 PHE   319     -14.249  -9.832   4.560  1.00 10.00      B   
ATOM   3207  CD2 PHE   319     -13.393  -7.613   4.701  1.00 10.00      B   
ATOM   3208  CE1 PHE   319     -13.872  -9.900   3.234  1.00 10.00      B   
ATOM   3209  CE2 PHE   319     -13.011  -7.674   3.374  1.00 10.00      B   
ATOM   3210  CZ  PHE   319     -13.252  -8.819   2.640  1.00 10.00      B   
ATOM   3211  C   PHE   319     -12.152  -8.725   7.787  1.00 10.00      B   
ATOM   3212  O   PHE   319     -11.193  -9.142   7.132  1.00 10.00      B   
ATOM   3213  N   TYR   320     -12.076  -7.692   8.618  1.00 10.00      B   
ATOM   3214  HN  TYR   320     -12.878  -7.427   9.122  1.00 10.00      B   
ATOM   3215  CA  TYR   320     -10.843  -6.942   8.809  1.00 10.00      B   
ATOM   3216  CB  TYR   320     -11.093  -5.720   9.701  1.00 10.00      B   
ATOM   3217  CG  TYR   320      -9.868  -4.870   9.959  1.00 10.00      B   
ATOM   3218  CD1 TYR   320      -9.307  -4.096   8.951  1.00 10.00      B   
ATOM   3219  CD2 TYR   320      -9.271  -4.837  11.215  1.00 10.00      B   
ATOM   3220  CE1 TYR   320      -8.190  -3.314   9.184  1.00 10.00      B   
ATOM   3221  CE2 TYR   320      -8.152  -4.061  11.457  1.00 10.00      B   
ATOM   3222  CZ  TYR   320      -7.616  -3.300  10.438  1.00 10.00      B   
ATOM   3223  OH  TYR   320      -6.505  -2.519  10.675  1.00 10.00      B   
ATOM   3224  HH  TYR   320      -6.604  -1.674  10.218  1.00 10.00      B   
ATOM   3225  C   TYR   320      -9.757  -7.826   9.411  1.00 10.00      B   
ATOM   3226  O   TYR   320      -8.637  -7.873   8.903  1.00 10.00      B   
ATOM   3227  N   VAL   321     -10.093  -8.539  10.484  1.00 10.00      B   
ATOM   3228  HN  VAL   321     -11.006  -8.476  10.845  1.00 10.00      B   
ATOM   3229  CA  VAL   321      -9.120  -9.410  11.132  1.00 10.00      B   
ATOM   3230  CB  VAL   321      -9.548  -9.898  12.537  1.00 10.00      B   
ATOM   3231  CG1 VAL   321      -9.741  -8.716  13.475  1.00 10.00      B   
ATOM   3232  CG2 VAL   321     -10.801 -10.759  12.483  1.00 10.00      B   
ATOM   3233  C   VAL   321      -8.716 -10.581  10.241  1.00 10.00      B   
ATOM   3234  O   VAL   321      -7.547 -10.949  10.200  1.00 10.00      B   
ATOM   3235  N   LEU   322      -9.673 -11.143   9.510  1.00 10.00      B   
ATOM   3236  HN  LEU   322     -10.592 -10.796   9.570  1.00 10.00      B   
ATOM   3237  CA  LEU   322      -9.394 -12.269   8.622  1.00 10.00      B   
ATOM   3238  CB  LEU   322     -10.673 -12.762   7.938  1.00 10.00      B   
ATOM   3239  CG  LEU   322     -11.700 -13.474   8.825  1.00 10.00      B   
ATOM   3240  CD1 LEU   322     -12.923 -13.864   8.012  1.00 10.00      B   
ATOM   3241  CD2 LEU   322     -11.087 -14.691   9.502  1.00 10.00      B   
ATOM   3242  C   LEU   322      -8.363 -11.891   7.566  1.00 10.00      B   
ATOM   3243  O   LEU   322      -7.354 -12.574   7.393  1.00 10.00      B   
ATOM   3244  N   ASP   323      -8.611 -10.781   6.885  1.00 10.00      B   
ATOM   3245  HN  ASP   323      -9.423 -10.266   7.091  1.00 10.00      B   
ATOM   3246  CA  ASP   323      -7.720 -10.302   5.832  1.00 10.00      B   
ATOM   3247  CB  ASP   323      -8.361  -9.122   5.091  1.00 10.00      B   
ATOM   3248  CG  ASP   323      -7.414  -8.448   4.117  1.00 10.00      B   
ATOM   3249  OD1 ASP   323      -7.271  -8.944   2.978  1.00 10.00      B   
ATOM   3250  OD2 ASP   323      -6.813  -7.413   4.489  1.00 10.00      B   
ATOM   3251  C   ASP   323      -6.348  -9.903   6.372  1.00 10.00      B   
ATOM   3252  O   ASP   323      -5.320 -10.236   5.781  1.00 10.00      B   
ATOM   3253  N   GLN   324      -6.335  -9.206   7.504  1.00 10.00      B   
ATOM   3254  HN  GLN   324      -7.189  -8.987   7.940  1.00 10.00      B   
ATOM   3255  CA  GLN   324      -5.086  -8.747   8.109  1.00 10.00      B   
ATOM   3256  CB  GLN   324      -5.337  -7.616   9.107  1.00 10.00      B   
ATOM   3257  CG  GLN   324      -5.704  -6.287   8.463  1.00 10.00      B   
ATOM   3258  CD  GLN   324      -4.651  -5.790   7.489  1.00 10.00      B   
ATOM   3259  OE1 GLN   324      -3.671  -5.154   7.884  1.00 10.00      B   
ATOM   3260  NE2 GLN   324      -4.847  -6.063   6.207  1.00 10.00      B   
ATOM   3261 HE21 GLN   324      -5.653  -6.571   5.953  1.00 10.00      B   
ATOM   3262 HE22 GLN   324      -4.185  -5.740   5.561  1.00 10.00      B   
ATOM   3263  C   GLN   324      -4.277  -9.870   8.760  1.00 10.00      B   
ATOM   3264  O   GLN   324      -3.080  -9.713   8.998  1.00 10.00      B   
ATOM   3265  N   ILE   325      -4.920 -10.995   9.054  1.00 10.00      B   
ATOM   3266  HN  ILE   325      -5.882 -11.067   8.860  1.00 10.00      B   
ATOM   3267  CA  ILE   325      -4.226 -12.120   9.675  1.00 10.00      B   
ATOM   3268  CB  ILE   325      -5.056 -12.780  10.802  1.00 10.00      B   
ATOM   3269  CG1 ILE   325      -5.205 -11.815  11.984  1.00 10.00      B   
ATOM   3270  CG2 ILE   325      -4.406 -14.081  11.263  1.00 10.00      B   
ATOM   3271  CD1 ILE   325      -6.137 -12.309  13.073  1.00 10.00      B   
ATOM   3272  C   ILE   325      -3.820 -13.168   8.642  1.00 10.00      B   
ATOM   3273  O   ILE   325      -2.658 -13.569   8.583  1.00 10.00      B   
ATOM   3274  N   PHE   326      -4.774 -13.586   7.813  1.00 10.00      B   
ATOM   3275  HN  PHE   326      -5.677 -13.197   7.882  1.00 10.00      B   
ATOM   3276  CA  PHE   326      -4.515 -14.601   6.797  1.00 10.00      B   
ATOM   3277  CB  PHE   326      -5.813 -15.091   6.155  1.00 10.00      B   
ATOM   3278  CG  PHE   326      -6.527 -16.136   6.964  1.00 10.00      B   
ATOM   3279  CD1 PHE   326      -7.728 -15.849   7.595  1.00 10.00      B   
ATOM   3280  CD2 PHE   326      -5.996 -17.409   7.093  1.00 10.00      B   
ATOM   3281  CE1 PHE   326      -8.384 -16.812   8.337  1.00 10.00      B   
ATOM   3282  CE2 PHE   326      -6.646 -18.377   7.834  1.00 10.00      B   
ATOM   3283  CZ  PHE   326      -7.842 -18.077   8.458  1.00 10.00      B   
ATOM   3284  C   PHE   326      -3.528 -14.122   5.737  1.00 10.00      B   
ATOM   3285  O   PHE   326      -2.800 -14.926   5.159  1.00 10.00      B   
ATOM   3286  N   GLY   327      -3.508 -12.815   5.489  1.00 10.00      B   
ATOM   3287  HN  GLY   327      -4.125 -12.226   5.971  1.00 10.00      B   
ATOM   3288  CA  GLY   327      -2.590 -12.253   4.508  1.00 10.00      B   
ATOM   3289  C   GLY   327      -1.142 -12.596   4.819  1.00 10.00      B   
ATOM   3290  O   GLY   327      -0.494 -13.307   4.050  1.00 10.00      B   
ATOM   3291  N   PRO   328      -0.600 -12.096   5.945  1.00 10.00      B   
ATOM   3292  CA  PRO   328       0.780 -12.380   6.359  1.00 10.00      B   
ATOM   3293  CB  PRO   328       1.015 -11.428   7.544  1.00 10.00      B   
ATOM   3294  CG  PRO   328      -0.107 -10.449   7.490  1.00 10.00      B   
ATOM   3295  CD  PRO   328      -1.263 -11.184   6.882  1.00 10.00      B   
ATOM   3296  C   PRO   328       0.951 -13.831   6.813  1.00 10.00      B   
ATOM   3297  O   PRO   328       2.074 -14.300   7.020  1.00 10.00      B   
ATOM   3298  N   LEU   329      -0.167 -14.547   6.934  1.00 10.00      B   
ATOM   3299  HN  LEU   329      -1.028 -14.123   6.723  1.00 10.00      B   
ATOM   3300  CA  LEU   329      -0.153 -15.946   7.365  1.00 10.00      B   
ATOM   3301  CB  LEU   329      -1.520 -16.333   7.946  1.00 10.00      B   
ATOM   3302  CG  LEU   329      -1.543 -17.496   8.940  1.00 10.00      B   
ATOM   3303  CD1 LEU   329      -0.871 -17.102  10.245  1.00 10.00      B   
ATOM   3304  CD2 LEU   329      -2.968 -17.968   9.187  1.00 10.00      B   
ATOM   3305  C   LEU   329       0.203 -16.872   6.202  1.00 10.00      B   
ATOM   3306  O   LEU   329      -0.047 -18.076   6.245  1.00 10.00      B   
ATOM   3307  N   THR   330       0.793 -16.295   5.165  1.00 10.00      B   
ATOM   3308  HN  THR   330       0.949 -15.329   5.190  1.00 10.00      B   
ATOM   3309  CA  THR   330       1.195 -17.044   3.983  1.00 10.00      B   
ATOM   3310  CB  THR   330       1.219 -16.118   2.751  1.00 10.00      B   
ATOM   3311  OG1 THR   330       1.560 -14.784   3.170  1.00 10.00      B   
ATOM   3312  HG1 THR   330       0.748 -14.256   3.256  1.00 10.00      B   
ATOM   3313  CG2 THR   330      -0.142 -16.097   2.073  1.00 10.00      B   
ATOM   3314  C   THR   330       2.576 -17.681   4.167  1.00 10.00      B   
ATOM   3315  O   THR   330       3.101 -18.329   3.266  1.00 10.00      B   
ATOM   3316  N   LEU   331       3.151 -17.503   5.349  1.00 10.00      B   
ATOM   3317  HN  LEU   331       2.678 -16.995   6.038  1.00 10.00      B   
ATOM   3318  CA  LEU   331       4.469 -18.050   5.647  1.00 10.00      B   
ATOM   3319  CB  LEU   331       5.285 -17.064   6.488  1.00 10.00      B   
ATOM   3320  CG  LEU   331       5.873 -15.858   5.754  1.00 10.00      B   
ATOM   3321  CD1 LEU   331       6.672 -14.992   6.714  1.00 10.00      B   
ATOM   3322  CD2 LEU   331       6.742 -16.311   4.593  1.00 10.00      B   
ATOM   3323  C   LEU   331       4.373 -19.387   6.372  1.00 10.00      B   
ATOM   3324  O   LEU   331       5.388 -19.994   6.705  1.00 10.00      B   
ATOM   3325  N   VAL   332       3.153 -19.848   6.618  1.00 10.00      B   
ATOM   3326  HN  VAL   332       2.374 -19.332   6.325  1.00 10.00      B   
ATOM   3327  CA  VAL   332       2.953 -21.113   7.312  1.00 10.00      B   
ATOM   3328  CB  VAL   332       1.520 -21.245   7.870  1.00 10.00      B   
ATOM   3329  CG1 VAL   332       1.383 -22.511   8.705  1.00 10.00      B   
ATOM   3330  CG2 VAL   332       1.158 -20.024   8.699  1.00 10.00      B   
ATOM   3331  C   VAL   332       3.262 -22.288   6.391  1.00 10.00      B   
ATOM   3332  O   VAL   332       4.074 -23.153   6.722  1.00 10.00      B   
ATOM   3333  N   TYR   333       2.622 -22.309   5.232  1.00 10.00      B   
ATOM   3334  HN  TYR   333       1.983 -21.594   5.023  1.00 10.00      B   
ATOM   3335  CA  TYR   333       2.834 -23.380   4.267  1.00 10.00      B   
ATOM   3336  CB  TYR   333       1.593 -24.267   4.155  1.00 10.00      B   
ATOM   3337  CG  TYR   333       1.340 -25.117   5.376  1.00 10.00      B   
ATOM   3338  CD1 TYR   333       0.185 -24.955   6.125  1.00 10.00      B   
ATOM   3339  CD2 TYR   333       2.259 -26.074   5.783  1.00 10.00      B   
ATOM   3340  CE1 TYR   333      -0.050 -25.723   7.247  1.00 10.00      B   
ATOM   3341  CE2 TYR   333       2.032 -26.848   6.903  1.00 10.00      B   
ATOM   3342  CZ  TYR   333       0.876 -26.668   7.631  1.00 10.00      B   
ATOM   3343  OH  TYR   333       0.647 -27.433   8.749  1.00 10.00      B   
ATOM   3344  HH  TYR   333      -0.288 -27.666   8.787  1.00 10.00      B   
ATOM   3345  C   TYR   333       3.216 -22.829   2.899  1.00 10.00      B   
ATOM   3346  O   TYR   333       3.364 -23.582   1.934  1.00 10.00      B   
ATOM   3347  N   GLY   334       3.379 -21.514   2.821  1.00 10.00      B   
ATOM   3348  HN  GLY   334       3.245 -20.965   3.620  1.00 10.00      B   
ATOM   3349  CA  GLY   334       3.748 -20.884   1.566  1.00 10.00      B   
ATOM   3350  C   GLY   334       2.648 -20.984   0.531  1.00 10.00      B   
ATOM   3351  O   GLY   334       2.894 -21.357  -0.618  1.00 10.00      B   
ATOM   3352  N   ILE   335       1.430 -20.668   0.940  1.00 10.00      B   
ATOM   3353  HN  ILE   335       1.294 -20.380   1.868  1.00 10.00      B   
ATOM   3354  CA  ILE   335       0.293 -20.727   0.033  1.00 10.00      B   
ATOM   3355  CB  ILE   335      -1.052 -20.773   0.793  1.00 10.00      B   
ATOM   3356  CG1 ILE   335      -1.210 -19.549   1.702  1.00 10.00      B   
ATOM   3357  CG2 ILE   335      -1.158 -22.056   1.604  1.00 10.00      B   
ATOM   3358  CD1 ILE   335      -2.615 -19.356   2.235  1.00 10.00      B   
ATOM   3359  C   ILE   335       0.314 -19.530  -0.914  1.00 10.00      B   
ATOM   3360  O   ILE   335       0.743 -18.441  -0.529  1.00 10.00      B   
ATOM   3361  N   PRO   336      -0.115 -19.727  -2.171  1.00 10.00      B   
ATOM   3362  CA  PRO   336      -0.145 -18.657  -3.176  1.00 10.00      B   
ATOM   3363  CB  PRO   336      -0.860 -19.305  -4.363  1.00 10.00      B   
ATOM   3364  CG  PRO   336      -0.604 -20.763  -4.199  1.00 10.00      B   
ATOM   3365  CD  PRO   336      -0.586 -21.012  -2.717  1.00 10.00      B   
ATOM   3366  C   PRO   336      -0.923 -17.436  -2.687  1.00 10.00      B   
ATOM   3367  O   PRO   336      -2.017 -17.568  -2.131  1.00 10.00      B   
ATOM   3368  N   PRO   337      -0.368 -16.229  -2.900  1.00 10.00      B   
ATOM   3369  CA  PRO   337      -0.995 -14.968  -2.477  1.00 10.00      B   
ATOM   3370  CB  PRO   337      -0.083 -13.884  -3.070  1.00 10.00      B   
ATOM   3371  CG  PRO   337       0.776 -14.587  -4.068  1.00 10.00      B   
ATOM   3372  CD  PRO   337       0.922 -15.994  -3.570  1.00 10.00      B   
ATOM   3373  C   PRO   337      -2.419 -14.817  -3.005  1.00 10.00      B   
ATOM   3374  O   PRO   337      -3.259 -14.174  -2.378  1.00 10.00      B   
ATOM   3375  N   ILE   338      -2.683 -15.427  -4.153  1.00 10.00      B   
ATOM   3376  HN  ILE   338      -1.969 -15.923  -4.598  1.00 10.00      B   
ATOM   3377  CA  ILE   338      -4.004 -15.374  -4.770  1.00 10.00      B   
ATOM   3378  CB  ILE   338      -4.022 -16.121  -6.121  1.00 10.00      B   
ATOM   3379  CG1 ILE   338      -2.795 -15.746  -6.953  1.00 10.00      B   
ATOM   3380  CG2 ILE   338      -5.304 -15.819  -6.885  1.00 10.00      B   
ATOM   3381  CD1 ILE   338      -2.625 -16.571  -8.210  1.00 10.00      B   
ATOM   3382  C   ILE   338      -5.051 -15.993  -3.847  1.00 10.00      B   
ATOM   3383  O   ILE   338      -6.129 -15.436  -3.650  1.00 10.00      B   
ATOM   3384  N   ILE   339      -4.711 -17.136  -3.264  1.00 10.00      B   
ATOM   3385  HN  ILE   339      -3.823 -17.514  -3.435  1.00 10.00      B   
ATOM   3386  CA  ILE   339      -5.621 -17.834  -2.368  1.00 10.00      B   
ATOM   3387  CB  ILE   339      -5.150 -19.279  -2.095  1.00 10.00      B   
ATOM   3388  CG1 ILE   339      -4.870 -20.012  -3.412  1.00 10.00      B   
ATOM   3389  CG2 ILE   339      -6.188 -20.034  -1.273  1.00 10.00      B   
ATOM   3390  CD1 ILE   339      -4.258 -21.386  -3.230  1.00 10.00      B   
ATOM   3391  C   ILE   339      -5.741 -17.091  -1.043  1.00 10.00      B   
ATOM   3392  O   ILE   339      -6.831 -16.945  -0.503  1.00 10.00      B   
ATOM   3393  N   GLY   340      -4.612 -16.611  -0.537  1.00 10.00      B   
ATOM   3394  HN  GLY   340      -3.771 -16.752  -1.023  1.00 10.00      B   
ATOM   3395  CA  GLY   340      -4.607 -15.893   0.726  1.00 10.00      B   
ATOM   3396  C   GLY   340      -5.403 -14.600   0.685  1.00 10.00      B   
ATOM   3397  O   GLY   340      -6.155 -14.296   1.611  1.00 10.00      B   
ATOM   3398  N   ALA   341      -5.250 -13.845  -0.394  1.00 10.00      B   
ATOM   3399  HN  ALA   341      -4.641 -14.142  -1.104  1.00 10.00      B   
ATOM   3400  CA  ALA   341      -5.954 -12.578  -0.545  1.00 10.00      B   
ATOM   3401  CB  ALA   341      -5.308 -11.730  -1.629  1.00 10.00      B   
ATOM   3402  C   ALA   341      -7.438 -12.785  -0.827  1.00 10.00      B   
ATOM   3403  O   ALA   341      -8.273 -12.001  -0.377  1.00 10.00      B   
ATOM   3404  N   LEU   342      -7.763 -13.843  -1.565  1.00 10.00      B   
ATOM   3405  HN  LEU   342      -7.054 -14.435  -1.895  1.00 10.00      B   
ATOM   3406  CA  LEU   342      -9.149 -14.140  -1.904  1.00 10.00      B   
ATOM   3407  CB  LEU   342      -9.239 -14.825  -3.270  1.00 10.00      B   
ATOM   3408  CG  LEU   342      -9.364 -13.907  -4.488  1.00 10.00      B   
ATOM   3409  CD1 LEU   342      -9.347 -14.721  -5.770  1.00 10.00      B   
ATOM   3410  CD2 LEU   342     -10.634 -13.073  -4.403  1.00 10.00      B   
ATOM   3411  C   LEU   342      -9.819 -15.014  -0.850  1.00 10.00      B   
ATOM   3412  O   LEU   342     -11.007 -15.314  -0.953  1.00 10.00      B   
ATOM   3413  N   LEU   343      -9.057 -15.430   0.151  1.00 10.00      B   
ATOM   3414  HN  LEU   343      -8.113 -15.164   0.176  1.00 10.00      B   
ATOM   3415  CA  LEU   343      -9.584 -16.282   1.210  1.00 10.00      B   
ATOM   3416  CB  LEU   343      -8.498 -16.725   2.191  1.00 10.00      B   
ATOM   3417  CG  LEU   343      -8.858 -17.898   3.104  1.00 10.00      B   
ATOM   3418  CD1 LEU   343      -9.232 -19.125   2.287  1.00 10.00      B   
ATOM   3419  CD2 LEU   343      -7.710 -18.210   4.049  1.00 10.00      B   
ATOM   3420  C   LEU   343     -10.777 -15.651   1.932  1.00 10.00      B   
ATOM   3421  O   LEU   343     -11.848 -16.260   1.979  1.00 10.00      B   
ATOM   3422  N   PRO   344     -10.634 -14.431   2.500  1.00 10.00      B   
ATOM   3423  CA  PRO   344     -11.741 -13.766   3.196  1.00 10.00      B   
ATOM   3424  CB  PRO   344     -11.141 -12.435   3.669  1.00 10.00      B   
ATOM   3425  CG  PRO   344      -9.917 -12.241   2.842  1.00 10.00      B   
ATOM   3426  CD  PRO   344      -9.403 -13.616   2.534  1.00 10.00      B   
ATOM   3427  C   PRO   344     -12.925 -13.512   2.267  1.00 10.00      B   
ATOM   3428  O   PRO   344     -14.076 -13.724   2.648  1.00 10.00      B   
ATOM   3429  N   SER   345     -12.631 -13.085   1.044  1.00 10.00      B   
ATOM   3430  HN  SER   345     -11.689 -12.954   0.794  1.00 10.00      B   
ATOM   3431  CA  SER   345     -13.658 -12.798   0.056  1.00 10.00      B   
ATOM   3432  CB  SER   345     -13.001 -12.213  -1.192  1.00 10.00      B   
ATOM   3433  OG  SER   345     -11.646 -11.881  -0.924  1.00 10.00      B   
ATOM   3434  HG  SER   345     -11.350 -11.212  -1.554  1.00 10.00      B   
ATOM   3435  C   SER   345     -14.449 -14.054  -0.299  1.00 10.00      B   
ATOM   3436  O   SER   345     -15.683 -14.054  -0.263  1.00 10.00      B   
ATOM   3437  N   ALA   346     -13.735 -15.130  -0.614  1.00 10.00      B   
ATOM   3438  HN  ALA   346     -12.752 -15.071  -0.606  1.00 10.00      B   
ATOM   3439  CA  ALA   346     -14.368 -16.392  -0.976  1.00 10.00      B   
ATOM   3440  CB  ALA   346     -13.334 -17.399  -1.451  1.00 10.00      B   
ATOM   3441  C   ALA   346     -15.182 -16.951   0.187  1.00 10.00      B   
ATOM   3442  O   ALA   346     -16.284 -17.457  -0.009  1.00 10.00      B   
ATOM   3443  N   SER   347     -14.637 -16.850   1.395  1.00 10.00      B   
ATOM   3444  HN  SER   347     -13.749 -16.444   1.489  1.00 10.00      B   
ATOM   3445  CA  SER   347     -15.329 -17.337   2.584  1.00 10.00      B   
ATOM   3446  CB  SER   347     -14.410 -17.257   3.805  1.00 10.00      B   
ATOM   3447  OG  SER   347     -13.177 -17.919   3.560  1.00 10.00      B   
ATOM   3448  HG  SER   347     -12.600 -17.342   3.037  1.00 10.00      B   
ATOM   3449  C   SER   347     -16.612 -16.540   2.816  1.00 10.00      B   
ATOM   3450  O   SER   347     -17.654 -17.099   3.166  1.00 10.00      B   
ATOM   3451  N   PHE   348     -16.530 -15.236   2.587  1.00 10.00      B   
ATOM   3452  HN  PHE   348     -15.671 -14.854   2.297  1.00 10.00      B   
ATOM   3453  CA  PHE   348     -17.673 -14.352   2.754  1.00 10.00      B   
ATOM   3454  CB  PHE   348     -17.226 -12.894   2.643  1.00 10.00      B   
ATOM   3455  CG  PHE   348     -17.960 -11.951   3.555  1.00 10.00      B   
ATOM   3456  CD1 PHE   348     -18.454 -12.384   4.774  1.00 10.00      B   
ATOM   3457  CD2 PHE   348     -18.147 -10.627   3.192  1.00 10.00      B   
ATOM   3458  CE1 PHE   348     -19.122 -11.517   5.614  1.00 10.00      B   
ATOM   3459  CE2 PHE   348     -18.817  -9.755   4.026  1.00 10.00      B   
ATOM   3460  CZ  PHE   348     -19.303 -10.201   5.239  1.00 10.00      B   
ATOM   3461  C   PHE   348     -18.737 -14.661   1.705  1.00 10.00      B   
ATOM   3462  O   PHE   348     -19.926 -14.716   2.010  1.00 10.00      B   
ATOM   3463  N   PHE   349     -18.300 -14.866   0.469  1.00 10.00      B   
ATOM   3464  HN  PHE   349     -17.337 -14.787   0.280  1.00 10.00      B   
ATOM   3465  CA  PHE   349     -19.213 -15.185  -0.621  1.00 10.00      B   
ATOM   3466  CB  PHE   349     -18.453 -15.198  -1.952  1.00 10.00      B   
ATOM   3467  CG  PHE   349     -19.323 -15.389  -3.166  1.00 10.00      B   
ATOM   3468  CD1 PHE   349     -20.034 -14.325  -3.699  1.00 10.00      B   
ATOM   3469  CD2 PHE   349     -19.424 -16.629  -3.776  1.00 10.00      B   
ATOM   3470  CE1 PHE   349     -20.830 -14.496  -4.816  1.00 10.00      B   
ATOM   3471  CE2 PHE   349     -20.220 -16.807  -4.892  1.00 10.00      B   
ATOM   3472  CZ  PHE   349     -20.923 -15.738  -5.413  1.00 10.00      B   
ATOM   3473  C   PHE   349     -19.876 -16.538  -0.376  1.00 10.00      B   
ATOM   3474  O   PHE   349     -21.071 -16.718  -0.626  1.00 10.00      B   
ATOM   3475  N   LEU   350     -19.094 -17.480   0.135  1.00 10.00      B   
ATOM   3476  HN  LEU   350     -18.153 -17.269   0.320  1.00 10.00      B   
ATOM   3477  CA  LEU   350     -19.586 -18.818   0.420  1.00 10.00      B   
ATOM   3478  CB  LEU   350     -18.426 -19.759   0.741  1.00 10.00      B   
ATOM   3479  CG  LEU   350     -18.739 -21.253   0.692  1.00 10.00      B   
ATOM   3480  CD1 LEU   350     -19.213 -21.656  -0.696  1.00 10.00      B   
ATOM   3481  CD2 LEU   350     -17.517 -22.061   1.097  1.00 10.00      B   
ATOM   3482  C   LEU   350     -20.603 -18.812   1.555  1.00 10.00      B   
ATOM   3483  O   LEU   350     -21.663 -19.437   1.450  1.00 10.00      B   
ATOM   3484  N   ILE   351     -20.297 -18.096   2.635  1.00 10.00      B   
ATOM   3485  HN  ILE   351     -19.442 -17.610   2.669  1.00 10.00      B   
ATOM   3486  CA  ILE   351     -21.210 -18.026   3.771  1.00 10.00      B   
ATOM   3487  CB  ILE   351     -20.577 -17.380   5.031  1.00 10.00      B   
ATOM   3488  CG1 ILE   351     -21.429 -17.655   6.275  1.00 10.00      B   
ATOM   3489  CG2 ILE   351     -20.361 -15.884   4.855  1.00 10.00      B   
ATOM   3490  CD1 ILE   351     -21.522 -19.120   6.639  1.00 10.00      B   
ATOM   3491  C   ILE   351     -22.513 -17.330   3.378  1.00 10.00      B   
ATOM   3492  O   ILE   351     -23.587 -17.673   3.873  1.00 10.00      B   
ATOM   3493  N   SER   352     -22.417 -16.376   2.458  1.00 10.00      B   
ATOM   3494  HN  SER   352     -21.532 -16.141   2.101  1.00 10.00      B   
ATOM   3495  CA  SER   352     -23.589 -15.660   1.981  1.00 10.00      B   
ATOM   3496  CB  SER   352     -23.182 -14.457   1.125  1.00 10.00      B   
ATOM   3497  OG  SER   352     -24.228 -13.503   1.064  1.00 10.00      B   
ATOM   3498  HG  SER   352     -24.597 -13.381   1.948  1.00 10.00      B   
ATOM   3499  C   SER   352     -24.479 -16.608   1.180  1.00 10.00      B   
ATOM   3500  O   SER   352     -25.705 -16.492   1.193  1.00 10.00      B   
ATOM   3501  N   LEU   353     -23.851 -17.553   0.488  1.00 10.00      B   
ATOM   3502  HN  LEU   353     -22.872 -17.590   0.515  1.00 10.00      B   
ATOM   3503  CA  LEU   353     -24.577 -18.536  -0.307  1.00 10.00      B   
ATOM   3504  CB  LEU   353     -23.609 -19.320  -1.200  1.00 10.00      B   
ATOM   3505  CG  LEU   353     -24.233 -20.381  -2.112  1.00 10.00      B   
ATOM   3506  CD1 LEU   353     -25.068 -19.731  -3.206  1.00 10.00      B   
ATOM   3507  CD2 LEU   353     -23.157 -21.275  -2.710  1.00 10.00      B   
ATOM   3508  C   LEU   353     -25.324 -19.485   0.618  1.00 10.00      B   
ATOM   3509  O   LEU   353     -26.474 -19.848   0.366  1.00 10.00      B   
ATOM   3510  N   TRP   354     -24.660 -19.870   1.703  1.00 10.00      B   
ATOM   3511  HN  TRP   354     -23.741 -19.549   1.838  1.00 10.00      B   
ATOM   3512  CA  TRP   354     -25.251 -20.765   2.687  1.00 10.00      B   
ATOM   3513  CB  TRP   354     -24.204 -21.252   3.692  1.00 10.00      B   
ATOM   3514  CG  TRP   354     -23.213 -22.219   3.111  1.00 10.00      B   
ATOM   3515  CD1 TRP   354     -21.858 -22.207   3.281  1.00 10.00      B   
ATOM   3516  CD2 TRP   354     -23.500 -23.336   2.260  1.00 10.00      B   
ATOM   3517  NE1 TRP   354     -21.286 -23.246   2.588  1.00 10.00      B   
ATOM   3518  HE1 TRP   354     -20.324 -23.452   2.554  1.00 10.00      B   
ATOM   3519  CE2 TRP   354     -22.272 -23.952   1.951  1.00 10.00      B   
ATOM   3520  CE3 TRP   354     -24.678 -23.872   1.725  1.00 10.00      B   
ATOM   3521  CZ2 TRP   354     -22.189 -25.080   1.137  1.00 10.00      B   
ATOM   3522  CZ3 TRP   354     -24.592 -24.987   0.919  1.00 10.00      B   
ATOM   3523  CH2 TRP   354     -23.357 -25.577   0.630  1.00 10.00      B   
ATOM   3524  C   TRP   354     -26.412 -20.093   3.405  1.00 10.00      B   
ATOM   3525  O   TRP   354     -27.390 -20.744   3.759  1.00 10.00      B   
ATOM   3526  N   LEU   355     -26.298 -18.788   3.619  1.00 10.00      B   
ATOM   3527  HN  LEU   355     -25.477 -18.325   3.339  1.00 10.00      B   
ATOM   3528  CA  LEU   355     -27.352 -18.030   4.277  1.00 10.00      B   
ATOM   3529  CB  LEU   355     -26.831 -16.684   4.785  1.00 10.00      B   
ATOM   3530  CG  LEU   355     -25.833 -16.745   5.943  1.00 10.00      B   
ATOM   3531  CD1 LEU   355     -25.395 -15.347   6.350  1.00 10.00      B   
ATOM   3532  CD2 LEU   355     -26.427 -17.489   7.129  1.00 10.00      B   
ATOM   3533  C   LEU   355     -28.528 -17.825   3.328  1.00 10.00      B   
ATOM   3534  O   LEU   355     -29.685 -17.814   3.746  1.00 10.00      B   
ATOM   3535  N   LEU   356     -28.215 -17.666   2.047  1.00 10.00      B   
ATOM   3536  HN  LEU   356     -27.268 -17.659   1.787  1.00 10.00      B   
ATOM   3537  CA  LEU   356     -29.233 -17.481   1.020  1.00 10.00      B   
ATOM   3538  CB  LEU   356     -28.577 -17.058  -0.299  1.00 10.00      B   
ATOM   3539  CG  LEU   356     -29.463 -17.087  -1.548  1.00 10.00      B   
ATOM   3540  CD1 LEU   356     -30.495 -15.970  -1.508  1.00 10.00      B   
ATOM   3541  CD2 LEU   356     -28.618 -16.998  -2.809  1.00 10.00      B   
ATOM   3542  C   LEU   356     -30.016 -18.774   0.822  1.00 10.00      B   
ATOM   3543  O   LEU   356     -31.241 -18.763   0.698  1.00 10.00      B   
ATOM   3544  N   MET   357     -29.296 -19.889   0.804  1.00 10.00      B   
ATOM   3545  HN  MET   357     -28.319 -19.828   0.907  1.00 10.00      B   
ATOM   3546  CA  MET   357     -29.909 -21.202   0.631  1.00 10.00      B   
ATOM   3547  CB  MET   357     -29.058 -22.066  -0.300  1.00 10.00      B   
ATOM   3548  CG  MET   357     -28.904 -21.498  -1.699  1.00 10.00      B   
ATOM   3549  SD  MET   357     -30.477 -21.359  -2.574  1.00 10.00      B   
ATOM   3550  CE  MET   357     -30.876 -23.087  -2.827  1.00 10.00      B   
ATOM   3551  C   MET   357     -30.069 -21.891   1.980  1.00 10.00      B   
ATOM   3552  O   MET   357     -30.006 -23.118   2.082  1.00 10.00      B   
ATOM   3553  N   ARG   358     -30.267 -21.087   3.012  1.00 10.00      B   
ATOM   3554  HN  ARG   358     -30.297 -20.119   2.859  1.00 10.00      B   
ATOM   3555  CA  ARG   358     -30.434 -21.592   4.364  1.00 10.00      B   
ATOM   3556  CB  ARG   358     -30.104 -20.487   5.370  1.00 10.00      B   
ATOM   3557  CG  ARG   358     -29.944 -20.958   6.805  1.00 10.00      B   
ATOM   3558  CD  ARG   358     -28.561 -21.534   7.056  1.00 10.00      B   
ATOM   3559  NE  ARG   358     -28.439 -22.906   6.573  1.00 10.00      B   
ATOM   3560  HE  ARG   358     -28.169 -23.031   5.634  1.00 10.00      B   
ATOM   3561  CZ  ARG   358     -28.662 -23.981   7.325  1.00 10.00      B   
ATOM   3562  NH1 ARG   358     -29.020 -23.842   8.596  1.00 10.00      B   
ATOM   3563 HH11 ARG   358     -29.128 -22.892   9.011  1.00 10.00      B   
ATOM   3564 HH12 ARG   358     -29.195 -24.686   9.188  1.00 10.00      B   
ATOM   3565  NH2 ARG   358     -28.525 -25.192   6.805  1.00 10.00      B   
ATOM   3566 HH21 ARG   358     -28.244 -25.303   5.805  1.00 10.00      B   
ATOM   3567 HH22 ARG   358     -28.691 -26.040   7.391  1.00 10.00      B   
ATOM   3568  C   ARG   358     -31.862 -22.075   4.583  1.00 10.00      B   
ATOM   3569  O   ARG   358     -32.090 -23.191   5.059  1.00 10.00      B   
ATOM   3570  N   LYS   359     -32.819 -21.229   4.231  1.00 10.00      B   
ATOM   3571  HN  LYS   359     -32.575 -20.367   3.837  1.00 10.00      B   
ATOM   3572  CB  LYS   359     -34.815 -20.758   5.569  1.00 10.00      B   
ATOM   3573  CG  LYS   359     -34.211 -21.107   6.924  1.00 10.00      B   
ATOM   3574  CD  LYS   359     -34.565 -20.068   7.978  1.00 10.00      B   
ATOM   3575  CE  LYS   359     -34.026 -20.446   9.351  1.00 10.00      B   
ATOM   3576  NZ  LYS   359     -34.731 -21.619   9.931  1.00 10.00      B   
ATOM   3577  HZ1 LYS   359     -34.580 -22.458   9.338  1.00 10.00      B   
ATOM   3578  HZ2 LYS   359     -35.753 -21.432   9.985  1.00 10.00      B   
ATOM   3579  HZ3 LYS   359     -34.374 -21.816  10.890  1.00 10.00      B   
ATOM   3580  CA  LYS   359     -34.225 -21.548   4.394  1.00 10.00      B   
ATOM   3581  C   LYS   359     -34.984 -21.246   3.107  1.00 10.00      B   
ATOM   3582  O   LYS   359     -35.404 -22.202   2.425  1.00 10.00      B   
ATOM   3583  OXT LYS   359     -35.136 -20.056   2.767  1.00 10.00      B   
END
