# Supplementary material for: Large-scale discovery of protein interactions at residue resolution using co-evolution calculated from genomic sequences
Source: Nat Commun. 2021 Mar 2;12:1396. doi: 10.1038/s41467-021-21636-z (PMC7925567; doi:10.1038/s41467-021-21636-z)
Supplement: Supplementary file 13 — Supplementary Data 11 [file 41467_2021_21636_MOESM13_ESM.zip › supplementary_prediction/membrane088588_YAJC_LPTG/models/haddock_top_6_haddock_17w.pdb]

REMARK FILENAME="haddock_17w.pdb0"
REMARK ===============================================================
REMARK HADDOCK run for haddock
REMARK initial structure: haddock_17.pdb
REMARK final NOE weights: unambig 50 amb: 50
REMARK ===============================================================
REMARK            total,bonds,angles,improper,dihe,vdw,elec,air,cdih,coup,rdcs,vean,dani,xpcs,rg
REMARK energies: 93.7919, 0, 0, 0, 0, -41.7458, -243.017, 378.555, 0, 0, 0, 0, 0, 0, 0
REMARK ===============================================================
REMARK            bonds,angles,impropers,dihe,air,cdih,coup,rdcs,vean,dani,xpcs
REMARK rms-dev.: 0,0,0,0,17.8955,0,0, 0, 0, 0, 0
REMARK ===============================================================
REMARK               air,cdih,coup,rdcs,vean,dani,xpcs
REMARK               >0.3,>5,>1,>0,>5,>0.2,>0.2
REMARK violations.: 3, 0, 0, 0, 0, 0, 0
REMARK ===============================================================
REMARK                        CVpartition#,violations,rms
REMARK AIRs cross-validation: 1, 0, NaN
REMARK ===============================================================
REMARK NCS energy: 0
REMARK ===============================================================
REMARK Symmetry energy: 0
REMARK ===============================================================
REMARK Desolvation energy: -27.5664
REMARK Internal energy free molecules: 52146.4
REMARK Internal energy complex: -12861.1
REMARK Binding energy: -65319.7
REMARK ===============================================================
REMARK buried surface area: 1677.68
REMARK ===============================================================
REMARK water - chain1: 0 0 0
REMARK water - chain2: 0 0 0
REMARK water - chain3: 0 0 0
REMARK water - chain4: 0 0 0
REMARK water - chain5: 0 0 0
REMARK water - chain6: 0 0 0
REMARK ===============================================================
REMARK water - water: 0 0 0
REMARK ===============================================================
REMARK DATE:05-Aug-2020  10:44:24       created by user: he47
REMARK VERSION:1.3
ATOM      1  CB  SER    19      28.720  39.647  -5.292  1.00 10.00      A   
ATOM      2  OG  SER    19      27.995  40.810  -5.655  1.00 10.00      A   
ATOM      3  HG  SER    19      27.338  40.998  -4.973  1.00 10.00      A   
ATOM      4  C   SER    19      30.518  38.072  -6.029  1.00 10.00      A   
ATOM      5  O   SER    19      30.097  37.164  -6.747  1.00 10.00      A   
ATOM      6  N   SER    19      29.618  39.765  -7.570  1.00 10.00      A   
ATOM      7  HT1 SER    19      29.034  40.626  -7.629  1.00 10.00      A   
ATOM      8  HT2 SER    19      29.084  38.970  -7.971  1.00 10.00      A   
ATOM      9  HT3 SER    19      30.480  39.906  -8.128  1.00 10.00      A   
ATOM     10  CA  SER    19      29.963  39.485  -6.165  1.00 10.00      A   
ATOM     11  N   PRO    20      31.480  37.868  -5.113  1.00 10.00      A   
ATOM     12  CA  PRO    20      32.090  36.560  -4.877  1.00 10.00      A   
ATOM     13  CB  PRO    20      33.346  36.881  -4.047  1.00 10.00      A   
ATOM     14  CG  PRO    20      33.448  38.372  -4.022  1.00 10.00      A   
ATOM     15  CD  PRO    20      32.062  38.894  -4.244  1.00 10.00      A   
ATOM     16  C   PRO    20      31.152  35.640  -4.092  1.00 10.00      A   
ATOM     17  O   PRO    20      31.435  35.268  -2.951  1.00 10.00      A   
ATOM     18  N   MET    21      30.035  35.276  -4.711  1.00 10.00      A   
ATOM     19  HN  MET    21      29.869  35.599  -5.626  1.00 10.00      A   
ATOM     20  CA  MET    21      29.051  34.406  -4.080  1.00 10.00      A   
ATOM     21  CB  MET    21      27.627  34.783  -4.506  1.00 10.00      A   
ATOM     22  CG  MET    21      27.137  36.109  -3.942  1.00 10.00      A   
ATOM     23  SD  MET    21      25.345  36.310  -4.054  1.00 10.00      A   
ATOM     24  CE  MET    21      25.102  36.234  -5.826  1.00 10.00      A   
ATOM     25  C   MET    21      29.337  32.948  -4.411  1.00 10.00      A   
ATOM     26  O   MET    21      28.505  32.068  -4.190  1.00 10.00      A   
ATOM     27  N   SER    22      30.538  32.703  -4.919  1.00 10.00      A   
ATOM     28  HN  SER    22      31.160  33.453  -5.054  1.00 10.00      A   
ATOM     29  CA  SER    22      30.976  31.367  -5.294  1.00 10.00      A   
ATOM     30  CB  SER    22      32.400  31.459  -5.839  1.00 10.00      A   
ATOM     31  OG  SER    22      32.814  32.819  -5.910  1.00 10.00      A   
ATOM     32  HG  SER    22      33.620  32.877  -6.435  1.00 10.00      A   
ATOM     33  C   SER    22      30.936  30.420  -4.095  1.00 10.00      A   
ATOM     34  O   SER    22      30.728  29.217  -4.251  1.00 10.00      A   
ATOM     35  N   LEU    23      31.118  30.985  -2.904  1.00 10.00      A   
ATOM     36  HN  LEU    23      31.257  31.954  -2.860  1.00 10.00      A   
ATOM     37  CA  LEU    23      31.116  30.216  -1.664  1.00 10.00      A   
ATOM     38  CB  LEU    23      31.345  31.141  -0.464  1.00 10.00      A   
ATOM     39  CG  LEU    23      32.640  31.957  -0.472  1.00 10.00      A   
ATOM     40  CD1 LEU    23      32.703  32.873   0.739  1.00 10.00      A   
ATOM     41  CD2 LEU    23      33.852  31.041  -0.518  1.00 10.00      A   
ATOM     42  C   LEU    23      29.816  29.439  -1.486  1.00 10.00      A   
ATOM     43  O   LEU    23      29.829  28.224  -1.285  1.00 10.00      A   
ATOM     44  N   ILE    24      28.691  30.139  -1.574  1.00 10.00      A   
ATOM     45  HN  ILE    24      28.737  31.101  -1.752  1.00 10.00      A   
ATOM     46  CA  ILE    24      27.389  29.499  -1.410  1.00 10.00      A   
ATOM     47  CB  ILE    24      26.283  30.494  -0.991  1.00 10.00      A   
ATOM     48  CG1 ILE    24      26.248  31.703  -1.929  1.00 10.00      A   
ATOM     49  CG2 ILE    24      26.481  30.932   0.454  1.00 10.00      A   
ATOM     50  CD1 ILE    24      25.054  32.610  -1.721  1.00 10.00      A   
ATOM     51  C   ILE    24      26.972  28.751  -2.673  1.00 10.00      A   
ATOM     52  O   ILE    24      26.261  27.745  -2.601  1.00 10.00      A   
ATOM     53  N   LEU    25      27.427  29.242  -3.821  1.00 10.00      A   
ATOM     54  HN  LEU    25      27.989  30.046  -3.803  1.00 10.00      A   
ATOM     55  CA  LEU    25      27.108  28.627  -5.104  1.00 10.00      A   
ATOM     56  CB  LEU    25      27.576  29.513  -6.263  1.00 10.00      A   
ATOM     57  CG  LEU    25      26.557  30.536  -6.765  1.00 10.00      A   
ATOM     58  CD1 LEU    25      27.215  31.539  -7.694  1.00 10.00      A   
ATOM     59  CD2 LEU    25      25.407  29.835  -7.466  1.00 10.00      A   
ATOM     60  C   LEU    25      27.720  27.238  -5.221  1.00 10.00      A   
ATOM     61  O   LEU    25      27.027  26.272  -5.538  1.00 10.00      A   
ATOM     62  N   MET    26      29.014  27.138  -4.940  1.00 10.00      A   
ATOM     63  HN  MET    26      29.511  27.944  -4.671  1.00 10.00      A   
ATOM     64  CA  MET    26      29.718  25.866  -5.016  1.00 10.00      A   
ATOM     65  CB  MET    26      31.218  26.060  -4.774  1.00 10.00      A   
ATOM     66  CG  MET    26      32.040  26.214  -6.046  1.00 10.00      A   
ATOM     67  SD  MET    26      32.200  24.667  -6.963  1.00 10.00      A   
ATOM     68  CE  MET    26      33.080  25.226  -8.419  1.00 10.00      A   
ATOM     69  C   MET    26      29.148  24.873  -4.014  1.00 10.00      A   
ATOM     70  O   MET    26      29.142  23.664  -4.254  1.00 10.00      A   
ATOM     71  N   LEU    27      28.659  25.397  -2.898  1.00 10.00      A   
ATOM     72  HN  LEU    27      28.696  26.369  -2.775  1.00 10.00      A   
ATOM     73  CA  LEU    27      28.080  24.573  -1.847  1.00 10.00      A   
ATOM     74  CB  LEU    27      27.718  25.435  -0.636  1.00 10.00      A   
ATOM     75  CG  LEU    27      27.685  24.726   0.718  1.00 10.00      A   
ATOM     76  CD1 LEU    27      29.068  24.210   1.085  1.00 10.00      A   
ATOM     77  CD2 LEU    27      27.163  25.660   1.798  1.00 10.00      A   
ATOM     78  C   LEU    27      26.849  23.831  -2.361  1.00 10.00      A   
ATOM     79  O   LEU    27      26.659  22.646  -2.074  1.00 10.00      A   
ATOM     80  N   VAL    28      26.027  24.529  -3.139  1.00 10.00      A   
ATOM     81  HN  VAL    28      26.238  25.466  -3.337  1.00 10.00      A   
ATOM     82  CA  VAL    28      24.823  23.935  -3.707  1.00 10.00      A   
ATOM     83  CB  VAL    28      23.922  24.987  -4.390  1.00 10.00      A   
ATOM     84  CG1 VAL    28      22.658  24.341  -4.934  1.00 10.00      A   
ATOM     85  CG2 VAL    28      23.567  26.102  -3.418  1.00 10.00      A   
ATOM     86  C   VAL    28      25.201  22.860  -4.718  1.00 10.00      A   
ATOM     87  O   VAL    28      24.594  21.792  -4.763  1.00 10.00      A   
ATOM     88  N   VAL    29      26.229  23.142  -5.515  1.00 10.00      A   
ATOM     89  HN  VAL    29      26.675  24.012  -5.429  1.00 10.00      A   
ATOM     90  CA  VAL    29      26.704  22.194  -6.518  1.00 10.00      A   
ATOM     91  CB  VAL    29      27.838  22.793  -7.378  1.00 10.00      A   
ATOM     92  CG1 VAL    29      28.216  21.850  -8.509  1.00 10.00      A   
ATOM     93  CG2 VAL    29      27.433  24.150  -7.932  1.00 10.00      A   
ATOM     94  C   VAL    29      27.192  20.915  -5.838  1.00 10.00      A   
ATOM     95  O   VAL    29      26.989  19.809  -6.342  1.00 10.00      A   
ATOM     96  N   PHE    30      27.807  21.087  -4.671  1.00 10.00      A   
ATOM     97  HN  PHE    30      27.920  21.999  -4.326  1.00 10.00      A   
ATOM     98  CA  PHE    30      28.318  19.969  -3.887  1.00 10.00      A   
ATOM     99  CB  PHE    30      29.084  20.499  -2.670  1.00 10.00      A   
ATOM    100  CG  PHE    30      29.869  19.458  -1.922  1.00 10.00      A   
ATOM    101  CD1 PHE    30      30.913  18.784  -2.532  1.00 10.00      A   
ATOM    102  CD2 PHE    30      29.566  19.160  -0.603  1.00 10.00      A   
ATOM    103  CE1 PHE    30      31.640  17.830  -1.844  1.00 10.00      A   
ATOM    104  CE2 PHE    30      30.287  18.207   0.093  1.00 10.00      A   
ATOM    105  CZ  PHE    30      31.326  17.541  -0.529  1.00 10.00      A   
ATOM    106  C   PHE    30      27.166  19.070  -3.441  1.00 10.00      A   
ATOM    107  O   PHE    30      27.324  17.856  -3.308  1.00 10.00      A   
ATOM    108  N   GLY    31      26.006  19.678  -3.212  1.00 10.00      A   
ATOM    109  HN  GLY    31      25.942  20.651  -3.321  1.00 10.00      A   
ATOM    110  CA  GLY    31      24.838  18.920  -2.807  1.00 10.00      A   
ATOM    111  C   GLY    31      24.127  18.324  -4.005  1.00 10.00      A   
ATOM    112  O   GLY    31      23.630  17.195  -3.954  1.00 10.00      A   
ATOM    113  N   LEU    32      24.085  19.095  -5.087  1.00 10.00      A   
ATOM    114  HN  LEU    32      24.488  19.991  -5.043  1.00 10.00      A   
ATOM    115  CA  LEU    32      23.454  18.669  -6.329  1.00 10.00      A   
ATOM    116  CB  LEU    32      23.564  19.777  -7.379  1.00 10.00      A   
ATOM    117  CG  LEU    32      22.912  19.495  -8.735  1.00 10.00      A   
ATOM    118  CD1 LEU    32      21.398  19.574  -8.634  1.00 10.00      A   
ATOM    119  CD2 LEU    32      23.437  20.451  -9.794  1.00 10.00      A   
ATOM    120  C   LEU    32      24.117  17.397  -6.843  1.00 10.00      A   
ATOM    121  O   LEU    32      23.446  16.400  -7.118  1.00 10.00      A   
ATOM    122  N   ILE    33      25.443  17.426  -6.948  1.00 10.00      A   
ATOM    123  HN  ILE    33      25.926  18.250  -6.708  1.00 10.00      A   
ATOM    124  CA  ILE    33      26.197  16.267  -7.409  1.00 10.00      A   
ATOM    125  CB  ILE    33      27.561  16.660  -8.028  1.00 10.00      A   
ATOM    126  CG1 ILE    33      27.405  17.901  -8.916  1.00 10.00      A   
ATOM    127  CG2 ILE    33      28.125  15.504  -8.846  1.00 10.00      A   
ATOM    128  CD1 ILE    33      28.704  18.398  -9.517  1.00 10.00      A   
ATOM    129  C   ILE    33      26.394  15.283  -6.251  1.00 10.00      A   
ATOM    130  O   ILE    33      27.508  14.840  -5.957  1.00 10.00      A   
ATOM    131  N   PHE    34      25.291  14.973  -5.582  1.00 10.00      A   
ATOM    132  HN  PHE    34      24.443  15.388  -5.856  1.00 10.00      A   
ATOM    133  CA  PHE    34      25.284  14.047  -4.464  1.00 10.00      A   
ATOM    134  CB  PHE    34      25.819  14.713  -3.190  1.00 10.00      A   
ATOM    135  CG  PHE    34      25.989  13.761  -2.042  1.00 10.00      A   
ATOM    136  CD1 PHE    34      26.986  12.799  -2.065  1.00 10.00      A   
ATOM    137  CD2 PHE    34      25.149  13.821  -0.944  1.00 10.00      A   
ATOM    138  CE1 PHE    34      27.141  11.916  -1.014  1.00 10.00      A   
ATOM    139  CE2 PHE    34      25.297  12.943   0.112  1.00 10.00      A   
ATOM    140  CZ  PHE    34      26.296  11.988   0.076  1.00 10.00      A   
ATOM    141  C   PHE    34      23.868  13.536  -4.241  1.00 10.00      A   
ATOM    142  O   PHE    34      23.582  12.364  -4.461  1.00 10.00      A   
ATOM    143  N   TYR    35      22.974  14.436  -3.846  1.00 10.00      A   
ATOM    144  HN  TYR    35      23.255  15.370  -3.721  1.00 10.00      A   
ATOM    145  CA  TYR    35      21.584  14.074  -3.599  1.00 10.00      A   
ATOM    146  CB  TYR    35      20.879  15.150  -2.770  1.00 10.00      A   
ATOM    147  CG  TYR    35      21.306  15.185  -1.318  1.00 10.00      A   
ATOM    148  CD1 TYR    35      22.245  16.106  -0.871  1.00 10.00      A   
ATOM    149  CD2 TYR    35      20.772  14.293  -0.396  1.00 10.00      A   
ATOM    150  CE1 TYR    35      22.640  16.138   0.452  1.00 10.00      A   
ATOM    151  CE2 TYR    35      21.161  14.320   0.931  1.00 10.00      A   
ATOM    152  CZ  TYR    35      22.096  15.243   1.349  1.00 10.00      A   
ATOM    153  OH  TYR    35      22.490  15.272   2.667  1.00 10.00      A   
ATOM    154  HH  TYR    35      22.582  14.369   2.995  1.00 10.00      A   
ATOM    155  C   TYR    35      20.848  13.839  -4.913  1.00 10.00      A   
ATOM    156  O   TYR    35      20.276  12.771  -5.133  1.00 10.00      A   
ATOM    157  N   PHE    36      20.888  14.837  -5.793  1.00 10.00      A   
ATOM    158  HN  PHE    36      21.357  15.665  -5.557  1.00 10.00      A   
ATOM    159  CA  PHE    36      20.238  14.736  -7.094  1.00 10.00      A   
ATOM    160  CB  PHE    36      20.285  16.088  -7.813  1.00 10.00      A   
ATOM    161  CG  PHE    36      19.716  16.070  -9.202  1.00 10.00      A   
ATOM    162  CD1 PHE    36      18.347  16.011  -9.403  1.00 10.00      A   
ATOM    163  CD2 PHE    36      20.551  16.118 -10.305  1.00 10.00      A   
ATOM    164  CE1 PHE    36      17.821  16.001 -10.681  1.00 10.00      A   
ATOM    165  CE2 PHE    36      20.032  16.107 -11.585  1.00 10.00      A   
ATOM    166  CZ  PHE    36      18.665  16.048 -11.774  1.00 10.00      A   
ATOM    167  C   PHE    36      20.912  13.656  -7.936  1.00 10.00      A   
ATOM    168  O   PHE    36      20.274  12.998  -8.758  1.00 10.00      A   
ATOM    169  N   MET    37      22.205  13.469  -7.699  1.00 10.00      A   
ATOM    170  HN  MET    37      22.645  14.025  -7.021  1.00 10.00      A   
ATOM    171  CA  MET    37      22.989  12.473  -8.418  1.00 10.00      A   
ATOM    172  CB  MET    37      24.475  12.622  -8.081  1.00 10.00      A   
ATOM    173  CG  MET    37      25.400  11.751  -8.917  1.00 10.00      A   
ATOM    174  SD  MET    37      27.090  11.741  -8.292  1.00 10.00      A   
ATOM    175  CE  MET    37      26.868  10.902  -6.725  1.00 10.00      A   
ATOM    176  C   MET    37      22.519  11.058  -8.089  1.00 10.00      A   
ATOM    177  O   MET    37      22.661  10.148  -8.900  1.00 10.00      A   
ATOM    178  N   ILE    38      21.963  10.878  -6.896  1.00 10.00      A   
ATOM    179  HN  ILE    38      21.881  11.643  -6.285  1.00 10.00      A   
ATOM    180  CA  ILE    38      21.471   9.571  -6.466  1.00 10.00      A   
ATOM    181  CB  ILE    38      21.710   9.354  -4.948  1.00 10.00      A   
ATOM    182  CG1 ILE    38      23.213   9.308  -4.643  1.00 10.00      A   
ATOM    183  CG2 ILE    38      21.022   8.095  -4.432  1.00 10.00      A   
ATOM    184  CD1 ILE    38      23.964   8.211  -5.371  1.00 10.00      A   
ATOM    185  C   ILE    38      19.985   9.420  -6.805  1.00 10.00      A   
ATOM    186  O   ILE    38      19.477   8.306  -6.955  1.00 10.00      A   
ATOM    187  N   LEU    39      19.309  10.552  -6.966  1.00 10.00      A   
ATOM    188  HN  LEU    39      19.784  11.403  -6.859  1.00 10.00      A   
ATOM    189  CA  LEU    39      17.883  10.574  -7.290  1.00 10.00      A   
ATOM    190  CB  LEU    39      17.393  12.017  -7.460  1.00 10.00      A   
ATOM    191  CG  LEU    39      15.889  12.199  -7.678  1.00 10.00      A   
ATOM    192  CD1 LEU    39      15.116  11.842  -6.420  1.00 10.00      A   
ATOM    193  CD2 LEU    39      15.573  13.618  -8.124  1.00 10.00      A   
ATOM    194  C   LEU    39      17.569   9.754  -8.543  1.00 10.00      A   
ATOM    195  O   LEU    39      16.734   8.849  -8.503  1.00 10.00      A   
ATOM    196  N   ARG    40      18.251  10.063  -9.646  1.00 10.00      A   
ATOM    197  HN  ARG    40      18.913  10.785  -9.612  1.00 10.00      A   
ATOM    198  CA  ARG    40      18.036   9.350 -10.908  1.00 10.00      A   
ATOM    199  CB  ARG    40      18.879   9.931 -12.052  1.00 10.00      A   
ATOM    200  CG  ARG    40      18.639   9.266 -13.401  1.00 10.00      A   
ATOM    201  CD  ARG    40      19.273  10.051 -14.540  1.00 10.00      A   
ATOM    202  NE  ARG    40      20.725  10.158 -14.406  1.00 10.00      A   
ATOM    203  HE  ARG    40      21.083  10.312 -13.503  1.00 10.00      A   
ATOM    204  CZ  ARG    40      21.580  10.068 -15.425  1.00 10.00      A   
ATOM    205  NH1 ARG    40      21.131   9.867 -16.660  1.00 10.00      A   
ATOM    206 HH11 ARG    40      21.799   9.792 -17.460  1.00 10.00      A   
ATOM    207 HH12 ARG    40      20.105   9.787 -16.838  1.00 10.00      A   
ATOM    208  NH2 ARG    40      22.885  10.196 -15.207  1.00 10.00      A   
ATOM    209 HH21 ARG    40      23.244  10.368 -14.239  1.00 10.00      A   
ATOM    210 HH22 ARG    40      23.560  10.128 -16.000  1.00 10.00      A   
ATOM    211  C   ARG    40      18.226   7.832 -10.761  1.00 10.00      A   
ATOM    212  O   ARG    40      17.320   7.067 -11.097  1.00 10.00      A   
ATOM    213  N   PRO    41      19.403   7.364 -10.271  1.00 10.00      A   
ATOM    214  CA  PRO    41      19.654   5.930 -10.068  1.00 10.00      A   
ATOM    215  CB  PRO    41      21.004   5.902  -9.347  1.00 10.00      A   
ATOM    216  CG  PRO    41      21.679   7.143  -9.798  1.00 10.00      A   
ATOM    217  CD  PRO    41      20.590   8.170  -9.922  1.00 10.00      A   
ATOM    218  C   PRO    41      18.583   5.275  -9.197  1.00 10.00      A   
ATOM    219  O   PRO    41      18.217   4.122  -9.418  1.00 10.00      A   
ATOM    220  N   GLN    42      18.084   6.015  -8.208  1.00 10.00      A   
ATOM    221  HN  GLN    42      18.424   6.928  -8.072  1.00 10.00      A   
ATOM    222  CA  GLN    42      17.045   5.503  -7.322  1.00 10.00      A   
ATOM    223  CB  GLN    42      16.806   6.447  -6.144  1.00 10.00      A   
ATOM    224  CG  GLN    42      17.705   6.173  -4.953  1.00 10.00      A   
ATOM    225  CD  GLN    42      17.242   6.883  -3.695  1.00 10.00      A   
ATOM    226  OE1 GLN    42      16.691   7.987  -3.749  1.00 10.00      A   
ATOM    227  NE2 GLN    42      17.451   6.249  -2.551  1.00 10.00      A   
ATOM    228 HE21 GLN    42      17.888   5.367  -2.582  1.00 10.00      A   
ATOM    229 HE22 GLN    42      17.159   6.679  -1.721  1.00 10.00      A   
ATOM    230  C   GLN    42      15.750   5.261  -8.090  1.00 10.00      A   
ATOM    231  O   GLN    42      15.047   4.280  -7.847  1.00 10.00      A   
ATOM    232  N   GLN    43      15.446   6.156  -9.023  1.00 10.00      A   
ATOM    233  HN  GLN    43      16.045   6.922  -9.163  1.00 10.00      A   
ATOM    234  CA  GLN    43      14.248   6.031  -9.845  1.00 10.00      A   
ATOM    235  CB  GLN    43      14.053   7.277 -10.713  1.00 10.00      A   
ATOM    236  CG  GLN    43      14.006   8.578  -9.932  1.00 10.00      A   
ATOM    237  CD  GLN    43      13.895   9.799 -10.826  1.00 10.00      A   
ATOM    238  OE1 GLN    43      14.317   9.781 -11.984  1.00 10.00      A   
ATOM    239  NE2 GLN    43      13.330  10.867 -10.291  1.00 10.00      A   
ATOM    240 HE21 GLN    43      13.022  10.808  -9.363  1.00 10.00      A   
ATOM    241 HE22 GLN    43      13.242  11.676 -10.841  1.00 10.00      A   
ATOM    242  C   GLN    43      14.359   4.793 -10.727  1.00 10.00      A   
ATOM    243  O   GLN    43      13.393   4.050 -10.909  1.00 10.00      A   
ATOM    244  N   LYS    44      15.557   4.573 -11.255  1.00 10.00      A   
ATOM    245  HN  LYS    44      16.282   5.211 -11.073  1.00 10.00      A   
ATOM    246  CA  LYS    44      15.825   3.423 -12.108  1.00 10.00      A   
ATOM    247  CB  LYS    44      17.217   3.531 -12.735  1.00 10.00      A   
ATOM    248  CG  LYS    44      17.263   4.316 -14.037  1.00 10.00      A   
ATOM    249  CD  LYS    44      18.695   4.520 -14.500  1.00 10.00      A   
ATOM    250  CE  LYS    44      18.754   4.832 -15.988  1.00 10.00      A   
ATOM    251  NZ  LYS    44      18.453   3.635 -16.819  1.00 10.00      A   
ATOM    252  HZ1 LYS    44      17.547   3.219 -16.537  1.00 10.00      A   
ATOM    253  HZ2 LYS    44      19.197   2.918 -16.699  1.00 10.00      A   
ATOM    254  HZ3 LYS    44      18.401   3.900 -17.825  1.00 10.00      A   
ATOM    255  C   LYS    44      15.705   2.123 -11.321  1.00 10.00      A   
ATOM    256  O   LYS    44      15.331   1.085 -11.873  1.00 10.00      A   
ATOM    257  N   ARG    45      16.010   2.195 -10.028  1.00 10.00      A   
ATOM    258  HN  ARG    45      16.290   3.059  -9.653  1.00 10.00      A   
ATOM    259  CA  ARG    45      15.941   1.029  -9.154  1.00 10.00      A   
ATOM    260  CB  ARG    45      16.506   1.345  -7.764  1.00 10.00      A   
ATOM    261  CG  ARG    45      17.896   0.774  -7.514  1.00 10.00      A   
ATOM    262  CD  ARG    45      18.858   1.164  -8.625  1.00 10.00      A   
ATOM    263  NE  ARG    45      20.168   0.539  -8.470  1.00 10.00      A   
ATOM    264  HE  ARG    45      20.193  -0.375  -8.104  1.00 10.00      A   
ATOM    265  CZ  ARG    45      21.314   1.129  -8.808  1.00 10.00      A   
ATOM    266  NH1 ARG    45      21.307   2.353  -9.320  1.00 10.00      A   
ATOM    267 HH11 ARG    45      22.204   2.818  -9.586  1.00 10.00      A   
ATOM    268 HH12 ARG    45      20.406   2.853  -9.463  1.00 10.00      A   
ATOM    269  NH2 ARG    45      22.465   0.492  -8.645  1.00 10.00      A   
ATOM    270 HH21 ARG    45      22.482  -0.473  -8.255  1.00 10.00      A   
ATOM    271 HH22 ARG    45      23.362   0.956  -8.909  1.00 10.00      A   
ATOM    272  C   ARG    45      14.511   0.520  -9.046  1.00 10.00      A   
ATOM    273  O   ARG    45      14.269  -0.689  -9.041  1.00 10.00      A   
ATOM    274  N   THR    46      13.565   1.447  -8.977  1.00 10.00      A   
ATOM    275  HN  THR    46      13.817   2.396  -8.988  1.00 10.00      A   
ATOM    276  CA  THR    46      12.161   1.089  -8.882  1.00 10.00      A   
ATOM    277  CB  THR    46      11.287   2.330  -8.617  1.00 10.00      A   
ATOM    278  OG1 THR    46      11.965   3.207  -7.706  1.00 10.00      A   
ATOM    279  HG1 THR    46      12.274   2.696  -6.943  1.00 10.00      A   
ATOM    280  CG2 THR    46       9.953   1.917  -8.011  1.00 10.00      A   
ATOM    281  C   THR    46      11.701   0.425 -10.179  1.00 10.00      A   
ATOM    282  O   THR    46      10.986  -0.577 -10.161  1.00 10.00      A   
ATOM    283  N   LYS    47      12.147   0.977 -11.301  1.00 10.00      A   
ATOM    284  HN  LYS    47      12.740   1.756 -11.247  1.00 10.00      A   
ATOM    285  CA  LYS    47      11.779   0.461 -12.611  1.00 10.00      A   
ATOM    286  CB  LYS    47      12.168   1.451 -13.708  1.00 10.00      A   
ATOM    287  CG  LYS    47      11.507   2.813 -13.561  1.00 10.00      A   
ATOM    288  CD  LYS    47      11.781   3.704 -14.759  1.00 10.00      A   
ATOM    289  CE  LYS    47      11.106   5.057 -14.605  1.00 10.00      A   
ATOM    290  NZ  LYS    47      11.176   5.851 -15.859  1.00 10.00      A   
ATOM    291  HZ1 LYS    47      10.674   5.358 -16.626  1.00 10.00      A   
ATOM    292  HZ2 LYS    47      12.168   5.984 -16.143  1.00 10.00      A   
ATOM    293  HZ3 LYS    47      10.741   6.784 -15.718  1.00 10.00      A   
ATOM    294  C   LYS    47      12.386  -0.915 -12.874  1.00 10.00      A   
ATOM    295  O   LYS    47      11.765  -1.760 -13.518  1.00 10.00      A   
ATOM    296  N   GLU    48      13.593  -1.141 -12.366  1.00 10.00      A   
ATOM    297  HN  GLU    48      14.046  -0.427 -11.867  1.00 10.00      A   
ATOM    298  CA  GLU    48      14.263  -2.425 -12.547  1.00 10.00      A   
ATOM    299  CB  GLU    48      15.741  -2.341 -12.153  1.00 10.00      A   
ATOM    300  CG  GLU    48      16.548  -3.569 -12.555  1.00 10.00      A   
ATOM    301  CD  GLU    48      17.979  -3.537 -12.061  1.00 10.00      A   
ATOM    302  OE1 GLU    48      18.602  -2.455 -12.094  1.00 10.00      A   
ATOM    303  OE2 GLU    48      18.493  -4.598 -11.645  1.00 10.00      A   
ATOM    304  C   GLU    48      13.561  -3.508 -11.738  1.00 10.00      A   
ATOM    305  O   GLU    48      13.513  -4.668 -12.140  1.00 10.00      A   
ATOM    306  N   HIS    49      12.988  -3.109 -10.609  1.00 10.00      A   
ATOM    307  HN  HIS    49      13.046  -2.161 -10.354  1.00 10.00      A   
ATOM    308  CA  HIS    49      12.276  -4.036  -9.741  1.00 10.00      A   
ATOM    309  CB  HIS    49      12.197  -3.488  -8.314  1.00 10.00      A   
ATOM    310  CG  HIS    49      12.594  -4.469  -7.252  1.00 10.00      A   
ATOM    311  ND1 HIS    49      13.835  -4.464  -6.654  1.00 10.00      A   
ATOM    312  HD1 HIS    49      14.570  -3.843  -6.864  1.00 10.00      A   
ATOM    313  CD2 HIS    49      11.906  -5.484  -6.672  1.00 10.00      A   
ATOM    314  CE1 HIS    49      13.891  -5.421  -5.745  1.00 10.00      A   
ATOM    315  NE2 HIS    49      12.736  -6.055  -5.739  1.00 10.00      A   
ATOM    316  HE2 HIS    49      12.510  -6.812  -5.153  1.00 10.00      A   
ATOM    317  C   HIS    49      10.873  -4.291 -10.275  1.00 10.00      A   
ATOM    318  O   HIS    49      10.093  -5.023  -9.673  1.00 10.00      A   
ATOM    319  N   LYS    50      10.564  -3.672 -11.408  1.00 10.00      A   
ATOM    320  HN  LYS    50      11.235  -3.096 -11.836  1.00 10.00      A   
ATOM    321  CA  LYS    50       9.260  -3.825 -12.038  1.00 10.00      A   
ATOM    322  CB  LYS    50       8.629  -2.456 -12.307  1.00 10.00      A   
ATOM    323  CG  LYS    50       8.074  -1.773 -11.071  1.00 10.00      A   
ATOM    324  CD  LYS    50       6.986  -2.612 -10.432  1.00 10.00      A   
ATOM    325  CE  LYS    50       6.355  -1.888  -9.260  1.00 10.00      A   
ATOM    326  NZ  LYS    50       5.099  -2.550  -8.833  1.00 10.00      A   
ATOM    327  HZ1 LYS    50       4.632  -1.991  -8.083  1.00 10.00      A   
ATOM    328  HZ2 LYS    50       5.301  -3.502  -8.466  1.00 10.00      A   
ATOM    329  HZ3 LYS    50       4.451  -2.635  -9.640  1.00 10.00      A   
ATOM    330  C   LYS    50       9.375  -4.605 -13.342  1.00 10.00      A   
ATOM    331  O   LYS    50       8.459  -4.605 -14.163  1.00 10.00      A   
ATOM    332  N   LYS    51      10.496  -5.290 -13.516  1.00 10.00      A   
ATOM    333  HN  LYS    51      11.179  -5.275 -12.813  1.00 10.00      A   
ATOM    334  CA  LYS    51      10.740  -6.072 -14.722  1.00 10.00      A   
ATOM    335  CB  LYS    51      12.239  -6.111 -15.032  1.00 10.00      A   
ATOM    336  CG  LYS    51      12.820  -4.771 -15.456  1.00 10.00      A   
ATOM    337  CD  LYS    51      14.339  -4.813 -15.537  1.00 10.00      A   
ATOM    338  CE  LYS    51      14.819  -5.740 -16.641  1.00 10.00      A   
ATOM    339  NZ  LYS    51      16.298  -5.698 -16.796  1.00 10.00      A   
ATOM    340  HZ1 LYS    51      16.606  -4.732 -17.025  1.00 10.00      A   
ATOM    341  HZ2 LYS    51      16.596  -6.334 -17.561  1.00 10.00      A   
ATOM    342  HZ3 LYS    51      16.760  -5.998 -15.914  1.00 10.00      A   
ATOM    343  C   LYS    51      10.193  -7.488 -14.578  1.00 10.00      A   
ATOM    344  O   LYS    51      10.673  -8.422 -15.223  1.00 10.00      A   
ATOM    345  N   LEU    52       9.166  -7.642 -13.751  1.00 10.00      A   
ATOM    346  HN  LEU    52       8.811  -6.858 -13.283  1.00 10.00      A   
ATOM    347  CA  LEU    52       8.548  -8.941 -13.520  1.00 10.00      A   
ATOM    348  CB  LEU    52       7.877  -8.966 -12.144  1.00 10.00      A   
ATOM    349  CG  LEU    52       8.776  -8.647 -10.947  1.00 10.00      A   
ATOM    350  CD1 LEU    52       7.968  -8.624  -9.659  1.00 10.00      A   
ATOM    351  CD2 LEU    52       9.923  -9.642 -10.849  1.00 10.00      A   
ATOM    352  C   LEU    52       7.528  -9.264 -14.608  1.00 10.00      A   
ATOM    353  O   LEU    52       6.503  -9.897 -14.347  1.00 10.00      A   
ATOM    354  N   MET    53       7.811  -8.820 -15.830  1.00 10.00      A   
ATOM    355  HN  MET    53       8.643  -8.318 -15.973  1.00 10.00      A   
ATOM    356  CA  MET    53       6.920  -9.059 -16.958  1.00 10.00      A   
ATOM    357  CB  MET    53       6.905  -7.859 -17.913  1.00 10.00      A   
ATOM    358  CG  MET    53       8.189  -7.673 -18.706  1.00 10.00      A   
ATOM    359  SD  MET    53       7.971  -6.612 -20.145  1.00 10.00      A   
ATOM    360  CE  MET    53       6.858  -7.608 -21.137  1.00 10.00      A   
ATOM    361  C   MET    53       7.338 -10.316 -17.706  1.00 10.00      A   
ATOM    362  O   MET    53       6.572 -10.864 -18.499  1.00 10.00      A   
ATOM    363  N   ASP    54       8.560 -10.769 -17.443  1.00 10.00      A   
ATOM    364  HN  ASP    54       9.116 -10.288 -16.794  1.00 10.00      A   
ATOM    365  CA  ASP    54       9.094 -11.963 -18.091  1.00 10.00      A   
ATOM    366  CB  ASP    54      10.623 -12.016 -17.981  1.00 10.00      A   
ATOM    367  CG  ASP    54      11.318 -10.940 -18.791  1.00 10.00      A   
ATOM    368  OD1 ASP    54      11.054 -10.836 -20.009  1.00 10.00      A   
ATOM    369  OD2 ASP    54      12.140 -10.192 -18.214  1.00 10.00      A   
ATOM    370  C   ASP    54       8.485 -13.214 -17.479  1.00 10.00      A   
ATOM    371  O   ASP    54       8.483 -14.286 -18.085  1.00 10.00      A   
ATOM    372  N   SER    55       7.975 -13.065 -16.269  1.00 10.00      A   
ATOM    373  HN  SER    55       8.023 -12.191 -15.833  1.00 10.00      A   
ATOM    374  CB  SER    55       7.475 -13.925 -14.058  1.00 10.00      A   
ATOM    375  OG  SER    55       8.352 -12.838 -13.792  1.00 10.00      A   
ATOM    376  HG  SER    55       8.659 -12.896 -12.878  1.00 10.00      A   
ATOM    377  CA  SER    55       7.347 -14.162 -15.561  1.00 10.00      A   
ATOM    378  C   SER    55       5.877 -14.257 -15.954  1.00 10.00      A   
ATOM    379  O   SER    55       5.508 -15.207 -16.680  1.00 10.00      A   
ATOM    380  OXT SER    55       5.098 -13.361 -15.555  1.00 10.00      A   
ATOM    381  CB  VAL     6     -36.684  -4.923  18.622  1.00 10.00      B   
ATOM    382  CG1 VAL     6     -37.219  -4.290  19.897  1.00 10.00      B   
ATOM    383  CG2 VAL     6     -35.527  -5.864  18.928  1.00 10.00      B   
ATOM    384  C   VAL     6     -37.379  -5.935  16.436  1.00 10.00      B   
ATOM    385  O   VAL     6     -36.856  -7.009  16.127  1.00 10.00      B   
ATOM    386  N   VAL     6     -38.210  -6.915  18.550  1.00 10.00      B   
ATOM    387  HT1 VAL     6     -37.432  -7.600  18.519  1.00 10.00      B   
ATOM    388  HT2 VAL     6     -39.036  -7.329  18.074  1.00 10.00      B   
ATOM    389  HT3 VAL     6     -38.455  -6.729  19.541  1.00 10.00      B   
ATOM    390  CA  VAL     6     -37.813  -5.662  17.872  1.00 10.00      B   
ATOM    391  N   LEU     7     -37.588  -4.958  15.569  1.00 10.00      B   
ATOM    392  HN  LEU     7     -37.991  -4.118  15.881  1.00 10.00      B   
ATOM    393  CA  LEU     7     -37.231  -5.087  14.164  1.00 10.00      B   
ATOM    394  CB  LEU     7     -38.164  -4.247  13.288  1.00 10.00      B   
ATOM    395  CG  LEU     7     -39.593  -4.777  13.131  1.00 10.00      B   
ATOM    396  CD1 LEU     7     -40.481  -3.730  12.482  1.00 10.00      B   
ATOM    397  CD2 LEU     7     -39.600  -6.064  12.317  1.00 10.00      B   
ATOM    398  C   LEU     7     -35.773  -4.713  13.915  1.00 10.00      B   
ATOM    399  O   LEU     7     -35.255  -4.909  12.815  1.00 10.00      B   
ATOM    400  N   ASP     8     -35.116  -4.184  14.946  1.00 10.00      B   
ATOM    401  HN  ASP     8     -35.595  -4.034  15.789  1.00 10.00      B   
ATOM    402  CA  ASP     8     -33.714  -3.790  14.852  1.00 10.00      B   
ATOM    403  CB  ASP     8     -33.226  -3.278  16.208  1.00 10.00      B   
ATOM    404  CG  ASP     8     -31.901  -2.547  16.115  1.00 10.00      B   
ATOM    405  OD1 ASP     8     -30.843  -3.210  16.115  1.00 10.00      B   
ATOM    406  OD2 ASP     8     -31.911  -1.300  16.057  1.00 10.00      B   
ATOM    407  C   ASP     8     -32.853  -4.967  14.406  1.00 10.00      B   
ATOM    408  O   ASP     8     -32.015  -4.838  13.511  1.00 10.00      B   
ATOM    409  N   ARG     9     -33.088  -6.126  15.016  1.00 10.00      B   
ATOM    410  HN  ARG     9     -33.778  -6.166  15.710  1.00 10.00      B   
ATOM    411  CA  ARG     9     -32.341  -7.336  14.683  1.00 10.00      B   
ATOM    412  CB  ARG     9     -32.580  -8.433  15.723  1.00 10.00      B   
ATOM    413  CG  ARG     9     -32.336  -8.002  17.159  1.00 10.00      B   
ATOM    414  CD  ARG     9     -32.489  -9.174  18.114  1.00 10.00      B   
ATOM    415  NE  ARG     9     -32.662  -8.737  19.501  1.00 10.00      B   
ATOM    416  HE  ARG     9     -32.245  -7.880  19.759  1.00 10.00      B   
ATOM    417  CZ  ARG     9     -33.341  -9.430  20.421  1.00 10.00      B   
ATOM    418  NH1 ARG     9     -33.902 -10.589  20.093  1.00 10.00      B   
ATOM    419 HH11 ARG     9     -33.811 -10.957  19.120  1.00 10.00      B   
ATOM    420 HH12 ARG     9     -34.438 -11.137  20.802  1.00 10.00      B   
ATOM    421  NH2 ARG     9     -33.456  -8.964  21.663  1.00 10.00      B   
ATOM    422 HH21 ARG     9     -33.990  -9.505  22.384  1.00 10.00      B   
ATOM    423 HH22 ARG     9     -33.017  -8.053  21.926  1.00 10.00      B   
ATOM    424  C   ARG     9     -32.726  -7.846  13.300  1.00 10.00      B   
ATOM    425  O   ARG     9     -31.903  -8.416  12.589  1.00 10.00      B   
ATOM    426  N   TYR    10     -33.982  -7.627  12.929  1.00 10.00      B   
ATOM    427  HN  TYR    10     -34.582  -7.164  13.547  1.00 10.00      B   
ATOM    428  CA  TYR    10     -34.496  -8.051  11.631  1.00 10.00      B   
ATOM    429  CB  TYR    10     -35.997  -7.751  11.542  1.00 10.00      B   
ATOM    430  CG  TYR    10     -36.582  -7.792  10.146  1.00 10.00      B   
ATOM    431  CD1 TYR    10     -36.632  -8.975   9.419  1.00 10.00      B   
ATOM    432  CD2 TYR    10     -37.102  -6.642   9.563  1.00 10.00      B   
ATOM    433  CE1 TYR    10     -37.184  -9.008   8.152  1.00 10.00      B   
ATOM    434  CE2 TYR    10     -37.651  -6.668   8.298  1.00 10.00      B   
ATOM    435  CZ  TYR    10     -37.692  -7.851   7.595  1.00 10.00      B   
ATOM    436  OH  TYR    10     -38.249  -7.879   6.335  1.00 10.00      B   
ATOM    437  HH  TYR    10     -38.685  -7.023   6.153  1.00 10.00      B   
ATOM    438  C   TYR    10     -33.731  -7.367  10.501  1.00 10.00      B   
ATOM    439  O   TYR    10     -33.273  -8.021   9.561  1.00 10.00      B   
ATOM    440  N   ILE    11     -33.586  -6.052  10.607  1.00 10.00      B   
ATOM    441  HN  ILE    11     -33.979  -5.587  11.379  1.00 10.00      B   
ATOM    442  CA  ILE    11     -32.862  -5.280   9.608  1.00 10.00      B   
ATOM    443  CB  ILE    11     -33.075  -3.765   9.807  1.00 10.00      B   
ATOM    444  CG1 ILE    11     -34.559  -3.420   9.639  1.00 10.00      B   
ATOM    445  CG2 ILE    11     -32.228  -2.965   8.826  1.00 10.00      B   
ATOM    446  CD1 ILE    11     -34.884  -1.958   9.851  1.00 10.00      B   
ATOM    447  C   ILE    11     -31.377  -5.621   9.672  1.00 10.00      B   
ATOM    448  O   ILE    11     -30.719  -5.769   8.642  1.00 10.00      B   
ATOM    449  N   GLY    12     -30.871  -5.771  10.896  1.00 10.00      B   
ATOM    450  HN  GLY    12     -31.454  -5.644  11.674  1.00 10.00      B   
ATOM    451  CA  GLY    12     -29.474  -6.111  11.097  1.00 10.00      B   
ATOM    452  C   GLY    12     -29.108  -7.416  10.421  1.00 10.00      B   
ATOM    453  O   GLY    12     -28.093  -7.502   9.727  1.00 10.00      B   
ATOM    454  N   LYS    13     -29.944  -8.430  10.613  1.00 10.00      B   
ATOM    455  HN  LYS    13     -30.734  -8.297  11.183  1.00 10.00      B   
ATOM    456  CA  LYS    13     -29.720  -9.739  10.014  1.00 10.00      B   
ATOM    457  CB  LYS    13     -30.766 -10.737  10.511  1.00 10.00      B   
ATOM    458  CG  LYS    13     -30.332 -11.550  11.718  1.00 10.00      B   
ATOM    459  CD  LYS    13     -31.413 -12.535  12.136  1.00 10.00      B   
ATOM    460  CE  LYS    13     -30.840 -13.642  13.006  1.00 10.00      B   
ATOM    461  NZ  LYS    13     -31.902 -14.414  13.706  1.00 10.00      B   
ATOM    462  HZ1 LYS    13     -32.580 -14.799  13.018  1.00 10.00      B   
ATOM    463  HZ2 LYS    13     -32.412 -13.798  14.371  1.00 10.00      B   
ATOM    464  HZ3 LYS    13     -31.478 -15.202  14.237  1.00 10.00      B   
ATOM    465  C   LYS    13     -29.769  -9.655   8.494  1.00 10.00      B   
ATOM    466  O   LYS    13     -28.928 -10.230   7.806  1.00 10.00      B   
ATOM    467  N   THR    14     -30.748  -8.915   7.984  1.00 10.00      B   
ATOM    468  HN  THR    14     -31.375  -8.473   8.592  1.00 10.00      B   
ATOM    469  CA  THR    14     -30.920  -8.746   6.547  1.00 10.00      B   
ATOM    470  CB  THR    14     -32.146  -7.862   6.235  1.00 10.00      B   
ATOM    471  OG1 THR    14     -33.307  -8.431   6.860  1.00 10.00      B   
ATOM    472  HG1 THR    14     -33.281  -8.251   7.810  1.00 10.00      B   
ATOM    473  CG2 THR    14     -32.382  -7.767   4.733  1.00 10.00      B   
ATOM    474  C   THR    14     -29.665  -8.151   5.907  1.00 10.00      B   
ATOM    475  O   THR    14     -29.174  -8.657   4.897  1.00 10.00      B   
ATOM    476  N   ILE    15     -29.139  -7.090   6.507  1.00 10.00      B   
ATOM    477  HN  ILE    15     -29.568  -6.731   7.316  1.00 10.00      B   
ATOM    478  CA  ILE    15     -27.938  -6.448   5.988  1.00 10.00      B   
ATOM    479  CB  ILE    15     -27.648  -5.109   6.698  1.00 10.00      B   
ATOM    480  CG1 ILE    15     -28.821  -4.142   6.500  1.00 10.00      B   
ATOM    481  CG2 ILE    15     -26.357  -4.491   6.172  1.00 10.00      B   
ATOM    482  CD1 ILE    15     -28.664  -2.827   7.235  1.00 10.00      B   
ATOM    483  C   ILE    15     -26.738  -7.385   6.109  1.00 10.00      B   
ATOM    484  O   ILE    15     -25.917  -7.478   5.194  1.00 10.00      B   
ATOM    485  N   PHE    16     -26.670  -8.107   7.222  1.00 10.00      B   
ATOM    486  HN  PHE    16     -27.376  -8.007   7.897  1.00 10.00      B   
ATOM    487  CA  PHE    16     -25.581  -9.046   7.473  1.00 10.00      B   
ATOM    488  CB  PHE    16     -25.762  -9.725   8.835  1.00 10.00      B   
ATOM    489  CG  PHE    16     -24.627 -10.627   9.233  1.00 10.00      B   
ATOM    490  CD1 PHE    16     -23.431 -10.100   9.689  1.00 10.00      B   
ATOM    491  CD2 PHE    16     -24.760 -12.004   9.152  1.00 10.00      B   
ATOM    492  CE1 PHE    16     -22.387 -10.927  10.058  1.00 10.00      B   
ATOM    493  CE2 PHE    16     -23.720 -12.838   9.519  1.00 10.00      B   
ATOM    494  CZ  PHE    16     -22.532 -12.298   9.970  1.00 10.00      B   
ATOM    495  C   PHE    16     -25.487 -10.093   6.361  1.00 10.00      B   
ATOM    496  O   PHE    16     -24.414 -10.316   5.793  1.00 10.00      B   
ATOM    497  N   THR    17     -26.615 -10.722   6.038  1.00 10.00      B   
ATOM    498  HN  THR    17     -27.449 -10.505   6.519  1.00 10.00      B   
ATOM    499  CA  THR    17     -26.641 -11.733   4.992  1.00 10.00      B   
ATOM    500  CB  THR    17     -27.980 -12.490   4.950  1.00 10.00      B   
ATOM    501  OG1 THR    17     -29.047 -11.606   5.321  1.00 10.00      B   
ATOM    502  HG1 THR    17     -29.395 -11.175   4.528  1.00 10.00      B   
ATOM    503  CG2 THR    17     -27.948 -13.674   5.904  1.00 10.00      B   
ATOM    504  C   THR    17     -26.343 -11.125   3.628  1.00 10.00      B   
ATOM    505  O   THR    17     -25.714 -11.758   2.782  1.00 10.00      B   
ATOM    506  N   THR    18     -26.788  -9.891   3.422  1.00 10.00      B   
ATOM    507  HN  THR    18     -27.295  -9.442   4.131  1.00 10.00      B   
ATOM    508  CA  THR    18     -26.551  -9.197   2.167  1.00 10.00      B   
ATOM    509  CB  THR    18     -27.335  -7.871   2.100  1.00 10.00      B   
ATOM    510  OG1 THR    18     -28.723  -8.133   2.350  1.00 10.00      B   
ATOM    511  HG1 THR    18     -28.876  -8.192   3.305  1.00 10.00      B   
ATOM    512  CG2 THR    18     -27.191  -7.235   0.726  1.00 10.00      B   
ATOM    513  C   THR    18     -25.058  -8.938   1.970  1.00 10.00      B   
ATOM    514  O   THR    18     -24.529  -9.103   0.866  1.00 10.00      B   
ATOM    515  N   ILE    19     -24.383  -8.546   3.049  1.00 10.00      B   
ATOM    516  HN  ILE    19     -24.866  -8.420   3.897  1.00 10.00      B   
ATOM    517  CA  ILE    19     -22.949  -8.285   3.008  1.00 10.00      B   
ATOM    518  CB  ILE    19     -22.445  -7.709   4.355  1.00 10.00      B   
ATOM    519  CG1 ILE    19     -23.043  -6.320   4.620  1.00 10.00      B   
ATOM    520  CG2 ILE    19     -20.922  -7.663   4.404  1.00 10.00      B   
ATOM    521  CD1 ILE    19     -22.597  -5.248   3.646  1.00 10.00      B   
ATOM    522  C   ILE    19     -22.196  -9.577   2.700  1.00 10.00      B   
ATOM    523  O   ILE    19     -21.323  -9.613   1.833  1.00 10.00      B   
ATOM    524  N   MET    20     -22.560 -10.641   3.406  1.00 10.00      B   
ATOM    525  HN  MET    20     -23.268 -10.546   4.080  1.00 10.00      B   
ATOM    526  CA  MET    20     -21.931 -11.940   3.218  1.00 10.00      B   
ATOM    527  CB  MET    20     -22.421 -12.939   4.270  1.00 10.00      B   
ATOM    528  CG  MET    20     -21.937 -12.647   5.682  1.00 10.00      B   
ATOM    529  SD  MET    20     -20.146 -12.782   5.854  1.00 10.00      B   
ATOM    530  CE  MET    20     -19.930 -14.556   5.762  1.00 10.00      B   
ATOM    531  C   MET    20     -22.191 -12.479   1.815  1.00 10.00      B   
ATOM    532  O   MET    20     -21.286 -13.007   1.171  1.00 10.00      B   
ATOM    533  N   MET    21     -23.427 -12.327   1.346  1.00 10.00      B   
ATOM    534  HN  MET    21     -24.103 -11.894   1.916  1.00 10.00      B   
ATOM    535  CA  MET    21     -23.820 -12.796   0.018  1.00 10.00      B   
ATOM    536  CB  MET    21     -25.308 -12.525  -0.236  1.00 10.00      B   
ATOM    537  CG  MET    21     -25.794 -12.960  -1.614  1.00 10.00      B   
ATOM    538  SD  MET    21     -27.480 -12.422  -1.973  1.00 10.00      B   
ATOM    539  CE  MET    21     -27.291 -10.643  -1.905  1.00 10.00      B   
ATOM    540  C   MET    21     -22.981 -12.147  -1.076  1.00 10.00      B   
ATOM    541  O   MET    21     -22.421 -12.835  -1.933  1.00 10.00      B   
ATOM    542  N   THR    22     -22.885 -10.822  -1.039  1.00 10.00      B   
ATOM    543  HN  THR    22     -23.336 -10.325  -0.322  1.00 10.00      B   
ATOM    544  CA  THR    22     -22.109 -10.093  -2.033  1.00 10.00      B   
ATOM    545  CB  THR    22     -22.281  -8.570  -1.883  1.00 10.00      B   
ATOM    546  OG1 THR    22     -22.383  -8.233  -0.495  1.00 10.00      B   
ATOM    547  HG1 THR    22     -23.292  -8.368  -0.198  1.00 10.00      B   
ATOM    548  CG2 THR    22     -23.537  -8.101  -2.601  1.00 10.00      B   
ATOM    549  C   THR    22     -20.635 -10.461  -1.925  1.00 10.00      B   
ATOM    550  O   THR    22     -19.949 -10.611  -2.934  1.00 10.00      B   
ATOM    551  N   LEU    23     -20.172 -10.627  -0.687  1.00 10.00      B   
ATOM    552  HN  LEU    23     -20.784 -10.488   0.071  1.00 10.00      B   
ATOM    553  CA  LEU    23     -18.789 -10.997  -0.416  1.00 10.00      B   
ATOM    554  CB  LEU    23     -18.539 -11.036   1.091  1.00 10.00      B   
ATOM    555  CG  LEU    23     -17.600  -9.970   1.656  1.00 10.00      B   
ATOM    556  CD1 LEU    23     -17.999  -8.584   1.174  1.00 10.00      B   
ATOM    557  CD2 LEU    23     -17.592 -10.025   3.173  1.00 10.00      B   
ATOM    558  C   LEU    23     -18.471 -12.355  -1.023  1.00 10.00      B   
ATOM    559  O   LEU    23     -17.466 -12.513  -1.713  1.00 10.00      B   
ATOM    560  N   PHE    24     -19.345 -13.329  -0.773  1.00 10.00      B   
ATOM    561  HN  PHE    24     -20.132 -13.133  -0.215  1.00 10.00      B   
ATOM    562  CA  PHE    24     -19.168 -14.679  -1.299  1.00 10.00      B   
ATOM    563  CB  PHE    24     -20.322 -15.590  -0.869  1.00 10.00      B   
ATOM    564  CG  PHE    24     -20.135 -16.227   0.481  1.00 10.00      B   
ATOM    565  CD1 PHE    24     -21.114 -16.120   1.457  1.00 10.00      B   
ATOM    566  CD2 PHE    24     -18.983 -16.938   0.772  1.00 10.00      B   
ATOM    567  CE1 PHE    24     -20.947 -16.710   2.695  1.00 10.00      B   
ATOM    568  CE2 PHE    24     -18.810 -17.529   2.008  1.00 10.00      B   
ATOM    569  CZ  PHE    24     -19.792 -17.415   2.973  1.00 10.00      B   
ATOM    570  C   PHE    24     -19.066 -14.653  -2.817  1.00 10.00      B   
ATOM    571  O   PHE    24     -18.180 -15.280  -3.404  1.00 10.00      B   
ATOM    572  N   MET    25     -19.965 -13.907  -3.447  1.00 10.00      B   
ATOM    573  HN  MET    25     -20.645 -13.430  -2.920  1.00 10.00      B   
ATOM    574  CA  MET    25     -19.977 -13.785  -4.897  1.00 10.00      B   
ATOM    575  CB  MET    25     -21.199 -12.997  -5.365  1.00 10.00      B   
ATOM    576  CG  MET    25     -22.503 -13.768  -5.275  1.00 10.00      B   
ATOM    577  SD  MET    25     -23.939 -12.754  -5.675  1.00 10.00      B   
ATOM    578  CE  MET    25     -25.248 -13.975  -5.581  1.00 10.00      B   
ATOM    579  C   MET    25     -18.695 -13.126  -5.396  1.00 10.00      B   
ATOM    580  O   MET    25     -18.083 -13.594  -6.355  1.00 10.00      B   
ATOM    581  N   LEU    26     -18.283 -12.054  -4.728  1.00 10.00      B   
ATOM    582  HN  LEU    26     -18.811 -11.735  -3.961  1.00 10.00      B   
ATOM    583  CA  LEU    26     -17.072 -11.334  -5.104  1.00 10.00      B   
ATOM    584  CB  LEU    26     -16.906 -10.064  -4.265  1.00 10.00      B   
ATOM    585  CG  LEU    26     -17.755  -8.870  -4.696  1.00 10.00      B   
ATOM    586  CD1 LEU    26     -17.545  -7.695  -3.756  1.00 10.00      B   
ATOM    587  CD2 LEU    26     -17.430  -8.478  -6.127  1.00 10.00      B   
ATOM    588  C   LEU    26     -15.832 -12.212  -4.988  1.00 10.00      B   
ATOM    589  O   LEU    26     -14.995 -12.242  -5.895  1.00 10.00      B   
ATOM    590  N   VAL    27     -15.715 -12.927  -3.875  1.00 10.00      B   
ATOM    591  HN  VAL    27     -16.413 -12.855  -3.182  1.00 10.00      B   
ATOM    592  CA  VAL    27     -14.575 -13.809  -3.650  1.00 10.00      B   
ATOM    593  CB  VAL    27     -14.598 -14.438  -2.237  1.00 10.00      B   
ATOM    594  CG1 VAL    27     -13.477 -15.456  -2.072  1.00 10.00      B   
ATOM    595  CG2 VAL    27     -14.485 -13.357  -1.175  1.00 10.00      B   
ATOM    596  C   VAL    27     -14.527 -14.911  -4.703  1.00 10.00      B   
ATOM    597  O   VAL    27     -13.493 -15.130  -5.335  1.00 10.00      B   
ATOM    598  N   SER    28     -15.658 -15.574  -4.906  1.00 10.00      B   
ATOM    599  HN  SER    28     -16.455 -15.330  -4.386  1.00 10.00      B   
ATOM    600  CA  SER    28     -15.751 -16.660  -5.874  1.00 10.00      B   
ATOM    601  CB  SER    28     -17.098 -17.375  -5.745  1.00 10.00      B   
ATOM    602  OG  SER    28     -17.411 -17.618  -4.381  1.00 10.00      B   
ATOM    603  HG  SER    28     -17.740 -16.803  -3.978  1.00 10.00      B   
ATOM    604  C   SER    28     -15.533 -16.173  -7.309  1.00 10.00      B   
ATOM    605  O   SER    28     -14.992 -16.897  -8.144  1.00 10.00      B   
ATOM    606  N   LEU    29     -15.955 -14.948  -7.593  1.00 10.00      B   
ATOM    607  HN  LEU    29     -16.386 -14.416  -6.890  1.00 10.00      B   
ATOM    608  CA  LEU    29     -15.802 -14.377  -8.926  1.00 10.00      B   
ATOM    609  CB  LEU    29     -16.708 -13.154  -9.105  1.00 10.00      B   
ATOM    610  CG  LEU    29     -16.766 -12.543 -10.507  1.00 10.00      B   
ATOM    611  CD1 LEU    29     -17.350 -13.531 -11.504  1.00 10.00      B   
ATOM    612  CD2 LEU    29     -17.568 -11.251 -10.495  1.00 10.00      B   
ATOM    613  C   LEU    29     -14.346 -14.011  -9.207  1.00 10.00      B   
ATOM    614  O   LEU    29     -13.741 -14.525 -10.146  1.00 10.00      B   
ATOM    615  N   SER    30     -13.779 -13.143  -8.375  1.00 10.00      B   
ATOM    616  HN  SER    30     -14.305 -12.790  -7.622  1.00 10.00      B   
ATOM    617  CA  SER    30     -12.395 -12.706  -8.550  1.00 10.00      B   
ATOM    618  CB  SER    30     -12.054 -11.599  -7.552  1.00 10.00      B   
ATOM    619  OG  SER    30     -12.352 -12.004  -6.224  1.00 10.00      B   
ATOM    620  HG  SER    30     -13.307 -11.947  -6.078  1.00 10.00      B   
ATOM    621  C   SER    30     -11.421 -13.871  -8.401  1.00 10.00      B   
ATOM    622  O   SER    30     -10.363 -13.896  -9.031  1.00 10.00      B   
ATOM    623  N   GLY    31     -11.795 -14.836  -7.563  1.00 10.00      B   
ATOM    624  HN  GLY    31     -12.654 -14.755  -7.091  1.00 10.00      B   
ATOM    625  CA  GLY    31     -10.960 -15.997  -7.334  1.00 10.00      B   
ATOM    626  C   GLY    31     -10.706 -16.784  -8.601  1.00 10.00      B   
ATOM    627  O   GLY    31      -9.560 -17.071  -8.935  1.00 10.00      B   
ATOM    628  N   ILE    32     -11.774 -17.106  -9.325  1.00 10.00      B   
ATOM    629  HN  ILE    32     -12.664 -16.826  -9.020  1.00 10.00      B   
ATOM    630  CA  ILE    32     -11.647 -17.870 -10.562  1.00 10.00      B   
ATOM    631  CB  ILE    32     -13.002 -18.441 -11.060  1.00 10.00      B   
ATOM    632  CG1 ILE    32     -12.790 -19.471 -12.174  1.00 10.00      B   
ATOM    633  CG2 ILE    32     -13.942 -17.340 -11.526  1.00 10.00      B   
ATOM    634  CD1 ILE    32     -12.104 -20.739 -11.712  1.00 10.00      B   
ATOM    635  C   ILE    32     -10.954 -17.057 -11.660  1.00 10.00      B   
ATOM    636  O   ILE    32     -10.177 -17.602 -12.444  1.00 10.00      B   
ATOM    637  N   ILE    33     -11.214 -15.750 -11.691  1.00 10.00      B   
ATOM    638  HN  ILE    33     -11.827 -15.368 -11.029  1.00 10.00      B   
ATOM    639  CA  ILE    33     -10.611 -14.874 -12.689  1.00 10.00      B   
ATOM    640  CB  ILE    33     -11.197 -13.446 -12.628  1.00 10.00      B   
ATOM    641  CG1 ILE    33     -12.698 -13.476 -12.929  1.00 10.00      B   
ATOM    642  CG2 ILE    33     -10.476 -12.526 -13.606  1.00 10.00      B   
ATOM    643  CD1 ILE    33     -13.402 -12.156 -12.683  1.00 10.00      B   
ATOM    644  C   ILE    33      -9.094 -14.810 -12.507  1.00 10.00      B   
ATOM    645  O   ILE    33      -8.333 -14.984 -13.458  1.00 10.00      B   
ATOM    646  N   LYS    34      -8.655 -14.579 -11.280  1.00 10.00      B   
ATOM    647  HN  LYS    34      -9.302 -14.460 -10.547  1.00 10.00      B   
ATOM    648  CA  LYS    34      -7.230 -14.501 -10.996  1.00 10.00      B   
ATOM    649  CB  LYS    34      -6.968 -13.835  -9.645  1.00 10.00      B   
ATOM    650  CG  LYS    34      -6.600 -12.364  -9.749  1.00 10.00      B   
ATOM    651  CD  LYS    34      -6.119 -11.812  -8.418  1.00 10.00      B   
ATOM    652  CE  LYS    34      -5.579 -10.396  -8.568  1.00 10.00      B   
ATOM    653  NZ  LYS    34      -4.364 -10.340  -9.423  1.00 10.00      B   
ATOM    654  HZ1 LYS    34      -3.626 -10.967  -9.044  1.00 10.00      B   
ATOM    655  HZ2 LYS    34      -3.993  -9.368  -9.454  1.00 10.00      B   
ATOM    656  HZ3 LYS    34      -4.593 -10.638 -10.393  1.00 10.00      B   
ATOM    657  C   LYS    34      -6.574 -15.878 -11.069  1.00 10.00      B   
ATOM    658  O   LYS    34      -5.384 -15.992 -11.372  1.00 10.00      B   
ATOM    659  N   PHE    35      -7.354 -16.918 -10.792  1.00 10.00      B   
ATOM    660  HN  PHE    35      -8.293 -16.761 -10.541  1.00 10.00      B   
ATOM    661  CA  PHE    35      -6.853 -18.287 -10.837  1.00 10.00      B   
ATOM    662  CB  PHE    35      -7.897 -19.265 -10.283  1.00 10.00      B   
ATOM    663  CG  PHE    35      -7.559 -20.717 -10.487  1.00 10.00      B   
ATOM    664  CD1 PHE    35      -6.403 -21.256  -9.946  1.00 10.00      B   
ATOM    665  CD2 PHE    35      -8.395 -21.539 -11.223  1.00 10.00      B   
ATOM    666  CE1 PHE    35      -6.089 -22.590 -10.136  1.00 10.00      B   
ATOM    667  CE2 PHE    35      -8.090 -22.873 -11.415  1.00 10.00      B   
ATOM    668  CZ  PHE    35      -6.935 -23.398 -10.871  1.00 10.00      B   
ATOM    669  C   PHE    35      -6.466 -18.672 -12.260  1.00 10.00      B   
ATOM    670  O   PHE    35      -5.344 -19.114 -12.509  1.00 10.00      B   
ATOM    671  N   VAL    36      -7.392 -18.481 -13.196  1.00 10.00      B   
ATOM    672  HN  VAL    36      -8.267 -18.108 -12.942  1.00 10.00      B   
ATOM    673  CA  VAL    36      -7.136 -18.815 -14.594  1.00 10.00      B   
ATOM    674  CB  VAL    36      -8.406 -18.749 -15.473  1.00 10.00      B   
ATOM    675  CG1 VAL    36      -9.437 -19.764 -15.000  1.00 10.00      B   
ATOM    676  CG2 VAL    36      -8.998 -17.348 -15.499  1.00 10.00      B   
ATOM    677  C   VAL    36      -6.033 -17.935 -15.177  1.00 10.00      B   
ATOM    678  O   VAL    36      -5.308 -18.345 -16.085  1.00 10.00      B   
ATOM    679  N   ASP    37      -5.900 -16.731 -14.635  1.00 10.00      B   
ATOM    680  HN  ASP    37      -6.511 -16.458 -13.918  1.00 10.00      B   
ATOM    681  CA  ASP    37      -4.876 -15.802 -15.085  1.00 10.00      B   
ATOM    682  CB  ASP    37      -5.136 -14.398 -14.532  1.00 10.00      B   
ATOM    683  CG  ASP    37      -4.296 -13.337 -15.215  1.00 10.00      B   
ATOM    684  OD1 ASP    37      -4.161 -13.387 -16.458  1.00 10.00      B   
ATOM    685  OD2 ASP    37      -3.787 -12.434 -14.517  1.00 10.00      B   
ATOM    686  C   ASP    37      -3.501 -16.294 -14.654  1.00 10.00      B   
ATOM    687  O   ASP    37      -2.524 -16.174 -15.393  1.00 10.00      B   
ATOM    688  N   GLN    38      -3.438 -16.875 -13.459  1.00 10.00      B   
ATOM    689  HN  GLN    38      -4.257 -16.948 -12.920  1.00 10.00      B   
ATOM    690  CA  GLN    38      -2.188 -17.405 -12.928  1.00 10.00      B   
ATOM    691  CB  GLN    38      -2.267 -17.596 -11.412  1.00 10.00      B   
ATOM    692  CG  GLN    38      -1.623 -16.479 -10.606  1.00 10.00      B   
ATOM    693  CD  GLN    38      -0.152 -16.296 -10.921  1.00 10.00      B   
ATOM    694  OE1 GLN    38       0.713 -16.939 -10.322  1.00 10.00      B   
ATOM    695  NE2 GLN    38       0.148 -15.410 -11.858  1.00 10.00      B   
ATOM    696 HE21 GLN    38      -0.587 -14.927 -12.292  1.00 10.00      B   
ATOM    697 HE22 GLN    38       1.092 -15.269 -12.076  1.00 10.00      B   
ATOM    698  C   GLN    38      -1.826 -18.723 -13.600  1.00 10.00      B   
ATOM    699  O   GLN    38      -0.656 -19.091 -13.661  1.00 10.00      B   
ATOM    700  N   LEU    39      -2.837 -19.421 -14.113  1.00 10.00      B   
ATOM    701  HN  LEU    39      -3.749 -19.071 -14.025  1.00 10.00      B   
ATOM    702  CA  LEU    39      -2.634 -20.702 -14.788  1.00 10.00      B   
ATOM    703  CB  LEU    39      -3.968 -21.303 -15.229  1.00 10.00      B   
ATOM    704  CG  LEU    39      -4.863 -21.850 -14.118  1.00 10.00      B   
ATOM    705  CD1 LEU    39      -6.157 -22.395 -14.699  1.00 10.00      B   
ATOM    706  CD2 LEU    39      -4.135 -22.926 -13.329  1.00 10.00      B   
ATOM    707  C   LEU    39      -1.703 -20.559 -15.985  1.00 10.00      B   
ATOM    708  O   LEU    39      -0.972 -21.487 -16.331  1.00 10.00      B   
ATOM    709  N   LYS    40      -1.721 -19.382 -16.604  1.00 10.00      B   
ATOM    710  HN  LYS    40      -2.319 -18.679 -16.273  1.00 10.00      B   
ATOM    711  CA  LYS    40      -0.872 -19.107 -17.760  1.00 10.00      B   
ATOM    712  CB  LYS    40      -1.293 -17.799 -18.441  1.00 10.00      B   
ATOM    713  CG  LYS    40      -2.704 -17.810 -19.011  1.00 10.00      B   
ATOM    714  CD  LYS    40      -2.963 -16.595 -19.891  1.00 10.00      B   
ATOM    715  CE  LYS    40      -3.043 -15.314 -19.073  1.00 10.00      B   
ATOM    716  NZ  LYS    40      -4.393 -15.110 -18.486  1.00 10.00      B   
ATOM    717  HZ1 LYS    40      -5.055 -14.775 -19.216  1.00 10.00      B   
ATOM    718  HZ2 LYS    40      -4.350 -14.398 -17.722  1.00 10.00      B   
ATOM    719  HZ3 LYS    40      -4.757 -16.001 -18.090  1.00 10.00      B   
ATOM    720  C   LYS    40       0.597 -19.024 -17.344  1.00 10.00      B   
ATOM    721  O   LYS    40       1.499 -19.108 -18.179  1.00 10.00      B   
ATOM    722  N   LYS    41       0.826 -18.871 -16.047  1.00 10.00      B   
ATOM    723  HN  LYS    41       0.061 -18.837 -15.428  1.00 10.00      B   
ATOM    724  CA  LYS    41       2.172 -18.765 -15.503  1.00 10.00      B   
ATOM    725  CB  LYS    41       2.400 -17.350 -14.963  1.00 10.00      B   
ATOM    726  CG  LYS    41       2.003 -16.245 -15.930  1.00 10.00      B   
ATOM    727  CD  LYS    41       2.245 -14.874 -15.329  1.00 10.00      B   
ATOM    728  CE  LYS    41       1.954 -13.769 -16.328  1.00 10.00      B   
ATOM    729  NZ  LYS    41       2.622 -12.496 -15.952  1.00 10.00      B   
ATOM    730  HZ1 LYS    41       2.439 -11.766 -16.670  1.00 10.00      B   
ATOM    731  HZ2 LYS    41       3.654 -12.646 -15.882  1.00 10.00      B   
ATOM    732  HZ3 LYS    41       2.271 -12.160 -15.032  1.00 10.00      B   
ATOM    733  C   LYS    41       2.377 -19.786 -14.386  1.00 10.00      B   
ATOM    734  O   LYS    41       3.100 -19.538 -13.417  1.00 10.00      B   
ATOM    735  N   ALA    42       1.736 -20.937 -14.530  1.00 10.00      B   
ATOM    736  HN  ALA    42       1.182 -21.078 -15.325  1.00 10.00      B   
ATOM    737  CA  ALA    42       1.836 -21.996 -13.532  1.00 10.00      B   
ATOM    738  CB  ALA    42       0.449 -22.470 -13.117  1.00 10.00      B   
ATOM    739  C   ALA    42       2.673 -23.164 -14.041  1.00 10.00      B   
ATOM    740  O   ALA    42       2.742 -24.216 -13.401  1.00 10.00      B   
ATOM    741  N   GLY    43       3.327 -22.968 -15.180  1.00 10.00      B   
ATOM    742  HN  GLY    43       3.255 -22.099 -15.632  1.00 10.00      B   
ATOM    743  CA  GLY    43       4.147 -24.015 -15.763  1.00 10.00      B   
ATOM    744  C   GLY    43       5.359 -24.356 -14.913  1.00 10.00      B   
ATOM    745  O   GLY    43       5.846 -25.488 -14.933  1.00 10.00      B   
ATOM    746  N   GLN    44       5.843 -23.380 -14.159  1.00 10.00      B   
ATOM    747  HN  GLN    44       5.416 -22.498 -14.185  1.00 10.00      B   
ATOM    748  CA  GLN    44       7.003 -23.585 -13.301  1.00 10.00      B   
ATOM    749  CB  GLN    44       7.974 -22.403 -13.398  1.00 10.00      B   
ATOM    750  CG  GLN    44       8.480 -22.121 -14.804  1.00 10.00      B   
ATOM    751  CD  GLN    44       8.950 -23.365 -15.539  1.00 10.00      B   
ATOM    752  OE1 GLN    44       9.469 -24.309 -14.939  1.00 10.00      B   
ATOM    753  NE2 GLN    44       8.753 -23.377 -16.847  1.00 10.00      B   
ATOM    754 HE21 GLN    44       8.321 -22.595 -17.255  1.00 10.00      B   
ATOM    755 HE22 GLN    44       9.040 -24.162 -17.356  1.00 10.00      B   
ATOM    756  C   GLN    44       6.586 -23.815 -11.854  1.00 10.00      B   
ATOM    757  O   GLN    44       7.424 -23.861 -10.957  1.00 10.00      B   
ATOM    758  N   GLY    45       5.286 -23.970 -11.637  1.00 10.00      B   
ATOM    759  HN  GLY    45       4.665 -23.950 -12.399  1.00 10.00      B   
ATOM    760  CA  GLY    45       4.777 -24.196 -10.300  1.00 10.00      B   
ATOM    761  C   GLY    45       4.167 -25.573 -10.167  1.00 10.00      B   
ATOM    762  O   GLY    45       4.883 -26.564 -10.021  1.00 10.00      B   
ATOM    763  N   SER    46       2.846 -25.635 -10.236  1.00 10.00      B   
ATOM    764  HN  SER    46       2.338 -24.806 -10.370  1.00 10.00      B   
ATOM    765  CA  SER    46       2.120 -26.891 -10.131  1.00 10.00      B   
ATOM    766  CB  SER    46       2.267 -27.502  -8.730  1.00 10.00      B   
ATOM    767  OG  SER    46       2.013 -28.898  -8.749  1.00 10.00      B   
ATOM    768  HG  SER    46       2.846 -29.376  -8.878  1.00 10.00      B   
ATOM    769  C   SER    46       0.653 -26.658 -10.478  1.00 10.00      B   
ATOM    770  O   SER    46       0.278 -25.558 -10.896  1.00 10.00      B   
ATOM    771  N   TYR    47      -0.167 -27.683 -10.289  1.00 10.00      B   
ATOM    772  HN  TYR    47       0.199 -28.518  -9.926  1.00 10.00      B   
ATOM    773  CA  TYR    47      -1.590 -27.606 -10.597  1.00 10.00      B   
ATOM    774  CB  TYR    47      -2.242 -28.984 -10.476  1.00 10.00      B   
ATOM    775  CG  TYR    47      -1.768 -29.985 -11.506  1.00 10.00      B   
ATOM    776  CD1 TYR    47      -0.724 -30.859 -11.225  1.00 10.00      B   
ATOM    777  CD2 TYR    47      -2.368 -30.062 -12.756  1.00 10.00      B   
ATOM    778  CE1 TYR    47      -0.294 -31.781 -12.160  1.00 10.00      B   
ATOM    779  CE2 TYR    47      -1.941 -30.981 -13.696  1.00 10.00      B   
ATOM    780  CZ  TYR    47      -0.906 -31.838 -13.393  1.00 10.00      B   
ATOM    781  OH  TYR    47      -0.486 -32.758 -14.326  1.00 10.00      B   
ATOM    782  HH  TYR    47      -0.354 -32.316 -15.174  1.00 10.00      B   
ATOM    783  C   TYR    47      -2.325 -26.599  -9.713  1.00 10.00      B   
ATOM    784  O   TYR    47      -3.010 -25.710 -10.214  1.00 10.00      B   
ATOM    785  N   ASP    48      -2.173 -26.730  -8.401  1.00 10.00      B   
ATOM    786  HN  ASP    48      -1.604 -27.449  -8.049  1.00 10.00      B   
ATOM    787  CA  ASP    48      -2.852 -25.833  -7.469  1.00 10.00      B   
ATOM    788  CB  ASP    48      -3.821 -26.617  -6.578  1.00 10.00      B   
ATOM    789  CG  ASP    48      -3.118 -27.486  -5.551  1.00 10.00      B   
ATOM    790  OD1 ASP    48      -2.050 -28.055  -5.871  1.00 10.00      B   
ATOM    791  OD2 ASP    48      -3.639 -27.618  -4.424  1.00 10.00      B   
ATOM    792  C   ASP    48      -1.877 -25.042  -6.604  1.00 10.00      B   
ATOM    793  O   ASP    48      -2.294 -24.303  -5.711  1.00 10.00      B   
ATOM    794  N   ALA    49      -0.588 -25.179  -6.887  1.00 10.00      B   
ATOM    795  HN  ALA    49      -0.326 -25.758  -7.629  1.00 10.00      B   
ATOM    796  CA  ALA    49       0.447 -24.484  -6.120  1.00 10.00      B   
ATOM    797  CB  ALA    49       1.834 -24.899  -6.579  1.00 10.00      B   
ATOM    798  C   ALA    49       0.290 -22.967  -6.199  1.00 10.00      B   
ATOM    799  O   ALA    49       0.507 -22.257  -5.215  1.00 10.00      B   
ATOM    800  N   LEU    50      -0.102 -22.478  -7.365  1.00 10.00      B   
ATOM    801  HN  LEU    50      -0.282 -23.092  -8.107  1.00 10.00      B   
ATOM    802  CA  LEU    50      -0.285 -21.047  -7.570  1.00 10.00      B   
ATOM    803  CB  LEU    50       0.452 -20.587  -8.829  1.00 10.00      B   
ATOM    804  CG  LEU    50       1.942 -20.935  -8.899  1.00 10.00      B   
ATOM    805  CD1 LEU    50       2.549 -20.431 -10.199  1.00 10.00      B   
ATOM    806  CD2 LEU    50       2.687 -20.357  -7.705  1.00 10.00      B   
ATOM    807  C   LEU    50      -1.768 -20.713  -7.667  1.00 10.00      B   
ATOM    808  O   LEU    50      -2.149 -19.626  -8.096  1.00 10.00      B   
ATOM    809  N   GLY    51      -2.596 -21.664  -7.261  1.00 10.00      B   
ATOM    810  HN  GLY    51      -2.227 -22.507  -6.924  1.00 10.00      B   
ATOM    811  CA  GLY    51      -4.028 -21.471  -7.303  1.00 10.00      B   
ATOM    812  C   GLY    51      -4.646 -21.561  -5.925  1.00 10.00      B   
ATOM    813  O   GLY    51      -4.548 -20.623  -5.132  1.00 10.00      B   
ATOM    814  N   ALA    52      -5.257 -22.701  -5.626  1.00 10.00      B   
ATOM    815  HN  ALA    52      -5.291 -23.415  -6.299  1.00 10.00      B   
ATOM    816  CA  ALA    52      -5.898 -22.920  -4.333  1.00 10.00      B   
ATOM    817  CB  ALA    52      -6.644 -24.248  -4.316  1.00 10.00      B   
ATOM    818  C   ALA    52      -4.891 -22.863  -3.189  1.00 10.00      B   
ATOM    819  O   ALA    52      -5.259 -22.629  -2.040  1.00 10.00      B   
ATOM    820  N   GLY    53      -3.620 -23.076  -3.509  1.00 10.00      B   
ATOM    821  HN  GLY    53      -3.385 -23.269  -4.445  1.00 10.00      B   
ATOM    822  CA  GLY    53      -2.582 -23.043  -2.496  1.00 10.00      B   
ATOM    823  C   GLY    53      -1.963 -21.667  -2.337  1.00 10.00      B   
ATOM    824  O   GLY    53      -0.951 -21.512  -1.655  1.00 10.00      B   
ATOM    825  N   MET    54      -2.559 -20.668  -2.972  1.00 10.00      B   
ATOM    826  HN  MET    54      -3.356 -20.853  -3.515  1.00 10.00      B   
ATOM    827  CA  MET    54      -2.052 -19.304  -2.882  1.00 10.00      B   
ATOM    828  CB  MET    54      -1.261 -18.939  -4.141  1.00 10.00      B   
ATOM    829  CG  MET    54      -0.528 -17.610  -4.044  1.00 10.00      B   
ATOM    830  SD  MET    54       0.325 -17.162  -5.571  1.00 10.00      B   
ATOM    831  CE  MET    54      -1.068 -16.881  -6.665  1.00 10.00      B   
ATOM    832  C   MET    54      -3.189 -18.312  -2.681  1.00 10.00      B   
ATOM    833  O   MET    54      -3.100 -17.401  -1.858  1.00 10.00      B   
ATOM    834  N   TYR    55      -4.272 -18.505  -3.422  1.00 10.00      B   
ATOM    835  HN  TYR    55      -4.296 -19.261  -4.053  1.00 10.00      B   
ATOM    836  CA  TYR    55      -5.423 -17.619  -3.336  1.00 10.00      B   
ATOM    837  CB  TYR    55      -6.331 -17.762  -4.558  1.00 10.00      B   
ATOM    838  CG  TYR    55      -5.745 -17.100  -5.783  1.00 10.00      B   
ATOM    839  CD1 TYR    55      -5.259 -17.850  -6.845  1.00 10.00      B   
ATOM    840  CD2 TYR    55      -5.655 -15.718  -5.860  1.00 10.00      B   
ATOM    841  CE1 TYR    55      -4.695 -17.236  -7.949  1.00 10.00      B   
ATOM    842  CE2 TYR    55      -5.100 -15.098  -6.958  1.00 10.00      B   
ATOM    843  CZ  TYR    55      -4.621 -15.859  -8.000  1.00 10.00      B   
ATOM    844  OH  TYR    55      -4.058 -15.238  -9.091  1.00 10.00      B   
ATOM    845  HH  TYR    55      -4.380 -15.661  -9.901  1.00 10.00      B   
ATOM    846  C   TYR    55      -6.193 -17.777  -2.031  1.00 10.00      B   
ATOM    847  O   TYR    55      -7.027 -16.937  -1.695  1.00 10.00      B   
ATOM    848  N   THR    56      -5.898 -18.842  -1.297  1.00 10.00      B   
ATOM    849  HN  THR    56      -5.225 -19.474  -1.623  1.00 10.00      B   
ATOM    850  CA  THR    56      -6.539 -19.102  -0.016  1.00 10.00      B   
ATOM    851  CB  THR    56      -5.977 -20.401   0.587  1.00 10.00      B   
ATOM    852  OG1 THR    56      -4.811 -20.788  -0.159  1.00 10.00      B   
ATOM    853  HG1 THR    56      -5.003 -21.596  -0.657  1.00 10.00      B   
ATOM    854  CG2 THR    56      -7.007 -21.516   0.522  1.00 10.00      B   
ATOM    855  C   THR    56      -6.247 -17.945   0.938  1.00 10.00      B   
ATOM    856  O   THR    56      -7.137 -17.434   1.618  1.00 10.00      B   
ATOM    857  N   LEU    57      -4.992 -17.515   0.943  1.00 10.00      B   
ATOM    858  HN  LEU    57      -4.337 -17.954   0.360  1.00 10.00      B   
ATOM    859  CA  LEU    57      -4.558 -16.415   1.791  1.00 10.00      B   
ATOM    860  CB  LEU    57      -3.090 -16.596   2.185  1.00 10.00      B   
ATOM    861  CG  LEU    57      -2.734 -17.923   2.859  1.00 10.00      B   
ATOM    862  CD1 LEU    57      -1.229 -18.055   3.019  1.00 10.00      B   
ATOM    863  CD2 LEU    57      -3.434 -18.058   4.205  1.00 10.00      B   
ATOM    864  C   LEU    57      -4.747 -15.091   1.063  1.00 10.00      B   
ATOM    865  O   LEU    57      -4.899 -14.042   1.684  1.00 10.00      B   
ATOM    866  N   LEU    58      -4.750 -15.154  -0.267  1.00 10.00      B   
ATOM    867  HN  LEU    58      -4.623 -16.023  -0.704  1.00 10.00      B   
ATOM    868  CA  LEU    58      -4.921 -13.963  -1.090  1.00 10.00      B   
ATOM    869  CB  LEU    58      -4.445 -14.201  -2.522  1.00 10.00      B   
ATOM    870  CG  LEU    58      -2.986 -13.845  -2.803  1.00 10.00      B   
ATOM    871  CD1 LEU    58      -2.622 -14.174  -4.242  1.00 10.00      B   
ATOM    872  CD2 LEU    58      -2.731 -12.375  -2.505  1.00 10.00      B   
ATOM    873  C   LEU    58      -6.358 -13.457  -1.073  1.00 10.00      B   
ATOM    874  O   LEU    58      -6.665 -12.410  -1.642  1.00 10.00      B   
ATOM    875  N   SER    59      -7.239 -14.201  -0.420  1.00 10.00      B   
ATOM    876  HN  SER    59      -6.944 -15.037  -0.001  1.00 10.00      B   
ATOM    877  CA  SER    59      -8.632 -13.806  -0.312  1.00 10.00      B   
ATOM    878  CB  SER    59      -9.503 -15.027  -0.001  1.00 10.00      B   
ATOM    879  OG  SER    59      -9.379 -16.013  -1.015  1.00 10.00      B   
ATOM    880  HG  SER    59      -8.440 -16.181  -1.189  1.00 10.00      B   
ATOM    881  C   SER    59      -8.789 -12.745   0.775  1.00 10.00      B   
ATOM    882  O   SER    59      -9.806 -12.059   0.853  1.00 10.00      B   
ATOM    883  N   VAL    60      -7.752 -12.604   1.593  1.00 10.00      B   
ATOM    884  HN  VAL    60      -6.956 -13.159   1.447  1.00 10.00      B   
ATOM    885  CA  VAL    60      -7.754 -11.646   2.689  1.00 10.00      B   
ATOM    886  CB  VAL    60      -6.678 -11.979   3.746  1.00 10.00      B   
ATOM    887  CG1 VAL    60      -6.702 -10.965   4.876  1.00 10.00      B   
ATOM    888  CG2 VAL    60      -6.879 -13.387   4.285  1.00 10.00      B   
ATOM    889  C   VAL    60      -7.611 -10.195   2.206  1.00 10.00      B   
ATOM    890  O   VAL    60      -8.497  -9.378   2.459  1.00 10.00      B   
ATOM    891  N   PRO    61      -6.512  -9.840   1.495  1.00 10.00      B   
ATOM    892  CA  PRO    61      -6.291  -8.467   1.009  1.00 10.00      B   
ATOM    893  CB  PRO    61      -4.992  -8.557   0.199  1.00 10.00      B   
ATOM    894  CG  PRO    61      -4.778 -10.011  -0.046  1.00 10.00      B   
ATOM    895  CD  PRO    61      -5.392 -10.725   1.122  1.00 10.00      B   
ATOM    896  C   PRO    61      -7.432  -7.949   0.134  1.00 10.00      B   
ATOM    897  O   PRO    61      -7.726  -6.749   0.126  1.00 10.00      B   
ATOM    898  N   LYS    62      -8.083  -8.856  -0.588  1.00 10.00      B   
ATOM    899  HN  LYS    62      -7.808  -9.794  -0.529  1.00 10.00      B   
ATOM    900  CA  LYS    62      -9.195  -8.492  -1.462  1.00 10.00      B   
ATOM    901  CB  LYS    62      -9.686  -9.707  -2.253  1.00 10.00      B   
ATOM    902  CG  LYS    62      -8.723 -10.191  -3.326  1.00 10.00      B   
ATOM    903  CD  LYS    62      -9.405 -11.148  -4.293  1.00 10.00      B   
ATOM    904  CE  LYS    62      -9.665 -12.504  -3.655  1.00 10.00      B   
ATOM    905  NZ  LYS    62     -10.943 -13.104  -4.122  1.00 10.00      B   
ATOM    906  HZ1 LYS    62     -11.715 -12.846  -3.476  1.00 10.00      B   
ATOM    907  HZ2 LYS    62     -10.863 -14.140  -4.155  1.00 10.00      B   
ATOM    908  HZ3 LYS    62     -11.178 -12.754  -5.076  1.00 10.00      B   
ATOM    909  C   LYS    62     -10.352  -7.889  -0.668  1.00 10.00      B   
ATOM    910  O   LYS    62     -11.061  -7.005  -1.155  1.00 10.00      B   
ATOM    911  N   ASP    63     -10.512  -8.350   0.564  1.00 10.00      B   
ATOM    912  HN  ASP    63      -9.882  -9.020   0.907  1.00 10.00      B   
ATOM    913  CA  ASP    63     -11.585  -7.883   1.436  1.00 10.00      B   
ATOM    914  CB  ASP    63     -12.047  -9.041   2.330  1.00 10.00      B   
ATOM    915  CG  ASP    63     -13.384  -8.791   3.001  1.00 10.00      B   
ATOM    916  OD1 ASP    63     -14.366  -8.508   2.284  1.00 10.00      B   
ATOM    917  OD2 ASP    63     -13.462  -8.917   4.242  1.00 10.00      B   
ATOM    918  C   ASP    63     -11.122  -6.711   2.296  1.00 10.00      B   
ATOM    919  O   ASP    63     -11.860  -6.214   3.144  1.00 10.00      B   
ATOM    920  N   VAL    64      -9.897  -6.259   2.067  1.00 10.00      B   
ATOM    921  HN  VAL    64      -9.352  -6.678   1.367  1.00 10.00      B   
ATOM    922  CA  VAL    64      -9.347  -5.151   2.839  1.00 10.00      B   
ATOM    923  CB  VAL    64      -7.944  -5.475   3.401  1.00 10.00      B   
ATOM    924  CG1 VAL    64      -7.383  -4.289   4.170  1.00 10.00      B   
ATOM    925  CG2 VAL    64      -7.995  -6.707   4.289  1.00 10.00      B   
ATOM    926  C   VAL    64      -9.295  -3.851   2.037  1.00 10.00      B   
ATOM    927  O   VAL    64      -9.983  -2.884   2.367  1.00 10.00      B   
ATOM    928  N   GLN    65      -8.496  -3.826   0.977  1.00 10.00      B   
ATOM    929  HN  GLN    65      -7.995  -4.634   0.727  1.00 10.00      B   
ATOM    930  CA  GLN    65      -8.349  -2.617   0.173  1.00 10.00      B   
ATOM    931  CB  GLN    65      -6.944  -2.032   0.349  1.00 10.00      B   
ATOM    932  CG  GLN    65      -6.749  -1.217   1.617  1.00 10.00      B   
ATOM    933  CD  GLN    65      -5.291  -0.895   1.876  1.00 10.00      B   
ATOM    934  OE1 GLN    65      -4.766   0.114   1.405  1.00 10.00      B   
ATOM    935  NE2 GLN    65      -4.624  -1.754   2.623  1.00 10.00      B   
ATOM    936 HE21 GLN    65      -5.100  -2.541   2.961  1.00 10.00      B   
ATOM    937 HE22 GLN    65      -3.680  -1.564   2.823  1.00 10.00      B   
ATOM    938  C   GLN    65      -8.610  -2.867  -1.305  1.00 10.00      B   
ATOM    939  O   GLN    65      -8.044  -2.189  -2.160  1.00 10.00      B   
ATOM    940  N   ILE    66      -9.461  -3.830  -1.617  1.00 10.00      B   
ATOM    941  HN  ILE    66      -9.895  -4.346  -0.908  1.00 10.00      B   
ATOM    942  CA  ILE    66      -9.749  -4.121  -3.016  1.00 10.00      B   
ATOM    943  CB  ILE    66      -9.135  -5.458  -3.491  1.00 10.00      B   
ATOM    944  CG1 ILE    66      -7.625  -5.469  -3.225  1.00 10.00      B   
ATOM    945  CG2 ILE    66      -9.407  -5.669  -4.977  1.00 10.00      B   
ATOM    946  CD1 ILE    66      -6.930  -6.743  -3.657  1.00 10.00      B   
ATOM    947  C   ILE    66     -11.240  -4.067  -3.340  1.00 10.00      B   
ATOM    948  O   ILE    66     -11.691  -3.170  -4.055  1.00 10.00      B   
ATOM    949  N   PHE    67     -12.008  -5.004  -2.807  1.00 10.00      B   
ATOM    950  HN  PHE    67     -11.606  -5.686  -2.218  1.00 10.00      B   
ATOM    951  CA  PHE    67     -13.439  -5.055  -3.088  1.00 10.00      B   
ATOM    952  CB  PHE    67     -13.889  -6.492  -3.358  1.00 10.00      B   
ATOM    953  CG  PHE    67     -13.368  -7.055  -4.650  1.00 10.00      B   
ATOM    954  CD1 PHE    67     -12.290  -7.923  -4.662  1.00 10.00      B   
ATOM    955  CD2 PHE    67     -13.955  -6.710  -5.852  1.00 10.00      B   
ATOM    956  CE1 PHE    67     -11.809  -8.436  -5.853  1.00 10.00      B   
ATOM    957  CE2 PHE    67     -13.482  -7.217  -7.046  1.00 10.00      B   
ATOM    958  CZ  PHE    67     -12.405  -8.082  -7.047  1.00 10.00      B   
ATOM    959  C   PHE    67     -14.293  -4.428  -1.995  1.00 10.00      B   
ATOM    960  O   PHE    67     -15.388  -3.943  -2.271  1.00 10.00      B   
ATOM    961  N   PHE    68     -13.790  -4.427  -0.761  1.00 10.00      B   
ATOM    962  HN  PHE    68     -12.910  -4.827  -0.610  1.00 10.00      B   
ATOM    963  CA  PHE    68     -14.522  -3.869   0.382  1.00 10.00      B   
ATOM    964  CB  PHE    68     -13.692  -3.890   1.670  1.00 10.00      B   
ATOM    965  CG  PHE    68     -14.536  -3.926   2.914  1.00 10.00      B   
ATOM    966  CD1 PHE    68     -14.984  -5.133   3.425  1.00 10.00      B   
ATOM    967  CD2 PHE    68     -14.891  -2.756   3.565  1.00 10.00      B   
ATOM    968  CE1 PHE    68     -15.767  -5.174   4.561  1.00 10.00      B   
ATOM    969  CE2 PHE    68     -15.673  -2.790   4.703  1.00 10.00      B   
ATOM    970  CZ  PHE    68     -16.113  -4.001   5.202  1.00 10.00      B   
ATOM    971  C   PHE    68     -15.139  -2.482   0.129  1.00 10.00      B   
ATOM    972  O   PHE    68     -16.333  -2.295   0.370  1.00 10.00      B   
ATOM    973  N   PRO    69     -14.361  -1.485  -0.362  1.00 10.00      B   
ATOM    974  CA  PRO    69     -14.883  -0.131  -0.632  1.00 10.00      B   
ATOM    975  CB  PRO    69     -13.702   0.599  -1.286  1.00 10.00      B   
ATOM    976  CG  PRO    69     -12.738  -0.471  -1.672  1.00 10.00      B   
ATOM    977  CD  PRO    69     -12.922  -1.572  -0.672  1.00 10.00      B   
ATOM    978  C   PRO    69     -16.092  -0.128  -1.575  1.00 10.00      B   
ATOM    979  O   PRO    69     -16.879   0.822  -1.594  1.00 10.00      B   
ATOM    980  N   MET    70     -16.236  -1.187  -2.361  1.00 10.00      B   
ATOM    981  HN  MET    70     -15.580  -1.914  -2.307  1.00 10.00      B   
ATOM    982  CA  MET    70     -17.346  -1.303  -3.292  1.00 10.00      B   
ATOM    983  CB  MET    70     -16.865  -1.847  -4.642  1.00 10.00      B   
ATOM    984  CG  MET    70     -15.930  -0.908  -5.388  1.00 10.00      B   
ATOM    985  SD  MET    70     -15.279  -1.624  -6.910  1.00 10.00      B   
ATOM    986  CE  MET    70     -14.365  -3.024  -6.265  1.00 10.00      B   
ATOM    987  C   MET    70     -18.433  -2.201  -2.709  1.00 10.00      B   
ATOM    988  O   MET    70     -19.626  -1.925  -2.846  1.00 10.00      B   
ATOM    989  N   ALA    71     -18.004  -3.265  -2.041  1.00 10.00      B   
ATOM    990  HN  ALA    71     -17.036  -3.422  -1.970  1.00 10.00      B   
ATOM    991  CA  ALA    71     -18.919  -4.216  -1.421  1.00 10.00      B   
ATOM    992  CB  ALA    71     -18.145  -5.390  -0.844  1.00 10.00      B   
ATOM    993  C   ALA    71     -19.753  -3.543  -0.338  1.00 10.00      B   
ATOM    994  O   ALA    71     -20.943  -3.821  -0.201  1.00 10.00      B   
ATOM    995  N   ALA    72     -19.122  -2.648   0.420  1.00 10.00      B   
ATOM    996  HN  ALA    72     -18.164  -2.479   0.264  1.00 10.00      B   
ATOM    997  CA  ALA    72     -19.807  -1.922   1.484  1.00 10.00      B   
ATOM    998  CB  ALA    72     -18.840  -0.984   2.188  1.00 10.00      B   
ATOM    999  C   ALA    72     -20.990  -1.144   0.921  1.00 10.00      B   
ATOM   1000  O   ALA    72     -22.054  -1.069   1.537  1.00 10.00      B   
ATOM   1001  N   LEU    73     -20.795  -0.589  -0.271  1.00 10.00      B   
ATOM   1002  HN  LEU    73     -19.930  -0.711  -0.715  1.00 10.00      B   
ATOM   1003  CA  LEU    73     -21.834   0.173  -0.941  1.00 10.00      B   
ATOM   1004  CB  LEU    73     -21.244   0.979  -2.102  1.00 10.00      B   
ATOM   1005  CG  LEU    73     -22.243   1.740  -2.981  1.00 10.00      B   
ATOM   1006  CD1 LEU    73     -22.925   2.850  -2.193  1.00 10.00      B   
ATOM   1007  CD2 LEU    73     -21.555   2.299  -4.217  1.00 10.00      B   
ATOM   1008  C   LEU    73     -22.922  -0.764  -1.450  1.00 10.00      B   
ATOM   1009  O   LEU    73     -24.109  -0.497  -1.281  1.00 10.00      B   
ATOM   1010  N   LEU    74     -22.503  -1.868  -2.061  1.00 10.00      B   
ATOM   1011  HN  LEU    74     -21.536  -2.022  -2.158  1.00 10.00      B   
ATOM   1012  CA  LEU    74     -23.434  -2.856  -2.594  1.00 10.00      B   
ATOM   1013  CB  LEU    74     -22.676  -3.970  -3.319  1.00 10.00      B   
ATOM   1014  CG  LEU    74     -21.960  -3.574  -4.611  1.00 10.00      B   
ATOM   1015  CD1 LEU    74     -21.070  -4.708  -5.098  1.00 10.00      B   
ATOM   1016  CD2 LEU    74     -22.967  -3.185  -5.683  1.00 10.00      B   
ATOM   1017  C   LEU    74     -24.299  -3.450  -1.490  1.00 10.00      B   
ATOM   1018  O   LEU    74     -25.519  -3.528  -1.622  1.00 10.00      B   
ATOM   1019  N   GLY    75     -23.658  -3.856  -0.400  1.00 10.00      B   
ATOM   1020  HN  GLY    75     -22.677  -3.759  -0.354  1.00 10.00      B   
ATOM   1021  CA  GLY    75     -24.374  -4.438   0.715  1.00 10.00      B   
ATOM   1022  C   GLY    75     -25.392  -3.487   1.305  1.00 10.00      B   
ATOM   1023  O   GLY    75     -26.525  -3.879   1.583  1.00 10.00      B   
ATOM   1024  N   ALA    76     -24.994  -2.235   1.484  1.00 10.00      B   
ATOM   1025  HN  ALA    76     -24.076  -1.983   1.239  1.00 10.00      B   
ATOM   1026  CA  ALA    76     -25.886  -1.227   2.037  1.00 10.00      B   
ATOM   1027  CB  ALA    76     -25.114   0.036   2.385  1.00 10.00      B   
ATOM   1028  C   ALA    76     -27.015  -0.912   1.060  1.00 10.00      B   
ATOM   1029  O   ALA    76     -28.184  -0.843   1.448  1.00 10.00      B   
ATOM   1030  N   LEU    77     -26.657  -0.748  -0.211  1.00 10.00      B   
ATOM   1031  HN  LEU    77     -25.707  -0.837  -0.453  1.00 10.00      B   
ATOM   1032  CA  LEU    77     -27.622  -0.435  -1.259  1.00 10.00      B   
ATOM   1033  CB  LEU    77     -26.905  -0.221  -2.595  1.00 10.00      B   
ATOM   1034  CG  LEU    77     -27.748   0.337  -3.743  1.00 10.00      B   
ATOM   1035  CD1 LEU    77     -28.211   1.751  -3.430  1.00 10.00      B   
ATOM   1036  CD2 LEU    77     -26.961   0.303  -5.044  1.00 10.00      B   
ATOM   1037  C   LEU    77     -28.669  -1.535  -1.400  1.00 10.00      B   
ATOM   1038  O   LEU    77     -29.865  -1.254  -1.486  1.00 10.00      B   
ATOM   1039  N   LEU    78     -28.218  -2.784  -1.416  1.00 10.00      B   
ATOM   1040  HN  LEU    78     -27.248  -2.945  -1.347  1.00 10.00      B   
ATOM   1041  CA  LEU    78     -29.121  -3.920  -1.549  1.00 10.00      B   
ATOM   1042  CB  LEU    78     -28.354  -5.188  -1.932  1.00 10.00      B   
ATOM   1043  CG  LEU    78     -27.841  -5.259  -3.373  1.00 10.00      B   
ATOM   1044  CD1 LEU    78     -26.877  -6.423  -3.537  1.00 10.00      B   
ATOM   1045  CD2 LEU    78     -29.002  -5.389  -4.347  1.00 10.00      B   
ATOM   1046  C   LEU    78     -29.923  -4.143  -0.272  1.00 10.00      B   
ATOM   1047  O   LEU    78     -31.131  -4.370  -0.325  1.00 10.00      B   
ATOM   1048  N   GLY    79     -29.247  -4.063   0.872  1.00 10.00      B   
ATOM   1049  HN  GLY    79     -28.281  -3.874   0.850  1.00 10.00      B   
ATOM   1050  CA  GLY    79     -29.911  -4.257   2.150  1.00 10.00      B   
ATOM   1051  C   GLY    79     -31.037  -3.267   2.362  1.00 10.00      B   
ATOM   1052  O   GLY    79     -32.171  -3.653   2.649  1.00 10.00      B   
ATOM   1053  N   LEU    80     -30.733  -1.988   2.196  1.00 10.00      B   
ATOM   1054  HN  LEU    80     -29.812  -1.739   1.952  1.00 10.00      B   
ATOM   1055  CA  LEU    80     -31.734  -0.943   2.362  1.00 10.00      B   
ATOM   1056  CB  LEU    80     -31.070   0.433   2.476  1.00 10.00      B   
ATOM   1057  CG  LEU    80     -30.134   0.640   3.671  1.00 10.00      B   
ATOM   1058  CD1 LEU    80     -29.499   2.022   3.629  1.00 10.00      B   
ATOM   1059  CD2 LEU    80     -30.874   0.429   4.982  1.00 10.00      B   
ATOM   1060  C   LEU    80     -32.710  -0.962   1.189  1.00 10.00      B   
ATOM   1061  O   LEU    80     -33.864  -0.541   1.312  1.00 10.00      B   
ATOM   1062  N   GLY    81     -32.234  -1.463   0.055  1.00 10.00      B   
ATOM   1063  HN  GLY    81     -31.302  -1.769   0.023  1.00 10.00      B   
ATOM   1064  CA  GLY    81     -33.054  -1.552  -1.136  1.00 10.00      B   
ATOM   1065  C   GLY    81     -34.163  -2.565  -0.982  1.00 10.00      B   
ATOM   1066  O   GLY    81     -35.270  -2.357  -1.472  1.00 10.00      B   
ATOM   1067  N   MET    82     -33.866  -3.664  -0.299  1.00 10.00      B   
ATOM   1068  HN  MET    82     -32.950  -3.783   0.045  1.00 10.00      B   
ATOM   1069  CA  MET    82     -34.854  -4.708  -0.063  1.00 10.00      B   
ATOM   1070  CB  MET    82     -34.213  -5.894   0.657  1.00 10.00      B   
ATOM   1071  CG  MET    82     -33.277  -6.720  -0.206  1.00 10.00      B   
ATOM   1072  SD  MET    82     -32.503  -8.067   0.711  1.00 10.00      B   
ATOM   1073  CE  MET    82     -33.947  -9.002   1.213  1.00 10.00      B   
ATOM   1074  C   MET    82     -35.996  -4.155   0.775  1.00 10.00      B   
ATOM   1075  O   MET    82     -37.170  -4.387   0.482  1.00 10.00      B   
ATOM   1076  N   LEU    83     -35.634  -3.395   1.798  1.00 10.00      B   
ATOM   1077  HN  LEU    83     -34.680  -3.240   1.959  1.00 10.00      B   
ATOM   1078  CA  LEU    83     -36.606  -2.788   2.690  1.00 10.00      B   
ATOM   1079  CB  LEU    83     -35.897  -2.169   3.897  1.00 10.00      B   
ATOM   1080  CG  LEU    83     -35.047  -3.127   4.737  1.00 10.00      B   
ATOM   1081  CD1 LEU    83     -34.085  -2.351   5.621  1.00 10.00      B   
ATOM   1082  CD2 LEU    83     -35.933  -4.032   5.580  1.00 10.00      B   
ATOM   1083  C   LEU    83     -37.421  -1.730   1.956  1.00 10.00      B   
ATOM   1084  O   LEU    83     -38.595  -1.531   2.243  1.00 10.00      B   
ATOM   1085  N   ALA    84     -36.794  -1.060   1.004  1.00 10.00      B   
ATOM   1086  HN  ALA    84     -35.849  -1.255   0.822  1.00 10.00      B   
ATOM   1087  CA  ALA    84     -37.474  -0.032   0.227  1.00 10.00      B   
ATOM   1088  CB  ALA    84     -36.467   0.895  -0.440  1.00 10.00      B   
ATOM   1089  C   ALA    84     -38.401  -0.658  -0.811  1.00 10.00      B   
ATOM   1090  O   ALA    84     -39.549  -0.241  -0.970  1.00 10.00      B   
ATOM   1091  N   GLN    85     -37.897  -1.673  -1.503  1.00 10.00      B   
ATOM   1092  HN  GLN    85     -36.971  -1.958  -1.321  1.00 10.00      B   
ATOM   1093  CA  GLN    85     -38.661  -2.367  -2.536  1.00 10.00      B   
ATOM   1094  CB  GLN    85     -37.776  -3.392  -3.252  1.00 10.00      B   
ATOM   1095  CG  GLN    85     -38.368  -3.952  -4.536  1.00 10.00      B   
ATOM   1096  CD  GLN    85     -38.722  -2.874  -5.545  1.00 10.00      B   
ATOM   1097  OE1 GLN    85     -38.109  -1.804  -5.577  1.00 10.00      B   
ATOM   1098  NE2 GLN    85     -39.704  -3.150  -6.383  1.00 10.00      B   
ATOM   1099 HE21 GLN    85     -40.143  -4.027  -6.309  1.00 10.00      B   
ATOM   1100 HE22 GLN    85     -39.958  -2.472  -7.045  1.00 10.00      B   
ATOM   1101  C   GLN    85     -39.892  -3.049  -1.949  1.00 10.00      B   
ATOM   1102  O   GLN    85     -40.986  -2.972  -2.510  1.00 10.00      B   
ATOM   1103  N   ARG    86     -39.713  -3.689  -0.801  1.00 10.00      B   
ATOM   1104  HN  ARG    86     -38.818  -3.699  -0.393  1.00 10.00      B   
ATOM   1105  CA  ARG    86     -40.808  -4.382  -0.129  1.00 10.00      B   
ATOM   1106  CB  ARG    86     -40.268  -5.486   0.787  1.00 10.00      B   
ATOM   1107  CG  ARG    86     -39.942  -6.787   0.068  1.00 10.00      B   
ATOM   1108  CD  ARG    86     -38.674  -7.426   0.608  1.00 10.00      B   
ATOM   1109  NE  ARG    86     -38.762  -7.738   2.034  1.00 10.00      B   
ATOM   1110  HE  ARG    86     -38.797  -6.971   2.666  1.00 10.00      B   
ATOM   1111  CZ  ARG    86     -38.791  -8.975   2.530  1.00 10.00      B   
ATOM   1112  NH1 ARG    86     -38.741 -10.026   1.718  1.00 10.00      B   
ATOM   1113 HH11 ARG    86     -38.684  -9.893   0.684  1.00 10.00      B   
ATOM   1114 HH12 ARG    86     -38.759 -10.991   2.111  1.00 10.00      B   
ATOM   1115  NH2 ARG    86     -38.856  -9.161   3.843  1.00 10.00      B   
ATOM   1116 HH21 ARG    86     -38.875 -10.128   4.236  1.00 10.00      B   
ATOM   1117 HH22 ARG    86     -38.886  -8.339   4.493  1.00 10.00      B   
ATOM   1118  C   ARG    86     -41.684  -3.408   0.660  1.00 10.00      B   
ATOM   1119  O   ARG    86     -42.631  -3.820   1.335  1.00 10.00      B   
ATOM   1120  N   SER    87     -41.359  -2.117   0.565  1.00 10.00      B   
ATOM   1121  HN  SER    87     -40.590  -1.862   0.010  1.00 10.00      B   
ATOM   1122  CA  SER    87     -42.101  -1.065   1.257  1.00 10.00      B   
ATOM   1123  CB  SER    87     -43.493  -0.891   0.648  1.00 10.00      B   
ATOM   1124  OG  SER    87     -43.413  -0.835  -0.767  1.00 10.00      B   
ATOM   1125  HG  SER    87     -42.594  -1.249  -1.056  1.00 10.00      B   
ATOM   1126  C   SER    87     -42.168  -1.315   2.762  1.00 10.00      B   
ATOM   1127  O   SER    87     -43.242  -1.323   3.365  1.00 10.00      B   
ATOM   1128  N   GLU    88     -41.002  -1.532   3.354  1.00 10.00      B   
ATOM   1129  HN  GLU    88     -40.181  -1.524   2.808  1.00 10.00      B   
ATOM   1130  CA  GLU    88     -40.895  -1.783   4.780  1.00 10.00      B   
ATOM   1131  CB  GLU    88     -39.959  -2.968   5.044  1.00 10.00      B   
ATOM   1132  CG  GLU    88     -40.262  -4.201   4.208  1.00 10.00      B   
ATOM   1133  CD  GLU    88     -39.585  -5.449   4.738  1.00 10.00      B   
ATOM   1134  OE1 GLU    88     -38.698  -5.992   4.048  1.00 10.00      B   
ATOM   1135  OE2 GLU    88     -39.944  -5.897   5.852  1.00 10.00      B   
ATOM   1136  C   GLU    88     -40.377  -0.544   5.502  1.00 10.00      B   
ATOM   1137  O   GLU    88     -40.744  -0.278   6.649  1.00 10.00      B   
ATOM   1138  N   LEU    89     -39.538   0.227   4.817  1.00 10.00      B   
ATOM   1139  HN  LEU    89     -39.304  -0.020   3.897  1.00 10.00      B   
ATOM   1140  CA  LEU    89     -38.965   1.437   5.396  1.00 10.00      B   
ATOM   1141  CB  LEU    89     -37.878   2.014   4.489  1.00 10.00      B   
ATOM   1142  CG  LEU    89     -37.323   3.382   4.899  1.00 10.00      B   
ATOM   1143  CD1 LEU    89     -36.536   3.286   6.197  1.00 10.00      B   
ATOM   1144  CD2 LEU    89     -36.472   3.972   3.790  1.00 10.00      B   
ATOM   1145  C   LEU    89     -40.041   2.482   5.653  1.00 10.00      B   
ATOM   1146  O   LEU    89     -40.057   3.126   6.702  1.00 10.00      B   
ATOM   1147  N   VAL    90     -40.949   2.631   4.697  1.00 10.00      B   
ATOM   1148  HN  VAL    90     -40.888   2.079   3.887  1.00 10.00      B   
ATOM   1149  CA  VAL    90     -42.034   3.596   4.821  1.00 10.00      B   
ATOM   1150  CB  VAL    90     -42.912   3.662   3.553  1.00 10.00      B   
ATOM   1151  CG1 VAL    90     -42.188   4.402   2.436  1.00 10.00      B   
ATOM   1152  CG2 VAL    90     -43.314   2.268   3.097  1.00 10.00      B   
ATOM   1153  C   VAL    90     -42.896   3.291   6.048  1.00 10.00      B   
ATOM   1154  O   VAL    90     -43.463   4.197   6.658  1.00 10.00      B   
ATOM   1155  N   VAL    91     -42.966   2.013   6.418  1.00 10.00      B   
ATOM   1156  HN  VAL    91     -42.483   1.337   5.896  1.00 10.00      B   
ATOM   1157  CA  VAL    91     -43.737   1.592   7.580  1.00 10.00      B   
ATOM   1158  CB  VAL    91     -43.907   0.059   7.622  1.00 10.00      B   
ATOM   1159  CG1 VAL    91     -44.796  -0.356   8.785  1.00 10.00      B   
ATOM   1160  CG2 VAL    91     -44.474  -0.452   6.308  1.00 10.00      B   
ATOM   1161  C   VAL    91     -43.030   2.052   8.850  1.00 10.00      B   
ATOM   1162  O   VAL    91     -43.660   2.549   9.786  1.00 10.00      B   
ATOM   1163  N   MET    92     -41.709   1.898   8.861  1.00 10.00      B   
ATOM   1164  HN  MET    92     -41.270   1.501   8.077  1.00 10.00      B   
ATOM   1165  CA  MET    92     -40.896   2.297  10.003  1.00 10.00      B   
ATOM   1166  CB  MET    92     -39.442   1.848   9.827  1.00 10.00      B   
ATOM   1167  CG  MET    92     -39.262   0.341   9.751  1.00 10.00      B   
ATOM   1168  SD  MET    92     -40.096  -0.531  11.091  1.00 10.00      B   
ATOM   1169  CE  MET    92     -39.158   0.037  12.508  1.00 10.00      B   
ATOM   1170  C   MET    92     -40.959   3.806  10.199  1.00 10.00      B   
ATOM   1171  O   MET    92     -41.150   4.293  11.314  1.00 10.00      B   
ATOM   1172  N   GLN    93     -40.820   4.540   9.103  1.00 10.00      B   
ATOM   1173  HN  GLN    93     -40.676   4.088   8.241  1.00 10.00      B   
ATOM   1174  CA  GLN    93     -40.869   5.995   9.143  1.00 10.00      B   
ATOM   1175  CB  GLN    93     -40.584   6.581   7.758  1.00 10.00      B   
ATOM   1176  CG  GLN    93     -39.195   6.277   7.221  1.00 10.00      B   
ATOM   1177  CD  GLN    93     -38.995   6.805   5.816  1.00 10.00      B   
ATOM   1178  OE1 GLN    93     -39.946   6.908   5.039  1.00 10.00      B   
ATOM   1179  NE2 GLN    93     -37.760   7.143   5.476  1.00 10.00      B   
ATOM   1180 HE21 GLN    93     -37.048   7.034   6.144  1.00 10.00      B   
ATOM   1181 HE22 GLN    93     -37.605   7.486   4.571  1.00 10.00      B   
ATOM   1182  C   GLN    93     -42.234   6.469   9.632  1.00 10.00      B   
ATOM   1183  O   GLN    93     -42.334   7.459  10.359  1.00 10.00      B   
ATOM   1184  N   ALA    94     -43.278   5.746   9.240  1.00 10.00      B   
ATOM   1185  HN  ALA    94     -43.128   4.962   8.667  1.00 10.00      B   
ATOM   1186  CA  ALA    94     -44.642   6.089   9.630  1.00 10.00      B   
ATOM   1187  CB  ALA    94     -45.658   5.350   8.771  1.00 10.00      B   
ATOM   1188  C   ALA    94     -44.896   5.816  11.109  1.00 10.00      B   
ATOM   1189  O   ALA    94     -45.645   6.545  11.757  1.00 10.00      B   
ATOM   1190  N   SER    95     -44.269   4.777  11.650  1.00 10.00      B   
ATOM   1191  HN  SER    95     -43.673   4.230  11.096  1.00 10.00      B   
ATOM   1192  CA  SER    95     -44.458   4.433  13.053  1.00 10.00      B   
ATOM   1193  CB  SER    95     -44.071   2.980  13.340  1.00 10.00      B   
ATOM   1194  OG  SER    95     -43.094   2.513  12.426  1.00 10.00      B   
ATOM   1195  HG  SER    95     -43.514   2.318  11.576  1.00 10.00      B   
ATOM   1196  C   SER    95     -43.741   5.406  13.991  1.00 10.00      B   
ATOM   1197  O   SER    95     -44.116   5.542  15.156  1.00 10.00      B   
ATOM   1198  N   GLY    96     -42.721   6.083  13.483  1.00 10.00      B   
ATOM   1199  HN  GLY    96     -42.460   5.941  12.547  1.00 10.00      B   
ATOM   1200  CA  GLY    96     -41.998   7.033  14.305  1.00 10.00      B   
ATOM   1201  C   GLY    96     -40.495   6.945  14.147  1.00 10.00      B   
ATOM   1202  O   GLY    96     -39.763   7.739  14.737  1.00 10.00      B   
ATOM   1203  N   PHE    97     -40.027   5.980  13.363  1.00 10.00      B   
ATOM   1204  HN  PHE    97     -40.656   5.368  12.924  1.00 10.00      B   
ATOM   1205  CA  PHE    97     -38.600   5.809  13.138  1.00 10.00      B   
ATOM   1206  CB  PHE    97     -38.292   4.407  12.609  1.00 10.00      B   
ATOM   1207  CG  PHE    97     -37.070   3.789  13.219  1.00 10.00      B   
ATOM   1208  CD1 PHE    97     -36.995   3.578  14.586  1.00 10.00      B   
ATOM   1209  CD2 PHE    97     -35.997   3.418  12.428  1.00 10.00      B   
ATOM   1210  CE1 PHE    97     -35.871   3.010  15.153  1.00 10.00      B   
ATOM   1211  CE2 PHE    97     -34.868   2.849  12.986  1.00 10.00      B   
ATOM   1212  CZ  PHE    97     -34.805   2.643  14.352  1.00 10.00      B   
ATOM   1213  C   PHE    97     -38.079   6.879  12.184  1.00 10.00      B   
ATOM   1214  O   PHE    97     -38.302   6.817  10.973  1.00 10.00      B   
ATOM   1215  N   THR    98     -37.403   7.870  12.747  1.00 10.00      B   
ATOM   1216  HN  THR    98     -37.270   7.862  13.719  1.00 10.00      B   
ATOM   1217  CA  THR    98     -36.854   8.970  11.971  1.00 10.00      B   
ATOM   1218  CB  THR    98     -36.494  10.158  12.886  1.00 10.00      B   
ATOM   1219  OG1 THR    98     -35.680   9.695  13.971  1.00 10.00      B   
ATOM   1220  HG1 THR    98     -36.219   9.631  14.768  1.00 10.00      B   
ATOM   1221  CG2 THR    98     -37.752  10.801  13.445  1.00 10.00      B   
ATOM   1222  C   THR    98     -35.610   8.537  11.199  1.00 10.00      B   
ATOM   1223  O   THR    98     -35.020   7.492  11.484  1.00 10.00      B   
ATOM   1224  N   ARG    99     -35.208   9.358  10.233  1.00 10.00      B   
ATOM   1225  HN  ARG    99     -35.713  10.183  10.069  1.00 10.00      B   
ATOM   1226  CA  ARG    99     -34.036   9.075   9.416  1.00 10.00      B   
ATOM   1227  CB  ARG    99     -33.847  10.157   8.355  1.00 10.00      B   
ATOM   1228  CG  ARG    99     -34.876  10.124   7.238  1.00 10.00      B   
ATOM   1229  CD  ARG    99     -35.680  11.411   7.201  1.00 10.00      B   
ATOM   1230  NE  ARG    99     -36.065  11.779   5.844  1.00 10.00      B   
ATOM   1231  HE  ARG    99     -35.342  12.041   5.227  1.00 10.00      B   
ATOM   1232  CZ  ARG    99     -37.319  11.783   5.392  1.00 10.00      B   
ATOM   1233  NH1 ARG    99     -38.322  11.433   6.188  1.00 10.00      B   
ATOM   1234 HH11 ARG    99     -38.137  11.150   7.174  1.00 10.00      B   
ATOM   1235 HH12 ARG    99     -39.299  11.440   5.827  1.00 10.00      B   
ATOM   1236  NH2 ARG    99     -37.566  12.143   4.140  1.00 10.00      B   
ATOM   1237 HH21 ARG    99     -36.779  12.422   3.509  1.00 10.00      B   
ATOM   1238 HH22 ARG    99     -38.546  12.153   3.777  1.00 10.00      B   
ATOM   1239  C   ARG    99     -32.785   8.973  10.279  1.00 10.00      B   
ATOM   1240  O   ARG    99     -31.913   8.141  10.030  1.00 10.00      B   
ATOM   1241  N   MET   100     -32.711   9.817  11.304  1.00 10.00      B   
ATOM   1242  HN  MET   100     -33.440  10.453  11.452  1.00 10.00      B   
ATOM   1243  CA  MET   100     -31.572   9.818  12.212  1.00 10.00      B   
ATOM   1244  CB  MET   100     -31.690  10.946  13.240  1.00 10.00      B   
ATOM   1245  CG  MET   100     -31.469  12.339  12.670  1.00 10.00      B   
ATOM   1246  SD  MET   100     -29.848  12.534  11.904  1.00 10.00      B   
ATOM   1247  CE  MET   100     -28.768  12.265  13.311  1.00 10.00      B   
ATOM   1248  C   MET   100     -31.458   8.475  12.917  1.00 10.00      B   
ATOM   1249  O   MET   100     -30.365   7.933  13.072  1.00 10.00      B   
ATOM   1250  N   GLN   101     -32.600   7.931  13.322  1.00 10.00      B   
ATOM   1251  HN  GLN   101     -33.441   8.405  13.156  1.00 10.00      B   
ATOM   1252  CA  GLN   101     -32.633   6.642  13.997  1.00 10.00      B   
ATOM   1253  CB  GLN   101     -34.027   6.345  14.555  1.00 10.00      B   
ATOM   1254  CG  GLN   101     -34.474   7.295  15.656  1.00 10.00      B   
ATOM   1255  CD  GLN   101     -33.505   7.356  16.822  1.00 10.00      B   
ATOM   1256  OE1 GLN   101     -32.816   6.382  17.131  1.00 10.00      B   
ATOM   1257  NE2 GLN   101     -33.448   8.500  17.483  1.00 10.00      B   
ATOM   1258 HE21 GLN   101     -34.026   9.237  17.188  1.00 10.00      B   
ATOM   1259 HE22 GLN   101     -32.835   8.564  18.246  1.00 10.00      B   
ATOM   1260  C   GLN   101     -32.187   5.538  13.047  1.00 10.00      B   
ATOM   1261  O   GLN   101     -31.520   4.589  13.457  1.00 10.00      B   
ATOM   1262  N   VAL   102     -32.556   5.676  11.776  1.00 10.00      B   
ATOM   1263  HN  VAL   102     -33.110   6.446  11.522  1.00 10.00      B   
ATOM   1264  CA  VAL   102     -32.170   4.711  10.754  1.00 10.00      B   
ATOM   1265  CB  VAL   102     -32.841   5.028   9.398  1.00 10.00      B   
ATOM   1266  CG1 VAL   102     -32.389   4.047   8.327  1.00 10.00      B   
ATOM   1267  CG2 VAL   102     -34.355   5.011   9.532  1.00 10.00      B   
ATOM   1268  C   VAL   102     -30.654   4.742  10.586  1.00 10.00      B   
ATOM   1269  O   VAL   102     -29.991   3.701  10.556  1.00 10.00      B   
ATOM   1270  N   ALA   103     -30.112   5.954  10.508  1.00 10.00      B   
ATOM   1271  HN  ALA   103     -30.701   6.741  10.540  1.00 10.00      B   
ATOM   1272  CA  ALA   103     -28.675   6.153  10.359  1.00 10.00      B   
ATOM   1273  CB  ALA   103     -28.355   7.636  10.241  1.00 10.00      B   
ATOM   1274  C   ALA   103     -27.931   5.543  11.541  1.00 10.00      B   
ATOM   1275  O   ALA   103     -26.949   4.827  11.366  1.00 10.00      B   
ATOM   1276  N   LEU   104     -28.422   5.808  12.743  1.00 10.00      B   
ATOM   1277  HN  LEU   104     -29.217   6.380  12.819  1.00 10.00      B   
ATOM   1278  CA  LEU   104     -27.805   5.284  13.955  1.00 10.00      B   
ATOM   1279  CB  LEU   104     -28.462   5.884  15.202  1.00 10.00      B   
ATOM   1280  CG  LEU   104     -28.268   7.390  15.411  1.00 10.00      B   
ATOM   1281  CD1 LEU   104     -29.044   7.874  16.627  1.00 10.00      B   
ATOM   1282  CD2 LEU   104     -26.792   7.726  15.552  1.00 10.00      B   
ATOM   1283  C   LEU   104     -27.870   3.759  13.998  1.00 10.00      B   
ATOM   1284  O   LEU   104     -27.003   3.106  14.585  1.00 10.00      B   
ATOM   1285  N   SER   105     -28.890   3.197  13.362  1.00 10.00      B   
ATOM   1286  HN  SER   105     -29.538   3.770  12.899  1.00 10.00      B   
ATOM   1287  CA  SER   105     -29.071   1.754  13.331  1.00 10.00      B   
ATOM   1288  CB  SER   105     -30.503   1.394  12.918  1.00 10.00      B   
ATOM   1289  OG  SER   105     -31.448   1.929  13.834  1.00 10.00      B   
ATOM   1290  HG  SER   105     -31.530   2.884  13.688  1.00 10.00      B   
ATOM   1291  C   SER   105     -28.056   1.078  12.412  1.00 10.00      B   
ATOM   1292  O   SER   105     -27.531   0.016  12.740  1.00 10.00      B   
ATOM   1293  N   VAL   106     -27.764   1.702  11.275  1.00 10.00      B   
ATOM   1294  HN  VAL   106     -28.200   2.556  11.069  1.00 10.00      B   
ATOM   1295  CA  VAL   106     -26.813   1.136  10.324  1.00 10.00      B   
ATOM   1296  CB  VAL   106     -27.131   1.519   8.858  1.00 10.00      B   
ATOM   1297  CG1 VAL   106     -28.482   0.962   8.434  1.00 10.00      B   
ATOM   1298  CG2 VAL   106     -27.082   3.027   8.657  1.00 10.00      B   
ATOM   1299  C   VAL   106     -25.369   1.505  10.668  1.00 10.00      B   
ATOM   1300  O   VAL   106     -24.437   0.767  10.346  1.00 10.00      B   
ATOM   1301  N   MET   107     -25.186   2.642  11.333  1.00 10.00      B   
ATOM   1302  HN  MET   107     -25.965   3.201  11.556  1.00 10.00      B   
ATOM   1303  CA  MET   107     -23.850   3.093  11.715  1.00 10.00      B   
ATOM   1304  CB  MET   107     -23.829   4.590  12.042  1.00 10.00      B   
ATOM   1305  CG  MET   107     -23.943   5.500  10.826  1.00 10.00      B   
ATOM   1306  SD  MET   107     -22.670   5.185   9.586  1.00 10.00      B   
ATOM   1307  CE  MET   107     -21.197   5.723  10.453  1.00 10.00      B   
ATOM   1308  C   MET   107     -23.300   2.285  12.883  1.00 10.00      B   
ATOM   1309  O   MET   107     -22.086   2.152  13.034  1.00 10.00      B   
ATOM   1310  N   LYS   108     -24.195   1.742  13.705  1.00 10.00      B   
ATOM   1311  HN  LYS   108     -25.151   1.884  13.536  1.00 10.00      B   
ATOM   1312  CA  LYS   108     -23.777   0.947  14.855  1.00 10.00      B   
ATOM   1313  CB  LYS   108     -24.923   0.755  15.859  1.00 10.00      B   
ATOM   1314  CG  LYS   108     -25.997  -0.230  15.425  1.00 10.00      B   
ATOM   1315  CD  LYS   108     -26.680  -0.873  16.621  1.00 10.00      B   
ATOM   1316  CE  LYS   108     -27.614  -1.997  16.193  1.00 10.00      B   
ATOM   1317  NZ  LYS   108     -28.846  -1.489  15.528  1.00 10.00      B   
ATOM   1318  HZ1 LYS   108     -28.644  -1.238  14.539  1.00 10.00      B   
ATOM   1319  HZ2 LYS   108     -29.204  -0.650  16.024  1.00 10.00      B   
ATOM   1320  HZ3 LYS   108     -29.591  -2.222  15.541  1.00 10.00      B   
ATOM   1321  C   LYS   108     -23.214  -0.399  14.411  1.00 10.00      B   
ATOM   1322  O   LYS   108     -22.295  -0.933  15.026  1.00 10.00      B   
ATOM   1323  N   THR   109     -23.759  -0.933  13.328  1.00 10.00      B   
ATOM   1324  HN  THR   109     -24.492  -0.463  12.875  1.00 10.00      B   
ATOM   1325  CA  THR   109     -23.319  -2.208  12.795  1.00 10.00      B   
ATOM   1326  CB  THR   109     -24.454  -2.863  11.995  1.00 10.00      B   
ATOM   1327  OG1 THR   109     -25.409  -1.850  11.635  1.00 10.00      B   
ATOM   1328  HG1 THR   109     -26.240  -2.268  11.378  1.00 10.00      B   
ATOM   1329  CG2 THR   109     -25.147  -3.914  12.848  1.00 10.00      B   
ATOM   1330  C   THR   109     -22.092  -2.026  11.907  1.00 10.00      B   
ATOM   1331  O   THR   109     -21.410  -2.991  11.554  1.00 10.00      B   
ATOM   1332  N   ALA   110     -21.808  -0.775  11.568  1.00 10.00      B   
ATOM   1333  HN  ALA   110     -22.386  -0.053  11.891  1.00 10.00      B   
ATOM   1334  CA  ALA   110     -20.663  -0.447  10.733  1.00 10.00      B   
ATOM   1335  CB  ALA   110     -20.852   0.915  10.083  1.00 10.00      B   
ATOM   1336  C   ALA   110     -19.380  -0.472  11.558  1.00 10.00      B   
ATOM   1337  O   ALA   110     -18.301  -0.752  11.037  1.00 10.00      B   
ATOM   1338  N   ILE   111     -19.514  -0.196  12.853  1.00 10.00      B   
ATOM   1339  HN  ILE   111     -20.406   0.004  13.209  1.00 10.00      B   
ATOM   1340  CA  ILE   111     -18.370  -0.180  13.767  1.00 10.00      B   
ATOM   1341  CB  ILE   111     -18.775   0.168  15.218  1.00 10.00      B   
ATOM   1342  CG1 ILE   111     -19.624   1.442  15.243  1.00 10.00      B   
ATOM   1343  CG2 ILE   111     -17.538   0.337  16.093  1.00 10.00      B   
ATOM   1344  CD1 ILE   111     -20.276   1.717  16.580  1.00 10.00      B   
ATOM   1345  C   ILE   111     -17.578  -1.500  13.736  1.00 10.00      B   
ATOM   1346  O   ILE   111     -16.376  -1.483  13.471  1.00 10.00      B   
ATOM   1347  N   PRO   112     -18.233  -2.656  14.007  1.00 10.00      B   
ATOM   1348  CA  PRO   112     -17.562  -3.969  13.988  1.00 10.00      B   
ATOM   1349  CB  PRO   112     -18.704  -4.963  14.232  1.00 10.00      B   
ATOM   1350  CG  PRO   112     -19.749  -4.172  14.937  1.00 10.00      B   
ATOM   1351  CD  PRO   112     -19.659  -2.784  14.374  1.00 10.00      B   
ATOM   1352  C   PRO   112     -16.907  -4.252  12.636  1.00 10.00      B   
ATOM   1353  O   PRO   112     -15.858  -4.892  12.564  1.00 10.00      B   
ATOM   1354  N   LEU   113     -17.529  -3.759  11.569  1.00 10.00      B   
ATOM   1355  HN  LEU   113     -18.355  -3.248  11.693  1.00 10.00      B   
ATOM   1356  CA  LEU   113     -17.009  -3.948  10.221  1.00 10.00      B   
ATOM   1357  CB  LEU   113     -18.063  -3.571   9.178  1.00 10.00      B   
ATOM   1358  CG  LEU   113     -19.210  -4.568   8.996  1.00 10.00      B   
ATOM   1359  CD1 LEU   113     -20.308  -3.972   8.129  1.00 10.00      B   
ATOM   1360  CD2 LEU   113     -18.696  -5.865   8.387  1.00 10.00      B   
ATOM   1361  C   LEU   113     -15.735  -3.137  10.016  1.00 10.00      B   
ATOM   1362  O   LEU   113     -14.729  -3.660   9.542  1.00 10.00      B   
ATOM   1363  N   VAL   114     -15.782  -1.864  10.392  1.00 10.00      B   
ATOM   1364  HN  VAL   114     -16.623  -1.502  10.755  1.00 10.00      B   
ATOM   1365  CA  VAL   114     -14.625  -0.982  10.263  1.00 10.00      B   
ATOM   1366  CB  VAL   114     -14.963   0.459  10.712  1.00 10.00      B   
ATOM   1367  CG1 VAL   114     -13.712   1.328  10.762  1.00 10.00      B   
ATOM   1368  CG2 VAL   114     -15.998   1.078   9.782  1.00 10.00      B   
ATOM   1369  C   VAL   114     -13.456  -1.516  11.088  1.00 10.00      B   
ATOM   1370  O   VAL   114     -12.309  -1.527  10.633  1.00 10.00      B   
ATOM   1371  N   LEU   115     -13.761  -1.970  12.299  1.00 10.00      B   
ATOM   1372  HN  LEU   115     -14.698  -1.936  12.600  1.00 10.00      B   
ATOM   1373  CA  LEU   115     -12.747  -2.514  13.191  1.00 10.00      B   
ATOM   1374  CB  LEU   115     -13.336  -2.768  14.582  1.00 10.00      B   
ATOM   1375  CG  LEU   115     -13.777  -1.532  15.369  1.00 10.00      B   
ATOM   1376  CD1 LEU   115     -14.391  -1.936  16.700  1.00 10.00      B   
ATOM   1377  CD2 LEU   115     -12.609  -0.582  15.586  1.00 10.00      B   
ATOM   1378  C   LEU   115     -12.171  -3.804  12.622  1.00 10.00      B   
ATOM   1379  O   LEU   115     -10.995  -4.114  12.818  1.00 10.00      B   
ATOM   1380  N   LEU   116     -13.008  -4.542  11.903  1.00 10.00      B   
ATOM   1381  HN  LEU   116     -13.930  -4.229  11.779  1.00 10.00      B   
ATOM   1382  CA  LEU   116     -12.603  -5.803  11.294  1.00 10.00      B   
ATOM   1383  CB  LEU   116     -13.819  -6.539  10.726  1.00 10.00      B   
ATOM   1384  CG  LEU   116     -13.587  -7.978  10.255  1.00 10.00      B   
ATOM   1385  CD1 LEU   116     -13.283  -8.890  11.435  1.00 10.00      B   
ATOM   1386  CD2 LEU   116     -14.791  -8.481   9.476  1.00 10.00      B   
ATOM   1387  C   LEU   116     -11.565  -5.572  10.198  1.00 10.00      B   
ATOM   1388  O   LEU   116     -10.485  -6.165  10.221  1.00 10.00      B   
ATOM   1389  N   THR   117     -11.884  -4.689   9.256  1.00 10.00      B   
ATOM   1390  HN  THR   117     -12.749  -4.222   9.305  1.00 10.00      B   
ATOM   1391  CA  THR   117     -10.982  -4.386   8.150  1.00 10.00      B   
ATOM   1392  CB  THR   117     -11.643  -3.452   7.121  1.00 10.00      B   
ATOM   1393  OG1 THR   117     -12.639  -2.644   7.768  1.00 10.00      B   
ATOM   1394  HG1 THR   117     -12.399  -1.712   7.679  1.00 10.00      B   
ATOM   1395  CG2 THR   117     -12.283  -4.261   6.006  1.00 10.00      B   
ATOM   1396  C   THR   117      -9.686  -3.757   8.651  1.00 10.00      B   
ATOM   1397  O   THR   117      -8.601  -4.079   8.170  1.00 10.00      B   
ATOM   1398  N   MET   118      -9.804  -2.881   9.643  1.00 10.00      B   
ATOM   1399  HN  MET   118     -10.699  -2.672   9.993  1.00 10.00      B   
ATOM   1400  CA  MET   118      -8.640  -2.210  10.213  1.00 10.00      B   
ATOM   1401  CB  MET   118      -9.074  -1.106  11.180  1.00 10.00      B   
ATOM   1402  CG  MET   118      -7.949  -0.178  11.611  1.00 10.00      B   
ATOM   1403  SD  MET   118      -7.169   0.671  10.223  1.00 10.00      B   
ATOM   1404  CE  MET   118      -6.024   1.746  11.087  1.00 10.00      B   
ATOM   1405  C   MET   118      -7.718  -3.203  10.919  1.00 10.00      B   
ATOM   1406  O   MET   118      -6.496  -3.076  10.863  1.00 10.00      B   
ATOM   1407  N   ALA   119      -8.310  -4.189  11.581  1.00 10.00      B   
ATOM   1408  HN  ALA   119      -9.292  -4.235  11.593  1.00 10.00      B   
ATOM   1409  CA  ALA   119      -7.537  -5.202  12.294  1.00 10.00      B   
ATOM   1410  CB  ALA   119      -8.404  -5.930  13.309  1.00 10.00      B   
ATOM   1411  C   ALA   119      -6.907  -6.196  11.326  1.00 10.00      B   
ATOM   1412  O   ALA   119      -5.691  -6.398  11.333  1.00 10.00      B   
ATOM   1413  N   ILE   120      -7.738  -6.801  10.484  1.00 10.00      B   
ATOM   1414  HN  ILE   120      -8.698  -6.582  10.517  1.00 10.00      B   
ATOM   1415  CA  ILE   120      -7.273  -7.780   9.511  1.00 10.00      B   
ATOM   1416  CB  ILE   120      -8.454  -8.385   8.721  1.00 10.00      B   
ATOM   1417  CG1 ILE   120      -9.368  -9.181   9.658  1.00 10.00      B   
ATOM   1418  CG2 ILE   120      -7.949  -9.270   7.594  1.00 10.00      B   
ATOM   1419  CD1 ILE   120     -10.591  -9.762   8.978  1.00 10.00      B   
ATOM   1420  C   ILE   120      -6.271  -7.156   8.543  1.00 10.00      B   
ATOM   1421  O   ILE   120      -5.257  -7.771   8.198  1.00 10.00      B   
ATOM   1422  N   GLY   121      -6.543  -5.921   8.145  1.00 10.00      B   
ATOM   1423  HN  GLY   121      -7.353  -5.472   8.484  1.00 10.00      B   
ATOM   1424  CA  GLY   121      -5.681  -5.218   7.213  1.00 10.00      B   
ATOM   1425  C   GLY   121      -4.282  -4.960   7.742  1.00 10.00      B   
ATOM   1426  O   GLY   121      -3.349  -4.787   6.961  1.00 10.00      B   
ATOM   1427  N   GLU   122      -4.125  -4.935   9.057  1.00 10.00      B   
ATOM   1428  HN  GLU   122      -4.898  -5.086   9.641  1.00 10.00      B   
ATOM   1429  CA  GLU   122      -2.819  -4.686   9.653  1.00 10.00      B   
ATOM   1430  CB  GLU   122      -2.911  -3.635  10.763  1.00 10.00      B   
ATOM   1431  CG  GLU   122      -3.321  -2.254  10.281  1.00 10.00      B   
ATOM   1432  CD  GLU   122      -2.818  -1.148  11.184  1.00 10.00      B   
ATOM   1433  OE1 GLU   122      -3.007  -1.245  12.419  1.00 10.00      B   
ATOM   1434  OE2 GLU   122      -2.221  -0.179  10.663  1.00 10.00      B   
ATOM   1435  C   GLU   122      -2.188  -5.966  10.193  1.00 10.00      B   
ATOM   1436  O   GLU   122      -1.150  -5.919  10.856  1.00 10.00      B   
ATOM   1437  N   TRP   123      -2.805  -7.108   9.907  1.00 10.00      B   
ATOM   1438  HN  TRP   123      -3.622  -7.093   9.364  1.00 10.00      B   
ATOM   1439  CA  TRP   123      -2.286  -8.383  10.387  1.00 10.00      B   
ATOM   1440  CB  TRP   123      -3.075  -8.867  11.609  1.00 10.00      B   
ATOM   1441  CG  TRP   123      -2.713  -8.163  12.876  1.00 10.00      B   
ATOM   1442  CD1 TRP   123      -3.453  -7.222  13.530  1.00 10.00      B   
ATOM   1443  CD2 TRP   123      -1.516  -8.338  13.643  1.00 10.00      B   
ATOM   1444  NE1 TRP   123      -2.795  -6.805  14.659  1.00 10.00      B   
ATOM   1445  HE1 TRP   123      -3.125  -6.134  15.295  1.00 10.00      B   
ATOM   1446  CE2 TRP   123      -1.602  -7.473  14.750  1.00 10.00      B   
ATOM   1447  CE3 TRP   123      -0.381  -9.143  13.503  1.00 10.00      B   
ATOM   1448  CZ2 TRP   123      -0.598  -7.389  15.710  1.00 10.00      B   
ATOM   1449  CZ3 TRP   123       0.614  -9.058  14.456  1.00 10.00      B   
ATOM   1450  CH2 TRP   123       0.499  -8.189  15.547  1.00 10.00      B   
ATOM   1451  C   TRP   123      -2.293  -9.457   9.306  1.00 10.00      B   
ATOM   1452  O   TRP   123      -1.256  -9.770   8.723  1.00 10.00      B   
ATOM   1453  N   VAL   124      -3.473 -10.003   9.036  1.00 10.00      B   
ATOM   1454  HN  VAL   124      -4.266  -9.676   9.510  1.00 10.00      B   
ATOM   1455  CA  VAL   124      -3.627 -11.074   8.056  1.00 10.00      B   
ATOM   1456  CB  VAL   124      -5.014 -11.748   8.161  1.00 10.00      B   
ATOM   1457  CG1 VAL   124      -4.987 -13.141   7.551  1.00 10.00      B   
ATOM   1458  CG2 VAL   124      -5.481 -11.812   9.608  1.00 10.00      B   
ATOM   1459  C   VAL   124      -3.390 -10.602   6.620  1.00 10.00      B   
ATOM   1460  O   VAL   124      -2.885 -11.362   5.795  1.00 10.00      B   
ATOM   1461  N   ALA   125      -3.747  -9.354   6.327  1.00 10.00      B   
ATOM   1462  HN  ALA   125      -4.140  -8.790   7.028  1.00 10.00      B   
ATOM   1463  CA  ALA   125      -3.573  -8.805   4.979  1.00 10.00      B   
ATOM   1464  CB  ALA   125      -4.246  -7.450   4.815  1.00 10.00      B   
ATOM   1465  C   ALA   125      -2.107  -8.792   4.517  1.00 10.00      B   
ATOM   1466  O   ALA   125      -1.779  -9.428   3.513  1.00 10.00      B   
ATOM   1467  N   PRO   126      -1.198  -8.087   5.232  1.00 10.00      B   
ATOM   1468  CA  PRO   126       0.220  -8.039   4.850  1.00 10.00      B   
ATOM   1469  CB  PRO   126       0.863  -7.163   5.932  1.00 10.00      B   
ATOM   1470  CG  PRO   126      -0.264  -6.379   6.504  1.00 10.00      B   
ATOM   1471  CD  PRO   126      -1.459  -7.280   6.439  1.00 10.00      B   
ATOM   1472  C   PRO   126       0.842  -9.429   4.868  1.00 10.00      B   
ATOM   1473  O   PRO   126       1.618  -9.786   3.983  1.00 10.00      B   
ATOM   1474  N   GLN   127       0.472 -10.216   5.872  1.00 10.00      B   
ATOM   1475  HN  GLN   127      -0.163  -9.875   6.536  1.00 10.00      B   
ATOM   1476  CA  GLN   127       0.981 -11.573   6.007  1.00 10.00      B   
ATOM   1477  CB  GLN   127       0.502 -12.198   7.318  1.00 10.00      B   
ATOM   1478  CG  GLN   127       1.576 -12.283   8.391  1.00 10.00      B   
ATOM   1479  CD  GLN   127       2.612 -13.346   8.089  1.00 10.00      B   
ATOM   1480  OE1 GLN   127       2.442 -14.511   8.451  1.00 10.00      B   
ATOM   1481  NE2 GLN   127       3.691 -12.956   7.427  1.00 10.00      B   
ATOM   1482 HE21 GLN   127       3.762 -12.007   7.168  1.00 10.00      B   
ATOM   1483 HE22 GLN   127       4.379 -13.624   7.226  1.00 10.00      B   
ATOM   1484  C   GLN   127       0.551 -12.428   4.822  1.00 10.00      B   
ATOM   1485  O   GLN   127       1.288 -13.308   4.379  1.00 10.00      B   
ATOM   1486  N   GLY   128      -0.647 -12.163   4.310  1.00 10.00      B   
ATOM   1487  HN  GLY   128      -1.197 -11.452   4.708  1.00 10.00      B   
ATOM   1488  CA  GLY   128      -1.142 -12.904   3.171  1.00 10.00      B   
ATOM   1489  C   GLY   128      -0.318 -12.614   1.938  1.00 10.00      B   
ATOM   1490  O   GLY   128       0.095 -13.529   1.234  1.00 10.00      B   
ATOM   1491  N   GLU   129      -0.059 -11.333   1.699  1.00 10.00      B   
ATOM   1492  HN  GLU   129      -0.408 -10.653   2.314  1.00 10.00      B   
ATOM   1493  CA  GLU   129       0.731 -10.907   0.548  1.00 10.00      B   
ATOM   1494  CB  GLU   129       0.720  -9.379   0.426  1.00 10.00      B   
ATOM   1495  CG  GLU   129      -0.452  -8.821  -0.373  1.00 10.00      B   
ATOM   1496  CD  GLU   129      -0.208  -8.851  -1.871  1.00 10.00      B   
ATOM   1497  OE1 GLU   129       0.605  -9.678  -2.329  1.00 10.00      B   
ATOM   1498  OE2 GLU   129      -0.823  -8.043  -2.603  1.00 10.00      B   
ATOM   1499  C   GLU   129       2.166 -11.422   0.651  1.00 10.00      B   
ATOM   1500  O   GLU   129       2.790 -11.774  -0.352  1.00 10.00      B   
ATOM   1501  N   GLN   130       2.684 -11.465   1.873  1.00 10.00      B   
ATOM   1502  HN  GLN   130       2.140 -11.157   2.632  1.00 10.00      B   
ATOM   1503  CA  GLN   130       4.039 -11.940   2.118  1.00 10.00      B   
ATOM   1504  CB  GLN   130       4.470 -11.637   3.557  1.00 10.00      B   
ATOM   1505  CG  GLN   130       4.740 -10.165   3.830  1.00 10.00      B   
ATOM   1506  CD  GLN   130       4.910  -9.863   5.308  1.00 10.00      B   
ATOM   1507  OE1 GLN   130       4.314 -10.518   6.163  1.00 10.00      B   
ATOM   1508  NE2 GLN   130       5.725  -8.870   5.617  1.00 10.00      B   
ATOM   1509 HE21 GLN   130       6.166  -8.390   4.886  1.00 10.00      B   
ATOM   1510 HE22 GLN   130       5.854  -8.655   6.567  1.00 10.00      B   
ATOM   1511  C   GLN   130       4.164 -13.436   1.841  1.00 10.00      B   
ATOM   1512  O   GLN   130       5.085 -13.871   1.149  1.00 10.00      B   
ATOM   1513  N   MET   131       3.226 -14.216   2.362  1.00 10.00      B   
ATOM   1514  HN  MET   131       2.497 -13.810   2.887  1.00 10.00      B   
ATOM   1515  CA  MET   131       3.250 -15.661   2.178  1.00 10.00      B   
ATOM   1516  CB  MET   131       2.386 -16.374   3.222  1.00 10.00      B   
ATOM   1517  CG  MET   131       3.087 -16.604   4.551  1.00 10.00      B   
ATOM   1518  SD  MET   131       2.192 -17.736   5.636  1.00 10.00      B   
ATOM   1519  CE  MET   131       0.723 -16.776   5.991  1.00 10.00      B   
ATOM   1520  C   MET   131       2.841 -16.072   0.769  1.00 10.00      B   
ATOM   1521  O   MET   131       3.277 -17.112   0.274  1.00 10.00      B   
ATOM   1522  N   ALA   132       2.022 -15.250   0.120  1.00 10.00      B   
ATOM   1523  HN  ALA   132       1.708 -14.435   0.569  1.00 10.00      B   
ATOM   1524  CA  ALA   132       1.556 -15.535  -1.236  1.00 10.00      B   
ATOM   1525  CB  ALA   132       0.542 -14.499  -1.690  1.00 10.00      B   
ATOM   1526  C   ALA   132       2.715 -15.624  -2.225  1.00 10.00      B   
ATOM   1527  O   ALA   132       2.592 -16.229  -3.290  1.00 10.00      B   
ATOM   1528  N   ARG   133       3.841 -15.023  -1.873  1.00 10.00      B   
ATOM   1529  HN  ARG   133       3.879 -14.546  -1.015  1.00 10.00      B   
ATOM   1530  CA  ARG   133       5.019 -15.047  -2.726  1.00 10.00      B   
ATOM   1531  CB  ARG   133       5.352 -13.640  -3.215  1.00 10.00      B   
ATOM   1532  CG  ARG   133       4.366 -13.076  -4.222  1.00 10.00      B   
ATOM   1533  CD  ARG   133       4.805 -11.703  -4.704  1.00 10.00      B   
ATOM   1534  NE  ARG   133       3.760 -11.038  -5.477  1.00 10.00      B   
ATOM   1535  HE  ARG   133       3.727 -11.221  -6.442  1.00 10.00      B   
ATOM   1536  CZ  ARG   133       2.858 -10.216  -4.944  1.00 10.00      B   
ATOM   1537  NH1 ARG   133       2.881  -9.971  -3.642  1.00 10.00      B   
ATOM   1538 HH11 ARG   133       3.606 -10.414  -3.038  1.00 10.00      B   
ATOM   1539 HH12 ARG   133       2.164  -9.338  -3.212  1.00 10.00      B   
ATOM   1540  NH2 ARG   133       1.935  -9.640  -5.708  1.00 10.00      B   
ATOM   1541 HH21 ARG   133       1.906  -9.826  -6.734  1.00 10.00      B   
ATOM   1542 HH22 ARG   133       1.231  -8.996  -5.281  1.00 10.00      B   
ATOM   1543  C   ARG   133       6.207 -15.636  -1.975  1.00 10.00      B   
ATOM   1544  O   ARG   133       7.363 -15.321  -2.262  1.00 10.00      B   
ATOM   1545  N   ASN   134       5.916 -16.502  -1.016  1.00 10.00      B   
ATOM   1546  HN  ASN   134       4.977 -16.729  -0.845  1.00 10.00      B   
ATOM   1547  CA  ASN   134       6.961 -17.125  -0.213  1.00 10.00      B   
ATOM   1548  CB  ASN   134       6.649 -16.992   1.281  1.00 10.00      B   
ATOM   1549  CG  ASN   134       7.864 -17.227   2.162  1.00 10.00      B   
ATOM   1550  OD1 ASN   134       8.986 -16.862   1.804  1.00 10.00      B   
ATOM   1551  ND2 ASN   134       7.653 -17.827   3.325  1.00 10.00      B   
ATOM   1552 HD21 ASN   134       6.736 -18.088   3.558  1.00 10.00      B   
ATOM   1553 HD22 ASN   134       8.426 -17.989   3.910  1.00 10.00      B   
ATOM   1554  C   ASN   134       7.149 -18.593  -0.575  1.00 10.00      B   
ATOM   1555  O   ASN   134       8.269 -19.103  -0.557  1.00 10.00      B   
ATOM   1556  N   TYR   135       6.054 -19.259  -0.929  1.00 10.00      B   
ATOM   1557  HN  TYR   135       5.199 -18.782  -0.974  1.00 10.00      B   
ATOM   1558  CA  TYR   135       6.091 -20.682  -1.270  1.00 10.00      B   
ATOM   1559  CB  TYR   135       4.776 -21.362  -0.885  1.00 10.00      B   
ATOM   1560  CG  TYR   135       4.404 -21.203   0.572  1.00 10.00      B   
ATOM   1561  CD1 TYR   135       5.111 -21.866   1.566  1.00 10.00      B   
ATOM   1562  CD2 TYR   135       3.339 -20.396   0.951  1.00 10.00      B   
ATOM   1563  CE1 TYR   135       4.767 -21.729   2.897  1.00 10.00      B   
ATOM   1564  CE2 TYR   135       2.991 -20.252   2.280  1.00 10.00      B   
ATOM   1565  CZ  TYR   135       3.707 -20.922   3.248  1.00 10.00      B   
ATOM   1566  OH  TYR   135       3.357 -20.786   4.571  1.00 10.00      B   
ATOM   1567  HH  TYR   135       2.409 -20.941   4.665  1.00 10.00      B   
ATOM   1568  C   TYR   135       6.370 -20.902  -2.753  1.00 10.00      B   
ATOM   1569  O   TYR   135       6.695 -22.015  -3.176  1.00 10.00      B   
ATOM   1570  N   ARG   136       6.235 -19.846  -3.544  1.00 10.00      B   
ATOM   1571  HN  ARG   136       5.957 -18.994  -3.157  1.00 10.00      B   
ATOM   1572  CA  ARG   136       6.481 -19.935  -4.977  1.00 10.00      B   
ATOM   1573  CB  ARG   136       5.733 -18.846  -5.753  1.00 10.00      B   
ATOM   1574  CG  ARG   136       5.950 -17.430  -5.245  1.00 10.00      B   
ATOM   1575  CD  ARG   136       5.451 -16.403  -6.248  1.00 10.00      B   
ATOM   1576  NE  ARG   136       4.027 -16.568  -6.548  1.00 10.00      B   
ATOM   1577  HE  ARG   136       3.408 -16.611  -5.784  1.00 10.00      B   
ATOM   1578  CZ  ARG   136       3.535 -16.661  -7.784  1.00 10.00      B   
ATOM   1579  NH1 ARG   136       4.350 -16.608  -8.837  1.00 10.00      B   
ATOM   1580 HH11 ARG   136       3.966 -16.681  -9.805  1.00 10.00      B   
ATOM   1581 HH12 ARG   136       5.381 -16.495  -8.699  1.00 10.00      B   
ATOM   1582  NH2 ARG   136       2.226 -16.807  -7.965  1.00 10.00      B   
ATOM   1583 HH21 ARG   136       1.583 -16.852  -7.142  1.00 10.00      B   
ATOM   1584 HH22 ARG   136       1.828 -16.877  -8.933  1.00 10.00      B   
ATOM   1585  C   ARG   136       7.977 -19.929  -5.301  1.00 10.00      B   
ATOM   1586  O   ARG   136       8.470 -19.077  -6.041  1.00 10.00      B   
ATOM   1587  N   ALA   137       8.690 -20.895  -4.743  1.00 10.00      B   
ATOM   1588  HN  ALA   137       8.236 -21.546  -4.161  1.00 10.00      B   
ATOM   1589  CA  ALA   137      10.124 -21.017  -4.965  1.00 10.00      B   
ATOM   1590  CB  ALA   137      10.797 -21.630  -3.748  1.00 10.00      B   
ATOM   1591  C   ALA   137      10.398 -21.853  -6.207  1.00 10.00      B   
ATOM   1592  O   ALA   137      11.516 -21.878  -6.721  1.00 10.00      B   
ATOM   1593  N   GLN   138       9.366 -22.537  -6.688  1.00 10.00      B   
ATOM   1594  HN  GLN   138       8.499 -22.479  -6.229  1.00 10.00      B   
ATOM   1595  CA  GLN   138       9.484 -23.369  -7.876  1.00 10.00      B   
ATOM   1596  CB  GLN   138       8.288 -24.317  -7.985  1.00 10.00      B   
ATOM   1597  CG  GLN   138       8.211 -25.362  -6.883  1.00 10.00      B   
ATOM   1598  CD  GLN   138       6.829 -25.972  -6.753  1.00 10.00      B   
ATOM   1599  OE1 GLN   138       5.821 -25.317  -7.023  1.00 10.00      B   
ATOM   1600  NE2 GLN   138       6.772 -27.227  -6.338  1.00 10.00      B   
ATOM   1601 HE21 GLN   138       7.615 -27.689  -6.143  1.00 10.00      B   
ATOM   1602 HE22 GLN   138       5.890 -27.642  -6.233  1.00 10.00      B   
ATOM   1603  C   GLN   138       9.572 -22.492  -9.121  1.00 10.00      B   
ATOM   1604  O   GLN   138      10.240 -22.838 -10.096  1.00 10.00      B   
ATOM   1605  N   ALA   139       8.908 -21.345  -9.066  1.00 10.00      B   
ATOM   1606  HN  ALA   139       8.409 -21.123  -8.254  1.00 10.00      B   
ATOM   1607  CA  ALA   139       8.903 -20.404 -10.179  1.00 10.00      B   
ATOM   1608  CB  ALA   139       7.494 -19.882 -10.416  1.00 10.00      B   
ATOM   1609  C   ALA   139       9.871 -19.254  -9.922  1.00 10.00      B   
ATOM   1610  O   ALA   139       9.854 -18.647  -8.848  1.00 10.00      B   
ATOM   1611  N   MET   140      10.716 -18.964 -10.902  1.00 10.00      B   
ATOM   1612  HN  MET   140      10.681 -19.485 -11.734  1.00 10.00      B   
ATOM   1613  CA  MET   140      11.699 -17.891 -10.780  1.00 10.00      B   
ATOM   1614  CB  MET   140      12.909 -18.172 -11.674  1.00 10.00      B   
ATOM   1615  CG  MET   140      13.903 -19.161 -11.094  1.00 10.00      B   
ATOM   1616  SD  MET   140      15.266 -19.502 -12.223  1.00 10.00      B   
ATOM   1617  CE  MET   140      14.388 -20.315 -13.557  1.00 10.00      B   
ATOM   1618  C   MET   140      11.103 -16.536 -11.144  1.00 10.00      B   
ATOM   1619  O   MET   140       9.931 -16.442 -11.508  1.00 10.00      B   
ATOM   1620  N   TYR   141      11.931 -15.500 -11.041  1.00 10.00      B   
ATOM   1621  HN  TYR   141      12.846 -15.663 -10.733  1.00 10.00      B   
ATOM   1622  CA  TYR   141      11.540 -14.130 -11.363  1.00 10.00      B   
ATOM   1623  CB  TYR   141      11.240 -13.968 -12.859  1.00 10.00      B   
ATOM   1624  CG  TYR   141      12.464 -14.087 -13.741  1.00 10.00      B   
ATOM   1625  CD1 TYR   141      12.701 -15.232 -14.492  1.00 10.00      B   
ATOM   1626  CD2 TYR   141      13.389 -13.053 -13.816  1.00 10.00      B   
ATOM   1627  CE1 TYR   141      13.824 -15.344 -15.290  1.00 10.00      B   
ATOM   1628  CE2 TYR   141      14.513 -13.155 -14.613  1.00 10.00      B   
ATOM   1629  CZ  TYR   141      14.726 -14.302 -15.347  1.00 10.00      B   
ATOM   1630  OH  TYR   141      15.851 -14.408 -16.137  1.00 10.00      B   
ATOM   1631  HH  TYR   141      15.592 -14.676 -17.028  1.00 10.00      B   
ATOM   1632  C   TYR   141      10.387 -13.629 -10.499  1.00 10.00      B   
ATOM   1633  O   TYR   141       9.330 -13.243 -11.008  1.00 10.00      B   
ATOM   1634  N   GLY   142      10.600 -13.637  -9.189  1.00 10.00      B   
ATOM   1635  HN  GLY   142      11.460 -13.963  -8.845  1.00 10.00      B   
ATOM   1636  CA  GLY   142       9.589 -13.174  -8.261  1.00 10.00      B   
ATOM   1637  C   GLY   142      10.159 -12.164  -7.288  1.00 10.00      B   
ATOM   1638  O   GLY   142      11.020 -12.502  -6.472  1.00 10.00      B   
ATOM   1639  N   GLY   143       9.687 -10.926  -7.371  1.00 10.00      B   
ATOM   1640  HN  GLY   143       8.990 -10.719  -8.030  1.00 10.00      B   
ATOM   1641  CA  GLY   143      10.182  -9.882  -6.493  1.00 10.00      B   
ATOM   1642  C   GLY   143       9.471  -9.856  -5.157  1.00 10.00      B   
ATOM   1643  O   GLY   143       8.644  -8.980  -4.905  1.00 10.00      B   
ATOM   1644  N   SER   144       9.789 -10.815  -4.302  1.00 10.00      B   
ATOM   1645  HN  SER   144      10.449 -11.493  -4.566  1.00 10.00      B   
ATOM   1646  CA  SER   144       9.181 -10.901  -2.984  1.00 10.00      B   
ATOM   1647  CB  SER   144       8.261 -12.118  -2.929  1.00 10.00      B   
ATOM   1648  OG  SER   144       8.928 -13.287  -3.379  1.00 10.00      B   
ATOM   1649  HG  SER   144       8.484 -14.069  -3.019  1.00 10.00      B   
ATOM   1650  C   SER   144      10.264 -11.000  -1.916  1.00 10.00      B   
ATOM   1651  O   SER   144      11.329 -10.397  -2.061  1.00 10.00      B   
ATOM   1652  N   LEU   145       9.988 -11.748  -0.844  1.00 10.00      B   
ATOM   1653  HN  LEU   145       9.104 -12.170  -0.772  1.00 10.00      B   
ATOM   1654  CA  LEU   145      10.958 -11.943   0.229  1.00 10.00      B   
ATOM   1655  CB  LEU   145      10.383 -12.834   1.332  1.00 10.00      B   
ATOM   1656  CG  LEU   145       9.274 -12.217   2.188  1.00 10.00      B   
ATOM   1657  CD1 LEU   145       8.659 -13.265   3.102  1.00 10.00      B   
ATOM   1658  CD2 LEU   145       9.806 -11.040   2.996  1.00 10.00      B   
ATOM   1659  C   LEU   145      12.226 -12.564  -0.335  1.00 10.00      B   
ATOM   1660  O   LEU   145      13.336 -12.259   0.101  1.00 10.00      B   
ATOM   1661  N   LEU   146      12.042 -13.437  -1.317  1.00 10.00      B   
ATOM   1662  HN  LEU   146      11.130 -13.642  -1.604  1.00 10.00      B   
ATOM   1663  CA  LEU   146      13.152 -14.087  -1.984  1.00 10.00      B   
ATOM   1664  CB  LEU   146      12.712 -15.452  -2.527  1.00 10.00      B   
ATOM   1665  CG  LEU   146      13.788 -16.308  -3.201  1.00 10.00      B   
ATOM   1666  CD1 LEU   146      14.940 -16.578  -2.248  1.00 10.00      B   
ATOM   1667  CD2 LEU   146      13.195 -17.613  -3.709  1.00 10.00      B   
ATOM   1668  C   LEU   146      13.628 -13.179  -3.114  1.00 10.00      B   
ATOM   1669  O   LEU   146      13.343 -13.421  -4.289  1.00 10.00      B   
ATOM   1670  N   SER   147      14.319 -12.110  -2.732  1.00 10.00      B   
ATOM   1671  HN  SER   147      14.488 -11.975  -1.776  1.00 10.00      B   
ATOM   1672  CA  SER   147      14.832 -11.128  -3.675  1.00 10.00      B   
ATOM   1673  CB  SER   147      15.627 -10.058  -2.922  1.00 10.00      B   
ATOM   1674  OG  SER   147      14.839  -9.472  -1.896  1.00 10.00      B   
ATOM   1675  HG  SER   147      15.312  -9.530  -1.054  1.00 10.00      B   
ATOM   1676  C   SER   147      15.697 -11.759  -4.759  1.00 10.00      B   
ATOM   1677  O   SER   147      16.599 -12.547  -4.472  1.00 10.00      B   
ATOM   1678  N   THR   148      15.394 -11.424  -6.008  1.00 10.00      B   
ATOM   1679  HN  THR   148      14.640 -10.823  -6.174  1.00 10.00      B   
ATOM   1680  CA  THR   148      16.144 -11.931  -7.141  1.00 10.00      B   
ATOM   1681  CB  THR   148      15.342 -11.736  -8.440  1.00 10.00      B   
ATOM   1682  OG1 THR   148      14.527 -10.559  -8.319  1.00 10.00      B   
ATOM   1683  HG1 THR   148      14.175 -10.326  -9.188  1.00 10.00      B   
ATOM   1684  CG2 THR   148      14.446 -12.938  -8.696  1.00 10.00      B   
ATOM   1685  C   THR   148      17.470 -11.183  -7.248  1.00 10.00      B   
ATOM   1686  O   THR   148      17.604 -10.077  -6.714  1.00 10.00      B   
ATOM   1687  N   GLN   149      18.441 -11.774  -7.932  1.00 10.00      B   
ATOM   1688  HN  GLN   149      18.275 -12.650  -8.346  1.00 10.00      B   
ATOM   1689  CA  GLN   149      19.750 -11.151  -8.089  1.00 10.00      B   
ATOM   1690  CB  GLN   149      20.788 -12.164  -8.566  1.00 10.00      B   
ATOM   1691  CG  GLN   149      21.039 -13.306  -7.596  1.00 10.00      B   
ATOM   1692  CD  GLN   149      21.959 -14.360  -8.177  1.00 10.00      B   
ATOM   1693  OE1 GLN   149      22.808 -14.067  -9.017  1.00 10.00      B   
ATOM   1694  NE2 GLN   149      21.796 -15.595  -7.735  1.00 10.00      B   
ATOM   1695 HE21 GLN   149      21.097 -15.757  -7.064  1.00 10.00      B   
ATOM   1696 HE22 GLN   149      22.378 -16.299  -8.093  1.00 10.00      B   
ATOM   1697  C   GLN   149      19.689  -9.959  -9.041  1.00 10.00      B   
ATOM   1698  O   GLN   149      19.931 -10.092 -10.241  1.00 10.00      B   
ATOM   1699  N   GLN   150      19.352  -8.800  -8.491  1.00 10.00      B   
ATOM   1700  HN  GLN   150      19.172  -8.772  -7.526  1.00 10.00      B   
ATOM   1701  CA  GLN   150      19.247  -7.570  -9.265  1.00 10.00      B   
ATOM   1702  CB  GLN   150      17.801  -7.066  -9.274  1.00 10.00      B   
ATOM   1703  CG  GLN   150      16.793  -8.098  -9.753  1.00 10.00      B   
ATOM   1704  CD  GLN   150      15.459  -7.486 -10.129  1.00 10.00      B   
ATOM   1705  OE1 GLN   150      15.247  -7.088 -11.272  1.00 10.00      B   
ATOM   1706  NE2 GLN   150      14.548  -7.416  -9.172  1.00 10.00      B   
ATOM   1707 HE21 GLN   150      14.786  -7.759  -8.283  1.00 10.00      B   
ATOM   1708 HE22 GLN   150      13.673  -7.035  -9.394  1.00 10.00      B   
ATOM   1709  C   GLN   150      20.170  -6.504  -8.687  1.00 10.00      B   
ATOM   1710  O   GLN   150      20.801  -6.720  -7.648  1.00 10.00      B   
ATOM   1711  N   GLY   151      20.238  -5.352  -9.344  1.00 10.00      B   
ATOM   1712  HN  GLY   151      19.695  -5.227 -10.156  1.00 10.00      B   
ATOM   1713  CA  GLY   151      21.095  -4.277  -8.876  1.00 10.00      B   
ATOM   1714  C   GLY   151      20.446  -3.448  -7.783  1.00 10.00      B   
ATOM   1715  O   GLY   151      20.180  -2.256  -7.969  1.00 10.00      B   
ATOM   1716  N   LEU   152      20.192  -4.074  -6.643  1.00 10.00      B   
ATOM   1717  HN  LEU   152      20.436  -5.022  -6.559  1.00 10.00      B   
ATOM   1718  CA  LEU   152      19.568  -3.399  -5.512  1.00 10.00      B   
ATOM   1719  CB  LEU   152      19.079  -4.417  -4.480  1.00 10.00      B   
ATOM   1720  CG  LEU   152      18.168  -3.881  -3.371  1.00 10.00      B   
ATOM   1721  CD1 LEU   152      16.896  -3.276  -3.953  1.00 10.00      B   
ATOM   1722  CD2 LEU   152      17.834  -4.981  -2.375  1.00 10.00      B   
ATOM   1723  C   LEU   152      20.522  -2.393  -4.872  1.00 10.00      B   
ATOM   1724  O   LEU   152      21.698  -2.685  -4.647  1.00 10.00      B   
ATOM   1725  N   TRP   153      20.000  -1.208  -4.589  1.00 10.00      B   
ATOM   1726  HN  TRP   153      19.050  -1.053  -4.770  1.00 10.00      B   
ATOM   1727  CA  TRP   153      20.785  -0.137  -3.989  1.00 10.00      B   
ATOM   1728  CB  TRP   153      21.015   0.971  -5.024  1.00 10.00      B   
ATOM   1729  CG  TRP   153      22.036   1.995  -4.622  1.00 10.00      B   
ATOM   1730  CD1 TRP   153      21.825   3.115  -3.867  1.00 10.00      B   
ATOM   1731  CD2 TRP   153      23.427   2.002  -4.966  1.00 10.00      B   
ATOM   1732  NE1 TRP   153      23.000   3.810  -3.714  1.00 10.00      B   
ATOM   1733  HE1 TRP   153      23.106   4.645  -3.212  1.00 10.00      B   
ATOM   1734  CE2 TRP   153      23.996   3.148  -4.380  1.00 10.00      B   
ATOM   1735  CE3 TRP   153      24.246   1.149  -5.710  1.00 10.00      B   
ATOM   1736  CZ2 TRP   153      25.348   3.461  -4.516  1.00 10.00      B   
ATOM   1737  CZ3 TRP   153      25.587   1.461  -5.843  1.00 10.00      B   
ATOM   1738  CH2 TRP   153      26.124   2.608  -5.250  1.00 10.00      B   
ATOM   1739  C   TRP   153      20.052   0.429  -2.781  1.00 10.00      B   
ATOM   1740  O   TRP   153      18.885   0.814  -2.881  1.00 10.00      B   
ATOM   1741  N   ALA   154      20.730   0.475  -1.645  1.00 10.00      B   
ATOM   1742  HN  ALA   154      21.661   0.149  -1.624  1.00 10.00      B   
ATOM   1743  CA  ALA   154      20.132   0.999  -0.426  1.00 10.00      B   
ATOM   1744  CB  ALA   154      20.186  -0.039   0.685  1.00 10.00      B   
ATOM   1745  C   ALA   154      20.825   2.285   0.004  1.00 10.00      B   
ATOM   1746  O   ALA   154      22.059   2.360   0.036  1.00 10.00      B   
ATOM   1747  N   LYS   155      20.034   3.299   0.320  1.00 10.00      B   
ATOM   1748  HN  LYS   155      19.059   3.181   0.271  1.00 10.00      B   
ATOM   1749  CA  LYS   155      20.577   4.577   0.752  1.00 10.00      B   
ATOM   1750  CB  LYS   155      19.862   5.746   0.066  1.00 10.00      B   
ATOM   1751  CG  LYS   155      20.724   6.992  -0.077  1.00 10.00      B   
ATOM   1752  CD  LYS   155      19.883   8.223  -0.381  1.00 10.00      B   
ATOM   1753  CE  LYS   155      19.458   8.934   0.896  1.00 10.00      B   
ATOM   1754  NZ  LYS   155      18.626  10.137   0.613  1.00 10.00      B   
ATOM   1755  HZ1 LYS   155      18.995  10.640  -0.218  1.00 10.00      B   
ATOM   1756  HZ2 LYS   155      18.643  10.788   1.429  1.00 10.00      B   
ATOM   1757  HZ3 LYS   155      17.641   9.858   0.429  1.00 10.00      B   
ATOM   1758  C   LYS   155      20.472   4.709   2.266  1.00 10.00      B   
ATOM   1759  O   LYS   155      19.547   5.339   2.785  1.00 10.00      B   
ATOM   1760  N   ASP   156      21.425   4.114   2.968  1.00 10.00      B   
ATOM   1761  HN  ASP   156      22.146   3.647   2.493  1.00 10.00      B   
ATOM   1762  CA  ASP   156      21.441   4.151   4.427  1.00 10.00      B   
ATOM   1763  CB  ASP   156      22.206   2.953   4.993  1.00 10.00      B   
ATOM   1764  CG  ASP   156      21.496   2.297   6.162  1.00 10.00      B   
ATOM   1765  OD1 ASP   156      21.274   2.970   7.190  1.00 10.00      B   
ATOM   1766  OD2 ASP   156      21.177   1.090   6.065  1.00 10.00      B   
ATOM   1767  C   ASP   156      22.052   5.456   4.920  1.00 10.00      B   
ATOM   1768  O   ASP   156      23.175   5.489   5.424  1.00 10.00      B   
ATOM   1769  N   GLY   157      21.305   6.536   4.748  1.00 10.00      B   
ATOM   1770  HN  GLY   157      20.426   6.445   4.319  1.00 10.00      B   
ATOM   1771  CA  GLY   157      21.771   7.839   5.164  1.00 10.00      B   
ATOM   1772  C   GLY   157      22.778   8.401   4.190  1.00 10.00      B   
ATOM   1773  O   GLY   157      22.436   8.731   3.050  1.00 10.00      B   
ATOM   1774  N   ASN   158      24.020   8.496   4.630  1.00 10.00      B   
ATOM   1775  HN  ASN   158      24.230   8.197   5.543  1.00 10.00      B   
ATOM   1776  CA  ASN   158      25.089   9.012   3.790  1.00 10.00      B   
ATOM   1777  CB  ASN   158      25.940  10.025   4.554  1.00 10.00      B   
ATOM   1778  CG  ASN   158      26.391  11.173   3.680  1.00 10.00      B   
ATOM   1779  OD1 ASN   158      25.659  12.150   3.496  1.00 10.00      B   
ATOM   1780  ND2 ASN   158      27.593  11.069   3.138  1.00 10.00      B   
ATOM   1781 HD21 ASN   158      28.118  10.262   3.334  1.00 10.00      B   
ATOM   1782 HD22 ASN   158      27.910  11.798   2.564  1.00 10.00      B   
ATOM   1783  C   ASN   158      25.953   7.863   3.297  1.00 10.00      B   
ATOM   1784  O   ASN   158      26.900   8.056   2.535  1.00 10.00      B   
ATOM   1785  N   ASN   159      25.611   6.664   3.741  1.00 10.00      B   
ATOM   1786  HN  ASN   159      24.841   6.580   4.343  1.00 10.00      B   
ATOM   1787  CA  ASN   159      26.336   5.465   3.353  1.00 10.00      B   
ATOM   1788  CB  ASN   159      26.602   4.572   4.567  1.00 10.00      B   
ATOM   1789  CG  ASN   159      27.613   5.173   5.525  1.00 10.00      B   
ATOM   1790  OD1 ASN   159      28.500   5.921   5.121  1.00 10.00      B   
ATOM   1791  ND2 ASN   159      27.485   4.854   6.805  1.00 10.00      B   
ATOM   1792 HD21 ASN   159      26.752   4.258   7.064  1.00 10.00      B   
ATOM   1793 HD22 ASN   159      28.132   5.226   7.442  1.00 10.00      B   
ATOM   1794  C   ASN   159      25.556   4.704   2.294  1.00 10.00      B   
ATOM   1795  O   ASN   159      24.377   4.400   2.478  1.00 10.00      B   
ATOM   1796  N   PHE   160      26.209   4.410   1.181  1.00 10.00      B   
ATOM   1797  HN  PHE   160      27.151   4.672   1.095  1.00 10.00      B   
ATOM   1798  CA  PHE   160      25.564   3.703   0.084  1.00 10.00      B   
ATOM   1799  CB  PHE   160      26.056   4.252  -1.255  1.00 10.00      B   
ATOM   1800  CG  PHE   160      25.926   5.745  -1.373  1.00 10.00      B   
ATOM   1801  CD1 PHE   160      27.053   6.549  -1.415  1.00 10.00      B   
ATOM   1802  CD2 PHE   160      24.678   6.343  -1.434  1.00 10.00      B   
ATOM   1803  CE1 PHE   160      26.938   7.924  -1.515  1.00 10.00      B   
ATOM   1804  CE2 PHE   160      24.555   7.715  -1.535  1.00 10.00      B   
ATOM   1805  CZ  PHE   160      25.687   8.509  -1.576  1.00 10.00      B   
ATOM   1806  C   PHE   160      25.813   2.203   0.175  1.00 10.00      B   
ATOM   1807  O   PHE   160      26.955   1.752   0.160  1.00 10.00      B   
ATOM   1808  N   VAL   161      24.742   1.435   0.274  1.00 10.00      B   
ATOM   1809  HN  VAL   161      23.848   1.850   0.264  1.00 10.00      B   
ATOM   1810  CA  VAL   161      24.848  -0.011   0.382  1.00 10.00      B   
ATOM   1811  CB  VAL   161      23.923  -0.561   1.491  1.00 10.00      B   
ATOM   1812  CG1 VAL   161      24.187  -2.039   1.734  1.00 10.00      B   
ATOM   1813  CG2 VAL   161      24.091   0.235   2.775  1.00 10.00      B   
ATOM   1814  C   VAL   161      24.491  -0.681  -0.937  1.00 10.00      B   
ATOM   1815  O   VAL   161      23.370  -0.544  -1.431  1.00 10.00      B   
ATOM   1816  N   TYR   162      25.452  -1.386  -1.513  1.00 10.00      B   
ATOM   1817  HN  TYR   162      26.337  -1.428  -1.087  1.00 10.00      B   
ATOM   1818  CA  TYR   162      25.231  -2.094  -2.761  1.00 10.00      B   
ATOM   1819  CB  TYR   162      26.401  -1.889  -3.729  1.00 10.00      B   
ATOM   1820  CG  TYR   162      26.270  -2.672  -5.019  1.00 10.00      B   
ATOM   1821  CD1 TYR   162      25.317  -2.328  -5.968  1.00 10.00      B   
ATOM   1822  CD2 TYR   162      27.092  -3.760  -5.279  1.00 10.00      B   
ATOM   1823  CE1 TYR   162      25.186  -3.046  -7.141  1.00 10.00      B   
ATOM   1824  CE2 TYR   162      26.971  -4.483  -6.451  1.00 10.00      B   
ATOM   1825  CZ  TYR   162      26.016  -4.123  -7.377  1.00 10.00      B   
ATOM   1826  OH  TYR   162      25.887  -4.845  -8.544  1.00 10.00      B   
ATOM   1827  HH  TYR   162      25.768  -4.235  -9.284  1.00 10.00      B   
ATOM   1828  C   TYR   162      25.024  -3.580  -2.490  1.00 10.00      B   
ATOM   1829  O   TYR   162      25.808  -4.207  -1.772  1.00 10.00      B   
ATOM   1830  N   ILE   163      23.961  -4.132  -3.058  1.00 10.00      B   
ATOM   1831  HN  ILE   163      23.370  -3.573  -3.608  1.00 10.00      B   
ATOM   1832  CA  ILE   163      23.647  -5.543  -2.885  1.00 10.00      B   
ATOM   1833  CB  ILE   163      22.121  -5.784  -2.751  1.00 10.00      B   
ATOM   1834  CG1 ILE   163      21.623  -5.372  -1.358  1.00 10.00      B   
ATOM   1835  CG2 ILE   163      21.765  -7.237  -3.029  1.00 10.00      B   
ATOM   1836  CD1 ILE   163      21.416  -3.882  -1.179  1.00 10.00      B   
ATOM   1837  C   ILE   163      24.216  -6.368  -4.039  1.00 10.00      B   
ATOM   1838  O   ILE   163      23.898  -6.132  -5.208  1.00 10.00      B   
ATOM   1839  N   GLU   164      25.064  -7.328  -3.702  1.00 10.00      B   
ATOM   1840  HN  GLU   164      25.269  -7.470  -2.755  1.00 10.00      B   
ATOM   1841  CA  GLU   164      25.685  -8.188  -4.699  1.00 10.00      B   
ATOM   1842  CB  GLU   164      27.096  -8.587  -4.262  1.00 10.00      B   
ATOM   1843  CG  GLU   164      28.086  -7.434  -4.236  1.00 10.00      B   
ATOM   1844  CD  GLU   164      28.997  -7.416  -5.448  1.00 10.00      B   
ATOM   1845  OE1 GLU   164      28.546  -7.801  -6.550  1.00 10.00      B   
ATOM   1846  OE2 GLU   164      30.172  -7.015  -5.307  1.00 10.00      B   
ATOM   1847  C   GLU   164      24.833  -9.431  -4.937  1.00 10.00      B   
ATOM   1848  O   GLU   164      24.096  -9.509  -5.921  1.00 10.00      B   
ATOM   1849  N   ARG   165      24.928 -10.399  -4.037  1.00 10.00      B   
ATOM   1850  HN  ARG   165      25.534 -10.287  -3.269  1.00 10.00      B   
ATOM   1851  CA  ARG   165      24.157 -11.628  -4.157  1.00 10.00      B   
ATOM   1852  CB  ARG   165      25.084 -12.843  -4.241  1.00 10.00      B   
ATOM   1853  CG  ARG   165      25.995 -12.876  -5.460  1.00 10.00      B   
ATOM   1854  CD  ARG   165      25.204 -12.980  -6.756  1.00 10.00      B   
ATOM   1855  NE  ARG   165      24.953 -11.669  -7.349  1.00 10.00      B   
ATOM   1856  HE  ARG   165      24.639 -10.955  -6.749  1.00 10.00      B   
ATOM   1857  CZ  ARG   165      25.129 -11.386  -8.636  1.00 10.00      B   
ATOM   1858  NH1 ARG   165      25.556 -12.319  -9.478  1.00 10.00      B   
ATOM   1859 HH11 ARG   165      25.692 -12.089 -10.487  1.00 10.00      B   
ATOM   1860 HH12 ARG   165      25.760 -13.282  -9.137  1.00 10.00      B   
ATOM   1861  NH2 ARG   165      24.891 -10.157  -9.080  1.00 10.00      B   
ATOM   1862 HH21 ARG   165      25.028  -9.932 -10.090  1.00 10.00      B   
ATOM   1863 HH22 ARG   165      24.571  -9.409  -8.423  1.00 10.00      B   
ATOM   1864  C   ARG   165      23.217 -11.787  -2.970  1.00 10.00      B   
ATOM   1865  O   ARG   165      23.581 -11.474  -1.834  1.00 10.00      B   
ATOM   1866  N   VAL   166      22.013 -12.267  -3.234  1.00 10.00      B   
ATOM   1867  HN  VAL   166      21.778 -12.498  -4.157  1.00 10.00      B   
ATOM   1868  CA  VAL   166      21.020 -12.472  -2.186  1.00 10.00      B   
ATOM   1869  CB  VAL   166      19.859 -11.456  -2.281  1.00 10.00      B   
ATOM   1870  CG1 VAL   166      20.208 -10.168  -1.551  1.00 10.00      B   
ATOM   1871  CG2 VAL   166      19.506 -11.171  -3.735  1.00 10.00      B   
ATOM   1872  C   VAL   166      20.458 -13.886  -2.258  1.00 10.00      B   
ATOM   1873  O   VAL   166      20.356 -14.464  -3.342  1.00 10.00      B   
ATOM   1874  N   LYS   167      20.109 -14.439  -1.103  1.00 10.00      B   
ATOM   1875  HN  LYS   167      20.222 -13.927  -0.275  1.00 10.00      B   
ATOM   1876  CA  LYS   167      19.555 -15.784  -1.024  1.00 10.00      B   
ATOM   1877  CB  LYS   167      20.618 -16.774  -0.542  1.00 10.00      B   
ATOM   1878  CG  LYS   167      21.715 -17.052  -1.554  1.00 10.00      B   
ATOM   1879  CD  LYS   167      21.167 -17.771  -2.775  1.00 10.00      B   
ATOM   1880  CE  LYS   167      22.274 -18.084  -3.764  1.00 10.00      B   
ATOM   1881  NZ  LYS   167      21.771 -18.826  -4.947  1.00 10.00      B   
ATOM   1882  HZ1 LYS   167      21.298 -19.704  -4.647  1.00 10.00      B   
ATOM   1883  HZ2 LYS   167      22.562 -19.074  -5.575  1.00 10.00      B   
ATOM   1884  HZ3 LYS   167      21.092 -18.244  -5.475  1.00 10.00      B   
ATOM   1885  C   LYS   167      18.360 -15.801  -0.081  1.00 10.00      B   
ATOM   1886  O   LYS   167      18.048 -14.789   0.548  1.00 10.00      B   
ATOM   1887  N   GLY   168      17.698 -16.947   0.020  1.00 10.00      B   
ATOM   1888  HN  GLY   168      17.994 -17.724  -0.504  1.00 10.00      B   
ATOM   1889  CA  GLY   168      16.542 -17.064   0.889  1.00 10.00      B   
ATOM   1890  C   GLY   168      16.870 -17.731   2.209  1.00 10.00      B   
ATOM   1891  O   GLY   168      15.993 -17.932   3.046  1.00 10.00      B   
ATOM   1892  N   ASP   169      18.139 -18.063   2.405  1.00 10.00      B   
ATOM   1893  HN  ASP   169      18.802 -17.856   1.713  1.00 10.00      B   
ATOM   1894  CA  ASP   169      18.579 -18.715   3.634  1.00 10.00      B   
ATOM   1895  CB  ASP   169      19.483 -19.922   3.348  1.00 10.00      B   
ATOM   1896  CG  ASP   169      20.488 -19.680   2.239  1.00 10.00      B   
ATOM   1897  OD1 ASP   169      21.029 -18.558   2.146  1.00 10.00      B   
ATOM   1898  OD2 ASP   169      20.737 -20.617   1.446  1.00 10.00      B   
ATOM   1899  C   ASP   169      19.263 -17.731   4.578  1.00 10.00      B   
ATOM   1900  O   ASP   169      20.097 -18.121   5.400  1.00 10.00      B   
ATOM   1901  N   GLU   170      18.908 -16.452   4.429  1.00 10.00      B   
ATOM   1902  HN  GLU   170      18.260 -16.227   3.728  1.00 10.00      B   
ATOM   1903  CA  GLU   170      19.435 -15.366   5.266  1.00 10.00      B   
ATOM   1904  CB  GLU   170      19.203 -15.639   6.756  1.00 10.00      B   
ATOM   1905  CG  GLU   170      17.738 -15.777   7.145  1.00 10.00      B   
ATOM   1906  CD  GLU   170      17.555 -16.406   8.510  1.00 10.00      B   
ATOM   1907  OE1 GLU   170      18.540 -16.949   9.060  1.00 10.00      B   
ATOM   1908  OE2 GLU   170      16.422 -16.373   9.034  1.00 10.00      B   
ATOM   1909  C   GLU   170      20.900 -15.027   4.992  1.00 10.00      B   
ATOM   1910  O   GLU   170      21.423 -14.046   5.523  1.00 10.00      B   
ATOM   1911  N   GLU   171      21.561 -15.830   4.170  1.00 10.00      B   
ATOM   1912  HN  GLU   171      21.099 -16.601   3.774  1.00 10.00      B   
ATOM   1913  CA  GLU   171      22.957 -15.590   3.836  1.00 10.00      B   
ATOM   1914  CB  GLU   171      23.688 -16.904   3.565  1.00 10.00      B   
ATOM   1915  CG  GLU   171      23.562 -17.919   4.690  1.00 10.00      B   
ATOM   1916  CD  GLU   171      24.446 -19.134   4.504  1.00 10.00      B   
ATOM   1917  OE1 GLU   171      25.071 -19.267   3.431  1.00 10.00      B   
ATOM   1918  OE2 GLU   171      24.527 -19.961   5.439  1.00 10.00      B   
ATOM   1919  C   GLU   171      23.064 -14.652   2.641  1.00 10.00      B   
ATOM   1920  O   GLU   171      22.786 -15.035   1.501  1.00 10.00      B   
ATOM   1921  N   LEU   172      23.461 -13.422   2.910  1.00 10.00      B   
ATOM   1922  HN  LEU   172      23.690 -13.186   3.840  1.00 10.00      B   
ATOM   1923  CA  LEU   172      23.594 -12.415   1.873  1.00 10.00      B   
ATOM   1924  CB  LEU   172      22.910 -11.115   2.304  1.00 10.00      B   
ATOM   1925  CG  LEU   172      21.489 -11.248   2.866  1.00 10.00      B   
ATOM   1926  CD1 LEU   172      20.980  -9.902   3.354  1.00 10.00      B   
ATOM   1927  CD2 LEU   172      20.548 -11.835   1.824  1.00 10.00      B   
ATOM   1928  C   LEU   172      25.061 -12.157   1.560  1.00 10.00      B   
ATOM   1929  O   LEU   172      25.796 -11.614   2.382  1.00 10.00      B   
ATOM   1930  N   GLY   173      25.483 -12.557   0.373  1.00 10.00      B   
ATOM   1931  HN  GLY   173      24.854 -12.992  -0.239  1.00 10.00      B   
ATOM   1932  CA  GLY   173      26.859 -12.356  -0.025  1.00 10.00      B   
ATOM   1933  C   GLY   173      27.052 -11.027  -0.725  1.00 10.00      B   
ATOM   1934  O   GLY   173      26.611 -10.848  -1.862  1.00 10.00      B   
ATOM   1935  N   GLY   174      27.685 -10.086  -0.048  1.00 10.00      B   
ATOM   1936  HN  GLY   174      27.992 -10.269   0.869  1.00 10.00      B   
ATOM   1937  CA  GLY   174      27.917  -8.787  -0.638  1.00 10.00      B   
ATOM   1938  C   GLY   174      27.989  -7.699   0.404  1.00 10.00      B   
ATOM   1939  O   GLY   174      29.037  -7.491   1.007  1.00 10.00      B   
ATOM   1940  N   ILE   175      26.866  -7.016   0.616  1.00 10.00      B   
ATOM   1941  HN  ILE   175      26.069  -7.249   0.093  1.00 10.00      B   
ATOM   1942  CA  ILE   175      26.775  -5.936   1.603  1.00 10.00      B   
ATOM   1943  CB  ILE   175      26.702  -6.477   3.053  1.00 10.00      B   
ATOM   1944  CG1 ILE   175      25.803  -7.723   3.129  1.00 10.00      B   
ATOM   1945  CG2 ILE   175      26.195  -5.400   4.008  1.00 10.00      B   
ATOM   1946  CD1 ILE   175      24.349  -7.467   2.783  1.00 10.00      B   
ATOM   1947  C   ILE   175      27.940  -4.950   1.464  1.00 10.00      B   
ATOM   1948  O   ILE   175      28.660  -4.665   2.423  1.00 10.00      B   
ATOM   1949  N   SER   176      28.130  -4.448   0.254  1.00 10.00      B   
ATOM   1950  HN  SER   176      27.529  -4.713  -0.476  1.00 10.00      B   
ATOM   1951  CA  SER   176      29.193  -3.496  -0.013  1.00 10.00      B   
ATOM   1952  CB  SER   176      29.597  -3.564  -1.484  1.00 10.00      B   
ATOM   1953  OG  SER   176      29.810  -4.914  -1.869  1.00 10.00      B   
ATOM   1954  HG  SER   176      29.836  -5.465  -1.079  1.00 10.00      B   
ATOM   1955  C   SER   176      28.735  -2.097   0.372  1.00 10.00      B   
ATOM   1956  O   SER   176      28.064  -1.411  -0.400  1.00 10.00      B   
ATOM   1957  N   ILE   177      29.072  -1.698   1.589  1.00 10.00      B   
ATOM   1958  HN  ILE   177      29.603  -2.295   2.156  1.00 10.00      B   
ATOM   1959  CA  ILE   177      28.683  -0.396   2.099  1.00 10.00      B   
ATOM   1960  CB  ILE   177      28.321  -0.454   3.596  1.00 10.00      B   
ATOM   1961  CG1 ILE   177      27.285  -1.553   3.851  1.00 10.00      B   
ATOM   1962  CG2 ILE   177      27.798   0.895   4.066  1.00 10.00      B   
ATOM   1963  CD1 ILE   177      26.968  -1.777   5.312  1.00 10.00      B   
ATOM   1964  C   ILE   177      29.779   0.639   1.892  1.00 10.00      B   
ATOM   1965  O   ILE   177      30.855   0.556   2.491  1.00 10.00      B   
ATOM   1966  N   TYR   178      29.497   1.603   1.030  1.00 10.00      B   
ATOM   1967  HN  TYR   178      28.623   1.594   0.572  1.00 10.00      B   
ATOM   1968  CA  TYR   178      30.428   2.681   0.750  1.00 10.00      B   
ATOM   1969  CB  TYR   178      30.198   3.245  -0.657  1.00 10.00      B   
ATOM   1970  CG  TYR   178      30.494   2.258  -1.767  1.00 10.00      B   
ATOM   1971  CD1 TYR   178      29.498   1.429  -2.270  1.00 10.00      B   
ATOM   1972  CD2 TYR   178      31.768   2.153  -2.306  1.00 10.00      B   
ATOM   1973  CE1 TYR   178      29.766   0.522  -3.276  1.00 10.00      B   
ATOM   1974  CE2 TYR   178      32.044   1.250  -3.314  1.00 10.00      B   
ATOM   1975  CZ  TYR   178      31.040   0.436  -3.795  1.00 10.00      B   
ATOM   1976  OH  TYR   178      31.314  -0.467  -4.798  1.00 10.00      B   
ATOM   1977  HH  TYR   178      30.554  -0.533  -5.389  1.00 10.00      B   
ATOM   1978  C   TYR   178      30.241   3.769   1.798  1.00 10.00      B   
ATOM   1979  O   TYR   178      29.351   4.613   1.681  1.00 10.00      B   
ATOM   1980  N   ALA   179      31.061   3.717   2.836  1.00 10.00      B   
ATOM   1981  HN  ALA   179      31.747   3.014   2.866  1.00 10.00      B   
ATOM   1982  CA  ALA   179      30.978   4.676   3.927  1.00 10.00      B   
ATOM   1983  CB  ALA   179      31.708   4.161   5.154  1.00 10.00      B   
ATOM   1984  C   ALA   179      31.497   6.049   3.523  1.00 10.00      B   
ATOM   1985  O   ALA   179      32.674   6.209   3.189  1.00 10.00      B   
ATOM   1986  N   PHE   180      30.608   7.033   3.572  1.00 10.00      B   
ATOM   1987  HN  PHE   180      29.694   6.831   3.875  1.00 10.00      B   
ATOM   1988  CA  PHE   180      30.938   8.403   3.219  1.00 10.00      B   
ATOM   1989  CB  PHE   180      30.383   8.752   1.834  1.00 10.00      B   
ATOM   1990  CG  PHE   180      31.195   8.231   0.685  1.00 10.00      B   
ATOM   1991  CD1 PHE   180      30.753   7.151  -0.063  1.00 10.00      B   
ATOM   1992  CD2 PHE   180      32.397   8.830   0.344  1.00 10.00      B   
ATOM   1993  CE1 PHE   180      31.494   6.678  -1.129  1.00 10.00      B   
ATOM   1994  CE2 PHE   180      33.145   8.361  -0.720  1.00 10.00      B   
ATOM   1995  CZ  PHE   180      32.692   7.285  -1.458  1.00 10.00      B   
ATOM   1996  C   PHE   180      30.351   9.363   4.249  1.00 10.00      B   
ATOM   1997  O   PHE   180      29.348   9.058   4.894  1.00 10.00      B   
ATOM   1998  N   ASN   181      30.975  10.520   4.400  1.00 10.00      B   
ATOM   1999  HN  ASN   181      31.774  10.703   3.864  1.00 10.00      B   
ATOM   2000  CA  ASN   181      30.504  11.532   5.340  1.00 10.00      B   
ATOM   2001  CB  ASN   181      31.491  11.711   6.503  1.00 10.00      B   
ATOM   2002  CG  ASN   181      32.774  12.430   6.120  1.00 10.00      B   
ATOM   2003  OD1 ASN   181      33.262  12.315   4.997  1.00 10.00      B   
ATOM   2004  ND2 ASN   181      33.326  13.184   7.053  1.00 10.00      B   
ATOM   2005 HD21 ASN   181      32.881  13.238   7.929  1.00 10.00      B   
ATOM   2006 HD22 ASN   181      34.159  13.654   6.839  1.00 10.00      B   
ATOM   2007  C   ASN   181      30.265  12.854   4.615  1.00 10.00      B   
ATOM   2008  O   ASN   181      30.290  12.898   3.383  1.00 10.00      B   
ATOM   2009  N   GLU   182      30.046  13.929   5.368  1.00 10.00      B   
ATOM   2010  HN  GLU   182      30.042  13.837   6.347  1.00 10.00      B   
ATOM   2011  CA  GLU   182      29.798  15.244   4.777  1.00 10.00      B   
ATOM   2012  CB  GLU   182      29.405  16.268   5.844  1.00 10.00      B   
ATOM   2013  CG  GLU   182      27.966  16.139   6.316  1.00 10.00      B   
ATOM   2014  CD  GLU   182      26.964  16.316   5.192  1.00 10.00      B   
ATOM   2015  OE1 GLU   182      26.249  17.338   5.181  1.00 10.00      B   
ATOM   2016  OE2 GLU   182      26.879  15.435   4.313  1.00 10.00      B   
ATOM   2017  C   GLU   182      30.989  15.740   3.964  1.00 10.00      B   
ATOM   2018  O   GLU   182      30.824  16.457   2.980  1.00 10.00      B   
ATOM   2019  N   ASN   183      32.185  15.335   4.368  1.00 10.00      B   
ATOM   2020  HN  ASN   183      32.252  14.759   5.157  1.00 10.00      B   
ATOM   2021  CA  ASN   183      33.402  15.735   3.670  1.00 10.00      B   
ATOM   2022  CB  ASN   183      34.610  15.706   4.619  1.00 10.00      B   
ATOM   2023  CG  ASN   183      34.556  16.789   5.683  1.00 10.00      B   
ATOM   2024  OD1 ASN   183      33.970  17.852   5.478  1.00 10.00      B   
ATOM   2025  ND2 ASN   183      35.177  16.530   6.825  1.00 10.00      B   
ATOM   2026 HD21 ASN   183      35.637  15.668   6.920  1.00 10.00      B   
ATOM   2027 HD22 ASN   183      35.149  17.209   7.532  1.00 10.00      B   
ATOM   2028  C   ASN   183      33.652  14.829   2.468  1.00 10.00      B   
ATOM   2029  O   ASN   183      34.649  14.975   1.758  1.00 10.00      B   
ATOM   2030  N   ARG   184      32.725  13.895   2.249  1.00 10.00      B   
ATOM   2031  HN  ARG   184      31.949  13.857   2.850  1.00 10.00      B   
ATOM   2032  CA  ARG   184      32.803  12.940   1.143  1.00 10.00      B   
ATOM   2033  CB  ARG   184      32.682  13.642  -0.216  1.00 10.00      B   
ATOM   2034  CG  ARG   184      32.276  12.726  -1.361  1.00 10.00      B   
ATOM   2035  CD  ARG   184      32.143  13.489  -2.667  1.00 10.00      B   
ATOM   2036  NE  ARG   184      30.938  14.316  -2.704  1.00 10.00      B   
ATOM   2037  HE  ARG   184      30.660  14.747  -1.863  1.00 10.00      B   
ATOM   2038  CZ  ARG   184      30.196  14.507  -3.793  1.00 10.00      B   
ATOM   2039  NH1 ARG   184      30.528  13.930  -4.940  1.00 10.00      B   
ATOM   2040 HH11 ARG   184      31.370  13.319  -4.995  1.00 10.00      B   
ATOM   2041 HH12 ARG   184      29.947  14.082  -5.794  1.00 10.00      B   
ATOM   2042  NH2 ARG   184      29.117  15.271  -3.732  1.00 10.00      B   
ATOM   2043 HH21 ARG   184      28.531  15.422  -4.584  1.00 10.00      B   
ATOM   2044 HH22 ARG   184      28.845  15.720  -2.830  1.00 10.00      B   
ATOM   2045  C   ARG   184      34.063  12.071   1.221  1.00 10.00      B   
ATOM   2046  O   ARG   184      34.631  11.678   0.201  1.00 10.00      B   
ATOM   2047  N   ARG   185      34.500  11.769   2.437  1.00 10.00      B   
ATOM   2048  HN  ARG   185      34.021  12.115   3.224  1.00 10.00      B   
ATOM   2049  CA  ARG   185      35.676  10.937   2.626  1.00 10.00      B   
ATOM   2050  CB  ARG   185      36.524  11.428   3.800  1.00 10.00      B   
ATOM   2051  CG  ARG   185      37.615  12.406   3.400  1.00 10.00      B   
ATOM   2052  CD  ARG   185      38.859  12.230   4.252  1.00 10.00      B   
ATOM   2053  NE  ARG   185      38.705  12.816   5.582  1.00 10.00      B   
ATOM   2054  HE  ARG   185      38.318  13.717   5.635  1.00 10.00      B   
ATOM   2055  CZ  ARG   185      39.069  12.206   6.708  1.00 10.00      B   
ATOM   2056  NH1 ARG   185      39.602  10.992   6.665  1.00 10.00      B   
ATOM   2057 HH11 ARG   185      39.884  10.512   7.549  1.00 10.00      B   
ATOM   2058 HH12 ARG   185      39.747  10.509   5.748  1.00 10.00      B   
ATOM   2059  NH2 ARG   185      38.902  12.810   7.876  1.00 10.00      B   
ATOM   2060 HH21 ARG   185      39.189  12.328   8.755  1.00 10.00      B   
ATOM   2061 HH22 ARG   185      38.487  13.768   7.922  1.00 10.00      B   
ATOM   2062  C   ARG   185      35.276   9.485   2.832  1.00 10.00      B   
ATOM   2063  O   ARG   185      34.463   9.175   3.705  1.00 10.00      B   
ATOM   2064  N   LEU   186      35.837   8.609   2.013  1.00 10.00      B   
ATOM   2065  HN  LEU   186      36.465   8.930   1.335  1.00 10.00      B   
ATOM   2066  CA  LEU   186      35.555   7.183   2.091  1.00 10.00      B   
ATOM   2067  CB  LEU   186      36.128   6.470   0.864  1.00 10.00      B   
ATOM   2068  CG  LEU   186      35.876   4.965   0.765  1.00 10.00      B   
ATOM   2069  CD1 LEU   186      34.393   4.676   0.595  1.00 10.00      B   
ATOM   2070  CD2 LEU   186      36.678   4.366  -0.379  1.00 10.00      B   
ATOM   2071  C   LEU   186      36.140   6.594   3.369  1.00 10.00      B   
ATOM   2072  O   LEU   186      37.344   6.706   3.625  1.00 10.00      B   
ATOM   2073  N   GLN   187      35.285   5.981   4.172  1.00 10.00      B   
ATOM   2074  HN  GLN   187      34.333   5.938   3.915  1.00 10.00      B   
ATOM   2075  CA  GLN   187      35.715   5.391   5.433  1.00 10.00      B   
ATOM   2076  CB  GLN   187      34.738   5.741   6.558  1.00 10.00      B   
ATOM   2077  CG  GLN   187      34.446   7.225   6.696  1.00 10.00      B   
ATOM   2078  CD  GLN   187      35.697   8.056   6.917  1.00 10.00      B   
ATOM   2079  OE1 GLN   187      36.665   7.604   7.532  1.00 10.00      B   
ATOM   2080  NE2 GLN   187      35.690   9.277   6.402  1.00 10.00      B   
ATOM   2081 HE21 GLN   187      34.888   9.567   5.913  1.00 10.00      B   
ATOM   2082 HE22 GLN   187      36.485   9.838   6.521  1.00 10.00      B   
ATOM   2083  C   GLN   187      35.860   3.880   5.338  1.00 10.00      B   
ATOM   2084  O   GLN   187      36.786   3.305   5.913  1.00 10.00      B   
ATOM   2085  N   SER   188      34.954   3.236   4.610  1.00 10.00      B   
ATOM   2086  HN  SER   188      34.252   3.741   4.154  1.00 10.00      B   
ATOM   2087  CA  SER   188      34.987   1.791   4.481  1.00 10.00      B   
ATOM   2088  CB  SER   188      34.100   1.152   5.549  1.00 10.00      B   
ATOM   2089  OG  SER   188      34.479   1.568   6.847  1.00 10.00      B   
ATOM   2090  HG  SER   188      35.327   1.147   7.082  1.00 10.00      B   
ATOM   2091  C   SER   188      34.539   1.316   3.102  1.00 10.00      B   
ATOM   2092  O   SER   188      33.708   1.946   2.448  1.00 10.00      B   
ATOM   2093  N   VAL   189      35.114   0.192   2.687  1.00 10.00      B   
ATOM   2094  HN  VAL   189      35.782  -0.230   3.265  1.00 10.00      B   
ATOM   2095  CA  VAL   189      34.805  -0.448   1.411  1.00 10.00      B   
ATOM   2096  CB  VAL   189      35.794  -0.046   0.292  1.00 10.00      B   
ATOM   2097  CG1 VAL   189      35.224   1.089  -0.545  1.00 10.00      B   
ATOM   2098  CG2 VAL   189      37.158   0.329   0.865  1.00 10.00      B   
ATOM   2099  C   VAL   189      34.869  -1.960   1.604  1.00 10.00      B   
ATOM   2100  O   VAL   189      35.523  -2.677   0.845  1.00 10.00      B   
ATOM   2101  N   ARG   190      34.188  -2.424   2.643  1.00 10.00      B   
ATOM   2102  HN  ARG   190      33.671  -1.795   3.186  1.00 10.00      B   
ATOM   2103  CA  ARG   190      34.169  -3.838   2.990  1.00 10.00      B   
ATOM   2104  CB  ARG   190      33.775  -4.024   4.457  1.00 10.00      B   
ATOM   2105  CG  ARG   190      34.799  -3.510   5.453  1.00 10.00      B   
ATOM   2106  CD  ARG   190      34.229  -3.503   6.860  1.00 10.00      B   
ATOM   2107  NE  ARG   190      33.028  -2.677   6.947  1.00 10.00      B   
ATOM   2108  HE  ARG   190      32.232  -2.988   6.460  1.00 10.00      B   
ATOM   2109  CZ  ARG   190      32.952  -1.544   7.641  1.00 10.00      B   
ATOM   2110  NH1 ARG   190      34.003  -1.095   8.314  1.00 10.00      B   
ATOM   2111 HH11 ARG   190      34.915  -1.624   8.301  1.00 10.00      B   
ATOM   2112 HH12 ARG   190      33.937  -0.206   8.857  1.00 10.00      B   
ATOM   2113  NH2 ARG   190      31.826  -0.848   7.654  1.00 10.00      B   
ATOM   2114 HH21 ARG   190      31.768   0.043   8.199  1.00 10.00      B   
ATOM   2115 HH22 ARG   190      30.995  -1.183   7.122  1.00 10.00      B   
ATOM   2116  C   ARG   190      33.228  -4.645   2.108  1.00 10.00      B   
ATOM   2117  O   ARG   190      32.291  -4.108   1.515  1.00 10.00      B   
ATOM   2118  N   TYR   191      33.496  -5.939   2.034  1.00 10.00      B   
ATOM   2119  HN  TYR   191      34.268  -6.293   2.522  1.00 10.00      B   
ATOM   2120  CA  TYR   191      32.685  -6.852   1.259  1.00 10.00      B   
ATOM   2121  CB  TYR   191      33.446  -7.320   0.014  1.00 10.00      B   
ATOM   2122  CG  TYR   191      32.726  -8.378  -0.792  1.00 10.00      B   
ATOM   2123  CD1 TYR   191      31.537  -8.091  -1.447  1.00 10.00      B   
ATOM   2124  CD2 TYR   191      33.238  -9.665  -0.897  1.00 10.00      B   
ATOM   2125  CE1 TYR   191      30.877  -9.055  -2.181  1.00 10.00      B   
ATOM   2126  CE2 TYR   191      32.584 -10.633  -1.631  1.00 10.00      B   
ATOM   2127  CZ  TYR   191      31.403 -10.323  -2.268  1.00 10.00      B   
ATOM   2128  OH  TYR   191      30.747 -11.287  -2.995  1.00 10.00      B   
ATOM   2129  HH  TYR   191      30.621 -12.068  -2.444  1.00 10.00      B   
ATOM   2130  C   TYR   191      32.310  -8.038   2.135  1.00 10.00      B   
ATOM   2131  O   TYR   191      33.087  -8.978   2.294  1.00 10.00      B   
ATOM   2132  N   ALA   192      31.130  -7.972   2.728  1.00 10.00      B   
ATOM   2133  HN  ALA   192      30.550  -7.199   2.556  1.00 10.00      B   
ATOM   2134  CA  ALA   192      30.654  -9.030   3.602  1.00 10.00      B   
ATOM   2135  CB  ALA   192      29.551  -8.516   4.518  1.00 10.00      B   
ATOM   2136  C   ALA   192      30.178 -10.228   2.791  1.00 10.00      B   
ATOM   2137  O   ALA   192      28.991 -10.368   2.496  1.00 10.00      B   
ATOM   2138  N   ALA   193      31.122 -11.079   2.417  1.00 10.00      B   
ATOM   2139  HN  ALA   193      32.054 -10.886   2.653  1.00 10.00      B   
ATOM   2140  CA  ALA   193      30.820 -12.272   1.639  1.00 10.00      B   
ATOM   2141  CB  ALA   193      32.103 -12.869   1.089  1.00 10.00      B   
ATOM   2142  C   ALA   193      30.086 -13.302   2.488  1.00 10.00      B   
ATOM   2143  O   ALA   193      29.392 -14.173   1.967  1.00 10.00      B   
ATOM   2144  N   THR   194      30.252 -13.196   3.798  1.00 10.00      B   
ATOM   2145  HN  THR   194      30.819 -12.483   4.153  1.00 10.00      B   
ATOM   2146  CA  THR   194      29.614 -14.115   4.722  1.00 10.00      B   
ATOM   2147  CB  THR   194      30.665 -14.966   5.454  1.00 10.00      B   
ATOM   2148  OG1 THR   194      31.748 -15.251   4.552  1.00 10.00      B   
ATOM   2149  HG1 THR   194      31.419 -15.238   3.643  1.00 10.00      B   
ATOM   2150  CG2 THR   194      30.051 -16.274   5.929  1.00 10.00      B   
ATOM   2151  C   THR   194      28.751 -13.366   5.739  1.00 10.00      B   
ATOM   2152  O   THR   194      29.072 -13.312   6.927  1.00 10.00      B   
ATOM   2153  N   ALA   195      27.673 -12.764   5.256  1.00 10.00      B   
ATOM   2154  HN  ALA   195      27.483 -12.819   4.294  1.00 10.00      B   
ATOM   2155  CA  ALA   195      26.757 -12.028   6.113  1.00 10.00      B   
ATOM   2156  CB  ALA   195      26.531 -10.623   5.576  1.00 10.00      B   
ATOM   2157  C   ALA   195      25.441 -12.785   6.226  1.00 10.00      B   
ATOM   2158  O   ALA   195      24.678 -12.870   5.269  1.00 10.00      B   
ATOM   2159  N   LYS   196      25.190 -13.344   7.394  1.00 10.00      B   
ATOM   2160  HN  LYS   196      25.823 -13.219   8.132  1.00 10.00      B   
ATOM   2161  CA  LYS   196      23.976 -14.109   7.623  1.00 10.00      B   
ATOM   2162  CB  LYS   196      24.320 -15.490   8.192  1.00 10.00      B   
ATOM   2163  CG  LYS   196      25.459 -16.186   7.461  1.00 10.00      B   
ATOM   2164  CD  LYS   196      25.587 -17.641   7.874  1.00 10.00      B   
ATOM   2165  CE  LYS   196      26.782 -18.302   7.202  1.00 10.00      B   
ATOM   2166  NZ  LYS   196      26.648 -19.784   7.177  1.00 10.00      B   
ATOM   2167  HZ1 LYS   196      27.524 -20.217   6.824  1.00 10.00      B   
ATOM   2168  HZ2 LYS   196      25.861 -20.059   6.548  1.00 10.00      B   
ATOM   2169  HZ3 LYS   196      26.453 -20.144   8.136  1.00 10.00      B   
ATOM   2170  C   LYS   196      23.043 -13.351   8.557  1.00 10.00      B   
ATOM   2171  O   LYS   196      23.157 -12.131   8.702  1.00 10.00      B   
ATOM   2172  N   PHE   197      22.106 -14.056   9.170  1.00 10.00      B   
ATOM   2173  HN  PHE   197      22.042 -15.021   9.004  1.00 10.00      B   
ATOM   2174  CA  PHE   197      21.173 -13.425  10.089  1.00 10.00      B   
ATOM   2175  CB  PHE   197      19.761 -13.987   9.902  1.00 10.00      B   
ATOM   2176  CG  PHE   197      18.685 -13.229  10.632  1.00 10.00      B   
ATOM   2177  CD1 PHE   197      18.672 -11.844  10.634  1.00 10.00      B   
ATOM   2178  CD2 PHE   197      17.685 -13.904  11.309  1.00 10.00      B   
ATOM   2179  CE1 PHE   197      17.681 -11.147  11.298  1.00 10.00      B   
ATOM   2180  CE2 PHE   197      16.691 -13.216  11.975  1.00 10.00      B   
ATOM   2181  CZ  PHE   197      16.689 -11.835  11.970  1.00 10.00      B   
ATOM   2182  C   PHE   197      21.636 -13.627  11.520  1.00 10.00      B   
ATOM   2183  O   PHE   197      21.989 -14.740  11.919  1.00 10.00      B   
ATOM   2184  N   ASP   198      21.648 -12.551  12.282  1.00 10.00      B   
ATOM   2185  HN  ASP   198      21.355 -11.694  11.901  1.00 10.00      B   
ATOM   2186  CA  ASP   198      22.071 -12.597  13.673  1.00 10.00      B   
ATOM   2187  CB  ASP   198      23.400 -11.844  13.843  1.00 10.00      B   
ATOM   2188  CG  ASP   198      24.615 -12.713  13.578  1.00 10.00      B   
ATOM   2189  OD1 ASP   198      25.040 -13.454  14.492  1.00 10.00      B   
ATOM   2190  OD2 ASP   198      25.162 -12.659  12.455  1.00 10.00      B   
ATOM   2191  C   ASP   198      20.983 -11.998  14.567  1.00 10.00      B   
ATOM   2192  O   ASP   198      20.025 -11.412  14.059  1.00 10.00      B   
ATOM   2193  N   PRO   199      21.097 -12.160  15.906  1.00 10.00      B   
ATOM   2194  CA  PRO   199      20.110 -11.631  16.866  1.00 10.00      B   
ATOM   2195  CB  PRO   199      20.778 -11.868  18.221  1.00 10.00      B   
ATOM   2196  CG  PRO   199      21.670 -13.035  17.996  1.00 10.00      B   
ATOM   2197  CD  PRO   199      22.179 -12.897  16.590  1.00 10.00      B   
ATOM   2198  C   PRO   199      19.805 -10.141  16.682  1.00 10.00      B   
ATOM   2199  O   PRO   199      20.524  -9.427  15.986  1.00 10.00      B   
ATOM   2200  N   GLU   200      18.740  -9.683  17.341  1.00 10.00      B   
ATOM   2201  HN  GLU   200      18.225 -10.312  17.893  1.00 10.00      B   
ATOM   2202  CA  GLU   200      18.297  -8.286  17.268  1.00 10.00      B   
ATOM   2203  CB  GLU   200      17.120  -8.064  18.213  1.00 10.00      B   
ATOM   2204  CG  GLU   200      15.944  -8.996  17.988  1.00 10.00      B   
ATOM   2205  CD  GLU   200      15.005  -9.028  19.173  1.00 10.00      B   
ATOM   2206  OE1 GLU   200      15.029  -8.076  19.984  1.00 10.00      B   
ATOM   2207  OE2 GLU   200      14.242 -10.009  19.303  1.00 10.00      B   
ATOM   2208  C   GLU   200      19.407  -7.297  17.622  1.00 10.00      B   
ATOM   2209  O   GLU   200      19.470  -6.197  17.073  1.00 10.00      B   
ATOM   2210  N   HIS   201      20.273  -7.683  18.546  1.00 10.00      B   
ATOM   2211  HN  HIS   201      20.171  -8.571  18.955  1.00 10.00      B   
ATOM   2212  CA  HIS   201      21.371  -6.821  18.969  1.00 10.00      B   
ATOM   2213  CB  HIS   201      21.902  -7.241  20.343  1.00 10.00      B   
ATOM   2214  CG  HIS   201      21.085  -6.738  21.495  1.00 10.00      B   
ATOM   2215  ND1 HIS   201      21.638  -6.317  22.687  1.00 10.00      B   
ATOM   2216  HD1 HIS   201      22.597  -6.299  22.901  1.00 10.00      B   
ATOM   2217  CD2 HIS   201      19.747  -6.583  21.630  1.00 10.00      B   
ATOM   2218  CE1 HIS   201      20.676  -5.934  23.505  1.00 10.00      B   
ATOM   2219  NE2 HIS   201      19.520  -6.081  22.887  1.00 10.00      B   
ATOM   2220  HE2 HIS   201      18.639  -5.862  23.266  1.00 10.00      B   
ATOM   2221  C   HIS   201      22.496  -6.814  17.941  1.00 10.00      B   
ATOM   2222  O   HIS   201      23.431  -6.021  18.033  1.00 10.00      B   
ATOM   2223  N   LYS   202      22.389  -7.691  16.954  1.00 10.00      B   
ATOM   2224  HN  LYS   202      21.596  -8.276  16.917  1.00 10.00      B   
ATOM   2225  CA  LYS   202      23.391  -7.802  15.906  1.00 10.00      B   
ATOM   2226  CB  LYS   202      24.079  -9.171  15.967  1.00 10.00      B   
ATOM   2227  CG  LYS   202      24.821  -9.452  17.265  1.00 10.00      B   
ATOM   2228  CD  LYS   202      26.024  -8.538  17.425  1.00 10.00      B   
ATOM   2229  CE  LYS   202      26.790  -8.857  18.696  1.00 10.00      B   
ATOM   2230  NZ  LYS   202      27.972  -7.973  18.860  1.00 10.00      B   
ATOM   2231  HZ1 LYS   202      27.670  -6.979  18.939  1.00 10.00      B   
ATOM   2232  HZ2 LYS   202      28.600  -8.068  18.039  1.00 10.00      B   
ATOM   2233  HZ3 LYS   202      28.498  -8.236  19.716  1.00 10.00      B   
ATOM   2234  C   LYS   202      22.746  -7.605  14.537  1.00 10.00      B   
ATOM   2235  O   LYS   202      22.860  -8.459  13.657  1.00 10.00      B   
ATOM   2236  N   VAL   203      22.062  -6.473  14.372  1.00 10.00      B   
ATOM   2237  HN  VAL   203      22.008  -5.840  15.117  1.00 10.00      B   
ATOM   2238  CA  VAL   203      21.395  -6.148  13.110  1.00 10.00      B   
ATOM   2239  CB  VAL   203      20.723  -4.755  13.173  1.00 10.00      B   
ATOM   2240  CG1 VAL   203      20.077  -4.394  11.843  1.00 10.00      B   
ATOM   2241  CG2 VAL   203      19.693  -4.706  14.288  1.00 10.00      B   
ATOM   2242  C   VAL   203      22.405  -6.162  11.969  1.00 10.00      B   
ATOM   2243  O   VAL   203      22.162  -6.741  10.909  1.00 10.00      B   
ATOM   2244  N   TRP   204      23.542  -5.534  12.209  1.00 10.00      B   
ATOM   2245  HN  TRP   204      23.672  -5.103  13.081  1.00 10.00      B   
ATOM   2246  CA  TRP   204      24.606  -5.470  11.226  1.00 10.00      B   
ATOM   2247  CB  TRP   204      24.812  -4.023  10.762  1.00 10.00      B   
ATOM   2248  CG  TRP   204      25.956  -3.841   9.812  1.00 10.00      B   
ATOM   2249  CD1 TRP   204      26.147  -4.483   8.623  1.00 10.00      B   
ATOM   2250  CD2 TRP   204      27.067  -2.954   9.974  1.00 10.00      B   
ATOM   2251  NE1 TRP   204      27.310  -4.052   8.035  1.00 10.00      B   
ATOM   2252  HE1 TRP   204      27.664  -4.365   7.176  1.00 10.00      B   
ATOM   2253  CE2 TRP   204      27.894  -3.111   8.846  1.00 10.00      B   
ATOM   2254  CE3 TRP   204      27.442  -2.040  10.965  1.00 10.00      B   
ATOM   2255  CZ2 TRP   204      29.074  -2.391   8.683  1.00 10.00      B   
ATOM   2256  CZ3 TRP   204      28.613  -1.327  10.801  1.00 10.00      B   
ATOM   2257  CH2 TRP   204      29.413  -1.504   9.669  1.00 10.00      B   
ATOM   2258  C   TRP   204      25.895  -6.041  11.812  1.00 10.00      B   
ATOM   2259  O   TRP   204      26.554  -5.401  12.639  1.00 10.00      B   
ATOM   2260  N   ARG   205      26.237  -7.259  11.407  1.00 10.00      B   
ATOM   2261  HN  ARG   205      25.665  -7.729  10.763  1.00 10.00      B   
ATOM   2262  CA  ARG   205      27.445  -7.909  11.889  1.00 10.00      B   
ATOM   2263  CB  ARG   205      27.305  -9.434  11.829  1.00 10.00      B   
ATOM   2264  CG  ARG   205      28.556 -10.176  12.279  1.00 10.00      B   
ATOM   2265  CD  ARG   205      28.624 -11.583  11.707  1.00 10.00      B   
ATOM   2266  NE  ARG   205      27.833 -12.534  12.484  1.00 10.00      B   
ATOM   2267  HE  ARG   205      26.865 -12.341  12.589  1.00 10.00      B   
ATOM   2268  CZ  ARG   205      28.321 -13.650  13.018  1.00 10.00      B   
ATOM   2269  NH1 ARG   205      29.601 -13.965  12.850  1.00 10.00      B   
ATOM   2270 HH11 ARG   205      29.987 -14.843  13.268  1.00 10.00      B   
ATOM   2271 HH12 ARG   205      30.227 -13.341  12.299  1.00 10.00      B   
ATOM   2272  NH2 ARG   205      27.530 -14.439  13.734  1.00 10.00      B   
ATOM   2273 HH21 ARG   205      27.901 -15.315  14.160  1.00 10.00      B   
ATOM   2274 HH22 ARG   205      26.520 -14.181  13.877  1.00 10.00      B   
ATOM   2275  C   ARG   205      28.648  -7.474  11.064  1.00 10.00      B   
ATOM   2276  O   ARG   205      28.574  -7.391   9.836  1.00 10.00      B   
ATOM   2277  N   LEU   206      29.750  -7.188  11.740  1.00 10.00      B   
ATOM   2278  HN  LEU   206      29.745  -7.261  12.718  1.00 10.00      B   
ATOM   2279  CA  LEU   206      30.971  -6.778  11.068  1.00 10.00      B   
ATOM   2280  CB  LEU   206      31.883  -6.003  12.022  1.00 10.00      B   
ATOM   2281  CG  LEU   206      33.100  -5.325  11.390  1.00 10.00      B   
ATOM   2282  CD1 LEU   206      32.672  -4.146  10.530  1.00 10.00      B   
ATOM   2283  CD2 LEU   206      34.086  -4.887  12.459  1.00 10.00      B   
ATOM   2284  C   LEU   206      31.692  -8.004  10.518  1.00 10.00      B   
ATOM   2285  O   LEU   206      32.651  -8.502  11.109  1.00 10.00      B   
ATOM   2286  N   SER   207      31.192  -8.508   9.404  1.00 10.00      B   
ATOM   2287  HN  SER   207      30.406  -8.081   9.000  1.00 10.00      B   
ATOM   2288  CA  SER   207      31.770  -9.677   8.764  1.00 10.00      B   
ATOM   2289  CB  SER   207      30.664 -10.607   8.254  1.00 10.00      B   
ATOM   2290  OG  SER   207      31.202 -11.794   7.689  1.00 10.00      B   
ATOM   2291  HG  SER   207      30.498 -12.454   7.605  1.00 10.00      B   
ATOM   2292  C   SER   207      32.688  -9.265   7.623  1.00 10.00      B   
ATOM   2293  O   SER   207      32.342  -8.393   6.823  1.00 10.00      B   
ATOM   2294  N   GLN   208      33.860  -9.897   7.571  1.00 10.00      B   
ATOM   2295  HN  GLN   208      34.063 -10.562   8.265  1.00 10.00      B   
ATOM   2296  CA  GLN   208      34.863  -9.634   6.538  1.00 10.00      B   
ATOM   2297  CB  GLN   208      34.310  -9.866   5.124  1.00 10.00      B   
ATOM   2298  CG  GLN   208      33.612 -11.205   4.907  1.00 10.00      B   
ATOM   2299  CD  GLN   208      34.379 -12.381   5.473  1.00 10.00      B   
ATOM   2300  OE1 GLN   208      35.330 -12.865   4.862  1.00 10.00      B   
ATOM   2301  NE2 GLN   208      33.954 -12.858   6.631  1.00 10.00      B   
ATOM   2302 HE21 GLN   208      33.177 -12.426   7.055  1.00 10.00      B   
ATOM   2303 HE22 GLN   208      34.423 -13.625   7.016  1.00 10.00      B   
ATOM   2304  C   GLN   208      35.448  -8.227   6.665  1.00 10.00      B   
ATOM   2305  O   GLN   208      34.841  -7.243   6.234  1.00 10.00      B   
ATOM   2306  N   VAL   209      36.631  -8.136   7.256  1.00 10.00      B   
ATOM   2307  HN  VAL   209      37.078  -8.951   7.566  1.00 10.00      B   
ATOM   2308  CA  VAL   209      37.290  -6.853   7.439  1.00 10.00      B   
ATOM   2309  CB  VAL   209      38.067  -6.777   8.776  1.00 10.00      B   
ATOM   2310  CG1 VAL   209      38.561  -5.358   9.034  1.00 10.00      B   
ATOM   2311  CG2 VAL   209      37.200  -7.261   9.929  1.00 10.00      B   
ATOM   2312  C   VAL   209      38.236  -6.567   6.279  1.00 10.00      B   
ATOM   2313  O   VAL   209      39.424  -6.869   6.344  1.00 10.00      B   
ATOM   2314  N   ASP   210      37.684  -6.025   5.207  1.00 10.00      B   
ATOM   2315  HN  ASP   210      36.721  -5.858   5.206  1.00 10.00      B   
ATOM   2316  CA  ASP   210      38.459  -5.677   4.022  1.00 10.00      B   
ATOM   2317  CB  ASP   210      38.124  -6.634   2.870  1.00 10.00      B   
ATOM   2318  CG  ASP   210      38.942  -6.391   1.612  1.00 10.00      B   
ATOM   2319  OD1 ASP   210      39.840  -5.522   1.624  1.00 10.00      B   
ATOM   2320  OD2 ASP   210      38.691  -7.084   0.598  1.00 10.00      B   
ATOM   2321  C   ASP   210      38.131  -4.244   3.634  1.00 10.00      B   
ATOM   2322  O   ASP   210      37.196  -3.999   2.871  1.00 10.00      B   
ATOM   2323  N   GLU   211      38.883  -3.297   4.178  1.00 10.00      B   
ATOM   2324  HN  GLU   211      39.632  -3.553   4.762  1.00 10.00      B   
ATOM   2325  CA  GLU   211      38.635  -1.888   3.909  1.00 10.00      B   
ATOM   2326  CB  GLU   211      37.617  -1.345   4.915  1.00 10.00      B   
ATOM   2327  CG  GLU   211      38.090  -1.423   6.358  1.00 10.00      B   
ATOM   2328  CD  GLU   211      37.033  -0.980   7.345  1.00 10.00      B   
ATOM   2329  OE1 GLU   211      36.692   0.220   7.359  1.00 10.00      B   
ATOM   2330  OE2 GLU   211      36.528  -1.834   8.104  1.00 10.00      B   
ATOM   2331  C   GLU   211      39.906  -1.058   3.997  1.00 10.00      B   
ATOM   2332  O   GLU   211      40.954  -1.540   4.421  1.00 10.00      B   
ATOM   2333  N   SER   212      39.796   0.195   3.591  1.00 10.00      B   
ATOM   2334  HN  SER   212      38.933   0.507   3.250  1.00 10.00      B   
ATOM   2335  CA  SER   212      40.905   1.129   3.632  1.00 10.00      B   
ATOM   2336  CB  SER   212      41.693   1.083   2.318  1.00 10.00      B   
ATOM   2337  OG  SER   212      42.034  -0.250   1.961  1.00 10.00      B   
ATOM   2338  HG  SER   212      41.795  -0.847   2.684  1.00 10.00      B   
ATOM   2339  C   SER   212      40.369   2.537   3.878  1.00 10.00      B   
ATOM   2340  O   SER   212      39.745   3.133   2.997  1.00 10.00      B   
ATOM   2341  N   ASP   213      40.591   3.056   5.078  1.00 10.00      B   
ATOM   2342  HN  ASP   213      41.101   2.540   5.744  1.00 10.00      B   
ATOM   2343  CA  ASP   213      40.113   4.389   5.421  1.00 10.00      B   
ATOM   2344  CB  ASP   213      39.845   4.543   6.929  1.00 10.00      B   
ATOM   2345  CG  ASP   213      41.007   5.108   7.726  1.00 10.00      B   
ATOM   2346  OD1 ASP   213      41.034   6.336   7.962  1.00 10.00      B   
ATOM   2347  OD2 ASP   213      41.881   4.323   8.151  1.00 10.00      B   
ATOM   2348  C   ASP   213      41.037   5.472   4.873  1.00 10.00      B   
ATOM   2349  O   ASP   213      42.263   5.404   5.018  1.00 10.00      B   
ATOM   2350  N   LEU   214      40.438   6.453   4.209  1.00 10.00      B   
ATOM   2351  HN  LEU   214      39.461   6.439   4.120  1.00 10.00      B   
ATOM   2352  CA  LEU   214      41.185   7.555   3.616  1.00 10.00      B   
ATOM   2353  CB  LEU   214      40.398   8.195   2.468  1.00 10.00      B   
ATOM   2354  CG  LEU   214      40.214   7.353   1.202  1.00 10.00      B   
ATOM   2355  CD1 LEU   214      39.285   8.062   0.230  1.00 10.00      B   
ATOM   2356  CD2 LEU   214      41.555   7.075   0.543  1.00 10.00      B   
ATOM   2357  C   LEU   214      41.538   8.611   4.655  1.00 10.00      B   
ATOM   2358  O   LEU   214      41.056   9.744   4.596  1.00 10.00      B   
ATOM   2359  N   THR   215      42.368   8.229   5.615  1.00 10.00      B   
ATOM   2360  HN  THR   215      42.695   7.302   5.626  1.00 10.00      B   
ATOM   2361  CA  THR   215      42.802   9.142   6.659  1.00 10.00      B   
ATOM   2362  CB  THR   215      43.717   8.411   7.658  1.00 10.00      B   
ATOM   2363  OG1 THR   215      43.551   6.996   7.495  1.00 10.00      B   
ATOM   2364  HG1 THR   215      42.626   6.760   7.692  1.00 10.00      B   
ATOM   2365  CG2 THR   215      43.343   8.789   9.083  1.00 10.00      B   
ATOM   2366  C   THR   215      43.573  10.297   6.029  1.00 10.00      B   
ATOM   2367  O   THR   215      43.431  11.458   6.423  1.00 10.00      B   
ATOM   2368  N   ASN   216      44.377   9.961   5.032  1.00 10.00      B   
ATOM   2369  HN  ASN   216      44.432   9.017   4.764  1.00 10.00      B   
ATOM   2370  CA  ASN   216      45.178  10.935   4.309  1.00 10.00      B   
ATOM   2371  CB  ASN   216      46.625  10.924   4.818  1.00 10.00      B   
ATOM   2372  CG  ASN   216      46.761  11.353   6.265  1.00 10.00      B   
ATOM   2373  OD1 ASN   216      46.863  12.540   6.566  1.00 10.00      B   
ATOM   2374  ND2 ASN   216      46.778  10.386   7.171  1.00 10.00      B   
ATOM   2375 HD21 ASN   216      46.706   9.458   6.863  1.00 10.00      B   
ATOM   2376 HD22 ASN   216      46.860  10.638   8.117  1.00 10.00      B   
ATOM   2377  C   ASN   216      45.154  10.579   2.830  1.00 10.00      B   
ATOM   2378  O   ASN   216      44.908   9.423   2.486  1.00 10.00      B   
ATOM   2379  N   PRO   217      45.391  11.555   1.937  1.00 10.00      B   
ATOM   2380  CA  PRO   217      45.392  11.323   0.486  1.00 10.00      B   
ATOM   2381  CB  PRO   217      45.837  12.667  -0.107  1.00 10.00      B   
ATOM   2382  CG  PRO   217      46.377  13.452   1.042  1.00 10.00      B   
ATOM   2383  CD  PRO   217      45.653  12.963   2.262  1.00 10.00      B   
ATOM   2384  C   PRO   217      46.359  10.218   0.068  1.00 10.00      B   
ATOM   2385  O   PRO   217      46.032   9.374  -0.772  1.00 10.00      B   
ATOM   2386  N   LYS   218      47.545  10.221   0.657  1.00 10.00      B   
ATOM   2387  HN  LYS   218      47.750  10.916   1.322  1.00 10.00      B   
ATOM   2388  CA  LYS   218      48.549   9.218   0.341  1.00 10.00      B   
ATOM   2389  CB  LYS   218      49.920   9.866   0.153  1.00 10.00      B   
ATOM   2390  CG  LYS   218      50.659   9.394  -1.090  1.00 10.00      B   
ATOM   2391  CD  LYS   218      49.804   9.573  -2.335  1.00 10.00      B   
ATOM   2392  CE  LYS   218      50.401   8.846  -3.527  1.00 10.00      B   
ATOM   2393  NZ  LYS   218      49.418   8.707  -4.631  1.00 10.00      B   
ATOM   2394  HZ1 LYS   218      49.161   9.642  -5.003  1.00 10.00      B   
ATOM   2395  HZ2 LYS   218      48.556   8.238  -4.288  1.00 10.00      B   
ATOM   2396  HZ3 LYS   218      49.822   8.139  -5.402  1.00 10.00      B   
ATOM   2397  C   LYS   218      48.599   8.146   1.421  1.00 10.00      B   
ATOM   2398  O   LYS   218      48.775   6.959   1.130  1.00 10.00      B   
ATOM   2399  N   GLN   219      48.440   8.568   2.669  1.00 10.00      B   
ATOM   2400  HN  GLN   219      48.310   9.527   2.840  1.00 10.00      B   
ATOM   2401  CA  GLN   219      48.457   7.639   3.791  1.00 10.00      B   
ATOM   2402  CB  GLN   219      48.906   8.343   5.079  1.00 10.00      B   
ATOM   2403  CG  GLN   219      49.414   7.418   6.181  1.00 10.00      B   
ATOM   2404  CD  GLN   219      48.311   6.881   7.080  1.00 10.00      B   
ATOM   2405  OE1 GLN   219      47.892   7.544   8.030  1.00 10.00      B   
ATOM   2406  NE2 GLN   219      47.856   5.669   6.806  1.00 10.00      B   
ATOM   2407 HE21 GLN   219      48.250   5.186   6.051  1.00 10.00      B   
ATOM   2408 HE22 GLN   219      47.132   5.307   7.365  1.00 10.00      B   
ATOM   2409  C   GLN   219      47.082   7.003   3.971  1.00 10.00      B   
ATOM   2410  O   GLN   219      46.244   7.501   4.725  1.00 10.00      B   
ATOM   2411  N   ILE   220      46.853   5.919   3.250  1.00 10.00      B   
ATOM   2412  HN  ILE   220      47.552   5.594   2.643  1.00 10.00      B   
ATOM   2413  CA  ILE   220      45.596   5.200   3.328  1.00 10.00      B   
ATOM   2414  CB  ILE   220      45.095   4.792   1.925  1.00 10.00      B   
ATOM   2415  CG1 ILE   220      45.131   5.994   0.976  1.00 10.00      B   
ATOM   2416  CG2 ILE   220      43.689   4.216   2.007  1.00 10.00      B   
ATOM   2417  CD1 ILE   220      44.889   5.638  -0.475  1.00 10.00      B   
ATOM   2418  C   ILE   220      45.783   3.957   4.191  1.00 10.00      B   
ATOM   2419  O   ILE   220      46.649   3.124   3.914  1.00 10.00      B   
ATOM   2420  N   THR   221      44.988   3.846   5.241  1.00 10.00      B   
ATOM   2421  HN  THR   221      44.312   4.540   5.410  1.00 10.00      B   
ATOM   2422  CA  THR   221      45.082   2.716   6.148  1.00 10.00      B   
ATOM   2423  CB  THR   221      44.707   3.137   7.579  1.00 10.00      B   
ATOM   2424  OG1 THR   221      45.128   4.494   7.801  1.00 10.00      B   
ATOM   2425  HG1 THR   221      44.395   5.096   7.597  1.00 10.00      B   
ATOM   2426  CG2 THR   221      45.389   2.232   8.593  1.00 10.00      B   
ATOM   2427  C   THR   221      44.183   1.567   5.695  1.00 10.00      B   
ATOM   2428  O   THR   221      42.960   1.647   5.795  1.00 10.00      B   
ATOM   2429  N   GLY   222      44.802   0.505   5.192  1.00 10.00      B   
ATOM   2430  HN  GLY   222      45.783   0.501   5.139  1.00 10.00      B   
ATOM   2431  CA  GLY   222      44.050  -0.644   4.725  1.00 10.00      B   
ATOM   2432  C   GLY   222      44.147  -1.821   5.674  1.00 10.00      B   
ATOM   2433  O   GLY   222      45.231  -2.151   6.155  1.00 10.00      B   
ATOM   2434  N   SER   223      43.020  -2.459   5.941  1.00 10.00      B   
ATOM   2435  HN  SER   223      42.187  -2.164   5.505  1.00 10.00      B   
ATOM   2436  CA  SER   223      42.978  -3.602   6.837  1.00 10.00      B   
ATOM   2437  CB  SER   223      42.224  -3.235   8.119  1.00 10.00      B   
ATOM   2438  OG  SER   223      42.587  -1.939   8.573  1.00 10.00      B   
ATOM   2439  HG  SER   223      43.016  -1.461   7.856  1.00 10.00      B   
ATOM   2440  C   SER   223      42.302  -4.789   6.159  1.00 10.00      B   
ATOM   2441  O   SER   223      41.289  -4.629   5.472  1.00 10.00      B   
ATOM   2442  N   GLN   224      42.875  -5.973   6.344  1.00 10.00      B   
ATOM   2443  HN  GLN   224      43.685  -6.030   6.899  1.00 10.00      B   
ATOM   2444  CA  GLN   224      42.329  -7.196   5.766  1.00 10.00      B   
ATOM   2445  CB  GLN   224      43.065  -7.590   4.486  1.00 10.00      B   
ATOM   2446  CG  GLN   224      42.663  -6.771   3.274  1.00 10.00      B   
ATOM   2447  CD  GLN   224      42.866  -7.510   1.969  1.00 10.00      B   
ATOM   2448  OE1 GLN   224      43.767  -8.339   1.838  1.00 10.00      B   
ATOM   2449  NE2 GLN   224      42.026  -7.219   0.993  1.00 10.00      B   
ATOM   2450 HE21 GLN   224      41.321  -6.547   1.170  1.00 10.00      B   
ATOM   2451 HE22 GLN   224      42.128  -7.684   0.138  1.00 10.00      B   
ATOM   2452  C   GLN   224      42.374  -8.335   6.778  1.00 10.00      B   
ATOM   2453  O   GLN   224      43.435  -8.901   7.055  1.00 10.00      B   
ATOM   2454  N   THR   225      41.217  -8.657   7.335  1.00 10.00      B   
ATOM   2455  HN  THR   225      40.407  -8.166   7.066  1.00 10.00      B   
ATOM   2456  CA  THR   225      41.103  -9.713   8.325  1.00 10.00      B   
ATOM   2457  CB  THR   225      41.022  -9.114   9.744  1.00 10.00      B   
ATOM   2458  OG1 THR   225      42.061  -8.138   9.904  1.00 10.00      B   
ATOM   2459  HG1 THR   225      42.881  -8.487   9.532  1.00 10.00      B   
ATOM   2460  CG2 THR   225      41.184 -10.196  10.799  1.00 10.00      B   
ATOM   2461  C   THR   225      39.857 -10.559   8.058  1.00 10.00      B   
ATOM   2462  O   THR   225      38.780 -10.021   7.783  1.00 10.00      B   
ATOM   2463  N   VAL   226      40.015 -11.883   8.130  1.00 10.00      B   
ATOM   2464  HN  VAL   226      40.904 -12.241   8.341  1.00 10.00      B   
ATOM   2465  CA  VAL   226      38.915 -12.821   7.901  1.00 10.00      B   
ATOM   2466  CB  VAL   226      37.786 -12.663   8.945  1.00 10.00      B   
ATOM   2467  CG1 VAL   226      36.661 -13.648   8.668  1.00 10.00      B   
ATOM   2468  CG2 VAL   226      38.330 -12.852  10.355  1.00 10.00      B   
ATOM   2469  C   VAL   226      38.343 -12.682   6.491  1.00 10.00      B   
ATOM   2470  O   VAL   226      39.066 -12.349   5.548  1.00 10.00      B   
ATOM   2471  N   ASN   233      23.481  -0.412   6.269  1.00 10.00      B   
ATOM   2472  HN  ASN   233      22.660   0.088   6.033  1.00 10.00      B   
ATOM   2473  CA  ASN   233      24.064  -0.229   7.596  1.00 10.00      B   
ATOM   2474  CB  ASN   233      24.626   1.192   7.744  1.00 10.00      B   
ATOM   2475  CG  ASN   233      25.234   1.454   9.110  1.00 10.00      B   
ATOM   2476  OD1 ASN   233      26.377   1.085   9.379  1.00 10.00      B   
ATOM   2477  ND2 ASN   233      24.487   2.123   9.974  1.00 10.00      B   
ATOM   2478 HD21 ASN   233      23.596   2.414   9.686  1.00 10.00      B   
ATOM   2479 HD22 ASN   233      24.852   2.293  10.868  1.00 10.00      B   
ATOM   2480  C   ASN   233      23.033  -0.515   8.681  1.00 10.00      B   
ATOM   2481  O   ASN   233      23.317  -1.207   9.655  1.00 10.00      B   
ATOM   2482  N   LEU   234      21.832   0.018   8.501  1.00 10.00      B   
ATOM   2483  HN  LEU   234      21.664   0.568   7.697  1.00 10.00      B   
ATOM   2484  CA  LEU   234      20.749  -0.188   9.454  1.00 10.00      B   
ATOM   2485  CB  LEU   234      20.379   1.123  10.152  1.00 10.00      B   
ATOM   2486  CG  LEU   234      21.330   1.592  11.256  1.00 10.00      B   
ATOM   2487  CD1 LEU   234      20.876   2.927  11.828  1.00 10.00      B   
ATOM   2488  CD2 LEU   234      21.435   0.546  12.356  1.00 10.00      B   
ATOM   2489  C   LEU   234      19.534  -0.777   8.751  1.00 10.00      B   
ATOM   2490  O   LEU   234      18.407  -0.680   9.238  1.00 10.00      B   
ATOM   2491  N   THR   235      19.778  -1.385   7.599  1.00 10.00      B   
ATOM   2492  HN  THR   235      20.697  -1.427   7.268  1.00 10.00      B   
ATOM   2493  CA  THR   235      18.723  -1.991   6.812  1.00 10.00      B   
ATOM   2494  CB  THR   235      18.707  -1.410   5.386  1.00 10.00      B   
ATOM   2495  OG1 THR   235      18.854   0.018   5.451  1.00 10.00      B   
ATOM   2496  HG1 THR   235      19.764   0.245   5.724  1.00 10.00      B   
ATOM   2497  CG2 THR   235      17.397  -1.744   4.688  1.00 10.00      B   
ATOM   2498  C   THR   235      18.912  -3.507   6.743  1.00 10.00      B   
ATOM   2499  O   THR   235      19.716  -3.999   5.954  1.00 10.00      B   
ATOM   2500  N   PRO   236      18.178  -4.262   7.581  1.00 10.00      B   
ATOM   2501  CA  PRO   236      18.263  -5.728   7.620  1.00 10.00      B   
ATOM   2502  CB  PRO   236      17.446  -6.113   8.865  1.00 10.00      B   
ATOM   2503  CG  PRO   236      17.192  -4.836   9.595  1.00 10.00      B   
ATOM   2504  CD  PRO   236      17.215  -3.749   8.562  1.00 10.00      B   
ATOM   2505  C   PRO   236      17.648  -6.374   6.381  1.00 10.00      B   
ATOM   2506  O   PRO   236      17.190  -5.684   5.469  1.00 10.00      B   
ATOM   2507  N   ASP   237      17.631  -7.701   6.355  1.00 10.00      B   
ATOM   2508  HN  ASP   237      18.010  -8.198   7.112  1.00 10.00      B   
ATOM   2509  CA  ASP   237      17.071  -8.443   5.226  1.00 10.00      B   
ATOM   2510  CB  ASP   237      17.413  -9.938   5.333  1.00 10.00      B   
ATOM   2511  CG  ASP   237      16.594 -10.827   4.410  1.00 10.00      B   
ATOM   2512  OD1 ASP   237      16.532 -10.547   3.195  1.00 10.00      B   
ATOM   2513  OD2 ASP   237      16.020 -11.826   4.902  1.00 10.00      B   
ATOM   2514  C   ASP   237      15.562  -8.235   5.126  1.00 10.00      B   
ATOM   2515  O   ASP   237      15.036  -7.933   4.056  1.00 10.00      B   
ATOM   2516  N   LYS   238      14.877  -8.357   6.258  1.00 10.00      B   
ATOM   2517  HN  LYS   238      15.360  -8.574   7.085  1.00 10.00      B   
ATOM   2518  CA  LYS   238      13.428  -8.190   6.305  1.00 10.00      B   
ATOM   2519  CB  LYS   238      12.888  -8.529   7.695  1.00 10.00      B   
ATOM   2520  CG  LYS   238      13.022  -9.996   8.056  1.00 10.00      B   
ATOM   2521  CD  LYS   238      12.078 -10.377   9.181  1.00 10.00      B   
ATOM   2522  CE  LYS   238      12.156 -11.866   9.477  1.00 10.00      B   
ATOM   2523  NZ  LYS   238      10.993 -12.335  10.273  1.00 10.00      B   
ATOM   2524  HZ1 LYS   238      11.111 -13.339  10.526  1.00 10.00      B   
ATOM   2525  HZ2 LYS   238      10.120 -12.233   9.722  1.00 10.00      B   
ATOM   2526  HZ3 LYS   238      10.906 -11.779  11.147  1.00 10.00      B   
ATOM   2527  C   LYS   238      12.996  -6.784   5.890  1.00 10.00      B   
ATOM   2528  O   LYS   238      11.947  -6.604   5.270  1.00 10.00      B   
ATOM   2529  N   LEU   239      13.812  -5.792   6.220  1.00 10.00      B   
ATOM   2530  HN  LEU   239      14.641  -5.992   6.701  1.00 10.00      B   
ATOM   2531  CA  LEU   239      13.500  -4.410   5.870  1.00 10.00      B   
ATOM   2532  CB  LEU   239      13.958  -3.440   6.962  1.00 10.00      B   
ATOM   2533  CG  LEU   239      13.108  -3.403   8.231  1.00 10.00      B   
ATOM   2534  CD1 LEU   239      13.583  -2.295   9.151  1.00 10.00      B   
ATOM   2535  CD2 LEU   239      11.639  -3.216   7.886  1.00 10.00      B   
ATOM   2536  C   LEU   239      14.114  -4.030   4.530  1.00 10.00      B   
ATOM   2537  O   LEU   239      13.910  -2.922   4.034  1.00 10.00      B   
ATOM   2538  N   GLY   240      14.871  -4.954   3.951  1.00 10.00      B   
ATOM   2539  HN  GLY   240      15.004  -5.818   4.397  1.00 10.00      B   
ATOM   2540  CA  GLY   240      15.497  -4.706   2.669  1.00 10.00      B   
ATOM   2541  C   GLY   240      14.571  -5.074   1.535  1.00 10.00      B   
ATOM   2542  O   GLY   240      14.819  -4.744   0.372  1.00 10.00      B   
ATOM   2543  N   VAL   241      13.497  -5.770   1.881  1.00 10.00      B   
ATOM   2544  HN  VAL   241      13.371  -6.013   2.821  1.00 10.00      B   
ATOM   2545  CA  VAL   241      12.506  -6.184   0.908  1.00 10.00      B   
ATOM   2546  CB  VAL   241      11.802  -7.493   1.332  1.00 10.00      B   
ATOM   2547  CG1 VAL   241      10.920  -8.020   0.211  1.00 10.00      B   
ATOM   2548  CG2 VAL   241      12.820  -8.545   1.744  1.00 10.00      B   
ATOM   2549  C   VAL   241      11.471  -5.079   0.725  1.00 10.00      B   
ATOM   2550  O   VAL   241      10.436  -5.058   1.393  1.00 10.00      B   
ATOM   2551  N   VAL   242      11.777  -4.141  -0.156  1.00 10.00      B   
ATOM   2552  HN  VAL   242      12.633  -4.195  -0.632  1.00 10.00      B   
ATOM   2553  CA  VAL   242      10.882  -3.030  -0.439  1.00 10.00      B   
ATOM   2554  CB  VAL   242      11.581  -1.665  -0.245  1.00 10.00      B   
ATOM   2555  CG1 VAL   242      11.610  -1.286   1.229  1.00 10.00      B   
ATOM   2556  CG2 VAL   242      12.997  -1.692  -0.813  1.00 10.00      B   
ATOM   2557  C   VAL   242      10.341  -3.143  -1.860  1.00 10.00      B   
ATOM   2558  O   VAL   242      10.481  -2.229  -2.672  1.00 10.00      B   
ATOM   2559  N   ALA   243       9.727  -4.279  -2.151  1.00 10.00      B   
ATOM   2560  HN  ALA   243       9.641  -4.969  -1.455  1.00 10.00      B   
ATOM   2561  CA  ALA   243       9.173  -4.532  -3.470  1.00 10.00      B   
ATOM   2562  CB  ALA   243       9.661  -5.878  -3.984  1.00 10.00      B   
ATOM   2563  C   ALA   243       7.651  -4.499  -3.446  1.00 10.00      B   
ATOM   2564  O   ALA   243       7.002  -4.726  -4.466  1.00 10.00      B   
ATOM   2565  N   LEU   244       7.086  -4.229  -2.280  1.00 10.00      B   
ATOM   2566  HN  LEU   244       7.652  -4.059  -1.500  1.00 10.00      B   
ATOM   2567  CA  LEU   244       5.640  -4.178  -2.133  1.00 10.00      B   
ATOM   2568  CB  LEU   244       5.212  -4.707  -0.761  1.00 10.00      B   
ATOM   2569  CG  LEU   244       4.301  -5.941  -0.763  1.00 10.00      B   
ATOM   2570  CD1 LEU   244       4.843  -7.020  -1.688  1.00 10.00      B   
ATOM   2571  CD2 LEU   244       4.133  -6.486   0.646  1.00 10.00      B   
ATOM   2572  C   LEU   244       5.111  -2.767  -2.367  1.00 10.00      B   
ATOM   2573  O   LEU   244       5.603  -1.798  -1.782  1.00 10.00      B   
ATOM   2574  N   ASP   245       4.120  -2.663  -3.241  1.00 10.00      B   
ATOM   2575  HN  ASP   245       3.788  -3.475  -3.680  1.00 10.00      B   
ATOM   2576  CA  ASP   245       3.507  -1.380  -3.567  1.00 10.00      B   
ATOM   2577  CB  ASP   245       2.845  -1.403  -4.949  1.00 10.00      B   
ATOM   2578  CG  ASP   245       3.590  -0.578  -5.977  1.00 10.00      B   
ATOM   2579  OD1 ASP   245       3.951   0.583  -5.677  1.00 10.00      B   
ATOM   2580  OD2 ASP   245       3.807  -1.084  -7.098  1.00 10.00      B   
ATOM   2581  C   ASP   245       2.501  -0.933  -2.503  1.00 10.00      B   
ATOM   2582  O   ASP   245       2.585   0.193  -2.015  1.00 10.00      B   
ATOM   2583  N   PRO   246       1.517  -1.783  -2.135  1.00 10.00      B   
ATOM   2584  CA  PRO   246       0.521  -1.422  -1.124  1.00 10.00      B   
ATOM   2585  CB  PRO   246      -0.636  -2.365  -1.450  1.00 10.00      B   
ATOM   2586  CG  PRO   246       0.025  -3.595  -1.969  1.00 10.00      B   
ATOM   2587  CD  PRO   246       1.275  -3.140  -2.674  1.00 10.00      B   
ATOM   2588  C   PRO   246       1.033  -1.660   0.300  1.00 10.00      B   
ATOM   2589  O   PRO   246       2.153  -1.270   0.638  1.00 10.00      B   
ATOM   2590  N   ASP   247       0.205  -2.288   1.132  1.00 10.00      B   
ATOM   2591  HN  ASP   247      -0.677  -2.565   0.809  1.00 10.00      B   
ATOM   2592  CA  ASP   247       0.577  -2.580   2.513  1.00 10.00      B   
ATOM   2593  CB  ASP   247      -0.608  -3.155   3.290  1.00 10.00      B   
ATOM   2594  CG  ASP   247      -1.144  -2.189   4.324  1.00 10.00      B   
ATOM   2595  OD1 ASP   247      -0.546  -2.084   5.418  1.00 10.00      B   
ATOM   2596  OD2 ASP   247      -2.169  -1.526   4.047  1.00 10.00      B   
ATOM   2597  C   ASP   247       1.746  -3.551   2.559  1.00 10.00      B   
ATOM   2598  O   ASP   247       1.721  -4.599   1.913  1.00 10.00      B   
ATOM   2599  N   ALA   248       2.766  -3.194   3.321  1.00 10.00      B   
ATOM   2600  HN  ALA   248       2.715  -2.350   3.820  1.00 10.00      B   
ATOM   2601  CA  ALA   248       3.955  -4.023   3.442  1.00 10.00      B   
ATOM   2602  CB  ALA   248       5.195  -3.211   3.120  1.00 10.00      B   
ATOM   2603  C   ALA   248       4.072  -4.653   4.825  1.00 10.00      B   
ATOM   2604  O   ALA   248       4.331  -5.850   4.945  1.00 10.00      B   
ATOM   2605  N   LEU   249       3.883  -3.845   5.866  1.00 10.00      B   
ATOM   2606  HN  LEU   249       3.664  -2.900   5.710  1.00 10.00      B   
ATOM   2607  CA  LEU   249       3.972  -4.333   7.237  1.00 10.00      B   
ATOM   2608  CB  LEU   249       5.400  -4.786   7.591  1.00 10.00      B   
ATOM   2609  CG  LEU   249       6.440  -3.695   7.882  1.00 10.00      B   
ATOM   2610  CD1 LEU   249       7.612  -4.284   8.651  1.00 10.00      B   
ATOM   2611  CD2 LEU   249       6.927  -3.043   6.597  1.00 10.00      B   
ATOM   2612  C   LEU   249       3.472  -3.279   8.219  1.00 10.00      B   
ATOM   2613  O   LEU   249       2.886  -2.276   7.814  1.00 10.00      B   
ATOM   2614  N   SER   250       3.707  -3.512   9.502  1.00 10.00      B   
ATOM   2615  HN  SER   250       4.188  -4.328   9.759  1.00 10.00      B   
ATOM   2616  CA  SER   250       3.275  -2.599  10.551  1.00 10.00      B   
ATOM   2617  CB  SER   250       3.527  -3.243  11.914  1.00 10.00      B   
ATOM   2618  OG  SER   250       4.702  -4.039  11.888  1.00 10.00      B   
ATOM   2619  HG  SER   250       5.074  -4.084  12.781  1.00 10.00      B   
ATOM   2620  C   SER   250       3.970  -1.236  10.465  1.00 10.00      B   
ATOM   2621  O   SER   250       5.046  -1.106   9.874  1.00 10.00      B   
ATOM   2622  N   ILE   251       3.345  -0.227  11.071  1.00 10.00      B   
ATOM   2623  HN  ILE   251       2.488  -0.402  11.514  1.00 10.00      B   
ATOM   2624  CA  ILE   251       3.878   1.139  11.084  1.00 10.00      B   
ATOM   2625  CB  ILE   251       2.987   2.080  11.929  1.00 10.00      B   
ATOM   2626  CG1 ILE   251       1.502   1.783  11.690  1.00 10.00      B   
ATOM   2627  CG2 ILE   251       3.292   3.537  11.609  1.00 10.00      B   
ATOM   2628  CD1 ILE   251       0.579   2.426  12.704  1.00 10.00      B   
ATOM   2629  C   ILE   251       5.296   1.168  11.653  1.00 10.00      B   
ATOM   2630  O   ILE   251       6.124   1.993  11.258  1.00 10.00      B   
ATOM   2631  N   SER   252       5.560   0.255  12.578  1.00 10.00      B   
ATOM   2632  HN  SER   252       4.853  -0.371  12.845  1.00 10.00      B   
ATOM   2633  CA  SER   252       6.858   0.144  13.222  1.00 10.00      B   
ATOM   2634  CB  SER   252       6.785  -0.966  14.265  1.00 10.00      B   
ATOM   2635  OG  SER   252       5.537  -1.644  14.171  1.00 10.00      B   
ATOM   2636  HG  SER   252       5.209  -1.822  15.060  1.00 10.00      B   
ATOM   2637  C   SER   252       7.962  -0.153  12.204  1.00 10.00      B   
ATOM   2638  O   SER   252       9.066   0.394  12.286  1.00 10.00      B   
ATOM   2639  N   GLY   253       7.653  -1.008  11.234  1.00 10.00      B   
ATOM   2640  HN  GLY   253       6.752  -1.397  11.206  1.00 10.00      B   
ATOM   2641  CA  GLY   253       8.624  -1.361  10.216  1.00 10.00      B   
ATOM   2642  C   GLY   253       8.701  -0.309   9.132  1.00 10.00      B   
ATOM   2643  O   GLY   253       9.724  -0.166   8.461  1.00 10.00      B   
ATOM   2644  N   LEU   254       7.610   0.430   8.967  1.00 10.00      B   
ATOM   2645  HN  LEU   254       6.822   0.253   9.527  1.00 10.00      B   
ATOM   2646  CA  LEU   254       7.545   1.490   7.972  1.00 10.00      B   
ATOM   2647  CB  LEU   254       6.088   1.832   7.653  1.00 10.00      B   
ATOM   2648  CG  LEU   254       5.239   0.690   7.087  1.00 10.00      B   
ATOM   2649  CD1 LEU   254       3.760   0.994   7.248  1.00 10.00      B   
ATOM   2650  CD2 LEU   254       5.577   0.440   5.626  1.00 10.00      B   
ATOM   2651  C   LEU   254       8.288   2.725   8.469  1.00 10.00      B   
ATOM   2652  O   LEU   254       8.589   3.641   7.705  1.00 10.00      B   
ATOM   2653  N   HIS   255       8.610   2.726   9.757  1.00 10.00      B   
ATOM   2654  HN  HIS   255       8.363   1.953  10.306  1.00 10.00      B   
ATOM   2655  CA  HIS   255       9.324   3.836  10.374  1.00 10.00      B   
ATOM   2656  CB  HIS   255       9.037   3.877  11.882  1.00 10.00      B   
ATOM   2657  CG  HIS   255       9.211   5.234  12.494  1.00 10.00      B   
ATOM   2658  ND1 HIS   255       8.206   6.174  12.536  1.00 10.00      B   
ATOM   2659  HD1 HIS   255       7.290   6.053  12.189  1.00 10.00      B   
ATOM   2660  CD2 HIS   255      10.280   5.805  13.100  1.00 10.00      B   
ATOM   2661  CE1 HIS   255       8.648   7.268  13.125  1.00 10.00      B   
ATOM   2662  NE2 HIS   255       9.901   7.067  13.477  1.00 10.00      B   
ATOM   2663  HE2 HIS   255      10.470   7.724  13.942  1.00 10.00      B   
ATOM   2664  C   HIS   255      10.826   3.709  10.123  1.00 10.00      B   
ATOM   2665  O   HIS   255      11.634   3.733  11.054  1.00 10.00      B   
ATOM   2666  N   ASN   256      11.190   3.567   8.861  1.00 10.00      B   
ATOM   2667  HN  ASN   256      10.497   3.549   8.162  1.00 10.00      B   
ATOM   2668  CA  ASN   256      12.588   3.428   8.482  1.00 10.00      B   
ATOM   2669  CB  ASN   256      12.785   2.166   7.633  1.00 10.00      B   
ATOM   2670  CG  ASN   256      14.237   1.909   7.276  1.00 10.00      B   
ATOM   2671  OD1 ASN   256      15.146   2.179   8.065  1.00 10.00      B   
ATOM   2672  ND2 ASN   256      14.466   1.385   6.081  1.00 10.00      B   
ATOM   2673 HD21 ASN   256      13.699   1.194   5.502  1.00 10.00      B   
ATOM   2674 HD22 ASN   256      15.398   1.216   5.823  1.00 10.00      B   
ATOM   2675  C   ASN   256      13.070   4.658   7.725  1.00 10.00      B   
ATOM   2676  O   ASN   256      14.106   5.235   8.052  1.00 10.00      B   
ATOM   2677  N   TYR   257      12.299   5.079   6.731  1.00 10.00      B   
ATOM   2678  HN  TYR   257      11.464   4.603   6.540  1.00 10.00      B   
ATOM   2679  CA  TYR   257      12.655   6.241   5.921  1.00 10.00      B   
ATOM   2680  CB  TYR   257      12.019   6.146   4.534  1.00 10.00      B   
ATOM   2681  CG  TYR   257      12.555   5.017   3.681  1.00 10.00      B   
ATOM   2682  CD1 TYR   257      11.763   3.918   3.376  1.00 10.00      B   
ATOM   2683  CD2 TYR   257      13.846   5.058   3.175  1.00 10.00      B   
ATOM   2684  CE1 TYR   257      12.246   2.891   2.588  1.00 10.00      B   
ATOM   2685  CE2 TYR   257      14.337   4.034   2.389  1.00 10.00      B   
ATOM   2686  CZ  TYR   257      13.532   2.955   2.098  1.00 10.00      B   
ATOM   2687  OH  TYR   257      14.014   1.938   1.308  1.00 10.00      B   
ATOM   2688  HH  TYR   257      14.900   1.694   1.602  1.00 10.00      B   
ATOM   2689  C   TYR   257      12.240   7.541   6.603  1.00 10.00      B   
ATOM   2690  O   TYR   257      11.407   8.290   6.091  1.00 10.00      B   
ATOM   2691  N   VAL   258      12.830   7.803   7.759  1.00 10.00      B   
ATOM   2692  HN  VAL   258      13.491   7.168   8.109  1.00 10.00      B   
ATOM   2693  CA  VAL   258      12.518   9.004   8.524  1.00 10.00      B   
ATOM   2694  CB  VAL   258      12.119   8.662   9.977  1.00 10.00      B   
ATOM   2695  CG1 VAL   258      11.722   9.918  10.738  1.00 10.00      B   
ATOM   2696  CG2 VAL   258      10.982   7.652   9.991  1.00 10.00      B   
ATOM   2697  C   VAL   258      13.688   9.984   8.528  1.00 10.00      B   
ATOM   2698  O   VAL   258      13.523  11.167   8.224  1.00 10.00      B   
ATOM   2699  N   LYS   259      14.874   9.487   8.858  1.00 10.00      B   
ATOM   2700  HN  LYS   259      14.951   8.534   9.083  1.00 10.00      B   
ATOM   2701  CA  LYS   259      16.066  10.324   8.907  1.00 10.00      B   
ATOM   2702  CB  LYS   259      17.004   9.841  10.015  1.00 10.00      B   
ATOM   2703  CG  LYS   259      16.363   9.801  11.393  1.00 10.00      B   
ATOM   2704  CD  LYS   259      17.303   9.206  12.427  1.00 10.00      B   
ATOM   2705  CE  LYS   259      16.613   9.046  13.772  1.00 10.00      B   
ATOM   2706  NZ  LYS   259      17.489   8.377  14.772  1.00 10.00      B   
ATOM   2707  HZ1 LYS   259      16.929   8.084  15.597  1.00 10.00      B   
ATOM   2708  HZ2 LYS   259      18.235   9.030  15.090  1.00 10.00      B   
ATOM   2709  HZ3 LYS   259      17.935   7.534  14.354  1.00 10.00      B   
ATOM   2710  C   LYS   259      16.795  10.332   7.567  1.00 10.00      B   
ATOM   2711  O   LYS   259      17.977  10.664   7.493  1.00 10.00      B   
ATOM   2712  N   TYR   260      16.088   9.960   6.510  1.00 10.00      B   
ATOM   2713  HN  TYR   260      15.147   9.715   6.625  1.00 10.00      B   
ATOM   2714  CA  TYR   260      16.675   9.929   5.175  1.00 10.00      B   
ATOM   2715  CB  TYR   260      16.589   8.521   4.572  1.00 10.00      B   
ATOM   2716  CG  TYR   260      17.164   7.443   5.468  1.00 10.00      B   
ATOM   2717  CD1 TYR   260      16.497   6.240   5.665  1.00 10.00      B   
ATOM   2718  CD2 TYR   260      18.369   7.636   6.126  1.00 10.00      B   
ATOM   2719  CE1 TYR   260      17.015   5.264   6.494  1.00 10.00      B   
ATOM   2720  CE2 TYR   260      18.898   6.665   6.954  1.00 10.00      B   
ATOM   2721  CZ  TYR   260      18.220   5.482   7.137  1.00 10.00      B   
ATOM   2722  OH  TYR   260      18.738   4.522   7.976  1.00 10.00      B   
ATOM   2723  HH  TYR   260      19.244   3.879   7.457  1.00 10.00      B   
ATOM   2724  C   TYR   260      15.999  10.949   4.267  1.00 10.00      B   
ATOM   2725  O   TYR   260      15.235  11.795   4.743  1.00 10.00      B   
ATOM   2726  N   ALA   268       9.139  11.890   1.144  1.00 10.00      B   
ATOM   2727  HN  ALA   268       9.665  12.683   1.392  1.00 10.00      B   
ATOM   2728  CA  ALA   268       8.463  11.135   2.191  1.00 10.00      B   
ATOM   2729  CB  ALA   268       9.089  11.431   3.542  1.00 10.00      B   
ATOM   2730  C   ALA   268       6.972  11.452   2.205  1.00 10.00      B   
ATOM   2731  O   ALA   268       6.224  10.961   3.052  1.00 10.00      B   
ATOM   2732  N   GLY   269       6.548  12.262   1.243  1.00 10.00      B   
ATOM   2733  HN  GLY   269       7.192  12.599   0.581  1.00 10.00      B   
ATOM   2734  CA  GLY   269       5.153  12.648   1.153  1.00 10.00      B   
ATOM   2735  C   GLY   269       4.237  11.475   0.868  1.00 10.00      B   
ATOM   2736  O   GLY   269       3.151  11.376   1.438  1.00 10.00      B   
ATOM   2737  N   ARG   270       4.684  10.571   0.006  1.00 10.00      B   
ATOM   2738  HN  ARG   270       5.571  10.691  -0.395  1.00 10.00      B   
ATOM   2739  CA  ARG   270       3.891   9.404  -0.357  1.00 10.00      B   
ATOM   2740  CB  ARG   270       4.540   8.644  -1.512  1.00 10.00      B   
ATOM   2741  CG  ARG   270       3.737   7.449  -1.990  1.00 10.00      B   
ATOM   2742  CD  ARG   270       4.435   6.732  -3.130  1.00 10.00      B   
ATOM   2743  NE  ARG   270       4.449   7.514  -4.363  1.00 10.00      B   
ATOM   2744  HE  ARG   270       4.947   8.361  -4.354  1.00 10.00      B   
ATOM   2745  CZ  ARG   270       3.827   7.148  -5.480  1.00 10.00      B   
ATOM   2746  NH1 ARG   270       3.134   6.016  -5.513  1.00 10.00      B   
ATOM   2747 HH11 ARG   270       2.647   5.724  -6.384  1.00 10.00      B   
ATOM   2748 HH12 ARG   270       3.069   5.416  -4.659  1.00 10.00      B   
ATOM   2749  NH2 ARG   270       3.904   7.910  -6.565  1.00 10.00      B   
ATOM   2750 HH21 ARG   270       4.451   8.802  -6.541  1.00 10.00      B   
ATOM   2751 HH22 ARG   270       3.420   7.624  -7.443  1.00 10.00      B   
ATOM   2752  C   ARG   270       3.693   8.481   0.839  1.00 10.00      B   
ATOM   2753  O   ARG   270       2.615   7.908   1.020  1.00 10.00      B   
ATOM   2754  N   TYR   271       4.732   8.354   1.663  1.00 10.00      B   
ATOM   2755  HN  TYR   271       5.558   8.846   1.469  1.00 10.00      B   
ATOM   2756  CA  TYR   271       4.671   7.501   2.850  1.00 10.00      B   
ATOM   2757  CB  TYR   271       6.013   7.490   3.595  1.00 10.00      B   
ATOM   2758  CG  TYR   271       7.176   6.966   2.780  1.00 10.00      B   
ATOM   2759  CD1 TYR   271       8.208   7.809   2.393  1.00 10.00      B   
ATOM   2760  CD2 TYR   271       7.246   5.632   2.401  1.00 10.00      B   
ATOM   2761  CE1 TYR   271       9.276   7.345   1.651  1.00 10.00      B   
ATOM   2762  CE2 TYR   271       8.311   5.157   1.658  1.00 10.00      B   
ATOM   2763  CZ  TYR   271       9.324   6.019   1.285  1.00 10.00      B   
ATOM   2764  OH  TYR   271      10.388   5.554   0.545  1.00 10.00      B   
ATOM   2765  HH  TYR   271      11.196   6.005   0.825  1.00 10.00      B   
ATOM   2766  C   TYR   271       3.555   7.963   3.780  1.00 10.00      B   
ATOM   2767  O   TYR   271       2.751   7.160   4.258  1.00 10.00      B   
ATOM   2768  N   GLN   272       3.497   9.269   4.012  1.00 10.00      B   
ATOM   2769  HN  GLN   272       4.162   9.858   3.593  1.00 10.00      B   
ATOM   2770  CA  GLN   272       2.473   9.848   4.873  1.00 10.00      B   
ATOM   2771  CB  GLN   272       2.825  11.284   5.255  1.00 10.00      B   
ATOM   2772  CG  GLN   272       4.037  11.408   6.162  1.00 10.00      B   
ATOM   2773  CD  GLN   272       4.182  12.799   6.751  1.00 10.00      B   
ATOM   2774  OE1 GLN   272       3.773  13.791   6.147  1.00 10.00      B   
ATOM   2775  NE2 GLN   272       4.768  12.881   7.932  1.00 10.00      B   
ATOM   2776 HE21 GLN   272       5.073  12.051   8.359  1.00 10.00      B   
ATOM   2777 HE22 GLN   272       4.875  13.769   8.334  1.00 10.00      B   
ATOM   2778  C   GLN   272       1.115   9.812   4.187  1.00 10.00      B   
ATOM   2779  O   GLN   272       0.090   9.610   4.834  1.00 10.00      B   
ATOM   2780  N   LEU   273       1.119  10.003   2.870  1.00 10.00      B   
ATOM   2781  HN  LEU   273       1.977  10.165   2.415  1.00 10.00      B   
ATOM   2782  CA  LEU   273      -0.110   9.989   2.079  1.00 10.00      B   
ATOM   2783  CB  LEU   273       0.212  10.175   0.594  1.00 10.00      B   
ATOM   2784  CG  LEU   273      -0.965  10.087  -0.378  1.00 10.00      B   
ATOM   2785  CD1 LEU   273      -1.852  11.319  -0.267  1.00 10.00      B   
ATOM   2786  CD2 LEU   273      -0.468   9.903  -1.804  1.00 10.00      B   
ATOM   2787  C   LEU   273      -0.881   8.692   2.293  1.00 10.00      B   
ATOM   2788  O   LEU   273      -2.092   8.711   2.525  1.00 10.00      B   
ATOM   2789  N   ASN   274      -0.165   7.573   2.234  1.00 10.00      B   
ATOM   2790  HN  ASN   274       0.800   7.634   2.054  1.00 10.00      B   
ATOM   2791  CA  ASN   274      -0.772   6.258   2.425  1.00 10.00      B   
ATOM   2792  CB  ASN   274       0.254   5.147   2.175  1.00 10.00      B   
ATOM   2793  CG  ASN   274      -0.261   3.769   2.557  1.00 10.00      B   
ATOM   2794  OD1 ASN   274      -0.095   3.325   3.693  1.00 10.00      B   
ATOM   2795  ND2 ASN   274      -0.884   3.082   1.614  1.00 10.00      B   
ATOM   2796 HD21 ASN   274      -0.976   3.491   0.728  1.00 10.00      B   
ATOM   2797 HD22 ASN   274      -1.232   2.192   1.842  1.00 10.00      B   
ATOM   2798  C   ASN   274      -1.367   6.124   3.825  1.00 10.00      B   
ATOM   2799  O   ASN   274      -2.442   5.547   4.004  1.00 10.00      B   
ATOM   2800  N   MET   275      -0.669   6.675   4.814  1.00 10.00      B   
ATOM   2801  HN  MET   275       0.173   7.136   4.606  1.00 10.00      B   
ATOM   2802  CA  MET   275      -1.127   6.618   6.199  1.00 10.00      B   
ATOM   2803  CB  MET   275      -0.070   7.188   7.145  1.00 10.00      B   
ATOM   2804  CG  MET   275       1.173   6.330   7.285  1.00 10.00      B   
ATOM   2805  SD  MET   275       2.358   7.011   8.468  1.00 10.00      B   
ATOM   2806  CE  MET   275       1.414   6.914   9.989  1.00 10.00      B   
ATOM   2807  C   MET   275      -2.429   7.385   6.369  1.00 10.00      B   
ATOM   2808  O   MET   275      -3.319   6.966   7.111  1.00 10.00      B   
ATOM   2809  N   TRP   276      -2.536   8.508   5.674  1.00 10.00      B   
ATOM   2810  HN  TRP   276      -1.791   8.788   5.095  1.00 10.00      B   
ATOM   2811  CA  TRP   276      -3.729   9.336   5.747  1.00 10.00      B   
ATOM   2812  CB  TRP   276      -3.476  10.729   5.156  1.00 10.00      B   
ATOM   2813  CG  TRP   276      -2.718  11.637   6.082  1.00 10.00      B   
ATOM   2814  CD1 TRP   276      -1.405  11.998   5.989  1.00 10.00      B   
ATOM   2815  CD2 TRP   276      -3.227  12.297   7.249  1.00 10.00      B   
ATOM   2816  NE1 TRP   276      -1.065  12.834   7.027  1.00 10.00      B   
ATOM   2817  HE1 TRP   276      -0.175  13.226   7.181  1.00 10.00      B   
ATOM   2818  CE2 TRP   276      -2.166  13.033   7.812  1.00 10.00      B   
ATOM   2819  CE3 TRP   276      -4.477  12.334   7.872  1.00 10.00      B   
ATOM   2820  CZ2 TRP   276      -2.319  13.796   8.967  1.00 10.00      B   
ATOM   2821  CZ3 TRP   276      -4.627  13.090   9.016  1.00 10.00      B   
ATOM   2822  CH2 TRP   276      -3.555  13.813   9.553  1.00 10.00      B   
ATOM   2823  C   TRP   276      -4.923   8.659   5.079  1.00 10.00      B   
ATOM   2824  O   TRP   276      -6.018   8.645   5.632  1.00 10.00      B   
ATOM   2825  N   SER   277      -4.707   8.071   3.909  1.00 10.00      B   
ATOM   2826  HN  SER   277      -3.808   8.090   3.516  1.00 10.00      B   
ATOM   2827  CA  SER   277      -5.785   7.401   3.194  1.00 10.00      B   
ATOM   2828  CB  SER   277      -5.335   6.974   1.798  1.00 10.00      B   
ATOM   2829  OG  SER   277      -3.968   6.595   1.792  1.00 10.00      B   
ATOM   2830  HG  SER   277      -3.871   5.731   2.214  1.00 10.00      B   
ATOM   2831  C   SER   277      -6.335   6.210   3.976  1.00 10.00      B   
ATOM   2832  O   SER   277      -7.524   5.905   3.898  1.00 10.00      B   
ATOM   2833  N   LYS   278      -5.472   5.555   4.747  1.00 10.00      B   
ATOM   2834  HN  LYS   278      -4.536   5.848   4.775  1.00 10.00      B   
ATOM   2835  CA  LYS   278      -5.884   4.402   5.541  1.00 10.00      B   
ATOM   2836  CB  LYS   278      -4.674   3.701   6.164  1.00 10.00      B   
ATOM   2837  CG  LYS   278      -5.024   2.444   6.951  1.00 10.00      B   
ATOM   2838  CD  LYS   278      -3.784   1.659   7.353  1.00 10.00      B   
ATOM   2839  CE  LYS   278      -2.898   2.463   8.290  1.00 10.00      B   
ATOM   2840  NZ  LYS   278      -1.696   1.706   8.729  1.00 10.00      B   
ATOM   2841  HZ1 LYS   278      -1.952   1.012   9.471  1.00 10.00      B   
ATOM   2842  HZ2 LYS   278      -0.984   2.362   9.111  1.00 10.00      B   
ATOM   2843  HZ3 LYS   278      -1.280   1.199   7.923  1.00 10.00      B   
ATOM   2844  C   LYS   278      -6.896   4.797   6.615  1.00 10.00      B   
ATOM   2845  O   LYS   278      -7.850   4.064   6.879  1.00 10.00      B   
ATOM   2846  N   ILE   279      -6.699   5.960   7.226  1.00 10.00      B   
ATOM   2847  HN  ILE   279      -5.926   6.513   6.976  1.00 10.00      B   
ATOM   2848  CA  ILE   279      -7.612   6.426   8.268  1.00 10.00      B   
ATOM   2849  CB  ILE   279      -6.913   7.288   9.343  1.00 10.00      B   
ATOM   2850  CG1 ILE   279      -6.291   8.544   8.730  1.00 10.00      B   
ATOM   2851  CG2 ILE   279      -5.861   6.474  10.086  1.00 10.00      B   
ATOM   2852  CD1 ILE   279      -5.801   9.544   9.755  1.00 10.00      B   
ATOM   2853  C   ILE   279      -8.807   7.172   7.678  1.00 10.00      B   
ATOM   2854  O   ILE   279      -9.808   7.408   8.357  1.00 10.00      B   
ATOM   2855  N   PHE   280      -8.696   7.541   6.409  1.00 10.00      B   
ATOM   2856  HN  PHE   280      -7.865   7.351   5.926  1.00 10.00      B   
ATOM   2857  CA  PHE   280      -9.775   8.240   5.720  1.00 10.00      B   
ATOM   2858  CB  PHE   280      -9.228   9.214   4.672  1.00 10.00      B   
ATOM   2859  CG  PHE   280      -8.609  10.459   5.246  1.00 10.00      B   
ATOM   2860  CD1 PHE   280      -8.957  10.909   6.511  1.00 10.00      B   
ATOM   2861  CD2 PHE   280      -7.678  11.179   4.518  1.00 10.00      B   
ATOM   2862  CE1 PHE   280      -8.384  12.052   7.037  1.00 10.00      B   
ATOM   2863  CE2 PHE   280      -7.102  12.323   5.036  1.00 10.00      B   
ATOM   2864  CZ  PHE   280      -7.456  12.760   6.298  1.00 10.00      B   
ATOM   2865  C   PHE   280     -10.719   7.237   5.069  1.00 10.00      B   
ATOM   2866  O   PHE   280     -11.828   7.584   4.662  1.00 10.00      B   
ATOM   2867  N   GLN   281     -10.269   5.990   4.985  1.00 10.00      B   
ATOM   2868  HN  GLN   281      -9.370   5.787   5.324  1.00 10.00      B   
ATOM   2869  CA  GLN   281     -11.062   4.916   4.396  1.00 10.00      B   
ATOM   2870  CB  GLN   281     -10.303   3.581   4.433  1.00 10.00      B   
ATOM   2871  CG  GLN   281     -11.059   2.405   3.831  1.00 10.00      B   
ATOM   2872  CD  GLN   281     -11.335   2.580   2.351  1.00 10.00      B   
ATOM   2873  OE1 GLN   281     -10.524   2.197   1.506  1.00 10.00      B   
ATOM   2874  NE2 GLN   281     -12.482   3.158   2.031  1.00 10.00      B   
ATOM   2875 HE21 GLN   281     -13.080   3.434   2.758  1.00 10.00      B   
ATOM   2876 HE22 GLN   281     -12.687   3.289   1.078  1.00 10.00      B   
ATOM   2877  C   GLN   281     -12.443   4.795   5.055  1.00 10.00      B   
ATOM   2878  O   GLN   281     -13.458   4.857   4.356  1.00 10.00      B   
ATOM   2879  N   PRO   282     -12.520   4.641   6.402  1.00 10.00      B   
ATOM   2880  CA  PRO   282     -13.806   4.526   7.107  1.00 10.00      B   
ATOM   2881  CB  PRO   282     -13.408   4.460   8.585  1.00 10.00      B   
ATOM   2882  CG  PRO   282     -12.006   3.961   8.574  1.00 10.00      B   
ATOM   2883  CD  PRO   282     -11.381   4.542   7.341  1.00 10.00      B   
ATOM   2884  C   PRO   282     -14.691   5.746   6.860  1.00 10.00      B   
ATOM   2885  O   PRO   282     -15.917   5.645   6.818  1.00 10.00      B   
ATOM   2886  N   LEU   283     -14.058   6.898   6.685  1.00 10.00      B   
ATOM   2887  HN  LEU   283     -13.077   6.911   6.718  1.00 10.00      B   
ATOM   2888  CA  LEU   283     -14.779   8.136   6.431  1.00 10.00      B   
ATOM   2889  CB  LEU   283     -13.852   9.341   6.588  1.00 10.00      B   
ATOM   2890  CG  LEU   283     -13.265   9.559   7.984  1.00 10.00      B   
ATOM   2891  CD1 LEU   283     -12.268  10.707   7.971  1.00 10.00      B   
ATOM   2892  CD2 LEU   283     -14.372   9.814   8.995  1.00 10.00      B   
ATOM   2893  C   LEU   283     -15.385   8.112   5.034  1.00 10.00      B   
ATOM   2894  O   LEU   283     -16.559   8.435   4.849  1.00 10.00      B   
ATOM   2895  N   SER   284     -14.581   7.702   4.061  1.00 10.00      B   
ATOM   2896  HN  SER   284     -13.652   7.459   4.276  1.00 10.00      B   
ATOM   2897  CA  SER   284     -15.027   7.614   2.681  1.00 10.00      B   
ATOM   2898  CB  SER   284     -13.853   7.273   1.761  1.00 10.00      B   
ATOM   2899  OG  SER   284     -12.822   8.242   1.890  1.00 10.00      B   
ATOM   2900  HG  SER   284     -11.999   7.802   2.144  1.00 10.00      B   
ATOM   2901  C   SER   284     -16.154   6.594   2.540  1.00 10.00      B   
ATOM   2902  O   SER   284     -17.025   6.736   1.682  1.00 10.00      B   
ATOM   2903  N   VAL   285     -16.138   5.566   3.390  1.00 10.00      B   
ATOM   2904  HN  VAL   285     -15.397   5.484   4.033  1.00 10.00      B   
ATOM   2905  CA  VAL   285     -17.180   4.546   3.371  1.00 10.00      B   
ATOM   2906  CB  VAL   285     -16.849   3.365   4.314  1.00 10.00      B   
ATOM   2907  CG1 VAL   285     -18.034   2.420   4.439  1.00 10.00      B   
ATOM   2908  CG2 VAL   285     -15.631   2.607   3.807  1.00 10.00      B   
ATOM   2909  C   VAL   285     -18.516   5.174   3.770  1.00 10.00      B   
ATOM   2910  O   VAL   285     -19.548   4.930   3.139  1.00 10.00      B   
ATOM   2911  N   ALA   286     -18.476   6.012   4.803  1.00 10.00      B   
ATOM   2912  HN  ALA   286     -17.620   6.171   5.256  1.00 10.00      B   
ATOM   2913  CA  ALA   286     -19.670   6.696   5.282  1.00 10.00      B   
ATOM   2914  CB  ALA   286     -19.371   7.454   6.569  1.00 10.00      B   
ATOM   2915  C   ALA   286     -20.196   7.646   4.209  1.00 10.00      B   
ATOM   2916  O   ALA   286     -21.398   7.695   3.938  1.00 10.00      B   
ATOM   2917  N   VAL   287     -19.282   8.388   3.586  1.00 10.00      B   
ATOM   2918  HN  VAL   287     -18.339   8.309   3.853  1.00 10.00      B   
ATOM   2919  CA  VAL   287     -19.645   9.328   2.528  1.00 10.00      B   
ATOM   2920  CB  VAL   287     -18.428  10.160   2.060  1.00 10.00      B   
ATOM   2921  CG1 VAL   287     -18.829  11.141   0.965  1.00 10.00      B   
ATOM   2922  CG2 VAL   287     -17.802  10.902   3.231  1.00 10.00      B   
ATOM   2923  C   VAL   287     -20.246   8.573   1.342  1.00 10.00      B   
ATOM   2924  O   VAL   287     -21.196   9.036   0.711  1.00 10.00      B   
ATOM   2925  N   MET   288     -19.696   7.393   1.068  1.00 10.00      B   
ATOM   2926  HN  MET   288     -18.944   7.082   1.617  1.00 10.00      B   
ATOM   2927  CA  MET   288     -20.171   6.549  -0.022  1.00 10.00      B   
ATOM   2928  CB  MET   288     -19.317   5.278  -0.111  1.00 10.00      B   
ATOM   2929  CG  MET   288     -19.625   4.385  -1.304  1.00 10.00      B   
ATOM   2930  SD  MET   288     -19.068   5.085  -2.871  1.00 10.00      B   
ATOM   2931  CE  MET   288     -17.292   5.072  -2.637  1.00 10.00      B   
ATOM   2932  C   MET   288     -21.636   6.183   0.197  1.00 10.00      B   
ATOM   2933  O   MET   288     -22.430   6.159  -0.745  1.00 10.00      B   
ATOM   2934  N   MET   289     -21.986   5.912   1.450  1.00 10.00      B   
ATOM   2935  HN  MET   289     -21.301   5.949   2.156  1.00 10.00      B   
ATOM   2936  CA  MET   289     -23.354   5.561   1.811  1.00 10.00      B   
ATOM   2937  CB  MET   289     -23.403   5.003   3.233  1.00 10.00      B   
ATOM   2938  CG  MET   289     -22.690   3.672   3.405  1.00 10.00      B   
ATOM   2939  SD  MET   289     -22.433   3.237   5.135  1.00 10.00      B   
ATOM   2940  CE  MET   289     -24.125   3.071   5.703  1.00 10.00      B   
ATOM   2941  C   MET   289     -24.259   6.783   1.703  1.00 10.00      B   
ATOM   2942  O   MET   289     -25.357   6.710   1.151  1.00 10.00      B   
ATOM   2943  N   LEU   290     -23.775   7.911   2.218  1.00 10.00      B   
ATOM   2944  HN  LEU   290     -22.885   7.900   2.637  1.00 10.00      B   
ATOM   2945  CA  LEU   290     -24.527   9.162   2.182  1.00 10.00      B   
ATOM   2946  CB  LEU   290     -23.771  10.268   2.924  1.00 10.00      B   
ATOM   2947  CG  LEU   290     -23.646  10.103   4.439  1.00 10.00      B   
ATOM   2948  CD1 LEU   290     -22.675  11.125   5.008  1.00 10.00      B   
ATOM   2949  CD2 LEU   290     -25.008  10.225   5.107  1.00 10.00      B   
ATOM   2950  C   LEU   290     -24.803   9.586   0.746  1.00 10.00      B   
ATOM   2951  O   LEU   290     -25.881  10.095   0.435  1.00 10.00      B   
ATOM   2952  N   MET   291     -23.824   9.364  -0.125  1.00 10.00      B   
ATOM   2953  HN  MET   291     -22.978   8.971   0.195  1.00 10.00      B   
ATOM   2954  CA  MET   291     -23.951   9.706  -1.536  1.00 10.00      B   
ATOM   2955  CB  MET   291     -22.653   9.379  -2.276  1.00 10.00      B   
ATOM   2956  CG  MET   291     -22.699   9.650  -3.770  1.00 10.00      B   
ATOM   2957  SD  MET   291     -22.930  11.394  -4.153  1.00 10.00      B   
ATOM   2958  CE  MET   291     -22.715  11.364  -5.928  1.00 10.00      B   
ATOM   2959  C   MET   291     -25.120   8.959  -2.170  1.00 10.00      B   
ATOM   2960  O   MET   291     -25.913   9.540  -2.916  1.00 10.00      B   
ATOM   2961  N   ALA   292     -25.231   7.675  -1.853  1.00 10.00      B   
ATOM   2962  HN  ALA   292     -24.570   7.274  -1.249  1.00 10.00      B   
ATOM   2963  CA  ALA   292     -26.306   6.845  -2.378  1.00 10.00      B   
ATOM   2964  CB  ALA   292     -26.083   5.391  -2.002  1.00 10.00      B   
ATOM   2965  C   ALA   292     -27.661   7.334  -1.869  1.00 10.00      B   
ATOM   2966  O   ALA   292     -28.655   7.310  -2.596  1.00 10.00      B   
ATOM   2967  N   LEU   293     -27.682   7.798  -0.622  1.00 10.00      B   
ATOM   2968  HN  LEU   293     -26.849   7.797  -0.100  1.00 10.00      B   
ATOM   2969  CA  LEU   293     -28.902   8.309  -0.005  1.00 10.00      B   
ATOM   2970  CB  LEU   293     -28.673   8.615   1.478  1.00 10.00      B   
ATOM   2971  CG  LEU   293     -28.337   7.418   2.370  1.00 10.00      B   
ATOM   2972  CD1 LEU   293     -27.987   7.878   3.776  1.00 10.00      B   
ATOM   2973  CD2 LEU   293     -29.492   6.430   2.395  1.00 10.00      B   
ATOM   2974  C   LEU   293     -29.396   9.556  -0.732  1.00 10.00      B   
ATOM   2975  O   LEU   293     -30.593   9.717  -0.973  1.00 10.00      B   
ATOM   2976  N   SER   294     -28.468  10.433  -1.091  1.00 10.00      B   
ATOM   2977  HN  SER   294     -27.527  10.257  -0.868  1.00 10.00      B   
ATOM   2978  CA  SER   294     -28.816  11.655  -1.798  1.00 10.00      B   
ATOM   2979  CB  SER   294     -27.651  12.645  -1.762  1.00 10.00      B   
ATOM   2980  OG  SER   294     -26.402  11.969  -1.754  1.00 10.00      B   
ATOM   2981  HG  SER   294     -26.393  11.293  -2.449  1.00 10.00      B   
ATOM   2982  C   SER   294     -29.216  11.349  -3.240  1.00 10.00      B   
ATOM   2983  O   SER   294     -29.947  12.110  -3.871  1.00 10.00      B   
ATOM   2984  N   PHE   295     -28.740  10.219  -3.747  1.00 10.00      B   
ATOM   2985  HN  PHE   295     -28.171   9.647  -3.187  1.00 10.00      B   
ATOM   2986  CA  PHE   295     -29.036   9.804  -5.108  1.00 10.00      B   
ATOM   2987  CB  PHE   295     -28.030   8.752  -5.578  1.00 10.00      B   
ATOM   2988  CG  PHE   295     -27.250   9.162  -6.792  1.00 10.00      B   
ATOM   2989  CD1 PHE   295     -25.870   9.205  -6.762  1.00 10.00      B   
ATOM   2990  CD2 PHE   295     -27.902   9.511  -7.963  1.00 10.00      B   
ATOM   2991  CE1 PHE   295     -25.149   9.586  -7.877  1.00 10.00      B   
ATOM   2992  CE2 PHE   295     -27.188   9.893  -9.083  1.00 10.00      B   
ATOM   2993  CZ  PHE   295     -25.809   9.932  -9.039  1.00 10.00      B   
ATOM   2994  C   PHE   295     -30.455   9.261  -5.223  1.00 10.00      B   
ATOM   2995  O   PHE   295     -31.231   9.712  -6.068  1.00 10.00      B   
ATOM   2996  N   ILE   296     -30.800   8.309  -4.354  1.00 10.00      B   
ATOM   2997  HN  ILE   296     -30.143   8.009  -3.686  1.00 10.00      B   
ATOM   2998  CA  ILE   296     -32.128   7.698  -4.374  1.00 10.00      B   
ATOM   2999  CB  ILE   296     -32.260   6.516  -3.387  1.00 10.00      B   
ATOM   3000  CG1 ILE   296     -31.887   6.938  -1.963  1.00 10.00      B   
ATOM   3001  CG2 ILE   296     -31.406   5.342  -3.844  1.00 10.00      B   
ATOM   3002  CD1 ILE   296     -32.105   5.854  -0.929  1.00 10.00      B   
ATOM   3003  C   ILE   296     -33.239   8.721  -4.130  1.00 10.00      B   
ATOM   3004  O   ILE   296     -34.363   8.552  -4.602  1.00 10.00      B   
ATOM   3005  N   PHE   297     -32.914   9.782  -3.402  1.00 10.00      B   
ATOM   3006  HN  PHE   297     -32.002   9.858  -3.047  1.00 10.00      B   
ATOM   3007  CA  PHE   297     -33.881  10.835  -3.110  1.00 10.00      B   
ATOM   3008  CB  PHE   297     -33.813  11.238  -1.633  1.00 10.00      B   
ATOM   3009  CG  PHE   297     -34.680  10.406  -0.730  1.00 10.00      B   
ATOM   3010  CD1 PHE   297     -34.265   9.153  -0.305  1.00 10.00      B   
ATOM   3011  CD2 PHE   297     -35.911  10.878  -0.307  1.00 10.00      B   
ATOM   3012  CE1 PHE   297     -35.064   8.388   0.525  1.00 10.00      B   
ATOM   3013  CE2 PHE   297     -36.713  10.120   0.524  1.00 10.00      B   
ATOM   3014  CZ  PHE   297     -36.291   8.872   0.941  1.00 10.00      B   
ATOM   3015  C   PHE   297     -33.640  12.052  -4.000  1.00 10.00      B   
ATOM   3016  O   PHE   297     -34.193  13.127  -3.768  1.00 10.00      B   
ATOM   3017  N   GLY   298     -32.819  11.875  -5.023  1.00 10.00      B   
ATOM   3018  HN  GLY   298     -32.419  10.991  -5.174  1.00 10.00      B   
ATOM   3019  CA  GLY   298     -32.513  12.968  -5.924  1.00 10.00      B   
ATOM   3020  C   GLY   298     -32.860  12.647  -7.364  1.00 10.00      B   
ATOM   3021  O   GLY   298     -34.037  12.627  -7.730  1.00 10.00      B   
ATOM   3022  N   PRO   299     -31.848  12.374  -8.207  1.00 10.00      B   
ATOM   3023  CA  PRO   299     -32.041  12.060  -9.632  1.00 10.00      B   
ATOM   3024  CB  PRO   299     -30.632  12.204 -10.231  1.00 10.00      B   
ATOM   3025  CG  PRO   299     -29.784  12.780  -9.144  1.00 10.00      B   
ATOM   3026  CD  PRO   299     -30.425  12.376  -7.852  1.00 10.00      B   
ATOM   3027  C   PRO   299     -32.560  10.644  -9.878  1.00 10.00      B   
ATOM   3028  O   PRO   299     -32.689  10.214 -11.029  1.00 10.00      B   
ATOM   3029  N   LEU   300     -32.838   9.912  -8.809  1.00 10.00      B   
ATOM   3030  HN  LEU   300     -32.705  10.294  -7.916  1.00 10.00      B   
ATOM   3031  CA  LEU   300     -33.347   8.555  -8.936  1.00 10.00      B   
ATOM   3032  CB  LEU   300     -32.598   7.583  -8.017  1.00 10.00      B   
ATOM   3033  CG  LEU   300     -31.097   7.413  -8.270  1.00 10.00      B   
ATOM   3034  CD1 LEU   300     -30.548   6.248  -7.464  1.00 10.00      B   
ATOM   3035  CD2 LEU   300     -30.798   7.231  -9.752  1.00 10.00      B   
ATOM   3036  C   LEU   300     -34.850   8.509  -8.670  1.00 10.00      B   
ATOM   3037  O   LEU   300     -35.532   9.531  -8.770  1.00 10.00      B   
ATOM   3038  N   ARG   301     -35.354   7.314  -8.355  1.00 10.00      B   
ATOM   3039  HN  ARG   301     -34.743   6.547  -8.312  1.00 10.00      B   
ATOM   3040  CA  ARG   301     -36.777   7.079  -8.074  1.00 10.00      B   
ATOM   3041  CB  ARG   301     -37.378   8.104  -7.101  1.00 10.00      B   
ATOM   3042  CG  ARG   301     -38.783   7.755  -6.633  1.00 10.00      B   
ATOM   3043  CD  ARG   301     -39.360   8.836  -5.732  1.00 10.00      B   
ATOM   3044  NE  ARG   301     -40.710   8.497  -5.284  1.00 10.00      B   
ATOM   3045  HE  ARG   301     -40.911   7.544  -5.141  1.00 10.00      B   
ATOM   3046  CZ  ARG   301     -41.668   9.394  -5.061  1.00 10.00      B   
ATOM   3047  NH1 ARG   301     -41.427  10.693  -5.238  1.00 10.00      B   
ATOM   3048 HH11 ARG   301     -40.484  11.015  -5.552  1.00 10.00      B   
ATOM   3049 HH12 ARG   301     -42.179  11.397  -5.068  1.00 10.00      B   
ATOM   3050  NH2 ARG   301     -42.871   8.988  -4.670  1.00 10.00      B   
ATOM   3051 HH21 ARG   301     -43.627   9.683  -4.492  1.00 10.00      B   
ATOM   3052 HH22 ARG   301     -43.068   7.968  -4.543  1.00 10.00      B   
ATOM   3053  C   ARG   301     -37.601   6.970  -9.357  1.00 10.00      B   
ATOM   3054  O   ARG   301     -38.501   6.129  -9.461  1.00 10.00      B   
ATOM   3055  N   SER   302     -37.280   7.806 -10.334  1.00 10.00      B   
ATOM   3056  HN  SER   302     -36.556   8.458 -10.192  1.00 10.00      B   
ATOM   3057  CA  SER   302     -37.981   7.801 -11.609  1.00 10.00      B   
ATOM   3058  CB  SER   302     -38.066   9.229 -12.148  1.00 10.00      B   
ATOM   3059  OG  SER   302     -36.850   9.926 -11.922  1.00 10.00      B   
ATOM   3060  HG  SER   302     -37.027  10.707 -11.383  1.00 10.00      B   
ATOM   3061  C   SER   302     -37.275   6.900 -12.618  1.00 10.00      B   
ATOM   3062  O   SER   302     -37.651   6.841 -13.788  1.00 10.00      B   
ATOM   3063  N   VAL   303     -36.252   6.193 -12.155  1.00 10.00      B   
ATOM   3064  HN  VAL   303     -36.010   6.265 -11.210  1.00 10.00      B   
ATOM   3065  CA  VAL   303     -35.490   5.299 -13.016  1.00 10.00      B   
ATOM   3066  CB  VAL   303     -34.022   5.756 -13.171  1.00 10.00      B   
ATOM   3067  CG1 VAL   303     -33.944   7.057 -13.956  1.00 10.00      B   
ATOM   3068  CG2 VAL   303     -33.353   5.912 -11.813  1.00 10.00      B   
ATOM   3069  C   VAL   303     -35.529   3.861 -12.502  1.00 10.00      B   
ATOM   3070  O   VAL   303     -35.487   3.617 -11.294  1.00 10.00      B   
ATOM   3071  N   PRO   304     -35.613   2.888 -13.421  1.00 10.00      B   
ATOM   3072  CA  PRO   304     -35.646   1.465 -13.067  1.00 10.00      B   
ATOM   3073  CB  PRO   304     -35.986   0.778 -14.391  1.00 10.00      B   
ATOM   3074  CG  PRO   304     -35.512   1.723 -15.441  1.00 10.00      B   
ATOM   3075  CD  PRO   304     -35.695   3.101 -14.876  1.00 10.00      B   
ATOM   3076  C   PRO   304     -34.295   0.969 -12.548  1.00 10.00      B   
ATOM   3077  O   PRO   304     -33.318   1.723 -12.506  1.00 10.00      B   
ATOM   3078  N   MET   305     -34.245  -0.301 -12.160  1.00 10.00      B   
ATOM   3079  HN  MET   305     -35.061  -0.849 -12.222  1.00 10.00      B   
ATOM   3080  CA  MET   305     -33.022  -0.911 -11.631  1.00 10.00      B   
ATOM   3081  CB  MET   305     -33.264  -2.379 -11.268  1.00 10.00      B   
ATOM   3082  CG  MET   305     -34.158  -2.574 -10.054  1.00 10.00      B   
ATOM   3083  SD  MET   305     -34.622  -4.296  -9.791  1.00 10.00      B   
ATOM   3084  CE  MET   305     -33.025  -5.025  -9.432  1.00 10.00      B   
ATOM   3085  C   MET   305     -31.843  -0.785 -12.594  1.00 10.00      B   
ATOM   3086  O   MET   305     -30.704  -0.570 -12.168  1.00 10.00      B   
ATOM   3087  N   GLY   306     -32.125  -0.905 -13.889  1.00 10.00      B   
ATOM   3088  HN  GLY   306     -33.051  -1.081 -14.160  1.00 10.00      B   
ATOM   3089  CA  GLY   306     -31.089  -0.806 -14.903  1.00 10.00      B   
ATOM   3090  C   GLY   306     -30.295   0.485 -14.830  1.00 10.00      B   
ATOM   3091  O   GLY   306     -29.066   0.465 -14.837  1.00 10.00      B   
ATOM   3092  N   VAL   307     -30.987   1.610 -14.734  1.00 10.00      B   
ATOM   3093  HN  VAL   307     -31.965   1.571 -14.701  1.00 10.00      B   
ATOM   3094  CA  VAL   307     -30.318   2.906 -14.664  1.00 10.00      B   
ATOM   3095  CB  VAL   307     -31.307   4.075 -14.850  1.00 10.00      B   
ATOM   3096  CG1 VAL   307     -30.566   5.405 -14.925  1.00 10.00      B   
ATOM   3097  CG2 VAL   307     -32.153   3.862 -16.096  1.00 10.00      B   
ATOM   3098  C   VAL   307     -29.571   3.063 -13.340  1.00 10.00      B   
ATOM   3099  O   VAL   307     -28.500   3.675 -13.286  1.00 10.00      B   
ATOM   3100  N   ARG   308     -30.133   2.488 -12.281  1.00 10.00      B   
ATOM   3101  HN  ARG   308     -30.975   1.999 -12.398  1.00 10.00      B   
ATOM   3102  CA  ARG   308     -29.527   2.559 -10.954  1.00 10.00      B   
ATOM   3103  CB  ARG   308     -30.402   1.856  -9.914  1.00 10.00      B   
ATOM   3104  CG  ARG   308     -31.818   2.393  -9.812  1.00 10.00      B   
ATOM   3105  CD  ARG   308     -32.645   1.564  -8.843  1.00 10.00      B   
ATOM   3106  NE  ARG   308     -34.080   1.671  -9.108  1.00 10.00      B   
ATOM   3107  HE  ARG   308     -34.353   2.163  -9.914  1.00 10.00      B   
ATOM   3108  CZ  ARG   308     -35.022   1.149  -8.317  1.00 10.00      B   
ATOM   3109  NH1 ARG   308     -34.669   0.495  -7.216  1.00 10.00      B   
ATOM   3110 HH11 ARG   308     -33.660   0.387  -6.969  1.00 10.00      B   
ATOM   3111 HH12 ARG   308     -35.394   0.089  -6.587  1.00 10.00      B   
ATOM   3112  NH2 ARG   308     -36.311   1.280  -8.628  1.00 10.00      B   
ATOM   3113 HH21 ARG   308     -36.599   1.791  -9.494  1.00 10.00      B   
ATOM   3114 HH22 ARG   308     -37.046   0.872  -8.008  1.00 10.00      B   
ATOM   3115  C   ARG   308     -28.137   1.936 -10.956  1.00 10.00      B   
ATOM   3116  O   ARG   308     -27.167   2.559 -10.517  1.00 10.00      B   
ATOM   3117  N   VAL   309     -28.042   0.713 -11.471  1.00 10.00      B   
ATOM   3118  HN  VAL   309     -28.849   0.276 -11.823  1.00 10.00      B   
ATOM   3119  CA  VAL   309     -26.766   0.007 -11.521  1.00 10.00      B   
ATOM   3120  CB  VAL   309     -26.913  -1.495 -11.886  1.00 10.00      B   
ATOM   3121  CG1 VAL   309     -27.454  -1.698 -13.294  1.00 10.00      B   
ATOM   3122  CG2 VAL   309     -25.600  -2.237 -11.692  1.00 10.00      B   
ATOM   3123  C   VAL   309     -25.760   0.716 -12.429  1.00 10.00      B   
ATOM   3124  O   VAL   309     -24.589   0.846 -12.075  1.00 10.00      B   
ATOM   3125  N   VAL   310     -26.230   1.202 -13.580  1.00 10.00      B   
ATOM   3126  HN  VAL   310     -27.179   1.077 -13.801  1.00 10.00      B   
ATOM   3127  CA  VAL   310     -25.366   1.907 -14.522  1.00 10.00      B   
ATOM   3128  CB  VAL   310     -26.118   2.305 -15.817  1.00 10.00      B   
ATOM   3129  CG1 VAL   310     -25.260   3.207 -16.694  1.00 10.00      B   
ATOM   3130  CG2 VAL   310     -26.535   1.065 -16.594  1.00 10.00      B   
ATOM   3131  C   VAL   310     -24.762   3.148 -13.870  1.00 10.00      B   
ATOM   3132  O   VAL   310     -23.555   3.374 -13.945  1.00 10.00      B   
ATOM   3133  N   THR   311     -25.599   3.937 -13.211  1.00 10.00      B   
ATOM   3134  HN  THR   311     -26.552   3.702 -13.171  1.00 10.00      B   
ATOM   3135  CA  THR   311     -25.132   5.146 -12.546  1.00 10.00      B   
ATOM   3136  CB  THR   311     -26.312   5.990 -12.025  1.00 10.00      B   
ATOM   3137  OG1 THR   311     -27.289   6.134 -13.066  1.00 10.00      B   
ATOM   3138  HG1 THR   311     -27.691   5.276 -13.246  1.00 10.00      B   
ATOM   3139  CG2 THR   311     -25.835   7.368 -11.596  1.00 10.00      B   
ATOM   3140  C   THR   311     -24.195   4.797 -11.385  1.00 10.00      B   
ATOM   3141  O   THR   311     -23.148   5.428 -11.202  1.00 10.00      B   
ATOM   3142  N   GLY   312     -24.565   3.762 -10.634  1.00 10.00      B   
ATOM   3143  HN  GLY   312     -25.395   3.285 -10.854  1.00 10.00      B   
ATOM   3144  CA  GLY   312     -23.771   3.329  -9.498  1.00 10.00      B   
ATOM   3145  C   GLY   312     -22.370   2.897  -9.881  1.00 10.00      B   
ATOM   3146  O   GLY   312     -21.393   3.367  -9.297  1.00 10.00      B   
ATOM   3147  N   ILE   313     -22.262   2.010 -10.868  1.00 10.00      B   
ATOM   3148  HN  ILE   313     -23.077   1.671 -11.304  1.00 10.00      B   
ATOM   3149  CA  ILE   313     -20.958   1.525 -11.310  1.00 10.00      B   
ATOM   3150  CB  ILE   313     -21.043   0.338 -12.298  1.00 10.00      B   
ATOM   3151  CG1 ILE   313     -21.809   0.719 -13.570  1.00 10.00      B   
ATOM   3152  CG2 ILE   313     -21.670  -0.872 -11.621  1.00 10.00      B   
ATOM   3153  CD1 ILE   313     -21.762  -0.338 -14.651  1.00 10.00      B   
ATOM   3154  C   ILE   313     -20.113   2.650 -11.897  1.00 10.00      B   
ATOM   3155  O   ILE   313     -18.905   2.707 -11.672  1.00 10.00      B   
ATOM   3156  N   SER   314     -20.758   3.557 -12.625  1.00 10.00      B   
ATOM   3157  HN  SER   314     -21.725   3.465 -12.758  1.00 10.00      B   
ATOM   3158  CA  SER   314     -20.061   4.681 -13.231  1.00 10.00      B   
ATOM   3159  CB  SER   314     -21.012   5.510 -14.096  1.00 10.00      B   
ATOM   3160  OG  SER   314     -21.602   4.713 -15.115  1.00 10.00      B   
ATOM   3161  HG  SER   314     -22.379   4.254 -14.759  1.00 10.00      B   
ATOM   3162  C   SER   314     -19.412   5.552 -12.161  1.00 10.00      B   
ATOM   3163  O   SER   314     -18.224   5.862 -12.244  1.00 10.00      B   
ATOM   3164  N   PHE   315     -20.189   5.923 -11.144  1.00 10.00      B   
ATOM   3165  HN  PHE   315     -21.132   5.640 -11.127  1.00 10.00      B   
ATOM   3166  CA  PHE   315     -19.671   6.747 -10.059  1.00 10.00      B   
ATOM   3167  CB  PHE   315     -20.792   7.241  -9.145  1.00 10.00      B   
ATOM   3168  CG  PHE   315     -21.288   8.611  -9.507  1.00 10.00      B   
ATOM   3169  CD1 PHE   315     -22.280   8.775 -10.458  1.00 10.00      B   
ATOM   3170  CD2 PHE   315     -20.755   9.737  -8.901  1.00 10.00      B   
ATOM   3171  CE1 PHE   315     -22.733  10.035 -10.797  1.00 10.00      B   
ATOM   3172  CE2 PHE   315     -21.203  11.001  -9.236  1.00 10.00      B   
ATOM   3173  CZ  PHE   315     -22.194  11.150 -10.186  1.00 10.00      B   
ATOM   3174  C   PHE   315     -18.607   5.999  -9.266  1.00 10.00      B   
ATOM   3175  O   PHE   315     -17.659   6.603  -8.762  1.00 10.00      B   
ATOM   3176  N   GLY   316     -18.772   4.685  -9.167  1.00 10.00      B   
ATOM   3177  HN  GLY   316     -19.566   4.269  -9.568  1.00 10.00      B   
ATOM   3178  CA  GLY   316     -17.807   3.865  -8.463  1.00 10.00      B   
ATOM   3179  C   GLY   316     -16.455   3.909  -9.147  1.00 10.00      B   
ATOM   3180  O   GLY   316     -15.421   4.072  -8.495  1.00 10.00      B   
ATOM   3181  N   PHE   317     -16.467   3.781 -10.473  1.00 10.00      B   
ATOM   3182  HN  PHE   317     -17.325   3.650 -10.935  1.00 10.00      B   
ATOM   3183  CA  PHE   317     -15.243   3.825 -11.256  1.00 10.00      B   
ATOM   3184  CB  PHE   317     -15.523   3.483 -12.724  1.00 10.00      B   
ATOM   3185  CG  PHE   317     -16.012   2.080 -12.958  1.00 10.00      B   
ATOM   3186  CD1 PHE   317     -16.945   1.816 -13.948  1.00 10.00      B   
ATOM   3187  CD2 PHE   317     -15.537   1.024 -12.195  1.00 10.00      B   
ATOM   3188  CE1 PHE   317     -17.395   0.530 -14.174  1.00 10.00      B   
ATOM   3189  CE2 PHE   317     -15.985  -0.266 -12.414  1.00 10.00      B   
ATOM   3190  CZ  PHE   317     -16.915  -0.514 -13.406  1.00 10.00      B   
ATOM   3191  C   PHE   317     -14.619   5.211 -11.162  1.00 10.00      B   
ATOM   3192  O   PHE   317     -13.405   5.343 -11.004  1.00 10.00      B   
ATOM   3193  N   VAL   318     -15.468   6.238 -11.243  1.00 10.00      B   
ATOM   3194  HN  VAL   318     -16.426   6.053 -11.367  1.00 10.00      B   
ATOM   3195  CA  VAL   318     -15.023   7.628 -11.161  1.00 10.00      B   
ATOM   3196  CB  VAL   318     -16.202   8.620 -11.317  1.00 10.00      B   
ATOM   3197  CG1 VAL   318     -15.785  10.036 -10.936  1.00 10.00      B   
ATOM   3198  CG2 VAL   318     -16.735   8.592 -12.743  1.00 10.00      B   
ATOM   3199  C   VAL   318     -14.291   7.888  -9.844  1.00 10.00      B   
ATOM   3200  O   VAL   318     -13.196   8.447  -9.836  1.00 10.00      B   
ATOM   3201  N   PHE   319     -14.889   7.455  -8.739  1.00 10.00      B   
ATOM   3202  HN  PHE   319     -15.753   6.995  -8.809  1.00 10.00      B   
ATOM   3203  CA  PHE   319     -14.288   7.643  -7.428  1.00 10.00      B   
ATOM   3204  CB  PHE   319     -15.229   7.133  -6.331  1.00 10.00      B   
ATOM   3205  CG  PHE   319     -14.798   7.502  -4.940  1.00 10.00      B   
ATOM   3206  CD1 PHE   319     -15.053   8.767  -4.436  1.00 10.00      B   
ATOM   3207  CD2 PHE   319     -14.137   6.587  -4.138  1.00 10.00      B   
ATOM   3208  CE1 PHE   319     -14.660   9.111  -3.158  1.00 10.00      B   
ATOM   3209  CE2 PHE   319     -13.741   6.924  -2.859  1.00 10.00      B   
ATOM   3210  CZ  PHE   319     -14.001   8.188  -2.370  1.00 10.00      B   
ATOM   3211  C   PHE   319     -12.939   6.934  -7.346  1.00 10.00      B   
ATOM   3212  O   PHE   319     -11.964   7.491  -6.842  1.00 10.00      B   
ATOM   3213  N   TYR   320     -12.892   5.710  -7.857  1.00 10.00      B   
ATOM   3214  HN  TYR   320     -13.707   5.326  -8.251  1.00 10.00      B   
ATOM   3215  CA  TYR   320     -11.670   4.917  -7.844  1.00 10.00      B   
ATOM   3216  CB  TYR   320     -11.942   3.485  -8.322  1.00 10.00      B   
ATOM   3217  CG  TYR   320     -10.687   2.676  -8.579  1.00 10.00      B   
ATOM   3218  CD1 TYR   320      -9.836   2.324  -7.538  1.00 10.00      B   
ATOM   3219  CD2 TYR   320     -10.349   2.274  -9.864  1.00 10.00      B   
ATOM   3220  CE1 TYR   320      -8.682   1.598  -7.770  1.00 10.00      B   
ATOM   3221  CE2 TYR   320      -9.201   1.544 -10.105  1.00 10.00      B   
ATOM   3222  CZ  TYR   320      -8.371   1.210  -9.056  1.00 10.00      B   
ATOM   3223  OH  TYR   320      -7.221   0.494  -9.301  1.00 10.00      B   
ATOM   3224  HH  TYR   320      -6.906   0.096  -8.476  1.00 10.00      B   
ATOM   3225  C   TYR   320     -10.562   5.561  -8.679  1.00 10.00      B   
ATOM   3226  O   TYR   320      -9.439   5.738  -8.201  1.00 10.00      B   
ATOM   3227  N   VAL   321     -10.878   5.923  -9.921  1.00 10.00      B   
ATOM   3228  HN  VAL   321     -11.796   5.784 -10.249  1.00 10.00      B   
ATOM   3229  CA  VAL   321      -9.887   6.531 -10.801  1.00 10.00      B   
ATOM   3230  CB  VAL   321     -10.344   6.644 -12.277  1.00 10.00      B   
ATOM   3231  CG1 VAL   321     -10.634   5.271 -12.863  1.00 10.00      B   
ATOM   3232  CG2 VAL   321     -11.541   7.567 -12.429  1.00 10.00      B   
ATOM   3233  C   VAL   321      -9.408   7.879 -10.271  1.00 10.00      B   
ATOM   3234  O   VAL   321      -8.229   8.207 -10.385  1.00 10.00      B   
ATOM   3235  N   LEU   322     -10.314   8.649  -9.674  1.00 10.00      B   
ATOM   3236  HN  LEU   322     -11.248   8.340  -9.610  1.00 10.00      B   
ATOM   3237  CA  LEU   322      -9.950   9.949  -9.125  1.00 10.00      B   
ATOM   3238  CB  LEU   322     -11.183  10.760  -8.730  1.00 10.00      B   
ATOM   3239  CG  LEU   322     -11.982  11.368  -9.889  1.00 10.00      B   
ATOM   3240  CD1 LEU   322     -13.135  12.210  -9.364  1.00 10.00      B   
ATOM   3241  CD2 LEU   322     -11.077  12.194 -10.792  1.00 10.00      B   
ATOM   3242  C   LEU   322      -8.998   9.788  -7.947  1.00 10.00      B   
ATOM   3243  O   LEU   322      -8.017  10.521  -7.831  1.00 10.00      B   
ATOM   3244  N   ASP   323      -9.281   8.812  -7.090  1.00 10.00      B   
ATOM   3245  HN  ASP   323     -10.078   8.258  -7.241  1.00 10.00      B   
ATOM   3246  CA  ASP   323      -8.438   8.542  -5.928  1.00 10.00      B   
ATOM   3247  CB  ASP   323      -9.052   7.427  -5.071  1.00 10.00      B   
ATOM   3248  CG  ASP   323      -8.024   6.672  -4.245  1.00 10.00      B   
ATOM   3249  OD1 ASP   323      -7.641   7.165  -3.163  1.00 10.00      B   
ATOM   3250  OD2 ASP   323      -7.597   5.574  -4.674  1.00 10.00      B   
ATOM   3251  C   ASP   323      -7.035   8.145  -6.376  1.00 10.00      B   
ATOM   3252  O   ASP   323      -6.032   8.557  -5.785  1.00 10.00      B   
ATOM   3253  N   GLN   324      -6.979   7.367  -7.450  1.00 10.00      B   
ATOM   3254  HN  GLN   324      -7.818   7.091  -7.884  1.00 10.00      B   
ATOM   3255  CA  GLN   324      -5.715   6.901  -7.997  1.00 10.00      B   
ATOM   3256  CB  GLN   324      -5.948   5.767  -8.992  1.00 10.00      B   
ATOM   3257  CG  GLN   324      -6.391   4.459  -8.355  1.00 10.00      B   
ATOM   3258  CD  GLN   324      -5.376   3.927  -7.363  1.00 10.00      B   
ATOM   3259  OE1 GLN   324      -4.429   3.231  -7.742  1.00 10.00      B   
ATOM   3260  NE2 GLN   324      -5.570   4.233  -6.087  1.00 10.00      B   
ATOM   3261 HE21 GLN   324      -6.357   4.784  -5.850  1.00 10.00      B   
ATOM   3262 HE22 GLN   324      -4.925   3.902  -5.427  1.00 10.00      B   
ATOM   3263  C   GLN   324      -4.922   8.027  -8.654  1.00 10.00      B   
ATOM   3264  O   GLN   324      -3.718   7.905  -8.862  1.00 10.00      B   
ATOM   3265  N   ILE   325      -5.595   9.121  -8.984  1.00 10.00      B   
ATOM   3266  HN  ILE   325      -6.557   9.168  -8.799  1.00 10.00      B   
ATOM   3267  CA  ILE   325      -4.933  10.254  -9.615  1.00 10.00      B   
ATOM   3268  CB  ILE   325      -5.792  10.881 -10.737  1.00 10.00      B   
ATOM   3269  CG1 ILE   325      -6.025   9.868 -11.863  1.00 10.00      B   
ATOM   3270  CG2 ILE   325      -5.130  12.138 -11.288  1.00 10.00      B   
ATOM   3271  CD1 ILE   325      -7.100  10.279 -12.847  1.00 10.00      B   
ATOM   3272  C   ILE   325      -4.572  11.320  -8.584  1.00 10.00      B   
ATOM   3273  O   ILE   325      -3.449  11.821  -8.570  1.00 10.00      B   
ATOM   3274  N   PHE   326      -5.524  11.641  -7.709  1.00 10.00      B   
ATOM   3275  HN  PHE   326      -6.393  11.181  -7.761  1.00 10.00      B   
ATOM   3276  CA  PHE   326      -5.321  12.659  -6.676  1.00 10.00      B   
ATOM   3277  CB  PHE   326      -6.596  12.863  -5.851  1.00 10.00      B   
ATOM   3278  CG  PHE   326      -7.751  13.438  -6.624  1.00 10.00      B   
ATOM   3279  CD1 PHE   326      -9.054  13.216  -6.210  1.00 10.00      B   
ATOM   3280  CD2 PHE   326      -7.537  14.202  -7.760  1.00 10.00      B   
ATOM   3281  CE1 PHE   326     -10.122  13.742  -6.911  1.00 10.00      B   
ATOM   3282  CE2 PHE   326      -8.600  14.730  -8.469  1.00 10.00      B   
ATOM   3283  CZ  PHE   326      -9.894  14.499  -8.042  1.00 10.00      B   
ATOM   3284  C   PHE   326      -4.151  12.313  -5.759  1.00 10.00      B   
ATOM   3285  O   PHE   326      -3.481  13.203  -5.232  1.00 10.00      B   
ATOM   3286  N   GLY   327      -3.914  11.018  -5.578  1.00 10.00      B   
ATOM   3287  HN  GLY   327      -4.492  10.359  -6.019  1.00 10.00      B   
ATOM   3288  CA  GLY   327      -2.822  10.568  -4.734  1.00 10.00      B   
ATOM   3289  C   GLY   327      -1.459  11.018  -5.243  1.00 10.00      B   
ATOM   3290  O   GLY   327      -0.835  11.902  -4.651  1.00 10.00      B   
ATOM   3291  N   PRO   328      -0.973  10.431  -6.351  1.00 10.00      B   
ATOM   3292  CA  PRO   328       0.333  10.781  -6.937  1.00 10.00      B   
ATOM   3293  CB  PRO   328       0.467   9.828  -8.130  1.00 10.00      B   
ATOM   3294  CG  PRO   328      -0.506   8.735  -7.860  1.00 10.00      B   
ATOM   3295  CD  PRO   328      -1.640   9.365  -7.110  1.00 10.00      B   
ATOM   3296  C   PRO   328       0.394  12.232  -7.427  1.00 10.00      B   
ATOM   3297  O   PRO   328       1.478  12.784  -7.636  1.00 10.00      B   
ATOM   3298  N   LEU   329      -0.770  12.848  -7.608  1.00 10.00      B   
ATOM   3299  HN  LEU   329      -1.603  12.356  -7.433  1.00 10.00      B   
ATOM   3300  CA  LEU   329      -0.847  14.231  -8.077  1.00 10.00      B   
ATOM   3301  CB  LEU   329      -2.297  14.618  -8.381  1.00 10.00      B   
ATOM   3302  CG  LEU   329      -2.508  15.894  -9.201  1.00 10.00      B   
ATOM   3303  CD1 LEU   329      -1.983  15.718 -10.617  1.00 10.00      B   
ATOM   3304  CD2 LEU   329      -3.977  16.288  -9.214  1.00 10.00      B   
ATOM   3305  C   LEU   329      -0.248  15.205  -7.066  1.00 10.00      B   
ATOM   3306  O   LEU   329       0.097  16.332  -7.416  1.00 10.00      B   
ATOM   3307  N   THR   330      -0.097  14.758  -5.824  1.00 10.00      B   
ATOM   3308  HN  THR   330      -0.362  13.836  -5.615  1.00 10.00      B   
ATOM   3309  CA  THR   330       0.452  15.593  -4.759  1.00 10.00      B   
ATOM   3310  CB  THR   330       0.478  14.839  -3.416  1.00 10.00      B   
ATOM   3311  OG1 THR   330       0.990  13.512  -3.620  1.00 10.00      B   
ATOM   3312  HG1 THR   330       0.256  12.909  -3.807  1.00 10.00      B   
ATOM   3313  CG2 THR   330      -0.919  14.757  -2.817  1.00 10.00      B   
ATOM   3314  C   THR   330       1.859  16.116  -5.079  1.00 10.00      B   
ATOM   3315  O   THR   330       2.296  17.119  -4.515  1.00 10.00      B   
ATOM   3316  N   LEU   331       2.555  15.445  -5.993  1.00 10.00      B   
ATOM   3317  HN  LEU   331       2.150  14.660  -6.419  1.00 10.00      B   
ATOM   3318  CA  LEU   331       3.909  15.843  -6.374  1.00 10.00      B   
ATOM   3319  CB  LEU   331       4.610  14.708  -7.127  1.00 10.00      B   
ATOM   3320  CG  LEU   331       5.004  13.480  -6.309  1.00 10.00      B   
ATOM   3321  CD1 LEU   331       5.589  12.409  -7.218  1.00 10.00      B   
ATOM   3322  CD2 LEU   331       5.998  13.860  -5.223  1.00 10.00      B   
ATOM   3323  C   LEU   331       3.925  17.106  -7.236  1.00 10.00      B   
ATOM   3324  O   LEU   331       4.951  17.785  -7.336  1.00 10.00      B   
ATOM   3325  N   VAL   332       2.791  17.420  -7.848  1.00 10.00      B   
ATOM   3326  HN  VAL   332       2.000  16.856  -7.710  1.00 10.00      B   
ATOM   3327  CA  VAL   332       2.692  18.587  -8.718  1.00 10.00      B   
ATOM   3328  CB  VAL   332       1.482  18.487  -9.673  1.00 10.00      B   
ATOM   3329  CG1 VAL   332       1.408  19.698 -10.590  1.00 10.00      B   
ATOM   3330  CG2 VAL   332       1.553  17.206 -10.489  1.00 10.00      B   
ATOM   3331  C   VAL   332       2.619  19.890  -7.926  1.00 10.00      B   
ATOM   3332  O   VAL   332       3.564  20.676  -7.928  1.00 10.00      B   
ATOM   3333  N   TYR   333       1.504  20.105  -7.242  1.00 10.00      B   
ATOM   3334  HN  TYR   333       0.791  19.433  -7.268  1.00 10.00      B   
ATOM   3335  CA  TYR   333       1.301  21.320  -6.462  1.00 10.00      B   
ATOM   3336  CB  TYR   333      -0.194  21.541  -6.217  1.00 10.00      B   
ATOM   3337  CG  TYR   333      -0.739  22.827  -6.793  1.00 10.00      B   
ATOM   3338  CD1 TYR   333      -0.421  23.229  -8.084  1.00 10.00      B   
ATOM   3339  CD2 TYR   333      -1.577  23.640  -6.042  1.00 10.00      B   
ATOM   3340  CE1 TYR   333      -0.925  24.404  -8.609  1.00 10.00      B   
ATOM   3341  CE2 TYR   333      -2.085  24.815  -6.558  1.00 10.00      B   
ATOM   3342  CZ  TYR   333      -1.755  25.195  -7.840  1.00 10.00      B   
ATOM   3343  OH  TYR   333      -2.262  26.366  -8.356  1.00 10.00      B   
ATOM   3344  HH  TYR   333      -2.613  26.200  -9.241  1.00 10.00      B   
ATOM   3345  C   TYR   333       2.039  21.269  -5.127  1.00 10.00      B   
ATOM   3346  O   TYR   333       2.241  22.300  -4.478  1.00 10.00      B   
ATOM   3347  N   GLY   334       2.448  20.072  -4.725  1.00 10.00      B   
ATOM   3348  HN  GLY   334       2.290  19.291  -5.299  1.00 10.00      B   
ATOM   3349  CA  GLY   334       3.142  19.913  -3.460  1.00 10.00      B   
ATOM   3350  C   GLY   334       2.196  20.089  -2.290  1.00 10.00      B   
ATOM   3351  O   GLY   334       2.597  20.527  -1.211  1.00 10.00      B   
ATOM   3352  N   ILE   335       0.934  19.754  -2.517  1.00 10.00      B   
ATOM   3353  HN  ILE   335       0.689  19.407  -3.397  1.00 10.00      B   
ATOM   3354  CA  ILE   335      -0.092  19.876  -1.494  1.00 10.00      B   
ATOM   3355  CB  ILE   335      -1.512  19.791  -2.104  1.00 10.00      B   
ATOM   3356  CG1 ILE   335      -1.641  18.565  -3.016  1.00 10.00      B   
ATOM   3357  CG2 ILE   335      -1.842  21.066  -2.865  1.00 10.00      B   
ATOM   3358  CD1 ILE   335      -3.065  18.248  -3.423  1.00 10.00      B   
ATOM   3359  C   ILE   335       0.064  18.804  -0.423  1.00 10.00      B   
ATOM   3360  O   ILE   335       0.538  17.699  -0.704  1.00 10.00      B   
ATOM   3361  N   PRO   336      -0.312  19.131   0.822  1.00 10.00      B   
ATOM   3362  CA  PRO   336      -0.234  18.196   1.948  1.00 10.00      B   
ATOM   3363  CB  PRO   336      -0.840  18.990   3.112  1.00 10.00      B   
ATOM   3364  CG  PRO   336      -0.679  20.417   2.722  1.00 10.00      B   
ATOM   3365  CD  PRO   336      -0.828  20.449   1.230  1.00 10.00      B   
ATOM   3366  C   PRO   336      -1.064  16.940   1.680  1.00 10.00      B   
ATOM   3367  O   PRO   336      -2.154  17.022   1.106  1.00 10.00      B   
ATOM   3368  N   PRO   337      -0.569  15.767   2.108  1.00 10.00      B   
ATOM   3369  CA  PRO   337      -1.251  14.482   1.905  1.00 10.00      B   
ATOM   3370  CB  PRO   337      -0.395  13.477   2.687  1.00 10.00      B   
ATOM   3371  CG  PRO   337       0.504  14.301   3.547  1.00 10.00      B   
ATOM   3372  CD  PRO   337       0.703  15.599   2.825  1.00 10.00      B   
ATOM   3373  C   PRO   337      -2.686  14.484   2.432  1.00 10.00      B   
ATOM   3374  O   PRO   337      -3.547  13.773   1.911  1.00 10.00      B   
ATOM   3375  N   ILE   338      -2.940  15.296   3.455  1.00 10.00      B   
ATOM   3376  HN  ILE   338      -2.211  15.842   3.818  1.00 10.00      B   
ATOM   3377  CA  ILE   338      -4.266  15.398   4.055  1.00 10.00      B   
ATOM   3378  CB  ILE   338      -4.270  16.396   5.237  1.00 10.00      B   
ATOM   3379  CG1 ILE   338      -3.022  16.208   6.109  1.00 10.00      B   
ATOM   3380  CG2 ILE   338      -5.535  16.228   6.069  1.00 10.00      B   
ATOM   3381  CD1 ILE   338      -2.794  17.320   7.113  1.00 10.00      B   
ATOM   3382  C   ILE   338      -5.292  15.859   3.019  1.00 10.00      B   
ATOM   3383  O   ILE   338      -6.364  15.277   2.883  1.00 10.00      B   
ATOM   3384  N   ILE   339      -4.937  16.894   2.270  1.00 10.00      B   
ATOM   3385  HN  ILE   339      -4.051  17.294   2.397  1.00 10.00      B   
ATOM   3386  CA  ILE   339      -5.824  17.448   1.252  1.00 10.00      B   
ATOM   3387  CB  ILE   339      -5.329  18.833   0.772  1.00 10.00      B   
ATOM   3388  CG1 ILE   339      -5.149  19.780   1.964  1.00 10.00      B   
ATOM   3389  CG2 ILE   339      -6.290  19.433  -0.245  1.00 10.00      B   
ATOM   3390  CD1 ILE   339      -4.562  21.126   1.599  1.00 10.00      B   
ATOM   3391  C   ILE   339      -5.931  16.505   0.057  1.00 10.00      B   
ATOM   3392  O   ILE   339      -6.992  16.372  -0.549  1.00 10.00      B   
ATOM   3393  N   GLY   340      -4.827  15.842  -0.266  1.00 10.00      B   
ATOM   3394  HN  GLY   340      -4.014  15.979   0.262  1.00 10.00      B   
ATOM   3395  CA  GLY   340      -4.813  14.926  -1.389  1.00 10.00      B   
ATOM   3396  C   GLY   340      -5.677  13.700  -1.168  1.00 10.00      B   
ATOM   3397  O   GLY   340      -6.417  13.288  -2.061  1.00 10.00      B   
ATOM   3398  N   ALA   341      -5.599  13.129   0.029  1.00 10.00      B   
ATOM   3399  HN  ALA   341      -5.007  13.521   0.709  1.00 10.00      B   
ATOM   3400  CA  ALA   341      -6.368  11.934   0.358  1.00 10.00      B   
ATOM   3401  CB  ALA   341      -5.725  11.188   1.519  1.00 10.00      B   
ATOM   3402  C   ALA   341      -7.830  12.258   0.662  1.00 10.00      B   
ATOM   3403  O   ALA   341      -8.716  11.438   0.421  1.00 10.00      B   
ATOM   3404  N   LEU   342      -8.083  13.452   1.185  1.00 10.00      B   
ATOM   3405  HN  LEU   342      -7.339  14.072   1.359  1.00 10.00      B   
ATOM   3406  CA  LEU   342      -9.445  13.858   1.517  1.00 10.00      B   
ATOM   3407  CB  LEU   342      -9.457  14.851   2.681  1.00 10.00      B   
ATOM   3408  CG  LEU   342      -9.851  14.292   4.051  1.00 10.00      B   
ATOM   3409  CD1 LEU   342      -9.815  15.391   5.100  1.00 10.00      B   
ATOM   3410  CD2 LEU   342     -11.228  13.646   3.996  1.00 10.00      B   
ATOM   3411  C   LEU   342     -10.163  14.464   0.318  1.00 10.00      B   
ATOM   3412  O   LEU   342     -11.381  14.639   0.347  1.00 10.00      B   
ATOM   3413  N   LEU   343      -9.412  14.780  -0.730  1.00 10.00      B   
ATOM   3414  HN  LEU   343      -8.446  14.608  -0.693  1.00 10.00      B   
ATOM   3415  CA  LEU   343      -9.979  15.383  -1.935  1.00 10.00      B   
ATOM   3416  CB  LEU   343      -8.904  15.667  -2.993  1.00 10.00      B   
ATOM   3417  CG  LEU   343      -9.331  16.548  -4.169  1.00 10.00      B   
ATOM   3418  CD1 LEU   343      -9.903  17.868  -3.674  1.00 10.00      B   
ATOM   3419  CD2 LEU   343      -8.162  16.789  -5.111  1.00 10.00      B   
ATOM   3420  C   LEU   343     -11.157  14.586  -2.517  1.00 10.00      B   
ATOM   3421  O   LEU   343     -12.239  15.144  -2.703  1.00 10.00      B   
ATOM   3422  N   PRO   344     -10.983  13.278  -2.811  1.00 10.00      B   
ATOM   3423  CA  PRO   344     -12.064  12.453  -3.364  1.00 10.00      B   
ATOM   3424  CB  PRO   344     -11.442  11.057  -3.494  1.00 10.00      B   
ATOM   3425  CG  PRO   344     -10.226  11.083  -2.632  1.00 10.00      B   
ATOM   3426  CD  PRO   344      -9.740  12.501  -2.648  1.00 10.00      B   
ATOM   3427  C   PRO   344     -13.290  12.416  -2.449  1.00 10.00      B   
ATOM   3428  O   PRO   344     -14.418  12.612  -2.904  1.00 10.00      B   
ATOM   3429  N   SER   345     -13.055  12.189  -1.161  1.00 10.00      B   
ATOM   3430  HN  SER   345     -12.130  12.061  -0.862  1.00 10.00      B   
ATOM   3431  CA  SER   345     -14.126  12.117  -0.175  1.00 10.00      B   
ATOM   3432  CB  SER   345     -13.551  11.678   1.171  1.00 10.00      B   
ATOM   3433  OG  SER   345     -12.424  10.836   0.976  1.00 10.00      B   
ATOM   3434  HG  SER   345     -12.633   9.940   1.288  1.00 10.00      B   
ATOM   3435  C   SER   345     -14.851  13.458  -0.041  1.00 10.00      B   
ATOM   3436  O   SER   345     -16.081  13.505   0.005  1.00 10.00      B   
ATOM   3437  N   ALA   346     -14.087  14.546   0.009  1.00 10.00      B   
ATOM   3438  HN  ALA   346     -13.107  14.446  -0.030  1.00 10.00      B   
ATOM   3439  CA  ALA   346     -14.663  15.881   0.129  1.00 10.00      B   
ATOM   3440  CB  ALA   346     -13.577  16.925   0.345  1.00 10.00      B   
ATOM   3441  C   ALA   346     -15.493  16.219  -1.101  1.00 10.00      B   
ATOM   3442  O   ALA   346     -16.613  16.719  -0.988  1.00 10.00      B   
ATOM   3443  N   SER   347     -14.947  15.923  -2.274  1.00 10.00      B   
ATOM   3444  HN  SER   347     -14.048  15.525  -2.298  1.00 10.00      B   
ATOM   3445  CA  SER   347     -15.641  16.186  -3.526  1.00 10.00      B   
ATOM   3446  CB  SER   347     -14.713  15.939  -4.714  1.00 10.00      B   
ATOM   3447  OG  SER   347     -13.503  16.667  -4.572  1.00 10.00      B   
ATOM   3448  HG  SER   347     -12.912  16.193  -3.972  1.00 10.00      B   
ATOM   3449  C   SER   347     -16.906  15.335  -3.633  1.00 10.00      B   
ATOM   3450  O   SER   347     -17.892  15.737  -4.258  1.00 10.00      B   
ATOM   3451  N   PHE   348     -16.871  14.157  -3.018  1.00 10.00      B   
ATOM   3452  HN  PHE   348     -16.050  13.882  -2.557  1.00 10.00      B   
ATOM   3453  CA  PHE   348     -18.016  13.261  -3.021  1.00 10.00      B   
ATOM   3454  CB  PHE   348     -17.608  11.855  -2.580  1.00 10.00      B   
ATOM   3455  CG  PHE   348     -18.186  10.762  -3.434  1.00 10.00      B   
ATOM   3456  CD1 PHE   348     -18.206  10.876  -4.816  1.00 10.00      B   
ATOM   3457  CD2 PHE   348     -18.702   9.616  -2.856  1.00 10.00      B   
ATOM   3458  CE1 PHE   348     -18.732   9.870  -5.604  1.00 10.00      B   
ATOM   3459  CE2 PHE   348     -19.231   8.606  -3.639  1.00 10.00      B   
ATOM   3460  CZ  PHE   348     -19.244   8.732  -5.014  1.00 10.00      B   
ATOM   3461  C   PHE   348     -19.098  13.817  -2.110  1.00 10.00      B   
ATOM   3462  O   PHE   348     -20.283  13.766  -2.430  1.00 10.00      B   
ATOM   3463  N   PHE   349     -18.680  14.371  -0.979  1.00 10.00      B   
ATOM   3464  HN  PHE   349     -17.720  14.373  -0.771  1.00 10.00      B   
ATOM   3465  CA  PHE   349     -19.613  14.966  -0.038  1.00 10.00      B   
ATOM   3466  CB  PHE   349     -18.904  15.308   1.275  1.00 10.00      B   
ATOM   3467  CG  PHE   349     -19.786  15.223   2.491  1.00 10.00      B   
ATOM   3468  CD1 PHE   349     -19.648  14.178   3.387  1.00 10.00      B   
ATOM   3469  CD2 PHE   349     -20.750  16.187   2.740  1.00 10.00      B   
ATOM   3470  CE1 PHE   349     -20.452  14.093   4.506  1.00 10.00      B   
ATOM   3471  CE2 PHE   349     -21.558  16.108   3.858  1.00 10.00      B   
ATOM   3472  CZ  PHE   349     -21.408  15.061   4.743  1.00 10.00      B   
ATOM   3473  C   PHE   349     -20.212  16.225  -0.655  1.00 10.00      B   
ATOM   3474  O   PHE   349     -21.372  16.559  -0.416  1.00 10.00      B   
ATOM   3475  N   LEU   350     -19.405  16.918  -1.455  1.00 10.00      B   
ATOM   3476  HN  LEU   350     -18.479  16.611  -1.580  1.00 10.00      B   
ATOM   3477  CA  LEU   350     -19.842  18.131  -2.129  1.00 10.00      B   
ATOM   3478  CB  LEU   350     -18.678  18.757  -2.902  1.00 10.00      B   
ATOM   3479  CG  LEU   350     -18.985  20.049  -3.665  1.00 10.00      B   
ATOM   3480  CD1 LEU   350     -19.266  21.192  -2.700  1.00 10.00      B   
ATOM   3481  CD2 LEU   350     -17.837  20.398  -4.598  1.00 10.00      B   
ATOM   3482  C   LEU   350     -21.001  17.829  -3.071  1.00 10.00      B   
ATOM   3483  O   LEU   350     -22.054  18.459  -2.992  1.00 10.00      B   
ATOM   3484  N   ILE   351     -20.813  16.847  -3.946  1.00 10.00      B   
ATOM   3485  HN  ILE   351     -19.954  16.369  -3.957  1.00 10.00      B   
ATOM   3486  CA  ILE   351     -21.856  16.469  -4.888  1.00 10.00      B   
ATOM   3487  CB  ILE   351     -21.337  15.552  -6.023  1.00 10.00      B   
ATOM   3488  CG1 ILE   351     -22.448  15.225  -7.026  1.00 10.00      B   
ATOM   3489  CG2 ILE   351     -20.704  14.281  -5.480  1.00 10.00      B   
ATOM   3490  CD1 ILE   351     -22.906  16.411  -7.849  1.00 10.00      B   
ATOM   3491  C   ILE   351     -23.050  15.846  -4.157  1.00 10.00      B   
ATOM   3492  O   ILE   351     -24.197  16.033  -4.555  1.00 10.00      B   
ATOM   3493  N   SER   352     -22.774  15.133  -3.068  1.00 10.00      B   
ATOM   3494  HN  SER   352     -21.838  15.004  -2.800  1.00 10.00      B   
ATOM   3495  CA  SER   352     -23.830  14.521  -2.272  1.00 10.00      B   
ATOM   3496  CB  SER   352     -23.232  13.651  -1.161  1.00 10.00      B   
ATOM   3497  OG  SER   352     -24.247  13.047  -0.375  1.00 10.00      B   
ATOM   3498  HG  SER   352     -24.879  12.596  -0.956  1.00 10.00      B   
ATOM   3499  C   SER   352     -24.723  15.610  -1.680  1.00 10.00      B   
ATOM   3500  O   SER   352     -25.948  15.487  -1.662  1.00 10.00      B   
ATOM   3501  N   LEU   353     -24.093  16.682  -1.204  1.00 10.00      B   
ATOM   3502  HN  LEU   353     -23.107  16.710  -1.225  1.00 10.00      B   
ATOM   3503  CA  LEU   353     -24.819  17.809  -0.637  1.00 10.00      B   
ATOM   3504  CB  LEU   353     -23.846  18.802   0.009  1.00 10.00      B   
ATOM   3505  CG  LEU   353     -24.476  19.979   0.758  1.00 10.00      B   
ATOM   3506  CD1 LEU   353     -25.187  19.499   2.014  1.00 10.00      B   
ATOM   3507  CD2 LEU   353     -23.423  21.022   1.098  1.00 10.00      B   
ATOM   3508  C   LEU   353     -25.622  18.504  -1.731  1.00 10.00      B   
ATOM   3509  O   LEU   353     -26.750  18.942  -1.509  1.00 10.00      B   
ATOM   3510  N   TRP   354     -25.030  18.587  -2.921  1.00 10.00      B   
ATOM   3511  HN  TRP   354     -24.120  18.229  -3.027  1.00 10.00      B   
ATOM   3512  CA  TRP   354     -25.683  19.212  -4.066  1.00 10.00      B   
ATOM   3513  CB  TRP   354     -24.711  19.360  -5.237  1.00 10.00      B   
ATOM   3514  CG  TRP   354     -24.052  20.705  -5.310  1.00 10.00      B   
ATOM   3515  CD1 TRP   354     -22.724  20.979  -5.153  1.00 10.00      B   
ATOM   3516  CD2 TRP   354     -24.694  21.962  -5.564  1.00 10.00      B   
ATOM   3517  NE1 TRP   354     -22.501  22.327  -5.296  1.00 10.00      B   
ATOM   3518  HE1 TRP   354     -21.628  22.770  -5.226  1.00 10.00      B   
ATOM   3519  CE2 TRP   354     -23.693  22.951  -5.549  1.00 10.00      B   
ATOM   3520  CE3 TRP   354     -26.016  22.345  -5.811  1.00 10.00      B   
ATOM   3521  CZ2 TRP   354     -23.974  24.300  -5.759  1.00 10.00      B   
ATOM   3522  CZ3 TRP   354     -26.292  23.683  -6.019  1.00 10.00      B   
ATOM   3523  CH2 TRP   354     -25.276  24.644  -6.000  1.00 10.00      B   
ATOM   3524  C   TRP   354     -26.908  18.419  -4.502  1.00 10.00      B   
ATOM   3525  O   TRP   354     -27.906  18.989  -4.938  1.00 10.00      B   
ATOM   3526  N   LEU   355     -26.824  17.100  -4.398  1.00 10.00      B   
ATOM   3527  HN  LEU   355     -25.989  16.697  -4.075  1.00 10.00      B   
ATOM   3528  CA  LEU   355     -27.939  16.234  -4.765  1.00 10.00      B   
ATOM   3529  CB  LEU   355     -27.476  14.782  -4.910  1.00 10.00      B   
ATOM   3530  CG  LEU   355     -26.490  14.483  -6.042  1.00 10.00      B   
ATOM   3531  CD1 LEU   355     -26.028  13.039  -5.968  1.00 10.00      B   
ATOM   3532  CD2 LEU   355     -27.116  14.776  -7.396  1.00 10.00      B   
ATOM   3533  C   LEU   355     -29.041  16.318  -3.717  1.00 10.00      B   
ATOM   3534  O   LEU   355     -30.223  16.155  -4.020  1.00 10.00      B   
ATOM   3535  N   LEU   356     -28.641  16.570  -2.478  1.00 10.00      B   
ATOM   3536  HN  LEU   356     -27.682  16.680  -2.299  1.00 10.00      B   
ATOM   3537  CA  LEU   356     -29.582  16.682  -1.376  1.00 10.00      B   
ATOM   3538  CB  LEU   356     -28.852  16.503  -0.042  1.00 10.00      B   
ATOM   3539  CG  LEU   356     -29.706  16.615   1.225  1.00 10.00      B   
ATOM   3540  CD1 LEU   356     -30.684  15.453   1.318  1.00 10.00      B   
ATOM   3541  CD2 LEU   356     -28.822  16.678   2.461  1.00 10.00      B   
ATOM   3542  C   LEU   356     -30.293  18.031  -1.405  1.00 10.00      B   
ATOM   3543  O   LEU   356     -31.523  18.101  -1.373  1.00 10.00      B   
ATOM   3544  N   MET   357     -29.516  19.100  -1.492  1.00 10.00      B   
ATOM   3545  HN  MET   357     -28.540  18.981  -1.560  1.00 10.00      B   
ATOM   3546  CA  MET   357     -30.073  20.449  -1.505  1.00 10.00      B   
ATOM   3547  CB  MET   357     -29.246  21.389  -0.621  1.00 10.00      B   
ATOM   3548  CG  MET   357     -29.157  20.971   0.839  1.00 10.00      B   
ATOM   3549  SD  MET   357     -30.768  20.861   1.649  1.00 10.00      B   
ATOM   3550  CE  MET   357     -31.375  22.535   1.433  1.00 10.00      B   
ATOM   3551  C   MET   357     -30.165  21.007  -2.920  1.00 10.00      B   
ATOM   3552  O   MET   357     -29.670  22.100  -3.199  1.00 10.00      B   
ATOM   3553  N   ARG   358     -30.806  20.261  -3.807  1.00 10.00      B   
ATOM   3554  HN  ARG   358     -31.189  19.404  -3.526  1.00 10.00      B   
ATOM   3555  CA  ARG   358     -30.963  20.693  -5.189  1.00 10.00      B   
ATOM   3556  CB  ARG   358     -30.657  19.548  -6.157  1.00 10.00      B   
ATOM   3557  CG  ARG   358     -30.532  19.976  -7.614  1.00 10.00      B   
ATOM   3558  CD  ARG   358     -29.309  20.853  -7.843  1.00 10.00      B   
ATOM   3559  NE  ARG   358     -29.548  22.247  -7.472  1.00 10.00      B   
ATOM   3560  HE  ARG   358     -29.796  22.430  -6.537  1.00 10.00      B   
ATOM   3561  CZ  ARG   358     -29.457  23.268  -8.321  1.00 10.00      B   
ATOM   3562  NH1 ARG   358     -29.122  23.057  -9.589  1.00 10.00      B   
ATOM   3563 HH11 ARG   358     -28.936  22.093  -9.928  1.00 10.00      B   
ATOM   3564 HH12 ARG   358     -29.054  23.863 -10.256  1.00 10.00      B   
ATOM   3565  NH2 ARG   358     -29.702  24.497  -7.898  1.00 10.00      B   
ATOM   3566 HH21 ARG   358     -29.969  24.666  -6.903  1.00 10.00      B   
ATOM   3567 HH22 ARG   358     -29.630  25.301  -8.559  1.00 10.00      B   
ATOM   3568  C   ARG   358     -32.367  21.218  -5.434  1.00 10.00      B   
ATOM   3569  O   ARG   358     -32.556  22.391  -5.755  1.00 10.00      B   
ATOM   3570  N   LYS   359     -33.344  20.342  -5.277  1.00 10.00      B   
ATOM   3571  HN  LYS   359     -33.125  19.425  -5.006  1.00 10.00      B   
ATOM   3572  CB  LYS   359     -35.332  19.898  -6.637  1.00 10.00      B   
ATOM   3573  CG  LYS   359     -34.625  20.102  -7.968  1.00 10.00      B   
ATOM   3574  CD  LYS   359     -35.243  19.241  -9.057  1.00 10.00      B   
ATOM   3575  CE  LYS   359     -34.480  19.374 -10.366  1.00 10.00      B   
ATOM   3576  NZ  LYS   359     -35.111  18.590 -11.461  1.00 10.00      B   
ATOM   3577  HZ1 LYS   359     -35.122  17.580 -11.219  1.00 10.00      B   
ATOM   3578  HZ2 LYS   359     -34.575  18.713 -12.347  1.00 10.00      B   
ATOM   3579  HZ3 LYS   359     -36.090  18.910 -11.617  1.00 10.00      B   
ATOM   3580  CA  LYS   359     -34.737  20.696  -5.474  1.00 10.00      B   
ATOM   3581  C   LYS   359     -35.516  20.411  -4.201  1.00 10.00      B   
ATOM   3582  O   LYS   359     -36.371  21.237  -3.817  1.00 10.00      B   
ATOM   3583  OXT LYS   359     -35.255  19.359  -3.578  1.00 10.00      B   
END
