# Supplementary material for: Large-scale discovery of protein interactions at residue resolution using co-evolution calculated from genomic sequences
Source: Nat Commun. 2021 Mar 2;12:1396. doi: 10.1038/s41467-021-21636-z (PMC7925567; doi:10.1038/s41467-021-21636-z)
Supplement: Supplementary file 13 — Supplementary Data 11 [file 41467_2021_21636_MOESM13_ESM.zip › supplementary_prediction/membrane088588_YAJC_LPTG/models/haddock_top_8_haddock_84w.pdb]

REMARK FILENAME="haddock_84w.pdb0"
REMARK ===============================================================
REMARK HADDOCK run for haddock
REMARK initial structure: haddock_84.pdb
REMARK final NOE weights: unambig 50 amb: 50
REMARK ===============================================================
REMARK            total,bonds,angles,improper,dihe,vdw,elec,air,cdih,coup,rdcs,vean,dani,xpcs,rg
REMARK energies: 268.493, 0, 0, 0, 0, -39.4184, -115.644, 423.556, 0, 0, 0, 0, 0, 0, 0
REMARK ===============================================================
REMARK            bonds,angles,impropers,dihe,air,cdih,coup,rdcs,vean,dani,xpcs
REMARK rms-dev.: 0,0,0,0,22.2074,0,0, 0, 0, 0, 0
REMARK ===============================================================
REMARK               air,cdih,coup,rdcs,vean,dani,xpcs
REMARK               >0.3,>5,>1,>0,>5,>0.2,>0.2
REMARK violations.: 4, 0, 0, 0, 0, 0, 0
REMARK ===============================================================
REMARK                        CVpartition#,violations,rms
REMARK AIRs cross-validation: 1, 0, NaN
REMARK ===============================================================
REMARK NCS energy: 0
REMARK ===============================================================
REMARK Symmetry energy: 0
REMARK ===============================================================
REMARK Desolvation energy: -58.1026
REMARK Internal energy free molecules: 52429.1
REMARK Internal energy complex: -12842.5
REMARK Binding energy: -65484.8
REMARK ===============================================================
REMARK buried surface area: 1385.35
REMARK ===============================================================
REMARK water - chain1: 0 0 0
REMARK water - chain2: 0 0 0
REMARK water - chain3: 0 0 0
REMARK water - chain4: 0 0 0
REMARK water - chain5: 0 0 0
REMARK water - chain6: 0 0 0
REMARK ===============================================================
REMARK water - water: 0 0 0
REMARK ===============================================================
REMARK DATE:05-Aug-2020  09:54:41       created by user: he47
REMARK VERSION:1.3
ATOM      1  CB  SER    19      12.224  -5.907  21.737  1.00 10.00      A   
ATOM      2  OG  SER    19      12.325  -7.246  22.189  1.00 10.00      A   
ATOM      3  HG  SER    19      12.391  -7.836  21.428  1.00 10.00      A   
ATOM      4  C   SER    19      12.666  -3.550  22.435  1.00 10.00      A   
ATOM      5  O   SER    19      11.494  -3.249  22.653  1.00 10.00      A   
ATOM      6  N   SER    19      13.116  -5.429  23.963  1.00 10.00      A   
ATOM      7  HT1 SER    19      13.348  -6.440  24.025  1.00 10.00      A   
ATOM      8  HT2 SER    19      12.172  -5.278  24.369  1.00 10.00      A   
ATOM      9  HT3 SER    19      13.813  -4.889  24.510  1.00 10.00      A   
ATOM     10  CA  SER    19      13.133  -4.996  22.555  1.00 10.00      A   
ATOM     11  N   PRO    20      13.580  -2.629  22.088  1.00 10.00      A   
ATOM     12  CA  PRO    20      13.258  -1.205  21.937  1.00 10.00      A   
ATOM     13  CB  PRO    20      14.633  -0.541  21.979  1.00 10.00      A   
ATOM     14  CG  PRO    20      15.557  -1.565  21.418  1.00 10.00      A   
ATOM     15  CD  PRO    20      15.007  -2.905  21.825  1.00 10.00      A   
ATOM     16  C   PRO    20      12.571  -0.916  20.602  1.00 10.00      A   
ATOM     17  O   PRO    20      12.947   0.007  19.881  1.00 10.00      A   
ATOM     18  N   MET    21      11.548  -1.698  20.290  1.00 10.00      A   
ATOM     19  HN  MET    21      11.277  -2.397  20.924  1.00 10.00      A   
ATOM     20  CA  MET    21      10.811  -1.536  19.042  1.00 10.00      A   
ATOM     21  CB  MET    21      10.458  -2.902  18.443  1.00 10.00      A   
ATOM     22  CG  MET    21      11.661  -3.761  18.083  1.00 10.00      A   
ATOM     23  SD  MET    21      11.202  -5.302  17.262  1.00 10.00      A   
ATOM     24  CE  MET    21      10.047  -5.994  18.445  1.00 10.00      A   
ATOM     25  C   MET    21       9.541  -0.728  19.272  1.00 10.00      A   
ATOM     26  O   MET    21       8.565  -0.858  18.534  1.00 10.00      A   
ATOM     27  N   SER    22       9.565   0.114  20.295  1.00 10.00      A   
ATOM     28  HN  SER    22      10.379   0.180  20.839  1.00 10.00      A   
ATOM     29  CA  SER    22       8.420   0.947  20.647  1.00 10.00      A   
ATOM     30  CB  SER    22       8.761   1.766  21.888  1.00 10.00      A   
ATOM     31  OG  SER    22       9.902   1.220  22.539  1.00 10.00      A   
ATOM     32  HG  SER    22      10.618   1.870  22.533  1.00 10.00      A   
ATOM     33  C   SER    22       8.005   1.863  19.495  1.00 10.00      A   
ATOM     34  O   SER    22       6.840   2.242  19.387  1.00 10.00      A   
ATOM     35  N   LEU    23       8.958   2.196  18.626  1.00 10.00      A   
ATOM     36  HN  LEU    23       9.864   1.846  18.759  1.00 10.00      A   
ATOM     37  CA  LEU    23       8.691   3.064  17.482  1.00 10.00      A   
ATOM     38  CB  LEU    23       9.974   3.317  16.686  1.00 10.00      A   
ATOM     39  CG  LEU    23      10.966   4.304  17.302  1.00 10.00      A   
ATOM     40  CD1 LEU    23      12.261   4.315  16.508  1.00 10.00      A   
ATOM     41  CD2 LEU    23      10.363   5.699  17.355  1.00 10.00      A   
ATOM     42  C   LEU    23       7.616   2.478  16.573  1.00 10.00      A   
ATOM     43  O   LEU    23       6.652   3.156  16.218  1.00 10.00      A   
ATOM     44  N   ILE    24       7.774   1.209  16.211  1.00 10.00      A   
ATOM     45  HN  ILE    24       8.548   0.707  16.542  1.00 10.00      A   
ATOM     46  CA  ILE    24       6.806   0.550  15.341  1.00 10.00      A   
ATOM     47  CB  ILE    24       7.390  -0.675  14.603  1.00 10.00      A   
ATOM     48  CG1 ILE    24       7.920  -1.719  15.593  1.00 10.00      A   
ATOM     49  CG2 ILE    24       8.483  -0.242  13.639  1.00 10.00      A   
ATOM     50  CD1 ILE    24       8.265  -3.051  14.960  1.00 10.00      A   
ATOM     51  C   ILE    24       5.554   0.152  16.115  1.00 10.00      A   
ATOM     52  O   ILE    24       4.464   0.079  15.550  1.00 10.00      A   
ATOM     53  N   LEU    25       5.716  -0.093  17.411  1.00 10.00      A   
ATOM     54  HN  LEU    25       6.615  -0.021  17.799  1.00 10.00      A   
ATOM     55  CA  LEU    25       4.598  -0.476  18.266  1.00 10.00      A   
ATOM     56  CB  LEU    25       5.093  -0.934  19.641  1.00 10.00      A   
ATOM     57  CG  LEU    25       5.943  -2.207  19.667  1.00 10.00      A   
ATOM     58  CD1 LEU    25       6.459  -2.476  21.072  1.00 10.00      A   
ATOM     59  CD2 LEU    25       5.147  -3.396  19.148  1.00 10.00      A   
ATOM     60  C   LEU    25       3.618   0.682  18.425  1.00 10.00      A   
ATOM     61  O   LEU    25       2.407   0.510  18.293  1.00 10.00      A   
ATOM     62  N   MET    26       4.151   1.868  18.692  1.00 10.00      A   
ATOM     63  HN  MET    26       5.128   1.947  18.777  1.00 10.00      A   
ATOM     64  CA  MET    26       3.322   3.055  18.869  1.00 10.00      A   
ATOM     65  CB  MET    26       4.120   4.212  19.472  1.00 10.00      A   
ATOM     66  CG  MET    26       4.460   4.019  20.941  1.00 10.00      A   
ATOM     67  SD  MET    26       3.019   3.575  21.938  1.00 10.00      A   
ATOM     68  CE  MET    26       2.090   5.106  21.898  1.00 10.00      A   
ATOM     69  C   MET    26       2.662   3.472  17.562  1.00 10.00      A   
ATOM     70  O   MET    26       1.582   4.063  17.564  1.00 10.00      A   
ATOM     71  N   LEU    27       3.310   3.160  16.446  1.00 10.00      A   
ATOM     72  HN  LEU    27       4.175   2.703  16.507  1.00 10.00      A   
ATOM     73  CA  LEU    27       2.766   3.488  15.134  1.00 10.00      A   
ATOM     74  CB  LEU    27       3.765   3.132  14.031  1.00 10.00      A   
ATOM     75  CG  LEU    27       3.264   3.288  12.592  1.00 10.00      A   
ATOM     76  CD1 LEU    27       2.967   4.746  12.274  1.00 10.00      A   
ATOM     77  CD2 LEU    27       4.266   2.706  11.608  1.00 10.00      A   
ATOM     78  C   LEU    27       1.452   2.747  14.915  1.00 10.00      A   
ATOM     79  O   LEU    27       0.496   3.296  14.363  1.00 10.00      A   
ATOM     80  N   VAL    28       1.402   1.503  15.372  1.00 10.00      A   
ATOM     81  HN  VAL    28       2.193   1.125  15.813  1.00 10.00      A   
ATOM     82  CA  VAL    28       0.205   0.689  15.238  1.00 10.00      A   
ATOM     83  CB  VAL    28       0.455  -0.762  15.690  1.00 10.00      A   
ATOM     84  CG1 VAL    28      -0.805  -1.602  15.528  1.00 10.00      A   
ATOM     85  CG2 VAL    28       1.609  -1.375  14.912  1.00 10.00      A   
ATOM     86  C   VAL    28      -0.928   1.294  16.060  1.00 10.00      A   
ATOM     87  O   VAL    28      -2.080   1.316  15.629  1.00 10.00      A   
ATOM     88  N   VAL    29      -0.584   1.806  17.237  1.00 10.00      A   
ATOM     89  HN  VAL    29       0.353   1.757  17.518  1.00 10.00      A   
ATOM     90  CA  VAL    29      -1.558   2.430  18.122  1.00 10.00      A   
ATOM     91  CB  VAL    29      -0.906   2.865  19.455  1.00 10.00      A   
ATOM     92  CG1 VAL    29      -1.939   3.450  20.402  1.00 10.00      A   
ATOM     93  CG2 VAL    29      -0.180   1.700  20.109  1.00 10.00      A   
ATOM     94  C   VAL    29      -2.177   3.651  17.441  1.00 10.00      A   
ATOM     95  O   VAL    29      -3.384   3.890  17.537  1.00 10.00      A   
ATOM     96  N   PHE    30      -1.339   4.403  16.732  1.00 10.00      A   
ATOM     97  HN  PHE    30      -0.391   4.150  16.692  1.00 10.00      A   
ATOM     98  CA  PHE    30      -1.783   5.592  16.015  1.00 10.00      A   
ATOM     99  CB  PHE    30      -0.579   6.329  15.421  1.00 10.00      A   
ATOM    100  CG  PHE    30      -0.813   7.793  15.179  1.00 10.00      A   
ATOM    101  CD1 PHE    30      -0.722   8.703  16.220  1.00 10.00      A   
ATOM    102  CD2 PHE    30      -1.121   8.260  13.913  1.00 10.00      A   
ATOM    103  CE1 PHE    30      -0.935  10.053  16.001  1.00 10.00      A   
ATOM    104  CE2 PHE    30      -1.335   9.606  13.687  1.00 10.00      A   
ATOM    105  CZ  PHE    30      -1.242  10.506  14.732  1.00 10.00      A   
ATOM    106  C   PHE    30      -2.773   5.211  14.912  1.00 10.00      A   
ATOM    107  O   PHE    30      -3.742   5.927  14.655  1.00 10.00      A   
ATOM    108  N   GLY    31      -2.522   4.068  14.272  1.00 10.00      A   
ATOM    109  HN  GLY    31      -1.728   3.545  14.521  1.00 10.00      A   
ATOM    110  CA  GLY    31      -3.395   3.592  13.213  1.00 10.00      A   
ATOM    111  C   GLY    31      -4.654   2.944  13.760  1.00 10.00      A   
ATOM    112  O   GLY    31      -5.739   3.096  13.191  1.00 10.00      A   
ATOM    113  N   LEU    32      -4.502   2.216  14.862  1.00 10.00      A   
ATOM    114  HN  LEU    32      -3.603   2.122  15.245  1.00 10.00      A   
ATOM    115  CA  LEU    32      -5.622   1.545  15.514  1.00 10.00      A   
ATOM    116  CB  LEU    32      -5.137   0.778  16.749  1.00 10.00      A   
ATOM    117  CG  LEU    32      -6.222   0.167  17.639  1.00 10.00      A   
ATOM    118  CD1 LEU    32      -6.901  -1.004  16.945  1.00 10.00      A   
ATOM    119  CD2 LEU    32      -5.639  -0.262  18.975  1.00 10.00      A   
ATOM    120  C   LEU    32      -6.675   2.568  15.915  1.00 10.00      A   
ATOM    121  O   LEU    32      -7.853   2.442  15.569  1.00 10.00      A   
ATOM    122  N   ILE    33      -6.238   3.605  16.613  1.00 10.00      A   
ATOM    123  HN  ILE    33      -5.283   3.662  16.843  1.00 10.00      A   
ATOM    124  CA  ILE    33      -7.134   4.669  17.048  1.00 10.00      A   
ATOM    125  CB  ILE    33      -6.607   5.382  18.312  1.00 10.00      A   
ATOM    126  CG1 ILE    33      -6.043   4.350  19.299  1.00 10.00      A   
ATOM    127  CG2 ILE    33      -7.720   6.181  18.978  1.00 10.00      A   
ATOM    128  CD1 ILE    33      -5.376   4.955  20.516  1.00 10.00      A   
ATOM    129  C   ILE    33      -7.336   5.668  15.905  1.00 10.00      A   
ATOM    130  O   ILE    33      -7.217   6.881  16.075  1.00 10.00      A   
ATOM    131  N   PHE    34      -7.615   5.122  14.730  1.00 10.00      A   
ATOM    132  HN  PHE    34      -7.655   4.143  14.669  1.00 10.00      A   
ATOM    133  CA  PHE    34      -7.854   5.902  13.531  1.00 10.00      A   
ATOM    134  CB  PHE    34      -6.532   6.284  12.853  1.00 10.00      A   
ATOM    135  CG  PHE    34      -6.698   7.107  11.607  1.00 10.00      A   
ATOM    136  CD1 PHE    34      -7.218   8.389  11.671  1.00 10.00      A   
ATOM    137  CD2 PHE    34      -6.336   6.597  10.371  1.00 10.00      A   
ATOM    138  CE1 PHE    34      -7.373   9.148  10.526  1.00 10.00      A   
ATOM    139  CE2 PHE    34      -6.490   7.350   9.223  1.00 10.00      A   
ATOM    140  CZ  PHE    34      -7.008   8.627   9.301  1.00 10.00      A   
ATOM    141  C   PHE    34      -8.735   5.098  12.578  1.00 10.00      A   
ATOM    142  O   PHE    34      -9.887   5.452  12.339  1.00 10.00      A   
ATOM    143  N   TYR    35      -8.201   3.992  12.071  1.00 10.00      A   
ATOM    144  HN  TYR    35      -7.280   3.745  12.323  1.00 10.00      A   
ATOM    145  CA  TYR    35      -8.943   3.139  11.150  1.00 10.00      A   
ATOM    146  CB  TYR    35      -8.023   2.096  10.511  1.00 10.00      A   
ATOM    147  CG  TYR    35      -7.013   2.666   9.540  1.00 10.00      A   
ATOM    148  CD1 TYR    35      -5.658   2.679   9.848  1.00 10.00      A   
ATOM    149  CD2 TYR    35      -7.410   3.187   8.314  1.00 10.00      A   
ATOM    150  CE1 TYR    35      -4.730   3.195   8.964  1.00 10.00      A   
ATOM    151  CE2 TYR    35      -6.487   3.705   7.424  1.00 10.00      A   
ATOM    152  CZ  TYR    35      -5.149   3.705   7.754  1.00 10.00      A   
ATOM    153  OH  TYR    35      -4.226   4.223   6.874  1.00 10.00      A   
ATOM    154  HH  TYR    35      -3.810   3.497   6.383  1.00 10.00      A   
ATOM    155  C   TYR    35     -10.087   2.444  11.875  1.00 10.00      A   
ATOM    156  O   TYR    35     -11.239   2.512  11.448  1.00 10.00      A   
ATOM    157  N   PHE    36      -9.763   1.785  12.980  1.00 10.00      A   
ATOM    158  HN  PHE    36      -8.825   1.759  13.267  1.00 10.00      A   
ATOM    159  CA  PHE    36     -10.763   1.080  13.766  1.00 10.00      A   
ATOM    160  CB  PHE    36     -10.086   0.117  14.749  1.00 10.00      A   
ATOM    161  CG  PHE    36     -11.039  -0.795  15.470  1.00 10.00      A   
ATOM    162  CD1 PHE    36     -11.785  -1.734  14.775  1.00 10.00      A   
ATOM    163  CD2 PHE    36     -11.190  -0.711  16.846  1.00 10.00      A   
ATOM    164  CE1 PHE    36     -12.665  -2.569  15.436  1.00 10.00      A   
ATOM    165  CE2 PHE    36     -12.066  -1.544  17.514  1.00 10.00      A   
ATOM    166  CZ  PHE    36     -12.806  -2.474  16.808  1.00 10.00      A   
ATOM    167  C   PHE    36     -11.663   2.066  14.506  1.00 10.00      A   
ATOM    168  O   PHE    36     -12.839   1.790  14.748  1.00 10.00      A   
ATOM    169  N   MET    37     -11.107   3.225  14.849  1.00 10.00      A   
ATOM    170  HN  MET    37     -10.168   3.388  14.624  1.00 10.00      A   
ATOM    171  CA  MET    37     -11.861   4.249  15.562  1.00 10.00      A   
ATOM    172  CB  MET    37     -10.943   5.340  16.111  1.00 10.00      A   
ATOM    173  CG  MET    37     -11.673   6.415  16.906  1.00 10.00      A   
ATOM    174  SD  MET    37     -10.614   7.808  17.341  1.00 10.00      A   
ATOM    175  CE  MET    37     -10.243   8.481  15.721  1.00 10.00      A   
ATOM    176  C   MET    37     -12.933   4.866  14.674  1.00 10.00      A   
ATOM    177  O   MET    37     -14.095   4.928  15.058  1.00 10.00      A   
ATOM    178  N   ILE    38     -12.538   5.307  13.483  1.00 10.00      A   
ATOM    179  HN  ILE    38     -11.592   5.214  13.224  1.00 10.00      A   
ATOM    180  CA  ILE    38     -13.475   5.926  12.545  1.00 10.00      A   
ATOM    181  CB  ILE    38     -12.735   6.590  11.356  1.00 10.00      A   
ATOM    182  CG1 ILE    38     -11.846   7.739  11.851  1.00 10.00      A   
ATOM    183  CG2 ILE    38     -13.705   7.090  10.293  1.00 10.00      A   
ATOM    184  CD1 ILE    38     -12.594   8.828  12.593  1.00 10.00      A   
ATOM    185  C   ILE    38     -14.501   4.907  12.042  1.00 10.00      A   
ATOM    186  O   ILE    38     -15.601   5.267  11.615  1.00 10.00      A   
ATOM    187  N   LEU    39     -14.147   3.629  12.126  1.00 10.00      A   
ATOM    188  HN  LEU    39     -13.263   3.402  12.486  1.00 10.00      A   
ATOM    189  CA  LEU    39     -15.033   2.555  11.692  1.00 10.00      A   
ATOM    190  CB  LEU    39     -14.323   1.202  11.795  1.00 10.00      A   
ATOM    191  CG  LEU    39     -15.058   0.002  11.194  1.00 10.00      A   
ATOM    192  CD1 LEU    39     -15.169   0.139   9.683  1.00 10.00      A   
ATOM    193  CD2 LEU    39     -14.359  -1.297  11.571  1.00 10.00      A   
ATOM    194  C   LEU    39     -16.318   2.541  12.518  1.00 10.00      A   
ATOM    195  O   LEU    39     -17.388   2.208  12.009  1.00 10.00      A   
ATOM    196  N   ARG    40     -16.211   2.921  13.790  1.00 10.00      A   
ATOM    197  HN  ARG    40     -15.333   3.203  14.134  1.00 10.00      A   
ATOM    198  CA  ARG    40     -17.372   2.949  14.679  1.00 10.00      A   
ATOM    199  CB  ARG    40     -16.969   3.234  16.134  1.00 10.00      A   
ATOM    200  CG  ARG    40     -18.086   3.021  17.144  1.00 10.00      A   
ATOM    201  CD  ARG    40     -18.406   1.546  17.315  1.00 10.00      A   
ATOM    202  NE  ARG    40     -17.309   0.816  17.949  1.00 10.00      A   
ATOM    203  HE  ARG    40     -16.433   0.835  17.495  1.00 10.00      A   
ATOM    204  CZ  ARG    40     -17.427   0.131  19.084  1.00 10.00      A   
ATOM    205  NH1 ARG    40     -18.595   0.076  19.714  1.00 10.00      A   
ATOM    206 HH11 ARG    40     -18.686  -0.461  20.605  1.00 10.00      A   
ATOM    207 HH12 ARG    40     -19.427   0.567  19.320  1.00 10.00      A   
ATOM    208  NH2 ARG    40     -16.370  -0.492  19.594  1.00 10.00      A   
ATOM    209 HH21 ARG    40     -15.446  -0.445  19.109  1.00 10.00      A   
ATOM    210 HH22 ARG    40     -16.456  -1.035  20.483  1.00 10.00      A   
ATOM    211  C   ARG    40     -18.457   3.920  14.180  1.00 10.00      A   
ATOM    212  O   ARG    40     -19.599   3.503  13.961  1.00 10.00      A   
ATOM    213  N   PRO    41     -18.141   5.228  14.008  1.00 10.00      A   
ATOM    214  CA  PRO    41     -19.108   6.209  13.505  1.00 10.00      A   
ATOM    215  CB  PRO    41     -18.276   7.484  13.335  1.00 10.00      A   
ATOM    216  CG  PRO    41     -17.154   7.329  14.296  1.00 10.00      A   
ATOM    217  CD  PRO    41     -16.847   5.862  14.331  1.00 10.00      A   
ATOM    218  C   PRO    41     -19.684   5.793  12.157  1.00 10.00      A   
ATOM    219  O   PRO    41     -20.867   5.999  11.895  1.00 10.00      A   
ATOM    220  N   GLN    42     -18.843   5.205  11.306  1.00 10.00      A   
ATOM    221  HN  GLN    42     -17.908   5.064  11.577  1.00 10.00      A   
ATOM    222  CA  GLN    42     -19.279   4.759   9.985  1.00 10.00      A   
ATOM    223  CB  GLN    42     -18.121   4.143   9.197  1.00 10.00      A   
ATOM    224  CG  GLN    42     -17.037   5.137   8.810  1.00 10.00      A   
ATOM    225  CD  GLN    42     -16.009   4.544   7.862  1.00 10.00      A   
ATOM    226  OE1 GLN    42     -15.772   3.336   7.857  1.00 10.00      A   
ATOM    227  NE2 GLN    42     -15.387   5.393   7.058  1.00 10.00      A   
ATOM    228 HE21 GLN    42     -15.621   6.345   7.116  1.00 10.00      A   
ATOM    229 HE22 GLN    42     -14.716   5.037   6.439  1.00 10.00      A   
ATOM    230  C   GLN    42     -20.424   3.763  10.105  1.00 10.00      A   
ATOM    231  O   GLN    42     -21.449   3.907   9.437  1.00 10.00      A   
ATOM    232  N   GLN    43     -20.249   2.773  10.980  1.00 10.00      A   
ATOM    233  HN  GLN    43     -19.409   2.725  11.485  1.00 10.00      A   
ATOM    234  CA  GLN    43     -21.268   1.757  11.207  1.00 10.00      A   
ATOM    235  CB  GLN    43     -20.768   0.716  12.214  1.00 10.00      A   
ATOM    236  CG  GLN    43     -19.639  -0.165  11.706  1.00 10.00      A   
ATOM    237  CD  GLN    43     -19.013  -0.995  12.810  1.00 10.00      A   
ATOM    238  OE1 GLN    43     -18.943  -0.569  13.967  1.00 10.00      A   
ATOM    239  NE2 GLN    43     -18.547  -2.184  12.464  1.00 10.00      A   
ATOM    240 HE21 GLN    43     -18.627  -2.455  11.526  1.00 10.00      A   
ATOM    241 HE22 GLN    43     -18.149  -2.748  13.161  1.00 10.00      A   
ATOM    242  C   GLN    43     -22.547   2.400  11.733  1.00 10.00      A   
ATOM    243  O   GLN    43     -23.653   2.053  11.313  1.00 10.00      A   
ATOM    244  N   LYS    44     -22.381   3.353  12.640  1.00 10.00      A   
ATOM    245  HN  LYS    44     -21.469   3.591  12.920  1.00 10.00      A   
ATOM    246  CA  LYS    44     -23.510   4.052  13.237  1.00 10.00      A   
ATOM    247  CB  LYS    44     -23.051   4.939  14.390  1.00 10.00      A   
ATOM    248  CG  LYS    44     -22.652   4.172  15.638  1.00 10.00      A   
ATOM    249  CD  LYS    44     -22.257   5.113  16.762  1.00 10.00      A   
ATOM    250  CE  LYS    44     -22.167   4.378  18.088  1.00 10.00      A   
ATOM    251  NZ  LYS    44     -21.879   5.300  19.218  1.00 10.00      A   
ATOM    252  HZ1 LYS    44     -22.484   6.145  19.159  1.00 10.00      A   
ATOM    253  HZ2 LYS    44     -20.885   5.600  19.196  1.00 10.00      A   
ATOM    254  HZ3 LYS    44     -22.061   4.825  20.123  1.00 10.00      A   
ATOM    255  C   LYS    44     -24.276   4.878  12.209  1.00 10.00      A   
ATOM    256  O   LYS    44     -25.487   5.054  12.332  1.00 10.00      A   
ATOM    257  N   ARG    45     -23.570   5.380  11.198  1.00 10.00      A   
ATOM    258  HN  ARG    45     -22.604   5.207  11.156  1.00 10.00      A   
ATOM    259  CA  ARG    45     -24.195   6.183  10.150  1.00 10.00      A   
ATOM    260  CB  ARG    45     -23.140   6.867   9.271  1.00 10.00      A   
ATOM    261  CG  ARG    45     -22.310   7.915   9.992  1.00 10.00      A   
ATOM    262  CD  ARG    45     -23.190   8.958  10.661  1.00 10.00      A   
ATOM    263  NE  ARG    45     -23.880   9.802   9.689  1.00 10.00      A   
ATOM    264  HE  ARG    45     -24.163   9.378   8.846  1.00 10.00      A   
ATOM    265  CZ  ARG    45     -24.148  11.094   9.879  1.00 10.00      A   
ATOM    266  NH1 ARG    45     -23.782  11.693  11.008  1.00 10.00      A   
ATOM    267 HH11 ARG    45     -23.991  12.703  11.158  1.00 10.00      A   
ATOM    268 HH12 ARG    45     -23.283  11.154  11.751  1.00 10.00      A   
ATOM    269  NH2 ARG    45     -24.777  11.791   8.937  1.00 10.00      A   
ATOM    270 HH21 ARG    45     -25.064  11.329   8.046  1.00 10.00      A   
ATOM    271 HH22 ARG    45     -24.990  12.803   9.084  1.00 10.00      A   
ATOM    272  C   ARG    45     -25.110   5.325   9.289  1.00 10.00      A   
ATOM    273  O   ARG    45     -26.163   5.777   8.837  1.00 10.00      A   
ATOM    274  N   THR    46     -24.707   4.082   9.075  1.00 10.00      A   
ATOM    275  HN  THR    46     -23.866   3.771   9.478  1.00 10.00      A   
ATOM    276  CA  THR    46     -25.491   3.164   8.270  1.00 10.00      A   
ATOM    277  CB  THR    46     -24.660   1.936   7.871  1.00 10.00      A   
ATOM    278  OG1 THR    46     -23.265   2.271   7.931  1.00 10.00      A   
ATOM    279  HG1 THR    46     -23.141   3.176   7.627  1.00 10.00      A   
ATOM    280  CG2 THR    46     -25.006   1.522   6.454  1.00 10.00      A   
ATOM    281  C   THR    46     -26.732   2.714   9.032  1.00 10.00      A   
ATOM    282  O   THR    46     -27.846   2.742   8.503  1.00 10.00      A   
ATOM    283  N   LYS    47     -26.535   2.322  10.286  1.00 10.00      A   
ATOM    284  HN  LYS    47     -25.621   2.322  10.648  1.00 10.00      A   
ATOM    285  CA  LYS    47     -27.631   1.873  11.135  1.00 10.00      A   
ATOM    286  CB  LYS    47     -27.094   1.353  12.469  1.00 10.00      A   
ATOM    287  CG  LYS    47     -26.141   0.177  12.340  1.00 10.00      A   
ATOM    288  CD  LYS    47     -25.540  -0.196  13.684  1.00 10.00      A   
ATOM    289  CE  LYS    47     -24.562  -1.349  13.554  1.00 10.00      A   
ATOM    290  NZ  LYS    47     -24.174  -1.888  14.883  1.00 10.00      A   
ATOM    291  HZ1 LYS    47     -25.014  -2.248  15.383  1.00 10.00      A   
ATOM    292  HZ2 LYS    47     -23.738  -1.144  15.458  1.00 10.00      A   
ATOM    293  HZ3 LYS    47     -23.494  -2.664  14.768  1.00 10.00      A   
ATOM    294  C   LYS    47     -28.621   3.006  11.379  1.00 10.00      A   
ATOM    295  O   LYS    47     -29.823   2.780  11.517  1.00 10.00      A   
ATOM    296  N   GLU    48     -28.102   4.229  11.423  1.00 10.00      A   
ATOM    297  HN  GLU    48     -27.133   4.338  11.309  1.00 10.00      A   
ATOM    298  CA  GLU    48     -28.923   5.408  11.640  1.00 10.00      A   
ATOM    299  CB  GLU    48     -28.036   6.649  11.785  1.00 10.00      A   
ATOM    300  CG  GLU    48     -28.764   7.891  12.271  1.00 10.00      A   
ATOM    301  CD  GLU    48     -27.816   8.982  12.719  1.00 10.00      A   
ATOM    302  OE1 GLU    48     -27.473   9.023  13.920  1.00 10.00      A   
ATOM    303  OE2 GLU    48     -27.409   9.807  11.873  1.00 10.00      A   
ATOM    304  C   GLU    48     -29.904   5.594  10.488  1.00 10.00      A   
ATOM    305  O   GLU    48     -31.061   5.956  10.696  1.00 10.00      A   
ATOM    306  N   HIS    49     -29.443   5.322   9.272  1.00 10.00      A   
ATOM    307  HN  HIS    49     -28.516   5.016   9.168  1.00 10.00      A   
ATOM    308  CA  HIS    49     -30.286   5.466   8.090  1.00 10.00      A   
ATOM    309  CB  HIS    49     -29.450   5.566   6.815  1.00 10.00      A   
ATOM    310  CG  HIS    49     -29.479   6.929   6.202  1.00 10.00      A   
ATOM    311  ND1 HIS    49     -30.395   7.306   5.241  1.00 10.00      A   
ATOM    312  HD1 HIS    49     -31.101   6.736   4.870  1.00 10.00      A   
ATOM    313  CD2 HIS    49     -28.713   8.018   6.434  1.00 10.00      A   
ATOM    314  CE1 HIS    49     -30.184   8.568   4.911  1.00 10.00      A   
ATOM    315  NE2 HIS    49     -29.170   9.019   5.617  1.00 10.00      A   
ATOM    316  HE2 HIS    49     -28.811   9.936   5.580  1.00 10.00      A   
ATOM    317  C   HIS    49     -31.298   4.336   7.984  1.00 10.00      A   
ATOM    318  O   HIS    49     -32.315   4.463   7.306  1.00 10.00      A   
ATOM    319  N   LYS    50     -31.026   3.240   8.680  1.00 10.00      A   
ATOM    320  HN  LYS    50     -30.203   3.207   9.215  1.00 10.00      A   
ATOM    321  CA  LYS    50     -31.917   2.086   8.671  1.00 10.00      A   
ATOM    322  CB  LYS    50     -31.175   0.826   9.118  1.00 10.00      A   
ATOM    323  CG  LYS    50     -30.393   0.139   8.011  1.00 10.00      A   
ATOM    324  CD  LYS    50     -31.325  -0.429   6.953  1.00 10.00      A   
ATOM    325  CE  LYS    50     -30.908  -1.832   6.546  1.00 10.00      A   
ATOM    326  NZ  LYS    50     -31.045  -2.801   7.665  1.00 10.00      A   
ATOM    327  HZ1 LYS    50     -30.517  -2.466   8.494  1.00 10.00      A   
ATOM    328  HZ2 LYS    50     -30.668  -3.735   7.382  1.00 10.00      A   
ATOM    329  HZ3 LYS    50     -32.045  -2.908   7.926  1.00 10.00      A   
ATOM    330  C   LYS    50     -33.133   2.330   9.560  1.00 10.00      A   
ATOM    331  O   LYS    50     -34.008   1.470   9.694  1.00 10.00      A   
ATOM    332  N   LYS    51     -33.184   3.513  10.161  1.00 10.00      A   
ATOM    333  HN  LYS    51     -32.457   4.155  10.009  1.00 10.00      A   
ATOM    334  CA  LYS    51     -34.283   3.887  11.036  1.00 10.00      A   
ATOM    335  CB  LYS    51     -33.769   4.707  12.222  1.00 10.00      A   
ATOM    336  CG  LYS    51     -32.689   4.011  13.034  1.00 10.00      A   
ATOM    337  CD  LYS    51     -32.156   4.909  14.136  1.00 10.00      A   
ATOM    338  CE  LYS    51     -30.916   4.310  14.780  1.00 10.00      A   
ATOM    339  NZ  LYS    51     -30.399   5.149  15.891  1.00 10.00      A   
ATOM    340  HZ1 LYS    51     -30.231   6.123  15.560  1.00 10.00      A   
ATOM    341  HZ2 LYS    51     -29.502   4.761  16.246  1.00 10.00      A   
ATOM    342  HZ3 LYS    51     -31.086   5.175  16.671  1.00 10.00      A   
ATOM    343  C   LYS    51     -35.343   4.674  10.266  1.00 10.00      A   
ATOM    344  O   LYS    51     -36.243   5.269  10.859  1.00 10.00      A   
ATOM    345  N   LEU    52     -35.239   4.658   8.936  1.00 10.00      A   
ATOM    346  HN  LEU    52     -34.496   4.169   8.520  1.00 10.00      A   
ATOM    347  CA  LEU    52     -36.192   5.362   8.075  1.00 10.00      A   
ATOM    348  CB  LEU    52     -35.563   5.692   6.717  1.00 10.00      A   
ATOM    349  CG  LEU    52     -34.561   6.850   6.693  1.00 10.00      A   
ATOM    350  CD1 LEU    52     -34.030   7.066   5.283  1.00 10.00      A   
ATOM    351  CD2 LEU    52     -35.198   8.125   7.232  1.00 10.00      A   
ATOM    352  C   LEU    52     -37.465   4.545   7.876  1.00 10.00      A   
ATOM    353  O   LEU    52     -38.376   4.954   7.157  1.00 10.00      A   
ATOM    354  N   MET    53     -37.525   3.392   8.531  1.00 10.00      A   
ATOM    355  HN  MET    53     -36.769   3.128   9.094  1.00 10.00      A   
ATOM    356  CA  MET    53     -38.683   2.509   8.436  1.00 10.00      A   
ATOM    357  CB  MET    53     -38.260   1.048   8.609  1.00 10.00      A   
ATOM    358  CG  MET    53     -37.641   0.729   9.959  1.00 10.00      A   
ATOM    359  SD  MET    53     -37.024  -0.962  10.056  1.00 10.00      A   
ATOM    360  CE  MET    53     -38.535  -1.889   9.784  1.00 10.00      A   
ATOM    361  C   MET    53     -39.738   2.891   9.472  1.00 10.00      A   
ATOM    362  O   MET    53     -40.568   2.075   9.867  1.00 10.00      A   
ATOM    363  N   ASP    54     -39.697   4.145   9.902  1.00 10.00      A   
ATOM    364  HN  ASP    54     -39.011   4.748   9.542  1.00 10.00      A   
ATOM    365  CA  ASP    54     -40.639   4.656  10.891  1.00 10.00      A   
ATOM    366  CB  ASP    54     -39.908   5.559  11.890  1.00 10.00      A   
ATOM    367  CG  ASP    54     -40.664   5.750  13.190  1.00 10.00      A   
ATOM    368  OD1 ASP    54     -41.120   4.742  13.774  1.00 10.00      A   
ATOM    369  OD2 ASP    54     -40.789   6.907  13.644  1.00 10.00      A   
ATOM    370  C   ASP    54     -41.768   5.419  10.198  1.00 10.00      A   
ATOM    371  O   ASP    54     -42.586   6.080  10.838  1.00 10.00      A   
ATOM    372  N   SER    55     -41.800   5.313   8.878  1.00 10.00      A   
ATOM    373  HN  SER    55     -41.134   4.754   8.431  1.00 10.00      A   
ATOM    374  CB  SER    55     -42.185   6.442   6.754  1.00 10.00      A   
ATOM    375  OG  SER    55     -40.981   7.160   6.988  1.00 10.00      A   
ATOM    376  HG  SER    55     -40.747   7.096   7.925  1.00 10.00      A   
ATOM    377  CA  SER    55     -42.809   5.977   8.071  1.00 10.00      A   
ATOM    378  C   SER    55     -43.969   5.023   7.794  1.00 10.00      A   
ATOM    379  O   SER    55     -45.087   5.502   7.500  1.00 10.00      A   
ATOM    380  OXT SER    55     -43.752   3.795   7.871  1.00 10.00      A   
ATOM    381  CB  VAL     6      36.069  -0.902 -18.725  1.00 10.00      B   
ATOM    382  CG1 VAL     6      36.912  -0.014 -19.624  1.00 10.00      B   
ATOM    383  CG2 VAL     6      34.691  -1.118 -19.328  1.00 10.00      B   
ATOM    384  C   VAL     6      36.046  -3.020 -17.380  1.00 10.00      B   
ATOM    385  O   VAL     6      35.273  -3.935 -17.668  1.00 10.00      B   
ATOM    386  N   VAL     6      36.893  -3.066 -19.700  1.00 10.00      B   
ATOM    387  HT1 VAL     6      35.949  -3.312 -20.059  1.00 10.00      B   
ATOM    388  HT2 VAL     6      37.409  -3.944 -19.494  1.00 10.00      B   
ATOM    389  HT3 VAL     6      37.407  -2.542 -20.432  1.00 10.00      B   
ATOM    390  CA  VAL     6      36.779  -2.250 -18.470  1.00 10.00      B   
ATOM    391  N   LEU     7      36.286  -2.642 -16.129  1.00 10.00      B   
ATOM    392  HN  LEU     7      36.909  -1.899 -15.967  1.00 10.00      B   
ATOM    393  CA  LEU     7      35.658  -3.300 -14.990  1.00 10.00      B   
ATOM    394  CB  LEU     7      36.563  -3.224 -13.756  1.00 10.00      B   
ATOM    395  CG  LEU     7      37.902  -3.958 -13.852  1.00 10.00      B   
ATOM    396  CD1 LEU     7      38.753  -3.676 -12.623  1.00 10.00      B   
ATOM    397  CD2 LEU     7      37.686  -5.456 -14.019  1.00 10.00      B   
ATOM    398  C   LEU     7      34.296  -2.691 -14.680  1.00 10.00      B   
ATOM    399  O   LEU     7      33.716  -2.948 -13.627  1.00 10.00      B   
ATOM    400  N   ASP     8      33.785  -1.900 -15.616  1.00 10.00      B   
ATOM    401  HN  ASP     8      34.297  -1.749 -16.435  1.00 10.00      B   
ATOM    402  CA  ASP     8      32.492  -1.239 -15.459  1.00 10.00      B   
ATOM    403  CB  ASP     8      32.150  -0.424 -16.705  1.00 10.00      B   
ATOM    404  CG  ASP     8      32.006   1.051 -16.409  1.00 10.00      B   
ATOM    405  OD1 ASP     8      32.974   1.803 -16.650  1.00 10.00      B   
ATOM    406  OD2 ASP     8      30.931   1.464 -15.924  1.00 10.00      B   
ATOM    407  C   ASP     8      31.376  -2.239 -15.175  1.00 10.00      B   
ATOM    408  O   ASP     8      30.484  -1.977 -14.366  1.00 10.00      B   
ATOM    409  N   ARG     9      31.426  -3.378 -15.851  1.00 10.00      B   
ATOM    410  HN  ARG     9      32.151  -3.523 -16.495  1.00 10.00      B   
ATOM    411  CA  ARG     9      30.423  -4.415 -15.658  1.00 10.00      B   
ATOM    412  CB  ARG     9      30.395  -5.378 -16.845  1.00 10.00      B   
ATOM    413  CG  ARG     9      29.105  -6.177 -16.954  1.00 10.00      B   
ATOM    414  CD  ARG     9      29.257  -7.353 -17.903  1.00 10.00      B   
ATOM    415  NE  ARG     9      29.730  -6.938 -19.220  1.00 10.00      B   
ATOM    416  HE  ARG     9      29.303  -6.147 -19.623  1.00 10.00      B   
ATOM    417  CZ  ARG     9      30.695  -7.556 -19.894  1.00 10.00      B   
ATOM    418  NH1 ARG     9      31.297  -8.619 -19.376  1.00 10.00      B   
ATOM    419 HH11 ARG     9      31.013  -8.975 -18.436  1.00 10.00      B   
ATOM    420 HH12 ARG     9      32.052  -9.104 -19.904  1.00 10.00      B   
ATOM    421  NH2 ARG     9      31.064  -7.106 -21.086  1.00 10.00      B   
ATOM    422 HH21 ARG     9      31.818  -7.584 -21.620  1.00 10.00      B   
ATOM    423 HH22 ARG     9      30.596  -6.264 -21.496  1.00 10.00      B   
ATOM    424  C   ARG     9      30.691  -5.179 -14.369  1.00 10.00      B   
ATOM    425  O   ARG     9      29.760  -5.555 -13.660  1.00 10.00      B   
ATOM    426  N   TYR    10      31.973  -5.389 -14.067  1.00 10.00      B   
ATOM    427  HN  TYR    10      32.666  -5.054 -14.674  1.00 10.00      B   
ATOM    428  CA  TYR    10      32.380  -6.101 -12.861  1.00 10.00      B   
ATOM    429  CB  TYR    10      33.910  -6.204 -12.791  1.00 10.00      B   
ATOM    430  CG  TYR    10      34.430  -6.816 -11.506  1.00 10.00      B   
ATOM    431  CD1 TYR    10      34.545  -8.195 -11.365  1.00 10.00      B   
ATOM    432  CD2 TYR    10      34.802  -6.015 -10.434  1.00 10.00      B   
ATOM    433  CE1 TYR    10      35.014  -8.754 -10.189  1.00 10.00      B   
ATOM    434  CE2 TYR    10      35.271  -6.567  -9.260  1.00 10.00      B   
ATOM    435  CZ  TYR    10      35.374  -7.934  -9.141  1.00 10.00      B   
ATOM    436  OH  TYR    10      35.833  -8.483  -7.967  1.00 10.00      B   
ATOM    437  HH  TYR    10      35.174  -8.349  -7.272  1.00 10.00      B   
ATOM    438  C   TYR    10      31.838  -5.410 -11.613  1.00 10.00      B   
ATOM    439  O   TYR    10      31.315  -6.064 -10.709  1.00 10.00      B   
ATOM    440  N   ILE    11      31.969  -4.088 -11.566  1.00 10.00      B   
ATOM    441  HN  ILE    11      32.407  -3.622 -12.314  1.00 10.00      B   
ATOM    442  CA  ILE    11      31.486  -3.313 -10.428  1.00 10.00      B   
ATOM    443  CB  ILE    11      31.788  -1.810 -10.598  1.00 10.00      B   
ATOM    444  CG1 ILE    11      33.292  -1.595 -10.792  1.00 10.00      B   
ATOM    445  CG2 ILE    11      31.289  -1.021  -9.392  1.00 10.00      B   
ATOM    446  CD1 ILE    11      33.669  -0.191 -11.216  1.00 10.00      B   
ATOM    447  C   ILE    11      29.986  -3.516 -10.248  1.00 10.00      B   
ATOM    448  O   ILE    11      29.521  -3.859  -9.158  1.00 10.00      B   
ATOM    449  N   GLY    12      29.243  -3.331 -11.335  1.00 10.00      B   
ATOM    450  HN  GLY    12      29.681  -3.081 -12.176  1.00 10.00      B   
ATOM    451  CA  GLY    12      27.803  -3.495 -11.292  1.00 10.00      B   
ATOM    452  C   GLY    12      27.396  -4.902 -10.902  1.00 10.00      B   
ATOM    453  O   GLY    12      26.517  -5.090 -10.061  1.00 10.00      B   
ATOM    454  N   LYS    13      28.051  -5.892 -11.504  1.00 10.00      B   
ATOM    455  HN  LYS    13      28.746  -5.669 -12.164  1.00 10.00      B   
ATOM    456  CA  LYS    13      27.766  -7.295 -11.225  1.00 10.00      B   
ATOM    457  CB  LYS    13      28.650  -8.211 -12.073  1.00 10.00      B   
ATOM    458  CG  LYS    13      28.016  -8.667 -13.374  1.00 10.00      B   
ATOM    459  CD  LYS    13      28.702  -9.919 -13.897  1.00 10.00      B   
ATOM    460  CE  LYS    13      27.946 -10.513 -15.070  1.00 10.00      B   
ATOM    461  NZ  LYS    13      28.359 -11.914 -15.353  1.00 10.00      B   
ATOM    462  HZ1 LYS    13      27.755 -12.321 -16.094  1.00 10.00      B   
ATOM    463  HZ2 LYS    13      28.268 -12.495 -14.497  1.00 10.00      B   
ATOM    464  HZ3 LYS    13      29.347 -11.940 -15.673  1.00 10.00      B   
ATOM    465  C   LYS    13      27.964  -7.626  -9.752  1.00 10.00      B   
ATOM    466  O   LYS    13      27.161  -8.343  -9.157  1.00 10.00      B   
ATOM    467  N   THR    14      29.033  -7.093  -9.169  1.00 10.00      B   
ATOM    468  HN  THR    14      29.626  -6.515  -9.696  1.00 10.00      B   
ATOM    469  CA  THR    14      29.346  -7.336  -7.768  1.00 10.00      B   
ATOM    470  CB  THR    14      30.692  -6.690  -7.382  1.00 10.00      B   
ATOM    471  OG1 THR    14      31.701  -7.114  -8.311  1.00 10.00      B   
ATOM    472  HG1 THR    14      31.647  -6.573  -9.113  1.00 10.00      B   
ATOM    473  CG2 THR    14      31.104  -7.099  -5.975  1.00 10.00      B   
ATOM    474  C   THR    14      28.236  -6.826  -6.850  1.00 10.00      B   
ATOM    475  O   THR    14      27.843  -7.504  -5.900  1.00 10.00      B   
ATOM    476  N   ILE    15      27.718  -5.641  -7.143  1.00 10.00      B   
ATOM    477  HN  ILE    15      28.058  -5.142  -7.917  1.00 10.00      B   
ATOM    478  CA  ILE    15      26.654  -5.068  -6.334  1.00 10.00      B   
ATOM    479  CB  ILE    15      26.533  -3.545  -6.538  1.00 10.00      B   
ATOM    480  CG1 ILE    15      27.859  -2.862  -6.186  1.00 10.00      B   
ATOM    481  CG2 ILE    15      25.401  -2.980  -5.692  1.00 10.00      B   
ATOM    482  CD1 ILE    15      27.863  -1.367  -6.406  1.00 10.00      B   
ATOM    483  C   ILE    15      25.319  -5.745  -6.636  1.00 10.00      B   
ATOM    484  O   ILE    15      24.562  -6.075  -5.726  1.00 10.00      B   
ATOM    485  N   PHE    16      25.058  -5.976  -7.918  1.00 10.00      B   
ATOM    486  HN  PHE    16      25.721  -5.707  -8.594  1.00 10.00      B   
ATOM    487  CA  PHE    16      23.818  -6.611  -8.356  1.00 10.00      B   
ATOM    488  CB  PHE    16      23.816  -6.778  -9.879  1.00 10.00      B   
ATOM    489  CG  PHE    16      22.445  -6.903 -10.483  1.00 10.00      B   
ATOM    490  CD1 PHE    16      21.725  -5.773 -10.827  1.00 10.00      B   
ATOM    491  CD2 PHE    16      21.879  -8.147 -10.709  1.00 10.00      B   
ATOM    492  CE1 PHE    16      20.466  -5.878 -11.384  1.00 10.00      B   
ATOM    493  CE2 PHE    16      20.618  -8.261 -11.266  1.00 10.00      B   
ATOM    494  CZ  PHE    16      19.911  -7.123 -11.604  1.00 10.00      B   
ATOM    495  C   PHE    16      23.616  -7.965  -7.681  1.00 10.00      B   
ATOM    496  O   PHE    16      22.534  -8.257  -7.167  1.00 10.00      B   
ATOM    497  N   THR    17      24.659  -8.790  -7.680  1.00 10.00      B   
ATOM    498  HN  THR    17      25.496  -8.510  -8.108  1.00 10.00      B   
ATOM    499  CA  THR    17      24.582 -10.106  -7.062  1.00 10.00      B   
ATOM    500  CB  THR    17      25.843 -10.946  -7.339  1.00 10.00      B   
ATOM    501  OG1 THR    17      27.009 -10.122  -7.211  1.00 10.00      B   
ATOM    502  HG1 THR    17      27.144  -9.627  -8.029  1.00 10.00      B   
ATOM    503  CG2 THR    17      25.793 -11.535  -8.739  1.00 10.00      B   
ATOM    504  C   THR    17      24.357  -9.985  -5.558  1.00 10.00      B   
ATOM    505  O   THR    17      23.590 -10.751  -4.969  1.00 10.00      B   
ATOM    506  N   THR    18      25.022  -9.011  -4.943  1.00 10.00      B   
ATOM    507  HN  THR    18      25.628  -8.443  -5.463  1.00 10.00      B   
ATOM    508  CA  THR    18      24.880  -8.778  -3.514  1.00 10.00      B   
ATOM    509  CB  THR    18      25.905  -7.746  -3.005  1.00 10.00      B   
ATOM    510  OG1 THR    18      27.220  -8.173  -3.390  1.00 10.00      B   
ATOM    511  HG1 THR    18      27.426  -7.832  -4.273  1.00 10.00      B   
ATOM    512  CG2 THR    18      25.848  -7.633  -1.488  1.00 10.00      B   
ATOM    513  C   THR    18      23.456  -8.329  -3.190  1.00 10.00      B   
ATOM    514  O   THR    18      22.874  -8.769  -2.199  1.00 10.00      B   
ATOM    515  N   ILE    19      22.893  -7.473  -4.048  1.00 10.00      B   
ATOM    516  HN  ILE    19      23.417  -7.154  -4.819  1.00 10.00      B   
ATOM    517  CA  ILE    19      21.527  -6.990  -3.874  1.00 10.00      B   
ATOM    518  CB  ILE    19      21.108  -6.039  -5.025  1.00 10.00      B   
ATOM    519  CG1 ILE    19      21.857  -4.703  -4.940  1.00 10.00      B   
ATOM    520  CG2 ILE    19      19.599  -5.817  -5.042  1.00 10.00      B   
ATOM    521  CD1 ILE    19      21.414  -3.811  -3.800  1.00 10.00      B   
ATOM    522  C   ILE    19      20.577  -8.180  -3.843  1.00 10.00      B   
ATOM    523  O   ILE    19      19.746  -8.304  -2.940  1.00 10.00      B   
ATOM    524  N   MET    20      20.735  -9.066  -4.825  1.00 10.00      B   
ATOM    525  HN  MET    20      21.426  -8.902  -5.505  1.00 10.00      B   
ATOM    526  CA  MET    20      19.912 -10.265  -4.927  1.00 10.00      B   
ATOM    527  CB  MET    20      20.284 -11.071  -6.178  1.00 10.00      B   
ATOM    528  CG  MET    20      19.971 -10.367  -7.491  1.00 10.00      B   
ATOM    529  SD  MET    20      18.203 -10.270  -7.841  1.00 10.00      B   
ATOM    530  CE  MET    20      17.829 -11.985  -8.204  1.00 10.00      B   
ATOM    531  C   MET    20      20.073 -11.125  -3.678  1.00 10.00      B   
ATOM    532  O   MET    20      19.102 -11.682  -3.165  1.00 10.00      B   
ATOM    533  N   MET    21      21.304 -11.210  -3.185  1.00 10.00      B   
ATOM    534  HN  MET    21      22.035 -10.738  -3.642  1.00 10.00      B   
ATOM    535  CA  MET    21      21.601 -11.985  -1.987  1.00 10.00      B   
ATOM    536  CB  MET    21      23.106 -12.032  -1.723  1.00 10.00      B   
ATOM    537  CG  MET    21      23.840 -13.087  -2.532  1.00 10.00      B   
ATOM    538  SD  MET    21      25.552 -13.306  -2.010  1.00 10.00      B   
ATOM    539  CE  MET    21      25.318 -13.852  -0.320  1.00 10.00      B   
ATOM    540  C   MET    21      20.880 -11.409  -0.778  1.00 10.00      B   
ATOM    541  O   MET    21      20.145 -12.116  -0.091  1.00 10.00      B   
ATOM    542  N   THR    22      21.077 -10.116  -0.534  1.00 10.00      B   
ATOM    543  HN  THR    22      21.667  -9.595  -1.132  1.00 10.00      B   
ATOM    544  CA  THR    22      20.445  -9.452   0.597  1.00 10.00      B   
ATOM    545  CB  THR    22      20.893  -7.984   0.726  1.00 10.00      B   
ATOM    546  OG1 THR    22      20.967  -7.376  -0.571  1.00 10.00      B   
ATOM    547  HG1 THR    22      20.327  -7.787  -1.160  1.00 10.00      B   
ATOM    548  CG2 THR    22      22.256  -7.907   1.396  1.00 10.00      B   
ATOM    549  C   THR    22      18.928  -9.526   0.490  1.00 10.00      B   
ATOM    550  O   THR    22      18.231  -9.644   1.498  1.00 10.00      B   
ATOM    551  N   LEU    23      18.430  -9.474  -0.742  1.00 10.00      B   
ATOM    552  HN  LEU    23      19.043  -9.376  -1.503  1.00 10.00      B   
ATOM    553  CA  LEU    23      17.001  -9.551  -0.993  1.00 10.00      B   
ATOM    554  CB  LEU    23      16.700  -9.309  -2.476  1.00 10.00      B   
ATOM    555  CG  LEU    23      15.226  -9.119  -2.849  1.00 10.00      B   
ATOM    556  CD1 LEU    23      14.680  -7.837  -2.238  1.00 10.00      B   
ATOM    557  CD2 LEU    23      15.053  -9.110  -4.359  1.00 10.00      B   
ATOM    558  C   LEU    23      16.476 -10.914  -0.566  1.00 10.00      B   
ATOM    559  O   LEU    23      15.535 -11.006   0.221  1.00 10.00      B   
ATOM    560  N   PHE    24      17.114 -11.968  -1.068  1.00 10.00      B   
ATOM    561  HN  PHE    24      17.871 -11.824  -1.681  1.00 10.00      B   
ATOM    562  CA  PHE    24      16.721 -13.337  -0.738  1.00 10.00      B   
ATOM    563  CB  PHE    24      17.569 -14.348  -1.514  1.00 10.00      B   
ATOM    564  CG  PHE    24      17.252 -14.421  -2.983  1.00 10.00      B   
ATOM    565  CD1 PHE    24      18.217 -14.823  -3.895  1.00 10.00      B   
ATOM    566  CD2 PHE    24      15.991 -14.094  -3.453  1.00 10.00      B   
ATOM    567  CE1 PHE    24      17.929 -14.896  -5.245  1.00 10.00      B   
ATOM    568  CE2 PHE    24      15.696 -14.164  -4.800  1.00 10.00      B   
ATOM    569  CZ  PHE    24      16.667 -14.566  -5.698  1.00 10.00      B   
ATOM    570  C   PHE    24      16.837 -13.593   0.762  1.00 10.00      B   
ATOM    571  O   PHE    24      16.033 -14.325   1.344  1.00 10.00      B   
ATOM    572  N   MET    25      17.842 -12.984   1.380  1.00 10.00      B   
ATOM    573  HN  MET    25      18.466 -12.437   0.853  1.00 10.00      B   
ATOM    574  CA  MET    25      18.058 -13.121   2.815  1.00 10.00      B   
ATOM    575  CB  MET    25      19.353 -12.425   3.240  1.00 10.00      B   
ATOM    576  CG  MET    25      20.620 -13.140   2.798  1.00 10.00      B   
ATOM    577  SD  MET    25      22.111 -12.190   3.153  1.00 10.00      B   
ATOM    578  CE  MET    25      22.169 -12.315   4.938  1.00 10.00      B   
ATOM    579  C   MET    25      16.875 -12.543   3.581  1.00 10.00      B   
ATOM    580  O   MET    25      16.496 -13.050   4.637  1.00 10.00      B   
ATOM    581  N   LEU    26      16.292 -11.480   3.040  1.00 10.00      B   
ATOM    582  HN  LEU    26      16.647 -11.112   2.201  1.00 10.00      B   
ATOM    583  CA  LEU    26      15.141 -10.843   3.662  1.00 10.00      B   
ATOM    584  CB  LEU    26      15.029  -9.374   3.246  1.00 10.00      B   
ATOM    585  CG  LEU    26      16.101  -8.434   3.802  1.00 10.00      B   
ATOM    586  CD1 LEU    26      15.916  -7.028   3.259  1.00 10.00      B   
ATOM    587  CD2 LEU    26      16.081  -8.430   5.323  1.00 10.00      B   
ATOM    588  C   LEU    26      13.860 -11.604   3.326  1.00 10.00      B   
ATOM    589  O   LEU    26      12.932 -11.654   4.133  1.00 10.00      B   
ATOM    590  N   VAL    27      13.822 -12.205   2.139  1.00 10.00      B   
ATOM    591  HN  VAL    27      14.589 -12.117   1.533  1.00 10.00      B   
ATOM    592  CA  VAL    27      12.663 -12.982   1.710  1.00 10.00      B   
ATOM    593  CB  VAL    27      12.823 -13.509   0.268  1.00 10.00      B   
ATOM    594  CG1 VAL    27      11.620 -14.356  -0.130  1.00 10.00      B   
ATOM    595  CG2 VAL    27      13.005 -12.362  -0.707  1.00 10.00      B   
ATOM    596  C   VAL    27      12.463 -14.167   2.640  1.00 10.00      B   
ATOM    597  O   VAL    27      11.386 -14.345   3.207  1.00 10.00      B   
ATOM    598  N   SER    28      13.516 -14.955   2.809  1.00 10.00      B   
ATOM    599  HN  SER    28      14.350 -14.743   2.336  1.00 10.00      B   
ATOM    600  CA  SER    28      13.472 -16.127   3.672  1.00 10.00      B   
ATOM    601  CB  SER    28      14.797 -16.886   3.579  1.00 10.00      B   
ATOM    602  OG  SER    28      15.895 -15.987   3.582  1.00 10.00      B   
ATOM    603  HG  SER    28      16.133 -15.768   2.670  1.00 10.00      B   
ATOM    604  C   SER    28      13.198 -15.725   5.119  1.00 10.00      B   
ATOM    605  O   SER    28      12.464 -16.402   5.839  1.00 10.00      B   
ATOM    606  N   LEU    29      13.796 -14.611   5.529  1.00 10.00      B   
ATOM    607  HN  LEU    29      14.371 -14.126   4.899  1.00 10.00      B   
ATOM    608  CA  LEU    29      13.633 -14.094   6.881  1.00 10.00      B   
ATOM    609  CB  LEU    29      14.508 -12.858   7.090  1.00 10.00      B   
ATOM    610  CG  LEU    29      14.442 -12.210   8.474  1.00 10.00      B   
ATOM    611  CD1 LEU    29      15.244 -13.013   9.486  1.00 10.00      B   
ATOM    612  CD2 LEU    29      14.923 -10.771   8.412  1.00 10.00      B   
ATOM    613  C   LEU    29      12.175 -13.755   7.165  1.00 10.00      B   
ATOM    614  O   LEU    29      11.552 -14.340   8.050  1.00 10.00      B   
ATOM    615  N   SER    30      11.629 -12.824   6.394  1.00 10.00      B   
ATOM    616  HN  SER    30      12.171 -12.410   5.686  1.00 10.00      B   
ATOM    617  CA  SER    30      10.245 -12.406   6.568  1.00 10.00      B   
ATOM    618  CB  SER    30       9.920 -11.236   5.639  1.00 10.00      B   
ATOM    619  OG  SER    30      10.287 -11.525   4.297  1.00 10.00      B   
ATOM    620  HG  SER    30      11.241 -11.391   4.189  1.00 10.00      B   
ATOM    621  C   SER    30       9.295 -13.566   6.309  1.00 10.00      B   
ATOM    622  O   SER    30       8.270 -13.705   6.977  1.00 10.00      B   
ATOM    623  N   GLY    31       9.658 -14.400   5.342  1.00 10.00      B   
ATOM    624  HN  GLY    31      10.492 -14.227   4.849  1.00 10.00      B   
ATOM    625  CA  GLY    31       8.849 -15.547   4.989  1.00 10.00      B   
ATOM    626  C   GLY    31       8.640 -16.497   6.150  1.00 10.00      B   
ATOM    627  O   GLY    31       7.510 -16.874   6.442  1.00 10.00      B   
ATOM    628  N   ILE    32       9.720 -16.873   6.825  1.00 10.00      B   
ATOM    629  HN  ILE    32      10.603 -16.526   6.561  1.00 10.00      B   
ATOM    630  CA  ILE    32       9.621 -17.795   7.952  1.00 10.00      B   
ATOM    631  CB  ILE    32      10.986 -18.411   8.349  1.00 10.00      B   
ATOM    632  CG1 ILE    32      10.794 -19.607   9.287  1.00 10.00      B   
ATOM    633  CG2 ILE    32      11.914 -17.380   8.976  1.00 10.00      B   
ATOM    634  CD1 ILE    32      10.053 -20.766   8.659  1.00 10.00      B   
ATOM    635  C   ILE    32       8.929 -17.149   9.157  1.00 10.00      B   
ATOM    636  O   ILE    32       8.170 -17.806   9.874  1.00 10.00      B   
ATOM    637  N   ILE    33       9.164 -15.855   9.355  1.00 10.00      B   
ATOM    638  HN  ILE    33       9.761 -15.376   8.739  1.00 10.00      B   
ATOM    639  CA  ILE    33       8.557 -15.132  10.471  1.00 10.00      B   
ATOM    640  CB  ILE    33       9.152 -13.711  10.628  1.00 10.00      B   
ATOM    641  CG1 ILE    33      10.639 -13.798  10.978  1.00 10.00      B   
ATOM    642  CG2 ILE    33       8.409 -12.920  11.696  1.00 10.00      B   
ATOM    643  CD1 ILE    33      11.350 -12.463  10.959  1.00 10.00      B   
ATOM    644  C   ILE    33       7.040 -15.054  10.301  1.00 10.00      B   
ATOM    645  O   ILE    33       6.284 -15.204  11.263  1.00 10.00      B   
ATOM    646  N   LYS    34       6.600 -14.828   9.071  1.00 10.00      B   
ATOM    647  HN  LYS    34       7.249 -14.705   8.344  1.00 10.00      B   
ATOM    648  CA  LYS    34       5.178 -14.747   8.775  1.00 10.00      B   
ATOM    649  CB  LYS    34       4.958 -13.979   7.472  1.00 10.00      B   
ATOM    650  CG  LYS    34       5.286 -12.499   7.567  1.00 10.00      B   
ATOM    651  CD  LYS    34       5.355 -11.859   6.193  1.00 10.00      B   
ATOM    652  CE  LYS    34       5.589 -10.361   6.293  1.00 10.00      B   
ATOM    653  NZ  LYS    34       4.369  -9.628   6.718  1.00 10.00      B   
ATOM    654  HZ1 LYS    34       4.118  -9.879   7.691  1.00 10.00      B   
ATOM    655  HZ2 LYS    34       3.573  -9.871   6.096  1.00 10.00      B   
ATOM    656  HZ3 LYS    34       4.532  -8.601   6.666  1.00 10.00      B   
ATOM    657  C   LYS    34       4.574 -16.146   8.678  1.00 10.00      B   
ATOM    658  O   LYS    34       3.405 -16.359   9.013  1.00 10.00      B   
ATOM    659  N   PHE    35       5.389 -17.093   8.224  1.00 10.00      B   
ATOM    660  HN  PHE    35       6.304 -16.843   7.965  1.00 10.00      B   
ATOM    661  CA  PHE    35       4.977 -18.485   8.077  1.00 10.00      B   
ATOM    662  CB  PHE    35       6.160 -19.313   7.555  1.00 10.00      B   
ATOM    663  CG  PHE    35       5.860 -20.754   7.258  1.00 10.00      B   
ATOM    664  CD1 PHE    35       5.405 -21.136   6.009  1.00 10.00      B   
ATOM    665  CD2 PHE    35       6.055 -21.728   8.223  1.00 10.00      B   
ATOM    666  CE1 PHE    35       5.149 -22.463   5.727  1.00 10.00      B   
ATOM    667  CE2 PHE    35       5.798 -23.055   7.949  1.00 10.00      B   
ATOM    668  CZ  PHE    35       5.345 -23.425   6.699  1.00 10.00      B   
ATOM    669  C   PHE    35       4.500 -19.048   9.411  1.00 10.00      B   
ATOM    670  O   PHE    35       3.415 -19.623   9.500  1.00 10.00      B   
ATOM    671  N   VAL    36       5.309 -18.862  10.448  1.00 10.00      B   
ATOM    672  HN  VAL    36       6.152 -18.378  10.316  1.00 10.00      B   
ATOM    673  CA  VAL    36       4.974 -19.360  11.778  1.00 10.00      B   
ATOM    674  CB  VAL    36       6.216 -19.486  12.690  1.00 10.00      B   
ATOM    675  CG1 VAL    36       7.217 -20.469  12.101  1.00 10.00      B   
ATOM    676  CG2 VAL    36       6.867 -18.130  12.924  1.00 10.00      B   
ATOM    677  C   VAL    36       3.923 -18.483  12.455  1.00 10.00      B   
ATOM    678  O   VAL    36       3.304 -18.886  13.445  1.00 10.00      B   
ATOM    679  N   ASP    37       3.713 -17.289  11.911  1.00 10.00      B   
ATOM    680  HN  ASP    37       4.223 -17.029  11.115  1.00 10.00      B   
ATOM    681  CA  ASP    37       2.735 -16.361  12.470  1.00 10.00      B   
ATOM    682  CB  ASP    37       3.028 -14.915  12.064  1.00 10.00      B   
ATOM    683  CG  ASP    37       2.446 -13.919  13.047  1.00 10.00      B   
ATOM    684  OD1 ASP    37       3.086 -13.670  14.096  1.00 10.00      B   
ATOM    685  OD2 ASP    37       1.349 -13.385  12.786  1.00 10.00      B   
ATOM    686  C   ASP    37       1.323 -16.754  12.062  1.00 10.00      B   
ATOM    687  O   ASP    37       0.437 -16.878  12.907  1.00 10.00      B   
ATOM    688  N   GLN    38       1.117 -16.972  10.767  1.00 10.00      B   
ATOM    689  HN  GLN    38       1.863 -16.858  10.132  1.00 10.00      B   
ATOM    690  CA  GLN    38      -0.199 -17.364  10.271  1.00 10.00      B   
ATOM    691  CB  GLN    38      -0.288 -17.264   8.748  1.00 10.00      B   
ATOM    692  CG  GLN    38      -0.600 -15.866   8.232  1.00 10.00      B   
ATOM    693  CD  GLN    38      -1.331 -15.003   9.246  1.00 10.00      B   
ATOM    694  OE1 GLN    38      -2.554 -15.059   9.368  1.00 10.00      B   
ATOM    695  NE2 GLN    38      -0.587 -14.178   9.964  1.00 10.00      B   
ATOM    696 HE21 GLN    38       0.381 -14.166   9.802  1.00 10.00      B   
ATOM    697 HE22 GLN    38      -1.030 -13.607  10.622  1.00 10.00      B   
ATOM    698  C   GLN    38      -0.563 -18.767  10.745  1.00 10.00      B   
ATOM    699  O   GLN    38      -1.730 -19.157  10.736  1.00 10.00      B   
ATOM    700  N   LEU    39       0.447 -19.512  11.185  1.00 10.00      B   
ATOM    701  HN  LEU    39       1.354 -19.139  11.165  1.00 10.00      B   
ATOM    702  CA  LEU    39       0.248 -20.864  11.686  1.00 10.00      B   
ATOM    703  CB  LEU    39       1.591 -21.562  11.914  1.00 10.00      B   
ATOM    704  CG  LEU    39       2.134 -22.375  10.739  1.00 10.00      B   
ATOM    705  CD1 LEU    39       3.501 -22.953  11.080  1.00 10.00      B   
ATOM    706  CD2 LEU    39       1.159 -23.483  10.364  1.00 10.00      B   
ATOM    707  C   LEU    39      -0.559 -20.847  12.978  1.00 10.00      B   
ATOM    708  O   LEU    39      -1.127 -21.863  13.386  1.00 10.00      B   
ATOM    709  N   LYS    40      -0.606 -19.686  13.616  1.00 10.00      B   
ATOM    710  HN  LYS    40      -0.126 -18.915  13.243  1.00 10.00      B   
ATOM    711  CA  LYS    40      -1.354 -19.527  14.855  1.00 10.00      B   
ATOM    712  CB  LYS    40      -0.927 -18.245  15.579  1.00 10.00      B   
ATOM    713  CG  LYS    40       0.479 -18.290  16.162  1.00 10.00      B   
ATOM    714  CD  LYS    40       0.873 -16.958  16.783  1.00 10.00      B   
ATOM    715  CE  LYS    40       1.189 -15.922  15.717  1.00 10.00      B   
ATOM    716  NZ  LYS    40       1.738 -14.666  16.288  1.00 10.00      B   
ATOM    717  HZ1 LYS    40       0.996 -14.147  16.799  1.00 10.00      B   
ATOM    718  HZ2 LYS    40       2.111 -14.060  15.523  1.00 10.00      B   
ATOM    719  HZ3 LYS    40       2.514 -14.883  16.947  1.00 10.00      B   
ATOM    720  C   LYS    40      -2.853 -19.492  14.574  1.00 10.00      B   
ATOM    721  O   LYS    40      -3.668 -19.687  15.473  1.00 10.00      B   
ATOM    722  N   LYS    41      -3.209 -19.266  13.315  1.00 10.00      B   
ATOM    723  HN  LYS    41      -2.511 -19.156  12.629  1.00 10.00      B   
ATOM    724  CA  LYS    41      -4.608 -19.195  12.915  1.00 10.00      B   
ATOM    725  CB  LYS    41      -4.975 -17.755  12.549  1.00 10.00      B   
ATOM    726  CG  LYS    41      -4.787 -16.767  13.690  1.00 10.00      B   
ATOM    727  CD  LYS    41      -5.012 -15.334  13.236  1.00 10.00      B   
ATOM    728  CE  LYS    41      -4.616 -14.351  14.327  1.00 10.00      B   
ATOM    729  NZ  LYS    41      -4.833 -12.940  13.916  1.00 10.00      B   
ATOM    730  HZ1 LYS    41      -4.517 -12.295  14.668  1.00 10.00      B   
ATOM    731  HZ2 LYS    41      -5.842 -12.770  13.734  1.00 10.00      B   
ATOM    732  HZ3 LYS    41      -4.295 -12.732  13.051  1.00 10.00      B   
ATOM    733  C   LYS    41      -4.885 -20.127  11.738  1.00 10.00      B   
ATOM    734  O   LYS    41      -5.783 -19.883  10.933  1.00 10.00      B   
ATOM    735  N   ALA    42      -4.122 -21.212  11.663  1.00 10.00      B   
ATOM    736  HN  ALA    42      -3.448 -21.367  12.357  1.00 10.00      B   
ATOM    737  CA  ALA    42      -4.269 -22.186  10.582  1.00 10.00      B   
ATOM    738  CB  ALA    42      -2.910 -22.742  10.176  1.00 10.00      B   
ATOM    739  C   ALA    42      -5.220 -23.318  10.972  1.00 10.00      B   
ATOM    740  O   ALA    42      -5.377 -24.292  10.231  1.00 10.00      B   
ATOM    741  N   GLY    43      -5.864 -23.170  12.127  1.00 10.00      B   
ATOM    742  HN  GLY    43      -5.704 -22.360  12.662  1.00 10.00      B   
ATOM    743  CA  GLY    43      -6.790 -24.180  12.618  1.00 10.00      B   
ATOM    744  C   GLY    43      -7.906 -24.506  11.642  1.00 10.00      B   
ATOM    745  O   GLY    43      -8.228 -25.674  11.430  1.00 10.00      B   
ATOM    746  N   GLN    44      -8.492 -23.478  11.040  1.00 10.00      B   
ATOM    747  HN  GLN    44      -8.190 -22.566  11.242  1.00 10.00      B   
ATOM    748  CA  GLN    44      -9.580 -23.675  10.086  1.00 10.00      B   
ATOM    749  CB  GLN    44     -10.701 -22.657  10.322  1.00 10.00      B   
ATOM    750  CG  GLN    44     -11.372 -22.770  11.684  1.00 10.00      B   
ATOM    751  CD  GLN    44     -11.990 -24.135  11.926  1.00 10.00      B   
ATOM    752  OE1 GLN    44     -12.450 -24.799  10.996  1.00 10.00      B   
ATOM    753  NE2 GLN    44     -12.010 -24.564  13.179  1.00 10.00      B   
ATOM    754 HE21 GLN    44     -11.635 -23.981  13.876  1.00 10.00      B   
ATOM    755 HE22 GLN    44     -12.386 -25.451  13.357  1.00 10.00      B   
ATOM    756  C   GLN    44      -9.078 -23.590   8.647  1.00 10.00      B   
ATOM    757  O   GLN    44      -9.864 -23.586   7.698  1.00 10.00      B   
ATOM    758  N   GLY    45      -7.763 -23.541   8.488  1.00 10.00      B   
ATOM    759  HN  GLY    45      -7.183 -23.588   9.276  1.00 10.00      B   
ATOM    760  CA  GLY    45      -7.180 -23.453   7.165  1.00 10.00      B   
ATOM    761  C   GLY    45      -6.667 -24.793   6.683  1.00 10.00      B   
ATOM    762  O   GLY    45      -7.452 -25.677   6.334  1.00 10.00      B   
ATOM    763  N   SER    46      -5.349 -24.947   6.675  1.00 10.00      B   
ATOM    764  HN  SER    46      -4.780 -24.212   6.982  1.00 10.00      B   
ATOM    765  CA  SER    46      -4.720 -26.183   6.241  1.00 10.00      B   
ATOM    766  CB  SER    46      -4.890 -26.385   4.730  1.00 10.00      B   
ATOM    767  OG  SER    46      -4.630 -27.728   4.354  1.00 10.00      B   
ATOM    768  HG  SER    46      -5.461 -28.227   4.374  1.00 10.00      B   
ATOM    769  C   SER    46      -3.244 -26.162   6.612  1.00 10.00      B   
ATOM    770  O   SER    46      -2.768 -25.199   7.214  1.00 10.00      B   
ATOM    771  N   TYR    47      -2.529 -27.213   6.241  1.00 10.00      B   
ATOM    772  HN  TYR    47      -2.969 -27.935   5.743  1.00 10.00      B   
ATOM    773  CA  TYR    47      -1.112 -27.329   6.546  1.00 10.00      B   
ATOM    774  CB  TYR    47      -0.655 -28.783   6.397  1.00 10.00      B   
ATOM    775  CG  TYR    47      -1.562 -29.791   7.066  1.00 10.00      B   
ATOM    776  CD1 TYR    47      -2.277 -30.716   6.316  1.00 10.00      B   
ATOM    777  CD2 TYR    47      -1.709 -29.814   8.446  1.00 10.00      B   
ATOM    778  CE1 TYR    47      -3.112 -31.636   6.923  1.00 10.00      B   
ATOM    779  CE2 TYR    47      -2.539 -30.730   9.062  1.00 10.00      B   
ATOM    780  CZ  TYR    47      -3.238 -31.638   8.297  1.00 10.00      B   
ATOM    781  OH  TYR    47      -4.073 -32.547   8.910  1.00 10.00      B   
ATOM    782  HH  TYR    47      -3.866 -33.435   8.589  1.00 10.00      B   
ATOM    783  C   TYR    47      -0.268 -26.432   5.650  1.00 10.00      B   
ATOM    784  O   TYR    47       0.520 -25.624   6.136  1.00 10.00      B   
ATOM    785  N   ASP    48      -0.446 -26.566   4.340  1.00 10.00      B   
ATOM    786  HN  ASP    48      -1.104 -27.211   4.008  1.00 10.00      B   
ATOM    787  CA  ASP    48       0.326 -25.779   3.380  1.00 10.00      B   
ATOM    788  CB  ASP    48       0.725 -26.635   2.170  1.00 10.00      B   
ATOM    789  CG  ASP    48      -0.414 -26.853   1.189  1.00 10.00      B   
ATOM    790  OD1 ASP    48      -1.536 -27.183   1.636  1.00 10.00      B   
ATOM    791  OD2 ASP    48      -0.192 -26.701  -0.033  1.00 10.00      B   
ATOM    792  C   ASP    48      -0.417 -24.534   2.910  1.00 10.00      B   
ATOM    793  O   ASP    48       0.208 -23.546   2.528  1.00 10.00      B   
ATOM    794  N   ALA    49      -1.746 -24.591   2.941  1.00 10.00      B   
ATOM    795  HN  ALA    49      -2.175 -25.411   3.258  1.00 10.00      B   
ATOM    796  CA  ALA    49      -2.585 -23.476   2.496  1.00 10.00      B   
ATOM    797  CB  ALA    49      -4.050 -23.763   2.761  1.00 10.00      B   
ATOM    798  C   ALA    49      -2.177 -22.153   3.130  1.00 10.00      B   
ATOM    799  O   ALA    49      -1.735 -21.235   2.438  1.00 10.00      B   
ATOM    800  N   LEU    50      -2.307 -22.063   4.446  1.00 10.00      B   
ATOM    801  HN  LEU    50      -2.640 -22.832   4.948  1.00 10.00      B   
ATOM    802  CA  LEU    50      -1.951 -20.845   5.157  1.00 10.00      B   
ATOM    803  CB  LEU    50      -2.768 -20.688   6.444  1.00 10.00      B   
ATOM    804  CG  LEU    50      -4.278 -20.494   6.264  1.00 10.00      B   
ATOM    805  CD1 LEU    50      -4.960 -20.301   7.609  1.00 10.00      B   
ATOM    806  CD2 LEU    50      -4.566 -19.316   5.345  1.00 10.00      B   
ATOM    807  C   LEU    50      -0.455 -20.793   5.438  1.00 10.00      B   
ATOM    808  O   LEU    50      -0.016 -20.886   6.584  1.00 10.00      B   
ATOM    809  N   GLY    51       0.325 -20.661   4.376  1.00 10.00      B   
ATOM    810  HN  GLY    51      -0.084 -20.623   3.481  1.00 10.00      B   
ATOM    811  CA  GLY    51       1.763 -20.595   4.522  1.00 10.00      B   
ATOM    812  C   GLY    51       2.498 -20.886   3.233  1.00 10.00      B   
ATOM    813  O   GLY    51       2.674 -19.998   2.401  1.00 10.00      B   
ATOM    814  N   ALA    52       2.892 -22.139   3.059  1.00 10.00      B   
ATOM    815  HN  ALA    52       2.670 -22.801   3.750  1.00 10.00      B   
ATOM    816  CA  ALA    52       3.640 -22.577   1.885  1.00 10.00      B   
ATOM    817  CB  ALA    52       3.943 -24.065   1.983  1.00 10.00      B   
ATOM    818  C   ALA    52       2.931 -22.258   0.568  1.00 10.00      B   
ATOM    819  O   ALA    52       3.574 -21.880  -0.414  1.00 10.00      B   
ATOM    820  N   GLY    53       1.616 -22.409   0.547  1.00 10.00      B   
ATOM    821  HN  GLY    53       1.147 -22.710   1.362  1.00 10.00      B   
ATOM    822  CA  GLY    53       0.860 -22.145  -0.661  1.00 10.00      B   
ATOM    823  C   GLY    53       0.220 -20.774  -0.672  1.00 10.00      B   
ATOM    824  O   GLY    53      -0.668 -20.508  -1.480  1.00 10.00      B   
ATOM    825  N   MET    54       0.665 -19.901   0.218  1.00 10.00      B   
ATOM    826  HN  MET    54       1.375 -20.167   0.838  1.00 10.00      B   
ATOM    827  CA  MET    54       0.118 -18.553   0.289  1.00 10.00      B   
ATOM    828  CB  MET    54      -0.713 -18.373   1.562  1.00 10.00      B   
ATOM    829  CG  MET    54      -1.423 -17.033   1.661  1.00 10.00      B   
ATOM    830  SD  MET    54      -2.331 -16.839   3.207  1.00 10.00      B   
ATOM    831  CE  MET    54      -0.994 -16.898   4.395  1.00 10.00      B   
ATOM    832  C   MET    54       1.225 -17.509   0.227  1.00 10.00      B   
ATOM    833  O   MET    54       1.114 -16.511  -0.480  1.00 10.00      B   
ATOM    834  N   TYR    55       2.303 -17.750   0.960  1.00 10.00      B   
ATOM    835  HN  TYR    55       2.350 -18.577   1.495  1.00 10.00      B   
ATOM    836  CA  TYR    55       3.422 -16.820   0.994  1.00 10.00      B   
ATOM    837  CB  TYR    55       4.228 -16.962   2.285  1.00 10.00      B   
ATOM    838  CG  TYR    55       3.585 -16.242   3.447  1.00 10.00      B   
ATOM    839  CD1 TYR    55       3.035 -16.941   4.515  1.00 10.00      B   
ATOM    840  CD2 TYR    55       3.509 -14.857   3.463  1.00 10.00      B   
ATOM    841  CE1 TYR    55       2.427 -16.276   5.563  1.00 10.00      B   
ATOM    842  CE2 TYR    55       2.908 -14.185   4.504  1.00 10.00      B   
ATOM    843  CZ  TYR    55       2.366 -14.897   5.550  1.00 10.00      B   
ATOM    844  OH  TYR    55       1.762 -14.227   6.587  1.00 10.00      B   
ATOM    845  HH  TYR    55       1.111 -13.610   6.232  1.00 10.00      B   
ATOM    846  C   TYR    55       4.304 -16.937  -0.241  1.00 10.00      B   
ATOM    847  O   TYR    55       5.246 -16.169  -0.417  1.00 10.00      B   
ATOM    848  N   THR    56       3.977 -17.891  -1.102  1.00 10.00      B   
ATOM    849  HN  THR    56       3.215 -18.474  -0.905  1.00 10.00      B   
ATOM    850  CA  THR    56       4.715 -18.098  -2.335  1.00 10.00      B   
ATOM    851  CB  THR    56       4.209 -19.363  -3.050  1.00 10.00      B   
ATOM    852  OG1 THR    56       3.158 -19.956  -2.265  1.00 10.00      B   
ATOM    853  HG1 THR    56       3.519 -20.689  -1.744  1.00 10.00      B   
ATOM    854  CG2 THR    56       5.340 -20.365  -3.214  1.00 10.00      B   
ATOM    855  C   THR    56       4.523 -16.887  -3.243  1.00 10.00      B   
ATOM    856  O   THR    56       5.481 -16.334  -3.781  1.00 10.00      B   
ATOM    857  N   LEU    57       3.272 -16.466  -3.383  1.00 10.00      B   
ATOM    858  HN  LEU    57       2.550 -16.956  -2.932  1.00 10.00      B   
ATOM    859  CA  LEU    57       2.937 -15.307  -4.196  1.00 10.00      B   
ATOM    860  CB  LEU    57       1.491 -15.396  -4.689  1.00 10.00      B   
ATOM    861  CG  LEU    57       1.273 -16.134  -6.008  1.00 10.00      B   
ATOM    862  CD1 LEU    57      -0.203 -16.445  -6.206  1.00 10.00      B   
ATOM    863  CD2 LEU    57       1.807 -15.308  -7.170  1.00 10.00      B   
ATOM    864  C   LEU    57       3.127 -14.037  -3.384  1.00 10.00      B   
ATOM    865  O   LEU    57       3.233 -12.944  -3.931  1.00 10.00      B   
ATOM    866  N   LEU    58       3.185 -14.196  -2.068  1.00 10.00      B   
ATOM    867  HN  LEU    58       3.094 -15.097  -1.696  1.00 10.00      B   
ATOM    868  CA  LEU    58       3.363 -13.069  -1.163  1.00 10.00      B   
ATOM    869  CB  LEU    58       2.691 -13.335   0.187  1.00 10.00      B   
ATOM    870  CG  LEU    58       1.166 -13.218   0.214  1.00 10.00      B   
ATOM    871  CD1 LEU    58       0.624 -13.551   1.596  1.00 10.00      B   
ATOM    872  CD2 LEU    58       0.729 -11.826  -0.211  1.00 10.00      B   
ATOM    873  C   LEU    58       4.838 -12.726  -0.970  1.00 10.00      B   
ATOM    874  O   LEU    58       5.179 -11.836  -0.196  1.00 10.00      B   
ATOM    875  N   SER    59       5.710 -13.431  -1.674  1.00 10.00      B   
ATOM    876  HN  SER    59       5.387 -14.138  -2.270  1.00 10.00      B   
ATOM    877  CA  SER    59       7.135 -13.171  -1.576  1.00 10.00      B   
ATOM    878  CB  SER    59       7.936 -14.395  -2.024  1.00 10.00      B   
ATOM    879  OG  SER    59       7.681 -15.506  -1.180  1.00 10.00      B   
ATOM    880  HG  SER    59       6.731 -15.549  -0.980  1.00 10.00      B   
ATOM    881  C   SER    59       7.512 -11.953  -2.412  1.00 10.00      B   
ATOM    882  O   SER    59       8.312 -11.121  -1.989  1.00 10.00      B   
ATOM    883  N   VAL    60       6.894 -11.843  -3.585  1.00 10.00      B   
ATOM    884  HN  VAL    60       6.239 -12.524  -3.841  1.00 10.00      B   
ATOM    885  CA  VAL    60       7.162 -10.741  -4.503  1.00 10.00      B   
ATOM    886  CB  VAL    60       6.604 -10.969  -5.927  1.00 10.00      B   
ATOM    887  CG1 VAL    60       7.747 -11.196  -6.902  1.00 10.00      B   
ATOM    888  CG2 VAL    60       5.637 -12.143  -5.961  1.00 10.00      B   
ATOM    889  C   VAL    60       6.763  -9.358  -3.968  1.00 10.00      B   
ATOM    890  O   VAL    60       7.578  -8.439  -4.006  1.00 10.00      B   
ATOM    891  N   PRO    61       5.519  -9.161  -3.464  1.00 10.00      B   
ATOM    892  CA  PRO    61       5.078  -7.864  -2.933  1.00 10.00      B   
ATOM    893  CB  PRO    61       3.674  -8.132  -2.374  1.00 10.00      B   
ATOM    894  CG  PRO    61       3.551  -9.616  -2.315  1.00 10.00      B   
ATOM    895  CD  PRO    61       4.438 -10.155  -3.398  1.00 10.00      B   
ATOM    896  C   PRO    61       5.997  -7.329  -1.838  1.00 10.00      B   
ATOM    897  O   PRO    61       6.161  -6.117  -1.690  1.00 10.00      B   
ATOM    898  N   LYS    62       6.617  -8.230  -1.087  1.00 10.00      B   
ATOM    899  HN  LYS    62       6.465  -9.185  -1.261  1.00 10.00      B   
ATOM    900  CA  LYS    62       7.522  -7.833  -0.017  1.00 10.00      B   
ATOM    901  CB  LYS    62       7.831  -9.012   0.907  1.00 10.00      B   
ATOM    902  CG  LYS    62       6.654  -9.459   1.762  1.00 10.00      B   
ATOM    903  CD  LYS    62       7.084 -10.442   2.843  1.00 10.00      B   
ATOM    904  CE  LYS    62       7.340 -11.831   2.281  1.00 10.00      B   
ATOM    905  NZ  LYS    62       8.784 -12.085   2.034  1.00 10.00      B   
ATOM    906  HZ1 LYS    62       9.339 -11.894   2.899  1.00 10.00      B   
ATOM    907  HZ2 LYS    62       9.133 -11.469   1.272  1.00 10.00      B   
ATOM    908  HZ3 LYS    62       8.927 -13.076   1.756  1.00 10.00      B   
ATOM    909  C   LYS    62       8.812  -7.245  -0.579  1.00 10.00      B   
ATOM    910  O   LYS    62       9.434  -6.375   0.038  1.00 10.00      B   
ATOM    911  N   ASP    63       9.184  -7.704  -1.769  1.00 10.00      B   
ATOM    912  HN  ASP    63       8.623  -8.374  -2.216  1.00 10.00      B   
ATOM    913  CA  ASP    63      10.397  -7.245  -2.437  1.00 10.00      B   
ATOM    914  CB  ASP    63      10.941  -8.329  -3.381  1.00 10.00      B   
ATOM    915  CG  ASP    63      11.367  -9.596  -2.667  1.00 10.00      B   
ATOM    916  OD1 ASP    63      11.639  -9.535  -1.448  1.00 10.00      B   
ATOM    917  OD2 ASP    63      11.428 -10.662  -3.323  1.00 10.00      B   
ATOM    918  C   ASP    63      10.134  -5.968  -3.227  1.00 10.00      B   
ATOM    919  O   ASP    63      10.994  -5.498  -3.973  1.00 10.00      B   
ATOM    920  N   VAL    64       8.944  -5.404  -3.066  1.00 10.00      B   
ATOM    921  HN  VAL    64       8.292  -5.823  -2.464  1.00 10.00      B   
ATOM    922  CA  VAL    64       8.588  -4.185  -3.779  1.00 10.00      B   
ATOM    923  CB  VAL    64       7.151  -4.231  -4.340  1.00 10.00      B   
ATOM    924  CG1 VAL    64       6.860  -2.983  -5.162  1.00 10.00      B   
ATOM    925  CG2 VAL    64       6.945  -5.480  -5.182  1.00 10.00      B   
ATOM    926  C   VAL    64       8.777  -2.932  -2.920  1.00 10.00      B   
ATOM    927  O   VAL    64       9.793  -2.249  -3.021  1.00 10.00      B   
ATOM    928  N   GLN    65       7.807  -2.636  -2.064  1.00 10.00      B   
ATOM    929  HN  GLN    65       7.025  -3.227  -1.995  1.00 10.00      B   
ATOM    930  CA  GLN    65       7.875  -1.444  -1.226  1.00 10.00      B   
ATOM    931  CB  GLN    65       6.626  -0.576  -1.448  1.00 10.00      B   
ATOM    932  CG  GLN    65       6.479  -0.019  -2.858  1.00 10.00      B   
ATOM    933  CD  GLN    65       5.126   0.634  -3.095  1.00 10.00      B   
ATOM    934  OE1 GLN    65       4.942   1.827  -2.842  1.00 10.00      B   
ATOM    935  NE2 GLN    65       4.169  -0.146  -3.583  1.00 10.00      B   
ATOM    936 HE21 GLN    65       4.382  -1.084  -3.756  1.00 10.00      B   
ATOM    937 HE22 GLN    65       3.286   0.252  -3.763  1.00 10.00      B   
ATOM    938  C   GLN    65       8.007  -1.794   0.253  1.00 10.00      B   
ATOM    939  O   GLN    65       7.744  -0.958   1.116  1.00 10.00      B   
ATOM    940  N   ILE    66       8.424  -3.018   0.551  1.00 10.00      B   
ATOM    941  HN  ILE    66       8.637  -3.645  -0.171  1.00 10.00      B   
ATOM    942  CA  ILE    66       8.564  -3.438   1.942  1.00 10.00      B   
ATOM    943  CB  ILE    66       7.723  -4.691   2.276  1.00 10.00      B   
ATOM    944  CG1 ILE    66       6.298  -4.525   1.741  1.00 10.00      B   
ATOM    945  CG2 ILE    66       7.700  -4.922   3.784  1.00 10.00      B   
ATOM    946  CD1 ILE    66       5.408  -5.729   1.961  1.00 10.00      B   
ATOM    947  C   ILE    66      10.020  -3.652   2.356  1.00 10.00      B   
ATOM    948  O   ILE    66      10.589  -2.839   3.083  1.00 10.00      B   
ATOM    949  N   PHE    67      10.629  -4.731   1.885  1.00 10.00      B   
ATOM    950  HN  PHE    67      10.146  -5.337   1.273  1.00 10.00      B   
ATOM    951  CA  PHE    67      12.005  -5.038   2.253  1.00 10.00      B   
ATOM    952  CB  PHE    67      12.179  -6.530   2.517  1.00 10.00      B   
ATOM    953  CG  PHE    67      11.570  -6.970   3.817  1.00 10.00      B   
ATOM    954  CD1 PHE    67      10.281  -7.476   3.859  1.00 10.00      B   
ATOM    955  CD2 PHE    67      12.283  -6.866   4.999  1.00 10.00      B   
ATOM    956  CE1 PHE    67       9.716  -7.868   5.057  1.00 10.00      B   
ATOM    957  CE2 PHE    67      11.726  -7.258   6.199  1.00 10.00      B   
ATOM    958  CZ  PHE    67      10.440  -7.760   6.229  1.00 10.00      B   
ATOM    959  C   PHE    67      13.019  -4.539   1.235  1.00 10.00      B   
ATOM    960  O   PHE    67      14.211  -4.460   1.531  1.00 10.00      B   
ATOM    961  N   PHE    68      12.545  -4.189   0.045  1.00 10.00      B   
ATOM    962  HN  PHE    68      11.588  -4.281  -0.133  1.00 10.00      B   
ATOM    963  CA  PHE    68      13.425  -3.688  -1.010  1.00 10.00      B   
ATOM    964  CB  PHE    68      12.666  -3.408  -2.309  1.00 10.00      B   
ATOM    965  CG  PHE    68      13.564  -3.232  -3.503  1.00 10.00      B   
ATOM    966  CD1 PHE    68      14.089  -4.335  -4.160  1.00 10.00      B   
ATOM    967  CD2 PHE    68      13.886  -1.966  -3.968  1.00 10.00      B   
ATOM    968  CE1 PHE    68      14.915  -4.180  -5.257  1.00 10.00      B   
ATOM    969  CE2 PHE    68      14.712  -1.805  -5.065  1.00 10.00      B   
ATOM    970  CZ  PHE    68      15.228  -2.912  -5.711  1.00 10.00      B   
ATOM    971  C   PHE    68      14.239  -2.465  -0.565  1.00 10.00      B   
ATOM    972  O   PHE    68      15.458  -2.460  -0.723  1.00 10.00      B   
ATOM    973  N   PRO    69      13.592  -1.409  -0.003  1.00 10.00      B   
ATOM    974  CA  PRO    69      14.301  -0.206   0.464  1.00 10.00      B   
ATOM    975  CB  PRO    69      13.219   0.611   1.189  1.00 10.00      B   
ATOM    976  CG  PRO    69      12.047  -0.302   1.327  1.00 10.00      B   
ATOM    977  CD  PRO    69      12.140  -1.274   0.191  1.00 10.00      B   
ATOM    978  C   PRO    69      15.447  -0.533   1.424  1.00 10.00      B   
ATOM    979  O   PRO    69      16.443   0.192   1.493  1.00 10.00      B   
ATOM    980  N   MET    70      15.303  -1.627   2.159  1.00 10.00      B   
ATOM    981  HN  MET    70      14.492  -2.167   2.059  1.00 10.00      B   
ATOM    982  CA  MET    70      16.326  -2.047   3.105  1.00 10.00      B   
ATOM    983  CB  MET    70      15.713  -2.851   4.253  1.00 10.00      B   
ATOM    984  CG  MET    70      15.324  -2.012   5.461  1.00 10.00      B   
ATOM    985  SD  MET    70      14.415  -2.955   6.703  1.00 10.00      B   
ATOM    986  CE  MET    70      12.814  -3.097   5.908  1.00 10.00      B   
ATOM    987  C   MET    70      17.412  -2.852   2.403  1.00 10.00      B   
ATOM    988  O   MET    70      18.605  -2.636   2.633  1.00 10.00      B   
ATOM    989  N   ALA    71      16.991  -3.763   1.530  1.00 10.00      B   
ATOM    990  HN  ALA    71      16.025  -3.877   1.385  1.00 10.00      B   
ATOM    991  CA  ALA    71      17.920  -4.605   0.785  1.00 10.00      B   
ATOM    992  CB  ALA    71      17.164  -5.668   0.002  1.00 10.00      B   
ATOM    993  C   ALA    71      18.782  -3.770  -0.157  1.00 10.00      B   
ATOM    994  O   ALA    71      19.953  -4.083  -0.373  1.00 10.00      B   
ATOM    995  N   ALA    72      18.193  -2.711  -0.710  1.00 10.00      B   
ATOM    996  HN  ALA    72      17.248  -2.529  -0.502  1.00 10.00      B   
ATOM    997  CA  ALA    72      18.897  -1.820  -1.627  1.00 10.00      B   
ATOM    998  CB  ALA    72      17.961  -0.723  -2.120  1.00 10.00      B   
ATOM    999  C   ALA    72      20.129  -1.214  -0.964  1.00 10.00      B   
ATOM   1000  O   ALA    72      21.207  -1.165  -1.557  1.00 10.00      B   
ATOM   1001  N   LEU    73      19.964  -0.768   0.276  1.00 10.00      B   
ATOM   1002  HN  LEU    73      19.084  -0.845   0.695  1.00 10.00      B   
ATOM   1003  CA  LEU    73      21.060  -0.172   1.024  1.00 10.00      B   
ATOM   1004  CB  LEU    73      20.531   0.524   2.281  1.00 10.00      B   
ATOM   1005  CG  LEU    73      21.573   1.227   3.157  1.00 10.00      B   
ATOM   1006  CD1 LEU    73      22.160   2.433   2.442  1.00 10.00      B   
ATOM   1007  CD2 LEU    73      20.968   1.634   4.489  1.00 10.00      B   
ATOM   1008  C   LEU    73      22.077  -1.234   1.415  1.00 10.00      B   
ATOM   1009  O   LEU    73      23.282  -1.036   1.263  1.00 10.00      B   
ATOM   1010  N   LEU    74      21.579  -2.368   1.895  1.00 10.00      B   
ATOM   1011  HN  LEU    74      20.604  -2.468   1.963  1.00 10.00      B   
ATOM   1012  CA  LEU    74      22.433  -3.470   2.319  1.00 10.00      B   
ATOM   1013  CB  LEU    74      21.591  -4.615   2.892  1.00 10.00      B   
ATOM   1014  CG  LEU    74      20.843  -4.322   4.197  1.00 10.00      B   
ATOM   1015  CD1 LEU    74      19.969  -5.504   4.587  1.00 10.00      B   
ATOM   1016  CD2 LEU    74      21.820  -3.982   5.312  1.00 10.00      B   
ATOM   1017  C   LEU    74      23.312  -3.978   1.181  1.00 10.00      B   
ATOM   1018  O   LEU    74      24.532  -4.047   1.318  1.00 10.00      B   
ATOM   1019  N   GLY    75      22.690  -4.317   0.058  1.00 10.00      B   
ATOM   1020  HN  GLY    75      21.711  -4.222   0.003  1.00 10.00      B   
ATOM   1021  CA  GLY    75      23.430  -4.825  -1.085  1.00 10.00      B   
ATOM   1022  C   GLY    75      24.457  -3.841  -1.613  1.00 10.00      B   
ATOM   1023  O   GLY    75      25.559  -4.230  -2.001  1.00 10.00      B   
ATOM   1024  N   ALA    76      24.102  -2.565  -1.628  1.00 10.00      B   
ATOM   1025  HN  ALA    76      23.210  -2.311  -1.306  1.00 10.00      B   
ATOM   1026  CA  ALA    76      25.006  -1.531  -2.114  1.00 10.00      B   
ATOM   1027  CB  ALA    76      24.257  -0.224  -2.319  1.00 10.00      B   
ATOM   1028  C   ALA    76      26.163  -1.325  -1.148  1.00 10.00      B   
ATOM   1029  O   ALA    76      27.330  -1.350  -1.548  1.00 10.00      B   
ATOM   1030  N   LEU    77      25.828  -1.148   0.124  1.00 10.00      B   
ATOM   1031  HN  LEU    77      24.875  -1.167   0.371  1.00 10.00      B   
ATOM   1032  CA  LEU    77      26.823  -0.925   1.168  1.00 10.00      B   
ATOM   1033  CB  LEU    77      26.133  -0.680   2.511  1.00 10.00      B   
ATOM   1034  CG  LEU    77      26.989  -0.063   3.618  1.00 10.00      B   
ATOM   1035  CD1 LEU    77      27.380   1.364   3.264  1.00 10.00      B   
ATOM   1036  CD2 LEU    77      26.244  -0.101   4.942  1.00 10.00      B   
ATOM   1037  C   LEU    77      27.782  -2.104   1.286  1.00 10.00      B   
ATOM   1038  O   LEU    77      28.992  -1.919   1.409  1.00 10.00      B   
ATOM   1039  N   LEU    78      27.239  -3.316   1.254  1.00 10.00      B   
ATOM   1040  HN  LEU    78      26.261  -3.406   1.163  1.00 10.00      B   
ATOM   1041  CA  LEU    78      28.062  -4.517   1.356  1.00 10.00      B   
ATOM   1042  CB  LEU    78      27.209  -5.754   1.649  1.00 10.00      B   
ATOM   1043  CG  LEU    78      26.545  -5.802   3.029  1.00 10.00      B   
ATOM   1044  CD1 LEU    78      25.730  -7.074   3.186  1.00 10.00      B   
ATOM   1045  CD2 LEU    78      27.578  -5.683   4.139  1.00 10.00      B   
ATOM   1046  C   LEU    78      28.887  -4.727   0.091  1.00 10.00      B   
ATOM   1047  O   LEU    78      30.047  -5.128   0.162  1.00 10.00      B   
ATOM   1048  N   GLY    79      28.282  -4.443  -1.062  1.00 10.00      B   
ATOM   1049  HN  GLY    79      27.351  -4.130  -1.053  1.00 10.00      B   
ATOM   1050  CA  GLY    79      28.972  -4.600  -2.330  1.00 10.00      B   
ATOM   1051  C   GLY    79      30.175  -3.684  -2.450  1.00 10.00      B   
ATOM   1052  O   GLY    79      31.287  -4.139  -2.734  1.00 10.00      B   
ATOM   1053  N   LEU    80      29.961  -2.392  -2.222  1.00 10.00      B   
ATOM   1054  HN  LEU    80      29.053  -2.084  -1.996  1.00 10.00      B   
ATOM   1055  CA  LEU    80      31.046  -1.420  -2.299  1.00 10.00      B   
ATOM   1056  CB  LEU    80      30.508   0.009  -2.401  1.00 10.00      B   
ATOM   1057  CG  LEU    80      29.985   0.424  -3.779  1.00 10.00      B   
ATOM   1058  CD1 LEU    80      29.419   1.832  -3.741  1.00 10.00      B   
ATOM   1059  CD2 LEU    80      31.085   0.320  -4.825  1.00 10.00      B   
ATOM   1060  C   LEU    80      31.983  -1.569  -1.108  1.00 10.00      B   
ATOM   1061  O   LEU    80      33.160  -1.206  -1.173  1.00 10.00      B   
ATOM   1062  N   GLY    81      31.449  -2.111  -0.023  1.00 10.00      B   
ATOM   1063  HN  GLY    81      30.497  -2.358  -0.027  1.00 10.00      B   
ATOM   1064  CA  GLY    81      32.245  -2.332   1.167  1.00 10.00      B   
ATOM   1065  C   GLY    81      33.264  -3.427   0.942  1.00 10.00      B   
ATOM   1066  O   GLY    81      34.383  -3.364   1.455  1.00 10.00      B   
ATOM   1067  N   MET    82      32.874  -4.431   0.160  1.00 10.00      B   
ATOM   1068  HN  MET    82      31.961  -4.421  -0.205  1.00 10.00      B   
ATOM   1069  CA  MET    82      33.752  -5.549  -0.165  1.00 10.00      B   
ATOM   1070  CB  MET    82      33.009  -6.578  -1.023  1.00 10.00      B   
ATOM   1071  CG  MET    82      32.044  -7.458  -0.245  1.00 10.00      B   
ATOM   1072  SD  MET    82      30.852  -8.308  -1.301  1.00 10.00      B   
ATOM   1073  CE  MET    82      31.930  -9.345  -2.283  1.00 10.00      B   
ATOM   1074  C   MET    82      34.979  -5.043  -0.914  1.00 10.00      B   
ATOM   1075  O   MET    82      36.104  -5.468  -0.649  1.00 10.00      B   
ATOM   1076  N   LEU    83      34.754  -4.109  -1.833  1.00 10.00      B   
ATOM   1077  HN  LEU    83      33.832  -3.808  -1.989  1.00 10.00      B   
ATOM   1078  CA  LEU    83      35.834  -3.530  -2.621  1.00 10.00      B   
ATOM   1079  CB  LEU    83      35.276  -2.597  -3.699  1.00 10.00      B   
ATOM   1080  CG  LEU    83      34.405  -3.256  -4.773  1.00 10.00      B   
ATOM   1081  CD1 LEU    83      33.878  -2.215  -5.747  1.00 10.00      B   
ATOM   1082  CD2 LEU    83      35.185  -4.333  -5.512  1.00 10.00      B   
ATOM   1083  C   LEU    83      36.821  -2.785  -1.728  1.00 10.00      B   
ATOM   1084  O   LEU    83      38.020  -2.745  -2.009  1.00 10.00      B   
ATOM   1085  N   ALA    84      36.316  -2.207  -0.644  1.00 10.00      B   
ATOM   1086  HN  ALA    84      35.354  -2.273  -0.469  1.00 10.00      B   
ATOM   1087  CA  ALA    84      37.161  -1.481   0.294  1.00 10.00      B   
ATOM   1088  CB  ALA    84      36.337  -0.486   1.095  1.00 10.00      B   
ATOM   1089  C   ALA    84      37.874  -2.455   1.227  1.00 10.00      B   
ATOM   1090  O   ALA    84      39.032  -2.248   1.597  1.00 10.00      B   
ATOM   1091  N   GLN    85      37.179  -3.526   1.592  1.00 10.00      B   
ATOM   1092  HN  GLN    85      36.258  -3.630   1.267  1.00 10.00      B   
ATOM   1093  CA  GLN    85      37.734  -4.543   2.478  1.00 10.00      B   
ATOM   1094  CB  GLN    85      36.661  -5.568   2.851  1.00 10.00      B   
ATOM   1095  CG  GLN    85      36.952  -6.327   4.136  1.00 10.00      B   
ATOM   1096  CD  GLN    85      37.123  -5.402   5.325  1.00 10.00      B   
ATOM   1097  OE1 GLN    85      36.508  -4.338   5.393  1.00 10.00      B   
ATOM   1098  NE2 GLN    85      37.958  -5.794   6.271  1.00 10.00      B   
ATOM   1099 HE21 GLN    85      38.426  -6.651   6.157  1.00 10.00      B   
ATOM   1100 HE22 GLN    85      38.078  -5.209   7.050  1.00 10.00      B   
ATOM   1101  C   GLN    85      38.926  -5.241   1.828  1.00 10.00      B   
ATOM   1102  O   GLN    85      39.924  -5.533   2.490  1.00 10.00      B   
ATOM   1103  N   ARG    86      38.818  -5.494   0.526  1.00 10.00      B   
ATOM   1104  HN  ARG    86      37.992  -5.244   0.056  1.00 10.00      B   
ATOM   1105  CA  ARG    86      39.887  -6.148  -0.222  1.00 10.00      B   
ATOM   1106  CB  ARG    86      39.317  -6.983  -1.369  1.00 10.00      B   
ATOM   1107  CG  ARG    86      38.660  -8.279  -0.923  1.00 10.00      B   
ATOM   1108  CD  ARG    86      37.221  -8.362  -1.399  1.00 10.00      B   
ATOM   1109  NE  ARG    86      37.124  -8.431  -2.858  1.00 10.00      B   
ATOM   1110  HE  ARG    86      37.766  -7.884  -3.386  1.00 10.00      B   
ATOM   1111  CZ  ARG    86      36.237  -9.179  -3.508  1.00 10.00      B   
ATOM   1112  NH1 ARG    86      35.371  -9.922  -2.830  1.00 10.00      B   
ATOM   1113 HH11 ARG    86      35.384  -9.920  -1.785  1.00 10.00      B   
ATOM   1114 HH12 ARG    86      34.673 -10.512  -3.334  1.00 10.00      B   
ATOM   1115  NH2 ARG    86      36.225  -9.184  -4.835  1.00 10.00      B   
ATOM   1116 HH21 ARG    86      35.534  -9.768  -5.357  1.00 10.00      B   
ATOM   1117 HH22 ARG    86      36.914  -8.601  -5.362  1.00 10.00      B   
ATOM   1118  C   ARG    86      40.887  -5.128  -0.755  1.00 10.00      B   
ATOM   1119  O   ARG    86      41.837  -5.486  -1.450  1.00 10.00      B   
ATOM   1120  N   SER    87      40.663  -3.857  -0.417  1.00 10.00      B   
ATOM   1121  HN  SER    87      39.892  -3.650   0.152  1.00 10.00      B   
ATOM   1122  CA  SER    87      41.536  -2.763  -0.844  1.00 10.00      B   
ATOM   1123  CB  SER    87      42.926  -2.916  -0.221  1.00 10.00      B   
ATOM   1124  OG  SER    87      42.828  -3.318   1.135  1.00 10.00      B   
ATOM   1125  HG  SER    87      42.566  -4.247   1.175  1.00 10.00      B   
ATOM   1126  C   SER    87      41.634  -2.669  -2.367  1.00 10.00      B   
ATOM   1127  O   SER    87      42.673  -2.299  -2.914  1.00 10.00      B   
ATOM   1128  N   GLU    88      40.538  -2.982  -3.044  1.00 10.00      B   
ATOM   1129  HN  GLU    88      39.731  -3.241  -2.549  1.00 10.00      B   
ATOM   1130  CA  GLU    88      40.495  -2.944  -4.499  1.00 10.00      B   
ATOM   1131  CB  GLU    88      39.608  -4.070  -5.034  1.00 10.00      B   
ATOM   1132  CG  GLU    88      40.142  -5.473  -4.800  1.00 10.00      B   
ATOM   1133  CD  GLU    88      39.308  -6.527  -5.500  1.00 10.00      B   
ATOM   1134  OE1 GLU    88      39.358  -6.599  -6.749  1.00 10.00      B   
ATOM   1135  OE2 GLU    88      38.602  -7.292  -4.806  1.00 10.00      B   
ATOM   1136  C   GLU    88      39.969  -1.600  -4.996  1.00 10.00      B   
ATOM   1137  O   GLU    88      40.473  -1.052  -5.979  1.00 10.00      B   
ATOM   1138  N   LEU    89      38.963  -1.072  -4.300  1.00 10.00      B   
ATOM   1139  HN  LEU    89      38.626  -1.557  -3.517  1.00 10.00      B   
ATOM   1140  CA  LEU    89      38.337   0.199  -4.668  1.00 10.00      B   
ATOM   1141  CB  LEU    89      37.268   0.584  -3.639  1.00 10.00      B   
ATOM   1142  CG  LEU    89      36.408   1.806  -3.972  1.00 10.00      B   
ATOM   1143  CD1 LEU    89      35.561   1.549  -5.209  1.00 10.00      B   
ATOM   1144  CD2 LEU    89      35.530   2.182  -2.787  1.00 10.00      B   
ATOM   1145  C   LEU    89      39.361   1.322  -4.806  1.00 10.00      B   
ATOM   1146  O   LEU    89      39.354   2.069  -5.787  1.00 10.00      B   
ATOM   1147  N   VAL    90      40.248   1.423  -3.829  1.00 10.00      B   
ATOM   1148  HN  VAL    90      40.210   0.788  -3.084  1.00 10.00      B   
ATOM   1149  CA  VAL    90      41.276   2.456  -3.834  1.00 10.00      B   
ATOM   1150  CB  VAL    90      42.077   2.482  -2.519  1.00 10.00      B   
ATOM   1151  CG1 VAL    90      41.281   3.189  -1.432  1.00 10.00      B   
ATOM   1152  CG2 VAL    90      42.441   1.068  -2.089  1.00 10.00      B   
ATOM   1153  C   VAL    90      42.229   2.317  -5.020  1.00 10.00      B   
ATOM   1154  O   VAL    90      42.766   3.309  -5.507  1.00 10.00      B   
ATOM   1155  N   VAL    91      42.419   1.088  -5.493  1.00 10.00      B   
ATOM   1156  HN  VAL    91      41.941   0.340  -5.080  1.00 10.00      B   
ATOM   1157  CA  VAL    91      43.304   0.829  -6.621  1.00 10.00      B   
ATOM   1158  CB  VAL    91      43.524  -0.683  -6.850  1.00 10.00      B   
ATOM   1159  CG1 VAL    91      44.440  -0.925  -8.043  1.00 10.00      B   
ATOM   1160  CG2 VAL    91      44.101  -1.329  -5.603  1.00 10.00      B   
ATOM   1161  C   VAL    91      42.737   1.458  -7.886  1.00 10.00      B   
ATOM   1162  O   VAL    91      43.474   2.035  -8.688  1.00 10.00      B   
ATOM   1163  N   MET    92      41.423   1.358  -8.049  1.00 10.00      B   
ATOM   1164  HN  MET    92      40.891   0.891  -7.367  1.00 10.00      B   
ATOM   1165  CA  MET    92      40.750   1.926  -9.212  1.00 10.00      B   
ATOM   1166  CB  MET    92      39.319   1.396  -9.334  1.00 10.00      B   
ATOM   1167  CG  MET    92      39.223   0.037 -10.011  1.00 10.00      B   
ATOM   1168  SD  MET    92      39.479   0.123 -11.796  1.00 10.00      B   
ATOM   1169  CE  MET    92      37.864   0.672 -12.344  1.00 10.00      B   
ATOM   1170  C   MET    92      40.748   3.448  -9.144  1.00 10.00      B   
ATOM   1171  O   MET    92      41.015   4.126 -10.135  1.00 10.00      B   
ATOM   1172  N   GLN    93      40.469   3.978  -7.962  1.00 10.00      B   
ATOM   1173  HN  GLN    93      40.267   3.386  -7.205  1.00 10.00      B   
ATOM   1174  CA  GLN    93      40.441   5.425  -7.766  1.00 10.00      B   
ATOM   1175  CB  GLN    93      39.869   5.777  -6.388  1.00 10.00      B   
ATOM   1176  CG  GLN    93      38.438   5.306  -6.173  1.00 10.00      B   
ATOM   1177  CD  GLN    93      37.824   5.834  -4.891  1.00 10.00      B   
ATOM   1178  OE1 GLN    93      38.521   6.107  -3.913  1.00 10.00      B   
ATOM   1179  NE2 GLN    93      36.508   5.972  -4.882  1.00 10.00      B   
ATOM   1180 HE21 GLN    93      36.014   5.726  -5.690  1.00 10.00      B   
ATOM   1181 HE22 GLN    93      36.082   6.309  -4.068  1.00 10.00      B   
ATOM   1182  C   GLN    93      41.833   6.031  -7.938  1.00 10.00      B   
ATOM   1183  O   GLN    93      41.973   7.191  -8.328  1.00 10.00      B   
ATOM   1184  N   ALA    94      42.860   5.233  -7.666  1.00 10.00      B   
ATOM   1185  HN  ALA    94      42.686   4.316  -7.362  1.00 10.00      B   
ATOM   1186  CA  ALA    94      44.239   5.692  -7.779  1.00 10.00      B   
ATOM   1187  CB  ALA    94      45.123   5.000  -6.755  1.00 10.00      B   
ATOM   1188  C   ALA    94      44.806   5.504  -9.184  1.00 10.00      B   
ATOM   1189  O   ALA    94      45.856   6.055  -9.509  1.00 10.00      B   
ATOM   1190  N   SER    95      44.129   4.724 -10.014  1.00 10.00      B   
ATOM   1191  HN  SER    95      43.299   4.298  -9.712  1.00 10.00      B   
ATOM   1192  CA  SER    95      44.606   4.485 -11.370  1.00 10.00      B   
ATOM   1193  CB  SER    95      44.288   3.064 -11.835  1.00 10.00      B   
ATOM   1194  OG  SER    95      43.077   2.602 -11.266  1.00 10.00      B   
ATOM   1195  HG  SER    95      43.270   2.139 -10.440  1.00 10.00      B   
ATOM   1196  C   SER    95      44.075   5.520 -12.356  1.00 10.00      B   
ATOM   1197  O   SER    95      44.602   5.659 -13.458  1.00 10.00      B   
ATOM   1198  N   GLY    96      43.039   6.252 -11.957  1.00 10.00      B   
ATOM   1199  HN  GLY    96      42.659   6.107 -11.065  1.00 10.00      B   
ATOM   1200  CA  GLY    96      42.481   7.264 -12.834  1.00 10.00      B   
ATOM   1201  C   GLY    96      40.967   7.280 -12.833  1.00 10.00      B   
ATOM   1202  O   GLY    96      40.352   8.207 -13.364  1.00 10.00      B   
ATOM   1203  N   PHE    97      40.362   6.262 -12.238  1.00 10.00      B   
ATOM   1204  HN  PHE    97      40.904   5.552 -11.833  1.00 10.00      B   
ATOM   1205  CA  PHE    97      38.910   6.178 -12.172  1.00 10.00      B   
ATOM   1206  CB  PHE    97      38.471   4.771 -11.752  1.00 10.00      B   
ATOM   1207  CG  PHE    97      37.161   4.332 -12.341  1.00 10.00      B   
ATOM   1208  CD1 PHE    97      36.980   4.299 -13.713  1.00 10.00      B   
ATOM   1209  CD2 PHE    97      36.113   3.945 -11.523  1.00 10.00      B   
ATOM   1210  CE1 PHE    97      35.778   3.890 -14.260  1.00 10.00      B   
ATOM   1211  CE2 PHE    97      34.907   3.535 -12.061  1.00 10.00      B   
ATOM   1212  CZ  PHE    97      34.739   3.508 -13.431  1.00 10.00      B   
ATOM   1213  C   PHE    97      38.366   7.224 -11.207  1.00 10.00      B   
ATOM   1214  O   PHE    97      38.557   7.127  -9.993  1.00 10.00      B   
ATOM   1215  N   THR    98      37.714   8.238 -11.755  1.00 10.00      B   
ATOM   1216  HN  THR    98      37.604   8.270 -12.728  1.00 10.00      B   
ATOM   1217  CA  THR    98      37.147   9.307 -10.952  1.00 10.00      B   
ATOM   1218  CB  THR    98      36.689  10.473 -11.848  1.00 10.00      B   
ATOM   1219  OG1 THR    98      36.221   9.953 -13.101  1.00 10.00      B   
ATOM   1220  HG1 THR    98      35.993  10.686 -13.687  1.00 10.00      B   
ATOM   1221  CG2 THR    98      37.841  11.430 -12.107  1.00 10.00      B   
ATOM   1222  C   THR    98      35.970   8.800 -10.126  1.00 10.00      B   
ATOM   1223  O   THR    98      35.322   7.814 -10.491  1.00 10.00      B   
ATOM   1224  N   ARG    99      35.692   9.475  -9.017  1.00 10.00      B   
ATOM   1225  HN  ARG    99      36.243  10.257  -8.780  1.00 10.00      B   
ATOM   1226  CA  ARG    99      34.592   9.087  -8.145  1.00 10.00      B   
ATOM   1227  CB  ARG    99      34.634   9.867  -6.832  1.00 10.00      B   
ATOM   1228  CG  ARG    99      35.935   9.679  -6.069  1.00 10.00      B   
ATOM   1229  CD  ARG    99      35.729   9.784  -4.569  1.00 10.00      B   
ATOM   1230  NE  ARG    99      35.540  11.164  -4.127  1.00 10.00      B   
ATOM   1231  HE  ARG    99      35.477  11.855  -4.825  1.00 10.00      B   
ATOM   1232  CZ  ARG    99      35.464  11.526  -2.847  1.00 10.00      B   
ATOM   1233  NH1 ARG    99      35.563  10.618  -1.886  1.00 10.00      B   
ATOM   1234 HH11 ARG    99      35.705   9.613  -2.126  1.00 10.00      B   
ATOM   1235 HH12 ARG    99      35.506  10.907  -0.885  1.00 10.00      B   
ATOM   1236  NH2 ARG    99      35.291  12.802  -2.523  1.00 10.00      B   
ATOM   1237 HH21 ARG    99      35.218  13.528  -3.268  1.00 10.00      B   
ATOM   1238 HH22 ARG    99      35.229  13.082  -1.519  1.00 10.00      B   
ATOM   1239  C   ARG    99      33.250   9.239  -8.853  1.00 10.00      B   
ATOM   1240  O   ARG    99      32.305   8.497  -8.582  1.00 10.00      B   
ATOM   1241  N   MET   100      33.184  10.190  -9.781  1.00 10.00      B   
ATOM   1242  HN  MET   100      33.972  10.755  -9.944  1.00 10.00      B   
ATOM   1243  CA  MET   100      31.970  10.418 -10.556  1.00 10.00      B   
ATOM   1244  CB  MET   100      32.101  11.670 -11.426  1.00 10.00      B   
ATOM   1245  CG  MET   100      32.067  12.982 -10.660  1.00 10.00      B   
ATOM   1246  SD  MET   100      30.551  13.204  -9.705  1.00 10.00      B   
ATOM   1247  CE  MET   100      29.326  13.255 -11.014  1.00 10.00      B   
ATOM   1248  C   MET   100      31.699   9.210 -11.442  1.00 10.00      B   
ATOM   1249  O   MET   100      30.553   8.798 -11.621  1.00 10.00      B   
ATOM   1250  N   GLN   101      32.773   8.633 -11.979  1.00 10.00      B   
ATOM   1251  HN  GLN   101      33.662   9.002 -11.785  1.00 10.00      B   
ATOM   1252  CA  GLN   101      32.666   7.464 -12.836  1.00 10.00      B   
ATOM   1253  CB  GLN   101      34.030   7.091 -13.425  1.00 10.00      B   
ATOM   1254  CG  GLN   101      34.352   7.752 -14.758  1.00 10.00      B   
ATOM   1255  CD  GLN   101      33.280   7.512 -15.803  1.00 10.00      B   
ATOM   1256  OE1 GLN   101      33.239   6.461 -16.443  1.00 10.00      B   
ATOM   1257  NE2 GLN   101      32.420   8.496 -16.002  1.00 10.00      B   
ATOM   1258 HE21 GLN   101      32.521   9.317 -15.470  1.00 10.00      B   
ATOM   1259 HE22 GLN   101      31.715   8.369 -16.673  1.00 10.00      B   
ATOM   1260  C   GLN   101      32.092   6.291 -12.054  1.00 10.00      B   
ATOM   1261  O   GLN   101      31.305   5.513 -12.583  1.00 10.00      B   
ATOM   1262  N   VAL   102      32.475   6.184 -10.784  1.00 10.00      B   
ATOM   1263  HN  VAL   102      33.100   6.845 -10.416  1.00 10.00      B   
ATOM   1264  CA  VAL   102      31.984   5.111  -9.926  1.00 10.00      B   
ATOM   1265  CB  VAL   102      32.682   5.105  -8.548  1.00 10.00      B   
ATOM   1266  CG1 VAL   102      32.291   3.867  -7.752  1.00 10.00      B   
ATOM   1267  CG2 VAL   102      34.193   5.185  -8.700  1.00 10.00      B   
ATOM   1268  C   VAL   102      30.481   5.262  -9.719  1.00 10.00      B   
ATOM   1269  O   VAL   102      29.726   4.292  -9.817  1.00 10.00      B   
ATOM   1270  N   ALA   103      30.054   6.495  -9.457  1.00 10.00      B   
ATOM   1271  HN  ALA   103      30.709   7.226  -9.409  1.00 10.00      B   
ATOM   1272  CA  ALA   103      28.643   6.791  -9.239  1.00 10.00      B   
ATOM   1273  CB  ALA   103      28.458   8.254  -8.864  1.00 10.00      B   
ATOM   1274  C   ALA   103      27.821   6.444 -10.477  1.00 10.00      B   
ATOM   1275  O   ALA   103      26.721   5.902 -10.374  1.00 10.00      B   
ATOM   1276  N   LEU   104      28.368   6.748 -11.647  1.00 10.00      B   
ATOM   1277  HN  LEU   104      29.250   7.182 -11.665  1.00 10.00      B   
ATOM   1278  CA  LEU   104      27.692   6.461 -12.905  1.00 10.00      B   
ATOM   1279  CB  LEU   104      28.338   7.238 -14.058  1.00 10.00      B   
ATOM   1280  CG  LEU   104      28.401   8.761 -13.903  1.00 10.00      B   
ATOM   1281  CD1 LEU   104      29.088   9.393 -15.103  1.00 10.00      B   
ATOM   1282  CD2 LEU   104      27.008   9.345 -13.712  1.00 10.00      B   
ATOM   1283  C   LEU   104      27.726   4.964 -13.195  1.00 10.00      B   
ATOM   1284  O   LEU   104      26.758   4.394 -13.701  1.00 10.00      B   
ATOM   1285  N   SER   105      28.844   4.340 -12.849  1.00 10.00      B   
ATOM   1286  HN  SER   105      29.573   4.865 -12.444  1.00 10.00      B   
ATOM   1287  CA  SER   105      29.040   2.913 -13.062  1.00 10.00      B   
ATOM   1288  CB  SER   105      30.455   2.501 -12.636  1.00 10.00      B   
ATOM   1289  OG  SER   105      30.874   1.319 -13.297  1.00 10.00      B   
ATOM   1290  HG  SER   105      31.099   1.532 -14.218  1.00 10.00      B   
ATOM   1291  C   SER   105      28.001   2.087 -12.311  1.00 10.00      B   
ATOM   1292  O   SER   105      27.495   1.094 -12.834  1.00 10.00      B   
ATOM   1293  N   VAL   106      27.684   2.497 -11.089  1.00 10.00      B   
ATOM   1294  HN  VAL   106      28.131   3.291 -10.717  1.00 10.00      B   
ATOM   1295  CA  VAL   106      26.706   1.784 -10.279  1.00 10.00      B   
ATOM   1296  CB  VAL   106      26.979   1.936  -8.765  1.00 10.00      B   
ATOM   1297  CG1 VAL   106      28.380   1.453  -8.429  1.00 10.00      B   
ATOM   1298  CG2 VAL   106      26.784   3.374  -8.308  1.00 10.00      B   
ATOM   1299  C   VAL   106      25.282   2.226 -10.611  1.00 10.00      B   
ATOM   1300  O   VAL   106      24.321   1.493 -10.376  1.00 10.00      B   
ATOM   1301  N   MET   107      25.154   3.418 -11.183  1.00 10.00      B   
ATOM   1302  HN  MET   107      25.957   3.954 -11.356  1.00 10.00      B   
ATOM   1303  CA  MET   107      23.849   3.951 -11.545  1.00 10.00      B   
ATOM   1304  CB  MET   107      23.946   5.437 -11.899  1.00 10.00      B   
ATOM   1305  CG  MET   107      22.959   6.325 -11.156  1.00 10.00      B   
ATOM   1306  SD  MET   107      21.230   5.939 -11.515  1.00 10.00      B   
ATOM   1307  CE  MET   107      21.113   6.418 -13.238  1.00 10.00      B   
ATOM   1308  C   MET   107      23.248   3.180 -12.711  1.00 10.00      B   
ATOM   1309  O   MET   107      22.047   2.924 -12.742  1.00 10.00      B   
ATOM   1310  N   LYS   108      24.093   2.798 -13.662  1.00 10.00      B   
ATOM   1311  HN  LYS   108      25.046   3.025 -13.576  1.00 10.00      B   
ATOM   1312  CA  LYS   108      23.638   2.061 -14.838  1.00 10.00      B   
ATOM   1313  CB  LYS   108      24.754   1.928 -15.884  1.00 10.00      B   
ATOM   1314  CG  LYS   108      25.887   0.994 -15.486  1.00 10.00      B   
ATOM   1315  CD  LYS   108      26.916   0.853 -16.598  1.00 10.00      B   
ATOM   1316  CE  LYS   108      27.927  -0.235 -16.276  1.00 10.00      B   
ATOM   1317  NZ  LYS   108      28.792   0.132 -15.125  1.00 10.00      B   
ATOM   1318  HZ1 LYS   108      28.216   0.516 -14.346  1.00 10.00      B   
ATOM   1319  HZ2 LYS   108      29.488   0.855 -15.417  1.00 10.00      B   
ATOM   1320  HZ3 LYS   108      29.308  -0.703 -14.779  1.00 10.00      B   
ATOM   1321  C   LYS   108      23.059   0.693 -14.475  1.00 10.00      B   
ATOM   1322  O   LYS   108      22.192   0.168 -15.176  1.00 10.00      B   
ATOM   1323  N   THR   109      23.537   0.116 -13.381  1.00 10.00      B   
ATOM   1324  HN  THR   109      24.238   0.566 -12.863  1.00 10.00      B   
ATOM   1325  CA  THR   109      23.057  -1.182 -12.935  1.00 10.00      B   
ATOM   1326  CB  THR   109      24.157  -1.957 -12.193  1.00 10.00      B   
ATOM   1327  OG1 THR   109      25.251  -1.072 -11.908  1.00 10.00      B   
ATOM   1328  HG1 THR   109      25.301  -0.928 -10.953  1.00 10.00      B   
ATOM   1329  CG2 THR   109      24.652  -3.112 -13.050  1.00 10.00      B   
ATOM   1330  C   THR   109      21.828  -1.036 -12.042  1.00 10.00      B   
ATOM   1331  O   THR   109      21.104  -2.002 -11.798  1.00 10.00      B   
ATOM   1332  N   ALA   110      21.590   0.185 -11.569  1.00 10.00      B   
ATOM   1333  HN  ALA   110      22.207   0.915 -11.800  1.00 10.00      B   
ATOM   1334  CA  ALA   110      20.447   0.467 -10.712  1.00 10.00      B   
ATOM   1335  CB  ALA   110      20.684   1.730  -9.898  1.00 10.00      B   
ATOM   1336  C   ALA   110      19.174   0.592 -11.540  1.00 10.00      B   
ATOM   1337  O   ALA   110      18.073   0.395 -11.031  1.00 10.00      B   
ATOM   1338  N   ILE   111      19.342   0.910 -12.823  1.00 10.00      B   
ATOM   1339  HN  ILE   111      20.251   1.059 -13.158  1.00 10.00      B   
ATOM   1340  CA  ILE   111      18.213   1.055 -13.742  1.00 10.00      B   
ATOM   1341  CB  ILE   111      18.664   1.439 -15.169  1.00 10.00      B   
ATOM   1342  CG1 ILE   111      19.491   2.728 -15.128  1.00 10.00      B   
ATOM   1343  CG2 ILE   111      17.459   1.606 -16.085  1.00 10.00      B   
ATOM   1344  CD1 ILE   111      20.156   3.068 -16.443  1.00 10.00      B   
ATOM   1345  C   ILE   111      17.333  -0.203 -13.775  1.00 10.00      B   
ATOM   1346  O   ILE   111      16.129  -0.118 -13.523  1.00 10.00      B   
ATOM   1347  N   PRO   112      17.908  -1.394 -14.078  1.00 10.00      B   
ATOM   1348  CA  PRO   112      17.143  -2.649 -14.111  1.00 10.00      B   
ATOM   1349  CB  PRO   112      18.210  -3.716 -14.368  1.00 10.00      B   
ATOM   1350  CG  PRO   112      19.308  -2.984 -15.053  1.00 10.00      B   
ATOM   1351  CD  PRO   112      19.322  -1.612 -14.445  1.00 10.00      B   
ATOM   1352  C   PRO   112      16.442  -2.926 -12.783  1.00 10.00      B   
ATOM   1353  O   PRO   112      15.375  -3.535 -12.753  1.00 10.00      B   
ATOM   1354  N   LEU   113      17.044  -2.464 -11.691  1.00 10.00      B   
ATOM   1355  HN  LEU   113      17.891  -1.979 -11.782  1.00 10.00      B   
ATOM   1356  CA  LEU   113      16.471  -2.656 -10.364  1.00 10.00      B   
ATOM   1357  CB  LEU   113      17.487  -2.301  -9.275  1.00 10.00      B   
ATOM   1358  CG  LEU   113      18.700  -3.227  -9.148  1.00 10.00      B   
ATOM   1359  CD1 LEU   113      19.723  -2.632  -8.192  1.00 10.00      B   
ATOM   1360  CD2 LEU   113      18.270  -4.609  -8.677  1.00 10.00      B   
ATOM   1361  C   LEU   113      15.212  -1.816 -10.198  1.00 10.00      B   
ATOM   1362  O   LEU   113      14.181  -2.310  -9.746  1.00 10.00      B   
ATOM   1363  N   VAL   114      15.299  -0.550 -10.588  1.00 10.00      B   
ATOM   1364  HN  VAL   114      16.151  -0.221 -10.954  1.00 10.00      B   
ATOM   1365  CA  VAL   114      14.168   0.366 -10.492  1.00 10.00      B   
ATOM   1366  CB  VAL   114      14.582   1.810 -10.858  1.00 10.00      B   
ATOM   1367  CG1 VAL   114      13.386   2.747 -10.822  1.00 10.00      B   
ATOM   1368  CG2 VAL   114      15.672   2.308  -9.919  1.00 10.00      B   
ATOM   1369  C   VAL   114      13.033  -0.090 -11.412  1.00 10.00      B   
ATOM   1370  O   VAL   114      11.854  -0.025 -11.052  1.00 10.00      B   
ATOM   1371  N   LEU   115      13.399  -0.563 -12.600  1.00 10.00      B   
ATOM   1372  HN  LEU   115      14.353  -0.580 -12.839  1.00 10.00      B   
ATOM   1373  CA  LEU   115      12.420  -1.043 -13.563  1.00 10.00      B   
ATOM   1374  CB  LEU   115      13.066  -1.253 -14.932  1.00 10.00      B   
ATOM   1375  CG  LEU   115      13.484   0.013 -15.685  1.00 10.00      B   
ATOM   1376  CD1 LEU   115      14.216  -0.351 -16.968  1.00 10.00      B   
ATOM   1377  CD2 LEU   115      12.271   0.885 -15.987  1.00 10.00      B   
ATOM   1378  C   LEU   115      11.783  -2.342 -13.080  1.00 10.00      B   
ATOM   1379  O   LEU   115      10.648  -2.663 -13.439  1.00 10.00      B   
ATOM   1380  N   LEU   116      12.522  -3.085 -12.263  1.00 10.00      B   
ATOM   1381  HN  LEU   116      13.422  -2.778 -12.020  1.00 10.00      B   
ATOM   1382  CA  LEU   116      12.038  -4.345 -11.720  1.00 10.00      B   
ATOM   1383  CB  LEU   116      13.182  -5.120 -11.058  1.00 10.00      B   
ATOM   1384  CG  LEU   116      12.867  -6.548 -10.613  1.00 10.00      B   
ATOM   1385  CD1 LEU   116      12.656  -7.454 -11.818  1.00 10.00      B   
ATOM   1386  CD2 LEU   116      13.972  -7.089  -9.719  1.00 10.00      B   
ATOM   1387  C   LEU   116      10.920  -4.093 -10.718  1.00 10.00      B   
ATOM   1388  O   LEU   116       9.863  -4.727 -10.777  1.00 10.00      B   
ATOM   1389  N   THR   117      11.150  -3.155  -9.807  1.00 10.00      B   
ATOM   1390  HN  THR   117      12.014  -2.685  -9.805  1.00 10.00      B   
ATOM   1391  CA  THR   117      10.159  -2.813  -8.801  1.00 10.00      B   
ATOM   1392  CB  THR   117      10.697  -1.759  -7.819  1.00 10.00      B   
ATOM   1393  OG1 THR   117      11.752  -1.011  -8.444  1.00 10.00      B   
ATOM   1394  HG1 THR   117      11.376  -0.393  -9.084  1.00 10.00      B   
ATOM   1395  CG2 THR   117      11.225  -2.428  -6.560  1.00 10.00      B   
ATOM   1396  C   THR   117       8.882  -2.296  -9.453  1.00 10.00      B   
ATOM   1397  O   THR   117       7.779  -2.599  -9.001  1.00 10.00      B   
ATOM   1398  N   MET   118       9.040  -1.530 -10.524  1.00 10.00      B   
ATOM   1399  HN  MET   118       9.950  -1.329 -10.836  1.00 10.00      B   
ATOM   1400  CA  MET   118       7.902  -0.976 -11.248  1.00 10.00      B   
ATOM   1401  CB  MET   118       8.390   0.010 -12.316  1.00 10.00      B   
ATOM   1402  CG  MET   118       7.291   0.612 -13.183  1.00 10.00      B   
ATOM   1403  SD  MET   118       6.129   1.624 -12.244  1.00 10.00      B   
ATOM   1404  CE  MET   118       5.128   2.297 -13.568  1.00 10.00      B   
ATOM   1405  C   MET   118       7.083  -2.091 -11.895  1.00 10.00      B   
ATOM   1406  O   MET   118       5.852  -2.085 -11.849  1.00 10.00      B   
ATOM   1407  N   ALA   119       7.781  -3.057 -12.476  1.00 10.00      B   
ATOM   1408  HN  ALA   119       8.762  -3.018 -12.450  1.00 10.00      B   
ATOM   1409  CA  ALA   119       7.137  -4.179 -13.141  1.00 10.00      B   
ATOM   1410  CB  ALA   119       8.168  -5.002 -13.898  1.00 10.00      B   
ATOM   1411  C   ALA   119       6.378  -5.057 -12.151  1.00 10.00      B   
ATOM   1412  O   ALA   119       5.183  -5.297 -12.310  1.00 10.00      B   
ATOM   1413  N   ILE   120       7.071  -5.519 -11.119  1.00 10.00      B   
ATOM   1414  HN  ILE   120       8.018  -5.268 -11.024  1.00 10.00      B   
ATOM   1415  CA  ILE   120       6.463  -6.385 -10.117  1.00 10.00      B   
ATOM   1416  CB  ILE   120       7.522  -6.981  -9.169  1.00 10.00      B   
ATOM   1417  CG1 ILE   120       8.592  -7.741  -9.960  1.00 10.00      B   
ATOM   1418  CG2 ILE   120       6.864  -7.891  -8.141  1.00 10.00      B   
ATOM   1419  CD1 ILE   120       9.773  -8.182  -9.119  1.00 10.00      B   
ATOM   1420  C   ILE   120       5.419  -5.642  -9.285  1.00 10.00      B   
ATOM   1421  O   ILE   120       4.318  -6.146  -9.065  1.00 10.00      B   
ATOM   1422  N   GLY   121       5.764  -4.435  -8.860  1.00 10.00      B   
ATOM   1423  HN  GLY   121       6.639  -4.067  -9.119  1.00 10.00      B   
ATOM   1424  CA  GLY   121       4.882  -3.639  -8.025  1.00 10.00      B   
ATOM   1425  C   GLY   121       3.525  -3.334  -8.625  1.00 10.00      B   
ATOM   1426  O   GLY   121       2.549  -3.191  -7.893  1.00 10.00      B   
ATOM   1427  N   GLU   122       3.447  -3.222  -9.942  1.00 10.00      B   
ATOM   1428  HN  GLU   122       4.254  -3.333 -10.491  1.00 10.00      B   
ATOM   1429  CA  GLU   122       2.172  -2.911 -10.582  1.00 10.00      B   
ATOM   1430  CB  GLU   122       2.329  -1.792 -11.610  1.00 10.00      B   
ATOM   1431  CG  GLU   122       2.806  -0.476 -11.025  1.00 10.00      B   
ATOM   1432  CD  GLU   122       2.087   0.713 -11.623  1.00 10.00      B   
ATOM   1433  OE1 GLU   122       2.238   0.959 -12.838  1.00 10.00      B   
ATOM   1434  OE2 GLU   122       1.365   1.412 -10.881  1.00 10.00      B   
ATOM   1435  C   GLU   122       1.513  -4.129 -11.221  1.00 10.00      B   
ATOM   1436  O   GLU   122       0.352  -4.068 -11.627  1.00 10.00      B   
ATOM   1437  N   TRP   123       2.233  -5.237 -11.301  1.00 10.00      B   
ATOM   1438  HN  TRP   123       3.145  -5.247 -10.946  1.00 10.00      B   
ATOM   1439  CA  TRP   123       1.681  -6.438 -11.914  1.00 10.00      B   
ATOM   1440  CB  TRP   123       2.501  -6.861 -13.142  1.00 10.00      B   
ATOM   1441  CG  TRP   123       2.343  -5.954 -14.329  1.00 10.00      B   
ATOM   1442  CD1 TRP   123       2.940  -4.741 -14.519  1.00 10.00      B   
ATOM   1443  CD2 TRP   123       1.541  -6.191 -15.494  1.00 10.00      B   
ATOM   1444  NE1 TRP   123       2.558  -4.209 -15.725  1.00 10.00      B   
ATOM   1445  HE1 TRP   123       2.853  -3.344 -16.085  1.00 10.00      B   
ATOM   1446  CE2 TRP   123       1.702  -5.079 -16.343  1.00 10.00      B   
ATOM   1447  CE3 TRP   123       0.707  -7.235 -15.904  1.00 10.00      B   
ATOM   1448  CZ2 TRP   123       1.056  -4.979 -17.574  1.00 10.00      B   
ATOM   1449  CZ3 TRP   123       0.066  -7.133 -17.126  1.00 10.00      B   
ATOM   1450  CH2 TRP   123       0.247  -6.016 -17.947  1.00 10.00      B   
ATOM   1451  C   TRP   123       1.556  -7.599 -10.930  1.00 10.00      B   
ATOM   1452  O   TRP   123       0.464  -7.900 -10.445  1.00 10.00      B   
ATOM   1453  N   VAL   124       2.684  -8.227 -10.626  1.00 10.00      B   
ATOM   1454  HN  VAL   124       3.524  -7.901 -11.011  1.00 10.00      B   
ATOM   1455  CA  VAL   124       2.720  -9.386  -9.738  1.00 10.00      B   
ATOM   1456  CB  VAL   124       4.111 -10.054  -9.734  1.00 10.00      B   
ATOM   1457  CG1 VAL   124       4.043 -11.437  -9.104  1.00 10.00      B   
ATOM   1458  CG2 VAL   124       4.673 -10.137 -11.148  1.00 10.00      B   
ATOM   1459  C   VAL   124       2.300  -9.068  -8.301  1.00 10.00      B   
ATOM   1460  O   VAL   124       1.567  -9.842  -7.684  1.00 10.00      B   
ATOM   1461  N   ALA   125       2.757  -7.938  -7.776  1.00 10.00      B   
ATOM   1462  HN  ALA   125       3.318  -7.346  -8.326  1.00 10.00      B   
ATOM   1463  CA  ALA   125       2.438  -7.545  -6.404  1.00 10.00      B   
ATOM   1464  CB  ALA   125       3.176  -6.281  -5.985  1.00 10.00      B   
ATOM   1465  C   ALA   125       0.929  -7.454  -6.128  1.00 10.00      B   
ATOM   1466  O   ALA   125       0.432  -8.151  -5.246  1.00 10.00      B   
ATOM   1467  N   PRO   126       0.173  -6.614  -6.869  1.00 10.00      B   
ATOM   1468  CA  PRO   126      -1.276  -6.472  -6.656  1.00 10.00      B   
ATOM   1469  CB  PRO   126      -1.710  -5.484  -7.745  1.00 10.00      B   
ATOM   1470  CG  PRO   126      -0.467  -4.749  -8.104  1.00 10.00      B   
ATOM   1471  CD  PRO   126       0.649  -5.738  -7.954  1.00 10.00      B   
ATOM   1472  C   PRO   126      -2.011  -7.797  -6.828  1.00 10.00      B   
ATOM   1473  O   PRO   126      -2.787  -8.204  -5.961  1.00 10.00      B   
ATOM   1474  N   GLN   127      -1.744  -8.476  -7.938  1.00 10.00      B   
ATOM   1475  HN  GLN   127      -1.095  -8.110  -8.577  1.00 10.00      B   
ATOM   1476  CA  GLN   127      -2.385  -9.753  -8.226  1.00 10.00      B   
ATOM   1477  CB  GLN   127      -1.991 -10.261  -9.616  1.00 10.00      B   
ATOM   1478  CG  GLN   127      -2.476  -9.370 -10.750  1.00 10.00      B   
ATOM   1479  CD  GLN   127      -2.093  -9.888 -12.121  1.00 10.00      B   
ATOM   1480  OE1 GLN   127      -1.076 -10.559 -12.287  1.00 10.00      B   
ATOM   1481  NE2 GLN   127      -2.908  -9.575 -13.116  1.00 10.00      B   
ATOM   1482 HE21 GLN   127      -3.702  -9.034 -12.912  1.00 10.00      B   
ATOM   1483 HE22 GLN   127      -2.685  -9.895 -14.016  1.00 10.00      B   
ATOM   1484  C   GLN   127      -2.058 -10.785  -7.154  1.00 10.00      B   
ATOM   1485  O   GLN   127      -2.936 -11.518  -6.700  1.00 10.00      B   
ATOM   1486  N   GLY   128      -0.795 -10.823  -6.742  1.00 10.00      B   
ATOM   1487  HN  GLY   128      -0.139 -10.210  -7.145  1.00 10.00      B   
ATOM   1488  CA  GLY   128      -0.369 -11.755  -5.716  1.00 10.00      B   
ATOM   1489  C   GLY   128      -1.067 -11.499  -4.396  1.00 10.00      B   
ATOM   1490  O   GLY   128      -1.601 -12.423  -3.785  1.00 10.00      B   
ATOM   1491  N   GLU   129      -1.082 -10.241  -3.971  1.00 10.00      B   
ATOM   1492  HN  GLU   129      -0.645  -9.547  -4.515  1.00 10.00      B   
ATOM   1493  CA  GLU   129      -1.726  -9.858  -2.718  1.00 10.00      B   
ATOM   1494  CB  GLU   129      -1.523  -8.363  -2.454  1.00 10.00      B   
ATOM   1495  CG  GLU   129      -0.282  -8.038  -1.641  1.00 10.00      B   
ATOM   1496  CD  GLU   129      -0.576  -7.918  -0.161  1.00 10.00      B   
ATOM   1497  OE1 GLU   129      -0.203  -6.889   0.443  1.00 10.00      B   
ATOM   1498  OE2 GLU   129      -1.186  -8.851   0.413  1.00 10.00      B   
ATOM   1499  C   GLU   129      -3.218 -10.184  -2.747  1.00 10.00      B   
ATOM   1500  O   GLU   129      -3.758 -10.770  -1.807  1.00 10.00      B   
ATOM   1501  N   GLN   130      -3.867  -9.820  -3.844  1.00 10.00      B   
ATOM   1502  HN  GLN   130      -3.369  -9.372  -4.565  1.00 10.00      B   
ATOM   1503  CA  GLN   130      -5.296 -10.059  -4.013  1.00 10.00      B   
ATOM   1504  CB  GLN   130      -5.800  -9.424  -5.314  1.00 10.00      B   
ATOM   1505  CG  GLN   130      -5.857  -7.903  -5.297  1.00 10.00      B   
ATOM   1506  CD  GLN   130      -6.116  -7.308  -6.670  1.00 10.00      B   
ATOM   1507  OE1 GLN   130      -5.729  -7.875  -7.693  1.00 10.00      B   
ATOM   1508  NE2 GLN   130      -6.778  -6.164  -6.706  1.00 10.00      B   
ATOM   1509 HE21 GLN   130      -7.063  -5.766  -5.854  1.00 10.00      B   
ATOM   1510 HE22 GLN   130      -6.955  -5.760  -7.578  1.00 10.00      B   
ATOM   1511  C   GLN   130      -5.630 -11.548  -4.000  1.00 10.00      B   
ATOM   1512  O   GLN   130      -6.489 -11.989  -3.236  1.00 10.00      B   
ATOM   1513  N   MET   131      -4.928 -12.321  -4.819  1.00 10.00      B   
ATOM   1514  HN  MET   131      -4.219 -11.920  -5.370  1.00 10.00      B   
ATOM   1515  CA  MET   131      -5.179 -13.752  -4.918  1.00 10.00      B   
ATOM   1516  CB  MET   131      -4.460 -14.360  -6.127  1.00 10.00      B   
ATOM   1517  CG  MET   131      -4.985 -13.864  -7.468  1.00 10.00      B   
ATOM   1518  SD  MET   131      -4.234 -14.699  -8.882  1.00 10.00      B   
ATOM   1519  CE  MET   131      -2.503 -14.284  -8.660  1.00 10.00      B   
ATOM   1520  C   MET   131      -4.833 -14.508  -3.638  1.00 10.00      B   
ATOM   1521  O   MET   131      -5.629 -15.316  -3.165  1.00 10.00      B   
ATOM   1522  N   ALA   132      -3.662 -14.234  -3.072  1.00 10.00      B   
ATOM   1523  HN  ALA   132      -3.078 -13.553  -3.477  1.00 10.00      B   
ATOM   1524  CA  ALA   132      -3.224 -14.915  -1.854  1.00 10.00      B   
ATOM   1525  CB  ALA   132      -1.805 -14.514  -1.483  1.00 10.00      B   
ATOM   1526  C   ALA   132      -4.175 -14.662  -0.693  1.00 10.00      B   
ATOM   1527  O   ALA   132      -4.569 -15.589   0.009  1.00 10.00      B   
ATOM   1528  N   ARG   133      -4.553 -13.406  -0.504  1.00 10.00      B   
ATOM   1529  HN  ARG   133      -4.207 -12.705  -1.100  1.00 10.00      B   
ATOM   1530  CA  ARG   133      -5.462 -13.036   0.575  1.00 10.00      B   
ATOM   1531  CB  ARG   133      -5.544 -11.514   0.702  1.00 10.00      B   
ATOM   1532  CG  ARG   133      -6.024 -11.023   2.058  1.00 10.00      B   
ATOM   1533  CD  ARG   133      -5.871  -9.516   2.189  1.00 10.00      B   
ATOM   1534  NE  ARG   133      -4.493  -9.079   1.967  1.00 10.00      B   
ATOM   1535  HE  ARG   133      -4.008  -9.488   1.215  1.00 10.00      B   
ATOM   1536  CZ  ARG   133      -3.865  -8.185   2.723  1.00 10.00      B   
ATOM   1537  NH1 ARG   133      -4.484  -7.635   3.764  1.00 10.00      B   
ATOM   1538 HH11 ARG   133      -5.468  -7.902   3.990  1.00 10.00      B   
ATOM   1539 HH12 ARG   133      -3.992  -6.934   4.360  1.00 10.00      B   
ATOM   1540  NH2 ARG   133      -2.619  -7.835   2.435  1.00 10.00      B   
ATOM   1541 HH21 ARG   133      -2.127  -8.259   1.606  1.00 10.00      B   
ATOM   1542 HH22 ARG   133      -2.119  -7.135   3.024  1.00 10.00      B   
ATOM   1543  C   ARG   133      -6.852 -13.626   0.338  1.00 10.00      B   
ATOM   1544  O   ARG   133      -7.560 -13.982   1.281  1.00 10.00      B   
ATOM   1545  N   ASN   134      -7.222 -13.747  -0.931  1.00 10.00      B   
ATOM   1546  HN  ASN   134      -6.607 -13.454  -1.636  1.00 10.00      B   
ATOM   1547  CA  ASN   134      -8.521 -14.298  -1.311  1.00 10.00      B   
ATOM   1548  CB  ASN   134      -8.804 -14.003  -2.791  1.00 10.00      B   
ATOM   1549  CG  ASN   134     -10.175 -14.467  -3.248  1.00 10.00      B   
ATOM   1550  OD1 ASN   134     -11.180 -13.789  -3.034  1.00 10.00      B   
ATOM   1551  ND2 ASN   134     -10.224 -15.616  -3.901  1.00 10.00      B   
ATOM   1552 HD21 ASN   134      -9.389 -16.106  -4.046  1.00 10.00      B   
ATOM   1553 HD22 ASN   134     -11.100 -15.934  -4.211  1.00 10.00      B   
ATOM   1554  C   ASN   134      -8.574 -15.802  -1.044  1.00 10.00      B   
ATOM   1555  O   ASN   134      -9.649 -16.383  -0.892  1.00 10.00      B   
ATOM   1556  N   TYR   135      -7.401 -16.426  -0.972  1.00 10.00      B   
ATOM   1557  HN  TYR   135      -6.577 -15.906  -1.092  1.00 10.00      B   
ATOM   1558  CA  TYR   135      -7.305 -17.861  -0.719  1.00 10.00      B   
ATOM   1559  CB  TYR   135      -5.949 -18.415  -1.165  1.00 10.00      B   
ATOM   1560  CG  TYR   135      -5.819 -18.604  -2.660  1.00 10.00      B   
ATOM   1561  CD1 TYR   135      -6.922 -18.936  -3.439  1.00 10.00      B   
ATOM   1562  CD2 TYR   135      -4.592 -18.453  -3.299  1.00 10.00      B   
ATOM   1563  CE1 TYR   135      -6.810 -19.113  -4.804  1.00 10.00      B   
ATOM   1564  CE2 TYR   135      -4.472 -18.627  -4.665  1.00 10.00      B   
ATOM   1565  CZ  TYR   135      -5.585 -18.956  -5.411  1.00 10.00      B   
ATOM   1566  OH  TYR   135      -5.470 -19.135  -6.772  1.00 10.00      B   
ATOM   1567  HH  TYR   135      -4.974 -19.946  -6.946  1.00 10.00      B   
ATOM   1568  C   TYR   135      -7.552 -18.179   0.752  1.00 10.00      B   
ATOM   1569  O   TYR   135      -7.648 -19.343   1.139  1.00 10.00      B   
ATOM   1570  N   ARG   136      -7.668 -17.134   1.570  1.00 10.00      B   
ATOM   1571  HN  ARG   136      -7.584 -16.227   1.203  1.00 10.00      B   
ATOM   1572  CA  ARG   136      -7.918 -17.300   2.999  1.00 10.00      B   
ATOM   1573  CB  ARG   136      -7.333 -16.122   3.785  1.00 10.00      B   
ATOM   1574  CG  ARG   136      -5.822 -15.987   3.689  1.00 10.00      B   
ATOM   1575  CD  ARG   136      -5.331 -14.746   4.419  1.00 10.00      B   
ATOM   1576  NE  ARG   136      -5.677 -14.774   5.842  1.00 10.00      B   
ATOM   1577  HE  ARG   136      -6.138 -15.573   6.173  1.00 10.00      B   
ATOM   1578  CZ  ARG   136      -5.399 -13.793   6.704  1.00 10.00      B   
ATOM   1579  NH1 ARG   136      -4.765 -12.700   6.296  1.00 10.00      B   
ATOM   1580 HH11 ARG   136      -4.551 -11.936   6.973  1.00 10.00      B   
ATOM   1581 HH12 ARG   136      -4.475 -12.599   5.298  1.00 10.00      B   
ATOM   1582  NH2 ARG   136      -5.760 -13.903   7.976  1.00 10.00      B   
ATOM   1583 HH21 ARG   136      -6.263 -14.751   8.312  1.00 10.00      B   
ATOM   1584 HH22 ARG   136      -5.542 -13.138   8.652  1.00 10.00      B   
ATOM   1585  C   ARG   136      -9.419 -17.406   3.263  1.00 10.00      B   
ATOM   1586  O   ARG   136      -9.887 -17.119   4.362  1.00 10.00      B   
ATOM   1587  N   ALA   137     -10.155 -17.846   2.249  1.00 10.00      B   
ATOM   1588  HN  ALA   137      -9.706 -18.084   1.411  1.00 10.00      B   
ATOM   1589  CA  ALA   137     -11.606 -17.985   2.333  1.00 10.00      B   
ATOM   1590  CB  ALA   137     -12.187 -18.251   0.953  1.00 10.00      B   
ATOM   1591  C   ALA   137     -12.036 -19.075   3.314  1.00 10.00      B   
ATOM   1592  O   ALA   137     -13.141 -19.027   3.856  1.00 10.00      B   
ATOM   1593  N   GLN   138     -11.166 -20.054   3.543  1.00 10.00      B   
ATOM   1594  HN  GLN   138     -10.297 -20.039   3.091  1.00 10.00      B   
ATOM   1595  CA  GLN   138     -11.477 -21.145   4.458  1.00 10.00      B   
ATOM   1596  CB  GLN   138     -10.582 -22.357   4.203  1.00 10.00      B   
ATOM   1597  CG  GLN   138     -10.761 -22.972   2.824  1.00 10.00      B   
ATOM   1598  CD  GLN   138     -10.216 -24.384   2.736  1.00 10.00      B   
ATOM   1599  OE1 GLN   138      -9.287 -24.754   3.458  1.00 10.00      B   
ATOM   1600  NE2 GLN   138     -10.789 -25.181   1.850  1.00 10.00      B   
ATOM   1601 HE21 GLN   138     -11.524 -24.821   1.307  1.00 10.00      B   
ATOM   1602 HE22 GLN   138     -10.450 -26.098   1.762  1.00 10.00      B   
ATOM   1603  C   GLN   138     -11.387 -20.687   5.911  1.00 10.00      B   
ATOM   1604  O   GLN   138     -11.898 -21.347   6.818  1.00 10.00      B   
ATOM   1605  N   ALA   139     -10.743 -19.545   6.119  1.00 10.00      B   
ATOM   1606  HN  ALA   139     -10.364 -19.063   5.354  1.00 10.00      B   
ATOM   1607  CA  ALA   139     -10.602 -18.977   7.448  1.00 10.00      B   
ATOM   1608  CB  ALA   139      -9.185 -18.459   7.655  1.00 10.00      B   
ATOM   1609  C   ALA   139     -11.608 -17.846   7.621  1.00 10.00      B   
ATOM   1610  O   ALA   139     -11.943 -17.156   6.657  1.00 10.00      B   
ATOM   1611  N   MET   140     -12.091 -17.656   8.840  1.00 10.00      B   
ATOM   1612  HN  MET   140     -11.786 -18.230   9.576  1.00 10.00      B   
ATOM   1613  CA  MET   140     -13.058 -16.602   9.111  1.00 10.00      B   
ATOM   1614  CB  MET   140     -13.932 -16.939  10.322  1.00 10.00      B   
ATOM   1615  CG  MET   140     -15.031 -17.947  10.029  1.00 10.00      B   
ATOM   1616  SD  MET   140     -16.427 -17.811  11.165  1.00 10.00      B   
ATOM   1617  CE  MET   140     -15.613 -18.067  12.741  1.00 10.00      B   
ATOM   1618  C   MET   140     -12.373 -15.255   9.301  1.00 10.00      B   
ATOM   1619  O   MET   140     -11.211 -15.190   9.709  1.00 10.00      B   
ATOM   1620  N   TYR   141     -13.110 -14.190   8.997  1.00 10.00      B   
ATOM   1621  HN  TYR   141     -14.027 -14.330   8.679  1.00 10.00      B   
ATOM   1622  CA  TYR   141     -12.614 -12.820   9.115  1.00 10.00      B   
ATOM   1623  CB  TYR   141     -12.191 -12.494  10.555  1.00 10.00      B   
ATOM   1624  CG  TYR   141     -13.308 -12.642  11.565  1.00 10.00      B   
ATOM   1625  CD1 TYR   141     -13.405 -13.776  12.361  1.00 10.00      B   
ATOM   1626  CD2 TYR   141     -14.271 -11.652  11.718  1.00 10.00      B   
ATOM   1627  CE1 TYR   141     -14.424 -13.922  13.278  1.00 10.00      B   
ATOM   1628  CE2 TYR   141     -15.297 -11.787  12.635  1.00 10.00      B   
ATOM   1629  CZ  TYR   141     -15.367 -12.925  13.410  1.00 10.00      B   
ATOM   1630  OH  TYR   141     -16.385 -13.067  14.325  1.00 10.00      B   
ATOM   1631  HH  TYR   141     -16.013 -13.315  15.182  1.00 10.00      B   
ATOM   1632  C   TYR   141     -11.483 -12.556   8.125  1.00 10.00      B   
ATOM   1633  O   TYR   141     -10.575 -11.764   8.388  1.00 10.00      B   
ATOM   1634  N   GLY   142     -11.555 -13.221   6.979  1.00 10.00      B   
ATOM   1635  HN  GLY   142     -12.309 -13.831   6.822  1.00 10.00      B   
ATOM   1636  CA  GLY   142     -10.542 -13.054   5.957  1.00 10.00      B   
ATOM   1637  C   GLY   142     -10.895 -11.945   4.987  1.00 10.00      B   
ATOM   1638  O   GLY   142     -11.246 -12.212   3.836  1.00 10.00      B   
ATOM   1639  N   GLY   143     -10.819 -10.705   5.466  1.00 10.00      B   
ATOM   1640  HN  GLY   143     -10.558 -10.573   6.404  1.00 10.00      B   
ATOM   1641  CA  GLY   143     -11.126  -9.550   4.636  1.00 10.00      B   
ATOM   1642  C   GLY   143     -10.289  -9.511   3.373  1.00 10.00      B   
ATOM   1643  O   GLY   143      -9.078  -9.285   3.425  1.00 10.00      B   
ATOM   1644  N   SER   144     -10.937  -9.740   2.244  1.00 10.00      B   
ATOM   1645  HN  SER   144     -11.902  -9.912   2.277  1.00 10.00      B   
ATOM   1646  CA  SER   144     -10.265  -9.754   0.956  1.00 10.00      B   
ATOM   1647  CB  SER   144      -9.613 -11.125   0.755  1.00 10.00      B   
ATOM   1648  OG  SER   144     -10.509 -12.170   1.090  1.00 10.00      B   
ATOM   1649  HG  SER   144     -10.634 -12.184   2.047  1.00 10.00      B   
ATOM   1650  C   SER   144     -11.284  -9.486  -0.147  1.00 10.00      B   
ATOM   1651  O   SER   144     -12.226  -8.717   0.055  1.00 10.00      B   
ATOM   1652  N   LEU   145     -11.094 -10.108  -1.311  1.00 10.00      B   
ATOM   1653  HN  LEU   145     -10.303 -10.678  -1.426  1.00 10.00      B   
ATOM   1654  CA  LEU   145     -12.025  -9.953  -2.421  1.00 10.00      B   
ATOM   1655  CB  LEU   145     -11.476 -10.622  -3.685  1.00 10.00      B   
ATOM   1656  CG  LEU   145     -10.236  -9.979  -4.308  1.00 10.00      B   
ATOM   1657  CD1 LEU   145      -9.619 -10.901  -5.348  1.00 10.00      B   
ATOM   1658  CD2 LEU   145     -10.580  -8.632  -4.923  1.00 10.00      B   
ATOM   1659  C   LEU   145     -13.369 -10.562  -2.040  1.00 10.00      B   
ATOM   1660  O   LEU   145     -14.414 -10.175  -2.562  1.00 10.00      B   
ATOM   1661  N   LEU   146     -13.323 -11.522  -1.125  1.00 10.00      B   
ATOM   1662  HN  LEU   146     -12.452 -11.796  -0.767  1.00 10.00      B   
ATOM   1663  CA  LEU   146     -14.523 -12.175  -0.633  1.00 10.00      B   
ATOM   1664  CB  LEU   146     -14.237 -13.640  -0.303  1.00 10.00      B   
ATOM   1665  CG  LEU   146     -15.423 -14.452   0.215  1.00 10.00      B   
ATOM   1666  CD1 LEU   146     -16.425 -14.697  -0.899  1.00 10.00      B   
ATOM   1667  CD2 LEU   146     -14.950 -15.763   0.820  1.00 10.00      B   
ATOM   1668  C   LEU   146     -15.011 -11.448   0.615  1.00 10.00      B   
ATOM   1669  O   LEU   146     -14.494 -11.667   1.715  1.00 10.00      B   
ATOM   1670  N   SER   147     -15.977 -10.560   0.434  1.00 10.00      B   
ATOM   1671  HN  SER   147     -16.332 -10.415  -0.466  1.00 10.00      B   
ATOM   1672  CA  SER   147     -16.524  -9.788   1.538  1.00 10.00      B   
ATOM   1673  CB  SER   147     -17.333  -8.609   1.001  1.00 10.00      B   
ATOM   1674  OG  SER   147     -16.540  -7.813   0.129  1.00 10.00      B   
ATOM   1675  HG  SER   147     -17.117  -7.324  -0.473  1.00 10.00      B   
ATOM   1676  C   SER   147     -17.371 -10.650   2.471  1.00 10.00      B   
ATOM   1677  O   SER   147     -18.157 -11.488   2.024  1.00 10.00      B   
ATOM   1678  N   THR   148     -17.193 -10.443   3.769  1.00 10.00      B   
ATOM   1679  HN  THR   148     -16.546  -9.766   4.061  1.00 10.00      B   
ATOM   1680  CA  THR   148     -17.932 -11.183   4.773  1.00 10.00      B   
ATOM   1681  CB  THR   148     -17.075 -11.373   6.041  1.00 10.00      B   
ATOM   1682  OG1 THR   148     -16.354 -10.160   6.319  1.00 10.00      B   
ATOM   1683  HG1 THR   148     -15.407 -10.319   6.217  1.00 10.00      B   
ATOM   1684  CG2 THR   148     -16.081 -12.510   5.843  1.00 10.00      B   
ATOM   1685  C   THR   148     -19.226 -10.454   5.131  1.00 10.00      B   
ATOM   1686  O   THR   148     -19.536  -9.403   4.557  1.00 10.00      B   
ATOM   1687  N   GLN   149     -19.982 -11.013   6.067  1.00 10.00      B   
ATOM   1688  HN  GLN   149     -19.683 -11.851   6.486  1.00 10.00      B   
ATOM   1689  CA  GLN   149     -21.238 -10.414   6.497  1.00 10.00      B   
ATOM   1690  CB  GLN   149     -22.116 -11.450   7.208  1.00 10.00      B   
ATOM   1691  CG  GLN   149     -22.408 -12.694   6.380  1.00 10.00      B   
ATOM   1692  CD  GLN   149     -23.113 -13.779   7.174  1.00 10.00      B   
ATOM   1693  OE1 GLN   149     -22.939 -13.898   8.385  1.00 10.00      B   
ATOM   1694  NE2 GLN   149     -23.909 -14.584   6.495  1.00 10.00      B   
ATOM   1695 HE21 GLN   149     -24.003 -14.443   5.531  1.00 10.00      B   
ATOM   1696 HE22 GLN   149     -24.373 -15.294   6.986  1.00 10.00      B   
ATOM   1697  C   GLN   149     -20.979  -9.223   7.414  1.00 10.00      B   
ATOM   1698  O   GLN   149     -20.946  -9.362   8.638  1.00 10.00      B   
ATOM   1699  N   GLN   150     -20.781  -8.059   6.812  1.00 10.00      B   
ATOM   1700  HN  GLN   150     -20.806  -8.022   5.831  1.00 10.00      B   
ATOM   1701  CA  GLN   150     -20.521  -6.837   7.560  1.00 10.00      B   
ATOM   1702  CB  GLN   150     -19.014  -6.586   7.643  1.00 10.00      B   
ATOM   1703  CG  GLN   150     -18.306  -7.363   8.743  1.00 10.00      B   
ATOM   1704  CD  GLN   150     -16.814  -7.115   8.757  1.00 10.00      B   
ATOM   1705  OE1 GLN   150     -16.341  -6.153   9.363  1.00 10.00      B   
ATOM   1706  NE2 GLN   150     -16.064  -7.978   8.092  1.00 10.00      B   
ATOM   1707 HE21 GLN   150     -16.508  -8.724   7.624  1.00 10.00      B   
ATOM   1708 HE22 GLN   150     -15.094  -7.844   8.095  1.00 10.00      B   
ATOM   1709  C   GLN   150     -21.202  -5.643   6.900  1.00 10.00      B   
ATOM   1710  O   GLN   150     -21.289  -5.574   5.673  1.00 10.00      B   
ATOM   1711  N   GLY   151     -21.675  -4.710   7.721  1.00 10.00      B   
ATOM   1712  HN  GLY   151     -21.571  -4.830   8.692  1.00 10.00      B   
ATOM   1713  CA  GLY   151     -22.340  -3.522   7.213  1.00 10.00      B   
ATOM   1714  C   GLY   151     -21.364  -2.550   6.576  1.00 10.00      B   
ATOM   1715  O   GLY   151     -20.678  -1.798   7.270  1.00 10.00      B   
ATOM   1716  N   LEU   152     -21.286  -2.575   5.254  1.00 10.00      B   
ATOM   1717  HN  LEU   152     -21.850  -3.204   4.752  1.00 10.00      B   
ATOM   1718  CA  LEU   152     -20.384  -1.694   4.531  1.00 10.00      B   
ATOM   1719  CB  LEU   152     -19.951  -2.340   3.213  1.00 10.00      B   
ATOM   1720  CG  LEU   152     -18.929  -1.560   2.383  1.00 10.00      B   
ATOM   1721  CD1 LEU   152     -17.637  -1.363   3.162  1.00 10.00      B   
ATOM   1722  CD2 LEU   152     -18.661  -2.267   1.062  1.00 10.00      B   
ATOM   1723  C   LEU   152     -21.037  -0.342   4.269  1.00 10.00      B   
ATOM   1724  O   LEU   152     -22.086  -0.263   3.629  1.00 10.00      B   
ATOM   1725  N   TRP   153     -20.416   0.714   4.777  1.00 10.00      B   
ATOM   1726  HN  TRP   153     -19.585   0.582   5.281  1.00 10.00      B   
ATOM   1727  CA  TRP   153     -20.923   2.067   4.597  1.00 10.00      B   
ATOM   1728  CB  TRP   153     -20.781   2.867   5.899  1.00 10.00      B   
ATOM   1729  CG  TRP   153     -21.043   4.337   5.754  1.00 10.00      B   
ATOM   1730  CD1 TRP   153     -20.137   5.343   5.910  1.00 10.00      B   
ATOM   1731  CD2 TRP   153     -22.289   4.967   5.424  1.00 10.00      B   
ATOM   1732  NE1 TRP   153     -20.737   6.559   5.701  1.00 10.00      B   
ATOM   1733  HE1 TRP   153     -20.288   7.433   5.755  1.00 10.00      B   
ATOM   1734  CE2 TRP   153     -22.058   6.356   5.399  1.00 10.00      B   
ATOM   1735  CE3 TRP   153     -23.576   4.492   5.146  1.00 10.00      B   
ATOM   1736  CZ2 TRP   153     -23.065   7.274   5.106  1.00 10.00      B   
ATOM   1737  CZ3 TRP   153     -24.573   5.404   4.855  1.00 10.00      B   
ATOM   1738  CH2 TRP   153     -24.313   6.779   4.839  1.00 10.00      B   
ATOM   1739  C   TRP   153     -20.173   2.757   3.462  1.00 10.00      B   
ATOM   1740  O   TRP   153     -18.942   2.828   3.473  1.00 10.00      B   
ATOM   1741  N   ALA   154     -20.913   3.248   2.479  1.00 10.00      B   
ATOM   1742  HN  ALA   154     -21.889   3.149   2.517  1.00 10.00      B   
ATOM   1743  CA  ALA   154     -20.315   3.934   1.343  1.00 10.00      B   
ATOM   1744  CB  ALA   154     -20.492   3.113   0.075  1.00 10.00      B   
ATOM   1745  C   ALA   154     -20.926   5.320   1.177  1.00 10.00      B   
ATOM   1746  O   ALA   154     -22.109   5.517   1.448  1.00 10.00      B   
ATOM   1747  N   LYS   155     -20.114   6.272   0.744  1.00 10.00      B   
ATOM   1748  HN  LYS   155     -19.181   6.051   0.547  1.00 10.00      B   
ATOM   1749  CA  LYS   155     -20.570   7.640   0.549  1.00 10.00      B   
ATOM   1750  CB  LYS   155     -19.957   8.553   1.615  1.00 10.00      B   
ATOM   1751  CG  LYS   155     -20.678   9.877   1.810  1.00 10.00      B   
ATOM   1752  CD  LYS   155     -20.016  10.701   2.901  1.00 10.00      B   
ATOM   1753  CE  LYS   155     -20.895  11.860   3.336  1.00 10.00      B   
ATOM   1754  NZ  LYS   155     -20.264  12.651   4.424  1.00 10.00      B   
ATOM   1755  HZ1 LYS   155     -20.931  13.362   4.784  1.00 10.00      B   
ATOM   1756  HZ2 LYS   155     -19.419  13.137   4.068  1.00 10.00      B   
ATOM   1757  HZ3 LYS   155     -19.985  12.024   5.208  1.00 10.00      B   
ATOM   1758  C   LYS   155     -20.191   8.127  -0.843  1.00 10.00      B   
ATOM   1759  O   LYS   155     -19.156   8.772  -1.030  1.00 10.00      B   
ATOM   1760  N   ASP   156     -21.025   7.803  -1.819  1.00 10.00      B   
ATOM   1761  HN  ASP   156     -21.829   7.278  -1.606  1.00 10.00      B   
ATOM   1762  CA  ASP   156     -20.782   8.201  -3.202  1.00 10.00      B   
ATOM   1763  CB  ASP   156     -21.351   7.169  -4.184  1.00 10.00      B   
ATOM   1764  CG  ASP   156     -20.445   5.969  -4.387  1.00 10.00      B   
ATOM   1765  OD1 ASP   156     -19.768   5.901  -5.435  1.00 10.00      B   
ATOM   1766  OD2 ASP   156     -20.415   5.084  -3.504  1.00 10.00      B   
ATOM   1767  C   ASP   156     -21.366   9.581  -3.484  1.00 10.00      B   
ATOM   1768  O   ASP   156     -22.238   9.743  -4.341  1.00 10.00      B   
ATOM   1769  N   GLY   157     -20.883  10.577  -2.753  1.00 10.00      B   
ATOM   1770  HN  GLY   157     -20.195  10.387  -2.078  1.00 10.00      B   
ATOM   1771  CA  GLY   157     -21.363  11.932  -2.936  1.00 10.00      B   
ATOM   1772  C   GLY   157     -22.692  12.169  -2.247  1.00 10.00      B   
ATOM   1773  O   GLY   157     -22.774  12.145  -1.018  1.00 10.00      B   
ATOM   1774  N   ASN   158     -23.737  12.382  -3.035  1.00 10.00      B   
ATOM   1775  HN  ASN   158     -23.613  12.373  -4.007  1.00 10.00      B   
ATOM   1776  CA  ASN   158     -25.067  12.628  -2.489  1.00 10.00      B   
ATOM   1777  CB  ASN   158     -25.785  13.705  -3.303  1.00 10.00      B   
ATOM   1778  CG  ASN   158     -26.802  14.473  -2.482  1.00 10.00      B   
ATOM   1779  OD1 ASN   158     -26.657  14.615  -1.268  1.00 10.00      B   
ATOM   1780  ND2 ASN   158     -27.833  14.981  -3.137  1.00 10.00      B   
ATOM   1781 HD21 ASN   158     -27.885  14.830  -4.104  1.00 10.00      B   
ATOM   1782 HD22 ASN   158     -28.496  15.503  -2.633  1.00 10.00      B   
ATOM   1783  C   ASN   158     -25.893  11.351  -2.481  1.00 10.00      B   
ATOM   1784  O   ASN   158     -27.015  11.323  -1.979  1.00 10.00      B   
ATOM   1785  N   ASN   159     -25.326  10.291  -3.037  1.00 10.00      B   
ATOM   1786  HN  ASN   159     -24.420  10.366  -3.398  1.00 10.00      B   
ATOM   1787  CA  ASN   159     -26.009   9.006  -3.100  1.00 10.00      B   
ATOM   1788  CB  ASN   159     -26.133   8.534  -4.552  1.00 10.00      B   
ATOM   1789  CG  ASN   159     -26.949   9.480  -5.417  1.00 10.00      B   
ATOM   1790  OD1 ASN   159     -28.160   9.324  -5.565  1.00 10.00      B   
ATOM   1791  ND2 ASN   159     -26.288  10.467  -6.006  1.00 10.00      B   
ATOM   1792 HD21 ASN   159     -25.319  10.528  -5.863  1.00 10.00      B   
ATOM   1793 HD22 ASN   159     -26.795  11.102  -6.558  1.00 10.00      B   
ATOM   1794  C   ASN   159     -25.254   7.980  -2.269  1.00 10.00      B   
ATOM   1795  O   ASN   159     -24.062   7.759  -2.477  1.00 10.00      B   
ATOM   1796  N   PHE   160     -25.949   7.360  -1.325  1.00 10.00      B   
ATOM   1797  HN  PHE   160     -26.903   7.566  -1.220  1.00 10.00      B   
ATOM   1798  CA  PHE   160     -25.336   6.371  -0.446  1.00 10.00      B   
ATOM   1799  CB  PHE   160     -25.698   6.669   1.014  1.00 10.00      B   
ATOM   1800  CG  PHE   160     -25.624   8.131   1.364  1.00 10.00      B   
ATOM   1801  CD1 PHE   160     -26.774   8.901   1.429  1.00 10.00      B   
ATOM   1802  CD2 PHE   160     -24.406   8.736   1.617  1.00 10.00      B   
ATOM   1803  CE1 PHE   160     -26.709  10.246   1.738  1.00 10.00      B   
ATOM   1804  CE2 PHE   160     -24.334  10.081   1.929  1.00 10.00      B   
ATOM   1805  CZ  PHE   160     -25.487  10.838   1.989  1.00 10.00      B   
ATOM   1806  C   PHE   160     -25.772   4.961  -0.824  1.00 10.00      B   
ATOM   1807  O   PHE   160     -26.911   4.748  -1.236  1.00 10.00      B   
ATOM   1808  N   VAL   161     -24.855   4.007  -0.702  1.00 10.00      B   
ATOM   1809  HN  VAL   161     -23.957   4.247  -0.385  1.00 10.00      B   
ATOM   1810  CA  VAL   161     -25.140   2.615  -1.032  1.00 10.00      B   
ATOM   1811  CB  VAL   161     -24.412   2.175  -2.323  1.00 10.00      B   
ATOM   1812  CG1 VAL   161     -24.796   0.753  -2.702  1.00 10.00      B   
ATOM   1813  CG2 VAL   161     -24.703   3.132  -3.469  1.00 10.00      B   
ATOM   1814  C   VAL   161     -24.726   1.691   0.114  1.00 10.00      B   
ATOM   1815  O   VAL   161     -23.577   1.711   0.562  1.00 10.00      B   
ATOM   1816  N   TYR   162     -25.668   0.886   0.588  1.00 10.00      B   
ATOM   1817  HN  TYR   162     -26.571   0.920   0.194  1.00 10.00      B   
ATOM   1818  CA  TYR   162     -25.403  -0.040   1.682  1.00 10.00      B   
ATOM   1819  CB  TYR   162     -26.296   0.297   2.886  1.00 10.00      B   
ATOM   1820  CG  TYR   162     -26.341  -0.774   3.959  1.00 10.00      B   
ATOM   1821  CD1 TYR   162     -25.187  -1.174   4.623  1.00 10.00      B   
ATOM   1822  CD2 TYR   162     -27.540  -1.379   4.310  1.00 10.00      B   
ATOM   1823  CE1 TYR   162     -25.227  -2.144   5.602  1.00 10.00      B   
ATOM   1824  CE2 TYR   162     -27.588  -2.353   5.288  1.00 10.00      B   
ATOM   1825  CZ  TYR   162     -26.430  -2.730   5.930  1.00 10.00      B   
ATOM   1826  OH  TYR   162     -26.475  -3.697   6.908  1.00 10.00      B   
ATOM   1827  HH  TYR   162     -26.386  -3.275   7.774  1.00 10.00      B   
ATOM   1828  C   TYR   162     -25.614  -1.489   1.250  1.00 10.00      B   
ATOM   1829  O   TYR   162     -26.575  -1.812   0.555  1.00 10.00      B   
ATOM   1830  N   ILE   163     -24.702  -2.358   1.653  1.00 10.00      B   
ATOM   1831  HN  ILE   163     -23.945  -2.041   2.189  1.00 10.00      B   
ATOM   1832  CA  ILE   163     -24.800  -3.776   1.330  1.00 10.00      B   
ATOM   1833  CB  ILE   163     -23.496  -4.318   0.705  1.00 10.00      B   
ATOM   1834  CG1 ILE   163     -23.003  -3.379  -0.405  1.00 10.00      B   
ATOM   1835  CG2 ILE   163     -23.722  -5.721   0.156  1.00 10.00      B   
ATOM   1836  CD1 ILE   163     -21.642  -3.738  -0.961  1.00 10.00      B   
ATOM   1837  C   ILE   163     -25.120  -4.557   2.600  1.00 10.00      B   
ATOM   1838  O   ILE   163     -24.300  -4.622   3.515  1.00 10.00      B   
ATOM   1839  N   GLU   164     -26.318  -5.122   2.664  1.00 10.00      B   
ATOM   1840  HN  GLU   164     -26.936  -5.024   1.912  1.00 10.00      B   
ATOM   1841  CA  GLU   164     -26.737  -5.877   3.836  1.00 10.00      B   
ATOM   1842  CB  GLU   164     -28.253  -5.789   4.018  1.00 10.00      B   
ATOM   1843  CG  GLU   164     -28.746  -6.294   5.364  1.00 10.00      B   
ATOM   1844  CD  GLU   164     -29.906  -5.483   5.895  1.00 10.00      B   
ATOM   1845  OE1 GLU   164     -30.846  -5.200   5.125  1.00 10.00      B   
ATOM   1846  OE2 GLU   164     -29.891  -5.130   7.095  1.00 10.00      B   
ATOM   1847  C   GLU   164     -26.277  -7.335   3.790  1.00 10.00      B   
ATOM   1848  O   GLU   164     -25.540  -7.788   4.667  1.00 10.00      B   
ATOM   1849  N   ARG   165     -26.713  -8.078   2.779  1.00 10.00      B   
ATOM   1850  HN  ARG   165     -27.294  -7.677   2.094  1.00 10.00      B   
ATOM   1851  CA  ARG   165     -26.333  -9.484   2.665  1.00 10.00      B   
ATOM   1852  CB  ARG   165     -27.560 -10.390   2.498  1.00 10.00      B   
ATOM   1853  CG  ARG   165     -28.598 -10.291   3.613  1.00 10.00      B   
ATOM   1854  CD  ARG   165     -28.067 -10.811   4.942  1.00 10.00      B   
ATOM   1855  NE  ARG   165     -27.251  -9.818   5.642  1.00 10.00      B   
ATOM   1856  HE  ARG   165     -26.731  -9.191   5.088  1.00 10.00      B   
ATOM   1857  CZ  ARG   165     -27.173  -9.715   6.967  1.00 10.00      B   
ATOM   1858  NH1 ARG   165     -27.862 -10.539   7.745  1.00 10.00      B   
ATOM   1859 HH11 ARG   165     -27.797 -10.452   8.785  1.00 10.00      B   
ATOM   1860 HH12 ARG   165     -28.473 -11.275   7.327  1.00 10.00      B   
ATOM   1861  NH2 ARG   165     -26.414  -8.771   7.513  1.00 10.00      B   
ATOM   1862 HH21 ARG   165     -26.349  -8.688   8.554  1.00 10.00      B   
ATOM   1863 HH22 ARG   165     -25.881  -8.106   6.909  1.00 10.00      B   
ATOM   1864  C   ARG   165     -25.338  -9.712   1.532  1.00 10.00      B   
ATOM   1865  O   ARG   165     -25.548  -9.267   0.403  1.00 10.00      B   
ATOM   1866  N   VAL   166     -24.252 -10.404   1.847  1.00 10.00      B   
ATOM   1867  HN  VAL   166     -24.145 -10.729   2.764  1.00 10.00      B   
ATOM   1868  CA  VAL   166     -23.212 -10.708   0.871  1.00 10.00      B   
ATOM   1869  CB  VAL   166     -21.849 -10.112   1.288  1.00 10.00      B   
ATOM   1870  CG1 VAL   166     -20.823 -10.266   0.172  1.00 10.00      B   
ATOM   1871  CG2 VAL   166     -21.991  -8.651   1.696  1.00 10.00      B   
ATOM   1872  C   VAL   166     -23.059 -12.220   0.745  1.00 10.00      B   
ATOM   1873  O   VAL   166     -22.980 -12.926   1.754  1.00 10.00      B   
ATOM   1874  N   LYS   167     -23.043 -12.717  -0.483  1.00 10.00      B   
ATOM   1875  HN  LYS   167     -23.133 -12.108  -1.253  1.00 10.00      B   
ATOM   1876  CA  LYS   167     -22.890 -14.146  -0.724  1.00 10.00      B   
ATOM   1877  CB  LYS   167     -24.022 -14.672  -1.606  1.00 10.00      B   
ATOM   1878  CG  LYS   167     -25.339 -14.873  -0.872  1.00 10.00      B   
ATOM   1879  CD  LYS   167     -25.286 -16.092   0.038  1.00 10.00      B   
ATOM   1880  CE  LYS   167     -26.614 -16.319   0.742  1.00 10.00      B   
ATOM   1881  NZ  LYS   167     -26.645 -17.626   1.451  1.00 10.00      B   
ATOM   1882  HZ1 LYS   167     -26.627 -18.407   0.763  1.00 10.00      B   
ATOM   1883  HZ2 LYS   167     -27.511 -17.704   2.015  1.00 10.00      B   
ATOM   1884  HZ3 LYS   167     -25.824 -17.718   2.082  1.00 10.00      B   
ATOM   1885  C   LYS   167     -21.531 -14.446  -1.348  1.00 10.00      B   
ATOM   1886  O   LYS   167     -21.025 -13.663  -2.153  1.00 10.00      B   
ATOM   1887  N   GLY   168     -20.952 -15.587  -0.983  1.00 10.00      B   
ATOM   1888  HN  GLY   168     -21.417 -16.182  -0.355  1.00 10.00      B   
ATOM   1889  CA  GLY   168     -19.642 -15.962  -1.494  1.00 10.00      B   
ATOM   1890  C   GLY   168     -19.670 -16.652  -2.848  1.00 10.00      B   
ATOM   1891  O   GLY   168     -18.776 -17.439  -3.167  1.00 10.00      B   
ATOM   1892  N   ASP   169     -20.683 -16.360  -3.648  1.00 10.00      B   
ATOM   1893  HN  ASP   169     -21.366 -15.726  -3.344  1.00 10.00      B   
ATOM   1894  CA  ASP   169     -20.804 -16.955  -4.972  1.00 10.00      B   
ATOM   1895  CB  ASP   169     -22.020 -17.887  -5.058  1.00 10.00      B   
ATOM   1896  CG  ASP   169     -23.348 -17.158  -5.130  1.00 10.00      B   
ATOM   1897  OD1 ASP   169     -23.747 -16.540  -4.120  1.00 10.00      B   
ATOM   1898  OD2 ASP   169     -24.009 -17.226  -6.189  1.00 10.00      B   
ATOM   1899  C   ASP   169     -20.862 -15.870  -6.038  1.00 10.00      B   
ATOM   1900  O   ASP   169     -21.423 -16.066  -7.117  1.00 10.00      B   
ATOM   1901  N   GLU   170     -20.239 -14.732  -5.725  1.00 10.00      B   
ATOM   1902  HN  GLU   170     -19.786 -14.667  -4.859  1.00 10.00      B   
ATOM   1903  CA  GLU   170     -20.197 -13.578  -6.625  1.00 10.00      B   
ATOM   1904  CB  GLU   170     -19.580 -13.937  -7.984  1.00 10.00      B   
ATOM   1905  CG  GLU   170     -18.140 -14.421  -7.902  1.00 10.00      B   
ATOM   1906  CD  GLU   170     -17.142 -13.285  -7.804  1.00 10.00      B   
ATOM   1907  OE1 GLU   170     -16.512 -12.962  -8.834  1.00 10.00      B   
ATOM   1908  OE2 GLU   170     -16.977 -12.720  -6.698  1.00 10.00      B   
ATOM   1909  C   GLU   170     -21.582 -12.971  -6.790  1.00 10.00      B   
ATOM   1910  O   GLU   170     -21.999 -12.621  -7.896  1.00 10.00      B   
ATOM   1911  N   GLU   171     -22.292 -12.856  -5.676  1.00 10.00      B   
ATOM   1912  HN  GLU   171     -21.899 -13.146  -4.827  1.00 10.00      B   
ATOM   1913  CA  GLU   171     -23.631 -12.299  -5.677  1.00 10.00      B   
ATOM   1914  CB  GLU   171     -24.674 -13.412  -5.747  1.00 10.00      B   
ATOM   1915  CG  GLU   171     -25.552 -13.347  -6.982  1.00 10.00      B   
ATOM   1916  CD  GLU   171     -26.638 -14.395  -6.976  1.00 10.00      B   
ATOM   1917  OE1 GLU   171     -27.416 -14.447  -6.000  1.00 10.00      B   
ATOM   1918  OE2 GLU   171     -26.737 -15.162  -7.955  1.00 10.00      B   
ATOM   1919  C   GLU   171     -23.861 -11.441  -4.441  1.00 10.00      B   
ATOM   1920  O   GLU   171     -23.266 -11.675  -3.385  1.00 10.00      B   
ATOM   1921  N   LEU   172     -24.725 -10.451  -4.579  1.00 10.00      B   
ATOM   1922  HN  LEU   172     -25.173 -10.322  -5.448  1.00 10.00      B   
ATOM   1923  CA  LEU   172     -25.040  -9.553  -3.486  1.00 10.00      B   
ATOM   1924  CB  LEU   172     -24.496  -8.150  -3.773  1.00 10.00      B   
ATOM   1925  CG  LEU   172     -22.978  -8.039  -3.951  1.00 10.00      B   
ATOM   1926  CD1 LEU   172     -22.609  -6.713  -4.593  1.00 10.00      B   
ATOM   1927  CD2 LEU   172     -22.266  -8.204  -2.615  1.00 10.00      B   
ATOM   1928  C   LEU   172     -26.542  -9.499  -3.252  1.00 10.00      B   
ATOM   1929  O   LEU   172     -27.333  -9.548  -4.196  1.00 10.00      B   
ATOM   1930  N   GLY   173     -26.927  -9.412  -1.988  1.00 10.00      B   
ATOM   1931  HN  GLY   173     -26.247  -9.401  -1.278  1.00 10.00      B   
ATOM   1932  CA  GLY   173     -28.329  -9.344  -1.636  1.00 10.00      B   
ATOM   1933  C   GLY   173     -28.623  -8.134  -0.777  1.00 10.00      B   
ATOM   1934  O   GLY   173     -28.827  -8.251   0.434  1.00 10.00      B   
ATOM   1935  N   GLY   174     -28.646  -6.969  -1.403  1.00 10.00      B   
ATOM   1936  HN  GLY   174     -28.504  -6.942  -2.376  1.00 10.00      B   
ATOM   1937  CA  GLY   174     -28.904  -5.745  -0.681  1.00 10.00      B   
ATOM   1938  C   GLY   174     -28.891  -4.545  -1.596  1.00 10.00      B   
ATOM   1939  O   GLY   174     -29.899  -4.233  -2.219  1.00 10.00      B   
ATOM   1940  N   ILE   175     -27.735  -3.892  -1.692  1.00 10.00      B   
ATOM   1941  HN  ILE   175     -26.967  -4.215  -1.181  1.00 10.00      B   
ATOM   1942  CA  ILE   175     -27.572  -2.710  -2.538  1.00 10.00      B   
ATOM   1943  CB  ILE   175     -27.571  -3.061  -4.049  1.00 10.00      B   
ATOM   1944  CG1 ILE   175     -26.734  -4.321  -4.310  1.00 10.00      B   
ATOM   1945  CG2 ILE   175     -27.037  -1.898  -4.876  1.00 10.00      B   
ATOM   1946  CD1 ILE   175     -25.265  -4.172  -3.969  1.00 10.00      B   
ATOM   1947  C   ILE   175     -28.638  -1.657  -2.221  1.00 10.00      B   
ATOM   1948  O   ILE   175     -29.337  -1.161  -3.106  1.00 10.00      B   
ATOM   1949  N   SER   176     -28.764  -1.342  -0.938  1.00 10.00      B   
ATOM   1950  HN  SER   176     -28.184  -1.783  -0.279  1.00 10.00      B   
ATOM   1951  CA  SER   176     -29.719  -0.350  -0.482  1.00 10.00      B   
ATOM   1952  CB  SER   176     -29.911  -0.468   1.033  1.00 10.00      B   
ATOM   1953  OG  SER   176     -30.045  -1.828   1.419  1.00 10.00      B   
ATOM   1954  HG  SER   176     -30.958  -2.103   1.290  1.00 10.00      B   
ATOM   1955  C   SER   176     -29.204   1.035  -0.846  1.00 10.00      B   
ATOM   1956  O   SER   176     -28.348   1.594  -0.158  1.00 10.00      B   
ATOM   1957  N   ILE   177     -29.702   1.564  -1.951  1.00 10.00      B   
ATOM   1958  HN  ILE   177     -30.370   1.063  -2.461  1.00 10.00      B   
ATOM   1959  CA  ILE   177     -29.283   2.869  -2.426  1.00 10.00      B   
ATOM   1960  CB  ILE   177     -29.251   2.932  -3.969  1.00 10.00      B   
ATOM   1961  CG1 ILE   177     -30.621   2.568  -4.553  1.00 10.00      B   
ATOM   1962  CG2 ILE   177     -28.171   2.009  -4.514  1.00 10.00      B   
ATOM   1963  CD1 ILE   177     -30.803   2.979  -5.998  1.00 10.00      B   
ATOM   1964  C   ILE   177     -30.182   3.975  -1.896  1.00 10.00      B   
ATOM   1965  O   ILE   177     -31.366   3.758  -1.623  1.00 10.00      B   
ATOM   1966  N   TYR   178     -29.597   5.150  -1.731  1.00 10.00      B   
ATOM   1967  HN  TYR   178     -28.637   5.229  -1.922  1.00 10.00      B   
ATOM   1968  CA  TYR   178     -30.314   6.320  -1.264  1.00 10.00      B   
ATOM   1969  CB  TYR   178     -29.808   6.753   0.112  1.00 10.00      B   
ATOM   1970  CG  TYR   178     -30.190   5.811   1.227  1.00 10.00      B   
ATOM   1971  CD1 TYR   178     -29.261   4.936   1.776  1.00 10.00      B   
ATOM   1972  CD2 TYR   178     -31.483   5.798   1.734  1.00 10.00      B   
ATOM   1973  CE1 TYR   178     -29.608   4.077   2.797  1.00 10.00      B   
ATOM   1974  CE2 TYR   178     -31.840   4.939   2.755  1.00 10.00      B   
ATOM   1975  CZ  TYR   178     -30.898   4.082   3.281  1.00 10.00      B   
ATOM   1976  OH  TYR   178     -31.249   3.230   4.298  1.00 10.00      B   
ATOM   1977  HH  TYR   178     -31.999   2.696   4.019  1.00 10.00      B   
ATOM   1978  C   TYR   178     -30.136   7.449  -2.264  1.00 10.00      B   
ATOM   1979  O   TYR   178     -29.218   8.264  -2.143  1.00 10.00      B   
ATOM   1980  N   ALA   179     -30.998   7.468  -3.269  1.00 10.00      B   
ATOM   1981  HN  ALA   179     -31.693   6.777  -3.309  1.00 10.00      B   
ATOM   1982  CA  ALA   179     -30.946   8.484  -4.311  1.00 10.00      B   
ATOM   1983  CB  ALA   179     -31.706   8.026  -5.547  1.00 10.00      B   
ATOM   1984  C   ALA   179     -31.494   9.811  -3.807  1.00 10.00      B   
ATOM   1985  O   ALA   179     -32.708   9.986  -3.683  1.00 10.00      B   
ATOM   1986  N   PHE   180     -30.595  10.731  -3.501  1.00 10.00      B   
ATOM   1987  HN  PHE   180     -29.641  10.521  -3.604  1.00 10.00      B   
ATOM   1988  CA  PHE   180     -30.979  12.041  -3.009  1.00 10.00      B   
ATOM   1989  CB  PHE   180     -30.319  12.319  -1.657  1.00 10.00      B   
ATOM   1990  CG  PHE   180     -31.057  11.747  -0.482  1.00 10.00      B   
ATOM   1991  CD1 PHE   180     -30.584  10.621   0.173  1.00 10.00      B   
ATOM   1992  CD2 PHE   180     -32.222  12.339  -0.029  1.00 10.00      B   
ATOM   1993  CE1 PHE   180     -31.261  10.098   1.258  1.00 10.00      B   
ATOM   1994  CE2 PHE   180     -32.905  11.823   1.055  1.00 10.00      B   
ATOM   1995  CZ  PHE   180     -32.424  10.699   1.699  1.00 10.00      B   
ATOM   1996  C   PHE   180     -30.574  13.120  -3.999  1.00 10.00      B   
ATOM   1997  O   PHE   180     -29.574  12.984  -4.707  1.00 10.00      B   
ATOM   1998  N   ASN   181     -31.360  14.180  -4.051  1.00 10.00      B   
ATOM   1999  HN  ASN   181     -32.156  14.213  -3.477  1.00 10.00      B   
ATOM   2000  CA  ASN   181     -31.078  15.299  -4.936  1.00 10.00      B   
ATOM   2001  CB  ASN   181     -32.274  15.608  -5.848  1.00 10.00      B   
ATOM   2002  CG  ASN   181     -33.583  15.806  -5.104  1.00 10.00      B   
ATOM   2003  OD1 ASN   181     -33.610  16.295  -3.972  1.00 10.00      B   
ATOM   2004  ND2 ASN   181     -34.682  15.423  -5.739  1.00 10.00      B   
ATOM   2005 HD21 ASN   181     -34.587  15.041  -6.642  1.00 10.00      B   
ATOM   2006 HD22 ASN   181     -35.544  15.538  -5.289  1.00 10.00      B   
ATOM   2007  C   ASN   181     -30.676  16.521  -4.117  1.00 10.00      B   
ATOM   2008  O   ASN   181     -30.618  16.451  -2.886  1.00 10.00      B   
ATOM   2009  N   GLU   182     -30.413  17.635  -4.790  1.00 10.00      B   
ATOM   2010  HN  GLU   182     -30.474  17.627  -5.772  1.00 10.00      B   
ATOM   2011  CA  GLU   182     -30.007  18.866  -4.114  1.00 10.00      B   
ATOM   2012  CB  GLU   182     -29.482  19.893  -5.122  1.00 10.00      B   
ATOM   2013  CG  GLU   182     -28.261  19.436  -5.908  1.00 10.00      B   
ATOM   2014  CD  GLU   182     -27.041  19.221  -5.034  1.00 10.00      B   
ATOM   2015  OE1 GLU   182     -26.146  20.098  -5.025  1.00 10.00      B   
ATOM   2016  OE2 GLU   182     -26.971  18.174  -4.352  1.00 10.00      B   
ATOM   2017  C   GLU   182     -31.132  19.469  -3.267  1.00 10.00      B   
ATOM   2018  O   GLU   182     -30.913  20.427  -2.524  1.00 10.00      B   
ATOM   2019  N   ASN   183     -32.323  18.894  -3.364  1.00 10.00      B   
ATOM   2020  HN  ASN   183     -32.434  18.122  -3.959  1.00 10.00      B   
ATOM   2021  CA  ASN   183     -33.473  19.376  -2.605  1.00 10.00      B   
ATOM   2022  CB  ASN   183     -34.704  19.506  -3.505  1.00 10.00      B   
ATOM   2023  CG  ASN   183     -34.586  20.655  -4.490  1.00 10.00      B   
ATOM   2024  OD1 ASN   183     -34.044  20.498  -5.584  1.00 10.00      B   
ATOM   2025  ND2 ASN   183     -35.095  21.815  -4.113  1.00 10.00      B   
ATOM   2026 HD21 ASN   183     -35.521  21.871  -3.227  1.00 10.00      B   
ATOM   2027 HD22 ASN   183     -35.031  22.572  -4.732  1.00 10.00      B   
ATOM   2028  C   ASN   183     -33.775  18.451  -1.433  1.00 10.00      B   
ATOM   2029  O   ASN   183     -34.782  18.615  -0.746  1.00 10.00      B   
ATOM   2030  N   ARG   184     -32.896  17.472  -1.224  1.00 10.00      B   
ATOM   2031  HN  ARG   184     -32.120  17.398  -1.821  1.00 10.00      B   
ATOM   2032  CA  ARG   184     -33.042  16.503  -0.139  1.00 10.00      B   
ATOM   2033  CB  ARG   184     -32.977  17.173   1.240  1.00 10.00      B   
ATOM   2034  CG  ARG   184     -31.567  17.329   1.784  1.00 10.00      B   
ATOM   2035  CD  ARG   184     -30.894  15.976   1.954  1.00 10.00      B   
ATOM   2036  NE  ARG   184     -29.492  16.098   2.347  1.00 10.00      B   
ATOM   2037  HE  ARG   184     -29.306  16.445   3.251  1.00 10.00      B   
ATOM   2038  CZ  ARG   184     -28.466  15.764   1.560  1.00 10.00      B   
ATOM   2039  NH1 ARG   184     -28.691  15.283   0.343  1.00 10.00      B   
ATOM   2040 HH11 ARG   184     -29.662  15.170  -0.004  1.00 10.00      B   
ATOM   2041 HH12 ARG   184     -27.884  15.021  -0.276  1.00 10.00      B   
ATOM   2042  NH2 ARG   184     -27.222  15.914   1.994  1.00 10.00      B   
ATOM   2043 HH21 ARG   184     -26.416  15.653   1.385  1.00 10.00      B   
ATOM   2044 HH22 ARG   184     -27.041  16.300   2.945  1.00 10.00      B   
ATOM   2045  C   ARG   184     -34.300  15.644  -0.279  1.00 10.00      B   
ATOM   2046  O   ARG   184     -34.825  15.128   0.708  1.00 10.00      B   
ATOM   2047  N   ARG   185     -34.776  15.488  -1.506  1.00 10.00      B   
ATOM   2048  HN  ARG   185     -34.319  15.924  -2.259  1.00 10.00      B   
ATOM   2049  CA  ARG   185     -35.956  14.678  -1.763  1.00 10.00      B   
ATOM   2050  CB  ARG   185     -36.780  15.253  -2.916  1.00 10.00      B   
ATOM   2051  CG  ARG   185     -37.569  16.502  -2.567  1.00 10.00      B   
ATOM   2052  CD  ARG   185     -38.637  16.784  -3.612  1.00 10.00      B   
ATOM   2053  NE  ARG   185     -38.065  17.038  -4.938  1.00 10.00      B   
ATOM   2054  HE  ARG   185     -37.413  17.768  -5.012  1.00 10.00      B   
ATOM   2055  CZ  ARG   185     -38.394  16.361  -6.042  1.00 10.00      B   
ATOM   2056  NH1 ARG   185     -39.290  15.385  -5.992  1.00 10.00      B   
ATOM   2057 HH11 ARG   185     -39.541  14.861  -6.858  1.00 10.00      B   
ATOM   2058 HH12 ARG   185     -39.752  15.134  -5.086  1.00 10.00      B   
ATOM   2059  NH2 ARG   185     -37.825  16.666  -7.199  1.00 10.00      B   
ATOM   2060 HH21 ARG   185     -38.078  16.142  -8.067  1.00 10.00      B   
ATOM   2061 HH22 ARG   185     -37.119  17.432  -7.250  1.00 10.00      B   
ATOM   2062  C   ARG   185     -35.549  13.249  -2.087  1.00 10.00      B   
ATOM   2063  O   ARG   185     -34.753  13.015  -2.998  1.00 10.00      B   
ATOM   2064  N   LEU   186     -36.071  12.305  -1.320  1.00 10.00      B   
ATOM   2065  HN  LEU   186     -36.666  12.560  -0.583  1.00 10.00      B   
ATOM   2066  CA  LEU   186     -35.772  10.896  -1.533  1.00 10.00      B   
ATOM   2067  CB  LEU   186     -36.300  10.065  -0.359  1.00 10.00      B   
ATOM   2068  CG  LEU   186     -35.983   8.568  -0.381  1.00 10.00      B   
ATOM   2069  CD1 LEU   186     -34.479   8.332  -0.380  1.00 10.00      B   
ATOM   2070  CD2 LEU   186     -36.636   7.867   0.801  1.00 10.00      B   
ATOM   2071  C   LEU   186     -36.385  10.415  -2.848  1.00 10.00      B   
ATOM   2072  O   LEU   186     -37.529  10.750  -3.172  1.00 10.00      B   
ATOM   2073  N   GLN   187     -35.616   9.658  -3.615  1.00 10.00      B   
ATOM   2074  HN  GLN   187     -34.701   9.452  -3.322  1.00 10.00      B   
ATOM   2075  CA  GLN   187     -36.092   9.141  -4.888  1.00 10.00      B   
ATOM   2076  CB  GLN   187     -35.209   9.635  -6.041  1.00 10.00      B   
ATOM   2077  CG  GLN   187     -35.321  11.126  -6.322  1.00 10.00      B   
ATOM   2078  CD  GLN   187     -36.682  11.515  -6.866  1.00 10.00      B   
ATOM   2079  OE1 GLN   187     -36.892  11.567  -8.079  1.00 10.00      B   
ATOM   2080  NE2 GLN   187     -37.621  11.787  -5.974  1.00 10.00      B   
ATOM   2081 HE21 GLN   187     -37.388  11.732  -5.022  1.00 10.00      B   
ATOM   2082 HE22 GLN   187     -38.523  12.005  -6.304  1.00 10.00      B   
ATOM   2083  C   GLN   187     -36.167   7.618  -4.887  1.00 10.00      B   
ATOM   2084  O   GLN   187     -37.232   7.036  -4.682  1.00 10.00      B   
ATOM   2085  N   SER   188     -35.030   6.976  -5.094  1.00 10.00      B   
ATOM   2086  HN  SER   188     -34.206   7.487  -5.219  1.00 10.00      B   
ATOM   2087  CA  SER   188     -34.981   5.527  -5.141  1.00 10.00      B   
ATOM   2088  CB  SER   188     -34.080   5.072  -6.286  1.00 10.00      B   
ATOM   2089  OG  SER   188     -34.507   5.635  -7.514  1.00 10.00      B   
ATOM   2090  HG  SER   188     -35.456   5.443  -7.640  1.00 10.00      B   
ATOM   2091  C   SER   188     -34.517   4.915  -3.826  1.00 10.00      B   
ATOM   2092  O   SER   188     -33.515   5.333  -3.247  1.00 10.00      B   
ATOM   2093  N   VAL   189     -35.279   3.931  -3.364  1.00 10.00      B   
ATOM   2094  HN  VAL   189     -36.088   3.691  -3.862  1.00 10.00      B   
ATOM   2095  CA  VAL   189     -34.975   3.197  -2.138  1.00 10.00      B   
ATOM   2096  CB  VAL   189     -35.909   3.593  -0.977  1.00 10.00      B   
ATOM   2097  CG1 VAL   189     -35.267   4.669  -0.120  1.00 10.00      B   
ATOM   2098  CG2 VAL   189     -37.268   4.049  -1.493  1.00 10.00      B   
ATOM   2099  C   VAL   189     -35.133   1.708  -2.411  1.00 10.00      B   
ATOM   2100  O   VAL   189     -35.654   0.954  -1.590  1.00 10.00      B   
ATOM   2101  N   ARG   190     -34.682   1.302  -3.588  1.00 10.00      B   
ATOM   2102  HN  ARG   190     -34.261   1.955  -4.179  1.00 10.00      B   
ATOM   2103  CA  ARG   190     -34.780  -0.086  -4.021  1.00 10.00      B   
ATOM   2104  CB  ARG   190     -34.517  -0.194  -5.526  1.00 10.00      B   
ATOM   2105  CG  ARG   190     -35.437   0.662  -6.383  1.00 10.00      B   
ATOM   2106  CD  ARG   190     -35.162   0.475  -7.870  1.00 10.00      B   
ATOM   2107  NE  ARG   190     -33.824   0.932  -8.253  1.00 10.00      B   
ATOM   2108  HE  ARG   190     -33.069   0.342  -8.024  1.00 10.00      B   
ATOM   2109  CZ  ARG   190     -33.580   2.073  -8.904  1.00 10.00      B   
ATOM   2110  NH1 ARG   190     -34.575   2.876  -9.253  1.00 10.00      B   
ATOM   2111 HH11 ARG   190     -35.573   2.624  -9.016  1.00 10.00      B   
ATOM   2112 HH12 ARG   190     -34.381   3.764  -9.765  1.00 10.00      B   
ATOM   2113  NH2 ARG   190     -32.336   2.413  -9.213  1.00 10.00      B   
ATOM   2114 HH21 ARG   190     -32.148   3.306  -9.719  1.00 10.00      B   
ATOM   2115 HH22 ARG   190     -31.542   1.791  -8.953  1.00 10.00      B   
ATOM   2116  C   ARG   190     -33.833  -1.001  -3.250  1.00 10.00      B   
ATOM   2117  O   ARG   190     -32.887  -0.544  -2.606  1.00 10.00      B   
ATOM   2118  N   TYR   191     -34.113  -2.295  -3.315  1.00 10.00      B   
ATOM   2119  HN  TYR   191     -34.896  -2.585  -3.830  1.00 10.00      B   
ATOM   2120  CA  TYR   191     -33.304  -3.304  -2.647  1.00 10.00      B   
ATOM   2121  CB  TYR   191     -34.071  -3.884  -1.449  1.00 10.00      B   
ATOM   2122  CG  TYR   191     -33.262  -4.808  -0.559  1.00 10.00      B   
ATOM   2123  CD1 TYR   191     -32.472  -4.303   0.467  1.00 10.00      B   
ATOM   2124  CD2 TYR   191     -33.295  -6.187  -0.740  1.00 10.00      B   
ATOM   2125  CE1 TYR   191     -31.738  -5.144   1.285  1.00 10.00      B   
ATOM   2126  CE2 TYR   191     -32.564  -7.034   0.073  1.00 10.00      B   
ATOM   2127  CZ  TYR   191     -31.788  -6.508   1.083  1.00 10.00      B   
ATOM   2128  OH  TYR   191     -31.054  -7.349   1.891  1.00 10.00      B   
ATOM   2129  HH  TYR   191     -30.401  -7.820   1.356  1.00 10.00      B   
ATOM   2130  C   TYR   191     -32.964  -4.407  -3.642  1.00 10.00      B   
ATOM   2131  O   TYR   191     -33.773  -5.300  -3.894  1.00 10.00      B   
ATOM   2132  N   ALA   192     -31.777  -4.329  -4.219  1.00 10.00      B   
ATOM   2133  HN  ALA   192     -31.167  -3.604  -3.960  1.00 10.00      B   
ATOM   2134  CA  ALA   192     -31.339  -5.309  -5.198  1.00 10.00      B   
ATOM   2135  CB  ALA   192     -30.220  -4.748  -6.063  1.00 10.00      B   
ATOM   2136  C   ALA   192     -30.911  -6.612  -4.531  1.00 10.00      B   
ATOM   2137  O   ALA   192     -29.736  -6.816  -4.222  1.00 10.00      B   
ATOM   2138  N   ALA   193     -31.881  -7.487  -4.296  1.00 10.00      B   
ATOM   2139  HN  ALA   193     -32.805  -7.245  -4.525  1.00 10.00      B   
ATOM   2140  CA  ALA   193     -31.616  -8.781  -3.679  1.00 10.00      B   
ATOM   2141  CB  ALA   193     -32.873  -9.318  -3.009  1.00 10.00      B   
ATOM   2142  C   ALA   193     -31.103  -9.769  -4.719  1.00 10.00      B   
ATOM   2143  O   ALA   193     -30.585 -10.835  -4.386  1.00 10.00      B   
ATOM   2144  N   THR   194     -31.251  -9.399  -5.984  1.00 10.00      B   
ATOM   2145  HN  THR   194     -31.669  -8.536  -6.179  1.00 10.00      B   
ATOM   2146  CA  THR   194     -30.816 -10.237  -7.090  1.00 10.00      B   
ATOM   2147  CB  THR   194     -31.973 -10.456  -8.083  1.00 10.00      B   
ATOM   2148  OG1 THR   194     -33.221 -10.448  -7.370  1.00 10.00      B   
ATOM   2149  HG1 THR   194     -33.218 -11.156  -6.708  1.00 10.00      B   
ATOM   2150  CG2 THR   194     -31.813 -11.786  -8.802  1.00 10.00      B   
ATOM   2151  C   THR   194     -29.638  -9.591  -7.820  1.00 10.00      B   
ATOM   2152  O   THR   194     -29.618  -9.513  -9.050  1.00 10.00      B   
ATOM   2153  N   ALA   195     -28.662  -9.116  -7.060  1.00 10.00      B   
ATOM   2154  HN  ALA   195     -28.725  -9.207  -6.084  1.00 10.00      B   
ATOM   2155  CA  ALA   195     -27.489  -8.480  -7.644  1.00 10.00      B   
ATOM   2156  CB  ALA   195     -26.927  -7.420  -6.708  1.00 10.00      B   
ATOM   2157  C   ALA   195     -26.429  -9.520  -7.985  1.00 10.00      B   
ATOM   2158  O   ALA   195     -25.666  -9.951  -7.122  1.00 10.00      B   
ATOM   2159  N   LYS   196     -26.411  -9.942  -9.241  1.00 10.00      B   
ATOM   2160  HN  LYS   196     -27.054  -9.569  -9.878  1.00 10.00      B   
ATOM   2161  CA  LYS   196     -25.451 -10.932  -9.706  1.00 10.00      B   
ATOM   2162  CB  LYS   196     -26.126 -11.917 -10.667  1.00 10.00      B   
ATOM   2163  CG  LYS   196     -27.302 -12.667 -10.065  1.00 10.00      B   
ATOM   2164  CD  LYS   196     -27.903 -13.649 -11.059  1.00 10.00      B   
ATOM   2165  CE  LYS   196     -29.104 -14.373 -10.469  1.00 10.00      B   
ATOM   2166  NZ  LYS   196     -28.707 -15.553  -9.655  1.00 10.00      B   
ATOM   2167  HZ1 LYS   196     -29.539 -15.967  -9.197  1.00 10.00      B   
ATOM   2168  HZ2 LYS   196     -28.023 -15.275  -8.912  1.00 10.00      B   
ATOM   2169  HZ3 LYS   196     -28.266 -16.275 -10.261  1.00 10.00      B   
ATOM   2170  C   LYS   196     -24.295 -10.238 -10.412  1.00 10.00      B   
ATOM   2171  O   LYS   196     -24.330  -9.025 -10.627  1.00 10.00      B   
ATOM   2172  N   PHE   197     -23.277 -11.003 -10.775  1.00 10.00      B   
ATOM   2173  HN  PHE   197     -23.302 -11.964 -10.578  1.00 10.00      B   
ATOM   2174  CA  PHE   197     -22.121 -10.451 -11.465  1.00 10.00      B   
ATOM   2175  CB  PHE   197     -20.887 -11.320 -11.221  1.00 10.00      B   
ATOM   2176  CG  PHE   197     -19.588 -10.569 -11.307  1.00 10.00      B   
ATOM   2177  CD1 PHE   197     -18.909 -10.206 -10.156  1.00 10.00      B   
ATOM   2178  CD2 PHE   197     -19.047 -10.224 -12.537  1.00 10.00      B   
ATOM   2179  CE1 PHE   197     -17.715  -9.514 -10.227  1.00 10.00      B   
ATOM   2180  CE2 PHE   197     -17.854  -9.532 -12.614  1.00 10.00      B   
ATOM   2181  CZ  PHE   197     -17.187  -9.177 -11.458  1.00 10.00      B   
ATOM   2182  C   PHE   197     -22.403 -10.367 -12.958  1.00 10.00      B   
ATOM   2183  O   PHE   197     -22.733 -11.373 -13.591  1.00 10.00      B   
ATOM   2184  N   ASP   198     -22.284  -9.172 -13.516  1.00 10.00      B   
ATOM   2185  HN  ASP   198     -22.013  -8.407 -12.960  1.00 10.00      B   
ATOM   2186  CA  ASP   198     -22.535  -8.959 -14.937  1.00 10.00      B   
ATOM   2187  CB  ASP   198     -23.826  -8.149 -15.127  1.00 10.00      B   
ATOM   2188  CG  ASP   198     -25.016  -9.015 -15.508  1.00 10.00      B   
ATOM   2189  OD1 ASP   198     -24.940  -9.725 -16.533  1.00 10.00      B   
ATOM   2190  OD2 ASP   198     -26.040  -8.987 -14.789  1.00 10.00      B   
ATOM   2191  C   ASP   198     -21.344  -8.248 -15.587  1.00 10.00      B   
ATOM   2192  O   ASP   198     -20.458  -7.760 -14.880  1.00 10.00      B   
ATOM   2193  N   PRO   199     -21.286  -8.204 -16.936  1.00 10.00      B   
ATOM   2194  CA  PRO   199     -20.193  -7.547 -17.675  1.00 10.00      B   
ATOM   2195  CB  PRO   199     -20.615  -7.673 -19.148  1.00 10.00      B   
ATOM   2196  CG  PRO   199     -22.066  -8.015 -19.110  1.00 10.00      B   
ATOM   2197  CD  PRO   199     -22.263  -8.810 -17.858  1.00 10.00      B   
ATOM   2198  C   PRO   199     -20.011  -6.072 -17.301  1.00 10.00      B   
ATOM   2199  O   PRO   199     -20.835  -5.488 -16.594  1.00 10.00      B   
ATOM   2200  N   GLU   200     -18.941  -5.470 -17.815  1.00 10.00      B   
ATOM   2201  HN  GLU   200     -18.347  -5.985 -18.402  1.00 10.00      B   
ATOM   2202  CA  GLU   200     -18.616  -4.069 -17.536  1.00 10.00      B   
ATOM   2203  CB  GLU   200     -17.251  -3.695 -18.116  1.00 10.00      B   
ATOM   2204  CG  GLU   200     -16.068  -4.347 -17.416  1.00 10.00      B   
ATOM   2205  CD  GLU   200     -14.746  -3.777 -17.880  1.00 10.00      B   
ATOM   2206  OE1 GLU   200     -14.063  -3.105 -17.075  1.00 10.00      B   
ATOM   2207  OE2 GLU   200     -14.387  -3.987 -19.060  1.00 10.00      B   
ATOM   2208  C   GLU   200     -19.684  -3.108 -18.045  1.00 10.00      B   
ATOM   2209  O   GLU   200     -19.682  -1.926 -17.698  1.00 10.00      B   
ATOM   2210  N   HIS   201     -20.581  -3.605 -18.884  1.00 10.00      B   
ATOM   2211  HN  HIS   201     -20.506  -4.539 -19.168  1.00 10.00      B   
ATOM   2212  CA  HIS   201     -21.659  -2.784 -19.410  1.00 10.00      B   
ATOM   2213  CB  HIS   201     -22.242  -3.398 -20.682  1.00 10.00      B   
ATOM   2214  CG  HIS   201     -22.753  -2.382 -21.654  1.00 10.00      B   
ATOM   2215  ND1 HIS   201     -23.747  -1.476 -21.347  1.00 10.00      B   
ATOM   2216  HD1 HIS   201     -24.212  -1.406 -20.484  1.00 10.00      B   
ATOM   2217  CD2 HIS   201     -22.385  -2.116 -22.929  1.00 10.00      B   
ATOM   2218  CE1 HIS   201     -23.970  -0.702 -22.392  1.00 10.00      B   
ATOM   2219  NE2 HIS   201     -23.157  -1.069 -23.363  1.00 10.00      B   
ATOM   2220  HE2 HIS   201     -23.103  -0.647 -24.248  1.00 10.00      B   
ATOM   2221  C   HIS   201     -22.749  -2.629 -18.358  1.00 10.00      B   
ATOM   2222  O   HIS   201     -23.697  -1.859 -18.528  1.00 10.00      B   
ATOM   2223  N   LYS   202     -22.609  -3.377 -17.276  1.00 10.00      B   
ATOM   2224  HN  LYS   202     -21.830  -3.977 -17.207  1.00 10.00      B   
ATOM   2225  CA  LYS   202     -23.559  -3.336 -16.178  1.00 10.00      B   
ATOM   2226  CB  LYS   202     -24.317  -4.660 -16.072  1.00 10.00      B   
ATOM   2227  CG  LYS   202     -25.410  -4.836 -17.116  1.00 10.00      B   
ATOM   2228  CD  LYS   202     -26.687  -4.120 -16.703  1.00 10.00      B   
ATOM   2229  CE  LYS   202     -27.771  -4.265 -17.758  1.00 10.00      B   
ATOM   2230  NZ  LYS   202     -29.127  -4.044 -17.193  1.00 10.00      B   
ATOM   2231  HZ1 LYS   202     -29.151  -3.163 -16.642  1.00 10.00      B   
ATOM   2232  HZ2 LYS   202     -29.385  -4.835 -16.571  1.00 10.00      B   
ATOM   2233  HZ3 LYS   202     -29.826  -3.982 -17.960  1.00 10.00      B   
ATOM   2234  C   LYS   202     -22.841  -3.023 -14.868  1.00 10.00      B   
ATOM   2235  O   LYS   202     -22.536  -3.920 -14.081  1.00 10.00      B   
ATOM   2236  N   VAL   203     -22.552  -1.744 -14.658  1.00 10.00      B   
ATOM   2237  HN  VAL   203     -22.802  -1.083 -15.339  1.00 10.00      B   
ATOM   2238  CA  VAL   203     -21.874  -1.293 -13.446  1.00 10.00      B   
ATOM   2239  CB  VAL   203     -21.362   0.155 -13.599  1.00 10.00      B   
ATOM   2240  CG1 VAL   203     -20.517   0.569 -12.404  1.00 10.00      B   
ATOM   2241  CG2 VAL   203     -20.577   0.312 -14.894  1.00 10.00      B   
ATOM   2242  C   VAL   203     -22.835  -1.365 -12.265  1.00 10.00      B   
ATOM   2243  O   VAL   203     -22.427  -1.574 -11.122  1.00 10.00      B   
ATOM   2244  N   TRP   204     -24.111  -1.180 -12.557  1.00 10.00      B   
ATOM   2245  HN  TRP   204     -24.364  -1.007 -13.487  1.00 10.00      B   
ATOM   2246  CA  TRP   204     -25.148  -1.235 -11.548  1.00 10.00      B   
ATOM   2247  CB  TRP   204     -25.565   0.174 -11.124  1.00 10.00      B   
ATOM   2248  CG  TRP   204     -26.274   0.205  -9.812  1.00 10.00      B   
ATOM   2249  CD1 TRP   204     -25.705   0.287  -8.576  1.00 10.00      B   
ATOM   2250  CD2 TRP   204     -27.687   0.141  -9.601  1.00 10.00      B   
ATOM   2251  NE1 TRP   204     -26.678   0.284  -7.608  1.00 10.00      B   
ATOM   2252  HE1 TRP   204     -26.519   0.334  -6.640  1.00 10.00      B   
ATOM   2253  CE2 TRP   204     -27.903   0.190  -8.213  1.00 10.00      B   
ATOM   2254  CE3 TRP   204     -28.790   0.048 -10.453  1.00 10.00      B   
ATOM   2255  CZ2 TRP   204     -29.179   0.149  -7.655  1.00 10.00      B   
ATOM   2256  CZ3 TRP   204     -30.054   0.006  -9.898  1.00 10.00      B   
ATOM   2257  CH2 TRP   204     -30.237   0.056  -8.513  1.00 10.00      B   
ATOM   2258  C   TRP   204     -26.338  -2.014 -12.094  1.00 10.00      B   
ATOM   2259  O   TRP   204     -26.988  -1.587 -13.053  1.00 10.00      B   
ATOM   2260  N   ARG   205     -26.602  -3.162 -11.498  1.00 10.00      B   
ATOM   2261  HN  ARG   205     -26.048  -3.443 -10.735  1.00 10.00      B   
ATOM   2262  CA  ARG   205     -27.693  -4.015 -11.932  1.00 10.00      B   
ATOM   2263  CB  ARG   205     -27.473  -5.446 -11.455  1.00 10.00      B   
ATOM   2264  CG  ARG   205     -26.661  -6.298 -12.409  1.00 10.00      B   
ATOM   2265  CD  ARG   205     -26.720  -7.761 -12.017  1.00 10.00      B   
ATOM   2266  NE  ARG   205     -28.072  -8.175 -11.642  1.00 10.00      B   
ATOM   2267  HE  ARG   205     -28.411  -7.867 -10.771  1.00 10.00      B   
ATOM   2268  CZ  ARG   205     -28.867  -8.922 -12.408  1.00 10.00      B   
ATOM   2269  NH1 ARG   205     -28.453  -9.341 -13.598  1.00 10.00      B   
ATOM   2270 HH11 ARG   205     -29.083  -9.922 -14.195  1.00 10.00      B   
ATOM   2271 HH12 ARG   205     -27.494  -9.090 -13.950  1.00 10.00      B   
ATOM   2272  NH2 ARG   205     -30.075  -9.250 -11.970  1.00 10.00      B   
ATOM   2273 HH21 ARG   205     -30.708  -9.834 -12.560  1.00 10.00      B   
ATOM   2274 HH22 ARG   205     -30.400  -8.923 -11.032  1.00 10.00      B   
ATOM   2275  C   ARG   205     -29.046  -3.516 -11.443  1.00 10.00      B   
ATOM   2276  O   ARG   205     -29.249  -3.307 -10.246  1.00 10.00      B   
ATOM   2277  N   LEU   206     -29.973  -3.348 -12.377  1.00 10.00      B   
ATOM   2278  HN  LEU   206     -29.748  -3.550 -13.313  1.00 10.00      B   
ATOM   2279  CA  LEU   206     -31.318  -2.893 -12.057  1.00 10.00      B   
ATOM   2280  CB  LEU   206     -31.941  -2.166 -13.256  1.00 10.00      B   
ATOM   2281  CG  LEU   206     -33.309  -1.511 -13.029  1.00 10.00      B   
ATOM   2282  CD1 LEU   206     -33.207  -0.382 -12.017  1.00 10.00      B   
ATOM   2283  CD2 LEU   206     -33.889  -1.007 -14.342  1.00 10.00      B   
ATOM   2284  C   LEU   206     -32.176  -4.089 -11.648  1.00 10.00      B   
ATOM   2285  O   LEU   206     -32.958  -4.616 -12.439  1.00 10.00      B   
ATOM   2286  N   SER   207     -31.986  -4.540 -10.418  1.00 10.00      B   
ATOM   2287  HN  SER   207     -31.328  -4.092  -9.842  1.00 10.00      B   
ATOM   2288  CA  SER   207     -32.729  -5.680  -9.898  1.00 10.00      B   
ATOM   2289  CB  SER   207     -31.752  -6.727  -9.366  1.00 10.00      B   
ATOM   2290  OG  SER   207     -30.603  -6.808 -10.196  1.00 10.00      B   
ATOM   2291  HG  SER   207     -30.609  -6.066 -10.813  1.00 10.00      B   
ATOM   2292  C   SER   207     -33.689  -5.244  -8.796  1.00 10.00      B   
ATOM   2293  O   SER   207     -33.316  -4.462  -7.920  1.00 10.00      B   
ATOM   2294  N   GLN   208     -34.917  -5.763  -8.847  1.00 10.00      B   
ATOM   2295  HN  GLN   208     -35.131  -6.396  -9.568  1.00 10.00      B   
ATOM   2296  CA  GLN   208     -35.960  -5.436  -7.864  1.00 10.00      B   
ATOM   2297  CB  GLN   208     -35.565  -5.861  -6.443  1.00 10.00      B   
ATOM   2298  CG  GLN   208     -35.173  -7.323  -6.301  1.00 10.00      B   
ATOM   2299  CD  GLN   208     -36.240  -8.281  -6.800  1.00 10.00      B   
ATOM   2300  OE1 GLN   208     -37.436  -7.989  -6.760  1.00 10.00      B   
ATOM   2301  NE2 GLN   208     -35.812  -9.435  -7.274  1.00 10.00      B   
ATOM   2302 HE21 GLN   208     -34.842  -9.606  -7.276  1.00 10.00      B   
ATOM   2303 HE22 GLN   208     -36.476 -10.077  -7.599  1.00 10.00      B   
ATOM   2304  C   GLN   208     -36.324  -3.953  -7.909  1.00 10.00      B   
ATOM   2305  O   GLN   208     -35.647  -3.108  -7.319  1.00 10.00      B   
ATOM   2306  N   VAL   209     -37.404  -3.637  -8.607  1.00 10.00      B   
ATOM   2307  HN  VAL   209     -37.940  -4.352  -9.015  1.00 10.00      B   
ATOM   2308  CA  VAL   209     -37.840  -2.254  -8.743  1.00 10.00      B   
ATOM   2309  CB  VAL   209     -38.370  -1.945 -10.162  1.00 10.00      B   
ATOM   2310  CG1 VAL   209     -38.466  -0.439 -10.388  1.00 10.00      B   
ATOM   2311  CG2 VAL   209     -37.480  -2.587 -11.218  1.00 10.00      B   
ATOM   2312  C   VAL   209     -38.903  -1.905  -7.706  1.00 10.00      B   
ATOM   2313  O   VAL   209     -40.080  -1.763  -8.029  1.00 10.00      B   
ATOM   2314  N   ASP   210     -38.481  -1.808  -6.456  1.00 10.00      B   
ATOM   2315  HN  ASP   210     -37.537  -1.974  -6.262  1.00 10.00      B   
ATOM   2316  CA  ASP   210     -39.378  -1.461  -5.358  1.00 10.00      B   
ATOM   2317  CB  ASP   210     -39.409  -2.572  -4.300  1.00 10.00      B   
ATOM   2318  CG  ASP   210     -40.053  -2.134  -2.996  1.00 10.00      B   
ATOM   2319  OD1 ASP   210     -41.131  -1.507  -3.037  1.00 10.00      B   
ATOM   2320  OD2 ASP   210     -39.478  -2.421  -1.919  1.00 10.00      B   
ATOM   2321  C   ASP   210     -38.928  -0.144  -4.738  1.00 10.00      B   
ATOM   2322  O   ASP   210     -37.947  -0.100  -3.993  1.00 10.00      B   
ATOM   2323  N   GLU   211     -39.630   0.929  -5.064  1.00 10.00      B   
ATOM   2324  HN  GLU   211     -40.414   0.831  -5.655  1.00 10.00      B   
ATOM   2325  CA  GLU   211     -39.278   2.246  -4.554  1.00 10.00      B   
ATOM   2326  CB  GLU   211     -38.189   2.865  -5.432  1.00 10.00      B   
ATOM   2327  CG  GLU   211     -38.642   3.135  -6.859  1.00 10.00      B   
ATOM   2328  CD  GLU   211     -37.520   3.603  -7.756  1.00 10.00      B   
ATOM   2329  OE1 GLU   211     -37.036   4.736  -7.571  1.00 10.00      B   
ATOM   2330  OE2 GLU   211     -37.113   2.836  -8.653  1.00 10.00      B   
ATOM   2331  C   GLU   211     -40.484   3.175  -4.524  1.00 10.00      B   
ATOM   2332  O   GLU   211     -41.575   2.812  -4.961  1.00 10.00      B   
ATOM   2333  N   SER   212     -40.270   4.373  -4.006  1.00 10.00      B   
ATOM   2334  HN  SER   212     -39.372   4.590  -3.679  1.00 10.00      B   
ATOM   2335  CA  SER   212     -41.304   5.392  -3.910  1.00 10.00      B   
ATOM   2336  CB  SER   212     -42.146   5.186  -2.647  1.00 10.00      B   
ATOM   2337  OG  SER   212     -42.601   3.846  -2.549  1.00 10.00      B   
ATOM   2338  HG  SER   212     -42.411   3.385  -3.377  1.00 10.00      B   
ATOM   2339  C   SER   212     -40.648   6.770  -3.883  1.00 10.00      B   
ATOM   2340  O   SER   212     -40.154   7.210  -2.843  1.00 10.00      B   
ATOM   2341  N   ASP   213     -40.622   7.438  -5.026  1.00 10.00      B   
ATOM   2342  HN  ASP   213     -41.043   7.049  -5.823  1.00 10.00      B   
ATOM   2343  CA  ASP   213     -40.002   8.755  -5.112  1.00 10.00      B   
ATOM   2344  CB  ASP   213     -39.528   9.077  -6.540  1.00 10.00      B   
ATOM   2345  CG  ASP   213     -40.397  10.086  -7.271  1.00 10.00      B   
ATOM   2346  OD1 ASP   213     -40.155  11.308  -7.139  1.00 10.00      B   
ATOM   2347  OD2 ASP   213     -41.319   9.660  -7.996  1.00 10.00      B   
ATOM   2348  C   ASP   213     -40.915   9.843  -4.564  1.00 10.00      B   
ATOM   2349  O   ASP   213     -42.118   9.866  -4.838  1.00 10.00      B   
ATOM   2350  N   LEU   214     -40.334  10.735  -3.777  1.00 10.00      B   
ATOM   2351  HN  LEU   214     -39.371  10.655  -3.596  1.00 10.00      B   
ATOM   2352  CA  LEU   214     -41.080  11.830  -3.180  1.00 10.00      B   
ATOM   2353  CB  LEU   214     -40.359  12.370  -1.943  1.00 10.00      B   
ATOM   2354  CG  LEU   214     -40.417  11.493  -0.691  1.00 10.00      B   
ATOM   2355  CD1 LEU   214     -39.558  12.084   0.414  1.00 10.00      B   
ATOM   2356  CD2 LEU   214     -41.853  11.331  -0.220  1.00 10.00      B   
ATOM   2357  C   LEU   214     -41.308  12.944  -4.194  1.00 10.00      B   
ATOM   2358  O   LEU   214     -40.702  14.016  -4.109  1.00 10.00      B   
ATOM   2359  N   THR   215     -42.169  12.673  -5.164  1.00 10.00      B   
ATOM   2360  HN  THR   215     -42.591  11.784  -5.193  1.00 10.00      B   
ATOM   2361  CA  THR   215     -42.496  13.636  -6.203  1.00 10.00      B   
ATOM   2362  CB  THR   215     -43.409  12.983  -7.253  1.00 10.00      B   
ATOM   2363  OG1 THR   215     -43.226  11.559  -7.198  1.00 10.00      B   
ATOM   2364  HG1 THR   215     -42.278  11.353  -7.263  1.00 10.00      B   
ATOM   2365  CG2 THR   215     -43.059  13.475  -8.648  1.00 10.00      B   
ATOM   2366  C   THR   215     -43.202  14.848  -5.603  1.00 10.00      B   
ATOM   2367  O   THR   215     -42.950  15.992  -5.993  1.00 10.00      B   
ATOM   2368  N   ASN   216     -44.073  14.582  -4.644  1.00 10.00      B   
ATOM   2369  HN  ASN   216     -44.214  13.648  -4.376  1.00 10.00      B   
ATOM   2370  CA  ASN   216     -44.832  15.618  -3.963  1.00 10.00      B   
ATOM   2371  CB  ASN   216     -46.245  15.701  -4.552  1.00 10.00      B   
ATOM   2372  CG  ASN   216     -46.312  16.523  -5.817  1.00 10.00      B   
ATOM   2373  OD1 ASN   216     -46.389  17.750  -5.768  1.00 10.00      B   
ATOM   2374  ND2 ASN   216     -46.291  15.853  -6.958  1.00 10.00      B   
ATOM   2375 HD21 ASN   216     -46.232  14.870  -6.920  1.00 10.00      B   
ATOM   2376 HD22 ASN   216     -46.346  16.361  -7.793  1.00 10.00      B   
ATOM   2377  C   ASN   216     -44.917  15.276  -2.481  1.00 10.00      B   
ATOM   2378  O   ASN   216     -44.547  14.169  -2.082  1.00 10.00      B   
ATOM   2379  N   PRO   217     -45.368  16.217  -1.634  1.00 10.00      B   
ATOM   2380  CA  PRO   217     -45.504  15.971  -0.192  1.00 10.00      B   
ATOM   2381  CB  PRO   217     -46.000  17.313   0.361  1.00 10.00      B   
ATOM   2382  CG  PRO   217     -46.563  18.032  -0.818  1.00 10.00      B   
ATOM   2383  CD  PRO   217     -45.743  17.595  -1.993  1.00 10.00      B   
ATOM   2384  C   PRO   217     -46.523  14.867   0.098  1.00 10.00      B   
ATOM   2385  O   PRO   217     -46.357  14.080   1.033  1.00 10.00      B   
ATOM   2386  N   LYS   218     -47.574  14.812  -0.709  1.00 10.00      B   
ATOM   2387  HN  LYS   218     -47.650  15.461  -1.441  1.00 10.00      B   
ATOM   2388  CA  LYS   218     -48.613  13.806  -0.540  1.00 10.00      B   
ATOM   2389  CB  LYS   218     -49.999  14.455  -0.511  1.00 10.00      B   
ATOM   2390  CG  LYS   218     -50.181  15.491   0.588  1.00 10.00      B   
ATOM   2391  CD  LYS   218     -50.015  14.876   1.967  1.00 10.00      B   
ATOM   2392  CE  LYS   218     -50.324  15.886   3.059  1.00 10.00      B   
ATOM   2393  NZ  LYS   218     -50.260  15.279   4.415  1.00 10.00      B   
ATOM   2394  HZ1 LYS   218     -49.271  15.200   4.726  1.00 10.00      B   
ATOM   2395  HZ2 LYS   218     -50.684  14.331   4.410  1.00 10.00      B   
ATOM   2396  HZ3 LYS   218     -50.778  15.869   5.093  1.00 10.00      B   
ATOM   2397  C   LYS   218     -48.540  12.763  -1.648  1.00 10.00      B   
ATOM   2398  O   LYS   218     -48.606  11.563  -1.389  1.00 10.00      B   
ATOM   2399  N   GLN   219     -48.405  13.227  -2.883  1.00 10.00      B   
ATOM   2400  HN  GLN   219     -48.372  14.195  -3.028  1.00 10.00      B   
ATOM   2401  CA  GLN   219     -48.313  12.333  -4.028  1.00 10.00      B   
ATOM   2402  CB  GLN   219     -48.657  13.077  -5.324  1.00 10.00      B   
ATOM   2403  CG  GLN   219     -48.773  12.183  -6.549  1.00 10.00      B   
ATOM   2404  CD  GLN   219     -47.476  12.067  -7.326  1.00 10.00      B   
ATOM   2405  OE1 GLN   219     -46.712  13.027  -7.439  1.00 10.00      B   
ATOM   2406  NE2 GLN   219     -47.216  10.893  -7.863  1.00 10.00      B   
ATOM   2407 HE21 GLN   219     -47.870  10.171  -7.736  1.00 10.00      B   
ATOM   2408 HE22 GLN   219     -46.374  10.783  -8.357  1.00 10.00      B   
ATOM   2409  C   GLN   219     -46.923  11.711  -4.112  1.00 10.00      B   
ATOM   2410  O   GLN   219     -45.922  12.410  -4.297  1.00 10.00      B   
ATOM   2411  N   ILE   220     -46.868  10.399  -3.972  1.00 10.00      B   
ATOM   2412  HN  ILE   220     -47.702   9.897  -3.834  1.00 10.00      B   
ATOM   2413  CA  ILE   220     -45.606   9.678  -4.023  1.00 10.00      B   
ATOM   2414  CB  ILE   220     -45.285   9.017  -2.663  1.00 10.00      B   
ATOM   2415  CG1 ILE   220     -45.316  10.063  -1.543  1.00 10.00      B   
ATOM   2416  CG2 ILE   220     -43.930   8.331  -2.706  1.00 10.00      B   
ATOM   2417  CD1 ILE   220     -45.391   9.475  -0.153  1.00 10.00      B   
ATOM   2418  C   ILE   220     -45.650   8.610  -5.109  1.00 10.00      B   
ATOM   2419  O   ILE   220     -46.401   7.635  -5.003  1.00 10.00      B   
ATOM   2420  N   THR   221     -44.867   8.805  -6.162  1.00 10.00      B   
ATOM   2421  HN  THR   221     -44.298   9.607  -6.199  1.00 10.00      B   
ATOM   2422  CA  THR   221     -44.820   7.851  -7.257  1.00 10.00      B   
ATOM   2423  CB  THR   221     -44.139   8.462  -8.500  1.00 10.00      B   
ATOM   2424  OG1 THR   221     -44.607   9.809  -8.695  1.00 10.00      B   
ATOM   2425  HG1 THR   221     -44.069  10.416  -8.158  1.00 10.00      B   
ATOM   2426  CG2 THR   221     -44.449   7.636  -9.738  1.00 10.00      B   
ATOM   2427  C   THR   221     -44.063   6.598  -6.818  1.00 10.00      B   
ATOM   2428  O   THR   221     -42.835   6.601  -6.706  1.00 10.00      B   
ATOM   2429  N   GLY   222     -44.807   5.538  -6.536  1.00 10.00      B   
ATOM   2430  HN  GLY   222     -45.780   5.595  -6.627  1.00 10.00      B   
ATOM   2431  CA  GLY   222     -44.194   4.307  -6.096  1.00 10.00      B   
ATOM   2432  C   GLY   222     -44.339   3.187  -7.103  1.00 10.00      B   
ATOM   2433  O   GLY   222     -45.329   3.120  -7.835  1.00 10.00      B   
ATOM   2434  N   SER   223     -43.357   2.308  -7.134  1.00 10.00      B   
ATOM   2435  HN  SER   223     -42.600   2.416  -6.518  1.00 10.00      B   
ATOM   2436  CA  SER   223     -43.361   1.181  -8.044  1.00 10.00      B   
ATOM   2437  CB  SER   223     -42.491   1.495  -9.263  1.00 10.00      B   
ATOM   2438  OG  SER   223     -41.413   2.352  -8.908  1.00 10.00      B   
ATOM   2439  HG  SER   223     -40.591   2.001  -9.273  1.00 10.00      B   
ATOM   2440  C   SER   223     -42.841  -0.059  -7.336  1.00 10.00      B   
ATOM   2441  O   SER   223     -41.840   0.005  -6.625  1.00 10.00      B   
ATOM   2442  N   GLN   224     -43.540  -1.173  -7.507  1.00 10.00      B   
ATOM   2443  HN  GLN   224     -44.349  -1.150  -8.062  1.00 10.00      B   
ATOM   2444  CA  GLN   224     -43.136  -2.430  -6.890  1.00 10.00      B   
ATOM   2445  CB  GLN   224     -44.077  -2.803  -5.737  1.00 10.00      B   
ATOM   2446  CG  GLN   224     -44.343  -1.661  -4.765  1.00 10.00      B   
ATOM   2447  CD  GLN   224     -44.691  -2.133  -3.370  1.00 10.00      B   
ATOM   2448  OE1 GLN   224     -45.857  -2.371  -3.053  1.00 10.00      B   
ATOM   2449  NE2 GLN   224     -43.683  -2.254  -2.517  1.00 10.00      B   
ATOM   2450 HE21 GLN   224     -42.768  -2.033  -2.835  1.00 10.00      B   
ATOM   2451 HE22 GLN   224     -43.878  -2.561  -1.607  1.00 10.00      B   
ATOM   2452  C   GLN   224     -43.102  -3.532  -7.944  1.00 10.00      B   
ATOM   2453  O   GLN   224     -43.928  -4.449  -7.946  1.00 10.00      B   
ATOM   2454  N   THR   225     -42.149  -3.417  -8.854  1.00 10.00      B   
ATOM   2455  HN  THR   225     -41.510  -2.669  -8.783  1.00 10.00      B   
ATOM   2456  CA  THR   225     -41.998  -4.372  -9.938  1.00 10.00      B   
ATOM   2457  CB  THR   225     -41.588  -3.653 -11.239  1.00 10.00      B   
ATOM   2458  OG1 THR   225     -42.322  -2.425 -11.353  1.00 10.00      B   
ATOM   2459  HG1 THR   225     -43.169  -2.517 -10.900  1.00 10.00      B   
ATOM   2460  CG2 THR   225     -41.884  -4.525 -12.450  1.00 10.00      B   
ATOM   2461  C   THR   225     -40.956  -5.430  -9.591  1.00 10.00      B   
ATOM   2462  O   THR   225     -39.913  -5.117  -9.011  1.00 10.00      B   
ATOM   2463  N   VAL   226     -41.245  -6.677  -9.953  1.00 10.00      B   
ATOM   2464  HN  VAL   226     -42.095  -6.852 -10.414  1.00 10.00      B   
ATOM   2465  CA  VAL   226     -40.347  -7.799  -9.685  1.00 10.00      B   
ATOM   2466  CB  VAL   226     -38.970  -7.629 -10.368  1.00 10.00      B   
ATOM   2467  CG1 VAL   226     -38.085  -8.838 -10.103  1.00 10.00      B   
ATOM   2468  CG2 VAL   226     -39.132  -7.403 -11.865  1.00 10.00      B   
ATOM   2469  C   VAL   226     -40.164  -8.016  -8.184  1.00 10.00      B   
ATOM   2470  O   VAL   226     -41.096  -7.807  -7.399  1.00 10.00      B   
ATOM   2471  N   ASN   233     -23.758   3.370  -6.925  1.00 10.00      B   
ATOM   2472  HN  ASN   233     -23.479   2.484  -6.605  1.00 10.00      B   
ATOM   2473  CA  ASN   233     -24.205   3.516  -8.305  1.00 10.00      B   
ATOM   2474  CB  ASN   233     -24.831   4.897  -8.509  1.00 10.00      B   
ATOM   2475  CG  ASN   233     -25.555   5.037  -9.834  1.00 10.00      B   
ATOM   2476  OD1 ASN   233     -26.114   4.071 -10.369  1.00 10.00      B   
ATOM   2477  ND2 ASN   233     -25.561   6.246 -10.372  1.00 10.00      B   
ATOM   2478 HD21 ASN   233     -25.104   6.971  -9.888  1.00 10.00      B   
ATOM   2479 HD22 ASN   233     -26.018   6.373 -11.229  1.00 10.00      B   
ATOM   2480  C   ASN   233     -23.038   3.321  -9.265  1.00 10.00      B   
ATOM   2481  O   ASN   233     -23.209   2.857 -10.393  1.00 10.00      B   
ATOM   2482  N   LEU   234     -21.848   3.670  -8.804  1.00 10.00      B   
ATOM   2483  HN  LEU   234     -21.779   4.027  -7.894  1.00 10.00      B   
ATOM   2484  CA  LEU   234     -20.641   3.544  -9.603  1.00 10.00      B   
ATOM   2485  CB  LEU   234     -20.147   4.922 -10.050  1.00 10.00      B   
ATOM   2486  CG  LEU   234     -20.694   5.436 -11.382  1.00 10.00      B   
ATOM   2487  CD1 LEU   234     -20.304   6.890 -11.587  1.00 10.00      B   
ATOM   2488  CD2 LEU   234     -20.181   4.583 -12.534  1.00 10.00      B   
ATOM   2489  C   LEU   234     -19.552   2.830  -8.815  1.00 10.00      B   
ATOM   2490  O   LEU   234     -18.374   3.171  -8.910  1.00 10.00      B   
ATOM   2491  N   THR   235     -19.955   1.839  -8.039  1.00 10.00      B   
ATOM   2492  HN  THR   235     -20.909   1.613  -8.004  1.00 10.00      B   
ATOM   2493  CA  THR   235     -19.018   1.074  -7.232  1.00 10.00      B   
ATOM   2494  CB  THR   235     -19.385   1.154  -5.737  1.00 10.00      B   
ATOM   2495  OG1 THR   235     -20.426   2.130  -5.552  1.00 10.00      B   
ATOM   2496  HG1 THR   235     -20.051   2.934  -5.168  1.00 10.00      B   
ATOM   2497  CG2 THR   235     -18.169   1.549  -4.909  1.00 10.00      B   
ATOM   2498  C   THR   235     -19.002  -0.390  -7.674  1.00 10.00      B   
ATOM   2499  O   THR   235     -19.741  -1.217  -7.141  1.00 10.00      B   
ATOM   2500  N   PRO   236     -18.167  -0.720  -8.676  1.00 10.00      B   
ATOM   2501  CA  PRO   236     -18.053  -2.083  -9.201  1.00 10.00      B   
ATOM   2502  CB  PRO   236     -17.170  -1.927 -10.449  1.00 10.00      B   
ATOM   2503  CG  PRO   236     -17.087  -0.461 -10.704  1.00 10.00      B   
ATOM   2504  CD  PRO   236     -17.266   0.203  -9.373  1.00 10.00      B   
ATOM   2505  C   PRO   236     -17.371  -3.009  -8.201  1.00 10.00      B   
ATOM   2506  O   PRO   236     -16.695  -2.546  -7.282  1.00 10.00      B   
ATOM   2507  N   ASP   237     -17.528  -4.312  -8.405  1.00 10.00      B   
ATOM   2508  HN  ASP   237     -18.061  -4.611  -9.176  1.00 10.00      B   
ATOM   2509  CA  ASP   237     -16.938  -5.317  -7.520  1.00 10.00      B   
ATOM   2510  CB  ASP   237     -17.276  -6.728  -8.002  1.00 10.00      B   
ATOM   2511  CG  ASP   237     -18.679  -7.154  -7.634  1.00 10.00      B   
ATOM   2512  OD1 ASP   237     -18.864  -7.702  -6.527  1.00 10.00      B   
ATOM   2513  OD2 ASP   237     -19.602  -6.945  -8.452  1.00 10.00      B   
ATOM   2514  C   ASP   237     -15.427  -5.161  -7.412  1.00 10.00      B   
ATOM   2515  O   ASP   237     -14.845  -5.389  -6.353  1.00 10.00      B   
ATOM   2516  N   LYS   238     -14.795  -4.753  -8.507  1.00 10.00      B   
ATOM   2517  HN  LYS   238     -15.314  -4.579  -9.322  1.00 10.00      B   
ATOM   2518  CA  LYS   238     -13.346  -4.568  -8.529  1.00 10.00      B   
ATOM   2519  CB  LYS   238     -12.825  -4.487  -9.965  1.00 10.00      B   
ATOM   2520  CG  LYS   238     -12.866  -5.804 -10.722  1.00 10.00      B   
ATOM   2521  CD  LYS   238     -11.839  -5.829 -11.844  1.00 10.00      B   
ATOM   2522  CE  LYS   238     -10.418  -5.881 -11.299  1.00 10.00      B   
ATOM   2523  NZ  LYS   238      -9.403  -5.822 -12.384  1.00 10.00      B   
ATOM   2524  HZ1 LYS   238      -9.489  -6.657 -12.998  1.00 10.00      B   
ATOM   2525  HZ2 LYS   238      -8.446  -5.802 -11.979  1.00 10.00      B   
ATOM   2526  HZ3 LYS   238      -9.542  -4.965 -12.958  1.00 10.00      B   
ATOM   2527  C   LYS   238     -12.906  -3.336  -7.739  1.00 10.00      B   
ATOM   2528  O   LYS   238     -11.712  -3.113  -7.549  1.00 10.00      B   
ATOM   2529  N   LEU   239     -13.865  -2.539  -7.286  1.00 10.00      B   
ATOM   2530  HN  LEU   239     -14.803  -2.763  -7.466  1.00 10.00      B   
ATOM   2531  CA  LEU   239     -13.560  -1.338  -6.518  1.00 10.00      B   
ATOM   2532  CB  LEU   239     -13.929  -0.081  -7.310  1.00 10.00      B   
ATOM   2533  CG  LEU   239     -13.019   0.267  -8.490  1.00 10.00      B   
ATOM   2534  CD1 LEU   239     -13.549   1.485  -9.230  1.00 10.00      B   
ATOM   2535  CD2 LEU   239     -11.594   0.507  -8.015  1.00 10.00      B   
ATOM   2536  C   LEU   239     -14.287  -1.354  -5.178  1.00 10.00      B   
ATOM   2537  O   LEU   239     -14.357  -0.339  -4.488  1.00 10.00      B   
ATOM   2538  N   GLY   240     -14.812  -2.517  -4.813  1.00 10.00      B   
ATOM   2539  HN  GLY   240     -14.709  -3.293  -5.404  1.00 10.00      B   
ATOM   2540  CA  GLY   240     -15.535  -2.652  -3.559  1.00 10.00      B   
ATOM   2541  C   GLY   240     -14.622  -2.900  -2.374  1.00 10.00      B   
ATOM   2542  O   GLY   240     -15.040  -2.782  -1.223  1.00 10.00      B   
ATOM   2543  N   VAL   241     -13.372  -3.242  -2.649  1.00 10.00      B   
ATOM   2544  HN  VAL   241     -13.084  -3.301  -3.584  1.00 10.00      B   
ATOM   2545  CA  VAL   241     -12.405  -3.508  -1.593  1.00 10.00      B   
ATOM   2546  CB  VAL   241     -11.372  -4.578  -2.015  1.00 10.00      B   
ATOM   2547  CG1 VAL   241     -10.450  -4.925  -0.854  1.00 10.00      B   
ATOM   2548  CG2 VAL   241     -12.070  -5.826  -2.537  1.00 10.00      B   
ATOM   2549  C   VAL   241     -11.685  -2.222  -1.200  1.00 10.00      B   
ATOM   2550  O   VAL   241     -10.697  -1.834  -1.822  1.00 10.00      B   
ATOM   2551  N   VAL   242     -12.196  -1.558  -0.174  1.00 10.00      B   
ATOM   2552  HN  VAL   242     -12.992  -1.915   0.276  1.00 10.00      B   
ATOM   2553  CA  VAL   242     -11.613  -0.310   0.303  1.00 10.00      B   
ATOM   2554  CB  VAL   242     -12.681   0.799   0.433  1.00 10.00      B   
ATOM   2555  CG1 VAL   242     -13.198   1.209  -0.939  1.00 10.00      B   
ATOM   2556  CG2 VAL   242     -13.827   0.344   1.327  1.00 10.00      B   
ATOM   2557  C   VAL   242     -10.923  -0.508   1.653  1.00 10.00      B   
ATOM   2558  O   VAL   242     -10.561   0.457   2.327  1.00 10.00      B   
ATOM   2559  N   ALA   243     -10.742  -1.764   2.039  1.00 10.00      B   
ATOM   2560  HN  ALA   243     -11.052  -2.489   1.458  1.00 10.00      B   
ATOM   2561  CA  ALA   243     -10.097  -2.089   3.307  1.00 10.00      B   
ATOM   2562  CB  ALA   243     -10.854  -3.197   4.020  1.00 10.00      B   
ATOM   2563  C   ALA   243      -8.638  -2.481   3.102  1.00 10.00      B   
ATOM   2564  O   ALA   243      -8.014  -3.083   3.977  1.00 10.00      B   
ATOM   2565  N   LEU   244      -8.096  -2.141   1.943  1.00 10.00      B   
ATOM   2566  HN  LEU   244      -8.637  -1.648   1.286  1.00 10.00      B   
ATOM   2567  CA  LEU   244      -6.708  -2.456   1.631  1.00 10.00      B   
ATOM   2568  CB  LEU   244      -6.582  -3.030   0.215  1.00 10.00      B   
ATOM   2569  CG  LEU   244      -5.255  -3.716  -0.124  1.00 10.00      B   
ATOM   2570  CD1 LEU   244      -4.980  -4.860   0.839  1.00 10.00      B   
ATOM   2571  CD2 LEU   244      -5.272  -4.222  -1.556  1.00 10.00      B   
ATOM   2572  C   LEU   244      -5.840  -1.214   1.790  1.00 10.00      B   
ATOM   2573  O   LEU   244      -5.936  -0.273   1.003  1.00 10.00      B   
ATOM   2574  N   ASP   245      -5.006  -1.214   2.824  1.00 10.00      B   
ATOM   2575  HN  ASP   245      -4.987  -1.995   3.415  1.00 10.00      B   
ATOM   2576  CA  ASP   245      -4.120  -0.086   3.112  1.00 10.00      B   
ATOM   2577  CB  ASP   245      -3.537  -0.179   4.526  1.00 10.00      B   
ATOM   2578  CG  ASP   245      -3.929   0.991   5.410  1.00 10.00      B   
ATOM   2579  OD1 ASP   245      -3.104   1.914   5.593  1.00 10.00      B   
ATOM   2580  OD2 ASP   245      -5.057   0.983   5.944  1.00 10.00      B   
ATOM   2581  C   ASP   245      -3.001   0.090   2.075  1.00 10.00      B   
ATOM   2582  O   ASP   245      -2.835   1.186   1.533  1.00 10.00      B   
ATOM   2583  N   PRO   246      -2.208  -0.971   1.780  1.00 10.00      B   
ATOM   2584  CA  PRO   246      -1.104  -0.884   0.812  1.00 10.00      B   
ATOM   2585  CB  PRO   246      -0.325  -2.178   1.054  1.00 10.00      B   
ATOM   2586  CG  PRO   246      -1.351  -3.138   1.535  1.00 10.00      B   
ATOM   2587  CD  PRO   246      -2.311  -2.329   2.360  1.00 10.00      B   
ATOM   2588  C   PRO   246      -1.578  -0.811  -0.643  1.00 10.00      B   
ATOM   2589  O   PRO   246      -2.740  -0.502  -0.913  1.00 10.00      B   
ATOM   2590  N   ASP   247      -0.662  -1.095  -1.570  1.00 10.00      B   
ATOM   2591  HN  ASP   247       0.240  -1.343  -1.281  1.00 10.00      B   
ATOM   2592  CA  ASP   247      -0.953  -1.060  -3.009  1.00 10.00      B   
ATOM   2593  CB  ASP   247       0.257  -1.542  -3.815  1.00 10.00      B   
ATOM   2594  CG  ASP   247       0.527  -0.690  -5.039  1.00 10.00      B   
ATOM   2595  OD1 ASP   247      -0.205  -0.824  -6.046  1.00 10.00      B   
ATOM   2596  OD2 ASP   247       1.477   0.122  -4.997  1.00 10.00      B   
ATOM   2597  C   ASP   247      -2.167  -1.913  -3.347  1.00 10.00      B   
ATOM   2598  O   ASP   247      -2.293  -3.046  -2.876  1.00 10.00      B   
ATOM   2599  N   ALA   248      -3.056  -1.370  -4.167  1.00 10.00      B   
ATOM   2600  HN  ALA   248      -2.887  -0.471  -4.527  1.00 10.00      B   
ATOM   2601  CA  ALA   248      -4.268  -2.076  -4.547  1.00 10.00      B   
ATOM   2602  CB  ALA   248      -5.494  -1.321  -4.054  1.00 10.00      B   
ATOM   2603  C   ALA   248      -4.348  -2.312  -6.053  1.00 10.00      B   
ATOM   2604  O   ALA   248      -4.348  -3.457  -6.513  1.00 10.00      B   
ATOM   2605  N   LEU   249      -4.423  -1.233  -6.823  1.00 10.00      B   
ATOM   2606  HN  LEU   249      -4.392  -0.344  -6.413  1.00 10.00      B   
ATOM   2607  CA  LEU   249      -4.524  -1.339  -8.271  1.00 10.00      B   
ATOM   2608  CB  LEU   249      -5.978  -1.585  -8.708  1.00 10.00      B   
ATOM   2609  CG  LEU   249      -6.950  -0.398  -8.648  1.00 10.00      B   
ATOM   2610  CD1 LEU   249      -8.173  -0.683  -9.505  1.00 10.00      B   
ATOM   2611  CD2 LEU   249      -7.371  -0.100  -7.217  1.00 10.00      B   
ATOM   2612  C   LEU   249      -3.944  -0.112  -8.967  1.00 10.00      B   
ATOM   2613  O   LEU   249      -3.360   0.757  -8.319  1.00 10.00      B   
ATOM   2614  N   SER   250      -4.117  -0.055 -10.285  1.00 10.00      B   
ATOM   2615  HN  SER   250      -4.602  -0.779 -10.732  1.00 10.00      B   
ATOM   2616  CA  SER   250      -3.615   1.043 -11.101  1.00 10.00      B   
ATOM   2617  CB  SER   250      -3.873   0.732 -12.577  1.00 10.00      B   
ATOM   2618  OG  SER   250      -4.734  -0.390 -12.702  1.00 10.00      B   
ATOM   2619  HG  SER   250      -5.626  -0.085 -12.905  1.00 10.00      B   
ATOM   2620  C   SER   250      -4.244   2.384 -10.723  1.00 10.00      B   
ATOM   2621  O   SER   250      -5.291   2.434 -10.069  1.00 10.00      B   
ATOM   2622  N   ILE   251      -3.605   3.465 -11.161  1.00 10.00      B   
ATOM   2623  HN  ILE   251      -2.792   3.346 -11.699  1.00 10.00      B   
ATOM   2624  CA  ILE   251      -4.063   4.823 -10.879  1.00 10.00      B   
ATOM   2625  CB  ILE   251      -3.130   5.869 -11.533  1.00 10.00      B   
ATOM   2626  CG1 ILE   251      -1.701   5.721 -10.995  1.00 10.00      B   
ATOM   2627  CG2 ILE   251      -3.645   7.283 -11.304  1.00 10.00      B   
ATOM   2628  CD1 ILE   251      -0.679   6.576 -11.716  1.00 10.00      B   
ATOM   2629  C   ILE   251      -5.500   5.047 -11.354  1.00 10.00      B   
ATOM   2630  O   ILE   251      -6.277   5.734 -10.694  1.00 10.00      B   
ATOM   2631  N   SER   252      -5.843   4.454 -12.492  1.00 10.00      B   
ATOM   2632  HN  SER   252      -5.173   3.920 -12.973  1.00 10.00      B   
ATOM   2633  CA  SER   252      -7.182   4.581 -13.061  1.00 10.00      B   
ATOM   2634  CB  SER   252      -7.287   3.713 -14.313  1.00 10.00      B   
ATOM   2635  OG  SER   252      -6.078   3.764 -15.053  1.00 10.00      B   
ATOM   2636  HG  SER   252      -6.274   4.026 -15.962  1.00 10.00      B   
ATOM   2637  C   SER   252      -8.266   4.193 -12.053  1.00 10.00      B   
ATOM   2638  O   SER   252      -9.248   4.918 -11.874  1.00 10.00      B   
ATOM   2639  N   GLY   253      -8.070   3.060 -11.382  1.00 10.00      B   
ATOM   2640  HN  GLY   253      -7.263   2.529 -11.563  1.00 10.00      B   
ATOM   2641  CA  GLY   253      -9.031   2.595 -10.399  1.00 10.00      B   
ATOM   2642  C   GLY   253      -8.993   3.412  -9.124  1.00 10.00      B   
ATOM   2643  O   GLY   253     -10.018   3.606  -8.468  1.00 10.00      B   
ATOM   2644  N   LEU   254      -7.807   3.900  -8.779  1.00 10.00      B   
ATOM   2645  HN  LEU   254      -7.031   3.712  -9.350  1.00 10.00      B   
ATOM   2646  CA  LEU   254      -7.626   4.711  -7.580  1.00 10.00      B   
ATOM   2647  CB  LEU   254      -6.137   4.903  -7.290  1.00 10.00      B   
ATOM   2648  CG  LEU   254      -5.350   3.638  -6.941  1.00 10.00      B   
ATOM   2649  CD1 LEU   254      -3.858   3.924  -6.960  1.00 10.00      B   
ATOM   2650  CD2 LEU   254      -5.773   3.107  -5.581  1.00 10.00      B   
ATOM   2651  C   LEU   254      -8.309   6.067  -7.743  1.00 10.00      B   
ATOM   2652  O   LEU   254      -8.663   6.721  -6.762  1.00 10.00      B   
ATOM   2653  N   HIS   255      -8.486   6.477  -8.992  1.00 10.00      B   
ATOM   2654  HN  HIS   255      -8.164   5.909  -9.727  1.00 10.00      B   
ATOM   2655  CA  HIS   255      -9.138   7.739  -9.312  1.00 10.00      B   
ATOM   2656  CB  HIS   255      -8.739   8.169 -10.731  1.00 10.00      B   
ATOM   2657  CG  HIS   255      -9.276   9.495 -11.175  1.00 10.00      B   
ATOM   2658  ND1 HIS   255      -8.659  10.691 -10.888  1.00 10.00      B   
ATOM   2659  HD1 HIS   255      -7.836  10.800 -10.361  1.00 10.00      B   
ATOM   2660  CD2 HIS   255     -10.366   9.807 -11.917  1.00 10.00      B   
ATOM   2661  CE1 HIS   255      -9.342  11.681 -11.430  1.00 10.00      B   
ATOM   2662  NE2 HIS   255     -10.378  11.167 -12.064  1.00 10.00      B   
ATOM   2663  HE2 HIS   255     -11.052  11.683 -12.560  1.00 10.00      B   
ATOM   2664  C   HIS   255     -10.652   7.570  -9.206  1.00 10.00      B   
ATOM   2665  O   HIS   255     -11.324   7.275 -10.195  1.00 10.00      B   
ATOM   2666  N   ASN   256     -11.179   7.725  -8.000  1.00 10.00      B   
ATOM   2667  HN  ASN   256     -10.589   7.949  -7.247  1.00 10.00      B   
ATOM   2668  CA  ASN   256     -12.615   7.572  -7.770  1.00 10.00      B   
ATOM   2669  CB  ASN   256     -12.932   6.177  -7.217  1.00 10.00      B   
ATOM   2670  CG  ASN   256     -14.405   5.822  -7.337  1.00 10.00      B   
ATOM   2671  OD1 ASN   256     -15.050   6.123  -8.342  1.00 10.00      B   
ATOM   2672  ND2 ASN   256     -14.950   5.181  -6.314  1.00 10.00      B   
ATOM   2673 HD21 ASN   256     -14.383   4.969  -5.538  1.00 10.00      B   
ATOM   2674 HD22 ASN   256     -15.899   4.945  -6.369  1.00 10.00      B   
ATOM   2675  C   ASN   256     -13.153   8.637  -6.821  1.00 10.00      B   
ATOM   2676  O   ASN   256     -14.308   9.045  -6.924  1.00 10.00      B   
ATOM   2677  N   TYR   257     -12.315   9.102  -5.905  1.00 10.00      B   
ATOM   2678  HN  TYR   257     -11.389   8.775  -5.886  1.00 10.00      B   
ATOM   2679  CA  TYR   257     -12.731  10.113  -4.942  1.00 10.00      B   
ATOM   2680  CB  TYR   257     -11.978   9.950  -3.620  1.00 10.00      B   
ATOM   2681  CG  TYR   257     -12.318   8.685  -2.863  1.00 10.00      B   
ATOM   2682  CD1 TYR   257     -11.714   7.476  -3.184  1.00 10.00      B   
ATOM   2683  CD2 TYR   257     -13.238   8.700  -1.822  1.00 10.00      B   
ATOM   2684  CE1 TYR   257     -12.016   6.319  -2.490  1.00 10.00      B   
ATOM   2685  CE2 TYR   257     -13.548   7.547  -1.123  1.00 10.00      B   
ATOM   2686  CZ  TYR   257     -12.931   6.360  -1.461  1.00 10.00      B   
ATOM   2687  OH  TYR   257     -13.225   5.207  -0.762  1.00 10.00      B   
ATOM   2688  HH  TYR   257     -14.174   5.172  -0.584  1.00 10.00      B   
ATOM   2689  C   TYR   257     -12.527  11.515  -5.508  1.00 10.00      B   
ATOM   2690  O   TYR   257     -11.720  12.296  -5.000  1.00 10.00      B   
ATOM   2691  N   VAL   258     -13.267  11.823  -6.564  1.00 10.00      B   
ATOM   2692  HN  VAL   258     -13.894  11.154  -6.921  1.00 10.00      B   
ATOM   2693  CA  VAL   258     -13.165  13.121  -7.217  1.00 10.00      B   
ATOM   2694  CB  VAL   258     -13.018  12.967  -8.746  1.00 10.00      B   
ATOM   2695  CG1 VAL   258     -12.642  14.291  -9.392  1.00 10.00      B   
ATOM   2696  CG2 VAL   258     -11.993  11.897  -9.078  1.00 10.00      B   
ATOM   2697  C   VAL   258     -14.380  13.994  -6.918  1.00 10.00      B   
ATOM   2698  O   VAL   258     -14.250  15.092  -6.380  1.00 10.00      B   
ATOM   2699  N   LYS   259     -15.560  13.494  -7.257  1.00 10.00      B   
ATOM   2700  HN  LYS   259     -15.603  12.601  -7.664  1.00 10.00      B   
ATOM   2701  CA  LYS   259     -16.799  14.235  -7.042  1.00 10.00      B   
ATOM   2702  CB  LYS   259     -17.876  13.773  -8.025  1.00 10.00      B   
ATOM   2703  CG  LYS   259     -17.456  13.836  -9.483  1.00 10.00      B   
ATOM   2704  CD  LYS   259     -18.485  13.169 -10.377  1.00 10.00      B   
ATOM   2705  CE  LYS   259     -17.956  12.991 -11.789  1.00 10.00      B   
ATOM   2706  NZ  LYS   259     -18.837  12.114 -12.601  1.00 10.00      B   
ATOM   2707  HZ1 LYS   259     -18.424  11.961 -13.540  1.00 10.00      B   
ATOM   2708  HZ2 LYS   259     -19.771  12.550 -12.713  1.00 10.00      B   
ATOM   2709  HZ3 LYS   259     -18.954  11.190 -12.132  1.00 10.00      B   
ATOM   2710  C   LYS   259     -17.302  14.081  -5.613  1.00 10.00      B   
ATOM   2711  O   LYS   259     -18.305  14.682  -5.228  1.00 10.00      B   
ATOM   2712  N   TYR   260     -16.603  13.276  -4.826  1.00 10.00      B   
ATOM   2713  HN  TYR   260     -15.803  12.838  -5.182  1.00 10.00      B   
ATOM   2714  CA  TYR   260     -16.994  13.049  -3.440  1.00 10.00      B   
ATOM   2715  CB  TYR   260     -16.649  11.623  -2.985  1.00 10.00      B   
ATOM   2716  CG  TYR   260     -17.043  10.528  -3.959  1.00 10.00      B   
ATOM   2717  CD1 TYR   260     -16.355   9.320  -3.982  1.00 10.00      B   
ATOM   2718  CD2 TYR   260     -18.091  10.699  -4.857  1.00 10.00      B   
ATOM   2719  CE1 TYR   260     -16.699   8.318  -4.871  1.00 10.00      B   
ATOM   2720  CE2 TYR   260     -18.440   9.702  -5.745  1.00 10.00      B   
ATOM   2721  CZ  TYR   260     -17.741   8.516  -5.749  1.00 10.00      B   
ATOM   2722  OH  TYR   260     -18.085   7.525  -6.639  1.00 10.00      B   
ATOM   2723  HH  TYR   260     -18.614   6.849  -6.179  1.00 10.00      B   
ATOM   2724  C   TYR   260     -16.335  14.073  -2.523  1.00 10.00      B   
ATOM   2725  O   TYR   260     -15.530  14.894  -2.978  1.00 10.00      B   
ATOM   2726  N   ALA   268      -9.463  12.299   0.565  1.00 10.00      B   
ATOM   2727  HN  ALA   268      -9.352  13.242   0.304  1.00 10.00      B   
ATOM   2728  CA  ALA   268      -8.702  11.276  -0.138  1.00 10.00      B   
ATOM   2729  CB  ALA   268      -8.998  11.334  -1.627  1.00 10.00      B   
ATOM   2730  C   ALA   268      -7.210  11.447   0.119  1.00 10.00      B   
ATOM   2731  O   ALA   268      -6.375  10.956  -0.644  1.00 10.00      B   
ATOM   2732  N   GLY   269      -6.889  12.126   1.214  1.00 10.00      B   
ATOM   2733  HN  GLY   269      -7.607  12.466   1.789  1.00 10.00      B   
ATOM   2734  CA  GLY   269      -5.502  12.374   1.573  1.00 10.00      B   
ATOM   2735  C   GLY   269      -4.676  11.106   1.703  1.00 10.00      B   
ATOM   2736  O   GLY   269      -3.549  11.040   1.209  1.00 10.00      B   
ATOM   2737  N   ARG   270      -5.237  10.094   2.355  1.00 10.00      B   
ATOM   2738  HN  ARG   270      -6.145  10.201   2.716  1.00 10.00      B   
ATOM   2739  CA  ARG   270      -4.538   8.829   2.549  1.00 10.00      B   
ATOM   2740  CB  ARG   270      -5.297   7.940   3.536  1.00 10.00      B   
ATOM   2741  CG  ARG   270      -4.400   7.225   4.533  1.00 10.00      B   
ATOM   2742  CD  ARG   270      -4.623   7.736   5.948  1.00 10.00      B   
ATOM   2743  NE  ARG   270      -4.384   9.178   6.067  1.00 10.00      B   
ATOM   2744  HE  ARG   270      -4.750   9.755   5.360  1.00 10.00      B   
ATOM   2745  CZ  ARG   270      -3.727   9.742   7.079  1.00 10.00      B   
ATOM   2746  NH1 ARG   270      -3.247   8.994   8.060  1.00 10.00      B   
ATOM   2747 HH11 ARG   270      -2.733   9.430   8.855  1.00 10.00      B   
ATOM   2748 HH12 ARG   270      -3.382   7.958   8.044  1.00 10.00      B   
ATOM   2749  NH2 ARG   270      -3.550  11.060   7.108  1.00 10.00      B   
ATOM   2750 HH21 ARG   270      -3.931  11.661   6.340  1.00 10.00      B   
ATOM   2751 HH22 ARG   270      -3.033  11.500   7.897  1.00 10.00      B   
ATOM   2752  C   ARG   270      -4.355   8.104   1.220  1.00 10.00      B   
ATOM   2753  O   ARG   270      -3.323   7.476   0.976  1.00 10.00      B   
ATOM   2754  N   TYR   271      -5.359   8.207   0.361  1.00 10.00      B   
ATOM   2755  HN  TYR   271      -6.147   8.731   0.611  1.00 10.00      B   
ATOM   2756  CA  TYR   271      -5.314   7.568  -0.947  1.00 10.00      B   
ATOM   2757  CB  TYR   271      -6.678   7.655  -1.633  1.00 10.00      B   
ATOM   2758  CG  TYR   271      -7.760   6.837  -0.969  1.00 10.00      B   
ATOM   2759  CD1 TYR   271      -8.871   7.449  -0.406  1.00 10.00      B   
ATOM   2760  CD2 TYR   271      -7.677   5.452  -0.914  1.00 10.00      B   
ATOM   2761  CE1 TYR   271      -9.870   6.706   0.188  1.00 10.00      B   
ATOM   2762  CE2 TYR   271      -8.670   4.699  -0.319  1.00 10.00      B   
ATOM   2763  CZ  TYR   271      -9.766   5.332   0.230  1.00 10.00      B   
ATOM   2764  OH  TYR   271     -10.768   4.589   0.810  1.00 10.00      B   
ATOM   2765  HH  TYR   271     -11.616   4.831   0.408  1.00 10.00      B   
ATOM   2766  C   TYR   271      -4.247   8.219  -1.819  1.00 10.00      B   
ATOM   2767  O   TYR   271      -3.414   7.536  -2.416  1.00 10.00      B   
ATOM   2768  N   GLN   272      -4.268   9.545  -1.872  1.00 10.00      B   
ATOM   2769  HN  GLN   272      -4.961  10.033  -1.373  1.00 10.00      B   
ATOM   2770  CA  GLN   272      -3.301  10.296  -2.660  1.00 10.00      B   
ATOM   2771  CB  GLN   272      -3.635  11.789  -2.647  1.00 10.00      B   
ATOM   2772  CG  GLN   272      -4.981  12.123  -3.274  1.00 10.00      B   
ATOM   2773  CD  GLN   272      -5.386  13.568  -3.060  1.00 10.00      B   
ATOM   2774  OE1 GLN   272      -4.991  14.201  -2.080  1.00 10.00      B   
ATOM   2775  NE2 GLN   272      -6.187  14.098  -3.970  1.00 10.00      B   
ATOM   2776 HE21 GLN   272      -6.474  13.537  -4.720  1.00 10.00      B   
ATOM   2777 HE22 GLN   272      -6.464  15.034  -3.855  1.00 10.00      B   
ATOM   2778  C   GLN   272      -1.885  10.062  -2.145  1.00 10.00      B   
ATOM   2779  O   GLN   272      -0.940   9.963  -2.927  1.00 10.00      B   
ATOM   2780  N   LEU   273      -1.749   9.958  -0.825  1.00 10.00      B   
ATOM   2781  HN  LEU   273      -2.544  10.052  -0.254  1.00 10.00      B   
ATOM   2782  CA  LEU   273      -0.457   9.718  -0.200  1.00 10.00      B   
ATOM   2783  CB  LEU   273      -0.601   9.690   1.323  1.00 10.00      B   
ATOM   2784  CG  LEU   273       0.691   9.525   2.122  1.00 10.00      B   
ATOM   2785  CD1 LEU   273       1.515  10.802   2.083  1.00 10.00      B   
ATOM   2786  CD2 LEU   273       0.382   9.123   3.555  1.00 10.00      B   
ATOM   2787  C   LEU   273       0.137   8.404  -0.696  1.00 10.00      B   
ATOM   2788  O   LEU   273       1.337   8.315  -0.956  1.00 10.00      B   
ATOM   2789  N   ASN   274      -0.716   7.390  -0.831  1.00 10.00      B   
ATOM   2790  HN  ASN   274      -1.660   7.532  -0.602  1.00 10.00      B   
ATOM   2791  CA  ASN   274      -0.289   6.074  -1.308  1.00 10.00      B   
ATOM   2792  CB  ASN   274      -1.427   5.054  -1.187  1.00 10.00      B   
ATOM   2793  CG  ASN   274      -1.440   4.325   0.144  1.00 10.00      B   
ATOM   2794  OD1 ASN   274      -0.802   3.285   0.304  1.00 10.00      B   
ATOM   2795  ND2 ASN   274      -2.177   4.859   1.105  1.00 10.00      B   
ATOM   2796 HD21 ASN   274      -2.674   5.684   0.911  1.00 10.00      B   
ATOM   2797 HD22 ASN   274      -2.203   4.403   1.975  1.00 10.00      B   
ATOM   2798  C   ASN   274       0.185   6.155  -2.754  1.00 10.00      B   
ATOM   2799  O   ASN   274       1.177   5.533  -3.138  1.00 10.00      B   
ATOM   2800  N   MET   275      -0.520   6.947  -3.548  1.00 10.00      B   
ATOM   2801  HN  MET   275      -1.292   7.423  -3.177  1.00 10.00      B   
ATOM   2802  CA  MET   275      -0.184   7.127  -4.953  1.00 10.00      B   
ATOM   2803  CB  MET   275      -1.280   7.923  -5.666  1.00 10.00      B   
ATOM   2804  CG  MET   275      -2.636   7.240  -5.692  1.00 10.00      B   
ATOM   2805  SD  MET   275      -3.950   8.336  -6.261  1.00 10.00      B   
ATOM   2806  CE  MET   275      -3.361   8.758  -7.901  1.00 10.00      B   
ATOM   2807  C   MET   275       1.155   7.841  -5.104  1.00 10.00      B   
ATOM   2808  O   MET   275       1.997   7.438  -5.908  1.00 10.00      B   
ATOM   2809  N   TRP   276       1.351   8.891  -4.312  1.00 10.00      B   
ATOM   2810  HN  TRP   276       0.646   9.146  -3.674  1.00 10.00      B   
ATOM   2811  CA  TRP   276       2.582   9.670  -4.361  1.00 10.00      B   
ATOM   2812  CB  TRP   276       2.447  10.970  -3.555  1.00 10.00      B   
ATOM   2813  CG  TRP   276       1.692  12.053  -4.270  1.00 10.00      B   
ATOM   2814  CD1 TRP   276       0.403  12.438  -4.047  1.00 10.00      B   
ATOM   2815  CD2 TRP   276       2.185  12.896  -5.319  1.00 10.00      B   
ATOM   2816  NE1 TRP   276       0.060  13.463  -4.891  1.00 10.00      B   
ATOM   2817  HE1 TRP   276      -0.814  13.909  -4.920  1.00 10.00      B   
ATOM   2818  CE2 TRP   276       1.138  13.766  -5.682  1.00 10.00      B   
ATOM   2819  CE3 TRP   276       3.412  13.003  -5.982  1.00 10.00      B   
ATOM   2820  CZ2 TRP   276       1.279  14.722  -6.685  1.00 10.00      B   
ATOM   2821  CZ3 TRP   276       3.550  13.955  -6.973  1.00 10.00      B   
ATOM   2822  CH2 TRP   276       2.489  14.803  -7.316  1.00 10.00      B   
ATOM   2823  C   TRP   276       3.789   8.864  -3.881  1.00 10.00      B   
ATOM   2824  O   TRP   276       4.861   8.928  -4.480  1.00 10.00      B   
ATOM   2825  N   SER   277       3.611   8.096  -2.814  1.00 10.00      B   
ATOM   2826  HN  SER   277       2.731   8.070  -2.383  1.00 10.00      B   
ATOM   2827  CA  SER   277       4.696   7.293  -2.266  1.00 10.00      B   
ATOM   2828  CB  SER   277       4.291   6.678  -0.926  1.00 10.00      B   
ATOM   2829  OG  SER   277       2.965   6.189  -0.971  1.00 10.00      B   
ATOM   2830  HG  SER   277       2.356   6.889  -0.699  1.00 10.00      B   
ATOM   2831  C   SER   277       5.148   6.210  -3.242  1.00 10.00      B   
ATOM   2832  O   SER   277       6.341   5.940  -3.371  1.00 10.00      B   
ATOM   2833  N   LYS   278       4.194   5.609  -3.943  1.00 10.00      B   
ATOM   2834  HN  LYS   278       3.259   5.877  -3.805  1.00 10.00      B   
ATOM   2835  CA  LYS   278       4.503   4.554  -4.899  1.00 10.00      B   
ATOM   2836  CB  LYS   278       3.228   3.942  -5.474  1.00 10.00      B   
ATOM   2837  CG  LYS   278       3.481   2.739  -6.369  1.00 10.00      B   
ATOM   2838  CD  LYS   278       2.256   2.387  -7.193  1.00 10.00      B   
ATOM   2839  CE  LYS   278       1.944   3.470  -8.208  1.00 10.00      B   
ATOM   2840  NZ  LYS   278       0.746   3.138  -9.016  1.00 10.00      B   
ATOM   2841  HZ1 LYS   278       0.930   2.290  -9.601  1.00 10.00      B   
ATOM   2842  HZ2 LYS   278       0.510   3.930  -9.643  1.00 10.00      B   
ATOM   2843  HZ3 LYS   278      -0.065   2.947  -8.393  1.00 10.00      B   
ATOM   2844  C   LYS   278       5.394   5.063  -6.031  1.00 10.00      B   
ATOM   2845  O   LYS   278       6.329   4.381  -6.453  1.00 10.00      B   
ATOM   2846  N   ILE   279       5.107   6.265  -6.518  1.00 10.00      B   
ATOM   2847  HN  ILE   279       4.353   6.770  -6.142  1.00 10.00      B   
ATOM   2848  CA  ILE   279       5.892   6.845  -7.603  1.00 10.00      B   
ATOM   2849  CB  ILE   279       5.118   7.910  -8.414  1.00 10.00      B   
ATOM   2850  CG1 ILE   279       4.734   9.105  -7.537  1.00 10.00      B   
ATOM   2851  CG2 ILE   279       3.884   7.293  -9.061  1.00 10.00      B   
ATOM   2852  CD1 ILE   279       4.206  10.290  -8.316  1.00 10.00      B   
ATOM   2853  C   ILE   279       7.215   7.415  -7.096  1.00 10.00      B   
ATOM   2854  O   ILE   279       8.105   7.743  -7.882  1.00 10.00      B   
ATOM   2855  N   PHE   280       7.341   7.532  -5.779  1.00 10.00      B   
ATOM   2856  HN  PHE   280       6.591   7.277  -5.199  1.00 10.00      B   
ATOM   2857  CA  PHE   280       8.564   8.042  -5.174  1.00 10.00      B   
ATOM   2858  CB  PHE   280       8.268   8.818  -3.889  1.00 10.00      B   
ATOM   2859  CG  PHE   280       7.731  10.203  -4.121  1.00 10.00      B   
ATOM   2860  CD1 PHE   280       7.889  10.829  -5.347  1.00 10.00      B   
ATOM   2861  CD2 PHE   280       7.068  10.878  -3.112  1.00 10.00      B   
ATOM   2862  CE1 PHE   280       7.396  12.102  -5.561  1.00 10.00      B   
ATOM   2863  CE2 PHE   280       6.572  12.152  -3.320  1.00 10.00      B   
ATOM   2864  CZ  PHE   280       6.737  12.765  -4.546  1.00 10.00      B   
ATOM   2865  C   PHE   280       9.540   6.905  -4.904  1.00 10.00      B   
ATOM   2866  O   PHE   280      10.708   7.141  -4.602  1.00 10.00      B   
ATOM   2867  N   GLN   281       9.044   5.674  -5.034  1.00 10.00      B   
ATOM   2868  HN  GLN   281       8.096   5.571  -5.270  1.00 10.00      B   
ATOM   2869  CA  GLN   281       9.853   4.471  -4.825  1.00 10.00      B   
ATOM   2870  CB  GLN   281       9.056   3.207  -5.185  1.00 10.00      B   
ATOM   2871  CG  GLN   281       9.807   1.896  -5.010  1.00 10.00      B   
ATOM   2872  CD  GLN   281      10.369   1.708  -3.614  1.00 10.00      B   
ATOM   2873  OE1 GLN   281       9.879   2.288  -2.645  1.00 10.00      B   
ATOM   2874  NE2 GLN   281      11.402   0.892  -3.500  1.00 10.00      B   
ATOM   2875 HE21 GLN   281      11.739   0.458  -4.312  1.00 10.00      B   
ATOM   2876 HE22 GLN   281      11.783   0.748  -2.609  1.00 10.00      B   
ATOM   2877  C   GLN   281      11.195   4.523  -5.573  1.00 10.00      B   
ATOM   2878  O   GLN   281      12.242   4.293  -4.965  1.00 10.00      B   
ATOM   2879  N   PRO   282      11.198   4.816  -6.899  1.00 10.00      B   
ATOM   2880  CA  PRO   282      12.442   4.908  -7.676  1.00 10.00      B   
ATOM   2881  CB  PRO   282      11.972   5.421  -9.040  1.00 10.00      B   
ATOM   2882  CG  PRO   282      10.558   4.973  -9.141  1.00 10.00      B   
ATOM   2883  CD  PRO   282      10.009   5.043  -7.748  1.00 10.00      B   
ATOM   2884  C   PRO   282      13.416   5.909  -7.061  1.00 10.00      B   
ATOM   2885  O   PRO   282      14.627   5.683  -7.035  1.00 10.00      B   
ATOM   2886  N   LEU   283      12.871   7.002  -6.535  1.00 10.00      B   
ATOM   2887  HN  LEU   283      11.895   7.098  -6.543  1.00 10.00      B   
ATOM   2888  CA  LEU   283      13.678   8.041  -5.920  1.00 10.00      B   
ATOM   2889  CB  LEU   283      12.844   9.299  -5.662  1.00 10.00      B   
ATOM   2890  CG  LEU   283      12.310  10.017  -6.903  1.00 10.00      B   
ATOM   2891  CD1 LEU   283      11.422  11.186  -6.510  1.00 10.00      B   
ATOM   2892  CD2 LEU   283      13.458  10.487  -7.783  1.00 10.00      B   
ATOM   2893  C   LEU   283      14.304   7.545  -4.625  1.00 10.00      B   
ATOM   2894  O   LEU   283      15.485   7.775  -4.375  1.00 10.00      B   
ATOM   2895  N   SER   284      13.513   6.851  -3.811  1.00 10.00      B   
ATOM   2896  HN  SER   284      12.571   6.697  -4.062  1.00 10.00      B   
ATOM   2897  CA  SER   284      14.004   6.318  -2.545  1.00 10.00      B   
ATOM   2898  CB  SER   284      12.886   5.578  -1.809  1.00 10.00      B   
ATOM   2899  OG  SER   284      11.614   6.125  -2.113  1.00 10.00      B   
ATOM   2900  HG  SER   284      11.546   7.012  -1.733  1.00 10.00      B   
ATOM   2901  C   SER   284      15.186   5.376  -2.780  1.00 10.00      B   
ATOM   2902  O   SER   284      16.152   5.370  -2.016  1.00 10.00      B   
ATOM   2903  N   VAL   285      15.104   4.588  -3.848  1.00 10.00      B   
ATOM   2904  HN  VAL   285      14.305   4.639  -4.417  1.00 10.00      B   
ATOM   2905  CA  VAL   285      16.165   3.649  -4.194  1.00 10.00      B   
ATOM   2906  CB  VAL   285      15.719   2.666  -5.301  1.00 10.00      B   
ATOM   2907  CG1 VAL   285      16.835   1.686  -5.636  1.00 10.00      B   
ATOM   2908  CG2 VAL   285      14.465   1.914  -4.879  1.00 10.00      B   
ATOM   2909  C   VAL   285      17.415   4.402  -4.653  1.00 10.00      B   
ATOM   2910  O   VAL   285      18.534   4.087  -4.238  1.00 10.00      B   
ATOM   2911  N   ALA   286      17.210   5.405  -5.501  1.00 10.00      B   
ATOM   2912  HN  ALA   286      16.293   5.607  -5.787  1.00 10.00      B   
ATOM   2913  CA  ALA   286      18.304   6.211  -6.025  1.00 10.00      B   
ATOM   2914  CB  ALA   286      17.795   7.182  -7.081  1.00 10.00      B   
ATOM   2915  C   ALA   286      19.029   6.961  -4.910  1.00 10.00      B   
ATOM   2916  O   ALA   286      20.257   6.911  -4.813  1.00 10.00      B   
ATOM   2917  N   VAL   287      18.263   7.643  -4.062  1.00 10.00      B   
ATOM   2918  HN  VAL   287      17.284   7.632  -4.182  1.00 10.00      B   
ATOM   2919  CA  VAL   287      18.837   8.401  -2.955  1.00 10.00      B   
ATOM   2920  CB  VAL   287      17.777   9.255  -2.224  1.00 10.00      B   
ATOM   2921  CG1 VAL   287      18.417  10.071  -1.112  1.00 10.00      B   
ATOM   2922  CG2 VAL   287      17.075  10.175  -3.209  1.00 10.00      B   
ATOM   2923  C   VAL   287      19.538   7.470  -1.967  1.00 10.00      B   
ATOM   2924  O   VAL   287      20.576   7.814  -1.408  1.00 10.00      B   
ATOM   2925  N   MET   288      18.975   6.282  -1.781  1.00 10.00      B   
ATOM   2926  HN  MET   288      18.143   6.068  -2.255  1.00 10.00      B   
ATOM   2927  CA  MET   288      19.556   5.290  -0.879  1.00 10.00      B   
ATOM   2928  CB  MET   288      18.681   4.036  -0.841  1.00 10.00      B   
ATOM   2929  CG  MET   288      19.022   3.058   0.271  1.00 10.00      B   
ATOM   2930  SD  MET   288      18.558   3.663   1.907  1.00 10.00      B   
ATOM   2931  CE  MET   288      16.783   3.820   1.720  1.00 10.00      B   
ATOM   2932  C   MET   288      20.965   4.922  -1.339  1.00 10.00      B   
ATOM   2933  O   MET   288      21.896   4.830  -0.535  1.00 10.00      B   
ATOM   2934  N   MET   289      21.113   4.737  -2.646  1.00 10.00      B   
ATOM   2935  HN  MET   289      20.331   4.828  -3.233  1.00 10.00      B   
ATOM   2936  CA  MET   289      22.399   4.392  -3.234  1.00 10.00      B   
ATOM   2937  CB  MET   289      22.230   4.056  -4.717  1.00 10.00      B   
ATOM   2938  CG  MET   289      23.505   3.582  -5.398  1.00 10.00      B   
ATOM   2939  SD  MET   289      23.276   3.273  -7.159  1.00 10.00      B   
ATOM   2940  CE  MET   289      22.905   4.924  -7.744  1.00 10.00      B   
ATOM   2941  C   MET   289      23.387   5.542  -3.065  1.00 10.00      B   
ATOM   2942  O   MET   289      24.565   5.324  -2.779  1.00 10.00      B   
ATOM   2943  N   LEU   290      22.891   6.765  -3.234  1.00 10.00      B   
ATOM   2944  HN  LEU   290      21.939   6.867  -3.457  1.00 10.00      B   
ATOM   2945  CA  LEU   290      23.721   7.959  -3.095  1.00 10.00      B   
ATOM   2946  CB  LEU   290      22.964   9.202  -3.576  1.00 10.00      B   
ATOM   2947  CG  LEU   290      22.513   9.197  -5.040  1.00 10.00      B   
ATOM   2948  CD1 LEU   290      21.677  10.430  -5.352  1.00 10.00      B   
ATOM   2949  CD2 LEU   290      23.710   9.107  -5.977  1.00 10.00      B   
ATOM   2950  C   LEU   290      24.156   8.135  -1.646  1.00 10.00      B   
ATOM   2951  O   LEU   290      25.285   8.546  -1.367  1.00 10.00      B   
ATOM   2952  N   MET   291      23.253   7.816  -0.728  1.00 10.00      B   
ATOM   2953  HN  MET   291      22.362   7.515  -1.017  1.00 10.00      B   
ATOM   2954  CA  MET   291      23.538   7.921   0.696  1.00 10.00      B   
ATOM   2955  CB  MET   291      22.278   7.682   1.530  1.00 10.00      B   
ATOM   2956  CG  MET   291      22.449   7.986   3.010  1.00 10.00      B   
ATOM   2957  SD  MET   291      23.193   9.602   3.300  1.00 10.00      B   
ATOM   2958  CE  MET   291      23.052   9.731   5.079  1.00 10.00      B   
ATOM   2959  C   MET   291      24.630   6.937   1.082  1.00 10.00      B   
ATOM   2960  O   MET   291      25.556   7.281   1.816  1.00 10.00      B   
ATOM   2961  N   ALA   292      24.529   5.716   0.565  1.00 10.00      B   
ATOM   2962  HN  ALA   292      23.764   5.502  -0.016  1.00 10.00      B   
ATOM   2963  CA  ALA   292      25.521   4.686   0.842  1.00 10.00      B   
ATOM   2964  CB  ALA   292      25.096   3.357   0.237  1.00 10.00      B   
ATOM   2965  C   ALA   292      26.880   5.114   0.297  1.00 10.00      B   
ATOM   2966  O   ALA   292      27.920   4.838   0.895  1.00 10.00      B   
ATOM   2967  N   LEU   293      26.856   5.797  -0.842  1.00 10.00      B   
ATOM   2968  HN  LEU   293      25.996   5.963  -1.281  1.00 10.00      B   
ATOM   2969  CA  LEU   293      28.076   6.292  -1.464  1.00 10.00      B   
ATOM   2970  CB  LEU   293      27.783   6.854  -2.857  1.00 10.00      B   
ATOM   2971  CG  LEU   293      27.812   5.854  -4.012  1.00 10.00      B   
ATOM   2972  CD1 LEU   293      27.140   6.444  -5.243  1.00 10.00      B   
ATOM   2973  CD2 LEU   293      29.245   5.448  -4.329  1.00 10.00      B   
ATOM   2974  C   LEU   293      28.698   7.373  -0.591  1.00 10.00      B   
ATOM   2975  O   LEU   293      29.913   7.431  -0.425  1.00 10.00      B   
ATOM   2976  N   SER   294      27.851   8.219  -0.024  1.00 10.00      B   
ATOM   2977  HN  SER   294      26.891   8.118  -0.196  1.00 10.00      B   
ATOM   2978  CA  SER   294      28.308   9.294   0.842  1.00 10.00      B   
ATOM   2979  CB  SER   294      27.161  10.262   1.137  1.00 10.00      B   
ATOM   2980  OG  SER   294      26.512  10.654  -0.065  1.00 10.00      B   
ATOM   2981  HG  SER   294      26.034   9.899  -0.436  1.00 10.00      B   
ATOM   2982  C   SER   294      28.894   8.733   2.139  1.00 10.00      B   
ATOM   2983  O   SER   294      29.825   9.302   2.711  1.00 10.00      B   
ATOM   2984  N   PHE   295      28.349   7.604   2.587  1.00 10.00      B   
ATOM   2985  HN  PHE   295      27.604   7.204   2.087  1.00 10.00      B   
ATOM   2986  CA  PHE   295      28.818   6.951   3.800  1.00 10.00      B   
ATOM   2987  CB  PHE   295      27.921   5.763   4.164  1.00 10.00      B   
ATOM   2988  CG  PHE   295      26.754   6.110   5.043  1.00 10.00      B   
ATOM   2989  CD1 PHE   295      25.475   5.696   4.713  1.00 10.00      B   
ATOM   2990  CD2 PHE   295      26.939   6.848   6.202  1.00 10.00      B   
ATOM   2991  CE1 PHE   295      24.401   6.012   5.520  1.00 10.00      B   
ATOM   2992  CE2 PHE   295      25.870   7.168   7.015  1.00 10.00      B   
ATOM   2993  CZ  PHE   295      24.599   6.749   6.672  1.00 10.00      B   
ATOM   2994  C   PHE   295      30.257   6.478   3.637  1.00 10.00      B   
ATOM   2995  O   PHE   295      31.111   6.757   4.480  1.00 10.00      B   
ATOM   2996  N   ILE   296      30.526   5.783   2.533  1.00 10.00      B   
ATOM   2997  HN  ILE   296      29.805   5.612   1.889  1.00 10.00      B   
ATOM   2998  CA  ILE   296      31.862   5.260   2.262  1.00 10.00      B   
ATOM   2999  CB  ILE   296      31.863   4.193   1.144  1.00 10.00      B   
ATOM   3000  CG1 ILE   296      31.548   4.814  -0.220  1.00 10.00      B   
ATOM   3001  CG2 ILE   296      30.874   3.080   1.463  1.00 10.00      B   
ATOM   3002  CD1 ILE   296      31.772   3.874  -1.387  1.00 10.00      B   
ATOM   3003  C   ILE   296      32.862   6.371   1.931  1.00 10.00      B   
ATOM   3004  O   ILE   296      34.069   6.125   1.832  1.00 10.00      B   
ATOM   3005  N   PHE   297      32.354   7.586   1.754  1.00 10.00      B   
ATOM   3006  HN  PHE   297      31.384   7.716   1.830  1.00 10.00      B   
ATOM   3007  CA  PHE   297      33.198   8.733   1.446  1.00 10.00      B   
ATOM   3008  CB  PHE   297      32.647   9.510   0.242  1.00 10.00      B   
ATOM   3009  CG  PHE   297      32.756   8.798  -1.077  1.00 10.00      B   
ATOM   3010  CD1 PHE   297      31.939   9.159  -2.135  1.00 10.00      B   
ATOM   3011  CD2 PHE   297      33.667   7.772  -1.263  1.00 10.00      B   
ATOM   3012  CE1 PHE   297      32.028   8.512  -3.350  1.00 10.00      B   
ATOM   3013  CE2 PHE   297      33.761   7.121  -2.477  1.00 10.00      B   
ATOM   3014  CZ  PHE   297      32.941   7.492  -3.522  1.00 10.00      B   
ATOM   3015  C   PHE   297      33.290   9.670   2.647  1.00 10.00      B   
ATOM   3016  O   PHE   297      33.851  10.766   2.551  1.00 10.00      B   
ATOM   3017  N   GLY   298      32.746   9.240   3.779  1.00 10.00      B   
ATOM   3018  HN  GLY   298      32.324   8.353   3.811  1.00 10.00      B   
ATOM   3019  CA  GLY   298      32.772  10.073   4.964  1.00 10.00      B   
ATOM   3020  C   GLY   298      33.095   9.314   6.236  1.00 10.00      B   
ATOM   3021  O   GLY   298      34.267   9.096   6.547  1.00 10.00      B   
ATOM   3022  N   PRO   299      32.065   8.899   6.992  1.00 10.00      B   
ATOM   3023  CA  PRO   299      32.242   8.173   8.260  1.00 10.00      B   
ATOM   3024  CB  PRO   299      30.822   8.073   8.822  1.00 10.00      B   
ATOM   3025  CG  PRO   299      29.938   8.193   7.630  1.00 10.00      B   
ATOM   3026  CD  PRO   299      30.641   9.119   6.679  1.00 10.00      B   
ATOM   3027  C   PRO   299      32.858   6.781   8.099  1.00 10.00      B   
ATOM   3028  O   PRO   299      33.431   6.242   9.044  1.00 10.00      B   
ATOM   3029  N   LEU   300      32.736   6.196   6.916  1.00 10.00      B   
ATOM   3030  HN  LEU   300      32.266   6.660   6.191  1.00 10.00      B   
ATOM   3031  CA  LEU   300      33.297   4.874   6.679  1.00 10.00      B   
ATOM   3032  CB  LEU   300      32.484   4.096   5.640  1.00 10.00      B   
ATOM   3033  CG  LEU   300      31.036   3.768   6.025  1.00 10.00      B   
ATOM   3034  CD1 LEU   300      30.418   2.806   5.024  1.00 10.00      B   
ATOM   3035  CD2 LEU   300      30.964   3.196   7.432  1.00 10.00      B   
ATOM   3036  C   LEU   300      34.767   4.965   6.282  1.00 10.00      B   
ATOM   3037  O   LEU   300      35.408   6.001   6.495  1.00 10.00      B   
ATOM   3038  N   ARG   301      35.295   3.877   5.719  1.00 10.00      B   
ATOM   3039  HN  ARG   301      34.723   3.090   5.577  1.00 10.00      B   
ATOM   3040  CA  ARG   301      36.697   3.809   5.305  1.00 10.00      B   
ATOM   3041  CB  ARG   301      37.030   4.879   4.256  1.00 10.00      B   
ATOM   3042  CG  ARG   301      38.322   4.616   3.495  1.00 10.00      B   
ATOM   3043  CD  ARG   301      38.992   5.914   3.077  1.00 10.00      B   
ATOM   3044  NE  ARG   301      40.367   5.698   2.628  1.00 10.00      B   
ATOM   3045  HE  ARG   301      40.542   4.888   2.093  1.00 10.00      B   
ATOM   3046  CZ  ARG   301      41.386   6.516   2.903  1.00 10.00      B   
ATOM   3047  NH1 ARG   301      41.195   7.614   3.630  1.00 10.00      B   
ATOM   3048 HH11 ARG   301      40.248   7.846   3.999  1.00 10.00      B   
ATOM   3049 HH12 ARG   301      41.999   8.251   3.836  1.00 10.00      B   
ATOM   3050  NH2 ARG   301      42.604   6.228   2.456  1.00 10.00      B   
ATOM   3051 HH21 ARG   301      43.408   6.865   2.664  1.00 10.00      B   
ATOM   3052 HH22 ARG   301      42.765   5.362   1.899  1.00 10.00      B   
ATOM   3053  C   ARG   301      37.615   3.924   6.524  1.00 10.00      B   
ATOM   3054  O   ARG   301      38.711   4.481   6.454  1.00 10.00      B   
ATOM   3055  N   SER   302      37.151   3.385   7.643  1.00 10.00      B   
ATOM   3056  HN  SER   302      36.277   2.944   7.628  1.00 10.00      B   
ATOM   3057  CA  SER   302      37.907   3.418   8.889  1.00 10.00      B   
ATOM   3058  CB  SER   302      37.790   4.801   9.535  1.00 10.00      B   
ATOM   3059  OG  SER   302      36.446   5.257   9.515  1.00 10.00      B   
ATOM   3060  HG  SER   302      36.305   5.816   8.741  1.00 10.00      B   
ATOM   3061  C   SER   302      37.395   2.353   9.852  1.00 10.00      B   
ATOM   3062  O   SER   302      38.172   1.586  10.428  1.00 10.00      B   
ATOM   3063  N   VAL   303      36.080   2.314  10.022  1.00 10.00      B   
ATOM   3064  HN  VAL   303      35.521   2.967   9.550  1.00 10.00      B   
ATOM   3065  CA  VAL   303      35.445   1.350  10.909  1.00 10.00      B   
ATOM   3066  CB  VAL   303      34.024   1.801  11.313  1.00 10.00      B   
ATOM   3067  CG1 VAL   303      34.094   3.047  12.184  1.00 10.00      B   
ATOM   3068  CG2 VAL   303      33.164   2.061  10.085  1.00 10.00      B   
ATOM   3069  C   VAL   303      35.395  -0.041  10.275  1.00 10.00      B   
ATOM   3070  O   VAL   303      35.331  -0.172   9.052  1.00 10.00      B   
ATOM   3071  N   PRO   304      35.437  -1.095  11.102  1.00 10.00      B   
ATOM   3072  CA  PRO   304      35.399  -2.485  10.627  1.00 10.00      B   
ATOM   3073  CB  PRO   304      35.628  -3.307  11.899  1.00 10.00      B   
ATOM   3074  CG  PRO   304      35.197  -2.412  13.008  1.00 10.00      B   
ATOM   3075  CD  PRO   304      35.541  -1.019  12.569  1.00 10.00      B   
ATOM   3076  C   PRO   304      34.056  -2.853   9.999  1.00 10.00      B   
ATOM   3077  O   PRO   304      33.103  -2.069  10.035  1.00 10.00      B   
ATOM   3078  N   MET   305      33.989  -4.061   9.448  1.00 10.00      B   
ATOM   3079  HN  MET   305      34.784  -4.640   9.480  1.00 10.00      B   
ATOM   3080  CA  MET   305      32.779  -4.560   8.797  1.00 10.00      B   
ATOM   3081  CB  MET   305      32.999  -5.977   8.263  1.00 10.00      B   
ATOM   3082  CG  MET   305      34.144  -6.101   7.273  1.00 10.00      B   
ATOM   3083  SD  MET   305      34.340  -7.779   6.641  1.00 10.00      B   
ATOM   3084  CE  MET   305      32.877  -7.939   5.619  1.00 10.00      B   
ATOM   3085  C   MET   305      31.596  -4.553   9.755  1.00 10.00      B   
ATOM   3086  O   MET   305      30.473  -4.228   9.366  1.00 10.00      B   
ATOM   3087  N   GLY   306      31.862  -4.899  11.011  1.00 10.00      B   
ATOM   3088  HN  GLY   306      32.781  -5.141  11.254  1.00 10.00      B   
ATOM   3089  CA  GLY   306      30.819  -4.927  12.019  1.00 10.00      B   
ATOM   3090  C   GLY   306      30.088  -3.603  12.129  1.00 10.00      B   
ATOM   3091  O   GLY   306      28.860  -3.561  12.111  1.00 10.00      B   
ATOM   3092  N   VAL   307      30.843  -2.510  12.207  1.00 10.00      B   
ATOM   3093  HN  VAL   307      31.818  -2.597  12.187  1.00 10.00      B   
ATOM   3094  CA  VAL   307      30.246  -1.183  12.319  1.00 10.00      B   
ATOM   3095  CB  VAL   307      31.288  -0.107  12.698  1.00 10.00      B   
ATOM   3096  CG1 VAL   307      30.617   1.236  12.949  1.00 10.00      B   
ATOM   3097  CG2 VAL   307      32.078  -0.536  13.922  1.00 10.00      B   
ATOM   3098  C   VAL   307      29.538  -0.790  11.022  1.00 10.00      B   
ATOM   3099  O   VAL   307      28.493  -0.139  11.047  1.00 10.00      B   
ATOM   3100  N   ARG   308      30.097  -1.208   9.891  1.00 10.00      B   
ATOM   3101  HN  ARG   308      30.919  -1.742   9.932  1.00 10.00      B   
ATOM   3102  CA  ARG   308      29.511  -0.899   8.593  1.00 10.00      B   
ATOM   3103  CB  ARG   308      30.430  -1.327   7.446  1.00 10.00      B   
ATOM   3104  CG  ARG   308      31.753  -0.577   7.399  1.00 10.00      B   
ATOM   3105  CD  ARG   308      32.340  -0.557   5.993  1.00 10.00      B   
ATOM   3106  NE  ARG   308      32.592  -1.902   5.476  1.00 10.00      B   
ATOM   3107  HE  ARG   308      31.816  -2.409   5.138  1.00 10.00      B   
ATOM   3108  CZ  ARG   308      33.796  -2.467   5.423  1.00 10.00      B   
ATOM   3109  NH1 ARG   308      34.870  -1.811   5.852  1.00 10.00      B   
ATOM   3110 HH11 ARG   308      34.773  -0.843   6.226  1.00 10.00      B   
ATOM   3111 HH12 ARG   308      35.812  -2.260   5.816  1.00 10.00      B   
ATOM   3112  NH2 ARG   308      33.930  -3.692   4.936  1.00 10.00      B   
ATOM   3113 HH21 ARG   308      33.093  -4.210   4.591  1.00 10.00      B   
ATOM   3114 HH22 ARG   308      34.874  -4.143   4.897  1.00 10.00      B   
ATOM   3115  C   ARG   308      28.131  -1.539   8.443  1.00 10.00      B   
ATOM   3116  O   ARG   308      27.169  -0.872   8.054  1.00 10.00      B   
ATOM   3117  N   VAL   309      28.027  -2.824   8.773  1.00 10.00      B   
ATOM   3118  HN  VAL   309      28.825  -3.310   9.089  1.00 10.00      B   
ATOM   3119  CA  VAL   309      26.753  -3.531   8.665  1.00 10.00      B   
ATOM   3120  CB  VAL   309      26.908  -5.073   8.711  1.00 10.00      B   
ATOM   3121  CG1 VAL   309      27.375  -5.556  10.074  1.00 10.00      B   
ATOM   3122  CG2 VAL   309      25.618  -5.767   8.294  1.00 10.00      B   
ATOM   3123  C   VAL   309      25.746  -3.040   9.706  1.00 10.00      B   
ATOM   3124  O   VAL   309      24.558  -2.900   9.414  1.00 10.00      B   
ATOM   3125  N   VAL   310      26.231  -2.745  10.911  1.00 10.00      B   
ATOM   3126  HN  VAL   310      27.191  -2.866  11.081  1.00 10.00      B   
ATOM   3127  CA  VAL   310      25.368  -2.257  11.985  1.00 10.00      B   
ATOM   3128  CB  VAL   310      26.117  -2.140  13.336  1.00 10.00      B   
ATOM   3129  CG1 VAL   310      25.338  -1.288  14.331  1.00 10.00      B   
ATOM   3130  CG2 VAL   310      26.362  -3.522  13.921  1.00 10.00      B   
ATOM   3131  C   VAL   310      24.740  -0.917  11.604  1.00 10.00      B   
ATOM   3132  O   VAL   310      23.531  -0.728  11.740  1.00 10.00      B   
ATOM   3133  N   THR   311      25.557  -0.003  11.100  1.00 10.00      B   
ATOM   3134  HN  THR   311      26.513  -0.210  11.003  1.00 10.00      B   
ATOM   3135  CA  THR   311      25.075   1.309  10.694  1.00 10.00      B   
ATOM   3136  CB  THR   311      26.249   2.226  10.289  1.00 10.00      B   
ATOM   3137  OG1 THR   311      27.238   2.203  11.327  1.00 10.00      B   
ATOM   3138  HG1 THR   311      27.871   1.495  11.149  1.00 10.00      B   
ATOM   3139  CG2 THR   311      25.782   3.660  10.090  1.00 10.00      B   
ATOM   3140  C   THR   311      24.081   1.181   9.536  1.00 10.00      B   
ATOM   3141  O   THR   311      23.154   1.981   9.410  1.00 10.00      B   
ATOM   3142  N   GLY   312      24.269   0.158   8.708  1.00 10.00      B   
ATOM   3143  HN  GLY   312      25.020  -0.453   8.861  1.00 10.00      B   
ATOM   3144  CA  GLY   312      23.381  -0.060   7.585  1.00 10.00      B   
ATOM   3145  C   GLY   312      21.995  -0.482   8.024  1.00 10.00      B   
ATOM   3146  O   GLY   312      21.009   0.186   7.711  1.00 10.00      B   
ATOM   3147  N   ILE   313      21.921  -1.577   8.772  1.00 10.00      B   
ATOM   3148  HN  ILE   313      22.748  -2.053   9.006  1.00 10.00      B   
ATOM   3149  CA  ILE   313      20.640  -2.094   9.253  1.00 10.00      B   
ATOM   3150  CB  ILE   313      20.785  -3.445   9.992  1.00 10.00      B   
ATOM   3151  CG1 ILE   313      21.766  -3.333  11.162  1.00 10.00      B   
ATOM   3152  CG2 ILE   313      21.226  -4.536   9.025  1.00 10.00      B   
ATOM   3153  CD1 ILE   313      21.843  -4.576  12.023  1.00 10.00      B   
ATOM   3154  C   ILE   313      19.912  -1.085  10.140  1.00 10.00      B   
ATOM   3155  O   ILE   313      18.685  -0.996  10.116  1.00 10.00      B   
ATOM   3156  N   SER   314      20.674  -0.313  10.905  1.00 10.00      B   
ATOM   3157  HN  SER   314      21.649  -0.417  10.871  1.00 10.00      B   
ATOM   3158  CA  SER   314      20.092   0.682  11.791  1.00 10.00      B   
ATOM   3159  CB  SER   314      21.113   1.154  12.826  1.00 10.00      B   
ATOM   3160  OG  SER   314      21.710   0.050  13.487  1.00 10.00      B   
ATOM   3161  HG  SER   314      22.453  -0.278  12.956  1.00 10.00      B   
ATOM   3162  C   SER   314      19.529   1.863  11.006  1.00 10.00      B   
ATOM   3163  O   SER   314      18.485   2.409  11.363  1.00 10.00      B   
ATOM   3164  N   PHE   315      20.212   2.244   9.931  1.00 10.00      B   
ATOM   3165  HN  PHE   315      21.035   1.766   9.685  1.00 10.00      B   
ATOM   3166  CA  PHE   315      19.765   3.360   9.107  1.00 10.00      B   
ATOM   3167  CB  PHE   315      20.865   3.808   8.144  1.00 10.00      B   
ATOM   3168  CG  PHE   315      20.978   5.299   8.019  1.00 10.00      B   
ATOM   3169  CD1 PHE   315      21.516   6.051   9.046  1.00 10.00      B   
ATOM   3170  CD2 PHE   315      20.548   5.947   6.875  1.00 10.00      B   
ATOM   3171  CE1 PHE   315      21.625   7.423   8.937  1.00 10.00      B   
ATOM   3172  CE2 PHE   315      20.653   7.319   6.760  1.00 10.00      B   
ATOM   3173  CZ  PHE   315      21.192   8.058   7.792  1.00 10.00      B   
ATOM   3174  C   PHE   315      18.500   2.993   8.341  1.00 10.00      B   
ATOM   3175  O   PHE   315      17.638   3.843   8.106  1.00 10.00      B   
ATOM   3176  N   GLY   316      18.392   1.721   7.965  1.00 10.00      B   
ATOM   3177  HN  GLY   316      19.119   1.095   8.171  1.00 10.00      B   
ATOM   3178  CA  GLY   316      17.224   1.255   7.243  1.00 10.00      B   
ATOM   3179  C   GLY   316      15.961   1.442   8.057  1.00 10.00      B   
ATOM   3180  O   GLY   316      14.929   1.858   7.534  1.00 10.00      B   
ATOM   3181  N   PHE   317      16.053   1.158   9.352  1.00 10.00      B   
ATOM   3182  HN  PHE   317      16.907   0.832   9.710  1.00 10.00      B   
ATOM   3183  CA  PHE   317      14.917   1.309  10.249  1.00 10.00      B   
ATOM   3184  CB  PHE   317      15.205   0.680  11.613  1.00 10.00      B   
ATOM   3185  CG  PHE   317      15.321  -0.817  11.585  1.00 10.00      B   
ATOM   3186  CD1 PHE   317      16.269  -1.465  12.359  1.00 10.00      B   
ATOM   3187  CD2 PHE   317      14.480  -1.577  10.787  1.00 10.00      B   
ATOM   3188  CE1 PHE   317      16.377  -2.841  12.339  1.00 10.00      B   
ATOM   3189  CE2 PHE   317      14.583  -2.954  10.761  1.00 10.00      B   
ATOM   3190  CZ  PHE   317      15.533  -3.587  11.538  1.00 10.00      B   
ATOM   3191  C   PHE   317      14.546   2.780  10.406  1.00 10.00      B   
ATOM   3192  O   PHE   317      13.381   3.113  10.618  1.00 10.00      B   
ATOM   3193  N   VAL   318      15.543   3.653  10.288  1.00 10.00      B   
ATOM   3194  HN  VAL   318      16.448   3.322  10.107  1.00 10.00      B   
ATOM   3195  CA  VAL   318      15.321   5.091  10.400  1.00 10.00      B   
ATOM   3196  CB  VAL   318      16.649   5.878  10.470  1.00 10.00      B   
ATOM   3197  CG1 VAL   318      16.391   7.379  10.522  1.00 10.00      B   
ATOM   3198  CG2 VAL   318      17.461   5.440  11.678  1.00 10.00      B   
ATOM   3199  C   VAL   318      14.501   5.571   9.206  1.00 10.00      B   
ATOM   3200  O   VAL   318      13.544   6.327   9.359  1.00 10.00      B   
ATOM   3201  N   PHE   319      14.872   5.109   8.018  1.00 10.00      B   
ATOM   3202  HN  PHE   319      15.652   4.514   7.956  1.00 10.00      B   
ATOM   3203  CA  PHE   319      14.158   5.475   6.802  1.00 10.00      B   
ATOM   3204  CB  PHE   319      14.916   4.977   5.565  1.00 10.00      B   
ATOM   3205  CG  PHE   319      14.316   5.421   4.260  1.00 10.00      B   
ATOM   3206  CD1 PHE   319      14.412   6.740   3.850  1.00 10.00      B   
ATOM   3207  CD2 PHE   319      13.659   4.517   3.440  1.00 10.00      B   
ATOM   3208  CE1 PHE   319      13.865   7.152   2.649  1.00 10.00      B   
ATOM   3209  CE2 PHE   319      13.109   4.921   2.238  1.00 10.00      B   
ATOM   3210  CZ  PHE   319      13.212   6.241   1.842  1.00 10.00      B   
ATOM   3211  C   PHE   319      12.749   4.892   6.830  1.00 10.00      B   
ATOM   3212  O   PHE   319      11.786   5.540   6.422  1.00 10.00      B   
ATOM   3213  N   TYR   320      12.646   3.671   7.334  1.00 10.00      B   
ATOM   3214  HN  TYR   320      13.461   3.209   7.633  1.00 10.00      B   
ATOM   3215  CA  TYR   320      11.368   2.980   7.435  1.00 10.00      B   
ATOM   3216  CB  TYR   320      11.576   1.584   8.028  1.00 10.00      B   
ATOM   3217  CG  TYR   320      10.321   0.748   8.139  1.00 10.00      B   
ATOM   3218  CD1 TYR   320       9.730   0.186   7.015  1.00 10.00      B   
ATOM   3219  CD2 TYR   320       9.734   0.514   9.375  1.00 10.00      B   
ATOM   3220  CE1 TYR   320       8.587  -0.586   7.123  1.00 10.00      B   
ATOM   3221  CE2 TYR   320       8.594  -0.255   9.492  1.00 10.00      B   
ATOM   3222  CZ  TYR   320       8.024  -0.803   8.365  1.00 10.00      B   
ATOM   3223  OH  TYR   320       6.884  -1.572   8.480  1.00 10.00      B   
ATOM   3224  HH  TYR   320       6.997  -2.389   7.974  1.00 10.00      B   
ATOM   3225  C   TYR   320      10.375   3.778   8.280  1.00 10.00      B   
ATOM   3226  O   TYR   320       9.217   3.944   7.899  1.00 10.00      B   
ATOM   3227  N   VAL   321      10.834   4.281   9.422  1.00 10.00      B   
ATOM   3228  HN  VAL   321      11.770   4.127   9.678  1.00 10.00      B   
ATOM   3229  CA  VAL   321       9.963   5.057  10.297  1.00 10.00      B   
ATOM   3230  CB  VAL   321      10.481   5.159  11.753  1.00 10.00      B   
ATOM   3231  CG1 VAL   321      10.653   3.780  12.366  1.00 10.00      B   
ATOM   3232  CG2 VAL   321      11.769   5.961  11.846  1.00 10.00      B   
ATOM   3233  C   VAL   321       9.683   6.447   9.729  1.00 10.00      B   
ATOM   3234  O   VAL   321       8.635   7.036   9.993  1.00 10.00      B   
ATOM   3235  N   LEU   322      10.614   6.959   8.935  1.00 10.00      B   
ATOM   3236  HN  LEU   322      11.428   6.440   8.753  1.00 10.00      B   
ATOM   3237  CA  LEU   322      10.454   8.275   8.327  1.00 10.00      B   
ATOM   3238  CB  LEU   322      11.727   8.692   7.585  1.00 10.00      B   
ATOM   3239  CG  LEU   322      12.887   9.193   8.448  1.00 10.00      B   
ATOM   3240  CD1 LEU   322      14.121   9.440   7.591  1.00 10.00      B   
ATOM   3241  CD2 LEU   322      12.496  10.456   9.199  1.00 10.00      B   
ATOM   3242  C   LEU   322       9.270   8.284   7.366  1.00 10.00      B   
ATOM   3243  O   LEU   322       8.550   9.273   7.258  1.00 10.00      B   
ATOM   3244  N   ASP   323       9.073   7.171   6.680  1.00 10.00      B   
ATOM   3245  HN  ASP   323       9.682   6.413   6.812  1.00 10.00      B   
ATOM   3246  CA  ASP   323       7.981   7.048   5.723  1.00 10.00      B   
ATOM   3247  CB  ASP   323       8.374   6.067   4.613  1.00 10.00      B   
ATOM   3248  CG  ASP   323       7.301   5.901   3.553  1.00 10.00      B   
ATOM   3249  OD1 ASP   323       7.345   6.632   2.535  1.00 10.00      B   
ATOM   3250  OD2 ASP   323       6.416   5.035   3.725  1.00 10.00      B   
ATOM   3251  C   ASP   323       6.690   6.582   6.393  1.00 10.00      B   
ATOM   3252  O   ASP   323       5.643   7.212   6.247  1.00 10.00      B   
ATOM   3253  N   GLN   324       6.783   5.494   7.148  1.00 10.00      B   
ATOM   3254  HN  GLN   324       7.658   5.063   7.255  1.00 10.00      B   
ATOM   3255  CA  GLN   324       5.620   4.908   7.816  1.00 10.00      B   
ATOM   3256  CB  GLN   324       5.936   3.501   8.327  1.00 10.00      B   
ATOM   3257  CG  GLN   324       5.986   2.452   7.230  1.00 10.00      B   
ATOM   3258  CD  GLN   324       4.642   2.254   6.555  1.00 10.00      B   
ATOM   3259  OE1 GLN   324       3.590   2.366   7.189  1.00 10.00      B   
ATOM   3260  NE2 GLN   324       4.666   1.969   5.262  1.00 10.00      B   
ATOM   3261 HE21 GLN   324       5.543   1.903   4.817  1.00 10.00      B   
ATOM   3262 HE22 GLN   324       3.812   1.844   4.797  1.00 10.00      B   
ATOM   3263  C   GLN   324       5.021   5.767   8.932  1.00 10.00      B   
ATOM   3264  O   GLN   324       3.818   5.705   9.177  1.00 10.00      B   
ATOM   3265  N   ILE   325       5.835   6.565   9.607  1.00 10.00      B   
ATOM   3266  HN  ILE   325       6.788   6.602   9.371  1.00 10.00      B   
ATOM   3267  CA  ILE   325       5.328   7.390  10.700  1.00 10.00      B   
ATOM   3268  CB  ILE   325       6.249   7.353  11.943  1.00 10.00      B   
ATOM   3269  CG1 ILE   325       6.458   5.908  12.415  1.00 10.00      B   
ATOM   3270  CG2 ILE   325       5.673   8.205  13.068  1.00 10.00      B   
ATOM   3271  CD1 ILE   325       7.391   5.776  13.600  1.00 10.00      B   
ATOM   3272  C   ILE   325       5.066   8.838  10.280  1.00 10.00      B   
ATOM   3273  O   ILE   325       3.999   9.387  10.553  1.00 10.00      B   
ATOM   3274  N   PHE   326       6.027   9.453   9.605  1.00 10.00      B   
ATOM   3275  HN  PHE   326       6.848   8.965   9.381  1.00 10.00      B   
ATOM   3276  CA  PHE   326       5.883  10.845   9.184  1.00 10.00      B   
ATOM   3277  CB  PHE   326       7.245  11.493   8.940  1.00 10.00      B   
ATOM   3278  CG  PHE   326       8.046  11.710  10.194  1.00 10.00      B   
ATOM   3279  CD1 PHE   326       8.952  10.757  10.629  1.00 10.00      B   
ATOM   3280  CD2 PHE   326       7.892  12.869  10.938  1.00 10.00      B   
ATOM   3281  CE1 PHE   326       9.689  10.955  11.780  1.00 10.00      B   
ATOM   3282  CE2 PHE   326       8.627  13.072  12.091  1.00 10.00      B   
ATOM   3283  CZ  PHE   326       9.528  12.114  12.513  1.00 10.00      B   
ATOM   3284  C   PHE   326       4.977  11.007   7.964  1.00 10.00      B   
ATOM   3285  O   PHE   326       4.466  12.098   7.705  1.00 10.00      B   
ATOM   3286  N   GLY   327       4.779   9.928   7.219  1.00 10.00      B   
ATOM   3287  HN  GLY   327       5.221   9.087   7.462  1.00 10.00      B   
ATOM   3288  CA  GLY   327       3.927   9.982   6.041  1.00 10.00      B   
ATOM   3289  C   GLY   327       2.474  10.295   6.375  1.00 10.00      B   
ATOM   3290  O   GLY   327       1.957  11.344   5.979  1.00 10.00      B   
ATOM   3291  N   PRO   328       1.787   9.403   7.111  1.00 10.00      B   
ATOM   3292  CA  PRO   328       0.382   9.599   7.495  1.00 10.00      B   
ATOM   3293  CB  PRO   328      -0.003   8.258   8.127  1.00 10.00      B   
ATOM   3294  CG  PRO   328       1.284   7.693   8.610  1.00 10.00      B   
ATOM   3295  CD  PRO   328       2.314   8.118   7.605  1.00 10.00      B   
ATOM   3296  C   PRO   328       0.195  10.738   8.500  1.00 10.00      B   
ATOM   3297  O   PRO   328      -0.933  11.136   8.803  1.00 10.00      B   
ATOM   3298  N   LEU   329       1.304  11.264   9.002  1.00 10.00      B   
ATOM   3299  HN  LEU   329       2.169  10.917   8.701  1.00 10.00      B   
ATOM   3300  CA  LEU   329       1.276  12.353   9.965  1.00 10.00      B   
ATOM   3301  CB  LEU   329       2.569  12.375  10.787  1.00 10.00      B   
ATOM   3302  CG  LEU   329       2.600  13.320  11.990  1.00 10.00      B   
ATOM   3303  CD1 LEU   329       1.598  12.887  13.049  1.00 10.00      B   
ATOM   3304  CD2 LEU   329       4.001  13.398  12.576  1.00 10.00      B   
ATOM   3305  C   LEU   329       1.061  13.690   9.258  1.00 10.00      B   
ATOM   3306  O   LEU   329       1.957  14.532   9.193  1.00 10.00      B   
ATOM   3307  N   THR   330      -0.130  13.870   8.714  1.00 10.00      B   
ATOM   3308  HN  THR   330      -0.794  13.150   8.773  1.00 10.00      B   
ATOM   3309  CA  THR   330      -0.475  15.093   8.007  1.00 10.00      B   
ATOM   3310  CB  THR   330      -0.350  14.894   6.483  1.00 10.00      B   
ATOM   3311  OG1 THR   330      -0.437  13.492   6.171  1.00 10.00      B   
ATOM   3312  HG1 THR   330       0.437  13.089   6.263  1.00 10.00      B   
ATOM   3313  CG2 THR   330       0.970  15.451   5.969  1.00 10.00      B   
ATOM   3314  C   THR   330      -1.903  15.526   8.343  1.00 10.00      B   
ATOM   3315  O   THR   330      -2.600  16.108   7.511  1.00 10.00      B   
ATOM   3316  N   LEU   331      -2.327  15.253   9.572  1.00 10.00      B   
ATOM   3317  HN  LEU   331      -1.721  14.805  10.203  1.00 10.00      B   
ATOM   3318  CA  LEU   331      -3.674  15.605  10.008  1.00 10.00      B   
ATOM   3319  CB  LEU   331      -4.309  14.449  10.789  1.00 10.00      B   
ATOM   3320  CG  LEU   331      -4.542  13.152  10.013  1.00 10.00      B   
ATOM   3321  CD1 LEU   331      -4.864  12.010  10.962  1.00 10.00      B   
ATOM   3322  CD2 LEU   331      -5.659  13.329   8.997  1.00 10.00      B   
ATOM   3323  C   LEU   331      -3.683  16.874  10.854  1.00 10.00      B   
ATOM   3324  O   LEU   331      -4.737  17.466  11.077  1.00 10.00      B   
ATOM   3325  N   VAL   332      -2.513  17.284  11.330  1.00 10.00      B   
ATOM   3326  HN  VAL   332      -1.706  16.769  11.121  1.00 10.00      B   
ATOM   3327  CA  VAL   332      -2.408  18.482  12.160  1.00 10.00      B   
ATOM   3328  CB  VAL   332      -1.029  18.594  12.850  1.00 10.00      B   
ATOM   3329  CG1 VAL   332      -0.987  19.788  13.793  1.00 10.00      B   
ATOM   3330  CG2 VAL   332      -0.698  17.314  13.602  1.00 10.00      B   
ATOM   3331  C   VAL   332      -2.674  19.746  11.342  1.00 10.00      B   
ATOM   3332  O   VAL   332      -3.735  20.363  11.458  1.00 10.00      B   
ATOM   3333  N   TYR   333      -1.715  20.116  10.505  1.00 10.00      B   
ATOM   3334  HN  TYR   333      -0.904  19.570  10.439  1.00 10.00      B   
ATOM   3335  CA  TYR   333      -1.842  21.304   9.672  1.00 10.00      B   
ATOM   3336  CB  TYR   333      -0.465  21.798   9.221  1.00 10.00      B   
ATOM   3337  CG  TYR   333       0.180  22.782  10.168  1.00 10.00      B   
ATOM   3338  CD1 TYR   333       1.194  22.386  11.031  1.00 10.00      B   
ATOM   3339  CD2 TYR   333      -0.217  24.112  10.190  1.00 10.00      B   
ATOM   3340  CE1 TYR   333       1.793  23.287  11.890  1.00 10.00      B   
ATOM   3341  CE2 TYR   333       0.374  25.018  11.045  1.00 10.00      B   
ATOM   3342  CZ  TYR   333       1.380  24.602  11.892  1.00 10.00      B   
ATOM   3343  OH  TYR   333       1.979  25.506  12.740  1.00 10.00      B   
ATOM   3344  HH  TYR   333       2.939  25.436  12.655  1.00 10.00      B   
ATOM   3345  C   TYR   333      -2.724  21.029   8.460  1.00 10.00      B   
ATOM   3346  O   TYR   333      -3.368  21.933   7.930  1.00 10.00      B   
ATOM   3347  N   GLY   334      -2.750  19.775   8.027  1.00 10.00      B   
ATOM   3348  HN  GLY   334      -2.218  19.095   8.493  1.00 10.00      B   
ATOM   3349  CA  GLY   334      -3.549  19.405   6.878  1.00 10.00      B   
ATOM   3350  C   GLY   334      -2.879  19.820   5.586  1.00 10.00      B   
ATOM   3351  O   GLY   334      -3.545  20.171   4.607  1.00 10.00      B   
ATOM   3352  N   ILE   335      -1.554  19.798   5.592  1.00 10.00      B   
ATOM   3353  HN  ILE   335      -1.086  19.519   6.407  1.00 10.00      B   
ATOM   3354  CA  ILE   335      -0.776  20.171   4.422  1.00 10.00      B   
ATOM   3355  CB  ILE   335       0.716  20.361   4.763  1.00 10.00      B   
ATOM   3356  CG1 ILE   335       1.265  19.133   5.496  1.00 10.00      B   
ATOM   3357  CG2 ILE   335       0.915  21.622   5.593  1.00 10.00      B   
ATOM   3358  CD1 ILE   335       2.772  19.128   5.637  1.00 10.00      B   
ATOM   3359  C   ILE   335      -0.923  19.121   3.325  1.00 10.00      B   
ATOM   3360  O   ILE   335      -1.196  17.952   3.613  1.00 10.00      B   
ATOM   3361  N   PRO   336      -0.769  19.530   2.055  1.00 10.00      B   
ATOM   3362  CA  PRO   336      -0.884  18.624   0.906  1.00 10.00      B   
ATOM   3363  CB  PRO   336      -0.458  19.496  -0.279  1.00 10.00      B   
ATOM   3364  CG  PRO   336      -0.751  20.888   0.160  1.00 10.00      B   
ATOM   3365  CD  PRO   336      -0.485  20.915   1.637  1.00 10.00      B   
ATOM   3366  C   PRO   336       0.041  17.413   1.032  1.00 10.00      B   
ATOM   3367  O   PRO   336       1.167  17.527   1.530  1.00 10.00      B   
ATOM   3368  N   PRO   337      -0.424  16.236   0.569  1.00 10.00      B   
ATOM   3369  CA  PRO   337       0.350  14.989   0.626  1.00 10.00      B   
ATOM   3370  CB  PRO   337      -0.544  13.964  -0.089  1.00 10.00      B   
ATOM   3371  CG  PRO   337      -1.547  14.773  -0.839  1.00 10.00      B   
ATOM   3372  CD  PRO   337      -1.743  16.028  -0.042  1.00 10.00      B   
ATOM   3373  C   PRO   337       1.688  15.114  -0.094  1.00 10.00      B   
ATOM   3374  O   PRO   337       2.620  14.364   0.185  1.00 10.00      B   
ATOM   3375  N   ILE   338       1.765  16.068  -1.014  1.00 10.00      B   
ATOM   3376  HN  ILE   338       0.977  16.626  -1.186  1.00 10.00      B   
ATOM   3377  CA  ILE   338       2.981  16.314  -1.778  1.00 10.00      B   
ATOM   3378  CB  ILE   338       2.795  17.501  -2.746  1.00 10.00      B   
ATOM   3379  CG1 ILE   338       1.601  17.250  -3.669  1.00 10.00      B   
ATOM   3380  CG2 ILE   338       4.060  17.736  -3.558  1.00 10.00      B   
ATOM   3381  CD1 ILE   338       1.254  18.427  -4.552  1.00 10.00      B   
ATOM   3382  C   ILE   338       4.154  16.609  -0.846  1.00 10.00      B   
ATOM   3383  O   ILE   338       5.219  16.009  -0.968  1.00 10.00      B   
ATOM   3384  N   ILE   339       3.934  17.514   0.100  1.00 10.00      B   
ATOM   3385  HN  ILE   339       3.051  17.932   0.164  1.00 10.00      B   
ATOM   3386  CA  ILE   339       4.969  17.893   1.054  1.00 10.00      B   
ATOM   3387  CB  ILE   339       4.559  19.143   1.870  1.00 10.00      B   
ATOM   3388  CG1 ILE   339       4.095  20.270   0.938  1.00 10.00      B   
ATOM   3389  CG2 ILE   339       5.712  19.616   2.747  1.00 10.00      B   
ATOM   3390  CD1 ILE   339       3.490  21.460   1.657  1.00 10.00      B   
ATOM   3391  C   ILE   339       5.274  16.740   2.011  1.00 10.00      B   
ATOM   3392  O   ILE   339       6.437  16.453   2.300  1.00 10.00      B   
ATOM   3393  N   GLY   340       4.223  16.068   2.473  1.00 10.00      B   
ATOM   3394  HN  GLY   340       3.325  16.326   2.180  1.00 10.00      B   
ATOM   3395  CA  GLY   340       4.387  14.960   3.401  1.00 10.00      B   
ATOM   3396  C   GLY   340       5.136  13.782   2.803  1.00 10.00      B   
ATOM   3397  O   GLY   340       6.040  13.231   3.429  1.00 10.00      B   
ATOM   3398  N   ALA   341       4.769  13.403   1.585  1.00 10.00      B   
ATOM   3399  HN  ALA   341       4.048  13.891   1.127  1.00 10.00      B   
ATOM   3400  CA  ALA   341       5.407  12.277   0.907  1.00 10.00      B   
ATOM   3401  CB  ALA   341       4.575  11.826  -0.286  1.00 10.00      B   
ATOM   3402  C   ALA   341       6.827  12.623   0.474  1.00 10.00      B   
ATOM   3403  O   ALA   341       7.675  11.743   0.318  1.00 10.00      B   
ATOM   3404  N   LEU   342       7.084  13.909   0.284  1.00 10.00      B   
ATOM   3405  HN  LEU   342       6.367  14.568   0.420  1.00 10.00      B   
ATOM   3406  CA  LEU   342       8.404  14.366  -0.127  1.00 10.00      B   
ATOM   3407  CB  LEU   342       8.323  15.700  -0.870  1.00 10.00      B   
ATOM   3408  CG  LEU   342       8.199  15.625  -2.393  1.00 10.00      B   
ATOM   3409  CD1 LEU   342       7.979  17.009  -2.981  1.00 10.00      B   
ATOM   3410  CD2 LEU   342       9.433  14.977  -3.001  1.00 10.00      B   
ATOM   3411  C   LEU   342       9.343  14.495   1.061  1.00 10.00      B   
ATOM   3412  O   LEU   342      10.555  14.548   0.887  1.00 10.00      B   
ATOM   3413  N   LEU   343       8.776  14.525   2.264  1.00 10.00      B   
ATOM   3414  HN  LEU   343       7.801  14.457   2.332  1.00 10.00      B   
ATOM   3415  CA  LEU   343       9.564  14.661   3.485  1.00 10.00      B   
ATOM   3416  CB  LEU   343       8.677  14.635   4.736  1.00 10.00      B   
ATOM   3417  CG  LEU   343       9.383  14.871   6.073  1.00 10.00      B   
ATOM   3418  CD1 LEU   343       9.981  16.268   6.128  1.00 10.00      B   
ATOM   3419  CD2 LEU   343       8.423  14.649   7.230  1.00 10.00      B   
ATOM   3420  C   LEU   343      10.715  13.647   3.573  1.00 10.00      B   
ATOM   3421  O   LEU   343      11.876  14.052   3.634  1.00 10.00      B   
ATOM   3422  N   PRO   344      10.434  12.322   3.555  1.00 10.00      B   
ATOM   3423  CA  PRO   344      11.486  11.298   3.638  1.00 10.00      B   
ATOM   3424  CB  PRO   344      10.727   9.965   3.546  1.00 10.00      B   
ATOM   3425  CG  PRO   344       9.381  10.314   3.005  1.00 10.00      B   
ATOM   3426  CD  PRO   344       9.093  11.714   3.464  1.00 10.00      B   
ATOM   3427  C   PRO   344      12.505  11.414   2.501  1.00 10.00      B   
ATOM   3428  O   PRO   344      13.699  11.192   2.701  1.00 10.00      B   
ATOM   3429  N   SER   345      12.030  11.789   1.322  1.00 10.00      B   
ATOM   3430  HN  SER   345      11.075  11.982   1.233  1.00 10.00      B   
ATOM   3431  CA  SER   345      12.889  11.927   0.155  1.00 10.00      B   
ATOM   3432  CB  SER   345      12.029  12.043  -1.105  1.00 10.00      B   
ATOM   3433  OG  SER   345      10.834  11.288  -0.969  1.00 10.00      B   
ATOM   3434  HG  SER   345      10.110  11.749  -1.404  1.00 10.00      B   
ATOM   3435  C   SER   345      13.802  13.147   0.280  1.00 10.00      B   
ATOM   3436  O   SER   345      15.006  13.059   0.038  1.00 10.00      B   
ATOM   3437  N   ALA   346      13.222  14.277   0.672  1.00 10.00      B   
ATOM   3438  HN  ALA   346      12.256  14.276   0.868  1.00 10.00      B   
ATOM   3439  CA  ALA   346      13.972  15.520   0.821  1.00 10.00      B   
ATOM   3440  CB  ALA   346      13.030  16.691   1.057  1.00 10.00      B   
ATOM   3441  C   ALA   346      14.995  15.423   1.944  1.00 10.00      B   
ATOM   3442  O   ALA   346      16.167  15.744   1.751  1.00 10.00      B   
ATOM   3443  N   SER   347      14.549  14.965   3.110  1.00 10.00      B   
ATOM   3444  HN  SER   347      13.598  14.721   3.202  1.00 10.00      B   
ATOM   3445  CA  SER   347      15.425  14.829   4.265  1.00 10.00      B   
ATOM   3446  CB  SER   347      14.623  14.399   5.492  1.00 10.00      B   
ATOM   3447  OG  SER   347      13.541  15.287   5.716  1.00 10.00      B   
ATOM   3448  HG  SER   347      13.384  15.363   6.663  1.00 10.00      B   
ATOM   3449  C   SER   347      16.581  13.866   3.999  1.00 10.00      B   
ATOM   3450  O   SER   347      17.709  14.110   4.428  1.00 10.00      B   
ATOM   3451  N   PHE   348      16.301  12.788   3.275  1.00 10.00      B   
ATOM   3452  HN  PHE   348      15.385  12.651   2.948  1.00 10.00      B   
ATOM   3453  CA  PHE   348      17.328  11.805   2.954  1.00 10.00      B   
ATOM   3454  CB  PHE   348      16.713  10.546   2.344  1.00 10.00      B   
ATOM   3455  CG  PHE   348      17.330   9.271   2.848  1.00 10.00      B   
ATOM   3456  CD1 PHE   348      17.233   8.926   4.186  1.00 10.00      B   
ATOM   3457  CD2 PHE   348      18.000   8.418   1.988  1.00 10.00      B   
ATOM   3458  CE1 PHE   348      17.793   7.754   4.656  1.00 10.00      B   
ATOM   3459  CE2 PHE   348      18.563   7.244   2.453  1.00 10.00      B   
ATOM   3460  CZ  PHE   348      18.458   6.911   3.789  1.00 10.00      B   
ATOM   3461  C   PHE   348      18.368  12.405   2.014  1.00 10.00      B   
ATOM   3462  O   PHE   348      19.567  12.183   2.173  1.00 10.00      B   
ATOM   3463  N   PHE   349      17.901  13.174   1.040  1.00 10.00      B   
ATOM   3464  HN  PHE   349      16.932  13.308   0.954  1.00 10.00      B   
ATOM   3465  CA  PHE   349      18.796  13.821   0.093  1.00 10.00      B   
ATOM   3466  CB  PHE   349      17.993  14.416  -1.065  1.00 10.00      B   
ATOM   3467  CG  PHE   349      18.650  14.283  -2.410  1.00 10.00      B   
ATOM   3468  CD1 PHE   349      17.914  13.883  -3.513  1.00 10.00      B   
ATOM   3469  CD2 PHE   349      19.997  14.556  -2.578  1.00 10.00      B   
ATOM   3470  CE1 PHE   349      18.506  13.760  -4.756  1.00 10.00      B   
ATOM   3471  CE2 PHE   349      20.598  14.435  -3.817  1.00 10.00      B   
ATOM   3472  CZ  PHE   349      19.851  14.036  -4.908  1.00 10.00      B   
ATOM   3473  C   PHE   349      19.578  14.922   0.803  1.00 10.00      B   
ATOM   3474  O   PHE   349      20.771  15.114   0.562  1.00 10.00      B   
ATOM   3475  N   LEU   350      18.893  15.628   1.695  1.00 10.00      B   
ATOM   3476  HN  LEU   350      17.945  15.414   1.842  1.00 10.00      B   
ATOM   3477  CA  LEU   350      19.495  16.716   2.454  1.00 10.00      B   
ATOM   3478  CB  LEU   350      18.430  17.428   3.287  1.00 10.00      B   
ATOM   3479  CG  LEU   350      18.844  18.749   3.933  1.00 10.00      B   
ATOM   3480  CD1 LEU   350      19.170  19.785   2.870  1.00 10.00      B   
ATOM   3481  CD2 LEU   350      17.750  19.255   4.861  1.00 10.00      B   
ATOM   3482  C   LEU   350      20.608  16.199   3.359  1.00 10.00      B   
ATOM   3483  O   LEU   350      21.727  16.711   3.328  1.00 10.00      B   
ATOM   3484  N   ILE   351      20.305  15.169   4.147  1.00 10.00      B   
ATOM   3485  HN  ILE   351      19.393  14.796   4.122  1.00 10.00      B   
ATOM   3486  CA  ILE   351      21.292  14.588   5.055  1.00 10.00      B   
ATOM   3487  CB  ILE   351      20.674  13.541   6.020  1.00 10.00      B   
ATOM   3488  CG1 ILE   351      21.599  13.270   7.209  1.00 10.00      B   
ATOM   3489  CG2 ILE   351      20.333  12.244   5.304  1.00 10.00      B   
ATOM   3490  CD1 ILE   351      21.700  14.421   8.184  1.00 10.00      B   
ATOM   3491  C   ILE   351      22.471  14.003   4.276  1.00 10.00      B   
ATOM   3492  O   ILE   351      23.608  14.013   4.747  1.00 10.00      B   
ATOM   3493  N   SER   352      22.193  13.530   3.069  1.00 10.00      B   
ATOM   3494  HN  SER   352      21.265  13.553   2.754  1.00 10.00      B   
ATOM   3495  CA  SER   352      23.218  12.969   2.204  1.00 10.00      B   
ATOM   3496  CB  SER   352      22.567  12.267   1.006  1.00 10.00      B   
ATOM   3497  OG  SER   352      23.334  11.155   0.578  1.00 10.00      B   
ATOM   3498  HG  SER   352      23.457  10.553   1.322  1.00 10.00      B   
ATOM   3499  C   SER   352      24.140  14.084   1.718  1.00 10.00      B   
ATOM   3500  O   SER   352      25.365  13.974   1.786  1.00 10.00      B   
ATOM   3501  N   LEU   353      23.533  15.175   1.259  1.00 10.00      B   
ATOM   3502  HN  LEU   353      22.548  15.204   1.251  1.00 10.00      B   
ATOM   3503  CA  LEU   353      24.275  16.325   0.758  1.00 10.00      B   
ATOM   3504  CB  LEU   353      23.310  17.335   0.133  1.00 10.00      B   
ATOM   3505  CG  LEU   353      23.912  18.342  -0.849  1.00 10.00      B   
ATOM   3506  CD1 LEU   353      24.632  17.624  -1.983  1.00 10.00      B   
ATOM   3507  CD2 LEU   353      22.829  19.255  -1.399  1.00 10.00      B   
ATOM   3508  C   LEU   353      25.086  16.976   1.877  1.00 10.00      B   
ATOM   3509  O   LEU   353      26.147  17.552   1.632  1.00 10.00      B   
ATOM   3510  N   TRP   354      24.586  16.875   3.106  1.00 10.00      B   
ATOM   3511  HN  TRP   354      23.726  16.411   3.235  1.00 10.00      B   
ATOM   3512  CA  TRP   354      25.266  17.439   4.265  1.00 10.00      B   
ATOM   3513  CB  TRP   354      24.344  17.456   5.484  1.00 10.00      B   
ATOM   3514  CG  TRP   354      23.554  18.721   5.626  1.00 10.00      B   
ATOM   3515  CD1 TRP   354      22.197  18.852   5.581  1.00 10.00      B   
ATOM   3516  CD2 TRP   354      24.077  20.037   5.841  1.00 10.00      B   
ATOM   3517  NE1 TRP   354      21.844  20.169   5.750  1.00 10.00      B   
ATOM   3518  HE1 TRP   354      20.925  20.521   5.755  1.00 10.00      B   
ATOM   3519  CE2 TRP   354      22.981  20.916   5.909  1.00 10.00      B   
ATOM   3520  CE3 TRP   354      25.368  20.559   5.975  1.00 10.00      B   
ATOM   3521  CZ2 TRP   354      23.134  22.285   6.114  1.00 10.00      B   
ATOM   3522  CZ3 TRP   354      25.519  21.917   6.177  1.00 10.00      B   
ATOM   3523  CH2 TRP   354      24.408  22.764   6.243  1.00 10.00      B   
ATOM   3524  C   TRP   354      26.540  16.667   4.585  1.00 10.00      B   
ATOM   3525  O   TRP   354      27.474  17.210   5.177  1.00 10.00      B   
ATOM   3526  N   LEU   355      26.571  15.399   4.196  1.00 10.00      B   
ATOM   3527  HN  LEU   355      25.792  15.023   3.731  1.00 10.00      B   
ATOM   3528  CA  LEU   355      27.730  14.555   4.438  1.00 10.00      B   
ATOM   3529  CB  LEU   355      27.306  13.104   4.693  1.00 10.00      B   
ATOM   3530  CG  LEU   355      26.641  12.823   6.042  1.00 10.00      B   
ATOM   3531  CD1 LEU   355      26.235  11.364   6.144  1.00 10.00      B   
ATOM   3532  CD2 LEU   355      27.570  13.199   7.187  1.00 10.00      B   
ATOM   3533  C   LEU   355      28.701  14.622   3.268  1.00 10.00      B   
ATOM   3534  O   LEU   355      29.913  14.706   3.461  1.00 10.00      B   
ATOM   3535  N   LEU   356      28.153  14.603   2.057  1.00 10.00      B   
ATOM   3536  HN  LEU   356      27.174  14.538   1.978  1.00 10.00      B   
ATOM   3537  CA  LEU   356      28.958  14.655   0.842  1.00 10.00      B   
ATOM   3538  CB  LEU   356      28.073  14.423  -0.385  1.00 10.00      B   
ATOM   3539  CG  LEU   356      28.796  14.126  -1.700  1.00 10.00      B   
ATOM   3540  CD1 LEU   356      29.518  12.787  -1.628  1.00 10.00      B   
ATOM   3541  CD2 LEU   356      27.821  14.153  -2.867  1.00 10.00      B   
ATOM   3542  C   LEU   356      29.691  15.987   0.718  1.00 10.00      B   
ATOM   3543  O   LEU   356      30.801  16.049   0.193  1.00 10.00      B   
ATOM   3544  N   MET   357      29.070  17.048   1.213  1.00 10.00      B   
ATOM   3545  HN  MET   357      28.187  16.935   1.628  1.00 10.00      B   
ATOM   3546  CA  MET   357      29.664  18.376   1.156  1.00 10.00      B   
ATOM   3547  CB  MET   357      28.652  19.391   0.619  1.00 10.00      B   
ATOM   3548  CG  MET   357      28.306  19.216  -0.850  1.00 10.00      B   
ATOM   3549  SD  MET   357      29.720  19.496  -1.935  1.00 10.00      B   
ATOM   3550  CE  MET   357      29.958  21.260  -1.731  1.00 10.00      B   
ATOM   3551  C   MET   357      30.170  18.810   2.526  1.00 10.00      B   
ATOM   3552  O   MET   357      30.203  20.001   2.841  1.00 10.00      B   
ATOM   3553  N   ARG   358      30.569  17.843   3.338  1.00 10.00      B   
ATOM   3554  HN  ARG   358      30.528  16.912   3.030  1.00 10.00      B   
ATOM   3555  CA  ARG   358      31.068  18.130   4.674  1.00 10.00      B   
ATOM   3556  CB  ARG   358      30.628  17.044   5.662  1.00 10.00      B   
ATOM   3557  CG  ARG   358      31.041  17.300   7.103  1.00 10.00      B   
ATOM   3558  CD  ARG   358      30.478  18.615   7.619  1.00 10.00      B   
ATOM   3559  NE  ARG   358      29.023  18.577   7.766  1.00 10.00      B   
ATOM   3560  HE  ARG   358      28.529  17.935   7.208  1.00 10.00      B   
ATOM   3561  CZ  ARG   358      28.345  19.359   8.604  1.00 10.00      B   
ATOM   3562  NH1 ARG   358      28.995  20.233   9.368  1.00 10.00      B   
ATOM   3563 HH11 ARG   358      30.034  20.308   9.306  1.00 10.00      B   
ATOM   3564 HH12 ARG   358      28.475  20.850  10.030  1.00 10.00      B   
ATOM   3565  NH2 ARG   358      27.020  19.259   8.683  1.00 10.00      B   
ATOM   3566 HH21 ARG   358      26.511  18.567   8.093  1.00 10.00      B   
ATOM   3567 HH22 ARG   358      26.483  19.873   9.334  1.00 10.00      B   
ATOM   3568  C   ARG   358      32.586  18.279   4.681  1.00 10.00      B   
ATOM   3569  O   ARG   358      33.120  19.299   5.125  1.00 10.00      B   
ATOM   3570  N   LYS   359      33.278  17.264   4.191  1.00 10.00      B   
ATOM   3571  HN  LYS   359      32.799  16.484   3.833  1.00 10.00      B   
ATOM   3572  CB  LYS   359      35.307  16.003   4.767  1.00 10.00      B   
ATOM   3573  CG  LYS   359      35.121  15.894   6.269  1.00 10.00      B   
ATOM   3574  CD  LYS   359      35.902  14.721   6.831  1.00 10.00      B   
ATOM   3575  CE  LYS   359      35.976  14.781   8.347  1.00 10.00      B   
ATOM   3576  NZ  LYS   359      36.967  13.816   8.892  1.00 10.00      B   
ATOM   3577  HZ1 LYS   359      37.915  14.024   8.516  1.00 10.00      B   
ATOM   3578  HZ2 LYS   359      36.704  12.845   8.628  1.00 10.00      B   
ATOM   3579  HZ3 LYS   359      36.994  13.879   9.929  1.00 10.00      B   
ATOM   3580  CA  LYS   359      34.732  17.281   4.156  1.00 10.00      B   
ATOM   3581  C   LYS   359      35.243  17.454   2.736  1.00 10.00      B   
ATOM   3582  O   LYS   359      36.044  18.383   2.499  1.00 10.00      B   
ATOM   3583  OXT LYS   359      34.833  16.668   1.859  1.00 10.00      B   
END
