# Supplementary material for: Large-scale discovery of protein interactions at residue resolution using co-evolution calculated from genomic sequences
Source: Nat Commun. 2021 Mar 2;12:1396. doi: 10.1038/s41467-021-21636-z (PMC7925567; doi:10.1038/s41467-021-21636-z)
Supplement: Supplementary file 13 — Supplementary Data 11 [file 41467_2021_21636_MOESM13_ESM.zip › supplementary_prediction/cep_tp00839_TOLB_PAL/TOLB_ECOLI_3IAX_A.pdb]

ATOM      1  N   ASP A  32     -12.526   4.963 -37.969  1.00                 N  
ATOM      2  CA  ASP A  32     -11.845   3.862 -37.305  1.00                 C  
ATOM      3  C   ASP A  32     -11.536   4.125 -35.822  1.00                 C  
ATOM      4  O   ASP A  32     -11.881   3.311 -34.982  1.00                 O  
ATOM      5  CB  ASP A  32     -10.536   3.530 -38.024  1.00                 C  
ATOM      6  CG  ASP A  32     -10.762   2.866 -39.368  1.00                 C  
ATOM      7  OD1 ASP A  32     -11.899   2.418 -39.626  1.00                 O  
ATOM      8  OD2 ASP A  32      -9.801   2.793 -40.163  1.00                 O  
ATOM      9  N   SER A  33     -10.713   5.085 -35.525  1.00                 N  
ATOM     10  CA  SER A  33     -10.488   5.418 -34.174  1.00                 C  
ATOM     11  C   SER A  33     -10.913   6.851 -34.306  1.00                 C  
ATOM     12  O   SER A  33     -10.953   7.361 -35.393  1.00                 O  
ATOM     13  CB  SER A  33      -9.035   5.136 -33.787  1.00                 C  
ATOM     14  OG  SER A  33      -8.144   5.966 -34.512  1.00                 O  
ATOM     15  N   GLY A  34     -11.255   7.481 -33.187  1.00                 N  
ATOM     16  CA  GLY A  34     -11.734   8.851 -33.192  1.00                 C  
ATOM     17  C   GLY A  34     -10.675   9.879 -33.536  1.00                 C  
ATOM     18  O   GLY A  34      -9.478   9.598 -33.482  1.00                 O  
ATOM     19  N   ARG A  35     -11.124  11.079 -33.889  1.00                 N  
ATOM     20  CA  ARG A  35     -10.218  12.167 -34.234  1.00                 C  
ATOM     21  C   ARG A  35      -9.182  12.365 -33.135  1.00                 C  
ATOM     22  O   ARG A  35      -9.525  12.492 -31.959  1.00                 O  
ATOM     23  CB  ARG A  35     -11.000  13.461 -34.471  1.00                 C  
ATOM     24  CD  ARG A  35     -10.987  15.868 -35.179  1.00                 C  
ATOM     25  NE  ARG A  35     -11.945  15.700 -36.269  1.00                 N  
ATOM     26  CG  ARG A  35     -10.148  14.620 -34.960  1.00                 C  
ATOM     27  CZ  ARG A  35     -11.668  15.929 -37.549  1.00                 C  
ATOM     28  NH1 ARG A  35     -12.603  15.749 -38.472  1.00                 N  
ATOM     29  NH2 ARG A  35     -10.457  16.338 -37.902  1.00                 N  
ATOM     30  N   PRO A  36      -7.912  12.389 -33.524  1.00                 N  
ATOM     31  CA  PRO A  36      -6.824  12.554 -32.570  1.00                 C  
ATOM     32  C   PRO A  36      -6.943  13.890 -31.841  1.00                 C  
ATOM     33  O   PRO A  36      -7.304  14.890 -32.441  1.00                 O  
ATOM     34  CB  PRO A  36      -5.562  12.491 -33.433  1.00                 C  
ATOM     35  CD  PRO A  36      -7.395  12.110 -34.924  1.00                 C  
ATOM     36  CG  PRO A  36      -5.973  11.715 -34.639  1.00                 C  
ATOM     37  N   ILE A  37      -6.674  13.883 -30.545  1.00                 N  
ATOM     38  CA  ILE A  37      -6.696  15.095 -29.731  1.00                 C  
ATOM     39  C   ILE A  37      -5.746  14.915 -28.557  1.00                 C  
ATOM     40  O   ILE A  37      -5.653  13.820 -27.982  1.00                 O  
ATOM     41  CB  ILE A  37      -8.120  15.424 -29.246  1.00                 C  
ATOM     42  CD1 ILE A  37      -9.537  17.331 -28.323  1.00                 C  
ATOM     43  CG1 ILE A  37      -8.144  16.782 -28.544  1.00                 C  
ATOM     44  CG2 ILE A  37      -8.648  14.313 -28.351  1.00                 C  
ATOM     45  N   GLY A  38      -5.032  15.980 -28.210  1.00                 N  
ATOM     46  CA  GLY A  38      -4.149  15.937 -27.062  1.00                 C  
ATOM     47  C   GLY A  38      -4.846  16.514 -25.852  1.00                 C  
ATOM     48  O   GLY A  38      -5.330  17.656 -25.891  1.00                 O  
ATOM     49  N   VAL A  39      -4.914  15.719 -24.786  1.00                 N  
ATOM     50  CA  VAL A  39      -5.387  16.194 -23.495  1.00                 C  
ATOM     51  C   VAL A  39      -4.233  16.214 -22.493  1.00                 C  
ATOM     52  O   VAL A  39      -3.696  15.177 -22.102  1.00                 O  
ATOM     53  CB  VAL A  39      -6.545  15.328 -22.964  1.00                 C  
ATOM     54  CG1 VAL A  39      -7.011  15.835 -21.609  1.00                 C  
ATOM     55  CG2 VAL A  39      -7.697  15.313 -23.957  1.00                 C  
ATOM     56  N   VAL A  40      -3.863  17.409 -22.069  1.00                 N  
ATOM     57  CA  VAL A  40      -2.769  17.568 -21.134  1.00                 C  
ATOM     58  C   VAL A  40      -3.271  17.466 -19.682  1.00                 C  
ATOM     59  O   VAL A  40      -4.321  18.032 -19.349  1.00                 O  
ATOM     60  CB  VAL A  40      -2.037  18.907 -21.344  1.00                 C  
ATOM     61  CG1 VAL A  40      -0.946  19.087 -20.299  1.00                 C  
ATOM     62  CG2 VAL A  40      -1.455  18.981 -22.747  1.00                 C  
ATOM     63  N   PRO A  41      -2.551  16.702 -18.828  1.00                 N  
ATOM     64  CA  PRO A  41      -2.819  16.696 -17.382  1.00                 C  
ATOM     65  C   PRO A  41      -2.949  18.129 -16.880  1.00                 C  
ATOM     66  O   PRO A  41      -2.152  18.989 -17.254  1.00                 O  
ATOM     67  CB  PRO A  41      -1.605  15.983 -16.784  1.00                 C  
ATOM     68  CD  PRO A  41      -1.314  15.826 -19.154  1.00                 C  
ATOM     69  CG  PRO A  41      -1.136  15.071 -17.867  1.00                 C  
ATOM     70  N   PHE A  42      -3.940  18.405 -16.062  1.00                 N  
ATOM     71  CA  PHE A  42      -4.230  19.775 -15.729  1.00                 C  
ATOM     72  C   PHE A  42      -3.205  20.255 -14.722  1.00                 C  
ATOM     73  O   PHE A  42      -2.659  19.466 -13.986  1.00                 O  
ATOM     74  CB  PHE A  42      -5.653  19.904 -15.182  1.00                 C  
ATOM     75  CG  PHE A  42      -6.721  19.706 -16.220  1.00                 C  
ATOM     76  CZ  PHE A  42      -8.701  19.345 -18.138  1.00                 C  
ATOM     77  CD1 PHE A  42      -6.655  18.648 -17.109  1.00                 C  
ATOM     78  CE1 PHE A  42      -7.637  18.466 -18.064  1.00                 C  
ATOM     79  CD2 PHE A  42      -7.792  20.578 -16.307  1.00                 C  
ATOM     80  CE2 PHE A  42      -8.774  20.396 -17.261  1.00                 C  
ATOM     81  N   GLN A  43      -2.894  21.532 -14.706  1.00                 N  
ATOM     82  CA  GLN A  43      -1.848  22.004 -13.828  1.00                 C  
ATOM     83  C   GLN A  43      -2.409  22.057 -12.443  1.00                 C  
ATOM     84  O   GLN A  43      -3.430  22.643 -12.263  1.00                 O  
ATOM     85  CB  GLN A  43      -1.336  23.370 -14.290  1.00                 C  
ATOM     86  CD  GLN A  43       0.388  25.198 -14.036  1.00                 C  
ATOM     87  CG  GLN A  43      -0.163  23.899 -13.482  1.00                 C  
ATOM     88  OE1 GLN A  43      -0.096  25.708 -15.047  1.00                 O  
ATOM     89  NE2 GLN A  43       1.404  25.739 -13.374  1.00                 N  
ATOM     90  N   TRP A  44      -1.729  21.471 -11.466  1.00                 N  
ATOM     91  CA  TRP A  44      -2.194  21.433 -10.081  1.00                 C  
ATOM     92  C   TRP A  44      -1.268  22.177  -9.169  1.00                 C  
ATOM     93  O   TRP A  44      -0.168  21.774  -8.988  1.00                 O  
ATOM     94  CB  TRP A  44      -2.341  19.986  -9.605  1.00                 C  
ATOM     95  CG  TRP A  44      -2.824  19.867  -8.192  1.00                 C  
ATOM     96  CD1 TRP A  44      -2.139  19.345  -7.133  1.00                 C  
ATOM     97  NE1 TRP A  44      -2.908  19.405  -5.995  1.00                 N  
ATOM     98  CD2 TRP A  44      -4.100  20.277  -7.683  1.00                 C  
ATOM     99  CE2 TRP A  44      -4.117  19.974  -6.310  1.00                 C  
ATOM    100  CH2 TRP A  44      -6.308  20.825  -6.085  1.00                 C  
ATOM    101  CZ2 TRP A  44      -5.218  20.244  -5.499  1.00                 C  
ATOM    102  CE3 TRP A  44      -5.228  20.871  -8.256  1.00                 C  
ATOM    103  CZ3 TRP A  44      -6.318  21.137  -7.449  1.00                 C  
ATOM    104  N   ALA A  45      -1.736  23.236  -8.551  1.00                 N  
ATOM    105  CA  ALA A  45      -0.936  24.012  -7.628  1.00                 C  
ATOM    106  C   ALA A  45      -1.152  23.654  -6.171  1.00                 C  
ATOM    107  O   ALA A  45      -2.051  24.190  -5.590  1.00                 O  
ATOM    108  CB  ALA A  45      -1.211  25.497  -7.807  1.00                 C  
ATOM    109  N   GLY A  46      -0.338  22.771  -5.587  1.00                 N  
ATOM    110  CA  GLY A  46      -0.492  22.469  -4.168  1.00                 C  
ATOM    111  C   GLY A  46      -0.120  21.155  -3.502  1.00                 C  
ATOM    112  O   GLY A  46       0.631  20.347  -4.019  1.00                 O  
ATOM    113  N   PRO A  47      -0.708  20.952  -2.327  1.00                 N  
ATOM    114  CA  PRO A  47      -0.502  19.734  -1.540  1.00                 C  
ATOM    115  C   PRO A  47      -0.438  18.434  -2.332  1.00                 C  
ATOM    116  O   PRO A  47      -1.416  18.022  -2.956  1.00                 O  
ATOM    117  CB  PRO A  47      -1.705  19.696  -0.596  1.00                 C  
ATOM    118  CD  PRO A  47      -1.894  21.774  -1.767  1.00                 C  
ATOM    119  CG  PRO A  47      -2.092  21.126  -0.426  1.00                 C  
ATOM    120  N   GLY A  48       0.727  17.798  -2.292  1.00                 N  
ATOM    121  CA  GLY A  48       0.959  16.503  -2.947  1.00                 C  
ATOM    122  C   GLY A  48       0.371  16.430  -4.347  1.00                 C  
ATOM    123  O   GLY A  48       0.658  17.281  -5.200  1.00                 O  
ATOM    124  N   ALA A  49      -0.461  15.412  -4.571  1.00                 N  
ATOM    125  CA  ALA A  49      -1.158  15.213  -5.848  1.00                 C  
ATOM    126  C   ALA A  49      -2.577  15.788  -5.835  1.00                 C  
ATOM    127  O   ALA A  49      -3.229  15.838  -4.789  1.00                 O  
ATOM    128  CB  ALA A  49      -1.215  13.733  -6.196  1.00                 C  
ATOM    129  N   ALA A  50      -3.044  16.208  -7.012  1.00                 N  
ATOM    130  CA  ALA A  50      -4.383  16.780  -7.189  1.00                 C  
ATOM    131  C   ALA A  50      -5.499  15.896  -6.594  1.00                 C  
ATOM    132  O   ALA A  50      -5.335  14.676  -6.482  1.00                 O  
ATOM    133  CB  ALA A  50      -4.668  17.016  -8.664  1.00                 C  
ATOM    134  N   PRO A  51      -6.634  16.506  -6.201  1.00                 N  
ATOM    135  CA  PRO A  51      -7.692  15.673  -5.619  1.00                 C  
ATOM    136  C   PRO A  51      -8.456  14.866  -6.680  1.00                 C  
ATOM    137  O   PRO A  51      -9.104  13.865  -6.349  1.00                 O  
ATOM    138  CB  PRO A  51      -8.616  16.678  -4.927  1.00                 C  
ATOM    139  CD  PRO A  51      -7.004  17.979  -6.126  1.00                 C  
ATOM    140  CG  PRO A  51      -8.447  17.939  -5.707  1.00                 C  
ATOM    141  N   GLU A  52      -8.357  15.298  -7.938  1.00                 N  
ATOM    142  CA  GLU A  52      -8.957  14.592  -9.070  1.00                 C  
ATOM    143  C   GLU A  52      -8.163  14.863 -10.343  1.00                 C  
ATOM    144  O   GLU A  52      -7.634  15.959 -10.538  1.00                 O  
ATOM    145  CB  GLU A  52     -10.418  15.011  -9.249  1.00                 C  
ATOM    146  CD  GLU A  52     -11.258  12.767 -10.050  1.00                 C  
ATOM    147  CG  GLU A  52     -11.151  14.251 -10.343  1.00                 C  
ATOM    148  OE1 GLU A  52     -10.292  12.033 -10.343  1.00                 O  
ATOM    149  OE2 GLU A  52     -12.309  12.339  -9.527  1.00                 O  
ATOM    150  N   ASP A  53      -8.088  13.858 -11.203  1.00                 N  
ATOM    151  CA  ASP A  53      -7.418  13.979 -12.480  1.00                 C  
ATOM    152  C   ASP A  53      -8.394  14.577 -13.528  1.00                 C  
ATOM    153  O   ASP A  53      -9.057  13.840 -14.280  1.00                 O  
ATOM    154  CB  ASP A  53      -6.892  12.618 -12.940  1.00                 C  
ATOM    155  CG  ASP A  53      -6.101  12.705 -14.230  1.00                 C  
ATOM    156  OD1 ASP A  53      -6.170  13.757 -14.900  1.00                 O  
ATOM    157  OD2 ASP A  53      -5.411  11.721 -14.572  1.00                 O  
ATOM    158  N   ILE A  54      -8.479  15.910 -13.565  1.00                 N  
ATOM    159  CA  ILE A  54      -9.496  16.585 -14.377  1.00                 C  
ATOM    160  C   ILE A  54      -9.312  16.288 -15.858  1.00                 C  
ATOM    161  O   ILE A  54     -10.286  16.078 -16.581  1.00                 O  
ATOM    162  CB  ILE A  54      -9.482  18.108 -14.148  1.00                 C  
ATOM    163  CD1 ILE A  54     -11.264  17.976 -12.330  1.00                 C  
ATOM    164  CG1 ILE A  54      -9.871  18.434 -12.705  1.00                 C  
ATOM    165  CG2 ILE A  54     -10.387  18.806 -15.151  1.00                 C  
ATOM    166  N   GLY A  55      -8.056  16.249 -16.293  1.00                 N  
ATOM    167  CA  GLY A  55      -7.730  15.930 -17.680  1.00                 C  
ATOM    168  C   GLY A  55      -7.907  14.469 -18.038  1.00                 C  
ATOM    169  O   GLY A  55      -8.008  14.138 -19.204  1.00                 O  
ATOM    170  N   GLY A  56      -7.931  13.589 -17.039  1.00                 N  
ATOM    171  CA  GLY A  56      -8.210  12.166 -17.257  1.00                 C  
ATOM    172  C   GLY A  56      -9.680  12.009 -17.563  1.00                 C  
ATOM    173  O   GLY A  56     -10.083  11.244 -18.457  1.00                 O  
ATOM    174  N   ILE A  57     -10.483  12.761 -16.815  1.00                 N  
ATOM    175  CA  ILE A  57     -11.932  12.772 -16.981  1.00                 C  
ATOM    176  C   ILE A  57     -12.259  13.226 -18.398  1.00                 C  
ATOM    177  O   ILE A  57     -13.014  12.543 -19.101  1.00                 O  
ATOM    178  CB  ILE A  57     -12.613  13.676 -15.937  1.00                 C  
ATOM    179  CD1 ILE A  57     -12.840  14.031 -13.423  1.00                 C  
ATOM    180  CG1 ILE A  57     -12.467  13.077 -14.536  1.00                 C  
ATOM    181  CG2 ILE A  57     -14.070  13.910 -16.304  1.00                 C  
ATOM    182  N   VAL A  58     -11.650  14.345 -18.808  1.00                 N  
ATOM    183  CA  VAL A  58     -11.844  14.949 -20.125  1.00                 C  
ATOM    184  C   VAL A  58     -11.387  14.018 -21.266  1.00                 C  
ATOM    185  O   VAL A  58     -12.057  13.928 -22.295  1.00                 O  
ATOM    186  CB  VAL A  58     -11.104  16.294 -20.243  1.00                 C  
ATOM    187  CG1 VAL A  58     -11.143  16.799 -21.678  1.00                 C  
ATOM    188  CG2 VAL A  58     -11.709  17.320 -19.297  1.00                 C  
ATOM    189  N   ALA A  59     -10.259  13.336 -21.084  1.00                 N  
ATOM    190  CA  ALA A  59      -9.797  12.340 -22.056  1.00                 C  
ATOM    191  C   ALA A  59     -10.756  11.156 -22.180  1.00                 C  
ATOM    192  O   ALA A  59     -11.077  10.734 -23.288  1.00                 O  
ATOM    193  CB  ALA A  59      -8.414  11.832 -21.678  1.00                 C  
ATOM    194  N   ALA A  60     -11.207  10.632 -21.043  1.00                 N  
ATOM    195  CA  ALA A  60     -12.011   9.407 -21.015  1.00                 C  
ATOM    196  C   ALA A  60     -13.397   9.640 -21.570  1.00                 C  
ATOM    197  O   ALA A  60     -13.929   8.796 -22.284  1.00                 O  
ATOM    198  CB  ALA A  60     -12.105   8.867 -19.596  1.00                 C  
ATOM    199  N   ASP A  61     -13.962  10.803 -21.251  1.00                 N  
ATOM    200  CA  ASP A  61     -15.251  11.232 -21.774  1.00                 C  
ATOM    201  C   ASP A  61     -15.207  11.307 -23.275  1.00                 C  
ATOM    202  O   ASP A  61     -16.108  10.803 -23.939  1.00                 O  
ATOM    203  CB  ASP A  61     -15.646  12.586 -21.181  1.00                 C  
ATOM    204  CG  ASP A  61     -16.032  12.491 -19.718  1.00                 C  
ATOM    205  OD1 ASP A  61     -16.254  11.361 -19.234  1.00                 O  
ATOM    206  OD2 ASP A  61     -16.112  13.547 -19.055  1.00                 O  
ATOM    207  N   LEU A  62     -14.176  11.973 -23.801  1.00                 N  
ATOM    208  CA  LEU A  62     -14.078  12.246 -25.220  1.00                 C  
ATOM    209  C   LEU A  62     -13.856  10.927 -25.957  1.00                 C  
ATOM    210  O   LEU A  62     -14.386  10.723 -27.047  1.00                 O  
ATOM    211  CB  LEU A  62     -12.947  13.238 -25.498  1.00                 C  
ATOM    212  CG  LEU A  62     -13.159  14.667 -24.993  1.00                 C  
ATOM    213  CD1 LEU A  62     -11.897  15.495 -25.179  1.00                 C  
ATOM    214  CD2 LEU A  62     -14.331  15.321 -25.707  1.00                 C  
ATOM    215  N   ARG A  63     -13.096  10.031 -25.334  1.00                 N  
ATOM    216  CA  ARG A  63     -12.866   8.687 -25.859  1.00                 C  
ATOM    217  C   ARG A  63     -14.182   7.888 -25.875  1.00                 C  
ATOM    218  O   ARG A  63     -14.513   7.274 -26.875  1.00                 O  
ATOM    219  CB  ARG A  63     -11.807   7.961 -25.027  1.00                 C  
ATOM    220  CD  ARG A  63     -10.336   5.950 -24.721  1.00                 C  
ATOM    221  NE  ARG A  63      -9.092   6.716 -24.724  1.00                 N  
ATOM    222  CG  ARG A  63     -11.408   6.602 -25.580  1.00                 C  
ATOM    223  CZ  ARG A  63      -8.169   6.639 -25.677  1.00                 C  
ATOM    224  NH1 ARG A  63      -7.068   7.374 -25.595  1.00                 N  
ATOM    225  NH2 ARG A  63      -8.350   5.828 -26.710  1.00                 N  
ATOM    226  N   ASN A  64     -14.933   7.934 -24.774  1.00                 N  
ATOM    227  CA  ASN A  64     -16.280   7.334 -24.674  1.00                 C  
ATOM    228  C   ASN A  64     -17.286   7.609 -25.800  1.00                 C  
ATOM    229  O   ASN A  64     -18.132   6.751 -26.091  1.00                 O  
ATOM    230  CB  ASN A  64     -16.959   7.756 -23.370  1.00                 C  
ATOM    231  CG  ASN A  64     -16.368   7.068 -22.155  1.00                 C  
ATOM    232  OD1 ASN A  64     -15.712   6.033 -22.275  1.00                 O  
ATOM    233  ND2 ASN A  64     -16.599   7.642 -20.980  1.00                 N  
ATOM    234  N   SER A  65     -17.218   8.794 -26.408  1.00                 N  
ATOM    235  CA  SER A  65     -18.190   9.201 -27.425  1.00                 C  
ATOM    236  C   SER A  65     -17.929   8.546 -28.764  1.00                 C  
ATOM    237  O   SER A  65     -18.778   8.590 -29.661  1.00                 O  
ATOM    238  CB  SER A  65     -18.185  10.722 -27.593  1.00                 C  
ATOM    239  OG  SER A  65     -16.963  11.169 -28.154  1.00                 O  
ATOM    240  N   GLY A  66     -16.745   7.946 -28.897  1.00                 N  
ATOM    241  CA  GLY A  66     -16.317   7.319 -30.138  1.00                 C  
ATOM    242  C   GLY A  66     -15.722   8.314 -31.099  1.00                 C  
ATOM    243  O   GLY A  66     -15.089   7.931 -32.071  1.00                 O  
ATOM    244  N   LYS A  67     -15.904   9.572 -30.827  1.00                 N  
ATOM    245  CA  LYS A  67     -15.503  10.640 -31.688  1.00                 C  
ATOM    246  C   LYS A  67     -14.070  11.078 -31.627  1.00                 C  
ATOM    247  O   LYS A  67     -13.569  11.646 -32.523  1.00                 O  
ATOM    248  CB  LYS A  67     -16.351  11.886 -31.426  1.00                 C  
ATOM    249  CD  LYS A  67     -18.087  11.408 -33.175  1.00                 C  
ATOM    250  CE  LYS A  67     -19.575  11.344 -33.477  1.00                 C  
ATOM    251  CG  LYS A  67     -17.833  11.698 -31.705  1.00                 C  
ATOM    252  NZ  LYS A  67     -19.838  11.009 -34.903  1.00                 N  
ATOM    253  N   PHE A  68     -13.432  10.823 -30.490  1.00                 N  
ATOM    254  CA  PHE A  68     -12.063  11.271 -30.284  1.00                 C  
ATOM    255  C   PHE A  68     -11.154  10.187 -29.722  1.00                 C  
ATOM    256  O   PHE A  68     -11.556   9.387 -28.878  1.00                 O  
ATOM    257  CB  PHE A  68     -12.030  12.480 -29.347  1.00                 C  
ATOM    258  CG  PHE A  68     -12.743  13.686 -29.889  1.00                 C  
ATOM    259  CZ  PHE A  68     -14.056  15.920 -30.895  1.00                 C  
ATOM    260  CD1 PHE A  68     -14.091  13.880 -29.643  1.00                 C  
ATOM    261  CE1 PHE A  68     -14.747  14.990 -30.141  1.00                 C  
ATOM    262  CD2 PHE A  68     -12.066  14.626 -30.646  1.00                 C  
ATOM    263  CE2 PHE A  68     -12.722  15.736 -31.145  1.00                 C  
ATOM    264  N   ASN A  69      -9.919  10.184 -30.206  1.00                 N  
ATOM    265  CA  ASN A  69      -8.921   9.276 -29.767  1.00                 C  
ATOM    266  C   ASN A  69      -7.915  10.159 -29.062  1.00                 C  
ATOM    267  O   ASN A  69      -7.065  10.682 -29.667  1.00                 O  
ATOM    268  CB  ASN A  69      -8.355   8.489 -30.951  1.00                 C  
ATOM    269  CG  ASN A  69      -7.352   7.435 -30.523  1.00                 C  
ATOM    270  OD1 ASN A  69      -7.072   7.277 -29.335  1.00                 O  
ATOM    271  ND2 ASN A  69      -6.808   6.710 -31.494  1.00                 N  
ATOM    272  N   PRO A  70      -8.074  10.372 -27.768  1.00                 N  
ATOM    273  CA  PRO A  70      -7.094  11.132 -27.000  1.00                 C  
ATOM    274  C   PRO A  70      -5.730  10.466 -26.994  1.00                 C  
ATOM    275  O   PRO A  70      -5.645   9.253 -26.777  1.00                 O  
ATOM    276  CB  PRO A  70      -7.687  11.183 -25.591  1.00                 C  
ATOM    277  CD  PRO A  70      -9.318  10.058 -26.934  1.00                 C  
ATOM    278  CG  PRO A  70      -9.157  11.029 -25.798  1.00                 C  
ATOM    279  N   LEU A  71      -4.684  11.257 -27.263  1.00                 N  
ATOM    280  CA  LEU A  71      -3.310  10.756 -27.262  1.00                 C  
ATOM    281  C   LEU A  71      -2.969  10.304 -25.857  1.00                 C  
ATOM    282  O   LEU A  71      -3.261  11.002 -24.879  1.00                 O  
ATOM    283  CB  LEU A  71      -2.345  11.836 -27.755  1.00                 C  
ATOM    284  CG  LEU A  71      -0.878  11.425 -27.888  1.00                 C  
ATOM    285  CD1 LEU A  71      -0.709  10.381 -28.982  1.00                 C  
ATOM    286  CD2 LEU A  71      -0.004  12.637 -28.175  1.00                 C  
ATOM    287  N   ASP A  72      -2.375   9.122 -25.757  1.00                 N  
ATOM    288  CA  ASP A  72      -1.971   8.591 -24.473  1.00                 C  
ATOM    289  C   ASP A  72      -1.098   9.607 -23.738  1.00                 C  
ATOM    290  O   ASP A  72      -0.255  10.272 -24.352  1.00                 O  
ATOM    291  CB  ASP A  72      -1.225   7.267 -24.651  1.00                 C  
ATOM    292  CG  ASP A  72      -2.138   6.139 -25.089  1.00                 C  
ATOM    293  OD1 ASP A  72      -3.372   6.325 -25.054  1.00                 O  
ATOM    294  OD2 ASP A  72      -1.619   5.068 -25.468  1.00                 O  
ATOM    295  N   ARG A  73      -1.305   9.714 -22.427  1.00                 N  
ATOM    296  CA  ARG A  73      -0.632  10.716 -21.602  1.00                 C  
ATOM    297  C   ARG A  73       0.888  10.562 -21.629  1.00                 C  
ATOM    298  O   ARG A  73       1.625  11.559 -21.637  1.00                 O  
ATOM    299  CB  ARG A  73      -1.126  10.639 -20.156  1.00                 C  
ATOM    300  CD  ARG A  73      -1.097  11.588 -17.833  1.00                 C  
ATOM    301  NE  ARG A  73      -2.535  11.842 -17.788  1.00                 N  
ATOM    302  CG  ARG A  73      -0.542  11.705 -19.243  1.00                 C  
ATOM    303  CZ  ARG A  73      -3.340  11.408 -16.823  1.00                 C  
ATOM    304  NH1 ARG A  73      -4.636  11.687 -16.866  1.00                 N  
ATOM    305  NH2 ARG A  73      -2.848  10.697 -15.818  1.00                 N  
ATOM    306  N   ALA A  74       1.347   9.311 -21.653  1.00                 N  
ATOM    307  CA  ALA A  74       2.776   9.019 -21.732  1.00                 C  
ATOM    308  C   ALA A  74       3.418   9.476 -23.048  1.00                 C  
ATOM    309  O   ALA A  74       4.611   9.774 -23.087  1.00                 O  
ATOM    310  CB  ALA A  74       3.023   7.529 -21.554  1.00                 C  
ATOM    311  N   ARG A  75       2.618   9.558 -24.111  1.00                 N  
ATOM    312  CA  ARG A  75       3.135   9.881 -25.437  1.00                 C  
ATOM    313  C   ARG A  75       3.088  11.371 -25.747  1.00                 C  
ATOM    314  O   ARG A  75       3.341  11.771 -26.873  1.00                 O  
ATOM    315  CB  ARG A  75       2.358   9.122 -26.515  1.00                 C  
ATOM    316  CD  ARG A  75       1.772   6.928 -27.583  1.00                 C  
ATOM    317  NE  ARG A  75       1.937   5.477 -27.549  1.00                 N  
ATOM    318  CG  ARG A  75       2.577   7.618 -26.494  1.00                 C  
ATOM    319  CZ  ARG A  75       2.921   4.822 -28.156  1.00                 C  
ATOM    320  NH1 ARG A  75       2.991   3.501 -28.071  1.00                 N  
ATOM    321  NH2 ARG A  75       3.834   5.491 -28.848  1.00                 N  
ATOM    322  N   LEU A  76       2.779  12.200 -24.759  1.00                 N  
ATOM    323  CA  LEU A  76       2.698  13.649 -24.985  1.00                 C  
ATOM    324  C   LEU A  76       4.071  14.285 -25.253  1.00                 C  
ATOM    325  O   LEU A  76       5.009  14.078 -24.484  1.00                 O  
ATOM    326  CB  LEU A  76       2.047  14.343 -23.787  1.00                 C  
ATOM    327  CG  LEU A  76       0.584  13.988 -23.511  1.00                 C  
ATOM    328  CD1 LEU A  76       0.105  14.646 -22.225  1.00                 C  
ATOM    329  CD2 LEU A  76      -0.299  14.402 -24.678  1.00                 C  
ATOM    330  N   PRO A  77       4.162  15.162 -26.234  1.00                 N  
ATOM    331  CA  PRO A  77       5.370  15.915 -26.518  1.00                 C  
ATOM    332  C   PRO A  77       5.654  17.063 -25.576  1.00                 C  
ATOM    333  O   PRO A  77       6.751  17.524 -25.485  1.00                 O  
ATOM    334  CB  PRO A  77       5.146  16.454 -27.932  1.00                 C  
ATOM    335  CD  PRO A  77       3.087  15.418 -27.287  1.00                 C  
ATOM    336  CG  PRO A  77       3.664  16.573 -28.057  1.00                 C  
ATOM    337  N   GLN A  78       4.619  17.512 -24.873  1.00                 N  
ATOM    338  CA  GLN A  78       4.754  18.614 -23.928  1.00                 C  
ATOM    339  C   GLN A  78       3.569  18.664 -22.971  1.00                 C  
ATOM    340  O   GLN A  78       2.446  18.317 -23.339  1.00                 O  
ATOM    341  CB  GLN A  78       4.886  19.945 -24.672  1.00                 C  
ATOM    342  CD  GLN A  78       5.312  22.431 -24.541  1.00                 C  
ATOM    343  CG  GLN A  78       5.130  21.140 -23.766  1.00                 C  
ATOM    344  OE1 GLN A  78       4.854  22.554 -25.677  1.00                 O  
ATOM    345  NE2 GLN A  78       5.984  23.398 -23.927  1.00                 N  
ATOM    346  N   GLN A  79       3.822  19.000 -21.736  1.00                 N  
ATOM    347  CA  GLN A  79       2.782  19.078 -20.788  1.00                 C  
ATOM    348  C   GLN A  79       2.583  20.541 -20.586  1.00                 C  
ATOM    349  O   GLN A  79       3.028  21.068 -19.632  1.00                 O  
ATOM    350  CB  GLN A  79       3.163  18.326 -19.511  1.00                 C  
ATOM    351  CD  GLN A  79       3.708  16.117 -18.415  1.00                 C  
ATOM    352  CG  GLN A  79       3.345  16.829 -19.703  1.00                 C  
ATOM    353  OE1 GLN A  79       3.175  16.429 -17.351  1.00                 O  
ATOM    354  NE2 GLN A  79       4.619  15.155 -18.509  1.00                 N  
ATOM    355  N   PRO A  80       1.919  21.213 -21.495  1.00                 N  
ATOM    356  CA  PRO A  80       1.722  22.644 -21.350  1.00                 C  
ATOM    357  C   PRO A  80       0.704  22.951 -20.274  1.00                 C  
ATOM    358  O   PRO A  80      -0.237  22.247 -20.141  1.00                 O  
ATOM    359  CB  PRO A  80       1.232  23.092 -22.728  1.00                 C  
ATOM    360  CD  PRO A  80       1.397  20.705 -22.795  1.00                 C  
ATOM    361  CG  PRO A  80       0.607  21.871 -23.317  1.00                 C  
ATOM    362  N   GLY A  81       0.911  23.997 -19.509  1.00                 N  
ATOM    363  CA  GLY A  81       0.059  24.303 -18.400  1.00                 C  
ATOM    364  C   GLY A  81      -0.848  25.467 -18.626  1.00                 C  
ATOM    365  O   GLY A  81      -1.628  25.791 -17.775  1.00                 O  
ATOM    366  N   SER A  82      -0.723  26.103 -19.767  1.00                 N  
ATOM    367  CA  SER A  82      -1.616  27.200 -20.171  1.00                 C  
ATOM    368  C   SER A  82      -1.625  27.350 -21.696  1.00                 C  
ATOM    369  O   SER A  82      -0.888  26.651 -22.388  1.00                 O  
ATOM    370  CB  SER A  82      -1.188  28.511 -19.508  1.00                 C  
ATOM    371  OG  SER A  82       0.050  28.964 -20.027  1.00                 O  
ATOM    372  N   ALA A  83      -2.453  28.257 -22.213  1.00                 N  
ATOM    373  CA  ALA A  83      -2.607  28.456 -23.670  1.00                 C  
ATOM    374  C   ALA A  83      -1.335  28.886 -24.441  1.00                 C  
ATOM    375  O   ALA A  83      -1.239  28.706 -25.662  1.00                 O  
ATOM    376  CB  ALA A  83      -3.680  29.496 -23.953  1.00                 C  
ATOM    377  N   GLN A  84      -0.372  29.457 -23.728  1.00                 N  
ATOM    378  CA  GLN A  84       0.830  30.010 -24.347  1.00                 C  
ATOM    379  C   GLN A  84       1.987  29.025 -24.298  1.00                 C  
ATOM    380  O   GLN A  84       2.918  29.093 -25.110  1.00                 O  
ATOM    381  CB  GLN A  84       1.232  31.318 -23.662  1.00                 C  
ATOM    382  CD  GLN A  84      -0.124  32.817 -25.177  1.00                 C  
ATOM    383  CG  GLN A  84       0.180  32.412 -23.748  1.00                 C  
ATOM    384  OE1 GLN A  84       0.758  33.274 -25.904  1.00                 O  
ATOM    385  NE2 GLN A  84      -1.377  32.649 -25.584  1.00                 N  
ATOM    386  N   GLU A  85       1.929  28.104 -23.341  1.00                 N  
ATOM    387  CA  GLU A  85       2.973  27.098 -23.183  1.00                 C  
ATOM    388  C   GLU A  85       2.732  25.906 -24.102  1.00                 C  
ATOM    389  O   GLU A  85       3.245  24.812 -23.864  1.00                 O  
ATOM    390  CB  GLU A  85       3.052  26.631 -21.728  1.00                 C  
ATOM    391  CD  GLU A  85       3.558  27.213 -19.323  1.00                 C  
ATOM    392  CG  GLU A  85       3.506  27.707 -20.755  1.00                 C  
ATOM    393  OE1 GLU A  85       3.168  26.051 -19.081  1.00                 O  
ATOM    394  OE2 GLU A  85       3.989  27.987 -18.442  1.00                 O  
ATOM    395  N   VAL A  86       1.948  26.124 -25.153  1.00                 N  
ATOM    396  CA  VAL A  86       1.637  25.069 -26.109  1.00                 C  
ATOM    397  C   VAL A  86       2.406  25.258 -27.412  1.00                 C  
ATOM    398  O   VAL A  86       2.386  26.337 -28.005  1.00                 O  
ATOM    399  CB  VAL A  86       0.127  25.002 -26.404  1.00                 C  
ATOM    400  CG1 VAL A  86      -0.165  23.932 -27.445  1.00                 C  
ATOM    401  CG2 VAL A  86      -0.654  24.733 -25.126  1.00                 C  
ATOM    402  N   GLN A  87       3.084  24.203 -27.852  1.00                 N  
ATOM    403  CA  GLN A  87       3.859  24.250 -29.086  1.00                 C  
ATOM    404  C   GLN A  87       3.118  23.561 -30.227  1.00                 C  
ATOM    405  O   GLN A  87       3.146  22.336 -30.348  1.00                 O  
ATOM    406  CB  GLN A  87       5.230  23.602 -28.883  1.00                 C  
ATOM    407  CD  GLN A  87       6.503  25.003 -30.555  1.00                 C  
ATOM    408  CG  GLN A  87       6.108  23.604 -30.124  1.00                 C  
ATOM    409  OE1 GLN A  87       7.100  25.754 -29.785  1.00                 O  
ATOM    410  NE2 GLN A  87       6.169  25.356 -31.791  1.00                 N  
ATOM    411  N   PRO A  88       2.456  24.356 -31.061  1.00                 N  
ATOM    412  CA  PRO A  88       1.700  23.821 -32.197  1.00                 C  
ATOM    413  C   PRO A  88       2.446  22.831 -33.089  1.00                 C  
ATOM    414  O   PRO A  88       1.846  21.836 -33.508  1.00                 O  
ATOM    415  CB  PRO A  88       1.331  25.061 -33.013  1.00                 C  
ATOM    416  CD  PRO A  88       2.337  25.919 -31.018  1.00                 C  
ATOM    417  CG  PRO A  88       1.228  26.155 -32.004  1.00                 C  
ATOM    418  N   ALA A  89       3.726  23.104 -33.368  1.00                 N  
ATOM    419  CA  ALA A  89       4.568  22.216 -34.183  1.00                 C  
ATOM    420  C   ALA A  89       4.525  20.809 -33.604  1.00                 C  
ATOM    421  O   ALA A  89       4.130  19.873 -34.287  1.00                 O  
ATOM    422  CB  ALA A  89       5.994  22.741 -34.238  1.00                 C  
ATOM    423  N   ALA A  90       4.908  20.692 -32.332  1.00                 N  
ATOM    424  CA  ALA A  90       4.867  19.443 -31.581  1.00                 C  
ATOM    425  C   ALA A  90       3.589  18.625 -31.810  1.00                 C  
ATOM    426  O   ALA A  90       3.641  17.406 -31.951  1.00                 O  
ATOM    427  CB  ALA A  90       5.011  19.715 -30.091  1.00                 C  
ATOM    428  N   TRP A  91       2.471  19.295 -31.800  1.00                 N  
ATOM    429  CA  TRP A  91       1.210  18.650 -31.936  1.00                 C  
ATOM    430  C   TRP A  91       0.778  18.355 -33.334  1.00                 C  
ATOM    431  O   TRP A  91       0.345  17.281 -33.567  1.00                 O  
ATOM    432  CB  TRP A  91       0.108  19.485 -31.281  1.00                 C  
ATOM    433  CG  TRP A  91       0.158  19.475 -29.784  1.00                 C  
ATOM    434  CD1 TRP A  91       0.480  20.520 -28.967  1.00                 C  
ATOM    435  NE1 TRP A  91       0.417  20.131 -27.651  1.00                 N  
ATOM    436  CD2 TRP A  91      -0.123  18.364 -28.923  1.00                 C  
ATOM    437  CE2 TRP A  91       0.049  18.810 -27.599  1.00                 C  
ATOM    438  CH2 TRP A  91      -0.517  16.684 -26.743  1.00                 C  
ATOM    439  CZ2 TRP A  91      -0.146  17.976 -26.499  1.00                 C  
ATOM    440  CE3 TRP A  91      -0.502  17.037 -29.142  1.00                 C  
ATOM    441  CZ3 TRP A  91      -0.694  16.214 -28.049  1.00                 C  
ATOM    442  N   SER A  92       0.917  19.304 -34.256  1.00                 N  
ATOM    443  CA  SER A  92       0.614  19.120 -35.680  1.00                 C  
ATOM    444  C   SER A  92       1.374  17.937 -36.158  1.00                 C  
ATOM    445  O   SER A  92       0.861  17.089 -36.792  1.00                 O  
ATOM    446  CB  SER A  92       0.968  20.381 -36.471  1.00                 C  
ATOM    447  OG  SER A  92       2.363  20.632 -36.432  1.00                 O  
ATOM    448  N   ALA A  93       2.653  17.896 -35.802  1.00                 N  
ATOM    449  CA  ALA A  93       3.533  16.805 -36.205  1.00                 C  
ATOM    450  C   ALA A  93       2.974  15.420 -35.878  1.00                 C  
ATOM    451  O   ALA A  93       3.441  14.419 -36.421  1.00                 O  
ATOM    452  CB  ALA A  93       4.896  16.953 -35.547  1.00                 C  
ATOM    453  N   LEU A  94       1.982  15.355 -34.993  1.00                 N  
ATOM    454  CA  LEU A  94       1.410  14.063 -34.615  1.00                 C  
ATOM    455  C   LEU A  94      -0.026  13.873 -35.103  1.00                 C  
ATOM    456  O   LEU A  94      -0.687  12.917 -34.717  1.00                 O  
ATOM    457  CB  LEU A  94       1.445  13.885 -33.096  1.00                 C  
ATOM    458  CG  LEU A  94       2.830  13.876 -32.446  1.00                 C  
ATOM    459  CD1 LEU A  94       2.714  13.797 -30.932  1.00                 C  
ATOM    460  CD2 LEU A  94       3.664  12.719 -32.974  1.00                 C  
ATOM    461  N   GLY A  95      -0.510  14.776 -35.949  1.00                 N  
ATOM    462  CA  GLY A  95      -1.858  14.653 -36.502  1.00                 C  
ATOM    463  C   GLY A  95      -2.922  15.243 -35.590  1.00                 C  
ATOM    464  O   GLY A  95      -4.125  14.990 -35.766  1.00                 O  
ATOM    465  N   ILE A  96      -2.475  16.053 -34.632  1.00                 N  
ATOM    466  CA  ILE A  96      -3.358  16.630 -33.636  1.00                 C  
ATOM    467  C   ILE A  96      -3.561  18.135 -33.843  1.00                 C  
ATOM    468  O   ILE A  96      -2.615  18.924 -33.753  1.00                 O  
ATOM    469  CB  ILE A  96      -2.838  16.380 -32.208  1.00                 C  
ATOM    470  CD1 ILE A  96      -2.032  14.541 -30.637  1.00                 C  
ATOM    471  CG1 ILE A  96      -2.741  14.879 -31.931  1.00                 C  
ATOM    472  CG2 ILE A  96      -3.717  17.090 -31.189  1.00                 C  
ATOM    473  N   ASP A  97      -4.802  18.517 -34.131  1.00                 N  
ATOM    474  CA  ASP A  97      -5.112  19.905 -34.424  1.00                 C  
ATOM    475  C   ASP A  97      -5.808  20.660 -33.284  1.00                 C  
ATOM    476  O   ASP A  97      -6.210  21.812 -33.459  1.00                 O  
ATOM    477  CB  ASP A  97      -5.994  20.005 -35.670  1.00                 C  
ATOM    478  CG  ASP A  97      -7.344  19.341 -35.483  1.00                 C  
ATOM    479  OD1 ASP A  97      -7.572  18.752 -34.406  1.00                 O  
ATOM    480  OD2 ASP A  97      -8.173  19.408 -36.415  1.00                 O  
ATOM    481  N   ALA A  98      -5.947  20.018 -32.127  1.00                 N  
ATOM    482  CA  ALA A  98      -6.465  20.691 -30.934  1.00                 C  
ATOM    483  C   ALA A  98      -5.853  20.140 -29.657  1.00                 C  
ATOM    484  O   ALA A  98      -5.682  18.929 -29.511  1.00                 O  
ATOM    485  CB  ALA A  98      -7.979  20.566 -30.870  1.00                 C  
ATOM    486  N   VAL A  99      -5.515  21.029 -28.733  1.00                 N  
ATOM    487  CA  VAL A  99      -4.978  20.602 -27.448  1.00                 C  
ATOM    488  C   VAL A  99      -5.840  21.172 -26.341  1.00                 C  
ATOM    489  O   VAL A  99      -6.291  22.311 -26.420  1.00                 O  
ATOM    490  CB  VAL A  99      -3.509  21.032 -27.279  1.00                 C  
ATOM    491  CG1 VAL A  99      -2.994  20.640 -25.903  1.00                 C  
ATOM    492  CG2 VAL A  99      -2.645  20.417 -28.370  1.00                 C  
ATOM    493  N   VAL A 100      -6.088  20.351 -25.325  1.00                 N  
ATOM    494  CA  VAL A 100      -6.794  20.762 -24.105  1.00                 C  
ATOM    495  C   VAL A 100      -5.788  20.864 -22.961  1.00                 C  
ATOM    496  O   VAL A 100      -5.098  19.890 -22.636  1.00                 O  
ATOM    497  CB  VAL A 100      -7.930  19.784 -23.754  1.00                 C  
ATOM    498  CG1 VAL A 100      -8.622  20.210 -22.468  1.00                 C  
ATOM    499  CG2 VAL A 100      -8.930  19.697 -24.897  1.00                 C  
ATOM    500  N   VAL A 101      -5.691  22.056 -22.383  1.00                 N  
ATOM    501  CA  VAL A 101      -4.854  22.280 -21.219  1.00                 C  
ATOM    502  C   VAL A 101      -5.739  22.885 -20.140  1.00                 C  
ATOM    503  O   VAL A 101      -6.763  23.490 -20.455  1.00                 O  
ATOM    504  CB  VAL A 101      -3.654  23.185 -21.553  1.00                 C  
ATOM    505  CG1 VAL A 101      -2.777  22.537 -22.614  1.00                 C  
ATOM    506  CG2 VAL A 101      -4.130  24.554 -22.013  1.00                 C  
ATOM    507  N   GLY A 102      -5.394  22.747 -18.889  1.00                 N  
ATOM    508  CA  GLY A 102      -6.218  23.358 -17.898  1.00                 C  
ATOM    509  C   GLY A 102      -5.503  23.605 -16.605  1.00                 C  
ATOM    510  O   GLY A 102      -4.405  23.204 -16.427  1.00                 O  
ATOM    511  N   GLN A 103      -6.160  24.287 -15.690  1.00                 N  
ATOM    512  CA  GLN A 103      -5.585  24.569 -14.409  1.00                 C  
ATOM    513  C   GLN A 103      -6.495  24.239 -13.258  1.00                 C  
ATOM    514  O   GLN A 103      -7.692  24.338 -13.333  1.00                 O  
ATOM    515  CB  GLN A 103      -5.185  26.043 -14.314  1.00                 C  
ATOM    516  CD  GLN A 103      -4.750  26.829 -16.674  1.00                 C  
ATOM    517  CG  GLN A 103      -4.141  26.469 -15.333  1.00                 C  
ATOM    518  OE1 GLN A 103      -5.774  27.510 -16.740  1.00                 O  
ATOM    519  NE2 GLN A 103      -4.120  26.373 -17.750  1.00                 N  
ATOM    520  N   VAL A 104      -5.890  23.843 -12.168  1.00                 N  
ATOM    521  CA  VAL A 104      -6.618  23.543 -10.970  1.00                 C  
ATOM    522  C   VAL A 104      -5.950  24.144  -9.748  1.00                 C  
ATOM    523  O   VAL A 104      -4.876  23.730  -9.377  1.00                 O  
ATOM    524  CB  VAL A 104      -6.780  22.024 -10.774  1.00                 C  
ATOM    525  CG1 VAL A 104      -7.544  21.732  -9.491  1.00                 C  
ATOM    526  CG2 VAL A 104      -7.485  21.405 -11.971  1.00                 C  
ATOM    527  N   THR A 105      -6.605  25.117  -9.121  1.00                 N  
ATOM    528  CA  THR A 105      -6.070  25.764  -7.941  1.00                 C  
ATOM    529  C   THR A 105      -6.968  25.746  -6.717  1.00                 C  
ATOM    530  O   THR A 105      -8.165  25.763  -6.840  1.00                 O  
ATOM    531  CB  THR A 105      -5.720  27.238  -8.215  1.00                 C  
ATOM    532  OG1 THR A 105      -6.905  27.952  -8.589  1.00                 O  
ATOM    533  CG2 THR A 105      -4.711  27.344  -9.349  1.00                 C  
ATOM    534  N   PRO A 106      -6.400  25.724  -5.518  1.00                 N  
ATOM    535  CA  PRO A 106      -7.258  25.663  -4.335  1.00                 C  
ATOM    536  C   PRO A 106      -7.574  27.024  -3.689  1.00                 C  
ATOM    537  O   PRO A 106      -6.849  28.004  -3.881  1.00                 O  
ATOM    538  CB  PRO A 106      -6.472  24.793  -3.352  1.00                 C  
ATOM    539  CD  PRO A 106      -4.960  25.286  -5.141  1.00                 C  
ATOM    540  CG  PRO A 106      -5.041  25.088  -3.654  1.00                 C  
ATOM    541  N   ASN A 107      -8.662  27.045  -2.942  1.00                 N  
ATOM    542  CA  ASN A 107      -9.232  28.211  -2.288  1.00                 C  
ATOM    543  C   ASN A 107      -9.477  28.038  -0.796  1.00                 C  
ATOM    544  O   ASN A 107     -10.186  27.120  -0.361  1.00                 O  
ATOM    545  CB  ASN A 107     -10.546  28.614  -2.960  1.00                 C  
ATOM    546  CG  ASN A 107     -10.351  29.073  -4.392  1.00                 C  
ATOM    547  OD1 ASN A 107      -9.977  30.219  -4.641  1.00                 O  
ATOM    548  ND2 ASN A 107     -10.605  28.177  -5.339  1.00                 N  
ATOM    549  N   PRO A 108      -8.911  28.953  -0.019  1.00                 N  
ATOM    550  CA  PRO A 108      -9.014  28.914   1.425  1.00                 C  
ATOM    551  C   PRO A 108     -10.331  28.336   1.797  1.00                 C  
ATOM    552  O   PRO A 108     -10.490  27.627   2.770  1.00                 O  
ATOM    553  CB  PRO A 108      -8.878  30.379   1.845  1.00                 C  
ATOM    554  CD  PRO A 108      -8.523  30.363  -0.521  1.00                 C  
ATOM    555  CG  PRO A 108      -8.070  31.006   0.759  1.00                 C  
ATOM    556  N   ASP A 109     -11.296  28.629   0.973  1.00                 N  
ATOM    557  CA  ASP A 109     -12.681  28.297   1.279  1.00                 C  
ATOM    558  C   ASP A 109     -12.964  26.808   1.111  1.00                 C  
ATOM    559  O   ASP A 109     -14.116  26.377   1.147  1.00                 O  
ATOM    560  CB  ASP A 109     -13.633  29.103   0.393  1.00                 C  
ATOM    561  CG  ASP A 109     -13.639  30.579   0.736  1.00                 C  
ATOM    562  OD1 ASP A 109     -13.167  30.936   1.836  1.00                 O  
ATOM    563  OD2 ASP A 109     -14.115  31.380  -0.096  1.00                 O  
ATOM    564  N   GLY A 110     -11.904  26.027   0.927  1.00                 N  
ATOM    565  CA  GLY A 110     -12.035  24.592   0.754  1.00                 C  
ATOM    566  C   GLY A 110     -12.481  24.217  -0.646  1.00                 C  
ATOM    567  O   GLY A 110     -12.484  23.042  -1.013  1.00                 O  
ATOM    568  N   SER A 111     -12.859  25.221  -1.430  1.00                 N  
ATOM    569  CA  SER A 111     -13.302  25.001  -2.775  1.00                 C  
ATOM    570  C   SER A 111     -12.147  25.042  -3.731  1.00                 C  
ATOM    571  O   SER A 111     -11.029  25.162  -3.323  1.00                 O  
ATOM    572  CB  SER A 111     -14.353  26.041  -3.170  1.00                 C  
ATOM    573  OG  SER A 111     -13.777  27.331  -3.282  1.00                 O  
ATOM    574  N   TYR A 112     -12.437  24.894  -5.011  1.00                 N  
ATOM    575  CA  TYR A 112     -11.441  24.825  -6.063  1.00                 C  
ATOM    576  C   TYR A 112     -11.785  25.597  -7.299  1.00                 C  
ATOM    577  O   TYR A 112     -12.919  25.761  -7.631  1.00                 O  
ATOM    578  CB  TYR A 112     -11.186  23.371  -6.465  1.00                 C  
ATOM    579  CG  TYR A 112     -10.671  22.505  -5.337  1.00                 C  
ATOM    580  OH  TYR A 112      -9.269  20.122  -2.231  1.00                 O  
ATOM    581  CZ  TYR A 112      -9.731  20.911  -3.259  1.00                 C  
ATOM    582  CD1 TYR A 112     -11.550  21.847  -4.487  1.00                 C  
ATOM    583  CE1 TYR A 112     -11.088  21.054  -3.453  1.00                 C  
ATOM    584  CD2 TYR A 112      -9.307  22.349  -5.126  1.00                 C  
ATOM    585  CE2 TYR A 112      -8.827  21.560  -4.098  1.00                 C  
ATOM    586  N   ASN A 113     -10.758  26.060  -7.970  1.00                 N  
ATOM    587  CA  ASN A 113     -10.886  26.751  -9.231  1.00                 C  
ATOM    588  C   ASN A 113     -10.367  25.770 -10.265  1.00                 C  
ATOM    589  O   ASN A 113      -9.338  25.190 -10.093  1.00                 O  
ATOM    590  CB  ASN A 113     -10.124  28.077  -9.195  1.00                 C  
ATOM    591  CG  ASN A 113     -10.723  29.067  -8.215  1.00                 C  
ATOM    592  OD1 ASN A 113     -11.940  29.250  -8.169  1.00                 O  
ATOM    593  ND2 ASN A 113      -9.869  29.709  -7.427  1.00                 N  
ATOM    594  N   VAL A 114     -11.149  25.546 -11.306  1.00                 N  
ATOM    595  CA  VAL A 114     -10.857  24.604 -12.379  1.00                 C  
ATOM    596  C   VAL A 114     -11.056  25.342 -13.679  1.00                 C  
ATOM    597  O   VAL A 114     -12.110  25.950 -13.903  1.00                 O  
ATOM    598  CB  VAL A 114     -11.745  23.349 -12.285  1.00                 C  
ATOM    599  CG1 VAL A 114     -11.447  22.399 -13.436  1.00                 C  
ATOM    600  CG2 VAL A 114     -11.543  22.652 -10.949  1.00                 C  
ATOM    601  N   ALA A 115     -10.048  25.299 -14.538  1.00                 N  
ATOM    602  CA  ALA A 115     -10.148  25.970 -15.819  1.00                 C  
ATOM    603  C   ALA A 115      -9.452  25.185 -16.906  1.00                 C  
ATOM    604  O   ALA A 115      -8.480  24.474 -16.658  1.00                 O  
ATOM    605  CB  ALA A 115      -9.561  27.371 -15.731  1.00                 C  
ATOM    606  N   TYR A 116      -9.990  25.312 -18.110  1.00                 N  
ATOM    607  CA  TYR A 116      -9.439  24.678 -19.293  1.00                 C  
ATOM    608  C   TYR A 116      -9.322  25.720 -20.409  1.00                 C  
ATOM    609  O   TYR A 116     -10.029  26.747 -20.409  1.00                 O  
ATOM    610  CB  TYR A 116     -10.313  23.499 -19.726  1.00                 C  
ATOM    611  CG  TYR A 116     -11.692  23.901 -20.200  1.00                 C  
ATOM    612  OH  TYR A 116     -15.477  25.006 -21.520  1.00                 O  
ATOM    613  CZ  TYR A 116     -14.225  24.641 -21.082  1.00                 C  
ATOM    614  CD1 TYR A 116     -11.936  24.154 -21.544  1.00                 C  
ATOM    615  CE1 TYR A 116     -13.192  24.522 -21.987  1.00                 C  
ATOM    616  CD2 TYR A 116     -12.745  24.026 -19.303  1.00                 C  
ATOM    617  CE2 TYR A 116     -14.008  24.392 -19.727  1.00                 C  
ATOM    618  N   GLN A 117      -8.433  25.451 -21.357  1.00                 N  
ATOM    619  CA  GLN A 117      -8.355  26.240 -22.570  1.00                 C  
ATOM    620  C   GLN A 117      -8.228  25.252 -23.704  1.00                 C  
ATOM    621  O   GLN A 117      -7.421  24.328 -23.622  1.00                 O  
ATOM    622  CB  GLN A 117      -7.178  27.215 -22.500  1.00                 C  
ATOM    623  CD  GLN A 117      -6.711  27.617 -20.051  1.00                 C  
ATOM    624  CG  GLN A 117      -7.253  28.197 -21.343  1.00                 C  
ATOM    625  OE1 GLN A 117      -5.656  26.983 -20.038  1.00                 O  
ATOM    626  NE2 GLN A 117      -7.433  27.835 -18.958  1.00                 N  
ATOM    627  N   LEU A 118      -9.055  25.401 -24.735  1.00                 N  
ATOM    628  CA  LEU A 118      -8.973  24.523 -25.912  1.00                 C  
ATOM    629  C   LEU A 118      -8.194  25.262 -26.953  1.00                 C  
ATOM    630  O   LEU A 118      -8.667  26.258 -27.495  1.00                 O  
ATOM    631  CB  LEU A 118     -10.374  24.143 -26.396  1.00                 C  
ATOM    632  CG  LEU A 118     -10.444  23.253 -27.638  1.00                 C  
ATOM    633  CD1 LEU A 118      -9.803  21.901 -27.368  1.00                 C  
ATOM    634  CD2 LEU A 118     -11.885  23.074 -28.091  1.00                 C  
ATOM    635  N   VAL A 119      -6.986  24.798 -27.225  1.00                 N  
ATOM    636  CA  VAL A 119      -6.182  25.525 -28.180  1.00                 C  
ATOM    637  C   VAL A 119      -5.959  24.806 -29.505  1.00                 C  
ATOM    638  O   VAL A 119      -5.607  23.620 -29.543  1.00                 O  
ATOM    639  CB  VAL A 119      -4.800  25.879 -27.601  1.00                 C  
ATOM    640  CG1 VAL A 119      -3.952  26.593 -28.643  1.00                 C  
ATOM    641  CG2 VAL A 119      -4.949  26.735 -26.352  1.00                 C  
ATOM    642  N   ASP A 120      -6.248  25.548 -30.575  1.00                 N  
ATOM    643  CA  ASP A 120      -6.000  25.161 -31.955  1.00                 C  
ATOM    644  C   ASP A 120      -4.510  24.969 -32.255  1.00                 C  
ATOM    645  O   ASP A 120      -3.671  25.818 -31.922  1.00                 O  
ATOM    646  CB  ASP A 120      -6.578  26.202 -32.916  1.00                 C  
ATOM    647  CG  ASP A 120      -6.479  25.774 -34.367  1.00                 C  
ATOM    648  OD1 ASP A 120      -7.363  25.020 -34.825  1.00                 O  
ATOM    649  OD2 ASP A 120      -5.518  26.193 -35.046  1.00                 O  
ATOM    650  N   THR A 121      -4.194  23.841 -32.882  1.00                 N  
ATOM    651  CA  THR A 121      -2.852  23.599 -33.398  1.00                 C  
ATOM    652  C   THR A 121      -2.938  23.144 -34.854  1.00                 C  
ATOM    653  O   THR A 121      -2.190  22.259 -35.289  1.00                 O  
ATOM    654  CB  THR A 121      -2.104  22.549 -32.555  1.00                 C  
ATOM    655  OG1 THR A 121      -2.868  21.338 -32.508  1.00                 O  
ATOM    656  CG2 THR A 121      -1.902  23.052 -31.134  1.00                 C  
ATOM    657  N   GLY A 122      -3.852  23.761 -35.601  1.00                 N  
ATOM    658  CA  GLY A 122      -4.082  23.401 -36.992  1.00                 C  
ATOM    659  C   GLY A 122      -3.980  24.622 -37.877  1.00                 C  
ATOM    660  O   GLY A 122      -2.878  25.075 -38.200  1.00                 O  
ATOM    661  N   GLY A 123      -5.129  25.164 -38.267  1.00                 N  
ATOM    662  CA  GLY A 123      -5.167  26.355 -39.095  1.00                 C  
ATOM    663  C   GLY A 123      -4.753  27.593 -38.324  1.00                 C  
ATOM    664  O   GLY A 123      -4.016  28.437 -38.833  1.00                 O  
ATOM    665  N   ALA A 124      -5.231  27.699 -37.088  1.00                 N  
ATOM    666  CA  ALA A 124      -4.898  28.830 -36.230  1.00                 C  
ATOM    667  C   ALA A 124      -4.053  28.240 -35.107  1.00                 C  
ATOM    668  O   ALA A 124      -4.580  27.789 -34.090  1.00                 O  
ATOM    669  CB  ALA A 124      -6.165  29.512 -35.736  1.00                 C  
ATOM    670  N   PRO A 125      -2.738  28.243 -35.301  1.00                 N  
ATOM    671  CA  PRO A 125      -1.809  27.681 -34.316  1.00                 C  
ATOM    672  C   PRO A 125      -1.714  28.643 -33.135  1.00                 C  
ATOM    673  O   PRO A 125      -1.335  29.801 -33.310  1.00                 O  
ATOM    674  CB  PRO A 125      -0.490  27.556 -35.081  1.00                 C  
ATOM    675  CD  PRO A 125      -2.042  28.667 -36.524  1.00                 C  
ATOM    676  CG  PRO A 125      -0.586  28.580 -36.162  1.00                 C  
ATOM    677  N   GLY A 126      -2.056  28.158 -31.946  1.00                 N  
ATOM    678  CA  GLY A 126      -1.973  28.969 -30.724  1.00                 C  
ATOM    679  C   GLY A 126      -3.223  29.743 -30.341  1.00                 C  
ATOM    680  O   GLY A 126      -3.246  30.409 -29.310  1.00                 O  
ATOM    681  N   THR A 127      -4.264  29.651 -31.161  1.00                 N  
ATOM    682  CA  THR A 127      -5.527  30.331 -30.894  1.00                 C  
ATOM    683  C   THR A 127      -6.365  29.589 -29.850  1.00                 C  
ATOM    684  O   THR A 127      -6.401  28.367 -29.834  1.00                 O  
ATOM    685  CB  THR A 127      -6.361  30.498 -32.178  1.00                 C  
ATOM    686  OG1 THR A 127      -5.633  31.289 -33.125  1.00                 O  
ATOM    687  CG2 THR A 127      -7.677  31.195 -31.871  1.00                 C  
ATOM    688  N   VAL A 128      -7.020  30.342 -28.969  1.00                 N  
ATOM    689  CA  VAL A 128      -7.938  29.757 -28.001  1.00                 C  
ATOM    690  C   VAL A 128      -9.329  29.661 -28.614  1.00                 C  
ATOM    691  O   VAL A 128      -9.939  30.675 -28.961  1.00                 O  
ATOM    692  CB  VAL A 128      -7.975  30.571 -26.694  1.00                 C  
ATOM    693  CG1 VAL A 128      -8.981  29.974 -25.723  1.00                 C  
ATOM    694  CG2 VAL A 128      -6.591  30.631 -26.065  1.00                 C  
ATOM    695  N   LEU A 129      -9.810  28.430 -28.751  1.00                 N  
ATOM    696  CA  LEU A 129     -11.061  28.145 -29.436  1.00                 C  
ATOM    697  C   LEU A 129     -12.213  28.129 -28.457  1.00                 C  
ATOM    698  O   LEU A 129     -13.348  28.442 -28.811  1.00                 O  
ATOM    699  CB  LEU A 129     -10.974  26.809 -30.177  1.00                 C  
ATOM    700  CG  LEU A 129      -9.963  26.734 -31.322  1.00                 C  
ATOM    701  CD1 LEU A 129      -9.897  25.324 -31.889  1.00                 C  
ATOM    702  CD2 LEU A 129     -10.315  27.729 -32.417  1.00                 C  
ATOM    703  N   ALA A 130     -11.907  27.736 -27.224  1.00                 N  
ATOM    704  CA  ALA A 130     -12.868  27.716 -26.134  1.00                 C  
ATOM    705  C   ALA A 130     -12.084  27.769 -24.849  1.00                 C  
ATOM    706  O   ALA A 130     -10.919  27.349 -24.803  1.00                 O  
ATOM    707  CB  ALA A 130     -13.744  26.476 -26.223  1.00                 C  
ATOM    708  N   GLN A 131     -12.720  28.293 -23.809  1.00                 N  
ATOM    709  CA  GLN A 131     -12.108  28.345 -22.480  1.00                 C  
ATOM    710  C   GLN A 131     -13.162  28.674 -21.417  1.00                 C  
ATOM    711  O   GLN A 131     -14.182  29.291 -21.717  1.00                 O  
ATOM    712  CB  GLN A 131     -10.979  29.377 -22.450  1.00                 C  
ATOM    713  CD  GLN A 131     -10.281  31.786 -22.747  1.00                 C  
ATOM    714  CG  GLN A 131     -11.434  30.802 -22.720  1.00                 C  
ATOM    715  OE1 GLN A 131      -9.577  31.960 -21.752  1.00                 O  
ATOM    716  NE2 GLN A 131     -10.085  32.435 -23.889  1.00                 N  
ATOM    717  N   ASN A 132     -12.951  28.212 -20.190  1.00                 N  
ATOM    718  CA  ASN A 132     -13.877  28.547 -19.108  1.00                 C  
ATOM    719  C   ASN A 132     -13.252  28.324 -17.737  1.00                 C  
ATOM    720  O   ASN A 132     -12.161  27.767 -17.635  1.00                 O  
ATOM    721  CB  ASN A 132     -15.169  27.737 -19.238  1.00                 C  
ATOM    722  CG  ASN A 132     -16.358  28.433 -18.607  1.00                 C  
ATOM    723  OD1 ASN A 132     -16.202  29.249 -17.699  1.00                 O  
ATOM    724  ND2 ASN A 132     -17.554  28.111 -19.087  1.00                 N  
ATOM    725  N   SER A 133     -13.922  28.808 -16.706  1.00                 N  
ATOM    726  CA  SER A 133     -13.454  28.810 -15.329  1.00                 C  
ATOM    727  C   SER A 133     -14.528  28.529 -14.319  1.00                 C  
ATOM    728  O   SER A 133     -15.513  29.184 -14.303  1.00                 O  
ATOM    729  CB  SER A 133     -12.804  30.152 -14.986  1.00                 C  
ATOM    730  OG  SER A 133     -12.384  30.184 -13.633  1.00                 O  
ATOM    731  N   TYR A 134     -14.367  27.527 -13.441  1.00                 N  
ATOM    732  CA  TYR A 134     -15.289  27.204 -12.357  1.00                 C  
ATOM    733  C   TYR A 134     -14.668  27.200 -10.963  1.00                 C  
ATOM    734  O   TYR A 134     -13.606  26.620 -10.741  1.00                 O  
ATOM    735  CB  TYR A 134     -15.933  25.836 -12.591  1.00                 C  
ATOM    736  CG  TYR A 134     -16.803  25.771 -13.826  1.00                 C  
ATOM    737  OH  TYR A 134     -19.183  25.590 -17.230  1.00                 O  
ATOM    738  CZ  TYR A 134     -18.397  25.650 -16.103  1.00                 C  
ATOM    739  CD1 TYR A 134     -16.256  25.472 -15.067  1.00                 C  
ATOM    740  CE1 TYR A 134     -17.043  25.411 -16.201  1.00                 C  
ATOM    741  CD2 TYR A 134     -18.169  26.010 -13.746  1.00                 C  
ATOM    742  CE2 TYR A 134     -18.972  25.953 -14.869  1.00                 C  
ATOM    743  N   LYS A 135     -15.650  27.598 -10.164  1.00                 N  
ATOM    744  CA  LYS A 135     -15.393  27.475  -8.754  1.00                 C  
ATOM    745  C   LYS A 135     -16.324  26.365  -8.234  1.00                 C  
ATOM    746  O   LYS A 135     -17.510  26.503  -8.159  1.00                 O  
ATOM    747  CB  LYS A 135     -15.625  28.813  -8.048  1.00                 C  
ATOM    748  CD  LYS A 135     -15.554  30.152  -5.927  1.00                 C  
ATOM    749  CE  LYS A 135     -15.276  30.123  -4.433  1.00                 C  
ATOM    750  CG  LYS A 135     -15.321  28.790  -6.559  1.00                 C  
ATOM    751  NZ  LYS A 135     -15.516  31.448  -3.797  1.00                 N  
ATOM    752  N   VAL A 136     -15.746  25.262  -7.795  1.00                 N  
ATOM    753  CA  VAL A 136     -16.529  24.150  -7.328  1.00                 C  
ATOM    754  C   VAL A 136     -15.997  23.555  -6.053  1.00                 C  
ATOM    755  O   VAL A 136     -14.825  23.607  -5.803  1.00                 O  
ATOM    756  CB  VAL A 136     -16.624  23.040  -8.391  1.00                 C  
ATOM    757  CG1 VAL A 136     -17.330  23.554  -9.636  1.00                 C  
ATOM    758  CG2 VAL A 136     -15.239  22.516  -8.739  1.00                 C  
ATOM    759  N   ASN A 137     -16.873  22.930  -5.278  1.00                 N  
ATOM    760  CA  ASN A 137     -16.382  22.204  -4.102  1.00                 C  
ATOM    761  C   ASN A 137     -15.800  20.861  -4.527  1.00                 C  
ATOM    762  O   ASN A 137     -16.113  20.372  -5.563  1.00                 O  
ATOM    763  CB  ASN A 137     -17.503  22.024  -3.077  1.00                 C  
ATOM    764  CG  ASN A 137     -17.919  23.332  -2.433  1.00                 C  
ATOM    765  OD1 ASN A 137     -17.077  24.108  -1.981  1.00                 O  
ATOM    766  ND2 ASN A 137     -19.223  23.580  -2.388  1.00                 N  
ATOM    767  N   LYS A 138     -14.974  20.278  -3.704  1.00                 N  
ATOM    768  CA  LYS A 138     -14.391  19.022  -4.046  1.00                 C  
ATOM    769  C   LYS A 138     -15.415  18.052  -4.554  1.00                 C  
ATOM    770  O   LYS A 138     -15.091  17.088  -5.190  1.00                 O  
ATOM    771  CB  LYS A 138     -13.666  18.422  -2.840  1.00                 C  
ATOM    772  CD  LYS A 138     -12.185  16.616  -1.919  1.00                 C  
ATOM    773  CE  LYS A 138     -11.499  15.290  -2.203  1.00                 C  
ATOM    774  CG  LYS A 138     -12.960  17.108  -3.131  1.00                 C  
ATOM    775  NZ  LYS A 138     -10.738  14.795  -1.022  1.00                 N  
ATOM    776  N   GLN A 139     -16.669  18.242  -4.260  1.00                 N  
ATOM    777  CA  GLN A 139     -17.526  17.181  -4.663  1.00                 C  
ATOM    778  C   GLN A 139     -18.013  17.372  -6.056  1.00                 C  
ATOM    779  O   GLN A 139     -18.397  16.424  -6.681  1.00                 O  
ATOM    780  CB  GLN A 139     -18.716  17.061  -3.708  1.00                 C  
ATOM    781  CD  GLN A 139     -17.590  15.429  -2.143  1.00                 C  
ATOM    782  CG  GLN A 139     -18.330  16.746  -2.272  1.00                 C  
ATOM    783  OE1 GLN A 139     -18.121  14.372  -2.483  1.00                 O  
ATOM    784  NE2 GLN A 139     -16.358  15.490  -1.650  1.00                 N  
ATOM    785  N   TRP A 140     -17.948  18.596  -6.565  1.00                 N  
ATOM    786  CA  TRP A 140     -18.088  18.765  -7.960  1.00                 C  
ATOM    787  C   TRP A 140     -16.901  18.790  -8.810  1.00                 C  
ATOM    788  O   TRP A 140     -16.926  19.392  -9.796  1.00                 O  
ATOM    789  CB  TRP A 140     -18.832  20.065  -8.270  1.00                 C  
ATOM    790  CG  TRP A 140     -20.261  20.061  -7.819  1.00                 C  
ATOM    791  CD1 TRP A 140     -20.805  20.805  -6.812  1.00                 C  
ATOM    792  NE1 TRP A 140     -22.146  20.531  -6.691  1.00                 N  
ATOM    793  CD2 TRP A 140     -21.329  19.273  -8.359  1.00                 C  
ATOM    794  CE2 TRP A 140     -22.490  19.592  -7.631  1.00                 C  
ATOM    795  CH2 TRP A 140     -23.781  18.083  -8.908  1.00                 C  
ATOM    796  CZ2 TRP A 140     -23.724  19.002  -7.898  1.00                 C  
ATOM    797  CE3 TRP A 140     -21.417  18.330  -9.387  1.00                 C  
ATOM    798  CZ3 TRP A 140     -22.642  17.747  -9.647  1.00                 C  
ATOM    799  N   LEU A 141     -15.719  18.214  -8.343  1.00                 N  
ATOM    800  CA  LEU A 141     -14.672  18.075  -9.326  1.00                 C  
ATOM    801  C   LEU A 141     -14.842  17.229 -10.552  1.00                 C  
ATOM    802  O   LEU A 141     -14.198  17.458 -11.513  1.00                 O  
ATOM    803  CB  LEU A 141     -13.396  17.534  -8.677  1.00                 C  
ATOM    804  CG  LEU A 141     -12.680  18.472  -7.704  1.00                 C  
ATOM    805  CD1 LEU A 141     -11.532  17.754  -7.011  1.00                 C  
ATOM    806  CD2 LEU A 141     -12.170  19.709  -8.428  1.00                 C  
ATOM    807  N   ARG A 142     -15.688  16.233 -10.490  1.00                 N  
ATOM    808  CA  ARG A 142     -15.908  15.350 -11.586  1.00                 C  
ATOM    809  C   ARG A 142     -16.772  16.098 -12.525  1.00                 C  
ATOM    810  O   ARG A 142     -16.545  16.062 -13.691  1.00                 O  
ATOM    811  CB  ARG A 142     -16.538  14.042 -11.102  1.00                 C  
ATOM    812  CD  ARG A 142     -16.308  11.916  -9.789  1.00                 C  
ATOM    813  NE  ARG A 142     -15.421  11.062  -9.003  1.00                 N  
ATOM    814  CG  ARG A 142     -15.604  13.171 -10.279  1.00                 C  
ATOM    815  CZ  ARG A 142     -15.813   9.963  -8.366  1.00                 C  
ATOM    816  NH1 ARG A 142     -14.935   9.248  -7.676  1.00                 N  
ATOM    817  NH2 ARG A 142     -17.081   9.581  -8.422  1.00                 N  
ATOM    818  N   TYR A 143     -17.759  16.780 -11.962  1.00                 N  
ATOM    819  CA  TYR A 143     -18.662  17.668 -12.655  1.00                 C  
ATOM    820  C   TYR A 143     -17.922  18.734 -13.447  1.00                 C  
ATOM    821  O   TYR A 143     -18.291  19.022 -14.586  1.00                 O  
ATOM    822  CB  TYR A 143     -19.619  18.338 -11.667  1.00                 C  
ATOM    823  CG  TYR A 143     -20.585  19.307 -12.310  1.00                 C  
ATOM    824  OH  TYR A 143     -23.250  21.961 -14.084  1.00                 O  
ATOM    825  CZ  TYR A 143     -22.367  21.084 -13.496  1.00                 C  
ATOM    826  CD1 TYR A 143     -21.717  18.849 -12.972  1.00                 C  
ATOM    827  CE1 TYR A 143     -22.605  19.728 -13.563  1.00                 C  
ATOM    828  CD2 TYR A 143     -20.361  20.677 -12.253  1.00                 C  
ATOM    829  CE2 TYR A 143     -21.238  21.570 -12.838  1.00                 C  
ATOM    830  N   ALA A 144     -16.891  19.326 -12.847  1.00                 N  
ATOM    831  CA  ALA A 144     -16.096  20.358 -13.514  1.00                 C  
ATOM    832  C   ALA A 144     -15.332  19.781 -14.710  1.00                 C  
ATOM    833  O   ALA A 144     -15.242  20.415 -15.753  1.00                 O  
ATOM    834  CB  ALA A 144     -15.125  20.997 -12.532  1.00                 C  
ATOM    835  N   GLY A 145     -14.790  18.576 -14.548  1.00                 N  
ATOM    836  CA  GLY A 145     -14.201  17.841 -15.660  1.00                 C  
ATOM    837  C   GLY A 145     -15.229  17.557 -16.743  1.00                 C  
ATOM    838  O   GLY A 145     -14.956  17.734 -17.932  1.00                 O  
ATOM    839  N   HIS A 146     -16.421  17.134 -16.339  1.00                 N  
ATOM    840  CA  HIS A 146     -17.479  16.873 -17.302  1.00                 C  
ATOM    841  C   HIS A 146     -17.961  18.136 -18.004  1.00                 C  
ATOM    842  O   HIS A 146     -18.450  18.049 -19.137  1.00                 O  
ATOM    843  CB  HIS A 146     -18.667  16.191 -16.621  1.00                 C  
ATOM    844  CG  HIS A 146     -18.394  14.782 -16.196  1.00                 C  
ATOM    845  ND1 HIS A 146     -17.799  13.857 -17.027  1.00                 N  
ATOM    846  CE1 HIS A 146     -17.686  12.688 -16.370  1.00                 C  
ATOM    847  CD2 HIS A 146     -18.607  14.002 -14.986  1.00                 C  
ATOM    848  NE2 HIS A 146     -18.169  12.768 -15.145  1.00                 N  
ATOM    849  N   THR A 147     -17.839  19.300 -17.355  1.00                 N  
ATOM    850  CA  THR A 147     -18.267  20.535 -18.017  1.00                 C  
ATOM    851  C   THR A 147     -17.257  20.868 -19.104  1.00                 C  
ATOM    852  O   THR A 147     -17.627  21.313 -20.192  1.00                 O  
ATOM    853  CB  THR A 147     -18.399  21.696 -17.014  1.00                 C  
ATOM    854  OG1 THR A 147     -19.387  21.371 -16.029  1.00                 O  
ATOM    855  CG2 THR A 147     -18.825  22.970 -17.728  1.00                 C  
ATOM    856  N   ALA A 148     -15.982  20.653 -18.792  1.00                 N  
ATOM    857  CA  ALA A 148     -14.890  20.852 -19.752  1.00                 C  
ATOM    858  C   ALA A 148     -15.076  19.950 -20.983  1.00                 C  
ATOM    859  O   ALA A 148     -15.094  20.441 -22.111  1.00                 O  
ATOM    860  CB  ALA A 148     -13.547  20.576 -19.093  1.00                 C  
ATOM    861  N   SER A 149     -15.218  18.642 -20.744  1.00                 N  
ATOM    862  CA  SER A 149     -15.612  17.667 -21.760  1.00                 C  
ATOM    863  C   SER A 149     -16.747  18.142 -22.672  1.00                 C  
ATOM    864  O   SER A 149     -16.576  18.195 -23.884  1.00                 O  
ATOM    865  CB  SER A 149     -16.035  16.351 -21.104  1.00                 C  
ATOM    866  OG  SER A 149     -14.938  15.728 -20.458  1.00                 O  
ATOM    867  N   ASP A 150     -17.895  18.478 -22.079  1.00                 N  
ATOM    868  CA  ASP A 150     -19.087  18.981 -22.802  1.00                 C  
ATOM    869  C   ASP A 150     -18.808  20.192 -23.686  1.00                 C  
ATOM    870  O   ASP A 150     -19.321  20.292 -24.813  1.00                 O  
ATOM    871  CB  ASP A 150     -20.198  19.344 -21.815  1.00                 C  
ATOM    872  CG  ASP A 150     -20.835  18.124 -21.180  1.00                 C  
ATOM    873  OD1 ASP A 150     -20.613  17.005 -21.689  1.00                 O  
ATOM    874  OD2 ASP A 150     -21.556  18.286 -20.173  1.00                 O  
ATOM    875  N   GLU A 151     -18.035  21.130 -23.148  1.00                 N  
ATOM    876  CA  GLU A 151     -17.719  22.367 -23.848  1.00                 C  
ATOM    877  C   GLU A 151     -16.776  22.106 -25.010  1.00                 C  
ATOM    878  O   GLU A 151     -16.989  22.599 -26.117  1.00                 O  
ATOM    879  CB  GLU A 151     -17.103  23.385 -22.886  1.00                 C  
ATOM    880  CD  GLU A 151     -18.004  25.471 -23.990  1.00                 C  
ATOM    881  CG  GLU A 151     -16.769  24.722 -23.527  1.00                 C  
ATOM    882  OE1 GLU A 151     -19.108  25.154 -23.500  1.00                 O  
ATOM    883  OE2 GLU A 151     -17.866  26.373 -24.842  1.00                 O  
ATOM    884  N   VAL A 152     -15.732  21.326 -24.754  1.00                 N  
ATOM    885  CA  VAL A 152     -14.760  21.003 -25.810  1.00                 C  
ATOM    886  C   VAL A 152     -15.430  20.191 -26.913  1.00                 C  
ATOM    887  O   VAL A 152     -15.210  20.439 -28.115  1.00                 O  
ATOM    888  CB  VAL A 152     -13.548  20.238 -25.247  1.00                 C  
ATOM    889  CG1 VAL A 152     -12.665  19.732 -26.377  1.00                 C  
ATOM    890  CG2 VAL A 152     -12.752  21.124 -24.300  1.00                 C  
ATOM    891  N   PHE A 153     -16.270  19.248 -26.480  1.00                 N  
ATOM    892  CA  PHE A 153     -16.943  18.306 -27.346  1.00                 C  
ATOM    893  C   PHE A 153     -17.792  19.037 -28.366  1.00                 C  
ATOM    894  O   PHE A 153     -17.771  18.733 -29.565  1.00                 O  
ATOM    895  CB  PHE A 153     -17.804  17.344 -26.525  1.00                 C  
ATOM    896  CG  PHE A 153     -18.584  16.367 -27.358  1.00                 C  
ATOM    897  CZ  PHE A 153     -20.031  14.562 -28.898  1.00                 C  
ATOM    898  CD1 PHE A 153     -17.973  15.242 -27.884  1.00                 C  
ATOM    899  CE1 PHE A 153     -18.690  14.343 -28.650  1.00                 C  
ATOM    900  CD2 PHE A 153     -19.927  16.572 -27.616  1.00                 C  
ATOM    901  CE2 PHE A 153     -20.644  15.673 -28.382  1.00                 C  
ATOM    902  N   GLU A 154     -18.538  20.004 -27.862  1.00                 N  
ATOM    903  CA  GLU A 154     -19.527  20.708 -28.624  1.00                 C  
ATOM    904  C   GLU A 154     -18.879  21.687 -29.572  1.00                 C  
ATOM    905  O   GLU A 154     -19.384  21.896 -30.675  1.00                 O  
ATOM    906  CB  GLU A 154     -20.500  21.437 -27.695  1.00                 C  
ATOM    907  CD  GLU A 154     -22.320  21.269 -25.951  1.00                 C  
ATOM    908  CG  GLU A 154     -21.388  20.513 -26.878  1.00                 C  
ATOM    909  OE1 GLU A 154     -22.535  22.477 -26.182  1.00                 O  
ATOM    910  OE2 GLU A 154     -22.834  20.653 -24.994  1.00                 O  
ATOM    911  N   LYS A 155     -17.764  22.279 -29.137  1.00                 N  
ATOM    912  CA  LYS A 155     -17.013  23.219 -29.970  1.00                 C  
ATOM    913  C   LYS A 155     -16.418  22.525 -31.182  1.00                 C  
ATOM    914  O   LYS A 155     -16.430  23.078 -32.273  1.00                 O  
ATOM    915  CB  LYS A 155     -15.906  23.891 -29.155  1.00                 C  
ATOM    916  CD  LYS A 155     -15.948  26.114 -30.319  1.00                 C  
ATOM    917  CE  LYS A 155     -15.114  27.187 -31.000  1.00                 C  
ATOM    918  CG  LYS A 155     -15.097  24.915 -29.934  1.00                 C  
ATOM    919  NZ  LYS A 155     -15.945  28.344 -31.434  1.00                 N  
ATOM    920  N   LEU A 156     -15.925  21.303 -30.997  1.00                 N  
ATOM    921  CA  LEU A 156     -15.258  20.583 -32.086  1.00                 C  
ATOM    922  C   LEU A 156     -16.200  19.762 -32.978  1.00                 C  
ATOM    923  O   LEU A 156     -15.902  19.548 -34.157  1.00                 O  
ATOM    924  CB  LEU A 156     -14.186  19.643 -31.530  1.00                 C  
ATOM    925  CG  LEU A 156     -13.005  20.307 -30.820  1.00                 C  
ATOM    926  CD1 LEU A 156     -12.082  19.259 -30.217  1.00                 C  
ATOM    927  CD2 LEU A 156     -12.235  21.201 -31.779  1.00                 C  
ATOM    928  N   THR A 157     -17.336  19.320 -32.439  1.00                 N  
ATOM    929  CA  THR A 157     -18.274  18.520 -33.221  1.00                 C  
ATOM    930  C   THR A 157     -19.605  19.222 -33.564  1.00                 C  
ATOM    931  O   THR A 157     -20.313  18.812 -34.500  1.00                 O  
ATOM    932  CB  THR A 157     -18.626  17.203 -32.505  1.00                 C  
ATOM    933  OG1 THR A 157     -19.259  17.492 -31.252  1.00                 O  
ATOM    934  CG2 THR A 157     -17.370  16.388 -32.239  1.00                 C  
ATOM    935  N   GLY A 158     -19.978  20.250 -32.801  1.00                 N  
ATOM    936  CA  GLY A 158     -21.260  20.934 -33.047  1.00                 C  
ATOM    937  C   GLY A 158     -22.453  20.143 -32.521  1.00                 C  
ATOM    938  O   GLY A 158     -23.614  20.467 -32.792  1.00                 O  
ATOM    939  N   ILE A 159     -22.148  19.117 -31.741  1.00                 N  
ATOM    940  CA  ILE A 159     -23.124  18.243 -31.125  1.00                 C  
ATOM    941  C   ILE A 159     -23.116  18.502 -29.622  1.00                 C  
ATOM    942  O   ILE A 159     -22.057  18.593 -28.990  1.00                 O  
ATOM    943  CB  ILE A 159     -22.837  16.764 -31.442  1.00                 C  
ATOM    944  CD1 ILE A 159     -22.408  15.154 -33.372  1.00                 C  
ATOM    945  CG1 ILE A 159     -22.911  16.518 -32.950  1.00                 C  
ATOM    946  CG2 ILE A 159     -23.788  15.860 -30.673  1.00                 C  
ATOM    947  N   LYS A 160     -24.311  18.642 -29.064  1.00                 N  
ATOM    948  CA  LYS A 160     -24.488  18.944 -27.662  1.00                 C  
ATOM    949  C   LYS A 160     -23.837  17.843 -26.809  1.00                 C  
ATOM    950  O   LYS A 160     -24.017  16.656 -27.077  1.00                 O  
ATOM    951  CB  LYS A 160     -25.974  19.085 -27.328  1.00                 C  
ATOM    952  CD  LYS A 160     -27.740  19.672 -25.643  1.00                 C  
ATOM    953  CE  LYS A 160     -28.017  20.071 -24.203  1.00                 C  
ATOM    954  CG  LYS A 160     -26.252  19.481 -25.887  1.00                 C  
ATOM    955  NZ  LYS A 160     -29.474  20.231 -23.941  1.00                 N  
ATOM    956  N   GLY A 161     -23.037  18.231 -25.819  1.00                 N  
ATOM    957  CA  GLY A 161     -22.346  17.250 -24.972  1.00                 C  
ATOM    958  C   GLY A 161     -23.267  16.564 -23.972  1.00                 C  
ATOM    959  O   GLY A 161     -24.209  17.163 -23.468  1.00                 O  
ATOM    960  N   ALA A 162     -22.976  15.306 -23.669  1.00                 N  
ATOM    961  CA  ALA A 162     -23.836  14.497 -22.791  1.00                 C  
ATOM    962  C   ALA A 162     -23.106  13.923 -21.574  1.00                 C  
ATOM    963  O   ALA A 162     -23.561  12.944 -20.976  1.00                 O  
ATOM    964  CB  ALA A 162     -24.461  13.351 -23.571  1.00                 C  
ATOM    965  N   PHE A 163     -21.979  14.524 -21.209  1.00                 N  
ATOM    966  CA  PHE A 163     -21.131  13.981 -20.144  1.00                 C  
ATOM    967  C   PHE A 163     -21.569  14.329 -18.718  1.00                 C  
ATOM    968  O   PHE A 163     -21.051  13.745 -17.766  1.00                 O  
ATOM    969  CB  PHE A 163     -19.686  14.452 -20.317  1.00                 C  
ATOM    970  CG  PHE A 163     -18.991  13.851 -21.505  1.00                 C  
ATOM    971  CZ  PHE A 163     -17.706  12.732 -23.702  1.00                 C  
ATOM    972  CD1 PHE A 163     -18.427  14.659 -22.478  1.00                 C  
ATOM    973  CE1 PHE A 163     -17.788  14.106 -23.571  1.00                 C  
ATOM    974  CD2 PHE A 163     -18.900  12.478 -21.651  1.00                 C  
ATOM    975  CE2 PHE A 163     -18.260  11.925 -22.744  1.00                 C  
ATOM    976  N   ARG A 164     -22.490  15.292 -18.585  1.00                 N  
ATOM    977  CA  ARG A 164     -23.089  15.677 -17.293  1.00                 C  
ATOM    978  C   ARG A 164     -24.499  15.105 -17.081  1.00                 C  
ATOM    979  O   ARG A 164     -25.302  15.636 -16.303  1.00                 O  
ATOM    980  CB  ARG A 164     -23.148  17.200 -17.163  1.00                 C  
ATOM    981  CD  ARG A 164     -21.920  19.377 -16.936  1.00                 C  
ATOM    982  NE  ARG A 164     -22.466  19.999 -18.140  1.00                 N  
ATOM    983  CG  ARG A 164     -21.786  17.870 -17.084  1.00                 C  
ATOM    984  CZ  ARG A 164     -22.893  21.256 -18.204  1.00                 C  
ATOM    985  NH1 ARG A 164     -23.374  21.735 -19.343  1.00                 N  
ATOM    986  NH2 ARG A 164     -22.837  22.030 -17.129  1.00                 N  
ATOM    987  N   THR A 165     -24.773  13.991 -17.754  1.00                 N  
ATOM    988  CA  THR A 165     -26.041  13.285 -17.608  1.00                 C  
ATOM    989  C   THR A 165     -25.800  11.914 -16.978  1.00                 C  
ATOM    990  O   THR A 165     -24.848  11.219 -17.334  1.00                 O  
ATOM    991  CB  THR A 165     -26.758  13.127 -18.962  1.00                 C  
ATOM    992  OG1 THR A 165     -25.924  12.391 -19.865  1.00                 O  
ATOM    993  CG2 THR A 165     -27.051  14.489 -19.571  1.00                 C  
ATOM    994  N   ARG A 166     -26.724  11.532 -16.122  1.00                 N  
ATOM    995  CA  ARG A 166     -26.775  10.295 -15.394  1.00                 C  
ATOM    996  C   ARG A 166     -27.411   9.039 -15.878  1.00                 C  
ATOM    997  O   ARG A 166     -28.080   9.066 -16.828  1.00                 O  
ATOM    998  CB  ARG A 166     -27.458  10.498 -14.040  1.00                 C  
ATOM    999  CD  ARG A 166     -27.410  11.536 -11.755  1.00                 C  
ATOM   1000  NE  ARG A 166     -26.693  12.412 -10.832  1.00                 N  
ATOM   1001  CG  ARG A 166     -26.696  11.408 -13.091  1.00                 C  
ATOM   1002  CZ  ARG A 166     -27.113  12.711  -9.607  1.00                 C  
ATOM   1003  NH1 ARG A 166     -26.394  13.517  -8.838  1.00                 N  
ATOM   1004  NH2 ARG A 166     -28.251  12.204  -9.154  1.00                 N  
ATOM   1005  N   ILE A 167     -27.247   7.936 -15.179  1.00                 N  
ATOM   1006  CA  ILE A 167     -28.009   6.756 -15.542  1.00                 C  
ATOM   1007  C   ILE A 167     -28.718   6.183 -14.347  1.00                 C  
ATOM   1008  O   ILE A 167     -28.324   6.371 -13.302  1.00                 O  
ATOM   1009  CB  ILE A 167     -27.113   5.681 -16.185  1.00                 C  
ATOM   1010  CD1 ILE A 167     -25.228   4.042 -15.678  1.00                 C  
ATOM   1011  CG1 ILE A 167     -26.027   5.235 -15.203  1.00                 C  
ATOM   1012  CG2 ILE A 167     -26.522   6.191 -17.490  1.00                 C  
ATOM   1013  N   ALA A 168     -29.804   5.490 -14.536  1.00                 N  
ATOM   1014  CA  ALA A 168     -30.524   4.832 -13.463  1.00                 C  
ATOM   1015  C   ALA A 168     -30.541   3.348 -13.822  1.00                 C  
ATOM   1016  O   ALA A 168     -30.545   3.057 -14.949  1.00                 O  
ATOM   1017  CB  ALA A 168     -31.918   5.423 -13.320  1.00                 C  
ATOM   1018  N   TYR A 169     -30.516   2.441 -12.846  1.00                 N  
ATOM   1019  CA  TYR A 169     -30.458   0.980 -13.047  1.00                 C  
ATOM   1020  C   TYR A 169     -30.846   0.235 -11.753  1.00                 C  
ATOM   1021  O   TYR A 169     -30.983   0.833 -10.680  1.00                 O  
ATOM   1022  CB  TYR A 169     -29.060   0.557 -13.504  1.00                 C  
ATOM   1023  CG  TYR A 169     -27.972   0.847 -12.495  1.00                 C  
ATOM   1024  OH  TYR A 169     -24.981   1.628  -9.714  1.00                 O  
ATOM   1025  CZ  TYR A 169     -25.971   1.371 -10.635  1.00                 C  
ATOM   1026  CD1 TYR A 169     -27.572  -0.121 -11.583  1.00                 C  
ATOM   1027  CE1 TYR A 169     -26.579   0.134 -10.657  1.00                 C  
ATOM   1028  CD2 TYR A 169     -27.348   2.087 -12.458  1.00                 C  
ATOM   1029  CE2 TYR A 169     -26.353   2.361 -11.539  1.00                 C  
ATOM   1030  N   VAL A 170     -31.041  -1.047 -11.848  1.00                 N  
ATOM   1031  CA  VAL A 170     -31.374  -1.825 -10.699  1.00                 C  
ATOM   1032  C   VAL A 170     -30.231  -2.713 -10.319  1.00                 C  
ATOM   1033  O   VAL A 170     -29.639  -3.315 -11.118  1.00                 O  
ATOM   1034  CB  VAL A 170     -32.642  -2.666 -10.935  1.00                 C  
ATOM   1035  CG1 VAL A 170     -32.934  -3.540  -9.725  1.00                 C  
ATOM   1036  CG2 VAL A 170     -33.828  -1.765 -11.245  1.00                 C  
ATOM   1037  N   VAL A 171     -29.919  -2.786  -9.058  1.00                 N  
ATOM   1038  CA  VAL A 171     -28.858  -3.647  -8.614  1.00                 C  
ATOM   1039  C   VAL A 171     -29.418  -4.656  -7.688  1.00                 C  
ATOM   1040  O   VAL A 171     -30.155  -4.350  -6.839  1.00                 O  
ATOM   1041  CB  VAL A 171     -27.726  -2.848  -7.942  1.00                 C  
ATOM   1042  CG1 VAL A 171     -26.641  -3.785  -7.435  1.00                 C  
ATOM   1043  CG2 VAL A 171     -27.146  -1.828  -8.910  1.00                 C  
ATOM   1044  N   GLN A 172     -29.039  -5.892  -7.899  1.00                 N  
ATOM   1045  CA  GLN A 172     -29.342  -6.977  -7.019  1.00                 C  
ATOM   1046  C   GLN A 172     -28.086  -7.175  -6.217  1.00                 C  
ATOM   1047  O   GLN A 172     -27.105  -7.563  -6.712  1.00                 O  
ATOM   1048  CB  GLN A 172     -29.758  -8.214  -7.817  1.00                 C  
ATOM   1049  CD  GLN A 172     -30.625 -10.586  -7.781  1.00                 C  
ATOM   1050  CG  GLN A 172     -30.169  -9.398  -6.957  1.00                 C  
ATOM   1051  OE1 GLN A 172     -30.420 -10.628  -8.995  1.00                 O  
ATOM   1052  NE2 GLN A 172     -31.246 -11.558  -7.123  1.00                 N  
ATOM   1053  N   THR A 173     -28.161  -6.867  -4.943  1.00                 N  
ATOM   1054  CA  THR A 173     -27.022  -6.931  -4.042  1.00                 C  
ATOM   1055  C   THR A 173     -26.972  -8.276  -3.315  1.00                 C  
ATOM   1056  O   THR A 173     -27.811  -9.152  -3.544  1.00                 O  
ATOM   1057  CB  THR A 173     -27.056  -5.791  -3.008  1.00                 C  
ATOM   1058  OG1 THR A 173     -28.197  -5.949  -2.155  1.00                 O  
ATOM   1059  CG2 THR A 173     -27.153  -4.442  -3.704  1.00                 C  
ATOM   1060  N   ASN A 174     -25.990  -8.448  -2.436  1.00                 N  
ATOM   1061  CA  ASN A 174     -25.981  -9.626  -1.575  1.00                 C  
ATOM   1062  C   ASN A 174     -26.683  -9.461  -0.218  1.00                 C  
ATOM   1063  O   ASN A 174     -26.679 -10.387   0.601  1.00                 O  
ATOM   1064  CB  ASN A 174     -24.546 -10.089  -1.316  1.00                 C  
ATOM   1065  CG  ASN A 174     -23.893 -10.681  -2.550  1.00                 C  
ATOM   1066  OD1 ASN A 174     -24.523 -11.427  -3.300  1.00                 O  
ATOM   1067  ND2 ASN A 174     -22.626 -10.348  -2.764  1.00                 N  
ATOM   1068  N   GLY A 175     -27.309  -8.334  -0.014  1.00                 N  
ATOM   1069  CA  GLY A 175     -28.053  -8.124   1.177  1.00                 C  
ATOM   1070  C   GLY A 175     -29.296  -8.971   1.123  1.00                 C  
ATOM   1071  O   GLY A 175     -29.857  -9.199   0.097  1.00                 O  
ATOM   1072  N   GLY A 176     -29.722  -9.451   2.263  1.00                 N  
ATOM   1073  CA  GLY A 176     -30.861 -10.298   2.290  1.00                 C  
ATOM   1074  C   GLY A 176     -32.200  -9.686   2.356  1.00                 C  
ATOM   1075  O   GLY A 176     -33.082 -10.158   1.760  1.00                 O  
ATOM   1076  N   GLN A 177     -32.323  -8.626   3.106  1.00                 N  
ATOM   1077  CA  GLN A 177     -33.553  -7.950   3.339  1.00                 C  
ATOM   1078  C   GLN A 177     -34.078  -7.048   2.206  1.00                 C  
ATOM   1079  O   GLN A 177     -35.198  -7.089   1.839  1.00                 O  
ATOM   1080  CB  GLN A 177     -33.456  -7.078   4.592  1.00                 C  
ATOM   1081  CD  GLN A 177     -33.176  -6.970   7.100  1.00                 C  
ATOM   1082  CG  GLN A 177     -33.350  -7.864   5.889  1.00                 C  
ATOM   1083  OE1 GLN A 177     -32.674  -5.851   6.991  1.00                 O  
ATOM   1084  NE2 GLN A 177     -33.591  -7.461   8.262  1.00                 N  
ATOM   1085  N   PHE A 178     -33.218  -6.253   1.636  1.00                 N  
ATOM   1086  CA  PHE A 178     -33.618  -5.384   0.535  1.00                 C  
ATOM   1087  C   PHE A 178     -32.650  -5.574  -0.622  1.00                 C  
ATOM   1088  O   PHE A 178     -31.869  -4.671  -0.913  1.00                 O  
ATOM   1089  CB  PHE A 178     -33.656  -3.924   0.991  1.00                 C  
ATOM   1090  CG  PHE A 178     -34.587  -3.673   2.143  1.00                 C  
ATOM   1091  CZ  PHE A 178     -36.316  -3.208   4.269  1.00                 C  
ATOM   1092  CD1 PHE A 178     -34.109  -3.622   3.440  1.00                 C  
ATOM   1093  CE1 PHE A 178     -34.965  -3.391   4.500  1.00                 C  
ATOM   1094  CD2 PHE A 178     -35.941  -3.487   1.928  1.00                 C  
ATOM   1095  CE2 PHE A 178     -36.798  -3.256   2.988  1.00                 C  
ATOM   1096  N   PRO A 179     -32.679  -6.761  -1.269  1.00                 N  
ATOM   1097  CA  PRO A 179     -31.671  -7.104  -2.289  1.00                 C  
ATOM   1098  C   PRO A 179     -31.736  -6.254  -3.567  1.00                 C  
ATOM   1099  O   PRO A 179     -30.737  -6.163  -4.287  1.00                 O  
ATOM   1100  CB  PRO A 179     -31.964  -8.569  -2.621  1.00                 C  
ATOM   1101  CD  PRO A 179     -33.661  -7.870  -1.085  1.00                 C  
ATOM   1102  CG  PRO A 179     -33.404  -8.749  -2.277  1.00                 C  
ATOM   1103  N   TYR A 180     -32.864  -5.654  -3.898  1.00                 N  
ATOM   1104  CA  TYR A 180     -32.974  -4.810  -5.059  1.00                 C  
ATOM   1105  C   TYR A 180     -32.872  -3.343  -4.760  1.00                 C  
ATOM   1106  O   TYR A 180     -33.484  -2.864  -3.896  1.00                 O  
ATOM   1107  CB  TYR A 180     -34.296  -5.066  -5.784  1.00                 C  
ATOM   1108  CG  TYR A 180     -34.392  -6.436  -6.418  1.00                 C  
ATOM   1109  OH  TYR A 180     -34.663 -10.209  -8.145  1.00                 O  
ATOM   1110  CZ  TYR A 180     -34.573  -8.960  -7.575  1.00                 C  
ATOM   1111  CD1 TYR A 180     -34.920  -7.510  -5.712  1.00                 C  
ATOM   1112  CE1 TYR A 180     -35.011  -8.766  -6.283  1.00                 C  
ATOM   1113  CD2 TYR A 180     -33.955  -6.651  -7.718  1.00                 C  
ATOM   1114  CE2 TYR A 180     -34.039  -7.899  -8.305  1.00                 C  
ATOM   1115  N   GLU A 181     -32.058  -2.646  -5.528  1.00                 N  
ATOM   1116  CA  GLU A 181     -31.689  -1.260  -5.262  1.00                 C  
ATOM   1117  C   GLU A 181     -31.713  -0.378  -6.507  1.00                 C  
ATOM   1118  O   GLU A 181     -30.798  -0.420  -7.329  1.00                 O  
ATOM   1119  CB  GLU A 181     -30.297  -1.188  -4.632  1.00                 C  
ATOM   1120  CD  GLU A 181     -28.809  -1.747  -2.668  1.00                 C  
ATOM   1121  CG  GLU A 181     -30.201  -1.840  -3.262  1.00                 C  
ATOM   1122  OE1 GLU A 181     -27.925  -1.152  -3.319  1.00                 O  
ATOM   1123  OE2 GLU A 181     -28.603  -2.270  -1.553  1.00                 O  
ATOM   1124  N   LEU A 182     -32.765   0.425  -6.632  1.00                 N  
ATOM   1125  CA  LEU A 182     -32.889   1.358  -7.719  1.00                 C  
ATOM   1126  C   LEU A 182     -31.828   2.388  -7.472  1.00                 C  
ATOM   1127  O   LEU A 182     -31.847   3.014  -6.501  1.00                 O  
ATOM   1128  CB  LEU A 182     -34.301   1.944  -7.763  1.00                 C  
ATOM   1129  CG  LEU A 182     -34.593   2.925  -8.901  1.00                 C  
ATOM   1130  CD1 LEU A 182     -34.518   2.224 -10.248  1.00                 C  
ATOM   1131  CD2 LEU A 182     -35.957   3.573  -8.716  1.00                 C  
ATOM   1132  N   ARG A 183     -30.877   2.519  -8.360  1.00                 N  
ATOM   1133  CA  ARG A 183     -29.761   3.448  -8.171  1.00                 C  
ATOM   1134  C   ARG A 183     -29.613   4.423  -9.309  1.00                 C  
ATOM   1135  O   ARG A 183     -30.086   4.180 -10.414  1.00                 O  
ATOM   1136  CB  ARG A 183     -28.449   2.681  -7.994  1.00                 C  
ATOM   1137  CD  ARG A 183     -27.057   1.116  -6.610  1.00                 C  
ATOM   1138  NE  ARG A 183     -26.993   0.282  -5.413  1.00                 N  
ATOM   1139  CG  ARG A 183     -28.403   1.810  -6.749  1.00                 C  
ATOM   1140  CZ  ARG A 183     -25.908  -0.379  -5.021  1.00                 C  
ATOM   1141  NH1 ARG A 183     -25.943  -1.114  -3.917  1.00                 N  
ATOM   1142  NH2 ARG A 183     -24.792  -0.304  -5.733  1.00                 N  
ATOM   1143  N   VAL A 184     -28.878   5.481  -9.075  1.00                 N  
ATOM   1144  CA  VAL A 184     -28.556   6.466 -10.067  1.00                 C  
ATOM   1145  C   VAL A 184     -27.103   6.787  -9.938  1.00                 C  
ATOM   1146  O   VAL A 184     -26.595   6.735  -8.914  1.00                 O  
ATOM   1147  CB  VAL A 184     -29.429   7.725  -9.916  1.00                 C  
ATOM   1148  CG1 VAL A 184     -30.897   7.384 -10.128  1.00                 C  
ATOM   1149  CG2 VAL A 184     -29.218   8.360  -8.550  1.00                 C  
ATOM   1150  N   SER A 185     -26.433   7.108 -11.018  1.00                 N  
ATOM   1151  CA  SER A 185     -25.068   7.572 -10.995  1.00                 C  
ATOM   1152  C   SER A 185     -24.819   8.371 -12.230  1.00                 C  
ATOM   1153  O   SER A 185     -25.669   8.530 -13.023  1.00                 O  
ATOM   1154  CB  SER A 185     -24.102   6.390 -10.888  1.00                 C  
ATOM   1155  OG  SER A 185     -24.106   5.619 -12.076  1.00                 O  
ATOM   1156  N   ASP A 186     -23.612   8.870 -12.355  1.00                 N  
ATOM   1157  CA  ASP A 186     -23.156   9.592 -13.498  1.00                 C  
ATOM   1158  C   ASP A 186     -23.025   8.569 -14.593  1.00                 C  
ATOM   1159  O   ASP A 186     -22.650   7.481 -14.355  1.00                 O  
ATOM   1160  CB  ASP A 186     -21.841  10.310 -13.189  1.00                 C  
ATOM   1161  CG  ASP A 186     -22.024  11.476 -12.236  1.00                 C  
ATOM   1162  OD1 ASP A 186     -23.183  11.879 -12.007  1.00                 O  
ATOM   1163  OD2 ASP A 186     -21.007  11.985 -11.720  1.00                 O  
ATOM   1164  N   TYR A 187     -23.303   8.956 -15.809  1.00                 N  
ATOM   1165  CA  TYR A 187     -23.233   8.046 -16.947  1.00                 C  
ATOM   1166  C   TYR A 187     -21.995   7.105 -16.908  1.00                 C  
ATOM   1167  O   TYR A 187     -22.033   6.023 -17.485  1.00                 O  
ATOM   1168  CB  TYR A 187     -23.217   8.831 -18.260  1.00                 C  
ATOM   1169  CG  TYR A 187     -21.906   9.530 -18.540  1.00                 C  
ATOM   1170  OH  TYR A 187     -18.295  11.441 -19.317  1.00                 O  
ATOM   1171  CZ  TYR A 187     -19.491  10.810 -19.059  1.00                 C  
ATOM   1172  CD1 TYR A 187     -20.898   8.894 -19.253  1.00                 C  
ATOM   1173  CE1 TYR A 187     -19.697   9.525 -19.513  1.00                 C  
ATOM   1174  CD2 TYR A 187     -21.681  10.825 -18.090  1.00                 C  
ATOM   1175  CE2 TYR A 187     -20.486  11.472 -18.341  1.00                 C  
ATOM   1176  N   ASP A 188     -20.912   7.527 -16.245  1.00                 N  
ATOM   1177  CA  ASP A 188     -19.626   6.824 -16.329  1.00                 C  
ATOM   1178  C   ASP A 188     -19.340   5.931 -15.104  1.00                 C  
ATOM   1179  O   ASP A 188     -18.242   5.378 -14.949  1.00                 O  
ATOM   1180  CB  ASP A 188     -18.479   7.823 -16.494  1.00                 C  
ATOM   1181  CG  ASP A 188     -18.335   8.747 -15.301  1.00                 C  
ATOM   1182  OD1 ASP A 188     -19.163   8.649 -14.370  1.00                 O  
ATOM   1183  OD2 ASP A 188     -17.395   9.569 -15.296  1.00                 O  
ATOM   1184  N   GLY A 189     -20.346   5.795 -14.245  1.00                 N  
ATOM   1185  CA  GLY A 189     -20.255   4.941 -13.084  1.00                 C  
ATOM   1186  C   GLY A 189     -19.996   5.617 -11.756  1.00                 C  
ATOM   1187  O   GLY A 189     -20.295   5.045 -10.736  1.00                 O  
ATOM   1188  N   TYR A 190     -19.426   6.818 -11.756  1.00                 N  
ATOM   1189  CA  TYR A 190     -19.056   7.498 -10.508  1.00                 C  
ATOM   1190  C   TYR A 190     -20.226   8.215  -9.881  1.00                 C  
ATOM   1191  O   TYR A 190     -21.163   8.578 -10.572  1.00                 O  
ATOM   1192  CB  TYR A 190     -17.921   8.493 -10.756  1.00                 C  
ATOM   1193  CG  TYR A 190     -16.593   7.842 -11.069  1.00                 C  
ATOM   1194  OH  TYR A 190     -12.943   6.052 -11.945  1.00                 O  
ATOM   1195  CZ  TYR A 190     -14.150   6.644 -11.653  1.00                 C  
ATOM   1196  CD1 TYR A 190     -16.213   7.595 -12.382  1.00                 C  
ATOM   1197  CE1 TYR A 190     -15.001   7.000 -12.677  1.00                 C  
ATOM   1198  CD2 TYR A 190     -15.722   7.477 -10.050  1.00                 C  
ATOM   1199  CE2 TYR A 190     -14.506   6.881 -10.326  1.00                 C  
ATOM   1200  N   ASN A 191     -20.165   8.402  -8.563  1.00                 N  
ATOM   1201  CA  ASN A 191     -21.197   9.095  -7.798  1.00                 C  
ATOM   1202  C   ASN A 191     -22.558   8.397  -7.742  1.00                 C  
ATOM   1203  O   ASN A 191     -23.594   9.044  -7.895  1.00                 O  
ATOM   1204  CB  ASN A 191     -21.408  10.509  -8.342  1.00                 C  
ATOM   1205  CG  ASN A 191     -20.177  11.381  -8.193  1.00                 C  
ATOM   1206  OD1 ASN A 191     -19.616  11.499  -7.104  1.00                 O  
ATOM   1207  ND2 ASN A 191     -19.753  11.996  -9.291  1.00                 N  
ATOM   1208  N   GLN A 192     -22.573   7.089  -7.497  1.00                 N  
ATOM   1209  CA  GLN A 192     -23.857   6.406  -7.352  1.00                 C  
ATOM   1210  C   GLN A 192     -24.555   6.672  -6.015  1.00                 C  
ATOM   1211  O   GLN A 192     -23.911   6.874  -4.973  1.00                 O  
ATOM   1212  CB  GLN A 192     -23.682   4.895  -7.517  1.00                 C  
ATOM   1213  CD  GLN A 192     -21.418   4.253  -6.600  1.00                 C  
ATOM   1214  CG  GLN A 192     -22.918   4.231  -6.383  1.00                 C  
ATOM   1215  OE1 GLN A 192     -20.859   5.258  -7.040  1.00                 O  
ATOM   1216  NE2 GLN A 192     -20.760   3.142  -6.290  1.00                 N  
ATOM   1217  N   PHE A 193     -25.883   6.706  -6.074  1.00                 N  
ATOM   1218  CA  PHE A 193     -26.694   6.779  -4.883  1.00                 C  
ATOM   1219  C   PHE A 193     -27.950   5.931  -5.013  1.00                 C  
ATOM   1220  O   PHE A 193     -28.372   5.564  -6.115  1.00                 O  
ATOM   1221  CB  PHE A 193     -27.074   8.230  -4.582  1.00                 C  
ATOM   1222  CG  PHE A 193     -25.894   9.130  -4.351  1.00                 C  
ATOM   1223  CZ  PHE A 193     -23.711  10.795  -3.918  1.00                 C  
ATOM   1224  CD1 PHE A 193     -25.286   9.784  -5.409  1.00                 C  
ATOM   1225  CE1 PHE A 193     -24.201  10.612  -5.197  1.00                 C  
ATOM   1226  CD2 PHE A 193     -25.391   9.324  -3.077  1.00                 C  
ATOM   1227  CE2 PHE A 193     -24.306  10.152  -2.864  1.00                 C  
ATOM   1228  N   VAL A 194     -28.540   5.617  -3.871  1.00                 N  
ATOM   1229  CA  VAL A 194     -29.730   4.800  -3.830  1.00                 C  
ATOM   1230  C   VAL A 194     -30.991   5.662  -3.816  1.00                 C  
ATOM   1231  O   VAL A 194     -31.105   6.596  -3.038  1.00                 O  
ATOM   1232  CB  VAL A 194     -29.728   3.861  -2.609  1.00                 C  
ATOM   1233  CG1 VAL A 194     -31.026   3.071  -2.543  1.00                 C  
ATOM   1234  CG2 VAL A 194     -28.531   2.924  -2.659  1.00                 C  
ATOM   1235  N   VAL A 195     -31.906   5.338  -4.723  1.00                 N  
ATOM   1236  CA  VAL A 195     -33.231   5.914  -4.776  1.00                 C  
ATOM   1237  C   VAL A 195     -34.234   5.094  -3.954  1.00                 C  
ATOM   1238  O   VAL A 195     -35.078   5.656  -3.267  1.00                 O  
ATOM   1239  CB  VAL A 195     -33.734   6.040  -6.226  1.00                 C  
ATOM   1240  CG1 VAL A 195     -35.179   6.515  -6.249  1.00                 C  
ATOM   1241  CG2 VAL A 195     -32.845   6.986  -7.018  1.00                 C  
ATOM   1242  N   HIS A 196     -34.147   3.767  -4.035  1.00                 N  
ATOM   1243  CA  HIS A 196     -35.145   2.871  -3.444  1.00                 C  
ATOM   1244  C   HIS A 196     -34.569   1.484  -3.176  1.00                 C  
ATOM   1245  O   HIS A 196     -33.853   0.927  -4.012  1.00                 O  
ATOM   1246  CB  HIS A 196     -36.368   2.756  -4.356  1.00                 C  
ATOM   1247  CG  HIS A 196     -37.517   2.022  -3.736  1.00                 C  
ATOM   1248  ND1 HIS A 196     -38.288   2.560  -2.729  1.00                 N  
ATOM   1249  CE1 HIS A 196     -39.235   1.671  -2.380  1.00                 C  
ATOM   1250  CD2 HIS A 196     -38.137   0.718  -3.921  1.00                 C  
ATOM   1251  NE2 HIS A 196     -39.150   0.564  -3.091  1.00                 N  
ATOM   1252  N   ARG A 197     -34.881   0.930  -2.010  1.00                 N  
ATOM   1253  CA  ARG A 197     -34.532  -0.455  -1.682  1.00                 C  
ATOM   1254  C   ARG A 197     -35.807  -1.223  -1.579  1.00                 C  
ATOM   1255  O   ARG A 197     -36.820  -0.689  -1.124  1.00                 O  
ATOM   1256  CB  ARG A 197     -33.721  -0.511  -0.386  1.00                 C  
ATOM   1257  CD  ARG A 197     -31.608   0.063   0.841  1.00                 C  
ATOM   1258  NE  ARG A 197     -30.262   0.622   0.745  1.00                 N  
ATOM   1259  CG  ARG A 197     -32.362   0.164  -0.475  1.00                 C  
ATOM   1260  CZ  ARG A 197     -29.968   1.903   0.945  1.00                 C  
ATOM   1261  NH1 ARG A 197     -28.715   2.321   0.836  1.00                 N  
ATOM   1262  NH2 ARG A 197     -30.929   2.763   1.254  1.00                 N  
ATOM   1263  N   SER A 198     -35.758  -2.487  -1.968  1.00                 N  
ATOM   1264  CA  SER A 198     -36.958  -3.303  -2.012  1.00                 C  
ATOM   1265  C   SER A 198     -36.637  -4.760  -1.657  1.00                 C  
ATOM   1266  O   SER A 198     -35.587  -5.266  -2.035  1.00                 O  
ATOM   1267  CB  SER A 198     -37.609  -3.225  -3.395  1.00                 C  
ATOM   1268  OG  SER A 198     -38.769  -4.035  -3.459  1.00                 O  
ATOM   1269  N   PRO A 199     -37.508  -5.443  -0.974  1.00                 N  
ATOM   1270  CA  PRO A 199     -37.337  -6.859  -0.817  1.00                 C  
ATOM   1271  C   PRO A 199     -37.784  -7.670  -1.985  1.00                 C  
ATOM   1272  O   PRO A 199     -37.406  -8.755  -2.122  1.00                 O  
ATOM   1273  CB  PRO A 199     -38.183  -7.200   0.411  1.00                 C  
ATOM   1274  CD  PRO A 199     -38.624  -4.898  -0.075  1.00                 C  
ATOM   1275  CG  PRO A 199     -39.259  -6.166   0.423  1.00                 C  
ATOM   1276  N   GLN A 200     -38.575  -7.110  -2.852  1.00                 N  
ATOM   1277  CA  GLN A 200     -38.861  -7.673  -4.143  1.00                 C  
ATOM   1278  C   GLN A 200     -38.163  -7.038  -5.307  1.00                 C  
ATOM   1279  O   GLN A 200     -37.421  -6.147  -5.155  1.00                 O  
ATOM   1280  CB  GLN A 200     -40.363  -7.623  -4.429  1.00                 C  
ATOM   1281  CD  GLN A 200     -40.933  -9.849  -3.380  1.00                 C  
ATOM   1282  CG  GLN A 200     -41.214  -8.359  -3.407  1.00                 C  
ATOM   1283  OE1 GLN A 200     -41.052 -10.531  -4.397  1.00                 O  
ATOM   1284  NE2 GLN A 200     -40.558 -10.358  -2.212  1.00                 N  
ATOM   1285  N   PRO A 201     -38.417  -7.522  -6.487  1.00                 N  
ATOM   1286  CA  PRO A 201     -37.746  -7.014  -7.643  1.00                 C  
ATOM   1287  C   PRO A 201     -38.273  -5.714  -8.179  1.00                 C  
ATOM   1288  O   PRO A 201     -39.411  -5.406  -8.112  1.00                 O  
ATOM   1289  CB  PRO A 201     -37.931  -8.113  -8.691  1.00                 C  
ATOM   1290  CD  PRO A 201     -39.306  -8.731  -6.832  1.00                 C  
ATOM   1291  CG  PRO A 201     -39.229  -8.756  -8.333  1.00                 C  
ATOM   1292  N   LEU A 202     -37.361  -4.967  -8.746  1.00                 N  
ATOM   1293  CA  LEU A 202     -37.635  -3.736  -9.407  1.00                 C  
ATOM   1294  C   LEU A 202     -37.230  -3.840 -10.841  1.00                 C  
ATOM   1295  O   LEU A 202     -36.229  -4.370 -11.159  1.00                 O  
ATOM   1296  CB  LEU A 202     -36.906  -2.582  -8.715  1.00                 C  
ATOM   1297  CG  LEU A 202     -37.266  -2.336  -7.248  1.00                 C  
ATOM   1298  CD1 LEU A 202     -36.382  -1.252  -6.652  1.00                 C  
ATOM   1299  CD2 LEU A 202     -38.733  -1.958  -7.110  1.00                 C  
ATOM   1300  N   MET A 203     -38.049  -3.340 -11.728  1.00                 N  
ATOM   1301  CA  MET A 203     -37.724  -3.378 -13.131  1.00                 C  
ATOM   1302  C   MET A 203     -37.895  -2.075 -13.797  1.00                 C  
ATOM   1303  O   MET A 203     -38.620  -1.236 -13.360  1.00                 O  
ATOM   1304  CB  MET A 203     -38.579  -4.423 -13.851  1.00                 C  
ATOM   1305  SD  MET A 203     -39.376  -7.047 -14.245  1.00                 S  
ATOM   1306  CE  MET A 203     -38.497  -7.135 -15.804  1.00                 C  
ATOM   1307  CG  MET A 203     -38.370  -5.844 -13.355  1.00                 C  
ATOM   1308  N   SER A 204     -37.186  -1.965 -14.898  1.00                 N  
ATOM   1309  CA  SER A 204     -37.329  -0.997 -15.940  1.00                 C  
ATOM   1310  C   SER A 204     -37.565   0.445 -15.614  1.00                 C  
ATOM   1311  O   SER A 204     -38.581   0.970 -15.940  1.00                 O  
ATOM   1312  CB  SER A 204     -38.480  -1.379 -16.872  1.00                 C  
ATOM   1313  OG  SER A 204     -38.237  -2.627 -17.499  1.00                 O  
ATOM   1314  N   PRO A 205     -36.596   1.092 -15.027  1.00                 N  
ATOM   1315  CA  PRO A 205     -36.670   2.502 -14.768  1.00                 C  
ATOM   1316  C   PRO A 205     -36.747   3.459 -15.939  1.00                 C  
ATOM   1317  O   PRO A 205     -36.209   3.269 -16.952  1.00                 O  
ATOM   1318  CB  PRO A 205     -35.385   2.804 -13.995  1.00                 C  
ATOM   1319  CD  PRO A 205     -35.314   0.489 -14.598  1.00                 C  
ATOM   1320  CG  PRO A 205     -34.454   1.701 -14.371  1.00                 C  
ATOM   1321  N   ALA A 206     -37.464   4.527 -15.752  1.00                 N  
ATOM   1322  CA  ALA A 206     -37.618   5.497 -16.800  1.00                 C  
ATOM   1323  C   ALA A 206     -37.584   6.932 -16.322  1.00                 C  
ATOM   1324  O   ALA A 206     -38.242   7.304 -15.435  1.00                 O  
ATOM   1325  CB  ALA A 206     -38.923   5.267 -17.547  1.00                 C  
ATOM   1326  N   TRP A 207     -36.794   7.737 -16.958  1.00                 N  
ATOM   1327  CA  TRP A 207     -36.647   9.113 -16.633  1.00                 C  
ATOM   1328  C   TRP A 207     -37.699   9.998 -17.245  1.00                 C  
ATOM   1329  O   TRP A 207     -38.089   9.816 -18.352  1.00                 O  
ATOM   1330  CB  TRP A 207     -35.270   9.621 -17.065  1.00                 C  
ATOM   1331  CG  TRP A 207     -34.142   9.057 -16.257  1.00                 C  
ATOM   1332  CD1 TRP A 207     -33.313   8.032 -16.610  1.00                 C  
ATOM   1333  NE1 TRP A 207     -32.398   7.796 -15.612  1.00                 N  
ATOM   1334  CD2 TRP A 207     -33.718   9.488 -14.957  1.00                 C  
ATOM   1335  CE2 TRP A 207     -32.629   8.679 -14.586  1.00                 C  
ATOM   1336  CH2 TRP A 207     -32.415   9.804 -12.522  1.00                 C  
ATOM   1337  CZ2 TRP A 207     -31.968   8.829 -13.368  1.00                 C  
ATOM   1338  CE3 TRP A 207     -34.154  10.478 -14.072  1.00                 C  
ATOM   1339  CZ3 TRP A 207     -33.496  10.623 -12.865  1.00                 C  
ATOM   1340  N   SER A 208     -38.142  10.978 -16.495  1.00                 N  
ATOM   1341  CA  SER A 208     -39.039  11.973 -16.953  1.00                 C  
ATOM   1342  C   SER A 208     -38.151  12.905 -17.748  1.00                 C  
ATOM   1343  O   SER A 208     -37.010  13.010 -17.456  1.00                 O  
ATOM   1344  CB  SER A 208     -39.748  12.640 -15.772  1.00                 C  
ATOM   1345  OG  SER A 208     -38.833  13.372 -14.976  1.00                 O  
ATOM   1346  N   PRO A 209     -38.663  13.557 -18.774  1.00                 N  
ATOM   1347  CA  PRO A 209     -37.823  14.432 -19.624  1.00                 C  
ATOM   1348  C   PRO A 209     -37.135  15.630 -18.932  1.00                 C  
ATOM   1349  O   PRO A 209     -36.148  16.157 -19.452  1.00                 O  
ATOM   1350  CB  PRO A 209     -38.793  14.961 -20.683  1.00                 C  
ATOM   1351  CD  PRO A 209     -40.083  13.600 -19.195  1.00                 C  
ATOM   1352  CG  PRO A 209     -40.139  14.833 -20.053  1.00                 C  
ATOM   1353  N   ASP A 210     -37.623  16.054 -17.779  1.00                 N  
ATOM   1354  CA  ASP A 210     -36.905  17.084 -17.041  1.00                 C  
ATOM   1355  C   ASP A 210     -35.890  16.506 -16.057  1.00                 C  
ATOM   1356  O   ASP A 210     -35.200  17.265 -15.365  1.00                 O  
ATOM   1357  CB  ASP A 210     -37.885  17.982 -16.283  1.00                 C  
ATOM   1358  CG  ASP A 210     -38.656  17.232 -15.215  1.00                 C  
ATOM   1359  OD1 ASP A 210     -38.417  16.017 -15.052  1.00                 O  
ATOM   1360  OD2 ASP A 210     -39.498  17.860 -14.539  1.00                 O  
ATOM   1361  N   GLY A 211     -35.822  15.172 -15.990  1.00                 N  
ATOM   1362  CA  GLY A 211     -34.857  14.465 -15.159  1.00                 C  
ATOM   1363  C   GLY A 211     -35.137  14.486 -13.667  1.00                 C  
ATOM   1364  O   GLY A 211     -34.252  14.148 -12.876  1.00                 O  
ATOM   1365  N   SER A 212     -36.359  14.846 -13.261  1.00                 N  
ATOM   1366  CA  SER A 212     -36.671  14.955 -11.827  1.00                 C  
ATOM   1367  C   SER A 212     -37.401  13.735 -11.241  1.00                 C  
ATOM   1368  O   SER A 212     -37.463  13.556 -10.009  1.00                 O  
ATOM   1369  CB  SER A 212     -37.521  16.198 -11.557  1.00                 C  
ATOM   1370  OG  SER A 212     -38.790  16.094 -12.178  1.00                 O  
ATOM   1371  N   LYS A 213     -37.895  12.871 -12.088  1.00                 N  
ATOM   1372  CA  LYS A 213     -38.567  11.703 -11.660  1.00                 C  
ATOM   1373  C   LYS A 213     -38.151  10.497 -12.429  1.00                 C  
ATOM   1374  O   LYS A 213     -37.738  10.574 -13.518  1.00                 O  
ATOM   1375  CB  LYS A 213     -40.082  11.883 -11.777  1.00                 C  
ATOM   1376  CD  LYS A 213     -42.161  13.055 -11.000  1.00                 C  
ATOM   1377  CE  LYS A 213     -42.724  14.163 -10.125  1.00                 C  
ATOM   1378  CG  LYS A 213     -40.647  12.977 -10.885  1.00                 C  
ATOM   1379  NZ  LYS A 213     -44.210  14.230 -10.201  1.00                 N  
ATOM   1380  N   LEU A 214     -38.303   9.366 -11.792  1.00                 N  
ATOM   1381  CA  LEU A 214     -38.101   8.072 -12.368  1.00                 C  
ATOM   1382  C   LEU A 214     -39.382   7.286 -12.209  1.00                 C  
ATOM   1383  O   LEU A 214     -39.995   7.363 -11.221  1.00                 O  
ATOM   1384  CB  LEU A 214     -36.917   7.368 -11.702  1.00                 C  
ATOM   1385  CG  LEU A 214     -35.527   7.907 -12.046  1.00                 C  
ATOM   1386  CD1 LEU A 214     -35.259   9.211 -11.310  1.00                 C  
ATOM   1387  CD2 LEU A 214     -34.455   6.881 -11.712  1.00                 C  
ATOM   1388  N   ALA A 215     -39.763   6.534 -13.227  1.00                 N  
ATOM   1389  CA  ALA A 215     -40.891   5.637 -13.188  1.00                 C  
ATOM   1390  C   ALA A 215     -40.305   4.248 -13.181  1.00                 C  
ATOM   1391  O   ALA A 215     -39.326   4.044 -13.754  1.00                 O  
ATOM   1392  CB  ALA A 215     -41.810   5.889 -14.373  1.00                 C  
ATOM   1393  N   TYR A 216     -40.890   3.314 -12.470  1.00                 N  
ATOM   1394  CA  TYR A 216     -40.380   1.943 -12.421  1.00                 C  
ATOM   1395  C   TYR A 216     -41.428   0.944 -11.990  1.00                 C  
ATOM   1396  O   TYR A 216     -42.451   1.319 -11.458  1.00                 O  
ATOM   1397  CB  TYR A 216     -39.180   1.851 -11.476  1.00                 C  
ATOM   1398  CG  TYR A 216     -39.505   2.187 -10.038  1.00                 C  
ATOM   1399  OH  TYR A 216     -40.402   3.093  -6.081  1.00                 O  
ATOM   1400  CZ  TYR A 216     -40.105   2.795  -7.391  1.00                 C  
ATOM   1401  CD1 TYR A 216     -39.851   1.189  -9.136  1.00                 C  
ATOM   1402  CE1 TYR A 216     -40.150   1.486  -7.820  1.00                 C  
ATOM   1403  CD2 TYR A 216     -39.465   3.500  -9.588  1.00                 C  
ATOM   1404  CE2 TYR A 216     -39.760   3.816  -8.275  1.00                 C  
ATOM   1405  N   VAL A 217     -41.164  -0.329 -12.251  1.00                 N  
ATOM   1406  CA  VAL A 217     -42.025  -1.424 -11.820  1.00                 C  
ATOM   1407  C   VAL A 217     -41.483  -1.927 -10.506  1.00                 C  
ATOM   1408  O   VAL A 217     -40.279  -2.131 -10.373  1.00                 O  
ATOM   1409  CB  VAL A 217     -42.091  -2.540 -12.879  1.00                 C  
ATOM   1410  CG1 VAL A 217     -42.929  -3.705 -12.373  1.00                 C  
ATOM   1411  CG2 VAL A 217     -42.655  -2.002 -14.185  1.00                 C  
ATOM   1412  N   THR A 218     -42.357  -2.110  -9.533  1.00                 N  
ATOM   1413  CA  THR A 218     -41.979  -2.707  -8.260  1.00                 C  
ATOM   1414  C   THR A 218     -42.888  -3.878  -7.946  1.00                 C  
ATOM   1415  O   THR A 218     -44.058  -3.862  -8.314  1.00                 O  
ATOM   1416  CB  THR A 218     -42.033  -1.678  -7.116  1.00                 C  
ATOM   1417  OG1 THR A 218     -41.556  -2.279  -5.905  1.00                 O  
ATOM   1418  CG2 THR A 218     -43.460  -1.202  -6.894  1.00                 C  
ATOM   1419  N   PHE A 219     -42.350  -4.890  -7.270  1.00                 N  
ATOM   1420  CA  PHE A 219     -43.143  -6.041  -6.838  1.00                 C  
ATOM   1421  C   PHE A 219     -43.315  -6.073  -5.322  1.00                 C  
ATOM   1422  O   PHE A 219     -43.855  -7.036  -4.770  1.00                 O  
ATOM   1423  CB  PHE A 219     -42.498  -7.345  -7.312  1.00                 C  
ATOM   1424  CG  PHE A 219     -42.449  -7.489  -8.806  1.00                 C  
ATOM   1425  CZ  PHE A 219     -42.365  -7.759 -11.571  1.00                 C  
ATOM   1426  CD1 PHE A 219     -41.458  -6.866  -9.545  1.00                 C  
ATOM   1427  CE1 PHE A 219     -41.413  -6.999 -10.919  1.00                 C  
ATOM   1428  CD2 PHE A 219     -43.395  -8.247  -9.474  1.00                 C  
ATOM   1429  CE2 PHE A 219     -43.351  -8.379 -10.849  1.00                 C  
ATOM   1430  N   GLU A 220     -42.945  -4.999  -4.684  1.00                 N  
ATOM   1431  CA  GLU A 220     -43.058  -4.811  -3.273  1.00                 C  
ATOM   1432  C   GLU A 220     -44.338  -5.319  -2.629  1.00                 C  
ATOM   1433  O   GLU A 220     -44.324  -5.767  -1.532  1.00                 O  
ATOM   1434  CB  GLU A 220     -42.928  -3.329  -2.918  1.00                 C  
ATOM   1435  CD  GLU A 220     -41.456  -1.278  -2.818  1.00                 C  
ATOM   1436  CG  GLU A 220     -41.533  -2.761  -3.125  1.00                 C  
ATOM   1437  OE1 GLU A 220     -41.373  -0.922  -1.624  1.00                 O  
ATOM   1438  OE2 GLU A 220     -41.479  -0.473  -3.772  1.00                 O  
ATOM   1439  N   SER A 221     -45.442  -5.240  -3.330  1.00                 N  
ATOM   1440  CA  SER A 221     -46.723  -5.665  -2.822  1.00                 C  
ATOM   1441  C   SER A 221     -47.026  -7.161  -2.830  1.00                 C  
ATOM   1442  O   SER A 221     -47.876  -7.603  -2.130  1.00                 O  
ATOM   1443  CB  SER A 221     -47.857  -4.988  -3.594  1.00                 C  
ATOM   1444  OG  SER A 221     -47.905  -5.445  -4.935  1.00                 O  
ATOM   1445  N   GLY A 222     -46.324  -7.903  -3.652  1.00                 N  
ATOM   1446  CA  GLY A 222     -46.507  -9.303  -3.830  1.00                 C  
ATOM   1447  C   GLY A 222     -46.803  -9.381  -5.283  1.00                 C  
ATOM   1448  O   GLY A 222     -46.613 -10.368  -5.936  1.00                 O  
ATOM   1449  N   ARG A 223     -47.265  -8.262  -5.773  1.00                 N  
ATOM   1450  CA  ARG A 223     -47.728  -8.084  -7.108  1.00                 C  
ATOM   1451  C   ARG A 223     -46.991  -6.954  -7.808  1.00                 C  
ATOM   1452  O   ARG A 223     -46.451  -6.098  -7.175  1.00                 O  
ATOM   1453  CB  ARG A 223     -49.233  -7.809  -7.121  1.00                 C  
ATOM   1454  CD  ARG A 223     -51.562  -8.639  -6.688  1.00                 C  
ATOM   1455  NE  ARG A 223     -52.389  -9.740  -6.200  1.00                 N  
ATOM   1456  CG  ARG A 223     -50.079  -8.960  -6.601  1.00                 C  
ATOM   1457  CZ  ARG A 223     -53.718  -9.745  -6.228  1.00                 C  
ATOM   1458  NH1 ARG A 223     -54.387 -10.790  -5.762  1.00                 N  
ATOM   1459  NH2 ARG A 223     -54.375  -8.704  -6.722  1.00                 N  
ATOM   1460  N   SER A 224     -46.990  -6.984  -9.137  1.00                 N  
ATOM   1461  CA  SER A 224     -46.322  -5.956  -9.925  1.00                 C  
ATOM   1462  C   SER A 224     -47.108  -4.649  -9.905  1.00                 C  
ATOM   1463  O   SER A 224     -48.338  -4.652  -9.968  1.00                 O  
ATOM   1464  CB  SER A 224     -46.127  -6.429 -11.367  1.00                 C  
ATOM   1465  OG  SER A 224     -45.542  -5.412 -12.162  1.00                 O  
ATOM   1466  N   ALA A 225     -46.391  -3.534  -9.816  1.00                 N  
ATOM   1467  CA  ALA A 225     -47.021  -2.219  -9.785  1.00                 C  
ATOM   1468  C   ALA A 225     -46.115  -1.158 -10.402  1.00                 C  
ATOM   1469  O   ALA A 225     -44.890  -1.254 -10.327  1.00                 O  
ATOM   1470  CB  ALA A 225     -47.377  -1.835  -8.357  1.00                 C  
ATOM   1471  N   LEU A 226     -46.726  -0.148 -11.013  1.00                 N  
ATOM   1472  CA  LEU A 226     -45.977   0.933 -11.643  1.00                 C  
ATOM   1473  C   LEU A 226     -46.092   2.223 -10.839  1.00                 C  
ATOM   1474  O   LEU A 226     -47.178   2.785 -10.700  1.00                 O  
ATOM   1475  CB  LEU A 226     -46.467   1.161 -13.074  1.00                 C  
ATOM   1476  CG  LEU A 226     -45.805   2.307 -13.843  1.00                 C  
ATOM   1477  CD1 LEU A 226     -44.326   2.025 -14.060  1.00                 C  
ATOM   1478  CD2 LEU A 226     -46.502   2.533 -15.176  1.00                 C  
ATOM   1479  N   VAL A 227     -44.964   2.688 -10.311  1.00                 N  
ATOM   1480  CA  VAL A 227     -44.936   3.906  -9.523  1.00                 C  
ATOM   1481  C   VAL A 227     -44.076   4.953 -10.242  1.00                 C  
ATOM   1482  O   VAL A 227     -43.331   4.626 -11.186  1.00                 O  
ATOM   1483  CB  VAL A 227     -44.406   3.646  -8.101  1.00                 C  
ATOM   1484  CG1 VAL A 227     -45.300   2.655  -7.372  1.00                 C  
ATOM   1485  CG2 VAL A 227     -42.973   3.139  -8.151  1.00                 C  
ATOM   1486  N   ILE A 228     -44.188   6.201  -9.795  1.00                 N  
ATOM   1487  CA  ILE A 228     -43.301   7.265 -10.216  1.00                 C  
ATOM   1488  C   ILE A 228     -42.736   7.877  -8.946  1.00                 C  
ATOM   1489  O   ILE A 228     -43.497   8.195  -8.031  1.00                 O  
ATOM   1490  CB  ILE A 228     -44.035   8.298 -11.091  1.00                 C  
ATOM   1491  CD1 ILE A 228     -45.516   8.523 -13.153  1.00                 C  
ATOM   1492  CG1 ILE A 228     -44.605   7.628 -12.343  1.00                 C  
ATOM   1493  CG2 ILE A 228     -43.110   9.455 -11.439  1.00                 C  
ATOM   1494  N   GLN A 229     -41.411   8.036  -8.896  1.00                 N  
ATOM   1495  CA  GLN A 229     -40.743   8.631  -7.743  1.00                 C  
ATOM   1496  C   GLN A 229     -40.023   9.930  -8.077  1.00                 C  
ATOM   1497  O   GLN A 229     -39.250   9.985  -9.036  1.00                 O  
ATOM   1498  CB  GLN A 229     -39.741   7.646  -7.137  1.00                 C  
ATOM   1499  CD  GLN A 229     -38.112   7.133  -5.277  1.00                 C  
ATOM   1500  CG  GLN A 229     -39.034   8.165  -5.895  1.00                 C  
ATOM   1501  OE1 GLN A 229     -38.024   6.001  -5.751  1.00                 O  
ATOM   1502  NE2 GLN A 229     -37.419   7.523  -4.213  1.00                 N  
ATOM   1503  N   THR A 230     -40.267  10.955  -7.263  1.00                 N  
ATOM   1504  CA  THR A 230     -39.534  12.205  -7.336  1.00                 C  
ATOM   1505  C   THR A 230     -38.156  11.979  -6.691  1.00                 C  
ATOM   1506  O   THR A 230     -38.045  11.531  -5.534  1.00                 O  
ATOM   1507  CB  THR A 230     -40.295  13.347  -6.638  1.00                 C  
ATOM   1508  OG1 THR A 230     -41.563  13.542  -7.278  1.00                 O  
ATOM   1509  CG2 THR A 230     -39.504  14.644  -6.721  1.00                 C  
ATOM   1510  N   LEU A 231     -37.106  12.277  -7.446  1.00                 N  
ATOM   1511  CA  LEU A 231     -35.749  11.997  -6.989  1.00                 C  
ATOM   1512  C   LEU A 231     -35.327  12.845  -5.792  1.00                 C  
ATOM   1513  O   LEU A 231     -34.765  12.314  -4.826  1.00                 O  
ATOM   1514  CB  LEU A 231     -34.746  12.211  -8.125  1.00                 C  
ATOM   1515  CG  LEU A 231     -33.281  11.916  -7.799  1.00                 C  
ATOM   1516  CD1 LEU A 231     -33.107  10.469  -7.364  1.00                 C  
ATOM   1517  CD2 LEU A 231     -32.393  12.219  -8.997  1.00                 C  
ATOM   1518  N   ALA A 232     -35.604  14.121  -5.817  1.00                 N  
ATOM   1519  CA  ALA A 232     -35.232  15.004  -4.750  1.00                 C  
ATOM   1520  C   ALA A 232     -35.840  14.730  -3.411  1.00                 C  
ATOM   1521  O   ALA A 232     -35.273  14.970  -2.392  1.00                 O  
ATOM   1522  CB  ALA A 232     -35.571  16.442  -5.110  1.00                 C  
ATOM   1523  N   ASN A 233     -37.036  14.224  -3.479  1.00                 N  
ATOM   1524  CA  ASN A 233     -37.945  13.979  -2.409  1.00                 C  
ATOM   1525  C   ASN A 233     -38.093  12.626  -1.863  1.00                 C  
ATOM   1526  O   ASN A 233     -38.244  12.443  -0.710  1.00                 O  
ATOM   1527  CB  ASN A 233     -39.358  14.422  -2.794  1.00                 C  
ATOM   1528  CG  ASN A 233     -39.488  15.928  -2.902  1.00                 C  
ATOM   1529  OD1 ASN A 233     -38.691  16.672  -2.330  1.00                 O  
ATOM   1530  ND2 ASN A 233     -40.495  16.383  -3.638  1.00                 N  
ATOM   1531  N   GLY A 234     -38.162  11.691  -2.763  1.00                 N  
ATOM   1532  CA  GLY A 234     -38.431  10.350  -2.419  1.00                 C  
ATOM   1533  C   GLY A 234     -39.914  10.142  -2.533  1.00                 C  
ATOM   1534  O   GLY A 234     -40.351   9.064  -2.382  1.00                 O  
ATOM   1535  N   ALA A 235     -40.666  11.198  -2.794  1.00                 N  
ATOM   1536  CA  ALA A 235     -42.132  11.117  -2.924  1.00                 C  
ATOM   1537  C   ALA A 235     -42.525  10.081  -3.992  1.00                 C  
ATOM   1538  O   ALA A 235     -41.854   9.958  -5.022  1.00                 O  
ATOM   1539  CB  ALA A 235     -42.710  12.481  -3.270  1.00                 C  
ATOM   1540  N   VAL A 236     -43.539   9.302  -3.718  1.00                 N  
ATOM   1541  CA  VAL A 236     -43.964   8.272  -4.587  1.00                 C  
ATOM   1542  C   VAL A 236     -45.403   8.367  -5.026  1.00                 C  
ATOM   1543  O   VAL A 236     -46.273   8.402  -4.241  1.00                 O  
ATOM   1544  CB  VAL A 236     -43.759   6.882  -3.957  1.00                 C  
ATOM   1545  CG1 VAL A 236     -44.248   5.793  -4.900  1.00                 C  
ATOM   1546  CG2 VAL A 236     -42.295   6.668  -3.605  1.00                 C  
ATOM   1547  N   ARG A 237     -45.617   8.414  -6.319  1.00                 N  
ATOM   1548  CA  ARG A 237     -46.931   8.437  -6.864  1.00                 C  
ATOM   1549  C   ARG A 237     -47.291   7.123  -7.462  1.00                 C  
ATOM   1550  O   ARG A 237     -46.626   6.620  -8.293  1.00                 O  
ATOM   1551  CB  ARG A 237     -47.056   9.542  -7.915  1.00                 C  
ATOM   1552  CD  ARG A 237     -48.515  10.823  -9.505  1.00                 C  
ATOM   1553  NE  ARG A 237     -49.834  10.936 -10.123  1.00                 N  
ATOM   1554  CG  ARG A 237     -48.440   9.656  -8.534  1.00                 C  
ATOM   1555  CZ  ARG A 237     -50.159  11.853 -11.029  1.00                 C  
ATOM   1556  NH1 ARG A 237     -51.384  11.879 -11.536  1.00                 N  
ATOM   1557  NH2 ARG A 237     -49.258  12.741 -11.425  1.00                 N  
ATOM   1558  N   GLN A 238     -48.391   6.582  -7.015  1.00                 N  
ATOM   1559  CA  GLN A 238     -48.910   5.348  -7.524  1.00                 C  
ATOM   1560  C   GLN A 238     -49.525   5.586  -8.872  1.00                 C  
ATOM   1561  O   GLN A 238     -50.222   6.510  -9.074  1.00                 O  
ATOM   1562  CB  GLN A 238     -49.931   4.755  -6.552  1.00                 C  
ATOM   1563  CD  GLN A 238     -49.554   2.306  -7.045  1.00                 C  
ATOM   1564  CG  GLN A 238     -50.550   3.448  -7.022  1.00                 C  
ATOM   1565  OE1 GLN A 238     -48.874   2.043  -6.053  1.00                 O  
ATOM   1566  NE2 GLN A 238     -49.464   1.624  -8.180  1.00                 N  
ATOM   1567  N   VAL A 239     -49.195   4.725  -9.827  1.00                 N  
ATOM   1568  CA  VAL A 239     -49.610   4.946 -11.207  1.00                 C  
ATOM   1569  C   VAL A 239     -50.639   3.934 -11.691  1.00                 C  
ATOM   1570  O   VAL A 239     -51.660   4.304 -12.271  1.00                 O  
ATOM   1571  CB  VAL A 239     -48.407   4.923 -12.169  1.00                 C  
ATOM   1572  CG1 VAL A 239     -48.874   5.065 -13.609  1.00                 C  
ATOM   1573  CG2 VAL A 239     -47.421   6.026 -11.814  1.00                 C  
ATOM   1574  N   ALA A 240     -50.365   2.656 -11.459  1.00                 N  
ATOM   1575  CA  ALA A 240     -51.214   1.619 -11.955  1.00                 C  
ATOM   1576  C   ALA A 240     -50.940   0.308 -11.306  1.00                 C  
ATOM   1577  O   ALA A 240     -49.838  -0.100 -11.217  1.00                 O  
ATOM   1578  CB  ALA A 240     -51.059   1.482 -13.462  1.00                 C  
ATOM   1579  N   SER A 241     -51.981  -0.370 -10.883  1.00                 N  
ATOM   1580  CA  SER A 241     -51.810  -1.688 -10.324  1.00                 C  
ATOM   1581  C   SER A 241     -53.156  -2.238 -10.746  1.00                 C  
ATOM   1582  O   SER A 241     -54.118  -1.932 -10.163  1.00                 O  
ATOM   1583  CB  SER A 241     -51.528  -1.601  -8.823  1.00                 C  
ATOM   1584  OG  SER A 241     -51.351  -2.890  -8.261  1.00                 O  
ATOM   1585  N   PHE A 242     -53.201  -3.055 -11.767  1.00                 N  
ATOM   1586  CA  PHE A 242     -54.409  -3.650 -12.256  1.00                 C  
ATOM   1587  C   PHE A 242     -53.993  -5.046 -11.983  1.00                 C  
ATOM   1588  O   PHE A 242     -52.860  -5.261 -11.713  1.00                 O  
ATOM   1589  CB  PHE A 242     -54.655  -3.246 -13.711  1.00                 C  
ATOM   1590  CG  PHE A 242     -54.848  -1.769 -13.906  1.00                 C  
ATOM   1591  CZ  PHE A 242     -55.212   0.963 -14.264  1.00                 C  
ATOM   1592  CD1 PHE A 242     -53.778  -0.954 -14.233  1.00                 C  
ATOM   1593  CE1 PHE A 242     -53.956   0.405 -14.412  1.00                 C  
ATOM   1594  CD2 PHE A 242     -56.098  -1.195 -13.761  1.00                 C  
ATOM   1595  CE2 PHE A 242     -56.276   0.164 -13.940  1.00                 C  
ATOM   1596  N   PRO A 243     -54.889  -5.986 -12.156  1.00                 N  
ATOM   1597  CA  PRO A 243     -54.584  -7.387 -12.166  1.00                 C  
ATOM   1598  C   PRO A 243     -53.593  -7.768 -13.232  1.00                 C  
ATOM   1599  O   PRO A 243     -53.481  -7.179 -14.264  1.00                 O  
ATOM   1600  CB  PRO A 243     -55.935  -8.058 -12.421  1.00                 C  
ATOM   1601  CD  PRO A 243     -56.369  -5.708 -12.296  1.00                 C  
ATOM   1602  CG  PRO A 243     -56.942  -7.057 -11.963  1.00                 C  
ATOM   1603  N   ARG A 244     -52.871  -8.811 -12.937  1.00                 N  
ATOM   1604  CA  ARG A 244     -51.838  -9.276 -13.789  1.00                 C  
ATOM   1605  C   ARG A 244     -50.679  -8.318 -13.784  1.00                 C  
ATOM   1606  O   ARG A 244     -50.128  -7.996 -12.799  1.00                 O  
ATOM   1607  CB  ARG A 244     -52.364  -9.469 -15.213  1.00                 C  
ATOM   1608  CD  ARG A 244     -53.283 -11.758 -14.748  1.00                 C  
ATOM   1609  NE  ARG A 244     -54.410 -12.672 -14.921  1.00                 N  
ATOM   1610  CG  ARG A 244     -53.580 -10.376 -15.307  1.00                 C  
ATOM   1611  CZ  ARG A 244     -54.557 -13.811 -14.252  1.00                 C  
ATOM   1612  NH1 ARG A 244     -55.615 -14.579 -14.475  1.00                 N  
ATOM   1613  NH2 ARG A 244     -53.646 -14.180 -13.362  1.00                 N  
ATOM   1614  N   HIS A 245     -50.327  -7.848 -14.940  1.00                 N  
ATOM   1615  CA  HIS A 245     -48.994  -7.286 -15.124  1.00                 C  
ATOM   1616  C   HIS A 245     -49.055  -5.774 -15.317  1.00                 C  
ATOM   1617  O   HIS A 245     -50.016  -5.249 -15.879  1.00                 O  
ATOM   1618  CB  HIS A 245     -48.297  -7.939 -16.319  1.00                 C  
ATOM   1619  CG  HIS A 245     -47.995  -9.392 -16.122  1.00                 C  
ATOM   1620  ND1 HIS A 245     -48.942 -10.379 -16.290  1.00                 N  
ATOM   1621  CE1 HIS A 245     -48.376 -11.575 -16.044  1.00                 C  
ATOM   1622  CD2 HIS A 245     -46.819 -10.167 -15.751  1.00                 C  
ATOM   1623  NE2 HIS A 245     -47.103 -11.455 -15.721  1.00                 N  
ATOM   1624  N   ASN A 246     -48.023  -5.081 -14.847  1.00                 N  
ATOM   1625  CA  ASN A 246     -47.957  -3.643 -14.966  1.00                 C  
ATOM   1626  C   ASN A 246     -46.481  -3.326 -15.184  1.00                 C  
ATOM   1627  O   ASN A 246     -45.709  -3.423 -14.318  1.00                 O  
ATOM   1628  CB  ASN A 246     -48.554  -2.975 -13.726  1.00                 C  
ATOM   1629  CG  ASN A 246     -50.037  -3.252 -13.572  1.00                 C  
ATOM   1630  OD1 ASN A 246     -50.868  -2.605 -14.208  1.00                 O  
ATOM   1631  ND2 ASN A 246     -50.372  -4.217 -12.724  1.00                 N  
ATOM   1632  N   GLY A 247     -46.081  -2.950 -16.364  1.00                 N  
ATOM   1633  CA  GLY A 247     -44.690  -2.629 -16.542  1.00                 C  
ATOM   1634  C   GLY A 247     -44.228  -1.813 -17.705  1.00                 C  
ATOM   1635  O   GLY A 247     -44.984  -1.348 -18.437  1.00                 O  
ATOM   1636  N   ALA A 248     -42.935  -1.664 -17.830  1.00                 N  
ATOM   1637  CA  ALA A 248     -42.280  -0.973 -18.918  1.00                 C  
ATOM   1638  C   ALA A 248     -42.577   0.454 -19.189  1.00                 C  
ATOM   1639  O   ALA A 248     -43.022   0.775 -20.222  1.00                 O  
ATOM   1640  CB  ALA A 248     -42.546  -1.685 -20.235  1.00                 C  
ATOM   1641  N   PRO A 249     -42.303   1.329 -18.273  1.00                 N  
ATOM   1642  CA  PRO A 249     -42.683   2.715 -18.524  1.00                 C  
ATOM   1643  C   PRO A 249     -41.767   3.550 -19.446  1.00                 C  
ATOM   1644  O   PRO A 249     -40.570   3.289 -19.592  1.00                 O  
ATOM   1645  CB  PRO A 249     -42.692   3.354 -17.134  1.00                 C  
ATOM   1646  CD  PRO A 249     -41.756   1.169 -16.853  1.00                 C  
ATOM   1647  CG  PRO A 249     -41.669   2.587 -16.364  1.00                 C  
ATOM   1648  N   ALA A 250     -42.375   4.544 -20.078  1.00                 N  
ATOM   1649  CA  ALA A 250     -41.674   5.526 -20.893  1.00                 C  
ATOM   1650  C   ALA A 250     -42.428   6.849 -20.777  1.00                 C  
ATOM   1651  O   ALA A 250     -43.638   6.913 -21.033  1.00                 O  
ATOM   1652  CB  ALA A 250     -41.581   5.049 -22.334  1.00                 C  
ATOM   1653  N   PHE A 251     -41.715   7.882 -20.348  1.00                 N  
ATOM   1654  CA  PHE A 251     -42.223   9.245 -20.336  1.00                 C  
ATOM   1655  C   PHE A 251     -42.152   9.863 -21.746  1.00                 C  
ATOM   1656  O   PHE A 251     -41.123   9.744 -22.418  1.00                 O  
ATOM   1657  CB  PHE A 251     -41.438  10.101 -19.340  1.00                 C  
ATOM   1658  CG  PHE A 251     -41.700   9.752 -17.903  1.00                 C  
ATOM   1659  CZ  PHE A 251     -42.190   9.110 -15.243  1.00                 C  
ATOM   1660  CD1 PHE A 251     -40.880   8.861 -17.231  1.00                 C  
ATOM   1661  CE1 PHE A 251     -41.121   8.540 -15.909  1.00                 C  
ATOM   1662  CD2 PHE A 251     -42.765  10.314 -17.222  1.00                 C  
ATOM   1663  CE2 PHE A 251     -43.006   9.993 -15.900  1.00                 C  
ATOM   1664  N   SER A 252     -43.214  10.535 -22.190  1.00                 N  
ATOM   1665  CA  SER A 252     -43.147  11.223 -23.482  1.00                 C  
ATOM   1666  C   SER A 252     -42.172  12.417 -23.423  1.00                 C  
ATOM   1667  O   SER A 252     -42.022  13.034 -22.366  1.00                 O  
ATOM   1668  CB  SER A 252     -44.537  11.699 -23.908  1.00                 C  
ATOM   1669  OG  SER A 252     -45.019  12.710 -23.040  1.00                 O  
ATOM   1670  N   PRO A 253     -41.496  12.731 -24.551  1.00                 N  
ATOM   1671  CA  PRO A 253     -40.516  13.825 -24.579  1.00                 C  
ATOM   1672  C   PRO A 253     -41.065  15.177 -24.119  1.00                 C  
ATOM   1673  O   PRO A 253     -40.315  15.943 -23.522  1.00                 O  
ATOM   1674  CB  PRO A 253     -40.090  13.903 -26.046  1.00                 C  
ATOM   1675  CD  PRO A 253     -41.577  12.033 -25.892  1.00                 C  
ATOM   1676  CG  PRO A 253     -40.337  12.532 -26.580  1.00                 C  
ATOM   1677  N   ASP A 254     -42.339  15.471 -24.415  1.00                 N  
ATOM   1678  CA  ASP A 254     -42.984  16.760 -24.051  1.00                 C  
ATOM   1679  C   ASP A 254     -43.454  16.778 -22.598  1.00                 C  
ATOM   1680  O   ASP A 254     -43.852  17.814 -22.084  1.00                 O  
ATOM   1681  CB  ASP A 254     -44.169  17.046 -24.975  1.00                 C  
ATOM   1682  CG  ASP A 254     -45.267  16.008 -24.853  1.00                 C  
ATOM   1683  OD1 ASP A 254     -45.118  15.080 -24.031  1.00                 O  
ATOM   1684  OD2 ASP A 254     -46.277  16.124 -25.578  1.00                 O  
ATOM   1685  N   GLY A 255     -43.415  15.653 -21.939  1.00                 N  
ATOM   1686  CA  GLY A 255     -43.691  15.542 -20.544  1.00                 C  
ATOM   1687  C   GLY A 255     -45.089  15.420 -20.082  1.00                 C  
ATOM   1688  O   GLY A 255     -45.381  15.712 -18.991  1.00                 O  
ATOM   1689  N   SER A 256     -45.950  14.970 -20.933  1.00                 N  
ATOM   1690  CA  SER A 256     -47.325  14.932 -20.606  1.00                 C  
ATOM   1691  C   SER A 256     -47.885  13.578 -20.434  1.00                 C  
ATOM   1692  O   SER A 256     -48.927  13.436 -19.902  1.00                 O  
ATOM   1693  CB  SER A 256     -48.150  15.653 -21.674  1.00                 C  
ATOM   1694  OG  SER A 256     -48.051  14.995 -22.925  1.00                 O  
ATOM   1695  N   LYS A 257     -47.161  12.584 -20.895  1.00                 N  
ATOM   1696  CA  LYS A 257     -47.613  11.238 -20.835  1.00                 C  
ATOM   1697  C   LYS A 257     -46.710  10.176 -20.349  1.00                 C  
ATOM   1698  O   LYS A 257     -45.554  10.326 -20.286  1.00                 O  
ATOM   1699  CB  LYS A 257     -48.076  10.766 -22.215  1.00                 C  
ATOM   1700  CD  LYS A 257     -50.545  11.197 -22.081  1.00                 C  
ATOM   1701  CE  LYS A 257     -51.735  11.868 -22.748  1.00                 C  
ATOM   1702  CG  LYS A 257     -49.245  11.557 -22.781  1.00                 C  
ATOM   1703  NZ  LYS A 257     -51.731  13.342 -22.538  1.00                 N  
ATOM   1704  N   LEU A 258     -47.306   9.072 -20.002  1.00                 N  
ATOM   1705  CA  LEU A 258     -46.572   7.922 -19.642  1.00                 C  
ATOM   1706  C   LEU A 258     -47.164   6.798 -20.395  1.00                 C  
ATOM   1707  O   LEU A 258     -48.316   6.572 -20.340  1.00                 O  
ATOM   1708  CB  LEU A 258     -46.622   7.707 -18.128  1.00                 C  
ATOM   1709  CG  LEU A 258     -45.922   6.454 -17.598  1.00                 C  
ATOM   1710  CD1 LEU A 258     -44.421   6.537 -17.833  1.00                 C  
ATOM   1711  CD2 LEU A 258     -46.216   6.258 -16.119  1.00                 C  
ATOM   1712  N   ALA A 259     -46.313   6.108 -21.110  1.00                 N  
ATOM   1713  CA  ALA A 259     -46.673   4.929 -21.808  1.00                 C  
ATOM   1714  C   ALA A 259     -46.179   3.764 -20.972  1.00                 C  
ATOM   1715  O   ALA A 259     -45.237   3.860 -20.279  1.00                 O  
ATOM   1716  CB  ALA A 259     -46.076   4.938 -23.207  1.00                 C  
ATOM   1717  N   PHE A 260     -46.884   2.658 -21.008  1.00                 N  
ATOM   1718  CA  PHE A 260     -46.536   1.456 -20.294  1.00                 C  
ATOM   1719  C   PHE A 260     -47.285   0.299 -20.888  1.00                 C  
ATOM   1720  O   PHE A 260     -48.062   0.471 -21.752  1.00                 O  
ATOM   1721  CB  PHE A 260     -46.847   1.609 -18.804  1.00                 C  
ATOM   1722  CG  PHE A 260     -48.302   1.836 -18.508  1.00                 C  
ATOM   1723  CZ  PHE A 260     -50.993   2.262 -17.961  1.00                 C  
ATOM   1724  CD1 PHE A 260     -49.141   0.771 -18.232  1.00                 C  
ATOM   1725  CE1 PHE A 260     -50.480   0.979 -17.960  1.00                 C  
ATOM   1726  CD2 PHE A 260     -48.831   3.114 -18.506  1.00                 C  
ATOM   1727  CE2 PHE A 260     -50.170   3.323 -18.234  1.00                 C  
ATOM   1728  N   ALA A 261     -47.009  -0.891 -20.401  1.00                 N  
ATOM   1729  CA  ALA A 261     -47.670  -2.106 -20.801  1.00                 C  
ATOM   1730  C   ALA A 261     -48.523  -2.713 -19.688  1.00                 C  
ATOM   1731  O   ALA A 261     -48.144  -2.709 -18.580  1.00                 O  
ATOM   1732  CB  ALA A 261     -46.651  -3.135 -21.267  1.00                 C  
ATOM   1733  N   LEU A 262     -49.693  -3.244 -20.009  1.00                 N  
ATOM   1734  CA  LEU A 262     -50.584  -3.913 -19.041  1.00                 C  
ATOM   1735  C   LEU A 262     -51.069  -5.169 -19.668  1.00                 C  
ATOM   1736  O   LEU A 262     -51.339  -5.154 -20.807  1.00                 O  
ATOM   1737  CB  LEU A 262     -51.738  -2.989 -18.647  1.00                 C  
ATOM   1738  CG  LEU A 262     -51.355  -1.700 -17.917  1.00                 C  
ATOM   1739  CD1 LEU A 262     -52.564  -0.790 -17.762  1.00                 C  
ATOM   1740  CD2 LEU A 262     -50.751  -2.013 -16.556  1.00                 C  
ATOM   1741  N   SER A 263     -51.180  -6.256 -18.921  1.00                 N  
ATOM   1742  CA  SER A 263     -51.615  -7.536 -19.490  1.00                 C  
ATOM   1743  C   SER A 263     -52.947  -8.058 -18.927  1.00                 C  
ATOM   1744  O   SER A 263     -53.239  -9.256 -19.037  1.00                 O  
ATOM   1745  CB  SER A 263     -50.547  -8.610 -19.273  1.00                 C  
ATOM   1746  OG  SER A 263     -50.289  -8.801 -17.893  1.00                 O  
ATOM   1747  N   LYS A 264     -53.751  -7.164 -18.347  1.00                 N  
ATOM   1748  CA  LYS A 264     -55.002  -7.551 -17.699  1.00                 C  
ATOM   1749  C   LYS A 264     -56.100  -8.001 -18.654  1.00                 C  
ATOM   1750  O   LYS A 264     -57.105  -8.570 -18.221  1.00                 O  
ATOM   1751  CB  LYS A 264     -55.548  -6.397 -16.856  1.00                 C  
ATOM   1752  CD  LYS A 264     -56.530  -4.089 -16.771  1.00                 C  
ATOM   1753  CE  LYS A 264     -57.025  -2.905 -17.586  1.00                 C  
ATOM   1754  CG  LYS A 264     -56.046  -5.214 -17.670  1.00                 C  
ATOM   1755  NZ  LYS A 264     -57.460  -1.776 -16.717  1.00                 N  
ATOM   1756  N   THR A 265     -55.888  -7.804 -19.925  1.00                 N  
ATOM   1757  CA  THR A 265     -56.852  -8.193 -20.858  1.00                 C  
ATOM   1758  C   THR A 265     -56.547  -9.569 -21.245  1.00                 C  
ATOM   1759  O   THR A 265     -57.370 -10.241 -21.754  1.00                 O  
ATOM   1760  CB  THR A 265     -56.868  -7.253 -22.078  1.00                 C  
ATOM   1761  OG1 THR A 265     -55.597  -7.300 -22.738  1.00                 O  
ATOM   1762  CG2 THR A 265     -57.138  -5.821 -21.643  1.00                 C  
ATOM   1763  N   GLY A 266     -55.340  -9.999 -20.989  1.00                 N  
ATOM   1764  CA  GLY A 266     -54.951 -11.337 -21.346  1.00                 C  
ATOM   1765  C   GLY A 266     -53.582 -11.515 -21.935  1.00                 C  
ATOM   1766  O   GLY A 266     -53.010 -12.560 -21.864  1.00                 O  
ATOM   1767  N   SER A 267     -53.099 -10.468 -22.558  1.00                 N  
ATOM   1768  CA  SER A 267     -51.779 -10.373 -23.129  1.00                 C  
ATOM   1769  C   SER A 267     -51.398  -8.945 -22.917  1.00                 C  
ATOM   1770  O   SER A 267     -52.217  -8.142 -22.638  1.00                 O  
ATOM   1771  CB  SER A 267     -51.799 -10.796 -24.599  1.00                 C  
ATOM   1772  OG  SER A 267     -52.559  -9.890 -25.380  1.00                 O  
ATOM   1773  N   LEU A 268     -50.128  -8.652 -23.043  1.00                 N  
ATOM   1774  CA  LEU A 268     -49.637  -7.330 -22.846  1.00                 C  
ATOM   1775  C   LEU A 268     -50.021  -6.412 -23.961  1.00                 C  
ATOM   1776  O   LEU A 268     -49.886  -6.724 -25.086  1.00                 O  
ATOM   1777  CB  LEU A 268     -48.114  -7.341 -22.696  1.00                 C  
ATOM   1778  CG  LEU A 268     -47.560  -8.063 -21.467  1.00                 C  
ATOM   1779  CD1 LEU A 268     -46.040  -8.108 -21.509  1.00                 C  
ATOM   1780  CD2 LEU A 268     -48.034  -7.390 -20.188  1.00                 C  
ATOM   1781  N   ASN A 269     -50.499  -5.250 -23.606  1.00                 N  
ATOM   1782  CA  ASN A 269     -50.940  -4.257 -24.577  1.00                 C  
ATOM   1783  C   ASN A 269     -50.540  -2.859 -24.111  1.00                 C  
ATOM   1784  O   ASN A 269     -50.343  -2.637 -22.928  1.00                 O  
ATOM   1785  CB  ASN A 269     -52.451  -4.357 -24.797  1.00                 C  
ATOM   1786  CG  ASN A 269     -52.862  -5.674 -25.426  1.00                 C  
ATOM   1787  OD1 ASN A 269     -53.290  -6.597 -24.733  1.00                 O  
ATOM   1788  ND2 ASN A 269     -52.733  -5.765 -26.745  1.00                 N  
ATOM   1789  N   LEU A 270     -50.387  -1.922 -25.035  1.00                 N  
ATOM   1790  CA  LEU A 270     -49.855  -0.615 -24.666  1.00                 C  
ATOM   1791  C   LEU A 270     -50.945   0.335 -24.185  1.00                 C  
ATOM   1792  O   LEU A 270     -52.005   0.453 -24.822  1.00                 O  
ATOM   1793  CB  LEU A 270     -49.114   0.015 -25.847  1.00                 C  
ATOM   1794  CG  LEU A 270     -47.900  -0.754 -26.373  1.00                 C  
ATOM   1795  CD1 LEU A 270     -47.320  -0.069 -27.601  1.00                 C  
ATOM   1796  CD2 LEU A 270     -46.839  -0.890 -25.292  1.00                 C  
ATOM   1797  N   TYR A 271     -50.679   1.000 -23.057  1.00                 N  
ATOM   1798  CA  TYR A 271     -51.573   2.018 -22.524  1.00                 C  
ATOM   1799  C   TYR A 271     -50.801   3.304 -22.330  1.00                 C  
ATOM   1800  O   TYR A 271     -49.588   3.263 -22.121  1.00                 O  
ATOM   1801  CB  TYR A 271     -52.199   1.547 -21.210  1.00                 C  
ATOM   1802  CG  TYR A 271     -53.091   0.335 -21.356  1.00                 C  
ATOM   1803  OH  TYR A 271     -55.532  -3.008 -21.757  1.00                 O  
ATOM   1804  CZ  TYR A 271     -54.725  -1.901 -21.624  1.00                 C  
ATOM   1805  CD1 TYR A 271     -52.562  -0.948 -21.300  1.00                 C  
ATOM   1806  CE1 TYR A 271     -53.370  -2.062 -21.433  1.00                 C  
ATOM   1807  CD2 TYR A 271     -54.459   0.478 -21.550  1.00                 C  
ATOM   1808  CE2 TYR A 271     -55.282  -0.624 -21.685  1.00                 C  
ATOM   1809  N   VAL A 272     -51.495   4.441 -22.403  1.00                 N  
ATOM   1810  CA  VAL A 272     -50.868   5.738 -22.174  1.00                 C  
ATOM   1811  C   VAL A 272     -51.642   6.524 -21.119  1.00                 C  
ATOM   1812  O   VAL A 272     -52.879   6.593 -21.157  1.00                 O  
ATOM   1813  CB  VAL A 272     -50.767   6.554 -23.476  1.00                 C  
ATOM   1814  CG1 VAL A 272     -50.165   7.923 -23.201  1.00                 C  
ATOM   1815  CG2 VAL A 272     -49.944   5.804 -24.512  1.00                 C  
ATOM   1816  N   MET A 273     -50.936   7.144 -20.195  1.00                 N  
ATOM   1817  CA  MET A 273     -51.562   7.944 -19.182  1.00                 C  
ATOM   1818  C   MET A 273     -51.311   9.419 -19.299  1.00                 C  
ATOM   1819  O   MET A 273     -50.243   9.853 -19.558  1.00                 O  
ATOM   1820  CB  MET A 273     -51.111   7.496 -17.790  1.00                 C  
ATOM   1821  SD  MET A 273     -51.172   7.732 -15.031  1.00                 S  
ATOM   1822  CE  MET A 273     -52.039   6.173 -14.875  1.00                 C  
ATOM   1823  CG  MET A 273     -51.742   8.279 -16.651  1.00                 C  
ATOM   1824  N   ASP A 274     -52.351  10.194 -19.099  1.00                 N  
ATOM   1825  CA  ASP A 274     -52.274  11.625 -19.104  1.00                 C  
ATOM   1826  C   ASP A 274     -51.912  11.947 -17.697  1.00                 C  
ATOM   1827  O   ASP A 274     -52.635  11.641 -16.801  1.00                 O  
ATOM   1828  CB  ASP A 274     -53.600  12.231 -19.567  1.00                 C  
ATOM   1829  CG  ASP A 274     -53.543  13.742 -19.676  1.00                 C  
ATOM   1830  OD1 ASP A 274     -53.002  14.245 -20.683  1.00                 O  
ATOM   1831  OD2 ASP A 274     -54.040  14.424 -18.754  1.00                 O  
ATOM   1832  N   LEU A 275     -50.774  12.569 -17.507  1.00                 N  
ATOM   1833  CA  LEU A 275     -50.313  12.842 -16.189  1.00                 C  
ATOM   1834  C   LEU A 275     -50.991  13.959 -15.458  1.00                 C  
ATOM   1835  O   LEU A 275     -51.093  13.946 -14.275  1.00                 O  
ATOM   1836  CB  LEU A 275     -48.816  13.158 -16.200  1.00                 C  
ATOM   1837  CG  LEU A 275     -47.883  12.007 -16.582  1.00                 C  
ATOM   1838  CD1 LEU A 275     -46.446  12.493 -16.691  1.00                 C  
ATOM   1839  CD2 LEU A 275     -47.984  10.875 -15.571  1.00                 C  
ATOM   1840  N   ALA A 276     -51.478  14.932 -16.181  1.00                 N  
ATOM   1841  CA  ALA A 276     -52.293  15.980 -15.570  1.00                 C  
ATOM   1842  C   ALA A 276     -53.593  15.445 -14.922  1.00                 C  
ATOM   1843  O   ALA A 276     -53.954  15.866 -13.814  1.00                 O  
ATOM   1844  CB  ALA A 276     -52.654  17.039 -16.600  1.00                 C  
ATOM   1845  N   SER A 277     -54.258  14.510 -15.573  1.00                 N  
ATOM   1846  CA  SER A 277     -55.497  13.964 -15.070  1.00                 C  
ATOM   1847  C   SER A 277     -55.531  12.574 -14.501  1.00                 C  
ATOM   1848  O   SER A 277     -56.393  12.279 -13.733  1.00                 O  
ATOM   1849  CB  SER A 277     -56.569  13.973 -16.162  1.00                 C  
ATOM   1850  OG  SER A 277     -56.206  13.129 -17.240  1.00                 O  
ATOM   1851  N   GLY A 278     -54.616  11.711 -14.896  1.00                 N  
ATOM   1852  CA  GLY A 278     -54.582  10.370 -14.371  1.00                 C  
ATOM   1853  C   GLY A 278     -55.273   9.384 -15.242  1.00                 C  
ATOM   1854  O   GLY A 278     -55.328   8.242 -14.965  1.00                 O  
ATOM   1855  N   GLN A 279     -55.808   9.904 -16.321  1.00                 N  
ATOM   1856  CA  GLN A 279     -56.591   9.196 -17.298  1.00                 C  
ATOM   1857  C   GLN A 279     -55.780   8.262 -18.146  1.00                 C  
ATOM   1858  O   GLN A 279     -54.750   8.591 -18.565  1.00                 O  
ATOM   1859  CB  GLN A 279     -57.327  10.180 -18.210  1.00                 C  
ATOM   1860  CD  GLN A 279     -59.111  11.952 -18.443  1.00                 C  
ATOM   1861  CG  GLN A 279     -58.393  11.001 -17.505  1.00                 C  
ATOM   1862  OE1 GLN A 279     -60.248  11.701 -18.845  1.00                 O  
ATOM   1863  NE2 GLN A 279     -58.449  13.048 -18.794  1.00                 N  
ATOM   1864  N   ILE A 280     -56.270   7.073 -18.381  1.00                 N  
ATOM   1865  CA  ILE A 280     -55.513   6.059 -19.125  1.00                 C  
ATOM   1866  C   ILE A 280     -56.211   5.643 -20.424  1.00                 C  
ATOM   1867  O   ILE A 280     -57.392   5.307 -20.400  1.00                 O  
ATOM   1868  CB  ILE A 280     -55.255   4.806 -18.268  1.00                 C  
ATOM   1869  CD1 ILE A 280     -54.330   4.045 -16.018  1.00                 C  
ATOM   1870  CG1 ILE A 280     -54.436   5.167 -17.028  1.00                 C  
ATOM   1871  CG2 ILE A 280     -54.582   3.723 -19.097  1.00                 C  
ATOM   1872  N   ARG A 281     -55.478   5.580 -21.532  1.00                 N  
ATOM   1873  CA  ARG A 281     -55.955   5.109 -22.839  1.00                 C  
ATOM   1874  C   ARG A 281     -55.418   3.745 -23.189  1.00                 C  
ATOM   1875  O   ARG A 281     -54.369   3.428 -22.780  1.00                 O  
ATOM   1876  CB  ARG A 281     -55.573   6.102 -23.938  1.00                 C  
ATOM   1877  CD  ARG A 281     -55.702   8.441 -24.841  1.00                 C  
ATOM   1878  NE  ARG A 281     -56.118   8.048 -26.186  1.00                 N  
ATOM   1879  CG  ARG A 281     -56.210   7.474 -23.784  1.00                 C  
ATOM   1880  CZ  ARG A 281     -55.652   8.600 -27.302  1.00                 C  
ATOM   1881  NH1 ARG A 281     -56.088   8.179 -28.481  1.00                 N  
ATOM   1882  NH2 ARG A 281     -54.752   9.571 -27.236  1.00                 N  
ATOM   1883  N   GLN A 282     -56.107   2.957 -23.996  1.00                 N  
ATOM   1884  CA  GLN A 282     -55.565   1.704 -24.451  1.00                 C  
ATOM   1885  C   GLN A 282     -55.151   2.044 -25.855  1.00                 C  
ATOM   1886  O   GLN A 282     -55.890   2.577 -26.616  1.00                 O  
ATOM   1887  CB  GLN A 282     -56.612   0.594 -24.337  1.00                 C  
ATOM   1888  CD  GLN A 282     -57.149  -1.864 -24.554  1.00                 C  
ATOM   1889  CG  GLN A 282     -56.107  -0.780 -24.744  1.00                 C  
ATOM   1890  OE1 GLN A 282     -58.111  -1.689 -23.806  1.00                 O  
ATOM   1891  NE2 GLN A 282     -56.961  -2.990 -25.233  1.00                 N  
ATOM   1892  N   VAL A 283     -53.915   1.740 -26.164  1.00                 N  
ATOM   1893  CA  VAL A 283     -53.260   2.023 -27.413  1.00                 C  
ATOM   1894  C   VAL A 283     -53.205   0.837 -28.331  1.00                 C  
ATOM   1895  O   VAL A 283     -53.273   0.984 -29.519  1.00                 O  
ATOM   1896  CB  VAL A 283     -51.827   2.543 -27.194  1.00                 C  
ATOM   1897  CG1 VAL A 283     -51.108   2.701 -28.525  1.00                 C  
ATOM   1898  CG2 VAL A 283     -51.849   3.862 -26.436  1.00                 C  
ATOM   1899  N   THR A 284     -53.087  -0.344 -27.762  1.00                 N  
ATOM   1900  CA  THR A 284     -53.082  -1.551 -28.533  1.00                 C  
ATOM   1901  C   THR A 284     -54.132  -2.497 -28.029  1.00                 C  
ATOM   1902  O   THR A 284     -54.500  -2.436 -26.932  1.00                 O  
ATOM   1903  CB  THR A 284     -51.703  -2.236 -28.499  1.00                 C  
ATOM   1904  OG1 THR A 284     -51.382  -2.605 -27.152  1.00                 O  
ATOM   1905  CG2 THR A 284     -50.627  -1.294 -29.015  1.00                 C  
ATOM   1906  N   ASP A 285     -54.650  -3.333 -28.888  1.00                 N  
ATOM   1907  CA  ASP A 285     -55.520  -4.419 -28.565  1.00                 C  
ATOM   1908  C   ASP A 285     -54.898  -5.424 -29.483  1.00                 C  
ATOM   1909  O   ASP A 285     -54.333  -5.078 -30.487  1.00                 O  
ATOM   1910  CB  ASP A 285     -56.977  -4.035 -28.830  1.00                 C  
ATOM   1911  CG  ASP A 285     -57.958  -5.008 -28.206  1.00                 C  
ATOM   1912  OD1 ASP A 285     -57.506  -5.985 -27.574  1.00                 O  
ATOM   1913  OD2 ASP A 285     -59.180  -4.793 -28.349  1.00                 O  
ATOM   1914  N   GLY A 286     -54.920  -6.667 -29.120  1.00                 N  
ATOM   1915  CA  GLY A 286     -54.178  -7.660 -29.854  1.00                 C  
ATOM   1916  C   GLY A 286     -54.029  -8.784 -28.875  1.00                 C  
ATOM   1917  O   GLY A 286     -53.759  -8.568 -27.687  1.00                 O  
ATOM   1918  N   ARG A 287     -54.238  -9.990 -29.376  1.00                 N  
ATOM   1919  CA  ARG A 287     -54.174 -11.195 -28.577  1.00                 C  
ATOM   1920  C   ARG A 287     -52.703 -11.486 -28.288  1.00                 C  
ATOM   1921  O   ARG A 287     -52.359 -12.281 -27.398  1.00                 O  
ATOM   1922  CB  ARG A 287     -54.852 -12.357 -29.305  1.00                 C  
ATOM   1923  CD  ARG A 287     -56.963 -13.384 -30.194  1.00                 C  
ATOM   1924  NE  ARG A 287     -58.416 -13.277 -30.301  1.00                 N  
ATOM   1925  CG  ARG A 287     -56.362 -12.222 -29.419  1.00                 C  
ATOM   1926  CZ  ARG A 287     -59.174 -14.095 -31.023  1.00                 C  
ATOM   1927  NH1 ARG A 287     -60.488 -13.920 -31.061  1.00                 N  
ATOM   1928  NH2 ARG A 287     -58.617 -15.085 -31.707  1.00                 N  
ATOM   1929  N   SER A 288     -51.846 -10.817 -29.058  1.00                 N  
ATOM   1930  CA  SER A 288     -50.399 -10.892 -28.906  1.00                 C  
ATOM   1931  C   SER A 288     -49.908 -10.046 -27.722  1.00                 C  
ATOM   1932  O   SER A 288     -50.657  -9.246 -27.149  1.00                 O  
ATOM   1933  CB  SER A 288     -49.701 -10.439 -30.190  1.00                 C  
ATOM   1934  OG  SER A 288     -49.891  -9.053 -30.412  1.00                 O  
ATOM   1935  N   ASN A 289     -48.642 -10.214 -27.363  1.00                 N  
ATOM   1936  CA  ASN A 289     -48.052  -9.358 -26.348  1.00                 C  
ATOM   1937  C   ASN A 289     -47.349  -8.185 -26.956  1.00                 C  
ATOM   1938  O   ASN A 289     -46.495  -8.339 -27.834  1.00                 O  
ATOM   1939  CB  ASN A 289     -47.089 -10.157 -25.467  1.00                 C  
ATOM   1940  CG  ASN A 289     -47.798 -11.204 -24.631  1.00                 C  
ATOM   1941  OD1 ASN A 289     -48.448 -10.883 -23.636  1.00                 O  
ATOM   1942  ND2 ASN A 289     -47.674 -12.464 -25.033  1.00                 N  
ATOM   1943  N   ASN A 290     -47.744  -7.008 -26.487  1.00                 N  
ATOM   1944  CA  ASN A 290     -47.129  -5.762 -26.889  1.00                 C  
ATOM   1945  C   ASN A 290     -46.579  -5.020 -25.686  1.00                 C  
ATOM   1946  O   ASN A 290     -47.331  -4.601 -24.779  1.00                 O  
ATOM   1947  CB  ASN A 290     -48.130  -4.892 -27.653  1.00                 C  
ATOM   1948  CG  ASN A 290     -48.552  -5.511 -28.971  1.00                 C  
ATOM   1949  OD1 ASN A 290     -47.966  -6.495 -29.422  1.00                 O  
ATOM   1950  ND2 ASN A 290     -49.573  -4.934 -29.594  1.00                 N  
ATOM   1951  N   THR A 291     -45.259  -4.876 -25.671  1.00                 N  
ATOM   1952  CA  THR A 291     -44.595  -4.258 -24.544  1.00                 C  
ATOM   1953  C   THR A 291     -43.376  -3.440 -24.947  1.00                 C  
ATOM   1954  O   THR A 291     -43.079  -3.313 -26.142  1.00                 O  
ATOM   1955  CB  THR A 291     -44.153  -5.306 -23.505  1.00                 C  
ATOM   1956  OG1 THR A 291     -43.744  -4.646 -22.301  1.00                 O  
ATOM   1957  CG2 THR A 291     -42.983  -6.120 -24.035  1.00                 C  
ATOM   1958  N   GLU A 292     -42.713  -2.855 -23.942  1.00                 N  
ATOM   1959  CA  GLU A 292     -41.489  -2.054 -24.111  1.00                 C  
ATOM   1960  C   GLU A 292     -41.676  -0.841 -25.029  1.00                 C  
ATOM   1961  O   GLU A 292     -40.953  -0.685 -26.012  1.00                 O  
ATOM   1962  CB  GLU A 292     -40.354  -2.919 -24.662  1.00                 C  
ATOM   1963  CD  GLU A 292     -39.335  -3.679 -22.479  1.00                 C  
ATOM   1964  CG  GLU A 292     -39.990  -4.102 -23.779  1.00                 C  
ATOM   1965  OE1 GLU A 292     -38.832  -2.538 -22.412  1.00                 O  
ATOM   1966  OE2 GLU A 292     -39.326  -4.488 -21.528  1.00                 O  
ATOM   1967  N   PRO A 293     -42.665   0.013 -24.715  1.00                 N  
ATOM   1968  CA  PRO A 293     -42.858   1.266 -25.451  1.00                 C  
ATOM   1969  C   PRO A 293     -41.680   2.231 -25.363  1.00                 C  
ATOM   1970  O   PRO A 293     -40.984   2.289 -24.346  1.00                 O  
ATOM   1971  CB  PRO A 293     -44.098   1.887 -24.805  1.00                 C  
ATOM   1972  CD  PRO A 293     -43.605  -0.117 -23.594  1.00                 C  
ATOM   1973  CG  PRO A 293     -44.161   1.272 -23.448  1.00                 C  
ATOM   1974  N   THR A 294     -41.484   2.943 -26.444  1.00                 N  
ATOM   1975  CA  THR A 294     -40.492   3.954 -26.636  1.00                 C  
ATOM   1976  C   THR A 294     -41.065   5.066 -27.498  1.00                 C  
ATOM   1977  O   THR A 294     -41.674   4.859 -28.477  1.00                 O  
ATOM   1978  CB  THR A 294     -39.218   3.379 -27.282  1.00                 C  
ATOM   1979  OG1 THR A 294     -38.228   4.410 -27.394  1.00                 O  
ATOM   1980  CG2 THR A 294     -39.521   2.844 -28.673  1.00                 C  
ATOM   1981  N   TRP A 295     -40.830   6.282 -27.105  1.00                 N  
ATOM   1982  CA  TRP A 295     -41.329   7.408 -27.838  1.00                 C  
ATOM   1983  C   TRP A 295     -40.524   7.903 -28.992  1.00                 C  
ATOM   1984  O   TRP A 295     -39.348   7.762 -29.025  1.00                 O  
ATOM   1985  CB  TRP A 295     -41.529   8.607 -26.908  1.00                 C  
ATOM   1986  CG  TRP A 295     -42.642   8.422 -25.923  1.00                 C  
ATOM   1987  CD1 TRP A 295     -42.608   7.680 -24.778  1.00                 C  
ATOM   1988  NE1 TRP A 295     -43.818   7.750 -24.131  1.00                 N  
ATOM   1989  CD2 TRP A 295     -43.955   8.991 -25.995  1.00                 C  
ATOM   1990  CE2 TRP A 295     -44.662   8.551 -24.861  1.00                 C  
ATOM   1991  CH2 TRP A 295     -46.591   9.740 -25.524  1.00                 C  
ATOM   1992  CZ2 TRP A 295     -45.983   8.920 -24.615  1.00                 C  
ATOM   1993  CE3 TRP A 295     -44.602   9.829 -26.908  1.00                 C  
ATOM   1994  CZ3 TRP A 295     -45.912  10.193 -26.660  1.00                 C  
ATOM   1995  N   PHE A 296     -41.220   8.516 -29.929  1.00                 N  
ATOM   1996  CA  PHE A 296     -40.685   9.239 -31.060  1.00                 C  
ATOM   1997  C   PHE A 296     -40.679  10.665 -30.560  1.00                 C  
ATOM   1998  O   PHE A 296     -41.330  10.936 -29.616  1.00                 O  
ATOM   1999  CB  PHE A 296     -41.546   9.003 -32.303  1.00                 C  
ATOM   2000  CG  PHE A 296     -41.499   7.592 -32.814  1.00                 C  
ATOM   2001  CZ  PHE A 296     -41.406   4.981 -33.764  1.00                 C  
ATOM   2002  CD1 PHE A 296     -42.345   6.625 -32.299  1.00                 C  
ATOM   2003  CE1 PHE A 296     -42.302   5.326 -32.770  1.00                 C  
ATOM   2004  CD2 PHE A 296     -40.608   7.230 -33.809  1.00                 C  
ATOM   2005  CE2 PHE A 296     -40.565   5.932 -34.279  1.00                 C  
ATOM   2006  N   PRO A 297     -39.897  11.543 -31.155  1.00                 N  
ATOM   2007  CA  PRO A 297     -39.711  12.891 -30.621  1.00                 C  
ATOM   2008  C   PRO A 297     -40.995  13.712 -30.555  1.00                 C  
ATOM   2009  O   PRO A 297     -41.029  14.735 -29.848  1.00                 O  
ATOM   2010  CB  PRO A 297     -38.716  13.538 -31.587  1.00                 C  
ATOM   2011  CD  PRO A 297     -38.990  11.279 -32.329  1.00                 C  
ATOM   2012  CG  PRO A 297     -37.985  12.388 -32.195  1.00                 C  
ATOM   2013  N   ASP A 298     -42.035  13.269 -31.270  1.00                 N  
ATOM   2014  CA  ASP A 298     -43.275  14.053 -31.395  1.00                 C  
ATOM   2015  C   ASP A 298     -44.312  13.809 -30.297  1.00                 C  
ATOM   2016  O   ASP A 298     -45.404  14.393 -30.339  1.00                 O  
ATOM   2017  CB  ASP A 298     -43.946  13.783 -32.743  1.00                 C  
ATOM   2018  CG  ASP A 298     -44.403  12.344 -32.888  1.00                 C  
ATOM   2019  OD1 ASP A 298     -44.212  11.561 -31.934  1.00                 O  
ATOM   2020  OD2 ASP A 298     -44.953  12.001 -33.956  1.00                 O  
ATOM   2021  N   SER A 299     -43.964  12.968 -29.322  1.00                 N  
ATOM   2022  CA  SER A 299     -44.893  12.529 -28.275  1.00                 C  
ATOM   2023  C   SER A 299     -46.245  12.040 -28.828  1.00                 C  
ATOM   2024  O   SER A 299     -47.272  12.183 -28.160  1.00                 O  
ATOM   2025  CB  SER A 299     -45.146  13.659 -27.275  1.00                 C  
ATOM   2026  OG  SER A 299     -43.945  14.045 -26.628  1.00                 O  
ATOM   2027  N   GLN A 300     -46.228  11.439 -30.001  1.00                 N  
ATOM   2028  CA  GLN A 300     -47.406  10.884 -30.615  1.00                 C  
ATOM   2029  C   GLN A 300     -47.321   9.429 -30.989  1.00                 C  
ATOM   2030  O   GLN A 300     -48.266   8.711 -30.891  1.00                 O  
ATOM   2031  CB  GLN A 300     -47.771  11.666 -31.879  1.00                 C  
ATOM   2032  CD  GLN A 300     -49.308  13.313 -30.737  1.00                 C  
ATOM   2033  CG  GLN A 300     -48.097  13.129 -31.630  1.00                 C  
ATOM   2034  OE1 GLN A 300     -50.382  12.777 -31.012  1.00                 O  
ATOM   2035  NE2 GLN A 300     -49.138  14.072 -29.661  1.00                 N  
ATOM   2036  N   ASN A 301     -46.163   9.014 -31.451  1.00                 N  
ATOM   2037  CA  ASN A 301     -45.957   7.668 -31.871  1.00                 C  
ATOM   2038  C   ASN A 301     -45.047   6.941 -30.955  1.00                 C  
ATOM   2039  O   ASN A 301     -44.262   7.522 -30.271  1.00                 O  
ATOM   2040  CB  ASN A 301     -45.413   7.630 -33.300  1.00                 C  
ATOM   2041  CG  ASN A 301     -46.408   8.154 -34.317  1.00                 C  
ATOM   2042  OD1 ASN A 301     -47.386   7.483 -34.646  1.00                 O  
ATOM   2043  ND2 ASN A 301     -46.161   9.359 -34.818  1.00                 N  
ATOM   2044  N   LEU A 302     -45.185   5.636 -30.951  1.00                 N  
ATOM   2045  CA  LEU A 302     -44.380   4.793 -30.133  1.00                 C  
ATOM   2046  C   LEU A 302     -43.883   3.682 -30.956  1.00                 C  
ATOM   2047  O   LEU A 302     -44.486   3.303 -31.846  1.00                 O  
ATOM   2048  CB  LEU A 302     -45.182   4.286 -28.933  1.00                 C  
ATOM   2049  CG  LEU A 302     -45.711   5.353 -27.971  1.00                 C  
ATOM   2050  CD1 LEU A 302     -46.637   4.732 -26.937  1.00                 C  
ATOM   2051  CD2 LEU A 302     -44.561   6.075 -27.286  1.00                 C  
ATOM   2052  N   ALA A 303     -42.730   3.178 -30.619  1.00                 N  
ATOM   2053  CA  ALA A 303     -42.195   1.987 -31.177  1.00                 C  
ATOM   2054  C   ALA A 303     -42.307   1.032 -29.996  1.00                 C  
ATOM   2055  O   ALA A 303     -42.267   1.431 -28.888  1.00                 O  
ATOM   2056  CB  ALA A 303     -40.782   2.228 -31.685  1.00                 C  
ATOM   2057  N   PHE A 304     -42.505  -0.231 -30.248  1.00                 N  
ATOM   2058  CA  PHE A 304     -42.612  -1.214 -29.177  1.00                 C  
ATOM   2059  C   PHE A 304     -42.249  -2.602 -29.683  1.00                 C  
ATOM   2060  O   PHE A 304     -41.938  -2.777 -30.867  1.00                 O  
ATOM   2061  CB  PHE A 304     -44.025  -1.215 -28.590  1.00                 C  
ATOM   2062  CG  PHE A 304     -45.091  -1.592 -29.579  1.00                 C  
ATOM   2063  CZ  PHE A 304     -47.065  -2.282 -31.410  1.00                 C  
ATOM   2064  CD1 PHE A 304     -45.503  -2.907 -29.707  1.00                 C  
ATOM   2065  CE1 PHE A 304     -46.485  -3.254 -30.616  1.00                 C  
ATOM   2066  CD2 PHE A 304     -45.682  -0.632 -30.380  1.00                 C  
ATOM   2067  CE2 PHE A 304     -46.664  -0.978 -31.290  1.00                 C  
ATOM   2068  N   THR A 305     -42.263  -3.593 -28.793  1.00                 N  
ATOM   2069  CA  THR A 305     -41.992  -4.966 -29.203  1.00                 C  
ATOM   2070  C   THR A 305     -43.262  -5.800 -29.177  1.00                 C  
ATOM   2071  O   THR A 305     -44.064  -5.690 -28.249  1.00                 O  
ATOM   2072  CB  THR A 305     -40.927  -5.623 -28.306  1.00                 C  
ATOM   2073  OG1 THR A 305     -39.699  -4.891 -28.401  1.00                 O  
ATOM   2074  CG2 THR A 305     -40.673  -7.058 -28.744  1.00                 C  
ATOM   2075  N   SER A 306     -43.441  -6.622 -30.212  1.00                 N  
ATOM   2076  CA  SER A 306     -44.599  -7.515 -30.313  1.00                 C  
ATOM   2077  C   SER A 306     -44.197  -8.902 -30.788  1.00                 C  
ATOM   2078  O   SER A 306     -43.359  -9.033 -31.670  1.00                 O  
ATOM   2079  CB  SER A 306     -45.648  -6.927 -31.259  1.00                 C  
ATOM   2080  OG  SER A 306     -46.755  -7.801 -31.400  1.00                 O  
ATOM   2081  N   ASP A 307     -44.789  -9.933 -30.191  1.00                 N  
ATOM   2082  CA  ASP A 307     -44.531 -11.326 -30.598  1.00                 C  
ATOM   2083  C   ASP A 307     -45.586 -11.834 -31.589  1.00                 C  
ATOM   2084  O   ASP A 307     -45.544 -12.984 -32.033  1.00                 O  
ATOM   2085  CB  ASP A 307     -44.489 -12.243 -29.374  1.00                 C  
ATOM   2086  CG  ASP A 307     -45.815 -12.299 -28.642  1.00                 C  
ATOM   2087  OD1 ASP A 307     -46.753 -11.586 -29.057  1.00                 O  
ATOM   2088  OD2 ASP A 307     -45.917 -13.057 -27.654  1.00                 O  
ATOM   2089  N   GLN A 308     -46.532 -10.958 -31.915  1.00                 N  
ATOM   2090  CA  GLN A 308     -47.611 -11.240 -32.842  1.00                 C  
ATOM   2091  C   GLN A 308     -47.167 -11.921 -34.140  1.00                 C  
ATOM   2092  O   GLN A 308     -47.982 -12.573 -34.841  1.00                 O  
ATOM   2093  CB  GLN A 308     -48.356  -9.954 -33.205  1.00                 C  
ATOM   2094  CD  GLN A 308     -48.269  -7.667 -34.274  1.00                 C  
ATOM   2095  CG  GLN A 308     -47.526  -8.960 -34.002  1.00                 C  
ATOM   2096  OE1 GLN A 308     -48.435  -6.836 -33.381  1.00                 O  
ATOM   2097  NE2 GLN A 308     -48.719  -7.493 -35.511  1.00                 N  
ATOM   2098  N   ALA A 309     -45.881 -11.781 -34.460  1.00                 N  
ATOM   2099  CA  ALA A 309     -45.359 -12.412 -35.666  1.00                 C  
ATOM   2100  C   ALA A 309     -44.464 -13.608 -35.340  1.00                 C  
ATOM   2101  O   ALA A 309     -43.729 -14.097 -36.218  1.00                 O  
ATOM   2102  CB  ALA A 309     -44.585 -11.403 -36.500  1.00                 C  
ATOM   2103  N   GLY A 310     -44.537 -14.087 -34.089  1.00                 N  
ATOM   2104  CA  GLY A 310     -43.722 -15.228 -33.659  1.00                 C  
ATOM   2105  C   GLY A 310     -42.586 -14.806 -32.742  1.00                 C  
ATOM   2106  O   GLY A 310     -42.772 -14.595 -31.530  1.00                 O  
ATOM   2107  N   ARG A 311     -41.411 -14.606 -33.331  1.00                 N  
ATOM   2108  CA  ARG A 311     -40.267 -14.080 -32.596  1.00                 C  
ATOM   2109  C   ARG A 311     -40.382 -12.557 -32.519  1.00                 C  
ATOM   2110  O   ARG A 311     -40.720 -11.904 -33.507  1.00                 O  
ATOM   2111  CB  ARG A 311     -38.959 -14.503 -33.267  1.00                 C  
ATOM   2112  CD  ARG A 311     -37.366 -16.344 -33.877  1.00                 C  
ATOM   2113  NE  ARG A 311     -36.211 -15.796 -33.169  1.00                 N  
ATOM   2114  CG  ARG A 311     -38.675 -15.994 -33.188  1.00                 C  
ATOM   2115  CZ  ARG A 311     -34.964 -15.843 -33.625  1.00                 C  
ATOM   2116  NH1 ARG A 311     -33.977 -15.317 -32.913  1.00                 N  
ATOM   2117  NH2 ARG A 311     -34.706 -16.416 -34.793  1.00                 N  
ATOM   2118  N   PRO A 312     -40.108 -11.996 -31.345  1.00                 N  
ATOM   2119  CA  PRO A 312     -40.225 -10.550 -31.127  1.00                 C  
ATOM   2120  C   PRO A 312     -39.713  -9.678 -32.288  1.00                 C  
ATOM   2121  O   PRO A 312     -38.650  -9.941 -32.852  1.00                 O  
ATOM   2122  CB  PRO A 312     -39.384 -10.295 -29.875  1.00                 C  
ATOM   2123  CD  PRO A 312     -39.379 -12.671 -30.168  1.00                 C  
ATOM   2124  CG  PRO A 312     -39.425 -11.586 -29.128  1.00                 C  
ATOM   2125  N   GLN A 313     -40.468  -8.652 -32.617  1.00                 N  
ATOM   2126  CA  GLN A 313     -40.133  -7.709 -33.649  1.00                 C  
ATOM   2127  C   GLN A 313     -40.515  -6.313 -33.195  1.00                 C  
ATOM   2128  O   GLN A 313     -41.352  -6.148 -32.381  1.00                 O  
ATOM   2129  CB  GLN A 313     -40.837  -8.074 -34.957  1.00                 C  
ATOM   2130  CD  GLN A 313     -39.045  -9.455 -36.080  1.00                 C  
ATOM   2131  CG  GLN A 313     -40.450  -9.435 -35.512  1.00                 C  
ATOM   2132  OE1 GLN A 313     -38.532  -8.430 -36.529  1.00                 O  
ATOM   2133  NE2 GLN A 313     -38.417 -10.625 -36.061  1.00                 N  
ATOM   2134  N   VAL A 314     -39.877  -5.305 -33.749  1.00                 N  
ATOM   2135  CA  VAL A 314     -40.195  -3.930 -33.404  1.00                 C  
ATOM   2136  C   VAL A 314     -41.297  -3.378 -34.266  1.00                 C  
ATOM   2137  O   VAL A 314     -41.259  -3.457 -35.430  1.00                 O  
ATOM   2138  CB  VAL A 314     -38.957  -3.020 -33.512  1.00                 C  
ATOM   2139  CG1 VAL A 314     -39.332  -1.574 -33.226  1.00                 C  
ATOM   2140  CG2 VAL A 314     -37.866  -3.490 -32.562  1.00                 C  
ATOM   2141  N   TYR A 315     -42.296  -2.814 -33.651  1.00                 N  
ATOM   2142  CA  TYR A 315     -43.385  -2.271 -34.367  1.00                 C  
ATOM   2143  C   TYR A 315     -43.596  -0.789 -34.063  1.00                 C  
ATOM   2144  O   TYR A 315     -42.957  -0.238 -33.245  1.00                 O  
ATOM   2145  CB  TYR A 315     -44.669  -3.043 -34.056  1.00                 C  
ATOM   2146  CG  TYR A 315     -44.629  -4.494 -34.480  1.00                 C  
ATOM   2147  OH  TYR A 315     -44.514  -8.487 -35.632  1.00                 O  
ATOM   2148  CZ  TYR A 315     -44.553  -7.165 -35.253  1.00                 C  
ATOM   2149  CD1 TYR A 315     -44.131  -5.471 -33.628  1.00                 C  
ATOM   2150  CE1 TYR A 315     -44.091  -6.799 -34.007  1.00                 C  
ATOM   2151  CD2 TYR A 315     -45.090  -4.881 -35.732  1.00                 C  
ATOM   2152  CE2 TYR A 315     -45.058  -6.205 -36.128  1.00                 C  
ATOM   2153  N   LYS A 316     -44.521  -0.145 -34.736  1.00                 N  
ATOM   2154  CA  LYS A 316     -44.862   1.223 -34.442  1.00                 C  
ATOM   2155  C   LYS A 316     -46.317   1.518 -34.578  1.00                 C  
ATOM   2156  O   LYS A 316     -46.990   0.895 -35.313  1.00                 O  
ATOM   2157  CB  LYS A 316     -44.081   2.177 -35.348  1.00                 C  
ATOM   2158  CD  LYS A 316     -43.574   2.986 -37.669  1.00                 C  
ATOM   2159  CE  LYS A 316     -43.959   2.905 -39.138  1.00                 C  
ATOM   2160  CG  LYS A 316     -44.420   2.047 -36.824  1.00                 C  
ATOM   2161  NZ  LYS A 316     -43.137   3.818 -39.978  1.00                 N  
ATOM   2162  N   VAL A 317     -46.799   2.513 -33.865  1.00                 N  
ATOM   2163  CA  VAL A 317     -48.208   2.788 -33.725  1.00                 C  
ATOM   2164  C   VAL A 317     -48.369   4.199 -33.222  1.00                 C  
ATOM   2165  O   VAL A 317     -47.565   4.673 -32.471  1.00                 O  
ATOM   2166  CB  VAL A 317     -48.889   1.778 -32.783  1.00                 C  
ATOM   2167  CG1 VAL A 317     -48.333   1.906 -31.373  1.00                 C  
ATOM   2168  CG2 VAL A 317     -50.397   1.980 -32.786  1.00                 C  
ATOM   2169  N   ASN A 318     -49.428   4.866 -33.648  1.00                 N  
ATOM   2170  CA  ASN A 318     -49.881   6.115 -33.075  1.00                 C  
ATOM   2171  C   ASN A 318     -50.786   5.892 -31.899  1.00                 C  
ATOM   2172  O   ASN A 318     -51.479   4.951 -31.836  1.00                 O  
ATOM   2173  CB  ASN A 318     -50.587   6.965 -34.133  1.00                 C  
ATOM   2174  CG  ASN A 318     -50.877   8.373 -33.651  1.00                 C  
ATOM   2175  OD1 ASN A 318     -51.957   8.650 -33.128  1.00                 O  
ATOM   2176  ND2 ASN A 318     -49.912   9.268 -33.826  1.00                 N  
ATOM   2177  N   ILE A 319     -50.750   6.786 -30.949  1.00                 N  
ATOM   2178  CA  ILE A 319     -51.508   6.621 -29.751  1.00                 C  
ATOM   2179  C   ILE A 319     -52.953   6.940 -29.933  1.00                 C  
ATOM   2180  O   ILE A 319     -53.738   6.672 -29.075  1.00                 O  
ATOM   2181  CB  ILE A 319     -50.947   7.484 -28.605  1.00                 C  
ATOM   2182  CD1 ILE A 319     -50.766   9.888 -27.777  1.00                 C  
ATOM   2183  CG1 ILE A 319     -51.099   8.970 -28.933  1.00                 C  
ATOM   2184  CG2 ILE A 319     -49.501   7.112 -28.317  1.00                 C  
ATOM   2185  N   ASN A 320     -53.293   7.508 -31.074  1.00                 N  
ATOM   2186  CA  ASN A 320     -54.664   7.728 -31.471  1.00                 C  
ATOM   2187  C   ASN A 320     -55.286   6.685 -32.320  1.00                 C  
ATOM   2188  O   ASN A 320     -56.407   6.810 -32.723  1.00                 O  
ATOM   2189  CB  ASN A 320     -54.801   9.063 -32.206  1.00                 C  
ATOM   2190  CG  ASN A 320     -54.607  10.255 -31.290  1.00                 C  
ATOM   2191  OD1 ASN A 320     -55.260  10.366 -30.253  1.00                 O  
ATOM   2192  ND2 ASN A 320     -53.705  11.152 -31.672  1.00                 N  
ATOM   2193  N   GLY A 321     -54.541   5.643 -32.579  1.00                 N  
ATOM   2194  CA  GLY A 321     -55.102   4.445 -33.125  1.00                 C  
ATOM   2195  C   GLY A 321     -54.535   4.248 -34.481  1.00                 C  
ATOM   2196  O   GLY A 321     -53.660   4.950 -34.890  1.00                 O  
ATOM   2197  N   GLY A 322     -55.074   3.290 -35.189  1.00                 N  
ATOM   2198  CA  GLY A 322     -54.481   2.848 -36.418  1.00                 C  
ATOM   2199  C   GLY A 322     -53.796   1.579 -36.053  1.00                 C  
ATOM   2200  O   GLY A 322     -53.636   1.269 -34.916  1.00                 O  
ATOM   2201  N   ALA A 323     -53.380   0.843 -37.046  1.00                 N  
ATOM   2202  CA  ALA A 323     -52.739  -0.398 -36.814  1.00                 C  
ATOM   2203  C   ALA A 323     -51.315  -0.098 -36.766  1.00                 C  
ATOM   2204  O   ALA A 323     -50.866   0.845 -37.366  1.00                 O  
ATOM   2205  CB  ALA A 323     -53.102  -1.394 -37.904  1.00                 C  
ATOM   2206  N   PRO A 324     -50.610  -0.911 -36.025  1.00                 N  
ATOM   2207  CA  PRO A 324     -49.190  -0.804 -35.917  1.00                 C  
ATOM   2208  C   PRO A 324     -48.605  -1.332 -37.148  1.00                 C  
ATOM   2209  O   PRO A 324     -49.246  -2.029 -37.858  1.00                 O  
ATOM   2210  CB  PRO A 324     -48.848  -1.647 -34.687  1.00                 C  
ATOM   2211  CD  PRO A 324     -51.160  -2.065 -35.142  1.00                 C  
ATOM   2212  CG  PRO A 324     -49.892  -2.712 -34.662  1.00                 C  
ATOM   2213  N   GLN A 325     -47.375  -0.963 -37.380  1.00                 N  
ATOM   2214  CA  GLN A 325     -46.693  -1.304 -38.561  1.00                 C  
ATOM   2215  C   GLN A 325     -45.400  -1.902 -38.056  1.00                 C  
ATOM   2216  O   GLN A 325     -44.870  -1.451 -37.124  1.00                 O  
ATOM   2217  CB  GLN A 325     -46.508  -0.071 -39.448  1.00                 C  
ATOM   2218  CD  GLN A 325     -46.542  -1.209 -41.703  1.00                 C  
ATOM   2219  CG  GLN A 325     -45.754  -0.343 -40.739  1.00                 C  
ATOM   2220  OE1 GLN A 325     -47.662  -0.869 -42.084  1.00                 O  
ATOM   2221  NE2 GLN A 325     -45.957  -2.333 -42.099  1.00                 N  
ATOM   2222  N   ARG A 326     -44.950  -2.978 -38.658  1.00                 N  
ATOM   2223  CA  ARG A 326     -43.637  -3.520 -38.437  1.00                 C  
ATOM   2224  C   ARG A 326     -42.653  -2.620 -39.027  1.00                 C  
ATOM   2225  O   ARG A 326     -42.864  -2.050 -40.042  1.00                 O  
ATOM   2226  CB  ARG A 326     -43.531  -4.927 -39.030  1.00                 C  
ATOM   2227  CD  ARG A 326     -42.226  -7.059 -39.247  1.00                 C  
ATOM   2228  NE  ARG A 326     -40.987  -7.764 -38.929  1.00                 N  
ATOM   2229  CG  ARG A 326     -42.222  -5.634 -38.720  1.00                 C  
ATOM   2230  CZ  ARG A 326     -40.748  -9.034 -39.242  1.00                 C  
ATOM   2231  NH1 ARG A 326     -39.591  -9.591 -38.912  1.00                 N  
ATOM   2232  NH2 ARG A 326     -41.666  -9.742 -39.885  1.00                 N  
ATOM   2233  N   ILE A 327     -41.548  -2.496 -38.348  1.00                 N  
ATOM   2234  CA  ILE A 327     -40.459  -1.657 -38.843  1.00                 C  
ATOM   2235  C   ILE A 327     -39.102  -2.348 -38.838  1.00                 C  
ATOM   2236  O   ILE A 327     -38.132  -1.770 -39.307  1.00                 O  
ATOM   2237  CB  ILE A 327     -40.341  -0.351 -38.036  1.00                 C  
ATOM   2238  CD1 ILE A 327     -39.641   0.567 -35.763  1.00                 C  
ATOM   2239  CG1 ILE A 327     -40.014  -0.655 -36.573  1.00                 C  
ATOM   2240  CG2 ILE A 327     -41.611   0.476 -38.173  1.00                 C  
ATOM   2241  N   THR A 328     -39.028  -3.561 -38.283  1.00                 N  
ATOM   2242  CA  THR A 328     -37.775  -4.344 -38.272  1.00                 C  
ATOM   2243  C   THR A 328     -37.845  -5.601 -39.135  1.00                 C  
ATOM   2244  O   THR A 328     -38.449  -6.599 -38.746  1.00                 O  
ATOM   2245  CB  THR A 328     -37.383  -4.762 -36.843  1.00                 C  
ATOM   2246  OG1 THR A 328     -38.455  -5.504 -36.248  1.00                 O  
ATOM   2247  CG2 THR A 328     -37.106  -3.536 -35.986  1.00                 C  
ATOM   2248  N   TRP A 329     -37.191  -5.556 -40.286  1.00                 N  
ATOM   2249  CA  TRP A 329     -37.134  -6.708 -41.191  1.00                 C  
ATOM   2250  C   TRP A 329     -35.746  -7.360 -41.274  1.00                 C  
ATOM   2251  O   TRP A 329     -35.572  -8.351 -41.973  1.00                 O  
ATOM   2252  CB  TRP A 329     -37.570  -6.304 -42.601  1.00                 C  
ATOM   2253  CG  TRP A 329     -39.003  -5.876 -42.686  1.00                 C  
ATOM   2254  CD1 TRP A 329     -39.496  -4.618 -42.491  1.00                 C  
ATOM   2255  NE1 TRP A 329     -40.860  -4.613 -42.653  1.00                 N  
ATOM   2256  CD2 TRP A 329     -40.131  -6.707 -42.988  1.00                 C  
ATOM   2257  CE2 TRP A 329     -41.273  -5.886 -42.959  1.00                 C  
ATOM   2258  CH2 TRP A 329     -42.675  -7.709 -43.493  1.00                 C  
ATOM   2259  CZ2 TRP A 329     -42.553  -6.378 -43.210  1.00                 C  
ATOM   2260  CE3 TRP A 329     -40.285  -8.066 -43.280  1.00                 C  
ATOM   2261  CZ3 TRP A 329     -41.556  -8.549 -43.529  1.00                 C  
ATOM   2262  N   GLU A 330     -34.770  -6.809 -40.561  1.00                 N  
ATOM   2263  CA  GLU A 330     -33.433  -7.379 -40.529  1.00                 C  
ATOM   2264  C   GLU A 330     -33.235  -8.270 -39.322  1.00                 C  
ATOM   2265  O   GLU A 330     -33.409  -7.834 -38.190  1.00                 O  
ATOM   2266  CB  GLU A 330     -32.378  -6.271 -40.534  1.00                 C  
ATOM   2267  CD  GLU A 330     -30.586  -7.473 -41.846  1.00                 C  
ATOM   2268  CG  GLU A 330     -30.945  -6.778 -40.548  1.00                 C  
ATOM   2269  OE1 GLU A 330     -31.352  -7.339 -42.823  1.00                 O  
ATOM   2270  OE2 GLU A 330     -29.538  -8.152 -41.886  1.00                 O  
ATOM   2271  N   GLY A 331     -32.882  -9.506 -39.533  1.00                 N  
ATOM   2272  CA  GLY A 331     -32.689 -10.422 -38.451  1.00                 C  
ATOM   2273  C   GLY A 331     -33.933 -11.157 -38.060  1.00                 C  
ATOM   2274  O   GLY A 331     -35.011 -10.800 -38.451  1.00                 O  
ATOM   2275  N   SER A 332     -33.751 -12.155 -37.216  1.00                 N  
ATOM   2276  CA  SER A 332     -34.791 -13.035 -36.751  1.00                 C  
ATOM   2277  C   SER A 332     -35.619 -12.553 -35.590  1.00                 C  
ATOM   2278  O   SER A 332     -36.690 -13.011 -35.391  1.00                 O  
ATOM   2279  CB  SER A 332     -34.206 -14.390 -36.349  1.00                 C  
ATOM   2280  OG  SER A 332     -33.385 -14.271 -35.201  1.00                 O  
ATOM   2281  N   GLN A 333     -35.089 -11.609 -34.836  1.00                 N  
ATOM   2282  CA  GLN A 333     -35.666 -11.165 -33.601  1.00                 C  
ATOM   2283  C   GLN A 333     -35.124  -9.811 -33.283  1.00                 C  
ATOM   2284  O   GLN A 333     -33.966  -9.620 -33.262  1.00                 O  
ATOM   2285  CB  GLN A 333     -35.368 -12.164 -32.481  1.00                 C  
ATOM   2286  CD  GLN A 333     -35.738 -12.851 -30.079  1.00                 C  
ATOM   2287  CG  GLN A 333     -36.017 -11.816 -31.151  1.00                 C  
ATOM   2288  OE1 GLN A 333     -35.372 -13.987 -30.379  1.00                 O  
ATOM   2289  NE2 GLN A 333     -35.911 -12.460 -28.821  1.00                 N  
ATOM   2290  N   ASN A 334     -35.996  -8.867 -33.015  1.00                 N  
ATOM   2291  CA  ASN A 334     -35.604  -7.536 -32.626  1.00                 C  
ATOM   2292  C   ASN A 334     -36.496  -7.048 -31.526  1.00                 C  
ATOM   2293  O   ASN A 334     -37.620  -7.030 -31.668  1.00                 O  
ATOM   2294  CB  ASN A 334     -35.637  -6.594 -33.831  1.00                 C  
ATOM   2295  CG  ASN A 334     -34.621  -6.969 -34.892  1.00                 C  
ATOM   2296  OD1 ASN A 334     -33.440  -6.641 -34.778  1.00                 O  
ATOM   2297  ND2 ASN A 334     -35.079  -7.659 -35.930  1.00                 N  
ATOM   2298  N   GLN A 335     -35.973  -6.674 -30.391  1.00                 N  
ATOM   2299  CA  GLN A 335     -36.797  -6.266 -29.292  1.00                 C  
ATOM   2300  C   GLN A 335     -36.158  -5.145 -28.510  1.00                 C  
ATOM   2301  O   GLN A 335     -35.046  -4.859 -28.725  1.00                 O  
ATOM   2302  CB  GLN A 335     -37.081  -7.451 -28.367  1.00                 C  
ATOM   2303  CD  GLN A 335     -36.154  -9.239 -26.843  1.00                 C  
ATOM   2304  CG  GLN A 335     -35.844  -8.023 -27.694  1.00                 C  
ATOM   2305  OE1 GLN A 335     -36.469 -10.309 -27.363  1.00                 O  
ATOM   2306  NE2 GLN A 335     -36.065  -9.077 -25.528  1.00                 N  
ATOM   2307  N   ASP A 336     -36.899  -4.530 -27.613  1.00                 N  
ATOM   2308  CA  ASP A 336     -36.411  -3.496 -26.707  1.00                 C  
ATOM   2309  C   ASP A 336     -35.826  -2.223 -27.343  1.00                 C  
ATOM   2310  O   ASP A 336     -34.685  -1.909 -27.209  1.00                 O  
ATOM   2311  CB  ASP A 336     -35.332  -4.061 -25.781  1.00                 C  
ATOM   2312  CG  ASP A 336     -35.868  -5.126 -24.844  1.00                 C  
ATOM   2313  OD1 ASP A 336     -36.984  -4.944 -24.314  1.00                 O  
ATOM   2314  OD2 ASP A 336     -35.171  -6.142 -24.639  1.00                 O  
ATOM   2315  N   ALA A 337     -36.637  -1.478 -28.024  1.00                 N  
ATOM   2316  CA  ALA A 337     -36.070  -0.368 -28.786  1.00                 C  
ATOM   2317  C   ALA A 337     -35.931   0.912 -27.972  1.00                 C  
ATOM   2318  O   ALA A 337     -36.626   1.105 -26.956  1.00                 O  
ATOM   2319  CB  ALA A 337     -36.918  -0.082 -30.016  1.00                 C  
ATOM   2320  N   ASP A 338     -35.021   1.774 -28.434  1.00                 N  
ATOM   2321  CA  ASP A 338     -34.834   3.115 -27.896  1.00                 C  
ATOM   2322  C   ASP A 338     -34.680   4.030 -29.098  1.00                 C  
ATOM   2323  O   ASP A 338     -33.728   3.881 -29.854  1.00                 O  
ATOM   2324  CB  ASP A 338     -33.622   3.154 -26.963  1.00                 C  
ATOM   2325  CG  ASP A 338     -33.428   4.511 -26.316  1.00                 C  
ATOM   2326  OD1 ASP A 338     -34.052   5.487 -26.784  1.00                 O  
ATOM   2327  OD2 ASP A 338     -32.651   4.600 -25.342  1.00                 O  
ATOM   2328  N   VAL A 339     -35.615   4.944 -29.309  1.00                 N  
ATOM   2329  CA  VAL A 339     -35.507   5.860 -30.439  1.00                 C  
ATOM   2330  C   VAL A 339     -34.661   7.086 -30.049  1.00                 C  
ATOM   2331  O   VAL A 339     -34.775   7.601 -28.936  1.00                 O  
ATOM   2332  CB  VAL A 339     -36.894   6.305 -30.939  1.00                 C  
ATOM   2333  CG1 VAL A 339     -36.754   7.334 -32.051  1.00                 C  
ATOM   2334  CG2 VAL A 339     -37.698   5.106 -31.416  1.00                 C  
ATOM   2335  N   SER A 340     -33.798   7.535 -30.952  1.00                 N  
ATOM   2336  CA  SER A 340     -32.978   8.713 -30.691  1.00                 C  
ATOM   2337  C   SER A 340     -33.857   9.941 -30.396  1.00                 C  
ATOM   2338  O   SER A 340     -35.056   9.950 -30.729  1.00                 O  
ATOM   2339  CB  SER A 340     -32.056   8.998 -31.878  1.00                 C  
ATOM   2340  OG  SER A 340     -32.797   9.414 -33.012  1.00                 O  
ATOM   2341  N   SER A 341     -33.280  10.965 -29.764  1.00                 N  
ATOM   2342  CA  SER A 341     -34.034  12.192 -29.465  1.00                 C  
ATOM   2343  C   SER A 341     -34.437  12.988 -30.714  1.00                 C  
ATOM   2344  O   SER A 341     -35.378  13.778 -30.675  1.00                 O  
ATOM   2345  CB  SER A 341     -33.226  13.106 -28.541  1.00                 C  
ATOM   2346  OG  SER A 341     -32.088  13.625 -29.206  1.00                 O  
ATOM   2347  N   ASP A 342     -33.710  12.797 -31.814  1.00                 N  
ATOM   2348  CA  ASP A 342     -34.028  13.468 -33.084  1.00                 C  
ATOM   2349  C   ASP A 342     -34.879  12.573 -33.998  1.00                 C  
ATOM   2350  O   ASP A 342     -35.244  12.961 -35.104  1.00                 O  
ATOM   2351  CB  ASP A 342     -32.745  13.879 -33.809  1.00                 C  
ATOM   2352  CG  ASP A 342     -31.969  14.946 -33.061  1.00                 C  
ATOM   2353  OD1 ASP A 342     -32.593  15.698 -32.282  1.00                 O  
ATOM   2354  OD2 ASP A 342     -30.738  15.029 -33.252  1.00                 O  
ATOM   2355  N   GLY A 343     -35.156  11.357 -33.539  1.00                 N  
ATOM   2356  CA  GLY A 343     -35.954  10.409 -34.309  1.00                 C  
ATOM   2357  C   GLY A 343     -35.307   9.919 -35.582  1.00                 C  
ATOM   2358  O   GLY A 343     -35.995   9.411 -36.458  1.00                 O  
ATOM   2359  N   LYS A 344     -33.990  10.056 -35.682  1.00                 N  
ATOM   2360  CA  LYS A 344     -33.255   9.594 -36.872  1.00                 C  
ATOM   2361  C   LYS A 344     -32.941   8.088 -36.869  1.00                 C  
ATOM   2362  O   LYS A 344     -32.777   7.482 -37.921  1.00                 O  
ATOM   2363  CB  LYS A 344     -31.941  10.363 -37.022  1.00                 C  
ATOM   2364  CD  LYS A 344     -30.775  12.525 -37.536  1.00                 C  
ATOM   2365  CE  LYS A 344     -30.951  13.984 -37.927  1.00                 C  
ATOM   2366  CG  LYS A 344     -32.117  11.826 -37.397  1.00                 C  
ATOM   2367  NZ  LYS A 344     -29.645  14.693 -38.026  1.00                 N  
ATOM   2368  N   PHE A 345     -32.860   7.497 -35.682  1.00                 N  
ATOM   2369  CA  PHE A 345     -32.491   6.094 -35.553  1.00                 C  
ATOM   2370  C   PHE A 345     -32.976   5.466 -34.239  1.00                 C  
ATOM   2371  O   PHE A 345     -33.554   6.138 -33.376  1.00                 O  
ATOM   2372  CB  PHE A 345     -30.974   5.927 -35.657  1.00                 C  
ATOM   2373  CG  PHE A 345     -30.210   6.637 -34.575  1.00                 C  
ATOM   2374  CZ  PHE A 345     -28.798   7.955 -32.577  1.00                 C  
ATOM   2375  CD1 PHE A 345     -29.867   5.980 -33.406  1.00                 C  
ATOM   2376  CE1 PHE A 345     -29.165   6.633 -32.411  1.00                 C  
ATOM   2377  CD2 PHE A 345     -29.836   7.960 -34.726  1.00                 C  
ATOM   2378  CE2 PHE A 345     -29.134   8.612 -33.731  1.00                 C  
ATOM   2379  N   MET A 346     -32.759   4.182 -34.108  1.00                 N  
ATOM   2380  CA  MET A 346     -33.149   3.471 -32.942  1.00                 C  
ATOM   2381  C   MET A 346     -32.112   2.427 -32.598  1.00                 C  
ATOM   2382  O   MET A 346     -31.506   1.907 -33.463  1.00                 O  
ATOM   2383  CB  MET A 346     -34.520   2.822 -33.143  1.00                 C  
ATOM   2384  SD  MET A 346     -36.183   1.026 -34.440  1.00                 S  
ATOM   2385  CE  MET A 346     -36.367   0.130 -32.900  1.00                 C  
ATOM   2386  CG  MET A 346     -34.547   1.750 -34.221  1.00                 C  
ATOM   2387  N   VAL A 347     -31.907   2.137 -31.321  1.00                 N  
ATOM   2388  CA  VAL A 347     -31.042   1.048 -30.917  1.00                 C  
ATOM   2389  C   VAL A 347     -31.944  -0.069 -30.414  1.00                 C  
ATOM   2390  O   VAL A 347     -33.046   0.163 -30.060  1.00                 O  
ATOM   2391  CB  VAL A 347     -30.028   1.499 -29.849  1.00                 C  
ATOM   2392  CG1 VAL A 347     -29.134   2.601 -30.395  1.00                 C  
ATOM   2393  CG2 VAL A 347     -30.749   1.965 -28.594  1.00                 C  
ATOM   2394  N   MET A 348     -31.465  -1.287 -30.433  1.00                 N  
ATOM   2395  CA  MET A 348     -32.242  -2.436 -30.020  1.00                 C  
ATOM   2396  C   MET A 348     -31.445  -3.671 -29.759  1.00                 C  
ATOM   2397  O   MET A 348     -30.325  -3.719 -30.040  1.00                 O  
ATOM   2398  CB  MET A 348     -33.304  -2.770 -31.070  1.00                 C  
ATOM   2399  SD  MET A 348     -34.006  -3.356 -33.685  1.00                 S  
ATOM   2400  CE  MET A 348     -34.538  -1.656 -33.870  1.00                 C  
ATOM   2401  CG  MET A 348     -32.735  -3.180 -32.419  1.00                 C  
ATOM   2402  N   VAL A 349     -32.066  -4.684 -29.214  1.00                 N  
ATOM   2403  CA  VAL A 349     -31.464  -5.968 -29.061  1.00                 C  
ATOM   2404  C   VAL A 349     -31.938  -6.737 -30.272  1.00                 C  
ATOM   2405  O   VAL A 349     -33.081  -6.865 -30.540  1.00                 O  
ATOM   2406  CB  VAL A 349     -31.857  -6.620 -27.722  1.00                 C  
ATOM   2407  CG1 VAL A 349     -31.235  -8.002 -27.600  1.00                 C  
ATOM   2408  CG2 VAL A 349     -31.436  -5.738 -26.557  1.00                 C  
ATOM   2409  N   SER A 350     -30.983  -7.198 -31.036  1.00                 N  
ATOM   2410  CA  SER A 350     -31.191  -7.853 -32.285  1.00                 C  
ATOM   2411  C   SER A 350     -30.482  -9.179 -32.422  1.00                 C  
ATOM   2412  O   SER A 350     -29.390  -9.307 -32.035  1.00                 O  
ATOM   2413  CB  SER A 350     -30.751  -6.953 -33.442  1.00                 C  
ATOM   2414  OG  SER A 350     -31.525  -5.767 -33.488  1.00                 O  
ATOM   2415  N   SER A 351     -31.149 -10.167 -32.986  1.00                 N  
ATOM   2416  CA  SER A 351     -30.562 -11.479 -33.271  1.00                 C  
ATOM   2417  C   SER A 351     -30.289 -11.503 -34.745  1.00                 C  
ATOM   2418  O   SER A 351     -31.167 -11.390 -35.534  1.00                 O  
ATOM   2419  CB  SER A 351     -31.508 -12.597 -32.828  1.00                 C  
ATOM   2420  OG  SER A 351     -31.003 -13.869 -33.196  1.00                 O  
ATOM   2421  N   ASN A 352     -29.020 -11.602 -35.072  1.00                 N  
ATOM   2422  CA  ASN A 352     -28.473 -11.447 -36.396  1.00                 C  
ATOM   2423  C   ASN A 352     -27.329 -12.440 -36.528  1.00                 C  
ATOM   2424  O   ASN A 352     -26.526 -12.594 -35.628  1.00                 O  
ATOM   2425  CB  ASN A 352     -28.031 -10.001 -36.627  1.00                 C  
ATOM   2426  CG  ASN A 352     -27.563  -9.754 -38.048  1.00                 C  
ATOM   2427  OD1 ASN A 352     -26.520 -10.257 -38.465  1.00                 O  
ATOM   2428  ND2 ASN A 352     -28.337  -8.977 -38.798  1.00                 N  
ATOM   2429  N   GLY A 353     -27.219 -13.099 -37.660  1.00                 N  
ATOM   2430  CA  GLY A 353     -26.128 -14.027 -37.839  1.00                 C  
ATOM   2431  C   GLY A 353     -26.091 -15.044 -36.740  1.00                 C  
ATOM   2432  O   GLY A 353     -25.041 -15.604 -36.451  1.00                 O  
ATOM   2433  N   GLY A 354     -27.247 -15.278 -36.139  1.00                 N  
ATOM   2434  CA  GLY A 354     -27.395 -16.294 -35.141  1.00                 C  
ATOM   2435  C   GLY A 354     -27.179 -16.013 -33.694  1.00                 C  
ATOM   2436  O   GLY A 354     -27.113 -16.937 -32.929  1.00                 O  
ATOM   2437  N   GLN A 355     -27.076 -14.753 -33.304  1.00                 N  
ATOM   2438  CA  GLN A 355     -26.901 -14.402 -31.906  1.00                 C  
ATOM   2439  C   GLN A 355     -27.311 -12.989 -31.627  1.00                 C  
ATOM   2440  O   GLN A 355     -27.587 -12.270 -32.533  1.00                 O  
ATOM   2441  CB  GLN A 355     -25.446 -14.608 -31.480  1.00                 C  
ATOM   2442  CD  GLN A 355     -23.017 -14.001 -31.814  1.00                 C  
ATOM   2443  CG  GLN A 355     -24.452 -13.725 -32.217  1.00                 C  
ATOM   2444  OE1 GLN A 355     -22.677 -13.967 -30.632  1.00                 O  
ATOM   2445  NE2 GLN A 355     -22.170 -14.275 -32.799  1.00                 N  
ATOM   2446  N   GLN A 356     -27.367 -12.625 -30.360  1.00                 N  
ATOM   2447  CA  GLN A 356     -27.891 -11.365 -29.919  1.00                 C  
ATOM   2448  C   GLN A 356     -26.990 -10.234 -29.421  1.00                 C  
ATOM   2449  O   GLN A 356     -26.326 -10.378 -28.433  1.00                 O  
ATOM   2450  CB  GLN A 356     -28.885 -11.569 -28.774  1.00                 C  
ATOM   2451  CD  GLN A 356     -31.080 -12.552 -28.001  1.00                 C  
ATOM   2452  CG  GLN A 356     -30.125 -12.359 -29.163  1.00                 C  
ATOM   2453  OE1 GLN A 356     -30.657 -12.779 -26.868  1.00                 O  
ATOM   2454  NE2 GLN A 356     -32.375 -12.461 -28.281  1.00                 N  
ATOM   2455  N   HIS A 357     -27.020  -9.104 -30.122  1.00                 N  
ATOM   2456  CA  HIS A 357     -26.243  -7.932 -29.775  1.00                 C  
ATOM   2457  C   HIS A 357     -27.051  -6.660 -29.893  1.00                 C  
ATOM   2458  O   HIS A 357     -28.164  -6.661 -30.417  1.00                 O  
ATOM   2459  CB  HIS A 357     -24.999  -7.833 -30.660  1.00                 C  
ATOM   2460  CG  HIS A 357     -24.046  -8.975 -30.492  1.00                 C  
ATOM   2461  ND1 HIS A 357     -23.223  -9.103 -29.395  1.00                 N  
ATOM   2462  CE1 HIS A 357     -22.487 -10.221 -29.527  1.00                 C  
ATOM   2463  CD2 HIS A 357     -23.692 -10.154 -31.269  1.00                 C  
ATOM   2464  NE2 HIS A 357     -22.763 -10.856 -30.650  1.00                 N  
ATOM   2465  N   ILE A 358     -26.487  -5.573 -29.380  1.00                 N  
ATOM   2466  CA  ILE A 358     -27.093  -4.278 -29.530  1.00                 C  
ATOM   2467  C   ILE A 358     -26.822  -3.787 -30.959  1.00                 C  
ATOM   2468  O   ILE A 358     -25.672  -3.782 -31.418  1.00                 O  
ATOM   2469  CB  ILE A 358     -26.564  -3.282 -28.481  1.00                 C  
ATOM   2470  CD1 ILE A 358     -28.302  -4.005 -26.763  1.00                 C  
ATOM   2471  CG1 ILE A 358     -26.834  -3.802 -27.068  1.00                 C  
ATOM   2472  CG2 ILE A 358     -27.167  -1.904 -28.703  1.00                 C  
ATOM   2473  N   ALA A 359     -27.880  -3.379 -31.652  1.00                 N  
ATOM   2474  CA  ALA A 359     -27.758  -2.891 -33.020  1.00                 C  
ATOM   2475  C   ALA A 359     -28.707  -1.726 -33.277  1.00                 C  
ATOM   2476  O   ALA A 359     -29.825  -1.697 -32.762  1.00                 O  
ATOM   2477  CB  ALA A 359     -28.030  -4.014 -34.010  1.00                 C  
ATOM   2478  N   LYS A 360     -28.224  -0.823 -34.125  1.00                 N  
ATOM   2479  CA  LYS A 360     -28.771   0.441 -34.615  1.00                 C  
ATOM   2480  C   LYS A 360     -29.615   0.384 -35.898  1.00                 C  
ATOM   2481  O   LYS A 360     -29.170  -0.185 -36.817  1.00                 O  
ATOM   2482  CB  LYS A 360     -27.648   1.449 -34.867  1.00                 C  
ATOM   2483  CD  LYS A 360     -26.972   3.793 -35.456  1.00                 C  
ATOM   2484  CE  LYS A 360     -27.455   5.165 -35.899  1.00                 C  
ATOM   2485  CG  LYS A 360     -28.133   2.828 -35.282  1.00                 C  
ATOM   2486  NZ  LYS A 360     -26.328   6.122 -36.069  1.00                 N  
ATOM   2487  N   GLN A 361     -30.788   1.007 -35.998  1.00                 N  
ATOM   2488  CA  GLN A 361     -31.505   0.962 -37.267  1.00                 C  
ATOM   2489  C   GLN A 361     -31.854   2.366 -37.751  1.00                 C  
ATOM   2490  O   GLN A 361     -32.710   3.036 -37.175  1.00                 O  
ATOM   2491  CB  GLN A 361     -32.776   0.121 -37.135  1.00                 C  
ATOM   2492  CD  GLN A 361     -34.758  -0.946 -38.282  1.00                 C  
ATOM   2493  CG  GLN A 361     -33.555  -0.035 -38.431  1.00                 C  
ATOM   2494  OE1 GLN A 361     -35.303  -1.097 -37.188  1.00                 O  
ATOM   2495  NE2 GLN A 361     -35.175  -1.557 -39.384  1.00                 N  
ATOM   2496  N   ASP A 362     -31.184   2.804 -38.812  1.00                 N  
ATOM   2497  CA  ASP A 362     -31.419   4.120 -39.369  1.00                 C  
ATOM   2498  C   ASP A 362     -32.872   4.171 -39.809  1.00                 C  
ATOM   2499  O   ASP A 362     -33.292   3.394 -40.668  1.00                 O  
ATOM   2500  CB  ASP A 362     -30.457   4.391 -40.527  1.00                 C  
ATOM   2501  CG  ASP A 362     -30.572   5.805 -41.061  1.00                 C  
ATOM   2502  OD1 ASP A 362     -30.001   6.725 -40.438  1.00                 O  
ATOM   2503  OD2 ASP A 362     -31.234   5.994 -42.104  1.00                 O  
ATOM   2504  N   LEU A 363     -33.647   5.069 -39.211  1.00                 N  
ATOM   2505  CA  LEU A 363     -35.098   5.072 -39.423  1.00                 C  
ATOM   2506  C   LEU A 363     -35.533   5.613 -40.784  1.00                 C  
ATOM   2507  O   LEU A 363     -36.631   5.315 -41.250  1.00                 O  
ATOM   2508  CB  LEU A 363     -35.797   5.889 -38.334  1.00                 C  
ATOM   2509  CG  LEU A 363     -35.734   5.321 -36.915  1.00                 C  
ATOM   2510  CD1 LEU A 363     -36.344   6.295 -35.919  1.00                 C  
ATOM   2511  CD2 LEU A 363     -36.441   3.976 -36.842  1.00                 C  
ATOM   2512  N   ALA A 364     -34.671   6.394 -41.423  1.00                 N  
ATOM   2513  CA  ALA A 364     -34.922   6.817 -42.794  1.00                 C  
ATOM   2514  C   ALA A 364     -34.543   5.723 -43.816  1.00                 C  
ATOM   2515  O   ALA A 364     -35.386   5.287 -44.609  1.00                 O  
ATOM   2516  CB  ALA A 364     -34.155   8.094 -43.104  1.00                 C  
ATOM   2517  N   THR A 365     -33.284   5.276 -43.783  1.00                 N  
ATOM   2518  CA  THR A 365     -32.763   4.316 -44.774  1.00                 C  
ATOM   2519  C   THR A 365     -33.223   2.873 -44.507  1.00                 C  
ATOM   2520  O   THR A 365     -33.813   2.236 -45.375  1.00                 O  
ATOM   2521  CB  THR A 365     -31.224   4.335 -44.823  1.00                 C  
ATOM   2522  OG1 THR A 365     -30.698   4.016 -43.529  1.00                 O  
ATOM   2523  CG2 THR A 365     -30.720   5.712 -45.226  1.00                 C  
ATOM   2524  N   GLY A 366     -32.958   2.337 -43.342  1.00                 N  
ATOM   2525  CA  GLY A 366     -33.429   1.017 -43.018  1.00                 C  
ATOM   2526  C   GLY A 366     -32.329   0.105 -42.625  1.00                 C  
ATOM   2527  O   GLY A 366     -32.548  -1.012 -42.245  1.00                 O  
ATOM   2528  N   GLY A 367     -31.139   0.628 -42.727  1.00                 N  
ATOM   2529  CA  GLY A 367     -29.948  -0.097 -42.461  1.00                 C  
ATOM   2530  C   GLY A 367     -29.694  -0.397 -41.033  1.00                 C  
ATOM   2531  O   GLY A 367     -30.033   0.340 -40.192  1.00                 O  
ATOM   2532  N   VAL A 368     -29.073  -1.526 -40.794  1.00                 N  
ATOM   2533  CA  VAL A 368     -28.763  -1.969 -39.485  1.00                 C  
ATOM   2534  C   VAL A 368     -27.292  -2.112 -39.345  1.00                 C  
ATOM   2535  O   VAL A 368     -26.666  -2.516 -40.244  1.00                 O  
ATOM   2536  CB  VAL A 368     -29.471  -3.296 -39.156  1.00                 C  
ATOM   2537  CG1 VAL A 368     -29.065  -3.788 -37.775  1.00                 C  
ATOM   2538  CG2 VAL A 368     -30.981  -3.131 -39.244  1.00                 C  
ATOM   2539  N   GLN A 369     -26.754  -1.761 -38.194  1.00                 N  
ATOM   2540  CA  GLN A 369     -25.372  -1.951 -37.866  1.00                 C  
ATOM   2541  C   GLN A 369     -25.263  -2.587 -36.531  1.00                 C  
ATOM   2542  O   GLN A 369     -25.829  -2.126 -35.622  1.00                 O  
ATOM   2543  CB  GLN A 369     -24.625  -0.616 -37.899  1.00                 C  
ATOM   2544  CD  GLN A 369     -22.338  -1.476 -38.540  1.00                 C  
ATOM   2545  CG  GLN A 369     -23.158  -0.716 -37.515  1.00                 C  
ATOM   2546  OE1 GLN A 369     -22.296  -1.105 -39.713  1.00                 O  
ATOM   2547  NE2 GLN A 369     -21.684  -2.544 -38.099  1.00                 N  
ATOM   2548  N   VAL A 370     -24.510  -3.660 -36.416  1.00                 N  
ATOM   2549  CA  VAL A 370     -24.263  -4.278 -35.117  1.00                 C  
ATOM   2550  C   VAL A 370     -23.195  -3.493 -34.350  1.00                 C  
ATOM   2551  O   VAL A 370     -22.133  -3.186 -34.890  1.00                 O  
ATOM   2552  CB  VAL A 370     -23.838  -5.751 -35.264  1.00                 C  
ATOM   2553  CG1 VAL A 370     -23.492  -6.344 -33.907  1.00                 C  
ATOM   2554  CG2 VAL A 370     -24.938  -6.558 -35.937  1.00                 C  
ATOM   2555  N   LEU A 371     -23.491  -3.158 -33.094  1.00                 N  
ATOM   2556  CA  LEU A 371     -22.626  -2.274 -32.306  1.00                 C  
ATOM   2557  C   LEU A 371     -21.824  -2.969 -31.216  1.00                 C  
ATOM   2558  O   LEU A 371     -20.680  -2.619 -30.978  1.00                 O  
ATOM   2559  CB  LEU A 371     -23.449  -1.162 -31.652  1.00                 C  
ATOM   2560  CG  LEU A 371     -24.162  -0.198 -32.602  1.00                 C  
ATOM   2561  CD1 LEU A 371     -25.014   0.793 -31.824  1.00                 C  
ATOM   2562  CD2 LEU A 371     -23.157   0.539 -33.474  1.00                 C  
ATOM   2563  N   SER A 372     -22.434  -3.927 -30.535  1.00                 N  
ATOM   2564  CA  SER A 372     -21.781  -4.572 -29.399  1.00                 C  
ATOM   2565  C   SER A 372     -21.338  -5.941 -29.841  1.00                 C  
ATOM   2566  O   SER A 372     -21.830  -6.444 -30.851  1.00                 O  
ATOM   2567  CB  SER A 372     -22.732  -4.639 -28.202  1.00                 C  
ATOM   2568  OG  SER A 372     -22.135  -5.324 -27.114  1.00                 O  
ATOM   2569  N   SER A 373     -20.413  -6.532 -29.087  1.00                 N  
ATOM   2570  CA  SER A 373     -19.901  -7.872 -29.384  1.00                 C  
ATOM   2571  C   SER A 373     -19.746  -8.715 -28.110  1.00                 C  
ATOM   2572  O   SER A 373     -19.073  -9.753 -28.115  1.00                 O  
ATOM   2573  CB  SER A 373     -18.559  -7.783 -30.113  1.00                 C  
ATOM   2574  OG  SER A 373     -17.593  -7.110 -29.324  1.00                 O  
ATOM   2575  N   THR A 374     -20.370  -8.253 -27.027  1.00                 N  
ATOM   2576  CA  THR A 374     -20.359  -8.983 -25.769  1.00                 C  
ATOM   2577  C   THR A 374     -21.470 -10.033 -25.771  1.00                 C  
ATOM   2578  O   THR A 374     -22.123 -10.269 -26.792  1.00                 O  
ATOM   2579  CB  THR A 374     -20.527  -8.037 -24.566  1.00                 C  
ATOM   2580  OG1 THR A 374     -21.815  -7.411 -24.622  1.00                 O  
ATOM   2581  CG2 THR A 374     -19.459  -6.954 -24.587  1.00                 C  
ATOM   2582  N   PHE A 375     -21.681 -10.661 -24.624  1.00                 N  
ATOM   2583  CA  PHE A 375     -22.602 -11.772 -24.519  1.00                 C  
ATOM   2584  C   PHE A 375     -23.867 -11.372 -23.796  1.00                 C  
ATOM   2585  O   PHE A 375     -23.810 -10.637 -22.808  1.00                 O  
ATOM   2586  CB  PHE A 375     -21.941 -12.950 -23.801  1.00                 C  
ATOM   2587  CG  PHE A 375     -20.804 -13.565 -24.565  1.00                 C  
ATOM   2588  CZ  PHE A 375     -18.703 -14.708 -25.983  1.00                 C  
ATOM   2589  CD1 PHE A 375     -19.520 -13.061 -24.450  1.00                 C  
ATOM   2590  CE1 PHE A 375     -18.474 -13.626 -25.153  1.00                 C  
ATOM   2591  CD2 PHE A 375     -21.017 -14.648 -25.400  1.00                 C  
ATOM   2592  CE2 PHE A 375     -19.971 -15.214 -26.103  1.00                 C  
ATOM   2593  N   LEU A 376     -24.991 -11.903 -24.293  1.00                 N  
ATOM   2594  CA  LEU A 376     -26.335 -11.684 -23.746  1.00                 C  
ATOM   2595  C   LEU A 376     -26.622 -10.189 -23.489  1.00                 C  
ATOM   2596  O   LEU A 376     -26.989  -9.786 -22.379  1.00                 O  
ATOM   2597  CB  LEU A 376     -26.520 -12.471 -22.447  1.00                 C  
ATOM   2598  CG  LEU A 376     -26.330 -13.986 -22.539  1.00                 C  
ATOM   2599  CD1 LEU A 376     -26.469 -14.630 -21.168  1.00                 C  
ATOM   2600  CD2 LEU A 376     -27.328 -14.594 -23.513  1.00                 C  
ATOM   2601  N   ASP A 377     -26.486  -9.396 -24.523  1.00                 N  
ATOM   2602  CA  ASP A 377     -26.711  -7.977 -24.541  1.00                 C  
ATOM   2603  C   ASP A 377     -28.148  -7.578 -24.413  1.00                 C  
ATOM   2604  O   ASP A 377     -28.910  -7.888 -25.215  1.00                 O  
ATOM   2605  CB  ASP A 377     -26.155  -7.363 -25.827  1.00                 C  
ATOM   2606  CG  ASP A 377     -24.639  -7.370 -25.868  1.00                 C  
ATOM   2607  OD1 ASP A 377     -24.018  -7.626 -24.815  1.00                 O  
ATOM   2608  OD2 ASP A 377     -24.073  -7.120 -26.953  1.00                 O  
ATOM   2609  N   GLU A 378     -28.494  -6.871 -23.365  1.00                 N  
ATOM   2610  CA  GLU A 378     -29.846  -6.497 -23.125  1.00                 C  
ATOM   2611  C   GLU A 378     -30.026  -5.051 -22.816  1.00                 C  
ATOM   2612  O   GLU A 378     -29.149  -4.356 -22.540  1.00                 O  
ATOM   2613  CB  GLU A 378     -30.433  -7.318 -21.975  1.00                 C  
ATOM   2614  CD  GLU A 378     -31.495  -9.187 -23.301  1.00                 C  
ATOM   2615  CG  GLU A 378     -30.478  -8.814 -22.240  1.00                 C  
ATOM   2616  OE1 GLU A 378     -32.422  -8.386 -23.543  1.00                 O  
ATOM   2617  OE2 GLU A 378     -31.364 -10.281 -23.889  1.00                 O  
ATOM   2618  N   THR A 379     -31.246  -4.639 -22.875  1.00                 N  
ATOM   2619  CA  THR A 379     -31.700  -3.326 -22.516  1.00                 C  
ATOM   2620  C   THR A 379     -30.929  -2.085 -22.939  1.00                 C  
ATOM   2621  O   THR A 379     -30.485  -1.398 -22.103  1.00                 O  
ATOM   2622  CB  THR A 379     -31.829  -3.171 -20.989  1.00                 C  
ATOM   2623  OG1 THR A 379     -30.543  -3.332 -20.379  1.00                 O  
ATOM   2624  CG2 THR A 379     -32.770  -4.225 -20.425  1.00                 C  
ATOM   2625  N   PRO A 380     -30.801  -1.790 -24.222  1.00                 N  
ATOM   2626  CA  PRO A 380     -29.942  -0.627 -24.543  1.00                 C  
ATOM   2627  C   PRO A 380     -30.642   0.700 -24.272  1.00                 C  
ATOM   2628  O   PRO A 380     -31.870   0.767 -24.336  1.00                 O  
ATOM   2629  CB  PRO A 380     -29.637  -0.792 -26.033  1.00                 C  
ATOM   2630  CD  PRO A 380     -31.290  -2.442 -25.508  1.00                 C  
ATOM   2631  CG  PRO A 380     -30.831  -1.497 -26.583  1.00                 C  
ATOM   2632  N   SER A 381     -29.888   1.744 -24.020  1.00                 N  
ATOM   2633  CA  SER A 381     -30.408   3.079 -23.738  1.00                 C  
ATOM   2634  C   SER A 381     -29.506   4.125 -24.312  1.00                 C  
ATOM   2635  O   SER A 381     -28.368   4.112 -24.103  1.00                 O  
ATOM   2636  CB  SER A 381     -30.570   3.283 -22.230  1.00                 C  
ATOM   2637  OG  SER A 381     -31.031   4.591 -21.940  1.00                 O  
ATOM   2638  N   LEU A 382     -30.053   5.035 -25.066  1.00                 N  
ATOM   2639  CA  LEU A 382     -29.301   6.087 -25.684  1.00                 C  
ATOM   2640  C   LEU A 382     -29.063   7.288 -24.829  1.00                 C  
ATOM   2641  O   LEU A 382     -29.838   7.619 -24.025  1.00                 O  
ATOM   2642  CB  LEU A 382     -29.990   6.556 -26.967  1.00                 C  
ATOM   2643  CG  LEU A 382     -30.129   5.516 -28.081  1.00                 C  
ATOM   2644  CD1 LEU A 382     -30.925   6.080 -29.247  1.00                 C  
ATOM   2645  CD2 LEU A 382     -28.761   5.047 -28.552  1.00                 C  
ATOM   2646  N   ALA A 383     -27.940   7.925 -25.049  1.00                 N  
ATOM   2647  CA  ALA A 383     -27.570   9.138 -24.413  1.00                 C  
ATOM   2648  C   ALA A 383     -28.430  10.216 -25.059  1.00                 C  
ATOM   2649  O   ALA A 383     -28.834  10.047 -26.141  1.00                 O  
ATOM   2650  CB  ALA A 383     -26.079   9.388 -24.576  1.00                 C  
ATOM   2651  N   PRO A 384     -28.717  11.320 -24.399  1.00                 N  
ATOM   2652  CA  PRO A 384     -29.606  12.334 -24.992  1.00                 C  
ATOM   2653  C   PRO A 384     -29.086  13.000 -26.292  1.00                 C  
ATOM   2654  O   PRO A 384     -29.879  13.588 -27.023  1.00                 O  
ATOM   2655  CB  PRO A 384     -29.745  13.391 -23.895  1.00                 C  
ATOM   2656  CD  PRO A 384     -28.235  11.734 -23.058  1.00                 C  
ATOM   2657  CG  PRO A 384     -28.535  13.207 -23.042  1.00                 C  
ATOM   2658  N   ASN A 385     -27.784  12.904 -26.573  1.00                 N  
ATOM   2659  CA  ASN A 385     -27.231  13.359 -27.858  1.00                 C  
ATOM   2660  C   ASN A 385     -26.983  12.256 -28.871  1.00                 C  
ATOM   2661  O   ASN A 385     -26.400  12.508 -29.906  1.00                 O  
ATOM   2662  CB  ASN A 385     -25.923  14.122 -27.638  1.00                 C  
ATOM   2663  CG  ASN A 385     -24.821  13.241 -27.085  1.00                 C  
ATOM   2664  OD1 ASN A 385     -24.974  12.024 -26.991  1.00                 O  
ATOM   2665  ND2 ASN A 385     -23.703  13.857 -26.715  1.00                 N  
ATOM   2666  N   GLY A 386     -27.381  11.029 -28.539  1.00                 N  
ATOM   2667  CA  GLY A 386     -27.344   9.900 -29.476  1.00                 C  
ATOM   2668  C   GLY A 386     -25.981   9.320 -29.815  1.00                 C  
ATOM   2669  O   GLY A 386     -25.857   8.518 -30.763  1.00                 O  
ATOM   2670  N   THR A 387     -24.976   9.669 -29.053  1.00                 N  
ATOM   2671  CA  THR A 387     -23.630   9.240 -29.303  1.00                 C  
ATOM   2672  C   THR A 387     -23.206   8.026 -28.597  1.00                 C  
ATOM   2673  O   THR A 387     -22.262   7.444 -28.951  1.00                 O  
ATOM   2674  CB  THR A 387     -22.612  10.339 -28.947  1.00                 C  
ATOM   2675  OG1 THR A 387     -22.705  10.647 -27.551  1.00                 O  
ATOM   2676  CG2 THR A 387     -22.893  11.604 -29.744  1.00                 C  
ATOM   2677  N   MET A 388     -23.958   7.638 -27.601  1.00                 N  
ATOM   2678  CA  MET A 388     -23.616   6.514 -26.812  1.00                 C  
ATOM   2679  C   MET A 388     -24.835   5.732 -26.390  1.00                 C  
ATOM   2680  O   MET A 388     -25.899   6.247 -26.306  1.00                 O  
ATOM   2681  CB  MET A 388     -22.828   6.948 -25.574  1.00                 C  
ATOM   2682  SD  MET A 388     -20.637   8.176 -24.405  1.00                 S  
ATOM   2683  CE  MET A 388     -21.615   9.608 -23.958  1.00                 C  
ATOM   2684  CG  MET A 388     -21.502   7.621 -25.887  1.00                 C  
ATOM   2685  N   VAL A 389     -24.587   4.465 -26.133  1.00                 N  
ATOM   2686  CA  VAL A 389     -25.498   3.487 -25.610  1.00                 C  
ATOM   2687  C   VAL A 389     -24.950   2.801 -24.372  1.00                 C  
ATOM   2688  O   VAL A 389     -23.864   2.433 -24.317  1.00                 O  
ATOM   2689  CB  VAL A 389     -25.850   2.422 -26.666  1.00                 C  
ATOM   2690  CG1 VAL A 389     -26.787   1.378 -26.077  1.00                 C  
ATOM   2691  CG2 VAL A 389     -26.475   3.073 -27.890  1.00                 C  
ATOM   2692  N   ILE A 390     -25.780   2.697 -23.367  1.00                 N  
ATOM   2693  CA  ILE A 390     -25.544   1.939 -22.175  1.00                 C  
ATOM   2694  C   ILE A 390     -26.429   0.711 -22.217  1.00                 C  
ATOM   2695  O   ILE A 390     -27.550   0.779 -22.541  1.00                 O  
ATOM   2696  CB  ILE A 390     -25.803   2.780 -20.911  1.00                 C  
ATOM   2697  CD1 ILE A 390     -25.361   2.819 -18.401  1.00                 C  
ATOM   2698  CG1 ILE A 390     -25.449   1.979 -19.656  1.00                 C  
ATOM   2699  CG2 ILE A 390     -27.243   3.270 -20.883  1.00                 C  
ATOM   2700  N   TYR A 391     -25.861  -0.433 -21.925  1.00                 N  
ATOM   2701  CA  TYR A 391     -26.618  -1.668 -21.945  1.00                 C  
ATOM   2702  C   TYR A 391     -26.056  -2.633 -20.937  1.00                 C  
ATOM   2703  O   TYR A 391     -24.944  -2.464 -20.467  1.00                 O  
ATOM   2704  CB  TYR A 391     -26.605  -2.282 -23.346  1.00                 C  
ATOM   2705  CG  TYR A 391     -25.234  -2.722 -23.809  1.00                 C  
ATOM   2706  OH  TYR A 391     -21.468  -3.947 -25.076  1.00                 O  
ATOM   2707  CZ  TYR A 391     -22.714  -3.540 -24.658  1.00                 C  
ATOM   2708  CD1 TYR A 391     -24.801  -4.027 -23.610  1.00                 C  
ATOM   2709  CE1 TYR A 391     -23.550  -4.438 -24.030  1.00                 C  
ATOM   2710  CD2 TYR A 391     -24.378  -1.831 -24.444  1.00                 C  
ATOM   2711  CE2 TYR A 391     -23.123  -2.224 -24.870  1.00                 C  
ATOM   2712  N   SER A 392     -26.842  -3.650 -20.617  1.00                 N  
ATOM   2713  CA  SER A 392     -26.430  -4.731 -19.724  1.00                 C  
ATOM   2714  C   SER A 392     -25.850  -5.895 -20.545  1.00                 C  
ATOM   2715  O   SER A 392     -26.303  -6.182 -21.672  1.00                 O  
ATOM   2716  CB  SER A 392     -27.611  -5.203 -18.874  1.00                 C  
ATOM   2717  OG  SER A 392     -28.620  -5.786 -19.681  1.00                 O  
ATOM   2718  N   SER A 393     -24.890  -6.595 -20.006  1.00                 N  
ATOM   2719  CA  SER A 393     -24.355  -7.722 -20.679  1.00                 C  
ATOM   2720  C   SER A 393     -24.103  -8.774 -19.643  1.00                 C  
ATOM   2721  O   SER A 393     -24.163  -8.520 -18.483  1.00                 O  
ATOM   2722  CB  SER A 393     -23.082  -7.339 -21.437  1.00                 C  
ATOM   2723  OG  SER A 393     -22.046  -6.973 -20.542  1.00                 O  
ATOM   2724  N   SER A 394     -23.886  -9.994 -20.097  1.00                 N  
ATOM   2725  CA  SER A 394     -23.743 -11.128 -19.206  1.00                 C  
ATOM   2726  C   SER A 394     -22.335 -11.534 -18.967  1.00                 C  
ATOM   2727  O   SER A 394     -21.567 -11.748 -19.882  1.00                 O  
ATOM   2728  CB  SER A 394     -24.511 -12.335 -19.748  1.00                 C  
ATOM   2729  OG  SER A 394     -24.297 -13.480 -18.941  1.00                 O  
ATOM   2730  N   GLN A 395     -22.065 -11.646 -17.675  1.00                 N  
ATOM   2731  CA  GLN A 395     -20.805 -12.021 -17.107  1.00                 C  
ATOM   2732  C   GLN A 395     -20.920 -12.893 -15.859  1.00                 C  
ATOM   2733  O   GLN A 395     -21.034 -12.399 -14.737  1.00                 O  
ATOM   2734  CB  GLN A 395     -19.984 -10.778 -16.756  1.00                 C  
ATOM   2735  CD  GLN A 395     -17.720 -11.853 -17.066  1.00                 C  
ATOM   2736  CG  GLN A 395     -18.632 -11.083 -16.132  1.00                 C  
ATOM   2737  OE1 GLN A 395     -17.351 -11.363 -18.133  1.00                 O  
ATOM   2738  NE2 GLN A 395     -17.352 -13.065 -16.667  1.00                 N  
ATOM   2739  N   GLY A 396     -20.846 -14.202 -16.081  1.00                 N  
ATOM   2740  CA  GLY A 396     -20.883 -15.161 -15.003  1.00                 C  
ATOM   2741  C   GLY A 396     -22.304 -15.479 -14.642  1.00                 C  
ATOM   2742  O   GLY A 396     -23.123 -15.747 -15.467  1.00                 O  
ATOM   2743  N   MET A 397     -22.614 -15.428 -13.376  1.00                 N  
ATOM   2744  CA  MET A 397     -23.973 -15.637 -12.994  1.00                 C  
ATOM   2745  C   MET A 397     -24.518 -14.272 -12.747  1.00                 C  
ATOM   2746  O   MET A 397     -25.616 -14.159 -12.256  1.00                 O  
ATOM   2747  CB  MET A 397     -24.051 -16.551 -11.769  1.00                 C  
ATOM   2748  SD  MET A 397     -24.362 -18.830 -13.313  1.00                 S  
ATOM   2749  CE  MET A 397     -25.954 -19.110 -12.542  1.00                 C  
ATOM   2750  CG  MET A 397     -23.497 -17.947 -12.000  1.00                 C  
ATOM   2751  N   GLY A 398     -23.745 -13.239 -13.107  1.00                 N  
ATOM   2752  CA  GLY A 398     -24.182 -11.856 -12.847  1.00                 C  
ATOM   2753  C   GLY A 398     -24.329 -10.970 -14.075  1.00                 C  
ATOM   2754  O   GLY A 398     -24.127 -11.439 -15.280  1.00                 O  
ATOM   2755  N   SER A 399     -24.831  -9.732 -13.903  1.00                 N  
ATOM   2756  CA  SER A 399     -24.934  -8.658 -14.922  1.00                 C  
ATOM   2757  C   SER A 399     -23.992  -7.497 -14.576  1.00                 C  
ATOM   2758  O   SER A 399     -23.648  -7.277 -13.396  1.00                 O  
ATOM   2759  CB  SER A 399     -26.377  -8.160 -15.032  1.00                 C  
ATOM   2760  OG  SER A 399     -27.236  -9.186 -15.498  1.00                 O  
ATOM   2761  N   VAL A 400     -23.574  -6.775 -15.622  1.00                 N  
ATOM   2762  CA  VAL A 400     -22.672  -5.618 -15.500  1.00                 C  
ATOM   2763  C   VAL A 400     -23.049  -4.646 -16.607  1.00                 C  
ATOM   2764  O   VAL A 400     -23.830  -4.993 -17.495  1.00                 O  
ATOM   2765  CB  VAL A 400     -21.194  -6.043 -15.581  1.00                 C  
ATOM   2766  CG1 VAL A 400     -20.847  -6.984 -14.437  1.00                 C  
ATOM   2767  CG2 VAL A 400     -20.902  -6.699 -16.922  1.00                 C  
ATOM   2768  N   LEU A 401     -22.514  -3.431 -16.556  1.00                 N  
ATOM   2769  CA  LEU A 401     -22.912  -2.426 -17.526  1.00                 C  
ATOM   2770  C   LEU A 401     -21.822  -2.077 -18.518  1.00                 C  
ATOM   2771  O   LEU A 401     -20.635  -1.999 -18.187  1.00                 O  
ATOM   2772  CB  LEU A 401     -23.361  -1.146 -16.818  1.00                 C  
ATOM   2773  CG  LEU A 401     -24.538  -1.284 -15.851  1.00                 C  
ATOM   2774  CD1 LEU A 401     -24.819   0.039 -15.155  1.00                 C  
ATOM   2775  CD2 LEU A 401     -25.780  -1.772 -16.581  1.00                 C  
ATOM   2776  N   ASN A 402     -22.265  -1.854 -19.746  1.00                 N  
ATOM   2777  CA  ASN A 402     -21.387  -1.637 -20.853  1.00                 C  
ATOM   2778  C   ASN A 402     -21.835  -0.429 -21.605  1.00                 C  
ATOM   2779  O   ASN A 402     -23.024  -0.079 -21.638  1.00                 O  
ATOM   2780  CB  ASN A 402     -21.340  -2.875 -21.750  1.00                 C  
ATOM   2781  CG  ASN A 402     -20.738  -4.078 -21.051  1.00                 C  
ATOM   2782  OD1 ASN A 402     -20.390  -4.014 -19.872  1.00                 O  
ATOM   2783  ND2 ASN A 402     -20.613  -5.183 -21.778  1.00                 N  
ATOM   2784  N   LEU A 403     -20.860   0.182 -22.246  1.00                 N  
ATOM   2785  CA  LEU A 403     -21.050   1.424 -22.918  1.00                 C  
ATOM   2786  C   LEU A 403     -20.460   1.221 -24.292  1.00                 C  
ATOM   2787  O   LEU A 403     -19.332   0.728 -24.422  1.00                 O  
ATOM   2788  CB  LEU A 403     -20.388   2.562 -22.138  1.00                 C  
ATOM   2789  CG  LEU A 403     -20.454   3.950 -22.778  1.00                 C  
ATOM   2790  CD1 LEU A 403     -21.892   4.441 -22.848  1.00                 C  
ATOM   2791  CD2 LEU A 403     -19.595   4.939 -22.006  1.00                 C  
ATOM   2792  N   VAL A 404     -21.226   1.574 -25.321  1.00                 N  
ATOM   2793  CA  VAL A 404     -20.735   1.458 -26.686  1.00                 C  
ATOM   2794  C   VAL A 404     -21.071   2.738 -27.453  1.00                 C  
ATOM   2795  O   VAL A 404     -22.191   3.223 -27.395  1.00                 O  
ATOM   2796  CB  VAL A 404     -21.325   0.225 -27.395  1.00                 C  
ATOM   2797  CG1 VAL A 404     -20.826   0.146 -28.830  1.00                 C  
ATOM   2798  CG2 VAL A 404     -20.974  -1.045 -26.635  1.00                 C  
ATOM   2799  N   SER A 405     -20.117   3.275 -28.131  1.00                 N  
ATOM   2800  CA  SER A 405     -20.375   4.411 -28.909  1.00                 C  
ATOM   2801  C   SER A 405     -21.227   3.992 -30.094  1.00                 C  
ATOM   2802  O   SER A 405     -21.130   2.947 -30.621  1.00                 O  
ATOM   2803  CB  SER A 405     -19.065   5.061 -29.359  1.00                 C  
ATOM   2804  OG  SER A 405     -18.360   4.221 -30.256  1.00                 O  
ATOM   2805  N   THR A 406     -22.077   4.882 -30.485  1.00                 N  
ATOM   2806  CA  THR A 406     -23.104   4.715 -31.451  1.00                 C  
ATOM   2807  C   THR A 406     -22.581   4.532 -32.888  1.00                 C  
ATOM   2808  O   THR A 406     -23.264   4.049 -33.759  1.00                 O  
ATOM   2809  CB  THR A 406     -24.079   5.907 -31.451  1.00                 C  
ATOM   2810  OG1 THR A 406     -23.365   7.112 -31.756  1.00                 O  
ATOM   2811  CG2 THR A 406     -24.731   6.062 -30.085  1.00                 C  
ATOM   2812  N   ASP A 407     -21.319   4.877 -33.063  1.00                 N  
ATOM   2813  CA  ASP A 407     -20.572   4.656 -34.277  1.00                 C  
ATOM   2814  C   ASP A 407     -19.860   3.302 -34.320  1.00                 C  
ATOM   2815  O   ASP A 407     -19.406   2.901 -35.327  1.00                 O  
ATOM   2816  CB  ASP A 407     -19.535   5.763 -34.477  1.00                 C  
ATOM   2817  CG  ASP A 407     -20.169   7.112 -34.752  1.00                 C  
ATOM   2818  OD1 ASP A 407     -21.310   7.141 -35.258  1.00                 O  
ATOM   2819  OD2 ASP A 407     -19.524   8.142 -34.461  1.00                 O  
ATOM   2820  N   GLY A 408     -19.801   2.617 -33.197  1.00                 N  
ATOM   2821  CA  GLY A 408     -19.220   1.289 -33.065  1.00                 C  
ATOM   2822  C   GLY A 408     -17.750   1.245 -32.701  1.00                 C  
ATOM   2823  O   GLY A 408     -17.210   0.171 -32.486  1.00                 O  
ATOM   2824  N   ARG A 409     -17.110   2.409 -32.599  1.00                 N  
ATOM   2825  CA  ARG A 409     -15.650   2.506 -32.384  1.00                 C  
ATOM   2826  C   ARG A 409     -15.160   2.187 -30.980  1.00                 C  
ATOM   2827  O   ARG A 409     -14.071   1.650 -30.803  1.00                 O  
ATOM   2828  CB  ARG A 409     -15.149   3.908 -32.736  1.00                 C  
ATOM   2829  CD  ARG A 409     -14.726   5.649 -34.493  1.00                 C  
ATOM   2830  NE  ARG A 409     -14.733   5.963 -35.920  1.00                 N  
ATOM   2831  CG  ARG A 409     -15.183   4.225 -34.222  1.00                 C  
ATOM   2832  CZ  ARG A 409     -14.502   7.173 -36.420  1.00                 C  
ATOM   2833  NH1 ARG A 409     -14.529   7.365 -37.731  1.00                 N  
ATOM   2834  NH2 ARG A 409     -14.244   8.188 -35.606  1.00                 N  
ATOM   2835  N   PHE A 410     -15.932   2.579 -29.979  1.00                 N  
ATOM   2836  CA  PHE A 410     -15.466   2.466 -28.609  1.00                 C  
ATOM   2837  C   PHE A 410     -16.374   1.618 -27.746  1.00                 C  
ATOM   2838  O   PHE A 410     -17.589   1.809 -27.711  1.00                 O  
ATOM   2839  CB  PHE A 410     -15.324   3.851 -27.975  1.00                 C  
ATOM   2840  CG  PHE A 410     -14.840   3.821 -26.554  1.00                 C  
ATOM   2841  CZ  PHE A 410     -13.950   3.766 -23.921  1.00                 C  
ATOM   2842  CD1 PHE A 410     -13.497   3.640 -26.268  1.00                 C  
ATOM   2843  CE1 PHE A 410     -13.052   3.612 -24.960  1.00                 C  
ATOM   2844  CD2 PHE A 410     -15.726   3.973 -25.502  1.00                 C  
ATOM   2845  CE2 PHE A 410     -15.280   3.945 -24.195  1.00                 C  
ATOM   2846  N   LYS A 411     -15.770   0.704 -27.054  1.00                 N  
ATOM   2847  CA  LYS A 411     -16.464  -0.219 -26.247  1.00                 C  
ATOM   2848  C   LYS A 411     -15.794  -0.175 -24.934  1.00                 C  
ATOM   2849  O   LYS A 411     -14.645  -0.075 -24.879  1.00                 O  
ATOM   2850  CB  LYS A 411     -16.443  -1.610 -26.884  1.00                 C  
ATOM   2851  CD  LYS A 411     -17.175  -3.115 -28.755  1.00                 C  
ATOM   2852  CE  LYS A 411     -17.878  -3.194 -30.100  1.00                 C  
ATOM   2853  CG  LYS A 411     -17.172  -1.694 -28.215  1.00                 C  
ATOM   2854  NZ  LYS A 411     -17.906  -4.584 -30.632  1.00                 N  
ATOM   2855  N   ALA A 412     -16.546  -0.257 -23.871  1.00                 N  
ATOM   2856  CA  ALA A 412     -16.010  -0.253 -22.531  1.00                 C  
ATOM   2857  C   ALA A 412     -16.968  -0.802 -21.498  1.00                 C  
ATOM   2858  O   ALA A 412     -18.118  -0.744 -21.650  1.00                 O  
ATOM   2859  CB  ALA A 412     -15.605   1.156 -22.126  1.00                 C  
ATOM   2860  N   ARG A 413     -16.451  -1.344 -20.427  1.00                 N  
ATOM   2861  CA  ARG A 413     -17.275  -1.835 -19.348  1.00                 C  
ATOM   2862  C   ARG A 413     -17.223  -0.731 -18.310  1.00                 C  
ATOM   2863  O   ARG A 413     -16.233  -0.087 -18.217  1.00                 O  
ATOM   2864  CB  ARG A 413     -16.750  -3.180 -18.843  1.00                 C  
ATOM   2865  CD  ARG A 413     -16.315  -5.611 -19.293  1.00                 C  
ATOM   2866  NE  ARG A 413     -16.319  -6.684 -20.285  1.00                 N  
ATOM   2867  CG  ARG A 413     -16.799  -4.294 -19.877  1.00                 C  
ATOM   2868  CZ  ARG A 413     -16.049  -7.956 -20.011  1.00                 C  
ATOM   2869  NH1 ARG A 413     -16.077  -8.863 -20.977  1.00                 N  
ATOM   2870  NH2 ARG A 413     -15.751  -8.318 -18.770  1.00                 N  
ATOM   2871  N   LEU A 414     -18.287  -0.477 -17.562  1.00                 N  
ATOM   2872  CA  LEU A 414     -18.243   0.547 -16.489  1.00                 C  
ATOM   2873  C   LEU A 414     -17.602  -0.024 -15.201  1.00                 C  
ATOM   2874  O   LEU A 414     -17.394  -1.233 -15.116  1.00                 O  
ATOM   2875  CB  LEU A 414     -19.649   1.070 -16.189  1.00                 C  
ATOM   2876  CG  LEU A 414     -20.377   1.760 -17.345  1.00                 C  
ATOM   2877  CD1 LEU A 414     -21.792   2.140 -16.939  1.00                 C  
ATOM   2878  CD2 LEU A 414     -19.610   2.990 -17.805  1.00                 C  
ATOM   2879  N   PRO A 415     -17.284   0.797 -14.220  1.00                 N  
ATOM   2880  CA  PRO A 415     -16.748   0.268 -12.988  1.00                 C  
ATOM   2881  C   PRO A 415     -17.710  -0.728 -12.403  1.00                 C  
ATOM   2882  O   PRO A 415     -18.876  -0.593 -12.550  1.00                 O  
ATOM   2883  CB  PRO A 415     -16.582   1.501 -12.097  1.00                 C  
ATOM   2884  CD  PRO A 415     -17.384   2.302 -14.205  1.00                 C  
ATOM   2885  CG  PRO A 415     -16.481   2.642 -13.053  1.00                 C  
ATOM   2886  N   ALA A 416     -17.226  -1.747 -11.744  1.00                 N  
ATOM   2887  CA  ALA A 416     -18.113  -2.751 -11.253  1.00                 C  
ATOM   2888  C   ALA A 416     -18.667  -2.402  -9.914  1.00                 C  
ATOM   2889  O   ALA A 416     -18.102  -1.641  -9.196  1.00                 O  
ATOM   2890  CB  ALA A 416     -17.404  -4.094 -11.178  1.00                 C  
ATOM   2891  N   THR A 417     -19.803  -2.967  -9.594  1.00                 N  
ATOM   2892  CA  THR A 417     -20.341  -2.773  -8.286  1.00                 C  
ATOM   2893  C   THR A 417     -20.722  -4.044  -7.566  1.00                 C  
ATOM   2894  O   THR A 417     -20.482  -5.102  -8.021  1.00                 O  
ATOM   2895  CB  THR A 417     -21.588  -1.870  -8.317  1.00                 C  
ATOM   2896  OG1 THR A 417     -22.646  -2.536  -9.019  1.00                 O  
ATOM   2897  CG2 THR A 417     -21.281  -0.561  -9.028  1.00                 C  
ATOM   2898  N   ASP A 418     -21.305  -3.872  -6.410  1.00                 N  
ATOM   2899  CA  ASP A 418     -21.557  -4.923  -5.466  1.00                 C  
ATOM   2900  C   ASP A 418     -22.794  -5.687  -5.737  1.00                 C  
ATOM   2901  O   ASP A 418     -23.699  -5.754  -4.984  1.00                 O  
ATOM   2902  CB  ASP A 418     -21.633  -4.360  -4.045  1.00                 C  
ATOM   2903  CG  ASP A 418     -22.729  -3.325  -3.887  1.00                 C  
ATOM   2904  OD1 ASP A 418     -23.017  -2.610  -4.869  1.00                 O  
ATOM   2905  OD2 ASP A 418     -23.300  -3.229  -2.780  1.00                 O  
ATOM   2906  N   GLY A 419     -22.800  -6.301  -6.860  1.00                 N  
ATOM   2907  CA  GLY A 419     -23.932  -7.131  -7.202  1.00                 C  
ATOM   2908  C   GLY A 419     -24.269  -7.012  -8.655  1.00                 C  
ATOM   2909  O   GLY A 419     -23.595  -6.320  -9.425  1.00                 O  
ATOM   2910  N   GLN A 420     -25.339  -7.652  -9.016  1.00                 N  
ATOM   2911  CA  GLN A 420     -25.805  -7.726 -10.354  1.00                 C  
ATOM   2912  C   GLN A 420     -26.569  -6.483 -10.844  1.00                 C  
ATOM   2913  O   GLN A 420     -27.448  -6.013 -10.196  1.00                 O  
ATOM   2914  CB  GLN A 420     -26.714  -8.943 -10.538  1.00                 C  
ATOM   2915  CD  GLN A 420     -27.986 -10.432 -12.134  1.00                 C  
ATOM   2916  CG  GLN A 420     -27.180  -9.158 -11.969  1.00                 C  
ATOM   2917  OE1 GLN A 420     -28.619 -10.904 -11.189  1.00                 O  
ATOM   2918  NE2 GLN A 420     -27.963 -10.994 -13.337  1.00                 N  
ATOM   2919  N   VAL A 421     -26.214  -5.971 -12.013  1.00                 N  
ATOM   2920  CA  VAL A 421     -26.830  -4.785 -12.582  1.00                 C  
ATOM   2921  C   VAL A 421     -27.623  -4.903 -13.852  1.00                 C  
ATOM   2922  O   VAL A 421     -27.108  -5.155 -14.843  1.00                 O  
ATOM   2923  CB  VAL A 421     -25.787  -3.687 -12.863  1.00                 C  
ATOM   2924  CG1 VAL A 421     -26.450  -2.471 -13.492  1.00                 C  
ATOM   2925  CG2 VAL A 421     -25.062  -3.301 -11.583  1.00                 C  
ATOM   2926  N   LYS A 422     -28.899  -4.626 -13.782  1.00                 N  
ATOM   2927  CA  LYS A 422     -29.776  -4.645 -14.915  1.00                 C  
ATOM   2928  C   LYS A 422     -30.559  -3.376 -15.129  1.00                 C  
ATOM   2929  O   LYS A 422     -30.688  -2.563 -14.291  1.00                 O  
ATOM   2930  CB  LYS A 422     -30.770  -5.803 -14.804  1.00                 C  
ATOM   2931  CD  LYS A 422     -31.173  -8.280 -14.778  1.00                 C  
ATOM   2932  CE  LYS A 422     -30.528  -9.656 -14.798  1.00                 C  
ATOM   2933  CG  LYS A 422     -30.126  -7.179 -14.841  1.00                 C  
ATOM   2934  NZ  LYS A 422     -31.543 -10.745 -14.766  1.00                 N  
ATOM   2935  N   PHE A 423     -31.121  -3.277 -16.302  1.00                 N  
ATOM   2936  CA  PHE A 423     -32.014  -2.226 -16.670  1.00                 C  
ATOM   2937  C   PHE A 423     -31.525  -0.806 -16.675  1.00                 C  
ATOM   2938  O   PHE A 423     -32.128   0.013 -16.074  1.00                 O  
ATOM   2939  CB  PHE A 423     -33.246  -2.227 -15.763  1.00                 C  
ATOM   2940  CG  PHE A 423     -34.027  -3.510 -15.803  1.00                 C  
ATOM   2941  CZ  PHE A 423     -35.476  -5.880 -15.884  1.00                 C  
ATOM   2942  CD1 PHE A 423     -33.873  -4.463 -14.812  1.00                 C  
ATOM   2943  CE1 PHE A 423     -34.592  -5.642 -14.849  1.00                 C  
ATOM   2944  CD2 PHE A 423     -34.916  -3.763 -16.833  1.00                 C  
ATOM   2945  CE2 PHE A 423     -35.635  -4.943 -16.870  1.00                 C  
ATOM   2946  N   PRO A 424     -30.462  -0.520 -17.380  1.00                 N  
ATOM   2947  CA  PRO A 424     -29.915   0.833 -17.434  1.00                 C  
ATOM   2948  C   PRO A 424     -30.822   1.789 -18.219  1.00                 C  
ATOM   2949  O   PRO A 424     -31.359   1.432 -19.276  1.00                 O  
ATOM   2950  CB  PRO A 424     -28.564   0.658 -18.130  1.00                 C  
ATOM   2951  CD  PRO A 424     -29.643  -1.478 -18.168  1.00                 C  
ATOM   2952  CG  PRO A 424     -28.721  -0.581 -18.946  1.00                 C  
ATOM   2953  N   ALA A 425     -31.003   2.980 -17.669  1.00                 N  
ATOM   2954  CA  ALA A 425     -31.709   4.078 -18.326  1.00                 C  
ATOM   2955  C   ALA A 425     -30.849   5.350 -18.292  1.00                 C  
ATOM   2956  O   ALA A 425     -30.481   5.850 -17.218  1.00                 O  
ATOM   2957  CB  ALA A 425     -33.054   4.319 -17.657  1.00                 C  
ATOM   2958  N   TRP A 426     -30.506   5.850 -19.453  1.00                 N  
ATOM   2959  CA  TRP A 426     -29.816   7.086 -19.667  1.00                 C  
ATOM   2960  C   TRP A 426     -30.779   8.263 -19.517  1.00                 C  
ATOM   2961  O   TRP A 426     -31.844   8.286 -20.032  1.00                 O  
ATOM   2962  CB  TRP A 426     -29.161   7.102 -21.050  1.00                 C  
ATOM   2963  CG  TRP A 426     -28.374   8.346 -21.326  1.00                 C  
ATOM   2964  CD1 TRP A 426     -28.862   9.544 -21.763  1.00                 C  
ATOM   2965  NE1 TRP A 426     -27.838  10.450 -21.903  1.00                 N  
ATOM   2966  CD2 TRP A 426     -26.958   8.515 -21.186  1.00                 C  
ATOM   2967  CE2 TRP A 426     -26.659   9.840 -21.554  1.00                 C  
ATOM   2968  CH2 TRP A 426     -24.360   9.503 -21.137  1.00                 C  
ATOM   2969  CZ2 TRP A 426     -25.360  10.345 -21.533  1.00                 C  
ATOM   2970  CE3 TRP A 426     -25.915   7.676 -20.784  1.00                 C  
ATOM   2971  CZ3 TRP A 426     -24.629   8.181 -20.765  1.00                 C  
ATOM   2972  N   SER A 427     -30.352   9.238 -18.767  1.00                 N  
ATOM   2973  CA  SER A 427     -31.130  10.403 -18.544  1.00                 C  
ATOM   2974  C   SER A 427     -31.072  11.387 -19.674  1.00                 C  
ATOM   2975  O   SER A 427     -30.207  11.345 -20.493  1.00                 O  
ATOM   2976  CB  SER A 427     -30.688  11.104 -17.258  1.00                 C  
ATOM   2977  OG  SER A 427     -29.382  11.637 -17.390  1.00                 O  
ATOM   2978  N   PRO A 428     -32.042  12.269 -19.680  1.00                 N  
ATOM   2979  CA  PRO A 428     -32.112  13.378 -20.580  1.00                 C  
ATOM   2980  C   PRO A 428     -31.024  14.391 -20.205  1.00                 C  
ATOM   2981  O   PRO A 428     -30.394  14.228 -19.205  1.00                 O  
ATOM   2982  CB  PRO A 428     -33.523  13.933 -20.375  1.00                 C  
ATOM   2983  CD  PRO A 428     -33.224  12.241 -18.708  1.00                 C  
ATOM   2984  CG  PRO A 428     -33.863  13.577 -18.966  1.00                 C  
ATOM   2985  N   TYR A 429     -30.780  15.418 -20.988  1.00                 N  
ATOM   2986  CA  TYR A 429     -29.821  16.421 -20.516  1.00                 C  
ATOM   2987  C   TYR A 429     -30.283  16.931 -19.164  1.00                 C  
ATOM   2988  O   TYR A 429     -31.483  17.055 -18.906  1.00                 O  
ATOM   2989  CB  TYR A 429     -29.694  17.560 -21.530  1.00                 C  
ATOM   2990  CG  TYR A 429     -28.976  17.169 -22.802  1.00                 C  
ATOM   2991  OH  TYR A 429     -27.015  16.098 -26.310  1.00                 O  
ATOM   2992  CZ  TYR A 429     -27.663  16.452 -25.148  1.00                 C  
ATOM   2993  CD1 TYR A 429     -29.649  17.134 -24.017  1.00                 C  
ATOM   2994  CE1 TYR A 429     -29.001  16.779 -25.185  1.00                 C  
ATOM   2995  CD2 TYR A 429     -27.627  16.837 -22.785  1.00                 C  
ATOM   2996  CE2 TYR A 429     -26.963  16.479 -23.942  1.00                 C  
ATOM   2997  N   LEU A 430     -29.320  17.241 -18.315  1.00                 N  
ATOM   2998  CA  LEU A 430     -29.601  17.631 -16.956  1.00                 C  
ATOM   2999  C   LEU A 430     -28.999  18.988 -16.726  1.00                 C  
ATOM   3000  O   LEU A 430     -27.778  19.094 -16.543  1.00                 O  
ATOM   3001  CB  LEU A 430     -29.049  16.594 -15.976  1.00                 C  
ATOM   3002  CG  LEU A 430     -29.622  15.180 -16.091  1.00                 C  
ATOM   3003  CD1 LEU A 430     -28.882  14.223 -15.169  1.00                 C  
ATOM   3004  CD2 LEU A 430     -31.109  15.175 -15.775  1.00                 C  
TER
