# Supplementary material for: Large-scale discovery of protein interactions at residue resolution using co-evolution calculated from genomic sequences
Source: Nat Commun. 2021 Mar 2;12:1396. doi: 10.1038/s41467-021-21636-z (PMC7925567; doi:10.1038/s41467-021-21636-z)
Supplement: Supplementary file 13 — Supplementary Data 11 [file 41467_2021_21636_MOESM13_ESM.zip › supplementary_prediction/cep_tp00839_TOLB_PAL/haddock_rmsd.disp]

1 2 1.06751
1 3 1.16256
1 4 1.08338
1 5 1.45522
1 6 2.00839
1 7 1.86753
1 8 1.14638
1 9 1.29397
1 10 1.73605
1 11 1.12555
1 12 2.19695
1 13 1.30458
1 14 1.27375
1 15 1.22423
1 16 1.47586
1 17 2.36828
1 18 1.54298
1 19 1.17804
1 20 1.85292
1 21 2.99642
1 22 1.70662
1 23 1.48213
1 24 2.4312
1 25 2.33871
1 26 1.41525
1 27 2.46039
1 28 1.37278
1 29 2.03818
1 30 1.33297
1 31 1.43471
1 32 2.48767
1 33 1.75457
1 34 1.37055
1 35 2.10183
1 36 2.38636
1 37 2.11438
1 38 1.10913
1 39 2.26443
1 40 2.6114
1 41 1.29471
1 42 1.65901
1 43 1.99486
1 44 2.55663
1 45 2.03011
1 46 1.39784
1 47 2.58686
1 48 1.87258
1 49 1.60767
1 50 2.98852
1 51 2.32207
1 52 1.79853
1 53 1.8971
1 54 1.5211
1 55 1.70072
1 56 0.864076
1 57 1.96793
1 58 1.56286
1 59 2.22982
1 60 1.60176
1 61 2.70273
1 62 1.59759
1 63 2.74506
1 64 1.73203
1 65 2.17506
1 66 2.39047
1 67 1.39328
1 68 1.96905
1 69 1.52471
1 70 1.94349
1 71 1.70265
1 72 1.74921
1 73 1.67021
1 74 2.02605
1 75 2.46275
1 76 2.50445
1 77 2.82742
1 78 2.84665
1 79 1.90394
1 80 1.78829
1 81 2.14138
1 82 2.82547
1 83 2.3821
1 84 3.24455
1 85 2.98245
1 86 1.49482
1 87 1.88264
1 88 1.89007
1 89 2.03271
1 90 2.06595
1 91 2.45672
1 92 1.63133
1 93 1.76694
1 94 1.97239
1 95 3.40917
1 96 3.59066
1 97 3.33151
1 98 2.38946
1 99 3.60237
1 100 2.62681
2 3 0.917913
2 4 1.07671
2 5 1.17535
2 6 1.91094
2 7 1.82949
2 8 1.14001
2 9 0.891784
2 10 1.64624
2 11 1.26398
2 12 1.46369
2 13 0.988216
2 14 1.02668
2 15 1.06871
2 16 1.12167
2 17 2.0067
2 18 1.06211
2 19 0.683053
2 20 1.47094
2 21 2.47542
2 22 1.46943
2 23 1.05065
2 24 1.91579
2 25 2.0713
2 26 1.80426
2 27 2.3089
2 28 1.19325
2 29 1.48331
2 30 1.42895
2 31 1.21139
2 32 2.08383
2 33 1.60707
2 34 1.17428
2 35 1.59262
2 36 1.94819
2 37 2.02458
2 38 1.06787
2 39 1.92578
2 40 2.01499
2 41 1.23291
2 42 1.45024
2 43 1.63875
2 44 2.09926
2 45 1.83994
2 46 1.01218
2 47 2.07204
2 48 1.29058
2 49 1.47322
2 50 2.36825
2 51 1.87402
2 52 1.59602
2 53 2.03287
2 54 1.18032
2 55 1.2886
2 56 1.05018
2 57 1.52979
2 58 1.17198
2 59 1.48567
2 60 1.27483
2 61 2.13638
2 62 1.27709
2 63 2.15302
2 64 1.22609
2 65 2.3256
2 66 2.27387
2 67 1.32961
2 68 1.89963
2 69 1.16981
2 70 1.53132
2 71 1.06762
2 72 1.72698
2 73 1.17969
2 74 1.59468
2 75 1.91305
2 76 1.98312
2 77 2.16885
2 78 2.6077
2 79 1.48055
2 80 1.27792
2 81 1.78463
2 82 2.52309
2 83 1.76966
2 84 2.79762
2 85 2.33647
2 86 1.24236
2 87 1.54324
2 88 1.48619
2 89 1.44062
2 90 1.63129
2 91 1.82248
2 92 0.919935
2 93 1.49479
2 94 1.3511
2 95 3.11284
2 96 3.09281
2 97 2.85602
2 98 1.80853
2 99 2.97991
2 100 2.2341
3 4 1.0455
3 5 1.33147
3 6 1.85045
3 7 1.68063
3 8 0.809858
3 9 1.41219
3 10 1.17118
3 11 1.19877
3 12 1.84292
3 13 0.774652
3 14 1.04433
3 15 1.17777
3 16 1.55343
3 17 1.9032
3 18 1.29164
3 19 1.02406
3 20 1.62312
3 21 2.80902
3 22 1.82567
3 23 0.620458
3 24 2.25475
3 25 1.62501
3 26 1.81681
3 27 2.65334
3 28 1.3354
3 29 1.60763
3 30 1.03082
3 31 1.28126
3 32 1.88689
3 33 1.09251
3 34 1.11397
3 35 1.55426
3 36 2.25138
3 37 2.23929
3 38 0.775021
3 39 2.32686
3 40 2.29977
3 41 1.46614
3 42 1.05853
3 43 1.87573
3 44 1.96491
3 45 1.95117
3 46 1.23648
3 47 1.77347
3 48 1.53607
3 49 1.62807
3 50 2.52638
3 51 2.07959
3 52 1.97812
3 53 1.93532
3 54 1.4574
3 55 1.07435
3 56 0.869399
3 57 1.79
3 58 1.23712
3 59 1.88976
3 60 0.987385
3 61 1.90306
3 62 1.55033
3 63 1.87191
3 64 0.87091
3 65 1.84786
3 66 2.47513
3 67 1.07444
3 68 1.29923
3 69 0.995833
3 70 1.411
3 71 1.2908
3 72 1.44511
3 73 1.4408
3 74 1.91414
3 75 1.9457
3 76 2.41191
3 77 2.19717
3 78 2.69393
3 79 1.23851
3 80 1.47421
3 81 2.03088
3 82 2.84016
3 83 1.81864
3 84 2.89901
3 85 2.39202
3 86 1.54907
3 87 1.00964
3 88 1.42974
3 89 1.45338
3 90 1.27254
3 91 1.57978
3 92 1.04263
3 93 1.76528
3 94 1.12546
3 95 3.04684
3 96 3.32478
3 97 3.02904
3 98 1.43247
3 99 2.93903
3 100 1.71221
4 5 1.0127
4 6 1.48051
4 7 1.28819
4 8 1.06106
4 9 0.943036
4 10 1.84076
4 11 0.704175
4 12 1.58698
4 13 1.02525
4 14 0.889778
4 15 0.680251
4 16 0.996495
4 17 1.82516
4 18 1.03008
4 19 1.09346
4 20 1.11566
4 21 2.25438
4 22 1.35493
4 23 1.03519
4 24 1.68088
4 25 2.25552
4 26 1.34989
4 27 1.96998
4 28 1.13159
4 29 1.29461
4 30 1.46738
4 31 1.04138
4 32 1.79468
4 33 1.45198
4 34 1.046
4 35 1.69306
4 36 1.89034
4 37 1.59379
4 38 1.40756
4 39 1.69699
4 40 1.87138
4 41 0.923122
4 42 1.30264
4 43 1.22685
4 44 1.83741
4 45 1.41247
4 46 0.717224
4 47 2.06982
4 48 1.31165
4 49 0.915712
4 50 2.30006
4 51 1.58357
4 52 1.33642
4 53 1.28073
4 54 0.825281
4 55 1.41418
4 56 0.582078
4 57 1.21953
4 58 1.17316
4 59 1.83496
4 60 1.19252
4 61 2.19211
4 62 1.29397
4 63 2.30033
4 64 1.46832
4 65 2.27664
4 66 1.76121
4 67 1.23558
4 68 1.83096
4 69 1.54477
4 70 1.51106
4 71 1.23956
4 72 1.57311
4 73 1.38194
4 74 1.5661
4 75 1.63022
4 76 2.00165
4 77 1.98811
4 78 2.08068
4 79 1.53266
4 80 1.47051
4 81 1.54728
4 82 2.20568
4 83 1.65184
4 84 2.6268
4 85 2.19225
4 86 1.27851
4 87 1.73697
4 88 1.28415
4 89 1.22849
4 90 1.8924
4 91 1.85903
4 92 1.1595
4 93 1.22983
4 94 1.48815
4 95 2.9344
4 96 2.94843
4 97 2.62306
4 98 1.89994
4 99 2.92324
4 100 2.43536
5 6 1.89989
5 7 1.79077
5 8 1.21928
5 9 1.02982
5 10 2.20959
5 11 1.1195
5 12 1.37784
5 13 1.40367
5 14 1.24243
5 15 0.947934
5 16 1.04757
5 17 2.14925
5 18 0.846697
5 19 1.03867
5 20 1.37612
5 21 1.83494
5 22 0.97781
5 23 1.26294
5 24 1.62374
5 25 2.57742
5 26 1.42457
5 27 1.89987
5 28 1.19209
5 29 1.07866
5 30 1.74555
5 31 0.672357
5 32 1.93965
5 33 1.8726
5 34 1.29966
5 35 1.94429
5 36 1.36948
5 37 1.21797
5 38 1.51055
5 39 1.45988
5 40 1.49263
5 41 0.712416
5 42 1.17077
5 43 1.23296
5 44 1.89107
5 45 1.69885
5 46 0.892395
5 47 2.31874
5 48 0.93219
5 49 0.992348
5 50 2.38113
5 51 1.50797
5 52 1.16987
5 53 1.5448
5 54 0.886776
5 55 1.67953
5 56 1.10878
5 57 1.0691
5 58 1.15891
5 59 1.41021
5 60 1.59731
5 61 2.33123
5 62 0.820056
5 63 2.41906
5 64 1.40009
5 65 2.6052
5 66 1.70426
5 67 1.51585
5 68 2.2074
5 69 1.58339
5 70 1.87758
5 71 1.01416
5 72 2.03434
5 73 0.891788
5 74 1.02018
5 75 1.46662
5 76 1.43626
5 77 1.95158
5 78 2.30167
5 79 1.90077
5 80 1.02879
5 81 0.97963
5 82 1.85206
5 83 1.44757
5 84 2.15795
5 85 2.20108
5 86 0.936737
5 87 1.65894
5 88 1.28064
5 89 1.08794
5 90 2.07224
5 91 1.69639
5 92 1.11632
5 93 0.860128
5 94 1.62069
5 95 3.23147
5 96 2.31157
5 97 2.29905
5 98 1.80716
5 99 2.95658
5 100 2.43924
6 7 0.664263
6 8 1.7345
6 9 1.76176
6 10 1.9893
6 11 1.30202
6 12 1.97434
6 13 1.41701
6 14 1.33611
6 15 1.15841
6 16 1.62234
6 17 1.07348
6 18 1.76326
6 19 1.81977
6 20 1.15526
6 21 2.58256
6 22 2.0809
6 23 1.65533
6 24 1.78059
6 25 2.17028
6 26 1.89581
6 27 1.8175
6 28 1.32595
6 29 1.61644
6 30 1.82097
6 31 2.0144
6 32 1.2406
6 33 1.50037
6 34 1.20048
6 35 1.27105
6 36 2.66828
6 37 2.2041
6 38 2.25602
6 39 1.87067
6 40 2.07361
6 41 1.90766
6 42 2.0581
6 43 1.42831
6 44 1.56964
6 45 0.904834
6 46 1.30805
6 47 1.64802
6 48 1.85081
6 49 1.4364
6 50 1.73569
6 51 1.42937
6 52 1.61009
6 53 1.31439
6 54 1.45527
6 55 1.47241
6 56 1.56754
6 57 1.66188
6 58 1.32796
6 59 2.16034
6 60 1.31939
6 61 1.90853
6 62 2.11426
6 63 2.00521
6 64 2.08931
6 65 2.16878
6 66 1.69302
6 67 1.30339
6 68 1.77778
6 69 1.84348
6 70 1.2913
6 71 1.69142
6 72 1.1597
6 73 2.18935
6 74 2.22377
6 75 1.69536
6 76 2.32418
6 77 1.69978
6 78 1.37603
6 79 1.41929
6 80 2.3859
6 81 2.08224
6 82 2.21085
6 83 1.63996
6 84 2.53197
6 85 1.91129
6 86 1.84276
6 87 2.41677
6 88 1.37979
6 89 1.80244
6 90 1.91695
6 91 2.0106
6 92 1.69895
6 93 1.96981
6 94 1.65481
6 95 1.85338
6 96 3.55628
6 97 2.29542
6 98 2.19364
6 99 2.30625
6 100 2.67259
7 8 1.55954
7 9 1.70073
7 10 1.8136
7 11 1.06527
7 12 2.01906
7 13 1.26993
7 14 1.16702
7 15 1.0997
7 16 1.64534
7 17 1.15613
7 18 1.69529
7 19 1.76064
7 20 1.13285
7 21 2.601
7 22 1.99047
7 23 1.5143
7 24 1.85765
7 25 2.07541
7 26 1.64592
7 27 1.86087
7 28 1.23099
7 29 1.53826
7 30 1.60174
7 31 1.83896
7 32 1.1732
7 33 1.41976
7 34 1.03739
7 35 1.38057
7 36 2.5973
7 37 2.09559
7 38 2.0592
7 39 1.88935
7 40 2.10671
7 41 1.78229
7 42 1.84842
7 43 1.44827
7 44 1.48128
7 45 0.859527
7 46 1.27057
7 47 1.64187
7 48 1.76495
7 49 1.37867
7 50 1.90239
7 51 1.45197
7 52 1.58993
7 53 1.04329
7 54 1.36326
7 55 1.38726
7 56 1.33883
7 57 1.63336
7 58 1.25355
7 59 2.15973
7 60 1.11147
7 61 1.90085
7 62 1.95821
7 63 2.01338
7 64 1.91392
7 65 1.9452
7 66 1.65206
7 67 1.18766
7 68 1.604
7 69 1.72316
7 70 1.24537
7 71 1.64732
7 72 1.11037
7 73 2.04877
7 74 2.13244
7 75 1.63218
7 76 2.31469
7 77 1.77478
7 78 1.44796
7 79 1.33379
7 80 2.23718
7 81 2.01971
7 82 2.1977
7 83 1.63648
7 84 2.44706
7 85 2.00837
7 86 1.71758
7 87 2.2031
7 88 1.20995
7 89 1.72173
7 90 1.83165
7 91 1.91926
7 92 1.6667
7 93 1.81532
7 94 1.56078
7 95 1.92462
7 96 3.4753
7 97 2.31229
7 98 2.07746
7 99 2.44582
7 100 2.48134
8 9 1.34707
8 10 1.30635
8 11 1.01693
8 12 1.98665
8 13 0.83566
8 14 0.920965
8 15 1.06753
8 16 1.49078
8 17 1.91451
8 18 1.20386
8 19 1.11227
8 20 1.67432
8 21 2.81019
8 22 1.71352
8 23 0.984365
8 24 2.21398
8 25 1.64903
8 26 1.54557
8 27 2.48742
8 28 1.17163
8 29 1.63131
8 30 1.0273
8 31 1.23166
8 32 1.83713
8 33 1.15049
8 34 1.13744
8 35 1.605
8 36 2.36298
8 37 2.05342
8 38 0.978613
8 39 2.20927
8 40 2.27286
8 41 1.32546
8 42 1.18676
8 43 1.72522
8 44 1.81036
8 45 1.70352
8 46 1.22608
8 47 1.93823
8 48 1.40483
8 49 1.57654
8 50 2.4694
8 51 1.97908
8 52 1.74134
8 53 1.75825
8 54 1.45926
8 55 1.09081
8 56 0.745387
8 57 1.77251
8 58 1.10256
8 59 1.87455
8 60 1.07823
8 61 1.95809
8 62 1.41971
8 63 1.96122
8 64 1.14388
8 65 1.93772
8 66 2.24278
8 67 0.896403
8 68 1.31298
8 69 0.956733
8 70 1.39256
8 71 1.21088
8 72 1.31407
8 73 1.35728
8 74 1.8717
8 75 1.99353
8 76 2.318
8 77 2.27612
8 78 2.6179
8 79 1.34488
8 80 1.58652
8 81 1.89055
8 82 2.64211
8 83 1.76393
8 84 2.77799
8 85 2.46346
8 86 1.30206
8 87 1.28144
8 88 1.28481
8 89 1.57589
8 90 1.2913
8 91 1.83896
8 92 1.19222
8 93 1.64259
8 94 1.28452
8 95 2.90814
8 96 3.30439
8 97 2.91289
8 98 1.59393
8 99 2.96854
8 100 1.7571
9 10 2.14187
9 11 1.13764
9 12 1.18414
9 13 1.21132
9 14 0.946999
9 15 0.866722
9 16 0.617266
9 17 1.9683
9 18 0.732935
9 19 0.935664
9 20 1.1253
9 21 2.01265
9 22 1.16712
9 23 1.42091
9 24 1.37345
9 25 2.4914
9 26 1.68024
9 27 1.80552
9 28 1.13037
9 29 1.19601
9 30 1.81036
9 31 1.1705
9 32 1.97765
9 33 1.83968
9 34 1.27678
9 35 1.67059
9 36 1.7121
9 37 1.58709
9 38 1.62934
9 39 1.38077
9 40 1.59845
9 41 0.952287
9 42 1.70261
9 43 1.07799
9 44 1.90377
9 45 1.47789
9 46 0.8266
9 47 2.22541
9 48 1.00526
9 49 1.04139
9 50 2.10179
9 51 1.43956
9 52 1.12497
9 53 1.75861
9 54 0.771097
9 55 1.52562
9 56 1.09825
9 57 1.03431
9 58 1.20079
9 59 1.35069
9 60 1.48187
9 61 2.23793
9 62 1.04256
9 63 2.36566
9 64 1.61807
9 65 2.71771
9 66 1.7225
9 67 1.4813
9 68 2.25753
9 69 1.57465
9 70 1.59507
9 71 1.02055
9 72 1.88268
9 73 1.06852
9 74 1.27257
9 75 1.62891
9 76 1.57691
9 77 1.9663
9 78 2.21751
9 79 1.69806
9 80 1.26417
9 81 1.36216
9 82 1.99983
9 83 1.53317
9 84 2.51183
9 85 2.06031
9 86 1.05873
9 87 1.97935
9 88 1.35321
9 89 1.25043
9 90 2.01809
9 91 1.99878
9 92 1.03077
9 93 1.12366
9 94 1.57385
9 95 2.97835
9 96 2.73574
9 97 2.46217
9 98 1.97599
9 99 2.80747
9 100 2.62155
10 11 1.77778
10 12 2.56597
10 13 1.10443
10 14 1.49211
10 15 1.7964
10 16 2.29677
10 17 1.80044
10 18 2.05477
10 19 1.65591
10 20 2.14158
10 21 3.59859
10 22 2.63734
10 23 1.32362
10 24 2.89723
10 25 0.944052
10 26 2.30171
10 27 3.13791
10 28 1.72498
10 29 2.27974
10 30 0.910186
10 31 2.14887
10 32 1.95738
10 33 1.11852
10 34 1.41076
10 35 1.54763
10 36 3.19391
10 37 3.03607
10 38 1.2219
10 39 2.95696
10 40 3.00556
10 41 2.36445
10 42 1.78603
10 43 2.53923
10 44 2.171
10 45 2.1862
10 46 1.94994
10 47 1.61921
10 48 2.21093
10 49 2.40128
10 50 2.71425
10 51 2.56345
10 52 2.57231
10 53 2.39824
10 54 2.2051
10 55 1.09389
10 56 1.55227
10 57 2.56002
10 58 1.64201
10 59 2.42608
10 60 1.0871
10 61 1.77002
10 62 2.2935
10 63 1.6861
10 64 1.42197
10 65 1.23332
10 66 2.9813
10 67 1.1271
10 68 0.7717
10 69 1.02822
10 70 1.35493
10 71 1.88034
10 72 1.08885
10 73 2.19426
10 74 2.67622
10 75 2.53321
10 76 3.10786
10 77 2.61663
10 78 2.98222
10 79 1.13942
10 80 2.35714
10 81 2.82572
10 82 3.40651
10 83 2.35221
10 84 3.30898
10 85 2.77001
10 86 2.10708
10 87 1.50119
10 88 1.80519
10 89 2.26136
10 90 0.973409
10 91 1.9939
10 92 1.67676
10 93 2.55939
10 94 1.35197
10 95 2.64528
10 96 4.19346
10 97 3.44358
10 98 1.78546
10 99 2.96203
10 100 1.45991
11 12 1.76932
11 13 1.04489
11 14 0.867367
11 15 0.660162
11 16 1.18999
11 17 1.79345
11 18 1.17234
11 19 1.19013
11 20 1.17692
11 21 2.44733
11 22 1.39317
11 23 1.23075
11 24 1.83342
11 25 2.19538
11 26 1.18192
11 27 1.89204
11 28 0.905496
11 29 1.36159
11 30 1.24082
11 31 1.16565
11 32 1.73211
11 33 1.43793
11 34 0.874882
11 35 1.67353
11 36 2.0654
11 37 1.5833
11 38 1.48497
11 39 1.73195
11 40 1.9877
11 41 1.0123
11 42 1.36468
11 43 1.33794
11 44 1.85859
11 45 1.28594
11 46 0.907307
11 47 2.05685
11 48 1.40271
11 49 1.02344
11 50 2.3208
11 51 1.63458
11 52 1.28915
11 53 1.08399
11 54 0.948787
11 55 1.37225
11 56 0.662432
11 57 1.39991
11 58 1.00661
11 59 1.86917
11 60 1.17817
11 61 2.22917
11 62 1.34438
11 63 2.27885
11 64 1.49086
11 65 2.00723
11 66 1.69357
11 67 1.07539
11 68 1.69345
11 69 1.39155
11 70 1.49515
11 71 1.30065
11 72 1.39826
11 73 1.40335
11 74 1.61247
11 75 1.72565
11 76 2.02225
11 77 2.08048
11 78 2.0479
11 79 1.55018
11 80 1.62421
11 81 1.56149
11 82 2.19301
11 83 1.65149
11 84 2.49152
11 85 2.31618
11 86 1.16708
11 87 1.75858
11 88 1.22711
11 89 1.4541
11 90 1.82575
11 91 1.93155
11 92 1.3687
11 93 1.23263
11 94 1.57288
11 95 2.74867
11 96 3.12389
11 97 2.52991
11 98 1.96774
11 99 2.96466
11 100 2.40585
12 13 1.71723
12 14 1.56517
12 15 1.3794
12 16 1.10918
12 17 1.95731
12 18 1.0731
12 19 1.4394
12 20 1.14187
12 21 1.48577
12 22 1.52635
12 23 1.62816
12 24 1.03138
12 25 2.76314
12 26 2.39233
12 27 1.91273
12 28 1.58378
12 29 0.904637
12 30 2.36321
12 31 1.60059
12 32 1.87981
12 33 2.15603
12 34 1.66293
12 35 1.64429
12 36 1.49429
12 37 1.81851
12 38 2.22717
12 39 1.3349
12 40 0.997426
12 41 1.58689
12 42 2.02662
12 43 1.12927
12 44 1.81696
12 45 1.76401
12 46 1.20622
12 47 2.03969
12 48 1.11432
12 49 1.33837
12 50 1.6736
12 51 1.24566
12 52 1.47305
12 53 2.12518
12 54 1.14805
12 55 1.82816
12 56 1.87254
12 57 0.972881
12 58 1.44728
12 59 1.04105
12 60 1.82748
12 61 2.07253
12 62 1.44725
12 63 2.16479
12 64 1.73594
12 65 3.10134
12 66 1.91262
12 67 1.97829
12 68 2.61813
12 69 1.96739
12 70 1.74094
12 71 1.12319
12 72 2.33763
12 73 1.40749
12 74 1.30426
12 75 1.16973
12 76 1.2739
12 77 1.31924
12 78 2.07661
12 79 1.86985
12 80 1.43763
12 81 1.3337
12 82 1.88195
12 83 1.20715
12 84 2.13062
12 85 1.44249
12 86 1.59819
12 87 2.20911
12 88 1.5556
12 89 0.952613
12 90 2.23101
12 91 1.60633
12 92 1.13836
12 93 1.45607
12 94 1.58527
12 95 2.93555
12 96 2.3513
12 97 1.99347
12 98 1.8573
12 99 2.2691
12 100 2.7576
13 14 0.717326
13 15 0.925664
13 16 1.38777
13 17 1.4103
13 18 1.15337
13 19 1.00461
13 20 1.2715
13 21 2.69841
13 22 1.83152
13 23 0.815488
13 24 1.95482
13 25 1.45935
13 26 1.78774
13 27 2.36317
13 28 1.00823
13 29 1.4505
13 30 0.966149
13 31 1.44006
13 32 1.4637
13 33 0.928731
13 34 0.832674
13 35 1.07954
13 36 2.37125
13 37 2.18903
13 38 1.11812
13 39 2.09757
13 40 2.12823
13 41 1.50505
13 42 1.3491
13 43 1.57669
13 44 1.56316
13 45 1.45175
13 46 1.01755
13 47 1.45572
13 48 1.36747
13 49 1.49614
13 50 2.07076
13 51 1.72947
13 52 1.72721
13 53 1.7506
13 54 1.28287
13 55 0.663395
13 56 0.878732
13 57 1.617
13 58 0.977559
13 59 1.73244
13 60 0.67037
13 61 1.55777
13 62 1.53523
13 63 1.61228
13 64 1.072
13 65 1.7895
13 66 2.17489
13 67 0.707958
13 68 1.17022
13 69 0.877084
13 70 0.909724
13 71 1.08293
13 72 1.02844
13 73 1.43465
13 74 1.86073
13 75 1.7366
13 76 2.25342
13 77 1.90887
13 78 2.30414
13 79 0.901513
13 80 1.63083
13 81 1.93477
13 82 2.5871
13 83 1.58303
13 84 2.69514
13 85 2.06735
13 86 1.40575
13 87 1.38876
13 88 1.12338
13 89 1.42022
13 90 1.06981
13 91 1.59339
13 92 0.955397
13 93 1.69834
13 94 0.936704
13 95 2.47824
13 96 3.36907
13 97 2.73823
13 98 1.43724
13 99 2.54187
13 100 1.74809
14 15 0.740994
14 16 1.12902
14 17 1.52413
14 18 1.04687
14 19 0.933987
14 20 1.14657
14 21 2.43547
14 22 1.44818
14 23 1.10458
14 24 1.73933
14 25 1.87699
14 26 1.47861
14 27 1.90111
14 28 0.758921
14 29 1.21043
14 30 1.21068
14 31 1.18822
14 32 1.45376
14 33 1.3435
14 34 0.724522
14 35 1.29516
14 36 2.12197
14 37 1.84624
14 38 1.32727
14 39 1.66594
14 40 1.85993
14 41 1.25869
14 42 1.39918
14 43 1.29785
14 44 1.51952
14 45 1.16541
14 46 0.921685
14 47 1.69641
14 48 1.09906
14 49 1.22921
14 50 2.02231
14 51 1.44014
14 52 1.31522
14 53 1.46559
14 54 1.00361
14 55 0.993232
14 56 0.805963
14 57 1.2894
14 58 0.766504
14 59 1.49282
14 60 0.798917
14 61 1.76042
14 62 1.18394
14 63 1.88499
14 64 1.27772
14 65 2.03164
14 66 1.73972
14 67 0.920164
14 68 1.54519
14 69 1.02846
14 70 1.0805
14 71 0.968925
14 72 1.17394
14 73 1.18758
14 74 1.53174
14 75 1.59316
14 76 1.91493
14 77 1.88816
14 78 2.11144
14 79 1.06586
14 80 1.4645
14 81 1.62376
14 82 2.1742
14 83 1.38477
14 84 2.38966
14 85 2.03367
14 86 0.989179
14 87 1.56773
14 88 0.840534
14 89 1.33731
14 90 1.44657
14 91 1.68894
14 92 0.950772
14 93 1.34705
14 94 1.09583
14 95 2.45788
14 96 3.10094
14 97 2.40796
14 98 1.63098
14 99 2.55684
14 100 2.03361
15 16 0.837911
15 17 1.52865
15 18 0.848202
15 19 0.972528
15 20 0.865816
15 21 2.10582
15 22 1.28072
15 23 1.08277
15 24 1.45292
15 25 2.18866
15 26 1.37672
15 27 1.6757
15 28 0.741576
15 29 1.0461
15 30 1.42328
15 31 1.09942
15 32 1.48411
15 33 1.40796
15 34 0.788838
15 35 1.37284
15 36 1.85144
15 37 1.51256
15 38 1.4962
15 39 1.40969
15 40 1.61494
15 41 0.978142
15 42 1.40417
15 43 0.9961
15 44 1.61341
15 45 1.11767
15 46 0.561592
15 47 1.86061
15 48 1.0925
15 49 0.808591
15 50 1.97681
15 51 1.25357
15 52 1.08595
15 53 1.21604
15 54 0.680498
15 55 1.20955
15 56 0.801067
15 57 1.03251
15 58 0.815122
15 59 1.51707
15 60 1.12275
15 61 1.9817
15 62 1.15129
15 63 2.0837
15 64 1.39659
15 65 2.18914
15 66 1.52311
15 67 1.02273
15 68 1.79498
15 69 1.34339
15 70 1.30687
15 71 0.971848
15 72 1.38639
15 73 1.27504
15 74 1.38611
15 75 1.40069
15 76 1.70355
15 77 1.73837
15 78 1.84853
15 79 1.37555
15 80 1.44574
15 81 1.36614
15 82 1.92068
15 83 1.39524
15 84 2.30922
15 85 1.93864
15 86 1.02217
15 87 1.76895
15 88 1.0482
15 89 1.16618
15 90 1.75464
15 91 1.68956
15 92 1.01065
15 93 1.15847
15 94 1.3333
15 95 2.61608
15 96 2.90991
15 97 2.27518
15 98 1.81187
15 99 2.6006
15 100 2.38597
16 17 1.92338
16 18 0.793266
16 19 1.13955
16 20 1.00033
16 21 1.80783
16 22 1.10486
16 23 1.46264
16 24 1.16374
16 25 2.62402
16 26 1.72708
16 27 1.60719
16 28 1.22895
16 29 1.12518
16 30 1.99693
16 31 1.26238
16 32 1.91937
16 33 1.89503
16 34 1.36327
16 35 1.67263
16 36 1.66781
16 37 1.46991
16 38 1.86357
16 39 1.2119
16 40 1.40918
16 41 0.986019
16 42 1.8433
16 43 0.875834
16 44 1.90015
16 45 1.38073
16 46 0.759674
16 47 2.27017
16 48 1.04144
16 49 0.859195
16 50 1.93255
16 51 1.30217
16 52 0.974565
16 53 1.63576
16 54 0.749763
16 55 1.66446
16 56 1.24507
16 57 0.911432
16 58 1.25496
16 59 1.42278
16 60 1.65261
16 61 2.31263
16 62 1.20611
16 63 2.41548
16 64 1.76405
16 65 2.85388
16 66 1.59411
16 67 1.59079
16 68 2.36566
16 69 1.7752
16 70 1.69216
16 71 1.0625
16 72 1.95116
16 73 1.30725
16 74 1.36191
16 75 1.50636
16 76 1.50254
16 77 1.82371
16 78 1.99566
16 79 1.79454
16 80 1.40695
16 81 1.27273
16 82 1.80756
16 83 1.46815
16 84 2.45204
16 85 1.93805
16 86 1.20401
16 87 2.17694
16 88 1.43501
16 89 1.20783
16 90 2.15476
16 91 2.01059
16 92 1.13357
16 93 1.15304
16 94 1.69467
16 95 2.93588
16 96 2.65518
16 97 2.33525
16 98 2.10006
16 99 2.73123
16 100 2.81622
17 18 1.87699
17 19 1.87721
17 20 1.30823
17 21 2.69373
17 22 2.48012
17 23 1.65209
17 24 1.88028
17 25 1.86367
17 26 2.3895
17 27 2.24664
17 28 1.61047
17 29 1.65017
17 30 1.91958
17 31 2.2681
17 32 0.882612
17 33 1.44373
17 34 1.35065
17 35 0.88576
17 36 2.87204
17 37 2.65306
17 38 2.29895
17 39 2.16863
17 40 2.13822
17 41 2.34618
17 42 2.2013
17 43 1.72963
17 44 1.24215
17 45 1.24972
17 46 1.59531
17 47 0.981411
17 48 1.87113
17 49 1.86135
17 50 1.37108
17 51 1.50859
17 52 2.01436
17 53 1.9052
17 54 1.74603
17 55 1.25913
17 56 1.90157
17 57 1.87216
17 58 1.48961
17 59 2.06728
17 60 1.21165
17 61 1.21901
17 62 2.2902
17 63 1.45492
17 64 1.95382
17 65 2.12412
17 66 2.10724
17 67 1.36031
17 68 1.70287
17 69 1.77426
17 70 0.952524
17 71 1.72037
17 72 1.1963
17 73 2.28884
17 74 2.365
17 75 1.64194
17 76 2.44658
17 77 1.44645
17 78 1.54709
17 79 1.07116
17 80 2.4667
17 81 2.34823
17 82 2.4438
17 83 1.62614
17 84 2.48423
17 85 1.5372
17 86 2.0723
17 87 2.33092
17 88 1.36955
17 89 1.79619
17 90 1.63619
17 91 1.703
17 92 1.56482
17 93 2.29942
17 94 1.30688
17 95 1.39963
17 96 3.65298
17 97 2.28796
17 98 1.84788
17 99 1.64697
17 100 2.29614
18 19 1.02929
18 20 1.09065
18 21 1.90396
18 22 1.29798
18 23 1.16857
18 24 1.31803
18 25 2.30035
18 26 1.83522
18 27 1.98506
18 28 1.20507
18 29 0.948735
18 30 1.77493
18 31 1.09045
18 32 1.72763
18 33 1.62844
18 34 1.30951
18 35 1.52174
18 36 1.66959
18 37 1.5681
18 38 1.5624
18 39 1.47167
18 40 1.39407
18 41 1.03414
18 42 1.5064
18 43 1.03197
18 44 1.60212
18 45 1.48737
18 46 0.817054
18 47 1.98397
18 48 0.753477
18 49 1.10269
18 50 1.93073
18 51 1.34418
18 52 1.322
18 53 1.76933
18 54 0.916079
18 55 1.3534
18 56 1.13449
18 57 1.00803
18 58 1.08034
18 59 1.21806
18 60 1.42915
18 61 1.94722
18 62 0.987484
18 63 2.04112
18 64 1.29484
18 65 2.65348
18 66 1.79005
18 67 1.37414
18 68 2.09312
18 69 1.44952
18 70 1.47679
18 71 0.787713
18 72 1.87311
18 73 1.01877
18 74 1.25887
18 75 1.32152
18 76 1.51485
18 77 1.6662
18 78 2.21384
18 79 1.57357
18 80 1.11777
18 81 1.19929
18 82 1.99225
18 83 1.26709
18 84 2.31723
18 85 1.77879
18 86 1.14412
18 87 1.6927
18 88 1.22162
18 89 0.88746
18 90 1.7975
18 91 1.61484
18 92 0.828082
18 93 1.14023
18 94 1.3077
18 95 2.92344
18 96 2.54149
18 97 2.31492
18 98 1.56094
18 99 2.53432
18 100 2.2904
19 20 1.38939
19 21 2.36479
19 22 1.34744
19 23 1.12788
19 24 1.86077
19 25 2.1239
19 26 1.67837
19 27 2.12055
19 28 0.981084
19 29 1.31679
19 30 1.29209
19 31 1.09024
19 32 1.91124
19 33 1.65598
19 34 0.94731
19 35 1.55753
19 36 1.85006
19 37 1.87387
19 38 1.10755
19 39 1.74173
19 40 1.88356
19 41 1.23136
19 42 1.38849
19 43 1.57853
19 44 1.98896
19 45 1.71982
19 46 1.00359
19 47 1.9806
19 48 1.14299
19 49 1.39942
19 50 2.27682
19 51 1.72181
19 52 1.37877
19 53 1.89775
19 54 1.07577
19 55 1.31092
19 56 1.06656
19 57 1.41819
19 58 0.954914
19 59 1.25556
19 60 1.23632
19 61 2.06589
19 62 1.08673
19 63 2.1149
19 64 1.13789
19 65 2.18382
19 66 2.08443
19 67 1.24134
19 68 1.85278
19 69 1.02915
19 70 1.49225
19 71 0.948681
19 72 1.61094
19 73 0.971051
19 74 1.32915
19 75 1.79315
19 76 1.82353
19 77 2.09723
19 78 2.49162
19 79 1.47749
19 80 1.20249
19 81 1.589
19 82 2.3047
19 83 1.63884
19 84 2.47566
19 85 2.27539
19 86 1.00424
19 87 1.51339
19 88 1.2763
19 89 1.41304
19 90 1.64525
19 91 1.70504
19 92 0.791826
19 93 1.34255
19 94 1.27659
19 95 2.95061
19 96 2.9602
19 97 2.58412
19 98 1.76775
19 99 2.86455
19 100 2.19097
20 21 1.84727
20 22 1.56776
20 23 1.39118
20 24 1.07844
20 25 2.40922
20 26 1.87361
20 27 1.56393
20 28 1.16593
20 29 0.880519
20 30 1.89123
20 31 1.54734
20 32 1.31284
20 33 1.68496
20 34 1.10418
20 35 1.3045
20 36 1.90948
20 37 1.68368
20 38 2.04292
20 39 1.30731
20 40 1.38875
20 41 1.4436
20 42 1.83488
20 43 0.864709
20 44 1.45549
20 45 1.01353
20 46 0.815719
20 47 1.71541
20 48 1.24001
20 49 0.927911
20 50 1.52375
20 51 0.963288
20 52 1.22622
20 53 1.35346
20 54 0.799586
20 55 1.48795
20 56 1.3995
20 57 0.984387
20 58 1.14409
20 59 1.52501
20 60 1.32621
20 61 1.87786
20 62 1.51247
20 63 2.03698
20 64 1.70976
20 65 2.48534
20 66 1.45263
20 67 1.45611
20 68 2.09345
20 69 1.76887
20 70 1.31229
20 71 1.1803
20 72 1.66086
20 73 1.58574
20 74 1.54488
20 75 1.05218
20 76 1.67182
20 77 1.2827
20 78 1.39533
20 79 1.4656
20 80 1.69956
20 81 1.45903
20 82 1.79075
20 83 1.24171
20 84 2.1559
20 85 1.4743
20 86 1.46477
20 87 2.165
20 88 1.19321
20 89 1.13851
20 90 1.98244
20 91 1.64135
20 92 1.17741
20 93 1.34981
20 94 1.42261
20 95 2.3023
20 96 2.83953
20 97 1.96175
20 98 1.89069
20 99 2.19779
20 100 2.65352
21 22 1.7141
21 23 2.51472
21 24 1.29209
21 25 3.81573
21 26 2.60386
21 27 1.74627
21 28 2.31979
21 29 1.47321
21 30 3.25141
21 31 1.99159
21 32 2.3868
21 33 3.10248
21 34 2.46973
21 35 2.7085
21 36 1.30667
21 37 1.53988
21 38 3.11253
21 39 1.22787
21 40 0.90446
21 41 1.96451
21 42 2.54507
21 43 1.47462
21 44 2.29928
21 45 2.24461
21 46 1.895
21 47 2.98365
21 48 1.7057
21 49 1.64252
21 50 2.26123
21 51 1.46478
21 52 1.73538
21 53 2.25408
21 54 1.66526
21 55 2.85548
21 56 2.58642
21 57 1.2691
21 58 2.25238
21 59 1.82431
21 60 2.75341
21 61 2.98794
21 62 1.92408
21 63 3.152
21 64 2.65253
21 65 3.90975
21 66 1.67117
21 67 2.87572
21 68 3.52296
21 69 2.97214
21 70 2.79721
21 71 2.01059
21 72 3.20753
21 73 2.04847
21 74 1.51083
21 75 1.39074
21 76 1.17442
21 77 1.7752
21 78 2.08673
21 79 2.87813
21 80 1.95634
21 81 1.30793
21 82 1.25423
21 83 1.71328
21 84 1.82799
21 85 1.91875
21 86 2.12582
21 87 3.00023
21 88 2.12406
21 89 1.63085
21 90 3.27122
21 91 2.25416
21 92 2.12649
21 93 1.60253
21 94 2.56279
21 95 3.53649
21 96 1.39966
21 97 1.59893
21 98 2.71426
21 99 2.81556
21 100 3.64001
22 23 1.8081
22 24 1.67995
22 25 3.04893
22 26 1.38552
22 27 1.49981
22 28 1.29344
22 29 1.2667
22 30 2.10809
22 31 0.877809
22 32 2.25536
22 33 2.43526
22 34 1.54477
22 35 2.29183
22 36 1.1834
22 37 0.920324
22 38 1.95856
22 39 1.13646
22 40 1.48716
22 41 0.783666
22 42 1.66986
22 43 1.28196
22 44 2.2252
22 45 1.77955
22 46 1.24343
22 47 2.75078
22 48 1.13509
22 49 1.02253
22 50 2.5296
22 51 1.55499
22 52 0.981366
22 53 1.59218
22 54 0.968385
22 55 2.17786
22 56 1.48406
22 57 1.07204
22 58 1.35992
22 59 1.43035
22 60 1.98891
22 61 2.80581
22 62 0.911606
22 63 2.8887
22 64 1.86832
22 65 2.94329
22 66 1.48107
22 67 2.02576
22 68 2.66595
22 69 1.94584
22 70 2.261
22 71 1.39736
22 72 2.35858
22 73 1.0613
22 74 0.924076
22 75 1.66728
22 76 1.27866
22 77 2.23261
22 78 2.36745
22 79 2.25976
22 80 1.063
22 81 0.956244
22 82 1.6023
22 83 1.5963
22 84 2.09933
22 85 2.46607
22 86 1.02089
22 87 2.12163
22 88 1.49188
22 89 1.54335
22 90 2.51252
22 91 2.10943
22 92 1.5337
22 93 0.638564
22 94 2.05335
22 95 3.39048
22 96 2.16356
22 97 2.16635
22 98 2.38956
22 99 3.26603
22 100 2.97364
23 24 1.98811
23 25 1.634
23 26 1.88472
23 27 2.5145
23 28 1.34521
23 29 1.34526
23 30 1.24923
23 31 1.28447
23 32 1.56636
23 33 0.98926
23 34 1.09841
23 35 1.37718
23 36 2.13825
23 37 2.13237
23 38 1.1322
23 39 2.15886
23 40 2.01661
23 41 1.4978
23 42 1.02283
23 43 1.66297
23 44 1.6958
23 45 1.77756
23 46 1.05155
23 47 1.5204
23 48 1.3956
23 49 1.49593
23 50 2.21379
23 51 1.79205
23 52 1.8871
23 53 1.80358
23 54 1.32046
23 55 1.01895
23 56 1.01936
23 57 1.62469
23 58 1.1545
23 59 1.77435
23 60 0.942712
23 61 1.67623
23 62 1.57438
23 63 1.62745
23 64 0.881617
23 65 1.94403
23 66 2.30599
23 67 1.13016
23 68 1.3174
23 69 1.15351
23 70 1.27003
23 71 1.12533
23 72 1.4701
23 73 1.48826
23 74 1.84744
23 75 1.58499
23 76 2.25754
23 77 1.78351
23 78 2.37034
23 79 1.14849
23 80 1.50955
23 81 1.89359
23 82 2.63234
23 83 1.53975
23 84 2.65865
23 85 2.01417
23 86 1.57014
23 87 1.13761
23 88 1.28277
23 89 1.15837
23 90 1.26272
23 91 1.24427
23 92 0.914321
23 93 1.69385
23 94 0.944698
23 95 2.84414
23 96 3.11272
23 97 2.75534
23 98 1.23724
23 99 2.62598
23 100 1.70957
24 25 3.03352
24 26 2.35241
24 27 1.53734
24 28 1.74976
24 29 1.08138
24 30 2.66636
24 31 1.86032
24 32 1.76011
24 33 2.32795
24 34 1.87258
24 35 1.81567
24 36 1.76645
24 37 1.66585
24 38 2.64024
24 39 1.10065
24 40 0.905994
24 41 1.70408
24 42 2.34666
24 43 0.811717
24 44 1.66736
24 45 1.42195
24 46 1.25343
24 47 2.24078
24 48 1.32081
24 49 1.23842
24 50 1.43709
24 51 0.919908
24 52 1.34569
24 53 1.9016
24 54 1.178
24 55 2.04018
24 56 2.01951
24 57 0.899921
24 58 1.67232
24 59 1.54289
24 60 2.04335
24 61 2.24496
24 62 1.72073
24 63 2.43954
24 64 2.22333
24 65 3.34571
24 66 1.44863
24 67 2.13622
24 68 2.83775
24 69 2.37144
24 70 1.89856
24 71 1.42036
24 72 2.39665
24 73 1.79991
24 74 1.56823
24 75 1.13332
24 76 1.27111
24 77 1.29335
24 78 1.55923
24 79 2.08971
24 80 1.87658
24 81 1.31506
24 82 1.47766
24 83 1.30284
24 84 2.08481
24 85 1.31482
24 86 1.81104
24 87 2.67955
24 88 1.61494
24 89 1.2318
24 90 2.57209
24 91 1.99977
24 92 1.55974
24 93 1.52633
24 94 1.91529
24 95 2.70729
24 96 2.36564
24 97 1.72654
24 98 2.23352
24 99 2.18217
24 100 3.1475
25 26 2.84232
25 27 3.49344
25 28 2.17193
25 29 2.513
25 30 1.56788
25 31 2.57819
25 32 2.0166
25 33 1.15594
25 34 1.91403
25 35 1.5035
25 36 3.56891
25 37 3.424
25 38 1.80554
25 39 3.28313
25 40 3.16807
25 41 2.77041
25 42 2.16723
25 43 2.73524
25 44 2.06392
25 45 2.36232
25 46 2.27391
25 47 1.47392
25 48 2.4384
25 49 2.76679
25 50 2.5592
25 51 2.74009
25 52 2.91703
25 53 2.80628
25 54 2.57425
25 55 1.22794
25 56 2.02098
25 57 2.83787
25 58 1.95336
25 59 2.65491
25 60 1.37463
25 61 1.46552
25 62 2.70748
25 63 1.25027
25 64 1.72894
25 65 1.79619
25 66 3.27976
25 67 1.46878
25 68 0.975611
25 69 1.39542
25 70 1.37045
25 71 2.13476
25 72 1.35936
25 73 2.56109
25 74 3.05801
25 75 2.68319
25 76 3.38528
25 77 2.56238
25 78 3.13657
25 79 1.21281
25 80 2.72915
25 81 3.1152
25 82 3.68864
25 83 2.41614
25 84 3.5432
25 85 2.67395
25 86 2.54294
25 87 1.82129
25 88 2.05401
25 89 2.41984
25 90 0.727776
25 91 2.11738
25 92 1.94187
25 93 2.94116
25 94 1.42487
25 95 2.51326
25 96 4.40496
25 97 3.59441
25 98 1.70515
25 99 2.72392
25 100 1.27166
26 27 1.79236
26 28 1.31446
26 29 1.87707
26 30 1.72621
26 31 1.23593
26 32 2.23654
26 33 2.22283
26 34 1.41768
26 35 2.44217
26 36 2.16395
26 37 1.46886
26 38 1.83366
26 39 1.85389
26 40 2.35961
26 41 1.25659
26 42 1.62156
26 43 1.83136
26 44 2.3247
26 45 1.72664
26 46 1.52642
26 47 2.79492
26 48 1.79566
26 49 1.35898
26 50 2.96488
26 51 1.95432
26 52 1.4285
26 53 1.12634
26 54 1.44308
26 55 2.13535
26 56 1.24276
26 57 1.78378
26 58 1.54187
26 59 2.29082
26 60 1.82656
26 61 2.90639
26 62 1.48394
26 63 3.0301
26 64 2.09561
26 65 2.29906
26 66 1.61771
26 67 1.75611
26 68 2.28996
26 69 1.95361
26 70 2.25901
26 71 1.90389
26 72 1.96381
26 73 1.71536
26 74 1.75664
26 75 2.16798
26 76 2.157
26 77 2.7204
26 78 2.3435
26 79 2.22013
26 80 1.86542
26 81 1.73525
26 82 2.10772
26 83 2.19042
26 84 2.51993
26 85 2.95303
26 86 1.28047
26 87 2.18532
26 88 1.60348
26 89 2.11232
26 90 2.50258
26 91 2.43511
26 92 1.98426
26 93 1.37113
26 94 2.23781
26 95 3.22317
26 96 3.08879
26 97 2.68222
26 98 2.62639
26 99 3.59092
26 100 2.8963
27 28 1.64774
27 29 1.61174
27 30 2.72253
27 31 1.94388
27 32 2.10725
27 33 2.85312
27 34 1.87076
27 35 2.38089
27 36 2.03278
27 37 1.43244
27 38 2.87051
27 39 0.83218
27 40 1.60461
27 41 1.81837
27 42 2.58108
27 43 1.35083
27 44 2.19058
27 45 1.39225
27 46 1.70765
27 47 2.86259
27 48 1.76562
27 49 1.3515
27 50 2.22009
27 51 1.22564
27 52 1.0582
27 53 1.52341
27 54 1.44489
27 55 2.55714
27 56 2.17897
27 57 1.35869
27 58 1.76813
27 59 1.93618
27 60 2.34729
27 61 2.93237
27 62 1.78977
27 63 3.14451
27 64 2.69102
27 65 3.25897
27 66 0.769127
27 67 2.36911
27 68 3.1191
27 69 2.59399
27 70 2.3994
27 71 1.99711
27 72 2.49343
27 73 2.06594
27 74 1.65047
27 75 1.75009
27 76 1.41718
27 77 2.17762
27 78 1.54013
27 79 2.50004
27 80 2.21024
27 81 1.49657
27 82 0.957901
27 83 1.87361
27 84 1.8898
27 85 2.32064
27 86 1.65891
27 87 3.06155
27 88 1.76503
27 89 2.09847
27 90 3.05184
27 91 2.5665
27 92 2.15285
27 93 1.50732
27 94 2.49731
27 95 2.77336
27 96 2.65993
27 97 1.59445
27 98 2.98439
27 99 2.93641
27 100 3.62708
28 29 1.18362
28 30 1.25071
28 31 1.13824
28 32 1.546
28 33 1.65591
28 34 0.626559
28 35 1.44291
28 36 1.96336
28 37 1.60525
28 38 1.47596
28 39 1.47369
28 40 1.77441
28 41 1.24746
28 42 1.46769
28 43 1.29031
28 44 1.68772
28 45 1.19199
28 46 0.935277
28 47 1.89579
28 48 1.16913
28 49 1.15796
28 50 2.11433
28 51 1.35545
28 52 1.10021
28 53 1.34458
28 54 0.971758
28 55 1.3015
28 56 1.06937
28 57 1.27733
28 58 0.581056
28 59 1.39943
28 60 1.14073
28 61 2.01615
28 62 1.10532
28 63 2.10872
28 64 1.38626
28 65 1.9712
28 66 1.55823
28 67 1.106
28 68 1.76787
28 69 1.14049
28 70 1.35932
28 71 1.05403
28 72 1.35922
28 73 1.1784
28 74 1.3302
28 75 1.58735
28 76 1.68894
28 77 1.94421
28 78 2.05499
28 79 1.3841
28 80 1.46407
28 81 1.45335
28 82 1.9633
28 83 1.44836
28 84 2.1243
28 85 2.14718
28 86 0.854353
28 87 1.73404
28 88 0.95133
28 89 1.50893
28 90 1.69929
28 91 1.7106
28 92 1.18561
28 93 1.19548
28 94 1.3629
28 95 2.50028
28 96 3.00697
28 97 2.18625
28 98 1.90962
28 99 2.68723
28 100 2.30134
29 30 1.98658
29 31 1.17722
29 32 1.33332
29 33 1.87759
29 34 1.24035
29 35 1.5461
29 36 1.42682
29 37 1.40773
29 38 1.9831
29 39 1.14163
29 40 0.905529
29 41 1.34066
29 42 1.54311
29 43 0.895251
29 44 1.34931
29 45 1.33946
29 46 0.946661
29 47 1.79326
29 48 0.750966
29 49 1.00666
29 50 1.65612
29 51 0.866081
29 52 1.22516
29 53 1.50873
29 54 0.819087
29 55 1.57651
29 56 1.5125
29 57 0.721035
29 58 0.996029
29 59 1.05005
29 60 1.44514
29 61 1.8492
29 62 1.12425
29 63 1.9879
29 64 1.42733
29 65 2.63666
29 66 1.42781
29 67 1.65449
29 68 2.21467
29 69 1.68462
29 70 1.54007
29 71 0.933317
29 72 1.96505
29 73 1.16379
29 74 1.04161
29 75 0.663986
29 76 1.20804
29 77 1.16151
29 78 1.75536
29 79 1.58608
29 80 1.23284
29 81 1.02112
29 82 1.56268
29 83 0.795774
29 84 1.63306
29 85 1.38673
29 86 1.20611
29 87 1.83641
29 88 0.938013
29 89 0.756896
29 90 1.97648
29 91 1.20977
29 92 0.981684
29 93 1.0335
29 94 1.26444
29 95 2.62453
29 96 2.22663
29 97 1.5958
29 98 1.55002
29 99 2.17103
29 100 2.40283
30 31 1.63573
30 32 1.93263
30 33 1.32266
30 34 0.996868
30 35 1.7325
30 36 2.7061
30 37 2.45657
30 38 0.962754
30 39 2.55304
30 40 2.70519
30 41 1.83428
30 42 1.36084
30 43 2.23084
30 44 2.17105
30 45 1.96058
30 46 1.61404
30 47 1.89318
30 48 1.90284
30 49 1.98133
30 50 2.7642
30 51 2.31587
30 52 2.10874
30 53 1.91742
30 54 1.77894
30 55 1.23742
30 56 1.13391
30 57 2.21145
30 58 1.29738
30 59 2.16327
30 60 1.08172
30 61 2.08195
30 62 1.82695
30 63 2.04144
30 64 1.22903
30 65 1.16456
30 66 2.55564
30 67 1.00966
30 68 1.02854
30 69 0.868399
30 70 1.51315
30 71 1.6284
30 72 1.14928
30 73 1.71307
30 74 2.16056
30 75 2.31508
30 76 2.70861
30 77 2.56737
30 78 2.79679
30 79 1.39168
30 80 1.9428
30 81 2.32411
30 82 2.99709
30 83 2.14044
30 84 2.90975
30 85 2.79223
30 86 1.61807
30 87 1.32652
30 88 1.54141
30 89 2.04525
30 90 1.321
30 91 1.93899
30 92 1.56727
30 93 1.99462
30 94 1.46391
30 95 2.80575
30 96 3.76974
30 97 3.11322
30 98 1.87415
30 99 3.16645
30 100 1.74829
31 32 1.99507
31 33 1.95237
31 34 1.27331
31 35 2.09249
31 36 1.33246
31 37 1.20353
31 38 1.38638
31 39 1.5428
31 40 1.65003
31 41 0.778992
31 42 0.97808
31 43 1.41864
31 44 1.96184
31 45 1.80426
31 46 1.06097
31 47 2.37697
31 48 1.0322
31 49 1.10609
31 50 2.57137
31 51 1.61
31 52 1.32329
31 53 1.51748
31 54 0.974639
31 55 1.76564
31 56 1.05495
31 57 1.17389
31 58 1.13652
31 59 1.49708
31 60 1.55956
31 61 2.41705
31 62 0.745513
31 63 2.50393
31 64 1.31069
31 65 2.47027
31 66 1.71388
31 67 1.62647
31 68 2.15228
31 69 1.53766
31 70 1.96226
31 71 1.16326
31 72 2.0363
31 73 0.823799
31 74 0.986031
31 75 1.57588
31 76 1.58226
31 77 2.13129
31 78 2.45794
31 79 1.87844
31 80 0.838572
31 81 1.09248
31 82 1.9761
31 83 1.51128
31 84 2.156
31 85 2.35932
31 86 0.919377
31 87 1.44751
31 88 1.21256
31 89 1.24052
31 90 2.08028
31 91 1.67487
31 92 1.23082
31 93 0.779055
31 94 1.6138
31 95 3.31154
31 96 2.32283
31 97 2.36161
31 98 1.86322
31 99 3.11856
31 100 2.3696
32 33 1.55607
32 34 1.36706
32 35 1.22489
32 36 2.56931
32 37 2.3087
32 38 2.272
32 39 1.9792
32 40 1.81511
32 41 2.16809
32 42 1.90062
32 43 1.57976
32 44 0.848261
32 45 1.22598
32 46 1.53657
32 47 1.12855
32 48 1.58671
32 49 1.73568
32 50 1.43441
32 51 1.26621
32 52 1.9217
32 53 1.66476
32 54 1.63511
32 55 1.33559
32 56 1.85104
32 57 1.6529
32 58 1.36835
32 59 1.88935
32 60 1.23965
32 61 1.23785
32 62 2.01556
32 63 1.45046
32 64 1.752
32 65 2.22046
32 66 1.83401
32 67 1.47959
32 68 1.72154
32 69 1.75223
32 70 1.20744
32 71 1.51177
32 72 1.44022
32 73 2.02477
32 74 2.07252
32 75 1.18645
32 76 2.16214
32 77 1.19801
32 78 1.5421
32 79 1.242
32 80 2.18384
32 81 1.99299
32 82 2.13321
32 83 1.23126
32 84 1.9699
32 85 1.37984
32 86 1.87138
32 87 2.06476
32 88 1.02021
32 89 1.51324
32 90 1.68076
32 91 1.34154
32 92 1.50932
32 93 2.00219
32 94 1.20252
32 95 1.67638
32 96 3.16516
32 97 1.87086
32 98 1.56749
32 99 1.59443
32 100 2.0868
33 34 1.37946
33 35 1.19824
33 36 2.89318
33 37 2.68452
33 38 1.53339
33 39 2.62247
33 40 2.52341
33 41 2.03421
33 42 1.62625
33 43 1.98459
33 44 1.68009
33 45 1.80321
33 46 1.51215
33 47 1.31569
33 48 1.92061
33 49 1.9184
33 50 2.21316
33 51 2.1024
33 52 2.29198
33 53 2.03799
33 54 1.82882
33 55 0.848026
33 56 1.31272
33 57 2.09674
33 58 1.48446
33 59 2.32035
33 60 0.967066
33 61 1.45448
33 62 2.16888
33 63 1.39615
33 64 1.41519
33 65 1.79733
33 66 2.57452
33 67 0.892106
33 68 0.929823
33 69 1.3096
33 70 1.06169
33 71 1.6056
33 72 1.07688
33 73 2.08341
33 74 2.47876
33 75 2.041
33 76 2.80567
33 77 2.02168
33 78 2.44402
33 79 0.995767
33 80 2.23323
33 81 2.43613
33 82 3.04706
33 83 1.88
33 84 3.08941
33 85 2.1427
33 86 2.04405
33 87 1.58571
33 88 1.57105
33 89 1.6877
33 90 1.07371
33 91 1.72727
33 92 1.4312
33 93 2.29754
33 94 1.16055
33 95 2.47933
33 96 3.79978
33 97 3.09303
33 98 1.40719
33 99 2.50726
33 100 1.65839
34 35 1.28184
34 36 2.1315
34 37 1.8893
34 38 1.35281
34 39 1.71063
34 40 1.92876
34 41 1.4206
34 42 1.36182
34 43 1.47748
34 44 1.64912
34 45 1.24024
34 46 0.995409
34 47 1.59278
34 48 1.32885
34 49 1.26991
34 50 2.07429
34 51 1.45998
34 52 1.36021
34 53 1.33028
34 54 1.04948
34 55 1.1149
34 56 0.999061
34 57 1.43839
34 58 0.669554
34 59 1.56712
34 60 0.827416
34 61 1.81047
34 62 1.36092
34 63 1.89605
34 64 1.2759
34 65 1.64828
34 66 1.77044
34 67 0.925314
34 68 1.46458
34 69 1.03324
34 70 1.15619
34 71 1.15121
34 72 1.07219
34 73 1.36777
34 74 1.56383
34 75 1.59142
34 76 1.97631
34 77 1.87483
34 78 1.97374
34 79 1.1233
34 80 1.61003
34 81 1.70936
34 82 2.17053
34 83 1.49325
34 84 2.23979
34 85 2.10419
34 86 1.11451
34 87 1.59542
34 88 0.929099
34 89 1.4848
34 90 1.50002
34 91 1.55094
34 92 1.09074
34 93 1.43127
34 94 1.17075
34 95 2.34238
34 96 3.2008
34 97 2.30629
34 98 1.75125
34 99 2.58784
34 100 2.10325
35 36 2.73937
35 37 2.62106
35 38 1.94938
35 39 2.15677
35 40 2.05332
35 41 2.14643
35 42 2.07651
35 43 1.64314
35 44 1.3023
35 45 1.38061
35 46 1.43003
35 47 0.99255
35 48 1.62854
35 49 1.83359
35 50 1.35496
35 51 1.56334
35 52 1.9672
35 53 2.14641
35 54 1.66767
35 55 0.885412
35 56 1.70185
35 57 1.78635
35 58 1.22178
35 59 1.73557
35 60 1.07813
35 61 1.05482
35 62 2.06386
35 63 1.13305
35 64 1.60165
35 65 2.19923
35 66 2.2757
35 67 1.1356
35 68 1.58602
35 69 1.36197
35 70 0.615906
35 71 1.3874
35 72 1.16439
35 73 2.00116
35 74 2.22542
35 75 1.67401
35 76 2.32643
35 77 1.47487
35 78 2.02702
35 79 0.774828
35 80 2.15813
35 81 2.23571
35 82 2.58724
35 83 1.50467
35 84 2.66587
35 85 1.52366
35 86 1.91068
35 87 2.01816
35 88 1.35022
35 89 1.60821
35 90 1.19369
35 91 1.59216
35 92 1.21035
35 93 2.19237
35 94 0.985635
35 95 1.83042
35 96 3.58031
35 97 2.49477
35 98 1.5531
35 99 1.76881
35 100 2.01937
36 37 1.20814
36 38 2.4408
36 39 1.47741
36 40 1.34748
36 41 1.43712
36 42 1.92114
36 43 1.68427
36 44 2.56217
36 45 2.43715
36 46 1.69859
36 47 2.99209
36 48 1.50467
36 49 1.49967
36 50 2.78199
36 51 1.84867
36 52 1.6845
36 53 2.14957
36 54 1.40273
36 55 2.64367
36 56 2.15117
36 57 1.31025
36 58 1.96661
36 59 1.62879
36 60 2.48497
36 61 3.05659
36 62 1.36103
36 63 3.15927
36 64 2.087
36 65 3.43759
36 66 1.97943
36 67 2.64654
36 68 3.19352
36 69 2.50111
36 70 2.75183
36 71 1.77119
36 72 3.01994
36 73 1.40256
36 74 0.943429
36 75 1.66097
36 76 1.27614
36 77 2.22491
36 78 2.65685
36 79 2.73711
36 80 1.17863
36 81 1.09458
36 82 1.82874
36 83 1.81589
36 84 2.02174
36 85 2.44531
36 86 1.68579
36 87 2.33316
36 88 1.99379
36 89 1.53405
36 90 2.99204
36 91 2.04693
36 92 1.87486
36 93 1.10881
36 94 2.36537
36 95 3.90071
36 96 1.5345
36 97 2.15
36 98 2.49233
36 99 3.34957
36 100 3.27945
37 38 2.40337
37 39 1.17348
37 40 1.48634
37 41 1.07949
37 42 1.89553
37 43 1.3196
37 44 2.3003
37 45 1.86262
37 46 1.46033
37 47 2.99642
37 48 1.4418
37 49 1.07877
37 50 2.69084
37 51 1.57861
37 52 1.18625
37 53 1.42703
37 54 1.20347
37 55 2.49533
37 56 1.78115
37 57 1.1984
37 58 1.70326
37 59 1.86127
37 60 2.31279
37 61 3.05087
37 62 1.24899
37 63 3.17284
37 64 2.20301
37 65 3.17895
37 66 1.23692
37 67 2.31227
37 68 2.94628
37 69 2.40086
37 70 2.5676
37 71 1.7103
37 72 2.65511
37 73 1.47352
37 74 1.10489
37 75 1.63052
37 76 1.30305
37 77 2.28616
37 78 2.224
37 79 2.61507
37 80 1.49182
37 81 0.811085
37 82 1.38954
37 83 1.77785
37 84 1.93489
37 85 2.5187
37 86 1.39193
37 87 2.45187
37 88 1.72961
37 89 1.6873
37 90 2.92103
37 91 2.29038
37 92 1.95511
37 93 0.753567
37 94 2.38747
37 95 3.51239
37 96 1.94824
37 97 2.00196
37 98 2.63039
37 99 3.36316
37 100 3.29417
38 39 2.54515
38 40 2.61969
38 41 1.65534
38 42 1.21199
38 43 2.24675
38 44 2.32448
38 45 2.2554
38 46 1.58737
38 47 2.20938
38 48 1.74491
38 49 1.99387
38 50 2.95846
38 51 2.41163
38 52 2.16688
38 53 2.22728
38 54 1.77438
38 55 1.39103
38 56 1.11263
38 57 2.13328
38 58 1.46348
38 59 2.03068
38 60 1.35105
38 61 2.23466
38 62 1.5526
38 63 2.23822
38 64 1.07263
38 65 1.8446
38 66 2.7057
38 67 1.29985
38 68 1.5461
38 69 0.998617
38 70 1.77473
38 71 1.51715
38 72 1.6906
38 73 1.48536
38 74 2.01976
38 75 2.35497
38 76 2.58572
38 77 2.67856
38 78 3.11992
38 79 1.60575
38 80 1.55843
38 81 2.2327
38 82 3.03606
38 83 2.22119
38 84 3.07711
38 85 2.85861
38 86 1.56138
38 87 1.08198
38 88 1.70933
38 89 1.89877
38 90 1.50016
38 91 1.93012
38 92 1.37406
38 93 1.91608
38 94 1.48758
38 95 3.35662
38 96 3.49304
38 97 3.29505
38 98 1.78675
38 99 3.35191
38 100 1.76851
39 40 1.00551
39 41 1.45844
39 42 2.24405
39 43 0.969695
39 44 1.9723
39 45 1.42295
39 46 1.35821
39 47 2.60987
39 48 1.28508
39 49 1.09834
39 50 2.00672
39 51 0.941852
39 52 0.859754
39 53 1.61301
39 54 1.07558
39 55 2.2896
39 56 1.93882
39 57 0.821127
39 58 1.50735
39 59 1.40496
39 60 2.14412
39 61 2.64364
39 62 1.34375
39 63 2.83529
39 64 2.28255
39 65 3.22613
39 66 0.912803
39 67 2.18545
39 68 2.95244
39 69 2.31493
39 70 2.19498
39 71 1.52729
39 72 2.44389
39 73 1.59146
39 74 1.112
39 75 1.36744
39 76 0.916517
39 77 1.81582
39 78 1.72927
39 79 2.28504
39 80 1.6941
39 81 1.00086
39 82 0.869191
39 83 1.45255
39 84 1.70216
39 85 1.94953
39 86 1.37016
39 87 2.65952
39 88 1.51723
39 89 1.56418
39 90 2.7722
39 91 2.16338
39 92 1.70929
39 93 1.09714
39 94 2.13972
39 95 2.91047
39 96 2.16657
39 97 1.46349
39 98 2.55189
39 99 2.69975
39 100 3.2946
40 41 1.69919
40 42 2.1403
40 43 1.02878
40 44 1.71354
40 45 1.7186
40 46 1.43698
40 47 2.33409
40 48 1.13442
40 49 1.36588
40 50 1.72368
40 51 0.955082
40 52 1.40781
40 53 1.98193
40 54 1.28355
40 55 2.20434
40 56 2.15075
40 57 0.850243
40 58 1.63261
40 59 1.24823
40 60 2.17558
40 61 2.30233
40 62 1.49935
40 63 2.47559
40 64 2.09744
40 65 3.39273
40 66 1.48928
40 67 2.28867
40 68 2.93513
40 69 2.35366
40 70 2.13594
40 71 1.38459
40 72 2.61094
40 73 1.58073
40 74 1.21989
40 75 0.93888
40 76 0.921677
40 77 1.25899
40 78 1.87795
40 79 2.22679
40 80 1.60249
40 81 0.996759
40 82 1.25689
40 83 1.06152
40 84 1.56145
40 85 1.39258
40 86 1.66948
40 87 2.47976
40 88 1.53124
40 89 1.09785
40 90 2.61808
40 91 1.72837
40 92 1.55728
40 93 1.33896
40 94 1.91857
40 95 2.96825
40 96 1.7662
40 97 1.33187
40 98 2.09393
40 99 2.24945
40 100 3.01458
41 42 1.39978
41 43 1.22533
41 44 2.12512
41 45 1.71274
41 46 0.97717
41 47 2.59233
41 48 1.19781
41 49 0.877125
41 50 2.55569
41 51 1.66336
41 52 1.1509
41 53 1.44971
41 54 0.857794
41 55 1.88417
41 56 1.02395
41 57 1.12213
41 58 1.33852
41 59 1.69161
41 60 1.74606
41 61 2.65754
41 62 0.988574
41 63 2.72749
41 64 1.68684
41 65 2.73114
41 66 1.64808
41 67 1.6871
41 68 2.34959
41 69 1.79011
41 70 2.05906
41 71 1.30015
41 72 2.10954
41 73 1.08486
41 74 1.19828
41 75 1.70759
41 76 1.61149
41 77 2.2307
41 78 2.36444
41 79 2.07703
41 80 1.13622
41 81 1.11664
41 82 1.92954
41 83 1.66653
41 84 2.44944
41 85 2.45833
41 86 1.07621
41 87 1.89449
41 88 1.47791
41 89 1.36994
41 90 2.29534
41 91 2.08731
41 92 1.41925
41 93 0.780417
41 94 1.91012
41 95 3.37931
41 96 2.46763
41 97 2.49528
41 98 2.19026
41 99 3.25666
41 100 2.76111
42 43 1.91687
42 44 1.97699
42 45 2.09657
42 46 1.39302
42 47 2.09499
42 48 1.50193
42 49 1.632
42 50 2.78166
42 51 2.04231
42 52 1.97515
42 53 1.74455
42 54 1.46275
42 55 1.56816
42 56 1.18827
42 57 1.7405
42 58 1.38488
42 59 1.93748
42 60 1.35414
42 61 2.19565
42 62 1.42506
42 63 2.20403
42 64 1.0762
42 65 2.01672
42 66 2.27858
42 67 1.51335
42 68 1.66419
42 69 1.42029
42 70 1.9186
42 71 1.46699
42 72 1.88147
42 73 1.3344
42 74 1.65209
42 75 1.7802
42 76 2.23426
42 77 2.18409
42 78 2.68318
42 79 1.73354
42 80 1.3398
42 81 1.74629
42 82 2.59661
42 83 1.71065
42 84 2.44963
42 85 2.48647
42 86 1.46684
42 87 0.965571
42 88 1.3438
42 89 1.41409
42 90 1.73713
42 91 1.41774
42 92 1.3792
42 93 1.47927
42 94 1.43826
42 95 3.30165
42 96 2.80194
42 97 2.71942
42 98 1.50662
42 99 3.10343
42 100 1.81958
43 44 1.45848
43 45 1.06259
43 46 0.912541
43 47 2.12849
43 48 1.03975
43 49 0.744356
43 50 1.63215
43 51 0.783656
43 52 0.985282
43 53 1.41085
43 54 0.810113
43 55 1.77344
43 56 1.50528
43 57 0.601106
43 58 1.25411
43 59 1.48192
43 60 1.69651
43 61 2.14324
43 62 1.37151
43 63 2.33187
43 64 1.92981
43 65 2.96355
43 66 1.14522
43 67 1.71906
43 68 2.44765
43 69 2.00791
43 70 1.65028
43 71 1.20092
43 72 2.00893
43 73 1.49904
43 74 1.35744
43 75 1.07657
43 76 1.32789
43 77 1.38548
43 78 1.54285
43 79 1.81189
43 80 1.60679
43 81 1.08708
43 82 1.41935
43 83 1.07275
43 84 2.04571
43 85 1.52664
43 86 1.39784
43 87 2.32451
43 88 1.21891
43 89 1.07119
43 90 2.2665
43 91 1.8643
43 92 1.33967
43 93 1.12475
43 94 1.69615
43 95 2.62982
43 96 2.4044
43 97 1.78514
43 98 2.05157
43 99 2.35631
43 100 2.84848
44 45 1.27383
44 46 1.57861
44 47 1.38244
44 48 1.42857
44 49 1.76138
44 50 1.39446
44 51 1.21946
44 52 1.93579
44 53 1.89322
44 54 1.70775
44 55 1.42135
44 56 1.89244
44 57 1.5711
44 58 1.4515
44 59 1.82662
44 60 1.38629
44 61 1.14928
44 62 1.93089
44 63 1.51285
44 64 1.83004
44 65 2.61834
44 66 1.82728
44 67 1.56932
44 68 1.97686
44 69 1.85998
44 70 1.24644
44 71 1.52584
44 72 1.69357
44 73 1.94975
44 74 2.04264
44 75 1.1838
44 76 2.05421
44 77 1.21925
44 78 1.76441
44 79 1.31036
44 80 2.08438
44 81 1.88392
44 82 2.09658
44 83 1.16421
44 84 2.07086
44 85 1.25825
44 86 1.89376
44 87 2.11769
44 88 1.02453
44 89 1.43379
44 90 1.71617
44 91 1.47496
44 92 1.48651
44 93 1.96739
44 94 1.23303
44 95 1.91786
44 96 2.96495
44 97 1.90652
44 98 1.46516
44 99 1.54549
44 100 2.05189
45 46 1.19893
45 47 1.84723
45 48 1.44564
45 49 1.27109
45 50 1.54106
45 51 1.00924
45 52 1.20444
45 53 1.2429
45 54 1.24946
45 55 1.53787
45 56 1.52588
45 57 1.33254
45 58 1.17857
45 59 1.82127
45 60 1.39663
45 61 1.90438
45 62 1.7429
45 63 2.12492
45 64 2.0716
45 65 2.4836
45 66 1.22559
45 67 1.40547
45 68 2.07662
45 69 1.84651
45 70 1.28961
45 71 1.47912
45 72 1.44246
45 73 1.89058
45 74 1.88089
45 75 1.46183
45 76 1.87488
45 77 1.62478
45 78 1.28922
45 79 1.49306
45 80 2.12436
45 81 1.69328
45 82 1.70096
45 83 1.42283
45 84 2.17599
45 85 1.76194
45 86 1.51249
45 87 2.43866
45 88 1.10796
45 89 1.64964
45 90 2.03046
45 91 2.04137
45 92 1.57169
45 93 1.6118
45 94 1.62631
45 95 1.85069
45 96 3.14988
45 97 1.92456
45 98 2.17375
45 99 2.22513
45 100 2.68838
46 47 1.88399
46 48 1.041
46 49 0.776756
46 50 1.90231
46 51 1.17504
46 52 1.07345
46 53 1.34224
46 54 0.594624
46 55 1.28715
46 56 0.956226
46 57 0.90814
46 58 0.944695
46 59 1.46955
46 60 1.21774
46 61 1.97963
46 62 1.19269
46 63 2.08489
46 64 1.43638
46 65 2.39473
46 66 1.53847
46 67 1.22073
46 68 1.91126
46 69 1.50993
46 70 1.39117
46 71 0.856725
46 72 1.60316
46 73 1.23268
46 74 1.34213
46 75 1.2665
46 76 1.5817
46 77 1.58991
46 78 1.81931
46 79 1.45347
46 80 1.37727
46 81 1.24065
46 82 1.88738
46 83 1.2895
46 84 2.28459
46 85 1.79452
46 86 1.1427
46 87 1.81335
46 88 1.08661
46 89 0.992788
46 90 1.83112
46 91 1.61299
46 92 0.936944
46 93 1.0871
46 94 1.3323
46 95 2.698
46 96 2.70127
46 97 2.22562
46 98 1.76367
46 99 2.55709
46 100 2.43533
47 48 2.01163
47 49 2.27274
47 50 1.65437
47 51 1.93002
47 52 2.48
47 53 2.36599
47 54 2.08165
47 55 1.16251
47 56 2.08586
47 57 2.17609
47 58 1.64592
47 59 2.11054
47 60 1.21478
47 61 0.743061
47 62 2.43865
47 63 0.790732
47 64 1.66267
47 65 2.05569
47 66 2.66484
47 67 1.51921
47 68 1.45022
47 69 1.64397
47 70 0.971505
47 71 1.76597
47 72 1.45023
47 73 2.30572
47 74 2.53465
47 75 1.80605
47 76 2.71855
47 77 1.49818
47 78 2.23118
47 79 0.964611
47 80 2.46583
47 81 2.58211
47 82 2.95014
47 83 1.65063
47 84 2.65508
47 85 1.58369
47 86 2.31831
47 87 1.96178
47 88 1.53963
47 89 1.76491
47 90 1.26398
47 91 1.36674
47 92 1.56436
47 93 2.54514
47 94 1.01352
47 95 1.81634
47 96 3.74065
47 97 2.60381
47 98 1.30926
47 99 1.5795
47 100 1.70876
48 49 1.18728
48 50 1.8569
48 51 1.13479
48 52 1.1886
48 53 1.75217
48 54 0.961462
48 55 1.52355
48 56 1.41721
48 57 0.911266
48 58 0.99825
48 59 0.872091
48 60 1.48876
48 61 1.90287
48 62 0.792339
48 63 2.0772
48 64 1.36248
48 65 2.73444
48 66 1.59519
48 67 1.58606
48 68 2.24202
48 69 1.48494
48 70 1.59101
48 71 0.794951
48 72 1.96596
48 73 0.820983
48 74 0.960676
48 75 1.11868
48 76 1.18983
48 77 1.56242
48 78 2.15896
48 79 1.62529
48 80 0.970394
48 81 0.985016
48 82 1.65465
48 83 0.999042
48 84 1.84594
48 85 1.71315
48 86 0.906685
48 87 1.72523
48 88 0.943543
48 89 0.96588
48 90 1.86989
48 91 1.45539
48 92 0.892722
48 93 0.971144
48 94 1.2991
48 95 2.8176
48 96 2.22802
48 97 1.88757
48 98 1.55496
48 99 2.41617
48 100 2.26072
49 50 2.08783
49 51 1.11718
49 52 0.9778
49 53 1.07769
49 54 0.598881
49 55 1.81225
49 56 1.20915
49 57 0.74863
49 58 1.22757
49 59 1.6831
49 60 1.62364
49 61 2.38764
49 62 1.24987
49 63 2.54454
49 64 1.81601
49 65 2.68566
49 66 1.17078
49 67 1.62819
49 68 2.32942
49 69 1.93435
49 70 1.80829
49 71 1.31721
49 72 1.9398
49 73 1.40815
49 74 1.26176
49 75 1.25208
49 76 1.47188
49 77 1.74837
49 78 1.65762
49 79 1.86784
49 80 1.4451
49 81 1.06645
49 82 1.56332
49 83 1.38028
49 84 2.15007
49 85 1.93751
49 86 1.26372
49 87 2.13923
49 88 1.25898
49 89 1.19331
49 90 2.31863
49 91 1.87171
49 92 1.36716
49 93 0.934818
49 94 1.78975
49 95 2.88471
49 96 2.48256
49 97 2.04086
49 98 2.1399
49 99 2.77205
49 100 2.86851
50 51 1.40104
50 52 2.05752
50 53 2.42822
50 54 1.96291
50 55 1.93387
50 56 2.50227
50 57 1.83426
50 58 1.89798
50 59 1.88652
50 60 2.01138
50 61 1.6244
50 62 2.4667
50 63 1.75225
50 64 2.40956
50 65 3.21437
50 66 2.1606
50 67 2.17158
50 68 2.60831
50 69 2.34815
50 70 1.59599
50 71 1.8496
50 72 2.15699
50 73 2.42476
50 74 2.38673
50 75 1.55705
50 76 2.17674
50 77 1.11883
50 78 1.64813
50 79 1.82082
50 80 2.57708
50 81 2.25036
50 82 2.21614
50 83 1.4676
50 84 2.38713
50 85 1.0276
50 86 2.36157
50 87 2.87812
50 88 1.80288
50 89 1.8159
50 90 2.19715
50 91 2.01849
50 92 1.85195
50 93 2.39117
50 94 1.78337
50 95 1.77888
50 96 3.25903
50 97 1.96907
50 98 2.16771
50 99 1.3015
50 100 2.8685
51 52 1.1607
51 53 1.5099
51 54 1.07938
51 55 1.81375
51 56 1.80589
51 57 0.839281
51 58 1.24926
51 59 1.39998
51 60 1.69089
51 61 1.93364
51 62 1.51517
51 63 2.18359
51 64 2.01602
51 65 2.88702
51 66 1.00933
51 67 1.8031
51 68 2.48873
51 69 2.05146
51 70 1.60443
51 71 1.3124
51 72 1.99605
51 73 1.6577
51 74 1.41397
51 75 0.853152
51 76 1.26028
51 77 1.16403
51 78 1.26915
51 79 1.72836
51 80 1.78153
51 81 1.2429
51 82 1.21362
51 83 1.02411
51 84 1.63403
51 85 1.26292
51 86 1.48525
51 87 2.39508
51 88 1.09323
51 89 1.24864
51 90 2.28771
51 91 1.67334
51 92 1.42811
51 93 1.36663
51 94 1.62923
51 95 2.276
51 96 2.42587
51 97 1.3368
51 98 2.01314
51 99 1.99545
51 100 2.79936
52 53 1.33744
52 54 0.895947
52 55 1.98917
52 56 1.52761
52 57 1.00172
52 58 1.23995
52 59 1.45467
52 60 1.83614
52 61 2.53945
52 62 1.19597
52 63 2.68004
52 64 2.07592
52 65 2.85575
52 66 1.12377
52 67 1.77802
52 68 2.55641
52 69 1.94794
52 70 1.93686
52 71 1.30366
52 72 2.04108
52 73 1.37428
52 74 1.19888
52 75 1.58238
52 76 1.2719
52 77 1.9678
52 78 1.79792
52 79 2.07088
52 80 1.64572
52 81 1.07924
52 82 1.26489
52 83 1.52222
52 84 1.98588
52 85 2.18234
52 86 1.00743
52 87 2.4538
52 88 1.36413
52 89 1.57266
52 90 2.42999
52 91 2.18893
52 92 1.529
52 93 0.974321
52 94 1.97706
52 95 2.7945
52 96 2.53916
52 97 1.90174
52 98 2.44133
52 99 2.87576
52 100 3.03686
53 54 1.24569
53 55 2.01252
53 56 1.40524
53 57 1.48177
53 58 1.49341
53 59 2.2547
53 60 1.69399
53 61 2.5745
53 62 1.72125
53 63 2.71489
53 64 2.13384
53 65 2.34295
53 66 1.23117
53 67 1.70436
53 68 2.18212
53 69 2.12842
53 70 1.99587
53 71 1.80937
53 72 1.82274
53 73 1.91722
53 74 1.81341
53 75 1.63357
53 76 2.06401
53 77 2.10555
53 78 1.56208
53 79 2.04063
53 80 2.05694
53 81 1.62843
53 82 1.78716
53 83 1.78135
53 84 2.16873
53 85 2.3777
53 86 1.55396
53 87 2.34714
53 88 1.39798
53 89 1.77776
53 90 2.45658
53 91 2.13819
53 92 1.92553
53 93 1.37741
53 94 2.05698
53 95 2.67654
53 96 2.9778
53 97 2.1577
53 98 2.42545
53 99 2.99911
53 100 2.92245
54 55 1.59287
54 56 1.11934
54 57 0.684548
54 58 1.0233
54 59 1.36919
54 60 1.3976
54 61 2.19611
54 62 1.04654
54 63 2.32944
54 64 1.5566
54 65 2.53189
54 66 1.31654
54 67 1.50814
54 68 2.18894
54 69 1.65935
54 70 1.62595
54 71 1.05718
54 72 1.82223
54 73 1.13226
54 74 1.0389
54 75 1.19212
54 76 1.37975
54 77 1.63678
54 78 1.75928
54 79 1.67367
54 80 1.22742
54 81 1.05735
54 82 1.63773
54 83 1.24612
54 84 2.06223
54 85 1.85254
54 86 1.04724
54 87 1.92877
54 88 1.09011
54 89 1.01992
54 90 2.08739
54 91 1.68365
54 92 1.10191
54 93 0.780965
54 94 1.52536
54 95 2.80185
54 96 2.46524
54 97 1.99941
54 98 1.94609
54 99 2.66561
54 100 2.65235
55 56 1.27726
55 57 1.82083
55 58 1.14272
55 59 1.7993
55 60 0.713845
55 61 1.18418
55 62 1.79996
55 63 1.22955
55 64 1.18869
55 65 1.84558
55 66 2.35906
55 67 0.721395
55 68 1.12032
55 69 0.943864
55 70 0.758277
55 71 1.19314
55 72 1.00093
55 73 1.70787
55 74 2.10698
55 75 1.80778
55 76 2.36902
55 77 1.81613
55 78 2.34228
55 79 0.709445
55 80 1.92831
55 81 2.1437
55 82 2.72352
55 83 1.59065
55 84 2.72327
55 85 1.92429
55 86 1.64686
55 87 1.4859
55 88 1.19812
55 89 1.49975
55 90 0.865181
55 91 1.52609
55 92 1.0594
55 93 2.02056
55 94 0.77815
55 95 2.27046
55 96 3.53007
55 97 2.74026
55 98 1.24275
55 99 2.21892
55 100 1.51979
56 57 1.50503
56 58 1.11796
56 59 1.93533
56 60 1.10726
56 61 2.19038
56 62 1.32848
56 63 2.25978
56 64 1.35351
56 65 2.02024
56 66 1.94001
56 67 0.984482
56 68 1.57006
56 69 1.28293
56 70 1.49222
56 71 1.29088
56 72 1.38259
56 73 1.38791
56 74 1.72356
56 75 1.87224
56 76 2.19354
56 77 2.23154
56 78 2.3578
56 79 1.45112
56 80 1.51518
56 81 1.73262
56 82 2.42798
56 83 1.79453
56 84 2.75382
56 85 2.42891
56 86 1.22862
56 87 1.50394
56 88 1.27592
56 89 1.47662
56 90 1.69637
56 91 1.94316
56 92 1.22292
56 93 1.38329
56 94 1.46185
56 95 2.95067
56 96 3.17674
56 97 2.82296
56 98 1.85719
56 99 3.05882
56 100 2.1947
57 58 1.24222
57 59 1.27213
57 60 1.69707
57 61 2.20472
57 62 1.1153
57 63 2.39967
57 64 1.79158
57 65 2.94787
57 66 1.17135
57 67 1.78635
57 68 2.51556
57 69 1.96801
57 70 1.79632
57 71 1.13426
57 72 2.12831
57 73 1.2625
57 74 0.984233
57 75 0.987925
57 76 1.06095
57 77 1.4449
57 78 1.74057
57 79 1.85508
57 80 1.28871
57 81 0.843955
57 82 1.32088
57 83 1.05317
57 84 1.84806
57 85 1.60471
57 86 1.24708
57 87 2.14865
57 88 1.1482
57 89 0.905296
57 90 2.3235
57 91 1.69733
57 92 1.20473
57 93 0.925033
57 94 1.64027
57 95 2.84399
57 96 2.11535
57 97 1.69085
57 98 1.97478
57 99 2.43612
57 100 2.79976
58 59 1.2365
58 60 1.01415
58 61 1.72595
58 62 1.14162
58 63 1.79578
58 64 1.17445
58 65 2.00366
58 66 1.63967
58 67 1.05401
58 68 1.65874
58 69 0.987048
58 70 1.16891
58 71 0.911469
58 72 1.31558
58 73 1.15555
58 74 1.3569
58 75 1.41073
58 76 1.66893
58 77 1.68695
58 78 2.03864
58 79 1.14512
58 80 1.40434
58 81 1.41897
58 82 1.99565
58 83 1.17552
58 84 2.0366
58 85 1.90154
58 86 0.96795
58 87 1.54183
58 88 0.765409
58 89 1.30048
58 90 1.47178
58 91 1.40894
58 92 0.948543
58 93 1.26596
58 94 1.05833
58 95 2.40354
58 96 2.91103
58 97 2.07221
58 98 1.60878
58 99 2.44276
58 100 2.05478
59 60 1.79605
59 61 2.04708
59 62 1.14414
59 63 2.14941
59 64 1.5728
59 65 2.9122
59 66 1.96335
59 67 1.94465
59 68 2.54362
59 69 1.62083
59 70 1.80286
59 71 1.03681
59 72 2.25729
59 73 1.07623
59 74 1.07538
59 75 1.44185
59 76 1.17142
59 77 1.68899
59 78 2.43867
59 79 1.85932
59 80 1.23565
59 81 1.34468
59 82 1.84224
59 83 1.2394
59 84 1.80706
59 85 1.84019
59 86 1.2286
59 87 1.9961
59 88 1.3535
59 89 1.36904
59 90 2.0495
59 91 1.58182
59 92 1.10154
59 93 1.38117
59 94 1.48237
59 95 2.88755
59 96 2.35561
59 97 1.86591
59 98 1.82389
59 99 2.39925
59 100 2.47231
60 61 1.35495
60 62 1.68224
60 63 1.45688
60 64 1.16438
60 65 1.60651
60 66 2.13683
60 67 0.824821
60 68 1.06702
60 69 0.967612
60 70 0.817563
60 71 1.27737
60 72 0.882787
60 73 1.61721
60 74 1.95438
60 75 1.6761
60 76 2.33465
60 77 1.79904
60 78 2.14979
60 79 0.655744
60 80 1.80979
60 81 2.04964
60 82 2.57577
60 83 1.52555
60 84 2.55339
60 85 1.99811
60 86 1.50905
60 87 1.4253
60 88 0.971175
60 89 1.4803
60 90 1.04541
60 91 1.42905
60 92 1.07876
60 93 1.81255
60 94 0.771969
60 95 2.21807
60 96 3.42967
60 97 2.58732
60 98 1.37941
60 99 2.3642
60 100 1.63799
61 62 2.379
61 63 0.721735
61 64 1.72611
61 65 2.40056
61 66 2.69053
61 67 1.59275
61 68 1.69964
61 69 1.6816
61 70 1.0301
61 71 1.72698
61 72 1.62764
61 73 2.27209
61 74 2.54178
61 75 1.84049
61 76 2.67199
61 77 1.55611
61 78 2.41013
61 79 1.02005
61 80 2.44876
61 81 2.56371
61 82 2.93177
61 83 1.65888
61 84 2.67386
61 85 1.52787
61 86 2.30396
61 87 2.00934
61 88 1.5513
61 89 1.77872
61 90 1.24221
61 91 1.46358
61 92 1.55788
61 93 2.59003
61 94 1.01197
61 95 1.91756
61 96 3.65639
61 97 2.60582
61 98 1.17652
61 99 1.40758
61 100 1.55649
62 63 2.54018
62 64 1.44652
62 65 2.68048
62 66 1.65161
62 67 1.71036
62 68 2.39941
62 69 1.55141
62 70 1.95068
62 71 1.04121
62 72 2.15813
62 73 0.61234
62 74 0.763959
62 75 1.56013
62 76 1.26064
62 77 2.12862
62 78 2.48259
62 79 1.94398
62 80 0.826255
62 81 0.976893
62 82 1.76605
62 83 1.52482
62 84 1.98076
62 85 2.30383
62 86 0.652082
62 87 1.71295
62 88 1.23462
62 89 1.32541
62 90 2.16729
62 91 1.80281
62 92 1.21422
62 93 0.789117
62 94 1.6672
62 95 3.23249
62 96 2.278
62 97 2.18334
62 98 1.93221
62 99 2.98668
62 100 2.47323
63 64 1.65634
63 65 2.31915
63 66 2.92634
63 67 1.67296
63 68 1.55546
63 69 1.60835
63 70 1.20171
63 71 1.81101
63 72 1.69704
63 73 2.36603
63 74 2.68877
63 75 2.01957
63 76 2.83822
63 77 1.68438
63 78 2.62993
63 79 1.16031
63 80 2.53239
63 81 2.70935
63 82 3.16979
63 83 1.76242
63 84 2.86516
63 85 1.74281
63 86 2.44699
63 87 1.93423
63 88 1.77191
63 89 1.89141
63 90 1.04295
63 91 1.48911
63 92 1.67626
63 93 2.71382
63 94 1.08711
63 95 2.11587
63 96 3.8012
63 97 2.83759
63 98 1.2112
63 99 1.69979
63 100 1.44642
64 65 1.93324
64 66 2.49587
64 67 1.3654
64 68 1.49126
64 69 0.89042
64 70 1.50155
64 71 1.18444
64 72 1.73142
64 73 1.24943
64 74 1.67764
64 75 1.73477
64 76 2.20118
64 77 2.00629
64 78 2.77461
64 79 1.3252
64 80 1.27604
64 81 1.88195
64 82 2.74718
64 83 1.58144
64 84 2.49096
64 85 2.20994
64 86 1.54326
64 87 0.722015
64 88 1.32785
64 89 1.34724
64 90 1.23984
64 91 1.13278
64 92 1.04566
64 93 1.70304
64 94 0.947636
64 95 3.01951
64 96 3.03055
64 97 2.71448
64 98 1.13145
64 99 2.72002
64 100 1.44914
65 66 3.1008
65 67 1.69721
65 68 1.23077
65 69 1.64912
65 70 2.02393
65 71 2.48774
65 72 1.50097
65 73 2.6253
65 74 2.92994
65 75 2.85061
65 76 3.42261
65 77 3.01304
65 78 3.06488
65 79 1.82897
65 80 2.79696
65 81 3.10212
65 82 3.58767
65 83 2.76233
65 84 3.28345
65 85 3.24993
65 86 2.44111
65 87 1.94996
65 88 2.15438
65 89 2.77104
65 90 1.79975
65 91 2.29973
65 92 2.35648
65 93 2.79354
65 94 2.01132
65 95 2.78637
65 96 4.47716
65 97 3.51392
65 98 2.39688
65 99 3.41828
65 100 2.06231
66 67 2.14528
66 68 2.87056
66 69 2.46562
66 70 2.23715
66 71 1.84691
66 72 2.31664
66 73 1.91224
66 74 1.54298
66 75 1.4857
66 76 1.44734
66 77 1.98073
66 78 1.4386
66 79 2.31924
66 80 2.05905
66 81 1.29497
66 82 0.949293
66 83 1.63315
66 84 1.75129
66 85 2.10218
66 86 1.57248
66 87 2.78643
66 88 1.48441
66 89 1.8414
66 90 2.85519
66 91 2.33284
66 92 2.02175
66 93 1.32114
66 94 2.28361
66 95 2.68913
66 96 2.48445
66 97 1.50166
66 98 2.66245
66 99 2.76194
66 100 3.33012
67 68 1.12956
67 69 1.00282
67 70 0.962459
67 71 1.3004
67 72 0.796476
67 73 1.69246
67 74 2.05346
67 75 1.91404
67 76 2.37419
67 77 2.05464
67 78 2.26749
67 79 0.963745
67 80 1.94865
67 81 2.05406
67 82 2.58747
67 83 1.74579
67 84 2.72334
67 85 2.20266
67 86 1.49125
67 87 1.60592
67 88 1.19071
67 89 1.64373
67 90 1.20242
67 91 1.78909
67 92 1.21611
67 93 1.89457
67 94 1.15917
67 95 2.32813
67 96 3.56981
67 97 2.75478
67 98 1.59169
67 99 2.54037
67 100 1.81726
68 69 1.24975
68 70 1.38051
68 71 1.90276
68 72 1.01756
68 73 2.26041
68 74 2.71011
68 75 2.39641
68 76 3.13049
68 77 2.43553
68 78 2.79514
68 79 1.21627
68 80 2.45801
68 81 2.74929
68 82 3.34496
68 83 2.17119
68 84 3.17213
68 85 2.63391
68 86 2.19846
68 87 1.52341
68 88 1.70576
68 89 2.16575
68 90 0.995856
68 91 1.89359
68 92 1.78286
68 93 2.52116
68 94 1.35814
68 95 2.48663
68 96 4.09695
68 97 3.29269
68 98 1.66963
68 99 2.82934
68 100 1.40846
69 70 1.25708
69 71 1.24856
69 72 1.23841
69 73 1.39428
69 74 1.89599
69 75 2.05694
69 76 2.34286
69 77 2.21903
69 78 2.75523
69 79 1.11793
69 80 1.6485
69 81 2.09509
69 82 2.77779
69 83 1.74295
69 84 2.65119
69 85 2.40798
69 86 1.38284
69 87 1.15677
69 88 1.292
69 89 1.7558
69 90 0.921908
69 91 1.61184
69 92 1.16042
69 93 1.86921
69 94 1.0325
69 95 2.66467
69 96 3.47497
69 97 2.82559
69 98 1.48507
69 99 2.75291
69 100 1.47664
70 71 1.33212
70 72 1.01608
70 73 1.88833
70 74 2.196
70 75 1.71922
70 76 2.37585
70 77 1.62912
70 78 2.05812
70 79 0.592967
70 80 2.11422
70 81 2.21244
70 82 2.61838
70 83 1.55304
70 84 2.66523
70 85 1.70253
70 86 1.79476
70 87 1.88482
70 88 1.21582
70 89 1.57559
70 90 1.12743
70 91 1.63858
70 92 1.19611
70 93 2.10522
70 94 0.904856
70 95 1.84689
70 96 3.60024
70 97 2.57261
70 98 1.4598
70 99 1.94549
70 100 1.83946
71 72 1.71386
71 73 0.937703
71 74 1.27118
71 75 1.32586
71 76 1.50242
71 77 1.57919
71 78 2.21893
71 79 1.4169
71 80 1.2434
71 81 1.27811
71 82 1.99932
71 83 1.1075
71 84 2.10573
71 85 1.76238
71 86 1.04654
71 87 1.59791
71 88 1.02734
71 89 0.969297
71 90 1.60678
71 91 1.4309
71 92 0.722369
71 93 1.26269
71 94 1.10869
71 95 2.69626
71 96 2.63088
71 97 2.17427
71 98 1.43952
71 99 2.37145
71 100 2.08615
72 73 2.12601
72 74 2.43199
72 75 2.16825
72 76 2.75346
72 77 2.20523
72 78 2.24586
72 79 0.965703
72 80 2.36944
72 81 2.46034
72 82 2.81888
72 83 1.96341
72 84 2.91504
72 85 2.36016
72 86 1.84671
72 87 1.93832
72 88 1.38608
72 89 2.06141
72 90 1.24716
72 91 2.01296
72 92 1.5934
72 93 2.24954
72 94 1.34675
72 95 1.96174
72 96 3.9688
72 97 2.87768
72 98 1.93285
72 99 2.54346
72 100 1.98702
73 74 0.822602
73 75 1.6101
73 76 1.40811
73 77 2.09701
73 78 2.62728
73 79 1.88314
73 80 0.730578
73 81 1.09644
73 82 2.02335
73 83 1.41196
73 84 2.0432
73 85 2.27516
73 86 0.833375
73 87 1.51891
73 88 1.23327
73 89 1.28531
73 90 1.99005
73 91 1.67939
73 92 1.12105
73 93 0.911566
73 94 1.54817
73 95 3.23319
73 96 2.32765
73 97 2.27519
73 98 1.72575
73 99 2.94733
73 100 2.27356
74 75 1.41356
74 76 0.935859
74 77 1.99095
74 78 2.36405
74 79 2.20541
74 80 0.940145
74 81 0.762728
74 82 1.49883
74 83 1.42281
74 84 1.6286
74 85 2.18619
74 86 1.00052
74 87 1.98949
74 88 1.37172
74 89 1.33612
74 90 2.47707
74 91 1.78106
74 92 1.4274
74 93 0.717876
74 94 1.87288
74 95 3.28902
74 96 1.89882
74 97 1.8076
74 98 2.12047
74 99 2.93274
74 100 2.78753
75 76 1.40113
75 77 0.889924
75 78 1.55803
75 79 1.77106
75 80 1.57705
75 81 1.26775
75 82 1.56665
75 83 0.883407
75 84 1.57596
75 85 1.12456
75 86 1.66881
75 87 2.10422
75 88 1.14368
75 89 0.931863
75 90 2.19095
75 91 1.19285
75 92 1.35375
75 93 1.39277
75 94 1.47877
75 95 2.55035
75 96 2.18068
75 97 1.42838
75 98 1.64716
75 99 1.93907
75 100 2.54474
76 77 1.87969
76 78 2.18045
76 79 2.46651
76 80 1.50411
76 81 0.849248
76 82 1.10445
76 83 1.47878
76 84 1.49954
76 85 2.01876
76 86 1.42765
76 87 2.56972
76 88 1.658
76 89 1.54291
76 90 2.81924
76 91 2.06256
76 92 1.74578
76 93 1.19176
76 94 2.18693
76 95 3.22262
76 96 1.77706
76 97 1.4842
76 98 2.41861
76 99 2.74066
76 100 3.18964
77 78 1.58269
77 79 1.74211
77 80 2.14535
77 81 1.83869
77 82 2.02878
77 83 0.999627
77 84 1.97481
77 85 0.662172
77 86 2.13428
77 87 2.40209
77 88 1.49869
77 89 1.18736
77 90 2.1204
77 91 1.33562
77 92 1.55254
77 93 1.99788
77 94 1.51054
77 95 2.26099
77 96 2.66535
77 97 1.68694
77 98 1.67807
77 99 1.42441
77 100 2.58133
78 79 2.23339
78 80 2.76367
78 81 2.1217
78 82 1.73792
78 83 1.85054
78 84 2.19445
78 85 1.73093
78 86 2.3246
78 87 3.15679
78 88 1.84826
78 89 2.02606
78 90 2.83385
78 91 2.34294
78 92 2.26143
78 93 2.17158
78 94 2.32521
78 95 2.03074
78 96 3.20573
78 97 1.79202
78 98 2.72305
78 99 2.21998
78 100 3.42391
79 80 2.03166
79 81 2.2709
79 82 2.73227
79 83 1.58741
79 84 2.70183
79 85 1.82053
79 86 1.80103
79 87 1.62663
79 88 1.17183
79 89 1.60037
79 90 0.963781
79 91 1.46288
79 92 1.16788
79 93 2.13126
79 94 0.721143
79 95 2.02617
79 96 3.61171
79 97 2.64824
79 98 1.349
79 99 2.05494
79 100 1.62695
80 81 1.2242
80 82 2.1403
80 83 1.55366
80 84 2.21046
80 85 2.32344
80 86 1.22594
80 87 1.49017
80 88 1.44976
80 89 1.2943
80 90 2.16259
80 91 1.62758
80 92 1.21358
80 93 1.01075
80 94 1.65714
80 95 3.50902
80 96 2.1367
80 97 2.39568
80 98 1.80933
80 99 3.07821
80 100 2.4137
81 82 1.26897
81 83 1.3053
81 84 1.61947
81 85 2.04397
81 86 1.19676
81 87 2.19899
81 88 1.39921
81 89 1.22996
81 90 2.56971
81 91 1.87969
81 92 1.54499
81 93 0.713827
81 94 1.98727
81 95 3.2191
81 96 1.76043
81 97 1.69151
81 98 2.17117
81 99 2.85007
81 100 2.91671
82 83 1.76123
82 84 1.46034
82 85 2.18445
82 86 1.75096
82 87 3.08142
82 88 1.82233
82 89 1.97179
82 90 3.18226
82 91 2.46883
82 92 2.20389
82 93 1.50727
82 94 2.56659
82 95 3.00541
82 96 2.0539
82 97 1.20298
82 98 2.87854
82 99 2.80765
82 100 3.59917
83 84 1.65112
83 85 1.24914
83 86 1.5254
83 87 1.9194
83 88 0.919358
83 89 0.941495
83 90 1.87156
83 91 1.22356
83 92 1.20489
83 93 1.40716
83 94 1.28282
83 95 2.43851
83 96 2.34125
83 97 1.55108
83 98 1.45841
83 99 1.92399
83 100 2.27781
84 85 2.19326
84 86 1.99572
84 87 2.76381
84 88 1.77534
84 89 2.06854
84 90 3.00968
84 91 1.98904
84 92 2.31521
84 93 1.85339
84 94 2.40384
84 95 2.93181
84 96 2.12121
84 97 0.876031
84 98 2.52071
84 99 2.59683
84 100 3.14246
85 86 2.34013
85 87 2.60497
85 88 1.70233
85 89 1.39515
85 90 2.27561
85 91 1.58013
85 92 1.70863
85 93 2.24521
85 94 1.6471
85 95 2.25327
85 96 2.81707
85 97 1.8386
85 98 1.75938
85 99 1.16549
85 100 2.71221
86 87 1.7935
86 88 1.10479
86 89 1.50478
86 90 2.01422
86 91 1.8863
86 92 1.24092
86 93 0.932622
86 94 1.62775
86 95 2.94435
86 96 2.6263
86 97 2.17574
86 98 1.99462
86 99 2.93491
86 100 2.43051
87 88 1.59406
87 89 1.70118
87 90 1.42266
87 91 1.41602
87 92 1.44575
87 93 1.97889
87 94 1.28867
87 95 3.35678
87 96 3.19884
87 97 3.05773
87 98 1.24682
87 99 3.07674
87 100 1.28313
88 89 1.19005
88 90 1.57176
88 91 1.28878
88 92 1.01528
88 93 1.2797
88 94 1.0224
88 95 2.24381
88 96 2.71124
88 97 1.81404
88 98 1.43664
88 99 2.18323
88 100 1.95687
89 90 1.91586
89 91 1.2023
89 92 0.956404
89 93 1.3106
89 94 1.23947
89 95 2.8948
89 96 2.27552
89 97 2.05339
89 98 1.32735
89 99 2.22995
89 100 2.26442
90 91 1.63594
90 92 1.42541
90 93 2.40133
90 94 0.954645
90 95 2.4509
90 96 3.82662
90 97 3.08888
90 98 1.28536
90 99 2.45139
90 100 1.11043
91 92 1.26524
91 93 1.88722
91 94 1.01925
91 95 2.72355
91 96 2.72518
91 97 2.12474
91 98 1.03207
91 99 2.07715
91 100 1.75619
92 93 1.45299
92 94 0.811192
92 95 2.68901
92 96 2.7693
92 97 2.33389
92 98 1.26652
92 99 2.28899
92 100 1.92839
93 94 1.87698
93 95 3.21913
93 96 2.04777
93 97 1.95381
93 98 2.15945
93 99 3.05477
93 100 2.79606
94 95 2.33434
94 96 3.16643
94 97 2.43834
94 98 0.937823
94 99 2.00504
94 100 1.41821
95 96 4.46358
95 97 2.64629
95 98 2.7989
95 99 1.85013
95 100 3.02223
96 97 2.2472
96 98 3.08905
96 99 3.63969
96 100 3.8964
97 98 2.66386
97 99 2.25144
97 100 3.40156
98 99 2.11422
98 100 1.21235
99 100 2.78612
