# Supplementary material for: Large-scale discovery of protein interactions at residue resolution using co-evolution calculated from genomic sequences
Source: Nat Commun. 2021 Mar 2;12:1396. doi: 10.1038/s41467-021-21636-z (PMC7925567; doi:10.1038/s41467-021-21636-z)
Supplement: Supplementary file 13 — Supplementary Data 11 [file 41467_2021_21636_MOESM13_ESM.zip › supplementary_prediction/cep_tp00839_TOLB_PAL/models/haddock_top_4_haddock_37w.pdb]

REMARK FILENAME="haddock_37w.pdb0"
REMARK ===============================================================
REMARK HADDOCK run for haddock
REMARK initial structure: haddock_37.pdb
REMARK final NOE weights: unambig 50 amb: 50
REMARK ===============================================================
REMARK            total,bonds,angles,improper,dihe,vdw,elec,air,cdih,coup,rdcs,vean,dani,xpcs,rg
REMARK energies: -304.923, 0, 0, 0, 0, -72.1125, -398.321, 165.511, 0, 0, 0, 0, 0, 0, 0
REMARK ===============================================================
REMARK            bonds,angles,impropers,dihe,air,cdih,coup,rdcs,vean,dani,xpcs
REMARK rms-dev.: 0,0,0,0,7.97995,0,0, 0, 0, 0, 0
REMARK ===============================================================
REMARK               air,cdih,coup,rdcs,vean,dani,xpcs
REMARK               >0.3,>5,>1,>0,>5,>0.2,>0.2
REMARK violations.: 2, 0, 0, 0, 0, 0, 0
REMARK ===============================================================
REMARK                        CVpartition#,violations,rms
REMARK AIRs cross-validation: 1, 0, NaN
REMARK ===============================================================
REMARK NCS energy: 0
REMARK ===============================================================
REMARK Symmetry energy: 0
REMARK ===============================================================
REMARK Desolvation energy: -13.1261
REMARK Internal energy free molecules: 80299.3
REMARK Internal energy complex: -19470.8
REMARK Binding energy: -100254
REMARK ===============================================================
REMARK buried surface area: 2281.77
REMARK ===============================================================
REMARK water - chain1: 0 0 0
REMARK water - chain2: 0 0 0
REMARK water - chain3: 0 0 0
REMARK water - chain4: 0 0 0
REMARK water - chain5: 0 0 0
REMARK water - chain6: 0 0 0
REMARK ===============================================================
REMARK water - water: 0 0 0
REMARK ===============================================================
REMARK DATE:05-Aug-2020  10:54:17       created by user: he47
REMARK VERSION:1.3
ATOM      1  CB  ASP    32     -19.081  -7.927 -18.532  1.00 10.00      A   
ATOM      2  CG  ASP    32     -18.635  -8.454 -19.873  1.00 10.00      A   
ATOM      3  OD1 ASP    32     -18.509  -7.650 -20.824  1.00 10.00      A   
ATOM      4  OD2 ASP    32     -18.401  -9.675 -19.980  1.00 10.00      A   
ATOM      5  C   ASP    32     -18.383  -7.111 -16.272  1.00 10.00      A   
ATOM      6  O   ASP    32     -17.739  -7.188 -15.229  1.00 10.00      A   
ATOM      7  N   ASP    32     -17.517  -9.255 -17.143  1.00 10.00      A   
ATOM      8  HT1 ASP    32     -16.712  -9.216 -16.487  1.00 10.00      A   
ATOM      9  HT2 ASP    32     -17.232  -9.785 -17.991  1.00 10.00      A   
ATOM     10  HT3 ASP    32     -18.299  -9.758 -16.683  1.00 10.00      A   
ATOM     11  CA  ASP    32     -17.942  -7.882 -17.510  1.00 10.00      A   
ATOM     12  N   SER    33     -19.483  -6.378 -16.388  1.00 10.00      A   
ATOM     13  HN  SER    33     -19.961  -6.361 -17.243  1.00 10.00      A   
ATOM     14  CA  SER    33     -20.003  -5.598 -15.279  1.00 10.00      A   
ATOM     15  CB  SER    33     -21.056  -4.617 -15.794  1.00 10.00      A   
ATOM     16  OG  SER    33     -20.867  -4.347 -17.176  1.00 10.00      A   
ATOM     17  HG  SER    33     -21.400  -4.962 -17.696  1.00 10.00      A   
ATOM     18  C   SER    33     -20.609  -6.506 -14.211  1.00 10.00      A   
ATOM     19  O   SER    33     -20.976  -7.650 -14.493  1.00 10.00      A   
ATOM     20  N   GLY    34     -20.702  -5.999 -12.988  1.00 10.00      A   
ATOM     21  HN  GLY    34     -20.366  -5.091 -12.818  1.00 10.00      A   
ATOM     22  CA  GLY    34     -21.270  -6.773 -11.900  1.00 10.00      A   
ATOM     23  C   GLY    34     -22.789  -6.753 -11.895  1.00 10.00      A   
ATOM     24  O   GLY    34     -23.418  -6.490 -12.924  1.00 10.00      A   
ATOM     25  N   ARG    35     -23.370  -7.023 -10.733  1.00 10.00      A   
ATOM     26  HN  ARG    35     -22.802  -7.210  -9.951  1.00 10.00      A   
ATOM     27  CA  ARG    35     -24.818  -7.046 -10.570  1.00 10.00      A   
ATOM     28  CB  ARG    35     -25.172  -7.564  -9.170  1.00 10.00      A   
ATOM     29  CG  ARG    35     -26.630  -7.397  -8.768  1.00 10.00      A   
ATOM     30  CD  ARG    35     -27.274  -8.738  -8.471  1.00 10.00      A   
ATOM     31  NE  ARG    35     -28.067  -9.218  -9.601  1.00 10.00      A   
ATOM     32  HE  ARG    35     -28.729  -8.593  -9.980  1.00 10.00      A   
ATOM     33  CZ  ARG    35     -27.956 -10.433 -10.136  1.00 10.00      A   
ATOM     34  NH1 ARG    35     -27.086 -11.307  -9.638  1.00 10.00      A   
ATOM     35 HH11 ARG    35     -26.480 -11.043  -8.829  1.00 10.00      A   
ATOM     36 HH12 ARG    35     -27.008 -12.265 -10.049  1.00 10.00      A   
ATOM     37  NH2 ARG    35     -28.715 -10.771 -11.173  1.00 10.00      A   
ATOM     38 HH21 ARG    35     -29.393 -10.084 -11.569  1.00 10.00      A   
ATOM     39 HH22 ARG    35     -28.633 -11.718 -11.603  1.00 10.00      A   
ATOM     40  C   ARG    35     -25.417  -5.659 -10.793  1.00 10.00      A   
ATOM     41  O   ARG    35     -25.030  -4.694 -10.134  1.00 10.00      A   
ATOM     42  N   PRO    36     -26.358  -5.545 -11.740  1.00 10.00      A   
ATOM     43  CA  PRO    36     -27.021  -4.276 -12.054  1.00 10.00      A   
ATOM     44  CB  PRO    36     -27.867  -4.600 -13.289  1.00 10.00      A   
ATOM     45  CG  PRO    36     -28.068  -6.077 -13.240  1.00 10.00      A   
ATOM     46  CD  PRO    36     -26.844  -6.648 -12.585  1.00 10.00      A   
ATOM     47  C   PRO    36     -27.905  -3.799 -10.902  1.00 10.00      A   
ATOM     48  O   PRO    36     -28.947  -4.390 -10.612  1.00 10.00      A   
ATOM     49  N   ILE    37     -27.479  -2.733 -10.247  1.00 10.00      A   
ATOM     50  HN  ILE    37     -26.646  -2.300 -10.532  1.00 10.00      A   
ATOM     51  CA  ILE    37     -28.215  -2.180  -9.123  1.00 10.00      A   
ATOM     52  CB  ILE    37     -27.373  -2.247  -7.826  1.00 10.00      A   
ATOM     53  CG1 ILE    37     -28.226  -1.932  -6.592  1.00 10.00      A   
ATOM     54  CG2 ILE    37     -26.162  -1.328  -7.906  1.00 10.00      A   
ATOM     55  CD1 ILE    37     -27.569  -2.307  -5.282  1.00 10.00      A   
ATOM     56  C   ILE    37     -28.641  -0.741  -9.421  1.00 10.00      A   
ATOM     57  O   ILE    37     -27.983  -0.036 -10.191  1.00 10.00      A   
ATOM     58  N   GLY    38     -29.752  -0.319  -8.832  1.00 10.00      A   
ATOM     59  HN  GLY    38     -30.244  -0.926  -8.234  1.00 10.00      A   
ATOM     60  CA  GLY    38     -30.243   1.024  -9.059  1.00 10.00      A   
ATOM     61  C   GLY    38     -30.220   1.875  -7.809  1.00 10.00      A   
ATOM     62  O   GLY    38     -31.029   1.682  -6.904  1.00 10.00      A   
ATOM     63  N   VAL    39     -29.281   2.803  -7.752  1.00 10.00      A   
ATOM     64  HN  VAL    39     -28.652   2.891  -8.500  1.00 10.00      A   
ATOM     65  CA  VAL    39     -29.158   3.704  -6.616  1.00 10.00      A   
ATOM     66  CB  VAL    39     -27.682   3.905  -6.202  1.00 10.00      A   
ATOM     67  CG1 VAL    39     -27.589   4.702  -4.908  1.00 10.00      A   
ATOM     68  CG2 VAL    39     -26.978   2.563  -6.055  1.00 10.00      A   
ATOM     69  C   VAL    39     -29.772   5.055  -6.971  1.00 10.00      A   
ATOM     70  O   VAL    39     -29.434   5.651  -7.996  1.00 10.00      A   
ATOM     71  N   VAL    40     -30.678   5.521  -6.128  1.00 10.00      A   
ATOM     72  HN  VAL    40     -30.896   4.996  -5.323  1.00 10.00      A   
ATOM     73  CA  VAL    40     -31.355   6.791  -6.344  1.00 10.00      A   
ATOM     74  CB  VAL    40     -32.876   6.639  -6.104  1.00 10.00      A   
ATOM     75  CG1 VAL    40     -33.627   7.904  -6.489  1.00 10.00      A   
ATOM     76  CG2 VAL    40     -33.424   5.438  -6.856  1.00 10.00      A   
ATOM     77  C   VAL    40     -30.807   7.847  -5.387  1.00 10.00      A   
ATOM     78  O   VAL    40     -30.564   7.552  -4.215  1.00 10.00      A   
ATOM     79  N   PRO    41     -30.571   9.079  -5.882  1.00 10.00      A   
ATOM     80  CA  PRO    41     -30.074  10.183  -5.052  1.00 10.00      A   
ATOM     81  CB  PRO    41     -30.205  11.400  -5.970  1.00 10.00      A   
ATOM     82  CG  PRO    41     -30.086  10.837  -7.342  1.00 10.00      A   
ATOM     83  CD  PRO    41     -30.742   9.485  -7.289  1.00 10.00      A   
ATOM     84  C   PRO    41     -30.934  10.367  -3.806  1.00 10.00      A   
ATOM     85  O   PRO    41     -32.166  10.408  -3.886  1.00 10.00      A   
ATOM     86  N   PHE    42     -30.276  10.477  -2.662  1.00 10.00      A   
ATOM     87  HN  PHE    42     -29.296  10.468  -2.678  1.00 10.00      A   
ATOM     88  CA  PHE    42     -30.961  10.628  -1.385  1.00 10.00      A   
ATOM     89  CB  PHE    42     -29.960  10.622  -0.226  1.00 10.00      A   
ATOM     90  CG  PHE    42     -29.527   9.246   0.205  1.00 10.00      A   
ATOM     91  CD1 PHE    42     -29.123   8.302  -0.728  1.00 10.00      A   
ATOM     92  CD2 PHE    42     -29.526   8.896   1.545  1.00 10.00      A   
ATOM     93  CE1 PHE    42     -28.728   7.039  -0.333  1.00 10.00      A   
ATOM     94  CE2 PHE    42     -29.131   7.634   1.948  1.00 10.00      A   
ATOM     95  CZ  PHE    42     -28.732   6.704   1.007  1.00 10.00      A   
ATOM     96  C   PHE    42     -31.828  11.881  -1.346  1.00 10.00      A   
ATOM     97  O   PHE    42     -31.433  12.943  -1.837  1.00 10.00      A   
ATOM     98  N   GLN    43     -33.017  11.738  -0.772  1.00 10.00      A   
ATOM     99  HN  GLN    43     -33.270  10.854  -0.414  1.00 10.00      A   
ATOM    100  CA  GLN    43     -33.962  12.838  -0.655  1.00 10.00      A   
ATOM    101  CB  GLN    43     -35.341  12.306  -0.255  1.00 10.00      A   
ATOM    102  CG  GLN    43     -36.413  13.377  -0.118  1.00 10.00      A   
ATOM    103  CD  GLN    43     -37.662  12.863   0.572  1.00 10.00      A   
ATOM    104  OE1 GLN    43     -38.019  11.692   0.454  1.00 10.00      A   
ATOM    105  NE2 GLN    43     -38.337  13.735   1.301  1.00 10.00      A   
ATOM    106 HE21 GLN    43     -38.000  14.654   1.357  1.00 10.00      A   
ATOM    107 HE22 GLN    43     -39.147  13.426   1.758  1.00 10.00      A   
ATOM    108  C   GLN    43     -33.482  13.864   0.366  1.00 10.00      A   
ATOM    109  O   GLN    43     -33.499  13.613   1.571  1.00 10.00      A   
ATOM    110  N   TRP    44     -33.046  15.010  -0.126  1.00 10.00      A   
ATOM    111  HN  TRP    44     -33.054  15.145  -1.097  1.00 10.00      A   
ATOM    112  CA  TRP    44     -32.563  16.083   0.726  1.00 10.00      A   
ATOM    113  CB  TRP    44     -31.342  16.756   0.087  1.00 10.00      A   
ATOM    114  CG  TRP    44     -31.021  18.113   0.642  1.00 10.00      A   
ATOM    115  CD1 TRP    44     -31.242  19.315   0.036  1.00 10.00      A   
ATOM    116  CD2 TRP    44     -30.423  18.408   1.910  1.00 10.00      A   
ATOM    117  NE1 TRP    44     -30.816  20.340   0.845  1.00 10.00      A   
ATOM    118  HE1 TRP    44     -30.867  21.297   0.626  1.00 10.00      A   
ATOM    119  CE2 TRP    44     -30.308  19.810   2.002  1.00 10.00      A   
ATOM    120  CE3 TRP    44     -29.973  17.623   2.974  1.00 10.00      A   
ATOM    121  CZ2 TRP    44     -29.761  20.442   3.115  1.00 10.00      A   
ATOM    122  CZ3 TRP    44     -29.432  18.252   4.077  1.00 10.00      A   
ATOM    123  CH2 TRP    44     -29.331  19.647   4.139  1.00 10.00      A   
ATOM    124  C   TRP    44     -33.669  17.101   0.972  1.00 10.00      A   
ATOM    125  O   TRP    44     -34.248  17.646   0.030  1.00 10.00      A   
ATOM    126  N   ALA    45     -33.962  17.346   2.238  1.00 10.00      A   
ATOM    127  HN  ALA    45     -33.469  16.875   2.943  1.00 10.00      A   
ATOM    128  CA  ALA    45     -34.994  18.297   2.608  1.00 10.00      A   
ATOM    129  CB  ALA    45     -36.106  17.592   3.363  1.00 10.00      A   
ATOM    130  C   ALA    45     -34.405  19.426   3.442  1.00 10.00      A   
ATOM    131  O   ALA    45     -34.459  19.398   4.671  1.00 10.00      A   
ATOM    132  N   GLY    46     -33.823  20.410   2.772  1.00 10.00      A   
ATOM    133  HN  GLY    46     -33.801  20.381   1.790  1.00 10.00      A   
ATOM    134  CA  GLY    46     -33.228  21.530   3.474  1.00 10.00      A   
ATOM    135  C   GLY    46     -32.853  22.664   2.541  1.00 10.00      A   
ATOM    136  O   GLY    46     -33.185  22.623   1.356  1.00 10.00      A   
ATOM    137  N   PRO    47     -32.153  23.687   3.050  1.00 10.00      A   
ATOM    138  CA  PRO    47     -31.732  24.845   2.250  1.00 10.00      A   
ATOM    139  CB  PRO    47     -31.122  25.805   3.285  1.00 10.00      A   
ATOM    140  CG  PRO    47     -31.566  25.287   4.612  1.00 10.00      A   
ATOM    141  CD  PRO    47     -31.719  23.806   4.448  1.00 10.00      A   
ATOM    142  C   PRO    47     -30.684  24.475   1.202  1.00 10.00      A   
ATOM    143  O   PRO    47     -29.621  23.939   1.529  1.00 10.00      A   
ATOM    144  N   GLY    48     -30.990  24.765  -0.055  1.00 10.00      A   
ATOM    145  HN  GLY    48     -31.854  25.182  -0.254  1.00 10.00      A   
ATOM    146  CA  GLY    48     -30.072  24.463  -1.133  1.00 10.00      A   
ATOM    147  C   GLY    48     -29.987  22.978  -1.410  1.00 10.00      A   
ATOM    148  O   GLY    48     -30.994  22.273  -1.349  1.00 10.00      A   
ATOM    149  N   ALA    49     -28.788  22.501  -1.698  1.00 10.00      A   
ATOM    150  HN  ALA    49     -28.021  23.112  -1.711  1.00 10.00      A   
ATOM    151  CA  ALA    49     -28.571  21.092  -1.985  1.00 10.00      A   
ATOM    152  CB  ALA    49     -27.788  20.933  -3.278  1.00 10.00      A   
ATOM    153  C   ALA    49     -27.842  20.416  -0.829  1.00 10.00      A   
ATOM    154  O   ALA    49     -27.321  21.088   0.066  1.00 10.00      A   
ATOM    155  N   ALA    50     -27.807  19.088  -0.850  1.00 10.00      A   
ATOM    156  HN  ALA    50     -28.236  18.610  -1.591  1.00 10.00      A   
ATOM    157  CA  ALA    50     -27.143  18.321   0.197  1.00 10.00      A   
ATOM    158  CB  ALA    50     -27.422  16.834   0.029  1.00 10.00      A   
ATOM    159  C   ALA    50     -25.642  18.586   0.194  1.00 10.00      A   
ATOM    160  O   ALA    50     -25.024  18.674  -0.868  1.00 10.00      A   
ATOM    161  N   PRO    51     -25.043  18.735   1.384  1.00 10.00      A   
ATOM    162  CA  PRO    51     -23.604  18.987   1.524  1.00 10.00      A   
ATOM    163  CB  PRO    51     -23.379  19.039   3.040  1.00 10.00      A   
ATOM    164  CG  PRO    51     -24.595  18.421   3.644  1.00 10.00      A   
ATOM    165  CD  PRO    51     -25.723  18.683   2.688  1.00 10.00      A   
ATOM    166  C   PRO    51     -22.768  17.874   0.894  1.00 10.00      A   
ATOM    167  O   PRO    51     -21.686  18.121   0.359  1.00 10.00      A   
ATOM    168  N   GLU    52     -23.280  16.651   0.956  1.00 10.00      A   
ATOM    169  HN  GLU    52     -24.145  16.517   1.400  1.00 10.00      A   
ATOM    170  CA  GLU    52     -22.596  15.504   0.379  1.00 10.00      A   
ATOM    171  CB  GLU    52     -21.779  14.758   1.440  1.00 10.00      A   
ATOM    172  CG  GLU    52     -20.973  13.577   0.907  1.00 10.00      A   
ATOM    173  CD  GLU    52     -20.032  13.952  -0.226  1.00 10.00      A   
ATOM    174  OE1 GLU    52     -20.464  13.940  -1.396  1.00 10.00      A   
ATOM    175  OE2 GLU    52     -18.851  14.252   0.047  1.00 10.00      A   
ATOM    176  C   GLU    52     -23.598  14.570  -0.297  1.00 10.00      A   
ATOM    177  O   GLU    52     -24.670  14.292   0.245  1.00 10.00      A   
ATOM    178  N   ASP    53     -23.240  14.097  -1.483  1.00 10.00      A   
ATOM    179  HN  ASP    53     -22.359  14.342  -1.845  1.00 10.00      A   
ATOM    180  CA  ASP    53     -24.096  13.203  -2.249  1.00 10.00      A   
ATOM    181  CB  ASP    53     -23.727  13.254  -3.732  1.00 10.00      A   
ATOM    182  CG  ASP    53     -24.906  12.989  -4.644  1.00 10.00      A   
ATOM    183  OD1 ASP    53     -25.409  11.844  -4.665  1.00 10.00      A   
ATOM    184  OD2 ASP    53     -25.334  13.928  -5.356  1.00 10.00      A   
ATOM    185  C   ASP    53     -23.965  11.778  -1.727  1.00 10.00      A   
ATOM    186  O   ASP    53     -23.100  11.017  -2.163  1.00 10.00      A   
ATOM    187  N   ILE    54     -24.824  11.430  -0.779  1.00 10.00      A   
ATOM    188  HN  ILE    54     -25.487  12.086  -0.477  1.00 10.00      A   
ATOM    189  CA  ILE    54     -24.811  10.105  -0.173  1.00 10.00      A   
ATOM    190  CB  ILE    54     -25.883   9.972   0.931  1.00 10.00      A   
ATOM    191  CG1 ILE    54     -25.956  11.242   1.793  1.00 10.00      A   
ATOM    192  CG2 ILE    54     -25.613   8.748   1.794  1.00 10.00      A   
ATOM    193  CD1 ILE    54     -24.700  11.544   2.586  1.00 10.00      A   
ATOM    194  C   ILE    54     -25.042   9.022  -1.226  1.00 10.00      A   
ATOM    195  O   ILE    54     -24.362   7.996  -1.232  1.00 10.00      A   
ATOM    196  N   GLY    55     -25.991   9.272  -2.123  1.00 10.00      A   
ATOM    197  HN  GLY    55     -26.483  10.120  -2.076  1.00 10.00      A   
ATOM    198  CA  GLY    55     -26.304   8.317  -3.171  1.00 10.00      A   
ATOM    199  C   GLY    55     -25.122   8.054  -4.077  1.00 10.00      A   
ATOM    200  O   GLY    55     -24.848   6.908  -4.437  1.00 10.00      A   
ATOM    201  N   GLY    56     -24.414   9.117  -4.438  1.00 10.00      A   
ATOM    202  HN  GLY    56     -24.688  10.007  -4.120  1.00 10.00      A   
ATOM    203  CA  GLY    56     -23.255   8.984  -5.296  1.00 10.00      A   
ATOM    204  C   GLY    56     -22.161   8.151  -4.657  1.00 10.00      A   
ATOM    205  O   GLY    56     -21.507   7.352  -5.331  1.00 10.00      A   
ATOM    206  N   ILE    57     -21.966   8.335  -3.358  1.00 10.00      A   
ATOM    207  HN  ILE    57     -22.518   8.991  -2.878  1.00 10.00      A   
ATOM    208  CA  ILE    57     -20.949   7.592  -2.627  1.00 10.00      A   
ATOM    209  CB  ILE    57     -20.730   8.166  -1.211  1.00 10.00      A   
ATOM    210  CG1 ILE    57     -20.099   9.562  -1.309  1.00 10.00      A   
ATOM    211  CG2 ILE    57     -19.860   7.239  -0.373  1.00 10.00      A   
ATOM    212  CD1 ILE    57     -19.799  10.206   0.026  1.00 10.00      A   
ATOM    213  C   ILE    57     -21.310   6.111  -2.555  1.00 10.00      A   
ATOM    214  O   ILE    57     -20.476   5.246  -2.835  1.00 10.00      A   
ATOM    215  N   VAL    58     -22.561   5.831  -2.205  1.00 10.00      A   
ATOM    216  HN  VAL    58     -23.175   6.571  -2.000  1.00 10.00      A   
ATOM    217  CA  VAL    58     -23.050   4.458  -2.106  1.00 10.00      A   
ATOM    218  CB  VAL    58     -24.533   4.423  -1.662  1.00 10.00      A   
ATOM    219  CG1 VAL    58     -25.093   3.010  -1.734  1.00 10.00      A   
ATOM    220  CG2 VAL    58     -24.681   4.977  -0.253  1.00 10.00      A   
ATOM    221  C   VAL    58     -22.899   3.737  -3.449  1.00 10.00      A   
ATOM    222  O   VAL    58     -22.426   2.599  -3.512  1.00 10.00      A   
ATOM    223  N   ALA    59     -23.292   4.419  -4.521  1.00 10.00      A   
ATOM    224  HN  ALA    59     -23.664   5.322  -4.402  1.00 10.00      A   
ATOM    225  CA  ALA    59     -23.203   3.861  -5.864  1.00 10.00      A   
ATOM    226  CB  ALA    59     -23.802   4.825  -6.879  1.00 10.00      A   
ATOM    227  C   ALA    59     -21.756   3.535  -6.227  1.00 10.00      A   
ATOM    228  O   ALA    59     -21.474   2.483  -6.803  1.00 10.00      A   
ATOM    229  N   ALA    60     -20.846   4.432  -5.867  1.00 10.00      A   
ATOM    230  HN  ALA    60     -21.136   5.241  -5.392  1.00 10.00      A   
ATOM    231  CA  ALA    60     -19.430   4.247  -6.160  1.00 10.00      A   
ATOM    232  CB  ALA    60     -18.664   5.541  -5.937  1.00 10.00      A   
ATOM    233  C   ALA    60     -18.829   3.115  -5.335  1.00 10.00      A   
ATOM    234  O   ALA    60     -18.038   2.324  -5.845  1.00 10.00      A   
ATOM    235  N   ASP    61     -19.219   3.037  -4.066  1.00 10.00      A   
ATOM    236  HN  ASP    61     -19.860   3.699  -3.724  1.00 10.00      A   
ATOM    237  CA  ASP    61     -18.718   2.003  -3.157  1.00 10.00      A   
ATOM    238  CB  ASP    61     -19.387   2.120  -1.783  1.00 10.00      A   
ATOM    239  CG  ASP    61     -18.747   3.153  -0.871  1.00 10.00      A   
ATOM    240  OD1 ASP    61     -17.661   3.677  -1.212  1.00 10.00      A   
ATOM    241  OD2 ASP    61     -19.328   3.443   0.200  1.00 10.00      A   
ATOM    242  C   ASP    61     -18.950   0.602  -3.715  1.00 10.00      A   
ATOM    243  O   ASP    61     -18.026  -0.204  -3.810  1.00 10.00      A   
ATOM    244  N   LEU    62     -20.188   0.327  -4.108  1.00 10.00      A   
ATOM    245  HN  LEU    62     -20.875   1.024  -4.032  1.00 10.00      A   
ATOM    246  CA  LEU    62     -20.557  -0.979  -4.649  1.00 10.00      A   
ATOM    247  CB  LEU    62     -22.078  -1.090  -4.780  1.00 10.00      A   
ATOM    248  CG  LEU    62     -22.889  -0.759  -3.524  1.00 10.00      A   
ATOM    249  CD1 LEU    62     -24.379  -0.771  -3.826  1.00 10.00      A   
ATOM    250  CD2 LEU    62     -22.557  -1.727  -2.401  1.00 10.00      A   
ATOM    251  C   LEU    62     -19.890  -1.237  -5.998  1.00 10.00      A   
ATOM    252  O   LEU    62     -19.753  -2.385  -6.430  1.00 10.00      A   
ATOM    253  N   ARG    63     -19.481  -0.165  -6.662  1.00 10.00      A   
ATOM    254  HN  ARG    63     -19.618   0.723  -6.269  1.00 10.00      A   
ATOM    255  CA  ARG    63     -18.825  -0.276  -7.955  1.00 10.00      A   
ATOM    256  CB  ARG    63     -19.061   0.994  -8.785  1.00 10.00      A   
ATOM    257  CG  ARG    63     -18.243   1.078 -10.063  1.00 10.00      A   
ATOM    258  CD  ARG    63     -18.750   2.183 -10.977  1.00 10.00      A   
ATOM    259  NE  ARG    63     -19.777   1.708 -11.910  1.00 10.00      A   
ATOM    260  HE  ARG    63     -19.806   0.739 -12.091  1.00 10.00      A   
ATOM    261  CZ  ARG    63     -20.659   2.504 -12.512  1.00 10.00      A   
ATOM    262  NH1 ARG    63     -20.644   3.810 -12.277  1.00 10.00      A   
ATOM    263 HH11 ARG    63     -21.333   4.436 -12.745  1.00 10.00      A   
ATOM    264 HH12 ARG    63     -19.944   4.215 -11.615  1.00 10.00      A   
ATOM    265  NH2 ARG    63     -21.559   1.994 -13.346  1.00 10.00      A   
ATOM    266 HH21 ARG    63     -22.249   2.618 -13.819  1.00 10.00      A   
ATOM    267 HH22 ARG    63     -21.583   0.961 -13.530  1.00 10.00      A   
ATOM    268  C   ARG    63     -17.333  -0.547  -7.775  1.00 10.00      A   
ATOM    269  O   ARG    63     -16.732  -1.288  -8.554  1.00 10.00      A   
ATOM    270  N   ASN    64     -16.756   0.034  -6.723  1.00 10.00      A   
ATOM    271  HN  ASN    64     -17.305   0.601  -6.136  1.00 10.00      A   
ATOM    272  CA  ASN    64     -15.335  -0.128  -6.416  1.00 10.00      A   
ATOM    273  CB  ASN    64     -14.961   0.660  -5.155  1.00 10.00      A   
ATOM    274  CG  ASN    64     -14.842   2.154  -5.384  1.00 10.00      A   
ATOM    275  OD1 ASN    64     -14.524   2.609  -6.480  1.00 10.00      A   
ATOM    276  ND2 ASN    64     -15.088   2.930  -4.341  1.00 10.00      A   
ATOM    277 HD21 ASN    64     -15.337   2.501  -3.487  1.00 10.00      A   
ATOM    278 HD22 ASN    64     -15.013   3.901  -4.457  1.00 10.00      A   
ATOM    279  C   ASN    64     -14.974  -1.592  -6.210  1.00 10.00      A   
ATOM    280  O   ASN    64     -13.886  -2.032  -6.578  1.00 10.00      A   
ATOM    281  N   SER    65     -15.899  -2.346  -5.636  1.00 10.00      A   
ATOM    282  HN  SER    65     -16.759  -1.943  -5.389  1.00 10.00      A   
ATOM    283  CA  SER    65     -15.674  -3.758  -5.371  1.00 10.00      A   
ATOM    284  CB  SER    65     -16.652  -4.242  -4.301  1.00 10.00      A   
ATOM    285  OG  SER    65     -17.725  -3.324  -4.157  1.00 10.00      A   
ATOM    286  HG  SER    65     -17.483  -2.640  -3.522  1.00 10.00      A   
ATOM    287  C   SER    65     -15.801  -4.602  -6.642  1.00 10.00      A   
ATOM    288  O   SER    65     -15.363  -5.752  -6.680  1.00 10.00      A   
ATOM    289  N   GLY    66     -16.404  -4.021  -7.677  1.00 10.00      A   
ATOM    290  HN  GLY    66     -16.715  -3.092  -7.588  1.00 10.00      A   
ATOM    291  CA  GLY    66     -16.588  -4.726  -8.937  1.00 10.00      A   
ATOM    292  C   GLY    66     -17.657  -5.799  -8.853  1.00 10.00      A   
ATOM    293  O   GLY    66     -17.778  -6.645  -9.746  1.00 10.00      A   
ATOM    294  N   LYS    67     -18.430  -5.767  -7.775  1.00 10.00      A   
ATOM    295  HN  LYS    67     -18.281  -5.069  -7.103  1.00 10.00      A   
ATOM    296  CA  LYS    67     -19.491  -6.739  -7.564  1.00 10.00      A   
ATOM    297  CB  LYS    67     -19.622  -7.088  -6.077  1.00 10.00      A   
ATOM    298  CG  LYS    67     -18.431  -7.834  -5.485  1.00 10.00      A   
ATOM    299  CD  LYS    67     -18.185  -9.154  -6.199  1.00 10.00      A   
ATOM    300  CE  LYS    67     -17.216 -10.033  -5.423  1.00 10.00      A   
ATOM    301  NZ  LYS    67     -16.793 -11.225  -6.209  1.00 10.00      A   
ATOM    302  HZ1 LYS    67     -17.622 -11.695  -6.621  1.00 10.00      A   
ATOM    303  HZ2 LYS    67     -16.296 -11.899  -5.596  1.00 10.00      A   
ATOM    304  HZ3 LYS    67     -16.149 -10.938  -6.982  1.00 10.00      A   
ATOM    305  C   LYS    67     -20.818  -6.211  -8.088  1.00 10.00      A   
ATOM    306  O   LYS    67     -21.664  -6.976  -8.544  1.00 10.00      A   
ATOM    307  N   PHE    68     -20.993  -4.898  -8.029  1.00 10.00      A   
ATOM    308  HN  PHE    68     -20.277  -4.330  -7.671  1.00 10.00      A   
ATOM    309  CA  PHE    68     -22.223  -4.282  -8.492  1.00 10.00      A   
ATOM    310  CB  PHE    68     -22.980  -3.650  -7.320  1.00 10.00      A   
ATOM    311  CG  PHE    68     -23.437  -4.641  -6.286  1.00 10.00      A   
ATOM    312  CD1 PHE    68     -22.665  -4.901  -5.167  1.00 10.00      A   
ATOM    313  CD2 PHE    68     -24.635  -5.315  -6.439  1.00 10.00      A   
ATOM    314  CE1 PHE    68     -23.081  -5.816  -4.219  1.00 10.00      A   
ATOM    315  CE2 PHE    68     -25.057  -6.231  -5.494  1.00 10.00      A   
ATOM    316  CZ  PHE    68     -24.279  -6.482  -4.383  1.00 10.00      A   
ATOM    317  C   PHE    68     -21.957  -3.240  -9.570  1.00 10.00      A   
ATOM    318  O   PHE    68     -20.862  -2.681  -9.660  1.00 10.00      A   
ATOM    319  N   ASN    69     -22.964  -3.003 -10.394  1.00 10.00      A   
ATOM    320  HN  ASN    69     -23.799  -3.513 -10.281  1.00 10.00      A   
ATOM    321  CA  ASN    69     -22.885  -2.023 -11.465  1.00 10.00      A   
ATOM    322  CB  ASN    69     -22.793  -2.716 -12.828  1.00 10.00      A   
ATOM    323  CG  ASN    69     -22.701  -1.738 -13.987  1.00 10.00      A   
ATOM    324  OD1 ASN    69     -22.172  -0.634 -13.853  1.00 10.00      A   
ATOM    325  ND2 ASN    69     -23.214  -2.143 -15.136  1.00 10.00      A   
ATOM    326 HD21 ASN    69     -23.618  -3.039 -15.172  1.00 10.00      A   
ATOM    327 HD22 ASN    69     -23.167  -1.538 -15.905  1.00 10.00      A   
ATOM    328  C   ASN    69     -24.107  -1.110 -11.409  1.00 10.00      A   
ATOM    329  O   ASN    69     -25.187  -1.460 -11.898  1.00 10.00      A   
ATOM    330  N   PRO    70     -23.956   0.059 -10.774  1.00 10.00      A   
ATOM    331  CA  PRO    70     -25.043   1.028 -10.633  1.00 10.00      A   
ATOM    332  CB  PRO    70     -24.473   2.074  -9.670  1.00 10.00      A   
ATOM    333  CG  PRO    70     -22.997   1.970  -9.836  1.00 10.00      A   
ATOM    334  CD  PRO    70     -22.709   0.527 -10.143  1.00 10.00      A   
ATOM    335  C   PRO    70     -25.409   1.685 -11.954  1.00 10.00      A   
ATOM    336  O   PRO    70     -24.544   1.963 -12.792  1.00 10.00      A   
ATOM    337  N   LEU    71     -26.696   1.919 -12.139  1.00 10.00      A   
ATOM    338  HN  LEU    71     -27.336   1.650 -11.440  1.00 10.00      A   
ATOM    339  CA  LEU    71     -27.190   2.564 -13.343  1.00 10.00      A   
ATOM    340  CB  LEU    71     -28.713   2.429 -13.408  1.00 10.00      A   
ATOM    341  CG  LEU    71     -29.360   2.654 -14.775  1.00 10.00      A   
ATOM    342  CD1 LEU    71     -29.088   1.476 -15.696  1.00 10.00      A   
ATOM    343  CD2 LEU    71     -30.854   2.889 -14.627  1.00 10.00      A   
ATOM    344  C   LEU    71     -26.797   4.040 -13.323  1.00 10.00      A   
ATOM    345  O   LEU    71     -26.599   4.617 -12.252  1.00 10.00      A   
ATOM    346  N   ASP    72     -26.662   4.641 -14.496  1.00 10.00      A   
ATOM    347  HN  ASP    72     -26.811   4.127 -15.319  1.00 10.00      A   
ATOM    348  CA  ASP    72     -26.291   6.052 -14.589  1.00 10.00      A   
ATOM    349  CB  ASP    72     -26.103   6.457 -16.052  1.00 10.00      A   
ATOM    350  CG  ASP    72     -25.380   7.777 -16.211  1.00 10.00      A   
ATOM    351  OD1 ASP    72     -26.040   8.838 -16.145  1.00 10.00      A   
ATOM    352  OD2 ASP    72     -24.145   7.757 -16.407  1.00 10.00      A   
ATOM    353  C   ASP    72     -27.367   6.920 -13.945  1.00 10.00      A   
ATOM    354  O   ASP    72     -28.557   6.615 -14.049  1.00 10.00      A   
ATOM    355  N   ARG    73     -26.951   7.998 -13.285  1.00 10.00      A   
ATOM    356  HN  ARG    73     -25.992   8.197 -13.250  1.00 10.00      A   
ATOM    357  CA  ARG    73     -27.886   8.900 -12.621  1.00 10.00      A   
ATOM    358  CB  ARG    73     -27.148   9.991 -11.841  1.00 10.00      A   
ATOM    359  CG  ARG    73     -26.651   9.545 -10.476  1.00 10.00      A   
ATOM    360  CD  ARG    73     -25.469  10.381 -10.002  1.00 10.00      A   
ATOM    361  NE  ARG    73     -25.860  11.715  -9.533  1.00 10.00      A   
ATOM    362  HE  ARG    73     -26.146  12.363 -10.216  1.00 10.00      A   
ATOM    363  CZ  ARG    73     -25.838  12.090  -8.251  1.00 10.00      A   
ATOM    364  NH1 ARG    73     -25.458  11.229  -7.315  1.00 10.00      A   
ATOM    365 HH11 ARG    73     -25.171  10.265  -7.576  1.00 10.00      A   
ATOM    366 HH12 ARG    73     -25.443  11.523  -6.304  1.00 10.00      A   
ATOM    367  NH2 ARG    73     -26.177  13.326  -7.900  1.00 10.00      A   
ATOM    368 HH21 ARG    73     -26.153  13.609  -6.886  1.00 10.00      A   
ATOM    369 HH22 ARG    73     -26.464  14.024  -8.621  1.00 10.00      A   
ATOM    370  C   ARG    73     -28.872   9.510 -13.608  1.00 10.00      A   
ATOM    371  O   ARG    73     -30.029   9.761 -13.269  1.00 10.00      A   
ATOM    372  N   ALA    74     -28.426   9.723 -14.838  1.00 10.00      A   
ATOM    373  HN  ALA    74     -27.499   9.479 -15.066  1.00 10.00      A   
ATOM    374  CA  ALA    74     -29.283  10.296 -15.863  1.00 10.00      A   
ATOM    375  CB  ALA    74     -28.476  11.146 -16.831  1.00 10.00      A   
ATOM    376  C   ALA    74     -30.033   9.199 -16.608  1.00 10.00      A   
ATOM    377  O   ALA    74     -30.870   9.477 -17.466  1.00 10.00      A   
ATOM    378  N   ARG    75     -29.742   7.949 -16.266  1.00 10.00      A   
ATOM    379  HN  ARG    75     -29.081   7.789 -15.556  1.00 10.00      A   
ATOM    380  CA  ARG    75     -30.382   6.810 -16.909  1.00 10.00      A   
ATOM    381  CB  ARG    75     -29.352   5.705 -17.166  1.00 10.00      A   
ATOM    382  CG  ARG    75     -29.798   4.642 -18.156  1.00 10.00      A   
ATOM    383  CD  ARG    75     -29.059   4.768 -19.479  1.00 10.00      A   
ATOM    384  NE  ARG    75     -29.421   5.983 -20.207  1.00 10.00      A   
ATOM    385  HE  ARG    75     -30.328   6.342 -20.064  1.00 10.00      A   
ATOM    386  CZ  ARG    75     -28.599   6.627 -21.036  1.00 10.00      A   
ATOM    387  NH1 ARG    75     -27.362   6.177 -21.238  1.00 10.00      A   
ATOM    388 HH11 ARG    75     -26.722   6.686 -21.886  1.00 10.00      A   
ATOM    389 HH12 ARG    75     -27.024   5.315 -20.751  1.00 10.00      A   
ATOM    390  NH2 ARG    75     -29.017   7.718 -21.670  1.00 10.00      A   
ATOM    391 HH21 ARG    75     -28.379   8.227 -22.321  1.00 10.00      A   
ATOM    392 HH22 ARG    75     -29.987   8.075 -21.525  1.00 10.00      A   
ATOM    393  C   ARG    75     -31.522   6.275 -16.049  1.00 10.00      A   
ATOM    394  O   ARG    75     -32.263   5.384 -16.465  1.00 10.00      A   
ATOM    395  N   LEU    76     -31.651   6.823 -14.848  1.00 10.00      A   
ATOM    396  HN  LEU    76     -31.027   7.529 -14.579  1.00 10.00      A   
ATOM    397  CA  LEU    76     -32.696   6.407 -13.921  1.00 10.00      A   
ATOM    398  CB  LEU    76     -32.506   7.081 -12.558  1.00 10.00      A   
ATOM    399  CG  LEU    76     -31.172   6.822 -11.850  1.00 10.00      A   
ATOM    400  CD1 LEU    76     -31.093   7.616 -10.554  1.00 10.00      A   
ATOM    401  CD2 LEU    76     -30.981   5.337 -11.581  1.00 10.00      A   
ATOM    402  C   LEU    76     -34.080   6.731 -14.478  1.00 10.00      A   
ATOM    403  O   LEU    76     -34.390   7.891 -14.758  1.00 10.00      A   
ATOM    404  N   PRO    77     -34.929   5.707 -14.646  1.00 10.00      A   
ATOM    405  CA  PRO    77     -36.287   5.882 -15.175  1.00 10.00      A   
ATOM    406  CB  PRO    77     -36.742   4.447 -15.453  1.00 10.00      A   
ATOM    407  CG  PRO    77     -35.961   3.614 -14.495  1.00 10.00      A   
ATOM    408  CD  PRO    77     -34.629   4.294 -14.343  1.00 10.00      A   
ATOM    409  C   PRO    77     -37.213   6.538 -14.154  1.00 10.00      A   
ATOM    410  O   PRO    77     -38.299   7.012 -14.491  1.00 10.00      A   
ATOM    411  N   GLN    78     -36.766   6.569 -12.907  1.00 10.00      A   
ATOM    412  HN  GLN    78     -35.883   6.193 -12.707  1.00 10.00      A   
ATOM    413  CA  GLN    78     -37.536   7.157 -11.827  1.00 10.00      A   
ATOM    414  CB  GLN    78     -38.578   6.153 -11.320  1.00 10.00      A   
ATOM    415  CG  GLN    78     -39.520   6.709 -10.266  1.00 10.00      A   
ATOM    416  CD  GLN    78     -40.205   5.623  -9.465  1.00 10.00      A   
ATOM    417  OE1 GLN    78     -39.660   4.530  -9.279  1.00 10.00      A   
ATOM    418  NE2 GLN    78     -41.400   5.916  -8.982  1.00 10.00      A   
ATOM    419 HE21 GLN    78     -41.771   6.807  -9.169  1.00 10.00      A   
ATOM    420 HE22 GLN    78     -41.867   5.236  -8.443  1.00 10.00      A   
ATOM    421  C   GLN    78     -36.604   7.547 -10.689  1.00 10.00      A   
ATOM    422  O   GLN    78     -35.588   6.892 -10.460  1.00 10.00      A   
ATOM    423  N   GLN    79     -36.935   8.626  -9.999  1.00 10.00      A   
ATOM    424  HN  GLN    79     -37.739   9.128 -10.255  1.00 10.00      A   
ATOM    425  CA  GLN    79     -36.141   9.091  -8.871  1.00 10.00      A   
ATOM    426  CB  GLN    79     -35.397  10.387  -9.210  1.00 10.00      A   
ATOM    427  CG  GLN    79     -34.345  10.229 -10.295  1.00 10.00      A   
ATOM    428  CD  GLN    79     -33.331  11.354 -10.304  1.00 10.00      A   
ATOM    429  OE1 GLN    79     -32.977  11.905  -9.260  1.00 10.00      A   
ATOM    430  NE2 GLN    79     -32.862  11.707 -11.485  1.00 10.00      A   
ATOM    431 HE21 GLN    79     -33.194  11.228 -12.275  1.00 10.00      A   
ATOM    432 HE22 GLN    79     -32.203  12.431 -11.528  1.00 10.00      A   
ATOM    433  C   GLN    79     -37.040   9.287  -7.653  1.00 10.00      A   
ATOM    434  O   GLN    79     -37.422  10.412  -7.322  1.00 10.00      A   
ATOM    435  N   PRO    80     -37.409   8.186  -6.980  1.00 10.00      A   
ATOM    436  CA  PRO    80     -38.283   8.230  -5.810  1.00 10.00      A   
ATOM    437  CB  PRO    80     -38.827   6.803  -5.755  1.00 10.00      A   
ATOM    438  CG  PRO    80     -37.718   5.964  -6.288  1.00 10.00      A   
ATOM    439  CD  PRO    80     -36.990   6.807  -7.301  1.00 10.00      A   
ATOM    440  C   PRO    80     -37.519   8.550  -4.529  1.00 10.00      A   
ATOM    441  O   PRO    80     -36.288   8.518  -4.502  1.00 10.00      A   
ATOM    442  N   GLY    81     -38.253   8.878  -3.476  1.00 10.00      A   
ATOM    443  HN  GLY    81     -39.236   8.913  -3.559  1.00 10.00      A   
ATOM    444  CA  GLY    81     -37.630   9.185  -2.209  1.00 10.00      A   
ATOM    445  C   GLY    81     -37.830   8.066  -1.212  1.00 10.00      A   
ATOM    446  O   GLY    81     -36.879   7.619  -0.571  1.00 10.00      A   
ATOM    447  N   SER    82     -39.070   7.610  -1.087  1.00 10.00      A   
ATOM    448  HN  SER    82     -39.786   8.012  -1.626  1.00 10.00      A   
ATOM    449  CA  SER    82     -39.403   6.534  -0.169  1.00 10.00      A   
ATOM    450  CB  SER    82     -40.682   6.871   0.600  1.00 10.00      A   
ATOM    451  OG  SER    82     -41.579   7.626  -0.199  1.00 10.00      A   
ATOM    452  HG  SER    82     -42.453   7.214  -0.173  1.00 10.00      A   
ATOM    453  C   SER    82     -39.532   5.197  -0.903  1.00 10.00      A   
ATOM    454  O   SER    82     -39.565   5.155  -2.136  1.00 10.00      A   
ATOM    455  N   ALA    83     -39.619   4.112  -0.141  1.00 10.00      A   
ATOM    456  HN  ALA    83     -39.610   4.213   0.836  1.00 10.00      A   
ATOM    457  CA  ALA    83     -39.720   2.773  -0.714  1.00 10.00      A   
ATOM    458  CB  ALA    83     -39.532   1.718   0.365  1.00 10.00      A   
ATOM    459  C   ALA    83     -41.029   2.549  -1.474  1.00 10.00      A   
ATOM    460  O   ALA    83     -41.037   1.915  -2.530  1.00 10.00      A   
ATOM    461  N   GLN    84     -42.127   3.087  -0.954  1.00 10.00      A   
ATOM    462  HN  GLN    84     -42.058   3.605  -0.122  1.00 10.00      A   
ATOM    463  CA  GLN    84     -43.436   2.921  -1.587  1.00 10.00      A   
ATOM    464  CB  GLN    84     -44.571   3.346  -0.650  1.00 10.00      A   
ATOM    465  CG  GLN    84     -44.929   2.322   0.418  1.00 10.00      A   
ATOM    466  CD  GLN    84     -45.044   0.914  -0.136  1.00 10.00      A   
ATOM    467  OE1 GLN    84     -46.077   0.532  -0.692  1.00 10.00      A   
ATOM    468  NE2 GLN    84     -43.992   0.127   0.024  1.00 10.00      A   
ATOM    469 HE21 GLN    84     -43.206   0.492   0.488  1.00 10.00      A   
ATOM    470 HE22 GLN    84     -44.038  -0.787  -0.325  1.00 10.00      A   
ATOM    471  C   GLN    84     -43.549   3.655  -2.924  1.00 10.00      A   
ATOM    472  O   GLN    84     -44.490   3.427  -3.683  1.00 10.00      A   
ATOM    473  N   GLU    85     -42.596   4.531  -3.211  1.00 10.00      A   
ATOM    474  HN  GLU    85     -41.867   4.676  -2.573  1.00 10.00      A   
ATOM    475  CA  GLU    85     -42.611   5.280  -4.457  1.00 10.00      A   
ATOM    476  CB  GLU    85     -41.873   6.608  -4.303  1.00 10.00      A   
ATOM    477  CG  GLU    85     -42.592   7.643  -3.461  1.00 10.00      A   
ATOM    478  CD  GLU    85     -41.978   9.017  -3.606  1.00 10.00      A   
ATOM    479  OE1 GLU    85     -40.910   9.262  -3.002  1.00 10.00      A   
ATOM    480  OE2 GLU    85     -42.556   9.855  -4.327  1.00 10.00      A   
ATOM    481  C   GLU    85     -41.977   4.479  -5.587  1.00 10.00      A   
ATOM    482  O   GLU    85     -42.324   4.658  -6.750  1.00 10.00      A   
ATOM    483  N   VAL    86     -41.048   3.598  -5.233  1.00 10.00      A   
ATOM    484  HN  VAL    86     -40.834   3.492  -4.283  1.00 10.00      A   
ATOM    485  CA  VAL    86     -40.344   2.775  -6.213  1.00 10.00      A   
ATOM    486  CB  VAL    86     -39.332   1.829  -5.532  1.00 10.00      A   
ATOM    487  CG1 VAL    86     -38.572   1.012  -6.567  1.00 10.00      A   
ATOM    488  CG2 VAL    86     -38.367   2.617  -4.662  1.00 10.00      A   
ATOM    489  C   VAL    86     -41.311   1.948  -7.057  1.00 10.00      A   
ATOM    490  O   VAL    86     -42.085   1.149  -6.528  1.00 10.00      A   
ATOM    491  N   GLN    87     -41.273   2.168  -8.368  1.00 10.00      A   
ATOM    492  HN  GLN    87     -40.655   2.847  -8.719  1.00 10.00      A   
ATOM    493  CA  GLN    87     -42.123   1.439  -9.300  1.00 10.00      A   
ATOM    494  CB  GLN    87     -42.560   2.360 -10.445  1.00 10.00      A   
ATOM    495  CG  GLN    87     -43.619   1.774 -11.369  1.00 10.00      A   
ATOM    496  CD  GLN    87     -44.855   1.306 -10.625  1.00 10.00      A   
ATOM    497  OE1 GLN    87     -45.158   1.786  -9.533  1.00 10.00      A   
ATOM    498  NE2 GLN    87     -45.595   0.388 -11.222  1.00 10.00      A   
ATOM    499 HE21 GLN    87     -45.313   0.065 -12.106  1.00 10.00      A   
ATOM    500 HE22 GLN    87     -46.398   0.068 -10.757  1.00 10.00      A   
ATOM    501  C   GLN    87     -41.358   0.237  -9.846  1.00 10.00      A   
ATOM    502  O   GLN    87     -40.510   0.384 -10.727  1.00 10.00      A   
ATOM    503  N   PRO    88     -41.672  -0.963  -9.336  1.00 10.00      A   
ATOM    504  CA  PRO    88     -40.996  -2.211  -9.724  1.00 10.00      A   
ATOM    505  CB  PRO    88     -41.887  -3.293  -9.111  1.00 10.00      A   
ATOM    506  CG  PRO    88     -42.507  -2.632  -7.931  1.00 10.00      A   
ATOM    507  CD  PRO    88     -42.734  -1.205  -8.338  1.00 10.00      A   
ATOM    508  C   PRO    88     -40.877  -2.416 -11.232  1.00 10.00      A   
ATOM    509  O   PRO    88     -39.787  -2.673 -11.741  1.00 10.00      A   
ATOM    510  N   ALA    89     -41.995  -2.272 -11.934  1.00 10.00      A   
ATOM    511  HN  ALA    89     -42.817  -2.028 -11.465  1.00 10.00      A   
ATOM    512  CA  ALA    89     -42.043  -2.473 -13.383  1.00 10.00      A   
ATOM    513  CB  ALA    89     -43.439  -2.197 -13.911  1.00 10.00      A   
ATOM    514  C   ALA    89     -41.007  -1.654 -14.157  1.00 10.00      A   
ATOM    515  O   ALA    89     -40.443  -2.135 -15.140  1.00 10.00      A   
ATOM    516  N   ALA    90     -40.748  -0.434 -13.709  1.00 10.00      A   
ATOM    517  HN  ALA    90     -41.193  -0.116 -12.899  1.00 10.00      A   
ATOM    518  CA  ALA    90     -39.800   0.440 -14.389  1.00 10.00      A   
ATOM    519  CB  ALA    90     -40.038   1.887 -13.988  1.00 10.00      A   
ATOM    520  C   ALA    90     -38.348   0.045 -14.126  1.00 10.00      A   
ATOM    521  O   ALA    90     -37.476   0.277 -14.965  1.00 10.00      A   
ATOM    522  N   TRP    91     -38.095  -0.568 -12.979  1.00 10.00      A   
ATOM    523  HN  TRP    91     -38.834  -0.766 -12.365  1.00 10.00      A   
ATOM    524  CA  TRP    91     -36.741  -0.961 -12.614  1.00 10.00      A   
ATOM    525  CB  TRP    91     -36.527  -0.827 -11.105  1.00 10.00      A   
ATOM    526  CG  TRP    91     -36.597   0.591 -10.620  1.00 10.00      A   
ATOM    527  CD1 TRP    91     -37.712   1.269 -10.220  1.00 10.00      A   
ATOM    528  CD2 TRP    91     -35.503   1.506 -10.489  1.00 10.00      A   
ATOM    529  NE1 TRP    91     -37.383   2.549  -9.845  1.00 10.00      A   
ATOM    530  HE1 TRP    91     -38.014   3.229  -9.519  1.00 10.00      A   
ATOM    531  CE2 TRP    91     -36.029   2.720 -10.002  1.00 10.00      A   
ATOM    532  CE3 TRP    91     -34.129   1.417 -10.734  1.00 10.00      A   
ATOM    533  CZ2 TRP    91     -35.227   3.833  -9.757  1.00 10.00      A   
ATOM    534  CZ3 TRP    91     -33.337   2.522 -10.491  1.00 10.00      A   
ATOM    535  CH2 TRP    91     -33.887   3.713 -10.008  1.00 10.00      A   
ATOM    536  C   TRP    91     -36.390  -2.368 -13.091  1.00 10.00      A   
ATOM    537  O   TRP    91     -35.308  -2.593 -13.638  1.00 10.00      A   
ATOM    538  N   SER    92     -37.311  -3.307 -12.914  1.00 10.00      A   
ATOM    539  HN  SER    92     -38.173  -3.069 -12.504  1.00 10.00      A   
ATOM    540  CA  SER    92     -37.076  -4.689 -13.310  1.00 10.00      A   
ATOM    541  CB  SER    92     -38.190  -5.599 -12.787  1.00 10.00      A   
ATOM    542  OG  SER    92     -39.469  -5.110 -13.151  1.00 10.00      A   
ATOM    543  HG  SER    92     -39.759  -5.553 -13.957  1.00 10.00      A   
ATOM    544  C   SER    92     -36.911  -4.834 -14.822  1.00 10.00      A   
ATOM    545  O   SER    92     -36.254  -5.763 -15.298  1.00 10.00      A   
ATOM    546  N   ALA    93     -37.482  -3.895 -15.571  1.00 10.00      A   
ATOM    547  HN  ALA    93     -37.978  -3.173 -15.132  1.00 10.00      A   
ATOM    548  CA  ALA    93     -37.396  -3.915 -17.029  1.00 10.00      A   
ATOM    549  CB  ALA    93     -38.341  -2.886 -17.627  1.00 10.00      A   
ATOM    550  C   ALA    93     -35.965  -3.668 -17.504  1.00 10.00      A   
ATOM    551  O   ALA    93     -35.611  -3.992 -18.637  1.00 10.00      A   
ATOM    552  N   LEU    94     -35.143  -3.097 -16.629  1.00 10.00      A   
ATOM    553  HN  LEU    94     -35.482  -2.857 -15.738  1.00 10.00      A   
ATOM    554  CA  LEU    94     -33.753  -2.815 -16.960  1.00 10.00      A   
ATOM    555  CB  LEU    94     -33.361  -1.414 -16.481  1.00 10.00      A   
ATOM    556  CG  LEU    94     -34.087  -0.249 -17.154  1.00 10.00      A   
ATOM    557  CD1 LEU    94     -33.702   1.070 -16.502  1.00 10.00      A   
ATOM    558  CD2 LEU    94     -33.785  -0.219 -18.644  1.00 10.00      A   
ATOM    559  C   LEU    94     -32.828  -3.863 -16.351  1.00 10.00      A   
ATOM    560  O   LEU    94     -31.605  -3.716 -16.366  1.00 10.00      A   
ATOM    561  N   GLY    95     -33.423  -4.923 -15.811  1.00 10.00      A   
ATOM    562  HN  GLY    95     -34.403  -4.986 -15.833  1.00 10.00      A   
ATOM    563  CA  GLY    95     -32.649  -5.987 -15.198  1.00 10.00      A   
ATOM    564  C   GLY    95     -32.274  -5.664 -13.766  1.00 10.00      A   
ATOM    565  O   GLY    95     -31.533  -6.407 -13.124  1.00 10.00      A   
ATOM    566  N   ILE    96     -32.786  -4.551 -13.264  1.00 10.00      A   
ATOM    567  HN  ILE    96     -33.380  -4.004 -13.822  1.00 10.00      A   
ATOM    568  CA  ILE    96     -32.501  -4.124 -11.905  1.00 10.00      A   
ATOM    569  CB  ILE    96     -32.511  -2.584 -11.783  1.00 10.00      A   
ATOM    570  CG1 ILE    96     -31.447  -1.977 -12.704  1.00 10.00      A   
ATOM    571  CG2 ILE    96     -32.279  -2.154 -10.341  1.00 10.00      A   
ATOM    572  CD1 ILE    96     -31.501  -0.467 -12.793  1.00 10.00      A   
ATOM    573  C   ILE    96     -33.509  -4.727 -10.935  1.00 10.00      A   
ATOM    574  O   ILE    96     -34.701  -4.418 -10.988  1.00 10.00      A   
ATOM    575  N   ASP    97     -33.032  -5.598 -10.061  1.00 10.00      A   
ATOM    576  HN  ASP    97     -32.075  -5.820 -10.077  1.00 10.00      A   
ATOM    577  CA  ASP    97     -33.892  -6.247  -9.081  1.00 10.00      A   
ATOM    578  CB  ASP    97     -33.745  -7.769  -9.143  1.00 10.00      A   
ATOM    579  CG  ASP    97     -32.428  -8.258  -8.578  1.00 10.00      A   
ATOM    580  OD1 ASP    97     -31.367  -7.783  -9.036  1.00 10.00      A   
ATOM    581  OD2 ASP    97     -32.446  -9.134  -7.687  1.00 10.00      A   
ATOM    582  C   ASP    97     -33.594  -5.741  -7.678  1.00 10.00      A   
ATOM    583  O   ASP    97     -34.120  -6.258  -6.695  1.00 10.00      A   
ATOM    584  N   ALA    98     -32.760  -4.715  -7.595  1.00 10.00      A   
ATOM    585  HN  ALA    98     -32.382  -4.341  -8.416  1.00 10.00      A   
ATOM    586  CA  ALA    98     -32.390  -4.129  -6.317  1.00 10.00      A   
ATOM    587  CB  ALA    98     -31.073  -4.714  -5.831  1.00 10.00      A   
ATOM    588  C   ALA    98     -32.293  -2.610  -6.433  1.00 10.00      A   
ATOM    589  O   ALA    98     -31.443  -2.084  -7.154  1.00 10.00      A   
ATOM    590  N   VAL    99     -33.174  -1.913  -5.732  1.00 10.00      A   
ATOM    591  HN  VAL    99     -33.833  -2.393  -5.176  1.00 10.00      A   
ATOM    592  CA  VAL    99     -33.197  -0.454  -5.756  1.00 10.00      A   
ATOM    593  CB  VAL    99     -34.593   0.077  -6.151  1.00 10.00      A   
ATOM    594  CG1 VAL    99     -34.565   1.587  -6.341  1.00 10.00      A   
ATOM    595  CG2 VAL    99     -35.102  -0.615  -7.408  1.00 10.00      A   
ATOM    596  C   VAL    99     -32.813   0.112  -4.390  1.00 10.00      A   
ATOM    597  O   VAL    99     -33.350  -0.302  -3.362  1.00 10.00      A   
ATOM    598  N   VAL   100     -31.878   1.052  -4.382  1.00 10.00      A   
ATOM    599  HN  VAL   100     -31.486   1.346  -5.236  1.00 10.00      A   
ATOM    600  CA  VAL   100     -31.426   1.669  -3.144  1.00 10.00      A   
ATOM    601  CB  VAL   100     -29.887   1.611  -3.000  1.00 10.00      A   
ATOM    602  CG1 VAL   100     -29.442   2.181  -1.658  1.00 10.00      A   
ATOM    603  CG2 VAL   100     -29.379   0.187  -3.173  1.00 10.00      A   
ATOM    604  C   VAL   100     -31.880   3.123  -3.074  1.00 10.00      A   
ATOM    605  O   VAL   100     -31.488   3.949  -3.902  1.00 10.00      A   
ATOM    606  N   VAL   101     -32.716   3.423  -2.092  1.00 10.00      A   
ATOM    607  HN  VAL   101     -32.998   2.714  -1.472  1.00 10.00      A   
ATOM    608  CA  VAL   101     -33.219   4.777  -1.895  1.00 10.00      A   
ATOM    609  CB  VAL   101     -34.756   4.856  -2.045  1.00 10.00      A   
ATOM    610  CG1 VAL   101     -35.168   4.625  -3.491  1.00 10.00      A   
ATOM    611  CG2 VAL   101     -35.450   3.863  -1.123  1.00 10.00      A   
ATOM    612  C   VAL   101     -32.812   5.287  -0.516  1.00 10.00      A   
ATOM    613  O   VAL   101     -32.390   4.505   0.338  1.00 10.00      A   
ATOM    614  N   GLY   102     -32.930   6.589  -0.297  1.00 10.00      A   
ATOM    615  HN  GLY   102     -33.272   7.174  -1.006  1.00 10.00      A   
ATOM    616  CA  GLY   102     -32.561   7.147   0.985  1.00 10.00      A   
ATOM    617  C   GLY   102     -33.114   8.537   1.200  1.00 10.00      A   
ATOM    618  O   GLY   102     -33.516   9.208   0.247  1.00 10.00      A   
ATOM    619  N   GLN   103     -33.122   8.970   2.453  1.00 10.00      A   
ATOM    620  HN  GLN   103     -32.760   8.385   3.161  1.00 10.00      A   
ATOM    621  CA  GLN   103     -33.627  10.286   2.819  1.00 10.00      A   
ATOM    622  CB  GLN   103     -35.036  10.189   3.424  1.00 10.00      A   
ATOM    623  CG  GLN   103     -36.040   9.384   2.607  1.00 10.00      A   
ATOM    624  CD  GLN   103     -36.051   7.911   2.976  1.00 10.00      A   
ATOM    625  OE1 GLN   103     -35.795   7.541   4.121  1.00 10.00      A   
ATOM    626  NE2 GLN   103     -36.336   7.059   2.008  1.00 10.00      A   
ATOM    627 HE21 GLN   103     -36.524   7.417   1.108  1.00 10.00      A   
ATOM    628 HE22 GLN   103     -36.347   6.096   2.221  1.00 10.00      A   
ATOM    629  C   GLN   103     -32.693  10.939   3.833  1.00 10.00      A   
ATOM    630  O   GLN   103     -32.202  10.278   4.747  1.00 10.00      A   
ATOM    631  N   VAL   104     -32.446  12.230   3.665  1.00 10.00      A   
ATOM    632  HN  VAL   104     -32.867  12.706   2.912  1.00 10.00      A   
ATOM    633  CA  VAL   104     -31.578  12.970   4.572  1.00 10.00      A   
ATOM    634  CB  VAL   104     -30.332  13.531   3.849  1.00 10.00      A   
ATOM    635  CG1 VAL   104     -29.386  14.194   4.842  1.00 10.00      A   
ATOM    636  CG2 VAL   104     -29.613  12.433   3.080  1.00 10.00      A   
ATOM    637  C   VAL   104     -32.352  14.122   5.200  1.00 10.00      A   
ATOM    638  O   VAL   104     -32.778  15.048   4.504  1.00 10.00      A   
ATOM    639  N   THR   105     -32.551  14.053   6.505  1.00 10.00      A   
ATOM    640  HN  THR   105     -32.205  13.276   7.004  1.00 10.00      A   
ATOM    641  CA  THR   105     -33.279  15.094   7.218  1.00 10.00      A   
ATOM    642  CB  THR   105     -34.481  14.510   7.981  1.00 10.00      A   
ATOM    643  OG1 THR   105     -35.031  13.415   7.235  1.00 10.00      A   
ATOM    644  HG1 THR   105     -34.766  12.582   7.650  1.00 10.00      A   
ATOM    645  CG2 THR   105     -35.554  15.570   8.182  1.00 10.00      A   
ATOM    646  C   THR   105     -32.369  15.832   8.200  1.00 10.00      A   
ATOM    647  O   THR   105     -31.927  15.264   9.200  1.00 10.00      A   
ATOM    648  N   PRO   106     -32.065  17.103   7.918  1.00 10.00      A   
ATOM    649  CA  PRO   106     -31.218  17.919   8.784  1.00 10.00      A   
ATOM    650  CB  PRO   106     -30.810  19.078   7.876  1.00 10.00      A   
ATOM    651  CG  PRO   106     -31.948  19.226   6.925  1.00 10.00      A   
ATOM    652  CD  PRO   106     -32.520  17.846   6.727  1.00 10.00      A   
ATOM    653  C   PRO   106     -31.992  18.438   9.996  1.00 10.00      A   
ATOM    654  O   PRO   106     -33.183  18.757   9.904  1.00 10.00      A   
ATOM    655  N   ASN   107     -31.322  18.498  11.132  1.00 10.00      A   
ATOM    656  HN  ASN   107     -30.381  18.217  11.147  1.00 10.00      A   
ATOM    657  CA  ASN   107     -31.937  18.974  12.363  1.00 10.00      A   
ATOM    658  CB  ASN   107     -31.780  17.940  13.483  1.00 10.00      A   
ATOM    659  CG  ASN   107     -32.524  16.650  13.217  1.00 10.00      A   
ATOM    660  OD1 ASN   107     -33.724  16.545  13.472  1.00 10.00      A   
ATOM    661  ND2 ASN   107     -31.818  15.656  12.706  1.00 10.00      A   
ATOM    662 HD21 ASN   107     -30.864  15.811  12.528  1.00 10.00      A   
ATOM    663 HD22 ASN   107     -32.273  14.807  12.526  1.00 10.00      A   
ATOM    664  C   ASN   107     -31.289  20.277  12.792  1.00 10.00      A   
ATOM    665  O   ASN   107     -30.098  20.474  12.563  1.00 10.00      A   
ATOM    666  N   PRO   108     -32.063  21.184  13.417  1.00 10.00      A   
ATOM    667  CA  PRO   108     -31.550  22.479  13.896  1.00 10.00      A   
ATOM    668  CB  PRO   108     -32.766  23.121  14.571  1.00 10.00      A   
ATOM    669  CG  PRO   108     -33.936  22.453  13.942  1.00 10.00      A   
ATOM    670  CD  PRO   108     -33.506  21.041  13.675  1.00 10.00      A   
ATOM    671  C   PRO   108     -30.416  22.315  14.908  1.00 10.00      A   
ATOM    672  O   PRO   108     -29.724  23.279  15.242  1.00 10.00      A   
ATOM    673  N   ASP   109     -30.243  21.092  15.401  1.00 10.00      A   
ATOM    674  HN  ASP   109     -30.854  20.377  15.119  1.00 10.00      A   
ATOM    675  CA  ASP   109     -29.189  20.784  16.360  1.00 10.00      A   
ATOM    676  CB  ASP   109     -29.542  19.509  17.136  1.00 10.00      A   
ATOM    677  CG  ASP   109     -28.700  19.317  18.382  1.00 10.00      A   
ATOM    678  OD1 ASP   109     -28.847  20.117  19.330  1.00 10.00      A   
ATOM    679  OD2 ASP   109     -27.909  18.349  18.434  1.00 10.00      A   
ATOM    680  C   ASP   109     -27.855  20.600  15.641  1.00 10.00      A   
ATOM    681  O   ASP   109     -26.792  20.605  16.263  1.00 10.00      A   
ATOM    682  N   GLY   110     -27.922  20.450  14.320  1.00 10.00      A   
ATOM    683  HN  GLY   110     -28.800  20.482  13.876  1.00 10.00      A   
ATOM    684  CA  GLY   110     -26.726  20.263  13.523  1.00 10.00      A   
ATOM    685  C   GLY   110     -26.526  18.814  13.124  1.00 10.00      A   
ATOM    686  O   GLY   110     -25.578  18.479  12.414  1.00 10.00      A   
ATOM    687  N   SER   111     -27.416  17.956  13.587  1.00 10.00      A   
ATOM    688  HN  SER   111     -28.142  18.281  14.160  1.00 10.00      A   
ATOM    689  CA  SER   111     -27.342  16.538  13.285  1.00 10.00      A   
ATOM    690  CB  SER   111     -27.899  15.749  14.464  1.00 10.00      A   
ATOM    691  OG  SER   111     -28.780  16.562  15.223  1.00 10.00      A   
ATOM    692  HG  SER   111     -29.539  16.037  15.504  1.00 10.00      A   
ATOM    693  C   SER   111     -28.115  16.208  12.010  1.00 10.00      A   
ATOM    694  O   SER   111     -29.174  16.784  11.744  1.00 10.00      A   
ATOM    695  N   TYR   112     -27.590  15.278  11.230  1.00 10.00      A   
ATOM    696  HN  TYR   112     -26.749  14.841  11.503  1.00 10.00      A   
ATOM    697  CA  TYR   112     -28.225  14.873   9.987  1.00 10.00      A   
ATOM    698  CB  TYR   112     -27.231  14.943   8.823  1.00 10.00      A   
ATOM    699  CG  TYR   112     -26.791  16.342   8.444  1.00 10.00      A   
ATOM    700  CD1 TYR   112     -25.761  16.977   9.126  1.00 10.00      A   
ATOM    701  CD2 TYR   112     -27.396  17.022   7.393  1.00 10.00      A   
ATOM    702  CE1 TYR   112     -25.350  18.247   8.776  1.00 10.00      A   
ATOM    703  CE2 TYR   112     -26.991  18.296   7.037  1.00 10.00      A   
ATOM    704  CZ  TYR   112     -25.967  18.903   7.732  1.00 10.00      A   
ATOM    705  OH  TYR   112     -25.554  20.170   7.382  1.00 10.00      A   
ATOM    706  HH  TYR   112     -26.255  20.613   6.880  1.00 10.00      A   
ATOM    707  C   TYR   112     -28.769  13.457  10.101  1.00 10.00      A   
ATOM    708  O   TYR   112     -28.023  12.516  10.381  1.00 10.00      A   
ATOM    709  N   ASN   113     -30.071  13.313   9.901  1.00 10.00      A   
ATOM    710  HN  ASN   113     -30.617  14.108   9.700  1.00 10.00      A   
ATOM    711  CA  ASN   113     -30.713  12.007   9.957  1.00 10.00      A   
ATOM    712  CB  ASN   113     -32.173  12.131  10.411  1.00 10.00      A   
ATOM    713  CG  ASN   113     -32.334  12.171  11.918  1.00 10.00      A   
ATOM    714  OD1 ASN   113     -31.547  11.584  12.657  1.00 10.00      A   
ATOM    715  ND2 ASN   113     -33.367  12.859  12.385  1.00 10.00      A   
ATOM    716 HD21 ASN   113     -33.964  13.295  11.741  1.00 10.00      A   
ATOM    717 HD22 ASN   113     -33.494  12.900  13.360  1.00 10.00      A   
ATOM    718  C   ASN   113     -30.660  11.365   8.583  1.00 10.00      A   
ATOM    719  O   ASN   113     -31.448  11.707   7.699  1.00 10.00      A   
ATOM    720  N   VAL   114     -29.716  10.457   8.399  1.00 10.00      A   
ATOM    721  HN  VAL   114     -29.113  10.230   9.141  1.00 10.00      A   
ATOM    722  CA  VAL   114     -29.556   9.777   7.125  1.00 10.00      A   
ATOM    723  CB  VAL   114     -28.073   9.659   6.715  1.00 10.00      A   
ATOM    724  CG1 VAL   114     -27.958   9.325   5.236  1.00 10.00      A   
ATOM    725  CG2 VAL   114     -27.316  10.940   7.037  1.00 10.00      A   
ATOM    726  C   VAL   114     -30.185   8.389   7.169  1.00 10.00      A   
ATOM    727  O   VAL   114     -29.722   7.504   7.893  1.00 10.00      A   
ATOM    728  N   ALA   115     -31.250   8.214   6.403  1.00 10.00      A   
ATOM    729  HN  ALA   115     -31.568   8.964   5.851  1.00 10.00      A   
ATOM    730  CA  ALA   115     -31.956   6.943   6.341  1.00 10.00      A   
ATOM    731  CB  ALA   115     -33.411   7.126   6.748  1.00 10.00      A   
ATOM    732  C   ALA   115     -31.866   6.358   4.938  1.00 10.00      A   
ATOM    733  O   ALA   115     -31.812   7.096   3.956  1.00 10.00      A   
ATOM    734  N   TYR   116     -31.852   5.037   4.848  1.00 10.00      A   
ATOM    735  HN  TYR   116     -31.902   4.501   5.672  1.00 10.00      A   
ATOM    736  CA  TYR   116     -31.762   4.356   3.562  1.00 10.00      A   
ATOM    737  CB  TYR   116     -30.297   4.085   3.192  1.00 10.00      A   
ATOM    738  CG  TYR   116     -29.478   3.436   4.290  1.00 10.00      A   
ATOM    739  CD1 TYR   116     -29.354   2.054   4.368  1.00 10.00      A   
ATOM    740  CD2 TYR   116     -28.826   4.207   5.244  1.00 10.00      A   
ATOM    741  CE1 TYR   116     -28.606   1.460   5.367  1.00 10.00      A   
ATOM    742  CE2 TYR   116     -28.076   3.623   6.244  1.00 10.00      A   
ATOM    743  CZ  TYR   116     -27.968   2.249   6.302  1.00 10.00      A   
ATOM    744  OH  TYR   116     -27.222   1.664   7.299  1.00 10.00      A   
ATOM    745  HH  TYR   116     -27.327   2.169   8.112  1.00 10.00      A   
ATOM    746  C   TYR   116     -32.561   3.058   3.571  1.00 10.00      A   
ATOM    747  O   TYR   116     -32.672   2.396   4.610  1.00 10.00      A   
ATOM    748  N   GLN   117     -33.120   2.706   2.417  1.00 10.00      A   
ATOM    749  HN  GLN   117     -32.991   3.280   1.627  1.00 10.00      A   
ATOM    750  CA  GLN   117     -33.909   1.487   2.283  1.00 10.00      A   
ATOM    751  CB  GLN   117     -35.416   1.784   2.338  1.00 10.00      A   
ATOM    752  CG  GLN   117     -35.900   2.407   3.639  1.00 10.00      A   
ATOM    753  CD  GLN   117     -36.148   3.896   3.507  1.00 10.00      A   
ATOM    754  OE1 GLN   117     -36.519   4.380   2.440  1.00 10.00      A   
ATOM    755  NE2 GLN   117     -35.943   4.634   4.588  1.00 10.00      A   
ATOM    756 HE21 GLN   117     -35.647   4.183   5.411  1.00 10.00      A   
ATOM    757 HE22 GLN   117     -36.088   5.603   4.523  1.00 10.00      A   
ATOM    758  C   GLN   117     -33.578   0.759   0.985  1.00 10.00      A   
ATOM    759  O   GLN   117     -33.442   1.377  -0.072  1.00 10.00      A   
ATOM    760  N   LEU   118     -33.431  -0.554   1.077  1.00 10.00      A   
ATOM    761  HN  LEU   118     -33.517  -0.983   1.960  1.00 10.00      A   
ATOM    762  CA  LEU   118     -33.142  -1.382  -0.083  1.00 10.00      A   
ATOM    763  CB  LEU   118     -32.025  -2.382   0.238  1.00 10.00      A   
ATOM    764  CG  LEU   118     -31.803  -3.499  -0.790  1.00 10.00      A   
ATOM    765  CD1 LEU   118     -31.203  -2.946  -2.076  1.00 10.00      A   
ATOM    766  CD2 LEU   118     -30.926  -4.597  -0.212  1.00 10.00      A   
ATOM    767  C   LEU   118     -34.405  -2.121  -0.497  1.00 10.00      A   
ATOM    768  O   LEU   118     -34.888  -2.991   0.228  1.00 10.00      A   
ATOM    769  N   VAL   119     -34.934  -1.768  -1.655  1.00 10.00      A   
ATOM    770  HN  VAL   119     -34.481  -1.082  -2.199  1.00 10.00      A   
ATOM    771  CA  VAL   119     -36.155  -2.381  -2.162  1.00 10.00      A   
ATOM    772  CB  VAL   119     -37.128  -1.314  -2.711  1.00 10.00      A   
ATOM    773  CG1 VAL   119     -38.513  -1.902  -2.937  1.00 10.00      A   
ATOM    774  CG2 VAL   119     -37.198  -0.113  -1.781  1.00 10.00      A   
ATOM    775  C   VAL   119     -35.842  -3.378  -3.270  1.00 10.00      A   
ATOM    776  O   VAL   119     -35.037  -3.096  -4.156  1.00 10.00      A   
ATOM    777  N   ASP   120     -36.472  -4.542  -3.210  1.00 10.00      A   
ATOM    778  HN  ASP   120     -37.097  -4.710  -2.471  1.00 10.00      A   
ATOM    779  CA  ASP   120     -36.271  -5.574  -4.219  1.00 10.00      A   
ATOM    780  CB  ASP   120     -36.414  -6.966  -3.590  1.00 10.00      A   
ATOM    781  CG  ASP   120     -36.113  -8.100  -4.555  1.00 10.00      A   
ATOM    782  OD1 ASP   120     -34.998  -8.665  -4.496  1.00 10.00      A   
ATOM    783  OD2 ASP   120     -36.993  -8.444  -5.370  1.00 10.00      A   
ATOM    784  C   ASP   120     -37.293  -5.395  -5.338  1.00 10.00      A   
ATOM    785  O   ASP   120     -38.418  -4.954  -5.091  1.00 10.00      A   
ATOM    786  N   THR   121     -36.896  -5.707  -6.563  1.00 10.00      A   
ATOM    787  HN  THR   121     -35.976  -6.025  -6.702  1.00 10.00      A   
ATOM    788  CA  THR   121     -37.787  -5.584  -7.708  1.00 10.00      A   
ATOM    789  CB  THR   121     -37.465  -4.331  -8.551  1.00 10.00      A   
ATOM    790  OG1 THR   121     -36.050  -4.123  -8.599  1.00 10.00      A   
ATOM    791  HG1 THR   121     -35.744  -4.204  -9.513  1.00 10.00      A   
ATOM    792  CG2 THR   121     -38.131  -3.098  -7.961  1.00 10.00      A   
ATOM    793  C   THR   121     -37.730  -6.832  -8.590  1.00 10.00      A   
ATOM    794  O   THR   121     -37.996  -6.771  -9.790  1.00 10.00      A   
ATOM    795  N   GLY   122     -37.394  -7.964  -7.987  1.00 10.00      A   
ATOM    796  HN  GLY   122     -37.202  -7.961  -7.016  1.00 10.00      A   
ATOM    797  CA  GLY   122     -37.313  -9.205  -8.731  1.00 10.00      A   
ATOM    798  C   GLY   122     -38.047 -10.331  -8.034  1.00 10.00      A   
ATOM    799  O   GLY   122     -39.086 -10.798  -8.507  1.00 10.00      A   
ATOM    800  N   GLY   123     -37.514 -10.753  -6.899  1.00 10.00      A   
ATOM    801  HN  GLY   123     -36.695 -10.322  -6.564  1.00 10.00      A   
ATOM    802  CA  GLY   123     -38.122 -11.824  -6.139  1.00 10.00      A   
ATOM    803  C   GLY   123     -39.230 -11.319  -5.246  1.00 10.00      A   
ATOM    804  O   GLY   123     -40.176 -12.045  -4.947  1.00 10.00      A   
ATOM    805  N   ALA   124     -39.108 -10.072  -4.819  1.00 10.00      A   
ATOM    806  HN  ALA   124     -38.316  -9.545  -5.090  1.00 10.00      A   
ATOM    807  CA  ALA   124     -40.105  -9.451  -3.962  1.00 10.00      A   
ATOM    808  CB  ALA   124     -39.730  -9.637  -2.500  1.00 10.00      A   
ATOM    809  C   ALA   124     -40.241  -7.968  -4.305  1.00 10.00      A   
ATOM    810  O   ALA   124     -39.844  -7.098  -3.524  1.00 10.00      A   
ATOM    811  N   PRO   125     -40.810  -7.663  -5.485  1.00 10.00      A   
ATOM    812  CA  PRO   125     -40.988  -6.287  -5.951  1.00 10.00      A   
ATOM    813  CB  PRO   125     -41.677  -6.439  -7.312  1.00 10.00      A   
ATOM    814  CG  PRO   125     -42.259  -7.809  -7.296  1.00 10.00      A   
ATOM    815  CD  PRO   125     -41.337  -8.638  -6.453  1.00 10.00      A   
ATOM    816  C   PRO   125     -41.845  -5.454  -5.004  1.00 10.00      A   
ATOM    817  O   PRO   125     -43.038  -5.709  -4.831  1.00 10.00      A   
ATOM    818  N   GLY   126     -41.216  -4.469  -4.380  1.00 10.00      A   
ATOM    819  HN  GLY   126     -40.252  -4.341  -4.536  1.00 10.00      A   
ATOM    820  CA  GLY   126     -41.921  -3.597  -3.461  1.00 10.00      A   
ATOM    821  C   GLY   126     -41.575  -3.878  -2.015  1.00 10.00      A   
ATOM    822  O   GLY   126     -41.870  -3.072  -1.131  1.00 10.00      A   
ATOM    823  N   THR   127     -40.940  -5.015  -1.771  1.00 10.00      A   
ATOM    824  HN  THR   127     -40.708  -5.610  -2.519  1.00 10.00      A   
ATOM    825  CA  THR   127     -40.565  -5.395  -0.421  1.00 10.00      A   
ATOM    826  CB  THR   127     -40.620  -6.926  -0.233  1.00 10.00      A   
ATOM    827  OG1 THR   127     -41.842  -7.436  -0.792  1.00 10.00      A   
ATOM    828  HG1 THR   127     -42.511  -6.740  -0.791  1.00 10.00      A   
ATOM    829  CG2 THR   127     -40.557  -7.290   1.247  1.00 10.00      A   
ATOM    830  C   THR   127     -39.170  -4.881  -0.073  1.00 10.00      A   
ATOM    831  O   THR   127     -38.232  -4.998  -0.866  1.00 10.00      A   
ATOM    832  N   VAL   128     -39.053  -4.287   1.111  1.00 10.00      A   
ATOM    833  HN  VAL   128     -39.847  -4.200   1.679  1.00 10.00      A   
ATOM    834  CA  VAL   128     -37.786  -3.760   1.590  1.00 10.00      A   
ATOM    835  CB  VAL   128     -38.001  -2.630   2.621  1.00 10.00      A   
ATOM    836  CG1 VAL   128     -36.673  -2.020   3.039  1.00 10.00      A   
ATOM    837  CG2 VAL   128     -38.923  -1.559   2.059  1.00 10.00      A   
ATOM    838  C   VAL   128     -36.978  -4.882   2.234  1.00 10.00      A   
ATOM    839  O   VAL   128     -37.448  -5.544   3.160  1.00 10.00      A   
ATOM    840  N   LEU   129     -35.774  -5.103   1.727  1.00 10.00      A   
ATOM    841  HN  LEU   129     -35.457  -4.542   0.982  1.00 10.00      A   
ATOM    842  CA  LEU   129     -34.908  -6.149   2.247  1.00 10.00      A   
ATOM    843  CB  LEU   129     -33.969  -6.658   1.150  1.00 10.00      A   
ATOM    844  CG  LEU   129     -34.625  -7.062  -0.174  1.00 10.00      A   
ATOM    845  CD1 LEU   129     -33.570  -7.486  -1.185  1.00 10.00      A   
ATOM    846  CD2 LEU   129     -35.640  -8.176   0.042  1.00 10.00      A   
ATOM    847  C   LEU   129     -34.098  -5.637   3.433  1.00 10.00      A   
ATOM    848  O   LEU   129     -33.998  -6.305   4.463  1.00 10.00      A   
ATOM    849  N   ALA   130     -33.539  -4.444   3.285  1.00 10.00      A   
ATOM    850  HN  ALA   130     -33.689  -3.948   2.454  1.00 10.00      A   
ATOM    851  CA  ALA   130     -32.732  -3.834   4.334  1.00 10.00      A   
ATOM    852  CB  ALA   130     -31.251  -3.980   4.011  1.00 10.00      A   
ATOM    853  C   ALA   130     -33.101  -2.364   4.489  1.00 10.00      A   
ATOM    854  O   ALA   130     -33.439  -1.702   3.509  1.00 10.00      A   
ATOM    855  N   GLN   131     -33.046  -1.861   5.713  1.00 10.00      A   
ATOM    856  HN  GLN   131     -32.759  -2.438   6.458  1.00 10.00      A   
ATOM    857  CA  GLN   131     -33.384  -0.469   5.986  1.00 10.00      A   
ATOM    858  CB  GLN   131     -34.906  -0.280   6.024  1.00 10.00      A   
ATOM    859  CG  GLN   131     -35.641  -1.295   6.889  1.00 10.00      A   
ATOM    860  CD  GLN   131     -37.112  -0.973   7.052  1.00 10.00      A   
ATOM    861  OE1 GLN   131     -37.507   0.195   7.102  1.00 10.00      A   
ATOM    862  NE2 GLN   131     -37.933  -2.006   7.137  1.00 10.00      A   
ATOM    863 HE21 GLN   131     -37.546  -2.909   7.092  1.00 10.00      A   
ATOM    864 HE22 GLN   131     -38.893  -1.830   7.240  1.00 10.00      A   
ATOM    865  C   GLN   131     -32.775  -0.022   7.306  1.00 10.00      A   
ATOM    866  O   GLN   131     -32.753  -0.783   8.272  1.00 10.00      A   
ATOM    867  N   ASN   132     -32.274   1.204   7.347  1.00 10.00      A   
ATOM    868  HN  ASN   132     -32.303   1.766   6.540  1.00 10.00      A   
ATOM    869  CA  ASN   132     -31.676   1.735   8.567  1.00 10.00      A   
ATOM    870  CB  ASN   132     -30.292   1.128   8.813  1.00 10.00      A   
ATOM    871  CG  ASN   132     -30.032   0.859  10.284  1.00 10.00      A   
ATOM    872  OD1 ASN   132     -29.637   1.753  11.034  1.00 10.00      A   
ATOM    873  ND2 ASN   132     -30.251  -0.376  10.707  1.00 10.00      A   
ATOM    874 HD21 ASN   132     -30.567  -1.042  10.054  1.00 10.00      A   
ATOM    875 HD22 ASN   132     -30.088  -0.580  11.652  1.00 10.00      A   
ATOM    876  C   ASN   132     -31.581   3.255   8.516  1.00 10.00      A   
ATOM    877  O   ASN   132     -31.846   3.865   7.479  1.00 10.00      A   
ATOM    878  N   SER   133     -31.207   3.853   9.636  1.00 10.00      A   
ATOM    879  HN  SER   133     -31.009   3.302  10.425  1.00 10.00      A   
ATOM    880  CA  SER   133     -31.073   5.297   9.744  1.00 10.00      A   
ATOM    881  CB  SER   133     -32.433   5.928  10.068  1.00 10.00      A   
ATOM    882  OG  SER   133     -32.351   7.346  10.154  1.00 10.00      A   
ATOM    883  HG  SER   133     -33.139   7.734   9.758  1.00 10.00      A   
ATOM    884  C   SER   133     -30.071   5.622  10.843  1.00 10.00      A   
ATOM    885  O   SER   133     -30.041   4.954  11.876  1.00 10.00      A   
ATOM    886  N   TYR   134     -29.240   6.626  10.617  1.00 10.00      A   
ATOM    887  HN  TYR   134     -29.300   7.120   9.767  1.00 10.00      A   
ATOM    888  CA  TYR   134     -28.242   7.019  11.604  1.00 10.00      A   
ATOM    889  CB  TYR   134     -26.851   6.503  11.219  1.00 10.00      A   
ATOM    890  CG  TYR   134     -26.687   5.009  11.385  1.00 10.00      A   
ATOM    891  CD1 TYR   134     -26.751   4.158  10.288  1.00 10.00      A   
ATOM    892  CD2 TYR   134     -26.479   4.446  12.639  1.00 10.00      A   
ATOM    893  CE1 TYR   134     -26.614   2.792  10.435  1.00 10.00      A   
ATOM    894  CE2 TYR   134     -26.338   3.080  12.794  1.00 10.00      A   
ATOM    895  CZ  TYR   134     -26.408   2.257  11.689  1.00 10.00      A   
ATOM    896  OH  TYR   134     -26.272   0.895  11.838  1.00 10.00      A   
ATOM    897  HH  TYR   134     -25.872   0.523  11.039  1.00 10.00      A   
ATOM    898  C   TYR   134     -28.213   8.528  11.795  1.00 10.00      A   
ATOM    899  O   TYR   134     -28.282   9.291  10.829  1.00 10.00      A   
ATOM    900  N   LYS   135     -28.126   8.953  13.048  1.00 10.00      A   
ATOM    901  HN  LYS   135     -28.089   8.293  13.777  1.00 10.00      A   
ATOM    902  CA  LYS   135     -28.071  10.368  13.378  1.00 10.00      A   
ATOM    903  CB  LYS   135     -28.894  10.649  14.639  1.00 10.00      A   
ATOM    904  CG  LYS   135     -28.976  12.119  15.021  1.00 10.00      A   
ATOM    905  CD  LYS   135     -29.747  12.311  16.319  1.00 10.00      A   
ATOM    906  CE  LYS   135     -31.226  12.002  16.144  1.00 10.00      A   
ATOM    907  NZ  LYS   135     -31.983  12.196  17.408  1.00 10.00      A   
ATOM    908  HZ1 LYS   135     -32.992  11.998  17.255  1.00 10.00      A   
ATOM    909  HZ2 LYS   135     -31.882  13.174  17.735  1.00 10.00      A   
ATOM    910  HZ3 LYS   135     -31.623  11.558  18.146  1.00 10.00      A   
ATOM    911  C   LYS   135     -26.619  10.777  13.583  1.00 10.00      A   
ATOM    912  O   LYS   135     -26.064  10.614  14.672  1.00 10.00      A   
ATOM    913  N   VAL   136     -26.002  11.286  12.527  1.00 10.00      A   
ATOM    914  HN  VAL   136     -26.502  11.399  11.688  1.00 10.00      A   
ATOM    915  CA  VAL   136     -24.605  11.693  12.584  1.00 10.00      A   
ATOM    916  CB  VAL   136     -23.746  10.899  11.575  1.00 10.00      A   
ATOM    917  CG1 VAL   136     -23.672   9.430  11.966  1.00 10.00      A   
ATOM    918  CG2 VAL   136     -24.297  11.050  10.162  1.00 10.00      A   
ATOM    919  C   VAL   136     -24.440  13.182  12.309  1.00 10.00      A   
ATOM    920  O   VAL   136     -25.410  13.887  12.035  1.00 10.00      A   
ATOM    921  N   ASN   137     -23.207  13.654  12.397  1.00 10.00      A   
ATOM    922  HN  ASN   137     -22.481  13.045  12.643  1.00 10.00      A   
ATOM    923  CA  ASN   137     -22.903  15.053  12.139  1.00 10.00      A   
ATOM    924  CB  ASN   137     -21.848  15.568  13.122  1.00 10.00      A   
ATOM    925  CG  ASN   137     -22.385  15.743  14.529  1.00 10.00      A   
ATOM    926  OD1 ASN   137     -23.578  15.977  14.733  1.00 10.00      A   
ATOM    927  ND2 ASN   137     -21.509  15.625  15.513  1.00 10.00      A   
ATOM    928 HD21 ASN   137     -20.571  15.431  15.282  1.00 10.00      A   
ATOM    929 HD22 ASN   137     -21.828  15.733  16.434  1.00 10.00      A   
ATOM    930  C   ASN   137     -22.402  15.210  10.712  1.00 10.00      A   
ATOM    931  O   ASN   137     -22.255  14.221   9.993  1.00 10.00      A   
ATOM    932  N   LYS   138     -22.126  16.442  10.309  1.00 10.00      A   
ATOM    933  HN  LYS   138     -22.248  17.190  10.933  1.00 10.00      A   
ATOM    934  CA  LYS   138     -21.640  16.716   8.963  1.00 10.00      A   
ATOM    935  CB  LYS   138     -21.507  18.221   8.731  1.00 10.00      A   
ATOM    936  CG  LYS   138     -21.174  18.598   7.297  1.00 10.00      A   
ATOM    937  CD  LYS   138     -20.960  20.094   7.157  1.00 10.00      A   
ATOM    938  CE  LYS   138     -20.617  20.470   5.725  1.00 10.00      A   
ATOM    939  NZ  LYS   138     -20.357  21.926   5.580  1.00 10.00      A   
ATOM    940  HZ1 LYS   138     -19.471  22.182   6.062  1.00 10.00      A   
ATOM    941  HZ2 LYS   138     -21.137  22.473   5.999  1.00 10.00      A   
ATOM    942  HZ3 LYS   138     -20.278  22.177   4.574  1.00 10.00      A   
ATOM    943  C   LYS   138     -20.300  16.030   8.721  1.00 10.00      A   
ATOM    944  O   LYS   138     -20.013  15.580   7.616  1.00 10.00      A   
ATOM    945  N   GLN   139     -19.494  15.931   9.772  1.00 10.00      A   
ATOM    946  HN  GLN   139     -19.786  16.299  10.635  1.00 10.00      A   
ATOM    947  CA  GLN   139     -18.182  15.298   9.676  1.00 10.00      A   
ATOM    948  CB  GLN   139     -17.305  15.677  10.874  1.00 10.00      A   
ATOM    949  CG  GLN   139     -16.969  17.156  10.980  1.00 10.00      A   
ATOM    950  CD  GLN   139     -16.562  17.769   9.656  1.00 10.00      A   
ATOM    951  OE1 GLN   139     -15.408  17.672   9.238  1.00 10.00      A   
ATOM    952  NE2 GLN   139     -17.501  18.430   9.001  1.00 10.00      A   
ATOM    953 HE21 GLN   139     -18.392  18.490   9.406  1.00 10.00      A   
ATOM    954 HE22 GLN   139     -17.268  18.831   8.135  1.00 10.00      A   
ATOM    955  C   GLN   139     -18.296  13.778   9.581  1.00 10.00      A   
ATOM    956  O   GLN   139     -17.297  13.083   9.413  1.00 10.00      A   
ATOM    957  N   TRP   140     -19.511  13.261   9.692  1.00 10.00      A   
ATOM    958  HN  TRP   140     -20.280  13.857   9.828  1.00 10.00      A   
ATOM    959  CA  TRP   140     -19.727  11.824   9.620  1.00 10.00      A   
ATOM    960  CB  TRP   140     -20.230  11.288  10.963  1.00 10.00      A   
ATOM    961  CG  TRP   140     -19.266  11.514  12.086  1.00 10.00      A   
ATOM    962  CD1 TRP   140     -19.290  12.532  12.995  1.00 10.00      A   
ATOM    963  CD2 TRP   140     -18.124  10.711  12.411  1.00 10.00      A   
ATOM    964  NE1 TRP   140     -18.239  12.409  13.869  1.00 10.00      A   
ATOM    965  HE1 TRP   140     -18.044  13.018  14.613  1.00 10.00      A   
ATOM    966  CE2 TRP   140     -17.505  11.300  13.529  1.00 10.00      A   
ATOM    967  CE3 TRP   140     -17.566   9.552  11.864  1.00 10.00      A   
ATOM    968  CZ2 TRP   140     -16.358  10.768  14.112  1.00 10.00      A   
ATOM    969  CZ3 TRP   140     -16.428   9.026  12.444  1.00 10.00      A   
ATOM    970  CH2 TRP   140     -15.834   9.634  13.555  1.00 10.00      A   
ATOM    971  C   TRP   140     -20.695  11.469   8.502  1.00 10.00      A   
ATOM    972  O   TRP   140     -21.172  10.335   8.418  1.00 10.00      A   
ATOM    973  N   LEU   141     -20.963  12.433   7.628  1.00 10.00      A   
ATOM    974  HN  LEU   141     -20.529  13.308   7.732  1.00 10.00      A   
ATOM    975  CA  LEU   141     -21.879  12.217   6.513  1.00 10.00      A   
ATOM    976  CB  LEU   141     -22.161  13.525   5.776  1.00 10.00      A   
ATOM    977  CG  LEU   141     -23.150  14.474   6.456  1.00 10.00      A   
ATOM    978  CD1 LEU   141     -23.291  15.760   5.660  1.00 10.00      A   
ATOM    979  CD2 LEU   141     -24.500  13.799   6.631  1.00 10.00      A   
ATOM    980  C   LEU   141     -21.328  11.173   5.553  1.00 10.00      A   
ATOM    981  O   LEU   141     -22.059  10.300   5.079  1.00 10.00      A   
ATOM    982  N   ARG   142     -20.033  11.260   5.279  1.00 10.00      A   
ATOM    983  HN  ARG   142     -19.508  11.981   5.688  1.00 10.00      A   
ATOM    984  CA  ARG   142     -19.377  10.317   4.384  1.00 10.00      A   
ATOM    985  CB  ARG   142     -17.979  10.805   3.998  1.00 10.00      A   
ATOM    986  CG  ARG   142     -17.981  12.113   3.223  1.00 10.00      A   
ATOM    987  CD  ARG   142     -16.685  12.308   2.453  1.00 10.00      A   
ATOM    988  NE  ARG   142     -15.613  12.884   3.270  1.00 10.00      A   
ATOM    989  HE  ARG   142     -15.592  12.650   4.224  1.00 10.00      A   
ATOM    990  CZ  ARG   142     -14.686  13.710   2.790  1.00 10.00      A   
ATOM    991  NH1 ARG   142     -14.710  14.061   1.511  1.00 10.00      A   
ATOM    992 HH11 ARG   142     -13.984  14.710   1.132  1.00 10.00      A   
ATOM    993 HH12 ARG   142     -15.452  13.692   0.879  1.00 10.00      A   
ATOM    994  NH2 ARG   142     -13.727  14.174   3.584  1.00 10.00      A   
ATOM    995 HH21 ARG   142     -13.001  14.821   3.207  1.00 10.00      A   
ATOM    996 HH22 ARG   142     -13.689  13.890   4.594  1.00 10.00      A   
ATOM    997  C   ARG   142     -19.320   8.932   5.021  1.00 10.00      A   
ATOM    998  O   ARG   142     -19.381   7.912   4.333  1.00 10.00      A   
ATOM    999  N   TYR   143     -19.227   8.908   6.345  1.00 10.00      A   
ATOM   1000  HN  TYR   143     -19.183   9.753   6.835  1.00 10.00      A   
ATOM   1001  CA  TYR   143     -19.185   7.657   7.083  1.00 10.00      A   
ATOM   1002  CB  TYR   143     -18.788   7.907   8.541  1.00 10.00      A   
ATOM   1003  CG  TYR   143     -18.834   6.671   9.412  1.00 10.00      A   
ATOM   1004  CD1 TYR   143     -17.868   5.679   9.301  1.00 10.00      A   
ATOM   1005  CD2 TYR   143     -19.849   6.497  10.343  1.00 10.00      A   
ATOM   1006  CE1 TYR   143     -17.912   4.547  10.094  1.00 10.00      A   
ATOM   1007  CE2 TYR   143     -19.899   5.372  11.140  1.00 10.00      A   
ATOM   1008  CZ  TYR   143     -18.931   4.399  11.011  1.00 10.00      A   
ATOM   1009  OH  TYR   143     -18.985   3.278  11.803  1.00 10.00      A   
ATOM   1010  HH  TYR   143     -19.904   2.993  11.885  1.00 10.00      A   
ATOM   1011  C   TYR   143     -20.539   6.961   7.003  1.00 10.00      A   
ATOM   1012  O   TYR   143     -20.613   5.747   6.795  1.00 10.00      A   
ATOM   1013  N   ALA   144     -21.608   7.740   7.157  1.00 10.00      A   
ATOM   1014  HN  ALA   144     -21.478   8.699   7.332  1.00 10.00      A   
ATOM   1015  CA  ALA   144     -22.965   7.209   7.084  1.00 10.00      A   
ATOM   1016  CB  ALA   144     -23.980   8.302   7.373  1.00 10.00      A   
ATOM   1017  C   ALA   144     -23.215   6.593   5.713  1.00 10.00      A   
ATOM   1018  O   ALA   144     -23.852   5.542   5.595  1.00 10.00      A   
ATOM   1019  N   GLY   145     -22.695   7.251   4.683  1.00 10.00      A   
ATOM   1020  HN  GLY   145     -22.206   8.085   4.845  1.00 10.00      A   
ATOM   1021  CA  GLY   145     -22.850   6.759   3.327  1.00 10.00      A   
ATOM   1022  C   GLY   145     -22.168   5.420   3.145  1.00 10.00      A   
ATOM   1023  O   GLY   145     -22.754   4.486   2.602  1.00 10.00      A   
ATOM   1024  N   HIS   146     -20.934   5.321   3.633  1.00 10.00      A   
ATOM   1025  HN  HIS   146     -20.527   6.107   4.062  1.00 10.00      A   
ATOM   1026  CA  HIS   146     -20.164   4.081   3.536  1.00 10.00      A   
ATOM   1027  CB  HIS   146     -18.742   4.274   4.071  1.00 10.00      A   
ATOM   1028  CG  HIS   146     -17.828   5.031   3.152  1.00 10.00      A   
ATOM   1029  ND1 HIS   146     -17.846   4.892   1.779  1.00 10.00      A   
ATOM   1030  HD1 HIS   146     -18.454   4.301   1.260  1.00 10.00      A   
ATOM   1031  CD2 HIS   146     -16.854   5.931   3.423  1.00 10.00      A   
ATOM   1032  CE1 HIS   146     -16.927   5.674   1.251  1.00 10.00      A   
ATOM   1033  NE2 HIS   146     -16.313   6.313   2.220  1.00 10.00      A   
ATOM   1034  HE2 HIS   146     -15.569   6.956   2.099  1.00 10.00      A   
ATOM   1035  C   HIS   146     -20.855   2.953   4.297  1.00 10.00      A   
ATOM   1036  O   HIS   146     -20.787   1.790   3.904  1.00 10.00      A   
ATOM   1037  N   THR   147     -21.522   3.310   5.389  1.00 10.00      A   
ATOM   1038  HN  THR   147     -21.532   4.254   5.654  1.00 10.00      A   
ATOM   1039  CA  THR   147     -22.235   2.338   6.203  1.00 10.00      A   
ATOM   1040  CB  THR   147     -22.709   2.968   7.529  1.00 10.00      A   
ATOM   1041  OG1 THR   147     -21.604   3.632   8.164  1.00 10.00      A   
ATOM   1042  HG1 THR   147     -21.370   4.423   7.664  1.00 10.00      A   
ATOM   1043  CG2 THR   147     -23.246   1.902   8.470  1.00 10.00      A   
ATOM   1044  C   THR   147     -23.430   1.773   5.433  1.00 10.00      A   
ATOM   1045  O   THR   147     -23.754   0.588   5.542  1.00 10.00      A   
ATOM   1046  N   ALA   148     -24.064   2.629   4.635  1.00 10.00      A   
ATOM   1047  HN  ALA   148     -23.748   3.558   4.580  1.00 10.00      A   
ATOM   1048  CA  ALA   148     -25.209   2.223   3.832  1.00 10.00      A   
ATOM   1049  CB  ALA   148     -25.851   3.434   3.170  1.00 10.00      A   
ATOM   1050  C   ALA   148     -24.773   1.216   2.779  1.00 10.00      A   
ATOM   1051  O   ALA   148     -25.479   0.246   2.496  1.00 10.00      A   
ATOM   1052  N   SER   149     -23.602   1.455   2.207  1.00 10.00      A   
ATOM   1053  HN  SER   149     -23.094   2.258   2.462  1.00 10.00      A   
ATOM   1054  CA  SER   149     -23.053   0.572   1.199  1.00 10.00      A   
ATOM   1055  CB  SER   149     -21.798   1.195   0.592  1.00 10.00      A   
ATOM   1056  OG  SER   149     -21.956   2.593   0.420  1.00 10.00      A   
ATOM   1057  HG  SER   149     -21.081   3.010   0.360  1.00 10.00      A   
ATOM   1058  C   SER   149     -22.725  -0.790   1.803  1.00 10.00      A   
ATOM   1059  O   SER   149     -23.104  -1.823   1.255  1.00 10.00      A   
ATOM   1060  N   ASP   150     -22.049  -0.777   2.951  1.00 10.00      A   
ATOM   1061  HN  ASP   150     -21.798   0.089   3.343  1.00 10.00      A   
ATOM   1062  CA  ASP   150     -21.660  -2.008   3.642  1.00 10.00      A   
ATOM   1063  CB  ASP   150     -20.855  -1.694   4.911  1.00 10.00      A   
ATOM   1064  CG  ASP   150     -19.356  -1.619   4.678  1.00 10.00      A   
ATOM   1065  OD1 ASP   150     -18.881  -2.127   3.644  1.00 10.00      A   
ATOM   1066  OD2 ASP   150     -18.642  -1.052   5.539  1.00 10.00      A   
ATOM   1067  C   ASP   150     -22.872  -2.859   4.005  1.00 10.00      A   
ATOM   1068  O   ASP   150     -22.896  -4.064   3.750  1.00 10.00      A   
ATOM   1069  N   GLU   151     -23.882  -2.219   4.593  1.00 10.00      A   
ATOM   1070  HN  GLU   151     -23.800  -1.254   4.753  1.00 10.00      A   
ATOM   1071  CA  GLU   151     -25.099  -2.904   5.012  1.00 10.00      A   
ATOM   1072  CB  GLU   151     -26.076  -1.916   5.657  1.00 10.00      A   
ATOM   1073  CG  GLU   151     -27.206  -2.583   6.424  1.00 10.00      A   
ATOM   1074  CD  GLU   151     -26.713  -3.334   7.644  1.00 10.00      A   
ATOM   1075  OE1 GLU   151     -26.756  -2.764   8.756  1.00 10.00      A   
ATOM   1076  OE2 GLU   151     -26.274  -4.496   7.500  1.00 10.00      A   
ATOM   1077  C   GLU   151     -25.782  -3.628   3.853  1.00 10.00      A   
ATOM   1078  O   GLU   151     -26.091  -4.818   3.946  1.00 10.00      A   
ATOM   1079  N   VAL   152     -26.010  -2.910   2.763  1.00 10.00      A   
ATOM   1080  HN  VAL   152     -25.729  -1.969   2.742  1.00 10.00      A   
ATOM   1081  CA  VAL   152     -26.665  -3.483   1.593  1.00 10.00      A   
ATOM   1082  CB  VAL   152     -27.066  -2.393   0.574  1.00 10.00      A   
ATOM   1083  CG1 VAL   152     -27.684  -3.010  -0.670  1.00 10.00      A   
ATOM   1084  CG2 VAL   152     -28.037  -1.409   1.212  1.00 10.00      A   
ATOM   1085  C   VAL   152     -25.785  -4.542   0.923  1.00 10.00      A   
ATOM   1086  O   VAL   152     -26.275  -5.595   0.506  1.00 10.00      A   
ATOM   1087  N   PHE   153     -24.486  -4.266   0.851  1.00 10.00      A   
ATOM   1088  HN  PHE   153     -24.158  -3.416   1.219  1.00 10.00      A   
ATOM   1089  CA  PHE   153     -23.528  -5.184   0.240  1.00 10.00      A   
ATOM   1090  CB  PHE   153     -22.104  -4.620   0.362  1.00 10.00      A   
ATOM   1091  CG  PHE   153     -21.026  -5.519  -0.177  1.00 10.00      A   
ATOM   1092  CD1 PHE   153     -20.800  -5.610  -1.540  1.00 10.00      A   
ATOM   1093  CD2 PHE   153     -20.235  -6.269   0.680  1.00 10.00      A   
ATOM   1094  CE1 PHE   153     -19.809  -6.433  -2.039  1.00 10.00      A   
ATOM   1095  CE2 PHE   153     -19.243  -7.094   0.187  1.00 10.00      A   
ATOM   1096  CZ  PHE   153     -19.029  -7.175  -1.174  1.00 10.00      A   
ATOM   1097  C   PHE   153     -23.602  -6.570   0.878  1.00 10.00      A   
ATOM   1098  O   PHE   153     -23.747  -7.579   0.179  1.00 10.00      A   
ATOM   1099  N   GLU   154     -23.523  -6.607   2.205  1.00 10.00      A   
ATOM   1100  HN  GLU   154     -23.424  -5.762   2.700  1.00 10.00      A   
ATOM   1101  CA  GLU   154     -23.569  -7.862   2.948  1.00 10.00      A   
ATOM   1102  CB  GLU   154     -23.380  -7.612   4.446  1.00 10.00      A   
ATOM   1103  CG  GLU   154     -22.035  -7.021   4.822  1.00 10.00      A   
ATOM   1104  CD  GLU   154     -21.615  -7.380   6.231  1.00 10.00      A   
ATOM   1105  OE1 GLU   154     -22.195  -8.327   6.807  1.00 10.00      A   
ATOM   1106  OE2 GLU   154     -20.697  -6.729   6.768  1.00 10.00      A   
ATOM   1107  C   GLU   154     -24.885  -8.598   2.724  1.00 10.00      A   
ATOM   1108  O   GLU   154     -24.917  -9.828   2.643  1.00 10.00      A   
ATOM   1109  N   LYS   155     -25.963  -7.838   2.610  1.00 10.00      A   
ATOM   1110  HN  LYS   155     -25.867  -6.861   2.651  1.00 10.00      A   
ATOM   1111  CA  LYS   155     -27.285  -8.413   2.422  1.00 10.00      A   
ATOM   1112  CB  LYS   155     -28.366  -7.348   2.626  1.00 10.00      A   
ATOM   1113  CG  LYS   155     -29.743  -7.916   2.929  1.00 10.00      A   
ATOM   1114  CD  LYS   155     -29.732  -8.711   4.225  1.00 10.00      A   
ATOM   1115  CE  LYS   155     -31.119  -9.218   4.581  1.00 10.00      A   
ATOM   1116  NZ  LYS   155     -31.141  -9.861   5.921  1.00 10.00      A   
ATOM   1117  HZ1 LYS   155     -30.682  -9.242   6.624  1.00 10.00      A   
ATOM   1118  HZ2 LYS   155     -30.633 -10.769   5.891  1.00 10.00      A   
ATOM   1119  HZ3 LYS   155     -32.122 -10.034   6.218  1.00 10.00      A   
ATOM   1120  C   LYS   155     -27.439  -9.072   1.054  1.00 10.00      A   
ATOM   1121  O   LYS   155     -27.946 -10.190   0.949  1.00 10.00      A   
ATOM   1122  N   LEU   156     -26.986  -8.392   0.014  1.00 10.00      A   
ATOM   1123  HN  LEU   156     -26.560  -7.517   0.158  1.00 10.00      A   
ATOM   1124  CA  LEU   156     -27.112  -8.909  -1.343  1.00 10.00      A   
ATOM   1125  CB  LEU   156     -27.046  -7.778  -2.369  1.00 10.00      A   
ATOM   1126  CG  LEU   156     -28.218  -6.793  -2.353  1.00 10.00      A   
ATOM   1127  CD1 LEU   156     -28.037  -5.727  -3.420  1.00 10.00      A   
ATOM   1128  CD2 LEU   156     -29.541  -7.522  -2.544  1.00 10.00      A   
ATOM   1129  C   LEU   156     -26.111 -10.014  -1.680  1.00 10.00      A   
ATOM   1130  O   LEU   156     -26.477 -11.012  -2.302  1.00 10.00      A   
ATOM   1131  N   THR   157     -24.860  -9.851  -1.273  1.00 10.00      A   
ATOM   1132  HN  THR   157     -24.617  -9.049  -0.759  1.00 10.00      A   
ATOM   1133  CA  THR   157     -23.840 -10.852  -1.583  1.00 10.00      A   
ATOM   1134  CB  THR   157     -22.453 -10.223  -1.829  1.00 10.00      A   
ATOM   1135  OG1 THR   157     -22.065  -9.443  -0.690  1.00 10.00      A   
ATOM   1136  HG1 THR   157     -22.574  -8.620  -0.673  1.00 10.00      A   
ATOM   1137  CG2 THR   157     -22.473  -9.335  -3.063  1.00 10.00      A   
ATOM   1138  C   THR   157     -23.726 -11.936  -0.510  1.00 10.00      A   
ATOM   1139  O   THR   157     -23.947 -13.118  -0.784  1.00 10.00      A   
ATOM   1140  N   GLY   158     -23.387 -11.526   0.705  1.00 10.00      A   
ATOM   1141  HN  GLY   158     -23.249 -10.567   0.865  1.00 10.00      A   
ATOM   1142  CA  GLY   158     -23.221 -12.463   1.798  1.00 10.00      A   
ATOM   1143  C   GLY   158     -21.854 -12.303   2.433  1.00 10.00      A   
ATOM   1144  O   GLY   158     -21.588 -12.822   3.523  1.00 10.00      A   
ATOM   1145  N   ILE   159     -20.989 -11.576   1.739  1.00 10.00      A   
ATOM   1146  HN  ILE   159     -21.274 -11.194   0.882  1.00 10.00      A   
ATOM   1147  CA  ILE   159     -19.637 -11.311   2.206  1.00 10.00      A   
ATOM   1148  CB  ILE   159     -18.698 -10.993   1.017  1.00 10.00      A   
ATOM   1149  CG1 ILE   159     -18.965 -11.949  -0.152  1.00 10.00      A   
ATOM   1150  CG2 ILE   159     -17.239 -11.070   1.444  1.00 10.00      A   
ATOM   1151  CD1 ILE   159     -18.300 -11.535  -1.449  1.00 10.00      A   
ATOM   1152  C   ILE   159     -19.668 -10.113   3.151  1.00 10.00      A   
ATOM   1153  O   ILE   159     -20.567  -9.279   3.061  1.00 10.00      A   
ATOM   1154  N   LYS   160     -18.710 -10.040   4.062  1.00 10.00      A   
ATOM   1155  HN  LYS   160     -18.027 -10.742   4.099  1.00 10.00      A   
ATOM   1156  CA  LYS   160     -18.649  -8.934   5.009  1.00 10.00      A   
ATOM   1157  CB  LYS   160     -17.681  -9.251   6.149  1.00 10.00      A   
ATOM   1158  CG  LYS   160     -17.786  -8.309   7.336  1.00 10.00      A   
ATOM   1159  CD  LYS   160     -16.989  -8.826   8.519  1.00 10.00      A   
ATOM   1160  CE  LYS   160     -17.125  -7.905   9.716  1.00 10.00      A   
ATOM   1161  NZ  LYS   160     -16.433  -8.450  10.912  1.00 10.00      A   
ATOM   1162  HZ1 LYS   160     -16.532  -7.793  11.713  1.00 10.00      A   
ATOM   1163  HZ2 LYS   160     -15.421  -8.586  10.713  1.00 10.00      A   
ATOM   1164  HZ3 LYS   160     -16.846  -9.366  11.178  1.00 10.00      A   
ATOM   1165  C   LYS   160     -18.253  -7.632   4.313  1.00 10.00      A   
ATOM   1166  O   LYS   160     -17.467  -7.641   3.362  1.00 10.00      A   
ATOM   1167  N   GLY   161     -18.809  -6.524   4.786  1.00 10.00      A   
ATOM   1168  HN  GLY   161     -19.433  -6.584   5.550  1.00 10.00      A   
ATOM   1169  CA  GLY   161     -18.510  -5.230   4.208  1.00 10.00      A   
ATOM   1170  C   GLY   161     -17.172  -4.699   4.674  1.00 10.00      A   
ATOM   1171  O   GLY   161     -16.642  -5.153   5.689  1.00 10.00      A   
ATOM   1172  N   ALA   162     -16.629  -3.733   3.945  1.00 10.00      A   
ATOM   1173  HN  ALA   162     -17.123  -3.385   3.171  1.00 10.00      A   
ATOM   1174  CA  ALA   162     -15.341  -3.151   4.286  1.00 10.00      A   
ATOM   1175  CB  ALA   162     -14.208  -4.040   3.793  1.00 10.00      A   
ATOM   1176  C   ALA   162     -15.201  -1.754   3.700  1.00 10.00      A   
ATOM   1177  O   ALA   162     -14.090  -1.270   3.493  1.00 10.00      A   
ATOM   1178  N   PHE   163     -16.325  -1.098   3.443  1.00 10.00      A   
ATOM   1179  HN  PHE   163     -17.196  -1.524   3.638  1.00 10.00      A   
ATOM   1180  CA  PHE   163     -16.303   0.249   2.886  1.00 10.00      A   
ATOM   1181  CB  PHE   163     -17.605   0.574   2.151  1.00 10.00      A   
ATOM   1182  CG  PHE   163     -17.879  -0.346   0.994  1.00 10.00      A   
ATOM   1183  CD1 PHE   163     -19.123  -0.931   0.835  1.00 10.00      A   
ATOM   1184  CD2 PHE   163     -16.888  -0.634   0.069  1.00 10.00      A   
ATOM   1185  CE1 PHE   163     -19.379  -1.785  -0.221  1.00 10.00      A   
ATOM   1186  CE2 PHE   163     -17.135  -1.486  -0.990  1.00 10.00      A   
ATOM   1187  CZ  PHE   163     -18.383  -2.063  -1.136  1.00 10.00      A   
ATOM   1188  C   PHE   163     -16.013   1.270   3.977  1.00 10.00      A   
ATOM   1189  O   PHE   163     -15.736   2.436   3.703  1.00 10.00      A   
ATOM   1190  N   ARG   164     -16.076   0.813   5.219  1.00 10.00      A   
ATOM   1191  HN  ARG   164     -16.336  -0.121   5.368  1.00 10.00      A   
ATOM   1192  CA  ARG   164     -15.796   1.660   6.367  1.00 10.00      A   
ATOM   1193  CB  ARG   164     -16.810   1.402   7.482  1.00 10.00      A   
ATOM   1194  CG  ARG   164     -18.179   2.021   7.247  1.00 10.00      A   
ATOM   1195  CD  ARG   164     -19.290   1.066   7.652  1.00 10.00      A   
ATOM   1196  NE  ARG   164     -19.078   0.492   8.980  1.00 10.00      A   
ATOM   1197  HE  ARG   164     -19.248   1.071   9.755  1.00 10.00      A   
ATOM   1198  CZ  ARG   164     -18.679  -0.761   9.190  1.00 10.00      A   
ATOM   1199  NH1 ARG   164     -18.457  -1.573   8.162  1.00 10.00      A   
ATOM   1200 HH11 ARG   164     -18.596  -1.233   7.173  1.00 10.00      A   
ATOM   1201 HH12 ARG   164     -18.139  -2.549   8.326  1.00 10.00      A   
ATOM   1202  NH2 ARG   164     -18.507  -1.205  10.428  1.00 10.00      A   
ATOM   1203 HH21 ARG   164     -18.681  -0.575  11.244  1.00 10.00      A   
ATOM   1204 HH22 ARG   164     -18.191  -2.186  10.592  1.00 10.00      A   
ATOM   1205  C   ARG   164     -14.384   1.402   6.888  1.00 10.00      A   
ATOM   1206  O   ARG   164     -14.100   1.603   8.070  1.00 10.00      A   
ATOM   1207  N   THR   165     -13.499   0.950   6.009  1.00 10.00      A   
ATOM   1208  HN  THR   165     -13.771   0.814   5.079  1.00 10.00      A   
ATOM   1209  CA  THR   165     -12.120   0.673   6.401  1.00 10.00      A   
ATOM   1210  CB  THR   165     -11.511  -0.522   5.638  1.00 10.00      A   
ATOM   1211  OG1 THR   165     -11.739  -0.378   4.229  1.00 10.00      A   
ATOM   1212  HG1 THR   165     -12.584  -0.792   3.994  1.00 10.00      A   
ATOM   1213  CG2 THR   165     -12.106  -1.834   6.124  1.00 10.00      A   
ATOM   1214  C   THR   165     -11.243   1.908   6.223  1.00 10.00      A   
ATOM   1215  O   THR   165     -11.726   2.970   5.828  1.00 10.00      A   
ATOM   1216  N   ARG   166      -9.958   1.770   6.519  1.00 10.00      A   
ATOM   1217  HN  ARG   166      -9.623   0.894   6.804  1.00 10.00      A   
ATOM   1218  CA  ARG   166      -9.025   2.879   6.409  1.00 10.00      A   
ATOM   1219  CB  ARG   166      -8.670   3.399   7.809  1.00 10.00      A   
ATOM   1220  CG  ARG   166      -9.861   3.531   8.748  1.00 10.00      A   
ATOM   1221  CD  ARG   166     -10.526   4.889   8.625  1.00 10.00      A   
ATOM   1222  NE  ARG   166      -9.954   5.849   9.563  1.00 10.00      A   
ATOM   1223  HE  ARG   166      -9.454   5.486  10.330  1.00 10.00      A   
ATOM   1224  CZ  ARG   166     -10.072   7.168   9.444  1.00 10.00      A   
ATOM   1225  NH1 ARG   166     -10.749   7.693   8.430  1.00 10.00      A   
ATOM   1226 HH11 ARG   166     -10.840   8.729   8.340  1.00 10.00      A   
ATOM   1227 HH12 ARG   166     -11.202   7.070   7.713  1.00 10.00      A   
ATOM   1228  NH2 ARG   166      -9.526   7.962  10.354  1.00 10.00      A   
ATOM   1229 HH21 ARG   166      -9.006   7.551  11.160  1.00 10.00      A   
ATOM   1230 HH22 ARG   166      -9.612   9.000  10.269  1.00 10.00      A   
ATOM   1231  C   ARG   166      -7.759   2.419   5.699  1.00 10.00      A   
ATOM   1232  O   ARG   166      -7.516   1.219   5.567  1.00 10.00      A   
ATOM   1233  N   ILE   167      -6.963   3.364   5.233  1.00 10.00      A   
ATOM   1234  HN  ILE   167      -7.220   4.309   5.343  1.00 10.00      A   
ATOM   1235  CA  ILE   167      -5.717   3.041   4.552  1.00 10.00      A   
ATOM   1236  CB  ILE   167      -5.810   3.239   3.022  1.00 10.00      A   
ATOM   1237  CG1 ILE   167      -6.281   4.655   2.675  1.00 10.00      A   
ATOM   1238  CG2 ILE   167      -6.715   2.187   2.392  1.00 10.00      A   
ATOM   1239  CD1 ILE   167      -6.233   4.972   1.193  1.00 10.00      A   
ATOM   1240  C   ILE   167      -4.568   3.878   5.107  1.00 10.00      A   
ATOM   1241  O   ILE   167      -4.793   4.947   5.682  1.00 10.00      A   
ATOM   1242  N   ALA   168      -3.349   3.374   4.963  1.00 10.00      A   
ATOM   1243  HN  ALA   168      -3.245   2.498   4.524  1.00 10.00      A   
ATOM   1244  CA  ALA   168      -2.159   4.074   5.437  1.00 10.00      A   
ATOM   1245  CB  ALA   168      -1.610   3.405   6.687  1.00 10.00      A   
ATOM   1246  C   ALA   168      -1.101   4.088   4.347  1.00 10.00      A   
ATOM   1247  O   ALA   168      -0.876   3.071   3.686  1.00 10.00      A   
ATOM   1248  N   TYR   169      -0.454   5.227   4.156  1.00 10.00      A   
ATOM   1249  HN  TYR   169      -0.665   6.009   4.718  1.00 10.00      A   
ATOM   1250  CA  TYR   169       0.562   5.352   3.124  1.00 10.00      A   
ATOM   1251  CB  TYR   169      -0.103   5.676   1.780  1.00 10.00      A   
ATOM   1252  CG  TYR   169      -1.187   6.733   1.873  1.00 10.00      A   
ATOM   1253  CD1 TYR   169      -0.880   8.083   1.772  1.00 10.00      A   
ATOM   1254  CD2 TYR   169      -2.515   6.381   2.073  1.00 10.00      A   
ATOM   1255  CE1 TYR   169      -1.859   9.052   1.869  1.00 10.00      A   
ATOM   1256  CE2 TYR   169      -3.502   7.342   2.168  1.00 10.00      A   
ATOM   1257  CZ  TYR   169      -3.169   8.676   2.067  1.00 10.00      A   
ATOM   1258  OH  TYR   169      -4.151   9.639   2.170  1.00 10.00      A   
ATOM   1259  HH  TYR   169      -4.276  10.062   1.312  1.00 10.00      A   
ATOM   1260  C   TYR   169       1.583   6.428   3.475  1.00 10.00      A   
ATOM   1261  O   TYR   169       1.303   7.336   4.266  1.00 10.00      A   
ATOM   1262  N   VAL   170       2.769   6.309   2.898  1.00 10.00      A   
ATOM   1263  HN  VAL   170       2.934   5.546   2.298  1.00 10.00      A   
ATOM   1264  CA  VAL   170       3.835   7.275   3.121  1.00 10.00      A   
ATOM   1265  CB  VAL   170       5.204   6.581   3.281  1.00 10.00      A   
ATOM   1266  CG1 VAL   170       6.268   7.581   3.706  1.00 10.00      A   
ATOM   1267  CG2 VAL   170       5.118   5.431   4.275  1.00 10.00      A   
ATOM   1268  C   VAL   170       3.899   8.214   1.923  1.00 10.00      A   
ATOM   1269  O   VAL   170       4.001   7.760   0.784  1.00 10.00      A   
ATOM   1270  N   VAL   171       3.822   9.511   2.170  1.00 10.00      A   
ATOM   1271  HN  VAL   171       3.745   9.824   3.100  1.00 10.00      A   
ATOM   1272  CA  VAL   171       3.855  10.485   1.089  1.00 10.00      A   
ATOM   1273  CB  VAL   171       2.599  11.386   1.090  1.00 10.00      A   
ATOM   1274  CG1 VAL   171       2.630  12.368  -0.075  1.00 10.00      A   
ATOM   1275  CG2 VAL   171       1.337  10.546   1.037  1.00 10.00      A   
ATOM   1276  C   VAL   171       5.094  11.368   1.160  1.00 10.00      A   
ATOM   1277  O   VAL   171       5.368  11.994   2.189  1.00 10.00      A   
ATOM   1278  N   GLN   172       5.849  11.396   0.070  1.00 10.00      A   
ATOM   1279  HN  GLN   172       5.599  10.834  -0.699  1.00 10.00      A   
ATOM   1280  CA  GLN   172       7.033  12.231  -0.018  1.00 10.00      A   
ATOM   1281  CB  GLN   172       8.097  11.596  -0.919  1.00 10.00      A   
ATOM   1282  CG  GLN   172       9.375  12.417  -1.019  1.00 10.00      A   
ATOM   1283  CD  GLN   172      10.428  11.778  -1.899  1.00 10.00      A   
ATOM   1284  OE1 GLN   172      10.117  11.030  -2.825  1.00 10.00      A   
ATOM   1285  NE2 GLN   172      11.684  12.083  -1.624  1.00 10.00      A   
ATOM   1286 HE21 GLN   172      11.859  12.695  -0.879  1.00 10.00      A   
ATOM   1287 HE22 GLN   172      12.393  11.683  -2.183  1.00 10.00      A   
ATOM   1288  C   GLN   172       6.626  13.597  -0.554  1.00 10.00      A   
ATOM   1289  O   GLN   172       6.611  13.829  -1.766  1.00 10.00      A   
ATOM   1290  N   THR   173       6.274  14.481   0.359  1.00 10.00      A   
ATOM   1291  HN  THR   173       6.328  14.226   1.306  1.00 10.00      A   
ATOM   1292  CA  THR   173       5.830  15.820   0.017  1.00 10.00      A   
ATOM   1293  CB  THR   173       5.178  16.501   1.236  1.00 10.00      A   
ATOM   1294  OG1 THR   173       6.160  16.687   2.267  1.00 10.00      A   
ATOM   1295  HG1 THR   173       6.025  16.036   2.963  1.00 10.00      A   
ATOM   1296  CG2 THR   173       4.042  15.648   1.778  1.00 10.00      A   
ATOM   1297  C   THR   173       6.978  16.688  -0.493  1.00 10.00      A   
ATOM   1298  O   THR   173       8.141  16.270  -0.505  1.00 10.00      A   
ATOM   1299  N   ASN   174       6.637  17.897  -0.916  1.00 10.00      A   
ATOM   1300  HN  ASN   174       5.690  18.163  -0.882  1.00 10.00      A   
ATOM   1301  CA  ASN   174       7.615  18.848  -1.421  1.00 10.00      A   
ATOM   1302  CB  ASN   174       7.029  19.637  -2.597  1.00 10.00      A   
ATOM   1303  CG  ASN   174       7.616  19.230  -3.938  1.00 10.00      A   
ATOM   1304  OD1 ASN   174       8.788  18.860  -4.037  1.00 10.00      A   
ATOM   1305  ND2 ASN   174       6.807  19.295  -4.981  1.00 10.00      A   
ATOM   1306 HD21 ASN   174       5.884  19.597  -4.836  1.00 10.00      A   
ATOM   1307 HD22 ASN   174       7.159  19.036  -5.860  1.00 10.00      A   
ATOM   1308  C   ASN   174       8.042  19.800  -0.307  1.00 10.00      A   
ATOM   1309  O   ASN   174       8.287  20.987  -0.539  1.00 10.00      A   
ATOM   1310  N   GLY   175       8.117  19.269   0.906  1.00 10.00      A   
ATOM   1311  HN  GLY   175       7.907  18.318   1.025  1.00 10.00      A   
ATOM   1312  CA  GLY   175       8.513  20.065   2.050  1.00 10.00      A   
ATOM   1313  C   GLY   175       9.991  19.930   2.349  1.00 10.00      A   
ATOM   1314  O   GLY   175      10.591  18.888   2.078  1.00 10.00      A   
ATOM   1315  N   GLY   176      10.580  20.979   2.901  1.00 10.00      A   
ATOM   1316  HN  GLY   176      10.049  21.782   3.093  1.00 10.00      A   
ATOM   1317  CA  GLY   176      11.994  20.952   3.219  1.00 10.00      A   
ATOM   1318  C   GLY   176      12.272  20.419   4.612  1.00 10.00      A   
ATOM   1319  O   GLY   176      13.282  19.750   4.840  1.00 10.00      A   
ATOM   1320  N   GLN   177      11.375  20.710   5.544  1.00 10.00      A   
ATOM   1321  HN  GLN   177      10.585  21.236   5.300  1.00 10.00      A   
ATOM   1322  CA  GLN   177      11.534  20.263   6.920  1.00 10.00      A   
ATOM   1323  CB  GLN   177      10.623  21.060   7.854  1.00 10.00      A   
ATOM   1324  CG  GLN   177      10.963  22.539   7.951  1.00 10.00      A   
ATOM   1325  CD  GLN   177      10.104  23.265   8.969  1.00 10.00      A   
ATOM   1326  OE1 GLN   177       8.957  22.888   9.211  1.00 10.00      A   
ATOM   1327  NE2 GLN   177      10.648  24.310   9.570  1.00 10.00      A   
ATOM   1328 HE21 GLN   177      11.564  24.558   9.329  1.00 10.00      A   
ATOM   1329 HE22 GLN   177      10.112  24.795  10.232  1.00 10.00      A   
ATOM   1330  C   GLN   177      11.247  18.770   7.047  1.00 10.00      A   
ATOM   1331  O   GLN   177      12.096  17.999   7.505  1.00 10.00      A   
ATOM   1332  N   PHE   178      10.055  18.368   6.629  1.00 10.00      A   
ATOM   1333  HN  PHE   178       9.436  19.028   6.255  1.00 10.00      A   
ATOM   1334  CA  PHE   178       9.643  16.974   6.694  1.00 10.00      A   
ATOM   1335  CB  PHE   178       8.569  16.772   7.770  1.00 10.00      A   
ATOM   1336  CG  PHE   178       8.954  17.283   9.129  1.00 10.00      A   
ATOM   1337  CD1 PHE   178       8.382  18.438   9.636  1.00 10.00      A   
ATOM   1338  CD2 PHE   178       9.890  16.614   9.896  1.00 10.00      A   
ATOM   1339  CE1 PHE   178       8.736  18.915  10.884  1.00 10.00      A   
ATOM   1340  CE2 PHE   178      10.249  17.084  11.144  1.00 10.00      A   
ATOM   1341  CZ  PHE   178       9.672  18.237  11.638  1.00 10.00      A   
ATOM   1342  C   PHE   178       9.117  16.515   5.338  1.00 10.00      A   
ATOM   1343  O   PHE   178       7.939  16.691   5.025  1.00 10.00      A   
ATOM   1344  N   PRO   179       9.995  15.943   4.506  1.00 10.00      A   
ATOM   1345  CA  PRO   179       9.620  15.467   3.174  1.00 10.00      A   
ATOM   1346  CB  PRO   179      10.969  15.255   2.487  1.00 10.00      A   
ATOM   1347  CG  PRO   179      11.907  14.943   3.601  1.00 10.00      A   
ATOM   1348  CD  PRO   179      11.426  15.732   4.787  1.00 10.00      A   
ATOM   1349  C   PRO   179       8.830  14.160   3.212  1.00 10.00      A   
ATOM   1350  O   PRO   179       8.063  13.866   2.302  1.00 10.00      A   
ATOM   1351  N   TYR   180       9.005  13.380   4.266  1.00 10.00      A   
ATOM   1352  HN  TYR   180       9.603  13.670   4.986  1.00 10.00      A   
ATOM   1353  CA  TYR   180       8.303  12.110   4.385  1.00 10.00      A   
ATOM   1354  CB  TYR   180       9.278  10.962   4.659  1.00 10.00      A   
ATOM   1355  CG  TYR   180       9.951  10.428   3.415  1.00 10.00      A   
ATOM   1356  CD1 TYR   180      11.103  11.022   2.916  1.00 10.00      A   
ATOM   1357  CD2 TYR   180       9.433   9.333   2.735  1.00 10.00      A   
ATOM   1358  CE1 TYR   180      11.719  10.543   1.776  1.00 10.00      A   
ATOM   1359  CE2 TYR   180      10.042   8.844   1.597  1.00 10.00      A   
ATOM   1360  CZ  TYR   180      11.184   9.454   1.123  1.00 10.00      A   
ATOM   1361  OH  TYR   180      11.792   8.973  -0.014  1.00 10.00      A   
ATOM   1362  HH  TYR   180      11.121   8.789  -0.682  1.00 10.00      A   
ATOM   1363  C   TYR   180       7.225  12.172   5.453  1.00 10.00      A   
ATOM   1364  O   TYR   180       7.519  12.259   6.645  1.00 10.00      A   
ATOM   1365  N   GLU   181       5.973  12.132   5.021  1.00 10.00      A   
ATOM   1366  HN  GLU   181       5.796  12.062   4.055  1.00 10.00      A   
ATOM   1367  CA  GLU   181       4.854  12.192   5.945  1.00 10.00      A   
ATOM   1368  CB  GLU   181       3.966  13.399   5.639  1.00 10.00      A   
ATOM   1369  CG  GLU   181       4.611  14.748   5.894  1.00 10.00      A   
ATOM   1370  CD  GLU   181       3.598  15.874   5.884  1.00 10.00      A   
ATOM   1371  OE1 GLU   181       2.467  15.660   5.388  1.00 10.00      A   
ATOM   1372  OE2 GLU   181       3.921  16.978   6.380  1.00 10.00      A   
ATOM   1373  C   GLU   181       4.010  10.927   5.891  1.00 10.00      A   
ATOM   1374  O   GLU   181       3.530  10.531   4.826  1.00 10.00      A   
ATOM   1375  N   LEU   182       3.847  10.288   7.039  1.00 10.00      A   
ATOM   1376  HN  LEU   182       4.293  10.630   7.844  1.00 10.00      A   
ATOM   1377  CA  LEU   182       3.018   9.099   7.140  1.00 10.00      A   
ATOM   1378  CB  LEU   182       3.494   8.216   8.298  1.00 10.00      A   
ATOM   1379  CG  LEU   182       2.681   6.946   8.563  1.00 10.00      A   
ATOM   1380  CD1 LEU   182       2.820   5.966   7.408  1.00 10.00      A   
ATOM   1381  CD2 LEU   182       3.108   6.301   9.872  1.00 10.00      A   
ATOM   1382  C   LEU   182       1.589   9.558   7.386  1.00 10.00      A   
ATOM   1383  O   LEU   182       1.267  10.047   8.472  1.00 10.00      A   
ATOM   1384  N   ARG   183       0.740   9.430   6.381  1.00 10.00      A   
ATOM   1385  HN  ARG   183       1.039   9.007   5.545  1.00 10.00      A   
ATOM   1386  CA  ARG   183      -0.639   9.880   6.503  1.00 10.00      A   
ATOM   1387  CB  ARG   183      -0.916  11.034   5.528  1.00 10.00      A   
ATOM   1388  CG  ARG   183       0.217  12.050   5.441  1.00 10.00      A   
ATOM   1389  CD  ARG   183      -0.288  13.450   5.136  1.00 10.00      A   
ATOM   1390  NE  ARG   183      -0.738  13.599   3.753  1.00 10.00      A   
ATOM   1391  HE  ARG   183      -1.513  13.066   3.476  1.00 10.00      A   
ATOM   1392  CZ  ARG   183      -0.151  14.406   2.861  1.00 10.00      A   
ATOM   1393  NH1 ARG   183       0.907  15.140   3.201  1.00 10.00      A   
ATOM   1394 HH11 ARG   183       1.358  15.766   2.497  1.00 10.00      A   
ATOM   1395 HH12 ARG   183       1.301  15.093   4.175  1.00 10.00      A   
ATOM   1396  NH2 ARG   183      -0.637  14.503   1.633  1.00 10.00      A   
ATOM   1397 HH21 ARG   183      -1.473  13.950   1.351  1.00 10.00      A   
ATOM   1398 HH22 ARG   183      -0.176  15.145   0.933  1.00 10.00      A   
ATOM   1399  C   ARG   183      -1.629   8.742   6.295  1.00 10.00      A   
ATOM   1400  O   ARG   183      -1.374   7.807   5.532  1.00 10.00      A   
ATOM   1401  N   VAL   184      -2.751   8.822   6.992  1.00 10.00      A   
ATOM   1402  HN  VAL   184      -2.890   9.592   7.587  1.00 10.00      A   
ATOM   1403  CA  VAL   184      -3.796   7.815   6.891  1.00 10.00      A   
ATOM   1404  CB  VAL   184      -4.014   7.078   8.233  1.00 10.00      A   
ATOM   1405  CG1 VAL   184      -2.783   6.274   8.616  1.00 10.00      A   
ATOM   1406  CG2 VAL   184      -4.387   8.055   9.340  1.00 10.00      A   
ATOM   1407  C   VAL   184      -5.101   8.476   6.470  1.00 10.00      A   
ATOM   1408  O   VAL   184      -5.283   9.678   6.672  1.00 10.00      A   
ATOM   1409  N   SER   185      -5.990   7.704   5.872  1.00 10.00      A   
ATOM   1410  HN  SER   185      -5.772   6.762   5.703  1.00 10.00      A   
ATOM   1411  CA  SER   185      -7.276   8.219   5.431  1.00 10.00      A   
ATOM   1412  CB  SER   185      -7.110   8.967   4.105  1.00 10.00      A   
ATOM   1413  OG  SER   185      -6.284   8.247   3.207  1.00 10.00      A   
ATOM   1414  HG  SER   185      -5.528   8.795   2.959  1.00 10.00      A   
ATOM   1415  C   SER   185      -8.283   7.083   5.279  1.00 10.00      A   
ATOM   1416  O   SER   185      -8.018   5.949   5.692  1.00 10.00      A   
ATOM   1417  N   ASP   186      -9.438   7.389   4.702  1.00 10.00      A   
ATOM   1418  HN  ASP   186      -9.597   8.312   4.404  1.00 10.00      A   
ATOM   1419  CA  ASP   186     -10.470   6.385   4.483  1.00 10.00      A   
ATOM   1420  CB  ASP   186     -11.846   7.038   4.317  1.00 10.00      A   
ATOM   1421  CG  ASP   186     -12.475   7.440   5.637  1.00 10.00      A   
ATOM   1422  OD1 ASP   186     -13.055   8.548   5.717  1.00 10.00      A   
ATOM   1423  OD2 ASP   186     -12.396   6.653   6.606  1.00 10.00      A   
ATOM   1424  C   ASP   186     -10.123   5.555   3.255  1.00 10.00      A   
ATOM   1425  O   ASP   186      -9.234   5.927   2.492  1.00 10.00      A   
ATOM   1426  N   TYR   187     -10.834   4.451   3.049  1.00 10.00      A   
ATOM   1427  HN  TYR   187     -11.558   4.224   3.673  1.00 10.00      A   
ATOM   1428  CA  TYR   187     -10.568   3.568   1.912  1.00 10.00      A   
ATOM   1429  CB  TYR   187     -11.442   2.303   1.974  1.00 10.00      A   
ATOM   1430  CG  TYR   187     -12.579   2.244   0.968  1.00 10.00      A   
ATOM   1431  CD1 TYR   187     -12.437   1.553  -0.231  1.00 10.00      A   
ATOM   1432  CD2 TYR   187     -13.792   2.874   1.216  1.00 10.00      A   
ATOM   1433  CE1 TYR   187     -13.467   1.494  -1.150  1.00 10.00      A   
ATOM   1434  CE2 TYR   187     -14.827   2.819   0.302  1.00 10.00      A   
ATOM   1435  CZ  TYR   187     -14.659   2.130  -0.879  1.00 10.00      A   
ATOM   1436  OH  TYR   187     -15.688   2.072  -1.789  1.00 10.00      A   
ATOM   1437  HH  TYR   187     -16.371   2.727  -1.549  1.00 10.00      A   
ATOM   1438  C   TYR   187     -10.717   4.291   0.571  1.00 10.00      A   
ATOM   1439  O   TYR   187     -10.120   3.896  -0.428  1.00 10.00      A   
ATOM   1440  N   ASP   188     -11.501   5.359   0.558  1.00 10.00      A   
ATOM   1441  HN  ASP   188     -11.930   5.647   1.392  1.00 10.00      A   
ATOM   1442  CA  ASP   188     -11.729   6.123  -0.664  1.00 10.00      A   
ATOM   1443  CB  ASP   188     -13.091   6.829  -0.646  1.00 10.00      A   
ATOM   1444  CG  ASP   188     -13.327   7.663   0.599  1.00 10.00      A   
ATOM   1445  OD1 ASP   188     -12.367   8.251   1.125  1.00 10.00      A   
ATOM   1446  OD2 ASP   188     -14.485   7.736   1.053  1.00 10.00      A   
ATOM   1447  C   ASP   188     -10.606   7.122  -0.942  1.00 10.00      A   
ATOM   1448  O   ASP   188     -10.496   7.647  -2.054  1.00 10.00      A   
ATOM   1449  N   GLY   189      -9.780   7.381   0.064  1.00 10.00      A   
ATOM   1450  HN  GLY   189      -9.918   6.933   0.928  1.00 10.00      A   
ATOM   1451  CA  GLY   189      -8.675   8.309  -0.097  1.00 10.00      A   
ATOM   1452  C   GLY   189      -8.950   9.672   0.511  1.00 10.00      A   
ATOM   1453  O   GLY   189      -8.087  10.557   0.490  1.00 10.00      A   
ATOM   1454  N   TYR   190     -10.150   9.851   1.044  1.00 10.00      A   
ATOM   1455  HN  TYR   190     -10.801   9.107   1.028  1.00 10.00      A   
ATOM   1456  CA  TYR   190     -10.532  11.111   1.663  1.00 10.00      A   
ATOM   1457  CB  TYR   190     -12.005  11.430   1.390  1.00 10.00      A   
ATOM   1458  CG  TYR   190     -12.299  11.889  -0.019  1.00 10.00      A   
ATOM   1459  CD1 TYR   190     -12.937  11.053  -0.927  1.00 10.00      A   
ATOM   1460  CD2 TYR   190     -11.948  13.165  -0.438  1.00 10.00      A   
ATOM   1461  CE1 TYR   190     -13.220  11.477  -2.212  1.00 10.00      A   
ATOM   1462  CE2 TYR   190     -12.224  13.597  -1.722  1.00 10.00      A   
ATOM   1463  CZ  TYR   190     -12.861  12.750  -2.603  1.00 10.00      A   
ATOM   1464  OH  TYR   190     -13.146  13.180  -3.880  1.00 10.00      A   
ATOM   1465  HH  TYR   190     -12.323  13.432  -4.318  1.00 10.00      A   
ATOM   1466  C   TYR   190     -10.283  11.067   3.165  1.00 10.00      A   
ATOM   1467  O   TYR   190     -10.005  10.004   3.722  1.00 10.00      A   
ATOM   1468  N   ASN   191     -10.378  12.232   3.807  1.00 10.00      A   
ATOM   1469  HN  ASN   191     -10.593  13.038   3.292  1.00 10.00      A   
ATOM   1470  CA  ASN   191     -10.172  12.356   5.250  1.00 10.00      A   
ATOM   1471  CB  ASN   191     -11.179  11.500   6.031  1.00 10.00      A   
ATOM   1472  CG  ASN   191     -12.583  12.070   6.025  1.00 10.00      A   
ATOM   1473  OD1 ASN   191     -12.776  13.284   6.028  1.00 10.00      A   
ATOM   1474  ND2 ASN   191     -13.578  11.197   6.004  1.00 10.00      A   
ATOM   1475 HD21 ASN   191     -13.353  10.232   5.987  1.00 10.00      A   
ATOM   1476 HD22 ASN   191     -14.494  11.539   6.010  1.00 10.00      A   
ATOM   1477  C   ASN   191      -8.746  11.989   5.638  1.00 10.00      A   
ATOM   1478  O   ASN   191      -8.525  11.203   6.560  1.00 10.00      A   
ATOM   1479  N   GLN   192      -7.780  12.563   4.934  1.00 10.00      A   
ATOM   1480  HN  GLN   192      -8.017  13.197   4.222  1.00 10.00      A   
ATOM   1481  CA  GLN   192      -6.374  12.280   5.203  1.00 10.00      A   
ATOM   1482  CB  GLN   192      -5.493  12.535   3.968  1.00 10.00      A   
ATOM   1483  CG  GLN   192      -5.118  13.992   3.730  1.00 10.00      A   
ATOM   1484  CD  GLN   192      -6.108  14.729   2.849  1.00 10.00      A   
ATOM   1485  OE1 GLN   192      -7.287  14.373   2.773  1.00 10.00      A   
ATOM   1486  NE2 GLN   192      -5.638  15.772   2.187  1.00 10.00      A   
ATOM   1487 HE21 GLN   192      -4.689  16.008   2.304  1.00 10.00      A   
ATOM   1488 HE22 GLN   192      -6.251  16.266   1.605  1.00 10.00      A   
ATOM   1489  C   GLN   192      -5.854  13.044   6.420  1.00 10.00      A   
ATOM   1490  O   GLN   192      -6.063  14.251   6.552  1.00 10.00      A   
ATOM   1491  N   PHE   193      -5.199  12.323   7.318  1.00 10.00      A   
ATOM   1492  HN  PHE   193      -5.105  11.353   7.174  1.00 10.00      A   
ATOM   1493  CA  PHE   193      -4.627  12.915   8.518  1.00 10.00      A   
ATOM   1494  CB  PHE   193      -5.458  12.553   9.751  1.00 10.00      A   
ATOM   1495  CG  PHE   193      -6.730  13.342   9.871  1.00 10.00      A   
ATOM   1496  CD1 PHE   193      -7.919  12.845   9.367  1.00 10.00      A   
ATOM   1497  CD2 PHE   193      -6.734  14.582  10.484  1.00 10.00      A   
ATOM   1498  CE1 PHE   193      -9.092  13.570   9.474  1.00 10.00      A   
ATOM   1499  CE2 PHE   193      -7.901  15.312  10.596  1.00 10.00      A   
ATOM   1500  CZ  PHE   193      -9.083  14.806  10.090  1.00 10.00      A   
ATOM   1501  C   PHE   193      -3.184  12.458   8.691  1.00 10.00      A   
ATOM   1502  O   PHE   193      -2.848  11.309   8.398  1.00 10.00      A   
ATOM   1503  N   VAL   194      -2.332  13.362   9.149  1.00 10.00      A   
ATOM   1504  HN  VAL   194      -2.660  14.262   9.365  1.00 10.00      A   
ATOM   1505  CA  VAL   194      -0.922  13.054   9.346  1.00 10.00      A   
ATOM   1506  CB  VAL   194      -0.042  14.317   9.272  1.00 10.00      A   
ATOM   1507  CG1 VAL   194       1.410  13.941   9.026  1.00 10.00      A   
ATOM   1508  CG2 VAL   194      -0.543  15.262   8.193  1.00 10.00      A   
ATOM   1509  C   VAL   194      -0.695  12.361  10.683  1.00 10.00      A   
ATOM   1510  O   VAL   194      -1.167  12.826  11.723  1.00 10.00      A   
ATOM   1511  N   VAL   195       0.023  11.247  10.645  1.00 10.00      A   
ATOM   1512  HN  VAL   195       0.360  10.923   9.778  1.00 10.00      A   
ATOM   1513  CA  VAL   195       0.321  10.483  11.848  1.00 10.00      A   
ATOM   1514  CB  VAL   195       0.306   8.964  11.567  1.00 10.00      A   
ATOM   1515  CG1 VAL   195       0.563   8.176  12.842  1.00 10.00      A   
ATOM   1516  CG2 VAL   195      -1.015   8.552  10.940  1.00 10.00      A   
ATOM   1517  C   VAL   195       1.684  10.879  12.407  1.00 10.00      A   
ATOM   1518  O   VAL   195       1.827  11.137  13.601  1.00 10.00      A   
ATOM   1519  N   HIS   196       2.681  10.930  11.531  1.00 10.00      A   
ATOM   1520  HN  HIS   196       2.500  10.723  10.590  1.00 10.00      A   
ATOM   1521  CA  HIS   196       4.036  11.289  11.926  1.00 10.00      A   
ATOM   1522  CB  HIS   196       4.765  10.065  12.503  1.00 10.00      A   
ATOM   1523  CG  HIS   196       6.184  10.318  12.935  1.00 10.00      A   
ATOM   1524  ND1 HIS   196       6.514  10.998  14.089  1.00 10.00      A   
ATOM   1525  HD1 HIS   196       5.877  11.384  14.732  1.00 10.00      A   
ATOM   1526  CD2 HIS   196       7.361   9.963  12.364  1.00 10.00      A   
ATOM   1527  CE1 HIS   196       7.831  11.048  14.207  1.00 10.00      A   
ATOM   1528  NE2 HIS   196       8.365  10.427  13.175  1.00 10.00      A   
ATOM   1529  HE2 HIS   196       9.335  10.305  13.019  1.00 10.00      A   
ATOM   1530  C   HIS   196       4.806  11.845  10.735  1.00 10.00      A   
ATOM   1531  O   HIS   196       4.769  11.279   9.641  1.00 10.00      A   
ATOM   1532  N   ARG   197       5.492  12.954  10.955  1.00 10.00      A   
ATOM   1533  HN  ARG   197       5.469  13.359  11.850  1.00 10.00      A   
ATOM   1534  CA  ARG   197       6.288  13.590   9.916  1.00 10.00      A   
ATOM   1535  CB  ARG   197       6.022  15.100   9.890  1.00 10.00      A   
ATOM   1536  CG  ARG   197       4.548  15.472   9.975  1.00 10.00      A   
ATOM   1537  CD  ARG   197       4.334  16.966   9.784  1.00 10.00      A   
ATOM   1538  NE  ARG   197       3.031  17.399  10.287  1.00 10.00      A   
ATOM   1539  HE  ARG   197       2.915  17.429  11.265  1.00 10.00      A   
ATOM   1540  CZ  ARG   197       2.010  17.769   9.511  1.00 10.00      A   
ATOM   1541  NH1 ARG   197       2.121  17.750   8.188  1.00 10.00      A   
ATOM   1542 HH11 ARG   197       3.019  17.448   7.729  1.00 10.00      A   
ATOM   1543 HH12 ARG   197       1.316  18.041   7.593  1.00 10.00      A   
ATOM   1544  NH2 ARG   197       0.856  18.134  10.060  1.00 10.00      A   
ATOM   1545 HH21 ARG   197       0.055  18.421   9.453  1.00 10.00      A   
ATOM   1546 HH22 ARG   197       0.743  18.136  11.098  1.00 10.00      A   
ATOM   1547  C   ARG   197       7.763  13.317  10.185  1.00 10.00      A   
ATOM   1548  O   ARG   197       8.227  13.464  11.317  1.00 10.00      A   
ATOM   1549  N   SER   198       8.493  12.908   9.159  1.00 10.00      A   
ATOM   1550  HN  SER   198       8.075  12.816   8.271  1.00 10.00      A   
ATOM   1551  CA  SER   198       9.906  12.591   9.315  1.00 10.00      A   
ATOM   1552  CB  SER   198      10.104  11.071   9.250  1.00 10.00      A   
ATOM   1553  OG  SER   198      11.468  10.724   9.092  1.00 10.00      A   
ATOM   1554  HG  SER   198      11.563  10.159   8.314  1.00 10.00      A   
ATOM   1555  C   SER   198      10.772  13.284   8.265  1.00 10.00      A   
ATOM   1556  O   SER   198      10.376  13.422   7.105  1.00 10.00      A   
ATOM   1557  N   PRO   199      11.965  13.751   8.672  1.00 10.00      A   
ATOM   1558  CA  PRO   199      12.911  14.400   7.768  1.00 10.00      A   
ATOM   1559  CB  PRO   199      13.777  15.217   8.725  1.00 10.00      A   
ATOM   1560  CG  PRO   199      13.796  14.420   9.983  1.00 10.00      A   
ATOM   1561  CD  PRO   199      12.475  13.699  10.059  1.00 10.00      A   
ATOM   1562  C   PRO   199      13.768  13.360   7.045  1.00 10.00      A   
ATOM   1563  O   PRO   199      14.596  13.694   6.199  1.00 10.00      A   
ATOM   1564  N   GLN   200      13.560  12.098   7.401  1.00 10.00      A   
ATOM   1565  HN  GLN   200      12.881  11.906   8.083  1.00 10.00      A   
ATOM   1566  CA  GLN   200      14.287  10.986   6.809  1.00 10.00      A   
ATOM   1567  CB  GLN   200      15.105  10.262   7.887  1.00 10.00      A   
ATOM   1568  CG  GLN   200      16.342  11.020   8.353  1.00 10.00      A   
ATOM   1569  CD  GLN   200      17.473  11.004   7.336  1.00 10.00      A   
ATOM   1570  OE1 GLN   200      17.634  10.051   6.572  1.00 10.00      A   
ATOM   1571  NE2 GLN   200      18.274  12.057   7.327  1.00 10.00      A   
ATOM   1572 HE21 GLN   200      18.100  12.780   7.968  1.00 10.00      A   
ATOM   1573 HE22 GLN   200      19.010  12.072   6.682  1.00 10.00      A   
ATOM   1574  C   GLN   200      13.293  10.023   6.159  1.00 10.00      A   
ATOM   1575  O   GLN   200      12.113  10.015   6.522  1.00 10.00      A   
ATOM   1576  N   PRO   201      13.745   9.213   5.184  1.00 10.00      A   
ATOM   1577  CA  PRO   201      12.886   8.248   4.480  1.00 10.00      A   
ATOM   1578  CB  PRO   201      13.846   7.516   3.531  1.00 10.00      A   
ATOM   1579  CG  PRO   201      15.211   7.810   4.057  1.00 10.00      A   
ATOM   1580  CD  PRO   201      15.127   9.171   4.682  1.00 10.00      A   
ATOM   1581  C   PRO   201      12.203   7.247   5.410  1.00 10.00      A   
ATOM   1582  O   PRO   201      12.763   6.831   6.427  1.00 10.00      A   
ATOM   1583  N   LEU   202      10.986   6.870   5.044  1.00 10.00      A   
ATOM   1584  HN  LEU   202      10.600   7.244   4.226  1.00 10.00      A   
ATOM   1585  CA  LEU   202      10.204   5.911   5.811  1.00 10.00      A   
ATOM   1586  CB  LEU   202       8.890   6.544   6.279  1.00 10.00      A   
ATOM   1587  CG  LEU   202       9.007   7.740   7.229  1.00 10.00      A   
ATOM   1588  CD1 LEU   202       7.647   8.387   7.439  1.00 10.00      A   
ATOM   1589  CD2 LEU   202       9.601   7.311   8.562  1.00 10.00      A   
ATOM   1590  C   LEU   202       9.913   4.690   4.946  1.00 10.00      A   
ATOM   1591  O   LEU   202       9.835   4.803   3.719  1.00 10.00      A   
ATOM   1592  N   MET   203       9.756   3.532   5.575  1.00 10.00      A   
ATOM   1593  HN  MET   203       9.818   3.507   6.556  1.00 10.00      A   
ATOM   1594  CA  MET   203       9.492   2.299   4.839  1.00 10.00      A   
ATOM   1595  CB  MET   203      10.491   1.201   5.216  1.00 10.00      A   
ATOM   1596  CG  MET   203      11.931   1.525   4.845  1.00 10.00      A   
ATOM   1597  SD  MET   203      12.120   2.005   3.116  1.00 10.00      A   
ATOM   1598  CE  MET   203      13.651   2.933   3.191  1.00 10.00      A   
ATOM   1599  C   MET   203       8.054   1.813   5.004  1.00 10.00      A   
ATOM   1600  O   MET   203       7.188   2.551   5.478  1.00 10.00      A   
ATOM   1601  N   SER   204       7.818   0.564   4.605  1.00 10.00      A   
ATOM   1602  HN  SER   204       8.562   0.032   4.250  1.00 10.00      A   
ATOM   1603  CA  SER   204       6.501  -0.059   4.664  1.00 10.00      A   
ATOM   1604  CB  SER   204       6.604  -1.487   4.126  1.00 10.00      A   
ATOM   1605  OG  SER   204       7.852  -1.677   3.471  1.00 10.00      A   
ATOM   1606  HG  SER   204       7.910  -2.584   3.149  1.00 10.00      A   
ATOM   1607  C   SER   204       5.902  -0.070   6.071  1.00 10.00      A   
ATOM   1608  O   SER   204       6.531  -0.535   7.022  1.00 10.00      A   
ATOM   1609  N   PRO   205       4.675   0.462   6.214  1.00 10.00      A   
ATOM   1610  CA  PRO   205       3.963   0.500   7.487  1.00 10.00      A   
ATOM   1611  CB  PRO   205       3.153   1.790   7.348  1.00 10.00      A   
ATOM   1612  CG  PRO   205       2.849   1.904   5.886  1.00 10.00      A   
ATOM   1613  CD  PRO   205       3.892   1.101   5.143  1.00 10.00      A   
ATOM   1614  C   PRO   205       3.022  -0.699   7.643  1.00 10.00      A   
ATOM   1615  O   PRO   205       2.541  -1.254   6.657  1.00 10.00      A   
ATOM   1616  N   ALA   206       2.772  -1.101   8.881  1.00 10.00      A   
ATOM   1617  HN  ALA   206       3.200  -0.633   9.633  1.00 10.00      A   
ATOM   1618  CA  ALA   206       1.886  -2.227   9.159  1.00 10.00      A   
ATOM   1619  CB  ALA   206       2.691  -3.458   9.549  1.00 10.00      A   
ATOM   1620  C   ALA   206       0.888  -1.867  10.254  1.00 10.00      A   
ATOM   1621  O   ALA   206       1.209  -1.106  11.170  1.00 10.00      A   
ATOM   1622  N   TRP   207      -0.317  -2.413  10.153  1.00 10.00      A   
ATOM   1623  HN  TRP   207      -0.505  -3.019   9.403  1.00 10.00      A   
ATOM   1624  CA  TRP   207      -1.370  -2.153  11.125  1.00 10.00      A   
ATOM   1625  CB  TRP   207      -2.659  -1.744  10.408  1.00 10.00      A   
ATOM   1626  CG  TRP   207      -2.804  -0.268  10.215  1.00 10.00      A   
ATOM   1627  CD1 TRP   207      -2.470   0.451   9.107  1.00 10.00      A   
ATOM   1628  CD2 TRP   207      -3.325   0.669  11.162  1.00 10.00      A   
ATOM   1629  NE1 TRP   207      -2.754   1.780   9.303  1.00 10.00      A   
ATOM   1630  HE1 TRP   207      -2.604   2.496   8.652  1.00 10.00      A   
ATOM   1631  CE2 TRP   207      -3.279   1.939  10.558  1.00 10.00      A   
ATOM   1632  CE3 TRP   207      -3.827   0.557  12.462  1.00 10.00      A   
ATOM   1633  CZ2 TRP   207      -3.716   3.090  11.208  1.00 10.00      A   
ATOM   1634  CZ3 TRP   207      -4.260   1.700  13.106  1.00 10.00      A   
ATOM   1635  CH2 TRP   207      -4.202   2.950  12.478  1.00 10.00      A   
ATOM   1636  C   TRP   207      -1.637  -3.383  11.980  1.00 10.00      A   
ATOM   1637  O   TRP   207      -1.471  -4.517  11.524  1.00 10.00      A   
ATOM   1638  N   SER   208      -2.039  -3.155  13.223  1.00 10.00      A   
ATOM   1639  HN  SER   208      -2.117  -2.230  13.540  1.00 10.00      A   
ATOM   1640  CA  SER   208      -2.353  -4.244  14.132  1.00 10.00      A   
ATOM   1641  CB  SER   208      -2.437  -3.722  15.574  1.00 10.00      A   
ATOM   1642  OG  SER   208      -3.464  -2.751  15.728  1.00 10.00      A   
ATOM   1643  HG  SER   208      -4.037  -3.010  16.471  1.00 10.00      A   
ATOM   1644  C   SER   208      -3.669  -4.902  13.713  1.00 10.00      A   
ATOM   1645  O   SER   208      -4.515  -4.254  13.097  1.00 10.00      A   
ATOM   1646  N   PRO   209      -3.858  -6.197  14.022  1.00 10.00      A   
ATOM   1647  CA  PRO   209      -5.085  -6.928  13.669  1.00 10.00      A   
ATOM   1648  CB  PRO   209      -4.911  -8.302  14.334  1.00 10.00      A   
ATOM   1649  CG  PRO   209      -3.762  -8.146  15.272  1.00 10.00      A   
ATOM   1650  CD  PRO   209      -2.890  -7.063  14.708  1.00 10.00      A   
ATOM   1651  C   PRO   209      -6.350  -6.239  14.184  1.00 10.00      A   
ATOM   1652  O   PRO   209      -7.406  -6.318  13.559  1.00 10.00      A   
ATOM   1653  N   ASP   210      -6.242  -5.569  15.326  1.00 10.00      A   
ATOM   1654  HN  ASP   210      -5.382  -5.550  15.792  1.00 10.00      A   
ATOM   1655  CA  ASP   210      -7.382  -4.863  15.901  1.00 10.00      A   
ATOM   1656  CB  ASP   210      -7.281  -4.795  17.426  1.00 10.00      A   
ATOM   1657  CG  ASP   210      -6.333  -3.716  17.903  1.00 10.00      A   
ATOM   1658  OD1 ASP   210      -5.109  -3.849  17.675  1.00 10.00      A   
ATOM   1659  OD2 ASP   210      -6.804  -2.729  18.506  1.00 10.00      A   
ATOM   1660  C   ASP   210      -7.497  -3.462  15.310  1.00 10.00      A   
ATOM   1661  O   ASP   210      -8.551  -2.832  15.377  1.00 10.00      A   
ATOM   1662  N   GLY   211      -6.401  -2.987  14.733  1.00 10.00      A   
ATOM   1663  HN  GLY   211      -5.592  -3.539  14.719  1.00 10.00      A   
ATOM   1664  CA  GLY   211      -6.382  -1.676  14.115  1.00 10.00      A   
ATOM   1665  C   GLY   211      -6.287  -0.535  15.111  1.00 10.00      A   
ATOM   1666  O   GLY   211      -7.232   0.235  15.267  1.00 10.00      A   
ATOM   1667  N   SER   212      -5.151  -0.429  15.789  1.00 10.00      A   
ATOM   1668  HN  SER   212      -4.443  -1.093  15.645  1.00 10.00      A   
ATOM   1669  CA  SER   212      -4.939   0.644  16.756  1.00 10.00      A   
ATOM   1670  CB  SER   212      -5.362   0.206  18.158  1.00 10.00      A   
ATOM   1671  OG  SER   212      -4.804  -1.052  18.484  1.00 10.00      A   
ATOM   1672  HG  SER   212      -5.506  -1.726  18.456  1.00 10.00      A   
ATOM   1673  C   SER   212      -3.485   1.103  16.762  1.00 10.00      A   
ATOM   1674  O   SER   212      -3.188   2.270  17.015  1.00 10.00      A   
ATOM   1675  N   LYS   213      -2.576   0.184  16.485  1.00 10.00      A   
ATOM   1676  HN  LYS   213      -2.860  -0.734  16.291  1.00 10.00      A   
ATOM   1677  CA  LYS   213      -1.162   0.508  16.464  1.00 10.00      A   
ATOM   1678  CB  LYS   213      -0.392  -0.391  17.430  1.00 10.00      A   
ATOM   1679  CG  LYS   213      -0.851  -0.283  18.875  1.00 10.00      A   
ATOM   1680  CD  LYS   213      -0.084  -1.236  19.775  1.00 10.00      A   
ATOM   1681  CE  LYS   213      -0.551  -1.120  21.215  1.00 10.00      A   
ATOM   1682  NZ  LYS   213       0.146  -2.079  22.112  1.00 10.00      A   
ATOM   1683  HZ1 LYS   213      -0.100  -3.056  21.852  1.00 10.00      A   
ATOM   1684  HZ2 LYS   213      -0.137  -1.914  23.100  1.00 10.00      A   
ATOM   1685  HZ3 LYS   213       1.177  -1.960  22.034  1.00 10.00      A   
ATOM   1686  C   LYS   213      -0.602   0.387  15.056  1.00 10.00      A   
ATOM   1687  O   LYS   213      -1.069  -0.430  14.260  1.00 10.00      A   
ATOM   1688  N   LEU   214       0.385   1.215  14.752  1.00 10.00      A   
ATOM   1689  HN  LEU   214       0.703   1.853  15.432  1.00 10.00      A   
ATOM   1690  CA  LEU   214       1.012   1.212  13.442  1.00 10.00      A   
ATOM   1691  CB  LEU   214       0.699   2.525  12.710  1.00 10.00      A   
ATOM   1692  CG  LEU   214       0.840   2.525  11.183  1.00 10.00      A   
ATOM   1693  CD1 LEU   214       0.024   3.658  10.579  1.00 10.00      A   
ATOM   1694  CD2 LEU   214       2.297   2.654  10.770  1.00 10.00      A   
ATOM   1695  C   LEU   214       2.520   1.031  13.583  1.00 10.00      A   
ATOM   1696  O   LEU   214       3.196   1.844  14.215  1.00 10.00      A   
ATOM   1697  N   ALA   215       3.036  -0.044  13.011  1.00 10.00      A   
ATOM   1698  HN  ALA   215       2.441  -0.662  12.529  1.00 10.00      A   
ATOM   1699  CA  ALA   215       4.462  -0.321  13.057  1.00 10.00      A   
ATOM   1700  CB  ALA   215       4.714  -1.806  13.264  1.00 10.00      A   
ATOM   1701  C   ALA   215       5.102   0.143  11.760  1.00 10.00      A   
ATOM   1702  O   ALA   215       4.646  -0.219  10.677  1.00 10.00      A   
ATOM   1703  N   TYR   216       6.140   0.950  11.864  1.00 10.00      A   
ATOM   1704  HN  TYR   216       6.473   1.202  12.754  1.00 10.00      A   
ATOM   1705  CA  TYR   216       6.811   1.457  10.681  1.00 10.00      A   
ATOM   1706  CB  TYR   216       6.273   2.840  10.280  1.00 10.00      A   
ATOM   1707  CG  TYR   216       6.549   3.957  11.267  1.00 10.00      A   
ATOM   1708  CD1 TYR   216       7.675   4.762  11.137  1.00 10.00      A   
ATOM   1709  CD2 TYR   216       5.683   4.216  12.324  1.00 10.00      A   
ATOM   1710  CE1 TYR   216       7.928   5.791  12.025  1.00 10.00      A   
ATOM   1711  CE2 TYR   216       5.929   5.242  13.218  1.00 10.00      A   
ATOM   1712  CZ  TYR   216       7.054   6.026  13.065  1.00 10.00      A   
ATOM   1713  OH  TYR   216       7.301   7.057  13.947  1.00 10.00      A   
ATOM   1714  HH  TYR   216       6.708   6.981  14.709  1.00 10.00      A   
ATOM   1715  C   TYR   216       8.319   1.493  10.858  1.00 10.00      A   
ATOM   1716  O   TYR   216       8.832   1.444  11.979  1.00 10.00      A   
ATOM   1717  N   VAL   217       9.019   1.567   9.742  1.00 10.00      A   
ATOM   1718  HN  VAL   217       8.544   1.591   8.886  1.00 10.00      A   
ATOM   1719  CA  VAL   217      10.468   1.626   9.747  1.00 10.00      A   
ATOM   1720  CB  VAL   217      11.079   0.677   8.696  1.00 10.00      A   
ATOM   1721  CG1 VAL   217      12.599   0.738   8.740  1.00 10.00      A   
ATOM   1722  CG2 VAL   217      10.590  -0.748   8.910  1.00 10.00      A   
ATOM   1723  C   VAL   217      10.914   3.049   9.454  1.00 10.00      A   
ATOM   1724  O   VAL   217      10.675   3.567   8.362  1.00 10.00      A   
ATOM   1725  N   THR   218      11.549   3.673  10.430  1.00 10.00      A   
ATOM   1726  HN  THR   218      11.725   3.195  11.270  1.00 10.00      A   
ATOM   1727  CA  THR   218      12.014   5.038  10.285  1.00 10.00      A   
ATOM   1728  CB  THR   218      11.589   5.916  11.485  1.00 10.00      A   
ATOM   1729  OG1 THR   218      12.031   7.265  11.283  1.00 10.00      A   
ATOM   1730  HG1 THR   218      11.445   7.875  11.766  1.00 10.00      A   
ATOM   1731  CG2 THR   218      12.169   5.386  12.790  1.00 10.00      A   
ATOM   1732  C   THR   218      13.527   5.089  10.107  1.00 10.00      A   
ATOM   1733  O   THR   218      14.235   4.136  10.438  1.00 10.00      A   
ATOM   1734  N   PHE   219      14.009   6.196   9.562  1.00 10.00      A   
ATOM   1735  HN  PHE   219      13.383   6.905   9.299  1.00 10.00      A   
ATOM   1736  CA  PHE   219      15.432   6.394   9.341  1.00 10.00      A   
ATOM   1737  CB  PHE   219      15.697   6.683   7.859  1.00 10.00      A   
ATOM   1738  CG  PHE   219      16.954   6.059   7.317  1.00 10.00      A   
ATOM   1739  CD1 PHE   219      16.953   4.747   6.876  1.00 10.00      A   
ATOM   1740  CD2 PHE   219      18.131   6.787   7.237  1.00 10.00      A   
ATOM   1741  CE1 PHE   219      18.101   4.170   6.367  1.00 10.00      A   
ATOM   1742  CE2 PHE   219      19.283   6.217   6.731  1.00 10.00      A   
ATOM   1743  CZ  PHE   219      19.268   4.906   6.294  1.00 10.00      A   
ATOM   1744  C   PHE   219      15.919   7.558  10.198  1.00 10.00      A   
ATOM   1745  O   PHE   219      17.052   8.017  10.062  1.00 10.00      A   
ATOM   1746  N   GLU   220      15.047   8.014  11.100  1.00 10.00      A   
ATOM   1747  HN  GLU   220      14.163   7.586  11.160  1.00 10.00      A   
ATOM   1748  CA  GLU   220      15.348   9.137  11.994  1.00 10.00      A   
ATOM   1749  CB  GLU   220      14.102   9.524  12.798  1.00 10.00      A   
ATOM   1750  CG  GLU   220      12.980  10.127  11.969  1.00 10.00      A   
ATOM   1751  CD  GLU   220      11.673  10.223  12.733  1.00 10.00      A   
ATOM   1752  OE1 GLU   220      11.446  11.246  13.410  1.00 10.00      A   
ATOM   1753  OE2 GLU   220      10.861   9.274  12.660  1.00 10.00      A   
ATOM   1754  C   GLU   220      16.500   8.828  12.952  1.00 10.00      A   
ATOM   1755  O   GLU   220      16.959   9.702  13.682  1.00 10.00      A   
ATOM   1756  N   SER   221      16.954   7.584  12.963  1.00 10.00      A   
ATOM   1757  HN  SER   221      16.543   6.919  12.373  1.00 10.00      A   
ATOM   1758  CA  SER   221      18.045   7.181  13.835  1.00 10.00      A   
ATOM   1759  CB  SER   221      17.656   5.913  14.595  1.00 10.00      A   
ATOM   1760  OG  SER   221      16.372   6.059  15.181  1.00 10.00      A   
ATOM   1761  HG  SER   221      16.152   6.997  15.237  1.00 10.00      A   
ATOM   1762  C   SER   221      19.337   6.965  13.046  1.00 10.00      A   
ATOM   1763  O   SER   221      20.301   6.395  13.558  1.00 10.00      A   
ATOM   1764  N   GLY   222      19.346   7.414  11.793  1.00 10.00      A   
ATOM   1765  HN  GLY   222      18.545   7.857  11.432  1.00 10.00      A   
ATOM   1766  CA  GLY   222      20.525   7.263  10.957  1.00 10.00      A   
ATOM   1767  C   GLY   222      20.534   5.944  10.214  1.00 10.00      A   
ATOM   1768  O   GLY   222      21.341   5.733   9.308  1.00 10.00      A   
ATOM   1769  N   ARG   223      19.633   5.057  10.604  1.00 10.00      A   
ATOM   1770  HN  ARG   223      19.021   5.294  11.330  1.00 10.00      A   
ATOM   1771  CA  ARG   223      19.509   3.748   9.988  1.00 10.00      A   
ATOM   1772  CB  ARG   223      20.482   2.755  10.632  1.00 10.00      A   
ATOM   1773  CG  ARG   223      21.264   1.912   9.633  1.00 10.00      A   
ATOM   1774  CD  ARG   223      22.717   1.741  10.061  1.00 10.00      A   
ATOM   1775  NE  ARG   223      22.839   1.072  11.356  1.00 10.00      A   
ATOM   1776  HE  ARG   223      22.056   0.563  11.674  1.00 10.00      A   
ATOM   1777  CZ  ARG   223      23.939   1.103  12.109  1.00 10.00      A   
ATOM   1778  NH1 ARG   223      25.011   1.766  11.696  1.00 10.00      A   
ATOM   1779 HH11 ARG   223      25.874   1.789  12.286  1.00 10.00      A   
ATOM   1780 HH12 ARG   223      25.003   2.265  10.780  1.00 10.00      A   
ATOM   1781  NH2 ARG   223      23.962   0.478  13.283  1.00 10.00      A   
ATOM   1782 HH21 ARG   223      23.122  -0.036  13.619  1.00 10.00      A   
ATOM   1783 HH22 ARG   223      24.825   0.501  13.873  1.00 10.00      A   
ATOM   1784  C   ARG   223      18.071   3.268  10.132  1.00 10.00      A   
ATOM   1785  O   ARG   223      17.293   3.863  10.877  1.00 10.00      A   
ATOM   1786  N   SER   224      17.726   2.206   9.418  1.00 10.00      A   
ATOM   1787  HN  SER   224      18.396   1.775   8.850  1.00 10.00      A   
ATOM   1788  CA  SER   224      16.378   1.658   9.452  1.00 10.00      A   
ATOM   1789  CB  SER   224      16.220   0.615   8.343  1.00 10.00      A   
ATOM   1790  OG  SER   224      16.797   1.079   7.133  1.00 10.00      A   
ATOM   1791  HG  SER   224      16.343   1.878   6.846  1.00 10.00      A   
ATOM   1792  C   SER   224      16.037   1.048  10.813  1.00 10.00      A   
ATOM   1793  O   SER   224      16.591   0.015  11.199  1.00 10.00      A   
ATOM   1794  N   ALA   225      15.133   1.703  11.532  1.00 10.00      A   
ATOM   1795  HN  ALA   225      14.748   2.536  11.171  1.00 10.00      A   
ATOM   1796  CA  ALA   225      14.699   1.235  12.841  1.00 10.00      A   
ATOM   1797  CB  ALA   225      15.040   2.262  13.911  1.00 10.00      A   
ATOM   1798  C   ALA   225      13.201   0.944  12.833  1.00 10.00      A   
ATOM   1799  O   ALA   225      12.409   1.748  12.340  1.00 10.00      A   
ATOM   1800  N   LEU   226      12.821  -0.208  13.368  1.00 10.00      A   
ATOM   1801  HN  LEU   226      13.500  -0.807  13.747  1.00 10.00      A   
ATOM   1802  CA  LEU   226      11.420  -0.603  13.417  1.00 10.00      A   
ATOM   1803  CB  LEU   226      11.285  -2.109  13.174  1.00 10.00      A   
ATOM   1804  CG  LEU   226       9.866  -2.679  13.216  1.00 10.00      A   
ATOM   1805  CD1 LEU   226       9.020  -2.111  12.087  1.00 10.00      A   
ATOM   1806  CD2 LEU   226       9.905  -4.195  13.150  1.00 10.00      A   
ATOM   1807  C   LEU   226      10.802  -0.225  14.759  1.00 10.00      A   
ATOM   1808  O   LEU   226      11.297  -0.627  15.816  1.00 10.00      A   
ATOM   1809  N   VAL   227       9.725   0.552  14.710  1.00 10.00      A   
ATOM   1810  HN  VAL   227       9.381   0.840  13.834  1.00 10.00      A   
ATOM   1811  CA  VAL   227       9.034   0.989  15.920  1.00 10.00      A   
ATOM   1812  CB  VAL   227       9.423   2.431  16.315  1.00 10.00      A   
ATOM   1813  CG1 VAL   227      10.820   2.470  16.919  1.00 10.00      A   
ATOM   1814  CG2 VAL   227       9.331   3.364  15.114  1.00 10.00      A   
ATOM   1815  C   VAL   227       7.516   0.910  15.756  1.00 10.00      A   
ATOM   1816  O   VAL   227       6.994   1.046  14.648  1.00 10.00      A   
ATOM   1817  N   ILE   228       6.816   0.685  16.864  1.00 10.00      A   
ATOM   1818  HN  ILE   228       7.296   0.579  17.718  1.00 10.00      A   
ATOM   1819  CA  ILE   228       5.358   0.601  16.855  1.00 10.00      A   
ATOM   1820  CB  ILE   228       4.849  -0.650  17.608  1.00 10.00      A   
ATOM   1821  CG1 ILE   228       5.369  -1.931  16.949  1.00 10.00      A   
ATOM   1822  CG2 ILE   228       3.327  -0.663  17.662  1.00 10.00      A   
ATOM   1823  CD1 ILE   228       5.026  -3.194  17.712  1.00 10.00      A   
ATOM   1824  C   ILE   228       4.768   1.849  17.506  1.00 10.00      A   
ATOM   1825  O   ILE   228       5.024   2.124  18.678  1.00 10.00      A   
ATOM   1826  N   GLN   229       3.982   2.598  16.748  1.00 10.00      A   
ATOM   1827  HN  GLN   229       3.803   2.321  15.820  1.00 10.00      A   
ATOM   1828  CA  GLN   229       3.372   3.819  17.250  1.00 10.00      A   
ATOM   1829  CB  GLN   229       3.768   4.993  16.351  1.00 10.00      A   
ATOM   1830  CG  GLN   229       3.300   6.353  16.838  1.00 10.00      A   
ATOM   1831  CD  GLN   229       3.910   7.491  16.043  1.00 10.00      A   
ATOM   1832  OE1 GLN   229       5.040   7.394  15.562  1.00 10.00      A   
ATOM   1833  NE2 GLN   229       3.163   8.573  15.888  1.00 10.00      A   
ATOM   1834 HE21 GLN   229       2.264   8.581  16.287  1.00 10.00      A   
ATOM   1835 HE22 GLN   229       3.537   9.326  15.390  1.00 10.00      A   
ATOM   1836  C   GLN   229       1.850   3.686  17.321  1.00 10.00      A   
ATOM   1837  O   GLN   229       1.197   3.375  16.322  1.00 10.00      A   
ATOM   1838  N   THR   230       1.292   3.899  18.508  1.00 10.00      A   
ATOM   1839  HN  THR   230       1.866   4.113  19.277  1.00 10.00      A   
ATOM   1840  CA  THR   230      -0.149   3.818  18.708  1.00 10.00      A   
ATOM   1841  CB  THR   230      -0.487   3.847  20.210  1.00 10.00      A   
ATOM   1842  OG1 THR   230       0.686   3.517  20.972  1.00 10.00      A   
ATOM   1843  HG1 THR   230       0.496   2.766  21.554  1.00 10.00      A   
ATOM   1844  CG2 THR   230      -1.598   2.858  20.529  1.00 10.00      A   
ATOM   1845  C   THR   230      -0.837   4.998  18.025  1.00 10.00      A   
ATOM   1846  O   THR   230      -0.442   6.146  18.232  1.00 10.00      A   
ATOM   1847  N   LEU   231      -1.864   4.709  17.223  1.00 10.00      A   
ATOM   1848  HN  LEU   231      -2.144   3.770  17.126  1.00 10.00      A   
ATOM   1849  CA  LEU   231      -2.595   5.739  16.489  1.00 10.00      A   
ATOM   1850  CB  LEU   231      -3.758   5.129  15.700  1.00 10.00      A   
ATOM   1851  CG  LEU   231      -4.583   6.105  14.856  1.00 10.00      A   
ATOM   1852  CD1 LEU   231      -3.792   6.575  13.647  1.00 10.00      A   
ATOM   1853  CD2 LEU   231      -5.900   5.474  14.434  1.00 10.00      A   
ATOM   1854  C   LEU   231      -3.102   6.849  17.403  1.00 10.00      A   
ATOM   1855  O   LEU   231      -2.570   7.960  17.390  1.00 10.00      A   
ATOM   1856  N   ALA   232      -4.119   6.548  18.197  1.00 10.00      A   
ATOM   1857  HN  ALA   232      -4.492   5.637  18.180  1.00 10.00      A   
ATOM   1858  CA  ALA   232      -4.687   7.528  19.108  1.00 10.00      A   
ATOM   1859  CB  ALA   232      -6.175   7.277  19.302  1.00 10.00      A   
ATOM   1860  C   ALA   232      -3.952   7.495  20.439  1.00 10.00      A   
ATOM   1861  O   ALA   232      -4.512   7.114  21.470  1.00 10.00      A   
ATOM   1862  N   ASN   233      -2.687   7.886  20.404  1.00 10.00      A   
ATOM   1863  HN  ASN   233      -2.311   8.192  19.549  1.00 10.00      A   
ATOM   1864  CA  ASN   233      -1.845   7.898  21.595  1.00 10.00      A   
ATOM   1865  CB  ASN   233      -1.567   6.467  22.069  1.00 10.00      A   
ATOM   1866  CG  ASN   233      -1.211   6.385  23.542  1.00 10.00      A   
ATOM   1867  OD1 ASN   233      -1.652   7.203  24.352  1.00 10.00      A   
ATOM   1868  ND2 ASN   233      -0.420   5.391  23.902  1.00 10.00      A   
ATOM   1869 HD21 ASN   233      -0.108   4.770  23.210  1.00 10.00      A   
ATOM   1870 HD22 ASN   233      -0.185   5.307  24.851  1.00 10.00      A   
ATOM   1871  C   ASN   233      -0.533   8.608  21.300  1.00 10.00      A   
ATOM   1872  O   ASN   233      -0.105   9.483  22.050  1.00 10.00      A   
ATOM   1873  N   GLY   234       0.101   8.229  20.196  1.00 10.00      A   
ATOM   1874  HN  GLY   234      -0.291   7.526  19.630  1.00 10.00      A   
ATOM   1875  CA  GLY   234       1.358   8.844  19.811  1.00 10.00      A   
ATOM   1876  C   GLY   234       2.549   8.221  20.512  1.00 10.00      A   
ATOM   1877  O   GLY   234       3.660   8.752  20.458  1.00 10.00      A   
ATOM   1878  N   ALA   235       2.323   7.088  21.164  1.00 10.00      A   
ATOM   1879  HN  ALA   235       1.421   6.709  21.160  1.00 10.00      A   
ATOM   1880  CA  ALA   235       3.384   6.396  21.881  1.00 10.00      A   
ATOM   1881  CB  ALA   235       2.808   5.561  23.013  1.00 10.00      A   
ATOM   1882  C   ALA   235       4.205   5.528  20.939  1.00 10.00      A   
ATOM   1883  O   ALA   235       3.676   4.612  20.303  1.00 10.00      A   
ATOM   1884  N   VAL   236       5.491   5.833  20.842  1.00 10.00      A   
ATOM   1885  HN  VAL   236       5.842   6.588  21.362  1.00 10.00      A   
ATOM   1886  CA  VAL   236       6.401   5.085  19.983  1.00 10.00      A   
ATOM   1887  CB  VAL   236       7.416   6.021  19.293  1.00 10.00      A   
ATOM   1888  CG1 VAL   236       8.252   5.260  18.273  1.00 10.00      A   
ATOM   1889  CG2 VAL   236       6.705   7.193  18.635  1.00 10.00      A   
ATOM   1890  C   VAL   236       7.157   4.043  20.800  1.00 10.00      A   
ATOM   1891  O   VAL   236       7.891   4.382  21.729  1.00 10.00      A   
ATOM   1892  N   ARG   237       6.961   2.780  20.462  1.00 10.00      A   
ATOM   1893  HN  ARG   237       6.353   2.571  19.716  1.00 10.00      A   
ATOM   1894  CA  ARG   237       7.621   1.692  21.164  1.00 10.00      A   
ATOM   1895  CB  ARG   237       6.602   0.628  21.586  1.00 10.00      A   
ATOM   1896  CG  ARG   237       7.185  -0.511  22.408  1.00 10.00      A   
ATOM   1897  CD  ARG   237       6.097  -1.458  22.899  1.00 10.00      A   
ATOM   1898  NE  ARG   237       6.538  -2.852  22.870  1.00 10.00      A   
ATOM   1899  HE  ARG   237       7.199  -3.095  22.186  1.00 10.00      A   
ATOM   1900  CZ  ARG   237       6.098  -3.800  23.697  1.00 10.00      A   
ATOM   1901  NH1 ARG   237       5.194  -3.518  24.626  1.00 10.00      A   
ATOM   1902 HH11 ARG   237       4.855  -4.267  25.271  1.00 10.00      A   
ATOM   1903 HH12 ARG   237       4.817  -2.552  24.716  1.00 10.00      A   
ATOM   1904  NH2 ARG   237       6.563  -5.039  23.591  1.00 10.00      A   
ATOM   1905 HH21 ARG   237       7.274  -5.276  22.863  1.00 10.00      A   
ATOM   1906 HH22 ARG   237       6.223  -5.785  24.239  1.00 10.00      A   
ATOM   1907  C   ARG   237       8.727   1.079  20.308  1.00 10.00      A   
ATOM   1908  O   ARG   237       8.489   0.653  19.175  1.00 10.00      A   
ATOM   1909  N   GLN   238       9.935   1.059  20.857  1.00 10.00      A   
ATOM   1910  HN  GLN   238      10.048   1.437  21.755  1.00 10.00      A   
ATOM   1911  CA  GLN   238      11.100   0.501  20.179  1.00 10.00      A   
ATOM   1912  CB  GLN   238      12.363   0.819  20.987  1.00 10.00      A   
ATOM   1913  CG  GLN   238      13.610   0.052  20.574  1.00 10.00      A   
ATOM   1914  CD  GLN   238      14.172   0.504  19.241  1.00 10.00      A   
ATOM   1915  OE1 GLN   238      13.970   1.640  18.819  1.00 10.00      A   
ATOM   1916  NE2 GLN   238      14.901  -0.379  18.584  1.00 10.00      A   
ATOM   1917 HE21 GLN   238      15.035  -1.265  18.988  1.00 10.00      A   
ATOM   1918 HE22 GLN   238      15.293  -0.109  17.722  1.00 10.00      A   
ATOM   1919  C   GLN   238      10.947  -1.010  20.012  1.00 10.00      A   
ATOM   1920  O   GLN   238      10.661  -1.724  20.975  1.00 10.00      A   
ATOM   1921  N   VAL   239      11.125  -1.491  18.791  1.00 10.00      A   
ATOM   1922  HN  VAL   239      11.340  -0.875  18.056  1.00 10.00      A   
ATOM   1923  CA  VAL   239      11.002  -2.916  18.516  1.00 10.00      A   
ATOM   1924  CB  VAL   239      10.099  -3.193  17.296  1.00 10.00      A   
ATOM   1925  CG1 VAL   239       9.865  -4.687  17.132  1.00 10.00      A   
ATOM   1926  CG2 VAL   239       8.776  -2.457  17.430  1.00 10.00      A   
ATOM   1927  C   VAL   239      12.368  -3.549  18.286  1.00 10.00      A   
ATOM   1928  O   VAL   239      12.877  -4.280  19.139  1.00 10.00      A   
ATOM   1929  N   ALA   240      12.969  -3.251  17.143  1.00 10.00      A   
ATOM   1930  HN  ALA   240      12.531  -2.635  16.514  1.00 10.00      A   
ATOM   1931  CA  ALA   240      14.266  -3.809  16.802  1.00 10.00      A   
ATOM   1932  CB  ALA   240      14.091  -5.122  16.053  1.00 10.00      A   
ATOM   1933  C   ALA   240      15.100  -2.836  15.977  1.00 10.00      A   
ATOM   1934  O   ALA   240      14.574  -2.094  15.141  1.00 10.00      A   
ATOM   1935  N   SER   241      16.395  -2.827  16.244  1.00 10.00      A   
ATOM   1936  HN  SER   241      16.733  -3.407  16.960  1.00 10.00      A   
ATOM   1937  CA  SER   241      17.336  -1.979  15.533  1.00 10.00      A   
ATOM   1938  CB  SER   241      17.449  -0.611  16.206  1.00 10.00      A   
ATOM   1939  OG  SER   241      16.199   0.061  16.185  1.00 10.00      A   
ATOM   1940  HG  SER   241      15.569  -0.458  15.667  1.00 10.00      A   
ATOM   1941  C   SER   241      18.697  -2.663  15.462  1.00 10.00      A   
ATOM   1942  O   SER   241      19.701  -2.151  15.958  1.00 10.00      A   
ATOM   1943  N   PHE   242      18.708  -3.833  14.846  1.00 10.00      A   
ATOM   1944  HN  PHE   242      17.873  -4.177  14.463  1.00 10.00      A   
ATOM   1945  CA  PHE   242      19.921  -4.618  14.689  1.00 10.00      A   
ATOM   1946  CB  PHE   242      19.550  -6.074  14.371  1.00 10.00      A   
ATOM   1947  CG  PHE   242      18.933  -6.827  15.521  1.00 10.00      A   
ATOM   1948  CD1 PHE   242      17.658  -6.521  15.970  1.00 10.00      A   
ATOM   1949  CD2 PHE   242      19.632  -7.843  16.153  1.00 10.00      A   
ATOM   1950  CE1 PHE   242      17.092  -7.214  17.024  1.00 10.00      A   
ATOM   1951  CE2 PHE   242      19.072  -8.540  17.208  1.00 10.00      A   
ATOM   1952  CZ  PHE   242      17.801  -8.224  17.645  1.00 10.00      A   
ATOM   1953  C   PHE   242      20.772  -4.035  13.561  1.00 10.00      A   
ATOM   1954  O   PHE   242      20.298  -3.182  12.811  1.00 10.00      A   
ATOM   1955  N   PRO   243      22.047  -4.451  13.443  1.00 10.00      A   
ATOM   1956  CA  PRO   243      22.934  -3.964  12.379  1.00 10.00      A   
ATOM   1957  CB  PRO   243      24.214  -4.784  12.572  1.00 10.00      A   
ATOM   1958  CG  PRO   243      24.182  -5.202  14.000  1.00 10.00      A   
ATOM   1959  CD  PRO   243      22.733  -5.399  14.340  1.00 10.00      A   
ATOM   1960  C   PRO   243      22.350  -4.221  10.988  1.00 10.00      A   
ATOM   1961  O   PRO   243      21.472  -5.077  10.821  1.00 10.00      A   
ATOM   1962  N   ARG   244      22.847  -3.478  10.002  1.00 10.00      A   
ATOM   1963  HN  ARG   244      23.548  -2.821  10.214  1.00 10.00      A   
ATOM   1964  CA  ARG   244      22.393  -3.595   8.617  1.00 10.00      A   
ATOM   1965  CB  ARG   244      22.477  -5.030   8.080  1.00 10.00      A   
ATOM   1966  CG  ARG   244      23.891  -5.569   7.926  1.00 10.00      A   
ATOM   1967  CD  ARG   244      24.599  -4.970   6.718  1.00 10.00      A   
ATOM   1968  NE  ARG   244      24.960  -3.567   6.921  1.00 10.00      A   
ATOM   1969  HE  ARG   244      24.334  -2.888   6.575  1.00 10.00      A   
ATOM   1970  CZ  ARG   244      26.073  -3.158   7.535  1.00 10.00      A   
ATOM   1971  NH1 ARG   244      26.946  -4.042   8.009  1.00 10.00      A   
ATOM   1972 HH11 ARG   244      27.814  -3.717   8.488  1.00 10.00      A   
ATOM   1973 HH12 ARG   244      26.765  -5.065   7.905  1.00 10.00      A   
ATOM   1974  NH2 ARG   244      26.303  -1.860   7.682  1.00 10.00      A   
ATOM   1975 HH21 ARG   244      25.614  -1.162   7.320  1.00 10.00      A   
ATOM   1976 HH22 ARG   244      27.168  -1.527   8.162  1.00 10.00      A   
ATOM   1977  C   ARG   244      21.007  -2.979   8.398  1.00 10.00      A   
ATOM   1978  O   ARG   244      20.790  -1.803   8.704  1.00 10.00      A   
ATOM   1979  N   HIS   245      20.069  -3.770   7.893  1.00 10.00      A   
ATOM   1980  HN  HIS   245      20.277  -4.716   7.717  1.00 10.00      A   
ATOM   1981  CA  HIS   245      18.728  -3.276   7.607  1.00 10.00      A   
ATOM   1982  CB  HIS   245      18.442  -3.390   6.096  1.00 10.00      A   
ATOM   1983  CG  HIS   245      17.060  -2.979   5.666  1.00 10.00      A   
ATOM   1984  ND1 HIS   245      16.758  -1.722   5.187  1.00 10.00      A   
ATOM   1985  HD1 HIS   245      17.396  -0.984   5.069  1.00 10.00      A   
ATOM   1986  CD2 HIS   245      15.899  -3.674   5.637  1.00 10.00      A   
ATOM   1987  CE1 HIS   245      15.473  -1.664   4.885  1.00 10.00      A   
ATOM   1988  NE2 HIS   245      14.934  -2.832   5.148  1.00 10.00      A   
ATOM   1989  HE2 HIS   245      13.977  -3.068   5.006  1.00 10.00      A   
ATOM   1990  C   HIS   245      17.662  -4.016   8.411  1.00 10.00      A   
ATOM   1991  O   HIS   245      17.685  -5.243   8.519  1.00 10.00      A   
ATOM   1992  N   ASN   246      16.740  -3.247   8.976  1.00 10.00      A   
ATOM   1993  HN  ASN   246      16.807  -2.276   8.874  1.00 10.00      A   
ATOM   1994  CA  ASN   246      15.626  -3.792   9.744  1.00 10.00      A   
ATOM   1995  CB  ASN   246      15.646  -3.276  11.189  1.00 10.00      A   
ATOM   1996  CG  ASN   246      16.964  -3.500  11.900  1.00 10.00      A   
ATOM   1997  OD1 ASN   246      17.209  -4.563  12.461  1.00 10.00      A   
ATOM   1998  ND2 ASN   246      17.807  -2.483  11.915  1.00 10.00      A   
ATOM   1999 HD21 ASN   246      17.534  -1.645  11.477  1.00 10.00      A   
ATOM   2000 HD22 ASN   246      18.680  -2.610  12.353  1.00 10.00      A   
ATOM   2001  C   ASN   246      14.338  -3.331   9.084  1.00 10.00      A   
ATOM   2002  O   ASN   246      14.136  -2.128   8.909  1.00 10.00      A   
ATOM   2003  N   GLY   247      13.481  -4.263   8.694  1.00 10.00      A   
ATOM   2004  HN  GLY   247      13.686  -5.216   8.843  1.00 10.00      A   
ATOM   2005  CA  GLY   247      12.240  -3.880   8.048  1.00 10.00      A   
ATOM   2006  C   GLY   247      11.291  -5.037   7.829  1.00 10.00      A   
ATOM   2007  O   GLY   247      11.403  -6.071   8.492  1.00 10.00      A   
ATOM   2008  N   ALA   248      10.369  -4.852   6.885  1.00 10.00      A   
ATOM   2009  HN  ALA   248      10.377  -4.010   6.385  1.00 10.00      A   
ATOM   2010  CA  ALA   248       9.359  -5.857   6.544  1.00 10.00      A   
ATOM   2011  CB  ALA   248       9.983  -7.039   5.815  1.00 10.00      A   
ATOM   2012  C   ALA   248       8.566  -6.316   7.771  1.00 10.00      A   
ATOM   2013  O   ALA   248       8.722  -7.447   8.230  1.00 10.00      A   
ATOM   2014  N   PRO   249       7.713  -5.440   8.329  1.00 10.00      A   
ATOM   2015  CA  PRO   249       6.910  -5.762   9.504  1.00 10.00      A   
ATOM   2016  CB  PRO   249       6.735  -4.395  10.161  1.00 10.00      A   
ATOM   2017  CG  PRO   249       6.745  -3.414   9.030  1.00 10.00      A   
ATOM   2018  CD  PRO   249       7.465  -4.063   7.868  1.00 10.00      A   
ATOM   2019  C   PRO   249       5.545  -6.352   9.145  1.00 10.00      A   
ATOM   2020  O   PRO   249       4.864  -5.873   8.235  1.00 10.00      A   
ATOM   2021  N   ALA   250       5.158  -7.401   9.858  1.00 10.00      A   
ATOM   2022  HN  ALA   250       5.761  -7.761  10.545  1.00 10.00      A   
ATOM   2023  CA  ALA   250       3.875  -8.051   9.630  1.00 10.00      A   
ATOM   2024  CB  ALA   250       4.017  -9.144   8.586  1.00 10.00      A   
ATOM   2025  C   ALA   250       3.321  -8.626  10.930  1.00 10.00      A   
ATOM   2026  O   ALA   250       4.034  -9.316  11.666  1.00 10.00      A   
ATOM   2027  N   PHE   251       2.055  -8.344  11.207  1.00 10.00      A   
ATOM   2028  HN  PHE   251       1.536  -7.804  10.571  1.00 10.00      A   
ATOM   2029  CA  PHE   251       1.406  -8.825  12.417  1.00 10.00      A   
ATOM   2030  CB  PHE   251       0.581  -7.710  13.066  1.00 10.00      A   
ATOM   2031  CG  PHE   251       1.408  -6.643  13.724  1.00 10.00      A   
ATOM   2032  CD1 PHE   251       1.722  -5.475  13.049  1.00 10.00      A   
ATOM   2033  CD2 PHE   251       1.871  -6.809  15.017  1.00 10.00      A   
ATOM   2034  CE1 PHE   251       2.482  -4.492  13.651  1.00 10.00      A   
ATOM   2035  CE2 PHE   251       2.632  -5.831  15.626  1.00 10.00      A   
ATOM   2036  CZ  PHE   251       2.939  -4.671  14.942  1.00 10.00      A   
ATOM   2037  C   PHE   251       0.508 -10.016  12.118  1.00 10.00      A   
ATOM   2038  O   PHE   251      -0.135 -10.077  11.067  1.00 10.00      A   
ATOM   2039  N   SER   252       0.476 -10.962  13.042  1.00 10.00      A   
ATOM   2040  HN  SER   252       1.024 -10.862  13.851  1.00 10.00      A   
ATOM   2041  CA  SER   252      -0.342 -12.148  12.890  1.00 10.00      A   
ATOM   2042  CB  SER   252       0.259 -13.301  13.697  1.00 10.00      A   
ATOM   2043  OG  SER   252       0.403 -12.955  15.063  1.00 10.00      A   
ATOM   2044  HG  SER   252       0.080 -13.690  15.610  1.00 10.00      A   
ATOM   2045  C   SER   252      -1.778 -11.871  13.336  1.00 10.00      A   
ATOM   2046  O   SER   252      -2.013 -11.009  14.186  1.00 10.00      A   
ATOM   2047  N   PRO   253      -2.755 -12.594  12.757  1.00 10.00      A   
ATOM   2048  CA  PRO   253      -4.180 -12.435  13.093  1.00 10.00      A   
ATOM   2049  CB  PRO   253      -4.853 -13.574  12.326  1.00 10.00      A   
ATOM   2050  CG  PRO   253      -3.941 -13.838  11.181  1.00 10.00      A   
ATOM   2051  CD  PRO   253      -2.553 -13.603  11.702  1.00 10.00      A   
ATOM   2052  C   PRO   253      -4.455 -12.576  14.589  1.00 10.00      A   
ATOM   2053  O   PRO   253      -5.391 -11.970  15.113  1.00 10.00      A   
ATOM   2054  N   ASP   254      -3.637 -13.374  15.273  1.00 10.00      A   
ATOM   2055  HN  ASP   254      -2.911 -13.834  14.799  1.00 10.00      A   
ATOM   2056  CA  ASP   254      -3.793 -13.586  16.713  1.00 10.00      A   
ATOM   2057  CB  ASP   254      -2.976 -14.789  17.194  1.00 10.00      A   
ATOM   2058  CG  ASP   254      -1.485 -14.619  16.989  1.00 10.00      A   
ATOM   2059  OD1 ASP   254      -0.826 -14.005  17.850  1.00 10.00      A   
ATOM   2060  OD2 ASP   254      -0.960 -15.103  15.967  1.00 10.00      A   
ATOM   2061  C   ASP   254      -3.426 -12.326  17.500  1.00 10.00      A   
ATOM   2062  O   ASP   254      -3.869 -12.140  18.637  1.00 10.00      A   
ATOM   2063  N   GLY   255      -2.602 -11.475  16.890  1.00 10.00      A   
ATOM   2064  HN  GLY   255      -2.260 -11.699  15.996  1.00 10.00      A   
ATOM   2065  CA  GLY   255      -2.209 -10.221  17.512  1.00 10.00      A   
ATOM   2066  C   GLY   255      -1.162 -10.341  18.600  1.00 10.00      A   
ATOM   2067  O   GLY   255      -0.982  -9.411  19.384  1.00 10.00      A   
ATOM   2068  N   SER   256      -0.464 -11.463  18.660  1.00 10.00      A   
ATOM   2069  HN  SER   256      -0.648 -12.191  18.020  1.00 10.00      A   
ATOM   2070  CA  SER   256       0.559 -11.644  19.684  1.00 10.00      A   
ATOM   2071  CB  SER   256       0.183 -12.793  20.619  1.00 10.00      A   
ATOM   2072  OG  SER   256      -1.135 -13.253  20.354  1.00 10.00      A   
ATOM   2073  HG  SER   256      -1.208 -13.473  19.409  1.00 10.00      A   
ATOM   2074  C   SER   256       1.938 -11.885  19.079  1.00 10.00      A   
ATOM   2075  O   SER   256       2.932 -11.995  19.802  1.00 10.00      A   
ATOM   2076  N   LYS   257       2.006 -11.961  17.757  1.00 10.00      A   
ATOM   2077  HN  LYS   257       1.190 -11.851  17.223  1.00 10.00      A   
ATOM   2078  CA  LYS   257       3.275 -12.198  17.082  1.00 10.00      A   
ATOM   2079  CB  LYS   257       3.312 -13.598  16.460  1.00 10.00      A   
ATOM   2080  CG  LYS   257       3.291 -14.739  17.466  1.00 10.00      A   
ATOM   2081  CD  LYS   257       4.498 -14.689  18.390  1.00 10.00      A   
ATOM   2082  CE  LYS   257       4.490 -15.844  19.379  1.00 10.00      A   
ATOM   2083  NZ  LYS   257       3.322 -15.792  20.299  1.00 10.00      A   
ATOM   2084  HZ1 LYS   257       2.436 -15.774  19.758  1.00 10.00      A   
ATOM   2085  HZ2 LYS   257       3.370 -14.941  20.897  1.00 10.00      A   
ATOM   2086  HZ3 LYS   257       3.320 -16.631  20.916  1.00 10.00      A   
ATOM   2087  C   LYS   257       3.562 -11.147  16.017  1.00 10.00      A   
ATOM   2088  O   LYS   257       2.679 -10.763  15.248  1.00 10.00      A   
ATOM   2089  N   LEU   258       4.798 -10.674  15.999  1.00 10.00      A   
ATOM   2090  HN  LEU   258       5.441 -10.997  16.670  1.00 10.00      A   
ATOM   2091  CA  LEU   258       5.238  -9.688  15.025  1.00 10.00      A   
ATOM   2092  CB  LEU   258       5.581  -8.362  15.713  1.00 10.00      A   
ATOM   2093  CG  LEU   258       6.347  -7.332  14.874  1.00 10.00      A   
ATOM   2094  CD1 LEU   258       5.536  -6.900  13.661  1.00 10.00      A   
ATOM   2095  CD2 LEU   258       6.729  -6.129  15.721  1.00 10.00      A   
ATOM   2096  C   LEU   258       6.451 -10.222  14.275  1.00 10.00      A   
ATOM   2097  O   LEU   258       7.470 -10.547  14.882  1.00 10.00      A   
ATOM   2098  N   ALA   259       6.331 -10.328  12.963  1.00 10.00      A   
ATOM   2099  HN  ALA   259       5.493 -10.043  12.532  1.00 10.00      A   
ATOM   2100  CA  ALA   259       7.420 -10.829  12.141  1.00 10.00      A   
ATOM   2101  CB  ALA   259       6.912 -11.874  11.161  1.00 10.00      A   
ATOM   2102  C   ALA   259       8.101  -9.690  11.398  1.00 10.00      A   
ATOM   2103  O   ALA   259       7.444  -8.739  10.968  1.00 10.00      A   
ATOM   2104  N   PHE   260       9.414  -9.785  11.274  1.00 10.00      A   
ATOM   2105  HN  PHE   260       9.875 -10.557  11.671  1.00 10.00      A   
ATOM   2106  CA  PHE   260      10.199  -8.778  10.577  1.00 10.00      A   
ATOM   2107  CB  PHE   260      10.571  -7.613  11.506  1.00 10.00      A   
ATOM   2108  CG  PHE   260      10.946  -8.023  12.904  1.00 10.00      A   
ATOM   2109  CD1 PHE   260      12.240  -8.415  13.203  1.00 10.00      A   
ATOM   2110  CD2 PHE   260      10.005  -8.010  13.920  1.00 10.00      A   
ATOM   2111  CE1 PHE   260      12.587  -8.787  14.486  1.00 10.00      A   
ATOM   2112  CE2 PHE   260      10.346  -8.382  15.205  1.00 10.00      A   
ATOM   2113  CZ  PHE   260      11.640  -8.771  15.487  1.00 10.00      A   
ATOM   2114  C   PHE   260      11.441  -9.402   9.950  1.00 10.00      A   
ATOM   2115  O   PHE   260      11.842 -10.507  10.320  1.00 10.00      A   
ATOM   2116  N   ALA   261      12.038  -8.696   9.002  1.00 10.00      A   
ATOM   2117  HN  ALA   261      11.673  -7.814   8.759  1.00 10.00      A   
ATOM   2118  CA  ALA   261      13.227  -9.181   8.321  1.00 10.00      A   
ATOM   2119  CB  ALA   261      13.042  -9.112   6.813  1.00 10.00      A   
ATOM   2120  C   ALA   261      14.459  -8.392   8.745  1.00 10.00      A   
ATOM   2121  O   ALA   261      14.470  -7.160   8.689  1.00 10.00      A   
ATOM   2122  N   LEU   262      15.490  -9.108   9.171  1.00 10.00      A   
ATOM   2123  HN  LEU   262      15.416 -10.090   9.187  1.00 10.00      A   
ATOM   2124  CA  LEU   262      16.734  -8.485   9.603  1.00 10.00      A   
ATOM   2125  CB  LEU   262      17.004  -8.781  11.084  1.00 10.00      A   
ATOM   2126  CG  LEU   262      15.854  -8.524  12.064  1.00 10.00      A   
ATOM   2127  CD1 LEU   262      16.269  -8.891  13.481  1.00 10.00      A   
ATOM   2128  CD2 LEU   262      15.392  -7.078  11.999  1.00 10.00      A   
ATOM   2129  C   LEU   262      17.892  -9.005   8.759  1.00 10.00      A   
ATOM   2130  O   LEU   262      17.835 -10.120   8.242  1.00 10.00      A   
ATOM   2131  N   SER   263      18.933  -8.200   8.613  1.00 10.00      A   
ATOM   2132  HN  SER   263      18.917  -7.312   9.033  1.00 10.00      A   
ATOM   2133  CA  SER   263      20.098  -8.601   7.831  1.00 10.00      A   
ATOM   2134  CB  SER   263      20.309  -7.633   6.666  1.00 10.00      A   
ATOM   2135  OG  SER   263      19.644  -6.408   6.913  1.00 10.00      A   
ATOM   2136  HG  SER   263      18.717  -6.585   7.107  1.00 10.00      A   
ATOM   2137  C   SER   263      21.347  -8.658   8.707  1.00 10.00      A   
ATOM   2138  O   SER   263      22.472  -8.614   8.209  1.00 10.00      A   
ATOM   2139  N   LYS   264      21.142  -8.776  10.018  1.00 10.00      A   
ATOM   2140  HN  LYS   264      20.225  -8.827  10.352  1.00 10.00      A   
ATOM   2141  CA  LYS   264      22.251  -8.828  10.968  1.00 10.00      A   
ATOM   2142  CB  LYS   264      21.762  -8.652  12.413  1.00 10.00      A   
ATOM   2143  CG  LYS   264      20.902  -9.788  12.949  1.00 10.00      A   
ATOM   2144  CD  LYS   264      21.640 -10.581  14.019  1.00 10.00      A   
ATOM   2145  CE  LYS   264      20.704 -11.528  14.753  1.00 10.00      A   
ATOM   2146  NZ  LYS   264      21.428 -12.370  15.740  1.00 10.00      A   
ATOM   2147  HZ1 LYS   264      20.755 -12.937  16.292  1.00 10.00      A   
ATOM   2148  HZ2 LYS   264      21.972 -11.772  16.390  1.00 10.00      A   
ATOM   2149  HZ3 LYS   264      22.082 -13.014  15.250  1.00 10.00      A   
ATOM   2150  C   LYS   264      23.069 -10.108  10.823  1.00 10.00      A   
ATOM   2151  O   LYS   264      24.219 -10.169  11.249  1.00 10.00      A   
ATOM   2152  N   THR   265      22.469 -11.126  10.229  1.00 10.00      A   
ATOM   2153  HN  THR   265      21.542 -11.029   9.927  1.00 10.00      A   
ATOM   2154  CA  THR   265      23.142 -12.400  10.023  1.00 10.00      A   
ATOM   2155  CB  THR   265      22.146 -13.559  10.190  1.00 10.00      A   
ATOM   2156  OG1 THR   265      20.814 -13.055  10.020  1.00 10.00      A   
ATOM   2157  HG1 THR   265      20.259 -13.749   9.637  1.00 10.00      A   
ATOM   2158  CG2 THR   265      22.275 -14.185  11.570  1.00 10.00      A   
ATOM   2159  C   THR   265      23.750 -12.460   8.622  1.00 10.00      A   
ATOM   2160  O   THR   265      24.083 -13.535   8.117  1.00 10.00      A   
ATOM   2161  N   GLY   266      23.890 -11.295   7.999  1.00 10.00      A   
ATOM   2162  HN  GLY   266      23.595 -10.474   8.447  1.00 10.00      A   
ATOM   2163  CA  GLY   266      24.448 -11.218   6.664  1.00 10.00      A   
ATOM   2164  C   GLY   266      23.358 -11.126   5.619  1.00 10.00      A   
ATOM   2165  O   GLY   266      23.285 -10.151   4.864  1.00 10.00      A   
ATOM   2166  N   SER   267      22.505 -12.137   5.584  1.00 10.00      A   
ATOM   2167  HN  SER   267      22.618 -12.878   6.215  1.00 10.00      A   
ATOM   2168  CA  SER   267      21.403 -12.185   4.643  1.00 10.00      A   
ATOM   2169  CB  SER   267      21.318 -13.581   4.026  1.00 10.00      A   
ATOM   2170  OG  SER   267      22.185 -14.479   4.701  1.00 10.00      A   
ATOM   2171  HG  SER   267      21.696 -15.281   4.932  1.00 10.00      A   
ATOM   2172  C   SER   267      20.098 -11.841   5.353  1.00 10.00      A   
ATOM   2173  O   SER   267      20.060 -11.746   6.582  1.00 10.00      A   
ATOM   2174  N   LEU   268      19.039 -11.641   4.584  1.00 10.00      A   
ATOM   2175  HN  LEU   268      19.133 -11.717   3.610  1.00 10.00      A   
ATOM   2176  CA  LEU   268      17.741 -11.311   5.152  1.00 10.00      A   
ATOM   2177  CB  LEU   268      16.819 -10.707   4.091  1.00 10.00      A   
ATOM   2178  CG  LEU   268      17.220  -9.339   3.543  1.00 10.00      A   
ATOM   2179  CD1 LEU   268      16.257  -8.903   2.451  1.00 10.00      A   
ATOM   2180  CD2 LEU   268      17.268  -8.308   4.661  1.00 10.00      A   
ATOM   2181  C   LEU   268      17.088 -12.539   5.771  1.00 10.00      A   
ATOM   2182  O   LEU   268      16.714 -13.478   5.068  1.00 10.00      A   
ATOM   2183  N   ASN   269      16.980 -12.537   7.088  1.00 10.00      A   
ATOM   2184  HN  ASN   269      17.323 -11.766   7.596  1.00 10.00      A   
ATOM   2185  CA  ASN   269      16.361 -13.641   7.809  1.00 10.00      A   
ATOM   2186  CB  ASN   269      17.329 -14.256   8.830  1.00 10.00      A   
ATOM   2187  CG  ASN   269      18.510 -14.980   8.199  1.00 10.00      A   
ATOM   2188  OD1 ASN   269      19.539 -15.190   8.844  1.00 10.00      A   
ATOM   2189  ND2 ASN   269      18.385 -15.358   6.936  1.00 10.00      A   
ATOM   2190 HD21 ASN   269      17.547 -15.153   6.470  1.00 10.00      A   
ATOM   2191 HD22 ASN   269      19.138 -15.820   6.516  1.00 10.00      A   
ATOM   2192  C   ASN   269      15.098 -13.150   8.506  1.00 10.00      A   
ATOM   2193  O   ASN   269      15.012 -11.982   8.888  1.00 10.00      A   
ATOM   2194  N   LEU   270      14.119 -14.031   8.660  1.00 10.00      A   
ATOM   2195  HN  LEU   270      14.242 -14.952   8.343  1.00 10.00      A   
ATOM   2196  CA  LEU   270      12.864 -13.661   9.299  1.00 10.00      A   
ATOM   2197  CB  LEU   270      11.681 -14.355   8.625  1.00 10.00      A   
ATOM   2198  CG  LEU   270      11.371 -13.925   7.192  1.00 10.00      A   
ATOM   2199  CD1 LEU   270      10.143 -14.654   6.678  1.00 10.00      A   
ATOM   2200  CD2 LEU   270      11.172 -12.419   7.113  1.00 10.00      A   
ATOM   2201  C   LEU   270      12.877 -13.966  10.790  1.00 10.00      A   
ATOM   2202  O   LEU   270      13.176 -15.090  11.208  1.00 10.00      A   
ATOM   2203  N   TYR   271      12.547 -12.955  11.581  1.00 10.00      A   
ATOM   2204  HN  TYR   271      12.314 -12.089  11.174  1.00 10.00      A   
ATOM   2205  CA  TYR   271      12.503 -13.080  13.027  1.00 10.00      A   
ATOM   2206  CB  TYR   271      13.480 -12.093  13.676  1.00 10.00      A   
ATOM   2207  CG  TYR   271      14.944 -12.424  13.476  1.00 10.00      A   
ATOM   2208  CD1 TYR   271      15.553 -12.263  12.238  1.00 10.00      A   
ATOM   2209  CD2 TYR   271      15.717 -12.889  14.530  1.00 10.00      A   
ATOM   2210  CE1 TYR   271      16.888 -12.559  12.055  1.00 10.00      A   
ATOM   2211  CE2 TYR   271      17.054 -13.188  14.357  1.00 10.00      A   
ATOM   2212  CZ  TYR   271      17.634 -13.020  13.116  1.00 10.00      A   
ATOM   2213  OH  TYR   271      18.963 -13.321  12.938  1.00 10.00      A   
ATOM   2214  HH  TYR   271      19.098 -14.266  13.079  1.00 10.00      A   
ATOM   2215  C   TYR   271      11.092 -12.792  13.525  1.00 10.00      A   
ATOM   2216  O   TYR   271      10.451 -11.840  13.076  1.00 10.00      A   
ATOM   2217  N   VAL   272      10.605 -13.629  14.427  1.00 10.00      A   
ATOM   2218  HN  VAL   272      11.155 -14.390  14.722  1.00 10.00      A   
ATOM   2219  CA  VAL   272       9.274 -13.457  14.993  1.00 10.00      A   
ATOM   2220  CB  VAL   272       8.425 -14.741  14.860  1.00 10.00      A   
ATOM   2221  CG1 VAL   272       7.029 -14.526  15.430  1.00 10.00      A   
ATOM   2222  CG2 VAL   272       8.343 -15.172  13.404  1.00 10.00      A   
ATOM   2223  C   VAL   272       9.384 -13.068  16.462  1.00 10.00      A   
ATOM   2224  O   VAL   272       9.960 -13.801  17.269  1.00 10.00      A   
ATOM   2225  N   MET   273       8.847 -11.908  16.802  1.00 10.00      A   
ATOM   2226  HN  MET   273       8.401 -11.364  16.115  1.00 10.00      A   
ATOM   2227  CA  MET   273       8.896 -11.421  18.167  1.00 10.00      A   
ATOM   2228  CB  MET   273       9.345  -9.956  18.207  1.00 10.00      A   
ATOM   2229  CG  MET   273       9.486  -9.393  19.614  1.00 10.00      A   
ATOM   2230  SD  MET   273       9.820  -7.621  19.640  1.00 10.00      A   
ATOM   2231  CE  MET   273      11.489  -7.573  18.989  1.00 10.00      A   
ATOM   2232  C   MET   273       7.552 -11.575  18.866  1.00 10.00      A   
ATOM   2233  O   MET   273       6.497 -11.288  18.293  1.00 10.00      A   
ATOM   2234  N   ASP   274       7.605 -12.053  20.099  1.00 10.00      A   
ATOM   2235  HN  ASP   274       8.482 -12.291  20.475  1.00 10.00      A   
ATOM   2236  CA  ASP   274       6.416 -12.231  20.917  1.00 10.00      A   
ATOM   2237  CB  ASP   274       6.681 -13.288  21.993  1.00 10.00      A   
ATOM   2238  CG  ASP   274       5.552 -13.419  22.992  1.00 10.00      A   
ATOM   2239  OD1 ASP   274       4.489 -13.964  22.625  1.00 10.00      A   
ATOM   2240  OD2 ASP   274       5.729 -12.983  24.149  1.00 10.00      A   
ATOM   2241  C   ASP   274       6.065 -10.896  21.559  1.00 10.00      A   
ATOM   2242  O   ASP   274       6.883 -10.314  22.266  1.00 10.00      A   
ATOM   2243  N   LEU   275       4.853 -10.420  21.315  1.00 10.00      A   
ATOM   2244  HN  LEU   275       4.231 -10.951  20.769  1.00 10.00      A   
ATOM   2245  CA  LEU   275       4.414  -9.123  21.832  1.00 10.00      A   
ATOM   2246  CB  LEU   275       3.203  -8.612  21.047  1.00 10.00      A   
ATOM   2247  CG  LEU   275       3.436  -8.327  19.562  1.00 10.00      A   
ATOM   2248  CD1 LEU   275       2.131  -7.956  18.877  1.00 10.00      A   
ATOM   2249  CD2 LEU   275       4.471  -7.225  19.380  1.00 10.00      A   
ATOM   2250  C   LEU   275       4.118  -9.115  23.332  1.00 10.00      A   
ATOM   2251  O   LEU   275       3.826  -8.061  23.899  1.00 10.00      A   
ATOM   2252  N   ALA   276       4.198 -10.269  23.974  1.00 10.00      A   
ATOM   2253  HN  ALA   276       4.454 -11.079  23.486  1.00 10.00      A   
ATOM   2254  CA  ALA   276       3.920 -10.350  25.399  1.00 10.00      A   
ATOM   2255  CB  ALA   276       3.185 -11.640  25.729  1.00 10.00      A   
ATOM   2256  C   ALA   276       5.193 -10.219  26.231  1.00 10.00      A   
ATOM   2257  O   ALA   276       5.322  -9.303  27.046  1.00 10.00      A   
ATOM   2258  N   SER   277       6.135 -11.122  26.005  1.00 10.00      A   
ATOM   2259  HN  SER   277       5.978 -11.812  25.319  1.00 10.00      A   
ATOM   2260  CA  SER   277       7.391 -11.129  26.747  1.00 10.00      A   
ATOM   2261  CB  SER   277       7.831 -12.572  27.013  1.00 10.00      A   
ATOM   2262  OG  SER   277       7.719 -13.365  25.840  1.00 10.00      A   
ATOM   2263  HG  SER   277       6.871 -13.184  25.402  1.00 10.00      A   
ATOM   2264  C   SER   277       8.496 -10.365  26.018  1.00 10.00      A   
ATOM   2265  O   SER   277       9.469  -9.921  26.632  1.00 10.00      A   
ATOM   2266  N   GLY   278       8.340 -10.206  24.710  1.00 10.00      A   
ATOM   2267  HN  GLY   278       7.534 -10.555  24.275  1.00 10.00      A   
ATOM   2268  CA  GLY   278       9.337  -9.503  23.924  1.00 10.00      A   
ATOM   2269  C   GLY   278      10.450 -10.421  23.461  1.00 10.00      A   
ATOM   2270  O   GLY   278      11.582  -9.982  23.257  1.00 10.00      A   
ATOM   2271  N   GLN   279      10.130 -11.697  23.298  1.00 10.00      A   
ATOM   2272  HN  GLN   279       9.209 -11.982  23.477  1.00 10.00      A   
ATOM   2273  CA  GLN   279      11.104 -12.688  22.859  1.00 10.00      A   
ATOM   2274  CB  GLN   279      10.724 -14.069  23.386  1.00 10.00      A   
ATOM   2275  CG  GLN   279      10.972 -14.247  24.874  1.00 10.00      A   
ATOM   2276  CD  GLN   279      10.507 -15.596  25.380  1.00 10.00      A   
ATOM   2277  OE1 GLN   279      11.244 -16.585  25.324  1.00 10.00      A   
ATOM   2278  NE2 GLN   279       9.285 -15.650  25.882  1.00 10.00      A   
ATOM   2279 HE21 GLN   279       8.746 -14.821  25.898  1.00 10.00      A   
ATOM   2280 HE22 GLN   279       8.962 -16.509  26.221  1.00 10.00      A   
ATOM   2281  C   GLN   279      11.212 -12.712  21.338  1.00 10.00      A   
ATOM   2282  O   GLN   279      10.207 -12.597  20.640  1.00 10.00      A   
ATOM   2283  N   ILE   280      12.428 -12.857  20.831  1.00 10.00      A   
ATOM   2284  HN  ILE   280      13.190 -12.958  21.441  1.00 10.00      A   
ATOM   2285  CA  ILE   280      12.664 -12.880  19.389  1.00 10.00      A   
ATOM   2286  CB  ILE   280      13.716 -11.828  18.979  1.00 10.00      A   
ATOM   2287  CG1 ILE   280      13.533 -10.538  19.782  1.00 10.00      A   
ATOM   2288  CG2 ILE   280      13.628 -11.542  17.487  1.00 10.00      A   
ATOM   2289  CD1 ILE   280      14.703  -9.582  19.678  1.00 10.00      A   
ATOM   2290  C   ILE   280      13.159 -14.251  18.939  1.00 10.00      A   
ATOM   2291  O   ILE   280      14.217 -14.709  19.371  1.00 10.00      A   
ATOM   2292  N   ARG   281      12.394 -14.898  18.070  1.00 10.00      A   
ATOM   2293  HN  ARG   281      11.559 -14.477  17.761  1.00 10.00      A   
ATOM   2294  CA  ARG   281      12.756 -16.214  17.556  1.00 10.00      A   
ATOM   2295  CB  ARG   281      11.638 -17.227  17.826  1.00 10.00      A   
ATOM   2296  CG  ARG   281      11.721 -17.913  19.180  1.00 10.00      A   
ATOM   2297  CD  ARG   281      11.214 -19.347  19.105  1.00 10.00      A   
ATOM   2298  NE  ARG   281       9.797 -19.425  18.746  1.00 10.00      A   
ATOM   2299  HE  ARG   281       9.272 -18.593  18.796  1.00 10.00      A   
ATOM   2300  CZ  ARG   281       9.186 -20.546  18.362  1.00 10.00      A   
ATOM   2301  NH1 ARG   281       9.868 -21.683  18.282  1.00 10.00      A   
ATOM   2302 HH11 ARG   281       9.391 -22.562  17.984  1.00 10.00      A   
ATOM   2303 HH12 ARG   281      10.885 -21.703  18.515  1.00 10.00      A   
ATOM   2304  NH2 ARG   281       7.894 -20.533  18.063  1.00 10.00      A   
ATOM   2305 HH21 ARG   281       7.417 -21.411  17.760  1.00 10.00      A   
ATOM   2306 HH22 ARG   281       7.344 -19.647  18.130  1.00 10.00      A   
ATOM   2307  C   ARG   281      13.033 -16.156  16.057  1.00 10.00      A   
ATOM   2308  O   ARG   281      12.211 -15.662  15.286  1.00 10.00      A   
ATOM   2309  N   GLN   282      14.195 -16.649  15.650  1.00 10.00      A   
ATOM   2310  HN  GLN   282      14.818 -17.019  16.313  1.00 10.00      A   
ATOM   2311  CA  GLN   282      14.561 -16.668  14.240  1.00 10.00      A   
ATOM   2312  CB  GLN   282      16.074 -16.529  14.060  1.00 10.00      A   
ATOM   2313  CG  GLN   282      16.516 -16.459  12.605  1.00 10.00      A   
ATOM   2314  CD  GLN   282      18.013 -16.620  12.433  1.00 10.00      A   
ATOM   2315  OE1 GLN   282      18.796 -16.232  13.297  1.00 10.00      A   
ATOM   2316  NE2 GLN   282      18.420 -17.195  11.314  1.00 10.00      A   
ATOM   2317 HE21 GLN   282      17.737 -17.484  10.664  1.00 10.00      A   
ATOM   2318 HE22 GLN   282      19.385 -17.309  11.175  1.00 10.00      A   
ATOM   2319  C   GLN   282      14.089 -17.968  13.610  1.00 10.00      A   
ATOM   2320  O   GLN   282      14.409 -19.050  14.100  1.00 10.00      A   
ATOM   2321  N   VAL   283      13.334 -17.866  12.532  1.00 10.00      A   
ATOM   2322  HN  VAL   283      13.118 -16.978  12.171  1.00 10.00      A   
ATOM   2323  CA  VAL   283      12.828 -19.049  11.865  1.00 10.00      A   
ATOM   2324  CB  VAL   283      11.415 -18.833  11.296  1.00 10.00      A   
ATOM   2325  CG1 VAL   283      10.832 -20.156  10.829  1.00 10.00      A   
ATOM   2326  CG2 VAL   283      10.512 -18.182  12.331  1.00 10.00      A   
ATOM   2327  C   VAL   283      13.766 -19.482  10.746  1.00 10.00      A   
ATOM   2328  O   VAL   283      14.516 -20.451  10.892  1.00 10.00      A   
ATOM   2329  N   THR   284      13.733 -18.749   9.641  1.00 10.00      A   
ATOM   2330  HN  THR   284      13.133 -17.974   9.598  1.00 10.00      A   
ATOM   2331  CA  THR   284      14.567 -19.060   8.489  1.00 10.00      A   
ATOM   2332  CB  THR   284      14.085 -18.315   7.231  1.00 10.00      A   
ATOM   2333  OG1 THR   284      13.470 -17.077   7.614  1.00 10.00      A   
ATOM   2334  HG1 THR   284      12.515 -17.208   7.688  1.00 10.00      A   
ATOM   2335  CG2 THR   284      13.077 -19.160   6.469  1.00 10.00      A   
ATOM   2336  C   THR   284      16.033 -18.730   8.748  1.00 10.00      A   
ATOM   2337  O   THR   284      16.352 -17.748   9.423  1.00 10.00      A   
ATOM   2338  N   ASP   285      16.920 -19.558   8.215  1.00 10.00      A   
ATOM   2339  HN  ASP   285      16.604 -20.321   7.684  1.00 10.00      A   
ATOM   2340  CA  ASP   285      18.352 -19.363   8.384  1.00 10.00      A   
ATOM   2341  CB  ASP   285      18.872 -20.163   9.583  1.00 10.00      A   
ATOM   2342  CG  ASP   285      20.342 -19.913   9.862  1.00 10.00      A   
ATOM   2343  OD1 ASP   285      20.664 -18.866  10.468  1.00 10.00      A   
ATOM   2344  OD2 ASP   285      21.179 -20.761   9.486  1.00 10.00      A   
ATOM   2345  C   ASP   285      19.083 -19.788   7.123  1.00 10.00      A   
ATOM   2346  O   ASP   285      18.749 -20.807   6.519  1.00 10.00      A   
ATOM   2347  N   GLY   286      20.068 -19.004   6.719  1.00 10.00      A   
ATOM   2348  HN  GLY   286      20.292 -18.202   7.237  1.00 10.00      A   
ATOM   2349  CA  GLY   286      20.820 -19.325   5.528  1.00 10.00      A   
ATOM   2350  C   GLY   286      21.378 -18.092   4.857  1.00 10.00      A   
ATOM   2351  O   GLY   286      21.281 -16.984   5.392  1.00 10.00      A   
ATOM   2352  N   ARG   287      21.956 -18.284   3.681  1.00 10.00      A   
ATOM   2353  HN  ARG   287      21.986 -19.193   3.308  1.00 10.00      A   
ATOM   2354  CA  ARG   287      22.540 -17.190   2.919  1.00 10.00      A   
ATOM   2355  CB  ARG   287      23.761 -17.677   2.143  1.00 10.00      A   
ATOM   2356  CG  ARG   287      24.931 -18.066   3.031  1.00 10.00      A   
ATOM   2357  CD  ARG   287      25.937 -18.923   2.283  1.00 10.00      A   
ATOM   2358  NE  ARG   287      27.101 -19.228   3.106  1.00 10.00      A   
ATOM   2359  HE  ARG   287      27.653 -18.470   3.397  1.00 10.00      A   
ATOM   2360  CZ  ARG   287      27.457 -20.456   3.477  1.00 10.00      A   
ATOM   2361  NH1 ARG   287      26.744 -21.509   3.094  1.00 10.00      A   
ATOM   2362 HH11 ARG   287      27.027 -22.469   3.387  1.00 10.00      A   
ATOM   2363 HH12 ARG   287      25.899 -21.383   2.498  1.00 10.00      A   
ATOM   2364  NH2 ARG   287      28.522 -20.626   4.248  1.00 10.00      A   
ATOM   2365 HH21 ARG   287      28.810 -21.585   4.544  1.00 10.00      A   
ATOM   2366 HH22 ARG   287      29.078 -19.798   4.565  1.00 10.00      A   
ATOM   2367  C   ARG   287      21.508 -16.590   1.973  1.00 10.00      A   
ATOM   2368  O   ARG   287      21.790 -15.642   1.238  1.00 10.00      A   
ATOM   2369  N   SER   288      20.314 -17.161   2.004  1.00 10.00      A   
ATOM   2370  HN  SER   288      20.170 -17.923   2.599  1.00 10.00      A   
ATOM   2371  CA  SER   288      19.211 -16.705   1.182  1.00 10.00      A   
ATOM   2372  CB  SER   288      18.174 -17.829   1.073  1.00 10.00      A   
ATOM   2373  OG  SER   288      18.621 -19.008   1.742  1.00 10.00      A   
ATOM   2374  HG  SER   288      17.866 -19.435   2.172  1.00 10.00      A   
ATOM   2375  C   SER   288      18.574 -15.462   1.804  1.00 10.00      A   
ATOM   2376  O   SER   288      18.488 -15.347   3.028  1.00 10.00      A   
ATOM   2377  N   ASN   289      18.147 -14.528   0.965  1.00 10.00      A   
ATOM   2378  HN  ASN   289      18.244 -14.667  -0.009  1.00 10.00      A   
ATOM   2379  CA  ASN   289      17.524 -13.307   1.449  1.00 10.00      A   
ATOM   2380  CB  ASN   289      17.969 -12.093   0.629  1.00 10.00      A   
ATOM   2381  CG  ASN   289      19.456 -11.832   0.734  1.00 10.00      A   
ATOM   2382  OD1 ASN   289      19.933 -11.279   1.727  1.00 10.00      A   
ATOM   2383  ND2 ASN   289      20.200 -12.218  -0.293  1.00 10.00      A   
ATOM   2384 HD21 ASN   289      19.752 -12.648  -1.060  1.00 10.00      A   
ATOM   2385 HD22 ASN   289      21.167 -12.063  -0.250  1.00 10.00      A   
ATOM   2386  C   ASN   289      16.013 -13.440   1.417  1.00 10.00      A   
ATOM   2387  O   ASN   289      15.403 -13.463   0.346  1.00 10.00      A   
ATOM   2388  N   ASN   290      15.420 -13.547   2.594  1.00 10.00      A   
ATOM   2389  HN  ASN   290      15.969 -13.529   3.411  1.00 10.00      A   
ATOM   2390  CA  ASN   290      13.979 -13.689   2.721  1.00 10.00      A   
ATOM   2391  CB  ASN   290      13.647 -14.831   3.693  1.00 10.00      A   
ATOM   2392  CG  ASN   290      14.362 -16.130   3.362  1.00 10.00      A   
ATOM   2393  OD1 ASN   290      14.650 -16.426   2.203  1.00 10.00      A   
ATOM   2394  ND2 ASN   290      14.653 -16.918   4.384  1.00 10.00      A   
ATOM   2395 HD21 ASN   290      14.396 -16.626   5.283  1.00 10.00      A   
ATOM   2396 HD22 ASN   290      15.114 -17.767   4.197  1.00 10.00      A   
ATOM   2397  C   ASN   290      13.370 -12.390   3.229  1.00 10.00      A   
ATOM   2398  O   ASN   290      13.690 -11.935   4.329  1.00 10.00      A   
ATOM   2399  N   THR   291      12.499 -11.790   2.432  1.00 10.00      A   
ATOM   2400  HN  THR   291      12.277 -12.197   1.564  1.00 10.00      A   
ATOM   2401  CA  THR   291      11.862 -10.542   2.813  1.00 10.00      A   
ATOM   2402  CB  THR   291      12.542  -9.332   2.132  1.00 10.00      A   
ATOM   2403  OG1 THR   291      12.127  -8.117   2.765  1.00 10.00      A   
ATOM   2404  HG1 THR   291      12.879  -7.715   3.213  1.00 10.00      A   
ATOM   2405  CG2 THR   291      12.213  -9.270   0.646  1.00 10.00      A   
ATOM   2406  C   THR   291      10.364 -10.569   2.506  1.00 10.00      A   
ATOM   2407  O   THR   291       9.885 -11.476   1.819  1.00 10.00      A   
ATOM   2408  N   GLU   292       9.645  -9.572   3.025  1.00 10.00      A   
ATOM   2409  HN  GLU   292      10.112  -8.880   3.539  1.00 10.00      A   
ATOM   2410  CA  GLU   292       8.197  -9.444   2.841  1.00 10.00      A   
ATOM   2411  CB  GLU   292       7.843  -9.023   1.414  1.00 10.00      A   
ATOM   2412  CG  GLU   292       8.328  -7.631   1.047  1.00 10.00      A   
ATOM   2413  CD  GLU   292       7.678  -6.544   1.885  1.00 10.00      A   
ATOM   2414  OE1 GLU   292       6.830  -5.800   1.344  1.00 10.00      A   
ATOM   2415  OE2 GLU   292       8.009  -6.428   3.087  1.00 10.00      A   
ATOM   2416  C   GLU   292       7.436 -10.705   3.252  1.00 10.00      A   
ATOM   2417  O   GLU   292       7.027 -11.502   2.406  1.00 10.00      A   
ATOM   2418  N   PRO   293       7.242 -10.901   4.563  1.00 10.00      A   
ATOM   2419  CA  PRO   293       6.545 -12.058   5.097  1.00 10.00      A   
ATOM   2420  CB  PRO   293       7.254 -12.259   6.436  1.00 10.00      A   
ATOM   2421  CG  PRO   293       7.659 -10.884   6.872  1.00 10.00      A   
ATOM   2422  CD  PRO   293       7.699 -10.010   5.639  1.00 10.00      A   
ATOM   2423  C   PRO   293       5.054 -11.805   5.324  1.00 10.00      A   
ATOM   2424  O   PRO   293       4.668 -10.887   6.043  1.00 10.00      A   
ATOM   2425  N   THR   294       4.223 -12.623   4.703  1.00 10.00      A   
ATOM   2426  HN  THR   294       4.591 -13.331   4.126  1.00 10.00      A   
ATOM   2427  CA  THR   294       2.782 -12.513   4.860  1.00 10.00      A   
ATOM   2428  CB  THR   294       2.046 -12.455   3.501  1.00 10.00      A   
ATOM   2429  OG1 THR   294       0.624 -12.431   3.697  1.00 10.00      A   
ATOM   2430  HG1 THR   294       0.411 -11.839   4.431  1.00 10.00      A   
ATOM   2431  CG2 THR   294       2.422 -13.628   2.611  1.00 10.00      A   
ATOM   2432  C   THR   294       2.280 -13.674   5.720  1.00 10.00      A   
ATOM   2433  O   THR   294       2.697 -14.822   5.532  1.00 10.00      A   
ATOM   2434  N   TRP   295       1.412 -13.367   6.676  1.00 10.00      A   
ATOM   2435  HN  TRP   295       1.107 -12.439   6.763  1.00 10.00      A   
ATOM   2436  CA  TRP   295       0.884 -14.374   7.588  1.00 10.00      A   
ATOM   2437  CB  TRP   295       0.459 -13.734   8.912  1.00 10.00      A   
ATOM   2438  CG  TRP   295       1.598 -13.308   9.786  1.00 10.00      A   
ATOM   2439  CD1 TRP   295       2.186 -12.077   9.824  1.00 10.00      A   
ATOM   2440  CD2 TRP   295       2.284 -14.109  10.754  1.00 10.00      A   
ATOM   2441  NE1 TRP   295       3.192 -12.061  10.758  1.00 10.00      A   
ATOM   2442  HE1 TRP   295       3.758 -11.287  10.971  1.00 10.00      A   
ATOM   2443  CE2 TRP   295       3.274 -13.298  11.342  1.00 10.00      A   
ATOM   2444  CE3 TRP   295       2.158 -15.434  11.182  1.00 10.00      A   
ATOM   2445  CZ2 TRP   295       4.129 -13.767  12.335  1.00 10.00      A   
ATOM   2446  CZ3 TRP   295       3.009 -15.897  12.168  1.00 10.00      A   
ATOM   2447  CH2 TRP   295       3.982 -15.067  12.733  1.00 10.00      A   
ATOM   2448  C   TRP   295      -0.294 -15.136   6.999  1.00 10.00      A   
ATOM   2449  O   TRP   295      -1.078 -14.595   6.217  1.00 10.00      A   
ATOM   2450  N   PHE   296      -0.405 -16.398   7.386  1.00 10.00      A   
ATOM   2451  HN  PHE   296       0.274 -16.772   7.987  1.00 10.00      A   
ATOM   2452  CA  PHE   296      -1.493 -17.250   6.941  1.00 10.00      A   
ATOM   2453  CB  PHE   296      -0.989 -18.684   6.742  1.00 10.00      A   
ATOM   2454  CG  PHE   296      -0.444 -18.955   5.370  1.00 10.00      A   
ATOM   2455  CD1 PHE   296       0.870 -18.656   5.055  1.00 10.00      A   
ATOM   2456  CD2 PHE   296      -1.250 -19.517   4.393  1.00 10.00      A   
ATOM   2457  CE1 PHE   296       1.372 -18.911   3.793  1.00 10.00      A   
ATOM   2458  CE2 PHE   296      -0.757 -19.775   3.129  1.00 10.00      A   
ATOM   2459  CZ  PHE   296       0.557 -19.472   2.828  1.00 10.00      A   
ATOM   2460  C   PHE   296      -2.616 -17.221   7.977  1.00 10.00      A   
ATOM   2461  O   PHE   296      -2.389 -16.814   9.119  1.00 10.00      A   
ATOM   2462  N   PRO   297      -3.839 -17.645   7.603  1.00 10.00      A   
ATOM   2463  CA  PRO   297      -4.994 -17.655   8.516  1.00 10.00      A   
ATOM   2464  CB  PRO   297      -6.081 -18.372   7.711  1.00 10.00      A   
ATOM   2465  CG  PRO   297      -5.705 -18.146   6.289  1.00 10.00      A   
ATOM   2466  CD  PRO   297      -4.204 -18.119   6.255  1.00 10.00      A   
ATOM   2467  C   PRO   297      -4.722 -18.414   9.816  1.00 10.00      A   
ATOM   2468  O   PRO   297      -5.288 -18.097  10.866  1.00 10.00      A   
ATOM   2469  N   ASP   298      -3.848 -19.410   9.743  1.00 10.00      A   
ATOM   2470  HN  ASP   298      -3.425 -19.612   8.881  1.00 10.00      A   
ATOM   2471  CA  ASP   298      -3.500 -20.216  10.910  1.00 10.00      A   
ATOM   2472  CB  ASP   298      -2.818 -21.520  10.481  1.00 10.00      A   
ATOM   2473  CG  ASP   298      -1.705 -21.305   9.472  1.00 10.00      A   
ATOM   2474  OD1 ASP   298      -0.731 -20.591   9.789  1.00 10.00      A   
ATOM   2475  OD2 ASP   298      -1.799 -21.851   8.353  1.00 10.00      A   
ATOM   2476  C   ASP   298      -2.602 -19.448  11.877  1.00 10.00      A   
ATOM   2477  O   ASP   298      -2.516 -19.791  13.057  1.00 10.00      A   
ATOM   2478  N   SER   299      -1.942 -18.406  11.363  1.00 10.00      A   
ATOM   2479  HN  SER   299      -2.066 -18.191  10.411  1.00 10.00      A   
ATOM   2480  CA  SER   299      -1.032 -17.572  12.155  1.00 10.00      A   
ATOM   2481  CB  SER   299      -1.744 -16.954  13.362  1.00 10.00      A   
ATOM   2482  OG  SER   299      -3.072 -16.578  13.029  1.00 10.00      A   
ATOM   2483  HG  SER   299      -3.340 -17.040  12.226  1.00 10.00      A   
ATOM   2484  C   SER   299       0.209 -18.354  12.592  1.00 10.00      A   
ATOM   2485  O   SER   299       0.889 -17.980  13.549  1.00 10.00      A   
ATOM   2486  N   GLN   300       0.497 -19.434  11.876  1.00 10.00      A   
ATOM   2487  HN  GLN   300      -0.087 -19.676  11.117  1.00 10.00      A   
ATOM   2488  CA  GLN   300       1.644 -20.280  12.175  1.00 10.00      A   
ATOM   2489  CB  GLN   300       1.173 -21.680  12.583  1.00 10.00      A   
ATOM   2490  CG  GLN   300       0.526 -21.744  13.959  1.00 10.00      A   
ATOM   2491  CD  GLN   300       1.543 -21.840  15.080  1.00 10.00      A   
ATOM   2492  OE1 GLN   300       2.596 -22.461  14.930  1.00 10.00      A   
ATOM   2493  NE2 GLN   300       1.234 -21.235  16.214  1.00 10.00      A   
ATOM   2494 HE21 GLN   300       0.374 -20.765  16.270  1.00 10.00      A   
ATOM   2495 HE22 GLN   300       1.877 -21.276  16.950  1.00 10.00      A   
ATOM   2496  C   GLN   300       2.569 -20.370  10.967  1.00 10.00      A   
ATOM   2497  O   GLN   300       3.791 -20.454  11.108  1.00 10.00      A   
ATOM   2498  N   ASN   301       1.979 -20.356   9.779  1.00 10.00      A   
ATOM   2499  HN  ASN   301       0.994 -20.296   9.730  1.00 10.00      A   
ATOM   2500  CA  ASN   301       2.745 -20.430   8.542  1.00 10.00      A   
ATOM   2501  CB  ASN   301       2.014 -21.272   7.490  1.00 10.00      A   
ATOM   2502  CG  ASN   301       1.858 -22.726   7.899  1.00 10.00      A   
ATOM   2503  OD1 ASN   301       2.803 -23.512   7.818  1.00 10.00      A   
ATOM   2504  ND2 ASN   301       0.663 -23.101   8.327  1.00 10.00      A   
ATOM   2505 HD21 ASN   301      -0.059 -22.422   8.357  1.00 10.00      A   
ATOM   2506 HD22 ASN   301       0.537 -24.033   8.595  1.00 10.00      A   
ATOM   2507  C   ASN   301       3.017 -19.033   8.001  1.00 10.00      A   
ATOM   2508  O   ASN   301       2.177 -18.137   8.120  1.00 10.00      A   
ATOM   2509  N   LEU   302       4.195 -18.850   7.422  1.00 10.00      A   
ATOM   2510  HN  LEU   302       4.827 -19.602   7.370  1.00 10.00      A   
ATOM   2511  CA  LEU   302       4.585 -17.562   6.865  1.00 10.00      A   
ATOM   2512  CB  LEU   302       5.701 -16.943   7.712  1.00 10.00      A   
ATOM   2513  CG  LEU   302       5.278 -15.908   8.757  1.00 10.00      A   
ATOM   2514  CD1 LEU   302       6.448 -15.567   9.668  1.00 10.00      A   
ATOM   2515  CD2 LEU   302       4.760 -14.650   8.078  1.00 10.00      A   
ATOM   2516  C   LEU   302       5.082 -17.713   5.434  1.00 10.00      A   
ATOM   2517  O   LEU   302       5.830 -18.642   5.126  1.00 10.00      A   
ATOM   2518  N   ALA   303       4.656 -16.806   4.567  1.00 10.00      A   
ATOM   2519  HN  ALA   303       4.036 -16.104   4.873  1.00 10.00      A   
ATOM   2520  CA  ALA   303       5.083 -16.813   3.172  1.00 10.00      A   
ATOM   2521  CB  ALA   303       3.882 -16.842   2.238  1.00 10.00      A   
ATOM   2522  C   ALA   303       5.943 -15.581   2.911  1.00 10.00      A   
ATOM   2523  O   ALA   303       5.574 -14.473   3.295  1.00 10.00      A   
ATOM   2524  N   PHE   304       7.078 -15.764   2.263  1.00 10.00      A   
ATOM   2525  HN  PHE   304       7.315 -16.665   1.943  1.00 10.00      A   
ATOM   2526  CA  PHE   304       7.987 -14.655   2.009  1.00 10.00      A   
ATOM   2527  CB  PHE   304       9.083 -14.663   3.079  1.00 10.00      A   
ATOM   2528  CG  PHE   304       9.724 -16.014   3.257  1.00 10.00      A   
ATOM   2529  CD1 PHE   304      10.781 -16.409   2.453  1.00 10.00      A   
ATOM   2530  CD2 PHE   304       9.262 -16.894   4.220  1.00 10.00      A   
ATOM   2531  CE1 PHE   304      11.363 -17.653   2.607  1.00 10.00      A   
ATOM   2532  CE2 PHE   304       9.839 -18.137   4.380  1.00 10.00      A   
ATOM   2533  CZ  PHE   304      10.891 -18.519   3.573  1.00 10.00      A   
ATOM   2534  C   PHE   304       8.639 -14.757   0.638  1.00 10.00      A   
ATOM   2535  O   PHE   304       8.501 -15.765  -0.054  1.00 10.00      A   
ATOM   2536  N   THR   305       9.354 -13.706   0.263  1.00 10.00      A   
ATOM   2537  HN  THR   305       9.409 -12.925   0.861  1.00 10.00      A   
ATOM   2538  CA  THR   305      10.066 -13.669  -1.000  1.00 10.00      A   
ATOM   2539  CB  THR   305       9.997 -12.264  -1.634  1.00 10.00      A   
ATOM   2540  OG1 THR   305       8.632 -11.827  -1.702  1.00 10.00      A   
ATOM   2541  HG1 THR   305       8.113 -12.292  -1.035  1.00 10.00      A   
ATOM   2542  CG2 THR   305      10.593 -12.276  -3.032  1.00 10.00      A   
ATOM   2543  C   THR   305      11.531 -14.031  -0.753  1.00 10.00      A   
ATOM   2544  O   THR   305      12.218 -13.370   0.030  1.00 10.00      A   
ATOM   2545  N   SER   306      11.994 -15.087  -1.404  1.00 10.00      A   
ATOM   2546  HN  SER   306      11.395 -15.574  -2.015  1.00 10.00      A   
ATOM   2547  CA  SER   306      13.366 -15.539  -1.252  1.00 10.00      A   
ATOM   2548  CB  SER   306      13.402 -16.973  -0.720  1.00 10.00      A   
ATOM   2549  OG  SER   306      14.720 -17.350  -0.358  1.00 10.00      A   
ATOM   2550  HG  SER   306      14.872 -17.119   0.572  1.00 10.00      A   
ATOM   2551  C   SER   306      14.107 -15.459  -2.580  1.00 10.00      A   
ATOM   2552  O   SER   306      13.507 -15.596  -3.648  1.00 10.00      A   
ATOM   2553  N   ASP   307      15.411 -15.247  -2.506  1.00 10.00      A   
ATOM   2554  HN  ASP   307      15.829 -15.149  -1.621  1.00 10.00      A   
ATOM   2555  CA  ASP   307      16.243 -15.149  -3.697  1.00 10.00      A   
ATOM   2556  CB  ASP   307      17.048 -13.843  -3.683  1.00 10.00      A   
ATOM   2557  CG  ASP   307      18.245 -13.868  -2.745  1.00 10.00      A   
ATOM   2558  OD1 ASP   307      18.195 -14.571  -1.710  1.00 10.00      A   
ATOM   2559  OD2 ASP   307      19.242 -13.178  -3.038  1.00 10.00      A   
ATOM   2560  C   ASP   307      17.173 -16.355  -3.813  1.00 10.00      A   
ATOM   2561  O   ASP   307      18.166 -16.329  -4.544  1.00 10.00      A   
ATOM   2562  N   GLN   308      16.826 -17.426  -3.105  1.00 10.00      A   
ATOM   2563  HN  GLN   308      16.014 -17.386  -2.553  1.00 10.00      A   
ATOM   2564  CA  GLN   308      17.625 -18.652  -3.108  1.00 10.00      A   
ATOM   2565  CB  GLN   308      17.106 -19.638  -2.058  1.00 10.00      A   
ATOM   2566  CG  GLN   308      15.696 -20.142  -2.317  1.00 10.00      A   
ATOM   2567  CD  GLN   308      15.267 -21.209  -1.330  1.00 10.00      A   
ATOM   2568  OE1 GLN   308      14.692 -20.911  -0.285  1.00 10.00      A   
ATOM   2569  NE2 GLN   308      15.549 -22.461  -1.652  1.00 10.00      A   
ATOM   2570 HE21 GLN   308      16.017 -22.631  -2.496  1.00 10.00      A   
ATOM   2571 HE22 GLN   308      15.278 -23.172  -1.032  1.00 10.00      A   
ATOM   2572  C   GLN   308      17.655 -19.313  -4.487  1.00 10.00      A   
ATOM   2573  O   GLN   308      18.452 -20.215  -4.738  1.00 10.00      A   
ATOM   2574  N   ALA   309      16.779 -18.866  -5.374  1.00 10.00      A   
ATOM   2575  HN  ALA   309      16.163 -18.149  -5.115  1.00 10.00      A   
ATOM   2576  CA  ALA   309      16.714 -19.404  -6.724  1.00 10.00      A   
ATOM   2577  CB  ALA   309      15.288 -19.821  -7.050  1.00 10.00      A   
ATOM   2578  C   ALA   309      17.202 -18.364  -7.724  1.00 10.00      A   
ATOM   2579  O   ALA   309      16.880 -18.421  -8.912  1.00 10.00      A   
ATOM   2580  N   GLY   310      17.980 -17.407  -7.234  1.00 10.00      A   
ATOM   2581  HN  GLY   310      18.203 -17.409  -6.278  1.00 10.00      A   
ATOM   2582  CA  GLY   310      18.491 -16.351  -8.087  1.00 10.00      A   
ATOM   2583  C   GLY   310      17.461 -15.257  -8.240  1.00 10.00      A   
ATOM   2584  O   GLY   310      17.660 -14.125  -7.800  1.00 10.00      A   
ATOM   2585  N   ARG   311      16.344 -15.622  -8.845  1.00 10.00      A   
ATOM   2586  HN  ARG   311      16.256 -16.552  -9.147  1.00 10.00      A   
ATOM   2587  CA  ARG   311      15.240 -14.707  -9.055  1.00 10.00      A   
ATOM   2588  CB  ARG   311      14.555 -14.998 -10.393  1.00 10.00      A   
ATOM   2589  CG  ARG   311      15.351 -14.532 -11.601  1.00 10.00      A   
ATOM   2590  CD  ARG   311      14.691 -14.955 -12.904  1.00 10.00      A   
ATOM   2591  NE  ARG   311      15.204 -14.195 -14.046  1.00 10.00      A   
ATOM   2592  HE  ARG   311      16.096 -14.440 -14.384  1.00 10.00      A   
ATOM   2593  CZ  ARG   311      14.538 -13.200 -14.643  1.00 10.00      A   
ATOM   2594  NH1 ARG   311      13.336 -12.841 -14.203  1.00 10.00      A   
ATOM   2595 HH11 ARG   311      12.901 -13.338 -13.393  1.00 10.00      A   
ATOM   2596 HH12 ARG   311      12.820 -12.058 -14.663  1.00 10.00      A   
ATOM   2597  NH2 ARG   311      15.080 -12.558 -15.675  1.00 10.00      A   
ATOM   2598 HH21 ARG   311      14.563 -11.777 -16.141  1.00 10.00      A   
ATOM   2599 HH22 ARG   311      16.027 -12.831 -16.025  1.00 10.00      A   
ATOM   2600  C   ARG   311      14.245 -14.852  -7.912  1.00 10.00      A   
ATOM   2601  O   ARG   311      13.983 -15.966  -7.453  1.00 10.00      A   
ATOM   2602  N   PRO   312      13.705 -13.729  -7.424  1.00 10.00      A   
ATOM   2603  CA  PRO   312      12.740 -13.717  -6.317  1.00 10.00      A   
ATOM   2604  CB  PRO   312      12.247 -12.269  -6.296  1.00 10.00      A   
ATOM   2605  CG  PRO   312      13.384 -11.491  -6.851  1.00 10.00      A   
ATOM   2606  CD  PRO   312      14.003 -12.367  -7.904  1.00 10.00      A   
ATOM   2607  C   PRO   312      11.566 -14.669  -6.529  1.00 10.00      A   
ATOM   2608  O   PRO   312      10.884 -14.626  -7.559  1.00 10.00      A   
ATOM   2609  N   GLN   313      11.358 -15.539  -5.553  1.00 10.00      A   
ATOM   2610  HN  GLN   313      11.963 -15.534  -4.778  1.00 10.00      A   
ATOM   2611  CA  GLN   313      10.264 -16.500  -5.579  1.00 10.00      A   
ATOM   2612  CB  GLN   313      10.772 -17.899  -5.938  1.00 10.00      A   
ATOM   2613  CG  GLN   313      11.165 -18.082  -7.398  1.00 10.00      A   
ATOM   2614  CD  GLN   313      10.004 -17.875  -8.357  1.00 10.00      A   
ATOM   2615  OE1 GLN   313       8.842 -18.076  -8.005  1.00 10.00      A   
ATOM   2616  NE2 GLN   313      10.310 -17.475  -9.580  1.00 10.00      A   
ATOM   2617 HE21 GLN   313      11.255 -17.333  -9.798  1.00 10.00      A   
ATOM   2618 HE22 GLN   313       9.581 -17.351 -10.221  1.00 10.00      A   
ATOM   2619  C   GLN   313       9.614 -16.530  -4.205  1.00 10.00      A   
ATOM   2620  O   GLN   313      10.272 -16.243  -3.205  1.00 10.00      A   
ATOM   2621  N   VAL   314       8.339 -16.877  -4.147  1.00 10.00      A   
ATOM   2622  HN  VAL   314       7.861 -17.120  -4.973  1.00 10.00      A   
ATOM   2623  CA  VAL   314       7.633 -16.921  -2.874  1.00 10.00      A   
ATOM   2624  CB  VAL   314       6.160 -16.477  -3.004  1.00 10.00      A   
ATOM   2625  CG1 VAL   314       5.468 -16.492  -1.647  1.00 10.00      A   
ATOM   2626  CG2 VAL   314       6.079 -15.088  -3.623  1.00 10.00      A   
ATOM   2627  C   VAL   314       7.723 -18.300  -2.228  1.00 10.00      A   
ATOM   2628  O   VAL   314       7.309 -19.311  -2.806  1.00 10.00      A   
ATOM   2629  N   TYR   315       8.283 -18.327  -1.030  1.00 10.00      A   
ATOM   2630  HN  TYR   315       8.585 -17.478  -0.631  1.00 10.00      A   
ATOM   2631  CA  TYR   315       8.448 -19.560  -0.272  1.00 10.00      A   
ATOM   2632  CB  TYR   315       9.934 -19.823   0.004  1.00 10.00      A   
ATOM   2633  CG  TYR   315      10.708 -20.341  -1.187  1.00 10.00      A   
ATOM   2634  CD1 TYR   315      11.073 -19.496  -2.228  1.00 10.00      A   
ATOM   2635  CD2 TYR   315      11.070 -21.678  -1.275  1.00 10.00      A   
ATOM   2636  CE1 TYR   315      11.769 -19.970  -3.322  1.00 10.00      A   
ATOM   2637  CE2 TYR   315      11.770 -22.161  -2.364  1.00 10.00      A   
ATOM   2638  CZ  TYR   315      12.116 -21.302  -3.384  1.00 10.00      A   
ATOM   2639  OH  TYR   315      12.801 -21.783  -4.479  1.00 10.00      A   
ATOM   2640  HH  TYR   315      13.734 -21.564  -4.393  1.00 10.00      A   
ATOM   2641  C   TYR   315       7.689 -19.465   1.045  1.00 10.00      A   
ATOM   2642  O   TYR   315       7.604 -18.393   1.640  1.00 10.00      A   
ATOM   2643  N   LYS   316       7.131 -20.579   1.493  1.00 10.00      A   
ATOM   2644  HN  LYS   316       7.227 -21.408   0.972  1.00 10.00      A   
ATOM   2645  CA  LYS   316       6.380 -20.609   2.740  1.00 10.00      A   
ATOM   2646  CB  LYS   316       4.919 -20.995   2.484  1.00 10.00      A   
ATOM   2647  CG  LYS   316       4.725 -22.443   2.058  1.00 10.00      A   
ATOM   2648  CD  LYS   316       3.274 -22.869   2.176  1.00 10.00      A   
ATOM   2649  CE  LYS   316       3.134 -24.377   2.044  1.00 10.00      A   
ATOM   2650  NZ  LYS   316       1.713 -24.814   2.067  1.00 10.00      A   
ATOM   2651  HZ1 LYS   316       1.256 -24.594   1.157  1.00 10.00      A   
ATOM   2652  HZ2 LYS   316       1.198 -24.326   2.826  1.00 10.00      A   
ATOM   2653  HZ3 LYS   316       1.656 -25.837   2.231  1.00 10.00      A   
ATOM   2654  C   LYS   316       7.011 -21.582   3.730  1.00 10.00      A   
ATOM   2655  O   LYS   316       7.615 -22.580   3.329  1.00 10.00      A   
ATOM   2656  N   VAL   317       6.884 -21.280   5.014  1.00 10.00      A   
ATOM   2657  HN  VAL   317       6.420 -20.449   5.267  1.00 10.00      A   
ATOM   2658  CA  VAL   317       7.424 -22.135   6.064  1.00 10.00      A   
ATOM   2659  CB  VAL   317       8.970 -22.065   6.144  1.00 10.00      A   
ATOM   2660  CG1 VAL   317       9.450 -20.720   6.672  1.00 10.00      A   
ATOM   2661  CG2 VAL   317       9.524 -23.209   6.980  1.00 10.00      A   
ATOM   2662  C   VAL   317       6.796 -21.792   7.418  1.00 10.00      A   
ATOM   2663  O   VAL   317       6.465 -20.633   7.685  1.00 10.00      A   
ATOM   2664  N   ASN   318       6.604 -22.807   8.251  1.00 10.00      A   
ATOM   2665  HN  ASN   318       6.859 -23.710   7.964  1.00 10.00      A   
ATOM   2666  CA  ASN   318       6.020 -22.622   9.576  1.00 10.00      A   
ATOM   2667  CB  ASN   318       5.565 -23.968  10.146  1.00 10.00      A   
ATOM   2668  CG  ASN   318       4.705 -23.825  11.387  1.00 10.00      A   
ATOM   2669  OD1 ASN   318       5.214 -23.678  12.495  1.00 10.00      A   
ATOM   2670  ND2 ASN   318       3.393 -23.875  11.210  1.00 10.00      A   
ATOM   2671 HD21 ASN   318       3.054 -24.000  10.296  1.00 10.00      A   
ATOM   2672 HD22 ASN   318       2.816 -23.790  11.996  1.00 10.00      A   
ATOM   2673  C   ASN   318       7.030 -21.967  10.517  1.00 10.00      A   
ATOM   2674  O   ASN   318       8.226 -22.242  10.443  1.00 10.00      A   
ATOM   2675  N   ILE   319       6.540 -21.108  11.403  1.00 10.00      A   
ATOM   2676  HN  ILE   319       5.568 -20.944  11.421  1.00 10.00      A   
ATOM   2677  CA  ILE   319       7.399 -20.396  12.350  1.00 10.00      A   
ATOM   2678  CB  ILE   319       6.624 -19.330  13.150  1.00 10.00      A   
ATOM   2679  CG1 ILE   319       5.462 -19.966  13.921  1.00 10.00      A   
ATOM   2680  CG2 ILE   319       6.126 -18.236  12.220  1.00 10.00      A   
ATOM   2681  CD1 ILE   319       4.762 -19.018  14.872  1.00 10.00      A   
ATOM   2682  C   ILE   319       8.122 -21.329  13.319  1.00 10.00      A   
ATOM   2683  O   ILE   319       9.162 -20.972  13.874  1.00 10.00      A   
ATOM   2684  N   ASN   320       7.582 -22.524  13.515  1.00 10.00      A   
ATOM   2685  HN  ASN   320       6.750 -22.761  13.046  1.00 10.00      A   
ATOM   2686  CA  ASN   320       8.192 -23.486  14.424  1.00 10.00      A   
ATOM   2687  CB  ASN   320       7.175 -24.513  14.921  1.00 10.00      A   
ATOM   2688  CG  ASN   320       6.396 -24.030  16.132  1.00 10.00      A   
ATOM   2689  OD1 ASN   320       6.886 -23.221  16.927  1.00 10.00      A   
ATOM   2690  ND2 ASN   320       5.183 -24.532  16.290  1.00 10.00      A   
ATOM   2691 HD21 ASN   320       4.858 -25.176  15.623  1.00 10.00      A   
ATOM   2692 HD22 ASN   320       4.655 -24.235  17.060  1.00 10.00      A   
ATOM   2693  C   ASN   320       9.398 -24.181  13.802  1.00 10.00      A   
ATOM   2694  O   ASN   320      10.120 -24.904  14.488  1.00 10.00      A   
ATOM   2695  N   GLY   321       9.608 -23.966  12.507  1.00 10.00      A   
ATOM   2696  HN  GLY   321       8.988 -23.393  12.005  1.00 10.00      A   
ATOM   2697  CA  GLY   321      10.738 -24.572  11.830  1.00 10.00      A   
ATOM   2698  C   GLY   321      10.328 -25.419  10.644  1.00 10.00      A   
ATOM   2699  O   GLY   321       9.151 -25.760  10.488  1.00 10.00      A   
ATOM   2700  N   GLY   322      11.298 -25.754   9.803  1.00 10.00      A   
ATOM   2701  HN  GLY   322      12.208 -25.439   9.973  1.00 10.00      A   
ATOM   2702  CA  GLY   322      11.030 -26.567   8.636  1.00 10.00      A   
ATOM   2703  C   GLY   322      11.775 -26.069   7.417  1.00 10.00      A   
ATOM   2704  O   GLY   322      12.635 -25.193   7.525  1.00 10.00      A   
ATOM   2705  N   ALA   323      11.453 -26.622   6.260  1.00 10.00      A   
ATOM   2706  HN  ALA   323      10.755 -27.312   6.235  1.00 10.00      A   
ATOM   2707  CA  ALA   323      12.095 -26.223   5.018  1.00 10.00      A   
ATOM   2708  CB  ALA   323      12.505 -27.450   4.217  1.00 10.00      A   
ATOM   2709  C   ALA   323      11.157 -25.342   4.200  1.00 10.00      A   
ATOM   2710  O   ALA   323       9.971 -25.647   4.067  1.00 10.00      A   
ATOM   2711  N   PRO   324      11.670 -24.227   3.659  1.00 10.00      A   
ATOM   2712  CA  PRO   324      10.866 -23.304   2.851  1.00 10.00      A   
ATOM   2713  CB  PRO   324      11.828 -22.149   2.552  1.00 10.00      A   
ATOM   2714  CG  PRO   324      13.190 -22.729   2.724  1.00 10.00      A   
ATOM   2715  CD  PRO   324      13.066 -23.775   3.794  1.00 10.00      A   
ATOM   2716  C   PRO   324      10.394 -23.951   1.552  1.00 10.00      A   
ATOM   2717  O   PRO   324      11.207 -24.379   0.728  1.00 10.00      A   
ATOM   2718  N   GLN   325       9.082 -24.029   1.380  1.00 10.00      A   
ATOM   2719  HN  GLN   325       8.485 -23.668   2.075  1.00 10.00      A   
ATOM   2720  CA  GLN   325       8.498 -24.623   0.186  1.00 10.00      A   
ATOM   2721  CB  GLN   325       7.325 -25.537   0.561  1.00 10.00      A   
ATOM   2722  CG  GLN   325       6.550 -26.083  -0.631  1.00 10.00      A   
ATOM   2723  CD  GLN   325       7.361 -27.053  -1.472  1.00 10.00      A   
ATOM   2724  OE1 GLN   325       8.199 -27.794  -0.958  1.00 10.00      A   
ATOM   2725  NE2 GLN   325       7.121 -27.045  -2.775  1.00 10.00      A   
ATOM   2726 HE21 GLN   325       6.445 -26.419  -3.118  1.00 10.00      A   
ATOM   2727 HE22 GLN   325       7.622 -27.668  -3.344  1.00 10.00      A   
ATOM   2728  C   GLN   325       8.032 -23.540  -0.776  1.00 10.00      A   
ATOM   2729  O   GLN   325       7.343 -22.601  -0.377  1.00 10.00      A   
ATOM   2730  N   ARG   326       8.422 -23.667  -2.037  1.00 10.00      A   
ATOM   2731  HN  ARG   326       8.983 -24.433  -2.289  1.00 10.00      A   
ATOM   2732  CA  ARG   326       8.037 -22.701  -3.056  1.00 10.00      A   
ATOM   2733  CB  ARG   326       8.961 -22.804  -4.274  1.00 10.00      A   
ATOM   2734  CG  ARG   326       8.831 -21.642  -5.247  1.00 10.00      A   
ATOM   2735  CD  ARG   326       9.337 -22.010  -6.632  1.00 10.00      A   
ATOM   2736  NE  ARG   326      10.798 -22.097  -6.693  1.00 10.00      A   
ATOM   2737  HE  ARG   326      11.283 -22.198  -5.841  1.00 10.00      A   
ATOM   2738  CZ  ARG   326      11.494 -22.047  -7.828  1.00 10.00      A   
ATOM   2739  NH1 ARG   326      10.868 -21.893  -8.988  1.00 10.00      A   
ATOM   2740 HH11 ARG   326       9.826 -21.820  -9.021  1.00 10.00      A   
ATOM   2741 HH12 ARG   326      11.413 -21.853  -9.877  1.00 10.00      A   
ATOM   2742  NH2 ARG   326      12.819 -22.146  -7.805  1.00 10.00      A   
ATOM   2743 HH21 ARG   326      13.361 -22.103  -8.698  1.00 10.00      A   
ATOM   2744 HH22 ARG   326      13.323 -22.275  -6.898  1.00 10.00      A   
ATOM   2745  C   ARG   326       6.595 -22.935  -3.487  1.00 10.00      A   
ATOM   2746  O   ARG   326       6.211 -24.064  -3.799  1.00 10.00      A   
ATOM   2747  N   ILE   327       5.800 -21.876  -3.485  1.00 10.00      A   
ATOM   2748  HN  ILE   327       6.157 -21.004  -3.197  1.00 10.00      A   
ATOM   2749  CA  ILE   327       4.401 -21.979  -3.884  1.00 10.00      A   
ATOM   2750  CB  ILE   327       3.445 -21.430  -2.806  1.00 10.00      A   
ATOM   2751  CG1 ILE   327       3.924 -20.065  -2.297  1.00 10.00      A   
ATOM   2752  CG2 ILE   327       3.325 -22.424  -1.661  1.00 10.00      A   
ATOM   2753  CD1 ILE   327       3.016 -19.439  -1.259  1.00 10.00      A   
ATOM   2754  C   ILE   327       4.152 -21.278  -5.214  1.00 10.00      A   
ATOM   2755  O   ILE   327       3.114 -21.471  -5.853  1.00 10.00      A   
ATOM   2756  N   THR   328       5.111 -20.470  -5.632  1.00 10.00      A   
ATOM   2757  HN  THR   328       5.909 -20.343  -5.079  1.00 10.00      A   
ATOM   2758  CA  THR   328       5.006 -19.752  -6.886  1.00 10.00      A   
ATOM   2759  CB  THR   328       5.600 -18.342  -6.760  1.00 10.00      A   
ATOM   2760  OG1 THR   328       6.867 -18.411  -6.090  1.00 10.00      A   
ATOM   2761  HG1 THR   328       7.564 -18.556  -6.750  1.00 10.00      A   
ATOM   2762  CG2 THR   328       4.660 -17.449  -5.970  1.00 10.00      A   
ATOM   2763  C   THR   328       5.720 -20.514  -7.996  1.00 10.00      A   
ATOM   2764  O   THR   328       6.945 -20.622  -7.997  1.00 10.00      A   
ATOM   2765  N   TRP   329       4.952 -21.051  -8.932  1.00 10.00      A   
ATOM   2766  HN  TRP   329       3.981 -20.929  -8.883  1.00 10.00      A   
ATOM   2767  CA  TRP   329       5.522 -21.816 -10.033  1.00 10.00      A   
ATOM   2768  CB  TRP   329       4.973 -23.248 -10.027  1.00 10.00      A   
ATOM   2769  CG  TRP   329       5.264 -23.996  -8.758  1.00 10.00      A   
ATOM   2770  CD1 TRP   329       4.410 -24.208  -7.716  1.00 10.00      A   
ATOM   2771  CD2 TRP   329       6.500 -24.625  -8.394  1.00 10.00      A   
ATOM   2772  NE1 TRP   329       5.035 -24.927  -6.727  1.00 10.00      A   
ATOM   2773  HE1 TRP   329       4.628 -25.203  -5.875  1.00 10.00      A   
ATOM   2774  CE2 TRP   329       6.318 -25.197  -7.120  1.00 10.00      A   
ATOM   2775  CE3 TRP   329       7.742 -24.761  -9.021  1.00 10.00      A   
ATOM   2776  CZ2 TRP   329       7.331 -25.896  -6.461  1.00 10.00      A   
ATOM   2777  CZ3 TRP   329       8.745 -25.454  -8.365  1.00 10.00      A   
ATOM   2778  CH2 TRP   329       8.535 -26.013  -7.099  1.00 10.00      A   
ATOM   2779  C   TRP   329       5.245 -21.140 -11.373  1.00 10.00      A   
ATOM   2780  O   TRP   329       5.487 -21.716 -12.437  1.00 10.00      A   
ATOM   2781  N   GLU   330       4.751 -19.911 -11.310  1.00 10.00      A   
ATOM   2782  HN  GLU   330       4.606 -19.498 -10.432  1.00 10.00      A   
ATOM   2783  CA  GLU   330       4.436 -19.148 -12.508  1.00 10.00      A   
ATOM   2784  CB  GLU   330       2.935 -18.850 -12.556  1.00 10.00      A   
ATOM   2785  CG  GLU   330       2.480 -18.096 -13.795  1.00 10.00      A   
ATOM   2786  CD  GLU   330       2.859 -18.808 -15.072  1.00 10.00      A   
ATOM   2787  OE1 GLU   330       2.098 -19.700 -15.505  1.00 10.00      A   
ATOM   2788  OE2 GLU   330       3.922 -18.483 -15.645  1.00 10.00      A   
ATOM   2789  C   GLU   330       5.223 -17.846 -12.523  1.00 10.00      A   
ATOM   2790  O   GLU   330       5.479 -17.259 -11.472  1.00 10.00      A   
ATOM   2791  N   GLY   331       5.606 -17.401 -13.712  1.00 10.00      A   
ATOM   2792  HN  GLY   331       5.366 -17.917 -14.518  1.00 10.00      A   
ATOM   2793  CA  GLY   331       6.355 -16.168 -13.841  1.00 10.00      A   
ATOM   2794  C   GLY   331       7.838 -16.358 -13.599  1.00 10.00      A   
ATOM   2795  O   GLY   331       8.252 -17.287 -12.903  1.00 10.00      A   
ATOM   2796  N   SER   332       8.641 -15.473 -14.168  1.00 10.00      A   
ATOM   2797  HN  SER   332       8.253 -14.756 -14.715  1.00 10.00      A   
ATOM   2798  CA  SER   332      10.085 -15.541 -14.013  1.00 10.00      A   
ATOM   2799  CB  SER   332      10.772 -15.029 -15.279  1.00 10.00      A   
ATOM   2800  OG  SER   332      10.148 -15.549 -16.442  1.00 10.00      A   
ATOM   2801  HG  SER   332      10.174 -16.517 -16.412  1.00 10.00      A   
ATOM   2802  C   SER   332      10.533 -14.723 -12.804  1.00 10.00      A   
ATOM   2803  O   SER   332      11.725 -14.494 -12.606  1.00 10.00      A   
ATOM   2804  N   GLN   333       9.567 -14.280 -12.006  1.00 10.00      A   
ATOM   2805  HN  GLN   333       8.635 -14.495 -12.224  1.00 10.00      A   
ATOM   2806  CA  GLN   333       9.842 -13.487 -10.815  1.00 10.00      A   
ATOM   2807  CB  GLN   333      10.416 -12.121 -11.214  1.00 10.00      A   
ATOM   2808  CG  GLN   333      11.128 -11.375 -10.095  1.00 10.00      A   
ATOM   2809  CD  GLN   333      11.960 -10.218 -10.620  1.00 10.00      A   
ATOM   2810  OE1 GLN   333      12.466 -10.260 -11.741  1.00 10.00      A   
ATOM   2811  NE2 GLN   333      12.109  -9.176  -9.817  1.00 10.00      A   
ATOM   2812 HE21 GLN   333      11.679  -9.203  -8.931  1.00 10.00      A   
ATOM   2813 HE22 GLN   333      12.646  -8.416 -10.139  1.00 10.00      A   
ATOM   2814  C   GLN   333       8.555 -13.300 -10.018  1.00 10.00      A   
ATOM   2815  O   GLN   333       7.511 -12.977 -10.588  1.00 10.00      A   
ATOM   2816  N   ASN   334       8.630 -13.544  -8.717  1.00 10.00      A   
ATOM   2817  HN  ASN   334       9.491 -13.833  -8.334  1.00 10.00      A   
ATOM   2818  CA  ASN   334       7.481 -13.396  -7.827  1.00 10.00      A   
ATOM   2819  CB  ASN   334       6.835 -14.753  -7.518  1.00 10.00      A   
ATOM   2820  CG  ASN   334       6.171 -15.387  -8.723  1.00 10.00      A   
ATOM   2821  OD1 ASN   334       5.070 -15.000  -9.117  1.00 10.00      A   
ATOM   2822  ND2 ASN   334       6.822 -16.384  -9.302  1.00 10.00      A   
ATOM   2823 HD21 ASN   334       7.685 -16.660  -8.921  1.00 10.00      A   
ATOM   2824 HD22 ASN   334       6.413 -16.807 -10.093  1.00 10.00      A   
ATOM   2825  C   ASN   334       7.927 -12.742  -6.530  1.00 10.00      A   
ATOM   2826  O   ASN   334       8.784 -13.272  -5.825  1.00 10.00      A   
ATOM   2827  N   GLN   335       7.355 -11.593  -6.217  1.00 10.00      A   
ATOM   2828  HN  GLN   335       6.663 -11.220  -6.811  1.00 10.00      A   
ATOM   2829  CA  GLN   335       7.718 -10.868  -5.008  1.00 10.00      A   
ATOM   2830  CB  GLN   335       8.875  -9.913  -5.306  1.00 10.00      A   
ATOM   2831  CG  GLN   335       8.644  -9.046  -6.533  1.00 10.00      A   
ATOM   2832  CD  GLN   335       9.740  -8.027  -6.745  1.00 10.00      A   
ATOM   2833  OE1 GLN   335      10.713  -8.279  -7.456  1.00 10.00      A   
ATOM   2834  NE2 GLN   335       9.585  -6.869  -6.128  1.00 10.00      A   
ATOM   2835 HE21 GLN   335       8.770  -6.743  -5.573  1.00 10.00      A   
ATOM   2836 HE22 GLN   335      10.279  -6.191  -6.234  1.00 10.00      A   
ATOM   2837  C   GLN   335       6.530 -10.082  -4.476  1.00 10.00      A   
ATOM   2838  O   GLN   335       5.510  -9.970  -5.154  1.00 10.00      A   
ATOM   2839  N   ASP   336       6.675  -9.552  -3.260  1.00 10.00      A   
ATOM   2840  HN  ASP   336       7.512  -9.711  -2.774  1.00 10.00      A   
ATOM   2841  CA  ASP   336       5.626  -8.752  -2.618  1.00 10.00      A   
ATOM   2842  CB  ASP   336       5.413  -7.421  -3.359  1.00 10.00      A   
ATOM   2843  CG  ASP   336       6.670  -6.577  -3.488  1.00 10.00      A   
ATOM   2844  OD1 ASP   336       6.910  -5.725  -2.609  1.00 10.00      A   
ATOM   2845  OD2 ASP   336       7.418  -6.757  -4.478  1.00 10.00      A   
ATOM   2846  C   ASP   336       4.311  -9.531  -2.549  1.00 10.00      A   
ATOM   2847  O   ASP   336       3.318  -9.147  -3.168  1.00 10.00      A   
ATOM   2848  N   ALA   337       4.306 -10.630  -1.804  1.00 10.00      A   
ATOM   2849  HN  ALA   337       5.117 -10.882  -1.314  1.00 10.00      A   
ATOM   2850  CA  ALA   337       3.114 -11.462  -1.690  1.00 10.00      A   
ATOM   2851  CB  ALA   337       3.481 -12.935  -1.755  1.00 10.00      A   
ATOM   2852  C   ALA   337       2.305 -11.164  -0.430  1.00 10.00      A   
ATOM   2853  O   ALA   337       2.864 -10.917   0.640  1.00 10.00      A   
ATOM   2854  N   ASP   338       0.986 -11.186  -0.579  1.00 10.00      A   
ATOM   2855  HN  ASP   338       0.615 -11.357  -1.474  1.00 10.00      A   
ATOM   2856  CA  ASP   338       0.064 -10.945   0.525  1.00 10.00      A   
ATOM   2857  CB  ASP   338      -0.518  -9.533   0.425  1.00 10.00      A   
ATOM   2858  CG  ASP   338      -1.271  -9.101   1.669  1.00 10.00      A   
ATOM   2859  OD1 ASP   338      -0.674  -9.116   2.768  1.00 10.00      A   
ATOM   2860  OD2 ASP   338      -2.452  -8.712   1.553  1.00 10.00      A   
ATOM   2861  C   ASP   338      -1.055 -11.983   0.477  1.00 10.00      A   
ATOM   2862  O   ASP   338      -1.762 -12.099  -0.530  1.00 10.00      A   
ATOM   2863  N   VAL   339      -1.196 -12.754   1.549  1.00 10.00      A   
ATOM   2864  HN  VAL   339      -0.599 -12.613   2.323  1.00 10.00      A   
ATOM   2865  CA  VAL   339      -2.214 -13.799   1.621  1.00 10.00      A   
ATOM   2866  CB  VAL   339      -1.703 -15.019   2.429  1.00 10.00      A   
ATOM   2867  CG1 VAL   339      -2.761 -16.109   2.522  1.00 10.00      A   
ATOM   2868  CG2 VAL   339      -0.433 -15.575   1.802  1.00 10.00      A   
ATOM   2869  C   VAL   339      -3.509 -13.274   2.242  1.00 10.00      A   
ATOM   2870  O   VAL   339      -3.480 -12.425   3.132  1.00 10.00      A   
ATOM   2871  N   SER   340      -4.641 -13.780   1.756  1.00 10.00      A   
ATOM   2872  HN  SER   340      -4.595 -14.445   1.038  1.00 10.00      A   
ATOM   2873  CA  SER   340      -5.947 -13.377   2.263  1.00 10.00      A   
ATOM   2874  CB  SER   340      -7.042 -13.732   1.249  1.00 10.00      A   
ATOM   2875  OG  SER   340      -6.887 -15.060   0.765  1.00 10.00      A   
ATOM   2876  HG  SER   340      -6.154 -15.081   0.133  1.00 10.00      A   
ATOM   2877  C   SER   340      -6.238 -14.046   3.605  1.00 10.00      A   
ATOM   2878  O   SER   340      -5.789 -15.165   3.862  1.00 10.00      A   
ATOM   2879  N   SER   341      -7.003 -13.366   4.446  1.00 10.00      A   
ATOM   2880  HN  SER   341      -7.336 -12.480   4.181  1.00 10.00      A   
ATOM   2881  CA  SER   341      -7.360 -13.882   5.760  1.00 10.00      A   
ATOM   2882  CB  SER   341      -8.104 -12.798   6.535  1.00 10.00      A   
ATOM   2883  OG  SER   341      -8.150 -11.595   5.781  1.00 10.00      A   
ATOM   2884  HG  SER   341      -7.344 -11.088   5.940  1.00 10.00      A   
ATOM   2885  C   SER   341      -8.219 -15.140   5.650  1.00 10.00      A   
ATOM   2886  O   SER   341      -8.232 -15.980   6.551  1.00 10.00      A   
ATOM   2887  N   ASP   342      -8.941 -15.267   4.542  1.00 10.00      A   
ATOM   2888  HN  ASP   342      -8.906 -14.560   3.863  1.00 10.00      A   
ATOM   2889  CA  ASP   342      -9.795 -16.429   4.324  1.00 10.00      A   
ATOM   2890  CB  ASP   342     -10.945 -16.103   3.367  1.00 10.00      A   
ATOM   2891  CG  ASP   342     -12.218 -16.858   3.713  1.00 10.00      A   
ATOM   2892  OD1 ASP   342     -12.408 -17.985   3.206  1.00 10.00      A   
ATOM   2893  OD2 ASP   342     -13.038 -16.326   4.497  1.00 10.00      A   
ATOM   2894  C   ASP   342      -8.980 -17.612   3.806  1.00 10.00      A   
ATOM   2895  O   ASP   342      -9.442 -18.754   3.813  1.00 10.00      A   
ATOM   2896  N   GLY   343      -7.762 -17.325   3.359  1.00 10.00      A   
ATOM   2897  HN  GLY   343      -7.449 -16.394   3.386  1.00 10.00      A   
ATOM   2898  CA  GLY   343      -6.879 -18.362   2.851  1.00 10.00      A   
ATOM   2899  C   GLY   343      -7.362 -18.982   1.554  1.00 10.00      A   
ATOM   2900  O   GLY   343      -7.282 -20.198   1.373  1.00 10.00      A   
ATOM   2901  N   LYS   344      -7.864 -18.155   0.649  1.00 10.00      A   
ATOM   2902  HN  LYS   344      -7.903 -17.194   0.843  1.00 10.00      A   
ATOM   2903  CA  LYS   344      -8.357 -18.651  -0.632  1.00 10.00      A   
ATOM   2904  CB  LYS   344      -9.760 -18.118  -0.926  1.00 10.00      A   
ATOM   2905  CG  LYS   344     -10.855 -18.742  -0.077  1.00 10.00      A   
ATOM   2906  CD  LYS   344     -12.231 -18.298  -0.541  1.00 10.00      A   
ATOM   2907  CE  LYS   344     -13.326 -18.934   0.298  1.00 10.00      A   
ATOM   2908  NZ  LYS   344     -14.673 -18.414  -0.058  1.00 10.00      A   
ATOM   2909  HZ1 LYS   344     -15.386 -18.786   0.602  1.00 10.00      A   
ATOM   2910  HZ2 LYS   344     -14.928 -18.705  -1.022  1.00 10.00      A   
ATOM   2911  HZ3 LYS   344     -14.680 -17.376  -0.010  1.00 10.00      A   
ATOM   2912  C   LYS   344      -7.413 -18.296  -1.772  1.00 10.00      A   
ATOM   2913  O   LYS   344      -7.132 -19.124  -2.640  1.00 10.00      A   
ATOM   2914  N   PHE   345      -6.921 -17.065  -1.767  1.00 10.00      A   
ATOM   2915  HN  PHE   345      -7.167 -16.452  -1.042  1.00 10.00      A   
ATOM   2916  CA  PHE   345      -6.017 -16.599  -2.810  1.00 10.00      A   
ATOM   2917  CB  PHE   345      -6.797 -15.928  -3.951  1.00 10.00      A   
ATOM   2918  CG  PHE   345      -8.061 -15.232  -3.519  1.00 10.00      A   
ATOM   2919  CD1 PHE   345      -8.010 -14.051  -2.796  1.00 10.00      A   
ATOM   2920  CD2 PHE   345      -9.300 -15.761  -3.841  1.00 10.00      A   
ATOM   2921  CE1 PHE   345      -9.170 -13.411  -2.401  1.00 10.00      A   
ATOM   2922  CE2 PHE   345     -10.464 -15.127  -3.448  1.00 10.00      A   
ATOM   2923  CZ  PHE   345     -10.399 -13.950  -2.727  1.00 10.00      A   
ATOM   2924  C   PHE   345      -4.971 -15.646  -2.243  1.00 10.00      A   
ATOM   2925  O   PHE   345      -5.038 -15.261  -1.074  1.00 10.00      A   
ATOM   2926  N   MET   346      -4.000 -15.288  -3.065  1.00 10.00      A   
ATOM   2927  HN  MET   346      -3.985 -15.656  -3.979  1.00 10.00      A   
ATOM   2928  CA  MET   346      -2.940 -14.378  -2.654  1.00 10.00      A   
ATOM   2929  CB  MET   346      -1.706 -15.165  -2.196  1.00 10.00      A   
ATOM   2930  CG  MET   346      -1.182 -16.163  -3.220  1.00 10.00      A   
ATOM   2931  SD  MET   346       0.219 -17.119  -2.610  1.00 10.00      A   
ATOM   2932  CE  MET   346       1.511 -15.881  -2.633  1.00 10.00      A   
ATOM   2933  C   MET   346      -2.570 -13.443  -3.799  1.00 10.00      A   
ATOM   2934  O   MET   346      -2.744 -13.785  -4.970  1.00 10.00      A   
ATOM   2935  N   VAL   347      -2.099 -12.253  -3.460  1.00 10.00      A   
ATOM   2936  HN  VAL   347      -2.013 -12.024  -2.506  1.00 10.00      A   
ATOM   2937  CA  VAL   347      -1.693 -11.271  -4.462  1.00 10.00      A   
ATOM   2938  CB  VAL   347      -2.442  -9.931  -4.306  1.00 10.00      A   
ATOM   2939  CG1 VAL   347      -3.852 -10.037  -4.864  1.00 10.00      A   
ATOM   2940  CG2 VAL   347      -2.467  -9.484  -2.851  1.00 10.00      A   
ATOM   2941  C   VAL   347      -0.198 -11.022  -4.365  1.00 10.00      A   
ATOM   2942  O   VAL   347       0.378 -11.129  -3.282  1.00 10.00      A   
ATOM   2943  N   MET   348       0.427 -10.704  -5.489  1.00 10.00      A   
ATOM   2944  HN  MET   348      -0.085 -10.641  -6.325  1.00 10.00      A   
ATOM   2945  CA  MET   348       1.859 -10.455  -5.519  1.00 10.00      A   
ATOM   2946  CB  MET   348       2.617 -11.774  -5.345  1.00 10.00      A   
ATOM   2947  CG  MET   348       2.370 -12.767  -6.469  1.00 10.00      A   
ATOM   2948  SD  MET   348       2.696 -14.469  -5.984  1.00 10.00      A   
ATOM   2949  CE  MET   348       2.050 -15.340  -7.408  1.00 10.00      A   
ATOM   2950  C   MET   348       2.265  -9.828  -6.839  1.00 10.00      A   
ATOM   2951  O   MET   348       1.457  -9.721  -7.765  1.00 10.00      A   
ATOM   2952  N   VAL   349       3.516  -9.413  -6.915  1.00 10.00      A   
ATOM   2953  HN  VAL   349       4.104  -9.519  -6.129  1.00 10.00      A   
ATOM   2954  CA  VAL   349       4.061  -8.827  -8.124  1.00 10.00      A   
ATOM   2955  CB  VAL   349       5.090  -7.719  -7.809  1.00 10.00      A   
ATOM   2956  CG1 VAL   349       5.539  -7.021  -9.085  1.00 10.00      A   
ATOM   2957  CG2 VAL   349       4.524  -6.718  -6.814  1.00 10.00      A   
ATOM   2958  C   VAL   349       4.754  -9.932  -8.904  1.00 10.00      A   
ATOM   2959  O   VAL   349       5.788 -10.452  -8.475  1.00 10.00      A   
ATOM   2960  N   SER   350       4.181 -10.306 -10.032  1.00 10.00      A   
ATOM   2961  HN  SER   350       3.362  -9.855 -10.330  1.00 10.00      A   
ATOM   2962  CA  SER   350       4.744 -11.369 -10.842  1.00 10.00      A   
ATOM   2963  CB  SER   350       3.736 -12.512 -10.986  1.00 10.00      A   
ATOM   2964  OG  SER   350       3.311 -12.982  -9.717  1.00 10.00      A   
ATOM   2965  HG  SER   350       3.984 -13.578  -9.357  1.00 10.00      A   
ATOM   2966  C   SER   350       5.166 -10.872 -12.216  1.00 10.00      A   
ATOM   2967  O   SER   350       4.524  -9.996 -12.802  1.00 10.00      A   
ATOM   2968  N   SER   351       6.267 -11.413 -12.708  1.00 10.00      A   
ATOM   2969  HN  SER   351       6.769 -12.058 -12.161  1.00 10.00      A   
ATOM   2970  CA  SER   351       6.766 -11.060 -14.025  1.00 10.00      A   
ATOM   2971  CB  SER   351       8.279 -10.832 -14.003  1.00 10.00      A   
ATOM   2972  OG  SER   351       8.613  -9.747 -13.154  1.00 10.00      A   
ATOM   2973  HG  SER   351       7.806  -9.296 -12.884  1.00 10.00      A   
ATOM   2974  C   SER   351       6.391 -12.137 -15.039  1.00 10.00      A   
ATOM   2975  O   SER   351       7.198 -13.007 -15.377  1.00 10.00      A   
ATOM   2976  N   ASN   352       5.143 -12.099 -15.478  1.00 10.00      A   
ATOM   2977  HN  ASN   352       4.540 -11.406 -15.135  1.00 10.00      A   
ATOM   2978  CA  ASN   352       4.641 -13.041 -16.462  1.00 10.00      A   
ATOM   2979  CB  ASN   352       3.285 -13.615 -16.029  1.00 10.00      A   
ATOM   2980  CG  ASN   352       2.701 -14.585 -17.042  1.00 10.00      A   
ATOM   2981  OD1 ASN   352       1.979 -14.187 -17.955  1.00 10.00      A   
ATOM   2982  ND2 ASN   352       3.004 -15.867 -16.890  1.00 10.00      A   
ATOM   2983 HD21 ASN   352       3.579 -16.127 -16.138  1.00 10.00      A   
ATOM   2984 HD22 ASN   352       2.635 -16.510 -17.532  1.00 10.00      A   
ATOM   2985  C   ASN   352       4.519 -12.325 -17.796  1.00 10.00      A   
ATOM   2986  O   ASN   352       3.709 -11.411 -17.950  1.00 10.00      A   
ATOM   2987  N   GLY   353       5.360 -12.710 -18.739  1.00 10.00      A   
ATOM   2988  HN  GLY   353       6.001 -13.429 -18.549  1.00 10.00      A   
ATOM   2989  CA  GLY   353       5.348 -12.086 -20.043  1.00 10.00      A   
ATOM   2990  C   GLY   353       6.549 -11.185 -20.230  1.00 10.00      A   
ATOM   2991  O   GLY   353       7.317 -11.353 -21.179  1.00 10.00      A   
ATOM   2992  N   GLY   354       6.721 -10.234 -19.316  1.00 10.00      A   
ATOM   2993  HN  GLY   354       6.074 -10.146 -18.584  1.00 10.00      A   
ATOM   2994  CA  GLY   354       7.848  -9.325 -19.400  1.00 10.00      A   
ATOM   2995  C   GLY   354       7.817  -8.243 -18.338  1.00 10.00      A   
ATOM   2996  O   GLY   354       8.794  -8.045 -17.617  1.00 10.00      A   
ATOM   2997  N   GLN   355       6.692  -7.548 -18.237  1.00 10.00      A   
ATOM   2998  HN  GLN   355       5.939  -7.766 -18.827  1.00 10.00      A   
ATOM   2999  CA  GLN   355       6.541  -6.469 -17.267  1.00 10.00      A   
ATOM   3000  CB  GLN   355       5.496  -5.463 -17.757  1.00 10.00      A   
ATOM   3001  CG  GLN   355       5.664  -5.030 -19.205  1.00 10.00      A   
ATOM   3002  CD  GLN   355       4.439  -4.303 -19.726  1.00 10.00      A   
ATOM   3003  OE1 GLN   355       3.318  -4.542 -19.267  1.00 10.00      A   
ATOM   3004  NE2 GLN   355       4.635  -3.417 -20.688  1.00 10.00      A   
ATOM   3005 HE21 GLN   355       5.549  -3.275 -21.010  1.00 10.00      A   
ATOM   3006 HE22 GLN   355       3.855  -2.941 -21.044  1.00 10.00      A   
ATOM   3007  C   GLN   355       6.118  -7.007 -15.904  1.00 10.00      A   
ATOM   3008  O   GLN   355       5.614  -8.127 -15.793  1.00 10.00      A   
ATOM   3009  N   GLN   356       6.330  -6.207 -14.870  1.00 10.00      A   
ATOM   3010  HN  GLN   356       6.755  -5.334 -15.019  1.00 10.00      A   
ATOM   3011  CA  GLN   356       5.952  -6.589 -13.517  1.00 10.00      A   
ATOM   3012  CB  GLN   356       6.975  -6.074 -12.503  1.00 10.00      A   
ATOM   3013  CG  GLN   356       8.364  -6.657 -12.681  1.00 10.00      A   
ATOM   3014  CD  GLN   356       9.139  -6.752 -11.381  1.00 10.00      A   
ATOM   3015  OE1 GLN   356       9.032  -5.893 -10.506  1.00 10.00      A   
ATOM   3016  NE2 GLN   356       9.910  -7.814 -11.240  1.00 10.00      A   
ATOM   3017 HE21 GLN   356       9.934  -8.472 -11.970  1.00 10.00      A   
ATOM   3018 HE22 GLN   356      10.428  -7.905 -10.412  1.00 10.00      A   
ATOM   3019  C   GLN   356       4.570  -6.039 -13.190  1.00 10.00      A   
ATOM   3020  O   GLN   356       4.355  -4.826 -13.218  1.00 10.00      A   
ATOM   3021  N   HIS   357       3.631  -6.929 -12.903  1.00 10.00      A   
ATOM   3022  HN  HIS   357       3.859  -7.884 -12.892  1.00 10.00      A   
ATOM   3023  CA  HIS   357       2.269  -6.522 -12.585  1.00 10.00      A   
ATOM   3024  CB  HIS   357       1.354  -6.687 -13.805  1.00 10.00      A   
ATOM   3025  CG  HIS   357       1.600  -5.694 -14.897  1.00 10.00      A   
ATOM   3026  ND1 HIS   357       1.743  -4.342 -14.667  1.00 10.00      A   
ATOM   3027  HD1 HIS   357       1.698  -3.900 -13.778  1.00 10.00      A   
ATOM   3028  CD2 HIS   357       1.739  -5.862 -16.233  1.00 10.00      A   
ATOM   3029  CE1 HIS   357       1.960  -3.723 -15.812  1.00 10.00      A   
ATOM   3030  NE2 HIS   357       1.962  -4.621 -16.776  1.00 10.00      A   
ATOM   3031  HE2 HIS   357       2.102  -4.431 -17.732  1.00 10.00      A   
ATOM   3032  C   HIS   357       1.718  -7.338 -11.428  1.00 10.00      A   
ATOM   3033  O   HIS   357       2.224  -8.419 -11.124  1.00 10.00      A   
ATOM   3034  N   ILE   358       0.695  -6.805 -10.775  1.00 10.00      A   
ATOM   3035  HN  ILE   358       0.368  -5.922 -11.042  1.00 10.00      A   
ATOM   3036  CA  ILE   358       0.054  -7.495  -9.665  1.00 10.00      A   
ATOM   3037  CB  ILE   358      -0.856  -6.557  -8.841  1.00 10.00      A   
ATOM   3038  CG1 ILE   358      -0.082  -5.332  -8.348  1.00 10.00      A   
ATOM   3039  CG2 ILE   358      -1.481  -7.305  -7.669  1.00 10.00      A   
ATOM   3040  CD1 ILE   358       1.120  -5.659  -7.488  1.00 10.00      A   
ATOM   3041  C   ILE   358      -0.783  -8.653 -10.199  1.00 10.00      A   
ATOM   3042  O   ILE   358      -1.710  -8.454 -10.993  1.00 10.00      A   
ATOM   3043  N   ALA   359      -0.451  -9.854  -9.770  1.00 10.00      A   
ATOM   3044  HN  ALA   359       0.288  -9.947  -9.123  1.00 10.00      A   
ATOM   3045  CA  ALA   359      -1.159 -11.040 -10.205  1.00 10.00      A   
ATOM   3046  CB  ALA   359      -0.211 -11.972 -10.941  1.00 10.00      A   
ATOM   3047  C   ALA   359      -1.794 -11.749  -9.020  1.00 10.00      A   
ATOM   3048  O   ALA   359      -1.234 -11.771  -7.923  1.00 10.00      A   
ATOM   3049  N   LYS   360      -2.970 -12.306  -9.244  1.00 10.00      A   
ATOM   3050  HN  LYS   360      -3.370 -12.230 -10.140  1.00 10.00      A   
ATOM   3051  CA  LYS   360      -3.692 -13.027  -8.210  1.00 10.00      A   
ATOM   3052  CB  LYS   360      -5.174 -12.634  -8.234  1.00 10.00      A   
ATOM   3053  CG  LYS   360      -6.100 -13.604  -7.517  1.00 10.00      A   
ATOM   3054  CD  LYS   360      -7.536 -13.106  -7.529  1.00 10.00      A   
ATOM   3055  CE  LYS   360      -8.519 -14.248  -7.326  1.00 10.00      A   
ATOM   3056  NZ  LYS   360      -8.545 -15.169  -8.494  1.00 10.00      A   
ATOM   3057  HZ1 LYS   360      -8.889 -14.666  -9.339  1.00 10.00      A   
ATOM   3058  HZ2 LYS   360      -9.175 -15.973  -8.304  1.00 10.00      A   
ATOM   3059  HZ3 LYS   360      -7.591 -15.534  -8.687  1.00 10.00      A   
ATOM   3060  C   LYS   360      -3.532 -14.527  -8.420  1.00 10.00      A   
ATOM   3061  O   LYS   360      -3.873 -15.054  -9.478  1.00 10.00      A   
ATOM   3062  N   GLN   361      -2.994 -15.208  -7.425  1.00 10.00      A   
ATOM   3063  HN  GLN   361      -2.726 -14.734  -6.603  1.00 10.00      A   
ATOM   3064  CA  GLN   361      -2.795 -16.646  -7.518  1.00 10.00      A   
ATOM   3065  CB  GLN   361      -1.334 -17.019  -7.243  1.00 10.00      A   
ATOM   3066  CG  GLN   361      -1.028 -18.499  -7.424  1.00 10.00      A   
ATOM   3067  CD  GLN   361       0.363 -18.875  -6.948  1.00 10.00      A   
ATOM   3068  OE1 GLN   361       0.920 -18.243  -6.054  1.00 10.00      A   
ATOM   3069  NE2 GLN   361       0.937 -19.909  -7.543  1.00 10.00      A   
ATOM   3070 HE21 GLN   361       0.444 -20.369  -8.254  1.00 10.00      A   
ATOM   3071 HE22 GLN   361       1.830 -20.181  -7.237  1.00 10.00      A   
ATOM   3072  C   GLN   361      -3.718 -17.383  -6.557  1.00 10.00      A   
ATOM   3073  O   GLN   361      -3.817 -17.029  -5.379  1.00 10.00      A   
ATOM   3074  N   ASP   362      -4.410 -18.385  -7.077  1.00 10.00      A   
ATOM   3075  HN  ASP   362      -4.311 -18.585  -8.035  1.00 10.00      A   
ATOM   3076  CA  ASP   362      -5.310 -19.195  -6.272  1.00 10.00      A   
ATOM   3077  CB  ASP   362      -6.279 -19.965  -7.174  1.00 10.00      A   
ATOM   3078  CG  ASP   362      -7.360 -20.687  -6.398  1.00 10.00      A   
ATOM   3079  OD1 ASP   362      -8.361 -20.041  -6.020  1.00 10.00      A   
ATOM   3080  OD2 ASP   362      -7.222 -21.910  -6.177  1.00 10.00      A   
ATOM   3081  C   ASP   362      -4.482 -20.161  -5.434  1.00 10.00      A   
ATOM   3082  O   ASP   362      -3.635 -20.875  -5.965  1.00 10.00      A   
ATOM   3083  N   LEU   363      -4.733 -20.191  -4.136  1.00 10.00      A   
ATOM   3084  HN  LEU   363      -5.453 -19.628  -3.773  1.00 10.00      A   
ATOM   3085  CA  LEU   363      -3.970 -21.043  -3.230  1.00 10.00      A   
ATOM   3086  CB  LEU   363      -4.142 -20.590  -1.778  1.00 10.00      A   
ATOM   3087  CG  LEU   363      -3.260 -19.425  -1.326  1.00 10.00      A   
ATOM   3088  CD1 LEU   363      -3.707 -18.912   0.034  1.00 10.00      A   
ATOM   3089  CD2 LEU   363      -1.800 -19.847  -1.282  1.00 10.00      A   
ATOM   3090  C   LEU   363      -4.290 -22.531  -3.362  1.00 10.00      A   
ATOM   3091  O   LEU   363      -3.496 -23.372  -2.938  1.00 10.00      A   
ATOM   3092  N   ALA   364      -5.424 -22.866  -3.958  1.00 10.00      A   
ATOM   3093  HN  ALA   364      -6.006 -22.165  -4.323  1.00 10.00      A   
ATOM   3094  CA  ALA   364      -5.809 -24.265  -4.090  1.00 10.00      A   
ATOM   3095  CB  ALA   364      -7.290 -24.442  -3.817  1.00 10.00      A   
ATOM   3096  C   ALA   364      -5.431 -24.859  -5.443  1.00 10.00      A   
ATOM   3097  O   ALA   364      -4.820 -25.926  -5.510  1.00 10.00      A   
ATOM   3098  N   THR   365      -5.787 -24.167  -6.515  1.00 10.00      A   
ATOM   3099  HN  THR   365      -6.256 -23.308  -6.398  1.00 10.00      A   
ATOM   3100  CA  THR   365      -5.503 -24.652  -7.860  1.00 10.00      A   
ATOM   3101  CB  THR   365      -6.600 -24.232  -8.855  1.00 10.00      A   
ATOM   3102  OG1 THR   365      -6.902 -22.839  -8.683  1.00 10.00      A   
ATOM   3103  HG1 THR   365      -7.217 -22.683  -7.778  1.00 10.00      A   
ATOM   3104  CG2 THR   365      -7.861 -25.056  -8.645  1.00 10.00      A   
ATOM   3105  C   THR   365      -4.144 -24.185  -8.374  1.00 10.00      A   
ATOM   3106  O   THR   365      -3.507 -24.870  -9.178  1.00 10.00      A   
ATOM   3107  N   GLY   366      -3.705 -23.022  -7.910  1.00 10.00      A   
ATOM   3108  HN  GLY   366      -4.244 -22.529  -7.256  1.00 10.00      A   
ATOM   3109  CA  GLY   366      -2.431 -22.484  -8.344  1.00 10.00      A   
ATOM   3110  C   GLY   366      -2.572 -21.591  -9.561  1.00 10.00      A   
ATOM   3111  O   GLY   366      -1.574 -21.173 -10.147  1.00 10.00      A   
ATOM   3112  N   GLY   367      -3.815 -21.299  -9.939  1.00 10.00      A   
ATOM   3113  HN  GLY   367      -4.566 -21.663  -9.428  1.00 10.00      A   
ATOM   3114  CA  GLY   367      -4.071 -20.452 -11.091  1.00 10.00      A   
ATOM   3115  C   GLY   367      -3.662 -19.014 -10.846  1.00 10.00      A   
ATOM   3116  O   GLY   367      -4.038 -18.419  -9.833  1.00 10.00      A   
ATOM   3117  N   VAL   368      -2.888 -18.458 -11.768  1.00 10.00      A   
ATOM   3118  HN  VAL   368      -2.635 -18.984 -12.557  1.00 10.00      A   
ATOM   3119  CA  VAL   368      -2.413 -17.087 -11.653  1.00 10.00      A   
ATOM   3120  CB  VAL   368      -0.882 -17.002 -11.832  1.00 10.00      A   
ATOM   3121  CG1 VAL   368      -0.387 -15.588 -11.574  1.00 10.00      A   
ATOM   3122  CG2 VAL   368      -0.178 -17.990 -10.916  1.00 10.00      A   
ATOM   3123  C   VAL   368      -3.088 -16.202 -12.692  1.00 10.00      A   
ATOM   3124  O   VAL   368      -3.054 -16.498 -13.888  1.00 10.00      A   
ATOM   3125  N   GLN   369      -3.708 -15.127 -12.226  1.00 10.00      A   
ATOM   3126  HN  GLN   369      -3.709 -14.958 -11.256  1.00 10.00      A   
ATOM   3127  CA  GLN   369      -4.394 -14.189 -13.102  1.00 10.00      A   
ATOM   3128  CB  GLN   369      -5.909 -14.252 -12.858  1.00 10.00      A   
ATOM   3129  CG  GLN   369      -6.739 -13.236 -13.639  1.00 10.00      A   
ATOM   3130  CD  GLN   369      -6.593 -13.366 -15.144  1.00 10.00      A   
ATOM   3131  OE1 GLN   369      -7.184 -14.248 -15.764  1.00 10.00      A   
ATOM   3132  NE2 GLN   369      -5.830 -12.468 -15.747  1.00 10.00      A   
ATOM   3133 HE21 GLN   369      -5.405 -11.770 -15.197  1.00 10.00      A   
ATOM   3134 HE22 GLN   369      -5.724 -12.530 -16.722  1.00 10.00      A   
ATOM   3135  C   GLN   369      -3.883 -12.770 -12.874  1.00 10.00      A   
ATOM   3136  O   GLN   369      -4.049 -12.207 -11.791  1.00 10.00      A   
ATOM   3137  N   VAL   370      -3.236 -12.212 -13.889  1.00 10.00      A   
ATOM   3138  HN  VAL   370      -3.096 -12.733 -14.709  1.00 10.00      A   
ATOM   3139  CA  VAL   370      -2.720 -10.851 -13.818  1.00 10.00      A   
ATOM   3140  CB  VAL   370      -1.754 -10.548 -14.987  1.00 10.00      A   
ATOM   3141  CG1 VAL   370      -1.180  -9.141 -14.869  1.00 10.00      A   
ATOM   3142  CG2 VAL   370      -0.636 -11.579 -15.043  1.00 10.00      A   
ATOM   3143  C   VAL   370      -3.891  -9.877 -13.859  1.00 10.00      A   
ATOM   3144  O   VAL   370      -4.740  -9.956 -14.749  1.00 10.00      A   
ATOM   3145  N   LEU   371      -3.944  -8.976 -12.892  1.00 10.00      A   
ATOM   3146  HN  LEU   371      -3.232  -8.952 -12.215  1.00 10.00      A   
ATOM   3147  CA  LEU   371      -5.033  -8.015 -12.818  1.00 10.00      A   
ATOM   3148  CB  LEU   371      -5.653  -8.014 -11.417  1.00 10.00      A   
ATOM   3149  CG  LEU   371      -6.277  -9.334 -10.955  1.00 10.00      A   
ATOM   3150  CD1 LEU   371      -6.696  -9.247  -9.497  1.00 10.00      A   
ATOM   3151  CD2 LEU   371      -7.461  -9.706 -11.835  1.00 10.00      A   
ATOM   3152  C   LEU   371      -4.590  -6.611 -13.205  1.00 10.00      A   
ATOM   3153  O   LEU   371      -5.219  -5.967 -14.044  1.00 10.00      A   
ATOM   3154  N   SER   372      -3.504  -6.145 -12.608  1.00 10.00      A   
ATOM   3155  HN  SER   372      -3.029  -6.711 -11.963  1.00 10.00      A   
ATOM   3156  CA  SER   372      -3.005  -4.805 -12.887  1.00 10.00      A   
ATOM   3157  CB  SER   372      -2.041  -4.334 -11.801  1.00 10.00      A   
ATOM   3158  OG  SER   372      -1.859  -2.933 -11.882  1.00 10.00      A   
ATOM   3159  HG  SER   372      -0.941  -2.708 -11.643  1.00 10.00      A   
ATOM   3160  C   SER   372      -2.353  -4.700 -14.261  1.00 10.00      A   
ATOM   3161  O   SER   372      -1.751  -5.654 -14.756  1.00 10.00      A   
ATOM   3162  N   SER   373      -2.477  -3.525 -14.864  1.00 10.00      A   
ATOM   3163  HN  SER   373      -2.978  -2.811 -14.414  1.00 10.00      A   
ATOM   3164  CA  SER   373      -1.912  -3.264 -16.177  1.00 10.00      A   
ATOM   3165  CB  SER   373      -2.998  -3.451 -17.238  1.00 10.00      A   
ATOM   3166  OG  SER   373      -4.287  -3.224 -16.683  1.00 10.00      A   
ATOM   3167  HG  SER   373      -4.611  -2.364 -16.977  1.00 10.00      A   
ATOM   3168  C   SER   373      -1.332  -1.850 -16.246  1.00 10.00      A   
ATOM   3169  O   SER   373      -1.253  -1.247 -17.317  1.00 10.00      A   
ATOM   3170  N   THR   374      -0.923  -1.328 -15.095  1.00 10.00      A   
ATOM   3171  HN  THR   374      -1.008  -1.856 -14.273  1.00 10.00      A   
ATOM   3172  CA  THR   374      -0.355   0.014 -15.013  1.00 10.00      A   
ATOM   3173  CB  THR   374      -0.608   0.621 -13.621  1.00 10.00      A   
ATOM   3174  OG1 THR   374      -1.314  -0.329 -12.812  1.00 10.00      A   
ATOM   3175  HG1 THR   374      -0.685  -0.768 -12.206  1.00 10.00      A   
ATOM   3176  CG2 THR   374      -1.432   1.896 -13.733  1.00 10.00      A   
ATOM   3177  C   THR   374       1.149  -0.006 -15.298  1.00 10.00      A   
ATOM   3178  O   THR   374       1.622  -0.789 -16.121  1.00 10.00      A   
ATOM   3179  N   PHE   375       1.898   0.860 -14.630  1.00 10.00      A   
ATOM   3180  HN  PHE   375       1.475   1.465 -13.986  1.00 10.00      A   
ATOM   3181  CA  PHE   375       3.339   0.925 -14.817  1.00 10.00      A   
ATOM   3182  CB  PHE   375       3.751   2.273 -15.415  1.00 10.00      A   
ATOM   3183  CG  PHE   375       3.457   2.407 -16.882  1.00 10.00      A   
ATOM   3184  CD1 PHE   375       2.445   3.242 -17.327  1.00 10.00      A   
ATOM   3185  CD2 PHE   375       4.198   1.699 -17.814  1.00 10.00      A   
ATOM   3186  CE1 PHE   375       2.175   3.369 -18.675  1.00 10.00      A   
ATOM   3187  CE2 PHE   375       3.933   1.820 -19.166  1.00 10.00      A   
ATOM   3188  CZ  PHE   375       2.920   2.658 -19.596  1.00 10.00      A   
ATOM   3189  C   PHE   375       4.055   0.699 -13.495  1.00 10.00      A   
ATOM   3190  O   PHE   375       4.037   1.564 -12.622  1.00 10.00      A   
ATOM   3191  N   LEU   376       4.667  -0.474 -13.360  1.00 10.00      A   
ATOM   3192  HN  LEU   376       4.623  -1.113 -14.099  1.00 10.00      A   
ATOM   3193  CA  LEU   376       5.400  -0.848 -12.151  1.00 10.00      A   
ATOM   3194  CB  LEU   376       6.661  -0.003 -11.950  1.00 10.00      A   
ATOM   3195  CG  LEU   376       7.735  -0.118 -13.032  1.00 10.00      A   
ATOM   3196  CD1 LEU   376       9.047   0.467 -12.538  1.00 10.00      A   
ATOM   3197  CD2 LEU   376       7.920  -1.563 -13.464  1.00 10.00      A   
ATOM   3198  C   LEU   376       4.517  -0.837 -10.906  1.00 10.00      A   
ATOM   3199  O   LEU   376       4.470   0.142 -10.160  1.00 10.00      A   
ATOM   3200  N   ASP   377       3.813  -1.937 -10.702  1.00 10.00      A   
ATOM   3201  HN  ASP   377       3.896  -2.675 -11.336  1.00 10.00      A   
ATOM   3202  CA  ASP   377       2.932  -2.087  -9.558  1.00 10.00      A   
ATOM   3203  CB  ASP   377       1.754  -2.997  -9.923  1.00 10.00      A   
ATOM   3204  CG  ASP   377       1.163  -2.707 -11.290  1.00 10.00      A   
ATOM   3205  OD1 ASP   377       0.415  -1.720 -11.428  1.00 10.00      A   
ATOM   3206  OD2 ASP   377       1.424  -3.483 -12.235  1.00 10.00      A   
ATOM   3207  C   ASP   377       3.719  -2.698  -8.407  1.00 10.00      A   
ATOM   3208  O   ASP   377       4.267  -3.792  -8.542  1.00 10.00      A   
ATOM   3209  N   GLU   378       3.788  -1.994  -7.284  1.00 10.00      A   
ATOM   3210  HN  GLU   378       3.324  -1.129  -7.231  1.00 10.00      A   
ATOM   3211  CA  GLU   378       4.544  -2.478  -6.130  1.00 10.00      A   
ATOM   3212  CB  GLU   378       5.735  -1.556  -5.847  1.00 10.00      A   
ATOM   3213  CG  GLU   378       6.422  -1.002  -7.085  1.00 10.00      A   
ATOM   3214  CD  GLU   378       7.499  -1.914  -7.628  1.00 10.00      A   
ATOM   3215  OE1 GLU   378       8.033  -1.618  -8.719  1.00 10.00      A   
ATOM   3216  OE2 GLU   378       7.827  -2.927  -6.973  1.00 10.00      A   
ATOM   3217  C   GLU   378       3.688  -2.565  -4.870  1.00 10.00      A   
ATOM   3218  O   GLU   378       2.743  -1.792  -4.697  1.00 10.00      A   
ATOM   3219  N   THR   379       4.068  -3.493  -3.990  1.00 10.00      A   
ATOM   3220  HN  THR   379       4.838  -4.053  -4.218  1.00 10.00      A   
ATOM   3221  CA  THR   379       3.408  -3.726  -2.699  1.00 10.00      A   
ATOM   3222  CB  THR   379       3.875  -2.735  -1.611  1.00 10.00      A   
ATOM   3223  OG1 THR   379       4.061  -1.433  -2.185  1.00 10.00      A   
ATOM   3224  HG1 THR   379       3.457  -1.334  -2.932  1.00 10.00      A   
ATOM   3225  CG2 THR   379       5.180  -3.205  -0.989  1.00 10.00      A   
ATOM   3226  C   THR   379       1.877  -3.781  -2.756  1.00 10.00      A   
ATOM   3227  O   THR   379       1.197  -2.769  -2.575  1.00 10.00      A   
ATOM   3228  N   PRO   380       1.315  -4.969  -3.014  1.00 10.00      A   
ATOM   3229  CA  PRO   380      -0.124  -5.165  -3.072  1.00 10.00      A   
ATOM   3230  CB  PRO   380      -0.253  -6.262  -4.128  1.00 10.00      A   
ATOM   3231  CG  PRO   380       1.027  -7.044  -4.054  1.00 10.00      A   
ATOM   3232  CD  PRO   380       2.036  -6.215  -3.294  1.00 10.00      A   
ATOM   3233  C   PRO   380      -0.682  -5.660  -1.735  1.00 10.00      A   
ATOM   3234  O   PRO   380      -0.231  -6.671  -1.200  1.00 10.00      A   
ATOM   3235  N   SER   381      -1.645  -4.932  -1.189  1.00 10.00      A   
ATOM   3236  HN  SER   381      -1.940  -4.111  -1.642  1.00 10.00      A   
ATOM   3237  CA  SER   381      -2.271  -5.310   0.069  1.00 10.00      A   
ATOM   3238  CB  SER   381      -2.210  -4.152   1.072  1.00 10.00      A   
ATOM   3239  OG  SER   381      -2.362  -4.615   2.405  1.00 10.00      A   
ATOM   3240  HG  SER   381      -1.500  -4.886   2.748  1.00 10.00      A   
ATOM   3241  C   SER   381      -3.720  -5.732  -0.184  1.00 10.00      A   
ATOM   3242  O   SER   381      -4.506  -4.976  -0.764  1.00 10.00      A   
ATOM   3243  N   LEU   382      -4.061  -6.945   0.229  1.00 10.00      A   
ATOM   3244  HN  LEU   382      -3.384  -7.509   0.681  1.00 10.00      A   
ATOM   3245  CA  LEU   382      -5.403  -7.474   0.036  1.00 10.00      A   
ATOM   3246  CB  LEU   382      -5.367  -9.005   0.053  1.00 10.00      A   
ATOM   3247  CG  LEU   382      -5.836  -9.712  -1.220  1.00 10.00      A   
ATOM   3248  CD1 LEU   382      -5.535 -11.202  -1.147  1.00 10.00      A   
ATOM   3249  CD2 LEU   382      -7.321  -9.481  -1.442  1.00 10.00      A   
ATOM   3250  C   LEU   382      -6.367  -6.969   1.105  1.00 10.00      A   
ATOM   3251  O   LEU   382      -6.023  -6.902   2.285  1.00 10.00      A   
ATOM   3252  N   ALA   383      -7.573  -6.604   0.683  1.00 10.00      A   
ATOM   3253  HN  ALA   383      -7.778  -6.651  -0.277  1.00 10.00      A   
ATOM   3254  CA  ALA   383      -8.594  -6.130   1.607  1.00 10.00      A   
ATOM   3255  CB  ALA   383      -9.793  -5.596   0.835  1.00 10.00      A   
ATOM   3256  C   ALA   383      -9.022  -7.271   2.530  1.00 10.00      A   
ATOM   3257  O   ALA   383      -8.913  -8.441   2.159  1.00 10.00      A   
ATOM   3258  N   PRO   384      -9.519  -6.951   3.736  1.00 10.00      A   
ATOM   3259  CA  PRO   384      -9.956  -7.955   4.720  1.00 10.00      A   
ATOM   3260  CB  PRO   384     -10.561  -7.122   5.859  1.00 10.00      A   
ATOM   3261  CG  PRO   384     -10.737  -5.749   5.301  1.00 10.00      A   
ATOM   3262  CD  PRO   384      -9.676  -5.583   4.256  1.00 10.00      A   
ATOM   3263  C   PRO   384     -10.979  -8.958   4.168  1.00 10.00      A   
ATOM   3264  O   PRO   384     -10.958 -10.136   4.525  1.00 10.00      A   
ATOM   3265  N   ASN   385     -11.865  -8.496   3.295  1.00 10.00      A   
ATOM   3266  HN  ASN   385     -11.846  -7.552   3.045  1.00 10.00      A   
ATOM   3267  CA  ASN   385     -12.874  -9.374   2.708  1.00 10.00      A   
ATOM   3268  CB  ASN   385     -14.242  -8.689   2.595  1.00 10.00      A   
ATOM   3269  CG  ASN   385     -14.214  -7.373   1.838  1.00 10.00      A   
ATOM   3270  OD1 ASN   385     -13.213  -7.012   1.214  1.00 10.00      A   
ATOM   3271  ND2 ASN   385     -15.316  -6.641   1.892  1.00 10.00      A   
ATOM   3272 HD21 ASN   385     -16.083  -6.992   2.412  1.00 10.00      A   
ATOM   3273 HD22 ASN   385     -15.334  -5.790   1.410  1.00 10.00      A   
ATOM   3274  C   ASN   385     -12.419  -9.937   1.363  1.00 10.00      A   
ATOM   3275  O   ASN   385     -13.079 -10.803   0.785  1.00 10.00      A   
ATOM   3276  N   GLY   386     -11.281  -9.449   0.876  1.00 10.00      A   
ATOM   3277  HN  GLY   386     -10.790  -8.775   1.392  1.00 10.00      A   
ATOM   3278  CA  GLY   386     -10.740  -9.923  -0.387  1.00 10.00      A   
ATOM   3279  C   GLY   386     -11.485  -9.422  -1.613  1.00 10.00      A   
ATOM   3280  O   GLY   386     -11.620 -10.149  -2.598  1.00 10.00      A   
ATOM   3281  N   THR   387     -11.970  -8.191  -1.566  1.00 10.00      A   
ATOM   3282  HN  THR   387     -11.861  -7.660  -0.753  1.00 10.00      A   
ATOM   3283  CA  THR   387     -12.688  -7.624  -2.702  1.00 10.00      A   
ATOM   3284  CB  THR   387     -13.926  -6.825  -2.255  1.00 10.00      A   
ATOM   3285  OG1 THR   387     -13.574  -5.968  -1.160  1.00 10.00      A   
ATOM   3286  HG1 THR   387     -13.682  -6.451  -0.329  1.00 10.00      A   
ATOM   3287  CG2 THR   387     -15.040  -7.767  -1.823  1.00 10.00      A   
ATOM   3288  C   THR   387     -11.779  -6.729  -3.545  1.00 10.00      A   
ATOM   3289  O   THR   387     -11.820  -6.765  -4.773  1.00 10.00      A   
ATOM   3290  N   MET   388     -10.951  -5.936  -2.879  1.00 10.00      A   
ATOM   3291  HN  MET   388     -10.948  -5.961  -1.901  1.00 10.00      A   
ATOM   3292  CA  MET   388     -10.042  -5.029  -3.567  1.00 10.00      A   
ATOM   3293  CB  MET   388     -10.459  -3.575  -3.323  1.00 10.00      A   
ATOM   3294  CG  MET   388     -11.721  -3.144  -4.057  1.00 10.00      A   
ATOM   3295  SD  MET   388     -12.420  -1.610  -3.409  1.00 10.00      A   
ATOM   3296  CE  MET   388     -13.127  -2.185  -1.867  1.00 10.00      A   
ATOM   3297  C   MET   388      -8.606  -5.241  -3.100  1.00 10.00      A   
ATOM   3298  O   MET   388      -8.369  -5.844  -2.050  1.00 10.00      A   
ATOM   3299  N   VAL   389      -7.659  -4.764  -3.898  1.00 10.00      A   
ATOM   3300  HN  VAL   389      -7.923  -4.306  -4.727  1.00 10.00      A   
ATOM   3301  CA  VAL   389      -6.238  -4.879  -3.583  1.00 10.00      A   
ATOM   3302  CB  VAL   389      -5.547  -5.969  -4.436  1.00 10.00      A   
ATOM   3303  CG1 VAL   389      -4.082  -6.107  -4.054  1.00 10.00      A   
ATOM   3304  CG2 VAL   389      -6.263  -7.304  -4.313  1.00 10.00      A   
ATOM   3305  C   VAL   389      -5.556  -3.540  -3.855  1.00 10.00      A   
ATOM   3306  O   VAL   389      -5.518  -3.079  -4.997  1.00 10.00      A   
ATOM   3307  N   ILE   390      -5.040  -2.910  -2.813  1.00 10.00      A   
ATOM   3308  HN  ILE   390      -5.090  -3.327  -1.926  1.00 10.00      A   
ATOM   3309  CA  ILE   390      -4.380  -1.619  -2.964  1.00 10.00      A   
ATOM   3310  CB  ILE   390      -4.593  -0.707  -1.731  1.00 10.00      A   
ATOM   3311  CG1 ILE   390      -4.169   0.733  -2.042  1.00 10.00      A   
ATOM   3312  CG2 ILE   390      -3.857  -1.244  -0.508  1.00 10.00      A   
ATOM   3313  CD1 ILE   390      -4.594   1.740  -0.996  1.00 10.00      A   
ATOM   3314  C   ILE   390      -2.890  -1.797  -3.264  1.00 10.00      A   
ATOM   3315  O   ILE   390      -2.249  -2.711  -2.740  1.00 10.00      A   
ATOM   3316  N   TYR   391      -2.354  -0.938  -4.125  1.00 10.00      A   
ATOM   3317  HN  TYR   391      -2.919  -0.234  -4.514  1.00 10.00      A   
ATOM   3318  CA  TYR   391      -0.948  -1.001  -4.505  1.00 10.00      A   
ATOM   3319  CB  TYR   391      -0.719  -2.126  -5.522  1.00 10.00      A   
ATOM   3320  CG  TYR   391      -1.454  -1.929  -6.830  1.00 10.00      A   
ATOM   3321  CD1 TYR   391      -0.829  -1.323  -7.910  1.00 10.00      A   
ATOM   3322  CD2 TYR   391      -2.769  -2.351  -6.986  1.00 10.00      A   
ATOM   3323  CE1 TYR   391      -1.491  -1.137  -9.103  1.00 10.00      A   
ATOM   3324  CE2 TYR   391      -3.439  -2.169  -8.178  1.00 10.00      A   
ATOM   3325  CZ  TYR   391      -2.793  -1.564  -9.233  1.00 10.00      A   
ATOM   3326  OH  TYR   391      -3.445  -1.385 -10.428  1.00 10.00      A   
ATOM   3327  HH  TYR   391      -2.960  -1.863 -11.119  1.00 10.00      A   
ATOM   3328  C   TYR   391      -0.491   0.333  -5.091  1.00 10.00      A   
ATOM   3329  O   TYR   391      -1.316   1.200  -5.397  1.00 10.00      A   
ATOM   3330  N   SER   392       0.816   0.488  -5.251  1.00 10.00      A   
ATOM   3331  HN  SER   392       1.420  -0.238  -4.987  1.00 10.00      A   
ATOM   3332  CA  SER   392       1.381   1.711  -5.803  1.00 10.00      A   
ATOM   3333  CB  SER   392       2.604   2.139  -4.991  1.00 10.00      A   
ATOM   3334  OG  SER   392       2.437   1.844  -3.617  1.00 10.00      A   
ATOM   3335  HG  SER   392       3.299   1.842  -3.187  1.00 10.00      A   
ATOM   3336  C   SER   392       1.791   1.507  -7.257  1.00 10.00      A   
ATOM   3337  O   SER   392       2.127   0.395  -7.664  1.00 10.00      A   
ATOM   3338  N   SER   393       1.754   2.587  -8.028  1.00 10.00      A   
ATOM   3339  HN  SER   393       1.462   3.441  -7.637  1.00 10.00      A   
ATOM   3340  CA  SER   393       2.135   2.553  -9.433  1.00 10.00      A   
ATOM   3341  CB  SER   393       0.887   2.510 -10.321  1.00 10.00      A   
ATOM   3342  OG  SER   393      -0.188   3.211  -9.719  1.00 10.00      A   
ATOM   3343  HG  SER   393      -0.062   3.226  -8.765  1.00 10.00      A   
ATOM   3344  C   SER   393       2.994   3.773  -9.762  1.00 10.00      A   
ATOM   3345  O   SER   393       2.738   4.872  -9.265  1.00 10.00      A   
ATOM   3346  N   SER   394       4.019   3.579 -10.580  1.00 10.00      A   
ATOM   3347  HN  SER   394       4.180   2.680 -10.950  1.00 10.00      A   
ATOM   3348  CA  SER   394       4.916   4.668 -10.950  1.00 10.00      A   
ATOM   3349  CB  SER   394       6.203   4.106 -11.555  1.00 10.00      A   
ATOM   3350  OG  SER   394       6.612   2.941 -10.857  1.00 10.00      A   
ATOM   3351  HG  SER   394       7.419   3.123 -10.364  1.00 10.00      A   
ATOM   3352  C   SER   394       4.255   5.646 -11.918  1.00 10.00      A   
ATOM   3353  O   SER   394       3.655   5.243 -12.918  1.00 10.00      A   
ATOM   3354  N   GLN   395       4.367   6.932 -11.609  1.00 10.00      A   
ATOM   3355  HN  GLN   395       4.857   7.185 -10.791  1.00 10.00      A   
ATOM   3356  CA  GLN   395       3.802   7.980 -12.443  1.00 10.00      A   
ATOM   3357  CB  GLN   395       2.542   8.571 -11.802  1.00 10.00      A   
ATOM   3358  CG  GLN   395       1.860   9.634 -12.650  1.00 10.00      A   
ATOM   3359  CD  GLN   395       1.058   9.046 -13.796  1.00 10.00      A   
ATOM   3360  OE1 GLN   395       0.471   7.970 -13.674  1.00 10.00      A   
ATOM   3361  NE2 GLN   395       1.032   9.743 -14.917  1.00 10.00      A   
ATOM   3362 HE21 GLN   395       1.526  10.593 -14.949  1.00 10.00      A   
ATOM   3363 HE22 GLN   395       0.512   9.389 -15.671  1.00 10.00      A   
ATOM   3364  C   GLN   395       4.836   9.079 -12.669  1.00 10.00      A   
ATOM   3365  O   GLN   395       5.016   9.959 -11.823  1.00 10.00      A   
ATOM   3366  N   GLY   396       5.535   9.000 -13.793  1.00 10.00      A   
ATOM   3367  HN  GLY   396       5.377   8.248 -14.406  1.00 10.00      A   
ATOM   3368  CA  GLY   396       6.542   9.992 -14.116  1.00 10.00      A   
ATOM   3369  C   GLY   396       7.774   9.861 -13.244  1.00 10.00      A   
ATOM   3370  O   GLY   396       8.614   8.989 -13.469  1.00 10.00      A   
ATOM   3371  N   MET   397       7.879  10.717 -12.237  1.00 10.00      A   
ATOM   3372  HN  MET   397       7.170  11.384 -12.098  1.00 10.00      A   
ATOM   3373  CA  MET   397       9.017  10.687 -11.324  1.00 10.00      A   
ATOM   3374  CB  MET   397       9.748  12.033 -11.322  1.00 10.00      A   
ATOM   3375  CG  MET   397      10.359  12.412 -12.660  1.00 10.00      A   
ATOM   3376  SD  MET   397      11.608  11.236 -13.219  1.00 10.00      A   
ATOM   3377  CE  MET   397      12.946  11.596 -12.084  1.00 10.00      A   
ATOM   3378  C   MET   397       8.558  10.342  -9.914  1.00 10.00      A   
ATOM   3379  O   MET   397       9.334  10.403  -8.958  1.00 10.00      A   
ATOM   3380  N   GLY   398       7.290   9.980  -9.796  1.00 10.00      A   
ATOM   3381  HN  GLY   398       6.725   9.942 -10.596  1.00 10.00      A   
ATOM   3382  CA  GLY   398       6.732   9.631  -8.510  1.00 10.00      A   
ATOM   3383  C   GLY   398       5.888   8.379  -8.586  1.00 10.00      A   
ATOM   3384  O   GLY   398       5.954   7.641  -9.567  1.00 10.00      A   
ATOM   3385  N   SER   399       5.087   8.143  -7.560  1.00 10.00      A   
ATOM   3386  HN  SER   399       5.064   8.776  -6.816  1.00 10.00      A   
ATOM   3387  CA  SER   399       4.226   6.974  -7.510  1.00 10.00      A   
ATOM   3388  CB  SER   399       4.864   5.869  -6.662  1.00 10.00      A   
ATOM   3389  OG  SER   399       6.229   5.684  -7.005  1.00 10.00      A   
ATOM   3390  HG  SER   399       6.333   4.843  -7.474  1.00 10.00      A   
ATOM   3391  C   SER   399       2.870   7.352  -6.931  1.00 10.00      A   
ATOM   3392  O   SER   399       2.785   8.191  -6.033  1.00 10.00      A   
ATOM   3393  N   VAL   400       1.820   6.746  -7.462  1.00 10.00      A   
ATOM   3394  HN  VAL   400       1.964   6.090  -8.182  1.00 10.00      A   
ATOM   3395  CA  VAL   400       0.460   7.011  -7.008  1.00 10.00      A   
ATOM   3396  CB  VAL   400      -0.381   7.725  -8.092  1.00 10.00      A   
ATOM   3397  CG1 VAL   400       0.020   9.187  -8.205  1.00 10.00      A   
ATOM   3398  CG2 VAL   400      -0.249   7.026  -9.439  1.00 10.00      A   
ATOM   3399  C   VAL   400      -0.234   5.713  -6.614  1.00 10.00      A   
ATOM   3400  O   VAL   400       0.235   4.624  -6.950  1.00 10.00      A   
ATOM   3401  N   LEU   401      -1.342   5.827  -5.897  1.00 10.00      A   
ATOM   3402  HN  LEU   401      -1.667   6.721  -5.652  1.00 10.00      A   
ATOM   3403  CA  LEU   401      -2.092   4.659  -5.462  1.00 10.00      A   
ATOM   3404  CB  LEU   401      -2.745   4.915  -4.104  1.00 10.00      A   
ATOM   3405  CG  LEU   401      -1.798   5.219  -2.944  1.00 10.00      A   
ATOM   3406  CD1 LEU   401      -2.583   5.447  -1.662  1.00 10.00      A   
ATOM   3407  CD2 LEU   401      -0.784   4.100  -2.766  1.00 10.00      A   
ATOM   3408  C   LEU   401      -3.152   4.285  -6.488  1.00 10.00      A   
ATOM   3409  O   LEU   401      -3.843   5.152  -7.029  1.00 10.00      A   
ATOM   3410  N   ASN   402      -3.278   2.995  -6.756  1.00 10.00      A   
ATOM   3411  HN  ASN   402      -2.708   2.347  -6.282  1.00 10.00      A   
ATOM   3412  CA  ASN   402      -4.252   2.509  -7.726  1.00 10.00      A   
ATOM   3413  CB  ASN   402      -3.544   1.838  -8.904  1.00 10.00      A   
ATOM   3414  CG  ASN   402      -4.182   2.175 -10.234  1.00 10.00      A   
ATOM   3415  OD1 ASN   402      -4.595   3.310 -10.464  1.00 10.00      A   
ATOM   3416  ND2 ASN   402      -4.268   1.192 -11.118  1.00 10.00      A   
ATOM   3417 HD21 ASN   402      -3.915   0.306 -10.863  1.00 10.00      A   
ATOM   3418 HD22 ASN   402      -4.682   1.383 -11.988  1.00 10.00      A   
ATOM   3419  C   ASN   402      -5.224   1.535  -7.074  1.00 10.00      A   
ATOM   3420  O   ASN   402      -4.888   0.891  -6.077  1.00 10.00      A   
ATOM   3421  N   LEU   403      -6.424   1.424  -7.637  1.00 10.00      A   
ATOM   3422  HN  LEU   403      -6.631   1.947  -8.444  1.00 10.00      A   
ATOM   3423  CA  LEU   403      -7.437   0.533  -7.093  1.00 10.00      A   
ATOM   3424  CB  LEU   403      -8.541   1.338  -6.382  1.00 10.00      A   
ATOM   3425  CG  LEU   403      -9.981   1.198  -6.894  1.00 10.00      A   
ATOM   3426  CD1 LEU   403     -10.663  -0.017  -6.281  1.00 10.00      A   
ATOM   3427  CD2 LEU   403     -10.774   2.462  -6.594  1.00 10.00      A   
ATOM   3428  C   LEU   403      -7.998  -0.412  -8.155  1.00 10.00      A   
ATOM   3429  O   LEU   403      -8.498   0.023  -9.197  1.00 10.00      A   
ATOM   3430  N   VAL   404      -7.886  -1.708  -7.887  1.00 10.00      A   
ATOM   3431  HN  VAL   404      -7.466  -1.980  -7.044  1.00 10.00      A   
ATOM   3432  CA  VAL   404      -8.377  -2.744  -8.785  1.00 10.00      A   
ATOM   3433  CB  VAL   404      -7.249  -3.309  -9.684  1.00 10.00      A   
ATOM   3434  CG1 VAL   404      -7.760  -4.454 -10.546  1.00 10.00      A   
ATOM   3435  CG2 VAL   404      -6.645  -2.223 -10.559  1.00 10.00      A   
ATOM   3436  C   VAL   404      -8.966  -3.882  -7.952  1.00 10.00      A   
ATOM   3437  O   VAL   404      -8.333  -4.357  -7.003  1.00 10.00      A   
ATOM   3438  N   SER   405     -10.176  -4.304  -8.292  1.00 10.00      A   
ATOM   3439  HN  SER   405     -10.632  -3.885  -9.053  1.00 10.00      A   
ATOM   3440  CA  SER   405     -10.845  -5.379  -7.572  1.00 10.00      A   
ATOM   3441  CB  SER   405     -12.321  -5.414  -7.969  1.00 10.00      A   
ATOM   3442  OG  SER   405     -12.493  -4.973  -9.308  1.00 10.00      A   
ATOM   3443  HG  SER   405     -12.967  -4.134  -9.303  1.00 10.00      A   
ATOM   3444  C   SER   405     -10.186  -6.728  -7.857  1.00 10.00      A   
ATOM   3445  O   SER   405      -9.498  -6.886  -8.865  1.00 10.00      A   
ATOM   3446  N   THR   406     -10.404  -7.701  -6.972  1.00 10.00      A   
ATOM   3447  HN  THR   406     -10.962  -7.516  -6.179  1.00 10.00      A   
ATOM   3448  CA  THR   406      -9.830  -9.037  -7.140  1.00 10.00      A   
ATOM   3449  CB  THR   406     -10.087  -9.924  -5.909  1.00 10.00      A   
ATOM   3450  OG1 THR   406     -11.358  -9.594  -5.334  1.00 10.00      A   
ATOM   3451  HG1 THR   406     -11.368  -9.865  -4.405  1.00 10.00      A   
ATOM   3452  CG2 THR   406      -8.996  -9.724  -4.871  1.00 10.00      A   
ATOM   3453  C   THR   406     -10.390  -9.726  -8.380  1.00 10.00      A   
ATOM   3454  O   THR   406      -9.736 -10.578  -8.985  1.00 10.00      A   
ATOM   3455  N   ASP   407     -11.608  -9.351  -8.748  1.00 10.00      A   
ATOM   3456  HN  ASP   407     -12.083  -8.686  -8.210  1.00 10.00      A   
ATOM   3457  CA  ASP   407     -12.261  -9.914  -9.921  1.00 10.00      A   
ATOM   3458  CB  ASP   407     -13.780  -9.753  -9.829  1.00 10.00      A   
ATOM   3459  CG  ASP   407     -14.434 -10.790  -8.942  1.00 10.00      A   
ATOM   3460  OD1 ASP   407     -14.499 -11.972  -9.346  1.00 10.00      A   
ATOM   3461  OD2 ASP   407     -14.892 -10.429  -7.839  1.00 10.00      A   
ATOM   3462  C   ASP   407     -11.753  -9.239 -11.188  1.00 10.00      A   
ATOM   3463  O   ASP   407     -11.988  -9.720 -12.294  1.00 10.00      A   
ATOM   3464  N   GLY   408     -11.058  -8.118 -11.015  1.00 10.00      A   
ATOM   3465  HN  GLY   408     -10.890  -7.793 -10.105  1.00 10.00      A   
ATOM   3466  CA  GLY   408     -10.526  -7.383 -12.150  1.00 10.00      A   
ATOM   3467  C   GLY   408     -11.621  -6.841 -13.048  1.00 10.00      A   
ATOM   3468  O   GLY   408     -11.430  -6.690 -14.252  1.00 10.00      A   
ATOM   3469  N   ARG   409     -12.770  -6.539 -12.454  1.00 10.00      A   
ATOM   3470  HN  ARG   409     -12.855  -6.660 -11.485  1.00 10.00      A   
ATOM   3471  CA  ARG   409     -13.905  -6.024 -13.212  1.00 10.00      A   
ATOM   3472  CB  ARG   409     -15.190  -6.762 -12.836  1.00 10.00      A   
ATOM   3473  CG  ARG   409     -15.082  -8.274 -12.952  1.00 10.00      A   
ATOM   3474  CD  ARG   409     -16.445  -8.928 -13.100  1.00 10.00      A   
ATOM   3475  NE  ARG   409     -17.302  -8.714 -11.932  1.00 10.00      A   
ATOM   3476  HE  ARG   409     -17.228  -7.848 -11.468  1.00 10.00      A   
ATOM   3477  CZ  ARG   409     -18.173  -9.616 -11.481  1.00 10.00      A   
ATOM   3478  NH1 ARG   409     -18.295 -10.788 -12.097  1.00 10.00      A   
ATOM   3479 HH11 ARG   409     -17.709 -11.007 -12.936  1.00 10.00      A   
ATOM   3480 HH12 ARG   409     -18.980 -11.496 -11.749  1.00 10.00      A   
ATOM   3481  NH2 ARG   409     -18.914  -9.353 -10.411  1.00 10.00      A   
ATOM   3482 HH21 ARG   409     -18.819  -8.436  -9.917  1.00 10.00      A   
ATOM   3483 HH22 ARG   409     -19.594 -10.065 -10.057  1.00 10.00      A   
ATOM   3484  C   ARG   409     -14.061  -4.528 -13.002  1.00 10.00      A   
ATOM   3485  O   ARG   409     -15.016  -3.913 -13.474  1.00 10.00      A   
ATOM   3486  N   PHE   410     -13.115  -3.954 -12.277  1.00 10.00      A   
ATOM   3487  HN  PHE   410     -12.389  -4.507 -11.921  1.00 10.00      A   
ATOM   3488  CA  PHE   410     -13.115  -2.530 -11.997  1.00 10.00      A   
ATOM   3489  CB  PHE   410     -13.990  -2.204 -10.786  1.00 10.00      A   
ATOM   3490  CG  PHE   410     -14.085  -0.733 -10.490  1.00 10.00      A   
ATOM   3491  CD1 PHE   410     -14.839   0.099 -11.297  1.00 10.00      A   
ATOM   3492  CD2 PHE   410     -13.416  -0.184  -9.408  1.00 10.00      A   
ATOM   3493  CE1 PHE   410     -14.925   1.453 -11.034  1.00 10.00      A   
ATOM   3494  CE2 PHE   410     -13.498   1.168  -9.139  1.00 10.00      A   
ATOM   3495  CZ  PHE   410     -14.253   1.989  -9.953  1.00 10.00      A   
ATOM   3496  C   PHE   410     -11.694  -2.051 -11.758  1.00 10.00      A   
ATOM   3497  O   PHE   410     -10.959  -2.635 -10.959  1.00 10.00      A   
ATOM   3498  N   LYS   411     -11.312  -1.002 -12.467  1.00 10.00      A   
ATOM   3499  HN  LYS   411     -11.951  -0.588 -13.087  1.00 10.00      A   
ATOM   3500  CA  LYS   411      -9.980  -0.431 -12.343  1.00 10.00      A   
ATOM   3501  CB  LYS   411      -9.107  -0.835 -13.538  1.00 10.00      A   
ATOM   3502  CG  LYS   411      -8.862  -2.332 -13.655  1.00 10.00      A   
ATOM   3503  CD  LYS   411      -8.018  -2.663 -14.873  1.00 10.00      A   
ATOM   3504  CE  LYS   411      -7.630  -4.132 -14.897  1.00 10.00      A   
ATOM   3505  NZ  LYS   411      -6.710  -4.453 -16.021  1.00 10.00      A   
ATOM   3506  HZ1 LYS   411      -7.220  -4.421 -16.927  1.00 10.00      A   
ATOM   3507  HZ2 LYS   411      -6.312  -5.406 -15.895  1.00 10.00      A   
ATOM   3508  HZ3 LYS   411      -5.926  -3.767 -16.055  1.00 10.00      A   
ATOM   3509  C   LYS   411     -10.083   1.085 -12.265  1.00 10.00      A   
ATOM   3510  O   LYS   411     -10.517   1.732 -13.218  1.00 10.00      A   
ATOM   3511  N   ALA   412      -9.700   1.647 -11.133  1.00 10.00      A   
ATOM   3512  HN  ALA   412      -9.354   1.079 -10.405  1.00 10.00      A   
ATOM   3513  CA  ALA   412      -9.761   3.088 -10.942  1.00 10.00      A   
ATOM   3514  CB  ALA   412     -10.993   3.468 -10.136  1.00 10.00      A   
ATOM   3515  C   ALA   412      -8.500   3.599 -10.267  1.00 10.00      A   
ATOM   3516  O   ALA   412      -7.627   2.818  -9.887  1.00 10.00      A   
ATOM   3517  N   ARG   413      -8.404   4.911 -10.129  1.00 10.00      A   
ATOM   3518  HN  ARG   413      -9.135   5.484 -10.451  1.00 10.00      A   
ATOM   3519  CA  ARG   413      -7.246   5.528  -9.507  1.00 10.00      A   
ATOM   3520  CB  ARG   413      -6.541   6.459 -10.496  1.00 10.00      A   
ATOM   3521  CG  ARG   413      -6.067   5.760 -11.762  1.00 10.00      A   
ATOM   3522  CD  ARG   413      -5.084   6.613 -12.541  1.00 10.00      A   
ATOM   3523  NE  ARG   413      -5.704   7.819 -13.085  1.00 10.00      A   
ATOM   3524  HE  ARG   413      -6.634   8.006 -12.821  1.00 10.00      A   
ATOM   3525  CZ  ARG   413      -5.087   8.670 -13.901  1.00 10.00      A   
ATOM   3526  NH1 ARG   413      -3.834   8.455 -14.273  1.00 10.00      A   
ATOM   3527 HH11 ARG   413      -3.354   9.128 -14.913  1.00 10.00      A   
ATOM   3528 HH12 ARG   413      -3.320   7.616 -13.930  1.00 10.00      A   
ATOM   3529  NH2 ARG   413      -5.729   9.739 -14.345  1.00 10.00      A   
ATOM   3530 HH21 ARG   413      -5.252  10.408 -14.988  1.00 10.00      A   
ATOM   3531 HH22 ARG   413      -6.715   9.916 -14.060  1.00 10.00      A   
ATOM   3532  C   ARG   413      -7.659   6.288  -8.255  1.00 10.00      A   
ATOM   3533  O   ARG   413      -8.756   6.847  -8.191  1.00 10.00      A   
ATOM   3534  N   LEU   414      -6.785   6.298  -7.260  1.00 10.00      A   
ATOM   3535  HN  LEU   414      -5.921   5.845  -7.374  1.00 10.00      A   
ATOM   3536  CA  LEU   414      -7.062   6.980  -6.004  1.00 10.00      A   
ATOM   3537  CB  LEU   414      -6.368   6.258  -4.845  1.00 10.00      A   
ATOM   3538  CG  LEU   414      -6.930   4.881  -4.481  1.00 10.00      A   
ATOM   3539  CD1 LEU   414      -6.208   4.311  -3.272  1.00 10.00      A   
ATOM   3540  CD2 LEU   414      -8.428   4.961  -4.223  1.00 10.00      A   
ATOM   3541  C   LEU   414      -6.636   8.446  -6.078  1.00 10.00      A   
ATOM   3542  O   LEU   414      -5.848   8.816  -6.950  1.00 10.00      A   
ATOM   3543  N   PRO   415      -7.179   9.298  -5.185  1.00 10.00      A   
ATOM   3544  CA  PRO   415      -6.865  10.736  -5.141  1.00 10.00      A   
ATOM   3545  CB  PRO   415      -7.475  11.183  -3.811  1.00 10.00      A   
ATOM   3546  CG  PRO   415      -8.610  10.249  -3.594  1.00 10.00      A   
ATOM   3547  CD  PRO   415      -8.164   8.926  -4.150  1.00 10.00      A   
ATOM   3548  C   PRO   415      -5.368  11.024  -5.134  1.00 10.00      A   
ATOM   3549  O   PRO   415      -4.593  10.341  -4.457  1.00 10.00      A   
ATOM   3550  N   ALA   416      -4.971  12.042  -5.884  1.00 10.00      A   
ATOM   3551  HN  ALA   416      -5.638  12.546  -6.398  1.00 10.00      A   
ATOM   3552  CA  ALA   416      -3.575  12.433  -5.966  1.00 10.00      A   
ATOM   3553  CB  ALA   416      -3.313  13.195  -7.255  1.00 10.00      A   
ATOM   3554  C   ALA   416      -3.188  13.276  -4.757  1.00 10.00      A   
ATOM   3555  O   ALA   416      -3.990  14.072  -4.257  1.00 10.00      A   
ATOM   3556  N   THR   417      -1.968  13.093  -4.289  1.00 10.00      A   
ATOM   3557  HN  THR   417      -1.375  12.446  -4.735  1.00 10.00      A   
ATOM   3558  CA  THR   417      -1.471  13.821  -3.137  1.00 10.00      A   
ATOM   3559  CB  THR   417      -0.804  12.851  -2.143  1.00 10.00      A   
ATOM   3560  OG1 THR   417      -0.597  11.584  -2.785  1.00 10.00      A   
ATOM   3561  HG1 THR   417      -1.356  11.009  -2.620  1.00 10.00      A   
ATOM   3562  CG2 THR   417      -1.682  12.654  -0.919  1.00 10.00      A   
ATOM   3563  C   THR   417      -0.469  14.894  -3.558  1.00 10.00      A   
ATOM   3564  O   THR   417      -0.358  15.225  -4.741  1.00 10.00      A   
ATOM   3565  N   ASP   418       0.252  15.438  -2.584  1.00 10.00      A   
ATOM   3566  HN  ASP   418       0.112  15.141  -1.661  1.00 10.00      A   
ATOM   3567  CA  ASP   418       1.247  16.473  -2.840  1.00 10.00      A   
ATOM   3568  CB  ASP   418       1.115  17.628  -1.835  1.00 10.00      A   
ATOM   3569  CG  ASP   418       1.238  17.204  -0.379  1.00 10.00      A   
ATOM   3570  OD1 ASP   418       0.573  16.218   0.021  1.00 10.00      A   
ATOM   3571  OD2 ASP   418       1.971  17.876   0.384  1.00 10.00      A   
ATOM   3572  C   ASP   418       2.657  15.889  -2.817  1.00 10.00      A   
ATOM   3573  O   ASP   418       3.591  16.493  -2.287  1.00 10.00      A   
ATOM   3574  N   GLY   419       2.801  14.706  -3.401  1.00 10.00      A   
ATOM   3575  HN  GLY   419       2.022  14.270  -3.808  1.00 10.00      A   
ATOM   3576  CA  GLY   419       4.091  14.053  -3.448  1.00 10.00      A   
ATOM   3577  C   GLY   419       3.985  12.603  -3.873  1.00 10.00      A   
ATOM   3578  O   GLY   419       2.905  12.135  -4.238  1.00 10.00      A   
ATOM   3579  N   GLN   420       5.104  11.893  -3.824  1.00 10.00      A   
ATOM   3580  HN  GLN   420       5.929  12.331  -3.523  1.00 10.00      A   
ATOM   3581  CA  GLN   420       5.147  10.484  -4.206  1.00 10.00      A   
ATOM   3582  CB  GLN   420       6.577  10.085  -4.594  1.00 10.00      A   
ATOM   3583  CG  GLN   420       6.778   8.592  -4.839  1.00 10.00      A   
ATOM   3584  CD  GLN   420       8.189   8.252  -5.289  1.00 10.00      A   
ATOM   3585  OE1 GLN   420       9.151   8.914  -4.910  1.00 10.00      A   
ATOM   3586  NE2 GLN   420       8.320   7.216  -6.101  1.00 10.00      A   
ATOM   3587 HE21 GLN   420       7.505   6.725  -6.370  1.00 10.00      A   
ATOM   3588 HE22 GLN   420       9.218   6.973  -6.404  1.00 10.00      A   
ATOM   3589  C   GLN   420       4.648   9.599  -3.070  1.00 10.00      A   
ATOM   3590  O   GLN   420       5.078   9.746  -1.929  1.00 10.00      A   
ATOM   3591  N   VAL   421       3.736   8.689  -3.385  1.00 10.00      A   
ATOM   3592  HN  VAL   421       3.418   8.629  -4.314  1.00 10.00      A   
ATOM   3593  CA  VAL   421       3.188   7.776  -2.388  1.00 10.00      A   
ATOM   3594  CB  VAL   421       1.696   7.478  -2.642  1.00 10.00      A   
ATOM   3595  CG1 VAL   421       1.038   6.946  -1.379  1.00 10.00      A   
ATOM   3596  CG2 VAL   421       0.971   8.720  -3.140  1.00 10.00      A   
ATOM   3597  C   VAL   421       3.965   6.461  -2.394  1.00 10.00      A   
ATOM   3598  O   VAL   421       4.334   5.959  -3.457  1.00 10.00      A   
ATOM   3599  N   LYS   422       4.219   5.914  -1.213  1.00 10.00      A   
ATOM   3600  HN  LYS   422       3.904   6.366  -0.399  1.00 10.00      A   
ATOM   3601  CA  LYS   422       4.961   4.668  -1.090  1.00 10.00      A   
ATOM   3602  CB  LYS   422       6.392   4.944  -0.625  1.00 10.00      A   
ATOM   3603  CG  LYS   422       7.389   5.209  -1.737  1.00 10.00      A   
ATOM   3604  CD  LYS   422       8.805   4.955  -1.249  1.00 10.00      A   
ATOM   3605  CE  LYS   422       9.834   5.258  -2.322  1.00 10.00      A   
ATOM   3606  NZ  LYS   422      11.179   4.763  -1.939  1.00 10.00      A   
ATOM   3607  HZ1 LYS   422      11.915   5.318  -2.414  1.00 10.00      A   
ATOM   3608  HZ2 LYS   422      11.284   3.759  -2.214  1.00 10.00      A   
ATOM   3609  HZ3 LYS   422      11.309   4.842  -0.910  1.00 10.00      A   
ATOM   3610  C   LYS   422       4.306   3.702  -0.109  1.00 10.00      A   
ATOM   3611  O   LYS   422       3.723   4.124   0.892  1.00 10.00      A   
ATOM   3612  N   PHE   423       4.437   2.408  -0.425  1.00 10.00      A   
ATOM   3613  HN  PHE   423       4.911   2.188  -1.252  1.00 10.00      A   
ATOM   3614  CA  PHE   423       3.920   1.292   0.385  1.00 10.00      A   
ATOM   3615  CB  PHE   423       4.933   0.863   1.452  1.00 10.00      A   
ATOM   3616  CG  PHE   423       6.350   0.761   0.960  1.00 10.00      A   
ATOM   3617  CD1 PHE   423       7.272   1.751   1.253  1.00 10.00      A   
ATOM   3618  CD2 PHE   423       6.761  -0.327   0.211  1.00 10.00      A   
ATOM   3619  CE1 PHE   423       8.576   1.657   0.808  1.00 10.00      A   
ATOM   3620  CE2 PHE   423       8.063  -0.427  -0.239  1.00 10.00      A   
ATOM   3621  CZ  PHE   423       8.972   0.567   0.060  1.00 10.00      A   
ATOM   3622  C   PHE   423       2.530   1.531   0.988  1.00 10.00      A   
ATOM   3623  O   PHE   423       2.393   2.074   2.087  1.00 10.00      A   
ATOM   3624  N   PRO   424       1.477   1.093   0.283  1.00 10.00      A   
ATOM   3625  CA  PRO   424       0.103   1.261   0.727  1.00 10.00      A   
ATOM   3626  CB  PRO   424      -0.659   1.319  -0.593  1.00 10.00      A   
ATOM   3627  CG  PRO   424       0.126   0.459  -1.530  1.00 10.00      A   
ATOM   3628  CD  PRO   424       1.543   0.395  -1.010  1.00 10.00      A   
ATOM   3629  C   PRO   424      -0.394   0.089   1.575  1.00 10.00      A   
ATOM   3630  O   PRO   424      -0.514  -1.040   1.097  1.00 10.00      A   
ATOM   3631  N   ALA   425      -0.681   0.366   2.836  1.00 10.00      A   
ATOM   3632  HN  ALA   425      -0.551   1.282   3.162  1.00 10.00      A   
ATOM   3633  CA  ALA   425      -1.181  -0.649   3.752  1.00 10.00      A   
ATOM   3634  CB  ALA   425      -0.415  -0.599   5.065  1.00 10.00      A   
ATOM   3635  C   ALA   425      -2.673  -0.446   3.998  1.00 10.00      A   
ATOM   3636  O   ALA   425      -3.133   0.688   4.163  1.00 10.00      A   
ATOM   3637  N   TRP   426      -3.426  -1.538   4.006  1.00 10.00      A   
ATOM   3638  HN  TRP   426      -3.003  -2.411   3.862  1.00 10.00      A   
ATOM   3639  CA  TRP   426      -4.863  -1.474   4.235  1.00 10.00      A   
ATOM   3640  CB  TRP   426      -5.606  -2.418   3.280  1.00 10.00      A   
ATOM   3641  CG  TRP   426      -7.010  -1.987   2.954  1.00 10.00      A   
ATOM   3642  CD1 TRP   426      -7.946  -1.500   3.822  1.00 10.00      A   
ATOM   3643  CD2 TRP   426      -7.639  -2.012   1.667  1.00 10.00      A   
ATOM   3644  NE1 TRP   426      -9.109  -1.212   3.157  1.00 10.00      A   
ATOM   3645  HE1 TRP   426      -9.927  -0.846   3.566  1.00 10.00      A   
ATOM   3646  CE2 TRP   426      -8.949  -1.519   1.833  1.00 10.00      A   
ATOM   3647  CE3 TRP   426      -7.222  -2.399   0.389  1.00 10.00      A   
ATOM   3648  CZ2 TRP   426      -9.842  -1.403   0.772  1.00 10.00      A   
ATOM   3649  CZ3 TRP   426      -8.112  -2.285  -0.663  1.00 10.00      A   
ATOM   3650  CH2 TRP   426      -9.406  -1.790  -0.465  1.00 10.00      A   
ATOM   3651  C   TRP   426      -5.175  -1.844   5.680  1.00 10.00      A   
ATOM   3652  O   TRP   426      -4.681  -2.850   6.193  1.00 10.00      A   
ATOM   3653  N   SER   427      -5.980  -1.023   6.333  1.00 10.00      A   
ATOM   3654  HN  SER   427      -6.345  -0.237   5.869  1.00 10.00      A   
ATOM   3655  CA  SER   427      -6.363  -1.263   7.711  1.00 10.00      A   
ATOM   3656  CB  SER   427      -6.686   0.068   8.396  1.00 10.00      A   
ATOM   3657  OG  SER   427      -5.717   1.052   8.055  1.00 10.00      A   
ATOM   3658  HG  SER   427      -4.876   0.616   7.875  1.00 10.00      A   
ATOM   3659  C   SER   427      -7.565  -2.205   7.765  1.00 10.00      A   
ATOM   3660  O   SER   427      -8.446  -2.147   6.902  1.00 10.00      A   
ATOM   3661  N   PRO   428      -7.606  -3.090   8.772  1.00 10.00      A   
ATOM   3662  CA  PRO   428      -8.698  -4.058   8.938  1.00 10.00      A   
ATOM   3663  CB  PRO   428      -8.203  -4.958  10.074  1.00 10.00      A   
ATOM   3664  CG  PRO   428      -7.251  -4.107  10.838  1.00 10.00      A   
ATOM   3665  CD  PRO   428      -6.582  -3.226   9.824  1.00 10.00      A   
ATOM   3666  C   PRO   428     -10.028  -3.407   9.323  1.00 10.00      A   
ATOM   3667  O   PRO   428     -10.201  -2.188   9.221  1.00 10.00      A   
ATOM   3668  N   TYR   429     -10.966  -4.236   9.769  1.00 10.00      A   
ATOM   3669  HN  TYR   429     -10.760  -5.190   9.848  1.00 10.00      A   
ATOM   3670  CA  TYR   429     -12.284  -3.763  10.168  1.00 10.00      A   
ATOM   3671  CB  TYR   429     -13.225  -4.942  10.432  1.00 10.00      A   
ATOM   3672  CG  TYR   429     -13.403  -5.873   9.254  1.00 10.00      A   
ATOM   3673  CD1 TYR   429     -12.967  -7.190   9.314  1.00 10.00      A   
ATOM   3674  CD2 TYR   429     -14.005  -5.436   8.083  1.00 10.00      A   
ATOM   3675  CE1 TYR   429     -13.125  -8.046   8.241  1.00 10.00      A   
ATOM   3676  CE2 TYR   429     -14.168  -6.284   7.006  1.00 10.00      A   
ATOM   3677  CZ  TYR   429     -13.727  -7.588   7.089  1.00 10.00      A   
ATOM   3678  OH  TYR   429     -13.884  -8.432   6.013  1.00 10.00      A   
ATOM   3679  HH  TYR   429     -13.969  -9.340   6.323  1.00 10.00      A   
ATOM   3680  C   TYR   429     -12.182  -2.895  11.413  1.00 10.00      A   
ATOM   3681  O   TYR   429     -11.793  -3.369  12.481  1.00 10.00      A   
ATOM   3682  N   LEU   430     -12.530  -1.628  11.266  1.00 10.00      A   
ATOM   3683  HN  LEU   430     -12.844  -1.320  10.391  1.00 10.00      A   
ATOM   3684  CB  LEU   430     -11.562   0.500  12.029  1.00 10.00      A   
ATOM   3685  CG  LEU   430     -10.091   0.165  11.771  1.00 10.00      A   
ATOM   3686  CD1 LEU   430      -9.276   1.433  11.577  1.00 10.00      A   
ATOM   3687  CD2 LEU   430      -9.521  -0.663  12.910  1.00 10.00      A   
ATOM   3688  CA  LEU   430     -12.474  -0.683  12.370  1.00 10.00      A   
ATOM   3689  C   LEU   430     -13.868  -0.189  12.723  1.00 10.00      A   
ATOM   3690  O   LEU   430     -14.609   0.215  11.801  1.00 10.00      A   
ATOM   3691  OXT LEU   430     -14.224  -0.213  13.918  1.00 10.00      A   
ATOM   3692  CB  ASN    68      26.755  17.186 -15.056  1.00 10.00      B   
ATOM   3693  CG  ASN    68      25.624  18.064 -14.555  1.00 10.00      B   
ATOM   3694  OD1 ASN    68      24.486  17.616 -14.422  1.00 10.00      B   
ATOM   3695  ND2 ASN    68      25.930  19.322 -14.278  1.00 10.00      B   
ATOM   3696 HD21 ASN    68      26.858  19.616 -14.412  1.00 10.00      B   
ATOM   3697 HD22 ASN    68      25.215  19.910 -13.947  1.00 10.00      B   
ATOM   3698  C   ASN    68      26.489  15.582 -13.134  1.00 10.00      B   
ATOM   3699  O   ASN    68      27.221  16.234 -12.389  1.00 10.00      B   
ATOM   3700  N   ASN    68      25.449  15.095 -15.346  1.00 10.00      B   
ATOM   3701  HT1 ASN    68      24.565  15.557 -15.048  1.00 10.00      B   
ATOM   3702  HT2 ASN    68      25.394  14.082 -15.121  1.00 10.00      B   
ATOM   3703  HT3 ASN    68      25.551  15.198 -16.375  1.00 10.00      B   
ATOM   3704  CA  ASN    68      26.605  15.713 -14.655  1.00 10.00      B   
ATOM   3705  N   ASN    69      25.568  14.741 -12.672  1.00 10.00      B   
ATOM   3706  HN  ASN    69      25.000  14.251 -13.303  1.00 10.00      B   
ATOM   3707  CA  ASN    69      25.380  14.533 -11.238  1.00 10.00      B   
ATOM   3708  CB  ASN    69      24.388  15.548 -10.652  1.00 10.00      B   
ATOM   3709  CG  ASN    69      22.949  15.310 -11.085  1.00 10.00      B   
ATOM   3710  OD1 ASN    69      22.680  14.949 -12.230  1.00 10.00      B   
ATOM   3711  ND2 ASN    69      22.015  15.501 -10.166  1.00 10.00      B   
ATOM   3712 HD21 ASN    69      22.299  15.778  -9.265  1.00 10.00      B   
ATOM   3713 HD22 ASN    69      21.077  15.366 -10.422  1.00 10.00      B   
ATOM   3714  C   ASN    69      24.915  13.110 -10.942  1.00 10.00      B   
ATOM   3715  O   ASN    69      24.478  12.809  -9.830  1.00 10.00      B   
ATOM   3716  N   ILE    70      25.037  12.235 -11.932  1.00 10.00      B   
ATOM   3717  HN  ILE    70      25.439  12.520 -12.779  1.00 10.00      B   
ATOM   3718  CA  ILE    70      24.612  10.850 -11.784  1.00 10.00      B   
ATOM   3719  CB  ILE    70      23.497  10.492 -12.790  1.00 10.00      B   
ATOM   3720  CG1 ILE    70      22.258  11.356 -12.538  1.00 10.00      B   
ATOM   3721  CG2 ILE    70      23.146   9.015 -12.697  1.00 10.00      B   
ATOM   3722  CD1 ILE    70      21.193  11.222 -13.604  1.00 10.00      B   
ATOM   3723  C   ILE    70      25.786   9.892 -11.963  1.00 10.00      B   
ATOM   3724  O   ILE    70      26.472   9.917 -12.985  1.00 10.00      B   
ATOM   3725  N   VAL    71      26.015   9.062 -10.955  1.00 10.00      B   
ATOM   3726  HN  VAL    71      25.439   9.109 -10.157  1.00 10.00      B   
ATOM   3727  CA  VAL    71      27.095   8.087 -10.985  1.00 10.00      B   
ATOM   3728  CB  VAL    71      27.782   7.979  -9.606  1.00 10.00      B   
ATOM   3729  CG1 VAL    71      29.036   7.121  -9.691  1.00 10.00      B   
ATOM   3730  CG2 VAL    71      28.102   9.357  -9.048  1.00 10.00      B   
ATOM   3731  C   VAL    71      26.547   6.712 -11.350  1.00 10.00      B   
ATOM   3732  O   VAL    71      25.712   6.166 -10.634  1.00 10.00      B   
ATOM   3733  N   TYR    72      26.999   6.165 -12.470  1.00 10.00      B   
ATOM   3734  HN  TYR    72      27.650   6.652 -13.014  1.00 10.00      B   
ATOM   3735  CA  TYR    72      26.554   4.848 -12.902  1.00 10.00      B   
ATOM   3736  CB  TYR    72      26.555   4.739 -14.427  1.00 10.00      B   
ATOM   3737  CG  TYR    72      25.379   5.435 -15.074  1.00 10.00      B   
ATOM   3738  CD1 TYR    72      25.487   6.738 -15.539  1.00 10.00      B   
ATOM   3739  CD2 TYR    72      24.159   4.789 -15.209  1.00 10.00      B   
ATOM   3740  CE1 TYR    72      24.410   7.378 -16.120  1.00 10.00      B   
ATOM   3741  CE2 TYR    72      23.079   5.420 -15.790  1.00 10.00      B   
ATOM   3742  CZ  TYR    72      23.208   6.713 -16.244  1.00 10.00      B   
ATOM   3743  OH  TYR    72      22.129   7.343 -16.819  1.00 10.00      B   
ATOM   3744  HH  TYR    72      22.399   7.743 -17.657  1.00 10.00      B   
ATOM   3745  C   TYR    72      27.431   3.770 -12.284  1.00 10.00      B   
ATOM   3746  O   TYR    72      28.654   3.910 -12.227  1.00 10.00      B   
ATOM   3747  N   PHE    73      26.807   2.703 -11.814  1.00 10.00      B   
ATOM   3748  HN  PHE    73      25.829   2.637 -11.897  1.00 10.00      B   
ATOM   3749  CA  PHE    73      27.539   1.623 -11.184  1.00 10.00      B   
ATOM   3750  CB  PHE    73      26.972   1.322  -9.797  1.00 10.00      B   
ATOM   3751  CG  PHE    73      27.336   2.352  -8.767  1.00 10.00      B   
ATOM   3752  CD1 PHE    73      26.547   3.475  -8.579  1.00 10.00      B   
ATOM   3753  CD2 PHE    73      28.467   2.196  -7.986  1.00 10.00      B   
ATOM   3754  CE1 PHE    73      26.881   4.421  -7.631  1.00 10.00      B   
ATOM   3755  CE2 PHE    73      28.807   3.139  -7.036  1.00 10.00      B   
ATOM   3756  CZ  PHE    73      28.012   4.254  -6.858  1.00 10.00      B   
ATOM   3757  C   PHE    73      27.583   0.367 -12.044  1.00 10.00      B   
ATOM   3758  O   PHE    73      27.238   0.390 -13.230  1.00 10.00      B   
ATOM   3759  N   ASP    74      28.008  -0.728 -11.430  1.00 10.00      B   
ATOM   3760  HN  ASP    74      28.236  -0.680 -10.481  1.00 10.00      B   
ATOM   3761  CA  ASP    74      28.131  -2.000 -12.120  1.00 10.00      B   
ATOM   3762  CB  ASP    74      29.515  -2.589 -11.853  1.00 10.00      B   
ATOM   3763  CG  ASP    74      30.092  -3.303 -13.053  1.00 10.00      B   
ATOM   3764  OD1 ASP    74      29.698  -4.460 -13.306  1.00 10.00      B   
ATOM   3765  OD2 ASP    74      30.954  -2.716 -13.739  1.00 10.00      B   
ATOM   3766  C   ASP    74      27.052  -2.979 -11.667  1.00 10.00      B   
ATOM   3767  O   ASP    74      26.206  -2.648 -10.832  1.00 10.00      B   
ATOM   3768  N   LEU    75      27.103  -4.191 -12.202  1.00 10.00      B   
ATOM   3769  HN  LEU    75      27.833  -4.405 -12.828  1.00 10.00      B   
ATOM   3770  CA  LEU    75      26.129  -5.223 -11.875  1.00 10.00      B   
ATOM   3771  CB  LEU    75      26.016  -6.234 -13.026  1.00 10.00      B   
ATOM   3772  CG  LEU    75      25.409  -7.605 -12.697  1.00 10.00      B   
ATOM   3773  CD1 LEU    75      23.968  -7.473 -12.225  1.00 10.00      B   
ATOM   3774  CD2 LEU    75      25.492  -8.524 -13.904  1.00 10.00      B   
ATOM   3775  C   LEU    75      26.488  -5.927 -10.573  1.00 10.00      B   
ATOM   3776  O   LEU    75      27.561  -6.515 -10.454  1.00 10.00      B   
ATOM   3777  N   ASP    76      25.581  -5.838  -9.599  1.00 10.00      B   
ATOM   3778  HN  ASP    76      24.764  -5.327  -9.767  1.00 10.00      B   
ATOM   3779  CA  ASP    76      25.756  -6.472  -8.287  1.00 10.00      B   
ATOM   3780  CB  ASP    76      25.822  -7.999  -8.430  1.00 10.00      B   
ATOM   3781  CG  ASP    76      25.255  -8.737  -7.235  1.00 10.00      B   
ATOM   3782  OD1 ASP    76      26.003  -9.508  -6.594  1.00 10.00      B   
ATOM   3783  OD2 ASP    76      24.053  -8.560  -6.938  1.00 10.00      B   
ATOM   3784  C   ASP    76      26.991  -5.939  -7.558  1.00 10.00      B   
ATOM   3785  O   ASP    76      27.588  -6.629  -6.733  1.00 10.00      B   
ATOM   3786  N   LYS    77      27.364  -4.701  -7.862  1.00 10.00      B   
ATOM   3787  HN  LYS    77      26.843  -4.193  -8.516  1.00 10.00      B   
ATOM   3788  CA  LYS    77      28.527  -4.075  -7.247  1.00 10.00      B   
ATOM   3789  CB  LYS    77      29.682  -3.995  -8.254  1.00 10.00      B   
ATOM   3790  CG  LYS    77      30.181  -5.347  -8.740  1.00 10.00      B   
ATOM   3791  CD  LYS    77      30.961  -5.216 -10.039  1.00 10.00      B   
ATOM   3792  CE  LYS    77      30.912  -6.505 -10.843  1.00 10.00      B   
ATOM   3793  NZ  LYS    77      31.322  -6.298 -12.257  1.00 10.00      B   
ATOM   3794  HZ1 LYS    77      30.728  -5.561 -12.702  1.00 10.00      B   
ATOM   3795  HZ2 LYS    77      31.214  -7.183 -12.794  1.00 10.00      B   
ATOM   3796  HZ3 LYS    77      32.316  -6.000 -12.302  1.00 10.00      B   
ATOM   3797  C   LYS    77      28.181  -2.682  -6.727  1.00 10.00      B   
ATOM   3798  O   LYS    77      27.134  -2.119  -7.070  1.00 10.00      B   
ATOM   3799  N   TYR    78      29.060  -2.134  -5.897  1.00 10.00      B   
ATOM   3800  HN  TYR    78      29.864  -2.642  -5.649  1.00 10.00      B   
ATOM   3801  CA  TYR    78      28.859  -0.810  -5.320  1.00 10.00      B   
ATOM   3802  CB  TYR    78      28.318  -0.924  -3.888  1.00 10.00      B   
ATOM   3803  CG  TYR    78      29.094  -1.873  -2.994  1.00 10.00      B   
ATOM   3804  CD1 TYR    78      30.199  -1.434  -2.273  1.00 10.00      B   
ATOM   3805  CD2 TYR    78      28.717  -3.204  -2.871  1.00 10.00      B   
ATOM   3806  CE1 TYR    78      30.905  -2.295  -1.457  1.00 10.00      B   
ATOM   3807  CE2 TYR    78      29.419  -4.070  -2.056  1.00 10.00      B   
ATOM   3808  CZ  TYR    78      30.511  -3.611  -1.351  1.00 10.00      B   
ATOM   3809  OH  TYR    78      31.215  -4.473  -0.537  1.00 10.00      B   
ATOM   3810  HH  TYR    78      31.297  -5.332  -0.978  1.00 10.00      B   
ATOM   3811  C   TYR    78      30.155  -0.000  -5.332  1.00 10.00      B   
ATOM   3812  O   TYR    78      30.230   1.078  -4.746  1.00 10.00      B   
ATOM   3813  N   ASP    79      31.171  -0.527  -6.004  1.00 10.00      B   
ATOM   3814  HN  ASP    79      31.049  -1.388  -6.453  1.00 10.00      B   
ATOM   3815  CA  ASP    79      32.466   0.142  -6.084  1.00 10.00      B   
ATOM   3816  CB  ASP    79      33.563  -0.823  -6.540  1.00 10.00      B   
ATOM   3817  CG  ASP    79      34.448  -1.279  -5.396  1.00 10.00      B   
ATOM   3818  OD1 ASP    79      35.593  -0.787  -5.286  1.00 10.00      B   
ATOM   3819  OD2 ASP    79      34.003  -2.127  -4.598  1.00 10.00      B   
ATOM   3820  C   ASP    79      32.416   1.360  -6.995  1.00 10.00      B   
ATOM   3821  O   ASP    79      31.997   1.266  -8.151  1.00 10.00      B   
ATOM   3822  N   ILE    80      32.842   2.497  -6.459  1.00 10.00      B   
ATOM   3823  HN  ILE    80      33.153   2.491  -5.531  1.00 10.00      B   
ATOM   3824  CA  ILE    80      32.858   3.754  -7.199  1.00 10.00      B   
ATOM   3825  CB  ILE    80      33.366   4.916  -6.316  1.00 10.00      B   
ATOM   3826  CG1 ILE    80      32.482   5.087  -5.075  1.00 10.00      B   
ATOM   3827  CG2 ILE    80      33.438   6.215  -7.107  1.00 10.00      B   
ATOM   3828  CD1 ILE    80      31.065   5.520  -5.379  1.00 10.00      B   
ATOM   3829  C   ILE    80      33.747   3.651  -8.435  1.00 10.00      B   
ATOM   3830  O   ILE    80      34.947   3.395  -8.328  1.00 10.00      B   
ATOM   3831  N   ARG    81      33.148   3.838  -9.603  1.00 10.00      B   
ATOM   3832  HN  ARG    81      32.186   4.025  -9.620  1.00 10.00      B   
ATOM   3833  CA  ARG    81      33.881   3.781 -10.857  1.00 10.00      B   
ATOM   3834  CB  ARG    81      32.917   3.688 -12.046  1.00 10.00      B   
ATOM   3835  CG  ARG    81      32.383   2.289 -12.313  1.00 10.00      B   
ATOM   3836  CD  ARG    81      31.534   2.248 -13.574  1.00 10.00      B   
ATOM   3837  NE  ARG    81      31.195   0.879 -13.971  1.00 10.00      B   
ATOM   3838  HE  ARG    81      31.518   0.150 -13.390  1.00 10.00      B   
ATOM   3839  CZ  ARG    81      30.482   0.564 -15.054  1.00 10.00      B   
ATOM   3840  NH1 ARG    81      30.036   1.517 -15.861  1.00 10.00      B   
ATOM   3841 HH11 ARG    81      29.480   1.267 -16.711  1.00 10.00      B   
ATOM   3842 HH12 ARG    81      30.232   2.517 -15.649  1.00 10.00      B   
ATOM   3843  NH2 ARG    81      30.230  -0.708 -15.334  1.00 10.00      B   
ATOM   3844 HH21 ARG    81      30.584  -1.471 -14.700  1.00 10.00      B   
ATOM   3845 HH22 ARG    81      29.674  -0.960 -16.180  1.00 10.00      B   
ATOM   3846  C   ARG    81      34.766   5.009 -11.010  1.00 10.00      B   
ATOM   3847  O   ARG    81      34.313   6.136 -10.806  1.00 10.00      B   
ATOM   3848  N   SER    82      36.023   4.790 -11.378  1.00 10.00      B   
ATOM   3849  HN  SER    82      36.325   3.865 -11.524  1.00 10.00      B   
ATOM   3850  CA  SER    82      36.973   5.882 -11.563  1.00 10.00      B   
ATOM   3851  CB  SER    82      38.374   5.319 -11.804  1.00 10.00      B   
ATOM   3852  OG  SER    82      38.688   4.315 -10.849  1.00 10.00      B   
ATOM   3853  HG  SER    82      38.230   4.504 -10.022  1.00 10.00      B   
ATOM   3854  C   SER    82      36.551   6.788 -12.722  1.00 10.00      B   
ATOM   3855  O   SER    82      37.078   7.886 -12.896  1.00 10.00      B   
ATOM   3856  N   ASP    83      35.585   6.315 -13.502  1.00 10.00      B   
ATOM   3857  HN  ASP    83      35.220   5.427 -13.312  1.00 10.00      B   
ATOM   3858  CA  ASP    83      35.064   7.059 -14.640  1.00 10.00      B   
ATOM   3859  CB  ASP    83      34.160   6.161 -15.491  1.00 10.00      B   
ATOM   3860  CG  ASP    83      34.887   4.978 -16.088  1.00 10.00      B   
ATOM   3861  OD1 ASP    83      35.690   5.175 -17.025  1.00 10.00      B   
ATOM   3862  OD2 ASP    83      34.656   3.837 -15.624  1.00 10.00      B   
ATOM   3863  C   ASP    83      34.264   8.271 -14.178  1.00 10.00      B   
ATOM   3864  O   ASP    83      34.050   9.213 -14.939  1.00 10.00      B   
ATOM   3865  N   PHE    84      33.827   8.250 -12.925  1.00 10.00      B   
ATOM   3866  HN  PHE    84      34.045   7.480 -12.350  1.00 10.00      B   
ATOM   3867  CA  PHE    84      33.032   9.344 -12.379  1.00 10.00      B   
ATOM   3868  CB  PHE    84      31.681   8.823 -11.888  1.00 10.00      B   
ATOM   3869  CG  PHE    84      30.843   8.205 -12.972  1.00 10.00      B   
ATOM   3870  CD1 PHE    84      30.860   6.837 -13.187  1.00 10.00      B   
ATOM   3871  CD2 PHE    84      30.043   8.994 -13.780  1.00 10.00      B   
ATOM   3872  CE1 PHE    84      30.094   6.268 -14.187  1.00 10.00      B   
ATOM   3873  CE2 PHE    84      29.274   8.432 -14.781  1.00 10.00      B   
ATOM   3874  CZ  PHE    84      29.301   7.068 -14.985  1.00 10.00      B   
ATOM   3875  C   PHE    84      33.768  10.068 -11.257  1.00 10.00      B   
ATOM   3876  O   PHE    84      33.175  10.852 -10.514  1.00 10.00      B   
ATOM   3877  N   ALA    85      35.068   9.818 -11.153  1.00 10.00      B   
ATOM   3878  HN  ALA    85      35.488   9.201 -11.786  1.00 10.00      B   
ATOM   3879  CA  ALA    85      35.887  10.441 -10.124  1.00 10.00      B   
ATOM   3880  CB  ALA    85      37.261   9.792 -10.065  1.00 10.00      B   
ATOM   3881  C   ALA    85      36.005  11.947 -10.348  1.00 10.00      B   
ATOM   3882  O   ALA    85      35.895  12.727  -9.405  1.00 10.00      B   
ATOM   3883  N   GLN    86      36.201  12.351 -11.603  1.00 10.00      B   
ATOM   3884  HN  GLN    86      36.250  11.683 -12.318  1.00 10.00      B   
ATOM   3885  CA  GLN    86      36.335  13.769 -11.939  1.00 10.00      B   
ATOM   3886  CB  GLN    86      36.664  13.951 -13.425  1.00 10.00      B   
ATOM   3887  CG  GLN    86      37.837  13.124 -13.921  1.00 10.00      B   
ATOM   3888  CD  GLN    86      38.152  13.378 -15.383  1.00 10.00      B   
ATOM   3889  OE1 GLN    86      37.275  13.746 -16.165  1.00 10.00      B   
ATOM   3890  NE2 GLN    86      39.401  13.176 -15.767  1.00 10.00      B   
ATOM   3891 HE21 GLN    86      40.051  12.872 -15.094  1.00 10.00      B   
ATOM   3892 HE22 GLN    86      39.628  13.336 -16.707  1.00 10.00      B   
ATOM   3893  C   GLN    86      35.052  14.526 -11.612  1.00 10.00      B   
ATOM   3894  O   GLN    86      35.084  15.676 -11.167  1.00 10.00      B   
ATOM   3895  N   MET    87      33.923  13.868 -11.840  1.00 10.00      B   
ATOM   3896  HN  MET    87      33.972  12.956 -12.199  1.00 10.00      B   
ATOM   3897  CA  MET    87      32.620  14.459 -11.576  1.00 10.00      B   
ATOM   3898  CB  MET    87      31.515  13.597 -12.190  1.00 10.00      B   
ATOM   3899  CG  MET    87      30.130  14.219 -12.130  1.00 10.00      B   
ATOM   3900  SD  MET    87      28.848  13.100 -12.726  1.00 10.00      B   
ATOM   3901  CE  MET    87      28.999  11.763 -11.547  1.00 10.00      B   
ATOM   3902  C   MET    87      32.395  14.617 -10.077  1.00 10.00      B   
ATOM   3903  O   MET    87      31.912  15.653  -9.616  1.00 10.00      B   
ATOM   3904  N   LEU    88      32.755  13.588  -9.319  1.00 10.00      B   
ATOM   3905  HN  LEU    88      33.135  12.785  -9.745  1.00 10.00      B   
ATOM   3906  CA  LEU    88      32.601  13.619  -7.874  1.00 10.00      B   
ATOM   3907  CB  LEU    88      32.838  12.233  -7.270  1.00 10.00      B   
ATOM   3908  CG  LEU    88      31.743  11.195  -7.526  1.00 10.00      B   
ATOM   3909  CD1 LEU    88      32.139   9.840  -6.962  1.00 10.00      B   
ATOM   3910  CD2 LEU    88      30.421  11.655  -6.934  1.00 10.00      B   
ATOM   3911  C   LEU    88      33.546  14.640  -7.254  1.00 10.00      B   
ATOM   3912  O   LEU    88      33.165  15.375  -6.344  1.00 10.00      B   
ATOM   3913  N   ASP    89      34.773  14.687  -7.769  1.00 10.00      B   
ATOM   3914  HN  ASP    89      35.007  14.064  -8.494  1.00 10.00      B   
ATOM   3915  CA  ASP    89      35.789  15.617  -7.286  1.00 10.00      B   
ATOM   3916  CB  ASP    89      37.082  15.464  -8.095  1.00 10.00      B   
ATOM   3917  CG  ASP    89      38.181  14.746  -7.338  1.00 10.00      B   
ATOM   3918  OD1 ASP    89      38.857  15.385  -6.502  1.00 10.00      B   
ATOM   3919  OD2 ASP    89      38.395  13.539  -7.583  1.00 10.00      B   
ATOM   3920  C   ASP    89      35.299  17.055  -7.382  1.00 10.00      B   
ATOM   3921  O   ASP    89      35.371  17.813  -6.414  1.00 10.00      B   
ATOM   3922  N   ALA    90      34.779  17.416  -8.550  1.00 10.00      B   
ATOM   3923  HN  ALA    90      34.739  16.756  -9.276  1.00 10.00      B   
ATOM   3924  CA  ALA    90      34.274  18.763  -8.785  1.00 10.00      B   
ATOM   3925  CB  ALA    90      33.854  18.926 -10.237  1.00 10.00      B   
ATOM   3926  C   ALA    90      33.113  19.094  -7.856  1.00 10.00      B   
ATOM   3927  O   ALA    90      33.061  20.176  -7.272  1.00 10.00      B   
ATOM   3928  N   HIS    91      32.187  18.153  -7.710  1.00 10.00      B   
ATOM   3929  HN  HIS    91      32.291  17.299  -8.187  1.00 10.00      B   
ATOM   3930  CA  HIS    91      31.027  18.359  -6.851  1.00 10.00      B   
ATOM   3931  CB  HIS    91      30.001  17.236  -7.012  1.00 10.00      B   
ATOM   3932  CG  HIS    91      29.046  17.438  -8.150  1.00 10.00      B   
ATOM   3933  ND1 HIS    91      27.782  17.967  -7.991  1.00 10.00      B   
ATOM   3934  HD1 HIS    91      27.386  18.277  -7.139  1.00 10.00      B   
ATOM   3935  CD2 HIS    91      29.173  17.166  -9.471  1.00 10.00      B   
ATOM   3936  CE1 HIS    91      27.174  18.009  -9.163  1.00 10.00      B   
ATOM   3937  NE2 HIS    91      27.998  17.529 -10.075  1.00 10.00      B   
ATOM   3938  HE2 HIS    91      27.794  17.438 -11.035  1.00 10.00      B   
ATOM   3939  C   HIS    91      31.443  18.497  -5.392  1.00 10.00      B   
ATOM   3940  O   HIS    91      30.949  19.368  -4.678  1.00 10.00      B   
ATOM   3941  N   ALA    92      32.364  17.640  -4.962  1.00 10.00      B   
ATOM   3942  HN  ALA    92      32.722  16.967  -5.585  1.00 10.00      B   
ATOM   3943  CA  ALA    92      32.859  17.666  -3.590  1.00 10.00      B   
ATOM   3944  CB  ALA    92      33.783  16.484  -3.334  1.00 10.00      B   
ATOM   3945  C   ALA    92      33.585  18.975  -3.309  1.00 10.00      B   
ATOM   3946  O   ALA    92      33.471  19.539  -2.220  1.00 10.00      B   
ATOM   3947  N   ASN    93      34.330  19.446  -4.299  1.00 10.00      B   
ATOM   3948  HN  ASN    93      34.394  18.932  -5.136  1.00 10.00      B   
ATOM   3949  CA  ASN    93      35.071  20.695  -4.178  1.00 10.00      B   
ATOM   3950  CB  ASN    93      35.885  20.956  -5.448  1.00 10.00      B   
ATOM   3951  CG  ASN    93      36.993  21.970  -5.245  1.00 10.00      B   
ATOM   3952  OD1 ASN    93      37.508  22.137  -4.139  1.00 10.00      B   
ATOM   3953  ND2 ASN    93      37.374  22.650  -6.315  1.00 10.00      B   
ATOM   3954 HD21 ASN    93      36.925  22.464  -7.167  1.00 10.00      B   
ATOM   3955 HD22 ASN    93      38.092  23.311  -6.213  1.00 10.00      B   
ATOM   3956  C   ASN    93      34.117  21.856  -3.911  1.00 10.00      B   
ATOM   3957  O   ASN    93      34.382  22.711  -3.068  1.00 10.00      B   
ATOM   3958  N   PHE    94      32.987  21.858  -4.612  1.00 10.00      B   
ATOM   3959  HN  PHE    94      32.825  21.139  -5.260  1.00 10.00      B   
ATOM   3960  CA  PHE    94      31.985  22.903  -4.449  1.00 10.00      B   
ATOM   3961  CB  PHE    94      31.002  22.894  -5.621  1.00 10.00      B   
ATOM   3962  CG  PHE    94      31.436  23.727  -6.793  1.00 10.00      B   
ATOM   3963  CD1 PHE    94      32.009  23.136  -7.906  1.00 10.00      B   
ATOM   3964  CD2 PHE    94      31.264  25.102  -6.784  1.00 10.00      B   
ATOM   3965  CE1 PHE    94      32.401  23.899  -8.989  1.00 10.00      B   
ATOM   3966  CE2 PHE    94      31.654  25.872  -7.863  1.00 10.00      B   
ATOM   3967  CZ  PHE    94      32.225  25.269  -8.968  1.00 10.00      B   
ATOM   3968  C   PHE    94      31.227  22.742  -3.133  1.00 10.00      B   
ATOM   3969  O   PHE    94      30.808  23.728  -2.522  1.00 10.00      B   
ATOM   3970  N   LEU    95      31.053  21.499  -2.701  1.00 10.00      B   
ATOM   3971  HN  LEU    95      31.404  20.754  -3.235  1.00 10.00      B   
ATOM   3972  CA  LEU    95      30.347  21.208  -1.459  1.00 10.00      B   
ATOM   3973  CB  LEU    95      30.001  19.720  -1.378  1.00 10.00      B   
ATOM   3974  CG  LEU    95      28.849  19.256  -2.270  1.00 10.00      B   
ATOM   3975  CD1 LEU    95      28.829  17.738  -2.389  1.00 10.00      B   
ATOM   3976  CD2 LEU    95      27.523  19.774  -1.735  1.00 10.00      B   
ATOM   3977  C   LEU    95      31.171  21.626  -0.247  1.00 10.00      B   
ATOM   3978  O   LEU    95      30.627  22.046   0.774  1.00 10.00      B   
ATOM   3979  N   ARG    96      32.488  21.514  -0.370  1.00 10.00      B   
ATOM   3980  HN  ARG    96      32.862  21.158  -1.209  1.00 10.00      B   
ATOM   3981  CA  ARG    96      33.392  21.886   0.713  1.00 10.00      B   
ATOM   3982  CB  ARG    96      34.807  21.394   0.419  1.00 10.00      B   
ATOM   3983  CG  ARG    96      35.760  21.512   1.597  1.00 10.00      B   
ATOM   3984  CD  ARG    96      37.210  21.449   1.147  1.00 10.00      B   
ATOM   3985  NE  ARG    96      37.516  20.201   0.454  1.00 10.00      B   
ATOM   3986  HE  ARG    96      37.550  19.380   0.995  1.00 10.00      B   
ATOM   3987  CZ  ARG    96      37.764  20.120  -0.853  1.00 10.00      B   
ATOM   3988  NH1 ARG    96      37.731  21.212  -1.604  1.00 10.00      B   
ATOM   3989 HH11 ARG    96      37.515  22.136  -1.175  1.00 10.00      B   
ATOM   3990 HH12 ARG    96      37.926  21.155  -2.631  1.00 10.00      B   
ATOM   3991  NH2 ARG    96      38.024  18.945  -1.407  1.00 10.00      B   
ATOM   3992 HH21 ARG    96      38.038  18.078  -0.817  1.00 10.00      B   
ATOM   3993 HH22 ARG    96      38.221  18.877  -2.428  1.00 10.00      B   
ATOM   3994  C   ARG    96      33.402  23.397   0.920  1.00 10.00      B   
ATOM   3995  O   ARG    96      33.521  23.881   2.046  1.00 10.00      B   
ATOM   3996  N   SER    97      33.278  24.135  -0.175  1.00 10.00      B   
ATOM   3997  HN  SER    97      33.200  23.691  -1.047  1.00 10.00      B   
ATOM   3998  CA  SER    97      33.266  25.590  -0.117  1.00 10.00      B   
ATOM   3999  CB  SER    97      33.533  26.178  -1.502  1.00 10.00      B   
ATOM   4000  OG  SER    97      33.163  25.263  -2.522  1.00 10.00      B   
ATOM   4001  HG  SER    97      32.202  25.177  -2.541  1.00 10.00      B   
ATOM   4002  C   SER    97      31.947  26.113   0.446  1.00 10.00      B   
ATOM   4003  O   SER    97      31.868  27.249   0.914  1.00 10.00      B   
ATOM   4004  N   ASN    98      30.918  25.274   0.413  1.00 10.00      B   
ATOM   4005  HN  ASN    98      31.046  24.372   0.053  1.00 10.00      B   
ATOM   4006  CA  ASN    98      29.607  25.655   0.918  1.00 10.00      B   
ATOM   4007  CB  ASN    98      28.587  25.726  -0.222  1.00 10.00      B   
ATOM   4008  CG  ASN    98      28.661  27.022  -1.005  1.00 10.00      B   
ATOM   4009  OD1 ASN    98      28.999  28.072  -0.463  1.00 10.00      B   
ATOM   4010  ND2 ASN    98      28.343  26.959  -2.290  1.00 10.00      B   
ATOM   4011 HD21 ASN    98      28.082  26.089  -2.661  1.00 10.00      B   
ATOM   4012 HD22 ASN    98      28.387  27.785  -2.819  1.00 10.00      B   
ATOM   4013  C   ASN    98      29.134  24.675   1.985  1.00 10.00      B   
ATOM   4014  O   ASN    98      28.292  23.817   1.720  1.00 10.00      B   
ATOM   4015  N   PRO    99      29.662  24.793   3.216  1.00 10.00      B   
ATOM   4016  CA  PRO    99      29.297  23.903   4.326  1.00 10.00      B   
ATOM   4017  CB  PRO    99      30.283  24.281   5.444  1.00 10.00      B   
ATOM   4018  CG  PRO    99      31.334  25.108   4.781  1.00 10.00      B   
ATOM   4019  CD  PRO    99      30.656  25.791   3.630  1.00 10.00      B   
ATOM   4020  C   PRO    99      27.862  24.130   4.790  1.00 10.00      B   
ATOM   4021  O   PRO    99      27.304  23.325   5.535  1.00 10.00      B   
ATOM   4022  N   SER   100      27.271  25.228   4.340  1.00 10.00      B   
ATOM   4023  HN  SER   100      27.772  25.836   3.756  1.00 10.00      B   
ATOM   4024  CA  SER   100      25.905  25.568   4.702  1.00 10.00      B   
ATOM   4025  CB  SER   100      25.715  27.080   4.580  1.00 10.00      B   
ATOM   4026  OG  SER   100      26.904  27.765   4.951  1.00 10.00      B   
ATOM   4027  HG  SER   100      26.782  28.713   4.802  1.00 10.00      B   
ATOM   4028  C   SER   100      24.893  24.832   3.820  1.00 10.00      B   
ATOM   4029  O   SER   100      23.685  24.923   4.037  1.00 10.00      B   
ATOM   4030  N   TYR   101      25.389  24.103   2.825  1.00 10.00      B   
ATOM   4031  HN  TYR   101      26.362  24.048   2.706  1.00 10.00      B   
ATOM   4032  CA  TYR   101      24.520  23.364   1.919  1.00 10.00      B   
ATOM   4033  CB  TYR   101      24.868  23.669   0.458  1.00 10.00      B   
ATOM   4034  CG  TYR   101      24.437  25.043  -0.004  1.00 10.00      B   
ATOM   4035  CD1 TYR   101      23.367  25.695   0.594  1.00 10.00      B   
ATOM   4036  CD2 TYR   101      25.099  25.687  -1.042  1.00 10.00      B   
ATOM   4037  CE1 TYR   101      22.969  26.947   0.172  1.00 10.00      B   
ATOM   4038  CE2 TYR   101      24.707  26.940  -1.471  1.00 10.00      B   
ATOM   4039  CZ  TYR   101      23.643  27.565  -0.859  1.00 10.00      B   
ATOM   4040  OH  TYR   101      23.244  28.808  -1.285  1.00 10.00      B   
ATOM   4041  HH  TYR   101      23.223  29.411  -0.528  1.00 10.00      B   
ATOM   4042  C   TYR   101      24.593  21.867   2.184  1.00 10.00      B   
ATOM   4043  O   TYR   101      25.433  21.408   2.961  1.00 10.00      B   
ATOM   4044  N   LYS   102      23.703  21.114   1.548  1.00 10.00      B   
ATOM   4045  HN  LYS   102      23.058  21.542   0.946  1.00 10.00      B   
ATOM   4046  CA  LYS   102      23.656  19.665   1.709  1.00 10.00      B   
ATOM   4047  CB  LYS   102      22.557  19.271   2.699  1.00 10.00      B   
ATOM   4048  CG  LYS   102      22.953  19.376   4.160  1.00 10.00      B   
ATOM   4049  CD  LYS   102      21.865  18.818   5.058  1.00 10.00      B   
ATOM   4050  CE  LYS   102      22.253  18.904   6.523  1.00 10.00      B   
ATOM   4051  NZ  LYS   102      21.219  18.297   7.401  1.00 10.00      B   
ATOM   4052  HZ1 LYS   102      21.058  17.306   7.136  1.00 10.00      B   
ATOM   4053  HZ2 LYS   102      20.322  18.814   7.310  1.00 10.00      B   
ATOM   4054  HZ3 LYS   102      21.523  18.334   8.393  1.00 10.00      B   
ATOM   4055  C   LYS   102      23.390  18.986   0.370  1.00 10.00      B   
ATOM   4056  O   LYS   102      22.951  19.628  -0.587  1.00 10.00      B   
ATOM   4057  N   VAL   103      23.655  17.693   0.310  1.00 10.00      B   
ATOM   4058  HN  VAL   103      24.012  17.238   1.110  1.00 10.00      B   
ATOM   4059  CA  VAL   103      23.432  16.917  -0.898  1.00 10.00      B   
ATOM   4060  CB  VAL   103      24.757  16.605  -1.638  1.00 10.00      B   
ATOM   4061  CG1 VAL   103      25.684  15.739  -0.796  1.00 10.00      B   
ATOM   4062  CG2 VAL   103      24.494  15.963  -2.994  1.00 10.00      B   
ATOM   4063  C   VAL   103      22.685  15.626  -0.556  1.00 10.00      B   
ATOM   4064  O   VAL   103      22.950  14.995   0.471  1.00 10.00      B   
ATOM   4065  N   THR   104      21.735  15.253  -1.399  1.00 10.00      B   
ATOM   4066  HN  THR   104      21.557  15.801  -2.198  1.00 10.00      B   
ATOM   4067  CA  THR   104      20.951  14.050  -1.181  1.00 10.00      B   
ATOM   4068  CB  THR   104      19.445  14.362  -1.247  1.00 10.00      B   
ATOM   4069  OG1 THR   104      19.176  15.553  -0.493  1.00 10.00      B   
ATOM   4070  HG1 THR   104      19.937  16.145  -0.545  1.00 10.00      B   
ATOM   4071  CG2 THR   104      18.633  13.214  -0.671  1.00 10.00      B   
ATOM   4072  C   THR   104      21.296  12.987  -2.219  1.00 10.00      B   
ATOM   4073  O   THR   104      21.220  13.238  -3.422  1.00 10.00      B   
ATOM   4074  N   VAL   105      21.692  11.813  -1.747  1.00 10.00      B   
ATOM   4075  HN  VAL   105      21.740  11.679  -0.772  1.00 10.00      B   
ATOM   4076  CA  VAL   105      22.051  10.715  -2.631  1.00 10.00      B   
ATOM   4077  CB  VAL   105      23.203   9.867  -2.050  1.00 10.00      B   
ATOM   4078  CG1 VAL   105      23.797   8.965  -3.122  1.00 10.00      B   
ATOM   4079  CG2 VAL   105      24.275  10.751  -1.433  1.00 10.00      B   
ATOM   4080  C   VAL   105      20.848   9.810  -2.869  1.00 10.00      B   
ATOM   4081  O   VAL   105      20.342   9.179  -1.937  1.00 10.00      B   
ATOM   4082  N   GLU   106      20.390   9.765  -4.111  1.00 10.00      B   
ATOM   4083  HN  GLU   106      20.829  10.312  -4.803  1.00 10.00      B   
ATOM   4084  CA  GLU   106      19.253   8.936  -4.481  1.00 10.00      B   
ATOM   4085  CB  GLU   106      18.537   9.511  -5.706  1.00 10.00      B   
ATOM   4086  CG  GLU   106      17.826  10.833  -5.470  1.00 10.00      B   
ATOM   4087  CD  GLU   106      16.831  11.149  -6.569  1.00 10.00      B   
ATOM   4088  OE1 GLU   106      17.246  11.257  -7.740  1.00 10.00      B   
ATOM   4089  OE2 GLU   106      15.625  11.286  -6.269  1.00 10.00      B   
ATOM   4090  C   GLU   106      19.700   7.508  -4.776  1.00 10.00      B   
ATOM   4091  O   GLU   106      20.266   7.230  -5.841  1.00 10.00      B   
ATOM   4092  N   GLY   107      19.453   6.611  -3.832  1.00 10.00      B   
ATOM   4093  HN  GLY   107      19.006   6.899  -3.002  1.00 10.00      B   
ATOM   4094  CA  GLY   107      19.825   5.219  -4.009  1.00 10.00      B   
ATOM   4095  C   GLY   107      18.927   4.537  -5.021  1.00 10.00      B   
ATOM   4096  O   GLY   107      17.712   4.723  -4.998  1.00 10.00      B   
ATOM   4097  N   HIS   108      19.512   3.751  -5.914  1.00 10.00      B   
ATOM   4098  HN  HIS   108      20.484   3.611  -5.873  1.00 10.00      B   
ATOM   4099  CA  HIS   108      18.738   3.069  -6.943  1.00 10.00      B   
ATOM   4100  CB  HIS   108      18.906   3.774  -8.293  1.00 10.00      B   
ATOM   4101  CG  HIS   108      18.143   5.055  -8.439  1.00 10.00      B   
ATOM   4102  ND1 HIS   108      18.564   6.253  -7.895  1.00 10.00      B   
ATOM   4103  HD1 HIS   108      19.373   6.387  -7.352  1.00 10.00      B   
ATOM   4104  CD2 HIS   108      16.989   5.327  -9.088  1.00 10.00      B   
ATOM   4105  CE1 HIS   108      17.699   7.201  -8.207  1.00 10.00      B   
ATOM   4106  NE2 HIS   108      16.739   6.666  -8.930  1.00 10.00      B   
ATOM   4107  HE2 HIS   108      15.971   7.155  -9.310  1.00 10.00      B   
ATOM   4108  C   HIS   108      19.167   1.616  -7.083  1.00 10.00      B   
ATOM   4109  O   HIS   108      20.260   1.234  -6.655  1.00 10.00      B   
ATOM   4110  N   ALA   109      18.302   0.816  -7.688  1.00 10.00      B   
ATOM   4111  HN  ALA   109      17.445   1.187  -7.999  1.00 10.00      B   
ATOM   4112  CA  ALA   109      18.568  -0.592  -7.915  1.00 10.00      B   
ATOM   4113  CB  ALA   109      18.275  -1.406  -6.664  1.00 10.00      B   
ATOM   4114  C   ALA   109      17.734  -1.083  -9.093  1.00 10.00      B   
ATOM   4115  O   ALA   109      16.787  -0.415  -9.506  1.00 10.00      B   
ATOM   4116  N   ASP   110      18.092  -2.238  -9.632  1.00 10.00      B   
ATOM   4117  HN  ASP   110      18.853  -2.731  -9.252  1.00 10.00      B   
ATOM   4118  CA  ASP   110      17.385  -2.806 -10.773  1.00 10.00      B   
ATOM   4119  CB  ASP   110      18.318  -3.684 -11.623  1.00 10.00      B   
ATOM   4120  CG  ASP   110      19.194  -4.643 -10.825  1.00 10.00      B   
ATOM   4121  OD1 ASP   110      19.163  -5.855 -11.109  1.00 10.00      B   
ATOM   4122  OD2 ASP   110      19.964  -4.188  -9.948  1.00 10.00      B   
ATOM   4123  C   ASP   110      16.127  -3.567 -10.359  1.00 10.00      B   
ATOM   4124  O   ASP   110      15.924  -3.849  -9.178  1.00 10.00      B   
ATOM   4125  N   GLU   111      15.293  -3.911 -11.345  1.00 10.00      B   
ATOM   4126  HN  GLU   111      15.526  -3.671 -12.265  1.00 10.00      B   
ATOM   4127  CA  GLU   111      14.033  -4.632 -11.107  1.00 10.00      B   
ATOM   4128  CB  GLU   111      13.123  -4.510 -12.332  1.00 10.00      B   
ATOM   4129  CG  GLU   111      12.823  -3.085 -12.766  1.00 10.00      B   
ATOM   4130  CD  GLU   111      11.798  -3.030 -13.883  1.00 10.00      B   
ATOM   4131  OE1 GLU   111      12.083  -2.413 -14.929  1.00 10.00      B   
ATOM   4132  OE2 GLU   111      10.701  -3.614 -13.721  1.00 10.00      B   
ATOM   4133  C   GLU   111      14.268  -6.115 -10.809  1.00 10.00      B   
ATOM   4134  O   GLU   111      13.411  -6.956 -11.079  1.00 10.00      B   
ATOM   4135  N   ARG   112      15.409  -6.425 -10.228  1.00 10.00      B   
ATOM   4136  HN  ARG   112      16.033  -5.707  -9.991  1.00 10.00      B   
ATOM   4137  CA  ARG   112      15.764  -7.801  -9.917  1.00 10.00      B   
ATOM   4138  CB  ARG   112      17.263  -7.998 -10.168  1.00 10.00      B   
ATOM   4139  CG  ARG   112      17.874  -9.282  -9.624  1.00 10.00      B   
ATOM   4140  CD  ARG   112      19.388  -9.267  -9.770  1.00 10.00      B   
ATOM   4141  NE  ARG   112      19.938  -7.925  -9.566  1.00 10.00      B   
ATOM   4142  HE  ARG   112      19.482  -7.175 -10.030  1.00 10.00      B   
ATOM   4143  CZ  ARG   112      21.005  -7.657  -8.817  1.00 10.00      B   
ATOM   4144  NH1 ARG   112      21.658  -8.639  -8.203  1.00 10.00      B   
ATOM   4145 HH11 ARG   112      22.506  -8.435  -7.617  1.00 10.00      B   
ATOM   4146 HH12 ARG   112      21.327  -9.625  -8.295  1.00 10.00      B   
ATOM   4147  NH2 ARG   112      21.407  -6.400  -8.670  1.00 10.00      B   
ATOM   4148 HH21 ARG   112      20.881  -5.621  -9.143  1.00 10.00      B   
ATOM   4149 HH22 ARG   112      22.233  -6.179  -8.076  1.00 10.00      B   
ATOM   4150  C   ARG   112      15.385  -8.178  -8.484  1.00 10.00      B   
ATOM   4151  O   ARG   112      15.309  -9.358  -8.152  1.00 10.00      B   
ATOM   4152  N   GLY   113      15.125  -7.182  -7.645  1.00 10.00      B   
ATOM   4153  HN  GLY   113      15.160  -6.257  -7.962  1.00 10.00      B   
ATOM   4154  CA  GLY   113      14.781  -7.464  -6.263  1.00 10.00      B   
ATOM   4155  C   GLY   113      13.487  -6.819  -5.803  1.00 10.00      B   
ATOM   4156  O   GLY   113      12.828  -6.107  -6.561  1.00 10.00      B   
ATOM   4157  N   THR   114      13.136  -7.087  -4.550  1.00 10.00      B   
ATOM   4158  HN  THR   114      13.718  -7.671  -4.019  1.00 10.00      B   
ATOM   4159  CA  THR   114      11.931  -6.552  -3.922  1.00 10.00      B   
ATOM   4160  CB  THR   114      11.498  -7.522  -2.797  1.00 10.00      B   
ATOM   4161  OG1 THR   114      11.873  -8.858  -3.167  1.00 10.00      B   
ATOM   4162  HG1 THR   114      11.482  -9.071  -4.023  1.00 10.00      B   
ATOM   4163  CG2 THR   114       9.997  -7.484  -2.570  1.00 10.00      B   
ATOM   4164  C   THR   114      12.253  -5.182  -3.306  1.00 10.00      B   
ATOM   4165  O   THR   114      13.393  -4.955  -2.912  1.00 10.00      B   
ATOM   4166  N   PRO   115      11.271  -4.249  -3.231  1.00 10.00      B   
ATOM   4167  CA  PRO   115      11.473  -2.902  -2.659  1.00 10.00      B   
ATOM   4168  CB  PRO   115      10.043  -2.447  -2.347  1.00 10.00      B   
ATOM   4169  CG  PRO   115       9.229  -3.089  -3.416  1.00 10.00      B   
ATOM   4170  CD  PRO   115       9.883  -4.417  -3.715  1.00 10.00      B   
ATOM   4171  C   PRO   115      12.332  -2.897  -1.386  1.00 10.00      B   
ATOM   4172  O   PRO   115      13.374  -2.241  -1.338  1.00 10.00      B   
ATOM   4173  N   GLU   116      11.905  -3.652  -0.379  1.00 10.00      B   
ATOM   4174  HN  GLU   116      11.070  -4.160  -0.486  1.00 10.00      B   
ATOM   4175  CA  GLU   116      12.626  -3.731   0.893  1.00 10.00      B   
ATOM   4176  CB  GLU   116      11.896  -4.651   1.872  1.00 10.00      B   
ATOM   4177  CG  GLU   116      11.161  -3.913   2.981  1.00 10.00      B   
ATOM   4178  CD  GLU   116      12.102  -3.384   4.044  1.00 10.00      B   
ATOM   4179  OE1 GLU   116      12.640  -4.198   4.825  1.00 10.00      B   
ATOM   4180  OE2 GLU   116      12.324  -2.161   4.102  1.00 10.00      B   
ATOM   4181  C   GLU   116      14.084  -4.171   0.719  1.00 10.00      B   
ATOM   4182  O   GLU   116      14.973  -3.689   1.424  1.00 10.00      B   
ATOM   4183  N   TYR   117      14.330  -5.083  -0.215  1.00 10.00      B   
ATOM   4184  HN  TYR   117      13.586  -5.429  -0.750  1.00 10.00      B   
ATOM   4185  CA  TYR   117      15.685  -5.571  -0.468  1.00 10.00      B   
ATOM   4186  CB  TYR   117      15.650  -6.938  -1.163  1.00 10.00      B   
ATOM   4187  CG  TYR   117      17.010  -7.572  -1.394  1.00 10.00      B   
ATOM   4188  CD1 TYR   117      17.957  -7.645  -0.377  1.00 10.00      B   
ATOM   4189  CD2 TYR   117      17.341  -8.113  -2.630  1.00 10.00      B   
ATOM   4190  CE1 TYR   117      19.190  -8.238  -0.586  1.00 10.00      B   
ATOM   4191  CE2 TYR   117      18.570  -8.705  -2.850  1.00 10.00      B   
ATOM   4192  CZ  TYR   117      19.492  -8.766  -1.825  1.00 10.00      B   
ATOM   4193  OH  TYR   117      20.720  -9.362  -2.038  1.00 10.00      B   
ATOM   4194  HH  TYR   117      20.938  -9.314  -2.977  1.00 10.00      B   
ATOM   4195  C   TYR   117      16.467  -4.563  -1.306  1.00 10.00      B   
ATOM   4196  O   TYR   117      17.653  -4.323  -1.068  1.00 10.00      B   
ATOM   4197  N   ASN   118      15.782  -3.960  -2.272  1.00 10.00      B   
ATOM   4198  HN  ASN   118      14.833  -4.191  -2.397  1.00 10.00      B   
ATOM   4199  CA  ASN   118      16.389  -2.973  -3.159  1.00 10.00      B   
ATOM   4200  CB  ASN   118      15.398  -2.513  -4.233  1.00 10.00      B   
ATOM   4201  CG  ASN   118      15.488  -3.335  -5.506  1.00 10.00      B   
ATOM   4202  OD1 ASN   118      15.759  -4.530  -5.468  1.00 10.00      B   
ATOM   4203  ND2 ASN   118      15.261  -2.697  -6.644  1.00 10.00      B   
ATOM   4204 HD21 ASN   118      15.048  -1.743  -6.605  1.00 10.00      B   
ATOM   4205 HD22 ASN   118      15.330  -3.205  -7.484  1.00 10.00      B   
ATOM   4206  C   ASN   118      16.917  -1.783  -2.374  1.00 10.00      B   
ATOM   4207  O   ASN   118      17.891  -1.144  -2.775  1.00 10.00      B   
ATOM   4208  N   ILE   119      16.269  -1.489  -1.253  1.00 10.00      B   
ATOM   4209  HN  ILE   119      15.475  -2.017  -1.006  1.00 10.00      B   
ATOM   4210  CA  ILE   119      16.691  -0.392  -0.395  1.00 10.00      B   
ATOM   4211  CB  ILE   119      15.725  -0.189   0.794  1.00 10.00      B   
ATOM   4212  CG1 ILE   119      14.348   0.259   0.296  1.00 10.00      B   
ATOM   4213  CG2 ILE   119      16.290   0.811   1.796  1.00 10.00      B   
ATOM   4214  CD1 ILE   119      14.388   1.460  -0.624  1.00 10.00      B   
ATOM   4215  C   ILE   119      18.100  -0.657   0.128  1.00 10.00      B   
ATOM   4216  O   ILE   119      18.972   0.207   0.055  1.00 10.00      B   
ATOM   4217  N   SER   120      18.319  -1.872   0.622  1.00 10.00      B   
ATOM   4218  HN  SER   120      17.584  -2.519   0.642  1.00 10.00      B   
ATOM   4219  CA  SER   120      19.616  -2.268   1.149  1.00 10.00      B   
ATOM   4220  CB  SER   120      19.515  -3.651   1.795  1.00 10.00      B   
ATOM   4221  OG  SER   120      18.374  -3.723   2.641  1.00 10.00      B   
ATOM   4222  HG  SER   120      17.952  -4.586   2.543  1.00 10.00      B   
ATOM   4223  C   SER   120      20.677  -2.254   0.048  1.00 10.00      B   
ATOM   4224  O   SER   120      21.844  -1.954   0.297  1.00 10.00      B   
ATOM   4225  N   LEU   121      20.257  -2.567  -1.173  1.00 10.00      B   
ATOM   4226  HN  LEU   121      19.315  -2.803  -1.303  1.00 10.00      B   
ATOM   4227  CA  LEU   121      21.160  -2.573  -2.318  1.00 10.00      B   
ATOM   4228  CB  LEU   121      20.481  -3.203  -3.539  1.00 10.00      B   
ATOM   4229  CG  LEU   121      19.867  -4.591  -3.343  1.00 10.00      B   
ATOM   4230  CD1 LEU   121      19.195  -5.060  -4.626  1.00 10.00      B   
ATOM   4231  CD2 LEU   121      20.919  -5.590  -2.890  1.00 10.00      B   
ATOM   4232  C   LEU   121      21.585  -1.146  -2.649  1.00 10.00      B   
ATOM   4233  O   LEU   121      22.750  -0.880  -2.941  1.00 10.00      B   
ATOM   4234  N   GLY   122      20.622  -0.230  -2.603  1.00 10.00      B   
ATOM   4235  HN  GLY   122      19.707  -0.505  -2.375  1.00 10.00      B   
ATOM   4236  CA  GLY   122      20.904   1.162  -2.886  1.00 10.00      B   
ATOM   4237  C   GLY   122      21.698   1.806  -1.770  1.00 10.00      B   
ATOM   4238  O   GLY   122      22.525   2.685  -2.016  1.00 10.00      B   
ATOM   4239  N   GLU   123      21.447   1.355  -0.545  1.00 10.00      B   
ATOM   4240  HN  GLU   123      20.766   0.657  -0.428  1.00 10.00      B   
ATOM   4241  CA  GLU   123      22.133   1.870   0.631  1.00 10.00      B   
ATOM   4242  CB  GLU   123      21.660   1.132   1.888  1.00 10.00      B   
ATOM   4243  CG  GLU   123      22.227   1.686   3.186  1.00 10.00      B   
ATOM   4244  CD  GLU   123      22.396   0.618   4.243  1.00 10.00      B   
ATOM   4245  OE1 GLU   123      21.451   0.396   5.027  1.00 10.00      B   
ATOM   4246  OE2 GLU   123      23.477  -0.010   4.292  1.00 10.00      B   
ATOM   4247  C   GLU   123      23.643   1.728   0.486  1.00 10.00      B   
ATOM   4248  O   GLU   123      24.386   2.681   0.712  1.00 10.00      B   
ATOM   4249  N   ARG   124      24.087   0.541   0.085  1.00 10.00      B   
ATOM   4250  HN  ARG   124      23.437  -0.171  -0.100  1.00 10.00      B   
ATOM   4251  CA  ARG   124      25.511   0.268  -0.084  1.00 10.00      B   
ATOM   4252  CB  ARG   124      25.740  -1.192  -0.475  1.00 10.00      B   
ATOM   4253  CG  ARG   124      25.178  -2.187   0.526  1.00 10.00      B   
ATOM   4254  CD  ARG   124      25.413  -3.619   0.083  1.00 10.00      B   
ATOM   4255  NE  ARG   124      26.704  -4.139   0.532  1.00 10.00      B   
ATOM   4256  HE  ARG   124      27.373  -3.483   0.840  1.00 10.00      B   
ATOM   4257  CZ  ARG   124      27.015  -5.433   0.553  1.00 10.00      B   
ATOM   4258  NH1 ARG   124      26.129  -6.340   0.146  1.00 10.00      B   
ATOM   4259 HH11 ARG   124      25.185  -6.040  -0.190  1.00 10.00      B   
ATOM   4260 HH12 ARG   124      26.369  -7.355   0.164  1.00 10.00      B   
ATOM   4261  NH2 ARG   124      28.209  -5.820   0.983  1.00 10.00      B   
ATOM   4262 HH21 ARG   124      28.460  -6.833   1.000  1.00 10.00      B   
ATOM   4263 HH22 ARG   124      28.904  -5.112   1.312  1.00 10.00      B   
ATOM   4264  C   ARG   124      26.142   1.200  -1.113  1.00 10.00      B   
ATOM   4265  O   ARG   124      27.259   1.680  -0.923  1.00 10.00      B   
ATOM   4266  N   ARG   125      25.416   1.471  -2.191  1.00 10.00      B   
ATOM   4267  HN  ARG   125      24.520   1.078  -2.277  1.00 10.00      B   
ATOM   4268  CA  ARG   125      25.918   2.350  -3.240  1.00 10.00      B   
ATOM   4269  CB  ARG   125      25.132   2.180  -4.540  1.00 10.00      B   
ATOM   4270  CG  ARG   125      25.636   1.036  -5.404  1.00 10.00      B   
ATOM   4271  CD  ARG   125      24.896   0.965  -6.727  1.00 10.00      B   
ATOM   4272  NE  ARG   125      23.511   0.531  -6.564  1.00 10.00      B   
ATOM   4273  HE  ARG   125      22.821   1.234  -6.514  1.00 10.00      B   
ATOM   4274  CZ  ARG   125      23.140  -0.745  -6.476  1.00 10.00      B   
ATOM   4275  NH1 ARG   125      24.052  -1.710  -6.534  1.00 10.00      B   
ATOM   4276 HH11 ARG   125      23.765  -2.710  -6.463  1.00 10.00      B   
ATOM   4277 HH12 ARG   125      25.062  -1.472  -6.647  1.00 10.00      B   
ATOM   4278  NH2 ARG   125      21.857  -1.056  -6.343  1.00 10.00      B   
ATOM   4279 HH21 ARG   125      21.135  -0.296  -6.310  1.00 10.00      B   
ATOM   4280 HH22 ARG   125      21.563  -2.054  -6.265  1.00 10.00      B   
ATOM   4281  C   ARG   125      25.929   3.805  -2.789  1.00 10.00      B   
ATOM   4282  O   ARG   125      26.874   4.541  -3.066  1.00 10.00      B   
ATOM   4283  N   ALA   126      24.879   4.213  -2.084  1.00 10.00      B   
ATOM   4284  HN  ALA   126      24.147   3.580  -1.902  1.00 10.00      B   
ATOM   4285  CA  ALA   126      24.783   5.577  -1.576  1.00 10.00      B   
ATOM   4286  CB  ALA   126      23.402   5.825  -0.988  1.00 10.00      B   
ATOM   4287  C   ALA   126      25.863   5.819  -0.527  1.00 10.00      B   
ATOM   4288  O   ALA   126      26.457   6.897  -0.459  1.00 10.00      B   
ATOM   4289  N   ASN   127      26.117   4.794   0.280  1.00 10.00      B   
ATOM   4290  HN  ASN   127      25.597   3.965   0.176  1.00 10.00      B   
ATOM   4291  CA  ASN   127      27.129   4.859   1.326  1.00 10.00      B   
ATOM   4292  CB  ASN   127      27.099   3.576   2.159  1.00 10.00      B   
ATOM   4293  CG  ASN   127      27.370   3.817   3.630  1.00 10.00      B   
ATOM   4294  OD1 ASN   127      27.993   4.809   4.011  1.00 10.00      B   
ATOM   4295  ND2 ASN   127      26.910   2.901   4.468  1.00 10.00      B   
ATOM   4296 HD21 ASN   127      26.430   2.128   4.092  1.00 10.00      B   
ATOM   4297 HD22 ASN   127      27.066   3.028   5.428  1.00 10.00      B   
ATOM   4298  C   ASN   127      28.512   5.030   0.712  1.00 10.00      B   
ATOM   4299  O   ASN   127      29.339   5.789   1.220  1.00 10.00      B   
ATOM   4300  N   ALA   128      28.747   4.327  -0.391  1.00 10.00      B   
ATOM   4301  HN  ALA   128      28.043   3.739  -0.742  1.00 10.00      B   
ATOM   4302  CA  ALA   128      30.023   4.393  -1.088  1.00 10.00      B   
ATOM   4303  CB  ALA   128      30.049   3.410  -2.245  1.00 10.00      B   
ATOM   4304  C   ALA   128      30.307   5.810  -1.574  1.00 10.00      B   
ATOM   4305  O   ALA   128      31.434   6.298  -1.465  1.00 10.00      B   
ATOM   4306  N   VAL   129      29.276   6.468  -2.097  1.00 10.00      B   
ATOM   4307  HN  VAL   129      28.405   6.023  -2.152  1.00 10.00      B   
ATOM   4308  CA  VAL   129      29.408   7.835  -2.588  1.00 10.00      B   
ATOM   4309  CB  VAL   129      28.123   8.313  -3.297  1.00 10.00      B   
ATOM   4310  CG1 VAL   129      28.294   9.727  -3.832  1.00 10.00      B   
ATOM   4311  CG2 VAL   129      27.743   7.364  -4.422  1.00 10.00      B   
ATOM   4312  C   VAL   129      29.721   8.773  -1.427  1.00 10.00      B   
ATOM   4313  O   VAL   129      30.610   9.624  -1.520  1.00 10.00      B   
ATOM   4314  N   LYS   130      28.998   8.589  -0.325  1.00 10.00      B   
ATOM   4315  HN  LYS   130      28.315   7.881  -0.318  1.00 10.00      B   
ATOM   4316  CA  LYS   130      29.189   9.402   0.870  1.00 10.00      B   
ATOM   4317  CB  LYS   130      28.195   8.989   1.964  1.00 10.00      B   
ATOM   4318  CG  LYS   130      28.422   9.676   3.303  1.00 10.00      B   
ATOM   4319  CD  LYS   130      27.626   9.013   4.415  1.00 10.00      B   
ATOM   4320  CE  LYS   130      27.910   9.667   5.757  1.00 10.00      B   
ATOM   4321  NZ  LYS   130      27.078   9.091   6.845  1.00 10.00      B   
ATOM   4322  HZ1 LYS   130      27.092   9.716   7.677  1.00 10.00      B   
ATOM   4323  HZ2 LYS   130      27.447   8.160   7.125  1.00 10.00      B   
ATOM   4324  HZ3 LYS   130      26.094   8.981   6.527  1.00 10.00      B   
ATOM   4325  C   LYS   130      30.614   9.257   1.391  1.00 10.00      B   
ATOM   4326  O   LYS   130      31.292  10.246   1.669  1.00 10.00      B   
ATOM   4327  N   MET   131      31.063   8.015   1.506  1.00 10.00      B   
ATOM   4328  HN  MET   131      30.469   7.268   1.260  1.00 10.00      B   
ATOM   4329  CA  MET   131      32.403   7.721   1.996  1.00 10.00      B   
ATOM   4330  CB  MET   131      32.576   6.217   2.182  1.00 10.00      B   
ATOM   4331  CG  MET   131      33.507   5.845   3.323  1.00 10.00      B   
ATOM   4332  SD  MET   131      33.418   4.097   3.758  1.00 10.00      B   
ATOM   4333  CE  MET   131      31.688   3.940   4.200  1.00 10.00      B   
ATOM   4334  C   MET   131      33.479   8.274   1.064  1.00 10.00      B   
ATOM   4335  O   MET   131      34.563   8.665   1.509  1.00 10.00      B   
ATOM   4336  N   TYR   132      33.172   8.312  -0.226  1.00 10.00      B   
ATOM   4337  HN  TYR   132      32.294   7.987  -0.519  1.00 10.00      B   
ATOM   4338  CA  TYR   132      34.105   8.825  -1.219  1.00 10.00      B   
ATOM   4339  CB  TYR   132      33.588   8.542  -2.632  1.00 10.00      B   
ATOM   4340  CG  TYR   132      34.656   8.528  -3.703  1.00 10.00      B   
ATOM   4341  CD1 TYR   132      35.418   7.389  -3.935  1.00 10.00      B   
ATOM   4342  CD2 TYR   132      34.900   9.647  -4.490  1.00 10.00      B   
ATOM   4343  CE1 TYR   132      36.387   7.364  -4.919  1.00 10.00      B   
ATOM   4344  CE2 TYR   132      35.870   9.633  -5.476  1.00 10.00      B   
ATOM   4345  CZ  TYR   132      36.610   8.488  -5.686  1.00 10.00      B   
ATOM   4346  OH  TYR   132      37.573   8.463  -6.672  1.00 10.00      B   
ATOM   4347  HH  TYR   132      38.067   9.291  -6.655  1.00 10.00      B   
ATOM   4348  C   TYR   132      34.305  10.323  -1.021  1.00 10.00      B   
ATOM   4349  O   TYR   132      35.433  10.818  -1.047  1.00 10.00      B   
ATOM   4350  N   LEU   133      33.205  11.035  -0.798  1.00 10.00      B   
ATOM   4351  HN  LEU   133      32.336  10.576  -0.769  1.00 10.00      B   
ATOM   4352  CA  LEU   133      33.253  12.475  -0.592  1.00 10.00      B   
ATOM   4353  CB  LEU   133      31.867  13.099  -0.792  1.00 10.00      B   
ATOM   4354  CG  LEU   133      31.179  12.803  -2.130  1.00 10.00      B   
ATOM   4355  CD1 LEU   133      29.844  13.526  -2.220  1.00 10.00      B   
ATOM   4356  CD2 LEU   133      32.075  13.180  -3.300  1.00 10.00      B   
ATOM   4357  C   LEU   133      33.793  12.801   0.798  1.00 10.00      B   
ATOM   4358  O   LEU   133      34.398  13.852   1.013  1.00 10.00      B   
ATOM   4359  N   GLN   134      33.577  11.884   1.732  1.00 10.00      B   
ATOM   4360  HN  GLN   134      33.068  11.079   1.495  1.00 10.00      B   
ATOM   4361  CA  GLN   134      34.047  12.047   3.104  1.00 10.00      B   
ATOM   4362  CB  GLN   134      33.619  10.845   3.947  1.00 10.00      B   
ATOM   4363  CG  GLN   134      32.867  11.207   5.215  1.00 10.00      B   
ATOM   4364  CD  GLN   134      32.390   9.982   5.972  1.00 10.00      B   
ATOM   4365  OE1 GLN   134      32.082   8.947   5.381  1.00 10.00      B   
ATOM   4366  NE2 GLN   134      32.326  10.086   7.287  1.00 10.00      B   
ATOM   4367 HE21 GLN   134      32.586  10.939   7.700  1.00 10.00      B   
ATOM   4368 HE22 GLN   134      32.028   9.305   7.797  1.00 10.00      B   
ATOM   4369  C   GLN   134      35.568  12.186   3.137  1.00 10.00      B   
ATOM   4370  O   GLN   134      36.117  12.993   3.890  1.00 10.00      B   
ATOM   4371  N   GLY   135      36.236  11.410   2.287  1.00 10.00      B   
ATOM   4372  HN  GLY   135      35.736  10.801   1.704  1.00 10.00      B   
ATOM   4373  CA  GLY   135      37.686  11.449   2.214  1.00 10.00      B   
ATOM   4374  C   GLY   135      38.191  12.635   1.411  1.00 10.00      B   
ATOM   4375  O   GLY   135      39.395  12.868   1.318  1.00 10.00      B   
ATOM   4376  N   LYS   136      37.264  13.392   0.834  1.00 10.00      B   
ATOM   4377  HN  LYS   136      36.317  13.159   0.946  1.00 10.00      B   
ATOM   4378  CA  LYS   136      37.616  14.561   0.040  1.00 10.00      B   
ATOM   4379  CB  LYS   136      36.685  14.694  -1.168  1.00 10.00      B   
ATOM   4380  CG  LYS   136      36.975  13.702  -2.283  1.00 10.00      B   
ATOM   4381  CD  LYS   136      38.248  14.069  -3.028  1.00 10.00      B   
ATOM   4382  CE  LYS   136      38.667  12.964  -3.981  1.00 10.00      B   
ATOM   4383  NZ  LYS   136      39.759  13.401  -4.889  1.00 10.00      B   
ATOM   4384  HZ1 LYS   136      40.542  13.811  -4.342  1.00 10.00      B   
ATOM   4385  HZ2 LYS   136      39.404  14.122  -5.558  1.00 10.00      B   
ATOM   4386  HZ3 LYS   136      40.117  12.592  -5.435  1.00 10.00      B   
ATOM   4387  C   LYS   136      37.577  15.829   0.886  1.00 10.00      B   
ATOM   4388  O   LYS   136      37.722  16.936   0.371  1.00 10.00      B   
ATOM   4389  N   GLY   137      37.379  15.659   2.187  1.00 10.00      B   
ATOM   4390  HN  GLY   137      37.271  14.752   2.542  1.00 10.00      B   
ATOM   4391  CA  GLY   137      37.335  16.797   3.084  1.00 10.00      B   
ATOM   4392  C   GLY   137      35.951  17.400   3.200  1.00 10.00      B   
ATOM   4393  O   GLY   137      35.805  18.592   3.470  1.00 10.00      B   
ATOM   4394  N   VAL   138      34.933  16.583   2.983  1.00 10.00      B   
ATOM   4395  HN  VAL   138      35.110  15.647   2.756  1.00 10.00      B   
ATOM   4396  CA  VAL   138      33.556  17.043   3.073  1.00 10.00      B   
ATOM   4397  CB  VAL   138      32.741  16.655   1.817  1.00 10.00      B   
ATOM   4398  CG1 VAL   138      31.335  17.233   1.881  1.00 10.00      B   
ATOM   4399  CG2 VAL   138      33.449  17.119   0.553  1.00 10.00      B   
ATOM   4400  C   VAL   138      32.890  16.466   4.321  1.00 10.00      B   
ATOM   4401  O   VAL   138      33.081  15.291   4.646  1.00 10.00      B   
ATOM   4402  N   SER   139      32.137  17.302   5.030  1.00 10.00      B   
ATOM   4403  HN  SER   139      32.046  18.232   4.734  1.00 10.00      B   
ATOM   4404  CA  SER   139      31.444  16.877   6.239  1.00 10.00      B   
ATOM   4405  CB  SER   139      30.808  18.088   6.933  1.00 10.00      B   
ATOM   4406  OG  SER   139      30.340  17.759   8.232  1.00 10.00      B   
ATOM   4407  HG  SER   139      30.410  18.536   8.805  1.00 10.00      B   
ATOM   4408  C   SER   139      30.376  15.836   5.909  1.00 10.00      B   
ATOM   4409  O   SER   139      29.620  15.983   4.945  1.00 10.00      B   
ATOM   4410  N   ALA   140      30.320  14.784   6.713  1.00 10.00      B   
ATOM   4411  HN  ALA   140      30.955  14.724   7.460  1.00 10.00      B   
ATOM   4412  CA  ALA   140      29.354  13.707   6.516  1.00 10.00      B   
ATOM   4413  CB  ALA   140      29.709  12.514   7.392  1.00 10.00      B   
ATOM   4414  C   ALA   140      27.930  14.175   6.802  1.00 10.00      B   
ATOM   4415  O   ALA   140      26.963  13.609   6.290  1.00 10.00      B   
ATOM   4416  N   ASP   141      27.813  15.224   7.605  1.00 10.00      B   
ATOM   4417  HN  ASP   141      28.624  15.637   7.968  1.00 10.00      B   
ATOM   4418  CA  ASP   141      26.512  15.779   7.973  1.00 10.00      B   
ATOM   4419  CB  ASP   141      26.666  16.788   9.113  1.00 10.00      B   
ATOM   4420  CG  ASP   141      26.877  16.128  10.459  1.00 10.00      B   
ATOM   4421  OD1 ASP   141      27.940  15.503  10.660  1.00 10.00      B   
ATOM   4422  OD2 ASP   141      25.979  16.236  11.323  1.00 10.00      B   
ATOM   4423  C   ASP   141      25.824  16.445   6.786  1.00 10.00      B   
ATOM   4424  O   ASP   141      24.612  16.662   6.802  1.00 10.00      B   
ATOM   4425  N   GLN   142      26.598  16.754   5.754  1.00 10.00      B   
ATOM   4426  HN  GLN   142      27.556  16.536   5.790  1.00 10.00      B   
ATOM   4427  CA  GLN   142      26.066  17.401   4.564  1.00 10.00      B   
ATOM   4428  CB  GLN   142      27.164  18.211   3.873  1.00 10.00      B   
ATOM   4429  CG  GLN   142      27.591  19.469   4.606  1.00 10.00      B   
ATOM   4430  CD  GLN   142      28.679  20.214   3.860  1.00 10.00      B   
ATOM   4431  OE1 GLN   142      29.867  20.006   4.098  1.00 10.00      B   
ATOM   4432  NE2 GLN   142      28.279  21.078   2.939  1.00 10.00      B   
ATOM   4433 HE21 GLN   142      27.310  21.186   2.795  1.00 10.00      B   
ATOM   4434 HE22 GLN   142      28.962  21.572   2.437  1.00 10.00      B   
ATOM   4435  C   GLN   142      25.509  16.384   3.575  1.00 10.00      B   
ATOM   4436  O   GLN   142      24.870  16.754   2.592  1.00 10.00      B   
ATOM   4437  N   ILE   143      25.737  15.105   3.836  1.00 10.00      B   
ATOM   4438  HN  ILE   143      26.212  14.854   4.657  1.00 10.00      B   
ATOM   4439  CA  ILE   143      25.274  14.065   2.928  1.00 10.00      B   
ATOM   4440  CB  ILE   143      26.417  13.113   2.515  1.00 10.00      B   
ATOM   4441  CG1 ILE   143      27.568  13.906   1.886  1.00 10.00      B   
ATOM   4442  CG2 ILE   143      25.905  12.053   1.549  1.00 10.00      B   
ATOM   4443  CD1 ILE   143      28.737  13.054   1.445  1.00 10.00      B   
ATOM   4444  C   ILE   143      24.112  13.258   3.499  1.00 10.00      B   
ATOM   4445  O   ILE   143      24.248  12.582   4.523  1.00 10.00      B   
ATOM   4446  N   SER   144      22.973  13.340   2.828  1.00 10.00      B   
ATOM   4447  HN  SER   144      22.931  13.913   2.029  1.00 10.00      B   
ATOM   4448  CA  SER   144      21.783  12.604   3.226  1.00 10.00      B   
ATOM   4449  CB  SER   144      20.568  13.540   3.252  1.00 10.00      B   
ATOM   4450  OG  SER   144      20.873  14.761   3.916  1.00 10.00      B   
ATOM   4451  HG  SER   144      20.542  15.500   3.393  1.00 10.00      B   
ATOM   4452  C   SER   144      21.558  11.464   2.231  1.00 10.00      B   
ATOM   4453  O   SER   144      21.634  11.668   1.017  1.00 10.00      B   
ATOM   4454  N   ILE   145      21.294  10.267   2.735  1.00 10.00      B   
ATOM   4455  HN  ILE   145      21.220  10.156   3.709  1.00 10.00      B   
ATOM   4456  CA  ILE   145      21.091   9.112   1.867  1.00 10.00      B   
ATOM   4457  CB  ILE   145      21.997   7.920   2.254  1.00 10.00      B   
ATOM   4458  CG1 ILE   145      21.878   7.601   3.751  1.00 10.00      B   
ATOM   4459  CG2 ILE   145      23.445   8.210   1.877  1.00 10.00      B   
ATOM   4460  CD1 ILE   145      22.556   6.311   4.163  1.00 10.00      B   
ATOM   4461  C   ILE   145      19.629   8.674   1.819  1.00 10.00      B   
ATOM   4462  O   ILE   145      19.047   8.280   2.833  1.00 10.00      B   
ATOM   4463  N   VAL   146      19.039   8.753   0.633  1.00 10.00      B   
ATOM   4464  HN  VAL   146      19.556   9.081  -0.137  1.00 10.00      B   
ATOM   4465  CA  VAL   146      17.649   8.358   0.433  1.00 10.00      B   
ATOM   4466  CB  VAL   146      16.727   9.566   0.143  1.00 10.00      B   
ATOM   4467  CG1 VAL   146      15.283   9.114  -0.023  1.00 10.00      B   
ATOM   4468  CG2 VAL   146      16.831  10.601   1.252  1.00 10.00      B   
ATOM   4469  C   VAL   146      17.551   7.354  -0.713  1.00 10.00      B   
ATOM   4470  O   VAL   146      17.659   7.715  -1.885  1.00 10.00      B   
ATOM   4471  N   SER   147      17.378   6.088  -0.370  1.00 10.00      B   
ATOM   4472  HN  SER   147      17.328   5.852   0.581  1.00 10.00      B   
ATOM   4473  CA  SER   147      17.265   5.040  -1.371  1.00 10.00      B   
ATOM   4474  CB  SER   147      17.736   3.702  -0.800  1.00 10.00      B   
ATOM   4475  OG  SER   147      19.066   3.806  -0.325  1.00 10.00      B   
ATOM   4476  HG  SER   147      19.082   4.356   0.467  1.00 10.00      B   
ATOM   4477  C   SER   147      15.835   4.938  -1.890  1.00 10.00      B   
ATOM   4478  O   SER   147      14.883   4.906  -1.112  1.00 10.00      B   
ATOM   4479  N   TYR   148      15.693   4.909  -3.207  1.00 10.00      B   
ATOM   4480  HN  TYR   148      16.494   4.960  -3.778  1.00 10.00      B   
ATOM   4481  CA  TYR   148      14.385   4.813  -3.837  1.00 10.00      B   
ATOM   4482  CB  TYR   148      14.264   5.817  -4.984  1.00 10.00      B   
ATOM   4483  CG  TYR   148      14.104   7.247  -4.522  1.00 10.00      B   
ATOM   4484  CD1 TYR   148      15.212   8.034  -4.242  1.00 10.00      B   
ATOM   4485  CD2 TYR   148      12.844   7.810  -4.362  1.00 10.00      B   
ATOM   4486  CE1 TYR   148      15.072   9.339  -3.817  1.00 10.00      B   
ATOM   4487  CE2 TYR   148      12.695   9.117  -3.939  1.00 10.00      B   
ATOM   4488  CZ  TYR   148      13.813   9.875  -3.668  1.00 10.00      B   
ATOM   4489  OH  TYR   148      13.674  11.179  -3.251  1.00 10.00      B   
ATOM   4490  HH  TYR   148      14.261  11.744  -3.767  1.00 10.00      B   
ATOM   4491  C   TYR   148      14.119   3.402  -4.337  1.00 10.00      B   
ATOM   4492  O   TYR   148      13.101   3.152  -4.978  1.00 10.00      B   
ATOM   4493  N   GLY   149      15.054   2.501  -4.045  1.00 10.00      B   
ATOM   4494  HN  GLY   149      15.843   2.788  -3.546  1.00 10.00      B   
ATOM   4495  CA  GLY   149      14.929   1.104  -4.443  1.00 10.00      B   
ATOM   4496  C   GLY   149      14.580   0.915  -5.908  1.00 10.00      B   
ATOM   4497  O   GLY   149      15.402   1.174  -6.790  1.00 10.00      B   
ATOM   4498  N   LYS   150      13.360   0.460  -6.155  1.00 10.00      B   
ATOM   4499  HN  LYS   150      12.752   0.290  -5.392  1.00 10.00      B   
ATOM   4500  CA  LYS   150      12.871   0.231  -7.508  1.00 10.00      B   
ATOM   4501  CB  LYS   150      12.583  -1.262  -7.730  1.00 10.00      B   
ATOM   4502  CG  LYS   150      11.374  -1.793  -6.967  1.00 10.00      B   
ATOM   4503  CD  LYS   150      11.372  -3.315  -6.902  1.00 10.00      B   
ATOM   4504  CE  LYS   150      11.084  -3.950  -8.254  1.00 10.00      B   
ATOM   4505  NZ  LYS   150       9.655  -3.826  -8.640  1.00 10.00      B   
ATOM   4506  HZ1 LYS   150       9.389  -4.595  -9.292  1.00 10.00      B   
ATOM   4507  HZ2 LYS   150       9.489  -2.913  -9.117  1.00 10.00      B   
ATOM   4508  HZ3 LYS   150       9.039  -3.869  -7.795  1.00 10.00      B   
ATOM   4509  C   LYS   150      11.602   1.042  -7.732  1.00 10.00      B   
ATOM   4510  O   LYS   150      11.031   1.042  -8.825  1.00 10.00      B   
ATOM   4511  N   GLU   151      11.185   1.743  -6.684  1.00 10.00      B   
ATOM   4512  HN  GLU   151      11.711   1.707  -5.852  1.00 10.00      B   
ATOM   4513  CA  GLU   151       9.980   2.562  -6.710  1.00 10.00      B   
ATOM   4514  CB  GLU   151       9.586   2.974  -5.285  1.00 10.00      B   
ATOM   4515  CG  GLU   151       9.509   1.823  -4.286  1.00 10.00      B   
ATOM   4516  CD  GLU   151      10.842   1.530  -3.616  1.00 10.00      B   
ATOM   4517  OE1 GLU   151      11.167   2.205  -2.611  1.00 10.00      B   
ATOM   4518  OE2 GLU   151      11.571   0.635  -4.100  1.00 10.00      B   
ATOM   4519  C   GLU   151      10.164   3.801  -7.585  1.00 10.00      B   
ATOM   4520  O   GLU   151       9.195   4.460  -7.960  1.00 10.00      B   
ATOM   4521  N   LYS   152      11.411   4.118  -7.903  1.00 10.00      B   
ATOM   4522  HN  LYS   152      12.145   3.557  -7.573  1.00 10.00      B   
ATOM   4523  CA  LYS   152      11.718   5.270  -8.736  1.00 10.00      B   
ATOM   4524  CB  LYS   152      12.126   6.461  -7.859  1.00 10.00      B   
ATOM   4525  CG  LYS   152      12.214   7.797  -8.582  1.00 10.00      B   
ATOM   4526  CD  LYS   152      12.683   8.893  -7.634  1.00 10.00      B   
ATOM   4527  CE  LYS   152      12.751  10.246  -8.320  1.00 10.00      B   
ATOM   4528  NZ  LYS   152      13.219  11.311  -7.395  1.00 10.00      B   
ATOM   4529  HZ1 LYS   152      13.256  12.225  -7.890  1.00 10.00      B   
ATOM   4530  HZ2 LYS   152      14.177  11.088  -7.037  1.00 10.00      B   
ATOM   4531  HZ3 LYS   152      12.572  11.393  -6.586  1.00 10.00      B   
ATOM   4532  C   LYS   152      12.834   4.919  -9.718  1.00 10.00      B   
ATOM   4533  O   LYS   152      14.008   5.145  -9.436  1.00 10.00      B   
ATOM   4534  N   PRO   153      12.481   4.334 -10.873  1.00 10.00      B   
ATOM   4535  CA  PRO   153      13.457   3.940 -11.888  1.00 10.00      B   
ATOM   4536  CB  PRO   153      12.728   2.797 -12.591  1.00 10.00      B   
ATOM   4537  CG  PRO   153      11.292   3.203 -12.550  1.00 10.00      B   
ATOM   4538  CD  PRO   153      11.103   3.992 -11.279  1.00 10.00      B   
ATOM   4539  C   PRO   153      13.744   5.058 -12.888  1.00 10.00      B   
ATOM   4540  O   PRO   153      13.172   6.149 -12.806  1.00 10.00      B   
ATOM   4541  N   ALA   154      14.635   4.784 -13.828  1.00 10.00      B   
ATOM   4542  HN  ALA   154      15.067   3.898 -13.837  1.00 10.00      B   
ATOM   4543  CA  ALA   154      14.991   5.755 -14.851  1.00 10.00      B   
ATOM   4544  CB  ALA   154      16.496   5.978 -14.869  1.00 10.00      B   
ATOM   4545  C   ALA   154      14.502   5.270 -16.209  1.00 10.00      B   
ATOM   4546  O   ALA   154      13.754   5.964 -16.902  1.00 10.00      B   
ATOM   4547  N   VAL   155      14.908   4.058 -16.564  1.00 10.00      B   
ATOM   4548  HN  VAL   155      15.478   3.545 -15.947  1.00 10.00      B   
ATOM   4549  CA  VAL   155      14.521   3.452 -17.827  1.00 10.00      B   
ATOM   4550  CB  VAL   155      15.761   3.073 -18.669  1.00 10.00      B   
ATOM   4551  CG1 VAL   155      15.354   2.377 -19.961  1.00 10.00      B   
ATOM   4552  CG2 VAL   155      16.597   4.305 -18.971  1.00 10.00      B   
ATOM   4553  C   VAL   155      13.691   2.204 -17.565  1.00 10.00      B   
ATOM   4554  O   VAL   155      14.070   1.356 -16.757  1.00 10.00      B   
ATOM   4555  N   LEU   156      12.552   2.105 -18.232  1.00 10.00      B   
ATOM   4556  HN  LEU   156      12.297   2.816 -18.855  1.00 10.00      B   
ATOM   4557  CA  LEU   156      11.675   0.959 -18.066  1.00 10.00      B   
ATOM   4558  CB  LEU   156      10.216   1.357 -18.316  1.00 10.00      B   
ATOM   4559  CG  LEU   156       9.641   2.442 -17.398  1.00 10.00      B   
ATOM   4560  CD1 LEU   156       8.163   2.661 -17.680  1.00 10.00      B   
ATOM   4561  CD2 LEU   156       9.854   2.082 -15.938  1.00 10.00      B   
ATOM   4562  C   LEU   156      12.084  -0.169 -19.005  1.00 10.00      B   
ATOM   4563  O   LEU   156      12.188   0.031 -20.218  1.00 10.00      B   
ATOM   4564  N   GLY   157      12.329  -1.342 -18.439  1.00 10.00      B   
ATOM   4565  HN  GLY   157      12.261  -1.430 -17.465  1.00 10.00      B   
ATOM   4566  CA  GLY   157      12.718  -2.488 -19.235  1.00 10.00      B   
ATOM   4567  C   GLY   157      13.570  -3.459 -18.446  1.00 10.00      B   
ATOM   4568  O   GLY   157      14.403  -3.048 -17.643  1.00 10.00      B   
ATOM   4569  N   HIS   158      13.373  -4.750 -18.677  1.00 10.00      B   
ATOM   4570  HN  HIS   158      12.706  -5.023 -19.344  1.00 10.00      B   
ATOM   4571  CA  HIS   158      14.134  -5.776 -17.969  1.00 10.00      B   
ATOM   4572  CB  HIS   158      13.258  -6.994 -17.657  1.00 10.00      B   
ATOM   4573  CG  HIS   158      12.435  -6.834 -16.415  1.00 10.00      B   
ATOM   4574  ND1 HIS   158      12.372  -7.784 -15.416  1.00 10.00      B   
ATOM   4575  HD1 HIS   158      12.852  -8.642 -15.403  1.00 10.00      B   
ATOM   4576  CD2 HIS   158      11.647  -5.813 -16.009  1.00 10.00      B   
ATOM   4577  CE1 HIS   158      11.582  -7.350 -14.452  1.00 10.00      B   
ATOM   4578  NE2 HIS   158      11.132  -6.158 -14.788  1.00 10.00      B   
ATOM   4579  HE2 HIS   158      10.546  -5.591 -14.238  1.00 10.00      B   
ATOM   4580  C   HIS   158      15.365  -6.186 -18.768  1.00 10.00      B   
ATOM   4581  O   HIS   158      15.850  -7.312 -18.656  1.00 10.00      B   
ATOM   4582  N   ASP   159      15.867  -5.255 -19.566  1.00 10.00      B   
ATOM   4583  HN  ASP   159      15.440  -4.374 -19.591  1.00 10.00      B   
ATOM   4584  CA  ASP   159      17.041  -5.495 -20.391  1.00 10.00      B   
ATOM   4585  CB  ASP   159      16.960  -4.670 -21.676  1.00 10.00      B   
ATOM   4586  CG  ASP   159      18.002  -5.084 -22.691  1.00 10.00      B   
ATOM   4587  OD1 ASP   159      19.117  -4.521 -22.669  1.00 10.00      B   
ATOM   4588  OD2 ASP   159      17.713  -5.982 -23.505  1.00 10.00      B   
ATOM   4589  C   ASP   159      18.306  -5.130 -19.626  1.00 10.00      B   
ATOM   4590  O   ASP   159      18.266  -4.303 -18.715  1.00 10.00      B   
ATOM   4591  N   GLU   160      19.427  -5.732 -20.006  1.00 10.00      B   
ATOM   4592  HN  GLU   160      19.397  -6.364 -20.757  1.00 10.00      B   
ATOM   4593  CA  GLU   160      20.704  -5.475 -19.347  1.00 10.00      B   
ATOM   4594  CB  GLU   160      21.790  -6.397 -19.898  1.00 10.00      B   
ATOM   4595  CG  GLU   160      21.412  -7.868 -19.879  1.00 10.00      B   
ATOM   4596  CD  GLU   160      22.617  -8.778 -19.793  1.00 10.00      B   
ATOM   4597  OE1 GLU   160      22.769  -9.474 -18.766  1.00 10.00      B   
ATOM   4598  OE2 GLU   160      23.423  -8.808 -20.746  1.00 10.00      B   
ATOM   4599  C   GLU   160      21.125  -4.016 -19.489  1.00 10.00      B   
ATOM   4600  O   GLU   160      21.691  -3.429 -18.562  1.00 10.00      B   
ATOM   4601  N   ALA   161      20.833  -3.429 -20.644  1.00 10.00      B   
ATOM   4602  HN  ALA   161      20.367  -3.946 -21.342  1.00 10.00      B   
ATOM   4603  CA  ALA   161      21.175  -2.037 -20.900  1.00 10.00      B   
ATOM   4604  CB  ALA   161      20.938  -1.696 -22.363  1.00 10.00      B   
ATOM   4605  C   ALA   161      20.356  -1.122 -19.999  1.00 10.00      B   
ATOM   4606  O   ALA   161      20.854  -0.115 -19.490  1.00 10.00      B   
ATOM   4607  N   ALA   162      19.101  -1.496 -19.788  1.00 10.00      B   
ATOM   4608  HN  ALA   162      18.773  -2.318 -20.211  1.00 10.00      B   
ATOM   4609  CA  ALA   162      18.204  -0.725 -18.939  1.00 10.00      B   
ATOM   4610  CB  ALA   162      16.762  -1.161 -19.149  1.00 10.00      B   
ATOM   4611  C   ALA   162      18.608  -0.885 -17.479  1.00 10.00      B   
ATOM   4612  O   ALA   162      18.598   0.077 -16.712  1.00 10.00      B   
ATOM   4613  N   TYR   163      18.987  -2.107 -17.110  1.00 10.00      B   
ATOM   4614  HN  TYR   163      18.968  -2.833 -17.776  1.00 10.00      B   
ATOM   4615  CA  TYR   163      19.414  -2.407 -15.748  1.00 10.00      B   
ATOM   4616  CB  TYR   163      19.734  -3.895 -15.601  1.00 10.00      B   
ATOM   4617  CG  TYR   163      18.530  -4.786 -15.392  1.00 10.00      B   
ATOM   4618  CD1 TYR   163      18.624  -6.159 -15.581  1.00 10.00      B   
ATOM   4619  CD2 TYR   163      17.304  -4.262 -14.999  1.00 10.00      B   
ATOM   4620  CE1 TYR   163      17.534  -6.984 -15.384  1.00 10.00      B   
ATOM   4621  CE2 TYR   163      16.209  -5.079 -14.800  1.00 10.00      B   
ATOM   4622  CZ  TYR   163      16.330  -6.438 -14.993  1.00 10.00      B   
ATOM   4623  OH  TYR   163      15.244  -7.254 -14.795  1.00 10.00      B   
ATOM   4624  HH  TYR   163      15.529  -8.084 -14.396  1.00 10.00      B   
ATOM   4625  C   TYR   163      20.638  -1.579 -15.369  1.00 10.00      B   
ATOM   4626  O   TYR   163      20.735  -1.064 -14.254  1.00 10.00      B   
ATOM   4627  N   SER   164      21.560  -1.442 -16.317  1.00 10.00      B   
ATOM   4628  HN  SER   164      21.411  -1.867 -17.190  1.00 10.00      B   
ATOM   4629  CA  SER   164      22.782  -0.679 -16.102  1.00 10.00      B   
ATOM   4630  CB  SER   164      23.727  -0.857 -17.294  1.00 10.00      B   
ATOM   4631  OG  SER   164      23.973  -2.233 -17.551  1.00 10.00      B   
ATOM   4632  HG  SER   164      23.173  -2.643 -17.912  1.00 10.00      B   
ATOM   4633  C   SER   164      22.476   0.803 -15.892  1.00 10.00      B   
ATOM   4634  O   SER   164      23.201   1.500 -15.183  1.00 10.00      B   
ATOM   4635  N   LYS   165      21.391   1.274 -16.501  1.00 10.00      B   
ATOM   4636  HN  LYS   165      20.842   0.665 -17.041  1.00 10.00      B   
ATOM   4637  CA  LYS   165      20.994   2.671 -16.381  1.00 10.00      B   
ATOM   4638  CB  LYS   165      20.198   3.121 -17.604  1.00 10.00      B   
ATOM   4639  CG  LYS   165      21.064   3.671 -18.721  1.00 10.00      B   
ATOM   4640  CD  LYS   165      20.216   4.214 -19.856  1.00 10.00      B   
ATOM   4641  CE  LYS   165      21.013   5.171 -20.721  1.00 10.00      B   
ATOM   4642  NZ  LYS   165      20.286   5.535 -21.962  1.00 10.00      B   
ATOM   4643  HZ1 LYS   165      19.322   5.854 -21.737  1.00 10.00      B   
ATOM   4644  HZ2 LYS   165      20.229   4.714 -22.595  1.00 10.00      B   
ATOM   4645  HZ3 LYS   165      20.786   6.303 -22.456  1.00 10.00      B   
ATOM   4646  C   LYS   165      20.198   2.921 -15.107  1.00 10.00      B   
ATOM   4647  O   LYS   165      20.101   4.054 -14.634  1.00 10.00      B   
ATOM   4648  N   ASN   166      19.626   1.862 -14.554  1.00 10.00      B   
ATOM   4649  HN  ASN   166      19.722   0.986 -14.983  1.00 10.00      B   
ATOM   4650  CA  ASN   166      18.847   1.977 -13.329  1.00 10.00      B   
ATOM   4651  CB  ASN   166      17.731   0.930 -13.273  1.00 10.00      B   
ATOM   4652  CG  ASN   166      16.542   1.292 -14.153  1.00 10.00      B   
ATOM   4653  OD1 ASN   166      16.229   2.470 -14.358  1.00 10.00      B   
ATOM   4654  ND2 ASN   166      15.874   0.282 -14.687  1.00 10.00      B   
ATOM   4655 HD21 ASN   166      16.177  -0.627 -14.494  1.00 10.00      B   
ATOM   4656 HD22 ASN   166      15.097   0.488 -15.252  1.00 10.00      B   
ATOM   4657  C   ASN   166      19.751   1.903 -12.100  1.00 10.00      B   
ATOM   4658  O   ASN   166      19.426   2.436 -11.040  1.00 10.00      B   
ATOM   4659  N   ARG   167      20.897   1.247 -12.252  1.00 10.00      B   
ATOM   4660  HN  ARG   167      21.102   0.842 -13.120  1.00 10.00      B   
ATOM   4661  CA  ARG   167      21.865   1.128 -11.165  1.00 10.00      B   
ATOM   4662  CB  ARG   167      22.727  -0.123 -11.342  1.00 10.00      B   
ATOM   4663  CG  ARG   167      21.951  -1.422 -11.227  1.00 10.00      B   
ATOM   4664  CD  ARG   167      22.777  -2.605 -11.696  1.00 10.00      B   
ATOM   4665  NE  ARG   167      21.958  -3.804 -11.859  1.00 10.00      B   
ATOM   4666  HE  ARG   167      21.288  -3.991 -11.155  1.00 10.00      B   
ATOM   4667  CZ  ARG   167      22.054  -4.635 -12.895  1.00 10.00      B   
ATOM   4668  NH1 ARG   167      22.943  -4.397 -13.853  1.00 10.00      B   
ATOM   4669 HH11 ARG   167      23.023  -5.047 -14.666  1.00 10.00      B   
ATOM   4670 HH12 ARG   167      23.566  -3.561 -13.802  1.00 10.00      B   
ATOM   4671  NH2 ARG   167      21.253  -5.697 -12.979  1.00 10.00      B   
ATOM   4672 HH21 ARG   167      21.332  -6.352 -13.791  1.00 10.00      B   
ATOM   4673 HH22 ARG   167      20.534  -5.883 -12.233  1.00 10.00      B   
ATOM   4674  C   ARG   167      22.738   2.373 -11.141  1.00 10.00      B   
ATOM   4675  O   ARG   167      23.899   2.349 -11.550  1.00 10.00      B   
ATOM   4676  N   ARG   168      22.162   3.463 -10.667  1.00 10.00      B   
ATOM   4677  HN  ARG   168      21.239   3.408 -10.337  1.00 10.00      B   
ATOM   4678  CA  ARG   168      22.857   4.738 -10.626  1.00 10.00      B   
ATOM   4679  CB  ARG   168      22.335   5.613 -11.768  1.00 10.00      B   
ATOM   4680  CG  ARG   168      20.819   5.553 -11.922  1.00 10.00      B   
ATOM   4681  CD  ARG   168      20.221   6.903 -12.284  1.00 10.00      B   
ATOM   4682  NE  ARG   168      20.402   7.232 -13.694  1.00 10.00      B   
ATOM   4683  HE  ARG   168      21.133   6.781 -14.169  1.00 10.00      B   
ATOM   4684  CZ  ARG   168      19.633   8.087 -14.365  1.00 10.00      B   
ATOM   4685  NH1 ARG   168      18.619   8.700 -13.758  1.00 10.00      B   
ATOM   4686 HH11 ARG   168      18.018   9.370 -14.290  1.00 10.00      B   
ATOM   4687 HH12 ARG   168      18.419   8.519 -12.753  1.00 10.00      B   
ATOM   4688  NH2 ARG   168      19.886   8.345 -15.642  1.00 10.00      B   
ATOM   4689 HH21 ARG   168      20.694   7.878 -16.127  1.00 10.00      B   
ATOM   4690 HH22 ARG   168      19.282   9.012 -16.173  1.00 10.00      B   
ATOM   4691  C   ARG   168      22.627   5.472  -9.312  1.00 10.00      B   
ATOM   4692  O   ARG   168      21.641   5.236  -8.613  1.00 10.00      B   
ATOM   4693  N   ALA   169      23.552   6.356  -8.982  1.00 10.00      B   
ATOM   4694  HN  ALA   169      24.342   6.459  -9.565  1.00 10.00      B   
ATOM   4695  CA  ALA   169      23.452   7.174  -7.785  1.00 10.00      B   
ATOM   4696  CB  ALA   169      24.668   6.977  -6.894  1.00 10.00      B   
ATOM   4697  C   ALA   169      23.324   8.631  -8.204  1.00 10.00      B   
ATOM   4698  O   ALA   169      24.224   9.181  -8.838  1.00 10.00      B   
ATOM   4699  N   VAL   170      22.201   9.244  -7.872  1.00 10.00      B   
ATOM   4700  HN  VAL   170      21.527   8.761  -7.348  1.00 10.00      B   
ATOM   4701  CA  VAL   170      21.955  10.632  -8.247  1.00 10.00      B   
ATOM   4702  CB  VAL   170      20.522  10.829  -8.789  1.00 10.00      B   
ATOM   4703  CG1 VAL   170      20.361  12.211  -9.404  1.00 10.00      B   
ATOM   4704  CG2 VAL   170      20.170   9.747  -9.799  1.00 10.00      B   
ATOM   4705  C   VAL   170      22.175  11.572  -7.069  1.00 10.00      B   
ATOM   4706  O   VAL   170      21.663  11.338  -5.974  1.00 10.00      B   
ATOM   4707  N   LEU   171      22.953  12.621  -7.297  1.00 10.00      B   
ATOM   4708  HN  LEU   171      23.359  12.731  -8.186  1.00 10.00      B   
ATOM   4709  CA  LEU   171      23.223  13.612  -6.265  1.00 10.00      B   
ATOM   4710  CB  LEU   171      24.706  14.005  -6.252  1.00 10.00      B   
ATOM   4711  CG  LEU   171      25.700  12.903  -5.880  1.00 10.00      B   
ATOM   4712  CD1 LEU   171      27.108  13.468  -5.760  1.00 10.00      B   
ATOM   4713  CD2 LEU   171      25.287  12.217  -4.588  1.00 10.00      B   
ATOM   4714  C   LEU   171      22.358  14.844  -6.495  1.00 10.00      B   
ATOM   4715  O   LEU   171      22.666  15.683  -7.342  1.00 10.00      B   
ATOM   4716  N   VAL   172      21.264  14.937  -5.756  1.00 10.00      B   
ATOM   4717  HN  VAL   172      21.069  14.232  -5.097  1.00 10.00      B   
ATOM   4718  CA  VAL   172      20.353  16.066  -5.889  1.00 10.00      B   
ATOM   4719  CB  VAL   172      18.870  15.633  -5.938  1.00 10.00      B   
ATOM   4720  CG1 VAL   172      18.572  14.887  -7.232  1.00 10.00      B   
ATOM   4721  CG2 VAL   172      18.503  14.783  -4.730  1.00 10.00      B   
ATOM   4722  C   VAL   172      20.567  17.088  -4.779  1.00 10.00      B   
ATOM   4723  O   VAL   172      20.927  16.735  -3.654  1.00 10.00      B   
ATOM   4724  N   TYR   173      20.354  18.353  -5.106  1.00 10.00      B   
ATOM   4725  HN  TYR   173      20.065  18.567  -6.018  1.00 10.00      B   
ATOM   4726  CA  TYR   173      20.526  19.435  -4.148  1.00 10.00      B   
ATOM   4727  CB  TYR   173      21.463  20.505  -4.714  1.00 10.00      B   
ATOM   4728  CG  TYR   173      22.875  20.015  -4.949  1.00 10.00      B   
ATOM   4729  CD1 TYR   173      23.227  19.389  -6.139  1.00 10.00      B   
ATOM   4730  CD2 TYR   173      23.852  20.169  -3.977  1.00 10.00      B   
ATOM   4731  CE1 TYR   173      24.511  18.930  -6.353  1.00 10.00      B   
ATOM   4732  CE2 TYR   173      25.140  19.716  -4.184  1.00 10.00      B   
ATOM   4733  CZ  TYR   173      25.464  19.096  -5.371  1.00 10.00      B   
ATOM   4734  OH  TYR   173      26.746  18.637  -5.573  1.00 10.00      B   
ATOM   4735  HH  TYR   173      27.159  18.468  -4.720  1.00 10.00      B   
ATOM   4736  C   TYR   173      19.178  20.044  -3.785  1.00 10.00      B   
ATOM   4737  O   TYR   173      18.598  20.804  -4.562  1.00 10.00      B   
ATOM   4738  N   LEU   174      18.676  19.686  -2.614  1.00 10.00      B   
ATOM   4739  HN  LEU   174      19.184  19.070  -2.043  1.00 10.00      B   
ATOM   4740  CB  LEU   174      16.428  19.023  -1.894  1.00 10.00      B   
ATOM   4741  CG  LEU   174      16.167  18.093  -3.085  1.00 10.00      B   
ATOM   4742  CD1 LEU   174      15.375  16.872  -2.645  1.00 10.00      B   
ATOM   4743  CD2 LEU   174      15.439  18.834  -4.197  1.00 10.00      B   
ATOM   4744  CA  LEU   174      17.394  20.188  -2.140  1.00 10.00      B   
ATOM   4745  C   LEU   174      17.588  20.984  -0.857  1.00 10.00      B   
ATOM   4746  O   LEU   174      16.912  22.021  -0.677  1.00 10.00      B   
ATOM   4747  OXT LEU   174      18.440  20.578  -0.035  1.00 10.00      B   
END
