# Supplementary material for: Large-scale discovery of protein interactions at residue resolution using co-evolution calculated from genomic sequences
Source: Nat Commun. 2021 Mar 2;12:1396. doi: 10.1038/s41467-021-21636-z (PMC7925567; doi:10.1038/s41467-021-21636-z)
Supplement: Supplementary file 13 — Supplementary Data 11 [file 41467_2021_21636_MOESM13_ESM.zip › supplementary_prediction/cep_tp00839_TOLB_PAL/models/rmsdclust1_top1_haddock_35w.pdb]

REMARK FILENAME="haddock_35w.pdb0"
REMARK ===============================================================
REMARK HADDOCK run for haddock
REMARK initial structure: haddock_35.pdb
REMARK final NOE weights: unambig 50 amb: 50
REMARK ===============================================================
REMARK            total,bonds,angles,improper,dihe,vdw,elec,air,cdih,coup,rdcs,vean,dani,xpcs,rg
REMARK energies: -397.328, 0, 0, 0, 0, -72.4483, -491.269, 166.39, 0, 0, 0, 0, 0, 0, 0
REMARK ===============================================================
REMARK            bonds,angles,impropers,dihe,air,cdih,coup,rdcs,vean,dani,xpcs
REMARK rms-dev.: 0,0,0,0,8.09328,0,0, 0, 0, 0, 0
REMARK ===============================================================
REMARK               air,cdih,coup,rdcs,vean,dani,xpcs
REMARK               >0.3,>5,>1,>0,>5,>0.2,>0.2
REMARK violations.: 2, 0, 0, 0, 0, 0, 0
REMARK ===============================================================
REMARK                        CVpartition#,violations,rms
REMARK AIRs cross-validation: 1, 0, NaN
REMARK ===============================================================
REMARK NCS energy: 0
REMARK ===============================================================
REMARK Symmetry energy: 0
REMARK ===============================================================
REMARK Desolvation energy: -2.59253
REMARK Internal energy free molecules: 80342.1
REMARK Internal energy complex: -19698.8
REMARK Binding energy: -100607
REMARK ===============================================================
REMARK buried surface area: 2427.4
REMARK ===============================================================
REMARK water - chain1: 0 0 0
REMARK water - chain2: 0 0 0
REMARK water - chain3: 0 0 0
REMARK water - chain4: 0 0 0
REMARK water - chain5: 0 0 0
REMARK water - chain6: 0 0 0
REMARK ===============================================================
REMARK water - water: 0 0 0
REMARK ===============================================================
REMARK DATE:05-Aug-2020  10:34:55       created by user: he47
REMARK VERSION:1.3
ATOM      1  CB  ASP    32     -18.865   7.914  19.388  1.00 10.00      A   
ATOM      2  CG  ASP    32     -18.903   9.176  20.220  1.00 10.00      A   
ATOM      3  OD1 ASP    32     -19.794  10.018  19.981  1.00 10.00      A   
ATOM      4  OD2 ASP    32     -18.046   9.334  21.114  1.00 10.00      A   
ATOM      5  C   ASP    32     -18.206   6.832  17.240  1.00 10.00      A   
ATOM      6  O   ASP    32     -17.204   6.222  16.871  1.00 10.00      A   
ATOM      7  N   ASP    32     -18.592   9.266  17.327  1.00 10.00      A   
ATOM      8  HT1 ASP    32     -18.009   9.422  16.478  1.00 10.00      A   
ATOM      9  HT2 ASP    32     -18.554  10.119  17.920  1.00 10.00      A   
ATOM     10  HT3 ASP    32     -19.575   9.109  17.030  1.00 10.00      A   
ATOM     11  CA  ASP    32     -18.089   8.093  18.082  1.00 10.00      A   
ATOM     12  N   SER    33     -19.437   6.446  16.937  1.00 10.00      A   
ATOM     13  HN  SER    33     -20.200   6.969  17.260  1.00 10.00      A   
ATOM     14  CA  SER    33     -19.690   5.268  16.133  1.00 10.00      A   
ATOM     15  CB  SER    33     -20.762   4.409  16.806  1.00 10.00      A   
ATOM     16  OG  SER    33     -21.698   5.223  17.498  1.00 10.00      A   
ATOM     17  HG  SER    33     -21.500   5.204  18.445  1.00 10.00      A   
ATOM     18  C   SER    33     -20.134   5.673  14.730  1.00 10.00      A   
ATOM     19  O   SER    33     -20.075   6.848  14.364  1.00 10.00      A   
ATOM     20  N   GLY    34     -20.558   4.699  13.944  1.00 10.00      A   
ATOM     21  HN  GLY    34     -20.556   3.776  14.277  1.00 10.00      A   
ATOM     22  CA  GLY    34     -21.014   4.981  12.602  1.00 10.00      A   
ATOM     23  C   GLY    34     -22.507   5.236  12.556  1.00 10.00      A   
ATOM     24  O   GLY    34     -23.220   4.949  13.521  1.00 10.00      A   
ATOM     25  N   ARG    35     -22.973   5.779  11.440  1.00 10.00      A   
ATOM     26  HN  ARG    35     -22.340   5.992  10.719  1.00 10.00      A   
ATOM     27  CA  ARG    35     -24.389   6.079  11.243  1.00 10.00      A   
ATOM     28  CB  ARG    35     -24.567   6.766   9.888  1.00 10.00      A   
ATOM     29  CG  ARG    35     -25.854   7.555   9.720  1.00 10.00      A   
ATOM     30  CD  ARG    35     -25.776   8.414   8.470  1.00 10.00      A   
ATOM     31  NE  ARG    35     -26.984   9.194   8.234  1.00 10.00      A   
ATOM     32  HE  ARG    35     -27.827   8.699   8.116  1.00 10.00      A   
ATOM     33  CZ  ARG    35     -27.002  10.521   8.160  1.00 10.00      A   
ATOM     34  NH1 ARG    35     -25.879  11.213   8.307  1.00 10.00      A   
ATOM     35 HH11 ARG    35     -24.976  10.718   8.481  1.00 10.00      A   
ATOM     36 HH12 ARG    35     -25.895  12.254   8.254  1.00 10.00      A   
ATOM     37  NH2 ARG    35     -28.140  11.152   7.914  1.00 10.00      A   
ATOM     38 HH21 ARG    35     -29.023  10.610   7.777  1.00 10.00      A   
ATOM     39 HH22 ARG    35     -28.161  12.192   7.854  1.00 10.00      A   
ATOM     40  C   ARG    35     -25.216   4.795  11.290  1.00 10.00      A   
ATOM     41  O   ARG    35     -24.914   3.833  10.582  1.00 10.00      A   
ATOM     42  N   PRO    36     -26.253   4.761  12.140  1.00 10.00      A   
ATOM     43  CA  PRO    36     -27.125   3.589  12.293  1.00 10.00      A   
ATOM     44  CB  PRO    36     -28.097   3.997  13.408  1.00 10.00      A   
ATOM     45  CG  PRO    36     -27.447   5.156  14.086  1.00 10.00      A   
ATOM     46  CD  PRO    36     -26.657   5.861  13.027  1.00 10.00      A   
ATOM     47  C   PRO    36     -27.902   3.262  11.020  1.00 10.00      A   
ATOM     48  O   PRO    36     -28.643   4.097  10.495  1.00 10.00      A   
ATOM     49  N   ILE    37     -27.728   2.043  10.529  1.00 10.00      A   
ATOM     50  HN  ILE    37     -27.122   1.423  10.989  1.00 10.00      A   
ATOM     51  CA  ILE    37     -28.412   1.595   9.325  1.00 10.00      A   
ATOM     52  CB  ILE    37     -27.537   1.805   8.065  1.00 10.00      A   
ATOM     53  CG1 ILE    37     -28.307   1.441   6.792  1.00 10.00      A   
ATOM     54  CG2 ILE    37     -26.239   1.018   8.158  1.00 10.00      A   
ATOM     55  CD1 ILE    37     -27.674   1.961   5.521  1.00 10.00      A   
ATOM     56  C   ILE    37     -28.814   0.126   9.463  1.00 10.00      A   
ATOM     57  O   ILE    37     -28.106  -0.664  10.093  1.00 10.00      A   
ATOM     58  N   GLY    38     -29.956  -0.230   8.898  1.00 10.00      A   
ATOM     59  HN  GLY    38     -30.487   0.444   8.413  1.00 10.00      A   
ATOM     60  CA  GLY    38     -30.431  -1.594   8.982  1.00 10.00      A   
ATOM     61  C   GLY    38     -30.262  -2.350   7.683  1.00 10.00      A   
ATOM     62  O   GLY    38     -31.046  -2.184   6.751  1.00 10.00      A   
ATOM     63  N   VAL    39     -29.230  -3.170   7.610  1.00 10.00      A   
ATOM     64  HN  VAL    39     -28.630  -3.256   8.378  1.00 10.00      A   
ATOM     65  CA  VAL    39     -28.976  -3.958   6.417  1.00 10.00      A   
ATOM     66  CB  VAL    39     -27.470  -4.048   6.095  1.00 10.00      A   
ATOM     67  CG1 VAL    39     -27.252  -4.746   4.760  1.00 10.00      A   
ATOM     68  CG2 VAL    39     -26.841  -2.662   6.081  1.00 10.00      A   
ATOM     69  C   VAL    39     -29.548  -5.360   6.594  1.00 10.00      A   
ATOM     70  O   VAL    39     -29.017  -6.165   7.361  1.00 10.00      A   
ATOM     71  N   VAL    40     -30.636  -5.635   5.893  1.00 10.00      A   
ATOM     72  HN  VAL    40     -31.004  -4.951   5.287  1.00 10.00      A   
ATOM     73  CA  VAL    40     -31.296  -6.930   5.974  1.00 10.00      A   
ATOM     74  CB  VAL    40     -32.829  -6.782   5.831  1.00 10.00      A   
ATOM     75  CG1 VAL    40     -33.540  -8.110   6.060  1.00 10.00      A   
ATOM     76  CG2 VAL    40     -33.353  -5.723   6.788  1.00 10.00      A   
ATOM     77  C   VAL    40     -30.780  -7.854   4.876  1.00 10.00      A   
ATOM     78  O   VAL    40     -30.660  -7.438   3.723  1.00 10.00      A   
ATOM     79  N   PRO    41     -30.426  -9.103   5.233  1.00 10.00      A   
ATOM     80  CA  PRO    41     -29.942 -10.092   4.267  1.00 10.00      A   
ATOM     81  CB  PRO    41     -29.936 -11.395   5.069  1.00 10.00      A   
ATOM     82  CG  PRO    41     -29.738 -10.958   6.478  1.00 10.00      A   
ATOM     83  CD  PRO    41     -30.443  -9.635   6.605  1.00 10.00      A   
ATOM     84  C   PRO    41     -30.884 -10.208   3.073  1.00 10.00      A   
ATOM     85  O   PRO    41     -32.111 -10.154   3.222  1.00 10.00      A   
ATOM     86  N   PHE    42     -30.303 -10.359   1.897  1.00 10.00      A   
ATOM     87  HN  PHE    42     -29.325 -10.417   1.854  1.00 10.00      A   
ATOM     88  CA  PHE    42     -31.070 -10.463   0.668  1.00 10.00      A   
ATOM     89  CB  PHE    42     -30.140 -10.412  -0.546  1.00 10.00      A   
ATOM     90  CG  PHE    42     -29.688  -9.025  -0.916  1.00 10.00      A   
ATOM     91  CD1 PHE    42     -29.232  -8.143   0.052  1.00 10.00      A   
ATOM     92  CD2 PHE    42     -29.722  -8.604  -2.235  1.00 10.00      A   
ATOM     93  CE1 PHE    42     -28.820  -6.869  -0.288  1.00 10.00      A   
ATOM     94  CE2 PHE    42     -29.310  -7.332  -2.582  1.00 10.00      A   
ATOM     95  CZ  PHE    42     -28.859  -6.464  -1.607  1.00 10.00      A   
ATOM     96  C   PHE    42     -31.901 -11.738   0.648  1.00 10.00      A   
ATOM     97  O   PHE    42     -31.443 -12.800   1.079  1.00 10.00      A   
ATOM     98  N   GLN    43     -33.128 -11.620   0.165  1.00 10.00      A   
ATOM     99  HN  GLN    43     -33.439 -10.739  -0.148  1.00 10.00      A   
ATOM    100  CA  GLN    43     -34.027 -12.756   0.084  1.00 10.00      A   
ATOM    101  CB  GLN    43     -35.482 -12.297  -0.007  1.00 10.00      A   
ATOM    102  CG  GLN    43     -36.400 -12.990   0.984  1.00 10.00      A   
ATOM    103  CD  GLN    43     -37.836 -13.052   0.506  1.00 10.00      A   
ATOM    104  OE1 GLN    43     -38.310 -12.167  -0.208  1.00 10.00      A   
ATOM    105  NE2 GLN    43     -38.536 -14.102   0.893  1.00 10.00      A   
ATOM    106 HE21 GLN    43     -38.092 -14.770   1.464  1.00 10.00      A   
ATOM    107 HE22 GLN    43     -39.470 -14.175   0.597  1.00 10.00      A   
ATOM    108  C   GLN    43     -33.668 -13.638  -1.103  1.00 10.00      A   
ATOM    109  O   GLN    43     -33.972 -13.317  -2.254  1.00 10.00      A   
ATOM    110  N   TRP    44     -32.989 -14.734  -0.814  1.00 10.00      A   
ATOM    111  HN  TRP    44     -32.759 -14.918   0.120  1.00 10.00      A   
ATOM    112  CA  TRP    44     -32.576 -15.675  -1.839  1.00 10.00      A   
ATOM    113  CB  TRP    44     -31.207 -16.273  -1.482  1.00 10.00      A   
ATOM    114  CG  TRP    44     -30.908 -17.585  -2.146  1.00 10.00      A   
ATOM    115  CD1 TRP    44     -31.047 -18.824  -1.596  1.00 10.00      A   
ATOM    116  CD2 TRP    44     -30.420 -17.790  -3.478  1.00 10.00      A   
ATOM    117  NE1 TRP    44     -30.679 -19.788  -2.498  1.00 10.00      A   
ATOM    118  HE1 TRP    44     -30.691 -20.757  -2.330  1.00 10.00      A   
ATOM    119  CE2 TRP    44     -30.288 -19.180  -3.662  1.00 10.00      A   
ATOM    120  CE3 TRP    44     -30.082 -16.937  -4.531  1.00 10.00      A   
ATOM    121  CZ2 TRP    44     -29.834 -19.735  -4.855  1.00 10.00      A   
ATOM    122  CZ3 TRP    44     -29.631 -17.489  -5.714  1.00 10.00      A   
ATOM    123  CH2 TRP    44     -29.512 -18.874  -5.866  1.00 10.00      A   
ATOM    124  C   TRP    44     -33.622 -16.769  -2.007  1.00 10.00      A   
ATOM    125  O   TRP    44     -33.943 -17.488  -1.059  1.00 10.00      A   
ATOM    126  N   ALA    45     -34.155 -16.884  -3.211  1.00 10.00      A   
ATOM    127  HN  ALA    45     -33.861 -16.277  -3.924  1.00 10.00      A   
ATOM    128  CA  ALA    45     -35.159 -17.893  -3.507  1.00 10.00      A   
ATOM    129  CB  ALA    45     -36.447 -17.238  -3.986  1.00 10.00      A   
ATOM    130  C   ALA    45     -34.629 -18.872  -4.547  1.00 10.00      A   
ATOM    131  O   ALA    45     -34.819 -18.682  -5.749  1.00 10.00      A   
ATOM    132  N   GLY    46     -33.941 -19.904  -4.082  1.00 10.00      A   
ATOM    133  HN  GLY    46     -33.809 -20.000  -3.113  1.00 10.00      A   
ATOM    134  CA  GLY    46     -33.389 -20.893  -4.986  1.00 10.00      A   
ATOM    135  C   GLY    46     -32.994 -22.170  -4.271  1.00 10.00      A   
ATOM    136  O   GLY    46     -33.497 -22.455  -3.181  1.00 10.00      A   
ATOM    137  N   PRO    47     -32.087 -22.962  -4.862  1.00 10.00      A   
ATOM    138  CA  PRO    47     -31.630 -24.222  -4.273  1.00 10.00      A   
ATOM    139  CB  PRO    47     -30.972 -24.942  -5.452  1.00 10.00      A   
ATOM    140  CG  PRO    47     -30.497 -23.848  -6.346  1.00 10.00      A   
ATOM    141  CD  PRO    47     -31.445 -22.692  -6.162  1.00 10.00      A   
ATOM    142  C   PRO    47     -30.624 -24.014  -3.142  1.00 10.00      A   
ATOM    143  O   PRO    47     -29.468 -23.653  -3.377  1.00 10.00      A   
ATOM    144  N   GLY    48     -31.076 -24.224  -1.916  1.00 10.00      A   
ATOM    145  HN  GLY    48     -32.019 -24.459  -1.787  1.00 10.00      A   
ATOM    146  CA  GLY    48     -30.209 -24.077  -0.767  1.00 10.00      A   
ATOM    147  C   GLY    48     -30.017 -22.633  -0.367  1.00 10.00      A   
ATOM    148  O   GLY    48     -30.934 -21.821  -0.489  1.00 10.00      A   
ATOM    149  N   ALA    49     -28.820 -22.309   0.096  1.00 10.00      A   
ATOM    150  HN  ALA    49     -28.121 -22.998   0.136  1.00 10.00      A   
ATOM    151  CA  ALA    49     -28.506 -20.953   0.522  1.00 10.00      A   
ATOM    152  CB  ALA    49     -27.570 -20.977   1.721  1.00 10.00      A   
ATOM    153  C   ALA    49     -27.888 -20.168  -0.627  1.00 10.00      A   
ATOM    154  O   ALA    49     -27.557 -20.739  -1.669  1.00 10.00      A   
ATOM    155  N   ALA    50     -27.747 -18.863  -0.439  1.00 10.00      A   
ATOM    156  HN  ALA    50     -28.042 -18.467   0.409  1.00 10.00      A   
ATOM    157  CA  ALA    50     -27.167 -18.004  -1.458  1.00 10.00      A   
ATOM    158  CB  ALA    50     -27.370 -16.543  -1.088  1.00 10.00      A   
ATOM    159  C   ALA    50     -25.683 -18.301  -1.635  1.00 10.00      A   
ATOM    160  O   ALA    50     -24.959 -18.459  -0.653  1.00 10.00      A   
ATOM    161  N   PRO    51     -25.215 -18.392  -2.894  1.00 10.00      A   
ATOM    162  CA  PRO    51     -23.803 -18.662  -3.197  1.00 10.00      A   
ATOM    163  CB  PRO    51     -23.749 -18.645  -4.731  1.00 10.00      A   
ATOM    164  CG  PRO    51     -24.995 -17.950  -5.160  1.00 10.00      A   
ATOM    165  CD  PRO    51     -26.024 -18.264  -4.116  1.00 10.00      A   
ATOM    166  C   PRO    51     -22.889 -17.583  -2.623  1.00 10.00      A   
ATOM    167  O   PRO    51     -21.725 -17.835  -2.311  1.00 10.00      A   
ATOM    168  N   GLU    52     -23.434 -16.383  -2.490  1.00 10.00      A   
ATOM    169  HN  GLU    52     -24.367 -16.258  -2.757  1.00 10.00      A   
ATOM    170  CA  GLU    52     -22.710 -15.251  -1.946  1.00 10.00      A   
ATOM    171  CB  GLU    52     -22.076 -14.436  -3.078  1.00 10.00      A   
ATOM    172  CG  GLU    52     -20.893 -13.580  -2.653  1.00 10.00      A   
ATOM    173  CD  GLU    52     -19.656 -14.397  -2.317  1.00 10.00      A   
ATOM    174  OE1 GLU    52     -19.427 -14.677  -1.122  1.00 10.00      A   
ATOM    175  OE2 GLU    52     -18.896 -14.748  -3.246  1.00 10.00      A   
ATOM    176  C   GLU    52     -23.695 -14.394  -1.162  1.00 10.00      A   
ATOM    177  O   GLU    52     -24.770 -14.066  -1.667  1.00 10.00      A   
ATOM    178  N   ASP    53     -23.347 -14.049   0.069  1.00 10.00      A   
ATOM    179  HN  ASP    53     -22.472 -14.325   0.419  1.00 10.00      A   
ATOM    180  CA  ASP    53     -24.233 -13.253   0.908  1.00 10.00      A   
ATOM    181  CB  ASP    53     -23.969 -13.514   2.390  1.00 10.00      A   
ATOM    182  CG  ASP    53     -25.190 -13.250   3.245  1.00 10.00      A   
ATOM    183  OD1 ASP    53     -25.451 -12.076   3.581  1.00 10.00      A   
ATOM    184  OD2 ASP    53     -25.906 -14.218   3.585  1.00 10.00      A   
ATOM    185  C   ASP    53     -24.104 -11.769   0.597  1.00 10.00      A   
ATOM    186  O   ASP    53     -23.296 -11.063   1.199  1.00 10.00      A   
ATOM    187  N   ILE    54     -24.914 -11.307  -0.350  1.00 10.00      A   
ATOM    188  HN  ILE    54     -25.533 -11.930  -0.785  1.00 10.00      A   
ATOM    189  CA  ILE    54     -24.905  -9.908  -0.770  1.00 10.00      A   
ATOM    190  CB  ILE    54     -25.934  -9.646  -1.891  1.00 10.00      A   
ATOM    191  CG1 ILE    54     -25.833 -10.711  -2.990  1.00 10.00      A   
ATOM    192  CG2 ILE    54     -25.752  -8.252  -2.477  1.00 10.00      A   
ATOM    193  CD1 ILE    54     -24.506 -10.729  -3.724  1.00 10.00      A   
ATOM    194  C   ILE    54     -25.187  -8.973   0.407  1.00 10.00      A   
ATOM    195  O   ILE    54     -24.569  -7.915   0.528  1.00 10.00      A   
ATOM    196  N   GLY    55     -26.110  -9.378   1.275  1.00 10.00      A   
ATOM    197  HN  GLY    55     -26.558 -10.238   1.130  1.00 10.00      A   
ATOM    198  CA  GLY    55     -26.452  -8.570   2.435  1.00 10.00      A   
ATOM    199  C   GLY    55     -25.254  -8.340   3.334  1.00 10.00      A   
ATOM    200  O   GLY    55     -24.998  -7.215   3.769  1.00 10.00      A   
ATOM    201  N   GLY    56     -24.515  -9.412   3.600  1.00 10.00      A   
ATOM    202  HN  GLY    56     -24.781 -10.283   3.228  1.00 10.00      A   
ATOM    203  CA  GLY    56     -23.334  -9.318   4.437  1.00 10.00      A   
ATOM    204  C   GLY    56     -22.275  -8.425   3.823  1.00 10.00      A   
ATOM    205  O   GLY    56     -21.543  -7.738   4.538  1.00 10.00      A   
ATOM    206  N   ILE    57     -22.196  -8.434   2.495  1.00 10.00      A   
ATOM    207  HN  ILE    57     -22.802  -9.013   1.984  1.00 10.00      A   
ATOM    208  CA  ILE    57     -21.228  -7.609   1.779  1.00 10.00      A   
ATOM    209  CB  ILE    57     -21.212  -7.928   0.266  1.00 10.00      A   
ATOM    210  CG1 ILE    57     -20.832  -9.393   0.032  1.00 10.00      A   
ATOM    211  CG2 ILE    57     -20.254  -7.001  -0.475  1.00 10.00      A   
ATOM    212  CD1 ILE    57     -21.004  -9.858  -1.399  1.00 10.00      A   
ATOM    213  C   ILE    57     -21.539  -6.129   1.982  1.00 10.00      A   
ATOM    214  O   ILE    57     -20.661  -5.346   2.342  1.00 10.00      A   
ATOM    215  N   VAL    58     -22.801  -5.764   1.774  1.00 10.00      A   
ATOM    216  HN  VAL    58     -23.455  -6.443   1.496  1.00 10.00      A   
ATOM    217  CA  VAL    58     -23.240  -4.381   1.939  1.00 10.00      A   
ATOM    218  CB  VAL    58     -24.744  -4.221   1.622  1.00 10.00      A   
ATOM    219  CG1 VAL    58     -25.182  -2.770   1.762  1.00 10.00      A   
ATOM    220  CG2 VAL    58     -25.051  -4.734   0.224  1.00 10.00      A   
ATOM    221  C   VAL    58     -22.970  -3.903   3.362  1.00 10.00      A   
ATOM    222  O   VAL    58     -22.489  -2.788   3.574  1.00 10.00      A   
ATOM    223  N   ALA    59     -23.273  -4.760   4.333  1.00 10.00      A   
ATOM    224  HN  ALA    59     -23.661  -5.634   4.096  1.00 10.00      A   
ATOM    225  CA  ALA    59     -23.058  -4.435   5.736  1.00 10.00      A   
ATOM    226  CB  ALA    59     -23.588  -5.550   6.623  1.00 10.00      A   
ATOM    227  C   ALA    59     -21.580  -4.188   6.020  1.00 10.00      A   
ATOM    228  O   ALA    59     -21.218  -3.234   6.714  1.00 10.00      A   
ATOM    229  N   ALA    60     -20.731  -5.049   5.470  1.00 10.00      A   
ATOM    230  HN  ALA    60     -21.083  -5.782   4.919  1.00 10.00      A   
ATOM    231  CA  ALA    60     -19.291  -4.933   5.658  1.00 10.00      A   
ATOM    232  CB  ALA    60     -18.575  -6.159   5.109  1.00 10.00      A   
ATOM    233  C   ALA    60     -18.761  -3.662   5.005  1.00 10.00      A   
ATOM    234  O   ALA    60     -18.012  -2.908   5.623  1.00 10.00      A   
ATOM    235  N   ASP    61     -19.178  -3.423   3.763  1.00 10.00      A   
ATOM    236  HN  ASP    61     -19.793  -4.065   3.336  1.00 10.00      A   
ATOM    237  CA  ASP    61     -18.749  -2.246   3.005  1.00 10.00      A   
ATOM    238  CB  ASP    61     -19.445  -2.204   1.642  1.00 10.00      A   
ATOM    239  CG  ASP    61     -18.826  -3.128   0.611  1.00 10.00      A   
ATOM    240  OD1 ASP    61     -17.733  -3.677   0.867  1.00 10.00      A   
ATOM    241  OD2 ASP    61     -19.431  -3.304  -0.472  1.00 10.00      A   
ATOM    242  C   ASP    61     -19.061  -0.962   3.759  1.00 10.00      A   
ATOM    243  O   ASP    61     -18.196  -0.101   3.936  1.00 10.00      A   
ATOM    244  N   LEU    62     -20.302  -0.842   4.212  1.00 10.00      A   
ATOM    245  HN  LEU    62     -20.943  -1.568   4.038  1.00 10.00      A   
ATOM    246  CA  LEU    62     -20.742   0.337   4.947  1.00 10.00      A   
ATOM    247  CB  LEU    62     -22.236   0.254   5.261  1.00 10.00      A   
ATOM    248  CG  LEU    62     -23.177   0.244   4.055  1.00 10.00      A   
ATOM    249  CD1 LEU    62     -24.623   0.130   4.508  1.00 10.00      A   
ATOM    250  CD2 LEU    62     -22.976   1.490   3.203  1.00 10.00      A   
ATOM    251  C   LEU    62     -19.938   0.542   6.229  1.00 10.00      A   
ATOM    252  O   LEU    62     -19.598   1.673   6.584  1.00 10.00      A   
ATOM    253  N   ARG    63     -19.621  -0.551   6.911  1.00 10.00      A   
ATOM    254  HN  ARG    63     -19.907  -1.429   6.572  1.00 10.00      A   
ATOM    255  CA  ARG    63     -18.854  -0.475   8.149  1.00 10.00      A   
ATOM    256  CB  ARG    63     -18.995  -1.762   8.969  1.00 10.00      A   
ATOM    257  CG  ARG    63     -18.193  -1.763  10.262  1.00 10.00      A   
ATOM    258  CD  ARG    63     -18.578  -2.923  11.162  1.00 10.00      A   
ATOM    259  NE  ARG    63     -19.866  -2.707  11.823  1.00 10.00      A   
ATOM    260  HE  ARG    63     -20.077  -1.788  12.107  1.00 10.00      A   
ATOM    261  CZ  ARG    63     -20.749  -3.676  12.062  1.00 10.00      A   
ATOM    262  NH1 ARG    63     -20.479  -4.927  11.704  1.00 10.00      A   
ATOM    263 HH11 ARG    63     -21.168  -5.688  11.890  1.00 10.00      A   
ATOM    264 HH12 ARG    63     -19.575  -5.156  11.232  1.00 10.00      A   
ATOM    265  NH2 ARG    63     -21.897  -3.395  12.670  1.00 10.00      A   
ATOM    266 HH21 ARG    63     -22.590  -4.153  12.861  1.00 10.00      A   
ATOM    267 HH22 ARG    63     -22.114  -2.411  12.958  1.00 10.00      A   
ATOM    268  C   ARG    63     -17.382  -0.169   7.875  1.00 10.00      A   
ATOM    269  O   ARG    63     -16.734   0.534   8.650  1.00 10.00      A   
ATOM    270  N   ASN    64     -16.869  -0.692   6.764  1.00 10.00      A   
ATOM    271  HN  ASN    64     -17.446  -1.244   6.189  1.00 10.00      A   
ATOM    272  CA  ASN    64     -15.471  -0.485   6.376  1.00 10.00      A   
ATOM    273  CB  ASN    64     -15.159  -1.181   5.044  1.00 10.00      A   
ATOM    274  CG  ASN    64     -14.874  -2.665   5.183  1.00 10.00      A   
ATOM    275  OD1 ASN    64     -14.400  -3.131   6.220  1.00 10.00      A   
ATOM    276  ND2 ASN    64     -15.144  -3.418   4.127  1.00 10.00      A   
ATOM    277 HD21 ASN    64     -15.507  -2.975   3.321  1.00 10.00      A   
ATOM    278 HD22 ASN    64     -14.975  -4.380   4.187  1.00 10.00      A   
ATOM    279  C   ASN    64     -15.145   0.995   6.248  1.00 10.00      A   
ATOM    280  O   ASN    64     -14.074   1.442   6.654  1.00 10.00      A   
ATOM    281  N   SER    65     -16.081   1.752   5.689  1.00 10.00      A   
ATOM    282  HN  SER    65     -16.917   1.334   5.394  1.00 10.00      A   
ATOM    283  CA  SER    65     -15.894   3.184   5.494  1.00 10.00      A   
ATOM    284  CB  SER    65     -17.086   3.769   4.731  1.00 10.00      A   
ATOM    285  OG  SER    65     -18.256   3.785   5.537  1.00 10.00      A   
ATOM    286  HG  SER    65     -18.657   2.906   5.545  1.00 10.00      A   
ATOM    287  C   SER    65     -15.727   3.913   6.826  1.00 10.00      A   
ATOM    288  O   SER    65     -15.093   4.970   6.895  1.00 10.00      A   
ATOM    289  N   GLY    66     -16.303   3.342   7.880  1.00 10.00      A   
ATOM    290  HN  GLY    66     -16.770   2.485   7.768  1.00 10.00      A   
ATOM    291  CA  GLY    66     -16.227   3.950   9.192  1.00 10.00      A   
ATOM    292  C   GLY    66     -17.253   5.054   9.357  1.00 10.00      A   
ATOM    293  O   GLY    66     -17.305   5.722  10.391  1.00 10.00      A   
ATOM    294  N   LYS    67     -18.065   5.255   8.326  1.00 10.00      A   
ATOM    295  HN  LYS    67     -17.966   4.695   7.524  1.00 10.00      A   
ATOM    296  CA  LYS    67     -19.091   6.286   8.348  1.00 10.00      A   
ATOM    297  CB  LYS    67     -19.218   6.947   6.970  1.00 10.00      A   
ATOM    298  CG  LYS    67     -17.905   7.448   6.379  1.00 10.00      A   
ATOM    299  CD  LYS    67     -17.354   8.639   7.150  1.00 10.00      A   
ATOM    300  CE  LYS    67     -16.119   9.214   6.469  1.00 10.00      A   
ATOM    301  NZ  LYS    67     -15.556  10.372   7.212  1.00 10.00      A   
ATOM    302  HZ1 LYS    67     -16.286  11.096   7.351  1.00 10.00      A   
ATOM    303  HZ2 LYS    67     -14.770  10.793   6.682  1.00 10.00      A   
ATOM    304  HZ3 LYS    67     -15.205  10.064   8.150  1.00 10.00      A   
ATOM    305  C   LYS    67     -20.437   5.706   8.772  1.00 10.00      A   
ATOM    306  O   LYS    67     -21.278   6.409   9.333  1.00 10.00      A   
ATOM    307  N   PHE    68     -20.636   4.422   8.511  1.00 10.00      A   
ATOM    308  HN  PHE    68     -19.926   3.902   8.079  1.00 10.00      A   
ATOM    309  CA  PHE    68     -21.886   3.762   8.856  1.00 10.00      A   
ATOM    310  CB  PHE    68     -22.615   3.306   7.590  1.00 10.00      A   
ATOM    311  CG  PHE    68     -23.436   4.377   6.932  1.00 10.00      A   
ATOM    312  CD1 PHE    68     -22.830   5.402   6.223  1.00 10.00      A   
ATOM    313  CD2 PHE    68     -24.817   4.358   7.023  1.00 10.00      A   
ATOM    314  CE1 PHE    68     -23.586   6.387   5.618  1.00 10.00      A   
ATOM    315  CE2 PHE    68     -25.579   5.339   6.420  1.00 10.00      A   
ATOM    316  CZ  PHE    68     -24.963   6.356   5.717  1.00 10.00      A   
ATOM    317  C   PHE    68     -21.660   2.576   9.788  1.00 10.00      A   
ATOM    318  O   PHE    68     -20.556   2.035   9.869  1.00 10.00      A   
ATOM    319  N   ASN    69     -22.710   2.196  10.499  1.00 10.00      A   
ATOM    320  HN  ASN    69     -23.557   2.691  10.400  1.00 10.00      A   
ATOM    321  CA  ASN    69     -22.664   1.072  11.423  1.00 10.00      A   
ATOM    322  CB  ASN    69     -22.419   1.550  12.857  1.00 10.00      A   
ATOM    323  CG  ASN    69     -22.369   0.410  13.859  1.00 10.00      A   
ATOM    324  OD1 ASN    69     -21.972  -0.710  13.532  1.00 10.00      A   
ATOM    325  ND2 ASN    69     -22.770   0.686  15.089  1.00 10.00      A   
ATOM    326 HD21 ASN    69     -23.073   1.598  15.282  1.00 10.00      A   
ATOM    327 HD22 ASN    69     -22.751  -0.032  15.757  1.00 10.00      A   
ATOM    328  C   ASN    69     -23.969   0.290  11.346  1.00 10.00      A   
ATOM    329  O   ASN    69     -24.966   0.661  11.971  1.00 10.00      A   
ATOM    330  N   PRO    70     -23.983  -0.785  10.551  1.00 10.00      A   
ATOM    331  CA  PRO    70     -25.168  -1.629  10.372  1.00 10.00      A   
ATOM    332  CB  PRO    70     -24.741  -2.635   9.293  1.00 10.00      A   
ATOM    333  CG  PRO    70     -23.530  -2.037   8.664  1.00 10.00      A   
ATOM    334  CD  PRO    70     -22.848  -1.265   9.751  1.00 10.00      A   
ATOM    335  C   PRO    70     -25.544  -2.370  11.650  1.00 10.00      A   
ATOM    336  O   PRO    70     -24.682  -2.706  12.465  1.00 10.00      A   
ATOM    337  N   LEU    71     -26.835  -2.597  11.828  1.00 10.00      A   
ATOM    338  HN  LEU    71     -27.475  -2.265  11.160  1.00 10.00      A   
ATOM    339  CA  LEU    71     -27.330  -3.312  12.993  1.00 10.00      A   
ATOM    340  CB  LEU    71     -28.855  -3.204  13.076  1.00 10.00      A   
ATOM    341  CG  LEU    71     -29.497  -3.688  14.380  1.00 10.00      A   
ATOM    342  CD1 LEU    71     -29.105  -2.789  15.546  1.00 10.00      A   
ATOM    343  CD2 LEU    71     -31.008  -3.756  14.238  1.00 10.00      A   
ATOM    344  C   LEU    71     -26.903  -4.775  12.920  1.00 10.00      A   
ATOM    345  O   LEU    71     -26.703  -5.316  11.831  1.00 10.00      A   
ATOM    346  N   ASP    72     -26.751  -5.399  14.078  1.00 10.00      A   
ATOM    347  HN  ASP    72     -26.920  -4.906  14.909  1.00 10.00      A   
ATOM    348  CA  ASP    72     -26.335  -6.794  14.153  1.00 10.00      A   
ATOM    349  CB  ASP    72     -26.234  -7.248  15.606  1.00 10.00      A   
ATOM    350  CG  ASP    72     -25.042  -8.142  15.850  1.00 10.00      A   
ATOM    351  OD1 ASP    72     -24.919  -9.178  15.167  1.00 10.00      A   
ATOM    352  OD2 ASP    72     -24.220  -7.806  16.728  1.00 10.00      A   
ATOM    353  C   ASP    72     -27.282  -7.706  13.384  1.00 10.00      A   
ATOM    354  O   ASP    72     -28.503  -7.586  13.495  1.00 10.00      A   
ATOM    355  N   ARG    73     -26.702  -8.626  12.628  1.00 10.00      A   
ATOM    356  HN  ARG    73     -25.724  -8.679  12.623  1.00 10.00      A   
ATOM    357  CA  ARG    73     -27.460  -9.565  11.808  1.00 10.00      A   
ATOM    358  CB  ARG    73     -26.489 -10.441  11.007  1.00 10.00      A   
ATOM    359  CG  ARG    73     -27.134 -11.318   9.946  1.00 10.00      A   
ATOM    360  CD  ARG    73     -26.074 -11.949   9.061  1.00 10.00      A   
ATOM    361  NE  ARG    73     -26.626 -12.931   8.130  1.00 10.00      A   
ATOM    362  HE  ARG    73     -27.190 -13.642   8.508  1.00 10.00      A   
ATOM    363  CZ  ARG    73     -26.398 -12.918   6.815  1.00 10.00      A   
ATOM    364  NH1 ARG    73     -25.641 -11.968   6.275  1.00 10.00      A   
ATOM    365 HH11 ARG    73     -25.218 -11.225   6.874  1.00 10.00      A   
ATOM    366 HH12 ARG    73     -25.464 -11.959   5.236  1.00 10.00      A   
ATOM    367  NH2 ARG    73     -26.920 -13.859   6.042  1.00 10.00      A   
ATOM    368 HH21 ARG    73     -26.739 -13.853   5.005  1.00 10.00      A   
ATOM    369 HH22 ARG    73     -27.512 -14.611   6.457  1.00 10.00      A   
ATOM    370  C   ARG    73     -28.395 -10.431  12.652  1.00 10.00      A   
ATOM    371  O   ARG    73     -29.487 -10.786  12.212  1.00 10.00      A   
ATOM    372  N   ALA    74     -27.972 -10.754  13.866  1.00 10.00      A   
ATOM    373  HN  ALA    74     -27.096 -10.431  14.168  1.00 10.00      A   
ATOM    374  CA  ALA    74     -28.776 -11.582  14.760  1.00 10.00      A   
ATOM    375  CB  ALA    74     -27.896 -12.601  15.467  1.00 10.00      A   
ATOM    376  C   ALA    74     -29.546 -10.734  15.774  1.00 10.00      A   
ATOM    377  O   ALA    74     -30.057 -11.248  16.773  1.00 10.00      A   
ATOM    378  N   ARG    75     -29.627  -9.434  15.515  1.00 10.00      A   
ATOM    379  HN  ARG    75     -29.203  -9.081  14.701  1.00 10.00      A   
ATOM    380  CA  ARG    75     -30.333  -8.518  16.404  1.00 10.00      A   
ATOM    381  CB  ARG    75     -29.353  -7.579  17.108  1.00 10.00      A   
ATOM    382  CG  ARG    75     -28.688  -8.202  18.323  1.00 10.00      A   
ATOM    383  CD  ARG    75     -27.569  -7.329  18.863  1.00 10.00      A   
ATOM    384  NE  ARG    75     -27.110  -7.800  20.165  1.00 10.00      A   
ATOM    385  HE  ARG    75     -27.783  -7.848  20.885  1.00 10.00      A   
ATOM    386  CZ  ARG    75     -25.858  -8.157  20.439  1.00 10.00      A   
ATOM    387  NH1 ARG    75     -24.918  -8.107  19.497  1.00 10.00      A   
ATOM    388 HH11 ARG    75     -23.939  -8.389  19.716  1.00 10.00      A   
ATOM    389 HH12 ARG    75     -25.152  -7.782  18.533  1.00 10.00      A   
ATOM    390  NH2 ARG    75     -25.555  -8.594  21.656  1.00 10.00      A   
ATOM    391 HH21 ARG    75     -24.578  -8.878  21.887  1.00 10.00      A   
ATOM    392 HH22 ARG    75     -26.296  -8.655  22.392  1.00 10.00      A   
ATOM    393  C   ARG    75     -31.391  -7.727  15.651  1.00 10.00      A   
ATOM    394  O   ARG    75     -31.951  -6.758  16.170  1.00 10.00      A   
ATOM    395  N   LEU    76     -31.668  -8.152  14.428  1.00 10.00      A   
ATOM    396  HN  LEU    76     -31.197  -8.938  14.080  1.00 10.00      A   
ATOM    397  CA  LEU    76     -32.661  -7.493  13.594  1.00 10.00      A   
ATOM    398  CB  LEU    76     -32.517  -7.941  12.133  1.00 10.00      A   
ATOM    399  CG  LEU    76     -31.170  -7.669  11.460  1.00 10.00      A   
ATOM    400  CD1 LEU    76     -31.111  -8.354  10.106  1.00 10.00      A   
ATOM    401  CD2 LEU    76     -30.934  -6.176  11.310  1.00 10.00      A   
ATOM    402  C   LEU    76     -34.067  -7.811  14.094  1.00 10.00      A   
ATOM    403  O   LEU    76     -34.465  -8.977  14.137  1.00 10.00      A   
ATOM    404  N   PRO    77     -34.837  -6.780  14.480  1.00 10.00      A   
ATOM    405  CA  PRO    77     -36.205  -6.953  14.980  1.00 10.00      A   
ATOM    406  CB  PRO    77     -36.610  -5.545  15.442  1.00 10.00      A   
ATOM    407  CG  PRO    77     -35.335  -4.779  15.515  1.00 10.00      A   
ATOM    408  CD  PRO    77     -34.437  -5.369  14.472  1.00 10.00      A   
ATOM    409  C   PRO    77     -37.150  -7.445  13.886  1.00 10.00      A   
ATOM    410  O   PRO    77     -38.221  -7.984  14.169  1.00 10.00      A   
ATOM    411  N   GLN    78     -36.743  -7.255  12.641  1.00 10.00      A   
ATOM    412  HN  GLN    78     -35.882  -6.820  12.484  1.00 10.00      A   
ATOM    413  CA  GLN    78     -37.536  -7.677  11.504  1.00 10.00      A   
ATOM    414  CB  GLN    78     -38.444  -6.540  11.043  1.00 10.00      A   
ATOM    415  CG  GLN    78     -39.606  -6.997  10.180  1.00 10.00      A   
ATOM    416  CD  GLN    78     -40.280  -5.855   9.455  1.00 10.00      A   
ATOM    417  OE1 GLN    78     -39.638  -4.870   9.080  1.00 10.00      A   
ATOM    418  NE2 GLN    78     -41.584  -5.973   9.258  1.00 10.00      A   
ATOM    419 HE21 GLN    78     -42.036  -6.782   9.592  1.00 10.00      A   
ATOM    420 HE22 GLN    78     -42.045  -5.254   8.779  1.00 10.00      A   
ATOM    421  C   GLN    78     -36.622  -8.103  10.364  1.00 10.00      A   
ATOM    422  O   GLN    78     -35.556  -7.522  10.165  1.00 10.00      A   
ATOM    423  N   GLN    79     -37.039  -9.121   9.622  1.00 10.00      A   
ATOM    424  HN  GLN    79     -37.902  -9.543   9.829  1.00 10.00      A   
ATOM    425  CA  GLN    79     -36.258  -9.627   8.500  1.00 10.00      A   
ATOM    426  CB  GLN    79     -35.632 -10.981   8.852  1.00 10.00      A   
ATOM    427  CG  GLN    79     -34.756 -10.955  10.096  1.00 10.00      A   
ATOM    428  CD  GLN    79     -34.353 -12.341  10.555  1.00 10.00      A   
ATOM    429  OE1 GLN    79     -34.208 -13.259   9.747  1.00 10.00      A   
ATOM    430  NE2 GLN    79     -34.173 -12.507  11.856  1.00 10.00      A   
ATOM    431 HE21 GLN    79     -34.311 -11.734  12.445  1.00 10.00      A   
ATOM    432 HE22 GLN    79     -33.905 -13.392  12.179  1.00 10.00      A   
ATOM    433  C   GLN    79     -37.141  -9.753   7.254  1.00 10.00      A   
ATOM    434  O   GLN    79     -37.553 -10.855   6.879  1.00 10.00      A   
ATOM    435  N   PRO    80     -37.456  -8.617   6.607  1.00 10.00      A   
ATOM    436  CA  PRO    80     -38.305  -8.594   5.412  1.00 10.00      A   
ATOM    437  CB  PRO    80     -38.797  -7.148   5.383  1.00 10.00      A   
ATOM    438  CG  PRO    80     -37.678  -6.363   5.979  1.00 10.00      A   
ATOM    439  CD  PRO    80     -37.015  -7.262   6.991  1.00 10.00      A   
ATOM    440  C   PRO    80     -37.534  -8.905   4.132  1.00 10.00      A   
ATOM    441  O   PRO    80     -36.305  -9.028   4.139  1.00 10.00      A   
ATOM    442  N   GLY    81     -38.265  -9.039   3.038  1.00 10.00      A   
ATOM    443  HN  GLY    81     -39.239  -8.945   3.094  1.00 10.00      A   
ATOM    444  CA  GLY    81     -37.645  -9.323   1.762  1.00 10.00      A   
ATOM    445  C   GLY    81     -37.778  -8.158   0.807  1.00 10.00      A   
ATOM    446  O   GLY    81     -36.832  -7.808   0.104  1.00 10.00      A   
ATOM    447  N   SER    82     -38.958  -7.557   0.781  1.00 10.00      A   
ATOM    448  HN  SER    82     -39.680  -7.895   1.359  1.00 10.00      A   
ATOM    449  CA  SER    82     -39.220  -6.423  -0.089  1.00 10.00      A   
ATOM    450  CB  SER    82     -40.333  -6.760  -1.083  1.00 10.00      A   
ATOM    451  OG  SER    82     -41.463  -7.316  -0.428  1.00 10.00      A   
ATOM    452  HG  SER    82     -41.172  -7.984   0.216  1.00 10.00      A   
ATOM    453  C   SER    82     -39.560  -5.168   0.719  1.00 10.00      A   
ATOM    454  O   SER    82     -39.725  -5.229   1.941  1.00 10.00      A   
ATOM    455  N   ALA    83     -39.685  -4.040   0.029  1.00 10.00      A   
ATOM    456  HN  ALA    83     -39.582  -4.065  -0.948  1.00 10.00      A   
ATOM    457  CA  ALA    83     -39.981  -2.762   0.671  1.00 10.00      A   
ATOM    458  CB  ALA    83     -39.841  -1.629  -0.332  1.00 10.00      A   
ATOM    459  C   ALA    83     -41.368  -2.734   1.313  1.00 10.00      A   
ATOM    460  O   ALA    83     -41.583  -2.057   2.319  1.00 10.00      A   
ATOM    461  N   GLN    84     -42.304  -3.481   0.743  1.00 10.00      A   
ATOM    462  HN  GLN    84     -42.077  -4.017  -0.047  1.00 10.00      A   
ATOM    463  CA  GLN    84     -43.665  -3.517   1.266  1.00 10.00      A   
ATOM    464  CB  GLN    84     -44.647  -4.048   0.216  1.00 10.00      A   
ATOM    465  CG  GLN    84     -44.709  -3.251  -1.084  1.00 10.00      A   
ATOM    466  CD  GLN    84     -44.612  -1.751  -0.883  1.00 10.00      A   
ATOM    467  OE1 GLN    84     -45.606  -1.087  -0.586  1.00 10.00      A   
ATOM    468  NE2 GLN    84     -43.421  -1.205  -1.070  1.00 10.00      A   
ATOM    469 HE21 GLN    84     -42.677  -1.794  -1.326  1.00 10.00      A   
ATOM    470 HE22 GLN    84     -43.325  -0.234  -0.940  1.00 10.00      A   
ATOM    471  C   GLN    84     -43.762  -4.358   2.538  1.00 10.00      A   
ATOM    472  O   GLN    84     -44.832  -4.480   3.130  1.00 10.00      A   
ATOM    473  N   GLU    85     -42.645  -4.931   2.962  1.00 10.00      A   
ATOM    474  HN  GLU    85     -41.812  -4.793   2.462  1.00 10.00      A   
ATOM    475  CA  GLU    85     -42.631  -5.760   4.159  1.00 10.00      A   
ATOM    476  CB  GLU    85     -42.023  -7.131   3.857  1.00 10.00      A   
ATOM    477  CG  GLU    85     -42.754  -7.923   2.789  1.00 10.00      A   
ATOM    478  CD  GLU    85     -41.992  -9.164   2.383  1.00 10.00      A   
ATOM    479  OE1 GLU    85     -41.011  -9.041   1.617  1.00 10.00      A   
ATOM    480  OE2 GLU    85     -42.360 -10.267   2.832  1.00 10.00      A   
ATOM    481  C   GLU    85     -41.864  -5.092   5.297  1.00 10.00      A   
ATOM    482  O   GLU    85     -41.698  -5.676   6.365  1.00 10.00      A   
ATOM    483  N   VAL    86     -41.402  -3.873   5.067  1.00 10.00      A   
ATOM    484  HN  VAL    86     -41.587  -3.446   4.202  1.00 10.00      A   
ATOM    485  CA  VAL    86     -40.643  -3.139   6.077  1.00 10.00      A   
ATOM    486  CB  VAL    86     -39.739  -2.063   5.426  1.00 10.00      A   
ATOM    487  CG1 VAL    86     -38.930  -1.316   6.477  1.00 10.00      A   
ATOM    488  CG2 VAL    86     -38.814  -2.693   4.394  1.00 10.00      A   
ATOM    489  C   VAL    86     -41.575  -2.473   7.088  1.00 10.00      A   
ATOM    490  O   VAL    86     -42.568  -1.851   6.711  1.00 10.00      A   
ATOM    491  N   GLN    87     -41.263  -2.630   8.370  1.00 10.00      A   
ATOM    492  HN  GLN    87     -40.480  -3.177   8.605  1.00 10.00      A   
ATOM    493  CA  GLN    87     -42.052  -2.030   9.440  1.00 10.00      A   
ATOM    494  CB  GLN    87     -42.228  -3.029  10.587  1.00 10.00      A   
ATOM    495  CG  GLN    87     -43.290  -2.650  11.606  1.00 10.00      A   
ATOM    496  CD  GLN    87     -44.661  -2.453  10.986  1.00 10.00      A   
ATOM    497  OE1 GLN    87     -44.980  -3.039   9.951  1.00 10.00      A   
ATOM    498  NE2 GLN    87     -45.483  -1.636  11.622  1.00 10.00      A   
ATOM    499 HE21 GLN    87     -45.166  -1.212  12.451  1.00 10.00      A   
ATOM    500 HE22 GLN    87     -46.374  -1.484  11.242  1.00 10.00      A   
ATOM    501  C   GLN    87     -41.358  -0.764   9.938  1.00 10.00      A   
ATOM    502  O   GLN    87     -40.444  -0.829  10.761  1.00 10.00      A   
ATOM    503  N   PRO    88     -41.795   0.410   9.453  1.00 10.00      A   
ATOM    504  CA  PRO    88     -41.191   1.700   9.810  1.00 10.00      A   
ATOM    505  CB  PRO    88     -42.095   2.727   9.127  1.00 10.00      A   
ATOM    506  CG  PRO    88     -42.742   1.976   8.017  1.00 10.00      A   
ATOM    507  CD  PRO    88     -42.927   0.577   8.525  1.00 10.00      A   
ATOM    508  C   PRO    88     -41.146   1.962  11.310  1.00 10.00      A   
ATOM    509  O   PRO    88     -40.113   2.358  11.846  1.00 10.00      A   
ATOM    510  N   ALA    89     -42.259   1.718  11.988  1.00 10.00      A   
ATOM    511  HN  ALA    89     -43.038   1.367  11.509  1.00 10.00      A   
ATOM    512  CA  ALA    89     -42.353   1.956  13.427  1.00 10.00      A   
ATOM    513  CB  ALA    89     -43.772   1.730  13.916  1.00 10.00      A   
ATOM    514  C   ALA    89     -41.361   1.115  14.235  1.00 10.00      A   
ATOM    515  O   ALA    89     -40.902   1.540  15.297  1.00 10.00      A   
ATOM    516  N   ALA    90     -41.016  -0.062  13.726  1.00 10.00      A   
ATOM    517  HN  ALA    90     -41.386  -0.338  12.863  1.00 10.00      A   
ATOM    518  CA  ALA    90     -40.092  -0.953  14.422  1.00 10.00      A   
ATOM    519  CB  ALA    90     -40.345  -2.400  14.026  1.00 10.00      A   
ATOM    520  C   ALA    90     -38.634  -0.573  14.173  1.00 10.00      A   
ATOM    521  O   ALA    90     -37.791  -0.681  15.068  1.00 10.00      A   
ATOM    522  N   TRP    91     -38.335  -0.122  12.964  1.00 10.00      A   
ATOM    523  HN  TRP    91     -39.042  -0.054  12.286  1.00 10.00      A   
ATOM    524  CA  TRP    91     -36.970   0.257  12.619  1.00 10.00      A   
ATOM    525  CB  TRP    91     -36.746   0.222  11.108  1.00 10.00      A   
ATOM    526  CG  TRP    91     -36.720  -1.168  10.550  1.00 10.00      A   
ATOM    527  CD1 TRP    91     -37.765  -1.849  10.000  1.00 10.00      A   
ATOM    528  CD2 TRP    91     -35.592  -2.049  10.492  1.00 10.00      A   
ATOM    529  NE1 TRP    91     -37.365  -3.101   9.611  1.00 10.00      A   
ATOM    530  HE1 TRP    91     -37.941  -3.781   9.189  1.00 10.00      A   
ATOM    531  CE2 TRP    91     -36.032  -3.248   9.896  1.00 10.00      A   
ATOM    532  CE3 TRP    91     -34.254  -1.942  10.884  1.00 10.00      A   
ATOM    533  CZ2 TRP    91     -35.183  -4.328   9.685  1.00 10.00      A   
ATOM    534  CZ3 TRP    91     -33.414  -3.016  10.672  1.00 10.00      A   
ATOM    535  CH2 TRP    91     -33.881  -4.193  10.078  1.00 10.00      A   
ATOM    536  C   TRP    91     -36.576   1.604  13.216  1.00 10.00      A   
ATOM    537  O   TRP    91     -35.466   1.765  13.732  1.00 10.00      A   
ATOM    538  N   SER    92     -37.492   2.560  13.173  1.00 10.00      A   
ATOM    539  HN  SER    92     -38.365   2.370  12.766  1.00 10.00      A   
ATOM    540  CA  SER    92     -37.229   3.889  13.710  1.00 10.00      A   
ATOM    541  CB  SER    92     -38.318   4.869  13.270  1.00 10.00      A   
ATOM    542  OG  SER    92     -39.610   4.320  13.480  1.00 10.00      A   
ATOM    543  HG  SER    92     -39.837   3.741  12.738  1.00 10.00      A   
ATOM    544  C   SER    92     -37.117   3.857  15.233  1.00 10.00      A   
ATOM    545  O   SER    92     -36.496   4.731  15.842  1.00 10.00      A   
ATOM    546  N   ALA    93     -37.694   2.821  15.837  1.00 10.00      A   
ATOM    547  HN  ALA    93     -38.153   2.148  15.290  1.00 10.00      A   
ATOM    548  CA  ALA    93     -37.674   2.657  17.288  1.00 10.00      A   
ATOM    549  CB  ALA    93     -38.596   1.521  17.703  1.00 10.00      A   
ATOM    550  C   ALA    93     -36.264   2.410  17.812  1.00 10.00      A   
ATOM    551  O   ALA    93     -36.008   2.530  19.010  1.00 10.00      A   
ATOM    552  N   LEU    94     -35.355   2.056  16.915  1.00 10.00      A   
ATOM    553  HN  LEU    94     -35.620   1.963  15.974  1.00 10.00      A   
ATOM    554  CA  LEU    94     -33.973   1.802  17.297  1.00 10.00      A   
ATOM    555  CB  LEU    94     -33.489   0.460  16.744  1.00 10.00      A   
ATOM    556  CG  LEU    94     -34.051  -0.797  17.410  1.00 10.00      A   
ATOM    557  CD1 LEU    94     -33.368  -2.035  16.853  1.00 10.00      A   
ATOM    558  CD2 LEU    94     -33.882  -0.728  18.921  1.00 10.00      A   
ATOM    559  C   LEU    94     -33.057   2.921  16.821  1.00 10.00      A   
ATOM    560  O   LEU    94     -31.835   2.816  16.916  1.00 10.00      A   
ATOM    561  N   GLY    95     -33.653   3.992  16.311  1.00 10.00      A   
ATOM    562  HN  GLY    95     -34.632   4.027  16.275  1.00 10.00      A   
ATOM    563  CA  GLY    95     -32.875   5.114  15.821  1.00 10.00      A   
ATOM    564  C   GLY    95     -32.314   4.856  14.438  1.00 10.00      A   
ATOM    565  O   GLY    95     -31.308   5.448  14.046  1.00 10.00      A   
ATOM    566  N   ILE    96     -32.960   3.964  13.703  1.00 10.00      A   
ATOM    567  HN  ILE    96     -33.755   3.528  14.071  1.00 10.00      A   
ATOM    568  CA  ILE    96     -32.529   3.628  12.355  1.00 10.00      A   
ATOM    569  CB  ILE    96     -32.502   2.099  12.140  1.00 10.00      A   
ATOM    570  CG1 ILE    96     -31.559   1.434  13.152  1.00 10.00      A   
ATOM    571  CG2 ILE    96     -32.072   1.770  10.720  1.00 10.00      A   
ATOM    572  CD1 ILE    96     -31.606  -0.078  13.135  1.00 10.00      A   
ATOM    573  C   ILE    96     -33.470   4.273  11.343  1.00 10.00      A   
ATOM    574  O   ILE    96     -34.662   3.977  11.324  1.00 10.00      A   
ATOM    575  N   ASP    97     -32.937   5.166  10.516  1.00 10.00      A   
ATOM    576  HN  ASP    97     -31.978   5.374  10.581  1.00 10.00      A   
ATOM    577  CA  ASP    97     -33.749   5.859   9.516  1.00 10.00      A   
ATOM    578  CB  ASP    97     -33.531   7.375   9.593  1.00 10.00      A   
ATOM    579  CG  ASP    97     -32.307   7.842   8.826  1.00 10.00      A   
ATOM    580  OD1 ASP    97     -31.201   7.325   9.093  1.00 10.00      A   
ATOM    581  OD2 ASP    97     -32.447   8.736   7.959  1.00 10.00      A   
ATOM    582  C   ASP    97     -33.477   5.350   8.100  1.00 10.00      A   
ATOM    583  O   ASP    97     -34.049   5.852   7.131  1.00 10.00      A   
ATOM    584  N   ALA    98     -32.626   4.345   7.984  1.00 10.00      A   
ATOM    585  HN  ALA    98     -32.216   3.970   8.786  1.00 10.00      A   
ATOM    586  CA  ALA    98     -32.290   3.785   6.685  1.00 10.00      A   
ATOM    587  CB  ALA    98     -30.950   4.323   6.212  1.00 10.00      A   
ATOM    588  C   ALA    98     -32.269   2.262   6.728  1.00 10.00      A   
ATOM    589  O   ALA    98     -31.482   1.662   7.461  1.00 10.00      A   
ATOM    590  N   VAL    99     -33.143   1.641   5.950  1.00 10.00      A   
ATOM    591  HN  VAL    99     -33.755   2.174   5.394  1.00 10.00      A   
ATOM    592  CA  VAL    99     -33.217   0.188   5.889  1.00 10.00      A   
ATOM    593  CB  VAL    99     -34.602  -0.331   6.333  1.00 10.00      A   
ATOM    594  CG1 VAL    99     -34.641  -1.854   6.335  1.00 10.00      A   
ATOM    595  CG2 VAL    99     -34.955   0.208   7.707  1.00 10.00      A   
ATOM    596  C   VAL    99     -32.930  -0.285   4.470  1.00 10.00      A   
ATOM    597  O   VAL    99     -33.476   0.254   3.505  1.00 10.00      A   
ATOM    598  N   VAL   100     -32.068  -1.278   4.345  1.00 10.00      A   
ATOM    599  HN  VAL   100     -31.666  -1.672   5.154  1.00 10.00      A   
ATOM    600  CA  VAL   100     -31.709  -1.814   3.044  1.00 10.00      A   
ATOM    601  CB  VAL   100     -30.186  -1.732   2.795  1.00 10.00      A   
ATOM    602  CG1 VAL   100     -29.854  -2.150   1.370  1.00 10.00      A   
ATOM    603  CG2 VAL   100     -29.661  -0.332   3.076  1.00 10.00      A   
ATOM    604  C   VAL   100     -32.149  -3.268   2.921  1.00 10.00      A   
ATOM    605  O   VAL   100     -31.776  -4.106   3.742  1.00 10.00      A   
ATOM    606  N   VAL   101     -32.955  -3.551   1.907  1.00 10.00      A   
ATOM    607  HN  VAL   101     -33.230  -2.830   1.301  1.00 10.00      A   
ATOM    608  CA  VAL   101     -33.435  -4.904   1.653  1.00 10.00      A   
ATOM    609  CB  VAL   101     -34.966  -5.032   1.837  1.00 10.00      A   
ATOM    610  CG1 VAL   101     -35.362  -4.782   3.285  1.00 10.00      A   
ATOM    611  CG2 VAL   101     -35.717  -4.098   0.899  1.00 10.00      A   
ATOM    612  C   VAL   101     -33.064  -5.308   0.231  1.00 10.00      A   
ATOM    613  O   VAL   101     -32.728  -4.451  -0.591  1.00 10.00      A   
ATOM    614  N   GLY   102     -33.128  -6.594  -0.067  1.00 10.00      A   
ATOM    615  HN  GLY   102     -33.418  -7.242   0.614  1.00 10.00      A   
ATOM    616  CA  GLY   102     -32.783  -7.043  -1.396  1.00 10.00      A   
ATOM    617  C   GLY   102     -33.311  -8.423  -1.710  1.00 10.00      A   
ATOM    618  O   GLY   102     -33.728  -9.155  -0.815  1.00 10.00      A   
ATOM    619  N   GLN   103     -33.286  -8.777  -2.988  1.00 10.00      A   
ATOM    620  HN  GLN   103     -32.927  -8.143  -3.651  1.00 10.00      A   
ATOM    621  CA  GLN   103     -33.762 -10.075  -3.443  1.00 10.00      A   
ATOM    622  CB  GLN   103     -35.140  -9.950  -4.108  1.00 10.00      A   
ATOM    623  CG  GLN   103     -36.191  -9.226  -3.277  1.00 10.00      A   
ATOM    624  CD  GLN   103     -36.175  -7.719  -3.483  1.00 10.00      A   
ATOM    625  OE1 GLN   103     -35.955  -7.227  -4.592  1.00 10.00      A   
ATOM    626  NE2 GLN   103     -36.387  -6.977  -2.411  1.00 10.00      A   
ATOM    627 HE21 GLN   103     -36.542  -7.433  -1.550  1.00 10.00      A   
ATOM    628 HE22 GLN   103     -36.375  -5.998  -2.513  1.00 10.00      A   
ATOM    629  C   GLN   103     -32.772 -10.674  -4.435  1.00 10.00      A   
ATOM    630  O   GLN   103     -32.187  -9.956  -5.250  1.00 10.00      A   
ATOM    631  N   VAL   104     -32.575 -11.984  -4.357  1.00 10.00      A   
ATOM    632  HN  VAL   104     -33.067 -12.505  -3.683  1.00 10.00      A   
ATOM    633  CA  VAL   104     -31.661 -12.674  -5.256  1.00 10.00      A   
ATOM    634  CB  VAL   104     -30.416 -13.228  -4.527  1.00 10.00      A   
ATOM    635  CG1 VAL   104     -29.367 -13.668  -5.538  1.00 10.00      A   
ATOM    636  CG2 VAL   104     -29.832 -12.203  -3.568  1.00 10.00      A   
ATOM    637  C   VAL   104     -32.383 -13.820  -5.955  1.00 10.00      A   
ATOM    638  O   VAL   104     -32.808 -14.784  -5.314  1.00 10.00      A   
ATOM    639  N   THR   105     -32.528 -13.708  -7.265  1.00 10.00      A   
ATOM    640  HN  THR   105     -32.172 -12.914  -7.720  1.00 10.00      A   
ATOM    641  CA  THR   105     -33.210 -14.726  -8.046  1.00 10.00      A   
ATOM    642  CB  THR   105     -34.407 -14.110  -8.791  1.00 10.00      A   
ATOM    643  OG1 THR   105     -34.822 -12.926  -8.098  1.00 10.00      A   
ATOM    644  HG1 THR   105     -34.980 -13.140  -7.169  1.00 10.00      A   
ATOM    645  CG2 THR   105     -35.567 -15.092  -8.838  1.00 10.00      A   
ATOM    646  C   THR   105     -32.269 -15.364  -9.065  1.00 10.00      A   
ATOM    647  O   THR   105     -31.681 -14.673  -9.897  1.00 10.00      A   
ATOM    648  N   PRO   106     -32.102 -16.691  -9.002  1.00 10.00      A   
ATOM    649  CA  PRO   106     -31.241 -17.419  -9.934  1.00 10.00      A   
ATOM    650  CB  PRO   106     -31.067 -18.781  -9.257  1.00 10.00      A   
ATOM    651  CG  PRO   106     -32.307 -18.960  -8.451  1.00 10.00      A   
ATOM    652  CD  PRO   106     -32.739 -17.585  -8.017  1.00 10.00      A   
ATOM    653  C   PRO   106     -31.915 -17.595 -11.293  1.00 10.00      A   
ATOM    654  O   PRO   106     -33.088 -17.966 -11.375  1.00 10.00      A   
ATOM    655  N   ASN   107     -31.184 -17.308 -12.356  1.00 10.00      A   
ATOM    656  HN  ASN   107     -30.256 -17.000 -12.240  1.00 10.00      A   
ATOM    657  CA  ASN   107     -31.718 -17.451 -13.699  1.00 10.00      A   
ATOM    658  CB  ASN   107     -31.374 -16.236 -14.566  1.00 10.00      A   
ATOM    659  CG  ASN   107     -32.287 -15.052 -14.311  1.00 10.00      A   
ATOM    660  OD1 ASN   107     -33.372 -14.957 -14.879  1.00 10.00      A   
ATOM    661  ND2 ASN   107     -31.848 -14.132 -13.466  1.00 10.00      A   
ATOM    662 HD21 ASN   107     -30.968 -14.263 -13.055  1.00 10.00      A   
ATOM    663 HD22 ASN   107     -32.424 -13.358 -13.284  1.00 10.00      A   
ATOM    664  C   ASN   107     -31.178 -18.721 -14.337  1.00 10.00      A   
ATOM    665  O   ASN   107     -30.004 -19.052 -14.170  1.00 10.00      A   
ATOM    666  N   PRO   108     -32.031 -19.454 -15.067  1.00 10.00      A   
ATOM    667  CA  PRO   108     -31.644 -20.705 -15.736  1.00 10.00      A   
ATOM    668  CB  PRO   108     -32.906 -21.102 -16.506  1.00 10.00      A   
ATOM    669  CG  PRO   108     -34.020 -20.430 -15.779  1.00 10.00      A   
ATOM    670  CD  PRO   108     -33.455 -19.133 -15.279  1.00 10.00      A   
ATOM    671  C   PRO   108     -30.467 -20.526 -16.696  1.00 10.00      A   
ATOM    672  O   PRO   108     -29.752 -21.484 -16.998  1.00 10.00      A   
ATOM    673  N   ASP   109     -30.261 -19.294 -17.155  1.00 10.00      A   
ATOM    674  HN  ASP   109     -30.862 -18.575 -16.867  1.00 10.00      A   
ATOM    675  CA  ASP   109     -29.168 -18.985 -18.077  1.00 10.00      A   
ATOM    676  CB  ASP   109     -29.386 -17.646 -18.796  1.00 10.00      A   
ATOM    677  CG  ASP   109     -29.557 -16.465 -17.860  1.00 10.00      A   
ATOM    678  OD1 ASP   109     -30.681 -15.925 -17.784  1.00 10.00      A   
ATOM    679  OD2 ASP   109     -28.572 -16.055 -17.208  1.00 10.00      A   
ATOM    680  C   ASP   109     -27.807 -19.014 -17.382  1.00 10.00      A   
ATOM    681  O   ASP   109     -26.768 -19.083 -18.042  1.00 10.00      A   
ATOM    682  N   GLY   110     -27.808 -18.954 -16.056  1.00 10.00      A   
ATOM    683  HN  GLY   110     -28.661 -18.879 -15.574  1.00 10.00      A   
ATOM    684  CA  GLY   110     -26.561 -18.998 -15.316  1.00 10.00      A   
ATOM    685  C   GLY   110     -26.301 -17.753 -14.494  1.00 10.00      A   
ATOM    686  O   GLY   110     -25.526 -17.788 -13.538  1.00 10.00      A   
ATOM    687  N   SER   111     -26.938 -16.652 -14.859  1.00 10.00      A   
ATOM    688  HN  SER   111     -27.546 -16.676 -15.634  1.00 10.00      A   
ATOM    689  CA  SER   111     -26.752 -15.405 -14.136  1.00 10.00      A   
ATOM    690  CB  SER   111     -26.893 -14.217 -15.084  1.00 10.00      A   
ATOM    691  OG  SER   111     -26.017 -14.344 -16.191  1.00 10.00      A   
ATOM    692  HG  SER   111     -25.335 -15.005 -15.987  1.00 10.00      A   
ATOM    693  C   SER   111     -27.731 -15.279 -12.972  1.00 10.00      A   
ATOM    694  O   SER   111     -28.744 -15.977 -12.915  1.00 10.00      A   
ATOM    695  N   TYR   112     -27.423 -14.385 -12.047  1.00 10.00      A   
ATOM    696  HN  TYR   112     -26.596 -13.856 -12.144  1.00 10.00      A   
ATOM    697  CA  TYR   112     -28.268 -14.162 -10.890  1.00 10.00      A   
ATOM    698  CB  TYR   112     -27.483 -14.409  -9.600  1.00 10.00      A   
ATOM    699  CG  TYR   112     -27.006 -15.835  -9.434  1.00 10.00      A   
ATOM    700  CD1 TYR   112     -25.723 -16.210  -9.813  1.00 10.00      A   
ATOM    701  CD2 TYR   112     -27.840 -16.806  -8.897  1.00 10.00      A   
ATOM    702  CE1 TYR   112     -25.287 -17.513  -9.660  1.00 10.00      A   
ATOM    703  CE2 TYR   112     -27.412 -18.108  -8.741  1.00 10.00      A   
ATOM    704  CZ  TYR   112     -26.136 -18.457  -9.123  1.00 10.00      A   
ATOM    705  OH  TYR   112     -25.708 -19.755  -8.967  1.00 10.00      A   
ATOM    706  HH  TYR   112     -26.352 -20.354  -9.369  1.00 10.00      A   
ATOM    707  C   TYR   112     -28.821 -12.742 -10.899  1.00 10.00      A   
ATOM    708  O   TYR   112     -28.149 -11.806 -11.337  1.00 10.00      A   
ATOM    709  N   ASN   113     -30.052 -12.596 -10.445  1.00 10.00      A   
ATOM    710  HN  ASN   113     -30.547 -13.389 -10.140  1.00 10.00      A   
ATOM    711  CA  ASN   113     -30.699 -11.296 -10.382  1.00 10.00      A   
ATOM    712  CB  ASN   113     -32.187 -11.423 -10.713  1.00 10.00      A   
ATOM    713  CG  ASN   113     -32.526 -10.955 -12.111  1.00 10.00      A   
ATOM    714  OD1 ASN   113     -31.829 -10.127 -12.694  1.00 10.00      A   
ATOM    715  ND2 ASN   113     -33.611 -11.477 -12.655  1.00 10.00      A   
ATOM    716 HD21 ASN   113     -34.127 -12.128 -12.130  1.00 10.00      A   
ATOM    717 HD22 ASN   113     -33.865 -11.186 -13.556  1.00 10.00      A   
ATOM    718  C   ASN   113     -30.549 -10.719  -8.987  1.00 10.00      A   
ATOM    719  O   ASN   113     -31.133 -11.232  -8.033  1.00 10.00      A   
ATOM    720  N   VAL   114     -29.753  -9.671  -8.868  1.00 10.00      A   
ATOM    721  HN  VAL   114     -29.309  -9.309  -9.669  1.00 10.00      A   
ATOM    722  CA  VAL   114     -29.527  -9.032  -7.582  1.00 10.00      A   
ATOM    723  CB  VAL   114     -28.020  -8.851  -7.291  1.00 10.00      A   
ATOM    724  CG1 VAL   114     -27.806  -8.337  -5.875  1.00 10.00      A   
ATOM    725  CG2 VAL   114     -27.267 -10.155  -7.507  1.00 10.00      A   
ATOM    726  C   VAL   114     -30.217  -7.674  -7.537  1.00 10.00      A   
ATOM    727  O   VAL   114     -29.782  -6.725  -8.190  1.00 10.00      A   
ATOM    728  N   ALA   115     -31.304  -7.593  -6.784  1.00 10.00      A   
ATOM    729  HN  ALA   115     -31.613  -8.392  -6.299  1.00 10.00      A   
ATOM    730  CA  ALA   115     -32.051  -6.351  -6.653  1.00 10.00      A   
ATOM    731  CB  ALA   115     -33.498  -6.560  -7.070  1.00 10.00      A   
ATOM    732  C   ALA   115     -31.990  -5.854  -5.219  1.00 10.00      A   
ATOM    733  O   ALA   115     -32.063  -6.648  -4.286  1.00 10.00      A   
ATOM    734  N   TYR   116     -31.850  -4.547  -5.044  1.00 10.00      A   
ATOM    735  HN  TYR   116     -31.788  -3.960  -5.832  1.00 10.00      A   
ATOM    736  CA  TYR   116     -31.786  -3.957  -3.712  1.00 10.00      A   
ATOM    737  CB  TYR   116     -30.335  -3.697  -3.282  1.00 10.00      A   
ATOM    738  CG  TYR   116     -29.514  -2.875  -4.256  1.00 10.00      A   
ATOM    739  CD1 TYR   116     -29.319  -1.512  -4.057  1.00 10.00      A   
ATOM    740  CD2 TYR   116     -28.922  -3.465  -5.365  1.00 10.00      A   
ATOM    741  CE1 TYR   116     -28.560  -0.764  -4.937  1.00 10.00      A   
ATOM    742  CE2 TYR   116     -28.165  -2.724  -6.251  1.00 10.00      A   
ATOM    743  CZ  TYR   116     -27.983  -1.376  -6.032  1.00 10.00      A   
ATOM    744  OH  TYR   116     -27.223  -0.637  -6.910  1.00 10.00      A   
ATOM    745  HH  TYR   116     -26.562  -0.139  -6.421  1.00 10.00      A   
ATOM    746  C   TYR   116     -32.606  -2.677  -3.642  1.00 10.00      A   
ATOM    747  O   TYR   116     -32.692  -1.935  -4.625  1.00 10.00      A   
ATOM    748  N   GLN   117     -33.222  -2.431  -2.490  1.00 10.00      A   
ATOM    749  HN  GLN   117     -33.119  -3.067  -1.743  1.00 10.00      A   
ATOM    750  CA  GLN   117     -34.041  -1.243  -2.298  1.00 10.00      A   
ATOM    751  CB  GLN   117     -35.534  -1.579  -2.414  1.00 10.00      A   
ATOM    752  CG  GLN   117     -35.963  -2.142  -3.764  1.00 10.00      A   
ATOM    753  CD  GLN   117     -36.069  -3.655  -3.760  1.00 10.00      A   
ATOM    754  OE1 GLN   117     -36.359  -4.265  -2.732  1.00 10.00      A   
ATOM    755  NE2 GLN   117     -35.858  -4.273  -4.909  1.00 10.00      A   
ATOM    756 HE21 GLN   117     -35.651  -3.730  -5.697  1.00 10.00      A   
ATOM    757 HE22 GLN   117     -35.918  -5.256  -4.926  1.00 10.00      A   
ATOM    758  C   GLN   117     -33.762  -0.592  -0.944  1.00 10.00      A   
ATOM    759  O   GLN   117     -33.828  -1.246   0.101  1.00 10.00      A   
ATOM    760  N   LEU   118     -33.442   0.693  -0.975  1.00 10.00      A   
ATOM    761  HN  LEU   118     -33.397   1.151  -1.844  1.00 10.00      A   
ATOM    762  CA  LEU   118     -33.166   1.458   0.233  1.00 10.00      A   
ATOM    763  CB  LEU   118     -32.008   2.432  -0.013  1.00 10.00      A   
ATOM    764  CG  LEU   118     -31.790   3.522   1.041  1.00 10.00      A   
ATOM    765  CD1 LEU   118     -31.312   2.925   2.355  1.00 10.00      A   
ATOM    766  CD2 LEU   118     -30.810   4.568   0.532  1.00 10.00      A   
ATOM    767  C   LEU   118     -34.420   2.223   0.639  1.00 10.00      A   
ATOM    768  O   LEU   118     -34.878   3.105  -0.090  1.00 10.00      A   
ATOM    769  N   VAL   119     -34.968   1.882   1.794  1.00 10.00      A   
ATOM    770  HN  VAL   119     -34.535   1.192   2.345  1.00 10.00      A   
ATOM    771  CA  VAL   119     -36.183   2.517   2.285  1.00 10.00      A   
ATOM    772  CB  VAL   119     -37.246   1.460   2.669  1.00 10.00      A   
ATOM    773  CG1 VAL   119     -38.475   2.105   3.286  1.00 10.00      A   
ATOM    774  CG2 VAL   119     -37.637   0.638   1.451  1.00 10.00      A   
ATOM    775  C   VAL   119     -35.897   3.428   3.481  1.00 10.00      A   
ATOM    776  O   VAL   119     -35.157   3.061   4.398  1.00 10.00      A   
ATOM    777  N   ASP   120     -36.483   4.618   3.451  1.00 10.00      A   
ATOM    778  HN  ASP   120     -37.053   4.846   2.683  1.00 10.00      A   
ATOM    779  CA  ASP   120     -36.317   5.594   4.520  1.00 10.00      A   
ATOM    780  CB  ASP   120     -36.654   7.000   4.015  1.00 10.00      A   
ATOM    781  CG  ASP   120     -36.423   8.083   5.056  1.00 10.00      A   
ATOM    782  OD1 ASP   120     -35.392   8.784   4.974  1.00 10.00      A   
ATOM    783  OD2 ASP   120     -37.274   8.248   5.955  1.00 10.00      A   
ATOM    784  C   ASP   120     -37.207   5.237   5.702  1.00 10.00      A   
ATOM    785  O   ASP   120     -38.321   4.733   5.527  1.00 10.00      A   
ATOM    786  N   THR   121     -36.703   5.476   6.900  1.00 10.00      A   
ATOM    787  HN  THR   121     -35.803   5.871   6.969  1.00 10.00      A   
ATOM    788  CA  THR   121     -37.437   5.183   8.119  1.00 10.00      A   
ATOM    789  CB  THR   121     -36.898   3.903   8.783  1.00 10.00      A   
ATOM    790  OG1 THR   121     -36.517   2.969   7.763  1.00 10.00      A   
ATOM    791  HG1 THR   121     -36.124   3.445   7.026  1.00 10.00      A   
ATOM    792  CG2 THR   121     -37.967   3.267   9.656  1.00 10.00      A   
ATOM    793  C   THR   121     -37.335   6.355   9.098  1.00 10.00      A   
ATOM    794  O   THR   121     -37.261   6.173  10.316  1.00 10.00      A   
ATOM    795  N   GLY   122     -37.322   7.561   8.558  1.00 10.00      A   
ATOM    796  HN  GLY   122     -37.374   7.656   7.574  1.00 10.00      A   
ATOM    797  CA  GLY   122     -37.233   8.741   9.387  1.00 10.00      A   
ATOM    798  C   GLY   122     -38.130   9.849   8.888  1.00 10.00      A   
ATOM    799  O   GLY   122     -39.215  10.070   9.426  1.00 10.00      A   
ATOM    800  N   GLY   123     -37.681  10.530   7.846  1.00 10.00      A   
ATOM    801  HN  GLY   123     -36.813  10.289   7.455  1.00 10.00      A   
ATOM    802  CA  GLY   123     -38.449  11.619   7.278  1.00 10.00      A   
ATOM    803  C   GLY   123     -39.566  11.127   6.379  1.00 10.00      A   
ATOM    804  O   GLY   123     -40.607  11.774   6.258  1.00 10.00      A   
ATOM    805  N   ALA   124     -39.353   9.979   5.751  1.00 10.00      A   
ATOM    806  HN  ALA   124     -38.500   9.500   5.895  1.00 10.00      A   
ATOM    807  CA  ALA   124     -40.347   9.398   4.859  1.00 10.00      A   
ATOM    808  CB  ALA   124     -40.049   9.782   3.419  1.00 10.00      A   
ATOM    809  C   ALA   124     -40.390   7.879   5.017  1.00 10.00      A   
ATOM    810  O   ALA   124     -39.943   7.139   4.138  1.00 10.00      A   
ATOM    811  N   PRO   125     -40.947   7.398   6.137  1.00 10.00      A   
ATOM    812  CA  PRO   125     -41.035   5.962   6.427  1.00 10.00      A   
ATOM    813  CB  PRO   125     -41.728   5.909   7.794  1.00 10.00      A   
ATOM    814  CG  PRO   125     -42.421   7.220   7.921  1.00 10.00      A   
ATOM    815  CD  PRO   125     -41.556   8.211   7.202  1.00 10.00      A   
ATOM    816  C   PRO   125     -41.846   5.196   5.382  1.00 10.00      A   
ATOM    817  O   PRO   125     -43.020   5.488   5.149  1.00 10.00      A   
ATOM    818  N   GLY   126     -41.202   4.227   4.745  1.00 10.00      A   
ATOM    819  HN  GLY   126     -40.259   4.061   4.957  1.00 10.00      A   
ATOM    820  CA  GLY   126     -41.868   3.420   3.741  1.00 10.00      A   
ATOM    821  C   GLY   126     -41.581   3.891   2.329  1.00 10.00      A   
ATOM    822  O   GLY   126     -42.094   3.324   1.362  1.00 10.00      A   
ATOM    823  N   THR   127     -40.765   4.925   2.206  1.00 10.00      A   
ATOM    824  HN  THR   127     -40.383   5.336   3.012  1.00 10.00      A   
ATOM    825  CA  THR   127     -40.418   5.468   0.903  1.00 10.00      A   
ATOM    826  CB  THR   127     -40.385   7.006   0.943  1.00 10.00      A   
ATOM    827  OG1 THR   127     -41.585   7.485   1.568  1.00 10.00      A   
ATOM    828  HG1 THR   127     -41.416   7.634   2.505  1.00 10.00      A   
ATOM    829  CG2 THR   127     -40.284   7.578  -0.464  1.00 10.00      A   
ATOM    830  C   THR   127     -39.063   4.946   0.436  1.00 10.00      A   
ATOM    831  O   THR   127     -38.093   4.938   1.199  1.00 10.00      A   
ATOM    832  N   VAL   128     -39.004   4.505  -0.814  1.00 10.00      A   
ATOM    833  HN  VAL   128     -39.813   4.537  -1.371  1.00 10.00      A   
ATOM    834  CA  VAL   128     -37.767   3.986  -1.383  1.00 10.00      A   
ATOM    835  CB  VAL   128     -38.036   2.951  -2.497  1.00 10.00      A   
ATOM    836  CG1 VAL   128     -36.749   2.242  -2.890  1.00 10.00      A   
ATOM    837  CG2 VAL   128     -39.090   1.944  -2.063  1.00 10.00      A   
ATOM    838  C   VAL   128     -36.927   5.129  -1.946  1.00 10.00      A   
ATOM    839  O   VAL   128     -37.327   5.787  -2.908  1.00 10.00      A   
ATOM    840  N   LEU   129     -35.768   5.364  -1.343  1.00 10.00      A   
ATOM    841  HN  LEU   129     -35.498   4.796  -0.585  1.00 10.00      A   
ATOM    842  CA  LEU   129     -34.881   6.435  -1.777  1.00 10.00      A   
ATOM    843  CB  LEU   129     -33.950   6.854  -0.637  1.00 10.00      A   
ATOM    844  CG  LEU   129     -34.625   7.296   0.664  1.00 10.00      A   
ATOM    845  CD1 LEU   129     -33.585   7.559   1.740  1.00 10.00      A   
ATOM    846  CD2 LEU   129     -35.490   8.528   0.434  1.00 10.00      A   
ATOM    847  C   LEU   129     -34.060   6.013  -2.989  1.00 10.00      A   
ATOM    848  O   LEU   129     -33.795   6.817  -3.883  1.00 10.00      A   
ATOM    849  N   ALA   130     -33.658   4.751  -3.011  1.00 10.00      A   
ATOM    850  HN  ALA   130     -33.912   4.154  -2.275  1.00 10.00      A   
ATOM    851  CA  ALA   130     -32.862   4.222  -4.107  1.00 10.00      A   
ATOM    852  CB  ALA   130     -31.375   4.400  -3.816  1.00 10.00      A   
ATOM    853  C   ALA   130     -33.186   2.751  -4.334  1.00 10.00      A   
ATOM    854  O   ALA   130     -33.465   2.017  -3.386  1.00 10.00      A   
ATOM    855  N   GLN   131     -33.157   2.330  -5.588  1.00 10.00      A   
ATOM    856  HN  GLN   131     -32.926   2.964  -6.301  1.00 10.00      A   
ATOM    857  CA  GLN   131     -33.442   0.947  -5.945  1.00 10.00      A   
ATOM    858  CB  GLN   131     -34.952   0.704  -6.029  1.00 10.00      A   
ATOM    859  CG  GLN   131     -35.672   1.542  -7.077  1.00 10.00      A   
ATOM    860  CD  GLN   131     -37.177   1.387  -7.010  1.00 10.00      A   
ATOM    861  OE1 GLN   131     -37.756   0.518  -7.662  1.00 10.00      A   
ATOM    862  NE2 GLN   131     -37.817   2.233  -6.221  1.00 10.00      A   
ATOM    863 HE21 GLN   131     -37.289   2.900  -5.736  1.00 10.00      A   
ATOM    864 HE22 GLN   131     -38.793   2.158  -6.150  1.00 10.00      A   
ATOM    865  C   GLN   131     -32.779   0.605  -7.271  1.00 10.00      A   
ATOM    866  O   GLN   131     -32.755   1.428  -8.185  1.00 10.00      A   
ATOM    867  N   ASN   132     -32.238  -0.598  -7.373  1.00 10.00      A   
ATOM    868  HN  ASN   132     -32.285  -1.216  -6.611  1.00 10.00      A   
ATOM    869  CA  ASN   132     -31.572  -1.027  -8.594  1.00 10.00      A   
ATOM    870  CB  ASN   132     -30.150  -0.459  -8.650  1.00 10.00      A   
ATOM    871  CG  ASN   132     -29.661  -0.218 -10.067  1.00 10.00      A   
ATOM    872  OD1 ASN   132     -30.034  -0.933 -10.996  1.00 10.00      A   
ATOM    873  ND2 ASN   132     -28.821   0.791 -10.241  1.00 10.00      A   
ATOM    874 HD21 ASN   132     -28.563   1.320  -9.455  1.00 10.00      A   
ATOM    875 HD22 ASN   132     -28.491   0.969 -11.148  1.00 10.00      A   
ATOM    876  C   ASN   132     -31.540  -2.548  -8.666  1.00 10.00      A   
ATOM    877  O   ASN   132     -31.681  -3.225  -7.644  1.00 10.00      A   
ATOM    878  N   SER   133     -31.369  -3.071  -9.871  1.00 10.00      A   
ATOM    879  HN  SER   133     -31.265  -2.466 -10.643  1.00 10.00      A   
ATOM    880  CA  SER   133     -31.319  -4.505 -10.095  1.00 10.00      A   
ATOM    881  CB  SER   133     -32.689  -5.010 -10.553  1.00 10.00      A   
ATOM    882  OG  SER   133     -32.749  -6.429 -10.552  1.00 10.00      A   
ATOM    883  HG  SER   133     -33.385  -6.722  -9.888  1.00 10.00      A   
ATOM    884  C   SER   133     -30.257  -4.830 -11.143  1.00 10.00      A   
ATOM    885  O   SER   133     -30.225  -4.224 -12.221  1.00 10.00      A   
ATOM    886  N   TYR   134     -29.386  -5.772 -10.820  1.00 10.00      A   
ATOM    887  HN  TYR   134     -29.465  -6.217  -9.944  1.00 10.00      A   
ATOM    888  CA  TYR   134     -28.321  -6.171 -11.728  1.00 10.00      A   
ATOM    889  CB  TYR   134     -26.952  -5.803 -11.147  1.00 10.00      A   
ATOM    890  CG  TYR   134     -26.600  -4.340 -11.290  1.00 10.00      A   
ATOM    891  CD1 TYR   134     -26.832  -3.441 -10.256  1.00 10.00      A   
ATOM    892  CD2 TYR   134     -26.038  -3.857 -12.463  1.00 10.00      A   
ATOM    893  CE1 TYR   134     -26.515  -2.103 -10.390  1.00 10.00      A   
ATOM    894  CE2 TYR   134     -25.717  -2.523 -12.606  1.00 10.00      A   
ATOM    895  CZ  TYR   134     -25.957  -1.651 -11.568  1.00 10.00      A   
ATOM    896  OH  TYR   134     -25.642  -0.318 -11.713  1.00 10.00      A   
ATOM    897  HH  TYR   134     -25.239   0.010 -10.895  1.00 10.00      A   
ATOM    898  C   TYR   134     -28.370  -7.662 -12.026  1.00 10.00      A   
ATOM    899  O   TYR   134     -28.687  -8.474 -11.154  1.00 10.00      A   
ATOM    900  N   LYS   135     -28.063  -8.016 -13.266  1.00 10.00      A   
ATOM    901  HN  LYS   135     -27.838  -7.319 -13.919  1.00 10.00      A   
ATOM    902  CA  LYS   135     -28.045  -9.411 -13.681  1.00 10.00      A   
ATOM    903  CB  LYS   135     -29.018  -9.661 -14.838  1.00 10.00      A   
ATOM    904  CG  LYS   135     -29.181 -11.131 -15.205  1.00 10.00      A   
ATOM    905  CD  LYS   135     -30.177 -11.314 -16.338  1.00 10.00      A   
ATOM    906  CE  LYS   135     -30.406 -12.785 -16.646  1.00 10.00      A   
ATOM    907  NZ  LYS   135     -29.301 -13.372 -17.448  1.00 10.00      A   
ATOM    908  HZ1 LYS   135     -29.269 -14.410 -17.315  1.00 10.00      A   
ATOM    909  HZ2 LYS   135     -28.388 -12.965 -17.162  1.00 10.00      A   
ATOM    910  HZ3 LYS   135     -29.449 -13.174 -18.456  1.00 10.00      A   
ATOM    911  C   LYS   135     -26.631  -9.801 -14.081  1.00 10.00      A   
ATOM    912  O   LYS   135     -26.199  -9.546 -15.205  1.00 10.00      A   
ATOM    913  N   VAL   136     -25.909 -10.402 -13.151  1.00 10.00      A   
ATOM    914  HN  VAL   136     -26.316 -10.592 -12.278  1.00 10.00      A   
ATOM    915  CA  VAL   136     -24.533 -10.812 -13.394  1.00 10.00      A   
ATOM    916  CB  VAL   136     -23.531  -9.945 -12.599  1.00 10.00      A   
ATOM    917  CG1 VAL   136     -23.515  -8.516 -13.124  1.00 10.00      A   
ATOM    918  CG2 VAL   136     -23.858  -9.969 -11.111  1.00 10.00      A   
ATOM    919  C   VAL   136     -24.332 -12.270 -13.015  1.00 10.00      A   
ATOM    920  O   VAL   136     -25.203 -12.882 -12.397  1.00 10.00      A   
ATOM    921  N   ASN   137     -23.191 -12.825 -13.394  1.00 10.00      A   
ATOM    922  HN  ASN   137     -22.542 -12.289 -13.900  1.00 10.00      A   
ATOM    923  CA  ASN   137     -22.879 -14.213 -13.081  1.00 10.00      A   
ATOM    924  CB  ASN   137     -21.876 -14.790 -14.085  1.00 10.00      A   
ATOM    925  CG  ASN   137     -22.518 -15.175 -15.404  1.00 10.00      A   
ATOM    926  OD1 ASN   137     -23.682 -15.573 -15.453  1.00 10.00      A   
ATOM    927  ND2 ASN   137     -21.763 -15.056 -16.485  1.00 10.00      A   
ATOM    928 HD21 ASN   137     -20.843 -14.729 -16.376  1.00 10.00      A   
ATOM    929 HD22 ASN   137     -22.154 -15.294 -17.352  1.00 10.00      A   
ATOM    930  C   ASN   137     -22.337 -14.335 -11.661  1.00 10.00      A   
ATOM    931  O   ASN   137     -22.030 -13.328 -11.018  1.00 10.00      A   
ATOM    932  N   LYS   138     -22.200 -15.569 -11.187  1.00 10.00      A   
ATOM    933  HN  LYS   138     -22.438 -16.329 -11.765  1.00 10.00      A   
ATOM    934  CA  LYS   138     -21.703 -15.837  -9.837  1.00 10.00      A   
ATOM    935  CB  LYS   138     -21.645 -17.345  -9.581  1.00 10.00      A   
ATOM    936  CG  LYS   138     -21.276 -17.717  -8.155  1.00 10.00      A   
ATOM    937  CD  LYS   138     -21.074 -19.215  -8.003  1.00 10.00      A   
ATOM    938  CE  LYS   138     -20.658 -19.567  -6.586  1.00 10.00      A   
ATOM    939  NZ  LYS   138     -20.318 -21.004  -6.443  1.00 10.00      A   
ATOM    940  HZ1 LYS   138     -20.017 -21.200  -5.466  1.00 10.00      A   
ATOM    941  HZ2 LYS   138     -19.542 -21.254  -7.089  1.00 10.00      A   
ATOM    942  HZ3 LYS   138     -21.146 -21.597  -6.666  1.00 10.00      A   
ATOM    943  C   LYS   138     -20.327 -15.216  -9.602  1.00 10.00      A   
ATOM    944  O   LYS   138     -20.027 -14.741  -8.503  1.00 10.00      A   
ATOM    945  N   GLN   139     -19.504 -15.204 -10.645  1.00 10.00      A   
ATOM    946  HN  GLN   139     -19.809 -15.591 -11.496  1.00 10.00      A   
ATOM    947  CA  GLN   139     -18.156 -14.648 -10.561  1.00 10.00      A   
ATOM    948  CB  GLN   139     -17.359 -14.972 -11.828  1.00 10.00      A   
ATOM    949  CG  GLN   139     -17.123 -16.456 -12.057  1.00 10.00      A   
ATOM    950  CD  GLN   139     -16.395 -17.122 -10.906  1.00 10.00      A   
ATOM    951  OE1 GLN   139     -15.592 -16.496 -10.216  1.00 10.00      A   
ATOM    952  NE2 GLN   139     -16.670 -18.398 -10.692  1.00 10.00      A   
ATOM    953 HE21 GLN   139     -17.322 -18.838 -11.280  1.00 10.00      A   
ATOM    954 HE22 GLN   139     -16.205 -18.854  -9.958  1.00 10.00      A   
ATOM    955  C   GLN   139     -18.167 -13.140 -10.326  1.00 10.00      A   
ATOM    956  O   GLN   139     -17.156 -12.560  -9.927  1.00 10.00      A   
ATOM    957  N   TRP   140     -19.309 -12.508 -10.562  1.00 10.00      A   
ATOM    958  HN  TRP   140     -20.094 -13.021 -10.857  1.00 10.00      A   
ATOM    959  CA  TRP   140     -19.426 -11.069 -10.385  1.00 10.00      A   
ATOM    960  CB  TRP   140     -19.845 -10.390 -11.692  1.00 10.00      A   
ATOM    961  CG  TRP   140     -18.802 -10.464 -12.765  1.00 10.00      A   
ATOM    962  CD1 TRP   140     -18.927 -11.049 -13.991  1.00 10.00      A   
ATOM    963  CD2 TRP   140     -17.470  -9.938 -12.707  1.00 10.00      A   
ATOM    964  NE1 TRP   140     -17.758 -10.922 -14.700  1.00 10.00      A   
ATOM    965  HE1 TRP   140     -17.601 -11.261 -15.610  1.00 10.00      A   
ATOM    966  CE2 TRP   140     -16.848 -10.243 -13.933  1.00 10.00      A   
ATOM    967  CE3 TRP   140     -16.743  -9.240 -11.737  1.00 10.00      A   
ATOM    968  CZ2 TRP   140     -15.536  -9.873 -14.217  1.00 10.00      A   
ATOM    969  CZ3 TRP   140     -15.441  -8.874 -12.021  1.00 10.00      A   
ATOM    970  CH2 TRP   140     -14.850  -9.191 -13.250  1.00 10.00      A   
ATOM    971  C   TRP   140     -20.390 -10.707  -9.259  1.00 10.00      A   
ATOM    972  O   TRP   140     -20.711  -9.534  -9.067  1.00 10.00      A   
ATOM    973  N   LEU   141     -20.825 -11.707  -8.501  1.00 10.00      A   
ATOM    974  HN  LEU   141     -20.517 -12.621  -8.689  1.00 10.00      A   
ATOM    975  CA  LEU   141     -21.755 -11.478  -7.397  1.00 10.00      A   
ATOM    976  CB  LEU   141     -22.176 -12.794  -6.744  1.00 10.00      A   
ATOM    977  CG  LEU   141     -23.165 -13.654  -7.530  1.00 10.00      A   
ATOM    978  CD1 LEU   141     -23.549 -14.886  -6.729  1.00 10.00      A   
ATOM    979  CD2 LEU   141     -24.403 -12.851  -7.896  1.00 10.00      A   
ATOM    980  C   LEU   141     -21.162 -10.535  -6.357  1.00 10.00      A   
ATOM    981  O   LEU   141     -21.859  -9.684  -5.809  1.00 10.00      A   
ATOM    982  N   ARG   142     -19.867 -10.681  -6.099  1.00 10.00      A   
ATOM    983  HN  ARG   142     -19.361 -11.376  -6.565  1.00 10.00      A   
ATOM    984  CA  ARG   142     -19.192  -9.829  -5.134  1.00 10.00      A   
ATOM    985  CB  ARG   142     -17.802 -10.367  -4.787  1.00 10.00      A   
ATOM    986  CG  ARG   142     -17.846 -11.613  -3.915  1.00 10.00      A   
ATOM    987  CD  ARG   142     -16.476 -11.974  -3.363  1.00 10.00      A   
ATOM    988  NE  ARG   142     -15.555 -12.425  -4.407  1.00 10.00      A   
ATOM    989  HE  ARG   142     -14.919 -11.763  -4.761  1.00 10.00      A   
ATOM    990  CZ  ARG   142     -15.518 -13.668  -4.887  1.00 10.00      A   
ATOM    991  NH1 ARG   142     -16.356 -14.593  -4.430  1.00 10.00      A   
ATOM    992 HH11 ARG   142     -16.321 -15.563  -4.810  1.00 10.00      A   
ATOM    993 HH12 ARG   142     -17.058 -14.356  -3.689  1.00 10.00      A   
ATOM    994  NH2 ARG   142     -14.648 -13.980  -5.838  1.00 10.00      A   
ATOM    995 HH21 ARG   142     -14.612 -14.952  -6.223  1.00 10.00      A   
ATOM    996 HH22 ARG   142     -13.987 -13.254  -6.207  1.00 10.00      A   
ATOM    997  C   ARG   142     -19.129  -8.390  -5.632  1.00 10.00      A   
ATOM    998  O   ARG   142     -19.267  -7.448  -4.849  1.00 10.00      A   
ATOM    999  N   TYR   143     -18.944  -8.222  -6.940  1.00 10.00      A   
ATOM   1000  HN  TYR   143     -18.843  -9.008  -7.517  1.00 10.00      A   
ATOM   1001  CA  TYR   143     -18.893  -6.894  -7.531  1.00 10.00      A   
ATOM   1002  CB  TYR   143     -18.444  -6.957  -8.994  1.00 10.00      A   
ATOM   1003  CG  TYR   143     -18.228  -5.595  -9.622  1.00 10.00      A   
ATOM   1004  CD1 TYR   143     -17.021  -4.927  -9.466  1.00 10.00      A   
ATOM   1005  CD2 TYR   143     -19.229  -4.976 -10.361  1.00 10.00      A   
ATOM   1006  CE1 TYR   143     -16.816  -3.680 -10.026  1.00 10.00      A   
ATOM   1007  CE2 TYR   143     -19.031  -3.730 -10.925  1.00 10.00      A   
ATOM   1008  CZ  TYR   143     -17.824  -3.085 -10.755  1.00 10.00      A   
ATOM   1009  OH  TYR   143     -17.626  -1.841 -11.311  1.00 10.00      A   
ATOM   1010  HH  TYR   143     -16.837  -1.869 -11.873  1.00 10.00      A   
ATOM   1011  C   TYR   143     -20.269  -6.245  -7.427  1.00 10.00      A   
ATOM   1012  O   TYR   143     -20.390  -5.066  -7.092  1.00 10.00      A   
ATOM   1013  N   ALA   144     -21.304  -7.036  -7.702  1.00 10.00      A   
ATOM   1014  HN  ALA   144     -21.136  -7.965  -7.975  1.00 10.00      A   
ATOM   1015  CA  ALA   144     -22.678  -6.561  -7.622  1.00 10.00      A   
ATOM   1016  CB  ALA   144     -23.642  -7.638  -8.093  1.00 10.00      A   
ATOM   1017  C   ALA   144     -22.995  -6.150  -6.190  1.00 10.00      A   
ATOM   1018  O   ALA   144     -23.656  -5.137  -5.954  1.00 10.00      A   
ATOM   1019  N   GLY   145     -22.506  -6.941  -5.238  1.00 10.00      A   
ATOM   1020  HN  GLY   145     -22.008  -7.749  -5.496  1.00 10.00      A   
ATOM   1021  CA  GLY   145     -22.714  -6.640  -3.838  1.00 10.00      A   
ATOM   1022  C   GLY   145     -22.090  -5.311  -3.468  1.00 10.00      A   
ATOM   1023  O   GLY   145     -22.707  -4.493  -2.789  1.00 10.00      A   
ATOM   1024  N   HIS   146     -20.871  -5.083  -3.949  1.00 10.00      A   
ATOM   1025  HN  HIS   146     -20.436  -5.773  -4.494  1.00 10.00      A   
ATOM   1026  CA  HIS   146     -20.164  -3.836  -3.679  1.00 10.00      A   
ATOM   1027  CB  HIS   146     -18.718  -3.897  -4.180  1.00 10.00      A   
ATOM   1028  CG  HIS   146     -17.807  -4.750  -3.352  1.00 10.00      A   
ATOM   1029  ND1 HIS   146     -17.810  -4.753  -1.974  1.00 10.00      A   
ATOM   1030  HD1 HIS   146     -18.397  -4.199  -1.391  1.00 10.00      A   
ATOM   1031  CD2 HIS   146     -16.854  -5.634  -3.723  1.00 10.00      A   
ATOM   1032  CE1 HIS   146     -16.895  -5.598  -1.535  1.00 10.00      A   
ATOM   1033  NE2 HIS   146     -16.304  -6.145  -2.578  1.00 10.00      A   
ATOM   1034  HE2 HIS   146     -15.583  -6.809  -2.540  1.00 10.00      A   
ATOM   1035  C   HIS   146     -20.882  -2.666  -4.337  1.00 10.00      A   
ATOM   1036  O   HIS   146     -20.915  -1.565  -3.795  1.00 10.00      A   
ATOM   1037  N   THR   147     -21.463  -2.920  -5.508  1.00 10.00      A   
ATOM   1038  HN  THR   147     -21.400  -3.824  -5.885  1.00 10.00      A   
ATOM   1039  CA  THR   147     -22.194  -1.894  -6.243  1.00 10.00      A   
ATOM   1040  CB  THR   147     -22.573  -2.377  -7.661  1.00 10.00      A   
ATOM   1041  OG1 THR   147     -21.403  -2.897  -8.309  1.00 10.00      A   
ATOM   1042  HG1 THR   147     -21.049  -3.629  -7.788  1.00 10.00      A   
ATOM   1043  CG2 THR   147     -23.137  -1.236  -8.497  1.00 10.00      A   
ATOM   1044  C   THR   147     -23.452  -1.489  -5.473  1.00 10.00      A   
ATOM   1045  O   THR   147     -23.908  -0.348  -5.551  1.00 10.00      A   
ATOM   1046  N   ALA   148     -23.998  -2.433  -4.715  1.00 10.00      A   
ATOM   1047  HN  ALA   148     -23.588  -3.324  -4.691  1.00 10.00      A   
ATOM   1048  CA  ALA   148     -25.183  -2.176  -3.916  1.00 10.00      A   
ATOM   1049  CB  ALA   148     -25.726  -3.470  -3.330  1.00 10.00      A   
ATOM   1050  C   ALA   148     -24.856  -1.177  -2.812  1.00 10.00      A   
ATOM   1051  O   ALA   148     -25.610  -0.237  -2.561  1.00 10.00      A   
ATOM   1052  N   SER   149     -23.725  -1.391  -2.154  1.00 10.00      A   
ATOM   1053  HN  SER   149     -23.183  -2.184  -2.372  1.00 10.00      A   
ATOM   1054  CA  SER   149     -23.272  -0.505  -1.095  1.00 10.00      A   
ATOM   1055  CB  SER   149     -22.113  -1.163  -0.351  1.00 10.00      A   
ATOM   1056  OG  SER   149     -22.046  -2.547  -0.658  1.00 10.00      A   
ATOM   1057  HG  SER   149     -21.120  -2.846  -0.603  1.00 10.00      A   
ATOM   1058  C   SER   149     -22.817   0.824  -1.690  1.00 10.00      A   
ATOM   1059  O   SER   149     -23.071   1.890  -1.128  1.00 10.00      A   
ATOM   1060  N   ASP   150     -22.153   0.737  -2.841  1.00 10.00      A   
ATOM   1061  HN  ASP   150     -21.981  -0.156  -3.217  1.00 10.00      A   
ATOM   1062  CA  ASP   150     -21.647   1.906  -3.559  1.00 10.00      A   
ATOM   1063  CB  ASP   150     -21.004   1.446  -4.874  1.00 10.00      A   
ATOM   1064  CG  ASP   150     -19.709   2.162  -5.210  1.00 10.00      A   
ATOM   1065  OD1 ASP   150     -18.798   2.187  -4.355  1.00 10.00      A   
ATOM   1066  OD2 ASP   150     -19.590   2.675  -6.346  1.00 10.00      A   
ATOM   1067  C   ASP   150     -22.779   2.886  -3.857  1.00 10.00      A   
ATOM   1068  O   ASP   150     -22.646   4.095  -3.660  1.00 10.00      A   
ATOM   1069  N   GLU   151     -23.900   2.343  -4.317  1.00 10.00      A   
ATOM   1070  HN  GLU   151     -23.933   1.370  -4.445  1.00 10.00      A   
ATOM   1071  CA  GLU   151     -25.079   3.138  -4.649  1.00 10.00      A   
ATOM   1072  CB  GLU   151     -26.139   2.243  -5.301  1.00 10.00      A   
ATOM   1073  CG  GLU   151     -27.474   2.921  -5.574  1.00 10.00      A   
ATOM   1074  CD  GLU   151     -27.420   3.907  -6.721  1.00 10.00      A   
ATOM   1075  OE1 GLU   151     -27.174   5.103  -6.470  1.00 10.00      A   
ATOM   1076  OE2 GLU   151     -27.645   3.493  -7.878  1.00 10.00      A   
ATOM   1077  C   GLU   151     -25.659   3.823  -3.409  1.00 10.00      A   
ATOM   1078  O   GLU   151     -25.867   5.041  -3.398  1.00 10.00      A   
ATOM   1079  N   VAL   152     -25.900   3.035  -2.361  1.00 10.00      A   
ATOM   1080  HN  VAL   152     -25.685   2.081  -2.426  1.00 10.00      A   
ATOM   1081  CA  VAL   152     -26.469   3.547  -1.116  1.00 10.00      A   
ATOM   1082  CB  VAL   152     -26.747   2.403  -0.114  1.00 10.00      A   
ATOM   1083  CG1 VAL   152     -27.218   2.946   1.226  1.00 10.00      A   
ATOM   1084  CG2 VAL   152     -27.778   1.441  -0.684  1.00 10.00      A   
ATOM   1085  C   VAL   152     -25.572   4.605  -0.474  1.00 10.00      A   
ATOM   1086  O   VAL   152     -26.056   5.636   0.004  1.00 10.00      A   
ATOM   1087  N   PHE   153     -24.265   4.361  -0.503  1.00 10.00      A   
ATOM   1088  HN  PHE   153     -23.944   3.535  -0.931  1.00 10.00      A   
ATOM   1089  CA  PHE   153     -23.295   5.280   0.082  1.00 10.00      A   
ATOM   1090  CB  PHE   153     -21.873   4.729  -0.061  1.00 10.00      A   
ATOM   1091  CG  PHE   153     -20.849   5.449   0.772  1.00 10.00      A   
ATOM   1092  CD1 PHE   153     -20.759   5.216   2.136  1.00 10.00      A   
ATOM   1093  CD2 PHE   153     -19.975   6.357   0.194  1.00 10.00      A   
ATOM   1094  CE1 PHE   153     -19.820   5.874   2.908  1.00 10.00      A   
ATOM   1095  CE2 PHE   153     -19.033   7.019   0.960  1.00 10.00      A   
ATOM   1096  CZ  PHE   153     -18.955   6.777   2.319  1.00 10.00      A   
ATOM   1097  C   PHE   153     -23.390   6.668  -0.543  1.00 10.00      A   
ATOM   1098  O   PHE   153     -23.306   7.681   0.154  1.00 10.00      A   
ATOM   1099  N   GLU   154     -23.577   6.716  -1.853  1.00 10.00      A   
ATOM   1100  HN  GLU   154     -23.633   5.875  -2.362  1.00 10.00      A   
ATOM   1101  CA  GLU   154     -23.683   7.984  -2.557  1.00 10.00      A   
ATOM   1102  CB  GLU   154     -23.525   7.778  -4.060  1.00 10.00      A   
ATOM   1103  CG  GLU   154     -22.190   7.187  -4.464  1.00 10.00      A   
ATOM   1104  CD  GLU   154     -21.736   7.660  -5.827  1.00 10.00      A   
ATOM   1105  OE1 GLU   154     -22.404   8.538  -6.413  1.00 10.00      A   
ATOM   1106  OE2 GLU   154     -20.703   7.160  -6.318  1.00 10.00      A   
ATOM   1107  C   GLU   154     -25.011   8.676  -2.264  1.00 10.00      A   
ATOM   1108  O   GLU   154     -25.103   9.902  -2.289  1.00 10.00      A   
ATOM   1109  N   LYS   155     -26.032   7.887  -1.966  1.00 10.00      A   
ATOM   1110  HN  LYS   155     -25.890   6.917  -1.926  1.00 10.00      A   
ATOM   1111  CA  LYS   155     -27.355   8.423  -1.688  1.00 10.00      A   
ATOM   1112  CB  LYS   155     -28.420   7.334  -1.864  1.00 10.00      A   
ATOM   1113  CG  LYS   155     -29.852   7.836  -1.753  1.00 10.00      A   
ATOM   1114  CD  LYS   155     -30.172   8.842  -2.847  1.00 10.00      A   
ATOM   1115  CE  LYS   155     -31.557   9.438  -2.665  1.00 10.00      A   
ATOM   1116  NZ  LYS   155     -31.855  10.471  -3.691  1.00 10.00      A   
ATOM   1117  HZ1 LYS   155     -31.998  10.027  -4.623  1.00 10.00      A   
ATOM   1118  HZ2 LYS   155     -31.066  11.144  -3.760  1.00 10.00      A   
ATOM   1119  HZ3 LYS   155     -32.714  10.994  -3.433  1.00 10.00      A   
ATOM   1120  C   LYS   155     -27.449   9.031  -0.291  1.00 10.00      A   
ATOM   1121  O   LYS   155     -27.820  10.193  -0.137  1.00 10.00      A   
ATOM   1122  N   LEU   156     -27.089   8.251   0.720  1.00 10.00      A   
ATOM   1123  HN  LEU   156     -26.754   7.344   0.526  1.00 10.00      A   
ATOM   1124  CA  LEU   156     -27.173   8.699   2.107  1.00 10.00      A   
ATOM   1125  CB  LEU   156     -27.217   7.498   3.057  1.00 10.00      A   
ATOM   1126  CG  LEU   156     -28.448   6.596   2.949  1.00 10.00      A   
ATOM   1127  CD1 LEU   156     -28.279   5.358   3.813  1.00 10.00      A   
ATOM   1128  CD2 LEU   156     -29.704   7.357   3.345  1.00 10.00      A   
ATOM   1129  C   LEU   156     -26.043   9.649   2.503  1.00 10.00      A   
ATOM   1130  O   LEU   156     -26.291  10.768   2.956  1.00 10.00      A   
ATOM   1131  N   THR   157     -24.806   9.208   2.334  1.00 10.00      A   
ATOM   1132  HN  THR   157     -24.661   8.315   1.958  1.00 10.00      A   
ATOM   1133  CA  THR   157     -23.651  10.018   2.700  1.00 10.00      A   
ATOM   1134  CB  THR   157     -22.371   9.167   2.737  1.00 10.00      A   
ATOM   1135  OG1 THR   157     -22.732   7.783   2.806  1.00 10.00      A   
ATOM   1136  HG1 THR   157     -22.709   7.406   1.919  1.00 10.00      A   
ATOM   1137  CG2 THR   157     -21.529   9.524   3.953  1.00 10.00      A   
ATOM   1138  C   THR   157     -23.455  11.201   1.754  1.00 10.00      A   
ATOM   1139  O   THR   157     -22.985  12.264   2.166  1.00 10.00      A   
ATOM   1140  N   GLY   158     -23.819  11.015   0.489  1.00 10.00      A   
ATOM   1141  HN  GLY   158     -24.194  10.150   0.220  1.00 10.00      A   
ATOM   1142  CA  GLY   158     -23.674  12.076  -0.492  1.00 10.00      A   
ATOM   1143  C   GLY   158     -22.262  12.159  -1.035  1.00 10.00      A   
ATOM   1144  O   GLY   158     -21.891  13.131  -1.691  1.00 10.00      A   
ATOM   1145  N   ILE   159     -21.476  11.133  -0.763  1.00 10.00      A   
ATOM   1146  HN  ILE   159     -21.841  10.377  -0.260  1.00 10.00      A   
ATOM   1147  CA  ILE   159     -20.095  11.079  -1.215  1.00 10.00      A   
ATOM   1148  CB  ILE   159     -19.132  10.823  -0.032  1.00 10.00      A   
ATOM   1149  CG1 ILE   159     -19.395  11.832   1.093  1.00 10.00      A   
ATOM   1150  CG2 ILE   159     -17.680  10.898  -0.486  1.00 10.00      A   
ATOM   1151  CD1 ILE   159     -18.644  11.538   2.374  1.00 10.00      A   
ATOM   1152  C   ILE   159     -19.944   9.969  -2.246  1.00 10.00      A   
ATOM   1153  O   ILE   159     -20.624   8.948  -2.153  1.00 10.00      A   
ATOM   1154  N   LYS   160     -19.071  10.180  -3.228  1.00 10.00      A   
ATOM   1155  HN  LYS   160     -18.564  11.018  -3.244  1.00 10.00      A   
ATOM   1156  CA  LYS   160     -18.841   9.197  -4.277  1.00 10.00      A   
ATOM   1157  CB  LYS   160     -17.818   9.720  -5.287  1.00 10.00      A   
ATOM   1158  CG  LYS   160     -18.072   9.268  -6.715  1.00 10.00      A   
ATOM   1159  CD  LYS   160     -17.160   9.988  -7.692  1.00 10.00      A   
ATOM   1160  CE  LYS   160     -17.596   9.757  -9.128  1.00 10.00      A   
ATOM   1161  NZ  LYS   160     -16.720  10.469 -10.094  1.00 10.00      A   
ATOM   1162  HZ1 LYS   160     -17.114  10.395 -11.054  1.00 10.00      A   
ATOM   1163  HZ2 LYS   160     -15.769  10.051 -10.090  1.00 10.00      A   
ATOM   1164  HZ3 LYS   160     -16.643  11.475  -9.839  1.00 10.00      A   
ATOM   1165  C   LYS   160     -18.380   7.865  -3.688  1.00 10.00      A   
ATOM   1166  O   LYS   160     -17.538   7.828  -2.784  1.00 10.00      A   
ATOM   1167  N   GLY   161     -18.942   6.782  -4.200  1.00 10.00      A   
ATOM   1168  HN  GLY   161     -19.596   6.879  -4.930  1.00 10.00      A   
ATOM   1169  CA  GLY   161     -18.604   5.465  -3.714  1.00 10.00      A   
ATOM   1170  C   GLY   161     -17.306   4.947  -4.291  1.00 10.00      A   
ATOM   1171  O   GLY   161     -16.925   5.300  -5.411  1.00 10.00      A   
ATOM   1172  N   ALA   162     -16.621   4.118  -3.520  1.00 10.00      A   
ATOM   1173  HN  ALA   162     -16.978   3.885  -2.636  1.00 10.00      A   
ATOM   1174  CA  ALA   162     -15.363   3.536  -3.947  1.00 10.00      A   
ATOM   1175  CB  ALA   162     -14.195   4.378  -3.456  1.00 10.00      A   
ATOM   1176  C   ALA   162     -15.247   2.109  -3.435  1.00 10.00      A   
ATOM   1177  O   ALA   162     -14.157   1.625  -3.148  1.00 10.00      A   
ATOM   1178  N   PHE   163     -16.379   1.428  -3.331  1.00 10.00      A   
ATOM   1179  HN  PHE   163     -17.235   1.855  -3.595  1.00 10.00      A   
ATOM   1180  CA  PHE   163     -16.388   0.052  -2.851  1.00 10.00      A   
ATOM   1181  CB  PHE   163     -17.723  -0.285  -2.180  1.00 10.00      A   
ATOM   1182  CG  PHE   163     -18.008   0.546  -0.959  1.00 10.00      A   
ATOM   1183  CD1 PHE   163     -19.190   1.259  -0.847  1.00 10.00      A   
ATOM   1184  CD2 PHE   163     -17.090   0.616   0.075  1.00 10.00      A   
ATOM   1185  CE1 PHE   163     -19.451   2.025   0.273  1.00 10.00      A   
ATOM   1186  CE2 PHE   163     -17.344   1.380   1.197  1.00 10.00      A   
ATOM   1187  CZ  PHE   163     -18.527   2.086   1.296  1.00 10.00      A   
ATOM   1188  C   PHE   163     -16.094  -0.911  -3.995  1.00 10.00      A   
ATOM   1189  O   PHE   163     -15.905  -2.107  -3.790  1.00 10.00      A   
ATOM   1190  N   ARG   164     -16.044  -0.367  -5.200  1.00 10.00      A   
ATOM   1191  HN  ARG   164     -16.211   0.595  -5.290  1.00 10.00      A   
ATOM   1192  CA  ARG   164     -15.769  -1.157  -6.392  1.00 10.00      A   
ATOM   1193  CB  ARG   164     -16.664  -0.695  -7.538  1.00 10.00      A   
ATOM   1194  CG  ARG   164     -18.136  -1.034  -7.377  1.00 10.00      A   
ATOM   1195  CD  ARG   164     -19.002  -0.139  -8.251  1.00 10.00      A   
ATOM   1196  NE  ARG   164     -18.291   0.321  -9.445  1.00 10.00      A   
ATOM   1197  HE  ARG   164     -17.992  -0.369 -10.089  1.00 10.00      A   
ATOM   1198  CZ  ARG   164     -18.041   1.605  -9.709  1.00 10.00      A   
ATOM   1199  NH1 ARG   164     -18.450   2.559  -8.872  1.00 10.00      A   
ATOM   1200 HH11 ARG   164     -18.972   2.313  -7.992  1.00 10.00      A   
ATOM   1201 HH12 ARG   164     -18.252   3.561  -9.084  1.00 10.00      A   
ATOM   1202  NH2 ARG   164     -17.341   1.938 -10.786  1.00 10.00      A   
ATOM   1203 HH21 ARG   164     -16.968   1.200 -11.433  1.00 10.00      A   
ATOM   1204 HH22 ARG   164     -17.150   2.941 -10.993  1.00 10.00      A   
ATOM   1205  C   ARG   164     -14.306  -1.034  -6.816  1.00 10.00      A   
ATOM   1206  O   ARG   164     -13.886  -1.634  -7.803  1.00 10.00      A   
ATOM   1207  N   THR   165     -13.533  -0.244  -6.080  1.00 10.00      A   
ATOM   1208  HN  THR   165     -13.913   0.210  -5.300  1.00 10.00      A   
ATOM   1209  CA  THR   165     -12.126  -0.058  -6.408  1.00 10.00      A   
ATOM   1210  CB  THR   165     -11.559   1.244  -5.812  1.00 10.00      A   
ATOM   1211  OG1 THR   165     -11.777   1.265  -4.397  1.00 10.00      A   
ATOM   1212  HG1 THR   165     -12.233   0.458  -4.133  1.00 10.00      A   
ATOM   1213  CG2 THR   165     -12.230   2.455  -6.443  1.00 10.00      A   
ATOM   1214  C   THR   165     -11.294  -1.250  -5.943  1.00 10.00      A   
ATOM   1215  O   THR   165     -11.674  -1.956  -5.007  1.00 10.00      A   
ATOM   1216  N   ARG   166     -10.162  -1.466  -6.595  1.00 10.00      A   
ATOM   1217  HN  ARG   166      -9.902  -0.860  -7.318  1.00 10.00      A   
ATOM   1218  CA  ARG   166      -9.287  -2.575  -6.255  1.00 10.00      A   
ATOM   1219  CB  ARG   166      -9.036  -3.453  -7.485  1.00 10.00      A   
ATOM   1220  CG  ARG   166     -10.275  -4.183  -7.981  1.00 10.00      A   
ATOM   1221  CD  ARG   166      -9.919  -5.493  -8.668  1.00 10.00      A   
ATOM   1222  NE  ARG   166      -9.066  -5.293  -9.839  1.00 10.00      A   
ATOM   1223  HE  ARG   166      -8.923  -4.367 -10.144  1.00 10.00      A   
ATOM   1224  CZ  ARG   166      -8.479  -6.285 -10.508  1.00 10.00      A   
ATOM   1225  NH1 ARG   166      -8.648  -7.546 -10.123  1.00 10.00      A   
ATOM   1226 HH11 ARG   166      -8.186  -8.321 -10.650  1.00 10.00      A   
ATOM   1227 HH12 ARG   166      -9.243  -7.768  -9.297  1.00 10.00      A   
ATOM   1228  NH2 ARG   166      -7.722  -6.015 -11.561  1.00 10.00      A   
ATOM   1229 HH21 ARG   166      -7.586  -5.027 -11.868  1.00 10.00      A   
ATOM   1230 HH22 ARG   166      -7.263  -6.790 -12.090  1.00 10.00      A   
ATOM   1231  C   ARG   166      -7.969  -2.078  -5.667  1.00 10.00      A   
ATOM   1232  O   ARG   166      -7.745  -0.873  -5.559  1.00 10.00      A   
ATOM   1233  N   ILE   167      -7.109  -3.010  -5.282  1.00 10.00      A   
ATOM   1234  HN  ILE   167      -7.354  -3.958  -5.390  1.00 10.00      A   
ATOM   1235  CA  ILE   167      -5.810  -2.684  -4.707  1.00 10.00      A   
ATOM   1236  CB  ILE   167      -5.814  -2.809  -3.164  1.00 10.00      A   
ATOM   1237  CG1 ILE   167      -6.319  -4.189  -2.733  1.00 10.00      A   
ATOM   1238  CG2 ILE   167      -6.642  -1.705  -2.527  1.00 10.00      A   
ATOM   1239  CD1 ILE   167      -6.223  -4.444  -1.245  1.00 10.00      A   
ATOM   1240  C   ILE   167      -4.738  -3.615  -5.265  1.00 10.00      A   
ATOM   1241  O   ILE   167      -5.039  -4.718  -5.724  1.00 10.00      A   
ATOM   1242  N   ALA   168      -3.496  -3.163  -5.233  1.00 10.00      A   
ATOM   1243  HN  ALA   168      -3.321  -2.266  -4.865  1.00 10.00      A   
ATOM   1244  CA  ALA   168      -2.377  -3.955  -5.719  1.00 10.00      A   
ATOM   1245  CB  ALA   168      -1.840  -3.380  -7.020  1.00 10.00      A   
ATOM   1246  C   ALA   168      -1.283  -3.983  -4.667  1.00 10.00      A   
ATOM   1247  O   ALA   168      -1.111  -3.017  -3.922  1.00 10.00      A   
ATOM   1248  N   TYR   169      -0.566  -5.091  -4.582  1.00 10.00      A   
ATOM   1249  HN  TYR   169      -0.760  -5.842  -5.190  1.00 10.00      A   
ATOM   1250  CA  TYR   169       0.508  -5.223  -3.612  1.00 10.00      A   
ATOM   1251  CB  TYR   169      -0.040  -5.491  -2.201  1.00 10.00      A   
ATOM   1252  CG  TYR   169      -1.196  -6.469  -2.131  1.00 10.00      A   
ATOM   1253  CD1 TYR   169      -0.971  -7.833  -2.021  1.00 10.00      A   
ATOM   1254  CD2 TYR   169      -2.513  -6.026  -2.159  1.00 10.00      A   
ATOM   1255  CE1 TYR   169      -2.021  -8.729  -1.940  1.00 10.00      A   
ATOM   1256  CE2 TYR   169      -3.570  -6.914  -2.082  1.00 10.00      A   
ATOM   1257  CZ  TYR   169      -3.318  -8.265  -1.971  1.00 10.00      A   
ATOM   1258  OH  TYR   169      -4.366  -9.154  -1.890  1.00 10.00      A   
ATOM   1259  HH  TYR   169      -4.898  -9.092  -2.702  1.00 10.00      A   
ATOM   1260  C   TYR   169       1.499  -6.303  -4.023  1.00 10.00      A   
ATOM   1261  O   TYR   169       1.140  -7.257  -4.722  1.00 10.00      A   
ATOM   1262  N   VAL   170       2.748  -6.138  -3.612  1.00 10.00      A   
ATOM   1263  HN  VAL   170       2.978  -5.343  -3.079  1.00 10.00      A   
ATOM   1264  CA  VAL   170       3.788  -7.105  -3.925  1.00 10.00      A   
ATOM   1265  CB  VAL   170       5.177  -6.443  -4.027  1.00 10.00      A   
ATOM   1266  CG1 VAL   170       6.192  -7.418  -4.605  1.00 10.00      A   
ATOM   1267  CG2 VAL   170       5.107  -5.176  -4.866  1.00 10.00      A   
ATOM   1268  C   VAL   170       3.824  -8.182  -2.849  1.00 10.00      A   
ATOM   1269  O   VAL   170       4.103  -7.901  -1.683  1.00 10.00      A   
ATOM   1270  N   VAL   171       3.535  -9.411  -3.240  1.00 10.00      A   
ATOM   1271  HN  VAL   171       3.336  -9.580  -4.189  1.00 10.00      A   
ATOM   1272  CA  VAL   171       3.521 -10.516  -2.301  1.00 10.00      A   
ATOM   1273  CB  VAL   171       2.284 -11.416  -2.495  1.00 10.00      A   
ATOM   1274  CG1 VAL   171       2.209 -12.465  -1.393  1.00 10.00      A   
ATOM   1275  CG2 VAL   171       1.016 -10.584  -2.525  1.00 10.00      A   
ATOM   1276  C   VAL   171       4.769 -11.371  -2.436  1.00 10.00      A   
ATOM   1277  O   VAL   171       5.003 -11.982  -3.479  1.00 10.00      A   
ATOM   1278  N   GLN   172       5.580 -11.391  -1.390  1.00 10.00      A   
ATOM   1279  HN  GLN   172       5.365 -10.844  -0.598  1.00 10.00      A   
ATOM   1280  CA  GLN   172       6.782 -12.204  -1.386  1.00 10.00      A   
ATOM   1281  CB  GLN   172       7.882 -11.565  -0.534  1.00 10.00      A   
ATOM   1282  CG  GLN   172       9.115 -12.440  -0.357  1.00 10.00      A   
ATOM   1283  CD  GLN   172      10.307 -11.676   0.177  1.00 10.00      A   
ATOM   1284  OE1 GLN   172      10.160 -10.665   0.861  1.00 10.00      A   
ATOM   1285  NE2 GLN   172      11.500 -12.156  -0.128  1.00 10.00      A   
ATOM   1286 HE21 GLN   172      11.549 -12.970  -0.676  1.00 10.00      A   
ATOM   1287 HE22 GLN   172      12.293 -11.683   0.217  1.00 10.00      A   
ATOM   1288  C   GLN   172       6.433 -13.591  -0.869  1.00 10.00      A   
ATOM   1289  O   GLN   172       6.320 -13.805   0.337  1.00 10.00      A   
ATOM   1290  N   THR   173       6.232 -14.516  -1.791  1.00 10.00      A   
ATOM   1291  HN  THR   173       6.332 -14.272  -2.738  1.00 10.00      A   
ATOM   1292  CA  THR   173       5.873 -15.882  -1.445  1.00 10.00      A   
ATOM   1293  CB  THR   173       5.207 -16.599  -2.636  1.00 10.00      A   
ATOM   1294  OG1 THR   173       6.068 -16.537  -3.782  1.00 10.00      A   
ATOM   1295  HG1 THR   173       6.069 -15.639  -4.136  1.00 10.00      A   
ATOM   1296  CG2 THR   173       3.875 -15.948  -2.973  1.00 10.00      A   
ATOM   1297  C   THR   173       7.088 -16.684  -0.981  1.00 10.00      A   
ATOM   1298  O   THR   173       8.176 -16.136  -0.790  1.00 10.00      A   
ATOM   1299  N   ASN   174       6.892 -17.983  -0.793  1.00 10.00      A   
ATOM   1300  HN  ASN   174       5.998 -18.357  -0.950  1.00 10.00      A   
ATOM   1301  CA  ASN   174       7.967 -18.869  -0.359  1.00 10.00      A   
ATOM   1302  CB  ASN   174       7.450 -19.899   0.653  1.00 10.00      A   
ATOM   1303  CG  ASN   174       6.947 -19.279   1.946  1.00 10.00      A   
ATOM   1304  OD1 ASN   174       7.388 -18.205   2.355  1.00 10.00      A   
ATOM   1305  ND2 ASN   174       6.019 -19.957   2.605  1.00 10.00      A   
ATOM   1306 HD21 ASN   174       5.711 -20.810   2.227  1.00 10.00      A   
ATOM   1307 HD22 ASN   174       5.678 -19.580   3.443  1.00 10.00      A   
ATOM   1308  C   ASN   174       8.576 -19.589  -1.558  1.00 10.00      A   
ATOM   1309  O   ASN   174       9.412 -20.484  -1.405  1.00 10.00      A   
ATOM   1310  N   GLY   175       8.154 -19.188  -2.749  1.00 10.00      A   
ATOM   1311  HN  GLY   175       7.501 -18.461  -2.804  1.00 10.00      A   
ATOM   1312  CA  GLY   175       8.654 -19.797  -3.963  1.00 10.00      A   
ATOM   1313  C   GLY   175      10.087 -19.404  -4.249  1.00 10.00      A   
ATOM   1314  O   GLY   175      10.455 -18.238  -4.121  1.00 10.00      A   
ATOM   1315  N   GLY   176      10.902 -20.379  -4.618  1.00 10.00      A   
ATOM   1316  HN  GLY   176      10.558 -21.297  -4.680  1.00 10.00      A   
ATOM   1317  CA  GLY   176      12.292 -20.111  -4.915  1.00 10.00      A   
ATOM   1318  C   GLY   176      12.488 -19.581  -6.317  1.00 10.00      A   
ATOM   1319  O   GLY   176      13.423 -18.820  -6.574  1.00 10.00      A   
ATOM   1320  N   GLN   177      11.613 -19.982  -7.231  1.00 10.00      A   
ATOM   1321  HN  GLN   177      10.884 -20.583  -6.967  1.00 10.00      A   
ATOM   1322  CA  GLN   177      11.707 -19.535  -8.614  1.00 10.00      A   
ATOM   1323  CB  GLN   177      10.864 -20.416  -9.538  1.00 10.00      A   
ATOM   1324  CG  GLN   177      11.394 -21.832  -9.697  1.00 10.00      A   
ATOM   1325  CD  GLN   177      10.700 -22.592 -10.811  1.00 10.00      A   
ATOM   1326  OE1 GLN   177       9.532 -22.345 -11.118  1.00 10.00      A   
ATOM   1327  NE2 GLN   177      11.413 -23.526 -11.422  1.00 10.00      A   
ATOM   1328 HE21 GLN   177      12.336 -23.675 -11.124  1.00 10.00      A   
ATOM   1329 HE22 GLN   177      10.993 -24.028 -12.150  1.00 10.00      A   
ATOM   1330  C   GLN   177      11.278 -18.080  -8.730  1.00 10.00      A   
ATOM   1331  O   GLN   177      12.042 -17.231  -9.189  1.00 10.00      A   
ATOM   1332  N   PHE   178      10.056 -17.797  -8.306  1.00 10.00      A   
ATOM   1333  HN  PHE   178       9.492 -18.521  -7.954  1.00 10.00      A   
ATOM   1334  CA  PHE   178       9.524 -16.442  -8.352  1.00 10.00      A   
ATOM   1335  CB  PHE   178       8.450 -16.314  -9.436  1.00 10.00      A   
ATOM   1336  CG  PHE   178       8.936 -16.621 -10.824  1.00 10.00      A   
ATOM   1337  CD1 PHE   178       8.629 -17.831 -11.425  1.00 10.00      A   
ATOM   1338  CD2 PHE   178       9.697 -15.702 -11.527  1.00 10.00      A   
ATOM   1339  CE1 PHE   178       9.070 -18.119 -12.701  1.00 10.00      A   
ATOM   1340  CE2 PHE   178      10.142 -15.982 -12.804  1.00 10.00      A   
ATOM   1341  CZ  PHE   178       9.828 -17.194 -13.392  1.00 10.00      A   
ATOM   1342  C   PHE   178       8.947 -16.052  -6.994  1.00 10.00      A   
ATOM   1343  O   PHE   178       7.765 -16.264  -6.730  1.00 10.00      A   
ATOM   1344  N   PRO   179       9.785 -15.494  -6.111  1.00 10.00      A   
ATOM   1345  CA  PRO   179       9.366 -15.081  -4.768  1.00 10.00      A   
ATOM   1346  CB  PRO   179      10.687 -14.744  -4.056  1.00 10.00      A   
ATOM   1347  CG  PRO   179      11.771 -15.253  -4.951  1.00 10.00      A   
ATOM   1348  CD  PRO   179      11.210 -15.236  -6.341  1.00 10.00      A   
ATOM   1349  C   PRO   179       8.460 -13.850  -4.780  1.00 10.00      A   
ATOM   1350  O   PRO   179       7.420 -13.830  -4.125  1.00 10.00      A   
ATOM   1351  N   TYR   180       8.850 -12.833  -5.535  1.00 10.00      A   
ATOM   1352  HN  TYR   180       9.653 -12.928  -6.089  1.00 10.00      A   
ATOM   1353  CA  TYR   180       8.087 -11.596  -5.595  1.00 10.00      A   
ATOM   1354  CB  TYR   180       9.012 -10.397  -5.802  1.00 10.00      A   
ATOM   1355  CG  TYR   180       9.863 -10.067  -4.596  1.00 10.00      A   
ATOM   1356  CD1 TYR   180      11.107 -10.657  -4.418  1.00 10.00      A   
ATOM   1357  CD2 TYR   180       9.421  -9.166  -3.638  1.00 10.00      A   
ATOM   1358  CE1 TYR   180      11.887 -10.357  -3.317  1.00 10.00      A   
ATOM   1359  CE2 TYR   180      10.193  -8.859  -2.536  1.00 10.00      A   
ATOM   1360  CZ  TYR   180      11.426  -9.458  -2.379  1.00 10.00      A   
ATOM   1361  OH  TYR   180      12.200  -9.157  -1.281  1.00 10.00      A   
ATOM   1362  HH  TYR   180      11.898  -9.672  -0.523  1.00 10.00      A   
ATOM   1363  C   TYR   180       7.022 -11.639  -6.678  1.00 10.00      A   
ATOM   1364  O   TYR   180       7.331 -11.707  -7.869  1.00 10.00      A   
ATOM   1365  N   GLU   181       5.769 -11.605  -6.255  1.00 10.00      A   
ATOM   1366  HN  GLU   181       5.588 -11.566  -5.289  1.00 10.00      A   
ATOM   1367  CA  GLU   181       4.652 -11.635  -7.180  1.00 10.00      A   
ATOM   1368  CB  GLU   181       3.762 -12.848  -6.907  1.00 10.00      A   
ATOM   1369  CG  GLU   181       4.458 -14.193  -6.975  1.00 10.00      A   
ATOM   1370  CD  GLU   181       3.467 -15.336  -6.882  1.00 10.00      A   
ATOM   1371  OE1 GLU   181       2.418 -15.168  -6.217  1.00 10.00      A   
ATOM   1372  OE2 GLU   181       3.720 -16.405  -7.484  1.00 10.00      A   
ATOM   1373  C   GLU   181       3.799 -10.383  -7.049  1.00 10.00      A   
ATOM   1374  O   GLU   181       3.345 -10.042  -5.954  1.00 10.00      A   
ATOM   1375  N   LEU   182       3.590  -9.691  -8.156  1.00 10.00      A   
ATOM   1376  HN  LEU   182       4.013  -9.982  -8.995  1.00 10.00      A   
ATOM   1377  CA  LEU   182       2.742  -8.513  -8.154  1.00 10.00      A   
ATOM   1378  CB  LEU   182       3.102  -7.583  -9.313  1.00 10.00      A   
ATOM   1379  CG  LEU   182       2.374  -6.236  -9.351  1.00 10.00      A   
ATOM   1380  CD1 LEU   182       2.638  -5.445  -8.078  1.00 10.00      A   
ATOM   1381  CD2 LEU   182       2.795  -5.437 -10.573  1.00 10.00      A   
ATOM   1382  C   LEU   182       1.303  -8.990  -8.282  1.00 10.00      A   
ATOM   1383  O   LEU   182       0.878  -9.421  -9.355  1.00 10.00      A   
ATOM   1384  N   ARG   183       0.564  -8.944  -7.186  1.00 10.00      A   
ATOM   1385  HN  ARG   183       0.944  -8.562  -6.362  1.00 10.00      A   
ATOM   1386  CA  ARG   183      -0.807  -9.425  -7.184  1.00 10.00      A   
ATOM   1387  CB  ARG   183      -0.980 -10.541  -6.144  1.00 10.00      A   
ATOM   1388  CG  ARG   183       0.255 -11.417  -5.975  1.00 10.00      A   
ATOM   1389  CD  ARG   183      -0.091 -12.896  -5.940  1.00 10.00      A   
ATOM   1390  NE  ARG   183      -0.809 -13.274  -4.726  1.00 10.00      A   
ATOM   1391  HE  ARG   183      -1.597 -12.743  -4.487  1.00 10.00      A   
ATOM   1392  CZ  ARG   183      -0.454 -14.293  -3.939  1.00 10.00      A   
ATOM   1393  NH1 ARG   183       0.611 -15.032  -4.227  1.00 10.00      A   
ATOM   1394 HH11 ARG   183       0.879 -15.825  -3.604  1.00 10.00      A   
ATOM   1395 HH12 ARG   183       1.193 -14.829  -5.082  1.00 10.00      A   
ATOM   1396  NH2 ARG   183      -1.166 -14.577  -2.858  1.00 10.00      A   
ATOM   1397 HH21 ARG   183      -2.008 -14.011  -2.613  1.00 10.00      A   
ATOM   1398 HH22 ARG   183      -0.887 -15.384  -2.240  1.00 10.00      A   
ATOM   1399  C   ARG   183      -1.811  -8.307  -6.945  1.00 10.00      A   
ATOM   1400  O   ARG   183      -1.573  -7.395  -6.154  1.00 10.00      A   
ATOM   1401  N   VAL   184      -2.931  -8.388  -7.646  1.00 10.00      A   
ATOM   1402  HN  VAL   184      -3.050  -9.144  -8.263  1.00 10.00      A   
ATOM   1403  CA  VAL   184      -3.998  -7.407  -7.524  1.00 10.00      A   
ATOM   1404  CB  VAL   184      -4.378  -6.793  -8.889  1.00 10.00      A   
ATOM   1405  CG1 VAL   184      -3.274  -5.879  -9.394  1.00 10.00      A   
ATOM   1406  CG2 VAL   184      -4.683  -7.880  -9.910  1.00 10.00      A   
ATOM   1407  C   VAL   184      -5.226  -8.066  -6.912  1.00 10.00      A   
ATOM   1408  O   VAL   184      -5.439  -9.267  -7.075  1.00 10.00      A   
ATOM   1409  N   SER   185      -6.012  -7.295  -6.183  1.00 10.00      A   
ATOM   1410  HN  SER   185      -5.781  -6.344  -6.068  1.00 10.00      A   
ATOM   1411  CA  SER   185      -7.213  -7.809  -5.543  1.00 10.00      A   
ATOM   1412  CB  SER   185      -6.857  -8.416  -4.180  1.00 10.00      A   
ATOM   1413  OG  SER   185      -5.655  -9.167  -4.251  1.00 10.00      A   
ATOM   1414  HG  SER   185      -5.465  -9.366  -5.177  1.00 10.00      A   
ATOM   1415  C   SER   185      -8.212  -6.679  -5.344  1.00 10.00      A   
ATOM   1416  O   SER   185      -7.903  -5.525  -5.624  1.00 10.00      A   
ATOM   1417  N   ASP   186      -9.404  -7.007  -4.872  1.00 10.00      A   
ATOM   1418  HN  ASP   186      -9.603  -7.953  -4.684  1.00 10.00      A   
ATOM   1419  CA  ASP   186     -10.428  -6.004  -4.615  1.00 10.00      A   
ATOM   1420  CB  ASP   186     -11.802  -6.657  -4.459  1.00 10.00      A   
ATOM   1421  CG  ASP   186     -12.654  -6.525  -5.703  1.00 10.00      A   
ATOM   1422  OD1 ASP   186     -13.639  -5.755  -5.677  1.00 10.00      A   
ATOM   1423  OD2 ASP   186     -12.346  -7.191  -6.715  1.00 10.00      A   
ATOM   1424  C   ASP   186     -10.065  -5.236  -3.353  1.00 10.00      A   
ATOM   1425  O   ASP   186      -9.169  -5.650  -2.619  1.00 10.00      A   
ATOM   1426  N   TYR   187     -10.764  -4.139  -3.089  1.00 10.00      A   
ATOM   1427  HN  TYR   187     -11.485  -3.871  -3.698  1.00 10.00      A   
ATOM   1428  CA  TYR   187     -10.481  -3.316  -1.914  1.00 10.00      A   
ATOM   1429  CB  TYR   187     -11.360  -2.054  -1.896  1.00 10.00      A   
ATOM   1430  CG  TYR   187     -12.539  -2.100  -0.942  1.00 10.00      A   
ATOM   1431  CD1 TYR   187     -12.427  -1.601   0.351  1.00 10.00      A   
ATOM   1432  CD2 TYR   187     -13.760  -2.637  -1.332  1.00 10.00      A   
ATOM   1433  CE1 TYR   187     -13.494  -1.639   1.227  1.00 10.00      A   
ATOM   1434  CE2 TYR   187     -14.834  -2.676  -0.462  1.00 10.00      A   
ATOM   1435  CZ  TYR   187     -14.695  -2.177   0.818  1.00 10.00      A   
ATOM   1436  OH  TYR   187     -15.758  -2.212   1.691  1.00 10.00      A   
ATOM   1437  HH  TYR   187     -16.449  -2.811   1.342  1.00 10.00      A   
ATOM   1438  C   TYR   187     -10.597  -4.101  -0.603  1.00 10.00      A   
ATOM   1439  O   TYR   187      -9.952  -3.763   0.388  1.00 10.00      A   
ATOM   1440  N   ASP   188     -11.401  -5.156  -0.606  1.00 10.00      A   
ATOM   1441  HN  ASP   188     -11.873  -5.399  -1.430  1.00 10.00      A   
ATOM   1442  CA  ASP   188     -11.595  -5.966   0.591  1.00 10.00      A   
ATOM   1443  CB  ASP   188     -13.020  -6.520   0.659  1.00 10.00      A   
ATOM   1444  CG  ASP   188     -13.230  -7.751  -0.200  1.00 10.00      A   
ATOM   1445  OD1 ASP   188     -12.743  -7.774  -1.353  1.00 10.00      A   
ATOM   1446  OD2 ASP   188     -13.899  -8.691   0.272  1.00 10.00      A   
ATOM   1447  C   ASP   188     -10.561  -7.085   0.701  1.00 10.00      A   
ATOM   1448  O   ASP   188     -10.489  -7.773   1.721  1.00 10.00      A   
ATOM   1449  N   GLY   189      -9.767  -7.266  -0.348  1.00 10.00      A   
ATOM   1450  HN  GLY   189      -9.878  -6.698  -1.141  1.00 10.00      A   
ATOM   1451  CA  GLY   189      -8.736  -8.288  -0.332  1.00 10.00      A   
ATOM   1452  C   GLY   189      -9.086  -9.525  -1.139  1.00 10.00      A   
ATOM   1453  O   GLY   189      -8.250 -10.413  -1.304  1.00 10.00      A   
ATOM   1454  N   TYR   190     -10.310  -9.591  -1.644  1.00 10.00      A   
ATOM   1455  HN  TYR   190     -10.937  -8.849  -1.486  1.00 10.00      A   
ATOM   1456  CA  TYR   190     -10.748 -10.742  -2.431  1.00 10.00      A   
ATOM   1457  CB  TYR   190     -12.253 -10.967  -2.273  1.00 10.00      A   
ATOM   1458  CG  TYR   190     -12.635 -11.788  -1.060  1.00 10.00      A   
ATOM   1459  CD1 TYR   190     -12.305 -11.371   0.224  1.00 10.00      A   
ATOM   1460  CD2 TYR   190     -13.335 -12.979  -1.202  1.00 10.00      A   
ATOM   1461  CE1 TYR   190     -12.660 -12.119   1.329  1.00 10.00      A   
ATOM   1462  CE2 TYR   190     -13.693 -13.732  -0.102  1.00 10.00      A   
ATOM   1463  CZ  TYR   190     -13.355 -13.298   1.161  1.00 10.00      A   
ATOM   1464  OH  TYR   190     -13.710 -14.049   2.260  1.00 10.00      A   
ATOM   1465  HH  TYR   190     -14.221 -13.501   2.871  1.00 10.00      A   
ATOM   1466  C   TYR   190     -10.396 -10.572  -3.905  1.00 10.00      A   
ATOM   1467  O   TYR   190      -9.900  -9.524  -4.308  1.00 10.00      A   
ATOM   1468  N   ASN   191     -10.646 -11.616  -4.697  1.00 10.00      A   
ATOM   1469  HN  ASN   191     -11.017 -12.432  -4.298  1.00 10.00      A   
ATOM   1470  CA  ASN   191     -10.374 -11.594  -6.138  1.00 10.00      A   
ATOM   1471  CB  ASN   191     -11.204 -10.515  -6.848  1.00 10.00      A   
ATOM   1472  CG  ASN   191     -12.699 -10.738  -6.744  1.00 10.00      A   
ATOM   1473  OD1 ASN   191     -13.174 -11.874  -6.715  1.00 10.00      A   
ATOM   1474  ND2 ASN   191     -13.453  -9.653  -6.677  1.00 10.00      A   
ATOM   1475 HD21 ASN   191     -13.003  -8.769  -6.695  1.00 10.00      A   
ATOM   1476 HD22 ASN   191     -14.424  -9.761  -6.611  1.00 10.00      A   
ATOM   1477  C   ASN   191      -8.890 -11.386  -6.426  1.00 10.00      A   
ATOM   1478  O   ASN   191      -8.522 -10.625  -7.322  1.00 10.00      A   
ATOM   1479  N   GLN   192      -8.045 -12.065  -5.660  1.00 10.00      A   
ATOM   1480  HN  GLN   192      -8.404 -12.649  -4.956  1.00 10.00      A   
ATOM   1481  CA  GLN   192      -6.602 -11.954  -5.821  1.00 10.00      A   
ATOM   1482  CB  GLN   192      -5.859 -12.436  -4.563  1.00 10.00      A   
ATOM   1483  CG  GLN   192      -6.125 -13.884  -4.166  1.00 10.00      A   
ATOM   1484  CD  GLN   192      -7.277 -14.042  -3.188  1.00 10.00      A   
ATOM   1485  OE1 GLN   192      -8.249 -13.285  -3.217  1.00 10.00      A   
ATOM   1486  NE2 GLN   192      -7.175 -15.031  -2.314  1.00 10.00      A   
ATOM   1487 HE21 GLN   192      -6.375 -15.598  -2.349  1.00 10.00      A   
ATOM   1488 HE22 GLN   192      -7.900 -15.156  -1.664  1.00 10.00      A   
ATOM   1489  C   GLN   192      -6.094 -12.675  -7.071  1.00 10.00      A   
ATOM   1490  O   GLN   192      -6.310 -13.876  -7.245  1.00 10.00      A   
ATOM   1491  N   PHE   193      -5.430 -11.924  -7.939  1.00 10.00      A   
ATOM   1492  HN  PHE   193      -5.316 -10.966  -7.744  1.00 10.00      A   
ATOM   1493  CA  PHE   193      -4.867 -12.461  -9.173  1.00 10.00      A   
ATOM   1494  CB  PHE   193      -5.659 -11.975 -10.391  1.00 10.00      A   
ATOM   1495  CG  PHE   193      -7.028 -12.582 -10.511  1.00 10.00      A   
ATOM   1496  CD1 PHE   193      -8.163 -11.796 -10.395  1.00 10.00      A   
ATOM   1497  CD2 PHE   193      -7.181 -13.940 -10.738  1.00 10.00      A   
ATOM   1498  CE1 PHE   193      -9.423 -12.352 -10.502  1.00 10.00      A   
ATOM   1499  CE2 PHE   193      -8.437 -14.503 -10.848  1.00 10.00      A   
ATOM   1500  CZ  PHE   193      -9.560 -13.707 -10.730  1.00 10.00      A   
ATOM   1501  C   PHE   193      -3.406 -12.041  -9.294  1.00 10.00      A   
ATOM   1502  O   PHE   193      -3.011 -10.998  -8.772  1.00 10.00      A   
ATOM   1503  N   VAL   194      -2.610 -12.847  -9.984  1.00 10.00      A   
ATOM   1504  HN  VAL   194      -2.988 -13.651 -10.400  1.00 10.00      A   
ATOM   1505  CA  VAL   194      -1.190 -12.558 -10.156  1.00 10.00      A   
ATOM   1506  CB  VAL   194      -0.331 -13.837 -10.042  1.00 10.00      A   
ATOM   1507  CG1 VAL   194       1.142 -13.486  -9.898  1.00 10.00      A   
ATOM   1508  CG2 VAL   194      -0.795 -14.711  -8.885  1.00 10.00      A   
ATOM   1509  C   VAL   194      -0.928 -11.903 -11.510  1.00 10.00      A   
ATOM   1510  O   VAL   194      -1.307 -12.441 -12.551  1.00 10.00      A   
ATOM   1511  N   VAL   195      -0.275 -10.746 -11.490  1.00 10.00      A   
ATOM   1512  HN  VAL   195       0.006 -10.368 -10.625  1.00 10.00      A   
ATOM   1513  CA  VAL   195       0.039 -10.017 -12.715  1.00 10.00      A   
ATOM   1514  CB  VAL   195       0.069  -8.490 -12.483  1.00 10.00      A   
ATOM   1515  CG1 VAL   195       0.195  -7.750 -13.807  1.00 10.00      A   
ATOM   1516  CG2 VAL   195      -1.175  -8.036 -11.731  1.00 10.00      A   
ATOM   1517  C   VAL   195       1.382 -10.466 -13.288  1.00 10.00      A   
ATOM   1518  O   VAL   195       1.448 -11.000 -14.395  1.00 10.00      A   
ATOM   1519  N   HIS   196       2.449 -10.256 -12.527  1.00 10.00      A   
ATOM   1520  HN  HIS   196       2.336  -9.835 -11.650  1.00 10.00      A   
ATOM   1521  CA  HIS   196       3.785 -10.640 -12.964  1.00 10.00      A   
ATOM   1522  CB  HIS   196       4.539  -9.430 -13.542  1.00 10.00      A   
ATOM   1523  CG  HIS   196       5.938  -9.724 -14.013  1.00 10.00      A   
ATOM   1524  ND1 HIS   196       6.218 -10.371 -15.198  1.00 10.00      A   
ATOM   1525  HD1 HIS   196       5.550 -10.712 -15.837  1.00 10.00      A   
ATOM   1526  CD2 HIS   196       7.143  -9.448 -13.451  1.00 10.00      A   
ATOM   1527  CE1 HIS   196       7.526 -10.484 -15.343  1.00 10.00      A   
ATOM   1528  NE2 HIS   196       8.109  -9.931 -14.297  1.00 10.00      A   
ATOM   1529  HE2 HIS   196       9.090  -9.883 -14.147  1.00 10.00      A   
ATOM   1530  C   HIS   196       4.574 -11.262 -11.819  1.00 10.00      A   
ATOM   1531  O   HIS   196       4.523 -10.785 -10.684  1.00 10.00      A   
ATOM   1532  N   ARG   197       5.279 -12.339 -12.124  1.00 10.00      A   
ATOM   1533  HN  ARG   197       5.246 -12.683 -13.042  1.00 10.00      A   
ATOM   1534  CA  ARG   197       6.105 -13.026 -11.145  1.00 10.00      A   
ATOM   1535  CB  ARG   197       5.836 -14.532 -11.190  1.00 10.00      A   
ATOM   1536  CG  ARG   197       4.468 -14.923 -10.656  1.00 10.00      A   
ATOM   1537  CD  ARG   197       4.172 -16.399 -10.873  1.00 10.00      A   
ATOM   1538  NE  ARG   197       3.048 -16.845 -10.048  1.00 10.00      A   
ATOM   1539  HE  ARG   197       3.158 -16.767  -9.064  1.00 10.00      A   
ATOM   1540  CZ  ARG   197       1.904 -17.336 -10.530  1.00 10.00      A   
ATOM   1541  NH1 ARG   197       1.719 -17.452 -11.840  1.00 10.00      A   
ATOM   1542 HH11 ARG   197       2.466 -17.163 -12.508  1.00 10.00      A   
ATOM   1543 HH12 ARG   197       0.819 -17.836 -12.208  1.00 10.00      A   
ATOM   1544  NH2 ARG   197       0.940 -17.712  -9.697  1.00 10.00      A   
ATOM   1545 HH21 ARG   197       0.042 -18.095 -10.070  1.00 10.00      A   
ATOM   1546 HH22 ARG   197       1.071 -17.627  -8.665  1.00 10.00      A   
ATOM   1547  C   ARG   197       7.568 -12.737 -11.445  1.00 10.00      A   
ATOM   1548  O   ARG   197       8.011 -12.883 -12.585  1.00 10.00      A   
ATOM   1549  N   SER   198       8.313 -12.314 -10.439  1.00 10.00      A   
ATOM   1550  HN  SER   198       7.916 -12.225  -9.542  1.00 10.00      A   
ATOM   1551  CA  SER   198       9.713 -11.981 -10.630  1.00 10.00      A   
ATOM   1552  CB  SER   198       9.899 -10.462 -10.554  1.00 10.00      A   
ATOM   1553  OG  SER   198      11.233 -10.111 -10.224  1.00 10.00      A   
ATOM   1554  HG  SER   198      11.241  -9.642  -9.375  1.00 10.00      A   
ATOM   1555  C   SER   198      10.614 -12.681  -9.617  1.00 10.00      A   
ATOM   1556  O   SER   198      10.249 -12.845  -8.450  1.00 10.00      A   
ATOM   1557  N   PRO   199      11.807 -13.117 -10.066  1.00 10.00      A   
ATOM   1558  CA  PRO   199      12.790 -13.779  -9.206  1.00 10.00      A   
ATOM   1559  CB  PRO   199      13.655 -14.539 -10.209  1.00 10.00      A   
ATOM   1560  CG  PRO   199      13.627 -13.696 -11.439  1.00 10.00      A   
ATOM   1561  CD  PRO   199      12.285 -13.008 -11.460  1.00 10.00      A   
ATOM   1562  C   PRO   199      13.641 -12.749  -8.466  1.00 10.00      A   
ATOM   1563  O   PRO   199      14.545 -13.098  -7.703  1.00 10.00      A   
ATOM   1564  N   GLN   200      13.344 -11.480  -8.718  1.00 10.00      A   
ATOM   1565  HN  GLN   200      12.609 -11.282  -9.341  1.00 10.00      A   
ATOM   1566  CA  GLN   200      14.051 -10.371  -8.101  1.00 10.00      A   
ATOM   1567  CB  GLN   200      14.798  -9.571  -9.170  1.00 10.00      A   
ATOM   1568  CG  GLN   200      15.981 -10.304  -9.781  1.00 10.00      A   
ATOM   1569  CD  GLN   200      17.135 -10.464  -8.811  1.00 10.00      A   
ATOM   1570  OE1 GLN   200      18.016  -9.606  -8.728  1.00 10.00      A   
ATOM   1571  NE2 GLN   200      17.135 -11.558  -8.067  1.00 10.00      A   
ATOM   1572 HE21 GLN   200      16.396 -12.197  -8.176  1.00 10.00      A   
ATOM   1573 HE22 GLN   200      17.879 -11.691  -7.440  1.00 10.00      A   
ATOM   1574  C   GLN   200      13.061  -9.470  -7.366  1.00 10.00      A   
ATOM   1575  O   GLN   200      11.860  -9.515  -7.641  1.00 10.00      A   
ATOM   1576  N   PRO   201      13.548  -8.653  -6.419  1.00 10.00      A   
ATOM   1577  CA  PRO   201      12.697  -7.746  -5.642  1.00 10.00      A   
ATOM   1578  CB  PRO   201      13.678  -7.034  -4.700  1.00 10.00      A   
ATOM   1579  CG  PRO   201      15.019  -7.223  -5.322  1.00 10.00      A   
ATOM   1580  CD  PRO   201      14.962  -8.549  -6.020  1.00 10.00      A   
ATOM   1581  C   PRO   201      11.954  -6.727  -6.508  1.00 10.00      A   
ATOM   1582  O   PRO   201      12.520  -6.154  -7.441  1.00 10.00      A   
ATOM   1583  N   LEU   202      10.677  -6.533  -6.196  1.00 10.00      A   
ATOM   1584  HN  LEU   202      10.287  -7.047  -5.460  1.00 10.00      A   
ATOM   1585  CA  LEU   202       9.832  -5.581  -6.905  1.00 10.00      A   
ATOM   1586  CB  LEU   202       8.654  -6.304  -7.567  1.00 10.00      A   
ATOM   1587  CG  LEU   202       8.995  -7.365  -8.613  1.00 10.00      A   
ATOM   1588  CD1 LEU   202       7.745  -8.142  -8.999  1.00 10.00      A   
ATOM   1589  CD2 LEU   202       9.627  -6.722  -9.840  1.00 10.00      A   
ATOM   1590  C   LEU   202       9.297  -4.573  -5.900  1.00 10.00      A   
ATOM   1591  O   LEU   202       8.886  -4.953  -4.801  1.00 10.00      A   
ATOM   1592  N   MET   203       9.305  -3.299  -6.258  1.00 10.00      A   
ATOM   1593  HN  MET   203       9.647  -3.044  -7.145  1.00 10.00      A   
ATOM   1594  CA  MET   203       8.824  -2.269  -5.351  1.00 10.00      A   
ATOM   1595  CB  MET   203       9.935  -1.847  -4.379  1.00 10.00      A   
ATOM   1596  CG  MET   203      11.076  -1.059  -5.012  1.00 10.00      A   
ATOM   1597  SD  MET   203      12.199  -2.092  -5.974  1.00 10.00      A   
ATOM   1598  CE  MET   203      12.849  -3.168  -4.701  1.00 10.00      A   
ATOM   1599  C   MET   203       8.298  -1.049  -6.089  1.00 10.00      A   
ATOM   1600  O   MET   203       8.429  -0.942  -7.312  1.00 10.00      A   
ATOM   1601  N   SER   204       7.690  -0.147  -5.319  1.00 10.00      A   
ATOM   1602  HN  SER   204       7.610  -0.332  -4.364  1.00 10.00      A   
ATOM   1603  CA  SER   204       7.144   1.109  -5.827  1.00 10.00      A   
ATOM   1604  CB  SER   204       8.283   2.058  -6.193  1.00 10.00      A   
ATOM   1605  OG  SER   204       9.293   2.012  -5.193  1.00 10.00      A   
ATOM   1606  HG  SER   204      10.106   2.434  -5.526  1.00 10.00      A   
ATOM   1607  C   SER   204       6.151   0.927  -6.982  1.00 10.00      A   
ATOM   1608  O   SER   204       6.475   1.182  -8.144  1.00 10.00      A   
ATOM   1609  N   PRO   205       4.928   0.469  -6.669  1.00 10.00      A   
ATOM   1610  CA  PRO   205       3.878   0.260  -7.652  1.00 10.00      A   
ATOM   1611  CB  PRO   205       3.072  -0.901  -7.051  1.00 10.00      A   
ATOM   1612  CG  PRO   205       3.502  -1.017  -5.614  1.00 10.00      A   
ATOM   1613  CD  PRO   205       4.464   0.106  -5.332  1.00 10.00      A   
ATOM   1614  C   PRO   205       2.992   1.498  -7.797  1.00 10.00      A   
ATOM   1615  O   PRO   205       2.346   1.931  -6.839  1.00 10.00      A   
ATOM   1616  N   ALA   206       2.970   2.067  -8.992  1.00 10.00      A   
ATOM   1617  HN  ALA   206       3.514   1.682  -9.713  1.00 10.00      A   
ATOM   1618  CA  ALA   206       2.169   3.253  -9.263  1.00 10.00      A   
ATOM   1619  CB  ALA   206       3.054   4.380  -9.769  1.00 10.00      A   
ATOM   1620  C   ALA   206       1.056   2.962 -10.265  1.00 10.00      A   
ATOM   1621  O   ALA   206       1.314   2.484 -11.373  1.00 10.00      A   
ATOM   1622  N   TRP   207      -0.176   3.252  -9.868  1.00 10.00      A   
ATOM   1623  HN  TRP   207      -0.307   3.630  -8.973  1.00 10.00      A   
ATOM   1624  CA  TRP   207      -1.339   3.040 -10.721  1.00 10.00      A   
ATOM   1625  CB  TRP   207      -2.590   2.812  -9.865  1.00 10.00      A   
ATOM   1626  CG  TRP   207      -2.848   1.382  -9.507  1.00 10.00      A   
ATOM   1627  CD1 TRP   207      -2.571   0.771  -8.321  1.00 10.00      A   
ATOM   1628  CD2 TRP   207      -3.446   0.384 -10.343  1.00 10.00      A   
ATOM   1629  NE1 TRP   207      -2.953  -0.546  -8.366  1.00 10.00      A   
ATOM   1630  HE1 TRP   207      -2.854  -1.192  -7.637  1.00 10.00      A   
ATOM   1631  CE2 TRP   207      -3.494  -0.809  -9.597  1.00 10.00      A   
ATOM   1632  CE3 TRP   207      -3.944   0.387 -11.648  1.00 10.00      A   
ATOM   1633  CZ2 TRP   207      -4.021  -1.991 -10.115  1.00 10.00      A   
ATOM   1634  CZ3 TRP   207      -4.464  -0.786 -12.160  1.00 10.00      A   
ATOM   1635  CH2 TRP   207      -4.501  -1.958 -11.395  1.00 10.00      A   
ATOM   1636  C   TRP   207      -1.572   4.253 -11.608  1.00 10.00      A   
ATOM   1637  O   TRP   207      -1.411   5.391 -11.165  1.00 10.00      A   
ATOM   1638  N   SER   208      -1.946   4.012 -12.856  1.00 10.00      A   
ATOM   1639  HN  SER   208      -2.040   3.086 -13.163  1.00 10.00      A   
ATOM   1640  CA  SER   208      -2.220   5.096 -13.781  1.00 10.00      A   
ATOM   1641  CB  SER   208      -2.168   4.590 -15.229  1.00 10.00      A   
ATOM   1642  OG  SER   208      -3.171   3.616 -15.486  1.00 10.00      A   
ATOM   1643  HG  SER   208      -3.732   3.927 -16.221  1.00 10.00      A   
ATOM   1644  C   SER   208      -3.588   5.700 -13.462  1.00 10.00      A   
ATOM   1645  O   SER   208      -4.461   5.003 -12.940  1.00 10.00      A   
ATOM   1646  N   PRO   209      -3.798   6.996 -13.762  1.00 10.00      A   
ATOM   1647  CA  PRO   209      -5.072   7.684 -13.492  1.00 10.00      A   
ATOM   1648  CB  PRO   209      -4.859   9.098 -14.049  1.00 10.00      A   
ATOM   1649  CG  PRO   209      -3.667   8.995 -14.939  1.00 10.00      A   
ATOM   1650  CD  PRO   209      -2.812   7.901 -14.369  1.00 10.00      A   
ATOM   1651  C   PRO   209      -6.272   7.016 -14.166  1.00 10.00      A   
ATOM   1652  O   PRO   209      -7.409   7.163 -13.715  1.00 10.00      A   
ATOM   1653  N   ASP   210      -6.015   6.289 -15.246  1.00 10.00      A   
ATOM   1654  HN  ASP   210      -5.090   6.214 -15.565  1.00 10.00      A   
ATOM   1655  CA  ASP   210      -7.075   5.598 -15.970  1.00 10.00      A   
ATOM   1656  CB  ASP   210      -6.814   5.606 -17.481  1.00 10.00      A   
ATOM   1657  CG  ASP   210      -5.758   4.613 -17.917  1.00 10.00      A   
ATOM   1658  OD1 ASP   210      -4.605   4.709 -17.439  1.00 10.00      A   
ATOM   1659  OD2 ASP   210      -6.070   3.741 -18.755  1.00 10.00      A   
ATOM   1660  C   ASP   210      -7.260   4.174 -15.446  1.00 10.00      A   
ATOM   1661  O   ASP   210      -8.244   3.504 -15.764  1.00 10.00      A   
ATOM   1662  N   GLY   211      -6.311   3.726 -14.629  1.00 10.00      A   
ATOM   1663  HN  GLY   211      -5.556   4.312 -14.408  1.00 10.00      A   
ATOM   1664  CA  GLY   211      -6.381   2.397 -14.049  1.00 10.00      A   
ATOM   1665  C   GLY   211      -6.160   1.279 -15.049  1.00 10.00      A   
ATOM   1666  O   GLY   211      -7.043   0.452 -15.263  1.00 10.00      A   
ATOM   1667  N   SER   212      -4.986   1.240 -15.657  1.00 10.00      A   
ATOM   1668  HN  SER   212      -4.316   1.928 -15.453  1.00 10.00      A   
ATOM   1669  CA  SER   212      -4.672   0.195 -16.624  1.00 10.00      A   
ATOM   1670  CB  SER   212      -5.100   0.613 -18.033  1.00 10.00      A   
ATOM   1671  OG  SER   212      -4.424   1.789 -18.446  1.00 10.00      A   
ATOM   1672  HG  SER   212      -5.048   2.539 -18.431  1.00 10.00      A   
ATOM   1673  C   SER   212      -3.185  -0.144 -16.603  1.00 10.00      A   
ATOM   1674  O   SER   212      -2.795  -1.310 -16.692  1.00 10.00      A   
ATOM   1675  N   LYS   213      -2.359   0.883 -16.483  1.00 10.00      A   
ATOM   1676  HN  LYS   213      -2.730   1.791 -16.409  1.00 10.00      A   
ATOM   1677  CA  LYS   213      -0.921   0.703 -16.459  1.00 10.00      A   
ATOM   1678  CB  LYS   213      -0.239   1.772 -17.318  1.00 10.00      A   
ATOM   1679  CG  LYS   213      -0.507   1.619 -18.807  1.00 10.00      A   
ATOM   1680  CD  LYS   213      -0.329   2.933 -19.551  1.00 10.00      A   
ATOM   1681  CE  LYS   213      -0.590   2.759 -21.040  1.00 10.00      A   
ATOM   1682  NZ  LYS   213      -0.687   4.061 -21.752  1.00 10.00      A   
ATOM   1683  HZ1 LYS   213       0.008   4.732 -21.369  1.00 10.00      A   
ATOM   1684  HZ2 LYS   213      -1.640   4.462 -21.637  1.00 10.00      A   
ATOM   1685  HZ3 LYS   213      -0.501   3.930 -22.768  1.00 10.00      A   
ATOM   1686  C   LYS   213      -0.388   0.733 -15.032  1.00 10.00      A   
ATOM   1687  O   LYS   213      -0.874   1.489 -14.189  1.00 10.00      A   
ATOM   1688  N   LEU   214       0.602  -0.100 -14.770  1.00 10.00      A   
ATOM   1689  HN  LEU   214       0.937  -0.685 -15.487  1.00 10.00      A   
ATOM   1690  CA  LEU   214       1.216  -0.181 -13.457  1.00 10.00      A   
ATOM   1691  CB  LEU   214       0.912  -1.534 -12.808  1.00 10.00      A   
ATOM   1692  CG  LEU   214      -0.247  -1.572 -11.811  1.00 10.00      A   
ATOM   1693  CD1 LEU   214      -0.576  -3.008 -11.436  1.00 10.00      A   
ATOM   1694  CD2 LEU   214       0.092  -0.760 -10.571  1.00 10.00      A   
ATOM   1695  C   LEU   214       2.721   0.009 -13.561  1.00 10.00      A   
ATOM   1696  O   LEU   214       3.422  -0.819 -14.145  1.00 10.00      A   
ATOM   1697  N   ALA   215       3.208   1.111 -13.022  1.00 10.00      A   
ATOM   1698  HN  ALA   215       2.593   1.745 -12.592  1.00 10.00      A   
ATOM   1699  CA  ALA   215       4.632   1.401 -13.035  1.00 10.00      A   
ATOM   1700  CB  ALA   215       4.859   2.903 -13.074  1.00 10.00      A   
ATOM   1701  C   ALA   215       5.265   0.803 -11.791  1.00 10.00      A   
ATOM   1702  O   ALA   215       4.651   0.807 -10.724  1.00 10.00      A   
ATOM   1703  N   TYR   216       6.464   0.260 -11.924  1.00 10.00      A   
ATOM   1704  HN  TYR   216       6.902   0.258 -12.805  1.00 10.00      A   
ATOM   1705  CA  TYR   216       7.148  -0.338 -10.789  1.00 10.00      A   
ATOM   1706  CB  TYR   216       6.570  -1.725 -10.467  1.00 10.00      A   
ATOM   1707  CG  TYR   216       6.727  -2.760 -11.567  1.00 10.00      A   
ATOM   1708  CD1 TYR   216       7.871  -3.546 -11.655  1.00 10.00      A   
ATOM   1709  CD2 TYR   216       5.723  -2.962 -12.509  1.00 10.00      A   
ATOM   1710  CE1 TYR   216       8.012  -4.499 -12.648  1.00 10.00      A   
ATOM   1711  CE2 TYR   216       5.858  -3.913 -13.506  1.00 10.00      A   
ATOM   1712  CZ  TYR   216       7.005  -4.678 -13.570  1.00 10.00      A   
ATOM   1713  OH  TYR   216       7.143  -5.636 -14.551  1.00 10.00      A   
ATOM   1714  HH  TYR   216       6.417  -5.559 -15.188  1.00 10.00      A   
ATOM   1715  C   TYR   216       8.642  -0.439 -11.031  1.00 10.00      A   
ATOM   1716  O   TYR   216       9.104  -0.377 -12.173  1.00 10.00      A   
ATOM   1717  N   VAL   217       9.388  -0.583  -9.951  1.00 10.00      A   
ATOM   1718  HN  VAL   217       8.956  -0.606  -9.068  1.00 10.00      A   
ATOM   1719  CA  VAL   217      10.827  -0.723 -10.031  1.00 10.00      A   
ATOM   1720  CB  VAL   217      11.533  -0.061  -8.830  1.00 10.00      A   
ATOM   1721  CG1 VAL   217      13.045  -0.098  -9.002  1.00 10.00      A   
ATOM   1722  CG2 VAL   217      11.047   1.369  -8.647  1.00 10.00      A   
ATOM   1723  C   VAL   217      11.164  -2.206 -10.062  1.00 10.00      A   
ATOM   1724  O   VAL   217      10.649  -2.986  -9.255  1.00 10.00      A   
ATOM   1725  N   THR   218      12.003  -2.595 -11.002  1.00 10.00      A   
ATOM   1726  HN  THR   218      12.388  -1.925 -11.611  1.00 10.00      A   
ATOM   1727  CA  THR   218      12.387  -3.985 -11.139  1.00 10.00      A   
ATOM   1728  CB  THR   218      11.884  -4.591 -12.472  1.00 10.00      A   
ATOM   1729  OG1 THR   218      12.302  -5.959 -12.576  1.00 10.00      A   
ATOM   1730  HG1 THR   218      11.770  -6.414 -13.250  1.00 10.00      A   
ATOM   1731  CG2 THR   218      12.419  -3.811 -13.663  1.00 10.00      A   
ATOM   1732  C   THR   218      13.896  -4.155 -11.026  1.00 10.00      A   
ATOM   1733  O   THR   218      14.666  -3.246 -11.348  1.00 10.00      A   
ATOM   1734  N   PHE   219      14.304  -5.318 -10.541  1.00 10.00      A   
ATOM   1735  HN  PHE   219      13.631  -5.982 -10.272  1.00 10.00      A   
ATOM   1736  CA  PHE   219      15.710  -5.638 -10.391  1.00 10.00      A   
ATOM   1737  CB  PHE   219      16.058  -5.866  -8.919  1.00 10.00      A   
ATOM   1738  CG  PHE   219      16.386  -4.607  -8.168  1.00 10.00      A   
ATOM   1739  CD1 PHE   219      15.390  -3.711  -7.810  1.00 10.00      A   
ATOM   1740  CD2 PHE   219      17.694  -4.319  -7.820  1.00 10.00      A   
ATOM   1741  CE1 PHE   219      15.694  -2.552  -7.120  1.00 10.00      A   
ATOM   1742  CE2 PHE   219      18.005  -3.164  -7.131  1.00 10.00      A   
ATOM   1743  CZ  PHE   219      17.004  -2.279  -6.780  1.00 10.00      A   
ATOM   1744  C   PHE   219      16.045  -6.873 -11.212  1.00 10.00      A   
ATOM   1745  O   PHE   219      17.099  -7.485 -11.035  1.00 10.00      A   
ATOM   1746  N   GLU   220      15.138  -7.228 -12.123  1.00 10.00      A   
ATOM   1747  HN  GLU   220      14.320  -6.689 -12.213  1.00 10.00      A   
ATOM   1748  CA  GLU   220      15.314  -8.393 -12.989  1.00 10.00      A   
ATOM   1749  CB  GLU   220      14.060  -8.626 -13.841  1.00 10.00      A   
ATOM   1750  CG  GLU   220      12.829  -9.064 -13.055  1.00 10.00      A   
ATOM   1751  CD  GLU   220      11.545  -8.929 -13.857  1.00 10.00      A   
ATOM   1752  OE1 GLU   220      10.820  -9.936 -14.015  1.00 10.00      A   
ATOM   1753  OE2 GLU   220      11.259  -7.813 -14.346  1.00 10.00      A   
ATOM   1754  C   GLU   220      16.534  -8.228 -13.896  1.00 10.00      A   
ATOM   1755  O   GLU   220      17.073  -9.205 -14.416  1.00 10.00      A   
ATOM   1756  N   SER   221      16.951  -6.986 -14.084  1.00 10.00      A   
ATOM   1757  HN  SER   221      16.459  -6.252 -13.660  1.00 10.00      A   
ATOM   1758  CA  SER   221      18.100  -6.668 -14.918  1.00 10.00      A   
ATOM   1759  CB  SER   221      17.860  -5.312 -15.582  1.00 10.00      A   
ATOM   1760  OG  SER   221      16.680  -4.712 -15.061  1.00 10.00      A   
ATOM   1761  HG  SER   221      16.123  -4.410 -15.790  1.00 10.00      A   
ATOM   1762  C   SER   221      19.389  -6.630 -14.090  1.00 10.00      A   
ATOM   1763  O   SER   221      20.468  -6.338 -14.610  1.00 10.00      A   
ATOM   1764  N   GLY   222      19.267  -6.921 -12.796  1.00 10.00      A   
ATOM   1765  HN  GLY   222      18.382  -7.156 -12.438  1.00 10.00      A   
ATOM   1766  CA  GLY   222      20.421  -6.909 -11.912  1.00 10.00      A   
ATOM   1767  C   GLY   222      20.759  -5.509 -11.437  1.00 10.00      A   
ATOM   1768  O   GLY   222      21.767  -5.294 -10.760  1.00 10.00      A   
ATOM   1769  N   ARG   223      19.914  -4.558 -11.800  1.00 10.00      A   
ATOM   1770  HN  ARG   223      19.131  -4.803 -12.336  1.00 10.00      A   
ATOM   1771  CA  ARG   223      20.099  -3.164 -11.428  1.00 10.00      A   
ATOM   1772  CB  ARG   223      20.878  -2.419 -12.518  1.00 10.00      A   
ATOM   1773  CG  ARG   223      22.383  -2.615 -12.456  1.00 10.00      A   
ATOM   1774  CD  ARG   223      23.007  -2.592 -13.842  1.00 10.00      A   
ATOM   1775  NE  ARG   223      23.017  -1.252 -14.428  1.00 10.00      A   
ATOM   1776  HE  ARG   223      22.148  -0.869 -14.693  1.00 10.00      A   
ATOM   1777  CZ  ARG   223      24.124  -0.528 -14.607  1.00 10.00      A   
ATOM   1778  NH1 ARG   223      25.305  -1.016 -14.239  1.00 10.00      A   
ATOM   1779 HH11 ARG   223      26.173  -0.453 -14.379  1.00 10.00      A   
ATOM   1780 HH12 ARG   223      25.370  -1.963 -13.805  1.00 10.00      A   
ATOM   1781  NH2 ARG   223      24.053   0.672 -15.174  1.00 10.00      A   
ATOM   1782 HH21 ARG   223      23.132   1.056 -15.483  1.00 10.00      A   
ATOM   1783 HH22 ARG   223      24.921   1.240 -15.315  1.00 10.00      A   
ATOM   1784  C   ARG   223      18.743  -2.507 -11.226  1.00 10.00      A   
ATOM   1785  O   ARG   223      17.724  -3.045 -11.650  1.00 10.00      A   
ATOM   1786  N   SER   224      18.740  -1.354 -10.580  1.00 10.00      A   
ATOM   1787  HN  SER   224      19.590  -0.984 -10.262  1.00 10.00      A   
ATOM   1788  CA  SER   224      17.512  -0.616 -10.325  1.00 10.00      A   
ATOM   1789  CB  SER   224      17.788   0.461  -9.268  1.00 10.00      A   
ATOM   1790  OG  SER   224      16.702   1.356  -9.115  1.00 10.00      A   
ATOM   1791  HG  SER   224      16.057   0.983  -8.499  1.00 10.00      A   
ATOM   1792  C   SER   224      16.985   0.017 -11.616  1.00 10.00      A   
ATOM   1793  O   SER   224      17.592   0.945 -12.153  1.00 10.00      A   
ATOM   1794  N   ALA   225      15.868  -0.499 -12.117  1.00 10.00      A   
ATOM   1795  HN  ALA   225      15.437  -1.250 -11.652  1.00 10.00      A   
ATOM   1796  CA  ALA   225      15.262   0.016 -13.340  1.00 10.00      A   
ATOM   1797  CB  ALA   225      15.475  -0.961 -14.488  1.00 10.00      A   
ATOM   1798  C   ALA   225      13.774   0.283 -13.139  1.00 10.00      A   
ATOM   1799  O   ALA   225      13.098  -0.452 -12.419  1.00 10.00      A   
ATOM   1800  N   LEU   226      13.270   1.332 -13.774  1.00 10.00      A   
ATOM   1801  HN  LEU   226      13.860   1.878 -14.342  1.00 10.00      A   
ATOM   1802  CA  LEU   226      11.862   1.693 -13.660  1.00 10.00      A   
ATOM   1803  CB  LEU   226      11.727   3.162 -13.251  1.00 10.00      A   
ATOM   1804  CG  LEU   226      10.300   3.698 -13.102  1.00 10.00      A   
ATOM   1805  CD1 LEU   226       9.598   3.041 -11.923  1.00 10.00      A   
ATOM   1806  CD2 LEU   226      10.308   5.210 -12.951  1.00 10.00      A   
ATOM   1807  C   LEU   226      11.131   1.448 -14.976  1.00 10.00      A   
ATOM   1808  O   LEU   226      11.546   1.944 -16.027  1.00 10.00      A   
ATOM   1809  N   VAL   227      10.041   0.689 -14.916  1.00 10.00      A   
ATOM   1810  HN  VAL   227       9.750   0.335 -14.045  1.00 10.00      A   
ATOM   1811  CA  VAL   227       9.255   0.375 -16.106  1.00 10.00      A   
ATOM   1812  CB  VAL   227       9.608  -1.017 -16.678  1.00 10.00      A   
ATOM   1813  CG1 VAL   227      10.951  -0.989 -17.396  1.00 10.00      A   
ATOM   1814  CG2 VAL   227       9.605  -2.071 -15.578  1.00 10.00      A   
ATOM   1815  C   VAL   227       7.757   0.421 -15.808  1.00 10.00      A   
ATOM   1816  O   VAL   227       7.342   0.330 -14.651  1.00 10.00      A   
ATOM   1817  N   ILE   228       6.954   0.567 -16.860  1.00 10.00      A   
ATOM   1818  HN  ILE   228       7.354   0.642 -17.756  1.00 10.00      A   
ATOM   1819  CA  ILE   228       5.499   0.614 -16.728  1.00 10.00      A   
ATOM   1820  CB  ILE   228       4.916   1.932 -17.290  1.00 10.00      A   
ATOM   1821  CG1 ILE   228       5.580   3.148 -16.640  1.00 10.00      A   
ATOM   1822  CG2 ILE   228       3.409   1.977 -17.086  1.00 10.00      A   
ATOM   1823  CD1 ILE   228       5.250   4.460 -17.320  1.00 10.00      A   
ATOM   1824  C   ILE   228       4.880  -0.552 -17.497  1.00 10.00      A   
ATOM   1825  O   ILE   228       5.098  -0.691 -18.698  1.00 10.00      A   
ATOM   1826  N   GLN   229       4.109  -1.384 -16.814  1.00 10.00      A   
ATOM   1827  HN  GLN   229       3.951  -1.219 -15.855  1.00 10.00      A   
ATOM   1828  CA  GLN   229       3.483  -2.537 -17.450  1.00 10.00      A   
ATOM   1829  CB  GLN   229       3.908  -3.825 -16.741  1.00 10.00      A   
ATOM   1830  CG  GLN   229       3.229  -5.078 -17.263  1.00 10.00      A   
ATOM   1831  CD  GLN   229       3.747  -6.340 -16.610  1.00 10.00      A   
ATOM   1832  OE1 GLN   229       4.922  -6.432 -16.247  1.00 10.00      A   
ATOM   1833  NE2 GLN   229       2.874  -7.321 -16.449  1.00 10.00      A   
ATOM   1834 HE21 GLN   229       1.952  -7.176 -16.755  1.00 10.00      A   
ATOM   1835 HE22 GLN   229       3.183  -8.154 -16.036  1.00 10.00      A   
ATOM   1836  C   GLN   229       1.960  -2.417 -17.465  1.00 10.00      A   
ATOM   1837  O   GLN   229       1.350  -2.053 -16.462  1.00 10.00      A   
ATOM   1838  N   THR   230       1.354  -2.715 -18.609  1.00 10.00      A   
ATOM   1839  HN  THR   230       1.897  -2.988 -19.383  1.00 10.00      A   
ATOM   1840  CA  THR   230      -0.096  -2.657 -18.743  1.00 10.00      A   
ATOM   1841  CB  THR   230      -0.511  -2.462 -20.211  1.00 10.00      A   
ATOM   1842  OG1 THR   230       0.481  -1.675 -20.888  1.00 10.00      A   
ATOM   1843  HG1 THR   230       0.990  -1.169 -20.241  1.00 10.00      A   
ATOM   1844  CG2 THR   230      -1.853  -1.751 -20.294  1.00 10.00      A   
ATOM   1845  C   THR   230      -0.719  -3.948 -18.208  1.00 10.00      A   
ATOM   1846  O   THR   230      -0.186  -5.033 -18.436  1.00 10.00      A   
ATOM   1847  N   LEU   231      -1.844  -3.820 -17.515  1.00 10.00      A   
ATOM   1848  HN  LEU   231      -2.226  -2.921 -17.388  1.00 10.00      A   
ATOM   1849  CA  LEU   231      -2.531  -4.966 -16.921  1.00 10.00      A   
ATOM   1850  CB  LEU   231      -3.702  -4.493 -16.052  1.00 10.00      A   
ATOM   1851  CG  LEU   231      -4.379  -5.559 -15.188  1.00 10.00      A   
ATOM   1852  CD1 LEU   231      -3.476  -5.972 -14.034  1.00 10.00      A   
ATOM   1853  CD2 LEU   231      -5.722  -5.061 -14.672  1.00 10.00      A   
ATOM   1854  C   LEU   231      -3.018  -5.985 -17.956  1.00 10.00      A   
ATOM   1855  O   LEU   231      -2.507  -7.105 -18.026  1.00 10.00      A   
ATOM   1856  N   ALA   232      -4.002  -5.592 -18.754  1.00 10.00      A   
ATOM   1857  HN  ALA   232      -4.352  -4.679 -18.666  1.00 10.00      A   
ATOM   1858  CA  ALA   232      -4.579  -6.479 -19.757  1.00 10.00      A   
ATOM   1859  CB  ALA   232      -5.907  -5.927 -20.256  1.00 10.00      A   
ATOM   1860  C   ALA   232      -3.628  -6.726 -20.923  1.00 10.00      A   
ATOM   1861  O   ALA   232      -3.494  -7.858 -21.392  1.00 10.00      A   
ATOM   1862  N   ASN   233      -2.970  -5.667 -21.386  1.00 10.00      A   
ATOM   1863  HN  ASN   233      -3.122  -4.792 -20.972  1.00 10.00      A   
ATOM   1864  CA  ASN   233      -2.040  -5.779 -22.509  1.00 10.00      A   
ATOM   1865  CB  ASN   233      -1.591  -4.402 -23.001  1.00 10.00      A   
ATOM   1866  CG  ASN   233      -1.975  -4.142 -24.448  1.00 10.00      A   
ATOM   1867  OD1 ASN   233      -2.988  -4.646 -24.937  1.00 10.00      A   
ATOM   1868  ND2 ASN   233      -1.178  -3.343 -25.140  1.00 10.00      A   
ATOM   1869 HD21 ASN   233      -0.394  -2.964 -24.688  1.00 10.00      A   
ATOM   1870 HD22 ASN   233      -1.399  -3.166 -26.081  1.00 10.00      A   
ATOM   1871  C   ASN   233      -0.835  -6.651 -22.165  1.00 10.00      A   
ATOM   1872  O   ASN   233      -0.451  -7.519 -22.942  1.00 10.00      A   
ATOM   1873  N   GLY   234      -0.247  -6.421 -20.994  1.00 10.00      A   
ATOM   1874  HN  GLY   234      -0.602  -5.724 -20.401  1.00 10.00      A   
ATOM   1875  CA  GLY   234       0.906  -7.204 -20.573  1.00 10.00      A   
ATOM   1876  C   GLY   234       2.218  -6.659 -21.105  1.00 10.00      A   
ATOM   1877  O   GLY   234       3.283  -7.212 -20.830  1.00 10.00      A   
ATOM   1878  N   ALA   235       2.139  -5.573 -21.864  1.00 10.00      A   
ATOM   1879  HN  ALA   235       1.263  -5.181 -22.041  1.00 10.00      A   
ATOM   1880  CA  ALA   235       3.322  -4.950 -22.442  1.00 10.00      A   
ATOM   1881  CB  ALA   235       2.950  -4.149 -23.682  1.00 10.00      A   
ATOM   1882  C   ALA   235       4.029  -4.061 -21.423  1.00 10.00      A   
ATOM   1883  O   ALA   235       3.385  -3.329 -20.666  1.00 10.00      A   
ATOM   1884  N   VAL   236       5.351  -4.134 -21.406  1.00 10.00      A   
ATOM   1885  HN  VAL   236       5.803  -4.739 -22.033  1.00 10.00      A   
ATOM   1886  CA  VAL   236       6.155  -3.341 -20.487  1.00 10.00      A   
ATOM   1887  CB  VAL   236       7.178  -4.214 -19.729  1.00 10.00      A   
ATOM   1888  CG1 VAL   236       7.826  -3.435 -18.596  1.00 10.00      A   
ATOM   1889  CG2 VAL   236       6.527  -5.484 -19.206  1.00 10.00      A   
ATOM   1890  C   VAL   236       6.901  -2.242 -21.240  1.00 10.00      A   
ATOM   1891  O   VAL   236       7.628  -2.514 -22.195  1.00 10.00      A   
ATOM   1892  N   ARG   237       6.716  -1.006 -20.804  1.00 10.00      A   
ATOM   1893  HN  ARG   237       6.130  -0.858 -20.028  1.00 10.00      A   
ATOM   1894  CA  ARG   237       7.361   0.141 -21.428  1.00 10.00      A   
ATOM   1895  CB  ARG   237       6.364   1.297 -21.570  1.00 10.00      A   
ATOM   1896  CG  ARG   237       6.957   2.590 -22.111  1.00 10.00      A   
ATOM   1897  CD  ARG   237       5.888   3.449 -22.767  1.00 10.00      A   
ATOM   1898  NE  ARG   237       6.109   4.877 -22.543  1.00 10.00      A   
ATOM   1899  HE  ARG   237       6.065   5.198 -21.613  1.00 10.00      A   
ATOM   1900  CZ  ARG   237       6.353   5.762 -23.510  1.00 10.00      A   
ATOM   1901  NH1 ARG   237       6.413   5.376 -24.779  1.00 10.00      A   
ATOM   1902 HH11 ARG   237       6.605   6.072 -25.534  1.00 10.00      A   
ATOM   1903 HH12 ARG   237       6.270   4.373 -25.028  1.00 10.00      A   
ATOM   1904  NH2 ARG   237       6.527   7.039 -23.200  1.00 10.00      A   
ATOM   1905 HH21 ARG   237       6.471   7.344 -22.205  1.00 10.00      A   
ATOM   1906 HH22 ARG   237       6.717   7.742 -23.948  1.00 10.00      A   
ATOM   1907  C   ARG   237       8.574   0.579 -20.617  1.00 10.00      A   
ATOM   1908  O   ARG   237       8.503   0.700 -19.390  1.00 10.00      A   
ATOM   1909  N   GLN   238       9.681   0.808 -21.309  1.00 10.00      A   
ATOM   1910  HN  GLN   238       9.663   0.698 -22.286  1.00 10.00      A   
ATOM   1911  CA  GLN   238      10.922   1.230 -20.673  1.00 10.00      A   
ATOM   1912  CB  GLN   238      12.100   0.951 -21.613  1.00 10.00      A   
ATOM   1913  CG  GLN   238      13.406   1.621 -21.225  1.00 10.00      A   
ATOM   1914  CD  GLN   238      13.939   1.139 -19.897  1.00 10.00      A   
ATOM   1915  OE1 GLN   238      13.711  -0.000 -19.494  1.00 10.00      A   
ATOM   1916  NE2 GLN   238      14.650   2.005 -19.207  1.00 10.00      A   
ATOM   1917 HE21 GLN   238      14.791   2.898 -19.588  1.00 10.00      A   
ATOM   1918 HE22 GLN   238      15.022   1.716 -18.343  1.00 10.00      A   
ATOM   1919  C   GLN   238      10.864   2.713 -20.312  1.00 10.00      A   
ATOM   1920  O   GLN   238      10.583   3.557 -21.165  1.00 10.00      A   
ATOM   1921  N   VAL   239      11.128   3.025 -19.048  1.00 10.00      A   
ATOM   1922  HN  VAL   239      11.350   2.311 -18.413  1.00 10.00      A   
ATOM   1923  CA  VAL   239      11.097   4.404 -18.584  1.00 10.00      A   
ATOM   1924  CB  VAL   239      10.262   4.551 -17.295  1.00 10.00      A   
ATOM   1925  CG1 VAL   239      10.145   6.013 -16.884  1.00 10.00      A   
ATOM   1926  CG2 VAL   239       8.887   3.931 -17.475  1.00 10.00      A   
ATOM   1927  C   VAL   239      12.505   4.931 -18.334  1.00 10.00      A   
ATOM   1928  O   VAL   239      13.052   5.680 -19.147  1.00 10.00      A   
ATOM   1929  N   ALA   240      13.100   4.526 -17.220  1.00 10.00      A   
ATOM   1930  HN  ALA   240      12.635   3.898 -16.625  1.00 10.00      A   
ATOM   1931  CA  ALA   240      14.433   4.983 -16.870  1.00 10.00      A   
ATOM   1932  CB  ALA   240      14.349   6.207 -15.970  1.00 10.00      A   
ATOM   1933  C   ALA   240      15.249   3.883 -16.202  1.00 10.00      A   
ATOM   1934  O   ALA   240      14.769   3.198 -15.298  1.00 10.00      A   
ATOM   1935  N   SER   241      16.481   3.723 -16.664  1.00 10.00      A   
ATOM   1936  HN  SER   241      16.789   4.293 -17.400  1.00 10.00      A   
ATOM   1937  CA  SER   241      17.397   2.732 -16.121  1.00 10.00      A   
ATOM   1938  CB  SER   241      17.545   1.559 -17.094  1.00 10.00      A   
ATOM   1939  OG  SER   241      16.296   0.931 -17.327  1.00 10.00      A   
ATOM   1940  HG  SER   241      16.425   0.171 -17.907  1.00 10.00      A   
ATOM   1941  C   SER   241      18.751   3.389 -15.882  1.00 10.00      A   
ATOM   1942  O   SER   241      19.800   2.792 -16.124  1.00 10.00      A   
ATOM   1943  N   PHE   242      18.707   4.626 -15.397  1.00 10.00      A   
ATOM   1944  HN  PHE   242      17.835   5.025 -15.202  1.00 10.00      A   
ATOM   1945  CA  PHE   242      19.908   5.407 -15.126  1.00 10.00      A   
ATOM   1946  CB  PHE   242      19.529   6.821 -14.669  1.00 10.00      A   
ATOM   1947  CG  PHE   242      19.094   7.731 -15.783  1.00 10.00      A   
ATOM   1948  CD1 PHE   242      17.778   7.742 -16.214  1.00 10.00      A   
ATOM   1949  CD2 PHE   242      20.003   8.578 -16.396  1.00 10.00      A   
ATOM   1950  CE1 PHE   242      17.377   8.581 -17.236  1.00 10.00      A   
ATOM   1951  CE2 PHE   242      19.609   9.418 -17.417  1.00 10.00      A   
ATOM   1952  CZ  PHE   242      18.294   9.420 -17.838  1.00 10.00      A   
ATOM   1953  C   PHE   242      20.804   4.733 -14.083  1.00 10.00      A   
ATOM   1954  O   PHE   242      20.364   3.838 -13.354  1.00 10.00      A   
ATOM   1955  N   PRO   243      22.080   5.146 -14.015  1.00 10.00      A   
ATOM   1956  CA  PRO   243      23.047   4.588 -13.064  1.00 10.00      A   
ATOM   1957  CB  PRO   243      24.333   5.375 -13.353  1.00 10.00      A   
ATOM   1958  CG  PRO   243      24.155   5.898 -14.733  1.00 10.00      A   
ATOM   1959  CD  PRO   243      22.692   6.181 -14.869  1.00 10.00      A   
ATOM   1960  C   PRO   243      22.632   4.790 -11.607  1.00 10.00      A   
ATOM   1961  O   PRO   243      21.832   5.673 -11.286  1.00 10.00      A   
ATOM   1962  N   ARG   244      23.187   3.951 -10.743  1.00 10.00      A   
ATOM   1963  HN  ARG   244      23.794   3.261 -11.088  1.00 10.00      A   
ATOM   1964  CA  ARG   244      22.930   3.992  -9.306  1.00 10.00      A   
ATOM   1965  CB  ARG   244      23.214   5.363  -8.688  1.00 10.00      A   
ATOM   1966  CG  ARG   244      23.556   5.301  -7.211  1.00 10.00      A   
ATOM   1967  CD  ARG   244      24.272   6.558  -6.751  1.00 10.00      A   
ATOM   1968  NE  ARG   244      24.911   6.364  -5.453  1.00 10.00      A   
ATOM   1969  HE  ARG   244      24.583   5.619  -4.899  1.00 10.00      A   
ATOM   1970  CZ  ARG   244      25.896   7.127  -4.982  1.00 10.00      A   
ATOM   1971  NH1 ARG   244      26.358   8.146  -5.697  1.00 10.00      A   
ATOM   1972 HH11 ARG   244      27.128   8.743  -5.323  1.00 10.00      A   
ATOM   1973 HH12 ARG   244      25.955   8.359  -6.638  1.00 10.00      A   
ATOM   1974  NH2 ARG   244      26.442   6.849  -3.801  1.00 10.00      A   
ATOM   1975 HH21 ARG   244      26.105   6.030  -3.242  1.00 10.00      A   
ATOM   1976 HH22 ARG   244      27.215   7.444  -3.426  1.00 10.00      A   
ATOM   1977  C   ARG   244      21.557   3.450  -8.905  1.00 10.00      A   
ATOM   1978  O   ARG   244      21.423   2.263  -8.614  1.00 10.00      A   
ATOM   1979  N   HIS   245      20.539   4.304  -8.895  1.00 10.00      A   
ATOM   1980  HN  HIS   245      20.684   5.234  -9.178  1.00 10.00      A   
ATOM   1981  CA  HIS   245      19.197   3.876  -8.498  1.00 10.00      A   
ATOM   1982  CB  HIS   245      19.060   3.892  -6.970  1.00 10.00      A   
ATOM   1983  CG  HIS   245      18.902   2.540  -6.355  1.00 10.00      A   
ATOM   1984  ND1 HIS   245      17.697   2.053  -5.896  1.00 10.00      A   
ATOM   1985  HD1 HIS   245      16.835   2.536  -5.907  1.00 10.00      A   
ATOM   1986  CD2 HIS   245      19.809   1.560  -6.131  1.00 10.00      A   
ATOM   1987  CE1 HIS   245      17.869   0.835  -5.418  1.00 10.00      A   
ATOM   1988  NE2 HIS   245      19.142   0.514  -5.552  1.00 10.00      A   
ATOM   1989  HE2 HIS   245      19.547  -0.352  -5.287  1.00 10.00      A   
ATOM   1990  C   HIS   245      18.116   4.753  -9.113  1.00 10.00      A   
ATOM   1991  O   HIS   245      18.318   5.951  -9.315  1.00 10.00      A   
ATOM   1992  N   ASN   246      16.975   4.140  -9.408  1.00 10.00      A   
ATOM   1993  HN  ASN   246      16.893   3.173  -9.228  1.00 10.00      A   
ATOM   1994  CA  ASN   246      15.833   4.837  -9.990  1.00 10.00      A   
ATOM   1995  CB  ASN   246      15.767   4.600 -11.507  1.00 10.00      A   
ATOM   1996  CG  ASN   246      17.093   4.806 -12.210  1.00 10.00      A   
ATOM   1997  OD1 ASN   246      17.457   5.925 -12.566  1.00 10.00      A   
ATOM   1998  ND2 ASN   246      17.822   3.724 -12.429  1.00 10.00      A   
ATOM   1999 HD21 ASN   246      17.471   2.854 -12.131  1.00 10.00      A   
ATOM   2000 HD22 ASN   246      18.692   3.836 -12.874  1.00 10.00      A   
ATOM   2001  C   ASN   246      14.558   4.294  -9.361  1.00 10.00      A   
ATOM   2002  O   ASN   246      14.337   3.083  -9.364  1.00 10.00      A   
ATOM   2003  N   GLY   247      13.724   5.166  -8.816  1.00 10.00      A   
ATOM   2004  HN  GLY   247      13.939   6.126  -8.824  1.00 10.00      A   
ATOM   2005  CA  GLY   247      12.497   4.697  -8.207  1.00 10.00      A   
ATOM   2006  C   GLY   247      11.539   5.807  -7.844  1.00 10.00      A   
ATOM   2007  O   GLY   247      11.640   6.917  -8.369  1.00 10.00      A   
ATOM   2008  N   ALA   248      10.622   5.495  -6.931  1.00 10.00      A   
ATOM   2009  HN  ALA   248      10.642   4.590  -6.540  1.00 10.00      A   
ATOM   2010  CA  ALA   248       9.604   6.437  -6.459  1.00 10.00      A   
ATOM   2011  CB  ALA   248      10.220   7.482  -5.540  1.00 10.00      A   
ATOM   2012  C   ALA   248       8.834   7.096  -7.612  1.00 10.00      A   
ATOM   2013  O   ALA   248       8.921   8.308  -7.812  1.00 10.00      A   
ATOM   2014  N   PRO   249       8.069   6.307  -8.388  1.00 10.00      A   
ATOM   2015  CA  PRO   249       7.298   6.814  -9.518  1.00 10.00      A   
ATOM   2016  CB  PRO   249       7.264   5.602 -10.446  1.00 10.00      A   
ATOM   2017  CG  PRO   249       7.261   4.418  -9.531  1.00 10.00      A   
ATOM   2018  CD  PRO   249       7.898   4.854  -8.233  1.00 10.00      A   
ATOM   2019  C   PRO   249       5.874   7.218  -9.130  1.00 10.00      A   
ATOM   2020  O   PRO   249       5.206   6.530  -8.358  1.00 10.00      A   
ATOM   2021  N   ALA   250       5.424   8.343  -9.668  1.00 10.00      A   
ATOM   2022  HN  ALA   250       6.021   8.862 -10.253  1.00 10.00      A   
ATOM   2023  CA  ALA   250       4.083   8.847  -9.402  1.00 10.00      A   
ATOM   2024  CB  ALA   250       4.120   9.899  -8.306  1.00 10.00      A   
ATOM   2025  C   ALA   250       3.474   9.427 -10.674  1.00 10.00      A   
ATOM   2026  O   ALA   250       4.140  10.157 -11.415  1.00 10.00      A   
ATOM   2027  N   PHE   251       2.210   9.103 -10.918  1.00 10.00      A   
ATOM   2028  HN  PHE   251       1.732   8.534 -10.276  1.00 10.00      A   
ATOM   2029  CA  PHE   251       1.506   9.575 -12.101  1.00 10.00      A   
ATOM   2030  CB  PHE   251       0.618   8.463 -12.668  1.00 10.00      A   
ATOM   2031  CG  PHE   251       1.275   7.629 -13.730  1.00 10.00      A   
ATOM   2032  CD1 PHE   251       2.213   6.664 -13.398  1.00 10.00      A   
ATOM   2033  CD2 PHE   251       0.948   7.807 -15.065  1.00 10.00      A   
ATOM   2034  CE1 PHE   251       2.810   5.894 -14.378  1.00 10.00      A   
ATOM   2035  CE2 PHE   251       1.541   7.040 -16.048  1.00 10.00      A   
ATOM   2036  CZ  PHE   251       2.474   6.083 -15.705  1.00 10.00      A   
ATOM   2037  C   PHE   251       0.658  10.803 -11.787  1.00 10.00      A   
ATOM   2038  O   PHE   251      -0.058  10.836 -10.783  1.00 10.00      A   
ATOM   2039  N   SER   252       0.743  11.809 -12.650  1.00 10.00      A   
ATOM   2040  HN  SER   252       1.334  11.725 -13.432  1.00 10.00      A   
ATOM   2041  CA  SER   252      -0.019  13.033 -12.475  1.00 10.00      A   
ATOM   2042  CB  SER   252       0.461  14.097 -13.470  1.00 10.00      A   
ATOM   2043  OG  SER   252       0.360  13.636 -14.811  1.00 10.00      A   
ATOM   2044  HG  SER   252      -0.077  14.320 -15.352  1.00 10.00      A   
ATOM   2045  C   SER   252      -1.511  12.766 -12.665  1.00 10.00      A   
ATOM   2046  O   SER   252      -1.893  11.878 -13.429  1.00 10.00      A   
ATOM   2047  N   PRO   253      -2.373  13.528 -11.970  1.00 10.00      A   
ATOM   2048  CA  PRO   253      -3.829  13.373 -12.074  1.00 10.00      A   
ATOM   2049  CB  PRO   253      -4.376  14.482 -11.166  1.00 10.00      A   
ATOM   2050  CG  PRO   253      -3.265  14.778 -10.222  1.00 10.00      A   
ATOM   2051  CD  PRO   253      -2.001  14.579 -11.006  1.00 10.00      A   
ATOM   2052  C   PRO   253      -4.318  13.576 -13.504  1.00 10.00      A   
ATOM   2053  O   PRO   253      -5.346  13.035 -13.904  1.00 10.00      A   
ATOM   2054  N   ASP   254      -3.564  14.356 -14.272  1.00 10.00      A   
ATOM   2055  HN  ASP   254      -2.753  14.752 -13.892  1.00 10.00      A   
ATOM   2056  CA  ASP   254      -3.910  14.633 -15.664  1.00 10.00      A   
ATOM   2057  CB  ASP   254      -3.262  15.939 -16.144  1.00 10.00      A   
ATOM   2058  CG  ASP   254      -1.978  15.749 -16.924  1.00 10.00      A   
ATOM   2059  OD1 ASP   254      -1.029  15.143 -16.386  1.00 10.00      A   
ATOM   2060  OD2 ASP   254      -1.912  16.221 -18.081  1.00 10.00      A   
ATOM   2061  C   ASP   254      -3.553  13.448 -16.567  1.00 10.00      A   
ATOM   2062  O   ASP   254      -4.127  13.275 -17.645  1.00 10.00      A   
ATOM   2063  N   GLY   255      -2.602  12.636 -16.113  1.00 10.00      A   
ATOM   2064  HN  GLY   255      -2.172  12.836 -15.253  1.00 10.00      A   
ATOM   2065  CA  GLY   255      -2.199  11.456 -16.857  1.00 10.00      A   
ATOM   2066  C   GLY   255      -1.234  11.715 -17.996  1.00 10.00      A   
ATOM   2067  O   GLY   255      -1.284  11.022 -19.014  1.00 10.00      A   
ATOM   2068  N   SER   256      -0.354  12.697 -17.848  1.00 10.00      A   
ATOM   2069  HN  SER   256      -0.373  13.250 -17.036  1.00 10.00      A   
ATOM   2070  CA  SER   256       0.615  12.985 -18.900  1.00 10.00      A   
ATOM   2071  CB  SER   256       0.222  14.245 -19.675  1.00 10.00      A   
ATOM   2072  OG  SER   256       0.481  15.416 -18.917  1.00 10.00      A   
ATOM   2073  HG  SER   256      -0.269  15.583 -18.317  1.00 10.00      A   
ATOM   2074  C   SER   256       2.037  13.125 -18.365  1.00 10.00      A   
ATOM   2075  O   SER   256       2.997  13.169 -19.138  1.00 10.00      A   
ATOM   2076  N   LYS   257       2.183  13.198 -17.050  1.00 10.00      A   
ATOM   2077  HN  LYS   257       1.395  13.132 -16.469  1.00 10.00      A   
ATOM   2078  CA  LYS   257       3.497  13.360 -16.451  1.00 10.00      A   
ATOM   2079  CB  LYS   257       3.625  14.743 -15.806  1.00 10.00      A   
ATOM   2080  CG  LYS   257       3.344  15.902 -16.749  1.00 10.00      A   
ATOM   2081  CD  LYS   257       4.411  16.018 -17.828  1.00 10.00      A   
ATOM   2082  CE  LYS   257       3.973  16.962 -18.937  1.00 10.00      A   
ATOM   2083  NZ  LYS   257       3.004  16.323 -19.868  1.00 10.00      A   
ATOM   2084  HZ1 LYS   257       2.230  15.872 -19.333  1.00 10.00      A   
ATOM   2085  HZ2 LYS   257       3.485  15.596 -20.446  1.00 10.00      A   
ATOM   2086  HZ3 LYS   257       2.599  17.037 -20.505  1.00 10.00      A   
ATOM   2087  C   LYS   257       3.790  12.273 -15.427  1.00 10.00      A   
ATOM   2088  O   LYS   257       2.917  11.881 -14.648  1.00 10.00      A   
ATOM   2089  N   LEU   258       5.020  11.787 -15.448  1.00 10.00      A   
ATOM   2090  HN  LEU   258       5.660  12.135 -16.111  1.00 10.00      A   
ATOM   2091  CA  LEU   258       5.463  10.756 -14.526  1.00 10.00      A   
ATOM   2092  CB  LEU   258       5.823   9.478 -15.292  1.00 10.00      A   
ATOM   2093  CG  LEU   258       6.542   8.379 -14.502  1.00 10.00      A   
ATOM   2094  CD1 LEU   258       5.659   7.847 -13.384  1.00 10.00      A   
ATOM   2095  CD2 LEU   258       6.975   7.254 -15.428  1.00 10.00      A   
ATOM   2096  C   LEU   258       6.667  11.259 -13.742  1.00 10.00      A   
ATOM   2097  O   LEU   258       7.724  11.523 -14.313  1.00 10.00      A   
ATOM   2098  N   ALA   259       6.500  11.405 -12.440  1.00 10.00      A   
ATOM   2099  HN  ALA   259       5.639  11.160 -12.038  1.00 10.00      A   
ATOM   2100  CA  ALA   259       7.573  11.887 -11.586  1.00 10.00      A   
ATOM   2101  CB  ALA   259       7.036  12.874 -10.562  1.00 10.00      A   
ATOM   2102  C   ALA   259       8.256  10.724 -10.889  1.00 10.00      A   
ATOM   2103  O   ALA   259       7.600   9.759 -10.501  1.00 10.00      A   
ATOM   2104  N   PHE   260       9.568  10.811 -10.753  1.00 10.00      A   
ATOM   2105  HN  PHE   260      10.037  11.599 -11.112  1.00 10.00      A   
ATOM   2106  CA  PHE   260      10.343   9.772 -10.095  1.00 10.00      A   
ATOM   2107  CB  PHE   260      10.658   8.613 -11.051  1.00 10.00      A   
ATOM   2108  CG  PHE   260      10.974   9.024 -12.463  1.00 10.00      A   
ATOM   2109  CD1 PHE   260      12.205   9.567 -12.785  1.00 10.00      A   
ATOM   2110  CD2 PHE   260      10.038   8.856 -13.469  1.00 10.00      A   
ATOM   2111  CE1 PHE   260      12.499   9.936 -14.083  1.00 10.00      A   
ATOM   2112  CE2 PHE   260      10.324   9.224 -14.770  1.00 10.00      A   
ATOM   2113  CZ  PHE   260      11.557   9.765 -15.077  1.00 10.00      A   
ATOM   2114  C   PHE   260      11.621  10.345  -9.499  1.00 10.00      A   
ATOM   2115  O   PHE   260      11.972  11.500  -9.751  1.00 10.00      A   
ATOM   2116  N   ALA   261      12.309   9.538  -8.712  1.00 10.00      A   
ATOM   2117  HN  ALA   261      11.981   8.622  -8.559  1.00 10.00      A   
ATOM   2118  CA  ALA   261      13.545   9.960  -8.078  1.00 10.00      A   
ATOM   2119  CB  ALA   261      13.446   9.809  -6.568  1.00 10.00      A   
ATOM   2120  C   ALA   261      14.720   9.158  -8.622  1.00 10.00      A   
ATOM   2121  O   ALA   261      14.728   7.926  -8.560  1.00 10.00      A   
ATOM   2122  N   LEU   262      15.701   9.860  -9.168  1.00 10.00      A   
ATOM   2123  HN  LEU   262      15.634  10.841  -9.185  1.00 10.00      A   
ATOM   2124  CA  LEU   262      16.884   9.218  -9.724  1.00 10.00      A   
ATOM   2125  CB  LEU   262      17.134   9.681 -11.167  1.00 10.00      A   
ATOM   2126  CG  LEU   262      15.951   9.586 -12.136  1.00 10.00      A   
ATOM   2127  CD1 LEU   262      16.374   9.972 -13.544  1.00 10.00      A   
ATOM   2128  CD2 LEU   262      15.346   8.194 -12.124  1.00 10.00      A   
ATOM   2129  C   LEU   262      18.098   9.533  -8.860  1.00 10.00      A   
ATOM   2130  O   LEU   262      18.245  10.654  -8.377  1.00 10.00      A   
ATOM   2131  N   SER   263      18.959   8.547  -8.663  1.00 10.00      A   
ATOM   2132  HN  SER   263      18.784   7.666  -9.072  1.00 10.00      A   
ATOM   2133  CA  SER   263      20.154   8.729  -7.848  1.00 10.00      A   
ATOM   2134  CB  SER   263      20.366   7.502  -6.962  1.00 10.00      A   
ATOM   2135  OG  SER   263      19.128   7.040  -6.448  1.00 10.00      A   
ATOM   2136  HG  SER   263      18.408   7.475  -6.919  1.00 10.00      A   
ATOM   2137  C   SER   263      21.388   8.971  -8.716  1.00 10.00      A   
ATOM   2138  O   SER   263      22.518   8.807  -8.263  1.00 10.00      A   
ATOM   2139  N   LYS   264      21.160   9.365  -9.961  1.00 10.00      A   
ATOM   2140  HN  LYS   264      20.235   9.483 -10.259  1.00 10.00      A   
ATOM   2141  CA  LYS   264      22.246   9.628 -10.898  1.00 10.00      A   
ATOM   2142  CB  LYS   264      21.717   9.631 -12.337  1.00 10.00      A   
ATOM   2143  CG  LYS   264      20.508  10.531 -12.557  1.00 10.00      A   
ATOM   2144  CD  LYS   264      20.527  11.169 -13.937  1.00 10.00      A   
ATOM   2145  CE  LYS   264      21.606  12.239 -14.038  1.00 10.00      A   
ATOM   2146  NZ  LYS   264      21.677  12.833 -15.397  1.00 10.00      A   
ATOM   2147  HZ1 LYS   264      20.784  13.323 -15.625  1.00 10.00      A   
ATOM   2148  HZ2 LYS   264      21.839  12.091 -16.104  1.00 10.00      A   
ATOM   2149  HZ3 LYS   264      22.457  13.517 -15.449  1.00 10.00      A   
ATOM   2150  C   LYS   264      22.928  10.960 -10.597  1.00 10.00      A   
ATOM   2151  O   LYS   264      24.099  11.160 -10.914  1.00 10.00      A   
ATOM   2152  N   THR   265      22.190  11.864  -9.971  1.00 10.00      A   
ATOM   2153  HN  THR   265      21.265  11.643  -9.732  1.00 10.00      A   
ATOM   2154  CA  THR   265      22.700  13.185  -9.632  1.00 10.00      A   
ATOM   2155  CB  THR   265      21.543  14.201  -9.636  1.00 10.00      A   
ATOM   2156  OG1 THR   265      20.350  13.537 -10.091  1.00 10.00      A   
ATOM   2157  HG1 THR   265      20.031  13.964 -10.899  1.00 10.00      A   
ATOM   2158  CG2 THR   265      21.855  15.365 -10.567  1.00 10.00      A   
ATOM   2159  C   THR   265      23.382  13.180  -8.263  1.00 10.00      A   
ATOM   2160  O   THR   265      23.253  14.127  -7.484  1.00 10.00      A   
ATOM   2161  N   GLY   266      24.112  12.106  -7.974  1.00 10.00      A   
ATOM   2162  HN  GLY   266      24.186  11.386  -8.636  1.00 10.00      A   
ATOM   2163  CA  GLY   266      24.797  11.990  -6.700  1.00 10.00      A   
ATOM   2164  C   GLY   266      23.880  11.453  -5.620  1.00 10.00      A   
ATOM   2165  O   GLY   266      24.227  10.516  -4.900  1.00 10.00      A   
ATOM   2166  N   SER   267      22.713  12.059  -5.507  1.00 10.00      A   
ATOM   2167  HN  SER   267      22.511  12.815  -6.099  1.00 10.00      A   
ATOM   2168  CA  SER   267      21.719  11.651  -4.540  1.00 10.00      A   
ATOM   2169  CB  SER   267      21.645  12.678  -3.407  1.00 10.00      A   
ATOM   2170  OG  SER   267      21.597  13.999  -3.924  1.00 10.00      A   
ATOM   2171  HG  SER   267      20.803  14.440  -3.594  1.00 10.00      A   
ATOM   2172  C   SER   267      20.378  11.540  -5.246  1.00 10.00      A   
ATOM   2173  O   SER   267      20.303  11.718  -6.463  1.00 10.00      A   
ATOM   2174  N   LEU   268      19.330  11.240  -4.501  1.00 10.00      A   
ATOM   2175  HN  LEU   268      19.447  11.092  -3.539  1.00 10.00      A   
ATOM   2176  CA  LEU   268      18.006  11.123  -5.082  1.00 10.00      A   
ATOM   2177  CB  LEU   268      17.055  10.422  -4.108  1.00 10.00      A   
ATOM   2178  CG  LEU   268      17.245   8.910  -3.955  1.00 10.00      A   
ATOM   2179  CD1 LEU   268      16.946   8.474  -2.529  1.00 10.00      A   
ATOM   2180  CD2 LEU   268      16.364   8.157  -4.942  1.00 10.00      A   
ATOM   2181  C   LEU   268      17.471  12.498  -5.464  1.00 10.00      A   
ATOM   2182  O   LEU   268      17.264  13.354  -4.609  1.00 10.00      A   
ATOM   2183  N   ASN   269      17.309  12.723  -6.757  1.00 10.00      A   
ATOM   2184  HN  ASN   269      17.545  12.015  -7.400  1.00 10.00      A   
ATOM   2185  CA  ASN   269      16.791  13.990  -7.259  1.00 10.00      A   
ATOM   2186  CB  ASN   269      17.799  14.671  -8.198  1.00 10.00      A   
ATOM   2187  CG  ASN   269      18.851  15.506  -7.473  1.00 10.00      A   
ATOM   2188  OD1 ASN   269      19.304  16.532  -7.982  1.00 10.00      A   
ATOM   2189  ND2 ASN   269      19.254  15.074  -6.286  1.00 10.00      A   
ATOM   2190 HD21 ASN   269      18.857  14.248  -5.934  1.00 10.00      A   
ATOM   2191 HD22 ASN   269      19.939  15.592  -5.811  1.00 10.00      A   
ATOM   2192  C   ASN   269      15.468  13.747  -7.977  1.00 10.00      A   
ATOM   2193  O   ASN   269      15.251  12.670  -8.535  1.00 10.00      A   
ATOM   2194  N   LEU   270      14.584  14.738  -7.955  1.00 10.00      A   
ATOM   2195  HN  LEU   270      14.814  15.577  -7.507  1.00 10.00      A   
ATOM   2196  CA  LEU   270      13.278  14.608  -8.588  1.00 10.00      A   
ATOM   2197  CB  LEU   270      12.255  15.524  -7.917  1.00 10.00      A   
ATOM   2198  CG  LEU   270      11.903  15.203  -6.465  1.00 10.00      A   
ATOM   2199  CD1 LEU   270      10.788  16.116  -5.981  1.00 10.00      A   
ATOM   2200  CD2 LEU   270      11.511  13.741  -6.313  1.00 10.00      A   
ATOM   2201  C   LEU   270      13.324  14.897 -10.081  1.00 10.00      A   
ATOM   2202  O   LEU   270      13.781  15.962 -10.509  1.00 10.00      A   
ATOM   2203  N   TYR   271      12.842  13.942 -10.864  1.00 10.00      A   
ATOM   2204  HN  TYR   271      12.501  13.113 -10.451  1.00 10.00      A   
ATOM   2205  CA  TYR   271      12.796  14.068 -12.311  1.00 10.00      A   
ATOM   2206  CB  TYR   271      13.768  13.079 -12.967  1.00 10.00      A   
ATOM   2207  CG  TYR   271      15.235  13.433 -12.842  1.00 10.00      A   
ATOM   2208  CD1 TYR   271      15.930  13.215 -11.659  1.00 10.00      A   
ATOM   2209  CD2 TYR   271      15.929  13.971 -13.916  1.00 10.00      A   
ATOM   2210  CE1 TYR   271      17.271  13.525 -11.550  1.00 10.00      A   
ATOM   2211  CE2 TYR   271      17.268  14.284 -13.817  1.00 10.00      A   
ATOM   2212  CZ  TYR   271      17.934  14.059 -12.632  1.00 10.00      A   
ATOM   2213  OH  TYR   271      19.270  14.373 -12.532  1.00 10.00      A   
ATOM   2214  HH  TYR   271      19.431  15.216 -12.980  1.00 10.00      A   
ATOM   2215  C   TYR   271      11.381  13.774 -12.796  1.00 10.00      A   
ATOM   2216  O   TYR   271      10.729  12.856 -12.299  1.00 10.00      A   
ATOM   2217  N   VAL   272      10.904  14.561 -13.746  1.00 10.00      A   
ATOM   2218  HN  VAL   272      11.466  15.290 -14.096  1.00 10.00      A   
ATOM   2219  CA  VAL   272       9.572  14.371 -14.296  1.00 10.00      A   
ATOM   2220  CB  VAL   272       8.675  15.610 -14.076  1.00 10.00      A   
ATOM   2221  CG1 VAL   272       7.375  15.490 -14.859  1.00 10.00      A   
ATOM   2222  CG2 VAL   272       8.376  15.791 -12.596  1.00 10.00      A   
ATOM   2223  C   VAL   272       9.655  14.054 -15.783  1.00 10.00      A   
ATOM   2224  O   VAL   272      10.174  14.847 -16.574  1.00 10.00      A   
ATOM   2225  N   MET   273       9.154  12.889 -16.150  1.00 10.00      A   
ATOM   2226  HN  MET   273       8.754  12.302 -15.467  1.00 10.00      A   
ATOM   2227  CA  MET   273       9.161  12.457 -17.534  1.00 10.00      A   
ATOM   2228  CB  MET   273       9.508  10.968 -17.641  1.00 10.00      A   
ATOM   2229  CG  MET   273       9.674  10.469 -19.070  1.00 10.00      A   
ATOM   2230  SD  MET   273       9.605   8.670 -19.196  1.00 10.00      A   
ATOM   2231  CE  MET   273      10.267   8.419 -20.842  1.00 10.00      A   
ATOM   2232  C   MET   273       7.810  12.707 -18.178  1.00 10.00      A   
ATOM   2233  O   MET   273       6.764  12.420 -17.590  1.00 10.00      A   
ATOM   2234  N   ASP   274       7.839  13.263 -19.376  1.00 10.00      A   
ATOM   2235  HN  ASP   274       8.710  13.490 -19.775  1.00 10.00      A   
ATOM   2236  CA  ASP   274       6.623  13.534 -20.122  1.00 10.00      A   
ATOM   2237  CB  ASP   274       6.830  14.716 -21.067  1.00 10.00      A   
ATOM   2238  CG  ASP   274       5.688  14.889 -22.048  1.00 10.00      A   
ATOM   2239  OD1 ASP   274       4.521  14.947 -21.609  1.00 10.00      A   
ATOM   2240  OD2 ASP   274       5.956  14.973 -23.264  1.00 10.00      A   
ATOM   2241  C   ASP   274       6.250  12.291 -20.910  1.00 10.00      A   
ATOM   2242  O   ASP   274       7.050  11.792 -21.695  1.00 10.00      A   
ATOM   2243  N   LEU   275       5.043  11.794 -20.697  1.00 10.00      A   
ATOM   2244  HN  LEU   275       4.437  12.253 -20.070  1.00 10.00      A   
ATOM   2245  CA  LEU   275       4.585  10.583 -21.370  1.00 10.00      A   
ATOM   2246  CB  LEU   275       3.303  10.062 -20.719  1.00 10.00      A   
ATOM   2247  CG  LEU   275       3.374   9.799 -19.212  1.00 10.00      A   
ATOM   2248  CD1 LEU   275       2.007   9.415 -18.671  1.00 10.00      A   
ATOM   2249  CD2 LEU   275       4.399   8.721 -18.893  1.00 10.00      A   
ATOM   2250  C   LEU   275       4.382  10.788 -22.870  1.00 10.00      A   
ATOM   2251  O   LEU   275       4.406   9.830 -23.643  1.00 10.00      A   
ATOM   2252  N   ALA   276       4.205  12.036 -23.279  1.00 10.00      A   
ATOM   2253  HN  ALA   276       4.222  12.762 -22.620  1.00 10.00      A   
ATOM   2254  CA  ALA   276       3.987  12.351 -24.683  1.00 10.00      A   
ATOM   2255  CB  ALA   276       3.325  13.714 -24.834  1.00 10.00      A   
ATOM   2256  C   ALA   276       5.276  12.277 -25.502  1.00 10.00      A   
ATOM   2257  O   ALA   276       5.418  11.413 -26.368  1.00 10.00      A   
ATOM   2258  N   SER   277       6.219  13.170 -25.221  1.00 10.00      A   
ATOM   2259  HN  SER   277       6.064  13.821 -24.495  1.00 10.00      A   
ATOM   2260  CA  SER   277       7.476  13.219 -25.962  1.00 10.00      A   
ATOM   2261  CB  SER   277       7.998  14.658 -26.035  1.00 10.00      A   
ATOM   2262  OG  SER   277       8.088  15.239 -24.741  1.00 10.00      A   
ATOM   2263  HG  SER   277       7.220  15.198 -24.305  1.00 10.00      A   
ATOM   2264  C   SER   277       8.545  12.286 -25.388  1.00 10.00      A   
ATOM   2265  O   SER   277       9.472  11.881 -26.094  1.00 10.00      A   
ATOM   2266  N   GLY   278       8.420  11.951 -24.112  1.00 10.00      A   
ATOM   2267  HN  GLY   278       7.659  12.292 -23.595  1.00 10.00      A   
ATOM   2268  CA  GLY   278       9.385  11.074 -23.479  1.00 10.00      A   
ATOM   2269  C   GLY   278      10.562  11.833 -22.898  1.00 10.00      A   
ATOM   2270  O   GLY   278      11.587  11.238 -22.570  1.00 10.00      A   
ATOM   2271  N   GLN   279      10.415  13.148 -22.770  1.00 10.00      A   
ATOM   2272  HN  GLN   279       9.571  13.560 -23.047  1.00 10.00      A   
ATOM   2273  CA  GLN   279      11.474  13.995 -22.226  1.00 10.00      A   
ATOM   2274  CB  GLN   279      11.285  15.441 -22.685  1.00 10.00      A   
ATOM   2275  CG  GLN   279      11.440  15.646 -24.180  1.00 10.00      A   
ATOM   2276  CD  GLN   279      11.193  17.082 -24.588  1.00 10.00      A   
ATOM   2277  OE1 GLN   279      12.111  17.900 -24.601  1.00 10.00      A   
ATOM   2278  NE2 GLN   279       9.953  17.397 -24.916  1.00 10.00      A   
ATOM   2279 HE21 GLN   279       9.268  16.690 -24.877  1.00 10.00      A   
ATOM   2280 HE22 GLN   279       9.764  18.322 -25.186  1.00 10.00      A   
ATOM   2281  C   GLN   279      11.481  13.943 -20.704  1.00 10.00      A   
ATOM   2282  O   GLN   279      10.423  13.875 -20.077  1.00 10.00      A   
ATOM   2283  N   ILE   280      12.669  13.986 -20.112  1.00 10.00      A   
ATOM   2284  HN  ILE   280      13.480  14.062 -20.665  1.00 10.00      A   
ATOM   2285  CA  ILE   280      12.802  13.941 -18.660  1.00 10.00      A   
ATOM   2286  CB  ILE   280      13.679  12.756 -18.199  1.00 10.00      A   
ATOM   2287  CG1 ILE   280      13.250  11.463 -18.898  1.00 10.00      A   
ATOM   2288  CG2 ILE   280      13.601  12.599 -16.687  1.00 10.00      A   
ATOM   2289  CD1 ILE   280      14.138  10.275 -18.595  1.00 10.00      A   
ATOM   2290  C   ILE   280      13.405  15.241 -18.138  1.00 10.00      A   
ATOM   2291  O   ILE   280      14.589  15.509 -18.333  1.00 10.00      A   
ATOM   2292  N   ARG   281      12.586  16.042 -17.474  1.00 10.00      A   
ATOM   2293  HN  ARG   281      11.655  15.759 -17.330  1.00 10.00      A   
ATOM   2294  CA  ARG   281      13.031  17.319 -16.929  1.00 10.00      A   
ATOM   2295  CB  ARG   281      11.964  18.395 -17.166  1.00 10.00      A   
ATOM   2296  CG  ARG   281      12.480  19.826 -17.085  1.00 10.00      A   
ATOM   2297  CD  ARG   281      11.760  20.636 -16.015  1.00 10.00      A   
ATOM   2298  NE  ARG   281      10.353  20.880 -16.344  1.00 10.00      A   
ATOM   2299  HE  ARG   281       9.781  20.090 -16.491  1.00 10.00      A   
ATOM   2300  CZ  ARG   281       9.808  22.096 -16.456  1.00 10.00      A   
ATOM   2301  NH1 ARG   281      10.552  23.184 -16.275  1.00 10.00      A   
ATOM   2302 HH11 ARG   281      10.129  24.134 -16.364  1.00 10.00      A   
ATOM   2303 HH12 ARG   281      11.566  23.091 -16.043  1.00 10.00      A   
ATOM   2304  NH2 ARG   281       8.515  22.222 -16.743  1.00 10.00      A   
ATOM   2305 HH21 ARG   281       8.084  23.172 -16.829  1.00 10.00      A   
ATOM   2306 HH22 ARG   281       7.919  21.376 -16.883  1.00 10.00      A   
ATOM   2307  C   ARG   281      13.303  17.193 -15.435  1.00 10.00      A   
ATOM   2308  O   ARG   281      12.534  16.558 -14.712  1.00 10.00      A   
ATOM   2309  N   GLN   282      14.392  17.792 -14.976  1.00 10.00      A   
ATOM   2310  HN  GLN   282      14.972  18.278 -15.599  1.00 10.00      A   
ATOM   2311  CA  GLN   282      14.740  17.749 -13.563  1.00 10.00      A   
ATOM   2312  CB  GLN   282      16.252  17.897 -13.368  1.00 10.00      A   
ATOM   2313  CG  GLN   282      16.728  17.567 -11.960  1.00 10.00      A   
ATOM   2314  CD  GLN   282      18.241  17.563 -11.825  1.00 10.00      A   
ATOM   2315  OE1 GLN   282      18.963  17.260 -12.776  1.00 10.00      A   
ATOM   2316  NE2 GLN   282      18.727  17.880 -10.634  1.00 10.00      A   
ATOM   2317 HE21 GLN   282      18.089  18.094  -9.913  1.00 10.00      A   
ATOM   2318 HE22 GLN   282      19.700  17.889 -10.515  1.00 10.00      A   
ATOM   2319  C   GLN   282      13.993  18.847 -12.810  1.00 10.00      A   
ATOM   2320  O   GLN   282      13.922  19.985 -13.272  1.00 10.00      A   
ATOM   2321  N   VAL   283      13.437  18.502 -11.660  1.00 10.00      A   
ATOM   2322  HN  VAL   283      13.536  17.576 -11.339  1.00 10.00      A   
ATOM   2323  CA  VAL   283      12.688  19.460 -10.857  1.00 10.00      A   
ATOM   2324  CB  VAL   283      11.429  18.817 -10.235  1.00 10.00      A   
ATOM   2325  CG1 VAL   283      10.608  19.846  -9.470  1.00 10.00      A   
ATOM   2326  CG2 VAL   283      10.585  18.156 -11.312  1.00 10.00      A   
ATOM   2327  C   VAL   283      13.557  20.048  -9.749  1.00 10.00      A   
ATOM   2328  O   VAL   283      13.704  21.264  -9.641  1.00 10.00      A   
ATOM   2329  N   THR   284      14.140  19.182  -8.934  1.00 10.00      A   
ATOM   2330  HN  THR   284      14.014  18.222  -9.081  1.00 10.00      A   
ATOM   2331  CA  THR   284      14.971  19.627  -7.830  1.00 10.00      A   
ATOM   2332  CB  THR   284      14.497  19.004  -6.507  1.00 10.00      A   
ATOM   2333  OG1 THR   284      14.539  17.572  -6.607  1.00 10.00      A   
ATOM   2334  HG1 THR   284      15.452  17.275  -6.505  1.00 10.00      A   
ATOM   2335  CG2 THR   284      13.078  19.450  -6.181  1.00 10.00      A   
ATOM   2336  C   THR   284      16.431  19.265  -8.059  1.00 10.00      A   
ATOM   2337  O   THR   284      16.737  18.254  -8.691  1.00 10.00      A   
ATOM   2338  N   ASP   285      17.324  20.099  -7.551  1.00 10.00      A   
ATOM   2339  HN  ASP   285      17.013  20.895  -7.067  1.00 10.00      A   
ATOM   2340  CA  ASP   285      18.755  19.872  -7.685  1.00 10.00      A   
ATOM   2341  CB  ASP   285      19.342  20.754  -8.787  1.00 10.00      A   
ATOM   2342  CG  ASP   285      20.856  20.700  -8.826  1.00 10.00      A   
ATOM   2343  OD1 ASP   285      21.409  19.631  -9.157  1.00 10.00      A   
ATOM   2344  OD2 ASP   285      21.502  21.729  -8.519  1.00 10.00      A   
ATOM   2345  C   ASP   285      19.458  20.154  -6.366  1.00 10.00      A   
ATOM   2346  O   ASP   285      19.406  21.273  -5.857  1.00 10.00      A   
ATOM   2347  N   GLY   286      20.100  19.139  -5.807  1.00 10.00      A   
ATOM   2348  HN  GLY   286      20.105  18.263  -6.253  1.00 10.00      A   
ATOM   2349  CA  GLY   286      20.797  19.307  -4.548  1.00 10.00      A   
ATOM   2350  C   GLY   286      21.433  18.017  -4.078  1.00 10.00      A   
ATOM   2351  O   GLY   286      21.252  16.972  -4.704  1.00 10.00      A   
ATOM   2352  N   ARG   287      22.157  18.085  -2.966  1.00 10.00      A   
ATOM   2353  HN  ARG   287      22.233  18.946  -2.498  1.00 10.00      A   
ATOM   2354  CA  ARG   287      22.831  16.915  -2.411  1.00 10.00      A   
ATOM   2355  CB  ARG   287      24.105  17.320  -1.661  1.00 10.00      A   
ATOM   2356  CG  ARG   287      25.254  17.754  -2.560  1.00 10.00      A   
ATOM   2357  CD  ARG   287      25.202  19.246  -2.855  1.00 10.00      A   
ATOM   2358  NE  ARG   287      25.456  20.047  -1.656  1.00 10.00      A   
ATOM   2359  HE  ARG   287      25.326  19.607  -0.785  1.00 10.00      A   
ATOM   2360  CZ  ARG   287      25.839  21.325  -1.675  1.00 10.00      A   
ATOM   2361  NH1 ARG   287      26.018  21.954  -2.830  1.00 10.00      A   
ATOM   2362 HH11 ARG   287      26.317  22.954  -2.845  1.00 10.00      A   
ATOM   2363 HH12 ARG   287      25.855  21.454  -3.731  1.00 10.00      A   
ATOM   2364  NH2 ARG   287      26.047  21.969  -0.534  1.00 10.00      A   
ATOM   2365 HH21 ARG   287      26.347  22.968  -0.541  1.00 10.00      A   
ATOM   2366 HH22 ARG   287      25.906  21.477   0.376  1.00 10.00      A   
ATOM   2367  C   ARG   287      21.905  16.133  -1.486  1.00 10.00      A   
ATOM   2368  O   ARG   287      22.276  15.081  -0.956  1.00 10.00      A   
ATOM   2369  N   SER   288      20.710  16.662  -1.281  1.00 10.00      A   
ATOM   2370  HN  SER   288      20.486  17.515  -1.707  1.00 10.00      A   
ATOM   2371  CA  SER   288      19.724  16.020  -0.436  1.00 10.00      A   
ATOM   2372  CB  SER   288      18.706  17.058   0.029  1.00 10.00      A   
ATOM   2373  OG  SER   288      19.165  18.373  -0.258  1.00 10.00      A   
ATOM   2374  HG  SER   288      18.421  18.913  -0.555  1.00 10.00      A   
ATOM   2375  C   SER   288      19.028  14.907  -1.209  1.00 10.00      A   
ATOM   2376  O   SER   288      19.031  14.905  -2.443  1.00 10.00      A   
ATOM   2377  N   ASN   289      18.453  13.954  -0.492  1.00 10.00      A   
ATOM   2378  HN  ASN   289      18.499  13.991   0.495  1.00 10.00      A   
ATOM   2379  CA  ASN   289      17.763  12.844  -1.126  1.00 10.00      A   
ATOM   2380  CB  ASN   289      17.986  11.542  -0.359  1.00 10.00      A   
ATOM   2381  CG  ASN   289      19.430  11.092  -0.388  1.00 10.00      A   
ATOM   2382  OD1 ASN   289      19.844  10.334  -1.269  1.00 10.00      A   
ATOM   2383  ND2 ASN   289      20.211  11.561   0.571  1.00 10.00      A   
ATOM   2384 HD21 ASN   289      19.811  12.171   1.239  1.00 10.00      A   
ATOM   2385 HD22 ASN   289      21.150  11.286   0.583  1.00 10.00      A   
ATOM   2386  C   ASN   289      16.280  13.130  -1.262  1.00 10.00      A   
ATOM   2387  O   ASN   289      15.478  12.758  -0.405  1.00 10.00      A   
ATOM   2388  N   ASN   290      15.931  13.807  -2.339  1.00 10.00      A   
ATOM   2389  HN  ASN   290      16.630  14.072  -2.982  1.00 10.00      A   
ATOM   2390  CA  ASN   290      14.548  14.150  -2.622  1.00 10.00      A   
ATOM   2391  CB  ASN   290      14.487  15.346  -3.578  1.00 10.00      A   
ATOM   2392  CG  ASN   290      14.944  16.653  -2.955  1.00 10.00      A   
ATOM   2393  OD1 ASN   290      15.656  16.673  -1.951  1.00 10.00      A   
ATOM   2394  ND2 ASN   290      14.542  17.760  -3.556  1.00 10.00      A   
ATOM   2395 HD21 ASN   290      13.980  17.674  -4.357  1.00 10.00      A   
ATOM   2396 HD22 ASN   290      14.832  18.625  -3.189  1.00 10.00      A   
ATOM   2397  C   ASN   290      13.867  12.955  -3.263  1.00 10.00      A   
ATOM   2398  O   ASN   290      14.035  12.703  -4.455  1.00 10.00      A   
ATOM   2399  N   THR   291      13.124  12.205  -2.469  1.00 10.00      A   
ATOM   2400  HN  THR   291      13.032  12.448  -1.519  1.00 10.00      A   
ATOM   2401  CA  THR   291      12.436  11.028  -2.968  1.00 10.00      A   
ATOM   2402  CB  THR   291      13.254   9.736  -2.695  1.00 10.00      A   
ATOM   2403  OG1 THR   291      12.475   8.559  -2.944  1.00 10.00      A   
ATOM   2404  HG1 THR   291      12.045   8.274  -2.118  1.00 10.00      A   
ATOM   2405  CG2 THR   291      13.817   9.708  -1.282  1.00 10.00      A   
ATOM   2406  C   THR   291      11.011  10.950  -2.411  1.00 10.00      A   
ATOM   2407  O   THR   291      10.646  11.727  -1.519  1.00 10.00      A   
ATOM   2408  N   GLU   292      10.218  10.020  -2.947  1.00 10.00      A   
ATOM   2409  HN  GLU   292      10.593   9.422  -3.631  1.00 10.00      A   
ATOM   2410  CA  GLU   292       8.821   9.837  -2.546  1.00 10.00      A   
ATOM   2411  CB  GLU   292       8.693   9.435  -1.066  1.00 10.00      A   
ATOM   2412  CG  GLU   292       8.823   7.940  -0.793  1.00 10.00      A   
ATOM   2413  CD  GLU   292      10.238   7.419  -0.949  1.00 10.00      A   
ATOM   2414  OE1 GLU   292      10.408   6.298  -1.470  1.00 10.00      A   
ATOM   2415  OE2 GLU   292      11.187   8.133  -0.551  1.00 10.00      A   
ATOM   2416  C   GLU   292       7.995  11.093  -2.846  1.00 10.00      A   
ATOM   2417  O   GLU   292       7.518  11.767  -1.931  1.00 10.00      A   
ATOM   2418  N   PRO   293       7.838  11.442  -4.137  1.00 10.00      A   
ATOM   2419  CA  PRO   293       7.085  12.612  -4.557  1.00 10.00      A   
ATOM   2420  CB  PRO   293       7.891  13.075  -5.771  1.00 10.00      A   
ATOM   2421  CG  PRO   293       8.472  11.821  -6.359  1.00 10.00      A   
ATOM   2422  CD  PRO   293       8.396  10.740  -5.302  1.00 10.00      A   
ATOM   2423  C   PRO   293       5.653  12.280  -4.981  1.00 10.00      A   
ATOM   2424  O   PRO   293       5.422  11.405  -5.815  1.00 10.00      A   
ATOM   2425  N   THR   294       4.693  12.978  -4.400  1.00 10.00      A   
ATOM   2426  HN  THR   294       4.932  13.644  -3.716  1.00 10.00      A   
ATOM   2427  CA  THR   294       3.297  12.777  -4.740  1.00 10.00      A   
ATOM   2428  CB  THR   294       2.430  12.460  -3.499  1.00 10.00      A   
ATOM   2429  OG1 THR   294       1.227  11.797  -3.906  1.00 10.00      A   
ATOM   2430  HG1 THR   294       1.412  11.237  -4.672  1.00 10.00      A   
ATOM   2431  CG2 THR   294       2.076  13.722  -2.726  1.00 10.00      A   
ATOM   2432  C   THR   294       2.763  13.995  -5.494  1.00 10.00      A   
ATOM   2433  O   THR   294       3.232  15.120  -5.283  1.00 10.00      A   
ATOM   2434  N   TRP   295       1.802  13.766  -6.378  1.00 10.00      A   
ATOM   2435  HN  TRP   295       1.462  12.851  -6.486  1.00 10.00      A   
ATOM   2436  CA  TRP   295       1.227  14.836  -7.181  1.00 10.00      A   
ATOM   2437  CB  TRP   295       0.792  14.307  -8.550  1.00 10.00      A   
ATOM   2438  CG  TRP   295       1.919  13.992  -9.479  1.00 10.00      A   
ATOM   2439  CD1 TRP   295       2.571  12.803  -9.594  1.00 10.00      A   
ATOM   2440  CD2 TRP   295       2.523  14.876 -10.431  1.00 10.00      A   
ATOM   2441  NE1 TRP   295       3.541  12.887 -10.559  1.00 10.00      A   
ATOM   2442  HE1 TRP   295       4.140  12.157 -10.825  1.00 10.00      A   
ATOM   2443  CE2 TRP   295       3.534  14.150 -11.087  1.00 10.00      A   
ATOM   2444  CE3 TRP   295       2.309  16.211 -10.792  1.00 10.00      A   
ATOM   2445  CZ2 TRP   295       4.329  14.709 -12.085  1.00 10.00      A   
ATOM   2446  CZ3 TRP   295       3.100  16.764 -11.781  1.00 10.00      A   
ATOM   2447  CH2 TRP   295       4.096  16.014 -12.418  1.00 10.00      A   
ATOM   2448  C   TRP   295       0.023  15.480  -6.510  1.00 10.00      A   
ATOM   2449  O   TRP   295      -0.859  14.793  -5.991  1.00 10.00      A   
ATOM   2450  N   PHE   296      -0.004  16.805  -6.524  1.00 10.00      A   
ATOM   2451  HN  PHE   296       0.756  17.295  -6.910  1.00 10.00      A   
ATOM   2452  CA  PHE   296      -1.120  17.552  -5.969  1.00 10.00      A   
ATOM   2453  CB  PHE   296      -0.669  18.962  -5.568  1.00 10.00      A   
ATOM   2454  CG  PHE   296      -0.136  19.059  -4.165  1.00 10.00      A   
ATOM   2455  CD1 PHE   296       1.223  18.977  -3.918  1.00 10.00      A   
ATOM   2456  CD2 PHE   296      -0.996  19.234  -3.093  1.00 10.00      A   
ATOM   2457  CE1 PHE   296       1.716  19.069  -2.631  1.00 10.00      A   
ATOM   2458  CE2 PHE   296      -0.509  19.325  -1.801  1.00 10.00      A   
ATOM   2459  CZ  PHE   296       0.850  19.242  -1.570  1.00 10.00      A   
ATOM   2460  C   PHE   296      -2.230  17.634  -7.017  1.00 10.00      A   
ATOM   2461  O   PHE   296      -1.969  17.447  -8.208  1.00 10.00      A   
ATOM   2462  N   PRO   297      -3.480  17.906  -6.601  1.00 10.00      A   
ATOM   2463  CA  PRO   297      -4.622  18.005  -7.524  1.00 10.00      A   
ATOM   2464  CB  PRO   297      -5.758  18.511  -6.631  1.00 10.00      A   
ATOM   2465  CG  PRO   297      -5.388  18.048  -5.264  1.00 10.00      A   
ATOM   2466  CD  PRO   297      -3.889  18.116  -5.198  1.00 10.00      A   
ATOM   2467  C   PRO   297      -4.368  18.990  -8.668  1.00 10.00      A   
ATOM   2468  O   PRO   297      -4.883  18.818  -9.774  1.00 10.00      A   
ATOM   2469  N   ASP   298      -3.552  20.007  -8.405  1.00 10.00      A   
ATOM   2470  HN  ASP   298      -3.147  20.078  -7.516  1.00 10.00      A   
ATOM   2471  CA  ASP   298      -3.238  21.017  -9.412  1.00 10.00      A   
ATOM   2472  CB  ASP   298      -2.638  22.286  -8.782  1.00 10.00      A   
ATOM   2473  CG  ASP   298      -1.359  22.059  -7.986  1.00 10.00      A   
ATOM   2474  OD1 ASP   298      -0.611  21.101  -8.283  1.00 10.00      A   
ATOM   2475  OD2 ASP   298      -1.092  22.855  -7.059  1.00 10.00      A   
ATOM   2476  C   ASP   298      -2.329  20.473 -10.512  1.00 10.00      A   
ATOM   2477  O   ASP   298      -2.244  21.055 -11.593  1.00 10.00      A   
ATOM   2478  N   SER   299      -1.660  19.352 -10.222  1.00 10.00      A   
ATOM   2479  HN  SER   299      -1.779  18.950  -9.333  1.00 10.00      A   
ATOM   2480  CA  SER   299      -0.746  18.708 -11.164  1.00 10.00      A   
ATOM   2481  CB  SER   299      -1.477  18.312 -12.453  1.00 10.00      A   
ATOM   2482  OG  SER   299      -2.748  17.749 -12.158  1.00 10.00      A   
ATOM   2483  HG  SER   299      -3.026  18.038 -11.280  1.00 10.00      A   
ATOM   2484  C   SER   299       0.457  19.599 -11.469  1.00 10.00      A   
ATOM   2485  O   SER   299       1.125  19.436 -12.491  1.00 10.00      A   
ATOM   2486  N   GLN   300       0.732  20.537 -10.571  1.00 10.00      A   
ATOM   2487  HN  GLN   300       0.162  20.616  -9.768  1.00 10.00      A   
ATOM   2488  CA  GLN   300       1.846  21.455 -10.739  1.00 10.00      A   
ATOM   2489  CB  GLN   300       1.338  22.888 -10.932  1.00 10.00      A   
ATOM   2490  CG  GLN   300       0.776  23.164 -12.317  1.00 10.00      A   
ATOM   2491  CD  GLN   300       1.837  23.086 -13.396  1.00 10.00      A   
ATOM   2492  OE1 GLN   300       2.995  23.427 -13.165  1.00 10.00      A   
ATOM   2493  NE2 GLN   300       1.449  22.627 -14.578  1.00 10.00      A   
ATOM   2494 HE21 GLN   300       0.510  22.367 -14.690  1.00 10.00      A   
ATOM   2495 HE22 GLN   300       2.120  22.560 -15.293  1.00 10.00      A   
ATOM   2496  C   GLN   300       2.792  21.388  -9.546  1.00 10.00      A   
ATOM   2497  O   GLN   300       4.000  21.588  -9.686  1.00 10.00      A   
ATOM   2498  N   ASN   301       2.241  21.107  -8.376  1.00 10.00      A   
ATOM   2499  HN  ASN   301       1.269  20.955  -8.321  1.00 10.00      A   
ATOM   2500  CA  ASN   301       3.043  21.017  -7.166  1.00 10.00      A   
ATOM   2501  CB  ASN   301       2.379  21.759  -6.001  1.00 10.00      A   
ATOM   2502  CG  ASN   301       2.464  23.267  -6.137  1.00 10.00      A   
ATOM   2503  OD1 ASN   301       3.483  23.878  -5.809  1.00 10.00      A   
ATOM   2504  ND2 ASN   301       1.391  23.882  -6.611  1.00 10.00      A   
ATOM   2505 HD21 ASN   301       0.601  23.331  -6.849  1.00 10.00      A   
ATOM   2506 HD22 ASN   301       1.416  24.855  -6.702  1.00 10.00      A   
ATOM   2507  C   ASN   301       3.316  19.568  -6.785  1.00 10.00      A   
ATOM   2508  O   ASN   301       2.459  18.695  -6.949  1.00 10.00      A   
ATOM   2509  N   LEU   302       4.519  19.321  -6.293  1.00 10.00      A   
ATOM   2510  HN  LEU   302       5.161  20.061  -6.213  1.00 10.00      A   
ATOM   2511  CA  LEU   302       4.926  17.990  -5.875  1.00 10.00      A   
ATOM   2512  CB  LEU   302       6.132  17.524  -6.697  1.00 10.00      A   
ATOM   2513  CG  LEU   302       5.848  16.934  -8.077  1.00 10.00      A   
ATOM   2514  CD1 LEU   302       7.153  16.704  -8.824  1.00 10.00      A   
ATOM   2515  CD2 LEU   302       5.075  15.632  -7.951  1.00 10.00      A   
ATOM   2516  C   LEU   302       5.311  17.986  -4.402  1.00 10.00      A   
ATOM   2517  O   LEU   302       6.041  18.867  -3.942  1.00 10.00      A   
ATOM   2518  N   ALA   303       4.805  17.010  -3.667  1.00 10.00      A   
ATOM   2519  HN  ALA   303       4.196  16.360  -4.087  1.00 10.00      A   
ATOM   2520  CA  ALA   303       5.127  16.867  -2.254  1.00 10.00      A   
ATOM   2521  CB  ALA   303       3.868  16.622  -1.438  1.00 10.00      A   
ATOM   2522  C   ALA   303       6.100  15.708  -2.098  1.00 10.00      A   
ATOM   2523  O   ALA   303       5.788  14.578  -2.474  1.00 10.00      A   
ATOM   2524  N   PHE   304       7.271  15.984  -1.555  1.00 10.00      A   
ATOM   2525  HN  PHE   304       7.453  16.899  -1.238  1.00 10.00      A   
ATOM   2526  CA  PHE   304       8.290  14.957  -1.402  1.00 10.00      A   
ATOM   2527  CB  PHE   304       9.381  15.152  -2.462  1.00 10.00      A   
ATOM   2528  CG  PHE   304      10.061  16.495  -2.394  1.00 10.00      A   
ATOM   2529  CD1 PHE   304      11.247  16.654  -1.694  1.00 10.00      A   
ATOM   2530  CD2 PHE   304       9.511  17.600  -3.025  1.00 10.00      A   
ATOM   2531  CE1 PHE   304      11.869  17.886  -1.623  1.00 10.00      A   
ATOM   2532  CE2 PHE   304      10.129  18.835  -2.958  1.00 10.00      A   
ATOM   2533  CZ  PHE   304      11.309  18.978  -2.255  1.00 10.00      A   
ATOM   2534  C   PHE   304       8.921  14.980  -0.020  1.00 10.00      A   
ATOM   2535  O   PHE   304       8.702  15.901   0.765  1.00 10.00      A   
ATOM   2536  N   THR   305       9.713  13.958   0.258  1.00 10.00      A   
ATOM   2537  HN  THR   305       9.845  13.260  -0.422  1.00 10.00      A   
ATOM   2538  CA  THR   305      10.413  13.838   1.524  1.00 10.00      A   
ATOM   2539  CB  THR   305      10.069  12.498   2.204  1.00 10.00      A   
ATOM   2540  OG1 THR   305       8.665  12.238   2.044  1.00 10.00      A   
ATOM   2541  HG1 THR   305       8.312  12.818   1.363  1.00 10.00      A   
ATOM   2542  CG2 THR   305      10.410  12.530   3.685  1.00 10.00      A   
ATOM   2543  C   THR   305      11.918  13.912   1.260  1.00 10.00      A   
ATOM   2544  O   THR   305      12.396  13.412   0.237  1.00 10.00      A   
ATOM   2545  N   SER   306      12.661  14.556   2.152  1.00 10.00      A   
ATOM   2546  HN  SER   306      12.237  14.946   2.947  1.00 10.00      A   
ATOM   2547  CA  SER   306      14.102  14.685   1.972  1.00 10.00      A   
ATOM   2548  CB  SER   306      14.420  15.918   1.119  1.00 10.00      A   
ATOM   2549  OG  SER   306      15.772  15.927   0.691  1.00 10.00      A   
ATOM   2550  HG  SER   306      15.800  15.982  -0.276  1.00 10.00      A   
ATOM   2551  C   SER   306      14.833  14.753   3.311  1.00 10.00      A   
ATOM   2552  O   SER   306      14.219  14.975   4.359  1.00 10.00      A   
ATOM   2553  N   ASP   307      16.152  14.571   3.256  1.00 10.00      A   
ATOM   2554  HN  ASP   307      16.570  14.412   2.380  1.00 10.00      A   
ATOM   2555  CA  ASP   307      17.000  14.596   4.443  1.00 10.00      A   
ATOM   2556  CB  ASP   307      18.040  13.472   4.364  1.00 10.00      A   
ATOM   2557  CG  ASP   307      19.124  13.742   3.332  1.00 10.00      A   
ATOM   2558  OD1 ASP   307      18.857  13.578   2.125  1.00 10.00      A   
ATOM   2559  OD2 ASP   307      20.250  14.121   3.724  1.00 10.00      A   
ATOM   2560  C   ASP   307      17.719  15.935   4.576  1.00 10.00      A   
ATOM   2561  O   ASP   307      18.640  16.078   5.384  1.00 10.00      A   
ATOM   2562  N   GLN   308      17.285  16.917   3.791  1.00 10.00      A   
ATOM   2563  HN  GLN   308      16.532  16.743   3.190  1.00 10.00      A   
ATOM   2564  CA  GLN   308      17.897  18.246   3.802  1.00 10.00      A   
ATOM   2565  CB  GLN   308      17.302  19.140   2.709  1.00 10.00      A   
ATOM   2566  CG  GLN   308      15.800  19.337   2.811  1.00 10.00      A   
ATOM   2567  CD  GLN   308      15.303  20.458   1.925  1.00 10.00      A   
ATOM   2568  OE1 GLN   308      14.964  20.242   0.761  1.00 10.00      A   
ATOM   2569  NE2 GLN   308      15.257  21.662   2.469  1.00 10.00      A   
ATOM   2570 HE21 GLN   308      15.544  21.760   3.402  1.00 10.00      A   
ATOM   2571 HE22 GLN   308      14.934  22.409   1.919  1.00 10.00      A   
ATOM   2572  C   GLN   308      17.799  18.927   5.168  1.00 10.00      A   
ATOM   2573  O   GLN   308      18.655  19.739   5.527  1.00 10.00      A   
ATOM   2574  N   ALA   309      16.764  18.595   5.926  1.00 10.00      A   
ATOM   2575  HN  ALA   309      16.115  17.940   5.590  1.00 10.00      A   
ATOM   2576  CA  ALA   309      16.564  19.181   7.247  1.00 10.00      A   
ATOM   2577  CB  ALA   309      15.098  19.540   7.446  1.00 10.00      A   
ATOM   2578  C   ALA   309      17.031  18.226   8.343  1.00 10.00      A   
ATOM   2579  O   ALA   309      16.517  18.251   9.462  1.00 10.00      A   
ATOM   2580  N   GLY   310      18.005  17.386   8.012  1.00 10.00      A   
ATOM   2581  HN  GLY   310      18.372  17.416   7.106  1.00 10.00      A   
ATOM   2582  CA  GLY   310      18.524  16.424   8.968  1.00 10.00      A   
ATOM   2583  C   GLY   310      17.644  15.196   9.049  1.00 10.00      A   
ATOM   2584  O   GLY   310      18.056  14.096   8.678  1.00 10.00      A   
ATOM   2585  N   ARG   311      16.429  15.390   9.529  1.00 10.00      A   
ATOM   2586  HN  ARG   311      16.166  16.297   9.798  1.00 10.00      A   
ATOM   2587  CA  ARG   311      15.467  14.313   9.645  1.00 10.00      A   
ATOM   2588  CB  ARG   311      14.766  14.351  11.005  1.00 10.00      A   
ATOM   2589  CG  ARG   311      15.569  13.717  12.129  1.00 10.00      A   
ATOM   2590  CD  ARG   311      14.733  13.551  13.388  1.00 10.00      A   
ATOM   2591  NE  ARG   311      15.425  12.745  14.396  1.00 10.00      A   
ATOM   2592  HE  ARG   311      16.402  12.655  14.303  1.00 10.00      A   
ATOM   2593  CZ  ARG   311      14.825  12.143  15.425  1.00 10.00      A   
ATOM   2594  NH1 ARG   311      13.512  12.241  15.595  1.00 10.00      A   
ATOM   2595 HH11 ARG   311      12.935  12.793  14.930  1.00 10.00      A   
ATOM   2596 HH12 ARG   311      13.052  11.764  16.408  1.00 10.00      A   
ATOM   2597  NH2 ARG   311      15.541  11.420  16.271  1.00 10.00      A   
ATOM   2598 HH21 ARG   311      15.077  10.945  17.080  1.00 10.00      A   
ATOM   2599 HH22 ARG   311      16.570  11.323  16.136  1.00 10.00      A   
ATOM   2600  C   ARG   311      14.453  14.423   8.516  1.00 10.00      A   
ATOM   2601  O   ARG   311      14.139  15.529   8.072  1.00 10.00      A   
ATOM   2602  N   PRO   312      13.952  13.281   8.023  1.00 10.00      A   
ATOM   2603  CA  PRO   312      12.976  13.242   6.928  1.00 10.00      A   
ATOM   2604  CB  PRO   312      12.580  11.765   6.854  1.00 10.00      A   
ATOM   2605  CG  PRO   312      13.756  11.041   7.408  1.00 10.00      A   
ATOM   2606  CD  PRO   312      14.307  11.929   8.486  1.00 10.00      A   
ATOM   2607  C   PRO   312      11.746  14.102   7.198  1.00 10.00      A   
ATOM   2608  O   PRO   312      11.034  13.903   8.187  1.00 10.00      A   
ATOM   2609  N   GLN   313      11.527  15.075   6.325  1.00 10.00      A   
ATOM   2610  HN  GLN   313      12.158  15.195   5.584  1.00 10.00      A   
ATOM   2611  CA  GLN   313      10.384  15.969   6.421  1.00 10.00      A   
ATOM   2612  CB  GLN   313      10.813  17.347   6.934  1.00 10.00      A   
ATOM   2613  CG  GLN   313      11.218  17.378   8.398  1.00 10.00      A   
ATOM   2614  CD  GLN   313      10.067  17.064   9.332  1.00 10.00      A   
ATOM   2615  OE1 GLN   313       8.904  17.329   9.021  1.00 10.00      A   
ATOM   2616  NE2 GLN   313      10.378  16.495  10.483  1.00 10.00      A   
ATOM   2617 HE21 GLN   313      11.323  16.310  10.667  1.00 10.00      A   
ATOM   2618 HE22 GLN   313       9.654  16.284  11.107  1.00 10.00      A   
ATOM   2619  C   GLN   313       9.747  16.105   5.046  1.00 10.00      A   
ATOM   2620  O   GLN   313      10.385  15.799   4.036  1.00 10.00      A   
ATOM   2621  N   VAL   314       8.508  16.572   4.997  1.00 10.00      A   
ATOM   2622  HN  VAL   314       8.057  16.832   5.831  1.00 10.00      A   
ATOM   2623  CA  VAL   314       7.805  16.723   3.730  1.00 10.00      A   
ATOM   2624  CB  VAL   314       6.349  16.220   3.821  1.00 10.00      A   
ATOM   2625  CG1 VAL   314       5.681  16.236   2.453  1.00 10.00      A   
ATOM   2626  CG2 VAL   314       6.307  14.821   4.423  1.00 10.00      A   
ATOM   2627  C   VAL   314       7.828  18.174   3.247  1.00 10.00      A   
ATOM   2628  O   VAL   314       7.502  19.100   3.996  1.00 10.00      A   
ATOM   2629  N   TYR   315       8.226  18.360   1.995  1.00 10.00      A   
ATOM   2630  HN  TYR   315       8.467  17.576   1.449  1.00 10.00      A   
ATOM   2631  CA  TYR   315       8.302  19.686   1.392  1.00 10.00      A   
ATOM   2632  CB  TYR   315       9.766  20.086   1.156  1.00 10.00      A   
ATOM   2633  CG  TYR   315      10.744  19.577   2.192  1.00 10.00      A   
ATOM   2634  CD1 TYR   315      11.495  18.433   1.961  1.00 10.00      A   
ATOM   2635  CD2 TYR   315      10.923  20.240   3.399  1.00 10.00      A   
ATOM   2636  CE1 TYR   315      12.393  17.963   2.898  1.00 10.00      A   
ATOM   2637  CE2 TYR   315      11.821  19.777   4.345  1.00 10.00      A   
ATOM   2638  CZ  TYR   315      12.553  18.638   4.088  1.00 10.00      A   
ATOM   2639  OH  TYR   315      13.450  18.170   5.023  1.00 10.00      A   
ATOM   2640  HH  TYR   315      12.997  18.037   5.863  1.00 10.00      A   
ATOM   2641  C   TYR   315       7.571  19.686   0.055  1.00 10.00      A   
ATOM   2642  O   TYR   315       7.412  18.636  -0.566  1.00 10.00      A   
ATOM   2643  N   LYS   316       7.128  20.855  -0.383  1.00 10.00      A   
ATOM   2644  HN  LYS   316       7.272  21.658   0.163  1.00 10.00      A   
ATOM   2645  CA  LYS   316       6.433  20.976  -1.657  1.00 10.00      A   
ATOM   2646  CB  LYS   316       4.976  21.409  -1.459  1.00 10.00      A   
ATOM   2647  CG  LYS   316       4.796  22.826  -0.935  1.00 10.00      A   
ATOM   2648  CD  LYS   316       3.335  23.244  -0.984  1.00 10.00      A   
ATOM   2649  CE  LYS   316       3.149  24.672  -0.496  1.00 10.00      A   
ATOM   2650  NZ  LYS   316       1.725  25.090  -0.531  1.00 10.00      A   
ATOM   2651  HZ1 LYS   316       1.622  26.043  -0.129  1.00 10.00      A   
ATOM   2652  HZ2 LYS   316       1.148  24.433   0.026  1.00 10.00      A   
ATOM   2653  HZ3 LYS   316       1.373  25.099  -1.512  1.00 10.00      A   
ATOM   2654  C   LYS   316       7.163  21.948  -2.578  1.00 10.00      A   
ATOM   2655  O   LYS   316       7.821  22.882  -2.112  1.00 10.00      A   
ATOM   2656  N   VAL   317       7.057  21.713  -3.878  1.00 10.00      A   
ATOM   2657  HN  VAL   317       6.540  20.934  -4.181  1.00 10.00      A   
ATOM   2658  CA  VAL   317       7.696  22.563  -4.874  1.00 10.00      A   
ATOM   2659  CB  VAL   317       9.198  22.214  -5.035  1.00 10.00      A   
ATOM   2660  CG1 VAL   317       9.392  20.911  -5.800  1.00 10.00      A   
ATOM   2661  CG2 VAL   317       9.970  23.354  -5.682  1.00 10.00      A   
ATOM   2662  C   VAL   317       6.976  22.418  -6.215  1.00 10.00      A   
ATOM   2663  O   VAL   317       6.260  21.442  -6.431  1.00 10.00      A   
ATOM   2664  N   ASN   318       7.152  23.390  -7.103  1.00 10.00      A   
ATOM   2665  HN  ASN   318       7.732  24.145  -6.876  1.00 10.00      A   
ATOM   2666  CA  ASN   318       6.515  23.350  -8.416  1.00 10.00      A   
ATOM   2667  CB  ASN   318       6.195  24.763  -8.915  1.00 10.00      A   
ATOM   2668  CG  ASN   318       5.343  24.763 -10.175  1.00 10.00      A   
ATOM   2669  OD1 ASN   318       5.862  24.712 -11.289  1.00 10.00      A   
ATOM   2670  ND2 ASN   318       4.031  24.829 -10.008  1.00 10.00      A   
ATOM   2671 HD21 ASN   318       3.679  24.873  -9.094  1.00 10.00      A   
ATOM   2672 HD22 ASN   318       3.461  24.821 -10.808  1.00 10.00      A   
ATOM   2673  C   ASN   318       7.401  22.612  -9.416  1.00 10.00      A   
ATOM   2674  O   ASN   318       8.627  22.726  -9.372  1.00 10.00      A   
ATOM   2675  N   ILE   319       6.773  21.868 -10.319  1.00 10.00      A   
ATOM   2676  HN  ILE   319       5.790  21.834 -10.302  1.00 10.00      A   
ATOM   2677  CA  ILE   319       7.490  21.084 -11.327  1.00 10.00      A   
ATOM   2678  CB  ILE   319       6.541  20.159 -12.119  1.00 10.00      A   
ATOM   2679  CG1 ILE   319       5.463  20.973 -12.842  1.00 10.00      A   
ATOM   2680  CG2 ILE   319       5.910  19.129 -11.195  1.00 10.00      A   
ATOM   2681  CD1 ILE   319       4.615  20.162 -13.798  1.00 10.00      A   
ATOM   2682  C   ILE   319       8.289  21.944 -12.307  1.00 10.00      A   
ATOM   2683  O   ILE   319       9.157  21.436 -13.019  1.00 10.00      A   
ATOM   2684  N   ASN   320       8.000  23.239 -12.342  1.00 10.00      A   
ATOM   2685  HN  ASN   320       7.302  23.592 -11.751  1.00 10.00      A   
ATOM   2686  CA  ASN   320       8.695  24.150 -13.244  1.00 10.00      A   
ATOM   2687  CB  ASN   320       7.746  25.218 -13.794  1.00 10.00      A   
ATOM   2688  CG  ASN   320       6.759  24.660 -14.800  1.00 10.00      A   
ATOM   2689  OD1 ASN   320       7.067  24.534 -15.988  1.00 10.00      A   
ATOM   2690  ND2 ASN   320       5.563  24.330 -14.337  1.00 10.00      A   
ATOM   2691 HD21 ASN   320       5.382  24.463 -13.379  1.00 10.00      A   
ATOM   2692 HD22 ASN   320       4.902  23.967 -14.965  1.00 10.00      A   
ATOM   2693  C   ASN   320       9.894  24.805 -12.570  1.00 10.00      A   
ATOM   2694  O   ASN   320      10.562  25.655 -13.165  1.00 10.00      A   
ATOM   2695  N   GLY   321      10.160  24.412 -11.330  1.00 10.00      A   
ATOM   2696  HN  GLY   321       9.587  23.739 -10.904  1.00 10.00      A   
ATOM   2697  CA  GLY   321      11.280  24.968 -10.597  1.00 10.00      A   
ATOM   2698  C   GLY   321      10.840  25.855  -9.450  1.00 10.00      A   
ATOM   2699  O   GLY   321       9.724  26.386  -9.456  1.00 10.00      A   
ATOM   2700  N   GLY   322      11.709  26.013  -8.462  1.00 10.00      A   
ATOM   2701  HN  GLY   322      12.579  25.550  -8.504  1.00 10.00      A   
ATOM   2702  CA  GLY   322      11.394  26.842  -7.318  1.00 10.00      A   
ATOM   2703  C   GLY   322      12.130  26.386  -6.079  1.00 10.00      A   
ATOM   2704  O   GLY   322      13.018  25.535  -6.156  1.00 10.00      A   
ATOM   2705  N   ALA   323      11.768  26.949  -4.938  1.00 10.00      A   
ATOM   2706  HN  ALA   323      11.055  27.623  -4.939  1.00 10.00      A   
ATOM   2707  CA  ALA   323      12.399  26.592  -3.678  1.00 10.00      A   
ATOM   2708  CB  ALA   323      12.739  27.845  -2.890  1.00 10.00      A   
ATOM   2709  C   ALA   323      11.481  25.688  -2.862  1.00 10.00      A   
ATOM   2710  O   ALA   323      10.310  26.010  -2.656  1.00 10.00      A   
ATOM   2711  N   PRO   324      11.999  24.542  -2.398  1.00 10.00      A   
ATOM   2712  CA  PRO   324      11.220  23.589  -1.600  1.00 10.00      A   
ATOM   2713  CB  PRO   324      12.210  22.454  -1.309  1.00 10.00      A   
ATOM   2714  CG  PRO   324      13.559  23.046  -1.544  1.00 10.00      A   
ATOM   2715  CD  PRO   324      13.379  24.081  -2.616  1.00 10.00      A   
ATOM   2716  C   PRO   324      10.720  24.212  -0.298  1.00 10.00      A   
ATOM   2717  O   PRO   324      11.504  24.745   0.496  1.00 10.00      A   
ATOM   2718  N   GLN   325       9.414  24.152  -0.093  1.00 10.00      A   
ATOM   2719  HN  GLN   325       8.840  23.723  -0.769  1.00 10.00      A   
ATOM   2720  CA  GLN   325       8.803  24.704   1.103  1.00 10.00      A   
ATOM   2721  CB  GLN   325       7.618  25.602   0.733  1.00 10.00      A   
ATOM   2722  CG  GLN   325       6.809  26.090   1.926  1.00 10.00      A   
ATOM   2723  CD  GLN   325       7.617  26.967   2.863  1.00 10.00      A   
ATOM   2724  OE1 GLN   325       8.476  27.733   2.429  1.00 10.00      A   
ATOM   2725  NE2 GLN   325       7.363  26.840   4.155  1.00 10.00      A   
ATOM   2726 HE21 GLN   325       6.679  26.190   4.432  1.00 10.00      A   
ATOM   2727 HE22 GLN   325       7.855  27.407   4.783  1.00 10.00      A   
ATOM   2728  C   GLN   325       8.347  23.590   2.037  1.00 10.00      A   
ATOM   2729  O   GLN   325       7.556  22.730   1.647  1.00 10.00      A   
ATOM   2730  N   ARG   326       8.858  23.606   3.263  1.00 10.00      A   
ATOM   2731  HN  ARG   326       9.493  24.313   3.505  1.00 10.00      A   
ATOM   2732  CA  ARG   326       8.496  22.606   4.258  1.00 10.00      A   
ATOM   2733  CB  ARG   326       9.423  22.698   5.476  1.00 10.00      A   
ATOM   2734  CG  ARG   326       9.163  21.635   6.533  1.00 10.00      A   
ATOM   2735  CD  ARG   326       9.227  22.219   7.936  1.00 10.00      A   
ATOM   2736  NE  ARG   326      10.568  22.149   8.514  1.00 10.00      A   
ATOM   2737  HE  ARG   326      11.262  22.726   8.113  1.00 10.00      A   
ATOM   2738  CZ  ARG   326      10.901  21.356   9.539  1.00 10.00      A   
ATOM   2739  NH1 ARG   326       9.996  20.558  10.099  1.00 10.00      A   
ATOM   2740 HH11 ARG   326       9.012  20.541   9.747  1.00 10.00      A   
ATOM   2741 HH12 ARG   326      10.265  19.942  10.901  1.00 10.00      A   
ATOM   2742  NH2 ARG   326      12.142  21.357  10.004  1.00 10.00      A   
ATOM   2743 HH21 ARG   326      12.398  20.734  10.803  1.00 10.00      A   
ATOM   2744 HH22 ARG   326      12.867  21.975   9.579  1.00 10.00      A   
ATOM   2745  C   ARG   326       7.046  22.795   4.693  1.00 10.00      A   
ATOM   2746  O   ARG   326       6.652  23.887   5.104  1.00 10.00      A   
ATOM   2747  N   ILE   327       6.256  21.735   4.595  1.00 10.00      A   
ATOM   2748  HN  ILE   327       6.621  20.890   4.251  1.00 10.00      A   
ATOM   2749  CA  ILE   327       4.853  21.803   4.986  1.00 10.00      A   
ATOM   2750  CB  ILE   327       3.899  21.271   3.894  1.00 10.00      A   
ATOM   2751  CG1 ILE   327       4.369  19.912   3.362  1.00 10.00      A   
ATOM   2752  CG2 ILE   327       3.773  22.283   2.767  1.00 10.00      A   
ATOM   2753  CD1 ILE   327       3.419  19.278   2.368  1.00 10.00      A   
ATOM   2754  C   ILE   327       4.604  21.081   6.304  1.00 10.00      A   
ATOM   2755  O   ILE   327       3.602  21.321   6.975  1.00 10.00      A   
ATOM   2756  N   THR   328       5.522  20.203   6.676  1.00 10.00      A   
ATOM   2757  HN  THR   328       6.297  20.043   6.100  1.00 10.00      A   
ATOM   2758  CA  THR   328       5.399  19.462   7.920  1.00 10.00      A   
ATOM   2759  CB  THR   328       5.893  18.015   7.761  1.00 10.00      A   
ATOM   2760  OG1 THR   328       7.152  18.007   7.072  1.00 10.00      A   
ATOM   2761  HG1 THR   328       7.869  18.040   7.724  1.00 10.00      A   
ATOM   2762  CG2 THR   328       4.883  17.199   6.975  1.00 10.00      A   
ATOM   2763  C   THR   328       6.173  20.155   9.038  1.00 10.00      A   
ATOM   2764  O   THR   328       7.392  20.012   9.153  1.00 10.00      A   
ATOM   2765  N   TRP   329       5.464  20.923   9.849  1.00 10.00      A   
ATOM   2766  HN  TRP   329       4.495  21.000   9.709  1.00 10.00      A   
ATOM   2767  CA  TRP   329       6.084  21.645  10.949  1.00 10.00      A   
ATOM   2768  CB  TRP   329       5.480  23.042  11.094  1.00 10.00      A   
ATOM   2769  CG  TRP   329       5.718  23.906   9.898  1.00 10.00      A   
ATOM   2770  CD1 TRP   329       4.864  24.114   8.858  1.00 10.00      A   
ATOM   2771  CD2 TRP   329       6.896  24.669   9.610  1.00 10.00      A   
ATOM   2772  NE1 TRP   329       5.433  24.961   7.939  1.00 10.00      A   
ATOM   2773  HE1 TRP   329       5.013  25.262   7.102  1.00 10.00      A   
ATOM   2774  CE2 TRP   329       6.681  25.317   8.377  1.00 10.00      A   
ATOM   2775  CE3 TRP   329       8.109  24.870  10.276  1.00 10.00      A   
ATOM   2776  CZ2 TRP   329       7.635  26.150   7.796  1.00 10.00      A   
ATOM   2777  CZ3 TRP   329       9.055  25.697   9.698  1.00 10.00      A   
ATOM   2778  CH2 TRP   329       8.812  26.327   8.470  1.00 10.00      A   
ATOM   2779  C   TRP   329       5.961  20.868  12.250  1.00 10.00      A   
ATOM   2780  O   TRP   329       6.693  21.122  13.207  1.00 10.00      A   
ATOM   2781  N   GLU   330       5.043  19.919  12.279  1.00 10.00      A   
ATOM   2782  HN  GLU   330       4.493  19.755  11.481  1.00 10.00      A   
ATOM   2783  CA  GLU   330       4.833  19.105  13.460  1.00 10.00      A   
ATOM   2784  CB  GLU   330       3.336  18.953  13.747  1.00 10.00      A   
ATOM   2785  CG  GLU   330       3.029  18.320  15.093  1.00 10.00      A   
ATOM   2786  CD  GLU   330       3.718  19.036  16.234  1.00 10.00      A   
ATOM   2787  OE1 GLU   330       3.094  19.936  16.838  1.00 10.00      A   
ATOM   2788  OE2 GLU   330       4.891  18.716  16.527  1.00 10.00      A   
ATOM   2789  C   GLU   330       5.484  17.738  13.284  1.00 10.00      A   
ATOM   2790  O   GLU   330       5.594  17.233  12.163  1.00 10.00      A   
ATOM   2791  N   GLY   331       5.924  17.153  14.388  1.00 10.00      A   
ATOM   2792  HN  GLY   331       5.811  17.609  15.253  1.00 10.00      A   
ATOM   2793  CA  GLY   331       6.557  15.856  14.339  1.00 10.00      A   
ATOM   2794  C   GLY   331       8.058  15.951  14.184  1.00 10.00      A   
ATOM   2795  O   GLY   331       8.582  16.946  13.675  1.00 10.00      A   
ATOM   2796  N   SER   332       8.755  14.915  14.617  1.00 10.00      A   
ATOM   2797  HN  SER   332       8.284  14.146  15.008  1.00 10.00      A   
ATOM   2798  CA  SER   332      10.201  14.884  14.530  1.00 10.00      A   
ATOM   2799  CB  SER   332      10.763  14.069  15.693  1.00 10.00      A   
ATOM   2800  OG  SER   332      10.123  12.807  15.774  1.00 10.00      A   
ATOM   2801  HG  SER   332       9.718  12.708  16.646  1.00 10.00      A   
ATOM   2802  C   SER   332      10.653  14.288  13.200  1.00 10.00      A   
ATOM   2803  O   SER   332      11.723  14.619  12.689  1.00 10.00      A   
ATOM   2804  N   GLN   333       9.827  13.416  12.640  1.00 10.00      A   
ATOM   2805  HN  GLN   333       8.980  13.205  13.087  1.00 10.00      A   
ATOM   2806  CA  GLN   333      10.137  12.767  11.375  1.00 10.00      A   
ATOM   2807  CB  GLN   333      10.987  11.517  11.619  1.00 10.00      A   
ATOM   2808  CG  GLN   333      11.303  10.710  10.370  1.00 10.00      A   
ATOM   2809  CD  GLN   333      12.110   9.464  10.677  1.00 10.00      A   
ATOM   2810  OE1 GLN   333      12.918   9.443  11.607  1.00 10.00      A   
ATOM   2811  NE2 GLN   333      11.900   8.417   9.894  1.00 10.00      A   
ATOM   2812 HE21 GLN   333      11.249   8.503   9.163  1.00 10.00      A   
ATOM   2813 HE22 GLN   333      12.389   7.584  10.086  1.00 10.00      A   
ATOM   2814  C   GLN   333       8.852  12.403  10.640  1.00 10.00      A   
ATOM   2815  O   GLN   333       8.033  11.633  11.146  1.00 10.00      A   
ATOM   2816  N   ASN   334       8.685  12.961   9.451  1.00 10.00      A   
ATOM   2817  HN  ASN   334       9.392  13.545   9.091  1.00 10.00      A   
ATOM   2818  CA  ASN   334       7.502  12.711   8.642  1.00 10.00      A   
ATOM   2819  CB  ASN   334       6.711  14.006   8.441  1.00 10.00      A   
ATOM   2820  CG  ASN   334       6.220  14.612   9.741  1.00 10.00      A   
ATOM   2821  OD1 ASN   334       5.364  14.044  10.418  1.00 10.00      A   
ATOM   2822  ND2 ASN   334       6.762  15.769  10.104  1.00 10.00      A   
ATOM   2823 HD21 ASN   334       7.448  16.167   9.521  1.00 10.00      A   
ATOM   2824 HD22 ASN   334       6.445  16.193  10.935  1.00 10.00      A   
ATOM   2825  C   ASN   334       7.920  12.158   7.291  1.00 10.00      A   
ATOM   2826  O   ASN   334       8.768  12.738   6.617  1.00 10.00      A   
ATOM   2827  N   GLN   335       7.334  11.040   6.896  1.00 10.00      A   
ATOM   2828  HN  GLN   335       6.655  10.620   7.468  1.00 10.00      A   
ATOM   2829  CA  GLN   335       7.675  10.423   5.625  1.00 10.00      A   
ATOM   2830  CB  GLN   335       8.790   9.396   5.827  1.00 10.00      A   
ATOM   2831  CG  GLN   335       8.381   8.202   6.674  1.00 10.00      A   
ATOM   2832  CD  GLN   335       9.484   7.177   6.815  1.00 10.00      A   
ATOM   2833  OE1 GLN   335      10.294   7.248   7.744  1.00 10.00      A   
ATOM   2834  NE2 GLN   335       9.518   6.215   5.905  1.00 10.00      A   
ATOM   2835 HE21 GLN   335       8.828   6.217   5.192  1.00 10.00      A   
ATOM   2836 HE22 GLN   335      10.229   5.538   5.968  1.00 10.00      A   
ATOM   2837  C   GLN   335       6.468   9.746   5.000  1.00 10.00      A   
ATOM   2838  O   GLN   335       5.456   9.529   5.672  1.00 10.00      A   
ATOM   2839  N   ASP   336       6.594   9.416   3.715  1.00 10.00      A   
ATOM   2840  HN  ASP   336       7.433   9.631   3.256  1.00 10.00      A   
ATOM   2841  CA  ASP   336       5.536   8.742   2.961  1.00 10.00      A   
ATOM   2842  CB  ASP   336       5.364   7.293   3.427  1.00 10.00      A   
ATOM   2843  CG  ASP   336       6.512   6.395   3.021  1.00 10.00      A   
ATOM   2844  OD1 ASP   336       6.386   5.699   1.986  1.00 10.00      A   
ATOM   2845  OD2 ASP   336       7.538   6.373   3.742  1.00 10.00      A   
ATOM   2846  C   ASP   336       4.213   9.493   3.048  1.00 10.00      A   
ATOM   2847  O   ASP   336       3.227   8.985   3.582  1.00 10.00      A   
ATOM   2848  N   ALA   337       4.198  10.703   2.516  1.00 10.00      A   
ATOM   2849  HN  ALA   337       5.008  11.047   2.087  1.00 10.00      A   
ATOM   2850  CA  ALA   337       3.003  11.531   2.546  1.00 10.00      A   
ATOM   2851  CB  ALA   337       3.378  12.993   2.708  1.00 10.00      A   
ATOM   2852  C   ALA   337       2.146  11.327   1.300  1.00 10.00      A   
ATOM   2853  O   ALA   337       2.636  11.403   0.172  1.00 10.00      A   
ATOM   2854  N   ASP   338       0.870  11.055   1.516  1.00 10.00      A   
ATOM   2855  HN  ASP   338       0.550  10.983   2.446  1.00 10.00      A   
ATOM   2856  CA  ASP   338      -0.076  10.847   0.426  1.00 10.00      A   
ATOM   2857  CB  ASP   338      -0.595   9.405   0.449  1.00 10.00      A   
ATOM   2858  CG  ASP   338      -1.218   8.974  -0.866  1.00 10.00      A   
ATOM   2859  OD1 ASP   338      -0.499   8.949  -1.887  1.00 10.00      A   
ATOM   2860  OD2 ASP   338      -2.422   8.639  -0.882  1.00 10.00      A   
ATOM   2861  C   ASP   338      -1.239  11.818   0.564  1.00 10.00      A   
ATOM   2862  O   ASP   338      -1.980  11.765   1.548  1.00 10.00      A   
ATOM   2863  N   VAL   339      -1.387  12.713  -0.407  1.00 10.00      A   
ATOM   2864  HN  VAL   339      -0.771  12.696  -1.169  1.00 10.00      A   
ATOM   2865  CA  VAL   339      -2.457  13.705  -0.377  1.00 10.00      A   
ATOM   2866  CB  VAL   339      -2.115  14.976  -1.186  1.00 10.00      A   
ATOM   2867  CG1 VAL   339      -1.102  15.834  -0.446  1.00 10.00      A   
ATOM   2868  CG2 VAL   339      -1.612  14.624  -2.578  1.00 10.00      A   
ATOM   2869  C   VAL   339      -3.762  13.126  -0.892  1.00 10.00      A   
ATOM   2870  O   VAL   339      -3.770  12.162  -1.653  1.00 10.00      A   
ATOM   2871  N   SER   340      -4.863  13.719  -0.465  1.00 10.00      A   
ATOM   2872  HN  SER   340      -4.788  14.474   0.152  1.00 10.00      A   
ATOM   2873  CA  SER   340      -6.177  13.276  -0.893  1.00 10.00      A   
ATOM   2874  CB  SER   340      -7.230  13.676   0.145  1.00 10.00      A   
ATOM   2875  OG  SER   340      -6.976  14.980   0.648  1.00 10.00      A   
ATOM   2876  HG  SER   340      -6.207  14.950   1.236  1.00 10.00      A   
ATOM   2877  C   SER   340      -6.515  13.883  -2.249  1.00 10.00      A   
ATOM   2878  O   SER   340      -5.955  14.912  -2.628  1.00 10.00      A   
ATOM   2879  N   SER   341      -7.429  13.250  -2.969  1.00 10.00      A   
ATOM   2880  HN  SER   341      -7.824  12.420  -2.621  1.00 10.00      A   
ATOM   2881  CA  SER   341      -7.851  13.730  -4.279  1.00 10.00      A   
ATOM   2882  CB  SER   341      -8.869  12.752  -4.863  1.00 10.00      A   
ATOM   2883  OG  SER   341      -9.739  12.289  -3.842  1.00 10.00      A   
ATOM   2884  HG  SER   341     -10.068  11.405  -4.072  1.00 10.00      A   
ATOM   2885  C   SER   341      -8.465  15.124  -4.174  1.00 10.00      A   
ATOM   2886  O   SER   341      -8.463  15.895  -5.137  1.00 10.00      A   
ATOM   2887  N   ASP   342      -8.992  15.433  -2.994  1.00 10.00      A   
ATOM   2888  HN  ASP   342      -8.973  14.764  -2.280  1.00 10.00      A   
ATOM   2889  CA  ASP   342      -9.606  16.728  -2.736  1.00 10.00      A   
ATOM   2890  CB  ASP   342     -10.624  16.620  -1.597  1.00 10.00      A   
ATOM   2891  CG  ASP   342     -11.945  16.027  -2.037  1.00 10.00      A   
ATOM   2892  OD1 ASP   342     -12.160  14.816  -1.828  1.00 10.00      A   
ATOM   2893  OD2 ASP   342     -12.778  16.774  -2.595  1.00 10.00      A   
ATOM   2894  C   ASP   342      -8.549  17.762  -2.376  1.00 10.00      A   
ATOM   2895  O   ASP   342      -8.768  18.966  -2.520  1.00 10.00      A   
ATOM   2896  N   GLY   343      -7.401  17.284  -1.909  1.00 10.00      A   
ATOM   2897  HN  GLY   343      -7.280  16.312  -1.840  1.00 10.00      A   
ATOM   2898  CA  GLY   343      -6.320  18.172  -1.527  1.00 10.00      A   
ATOM   2899  C   GLY   343      -6.616  18.923  -0.244  1.00 10.00      A   
ATOM   2900  O   GLY   343      -6.146  20.042  -0.049  1.00 10.00      A   
ATOM   2901  N   LYS   344      -7.396  18.308   0.634  1.00 10.00      A   
ATOM   2902  HN  LYS   344      -7.737  17.412   0.427  1.00 10.00      A   
ATOM   2903  CA  LYS   344      -7.756  18.937   1.900  1.00 10.00      A   
ATOM   2904  CB  LYS   344      -9.224  18.655   2.250  1.00 10.00      A   
ATOM   2905  CG  LYS   344     -10.217  19.029   1.156  1.00 10.00      A   
ATOM   2906  CD  LYS   344     -10.163  20.516   0.843  1.00 10.00      A   
ATOM   2907  CE  LYS   344     -10.849  20.838  -0.477  1.00 10.00      A   
ATOM   2908  NZ  LYS   344     -12.329  20.709  -0.394  1.00 10.00      A   
ATOM   2909  HZ1 LYS   344     -12.613  20.386   0.550  1.00 10.00      A   
ATOM   2910  HZ2 LYS   344     -12.670  20.022  -1.099  1.00 10.00      A   
ATOM   2911  HZ3 LYS   344     -12.778  21.627  -0.585  1.00 10.00      A   
ATOM   2912  C   LYS   344      -6.839  18.465   3.025  1.00 10.00      A   
ATOM   2913  O   LYS   344      -6.522  19.216   3.947  1.00 10.00      A   
ATOM   2914  N   PHE   345      -6.404  17.217   2.930  1.00 10.00      A   
ATOM   2915  HN  PHE   345      -6.670  16.678   2.158  1.00 10.00      A   
ATOM   2916  CA  PHE   345      -5.527  16.630   3.935  1.00 10.00      A   
ATOM   2917  CB  PHE   345      -6.346  16.050   5.098  1.00 10.00      A   
ATOM   2918  CG  PHE   345      -7.384  15.037   4.690  1.00 10.00      A   
ATOM   2919  CD1 PHE   345      -7.074  13.686   4.635  1.00 10.00      A   
ATOM   2920  CD2 PHE   345      -8.670  15.436   4.367  1.00 10.00      A   
ATOM   2921  CE1 PHE   345      -8.025  12.756   4.265  1.00 10.00      A   
ATOM   2922  CE2 PHE   345      -9.627  14.510   3.995  1.00 10.00      A   
ATOM   2923  CZ  PHE   345      -9.304  13.167   3.944  1.00 10.00      A   
ATOM   2924  C   PHE   345      -4.651  15.550   3.313  1.00 10.00      A   
ATOM   2925  O   PHE   345      -4.823  15.204   2.141  1.00 10.00      A   
ATOM   2926  N   MET   346      -3.717  15.027   4.088  1.00 10.00      A   
ATOM   2927  HN  MET   346      -3.620  15.350   5.014  1.00 10.00      A   
ATOM   2928  CA  MET   346      -2.828  13.983   3.611  1.00 10.00      A   
ATOM   2929  CB  MET   346      -1.563  14.586   2.989  1.00 10.00      A   
ATOM   2930  CG  MET   346      -0.616  15.236   3.984  1.00 10.00      A   
ATOM   2931  SD  MET   346       0.958  15.693   3.236  1.00 10.00      A   
ATOM   2932  CE  MET   346       1.812  16.383   4.650  1.00 10.00      A   
ATOM   2933  C   MET   346      -2.455  13.038   4.746  1.00 10.00      A   
ATOM   2934  O   MET   346      -2.567  13.392   5.917  1.00 10.00      A   
ATOM   2935  N   VAL   347      -2.031  11.836   4.397  1.00 10.00      A   
ATOM   2936  HN  VAL   347      -1.973  11.606   3.440  1.00 10.00      A   
ATOM   2937  CA  VAL   347      -1.631  10.846   5.390  1.00 10.00      A   
ATOM   2938  CB  VAL   347      -2.433   9.532   5.263  1.00 10.00      A   
ATOM   2939  CG1 VAL   347      -3.885   9.756   5.647  1.00 10.00      A   
ATOM   2940  CG2 VAL   347      -2.331   8.960   3.855  1.00 10.00      A   
ATOM   2941  C   VAL   347      -0.144  10.551   5.258  1.00 10.00      A   
ATOM   2942  O   VAL   347       0.405  10.604   4.157  1.00 10.00      A   
ATOM   2943  N   MET   348       0.508  10.248   6.370  1.00 10.00      A   
ATOM   2944  HN  MET   348       0.018  10.211   7.222  1.00 10.00      A   
ATOM   2945  CA  MET   348       1.937   9.966   6.359  1.00 10.00      A   
ATOM   2946  CB  MET   348       2.732  11.273   6.255  1.00 10.00      A   
ATOM   2947  CG  MET   348       2.516  12.221   7.422  1.00 10.00      A   
ATOM   2948  SD  MET   348       3.235  13.850   7.141  1.00 10.00      A   
ATOM   2949  CE  MET   348       2.669  14.706   8.609  1.00 10.00      A   
ATOM   2950  C   MET   348       2.357   9.207   7.610  1.00 10.00      A   
ATOM   2951  O   MET   348       1.570   9.050   8.546  1.00 10.00      A   
ATOM   2952  N   VAL   349       3.595   8.732   7.615  1.00 10.00      A   
ATOM   2953  HN  VAL   349       4.171   8.886   6.830  1.00 10.00      A   
ATOM   2954  CA  VAL   349       4.134   8.006   8.757  1.00 10.00      A   
ATOM   2955  CB  VAL   349       5.099   6.875   8.327  1.00 10.00      A   
ATOM   2956  CG1 VAL   349       5.079   5.742   9.341  1.00 10.00      A   
ATOM   2957  CG2 VAL   349       4.759   6.353   6.938  1.00 10.00      A   
ATOM   2958  C   VAL   349       4.879   8.992   9.651  1.00 10.00      A   
ATOM   2959  O   VAL   349       6.047   9.311   9.406  1.00 10.00      A   
ATOM   2960  N   SER   350       4.194   9.480  10.672  1.00 10.00      A   
ATOM   2961  HN  SER   350       3.279   9.163  10.828  1.00 10.00      A   
ATOM   2962  CA  SER   350       4.761  10.460  11.581  1.00 10.00      A   
ATOM   2963  CB  SER   350       3.717  11.532  11.889  1.00 10.00      A   
ATOM   2964  OG  SER   350       3.296  12.177  10.700  1.00 10.00      A   
ATOM   2965  HG  SER   350       3.871  12.936  10.529  1.00 10.00      A   
ATOM   2966  C   SER   350       5.264   9.835  12.877  1.00 10.00      A   
ATOM   2967  O   SER   350       4.667   8.897  13.408  1.00 10.00      A   
ATOM   2968  N   SER   351       6.372  10.363  13.372  1.00 10.00      A   
ATOM   2969  HN  SER   351       6.797  11.108  12.893  1.00 10.00      A   
ATOM   2970  CA  SER   351       6.965   9.891  14.610  1.00 10.00      A   
ATOM   2971  CB  SER   351       8.488   9.917  14.505  1.00 10.00      A   
ATOM   2972  OG  SER   351       8.907   9.449  13.232  1.00 10.00      A   
ATOM   2973  HG  SER   351       8.447   9.943  12.543  1.00 10.00      A   
ATOM   2974  C   SER   351       6.491  10.769  15.763  1.00 10.00      A   
ATOM   2975  O   SER   351       7.169  11.720  16.163  1.00 10.00      A   
ATOM   2976  N   ASN   352       5.312  10.456  16.276  1.00 10.00      A   
ATOM   2977  HN  ASN   352       4.826   9.680  15.916  1.00 10.00      A   
ATOM   2978  CA  ASN   352       4.721  11.217  17.364  1.00 10.00      A   
ATOM   2979  CB  ASN   352       3.302  11.650  16.983  1.00 10.00      A   
ATOM   2980  CG  ASN   352       2.570  12.359  18.107  1.00 10.00      A   
ATOM   2981  OD1 ASN   352       1.862  11.736  18.893  1.00 10.00      A   
ATOM   2982  ND2 ASN   352       2.729  13.668  18.185  1.00 10.00      A   
ATOM   2983 HD21 ASN   352       3.303  14.110  17.519  1.00 10.00      A   
ATOM   2984 HD22 ASN   352       2.269  14.148  18.906  1.00 10.00      A   
ATOM   2985  C   ASN   352       4.700  10.399  18.650  1.00 10.00      A   
ATOM   2986  O   ASN   352       4.236   9.257  18.663  1.00 10.00      A   
ATOM   2987  N   GLY   353       5.220  10.981  19.724  1.00 10.00      A   
ATOM   2988  HN  GLY   353       5.586  11.889  19.647  1.00 10.00      A   
ATOM   2989  CA  GLY   353       5.255  10.299  21.003  1.00 10.00      A   
ATOM   2990  C   GLY   353       6.478   9.417  21.147  1.00 10.00      A   
ATOM   2991  O   GLY   353       6.641   8.721  22.151  1.00 10.00      A   
ATOM   2992  N   GLY   354       7.341   9.452  20.142  1.00 10.00      A   
ATOM   2993  HN  GLY   354       7.156  10.032  19.373  1.00 10.00      A   
ATOM   2994  CA  GLY   354       8.544   8.644  20.164  1.00 10.00      A   
ATOM   2995  C   GLY   354       8.451   7.481  19.200  1.00 10.00      A   
ATOM   2996  O   GLY   354       9.463   6.937  18.766  1.00 10.00      A   
ATOM   2997  N   GLN   355       7.225   7.113  18.854  1.00 10.00      A   
ATOM   2998  HN  GLN   355       6.459   7.605  19.218  1.00 10.00      A   
ATOM   2999  CA  GLN   355       6.982   6.012  17.936  1.00 10.00      A   
ATOM   3000  CB  GLN   355       6.050   4.968  18.560  1.00 10.00      A   
ATOM   3001  CG  GLN   355       5.054   5.527  19.568  1.00 10.00      A   
ATOM   3002  CD  GLN   355       4.204   4.448  20.214  1.00 10.00      A   
ATOM   3003  OE1 GLN   355       3.900   3.424  19.598  1.00 10.00      A   
ATOM   3004  NE2 GLN   355       3.817   4.663  21.461  1.00 10.00      A   
ATOM   3005 HE21 GLN   355       4.098   5.497  21.899  1.00 10.00      A   
ATOM   3006 HE22 GLN   355       3.263   3.981  21.898  1.00 10.00      A   
ATOM   3007  C   GLN   355       6.413   6.530  16.621  1.00 10.00      A   
ATOM   3008  O   GLN   355       5.678   7.517  16.596  1.00 10.00      A   
ATOM   3009  N   GLN   356       6.772   5.877  15.530  1.00 10.00      A   
ATOM   3010  HN  GLN   356       7.363   5.098  15.612  1.00 10.00      A   
ATOM   3011  CA  GLN   356       6.308   6.285  14.210  1.00 10.00      A   
ATOM   3012  CB  GLN   356       7.431   6.139  13.187  1.00 10.00      A   
ATOM   3013  CG  GLN   356       7.151   6.790  11.845  1.00 10.00      A   
ATOM   3014  CD  GLN   356       8.369   6.804  10.940  1.00 10.00      A   
ATOM   3015  OE1 GLN   356       9.261   5.965  11.067  1.00 10.00      A   
ATOM   3016  NE2 GLN   356       8.414   7.755  10.020  1.00 10.00      A   
ATOM   3017 HE21 GLN   356       7.667   8.393   9.973  1.00 10.00      A   
ATOM   3018 HE22 GLN   356       9.188   7.780   9.417  1.00 10.00      A   
ATOM   3019  C   GLN   356       5.085   5.484  13.778  1.00 10.00      A   
ATOM   3020  O   GLN   356       5.136   4.255  13.679  1.00 10.00      A   
ATOM   3021  N   HIS   357       3.990   6.191  13.526  1.00 10.00      A   
ATOM   3022  HN  HIS   357       4.026   7.172  13.611  1.00 10.00      A   
ATOM   3023  CA  HIS   357       2.740   5.566  13.107  1.00 10.00      A   
ATOM   3024  CB  HIS   357       1.782   5.412  14.291  1.00 10.00      A   
ATOM   3025  CG  HIS   357       2.218   4.415  15.310  1.00 10.00      A   
ATOM   3026  ND1 HIS   357       2.441   3.089  15.020  1.00 10.00      A   
ATOM   3027  HD1 HIS   357       2.331   2.662  14.131  1.00 10.00      A   
ATOM   3028  CD2 HIS   357       2.479   4.559  16.629  1.00 10.00      A   
ATOM   3029  CE1 HIS   357       2.823   2.461  16.117  1.00 10.00      A   
ATOM   3030  NE2 HIS   357       2.852   3.332  17.105  1.00 10.00      A   
ATOM   3031  HE2 HIS   357       3.098   3.128  18.038  1.00 10.00      A   
ATOM   3032  C   HIS   357       2.059   6.401  12.034  1.00 10.00      A   
ATOM   3033  O   HIS   357       2.429   7.552  11.804  1.00 10.00      A   
ATOM   3034  N   ILE   358       1.066   5.817  11.381  1.00 10.00      A   
ATOM   3035  HN  ILE   358       0.829   4.891  11.601  1.00 10.00      A   
ATOM   3036  CA  ILE   358       0.319   6.516  10.345  1.00 10.00      A   
ATOM   3037  CB  ILE   358      -0.542   5.548   9.501  1.00 10.00      A   
ATOM   3038  CG1 ILE   358       0.315   4.414   8.925  1.00 10.00      A   
ATOM   3039  CG2 ILE   358      -1.272   6.293   8.390  1.00 10.00      A   
ATOM   3040  CD1 ILE   358       1.483   4.879   8.079  1.00 10.00      A   
ATOM   3041  C   ILE   358      -0.585   7.569  10.982  1.00 10.00      A   
ATOM   3042  O   ILE   358      -1.420   7.255  11.838  1.00 10.00      A   
ATOM   3043  N   ALA   359      -0.408   8.813  10.575  1.00 10.00      A   
ATOM   3044  HN  ALA   359       0.276   9.002   9.893  1.00 10.00      A   
ATOM   3045  CA  ALA   359      -1.198   9.908  11.107  1.00 10.00      A   
ATOM   3046  CB  ALA   359      -0.337  10.788  12.000  1.00 10.00      A   
ATOM   3047  C   ALA   359      -1.818  10.736   9.987  1.00 10.00      A   
ATOM   3048  O   ALA   359      -1.297  10.786   8.869  1.00 10.00      A   
ATOM   3049  N   LYS   360      -2.939  11.369  10.295  1.00 10.00      A   
ATOM   3050  HN  LYS   360      -3.308  11.267  11.202  1.00 10.00      A   
ATOM   3051  CA  LYS   360      -3.640  12.212   9.339  1.00 10.00      A   
ATOM   3052  CB  LYS   360      -5.156  12.083   9.530  1.00 10.00      A   
ATOM   3053  CG  LYS   360      -5.986  12.953   8.597  1.00 10.00      A   
ATOM   3054  CD  LYS   360      -7.465  12.890   8.949  1.00 10.00      A   
ATOM   3055  CE  LYS   360      -8.271  13.900   8.147  1.00 10.00      A   
ATOM   3056  NZ  LYS   360      -9.667  14.026   8.642  1.00 10.00      A   
ATOM   3057  HZ1 LYS   360     -10.229  13.197   8.362  1.00 10.00      A   
ATOM   3058  HZ2 LYS   360     -10.111  14.880   8.247  1.00 10.00      A   
ATOM   3059  HZ3 LYS   360      -9.674  14.098   9.679  1.00 10.00      A   
ATOM   3060  C   LYS   360      -3.210  13.662   9.522  1.00 10.00      A   
ATOM   3061  O   LYS   360      -3.366  14.234  10.600  1.00 10.00      A   
ATOM   3062  N   GLN   361      -2.657  14.242   8.472  1.00 10.00      A   
ATOM   3063  HN  GLN   361      -2.557  13.729   7.636  1.00 10.00      A   
ATOM   3064  CA  GLN   361      -2.198  15.620   8.508  1.00 10.00      A   
ATOM   3065  CB  GLN   361      -0.762  15.708   7.976  1.00 10.00      A   
ATOM   3066  CG  GLN   361      -0.207  17.121   7.834  1.00 10.00      A   
ATOM   3067  CD  GLN   361       0.057  17.794   9.168  1.00 10.00      A   
ATOM   3068  OE1 GLN   361       1.115  17.611   9.773  1.00 10.00      A   
ATOM   3069  NE2 GLN   361      -0.888  18.598   9.623  1.00 10.00      A   
ATOM   3070 HE21 GLN   361      -1.699  18.719   9.078  1.00 10.00      A   
ATOM   3071 HE22 GLN   361      -0.745  19.042  10.489  1.00 10.00      A   
ATOM   3072  C   GLN   361      -3.117  16.506   7.681  1.00 10.00      A   
ATOM   3073  O   GLN   361      -3.151  16.412   6.451  1.00 10.00      A   
ATOM   3074  N   ASP   362      -3.882  17.344   8.360  1.00 10.00      A   
ATOM   3075  HN  ASP   362      -3.836  17.347   9.343  1.00 10.00      A   
ATOM   3076  CA  ASP   362      -4.789  18.262   7.685  1.00 10.00      A   
ATOM   3077  CB  ASP   362      -5.846  18.770   8.662  1.00 10.00      A   
ATOM   3078  CG  ASP   362      -6.907  19.606   7.985  1.00 10.00      A   
ATOM   3079  OD1 ASP   362      -7.855  19.028   7.415  1.00 10.00      A   
ATOM   3080  OD2 ASP   362      -6.798  20.847   8.031  1.00 10.00      A   
ATOM   3081  C   ASP   362      -3.982  19.422   7.107  1.00 10.00      A   
ATOM   3082  O   ASP   362      -3.070  19.927   7.762  1.00 10.00      A   
ATOM   3083  N   LEU   363      -4.311  19.846   5.890  1.00 10.00      A   
ATOM   3084  HN  LEU   363      -5.074  19.433   5.425  1.00 10.00      A   
ATOM   3085  CA  LEU   363      -3.567  20.918   5.230  1.00 10.00      A   
ATOM   3086  CB  LEU   363      -3.405  20.616   3.737  1.00 10.00      A   
ATOM   3087  CG  LEU   363      -2.706  19.299   3.389  1.00 10.00      A   
ATOM   3088  CD1 LEU   363      -2.781  19.026   1.894  1.00 10.00      A   
ATOM   3089  CD2 LEU   363      -1.259  19.315   3.860  1.00 10.00      A   
ATOM   3090  C   LEU   363      -4.197  22.294   5.425  1.00 10.00      A   
ATOM   3091  O   LEU   363      -3.627  23.308   5.010  1.00 10.00      A   
ATOM   3092  N   ALA   364      -5.357  22.336   6.058  1.00 10.00      A   
ATOM   3093  HN  ALA   364      -5.762  21.501   6.382  1.00 10.00      A   
ATOM   3094  CA  ALA   364      -6.046  23.598   6.290  1.00 10.00      A   
ATOM   3095  CB  ALA   364      -7.535  23.439   6.028  1.00 10.00      A   
ATOM   3096  C   ALA   364      -5.803  24.107   7.706  1.00 10.00      A   
ATOM   3097  O   ALA   364      -5.409  25.257   7.909  1.00 10.00      A   
ATOM   3098  N   THR   365      -6.036  23.244   8.682  1.00 10.00      A   
ATOM   3099  HN  THR   365      -6.343  22.334   8.451  1.00 10.00      A   
ATOM   3100  CA  THR   365      -5.859  23.598  10.079  1.00 10.00      A   
ATOM   3101  CB  THR   365      -6.861  22.835  10.972  1.00 10.00      A   
ATOM   3102  OG1 THR   365      -6.831  21.436  10.648  1.00 10.00      A   
ATOM   3103  HG1 THR   365      -7.055  21.315   9.709  1.00 10.00      A   
ATOM   3104  CG2 THR   365      -8.273  23.364  10.768  1.00 10.00      A   
ATOM   3105  C   THR   365      -4.438  23.305  10.548  1.00 10.00      A   
ATOM   3106  O   THR   365      -3.940  23.929  11.487  1.00 10.00      A   
ATOM   3107  N   GLY   366      -3.790  22.351   9.887  1.00 10.00      A   
ATOM   3108  HN  GLY   366      -4.239  21.891   9.143  1.00 10.00      A   
ATOM   3109  CA  GLY   366      -2.434  21.984  10.252  1.00 10.00      A   
ATOM   3110  C   GLY   366      -2.405  20.992  11.400  1.00 10.00      A   
ATOM   3111  O   GLY   366      -1.345  20.706  11.963  1.00 10.00      A   
ATOM   3112  N   GLY   367      -3.572  20.461  11.741  1.00 10.00      A   
ATOM   3113  HN  GLY   367      -4.378  20.718  11.245  1.00 10.00      A   
ATOM   3114  CA  GLY   367      -3.670  19.508  12.826  1.00 10.00      A   
ATOM   3115  C   GLY   367      -3.301  18.101  12.402  1.00 10.00      A   
ATOM   3116  O   GLY   367      -3.565  17.696  11.267  1.00 10.00      A   
ATOM   3117  N   VAL   368      -2.680  17.361  13.312  1.00 10.00      A   
ATOM   3118  HN  VAL   368      -2.491  17.747  14.194  1.00 10.00      A   
ATOM   3119  CA  VAL   368      -2.272  15.988  13.047  1.00 10.00      A   
ATOM   3120  CB  VAL   368      -0.761  15.789  13.296  1.00 10.00      A   
ATOM   3121  CG1 VAL   368      -0.254  14.551  12.572  1.00 10.00      A   
ATOM   3122  CG2 VAL   368       0.031  17.020  12.880  1.00 10.00      A   
ATOM   3123  C   VAL   368      -3.049  15.050  13.963  1.00 10.00      A   
ATOM   3124  O   VAL   368      -3.239  15.351  15.143  1.00 10.00      A   
ATOM   3125  N   GLN   369      -3.517  13.936  13.421  1.00 10.00      A   
ATOM   3126  HN  GLN   369      -3.357  13.762  12.466  1.00 10.00      A   
ATOM   3127  CA  GLN   369      -4.273  12.971  14.202  1.00 10.00      A   
ATOM   3128  CB  GLN   369      -5.749  13.009  13.790  1.00 10.00      A   
ATOM   3129  CG  GLN   369      -6.698  12.366  14.788  1.00 10.00      A   
ATOM   3130  CD  GLN   369      -6.729  13.096  16.118  1.00 10.00      A   
ATOM   3131  OE1 GLN   369      -6.498  14.304  16.185  1.00 10.00      A   
ATOM   3132  NE2 GLN   369      -7.022  12.369  17.184  1.00 10.00      A   
ATOM   3133 HE21 GLN   369      -7.203  11.412  17.058  1.00 10.00      A   
ATOM   3134 HE22 GLN   369      -7.046  12.814  18.056  1.00 10.00      A   
ATOM   3135  C   GLN   369      -3.707  11.568  14.009  1.00 10.00      A   
ATOM   3136  O   GLN   369      -3.707  11.042  12.895  1.00 10.00      A   
ATOM   3137  N   VAL   370      -3.205  10.978  15.087  1.00 10.00      A   
ATOM   3138  HN  VAL   370      -3.221  11.457  15.944  1.00 10.00      A   
ATOM   3139  CA  VAL   370      -2.642   9.635  15.037  1.00 10.00      A   
ATOM   3140  CB  VAL   370      -1.769   9.336  16.273  1.00 10.00      A   
ATOM   3141  CG1 VAL   370      -1.053   8.002  16.114  1.00 10.00      A   
ATOM   3142  CG2 VAL   370      -0.769  10.458  16.503  1.00 10.00      A   
ATOM   3143  C   VAL   370      -3.763   8.608  14.949  1.00 10.00      A   
ATOM   3144  O   VAL   370      -4.616   8.524  15.834  1.00 10.00      A   
ATOM   3145  N   LEU   371      -3.763   7.835  13.878  1.00 10.00      A   
ATOM   3146  HN  LEU   371      -3.048   7.934  13.213  1.00 10.00      A   
ATOM   3147  CA  LEU   371      -4.797   6.836  13.671  1.00 10.00      A   
ATOM   3148  CB  LEU   371      -5.416   6.997  12.281  1.00 10.00      A   
ATOM   3149  CG  LEU   371      -5.946   8.390  11.938  1.00 10.00      A   
ATOM   3150  CD1 LEU   371      -6.325   8.464  10.471  1.00 10.00      A   
ATOM   3151  CD2 LEU   371      -7.137   8.741  12.817  1.00 10.00      A   
ATOM   3152  C   LEU   371      -4.263   5.421  13.845  1.00 10.00      A   
ATOM   3153  O   LEU   371      -4.885   4.596  14.514  1.00 10.00      A   
ATOM   3154  N   SER   372      -3.111   5.148  13.250  1.00 10.00      A   
ATOM   3155  HN  SER   372      -2.651   5.853  12.744  1.00 10.00      A   
ATOM   3156  CA  SER   372      -2.514   3.825  13.323  1.00 10.00      A   
ATOM   3157  CB  SER   372      -1.348   3.695  12.349  1.00 10.00      A   
ATOM   3158  OG  SER   372      -0.826   2.380  12.370  1.00 10.00      A   
ATOM   3159  HG  SER   372       0.143   2.410  12.277  1.00 10.00      A   
ATOM   3160  C   SER   372      -2.063   3.466  14.734  1.00 10.00      A   
ATOM   3161  O   SER   372      -1.658   4.329  15.518  1.00 10.00      A   
ATOM   3162  N   SER   373      -2.150   2.181  15.046  1.00 10.00      A   
ATOM   3163  HN  SER   373      -2.500   1.555  14.380  1.00 10.00      A   
ATOM   3164  CA  SER   373      -1.750   1.670  16.344  1.00 10.00      A   
ATOM   3165  CB  SER   373      -2.987   1.451  17.219  1.00 10.00      A   
ATOM   3166  OG  SER   373      -4.134   1.186  16.420  1.00 10.00      A   
ATOM   3167  HG  SER   373      -4.328   0.239  16.445  1.00 10.00      A   
ATOM   3168  C   SER   373      -0.971   0.367  16.175  1.00 10.00      A   
ATOM   3169  O   SER   373      -0.754  -0.374  17.135  1.00 10.00      A   
ATOM   3170  N   THR   374      -0.549   0.097  14.946  1.00 10.00      A   
ATOM   3171  HN  THR   374      -0.735   0.733  14.222  1.00 10.00      A   
ATOM   3172  CA  THR   374       0.198  -1.111  14.637  1.00 10.00      A   
ATOM   3173  CB  THR   374      -0.123  -1.583  13.211  1.00 10.00      A   
ATOM   3174  OG1 THR   374      -0.642  -0.479  12.456  1.00 10.00      A   
ATOM   3175  HG1 THR   374       0.103   0.011  12.051  1.00 10.00      A   
ATOM   3176  CG2 THR   374      -1.156  -2.694  13.246  1.00 10.00      A   
ATOM   3177  C   THR   374       1.694  -0.861  14.757  1.00 10.00      A   
ATOM   3178  O   THR   374       2.173   0.217  14.422  1.00 10.00      A   
ATOM   3179  N   PHE   375       2.426  -1.857  15.236  1.00 10.00      A   
ATOM   3180  HN  PHE   375       1.990  -2.701  15.472  1.00 10.00      A   
ATOM   3181  CA  PHE   375       3.866  -1.730  15.404  1.00 10.00      A   
ATOM   3182  CB  PHE   375       4.411  -2.849  16.298  1.00 10.00      A   
ATOM   3183  CG  PHE   375       3.969  -2.747  17.733  1.00 10.00      A   
ATOM   3184  CD1 PHE   375       3.121  -3.694  18.286  1.00 10.00      A   
ATOM   3185  CD2 PHE   375       4.405  -1.701  18.532  1.00 10.00      A   
ATOM   3186  CE1 PHE   375       2.717  -3.600  19.604  1.00 10.00      A   
ATOM   3187  CE2 PHE   375       4.004  -1.601  19.850  1.00 10.00      A   
ATOM   3188  CZ  PHE   375       3.158  -2.552  20.387  1.00 10.00      A   
ATOM   3189  C   PHE   375       4.585  -1.724  14.060  1.00 10.00      A   
ATOM   3190  O   PHE   375       4.477  -2.676  13.285  1.00 10.00      A   
ATOM   3191  N   LEU   376       5.310  -0.636  13.804  1.00 10.00      A   
ATOM   3192  HN  LEU   376       5.328   0.081  14.473  1.00 10.00      A   
ATOM   3193  CA  LEU   376       6.074  -0.460  12.568  1.00 10.00      A   
ATOM   3194  CB  LEU   376       7.122  -1.563  12.393  1.00 10.00      A   
ATOM   3195  CG  LEU   376       8.197  -1.645  13.477  1.00 10.00      A   
ATOM   3196  CD1 LEU   376       8.648  -3.082  13.671  1.00 10.00      A   
ATOM   3197  CD2 LEU   376       9.381  -0.757  13.123  1.00 10.00      A   
ATOM   3198  C   LEU   376       5.175  -0.353  11.338  1.00 10.00      A   
ATOM   3199  O   LEU   376       4.852  -1.356  10.692  1.00 10.00      A   
ATOM   3200  N   ASP   377       4.782   0.872  11.018  1.00 10.00      A   
ATOM   3201  HN  ASP   377       5.085   1.625  11.567  1.00 10.00      A   
ATOM   3202  CA  ASP   377       3.920   1.134   9.868  1.00 10.00      A   
ATOM   3203  CB  ASP   377       2.876   2.202  10.212  1.00 10.00      A   
ATOM   3204  CG  ASP   377       1.994   1.834  11.390  1.00 10.00      A   
ATOM   3205  OD1 ASP   377       1.410   0.734  11.384  1.00 10.00      A   
ATOM   3206  OD2 ASP   377       1.863   2.664  12.322  1.00 10.00      A   
ATOM   3207  C   ASP   377       4.759   1.612   8.687  1.00 10.00      A   
ATOM   3208  O   ASP   377       5.777   2.278   8.882  1.00 10.00      A   
ATOM   3209  N   GLU   378       4.336   1.273   7.469  1.00 10.00      A   
ATOM   3210  HN  GLU   378       3.513   0.737   7.378  1.00 10.00      A   
ATOM   3211  CA  GLU   378       5.065   1.671   6.263  1.00 10.00      A   
ATOM   3212  CB  GLU   378       5.972   0.531   5.784  1.00 10.00      A   
ATOM   3213  CG  GLU   378       7.287   0.403   6.536  1.00 10.00      A   
ATOM   3214  CD  GLU   378       8.279   1.486   6.165  1.00 10.00      A   
ATOM   3215  OE1 GLU   378       9.205   1.204   5.376  1.00 10.00      A   
ATOM   3216  OE2 GLU   378       8.146   2.620   6.675  1.00 10.00      A   
ATOM   3217  C   GLU   378       4.123   2.070   5.128  1.00 10.00      A   
ATOM   3218  O   GLU   378       3.070   1.458   4.950  1.00 10.00      A   
ATOM   3219  N   THR   379       4.538   3.102   4.387  1.00 10.00      A   
ATOM   3220  HN  THR   379       5.393   3.519   4.627  1.00 10.00      A   
ATOM   3221  CA  THR   379       3.821   3.645   3.220  1.00 10.00      A   
ATOM   3222  CB  THR   379       4.333   3.014   1.909  1.00 10.00      A   
ATOM   3223  OG1 THR   379       5.766   3.045   1.900  1.00 10.00      A   
ATOM   3224  HG1 THR   379       6.069   3.972   1.914  1.00 10.00      A   
ATOM   3225  CG2 THR   379       3.805   3.774   0.698  1.00 10.00      A   
ATOM   3226  C   THR   379       2.285   3.576   3.270  1.00 10.00      A   
ATOM   3227  O   THR   379       1.684   2.559   2.920  1.00 10.00      A   
ATOM   3228  N   PRO   380       1.629   4.671   3.690  1.00 10.00      A   
ATOM   3229  CA  PRO   380       0.174   4.749   3.742  1.00 10.00      A   
ATOM   3230  CB  PRO   380      -0.050   5.727   4.893  1.00 10.00      A   
ATOM   3231  CG  PRO   380       1.120   6.658   4.836  1.00 10.00      A   
ATOM   3232  CD  PRO   380       2.254   5.913   4.171  1.00 10.00      A   
ATOM   3233  C   PRO   380      -0.392   5.338   2.446  1.00 10.00      A   
ATOM   3234  O   PRO   380       0.236   6.187   1.814  1.00 10.00      A   
ATOM   3235  N   SER   381      -1.564   4.875   2.043  1.00 10.00      A   
ATOM   3236  HN  SER   381      -2.008   4.167   2.564  1.00 10.00      A   
ATOM   3237  CA  SER   381      -2.205   5.371   0.831  1.00 10.00      A   
ATOM   3238  CB  SER   381      -2.192   4.286  -0.247  1.00 10.00      A   
ATOM   3239  OG  SER   381      -0.911   3.685  -0.343  1.00 10.00      A   
ATOM   3240  HG  SER   381      -0.276   4.210   0.154  1.00 10.00      A   
ATOM   3241  C   SER   381      -3.638   5.811   1.123  1.00 10.00      A   
ATOM   3242  O   SER   381      -4.354   5.146   1.877  1.00 10.00      A   
ATOM   3243  N   LEU   382      -4.049   6.928   0.536  1.00 10.00      A   
ATOM   3244  HN  LEU   382      -3.429   7.419  -0.057  1.00 10.00      A   
ATOM   3245  CA  LEU   382      -5.392   7.452   0.739  1.00 10.00      A   
ATOM   3246  CB  LEU   382      -5.376   8.982   0.779  1.00 10.00      A   
ATOM   3247  CG  LEU   382      -5.570   9.618   2.156  1.00 10.00      A   
ATOM   3248  CD1 LEU   382      -5.280  11.109   2.104  1.00 10.00      A   
ATOM   3249  CD2 LEU   382      -6.980   9.363   2.667  1.00 10.00      A   
ATOM   3250  C   LEU   382      -6.357   6.968  -0.337  1.00 10.00      A   
ATOM   3251  O   LEU   382      -6.023   6.936  -1.521  1.00 10.00      A   
ATOM   3252  N   ALA   383      -7.557   6.587   0.089  1.00 10.00      A   
ATOM   3253  HN  ALA   383      -7.753   6.619   1.048  1.00 10.00      A   
ATOM   3254  CA  ALA   383      -8.588   6.115  -0.828  1.00 10.00      A   
ATOM   3255  CB  ALA   383      -9.752   5.522  -0.044  1.00 10.00      A   
ATOM   3256  C   ALA   383      -9.070   7.259  -1.722  1.00 10.00      A   
ATOM   3257  O   ALA   383      -8.964   8.425  -1.344  1.00 10.00      A   
ATOM   3258  N   PRO   384      -9.614   6.938  -2.913  1.00 10.00      A   
ATOM   3259  CA  PRO   384     -10.107   7.939  -3.874  1.00 10.00      A   
ATOM   3260  CB  PRO   384     -10.767   7.105  -4.982  1.00 10.00      A   
ATOM   3261  CG  PRO   384     -10.895   5.729  -4.419  1.00 10.00      A   
ATOM   3262  CD  PRO   384      -9.773   5.575  -3.436  1.00 10.00      A   
ATOM   3263  C   PRO   384     -11.110   8.927  -3.276  1.00 10.00      A   
ATOM   3264  O   PRO   384     -11.146  10.087  -3.671  1.00 10.00      A   
ATOM   3265  N   ASN   385     -11.922   8.474  -2.330  1.00 10.00      A   
ATOM   3266  HN  ASN   385     -11.864   7.535  -2.056  1.00 10.00      A   
ATOM   3267  CA  ASN   385     -12.911   9.348  -1.699  1.00 10.00      A   
ATOM   3268  CB  ASN   385     -14.310   8.713  -1.682  1.00 10.00      A   
ATOM   3269  CG  ASN   385     -14.328   7.328  -1.068  1.00 10.00      A   
ATOM   3270  OD1 ASN   385     -13.357   6.902  -0.440  1.00 10.00      A   
ATOM   3271  ND2 ASN   385     -15.435   6.619  -1.235  1.00 10.00      A   
ATOM   3272 HD21 ASN   385     -16.179   7.026  -1.745  1.00 10.00      A   
ATOM   3273 HD22 ASN   385     -15.470   5.713  -0.853  1.00 10.00      A   
ATOM   3274  C   ASN   385     -12.479   9.764  -0.293  1.00 10.00      A   
ATOM   3275  O   ASN   385     -13.178  10.516   0.390  1.00 10.00      A   
ATOM   3276  N   GLY   386     -11.314   9.276   0.124  1.00 10.00      A   
ATOM   3277  HN  GLY   386     -10.795   8.703  -0.479  1.00 10.00      A   
ATOM   3278  CA  GLY   386     -10.784   9.606   1.435  1.00 10.00      A   
ATOM   3279  C   GLY   386     -11.562   8.993   2.585  1.00 10.00      A   
ATOM   3280  O   GLY   386     -11.787   9.648   3.601  1.00 10.00      A   
ATOM   3281  N   THR   387     -11.981   7.746   2.439  1.00 10.00      A   
ATOM   3282  HN  THR   387     -11.804   7.270   1.602  1.00 10.00      A   
ATOM   3283  CA  THR   387     -12.729   7.081   3.501  1.00 10.00      A   
ATOM   3284  CB  THR   387     -13.936   6.314   2.946  1.00 10.00      A   
ATOM   3285  OG1 THR   387     -13.530   5.577   1.788  1.00 10.00      A   
ATOM   3286  HG1 THR   387     -13.663   6.122   0.996  1.00 10.00      A   
ATOM   3287  CG2 THR   387     -15.052   7.276   2.569  1.00 10.00      A   
ATOM   3288  C   THR   387     -11.850   6.121   4.296  1.00 10.00      A   
ATOM   3289  O   THR   387     -12.038   5.946   5.501  1.00 10.00      A   
ATOM   3290  N   MET   388     -10.888   5.504   3.620  1.00 10.00      A   
ATOM   3291  HN  MET   388     -10.776   5.693   2.666  1.00 10.00      A   
ATOM   3292  CA  MET   388      -9.996   4.550   4.261  1.00 10.00      A   
ATOM   3293  CB  MET   388     -10.391   3.122   3.876  1.00 10.00      A   
ATOM   3294  CG  MET   388     -11.499   2.533   4.732  1.00 10.00      A   
ATOM   3295  SD  MET   388     -12.251   1.077   3.985  1.00 10.00      A   
ATOM   3296  CE  MET   388     -13.320   1.840   2.766  1.00 10.00      A   
ATOM   3297  C   MET   388      -8.544   4.805   3.881  1.00 10.00      A   
ATOM   3298  O   MET   388      -8.259   5.439   2.861  1.00 10.00      A   
ATOM   3299  N   VAL   389      -7.637   4.320   4.715  1.00 10.00      A   
ATOM   3300  HN  VAL   389      -7.939   3.838   5.520  1.00 10.00      A   
ATOM   3301  CA  VAL   389      -6.206   4.466   4.491  1.00 10.00      A   
ATOM   3302  CB  VAL   389      -5.576   5.474   5.481  1.00 10.00      A   
ATOM   3303  CG1 VAL   389      -4.078   5.606   5.246  1.00 10.00      A   
ATOM   3304  CG2 VAL   389      -6.255   6.830   5.388  1.00 10.00      A   
ATOM   3305  C   VAL   389      -5.525   3.114   4.677  1.00 10.00      A   
ATOM   3306  O   VAL   389      -5.537   2.550   5.774  1.00 10.00      A   
ATOM   3307  N   ILE   390      -4.968   2.583   3.600  1.00 10.00      A   
ATOM   3308  HN  ILE   390      -5.024   3.062   2.748  1.00 10.00      A   
ATOM   3309  CA  ILE   390      -4.274   1.303   3.649  1.00 10.00      A   
ATOM   3310  CB  ILE   390      -4.519   0.474   2.362  1.00 10.00      A   
ATOM   3311  CG1 ILE   390      -3.968  -0.948   2.513  1.00 10.00      A   
ATOM   3312  CG2 ILE   390      -3.924   1.163   1.138  1.00 10.00      A   
ATOM   3313  CD1 ILE   390      -4.256  -1.849   1.330  1.00 10.00      A   
ATOM   3314  C   ILE   390      -2.777   1.536   3.844  1.00 10.00      A   
ATOM   3315  O   ILE   390      -2.233   2.535   3.367  1.00 10.00      A   
ATOM   3316  N   TYR   391      -2.125   0.635   4.560  1.00 10.00      A   
ATOM   3317  HN  TYR   391      -2.616  -0.131   4.932  1.00 10.00      A   
ATOM   3318  CA  TYR   391      -0.696   0.748   4.813  1.00 10.00      A   
ATOM   3319  CB  TYR   391      -0.421   1.783   5.915  1.00 10.00      A   
ATOM   3320  CG  TYR   391      -1.050   1.452   7.254  1.00 10.00      A   
ATOM   3321  CD1 TYR   391      -0.365   0.695   8.194  1.00 10.00      A   
ATOM   3322  CD2 TYR   391      -2.327   1.897   7.578  1.00 10.00      A   
ATOM   3323  CE1 TYR   391      -0.931   0.388   9.413  1.00 10.00      A   
ATOM   3324  CE2 TYR   391      -2.899   1.596   8.799  1.00 10.00      A   
ATOM   3325  CZ  TYR   391      -2.197   0.838   9.712  1.00 10.00      A   
ATOM   3326  OH  TYR   391      -2.757   0.529  10.930  1.00 10.00      A   
ATOM   3327  HH  TYR   391      -2.047   0.426  11.584  1.00 10.00      A   
ATOM   3328  C   TYR   391      -0.112  -0.604   5.201  1.00 10.00      A   
ATOM   3329  O   TYR   391      -0.846  -1.519   5.588  1.00 10.00      A   
ATOM   3330  N   SER   392       1.201  -0.728   5.089  1.00 10.00      A   
ATOM   3331  HN  SER   392       1.731   0.034   4.759  1.00 10.00      A   
ATOM   3332  CA  SER   392       1.884  -1.959   5.444  1.00 10.00      A   
ATOM   3333  CB  SER   392       3.162  -2.106   4.621  1.00 10.00      A   
ATOM   3334  OG  SER   392       2.926  -1.829   3.252  1.00 10.00      A   
ATOM   3335  HG  SER   392       3.772  -1.778   2.791  1.00 10.00      A   
ATOM   3336  C   SER   392       2.226  -1.945   6.928  1.00 10.00      A   
ATOM   3337  O   SER   392       2.644  -0.915   7.464  1.00 10.00      A   
ATOM   3338  N   SER   393       2.036  -3.074   7.591  1.00 10.00      A   
ATOM   3339  HN  SER   393       1.688  -3.860   7.114  1.00 10.00      A   
ATOM   3340  CA  SER   393       2.324  -3.180   9.012  1.00 10.00      A   
ATOM   3341  CB  SER   393       1.017  -3.298   9.790  1.00 10.00      A   
ATOM   3342  OG  SER   393      -0.034  -2.649   9.095  1.00 10.00      A   
ATOM   3343  HG  SER   393       0.262  -1.772   8.824  1.00 10.00      A   
ATOM   3344  C   SER   393       3.208  -4.386   9.293  1.00 10.00      A   
ATOM   3345  O   SER   393       3.051  -5.441   8.674  1.00 10.00      A   
ATOM   3346  N   SER   394       4.132  -4.226  10.223  1.00 10.00      A   
ATOM   3347  HN  SER   394       4.195  -3.364  10.695  1.00 10.00      A   
ATOM   3348  CA  SER   394       5.045  -5.299  10.576  1.00 10.00      A   
ATOM   3349  CB  SER   394       6.329  -4.731  11.186  1.00 10.00      A   
ATOM   3350  OG  SER   394       7.242  -5.762  11.530  1.00 10.00      A   
ATOM   3351  HG  SER   394       7.694  -6.065  10.735  1.00 10.00      A   
ATOM   3352  C   SER   394       4.385  -6.279  11.537  1.00 10.00      A   
ATOM   3353  O   SER   394       3.742  -5.879  12.506  1.00 10.00      A   
ATOM   3354  N   GLN   395       4.549  -7.562  11.259  1.00 10.00      A   
ATOM   3355  HN  GLN   395       5.078  -7.817  10.468  1.00 10.00      A   
ATOM   3356  CA  GLN   395       3.981  -8.606  12.091  1.00 10.00      A   
ATOM   3357  CB  GLN   395       2.808  -9.286  11.376  1.00 10.00      A   
ATOM   3358  CG  GLN   395       1.884 -10.072  12.296  1.00 10.00      A   
ATOM   3359  CD  GLN   395       1.102  -9.187  13.246  1.00 10.00      A   
ATOM   3360  OE1 GLN   395       0.747  -8.055  12.919  1.00 10.00      A   
ATOM   3361  NE2 GLN   395       0.828  -9.699  14.433  1.00 10.00      A   
ATOM   3362 HE21 GLN   395       1.142 -10.609  14.629  1.00 10.00      A   
ATOM   3363 HE22 GLN   395       0.321  -9.149  15.069  1.00 10.00      A   
ATOM   3364  C   GLN   395       5.062  -9.623  12.446  1.00 10.00      A   
ATOM   3365  O   GLN   395       4.998 -10.790  12.057  1.00 10.00      A   
ATOM   3366  N   GLY   396       6.079  -9.156  13.156  1.00 10.00      A   
ATOM   3367  HN  GLY   396       6.097  -8.205  13.400  1.00 10.00      A   
ATOM   3368  CA  GLY   396       7.163 -10.027  13.560  1.00 10.00      A   
ATOM   3369  C   GLY   396       8.205 -10.200  12.472  1.00 10.00      A   
ATOM   3370  O   GLY   396       9.016  -9.303  12.234  1.00 10.00      A   
ATOM   3371  N   MET   397       8.182 -11.351  11.811  1.00 10.00      A   
ATOM   3372  HN  MET   397       7.502 -12.020  12.039  1.00 10.00      A   
ATOM   3373  CA  MET   397       9.137 -11.643  10.746  1.00 10.00      A   
ATOM   3374  CB  MET   397       9.550 -13.118  10.778  1.00 10.00      A   
ATOM   3375  CG  MET   397      10.481 -13.488  11.919  1.00 10.00      A   
ATOM   3376  SD  MET   397      12.129 -12.776  11.740  1.00 10.00      A   
ATOM   3377  CE  MET   397      12.706 -13.618  10.266  1.00 10.00      A   
ATOM   3378  C   MET   397       8.558 -11.299   9.379  1.00 10.00      A   
ATOM   3379  O   MET   397       9.278 -11.254   8.381  1.00 10.00      A   
ATOM   3380  N   GLY   398       7.256 -11.066   9.339  1.00 10.00      A   
ATOM   3381  HN  GLY   398       6.732 -11.111  10.167  1.00 10.00      A   
ATOM   3382  CA  GLY   398       6.602 -10.736   8.092  1.00 10.00      A   
ATOM   3383  C   GLY   398       5.815  -9.447   8.189  1.00 10.00      A   
ATOM   3384  O   GLY   398       5.888  -8.745   9.197  1.00 10.00      A   
ATOM   3385  N   SER   399       5.059  -9.139   7.145  1.00 10.00      A   
ATOM   3386  HN  SER   399       5.034  -9.747   6.379  1.00 10.00      A   
ATOM   3387  CA  SER   399       4.255  -7.932   7.112  1.00 10.00      A   
ATOM   3388  CB  SER   399       4.886  -6.887   6.188  1.00 10.00      A   
ATOM   3389  OG  SER   399       6.234  -6.637   6.547  1.00 10.00      A   
ATOM   3390  HG  SER   399       6.379  -5.682   6.603  1.00 10.00      A   
ATOM   3391  C   SER   399       2.839  -8.250   6.654  1.00 10.00      A   
ATOM   3392  O   SER   399       2.613  -9.207   5.903  1.00 10.00      A   
ATOM   3393  N   VAL   400       1.892  -7.461   7.126  1.00 10.00      A   
ATOM   3394  HN  VAL   400       2.144  -6.724   7.730  1.00 10.00      A   
ATOM   3395  CA  VAL   400       0.491  -7.630   6.773  1.00 10.00      A   
ATOM   3396  CB  VAL   400      -0.339  -8.185   7.952  1.00 10.00      A   
ATOM   3397  CG1 VAL   400      -0.037  -9.658   8.183  1.00 10.00      A   
ATOM   3398  CG2 VAL   400      -0.086  -7.379   9.217  1.00 10.00      A   
ATOM   3399  C   VAL   400      -0.090  -6.292   6.341  1.00 10.00      A   
ATOM   3400  O   VAL   400       0.553  -5.254   6.497  1.00 10.00      A   
ATOM   3401  N   LEU   401      -1.298  -6.314   5.803  1.00 10.00      A   
ATOM   3402  HN  LEU   401      -1.766  -7.171   5.705  1.00 10.00      A   
ATOM   3403  CA  LEU   401      -1.947  -5.092   5.358  1.00 10.00      A   
ATOM   3404  CB  LEU   401      -2.463  -5.242   3.927  1.00 10.00      A   
ATOM   3405  CG  LEU   401      -1.395  -5.365   2.837  1.00 10.00      A   
ATOM   3406  CD1 LEU   401      -2.035  -5.638   1.487  1.00 10.00      A   
ATOM   3407  CD2 LEU   401      -0.534  -4.113   2.778  1.00 10.00      A   
ATOM   3408  C   LEU   401      -3.082  -4.707   6.295  1.00 10.00      A   
ATOM   3409  O   LEU   401      -4.010  -5.488   6.518  1.00 10.00      A   
ATOM   3410  N   ASN   402      -2.993  -3.510   6.855  1.00 10.00      A   
ATOM   3411  HN  ASN   402      -2.222  -2.938   6.642  1.00 10.00      A   
ATOM   3412  CA  ASN   402      -4.015  -3.011   7.763  1.00 10.00      A   
ATOM   3413  CB  ASN   402      -3.392  -2.443   9.042  1.00 10.00      A   
ATOM   3414  CG  ASN   402      -3.248  -3.483  10.139  1.00 10.00      A   
ATOM   3415  OD1 ASN   402      -4.146  -3.669  10.963  1.00 10.00      A   
ATOM   3416  ND2 ASN   402      -2.112  -4.155  10.172  1.00 10.00      A   
ATOM   3417 HD21 ASN   402      -1.429  -3.942   9.496  1.00 10.00      A   
ATOM   3418 HD22 ASN   402      -1.994  -4.838  10.866  1.00 10.00      A   
ATOM   3419  C   ASN   402      -4.853  -1.950   7.073  1.00 10.00      A   
ATOM   3420  O   ASN   402      -4.335  -1.147   6.293  1.00 10.00      A   
ATOM   3421  N   LEU   403      -6.146  -1.953   7.354  1.00 10.00      A   
ATOM   3422  HN  LEU   403      -6.496  -2.615   7.995  1.00 10.00      A   
ATOM   3423  CA  LEU   403      -7.062  -0.998   6.755  1.00 10.00      A   
ATOM   3424  CB  LEU   403      -8.100  -1.732   5.900  1.00 10.00      A   
ATOM   3425  CG  LEU   403      -9.020  -0.860   5.043  1.00 10.00      A   
ATOM   3426  CD1 LEU   403      -8.212  -0.039   4.049  1.00 10.00      A   
ATOM   3427  CD2 LEU   403     -10.051  -1.719   4.326  1.00 10.00      A   
ATOM   3428  C   LEU   403      -7.750  -0.178   7.837  1.00 10.00      A   
ATOM   3429  O   LEU   403      -8.588  -0.692   8.586  1.00 10.00      A   
ATOM   3430  N   VAL   404      -7.378   1.090   7.931  1.00 10.00      A   
ATOM   3431  HN  VAL   404      -6.701   1.437   7.312  1.00 10.00      A   
ATOM   3432  CA  VAL   404      -7.950   1.987   8.922  1.00 10.00      A   
ATOM   3433  CB  VAL   404      -6.877   2.509   9.907  1.00 10.00      A   
ATOM   3434  CG1 VAL   404      -7.504   3.387  10.983  1.00 10.00      A   
ATOM   3435  CG2 VAL   404      -6.116   1.354  10.540  1.00 10.00      A   
ATOM   3436  C   VAL   404      -8.631   3.167   8.234  1.00 10.00      A   
ATOM   3437  O   VAL   404      -8.078   3.761   7.308  1.00 10.00      A   
ATOM   3438  N   SER   405      -9.833   3.490   8.679  1.00 10.00      A   
ATOM   3439  HN  SER   405     -10.225   2.968   9.412  1.00 10.00      A   
ATOM   3440  CA  SER   405     -10.597   4.593   8.112  1.00 10.00      A   
ATOM   3441  CB  SER   405     -12.021   4.560   8.664  1.00 10.00      A   
ATOM   3442  OG  SER   405     -12.080   3.784   9.853  1.00 10.00      A   
ATOM   3443  HG  SER   405     -12.111   2.844   9.618  1.00 10.00      A   
ATOM   3444  C   SER   405      -9.940   5.942   8.409  1.00 10.00      A   
ATOM   3445  O   SER   405      -9.067   6.040   9.275  1.00 10.00      A   
ATOM   3446  N   THR   406     -10.359   6.976   7.683  1.00 10.00      A   
ATOM   3447  HN  THR   406     -11.050   6.835   7.001  1.00 10.00      A   
ATOM   3448  CA  THR   406      -9.819   8.316   7.866  1.00 10.00      A   
ATOM   3449  CB  THR   406     -10.364   9.282   6.798  1.00 10.00      A   
ATOM   3450  OG1 THR   406     -11.573   8.751   6.230  1.00 10.00      A   
ATOM   3451  HG1 THR   406     -11.750   9.199   5.389  1.00 10.00      A   
ATOM   3452  CG2 THR   406      -9.339   9.483   5.694  1.00 10.00      A   
ATOM   3453  C   THR   406     -10.153   8.855   9.254  1.00 10.00      A   
ATOM   3454  O   THR   406      -9.358   9.568   9.868  1.00 10.00      A   
ATOM   3455  N   ASP   407     -11.336   8.505   9.742  1.00 10.00      A   
ATOM   3456  HN  ASP   407     -11.934   7.954   9.192  1.00 10.00      A   
ATOM   3457  CA  ASP   407     -11.778   8.936  11.062  1.00 10.00      A   
ATOM   3458  CB  ASP   407     -13.305   8.855  11.179  1.00 10.00      A   
ATOM   3459  CG  ASP   407     -14.014   9.996  10.481  1.00 10.00      A   
ATOM   3460  OD1 ASP   407     -13.680  11.168  10.751  1.00 10.00      A   
ATOM   3461  OD2 ASP   407     -14.918   9.730   9.662  1.00 10.00      A   
ATOM   3462  C   ASP   407     -11.135   8.081  12.145  1.00 10.00      A   
ATOM   3463  O   ASP   407     -11.122   8.450  13.317  1.00 10.00      A   
ATOM   3464  N   GLY   408     -10.600   6.934  11.738  1.00 10.00      A   
ATOM   3465  HN  GLY   408     -10.623   6.708  10.786  1.00 10.00      A   
ATOM   3466  CA  GLY   408      -9.965   6.028  12.675  1.00 10.00      A   
ATOM   3467  C   GLY   408     -10.968   5.357  13.591  1.00 10.00      A   
ATOM   3468  O   GLY   408     -10.625   4.924  14.687  1.00 10.00      A   
ATOM   3469  N   ARG   409     -12.209   5.261  13.134  1.00 10.00      A   
ATOM   3470  HN  ARG   409     -12.417   5.606  12.242  1.00 10.00      A   
ATOM   3471  CA  ARG   409     -13.265   4.648  13.928  1.00 10.00      A   
ATOM   3472  CB  ARG   409     -14.620   5.297  13.634  1.00 10.00      A   
ATOM   3473  CG  ARG   409     -14.731   6.730  14.130  1.00 10.00      A   
ATOM   3474  CD  ARG   409     -16.168   7.227  14.092  1.00 10.00      A   
ATOM   3475  NE  ARG   409     -16.689   7.332  12.731  1.00 10.00      A   
ATOM   3476  HE  ARG   409     -16.740   6.504  12.200  1.00 10.00      A   
ATOM   3477  CZ  ARG   409     -17.106   8.471  12.180  1.00 10.00      A   
ATOM   3478  NH1 ARG   409     -17.068   9.607  12.872  1.00 10.00      A   
ATOM   3479 HH11 ARG   409     -16.709   9.612  13.854  1.00 10.00      A   
ATOM   3480 HH12 ARG   409     -17.396  10.500  12.441  1.00 10.00      A   
ATOM   3481  NH2 ARG   409     -17.558   8.471  10.934  1.00 10.00      A   
ATOM   3482 HH21 ARG   409     -17.583   7.580  10.388  1.00 10.00      A   
ATOM   3483 HH22 ARG   409     -17.887   9.362  10.495  1.00 10.00      A   
ATOM   3484  C   ARG   409     -13.330   3.147  13.695  1.00 10.00      A   
ATOM   3485  O   ARG   409     -13.952   2.416  14.465  1.00 10.00      A   
ATOM   3486  N   PHE   410     -12.685   2.693  12.632  1.00 10.00      A   
ATOM   3487  HN  PHE   410     -12.210   3.327  12.052  1.00 10.00      A   
ATOM   3488  CA  PHE   410     -12.664   1.280  12.299  1.00 10.00      A   
ATOM   3489  CB  PHE   410     -13.672   0.972  11.186  1.00 10.00      A   
ATOM   3490  CG  PHE   410     -13.940  -0.494  10.995  1.00 10.00      A   
ATOM   3491  CD1 PHE   410     -14.518  -1.244  12.006  1.00 10.00      A   
ATOM   3492  CD2 PHE   410     -13.616  -1.123   9.804  1.00 10.00      A   
ATOM   3493  CE1 PHE   410     -14.767  -2.592  11.835  1.00 10.00      A   
ATOM   3494  CE2 PHE   410     -13.862  -2.471   9.626  1.00 10.00      A   
ATOM   3495  CZ  PHE   410     -14.439  -3.207  10.643  1.00 10.00      A   
ATOM   3496  C   PHE   410     -11.260   0.858  11.882  1.00 10.00      A   
ATOM   3497  O   PHE   410     -10.616   1.528  11.071  1.00 10.00      A   
ATOM   3498  N   LYS   411     -10.781  -0.237  12.460  1.00 10.00      A   
ATOM   3499  HN  LYS   411     -11.339  -0.713  13.113  1.00 10.00      A   
ATOM   3500  CA  LYS   411      -9.454  -0.760  12.154  1.00 10.00      A   
ATOM   3501  CB  LYS   411      -8.480  -0.459  13.301  1.00 10.00      A   
ATOM   3502  CG  LYS   411      -8.368   1.013  13.667  1.00 10.00      A   
ATOM   3503  CD  LYS   411      -7.401   1.222  14.820  1.00 10.00      A   
ATOM   3504  CE  LYS   411      -7.294   2.694  15.189  1.00 10.00      A   
ATOM   3505  NZ  LYS   411      -6.338   2.920  16.305  1.00 10.00      A   
ATOM   3506  HZ1 LYS   411      -6.774   2.655  17.213  1.00 10.00      A   
ATOM   3507  HZ2 LYS   411      -6.065   3.922  16.345  1.00 10.00      A   
ATOM   3508  HZ3 LYS   411      -5.481   2.345  16.166  1.00 10.00      A   
ATOM   3509  C   LYS   411      -9.534  -2.267  11.932  1.00 10.00      A   
ATOM   3510  O   LYS   411      -9.880  -3.016  12.848  1.00 10.00      A   
ATOM   3511  N   ALA   412      -9.223  -2.709  10.723  1.00 10.00      A   
ATOM   3512  HN  ALA   412      -8.948  -2.068  10.030  1.00 10.00      A   
ATOM   3513  CA  ALA   412      -9.270  -4.130  10.399  1.00 10.00      A   
ATOM   3514  CB  ALA   412     -10.566  -4.464   9.673  1.00 10.00      A   
ATOM   3515  C   ALA   412      -8.068  -4.534   9.553  1.00 10.00      A   
ATOM   3516  O   ALA   412      -7.281  -3.686   9.134  1.00 10.00      A   
ATOM   3517  N   ARG   413      -7.933  -5.828   9.304  1.00 10.00      A   
ATOM   3518  HN  ARG   413      -8.599  -6.459   9.658  1.00 10.00      A   
ATOM   3519  CA  ARG   413      -6.827  -6.339   8.507  1.00 10.00      A   
ATOM   3520  CB  ARG   413      -5.990  -7.330   9.318  1.00 10.00      A   
ATOM   3521  CG  ARG   413      -4.776  -6.716   9.991  1.00 10.00      A   
ATOM   3522  CD  ARG   413      -3.984  -7.759  10.759  1.00 10.00      A   
ATOM   3523  NE  ARG   413      -4.792  -8.402  11.792  1.00 10.00      A   
ATOM   3524  HE  ARG   413      -5.759  -8.494  11.616  1.00 10.00      A   
ATOM   3525  CZ  ARG   413      -4.304  -8.878  12.930  1.00 10.00      A   
ATOM   3526  NH1 ARG   413      -3.005  -8.791  13.194  1.00 10.00      A   
ATOM   3527 HH11 ARG   413      -2.627  -9.169  14.087  1.00 10.00      A   
ATOM   3528 HH12 ARG   413      -2.360  -8.344  12.506  1.00 10.00      A   
ATOM   3529  NH2 ARG   413      -5.122  -9.426  13.813  1.00 10.00      A   
ATOM   3530 HH21 ARG   413      -4.752  -9.803  14.709  1.00 10.00      A   
ATOM   3531 HH22 ARG   413      -6.148  -9.479  13.611  1.00 10.00      A   
ATOM   3532  C   ARG   413      -7.336  -7.016   7.246  1.00 10.00      A   
ATOM   3533  O   ARG   413      -8.505  -7.397   7.162  1.00 10.00      A   
ATOM   3534  N   LEU   414      -6.457  -7.156   6.269  1.00 10.00      A   
ATOM   3535  HN  LEU   414      -5.546  -6.815   6.393  1.00 10.00      A   
ATOM   3536  CA  LEU   414      -6.805  -7.801   5.013  1.00 10.00      A   
ATOM   3537  CB  LEU   414      -6.123  -7.093   3.840  1.00 10.00      A   
ATOM   3538  CG  LEU   414      -6.571  -5.654   3.567  1.00 10.00      A   
ATOM   3539  CD1 LEU   414      -5.815  -5.080   2.381  1.00 10.00      A   
ATOM   3540  CD2 LEU   414      -8.074  -5.587   3.332  1.00 10.00      A   
ATOM   3541  C   LEU   414      -6.415  -9.275   5.047  1.00 10.00      A   
ATOM   3542  O   LEU   414      -5.511  -9.659   5.793  1.00 10.00      A   
ATOM   3543  N   PRO   415      -7.108 -10.118   4.252  1.00 10.00      A   
ATOM   3544  CA  PRO   415      -6.849 -11.563   4.184  1.00 10.00      A   
ATOM   3545  CB  PRO   415      -7.523 -11.965   2.875  1.00 10.00      A   
ATOM   3546  CG  PRO   415      -8.672 -11.029   2.757  1.00 10.00      A   
ATOM   3547  CD  PRO   415      -8.216  -9.724   3.357  1.00 10.00      A   
ATOM   3548  C   PRO   415      -5.363 -11.902   4.123  1.00 10.00      A   
ATOM   3549  O   PRO   415      -4.654 -11.464   3.215  1.00 10.00      A   
ATOM   3550  N   ALA   416      -4.906 -12.684   5.098  1.00 10.00      A   
ATOM   3551  HN  ALA   416      -5.530 -12.998   5.786  1.00 10.00      A   
ATOM   3552  CA  ALA   416      -3.508 -13.091   5.173  1.00 10.00      A   
ATOM   3553  CB  ALA   416      -3.288 -14.002   6.371  1.00 10.00      A   
ATOM   3554  C   ALA   416      -3.069 -13.780   3.884  1.00 10.00      A   
ATOM   3555  O   ALA   416      -3.695 -14.741   3.433  1.00 10.00      A   
ATOM   3556  N   THR   417      -2.002 -13.271   3.289  1.00 10.00      A   
ATOM   3557  HN  THR   417      -1.550 -12.501   3.696  1.00 10.00      A   
ATOM   3558  CA  THR   417      -1.474 -13.816   2.052  1.00 10.00      A   
ATOM   3559  CB  THR   417      -0.817 -12.699   1.228  1.00 10.00      A   
ATOM   3560  OG1 THR   417      -0.528 -11.592   2.097  1.00 10.00      A   
ATOM   3561  HG1 THR   417      -1.106 -10.848   1.873  1.00 10.00      A   
ATOM   3562  CG2 THR   417      -1.746 -12.235   0.118  1.00 10.00      A   
ATOM   3563  C   THR   417      -0.439 -14.904   2.329  1.00 10.00      A   
ATOM   3564  O   THR   417       0.070 -15.022   3.448  1.00 10.00      A   
ATOM   3565  N   ASP   418      -0.119 -15.689   1.308  1.00 10.00      A   
ATOM   3566  HN  ASP   418      -0.549 -15.543   0.434  1.00 10.00      A   
ATOM   3567  CA  ASP   418       0.858 -16.763   1.436  1.00 10.00      A   
ATOM   3568  CB  ASP   418       0.588 -17.892   0.428  1.00 10.00      A   
ATOM   3569  CG  ASP   418       0.419 -17.415  -1.007  1.00 10.00      A   
ATOM   3570  OD1 ASP   418      -0.384 -16.482  -1.240  1.00 10.00      A   
ATOM   3571  OD2 ASP   418       1.056 -17.998  -1.912  1.00 10.00      A   
ATOM   3572  C   ASP   418       2.280 -16.229   1.293  1.00 10.00      A   
ATOM   3573  O   ASP   418       3.086 -16.760   0.527  1.00 10.00      A   
ATOM   3574  N   GLY   419       2.579 -15.183   2.053  1.00 10.00      A   
ATOM   3575  HN  GLY   419       1.890 -14.815   2.652  1.00 10.00      A   
ATOM   3576  CA  GLY   419       3.889 -14.573   2.018  1.00 10.00      A   
ATOM   3577  C   GLY   419       3.894 -13.230   2.714  1.00 10.00      A   
ATOM   3578  O   GLY   419       3.038 -12.958   3.559  1.00 10.00      A   
ATOM   3579  N   GLN   420       4.853 -12.389   2.365  1.00 10.00      A   
ATOM   3580  HN  GLN   420       5.509 -12.668   1.689  1.00 10.00      A   
ATOM   3581  CA  GLN   420       4.962 -11.064   2.958  1.00 10.00      A   
ATOM   3582  CB  GLN   420       6.395 -10.809   3.440  1.00 10.00      A   
ATOM   3583  CG  GLN   420       6.625  -9.433   4.044  1.00 10.00      A   
ATOM   3584  CD  GLN   420       7.976  -9.307   4.718  1.00 10.00      A   
ATOM   3585  OE1 GLN   420       8.936  -9.977   4.349  1.00 10.00      A   
ATOM   3586  NE2 GLN   420       8.066  -8.435   5.706  1.00 10.00      A   
ATOM   3587 HE21 GLN   420       7.261  -7.913   5.950  1.00 10.00      A   
ATOM   3588 HE22 GLN   420       8.927  -8.338   6.160  1.00 10.00      A   
ATOM   3589  C   GLN   420       4.533  -9.996   1.958  1.00 10.00      A   
ATOM   3590  O   GLN   420       5.111  -9.881   0.877  1.00 10.00      A   
ATOM   3591  N   VAL   421       3.511  -9.232   2.316  1.00 10.00      A   
ATOM   3592  HN  VAL   421       3.090  -9.373   3.189  1.00 10.00      A   
ATOM   3593  CA  VAL   421       3.011  -8.175   1.446  1.00 10.00      A   
ATOM   3594  CB  VAL   421       1.498  -7.940   1.610  1.00 10.00      A   
ATOM   3595  CG1 VAL   421       0.722  -8.974   0.817  1.00 10.00      A   
ATOM   3596  CG2 VAL   421       1.095  -7.973   3.077  1.00 10.00      A   
ATOM   3597  C   VAL   421       3.764  -6.875   1.679  1.00 10.00      A   
ATOM   3598  O   VAL   421       3.931  -6.435   2.817  1.00 10.00      A   
ATOM   3599  N   LYS   422       4.232  -6.276   0.597  1.00 10.00      A   
ATOM   3600  HN  LYS   422       4.072  -6.686  -0.284  1.00 10.00      A   
ATOM   3601  CA  LYS   422       4.986  -5.036   0.673  1.00 10.00      A   
ATOM   3602  CB  LYS   422       6.483  -5.335   0.520  1.00 10.00      A   
ATOM   3603  CG  LYS   422       7.021  -6.337   1.534  1.00 10.00      A   
ATOM   3604  CD  LYS   422       8.300  -7.003   1.050  1.00 10.00      A   
ATOM   3605  CE  LYS   422       9.530  -6.200   1.438  1.00 10.00      A   
ATOM   3606  NZ  LYS   422       9.730  -5.021   0.561  1.00 10.00      A   
ATOM   3607  HZ1 LYS   422       8.814  -4.594   0.323  1.00 10.00      A   
ATOM   3608  HZ2 LYS   422      10.212  -5.299  -0.315  1.00 10.00      A   
ATOM   3609  HZ3 LYS   422      10.311  -4.305   1.052  1.00 10.00      A   
ATOM   3610  C   LYS   422       4.541  -4.059  -0.411  1.00 10.00      A   
ATOM   3611  O   LYS   422       4.183  -4.474  -1.513  1.00 10.00      A   
ATOM   3612  N   PHE   423       4.570  -2.767  -0.078  1.00 10.00      A   
ATOM   3613  HN  PHE   423       4.865  -2.526   0.826  1.00 10.00      A   
ATOM   3614  CA  PHE   423       4.187  -1.690  -1.000  1.00 10.00      A   
ATOM   3615  CB  PHE   423       5.138  -1.609  -2.197  1.00 10.00      A   
ATOM   3616  CG  PHE   423       6.511  -1.109  -1.857  1.00 10.00      A   
ATOM   3617  CD1 PHE   423       7.487  -1.979  -1.401  1.00 10.00      A   
ATOM   3618  CD2 PHE   423       6.827   0.232  -1.995  1.00 10.00      A   
ATOM   3619  CE1 PHE   423       8.752  -1.522  -1.089  1.00 10.00      A   
ATOM   3620  CE2 PHE   423       8.090   0.695  -1.685  1.00 10.00      A   
ATOM   3621  CZ  PHE   423       9.055  -0.183  -1.230  1.00 10.00      A   
ATOM   3622  C   PHE   423       2.726  -1.776  -1.459  1.00 10.00      A   
ATOM   3623  O   PHE   423       2.400  -2.468  -2.426  1.00 10.00      A   
ATOM   3624  N   PRO   424       1.826  -1.067  -0.761  1.00 10.00      A   
ATOM   3625  CA  PRO   424       0.403  -1.043  -1.090  1.00 10.00      A   
ATOM   3626  CB  PRO   424      -0.239  -0.772   0.271  1.00 10.00      A   
ATOM   3627  CG  PRO   424       0.764   0.052   1.014  1.00 10.00      A   
ATOM   3628  CD  PRO   424       2.122  -0.237   0.419  1.00 10.00      A   
ATOM   3629  C   PRO   424       0.052   0.078  -2.073  1.00 10.00      A   
ATOM   3630  O   PRO   424       0.596   1.183  -2.000  1.00 10.00      A   
ATOM   3631  N   ALA   425      -0.855  -0.214  -2.994  1.00 10.00      A   
ATOM   3632  HN  ALA   425      -1.243  -1.115  -3.012  1.00 10.00      A   
ATOM   3633  CA  ALA   425      -1.287   0.760  -3.987  1.00 10.00      A   
ATOM   3634  CB  ALA   425      -0.472   0.607  -5.262  1.00 10.00      A   
ATOM   3635  C   ALA   425      -2.775   0.596  -4.282  1.00 10.00      A   
ATOM   3636  O   ALA   425      -3.230  -0.495  -4.632  1.00 10.00      A   
ATOM   3637  N   TRP   426      -3.523   1.680  -4.143  1.00 10.00      A   
ATOM   3638  HN  TRP   426      -3.095   2.527  -3.882  1.00 10.00      A   
ATOM   3639  CA  TRP   426      -4.961   1.657  -4.384  1.00 10.00      A   
ATOM   3640  CB  TRP   426      -5.662   2.639  -3.437  1.00 10.00      A   
ATOM   3641  CG  TRP   426      -7.083   2.281  -3.116  1.00 10.00      A   
ATOM   3642  CD1 TRP   426      -8.169   2.431  -3.927  1.00 10.00      A   
ATOM   3643  CD2 TRP   426      -7.576   1.723  -1.890  1.00 10.00      A   
ATOM   3644  NE1 TRP   426      -9.303   1.995  -3.290  1.00 10.00      A   
ATOM   3645  HE1 TRP   426     -10.212   1.996  -3.674  1.00 10.00      A   
ATOM   3646  CE2 TRP   426      -8.967   1.556  -2.038  1.00 10.00      A   
ATOM   3647  CE3 TRP   426      -6.977   1.343  -0.686  1.00 10.00      A   
ATOM   3648  CZ2 TRP   426      -9.768   1.030  -1.027  1.00 10.00      A   
ATOM   3649  CZ3 TRP   426      -7.774   0.821   0.316  1.00 10.00      A   
ATOM   3650  CH2 TRP   426      -9.154   0.668   0.140  1.00 10.00      A   
ATOM   3651  C   TRP   426      -5.267   2.017  -5.838  1.00 10.00      A   
ATOM   3652  O   TRP   426      -4.583   2.850  -6.438  1.00 10.00      A   
ATOM   3653  N   SER   427      -6.284   1.381  -6.405  1.00 10.00      A   
ATOM   3654  HN  SER   427      -6.795   0.723  -5.881  1.00 10.00      A   
ATOM   3655  CA  SER   427      -6.674   1.647  -7.782  1.00 10.00      A   
ATOM   3656  CB  SER   427      -7.197   0.371  -8.441  1.00 10.00      A   
ATOM   3657  OG  SER   427      -6.370  -0.733  -8.124  1.00 10.00      A   
ATOM   3658  HG  SER   427      -5.847  -0.522  -7.343  1.00 10.00      A   
ATOM   3659  C   SER   427      -7.743   2.733  -7.831  1.00 10.00      A   
ATOM   3660  O   SER   427      -8.585   2.824  -6.937  1.00 10.00      A   
ATOM   3661  N   PRO   428      -7.719   3.579  -8.873  1.00 10.00      A   
ATOM   3662  CA  PRO   428      -8.697   4.656  -9.033  1.00 10.00      A   
ATOM   3663  CB  PRO   428      -8.126   5.479 -10.192  1.00 10.00      A   
ATOM   3664  CG  PRO   428      -7.313   4.508 -10.974  1.00 10.00      A   
ATOM   3665  CD  PRO   428      -6.732   3.556  -9.971  1.00 10.00      A   
ATOM   3666  C   PRO   428     -10.089   4.119  -9.384  1.00 10.00      A   
ATOM   3667  O   PRO   428     -10.356   2.920  -9.263  1.00 10.00      A   
ATOM   3668  N   TYR   429     -10.971   5.012  -9.815  1.00 10.00      A   
ATOM   3669  HN  TYR   429     -10.699   5.950  -9.899  1.00 10.00      A   
ATOM   3670  CA  TYR   429     -12.330   4.632 -10.178  1.00 10.00      A   
ATOM   3671  CB  TYR   429     -13.183   5.875 -10.438  1.00 10.00      A   
ATOM   3672  CG  TYR   429     -13.396   6.736  -9.214  1.00 10.00      A   
ATOM   3673  CD1 TYR   429     -12.528   7.777  -8.916  1.00 10.00      A   
ATOM   3674  CD2 TYR   429     -14.463   6.508  -8.356  1.00 10.00      A   
ATOM   3675  CE1 TYR   429     -12.715   8.567  -7.800  1.00 10.00      A   
ATOM   3676  CE2 TYR   429     -14.659   7.293  -7.236  1.00 10.00      A   
ATOM   3677  CZ  TYR   429     -13.783   8.322  -6.964  1.00 10.00      A   
ATOM   3678  OH  TYR   429     -13.975   9.110  -5.853  1.00 10.00      A   
ATOM   3679  HH  TYR   429     -13.757  10.021  -6.073  1.00 10.00      A   
ATOM   3680  C   TYR   429     -12.335   3.714 -11.394  1.00 10.00      A   
ATOM   3681  O   TYR   429     -11.782   4.051 -12.443  1.00 10.00      A   
ATOM   3682  N   LEU   430     -12.943   2.548 -11.234  1.00 10.00      A   
ATOM   3683  HN  LEU   430     -13.352   2.337 -10.372  1.00 10.00      A   
ATOM   3684  CB  LEU   430     -12.745   0.158 -11.767  1.00 10.00      A   
ATOM   3685  CG  LEU   430     -11.421  -0.040 -11.020  1.00 10.00      A   
ATOM   3686  CD1 LEU   430     -11.332  -1.447 -10.452  1.00 10.00      A   
ATOM   3687  CD2 LEU   430     -10.238   0.241 -11.932  1.00 10.00      A   
ATOM   3688  CA  LEU   430     -13.022   1.568 -12.307  1.00 10.00      A   
ATOM   3689  C   LEU   430     -14.389   1.619 -12.977  1.00 10.00      A   
ATOM   3690  O   LEU   430     -15.332   0.971 -12.468  1.00 10.00      A   
ATOM   3691  OXT LEU   430     -14.519   2.315 -14.010  1.00 10.00      A   
ATOM   3692  CB  ASN    68      25.555 -17.926  14.475  1.00 10.00      B   
ATOM   3693  CG  ASN    68      24.453 -18.797  13.900  1.00 10.00      B   
ATOM   3694  OD1 ASN    68      23.341 -18.334  13.647  1.00 10.00      B   
ATOM   3695  ND2 ASN    68      24.751 -20.070  13.698  1.00 10.00      B   
ATOM   3696 HD21 ASN    68      25.657 -20.378  13.926  1.00 10.00      B   
ATOM   3697 HD22 ASN    68      24.053 -20.657  13.335  1.00 10.00      B   
ATOM   3698  C   ASN    68      25.267 -16.167  12.700  1.00 10.00      B   
ATOM   3699  O   ASN    68      25.848 -16.899  11.892  1.00 10.00      B   
ATOM   3700  N   ASN    68      24.133 -15.937  14.902  1.00 10.00      B   
ATOM   3701  HT1 ASN    68      23.281 -16.382  14.502  1.00 10.00      B   
ATOM   3702  HT2 ASN    68      24.053 -14.906  14.804  1.00 10.00      B   
ATOM   3703  HT3 ASN    68      24.186 -16.167  15.917  1.00 10.00      B   
ATOM   3704  CA  ASN    68      25.348 -16.430  14.203  1.00 10.00      B   
ATOM   3705  N   ASN    69      24.549 -15.114  12.327  1.00 10.00      B   
ATOM   3706  HN  ASN    69      24.118 -14.559  13.013  1.00 10.00      B   
ATOM   3707  CA  ASN    69      24.387 -14.747  10.922  1.00 10.00      B   
ATOM   3708  CB  ASN    69      23.419 -15.702  10.208  1.00 10.00      B   
ATOM   3709  CG  ASN    69      21.979 -15.576  10.675  1.00 10.00      B   
ATOM   3710  OD1 ASN    69      21.708 -15.254  11.832  1.00 10.00      B   
ATOM   3711  ND2 ASN    69      21.043 -15.836   9.777  1.00 10.00      B   
ATOM   3712 HD21 ASN    69      21.326 -16.091   8.870  1.00 10.00      B   
ATOM   3713 HD22 ASN    69      20.103 -15.770  10.054  1.00 10.00      B   
ATOM   3714  C   ASN    69      23.897 -13.310  10.800  1.00 10.00      B   
ATOM   3715  O   ASN    69      23.254 -12.937   9.819  1.00 10.00      B   
ATOM   3716  N   ILE    70      24.227 -12.501  11.797  1.00 10.00      B   
ATOM   3717  HN  ILE    70      24.780 -12.844  12.534  1.00 10.00      B   
ATOM   3718  CA  ILE    70      23.806 -11.108  11.819  1.00 10.00      B   
ATOM   3719  CB  ILE    70      22.783 -10.856  12.946  1.00 10.00      B   
ATOM   3720  CG1 ILE    70      21.679 -11.917  12.925  1.00 10.00      B   
ATOM   3721  CG2 ILE    70      22.182  -9.464  12.822  1.00 10.00      B   
ATOM   3722  CD1 ILE    70      20.906 -12.025  14.222  1.00 10.00      B   
ATOM   3723  C   ILE    70      24.995 -10.175  12.021  1.00 10.00      B   
ATOM   3724  O   ILE    70      25.663 -10.220  13.054  1.00 10.00      B   
ATOM   3725  N   VAL    71      25.258  -9.339  11.026  1.00 10.00      B   
ATOM   3726  HN  VAL    71      24.701  -9.370  10.217  1.00 10.00      B   
ATOM   3727  CA  VAL    71      26.350  -8.377  11.099  1.00 10.00      B   
ATOM   3728  CB  VAL    71      27.178  -8.340   9.794  1.00 10.00      B   
ATOM   3729  CG1 VAL    71      28.354  -7.385   9.935  1.00 10.00      B   
ATOM   3730  CG2 VAL    71      27.669  -9.730   9.423  1.00 10.00      B   
ATOM   3731  C   VAL    71      25.778  -6.990  11.369  1.00 10.00      B   
ATOM   3732  O   VAL    71      24.995  -6.473  10.573  1.00 10.00      B   
ATOM   3733  N   TYR    72      26.154  -6.402  12.496  1.00 10.00      B   
ATOM   3734  HN  TYR    72      26.779  -6.864  13.090  1.00 10.00      B   
ATOM   3735  CA  TYR    72      25.665  -5.081  12.869  1.00 10.00      B   
ATOM   3736  CB  TYR    72      25.532  -4.968  14.390  1.00 10.00      B   
ATOM   3737  CG  TYR    72      24.580  -5.973  15.000  1.00 10.00      B   
ATOM   3738  CD1 TYR    72      25.039  -7.200  15.459  1.00 10.00      B   
ATOM   3739  CD2 TYR    72      23.223  -5.698  15.113  1.00 10.00      B   
ATOM   3740  CE1 TYR    72      24.176  -8.124  16.013  1.00 10.00      B   
ATOM   3741  CE2 TYR    72      22.351  -6.616  15.667  1.00 10.00      B   
ATOM   3742  CZ  TYR    72      22.833  -7.829  16.113  1.00 10.00      B   
ATOM   3743  OH  TYR    72      21.971  -8.752  16.666  1.00 10.00      B   
ATOM   3744  HH  TYR    72      21.119  -8.710  16.213  1.00 10.00      B   
ATOM   3745  C   TYR    72      26.585  -3.988  12.347  1.00 10.00      B   
ATOM   3746  O   TYR    72      27.794  -4.191  12.217  1.00 10.00      B   
ATOM   3747  N   PHE    73      26.000  -2.838  12.044  1.00 10.00      B   
ATOM   3748  HN  PHE    73      25.027  -2.752  12.165  1.00 10.00      B   
ATOM   3749  CA  PHE    73      26.746  -1.695  11.539  1.00 10.00      B   
ATOM   3750  CB  PHE    73      26.450  -1.480  10.048  1.00 10.00      B   
ATOM   3751  CG  PHE    73      26.896  -2.606   9.154  1.00 10.00      B   
ATOM   3752  CD1 PHE    73      26.029  -3.637   8.827  1.00 10.00      B   
ATOM   3753  CD2 PHE    73      28.179  -2.628   8.632  1.00 10.00      B   
ATOM   3754  CE1 PHE    73      26.432  -4.666   7.999  1.00 10.00      B   
ATOM   3755  CE2 PHE    73      28.590  -3.656   7.804  1.00 10.00      B   
ATOM   3756  CZ  PHE    73      27.715  -4.676   7.487  1.00 10.00      B   
ATOM   3757  C   PHE    73      26.374  -0.438  12.325  1.00 10.00      B   
ATOM   3758  O   PHE    73      25.695  -0.516  13.351  1.00 10.00      B   
ATOM   3759  N   ASP    74      26.814   0.716  11.840  1.00 10.00      B   
ATOM   3760  HN  ASP    74      27.339   0.717  11.014  1.00 10.00      B   
ATOM   3761  CA  ASP    74      26.517   1.987  12.497  1.00 10.00      B   
ATOM   3762  CB  ASP    74      27.800   2.723  12.893  1.00 10.00      B   
ATOM   3763  CG  ASP    74      28.436   2.200  14.162  1.00 10.00      B   
ATOM   3764  OD1 ASP    74      27.838   2.360  15.245  1.00 10.00      B   
ATOM   3765  OD2 ASP    74      29.549   1.635  14.085  1.00 10.00      B   
ATOM   3766  C   ASP    74      25.680   2.876  11.586  1.00 10.00      B   
ATOM   3767  O   ASP    74      25.258   2.454  10.508  1.00 10.00      B   
ATOM   3768  N   LEU    75      25.456   4.109  12.017  1.00 10.00      B   
ATOM   3769  HN  LEU    75      25.838   4.389  12.876  1.00 10.00      B   
ATOM   3770  CA  LEU    75      24.671   5.066  11.246  1.00 10.00      B   
ATOM   3771  CB  LEU    75      24.390   6.323  12.077  1.00 10.00      B   
ATOM   3772  CG  LEU    75      23.741   7.498  11.338  1.00 10.00      B   
ATOM   3773  CD1 LEU    75      22.330   7.149  10.884  1.00 10.00      B   
ATOM   3774  CD2 LEU    75      23.738   8.744  12.208  1.00 10.00      B   
ATOM   3775  C   LEU    75      25.389   5.440   9.953  1.00 10.00      B   
ATOM   3776  O   LEU    75      26.516   5.936   9.986  1.00 10.00      B   
ATOM   3777  N   ASP    76      24.738   5.158   8.821  1.00 10.00      B   
ATOM   3778  HN  ASP    76      23.863   4.723   8.883  1.00 10.00      B   
ATOM   3779  CA  ASP    76      25.278   5.464   7.487  1.00 10.00      B   
ATOM   3780  CB  ASP    76      25.674   6.946   7.367  1.00 10.00      B   
ATOM   3781  CG  ASP    76      26.064   7.356   5.959  1.00 10.00      B   
ATOM   3782  OD1 ASP    76      25.234   7.188   5.036  1.00 10.00      B   
ATOM   3783  OD2 ASP    76      27.193   7.864   5.769  1.00 10.00      B   
ATOM   3784  C   ASP    76      26.443   4.550   7.099  1.00 10.00      B   
ATOM   3785  O   ASP    76      26.783   4.424   5.920  1.00 10.00      B   
ATOM   3786  N   LYS    77      27.029   3.891   8.092  1.00 10.00      B   
ATOM   3787  HN  LYS    77      26.685   4.005   9.002  1.00 10.00      B   
ATOM   3788  CA  LYS    77      28.162   3.002   7.871  1.00 10.00      B   
ATOM   3789  CB  LYS    77      28.768   2.548   9.201  1.00 10.00      B   
ATOM   3790  CG  LYS    77      29.654   3.582   9.874  1.00 10.00      B   
ATOM   3791  CD  LYS    77      30.575   2.928  10.889  1.00 10.00      B   
ATOM   3792  CE  LYS    77      31.086   3.933  11.906  1.00 10.00      B   
ATOM   3793  NZ  LYS    77      31.610   3.265  13.125  1.00 10.00      B   
ATOM   3794  HZ1 LYS    77      30.958   2.510  13.431  1.00 10.00      B   
ATOM   3795  HZ2 LYS    77      31.706   3.956  13.900  1.00 10.00      B   
ATOM   3796  HZ3 LYS    77      32.542   2.849  12.933  1.00 10.00      B   
ATOM   3797  C   LYS    77      27.794   1.784   7.030  1.00 10.00      B   
ATOM   3798  O   LYS    77      26.659   1.297   7.069  1.00 10.00      B   
ATOM   3799  N   TYR    78      28.770   1.307   6.270  1.00 10.00      B   
ATOM   3800  HN  TYR    78      29.636   1.764   6.274  1.00 10.00      B   
ATOM   3801  CA  TYR    78      28.600   0.139   5.420  1.00 10.00      B   
ATOM   3802  CB  TYR    78      28.174   0.548   4.003  1.00 10.00      B   
ATOM   3803  CG  TYR    78      28.994   1.663   3.391  1.00 10.00      B   
ATOM   3804  CD1 TYR    78      30.156   1.390   2.681  1.00 10.00      B   
ATOM   3805  CD2 TYR    78      28.600   2.988   3.514  1.00 10.00      B   
ATOM   3806  CE1 TYR    78      30.902   2.406   2.113  1.00 10.00      B   
ATOM   3807  CE2 TYR    78      29.339   4.009   2.952  1.00 10.00      B   
ATOM   3808  CZ  TYR    78      30.489   3.713   2.252  1.00 10.00      B   
ATOM   3809  OH  TYR    78      31.225   4.730   1.684  1.00 10.00      B   
ATOM   3810  HH  TYR    78      31.551   5.316   2.378  1.00 10.00      B   
ATOM   3811  C   TYR    78      29.882  -0.691   5.385  1.00 10.00      B   
ATOM   3812  O   TYR    78      29.928  -1.759   4.777  1.00 10.00      B   
ATOM   3813  N   ASP    79      30.922  -0.189   6.050  1.00 10.00      B   
ATOM   3814  HN  ASP    79      30.819   0.660   6.528  1.00 10.00      B   
ATOM   3815  CA  ASP    79      32.209  -0.880   6.098  1.00 10.00      B   
ATOM   3816  CB  ASP    79      33.311   0.029   6.663  1.00 10.00      B   
ATOM   3817  CG  ASP    79      33.652   1.204   5.765  1.00 10.00      B   
ATOM   3818  OD1 ASP    79      34.028   0.983   4.592  1.00 10.00      B   
ATOM   3819  OD2 ASP    79      33.552   2.360   6.231  1.00 10.00      B   
ATOM   3820  C   ASP    79      32.098  -2.138   6.947  1.00 10.00      B   
ATOM   3821  O   ASP    79      31.466  -2.126   8.006  1.00 10.00      B   
ATOM   3822  N   ILE    80      32.716  -3.215   6.482  1.00 10.00      B   
ATOM   3823  HN  ILE    80      33.213  -3.152   5.638  1.00 10.00      B   
ATOM   3824  CA  ILE    80      32.683  -4.488   7.191  1.00 10.00      B   
ATOM   3825  CB  ILE    80      33.316  -5.620   6.347  1.00 10.00      B   
ATOM   3826  CG1 ILE    80      32.505  -5.853   5.068  1.00 10.00      B   
ATOM   3827  CG2 ILE    80      33.439  -6.909   7.150  1.00 10.00      B   
ATOM   3828  CD1 ILE    80      31.059  -6.232   5.314  1.00 10.00      B   
ATOM   3829  C   ILE    80      33.396  -4.395   8.538  1.00 10.00      B   
ATOM   3830  O   ILE    80      34.552  -3.973   8.617  1.00 10.00      B   
ATOM   3831  N   ARG    81      32.694  -4.781   9.596  1.00 10.00      B   
ATOM   3832  HN  ARG    81      31.773  -5.091   9.470  1.00 10.00      B   
ATOM   3833  CA  ARG    81      33.259  -4.755  10.938  1.00 10.00      B   
ATOM   3834  CB  ARG    81      32.155  -4.753  11.996  1.00 10.00      B   
ATOM   3835  CG  ARG    81      31.545  -3.390  12.279  1.00 10.00      B   
ATOM   3836  CD  ARG    81      30.624  -3.457  13.487  1.00 10.00      B   
ATOM   3837  NE  ARG    81      30.083  -2.150  13.860  1.00 10.00      B   
ATOM   3838  HE  ARG    81      30.489  -1.358  13.443  1.00 10.00      B   
ATOM   3839  CZ  ARG    81      29.091  -1.983  14.732  1.00 10.00      B   
ATOM   3840  NH1 ARG    81      28.534  -3.035  15.316  1.00 10.00      B   
ATOM   3841 HH11 ARG    81      27.757  -2.904  15.999  1.00 10.00      B   
ATOM   3842 HH12 ARG    81      28.868  -3.996  15.097  1.00 10.00      B   
ATOM   3843  NH2 ARG    81      28.656  -0.767  15.027  1.00 10.00      B   
ATOM   3844 HH21 ARG    81      29.091   0.077  14.577  1.00 10.00      B   
ATOM   3845 HH22 ARG    81      27.874  -0.642  15.709  1.00 10.00      B   
ATOM   3846  C   ARG    81      34.180  -5.950  11.155  1.00 10.00      B   
ATOM   3847  O   ARG    81      33.776  -7.099  10.966  1.00 10.00      B   
ATOM   3848  N   SER    82      35.410  -5.675  11.568  1.00 10.00      B   
ATOM   3849  HN  SER    82      35.665  -4.737  11.715  1.00 10.00      B   
ATOM   3850  CA  SER    82      36.395  -6.720  11.812  1.00 10.00      B   
ATOM   3851  CB  SER    82      37.765  -6.097  12.053  1.00 10.00      B   
ATOM   3852  OG  SER    82      38.059  -5.139  11.047  1.00 10.00      B   
ATOM   3853  HG  SER    82      38.917  -5.347  10.652  1.00 10.00      B   
ATOM   3854  C   SER    82      35.993  -7.610  12.988  1.00 10.00      B   
ATOM   3855  O   SER    82      36.491  -8.725  13.132  1.00 10.00      B   
ATOM   3856  N   ASP    83      35.082  -7.114  13.816  1.00 10.00      B   
ATOM   3857  HN  ASP    83      34.729  -6.213  13.651  1.00 10.00      B   
ATOM   3858  CA  ASP    83      34.600  -7.863  14.971  1.00 10.00      B   
ATOM   3859  CB  ASP    83      33.769  -6.948  15.876  1.00 10.00      B   
ATOM   3860  CG  ASP    83      33.272  -7.633  17.136  1.00 10.00      B   
ATOM   3861  OD1 ASP    83      34.108  -8.039  17.976  1.00 10.00      B   
ATOM   3862  OD2 ASP    83      32.040  -7.745  17.304  1.00 10.00      B   
ATOM   3863  C   ASP    83      33.769  -9.066  14.527  1.00 10.00      B   
ATOM   3864  O   ASP    83      33.634 -10.049  15.254  1.00 10.00      B   
ATOM   3865  N   PHE    84      33.237  -8.992  13.313  1.00 10.00      B   
ATOM   3866  HN  PHE    84      33.403  -8.196  12.766  1.00 10.00      B   
ATOM   3867  CA  PHE    84      32.417 -10.067  12.770  1.00 10.00      B   
ATOM   3868  CB  PHE    84      31.103  -9.511  12.219  1.00 10.00      B   
ATOM   3869  CG  PHE    84      30.237  -8.840  13.248  1.00 10.00      B   
ATOM   3870  CD1 PHE    84      30.245  -7.462  13.381  1.00 10.00      B   
ATOM   3871  CD2 PHE    84      29.410  -9.585  14.073  1.00 10.00      B   
ATOM   3872  CE1 PHE    84      29.448  -6.839  14.319  1.00 10.00      B   
ATOM   3873  CE2 PHE    84      28.610  -8.968  15.015  1.00 10.00      B   
ATOM   3874  CZ  PHE    84      28.628  -7.592  15.136  1.00 10.00      B   
ATOM   3875  C   PHE    84      33.155 -10.833  11.673  1.00 10.00      B   
ATOM   3876  O   PHE    84      32.564 -11.665  10.984  1.00 10.00      B   
ATOM   3877  N   ALA    85      34.449 -10.562  11.528  1.00 10.00      B   
ATOM   3878  HN  ALA    85      34.869  -9.911  12.130  1.00 10.00      B   
ATOM   3879  CA  ALA    85      35.266 -11.216  10.507  1.00 10.00      B   
ATOM   3880  CB  ALA    85      36.683 -10.662  10.515  1.00 10.00      B   
ATOM   3881  C   ALA    85      35.279 -12.731  10.687  1.00 10.00      B   
ATOM   3882  O   ALA    85      35.169 -13.478   9.714  1.00 10.00      B   
ATOM   3883  N   GLN    86      35.390 -13.173  11.936  1.00 10.00      B   
ATOM   3884  HN  GLN    86      35.460 -12.522  12.669  1.00 10.00      B   
ATOM   3885  CA  GLN    86      35.415 -14.598  12.251  1.00 10.00      B   
ATOM   3886  CB  GLN    86      35.636 -14.820  13.750  1.00 10.00      B   
ATOM   3887  CG  GLN    86      37.090 -14.722  14.186  1.00 10.00      B   
ATOM   3888  CD  GLN    86      37.258 -14.716  15.696  1.00 10.00      B   
ATOM   3889  OE1 GLN    86      36.419 -14.194  16.428  1.00 10.00      B   
ATOM   3890  NE2 GLN    86      38.340 -15.303  16.172  1.00 10.00      B   
ATOM   3891 HE21 GLN    86      38.966 -15.709  15.533  1.00 10.00      B   
ATOM   3892 HE22 GLN    86      38.476 -15.308  17.144  1.00 10.00      B   
ATOM   3893  C   GLN    86      34.130 -15.287  11.798  1.00 10.00      B   
ATOM   3894  O   GLN    86      34.168 -16.368  11.209  1.00 10.00      B   
ATOM   3895  N   MET    87      32.993 -14.652  12.069  1.00 10.00      B   
ATOM   3896  HN  MET    87      33.026 -13.790  12.538  1.00 10.00      B   
ATOM   3897  CA  MET    87      31.699 -15.207  11.685  1.00 10.00      B   
ATOM   3898  CB  MET    87      30.555 -14.411  12.322  1.00 10.00      B   
ATOM   3899  CG  MET    87      29.168 -14.870  11.895  1.00 10.00      B   
ATOM   3900  SD  MET    87      27.842 -13.834  12.549  1.00 10.00      B   
ATOM   3901  CE  MET    87      28.354 -12.216  11.979  1.00 10.00      B   
ATOM   3902  C   MET    87      31.548 -15.231  10.166  1.00 10.00      B   
ATOM   3903  O   MET    87      31.033 -16.196   9.598  1.00 10.00      B   
ATOM   3904  N   LEU    88      32.014 -14.173   9.514  1.00 10.00      B   
ATOM   3905  HN  LEU    88      32.420 -13.435  10.023  1.00 10.00      B   
ATOM   3906  CA  LEU    88      31.930 -14.070   8.063  1.00 10.00      B   
ATOM   3907  CB  LEU    88      32.312 -12.668   7.590  1.00 10.00      B   
ATOM   3908  CG  LEU    88      31.287 -11.570   7.878  1.00 10.00      B   
ATOM   3909  CD1 LEU    88      31.842 -10.206   7.507  1.00 10.00      B   
ATOM   3910  CD2 LEU    88      29.987 -11.842   7.137  1.00 10.00      B   
ATOM   3911  C   LEU    88      32.779 -15.131   7.372  1.00 10.00      B   
ATOM   3912  O   LEU    88      32.311 -15.803   6.451  1.00 10.00      B   
ATOM   3913  N   ASP    89      34.024 -15.289   7.821  1.00 10.00      B   
ATOM   3914  HN  ASP    89      34.346 -14.718   8.556  1.00 10.00      B   
ATOM   3915  CA  ASP    89      34.927 -16.281   7.238  1.00 10.00      B   
ATOM   3916  CB  ASP    89      36.316 -16.202   7.874  1.00 10.00      B   
ATOM   3917  CG  ASP    89      37.425 -16.656   6.935  1.00 10.00      B   
ATOM   3918  OD1 ASP    89      37.384 -17.808   6.448  1.00 10.00      B   
ATOM   3919  OD2 ASP    89      38.352 -15.858   6.676  1.00 10.00      B   
ATOM   3920  C   ASP    89      34.360 -17.684   7.415  1.00 10.00      B   
ATOM   3921  O   ASP    89      34.473 -18.530   6.526  1.00 10.00      B   
ATOM   3922  N   ALA    90      33.725 -17.914   8.561  1.00 10.00      B   
ATOM   3923  HN  ALA    90      33.662 -17.192   9.224  1.00 10.00      B   
ATOM   3924  CA  ALA    90      33.124 -19.207   8.862  1.00 10.00      B   
ATOM   3925  CB  ALA    90      32.550 -19.210  10.271  1.00 10.00      B   
ATOM   3926  C   ALA    90      32.037 -19.544   7.847  1.00 10.00      B   
ATOM   3927  O   ALA    90      31.982 -20.661   7.328  1.00 10.00      B   
ATOM   3928  N   HIS    91      31.180 -18.571   7.559  1.00 10.00      B   
ATOM   3929  HN  HIS    91      31.271 -17.702   8.012  1.00 10.00      B   
ATOM   3930  CA  HIS    91      30.105 -18.764   6.592  1.00 10.00      B   
ATOM   3931  CB  HIS    91      29.115 -17.598   6.626  1.00 10.00      B   
ATOM   3932  CG  HIS    91      28.023 -17.751   7.638  1.00 10.00      B   
ATOM   3933  ND1 HIS    91      26.892 -18.506   7.418  1.00 10.00      B   
ATOM   3934  HD1 HIS    91      26.690 -19.021   6.596  1.00 10.00      B   
ATOM   3935  CD2 HIS    91      27.893 -17.242   8.886  1.00 10.00      B   
ATOM   3936  CE1 HIS    91      26.109 -18.448   8.480  1.00 10.00      B   
ATOM   3937  NE2 HIS    91      26.698 -17.690   9.384  1.00 10.00      B   
ATOM   3938  HE2 HIS    91      26.338 -17.491  10.283  1.00 10.00      B   
ATOM   3939  C   HIS    91      30.683 -18.914   5.193  1.00 10.00      B   
ATOM   3940  O   HIS    91      30.178 -19.685   4.375  1.00 10.00      B   
ATOM   3941  N   ALA    92      31.750 -18.172   4.931  1.00 10.00      B   
ATOM   3942  HN  ALA    92      32.092 -17.563   5.625  1.00 10.00      B   
ATOM   3943  CA  ALA    92      32.421 -18.220   3.642  1.00 10.00      B   
ATOM   3944  CB  ALA    92      33.447 -17.103   3.537  1.00 10.00      B   
ATOM   3945  C   ALA    92      33.090 -19.575   3.440  1.00 10.00      B   
ATOM   3946  O   ALA    92      33.258 -20.033   2.314  1.00 10.00      B   
ATOM   3947  N   ASN    93      33.477 -20.212   4.539  1.00 10.00      B   
ATOM   3948  HN  ASN    93      33.331 -19.790   5.416  1.00 10.00      B   
ATOM   3949  CA  ASN    93      34.119 -21.519   4.475  1.00 10.00      B   
ATOM   3950  CB  ASN    93      34.591 -21.965   5.859  1.00 10.00      B   
ATOM   3951  CG  ASN    93      35.467 -23.202   5.805  1.00 10.00      B   
ATOM   3952  OD1 ASN    93      36.146 -23.453   4.812  1.00 10.00      B   
ATOM   3953  ND2 ASN    93      35.450 -23.985   6.868  1.00 10.00      B   
ATOM   3954 HD21 ASN    93      34.876 -23.730   7.624  1.00 10.00      B   
ATOM   3955 HD22 ASN    93      36.020 -24.782   6.864  1.00 10.00      B   
ATOM   3956  C   ASN    93      33.168 -22.550   3.881  1.00 10.00      B   
ATOM   3957  O   ASN    93      33.521 -23.261   2.944  1.00 10.00      B   
ATOM   3958  N   PHE    94      31.948 -22.593   4.409  1.00 10.00      B   
ATOM   3959  HN  PHE    94      31.722 -21.975   5.135  1.00 10.00      B   
ATOM   3960  CA  PHE    94      30.936 -23.531   3.935  1.00 10.00      B   
ATOM   3961  CB  PHE    94      29.658 -23.423   4.773  1.00 10.00      B   
ATOM   3962  CG  PHE    94      29.741 -24.126   6.100  1.00 10.00      B   
ATOM   3963  CD1 PHE    94      30.085 -23.433   7.250  1.00 10.00      B   
ATOM   3964  CD2 PHE    94      29.474 -25.483   6.198  1.00 10.00      B   
ATOM   3965  CE1 PHE    94      30.161 -24.077   8.470  1.00 10.00      B   
ATOM   3966  CE2 PHE    94      29.548 -26.133   7.415  1.00 10.00      B   
ATOM   3967  CZ  PHE    94      29.892 -25.429   8.553  1.00 10.00      B   
ATOM   3968  C   PHE    94      30.623 -23.296   2.460  1.00 10.00      B   
ATOM   3969  O   PHE    94      30.416 -24.242   1.702  1.00 10.00      B   
ATOM   3970  N   LEU    95      30.616 -22.032   2.057  1.00 10.00      B   
ATOM   3971  HN  LEU    95      30.800 -21.325   2.710  1.00 10.00      B   
ATOM   3972  CA  LEU    95      30.334 -21.669   0.671  1.00 10.00      B   
ATOM   3973  CB  LEU    95      30.065 -20.168   0.552  1.00 10.00      B   
ATOM   3974  CG  LEU    95      28.834 -19.643   1.293  1.00 10.00      B   
ATOM   3975  CD1 LEU    95      28.862 -18.127   1.363  1.00 10.00      B   
ATOM   3976  CD2 LEU    95      27.554 -20.129   0.626  1.00 10.00      B   
ATOM   3977  C   LEU    95      31.486 -22.073  -0.245  1.00 10.00      B   
ATOM   3978  O   LEU    95      31.304 -22.265  -1.446  1.00 10.00      B   
ATOM   3979  N   ARG    96      32.674 -22.203   0.335  1.00 10.00      B   
ATOM   3980  HN  ARG    96      32.758 -22.026   1.295  1.00 10.00      B   
ATOM   3981  CA  ARG    96      33.857 -22.603  -0.418  1.00 10.00      B   
ATOM   3982  CB  ARG    96      35.131 -22.050   0.227  1.00 10.00      B   
ATOM   3983  CG  ARG    96      35.444 -20.608  -0.143  1.00 10.00      B   
ATOM   3984  CD  ARG    96      36.583 -20.049   0.696  1.00 10.00      B   
ATOM   3985  NE  ARG    96      36.182 -19.815   2.085  1.00 10.00      B   
ATOM   3986  HE  ARG    96      35.297 -20.150   2.355  1.00 10.00      B   
ATOM   3987  CZ  ARG    96      36.938 -19.182   2.989  1.00 10.00      B   
ATOM   3988  NH1 ARG    96      38.132 -18.704   2.647  1.00 10.00      B   
ATOM   3989 HH11 ARG    96      38.489 -18.823   1.673  1.00 10.00      B   
ATOM   3990 HH12 ARG    96      38.722 -18.209   3.350  1.00 10.00      B   
ATOM   3991  NH2 ARG    96      36.485 -19.015   4.229  1.00 10.00      B   
ATOM   3992 HH21 ARG    96      35.551 -19.381   4.501  1.00 10.00      B   
ATOM   3993 HH22 ARG    96      37.070 -18.514   4.949  1.00 10.00      B   
ATOM   3994  C   ARG    96      33.931 -24.121  -0.516  1.00 10.00      B   
ATOM   3995  O   ARG    96      34.635 -24.671  -1.362  1.00 10.00      B   
ATOM   3996  N   SER    97      33.206 -24.792   0.368  1.00 10.00      B   
ATOM   3997  HN  SER    97      32.692 -24.297   1.038  1.00 10.00      B   
ATOM   3998  CA  SER    97      33.171 -26.244   0.383  1.00 10.00      B   
ATOM   3999  CB  SER    97      33.081 -26.748   1.824  1.00 10.00      B   
ATOM   4000  OG  SER    97      34.014 -26.076   2.652  1.00 10.00      B   
ATOM   4001  HG  SER    97      34.755 -25.773   2.114  1.00 10.00      B   
ATOM   4002  C   SER    97      31.984 -26.762  -0.421  1.00 10.00      B   
ATOM   4003  O   SER    97      32.057 -27.819  -1.050  1.00 10.00      B   
ATOM   4004  N   ASN    98      30.891 -26.015  -0.396  1.00 10.00      B   
ATOM   4005  HN  ASN    98      30.896 -25.176   0.118  1.00 10.00      B   
ATOM   4006  CA  ASN    98      29.681 -26.397  -1.111  1.00 10.00      B   
ATOM   4007  CB  ASN    98      28.501 -26.491  -0.138  1.00 10.00      B   
ATOM   4008  CG  ASN    98      28.546 -27.722   0.747  1.00 10.00      B   
ATOM   4009  OD1 ASN    98      28.921 -28.810   0.305  1.00 10.00      B   
ATOM   4010  ND2 ASN    98      28.169 -27.560   2.008  1.00 10.00      B   
ATOM   4011 HD21 ASN    98      27.885 -26.664   2.301  1.00 10.00      B   
ATOM   4012 HD22 ASN    98      28.189 -28.340   2.601  1.00 10.00      B   
ATOM   4013  C   ASN    98      29.363 -25.389  -2.209  1.00 10.00      B   
ATOM   4014  O   ASN    98      28.717 -24.372  -1.958  1.00 10.00      B   
ATOM   4015  N   PRO    99      29.808 -25.657  -3.446  1.00 10.00      B   
ATOM   4016  CA  PRO    99      29.571 -24.762  -4.583  1.00 10.00      B   
ATOM   4017  CB  PRO    99      30.447 -25.347  -5.701  1.00 10.00      B   
ATOM   4018  CG  PRO    99      31.342 -26.336  -5.031  1.00 10.00      B   
ATOM   4019  CD  PRO    99      30.580 -26.841  -3.843  1.00 10.00      B   
ATOM   4020  C   PRO    99      28.106 -24.763  -5.011  1.00 10.00      B   
ATOM   4021  O   PRO    99      27.627 -23.824  -5.651  1.00 10.00      B   
ATOM   4022  N   SER   100      27.393 -25.815  -4.641  1.00 10.00      B   
ATOM   4023  HN  SER   100      27.826 -26.530  -4.126  1.00 10.00      B   
ATOM   4024  CA  SER   100      25.988 -25.943  -4.989  1.00 10.00      B   
ATOM   4025  CB  SER   100      25.624 -27.423  -5.103  1.00 10.00      B   
ATOM   4026  OG  SER   100      26.693 -28.152  -5.685  1.00 10.00      B   
ATOM   4027  HG  SER   100      27.100 -27.623  -6.382  1.00 10.00      B   
ATOM   4028  C   SER   100      25.093 -25.247  -3.964  1.00 10.00      B   
ATOM   4029  O   SER   100      23.867 -25.291  -4.065  1.00 10.00      B   
ATOM   4030  N   TYR   101      25.710 -24.598  -2.983  1.00 10.00      B   
ATOM   4031  HN  TYR   101      26.691 -24.580  -2.961  1.00 10.00      B   
ATOM   4032  CA  TYR   101      24.966 -23.897  -1.947  1.00 10.00      B   
ATOM   4033  CB  TYR   101      25.539 -24.201  -0.559  1.00 10.00      B   
ATOM   4034  CG  TYR   101      24.996 -25.465   0.073  1.00 10.00      B   
ATOM   4035  CD1 TYR   101      25.070 -26.684  -0.588  1.00 10.00      B   
ATOM   4036  CD2 TYR   101      24.412 -25.437   1.333  1.00 10.00      B   
ATOM   4037  CE1 TYR   101      24.579 -27.839  -0.011  1.00 10.00      B   
ATOM   4038  CE2 TYR   101      23.918 -26.587   1.916  1.00 10.00      B   
ATOM   4039  CZ  TYR   101      24.004 -27.785   1.240  1.00 10.00      B   
ATOM   4040  OH  TYR   101      23.514 -28.934   1.816  1.00 10.00      B   
ATOM   4041  HH  TYR   101      24.175 -29.634   1.737  1.00 10.00      B   
ATOM   4042  C   TYR   101      24.971 -22.397  -2.203  1.00 10.00      B   
ATOM   4043  O   TYR   101      25.973 -21.835  -2.644  1.00 10.00      B   
ATOM   4044  N   LYS   102      23.846 -21.757  -1.936  1.00 10.00      B   
ATOM   4045  HN  LYS   102      23.082 -22.258  -1.585  1.00 10.00      B   
ATOM   4046  CA  LYS   102      23.716 -20.323  -2.138  1.00 10.00      B   
ATOM   4047  CB  LYS   102      22.577 -20.023  -3.114  1.00 10.00      B   
ATOM   4048  CG  LYS   102      22.857 -20.421  -4.552  1.00 10.00      B   
ATOM   4049  CD  LYS   102      21.645 -20.164  -5.426  1.00 10.00      B   
ATOM   4050  CE  LYS   102      21.964 -20.355  -6.898  1.00 10.00      B   
ATOM   4051  NZ  LYS   102      20.799 -20.014  -7.757  1.00 10.00      B   
ATOM   4052  HZ1 LYS   102      20.371 -19.122  -7.440  1.00 10.00      B   
ATOM   4053  HZ2 LYS   102      20.081 -20.767  -7.709  1.00 10.00      B   
ATOM   4054  HZ3 LYS   102      21.104 -19.907  -8.744  1.00 10.00      B   
ATOM   4055  C   LYS   102      23.451 -19.617  -0.815  1.00 10.00      B   
ATOM   4056  O   LYS   102      22.998 -20.238   0.150  1.00 10.00      B   
ATOM   4057  N   VAL   103      23.740 -18.327  -0.774  1.00 10.00      B   
ATOM   4058  HN  VAL   103      24.116 -17.893  -1.574  1.00 10.00      B   
ATOM   4059  CA  VAL   103      23.519 -17.531   0.424  1.00 10.00      B   
ATOM   4060  CB  VAL   103      24.847 -17.214   1.158  1.00 10.00      B   
ATOM   4061  CG1 VAL   103      25.774 -16.366   0.300  1.00 10.00      B   
ATOM   4062  CG2 VAL   103      24.592 -16.555   2.508  1.00 10.00      B   
ATOM   4063  C   VAL   103      22.775 -16.243   0.073  1.00 10.00      B   
ATOM   4064  O   VAL   103      23.047 -15.613  -0.953  1.00 10.00      B   
ATOM   4065  N   THR   104      21.809 -15.879   0.902  1.00 10.00      B   
ATOM   4066  HN  THR   104      21.606 -16.444   1.683  1.00 10.00      B   
ATOM   4067  CA  THR   104      21.031 -14.674   0.687  1.00 10.00      B   
ATOM   4068  CB  THR   104      19.524 -14.975   0.789  1.00 10.00      B   
ATOM   4069  OG1 THR   104      19.316 -16.393   0.679  1.00 10.00      B   
ATOM   4070  HG1 THR   104      19.986 -16.769   0.095  1.00 10.00      B   
ATOM   4071  CG2 THR   104      18.763 -14.270  -0.324  1.00 10.00      B   
ATOM   4072  C   THR   104      21.408 -13.607   1.713  1.00 10.00      B   
ATOM   4073  O   THR   104      21.320 -13.835   2.922  1.00 10.00      B   
ATOM   4074  N   VAL   105      21.846 -12.456   1.222  1.00 10.00      B   
ATOM   4075  HN  VAL   105      21.905 -12.346   0.246  1.00 10.00      B   
ATOM   4076  CA  VAL   105      22.238 -11.351   2.083  1.00 10.00      B   
ATOM   4077  CB  VAL   105      23.488 -10.620   1.550  1.00 10.00      B   
ATOM   4078  CG1 VAL   105      24.010  -9.631   2.583  1.00 10.00      B   
ATOM   4079  CG2 VAL   105      24.569 -11.615   1.162  1.00 10.00      B   
ATOM   4080  C   VAL   105      21.098 -10.351   2.218  1.00 10.00      B   
ATOM   4081  O   VAL   105      20.769  -9.631   1.271  1.00 10.00      B   
ATOM   4082  N   GLU   106      20.485 -10.332   3.390  1.00 10.00      B   
ATOM   4083  HN  GLU   106      20.779 -10.954   4.093  1.00 10.00      B   
ATOM   4084  CA  GLU   106      19.386  -9.424   3.665  1.00 10.00      B   
ATOM   4085  CB  GLU   106      18.428 -10.032   4.690  1.00 10.00      B   
ATOM   4086  CG  GLU   106      17.330 -10.897   4.096  1.00 10.00      B   
ATOM   4087  CD  GLU   106      16.064 -10.859   4.928  1.00 10.00      B   
ATOM   4088  OE1 GLU   106      15.770  -9.795   5.523  1.00 10.00      B   
ATOM   4089  OE2 GLU   106      15.351 -11.881   4.988  1.00 10.00      B   
ATOM   4090  C   GLU   106      19.898  -8.077   4.164  1.00 10.00      B   
ATOM   4091  O   GLU   106      20.439  -7.975   5.270  1.00 10.00      B   
ATOM   4092  N   GLY   107      19.736  -7.052   3.337  1.00 10.00      B   
ATOM   4093  HN  GLY   107      19.303  -7.206   2.465  1.00 10.00      B   
ATOM   4094  CA  GLY   107      20.165  -5.716   3.699  1.00 10.00      B   
ATOM   4095  C   GLY   107      19.044  -4.953   4.372  1.00 10.00      B   
ATOM   4096  O   GLY   107      17.899  -5.002   3.923  1.00 10.00      B   
ATOM   4097  N   HIS   108      19.352  -4.255   5.455  1.00 10.00      B   
ATOM   4098  HN  HIS   108      20.283  -4.229   5.766  1.00 10.00      B   
ATOM   4099  CA  HIS   108      18.331  -3.512   6.183  1.00 10.00      B   
ATOM   4100  CB  HIS   108      17.904  -4.268   7.449  1.00 10.00      B   
ATOM   4101  CG  HIS   108      17.567  -5.712   7.239  1.00 10.00      B   
ATOM   4102  ND1 HIS   108      18.403  -6.736   7.627  1.00 10.00      B   
ATOM   4103  HD1 HIS   108      19.280  -6.627   8.060  1.00 10.00      B   
ATOM   4104  CD2 HIS   108      16.490  -6.304   6.666  1.00 10.00      B   
ATOM   4105  CE1 HIS   108      17.852  -7.891   7.312  1.00 10.00      B   
ATOM   4106  NE2 HIS   108      16.698  -7.661   6.725  1.00 10.00      B   
ATOM   4107  HE2 HIS   108      16.093  -8.360   6.357  1.00 10.00      B   
ATOM   4108  C   HIS   108      18.808  -2.117   6.564  1.00 10.00      B   
ATOM   4109  O   HIS   108      19.943  -1.725   6.274  1.00 10.00      B   
ATOM   4110  N   ALA   109      17.925  -1.378   7.214  1.00 10.00      B   
ATOM   4111  HN  ALA   109      17.036  -1.758   7.403  1.00 10.00      B   
ATOM   4112  CA  ALA   109      18.209  -0.028   7.669  1.00 10.00      B   
ATOM   4113  CB  ALA   109      17.849   0.982   6.589  1.00 10.00      B   
ATOM   4114  C   ALA   109      17.411   0.239   8.939  1.00 10.00      B   
ATOM   4115  O   ALA   109      16.723  -0.655   9.439  1.00 10.00      B   
ATOM   4116  N   ASP   110      17.496   1.452   9.460  1.00 10.00      B   
ATOM   4117  HN  ASP   110      18.046   2.132   9.018  1.00 10.00      B   
ATOM   4118  CA  ASP   110      16.767   1.803  10.671  1.00 10.00      B   
ATOM   4119  CB  ASP   110      17.633   2.589  11.660  1.00 10.00      B   
ATOM   4120  CG  ASP   110      18.102   3.929  11.135  1.00 10.00      B   
ATOM   4121  OD1 ASP   110      17.361   4.918  11.287  1.00 10.00      B   
ATOM   4122  OD2 ASP   110      19.230   3.997  10.598  1.00 10.00      B   
ATOM   4123  C   ASP   110      15.458   2.518  10.344  1.00 10.00      B   
ATOM   4124  O   ASP   110      15.057   2.585   9.185  1.00 10.00      B   
ATOM   4125  N   GLU   111      14.800   3.059  11.362  1.00 10.00      B   
ATOM   4126  HN  GLU   111      15.194   3.019  12.256  1.00 10.00      B   
ATOM   4127  CA  GLU   111      13.512   3.726  11.180  1.00 10.00      B   
ATOM   4128  CB  GLU   111      12.730   3.771  12.498  1.00 10.00      B   
ATOM   4129  CG  GLU   111      12.082   2.452  12.892  1.00 10.00      B   
ATOM   4130  CD  GLU   111      10.871   2.648  13.786  1.00 10.00      B   
ATOM   4131  OE1 GLU   111       9.879   3.252  13.327  1.00 10.00      B   
ATOM   4132  OE2 GLU   111      10.897   2.193  14.947  1.00 10.00      B   
ATOM   4133  C   GLU   111      13.615   5.128  10.578  1.00 10.00      B   
ATOM   4134  O   GLU   111      12.597   5.756  10.290  1.00 10.00      B   
ATOM   4135  N   ARG   112      14.821   5.629  10.385  1.00 10.00      B   
ATOM   4136  HN  ARG   112      15.616   5.095  10.621  1.00 10.00      B   
ATOM   4137  CA  ARG   112      14.993   6.962   9.825  1.00 10.00      B   
ATOM   4138  CB  ARG   112      16.104   7.718  10.557  1.00 10.00      B   
ATOM   4139  CG  ARG   112      16.228   9.187  10.184  1.00 10.00      B   
ATOM   4140  CD  ARG   112      17.679   9.566   9.929  1.00 10.00      B   
ATOM   4141  NE  ARG   112      18.265   8.765   8.852  1.00 10.00      B   
ATOM   4142  HE  ARG   112      17.663   8.128   8.389  1.00 10.00      B   
ATOM   4143  CZ  ARG   112      19.541   8.831   8.472  1.00 10.00      B   
ATOM   4144  NH1 ARG   112      20.381   9.658   9.079  1.00 10.00      B   
ATOM   4145 HH11 ARG   112      21.379   9.706   8.777  1.00 10.00      B   
ATOM   4146 HH12 ARG   112      20.054  10.263   9.863  1.00 10.00      B   
ATOM   4147  NH2 ARG   112      19.977   8.069   7.476  1.00 10.00      B   
ATOM   4148 HH21 ARG   112      19.323   7.419   6.990  1.00 10.00      B   
ATOM   4149 HH22 ARG   112      20.978   8.116   7.177  1.00 10.00      B   
ATOM   4150  C   ARG   112      15.256   6.916   8.320  1.00 10.00      B   
ATOM   4151  O   ARG   112      16.400   7.038   7.873  1.00 10.00      B   
ATOM   4152  N   GLY   113      14.196   6.737   7.543  1.00 10.00      B   
ATOM   4153  HN  GLY   113      13.312   6.620   7.951  1.00 10.00      B   
ATOM   4154  CA  GLY   113      14.336   6.689   6.099  1.00 10.00      B   
ATOM   4155  C   GLY   113      13.100   6.144   5.411  1.00 10.00      B   
ATOM   4156  O   GLY   113      12.339   5.379   6.006  1.00 10.00      B   
ATOM   4157  N   THR   114      12.894   6.554   4.167  1.00 10.00      B   
ATOM   4158  HN  THR   114      13.525   7.183   3.762  1.00 10.00      B   
ATOM   4159  CA  THR   114      11.753   6.105   3.379  1.00 10.00      B   
ATOM   4160  CB  THR   114      11.317   7.200   2.388  1.00 10.00      B   
ATOM   4161  OG1 THR   114      12.472   7.797   1.784  1.00 10.00      B   
ATOM   4162  HG1 THR   114      12.274   7.984   0.851  1.00 10.00      B   
ATOM   4163  CG2 THR   114      10.493   8.269   3.085  1.00 10.00      B   
ATOM   4164  C   THR   114      12.116   4.836   2.604  1.00 10.00      B   
ATOM   4165  O   THR   114      13.290   4.470   2.541  1.00 10.00      B   
ATOM   4166  N   PRO   115      11.119   4.143   2.010  1.00 10.00      B   
ATOM   4167  CA  PRO   115      11.337   2.909   1.238  1.00 10.00      B   
ATOM   4168  CB  PRO   115      10.028   2.753   0.462  1.00 10.00      B   
ATOM   4169  CG  PRO   115       9.005   3.341   1.367  1.00 10.00      B   
ATOM   4170  CD  PRO   115       9.680   4.490   2.067  1.00 10.00      B   
ATOM   4171  C   PRO   115      12.530   2.974   0.275  1.00 10.00      B   
ATOM   4172  O   PRO   115      13.518   2.262   0.464  1.00 10.00      B   
ATOM   4173  N   GLU   116      12.452   3.839  -0.736  1.00 10.00      B   
ATOM   4174  HN  GLU   116      11.651   4.407  -0.823  1.00 10.00      B   
ATOM   4175  CA  GLU   116      13.528   3.966  -1.729  1.00 10.00      B   
ATOM   4176  CB  GLU   116      13.149   4.962  -2.829  1.00 10.00      B   
ATOM   4177  CG  GLU   116      12.016   4.495  -3.732  1.00 10.00      B   
ATOM   4178  CD  GLU   116      12.473   3.582  -4.856  1.00 10.00      B   
ATOM   4179  OE1 GLU   116      13.687   3.280  -4.939  1.00 10.00      B   
ATOM   4180  OE2 GLU   116      11.616   3.169  -5.669  1.00 10.00      B   
ATOM   4181  C   GLU   116      14.863   4.357  -1.090  1.00 10.00      B   
ATOM   4182  O   GLU   116      15.930   3.907  -1.522  1.00 10.00      B   
ATOM   4183  N   TYR   117      14.796   5.191  -0.063  1.00 10.00      B   
ATOM   4184  HN  TYR   117      13.917   5.510   0.232  1.00 10.00      B   
ATOM   4185  CA  TYR   117      15.987   5.646   0.646  1.00 10.00      B   
ATOM   4186  CB  TYR   117      15.578   6.711   1.674  1.00 10.00      B   
ATOM   4187  CG  TYR   117      16.678   7.649   2.131  1.00 10.00      B   
ATOM   4188  CD1 TYR   117      17.919   7.173   2.534  1.00 10.00      B   
ATOM   4189  CD2 TYR   117      16.461   9.018   2.182  1.00 10.00      B   
ATOM   4190  CE1 TYR   117      18.909   8.031   2.973  1.00 10.00      B   
ATOM   4191  CE2 TYR   117      17.444   9.886   2.616  1.00 10.00      B   
ATOM   4192  CZ  TYR   117      18.666   9.387   3.012  1.00 10.00      B   
ATOM   4193  OH  TYR   117      19.647  10.249   3.454  1.00 10.00      B   
ATOM   4194  HH  TYR   117      19.232  11.035   3.823  1.00 10.00      B   
ATOM   4195  C   TYR   117      16.639   4.465   1.361  1.00 10.00      B   
ATOM   4196  O   TYR   117      17.833   4.197   1.194  1.00 10.00      B   
ATOM   4197  N   ASN   118      15.830   3.747   2.131  1.00 10.00      B   
ATOM   4198  HN  ASN   118      14.879   4.004   2.192  1.00 10.00      B   
ATOM   4199  CA  ASN   118      16.292   2.595   2.895  1.00 10.00      B   
ATOM   4200  CB  ASN   118      15.151   2.014   3.729  1.00 10.00      B   
ATOM   4201  CG  ASN   118      14.795   2.873   4.923  1.00 10.00      B   
ATOM   4202  OD1 ASN   118      15.652   3.539   5.501  1.00 10.00      B   
ATOM   4203  ND2 ASN   118      13.528   2.862   5.299  1.00 10.00      B   
ATOM   4204 HD21 ASN   118      12.895   2.305   4.793  1.00 10.00      B   
ATOM   4205 HD22 ASN   118      13.266   3.420   6.062  1.00 10.00      B   
ATOM   4206  C   ASN   118      16.878   1.513   2.001  1.00 10.00      B   
ATOM   4207  O   ASN   118      17.889   0.899   2.345  1.00 10.00      B   
ATOM   4208  N   ILE   119      16.244   1.281   0.854  1.00 10.00      B   
ATOM   4209  HN  ILE   119      15.434   1.796   0.637  1.00 10.00      B   
ATOM   4210  CA  ILE   119      16.722   0.270  -0.086  1.00 10.00      B   
ATOM   4211  CB  ILE   119      15.792   0.116  -1.312  1.00 10.00      B   
ATOM   4212  CG1 ILE   119      14.389  -0.315  -0.874  1.00 10.00      B   
ATOM   4213  CG2 ILE   119      16.361  -0.879  -2.318  1.00 10.00      B   
ATOM   4214  CD1 ILE   119      14.372  -1.521   0.042  1.00 10.00      B   
ATOM   4215  C   ILE   119      18.140   0.594  -0.541  1.00 10.00      B   
ATOM   4216  O   ILE   119      19.012  -0.278  -0.540  1.00 10.00      B   
ATOM   4217  N   SER   120      18.371   1.859  -0.883  1.00 10.00      B   
ATOM   4218  HN  SER   120      17.637   2.509  -0.828  1.00 10.00      B   
ATOM   4219  CA  SER   120      19.680   2.312  -1.333  1.00 10.00      B   
ATOM   4220  CB  SER   120      19.610   3.779  -1.773  1.00 10.00      B   
ATOM   4221  OG  SER   120      18.612   3.974  -2.766  1.00 10.00      B   
ATOM   4222  HG  SER   120      17.740   3.984  -2.351  1.00 10.00      B   
ATOM   4223  C   SER   120      20.733   2.130  -0.235  1.00 10.00      B   
ATOM   4224  O   SER   120      21.871   1.740  -0.510  1.00 10.00      B   
ATOM   4225  N   LEU   121      20.340   2.401   1.007  1.00 10.00      B   
ATOM   4226  HN  LEU   121      19.417   2.703   1.157  1.00 10.00      B   
ATOM   4227  CA  LEU   121      21.239   2.264   2.149  1.00 10.00      B   
ATOM   4228  CB  LEU   121      20.619   2.888   3.402  1.00 10.00      B   
ATOM   4229  CG  LEU   121      20.223   4.360   3.310  1.00 10.00      B   
ATOM   4230  CD1 LEU   121      19.658   4.837   4.640  1.00 10.00      B   
ATOM   4231  CD2 LEU   121      21.409   5.215   2.890  1.00 10.00      B   
ATOM   4232  C   LEU   121      21.548   0.797   2.418  1.00 10.00      B   
ATOM   4233  O   LEU   121      22.707   0.420   2.616  1.00 10.00      B   
ATOM   4234  N   GLY   122      20.501  -0.027   2.425  1.00 10.00      B   
ATOM   4235  HN  GLY   122      19.600   0.339   2.264  1.00 10.00      B   
ATOM   4236  CA  GLY   122      20.670  -1.448   2.661  1.00 10.00      B   
ATOM   4237  C   GLY   122      21.500  -2.095   1.575  1.00 10.00      B   
ATOM   4238  O   GLY   122      22.288  -3.001   1.841  1.00 10.00      B   
ATOM   4239  N   GLU   123      21.333  -1.609   0.351  1.00 10.00      B   
ATOM   4240  HN  GLU   123      20.684  -0.882   0.211  1.00 10.00      B   
ATOM   4241  CA  GLU   123      22.072  -2.122  -0.793  1.00 10.00      B   
ATOM   4242  CB  GLU   123      21.624  -1.405  -2.063  1.00 10.00      B   
ATOM   4243  CG  GLU   123      22.145  -2.024  -3.344  1.00 10.00      B   
ATOM   4244  CD  GLU   123      21.691  -1.262  -4.566  1.00 10.00      B   
ATOM   4245  OE1 GLU   123      22.384  -0.298  -4.963  1.00 10.00      B   
ATOM   4246  OE2 GLU   123      20.630  -1.612  -5.125  1.00 10.00      B   
ATOM   4247  C   GLU   123      23.571  -1.934  -0.589  1.00 10.00      B   
ATOM   4248  O   GLU   123      24.366  -2.821  -0.899  1.00 10.00      B   
ATOM   4249  N   ARG   124      23.944  -0.775  -0.054  1.00 10.00      B   
ATOM   4250  HN  ARG   124      23.254  -0.114   0.171  1.00 10.00      B   
ATOM   4251  CA  ARG   124      25.345  -0.455   0.208  1.00 10.00      B   
ATOM   4252  CB  ARG   124      25.470   0.959   0.791  1.00 10.00      B   
ATOM   4253  CG  ARG   124      25.608   2.058  -0.253  1.00 10.00      B   
ATOM   4254  CD  ARG   124      25.059   3.389   0.252  1.00 10.00      B   
ATOM   4255  NE  ARG   124      25.606   3.773   1.555  1.00 10.00      B   
ATOM   4256  HE  ARG   124      26.185   3.125   2.009  1.00 10.00      B   
ATOM   4257  CZ  ARG   124      25.380   4.953   2.142  1.00 10.00      B   
ATOM   4258  NH1 ARG   124      24.617   5.862   1.546  1.00 10.00      B   
ATOM   4259 HH11 ARG   124      24.194   5.668   0.610  1.00 10.00      B   
ATOM   4260 HH12 ARG   124      24.444   6.781   2.006  1.00 10.00      B   
ATOM   4261  NH2 ARG   124      25.896   5.215   3.342  1.00 10.00      B   
ATOM   4262 HH21 ARG   124      25.715   6.143   3.809  1.00 10.00      B   
ATOM   4263 HH22 ARG   124      26.486   4.508   3.832  1.00 10.00      B   
ATOM   4264  C   ARG   124      25.974  -1.471   1.156  1.00 10.00      B   
ATOM   4265  O   ARG   124      27.068  -1.975   0.906  1.00 10.00      B   
ATOM   4266  N   ARG   125      25.265  -1.782   2.235  1.00 10.00      B   
ATOM   4267  HN  ARG   125      24.391  -1.360   2.369  1.00 10.00      B   
ATOM   4268  CA  ARG   125      25.756  -2.738   3.221  1.00 10.00      B   
ATOM   4269  CB  ARG   125      24.986  -2.614   4.536  1.00 10.00      B   
ATOM   4270  CG  ARG   125      25.418  -1.427   5.381  1.00 10.00      B   
ATOM   4271  CD  ARG   125      24.605  -1.316   6.661  1.00 10.00      B   
ATOM   4272  NE  ARG   125      23.219  -0.931   6.400  1.00 10.00      B   
ATOM   4273  HE  ARG   125      22.566  -1.660   6.285  1.00 10.00      B   
ATOM   4274  CZ  ARG   125      22.801   0.332   6.309  1.00 10.00      B   
ATOM   4275  NH1 ARG   125      23.663   1.336   6.455  1.00 10.00      B   
ATOM   4276 HH11 ARG   125      23.337   2.326   6.383  1.00 10.00      B   
ATOM   4277 HH12 ARG   125      24.674   1.138   6.644  1.00 10.00      B   
ATOM   4278  NH2 ARG   125      21.518   0.590   6.091  1.00 10.00      B   
ATOM   4279 HH21 ARG   125      20.835  -0.198   5.994  1.00 10.00      B   
ATOM   4280 HH22 ARG   125      21.184   1.572   6.018  1.00 10.00      B   
ATOM   4281  C   ARG   125      25.705  -4.169   2.694  1.00 10.00      B   
ATOM   4282  O   ARG   125      26.610  -4.963   2.946  1.00 10.00      B   
ATOM   4283  N   ALA   126      24.650  -4.493   1.958  1.00 10.00      B   
ATOM   4284  HN  ALA   126      23.950  -3.821   1.796  1.00 10.00      B   
ATOM   4285  CA  ALA   126      24.500  -5.831   1.393  1.00 10.00      B   
ATOM   4286  CB  ALA   126      23.138  -5.978   0.730  1.00 10.00      B   
ATOM   4287  C   ALA   126      25.617  -6.109   0.391  1.00 10.00      B   
ATOM   4288  O   ALA   126      26.202  -7.194   0.372  1.00 10.00      B   
ATOM   4289  N   ASN   127      25.914  -5.108  -0.430  1.00 10.00      B   
ATOM   4290  HN  ASN   127      25.410  -4.266  -0.356  1.00 10.00      B   
ATOM   4291  CA  ASN   127      26.963  -5.219  -1.436  1.00 10.00      B   
ATOM   4292  CB  ASN   127      26.988  -3.966  -2.321  1.00 10.00      B   
ATOM   4293  CG  ASN   127      27.638  -4.198  -3.675  1.00 10.00      B   
ATOM   4294  OD1 ASN   127      28.515  -5.046  -3.825  1.00 10.00      B   
ATOM   4295  ND2 ASN   127      27.214  -3.439  -4.677  1.00 10.00      B   
ATOM   4296 HD21 ASN   127      26.512  -2.774  -4.498  1.00 10.00      B   
ATOM   4297 HD22 ASN   127      27.615  -3.578  -5.561  1.00 10.00      B   
ATOM   4298  C   ASN   127      28.315  -5.410  -0.759  1.00 10.00      B   
ATOM   4299  O   ASN   127      29.140  -6.206  -1.208  1.00 10.00      B   
ATOM   4300  N   ALA   128      28.520  -4.692   0.341  1.00 10.00      B   
ATOM   4301  HN  ALA   128      27.811  -4.092   0.656  1.00 10.00      B   
ATOM   4302  CA  ALA   128      29.769  -4.771   1.093  1.00 10.00      B   
ATOM   4303  CB  ALA   128      29.766  -3.784   2.248  1.00 10.00      B   
ATOM   4304  C   ALA   128      30.028  -6.187   1.598  1.00 10.00      B   
ATOM   4305  O   ALA   128      31.144  -6.696   1.489  1.00 10.00      B   
ATOM   4306  N   VAL   129      28.992  -6.822   2.140  1.00 10.00      B   
ATOM   4307  HN  VAL   129      28.125  -6.363   2.195  1.00 10.00      B   
ATOM   4308  CA  VAL   129      29.114  -8.184   2.657  1.00 10.00      B   
ATOM   4309  CB  VAL   129      27.831  -8.646   3.385  1.00 10.00      B   
ATOM   4310  CG1 VAL   129      28.029 -10.019   4.013  1.00 10.00      B   
ATOM   4311  CG2 VAL   129      27.426  -7.635   4.445  1.00 10.00      B   
ATOM   4312  C   VAL   129      29.438  -9.155   1.523  1.00 10.00      B   
ATOM   4313  O   VAL   129      30.295 -10.033   1.663  1.00 10.00      B   
ATOM   4314  N   LYS   130      28.755  -8.983   0.396  1.00 10.00      B   
ATOM   4315  HN  LYS   130      28.077  -8.272   0.352  1.00 10.00      B   
ATOM   4316  CA  LYS   130      28.977  -9.830  -0.770  1.00 10.00      B   
ATOM   4317  CB  LYS   130      27.933  -9.540  -1.857  1.00 10.00      B   
ATOM   4318  CG  LYS   130      28.216 -10.222  -3.188  1.00 10.00      B   
ATOM   4319  CD  LYS   130      27.054 -10.064  -4.156  1.00 10.00      B   
ATOM   4320  CE  LYS   130      27.406 -10.616  -5.528  1.00 10.00      B   
ATOM   4321  NZ  LYS   130      26.200 -10.842  -6.370  1.00 10.00      B   
ATOM   4322  HZ1 LYS   130      26.480 -11.153  -7.322  1.00 10.00      B   
ATOM   4323  HZ2 LYS   130      25.648  -9.963  -6.455  1.00 10.00      B   
ATOM   4324  HZ3 LYS   130      25.596 -11.575  -5.942  1.00 10.00      B   
ATOM   4325  C   LYS   130      30.385  -9.615  -1.316  1.00 10.00      B   
ATOM   4326  O   LYS   130      31.076 -10.567  -1.679  1.00 10.00      B   
ATOM   4327  N   MET   131      30.806  -8.357  -1.345  1.00 10.00      B   
ATOM   4328  HN  MET   131      30.205  -7.645  -1.020  1.00 10.00      B   
ATOM   4329  CA  MET   131      32.125  -7.992  -1.841  1.00 10.00      B   
ATOM   4330  CB  MET   131      32.251  -6.471  -1.927  1.00 10.00      B   
ATOM   4331  CG  MET   131      33.462  -5.980  -2.700  1.00 10.00      B   
ATOM   4332  SD  MET   131      33.418  -4.200  -2.979  1.00 10.00      B   
ATOM   4333  CE  MET   131      31.961  -4.054  -4.013  1.00 10.00      B   
ATOM   4334  C   MET   131      33.216  -8.563  -0.942  1.00 10.00      B   
ATOM   4335  O   MET   131      34.280  -8.958  -1.417  1.00 10.00      B   
ATOM   4336  N   TYR   132      32.944  -8.606   0.355  1.00 10.00      B   
ATOM   4337  HN  TYR   132      32.078  -8.267   0.676  1.00 10.00      B   
ATOM   4338  CA  TYR   132      33.899  -9.136   1.315  1.00 10.00      B   
ATOM   4339  CB  TYR   132      33.413  -8.898   2.745  1.00 10.00      B   
ATOM   4340  CG  TYR   132      34.453  -9.205   3.799  1.00 10.00      B   
ATOM   4341  CD1 TYR   132      35.591  -8.419   3.932  1.00 10.00      B   
ATOM   4342  CD2 TYR   132      34.297 -10.281   4.662  1.00 10.00      B   
ATOM   4343  CE1 TYR   132      36.544  -8.700   4.893  1.00 10.00      B   
ATOM   4344  CE2 TYR   132      35.244 -10.568   5.627  1.00 10.00      B   
ATOM   4345  CZ  TYR   132      36.365  -9.774   5.738  1.00 10.00      B   
ATOM   4346  OH  TYR   132      37.314 -10.058   6.695  1.00 10.00      B   
ATOM   4347  HH  TYR   132      37.642  -9.231   7.070  1.00 10.00      B   
ATOM   4348  C   TYR   132      34.132 -10.623   1.074  1.00 10.00      B   
ATOM   4349  O   TYR   132      35.269 -11.093   1.082  1.00 10.00      B   
ATOM   4350  N   LEU   133      33.051 -11.351   0.826  1.00 10.00      B   
ATOM   4351  HN  LEU   133      32.173 -10.913   0.807  1.00 10.00      B   
ATOM   4352  CA  LEU   133      33.140 -12.786   0.581  1.00 10.00      B   
ATOM   4353  CB  LEU   133      31.767 -13.461   0.630  1.00 10.00      B   
ATOM   4354  CG  LEU   133      31.054 -13.467   1.988  1.00 10.00      B   
ATOM   4355  CD1 LEU   133      29.930 -14.492   2.003  1.00 10.00      B   
ATOM   4356  CD2 LEU   133      32.036 -13.728   3.122  1.00 10.00      B   
ATOM   4357  C   LEU   133      33.853 -13.082  -0.734  1.00 10.00      B   
ATOM   4358  O   LEU   133      34.477 -14.133  -0.888  1.00 10.00      B   
ATOM   4359  N   GLN   134      33.771 -12.145  -1.675  1.00 10.00      B   
ATOM   4360  HN  GLN   134      33.243 -11.334  -1.501  1.00 10.00      B   
ATOM   4361  CA  GLN   134      34.436 -12.302  -2.964  1.00 10.00      B   
ATOM   4362  CB  GLN   134      34.120 -11.122  -3.886  1.00 10.00      B   
ATOM   4363  CG  GLN   134      32.694 -11.087  -4.407  1.00 10.00      B   
ATOM   4364  CD  GLN   134      32.379  -9.785  -5.118  1.00 10.00      B   
ATOM   4365  OE1 GLN   134      32.927  -8.734  -4.785  1.00 10.00      B   
ATOM   4366  NE2 GLN   134      31.502  -9.849  -6.103  1.00 10.00      B   
ATOM   4367 HE21 GLN   134      31.110 -10.718  -6.317  1.00 10.00      B   
ATOM   4368 HE22 GLN   134      31.282  -9.022  -6.585  1.00 10.00      B   
ATOM   4369  C   GLN   134      35.945 -12.397  -2.760  1.00 10.00      B   
ATOM   4370  O   GLN   134      36.639 -13.126  -3.473  1.00 10.00      B   
ATOM   4371  N   GLY   135      36.440 -11.661  -1.767  1.00 10.00      B   
ATOM   4372  HN  GLY   135      35.832 -11.109  -1.231  1.00 10.00      B   
ATOM   4373  CA  GLY   135      37.858 -11.668  -1.463  1.00 10.00      B   
ATOM   4374  C   GLY   135      38.260 -12.906  -0.690  1.00 10.00      B   
ATOM   4375  O   GLY   135      39.442 -13.243  -0.609  1.00 10.00      B   
ATOM   4376  N   LYS   136      37.267 -13.590  -0.130  1.00 10.00      B   
ATOM   4377  HN  LYS   136      36.349 -13.265  -0.235  1.00 10.00      B   
ATOM   4378  CA  LYS   136      37.501 -14.809   0.636  1.00 10.00      B   
ATOM   4379  CB  LYS   136      36.422 -14.995   1.707  1.00 10.00      B   
ATOM   4380  CG  LYS   136      36.434 -13.933   2.796  1.00 10.00      B   
ATOM   4381  CD  LYS   136      37.608 -14.122   3.745  1.00 10.00      B   
ATOM   4382  CE  LYS   136      37.572 -13.106   4.877  1.00 10.00      B   
ATOM   4383  NZ  LYS   136      38.633 -13.357   5.886  1.00 10.00      B   
ATOM   4384  HZ1 LYS   136      39.569 -13.212   5.462  1.00 10.00      B   
ATOM   4385  HZ2 LYS   136      38.572 -14.341   6.234  1.00 10.00      B   
ATOM   4386  HZ3 LYS   136      38.525 -12.708   6.693  1.00 10.00      B   
ATOM   4387  C   LYS   136      37.540 -16.022  -0.285  1.00 10.00      B   
ATOM   4388  O   LYS   136      37.768 -17.145   0.160  1.00 10.00      B   
ATOM   4389  N   GLY   137      37.305 -15.785  -1.569  1.00 10.00      B   
ATOM   4390  HN  GLY   137      37.116 -14.869  -1.860  1.00 10.00      B   
ATOM   4391  CA  GLY   137      37.330 -16.860  -2.539  1.00 10.00      B   
ATOM   4392  C   GLY   137      35.961 -17.467  -2.773  1.00 10.00      B   
ATOM   4393  O   GLY   137      35.850 -18.644  -3.120  1.00 10.00      B   
ATOM   4394  N   VAL   138      34.919 -16.674  -2.563  1.00 10.00      B   
ATOM   4395  HN  VAL   138      35.070 -15.754  -2.262  1.00 10.00      B   
ATOM   4396  CA  VAL   138      33.551 -17.133  -2.766  1.00 10.00      B   
ATOM   4397  CB  VAL   138      32.634 -16.746  -1.580  1.00 10.00      B   
ATOM   4398  CG1 VAL   138      31.234 -17.316  -1.768  1.00 10.00      B   
ATOM   4399  CG2 VAL   138      33.232 -17.222  -0.264  1.00 10.00      B   
ATOM   4400  C   VAL   138      32.991 -16.548  -4.061  1.00 10.00      B   
ATOM   4401  O   VAL   138      33.200 -15.368  -4.362  1.00 10.00      B   
ATOM   4402  N   SER   139      32.300 -17.380  -4.828  1.00 10.00      B   
ATOM   4403  HN  SER   139      32.176 -18.308  -4.535  1.00 10.00      B   
ATOM   4404  CA  SER   139      31.713 -16.955  -6.089  1.00 10.00      B   
ATOM   4405  CB  SER   139      31.120 -18.159  -6.823  1.00 10.00      B   
ATOM   4406  OG  SER   139      30.504 -17.764  -8.036  1.00 10.00      B   
ATOM   4407  HG  SER   139      30.833 -18.315  -8.757  1.00 10.00      B   
ATOM   4408  C   SER   139      30.638 -15.895  -5.862  1.00 10.00      B   
ATOM   4409  O   SER   139      29.816 -16.010  -4.949  1.00 10.00      B   
ATOM   4410  N   ALA   140      30.646 -14.866  -6.701  1.00 10.00      B   
ATOM   4411  HN  ALA   140      31.324 -14.836  -7.412  1.00 10.00      B   
ATOM   4412  CA  ALA   140      29.676 -13.785  -6.600  1.00 10.00      B   
ATOM   4413  CB  ALA   140      30.110 -12.602  -7.452  1.00 10.00      B   
ATOM   4414  C   ALA   140      28.293 -14.268  -7.023  1.00 10.00      B   
ATOM   4415  O   ALA   140      27.276 -13.701  -6.624  1.00 10.00      B   
ATOM   4416  N   ASP   141      28.269 -15.329  -7.817  1.00 10.00      B   
ATOM   4417  HN  ASP   141      29.121 -15.738  -8.092  1.00 10.00      B   
ATOM   4418  CA  ASP   141      27.020 -15.901  -8.305  1.00 10.00      B   
ATOM   4419  CB  ASP   141      27.287 -16.809  -9.506  1.00 10.00      B   
ATOM   4420  CG  ASP   141      26.023 -17.411 -10.077  1.00 10.00      B   
ATOM   4421  OD1 ASP   141      25.248 -16.674 -10.724  1.00 10.00      B   
ATOM   4422  OD2 ASP   141      25.799 -18.624  -9.886  1.00 10.00      B   
ATOM   4423  C   ASP   141      26.298 -16.675  -7.204  1.00 10.00      B   
ATOM   4424  O   ASP   141      25.078 -16.840  -7.241  1.00 10.00      B   
ATOM   4425  N   GLN   142      27.058 -17.136  -6.221  1.00 10.00      B   
ATOM   4426  HN  GLN   142      28.024 -16.965  -6.244  1.00 10.00      B   
ATOM   4427  CA  GLN   142      26.496 -17.890  -5.104  1.00 10.00      B   
ATOM   4428  CB  GLN   142      27.579 -18.751  -4.451  1.00 10.00      B   
ATOM   4429  CG  GLN   142      27.751 -20.121  -5.080  1.00 10.00      B   
ATOM   4430  CD  GLN   142      28.884 -20.908  -4.453  1.00 10.00      B   
ATOM   4431  OE1 GLN   142      30.019 -20.871  -4.926  1.00 10.00      B   
ATOM   4432  NE2 GLN   142      28.585 -21.626  -3.385  1.00 10.00      B   
ATOM   4433 HE21 GLN   142      27.654 -21.612  -3.059  1.00 10.00      B   
ATOM   4434 HE22 GLN   142      29.300 -22.141  -2.958  1.00 10.00      B   
ATOM   4435  C   GLN   142      25.898 -16.957  -4.059  1.00 10.00      B   
ATOM   4436  O   GLN   142      25.165 -17.390  -3.167  1.00 10.00      B   
ATOM   4437  N   ILE   143      26.205 -15.675  -4.181  1.00 10.00      B   
ATOM   4438  HN  ILE   143      26.765 -15.387  -4.932  1.00 10.00      B   
ATOM   4439  CA  ILE   143      25.722 -14.682  -3.233  1.00 10.00      B   
ATOM   4440  CB  ILE   143      26.867 -13.786  -2.726  1.00 10.00      B   
ATOM   4441  CG1 ILE   143      28.080 -14.633  -2.330  1.00 10.00      B   
ATOM   4442  CG2 ILE   143      26.395 -12.952  -1.546  1.00 10.00      B   
ATOM   4443  CD1 ILE   143      29.345 -13.827  -2.130  1.00 10.00      B   
ATOM   4444  C   ILE   143      24.630 -13.800  -3.834  1.00 10.00      B   
ATOM   4445  O   ILE   143      24.874 -13.041  -4.776  1.00 10.00      B   
ATOM   4446  N   SER   144      23.433 -13.906  -3.276  1.00 10.00      B   
ATOM   4447  HN  SER   144      23.310 -14.533  -2.525  1.00 10.00      B   
ATOM   4448  CA  SER   144      22.294 -13.115  -3.723  1.00 10.00      B   
ATOM   4449  CB  SER   144      21.105 -14.039  -3.986  1.00 10.00      B   
ATOM   4450  OG  SER   144      21.522 -15.197  -4.692  1.00 10.00      B   
ATOM   4451  HG  SER   144      22.472 -15.304  -4.589  1.00 10.00      B   
ATOM   4452  C   SER   144      21.941 -12.088  -2.648  1.00 10.00      B   
ATOM   4453  O   SER   144      21.949 -12.410  -1.464  1.00 10.00      B   
ATOM   4454  N   ILE   145      21.634 -10.860  -3.048  1.00 10.00      B   
ATOM   4455  HN  ILE   145      21.602 -10.656  -4.008  1.00 10.00      B   
ATOM   4456  CA  ILE   145      21.318  -9.813  -2.082  1.00 10.00      B   
ATOM   4457  CB  ILE   145      22.324  -8.641  -2.144  1.00 10.00      B   
ATOM   4458  CG1 ILE   145      22.339  -8.009  -3.541  1.00 10.00      B   
ATOM   4459  CG2 ILE   145      23.718  -9.110  -1.750  1.00 10.00      B   
ATOM   4460  CD1 ILE   145      23.117  -6.713  -3.622  1.00 10.00      B   
ATOM   4461  C   ILE   145      19.898  -9.272  -2.241  1.00 10.00      B   
ATOM   4462  O   ILE   145      19.353  -9.230  -3.345  1.00 10.00      B   
ATOM   4463  N   VAL   146      19.306  -8.877  -1.118  1.00 10.00      B   
ATOM   4464  HN  VAL   146      19.791  -8.975  -0.266  1.00 10.00      B   
ATOM   4465  CA  VAL   146      17.958  -8.312  -1.092  1.00 10.00      B   
ATOM   4466  CB  VAL   146      16.866  -9.380  -0.831  1.00 10.00      B   
ATOM   4467  CG1 VAL   146      16.280  -9.886  -2.139  1.00 10.00      B   
ATOM   4468  CG2 VAL   146      17.404 -10.536   0.002  1.00 10.00      B   
ATOM   4469  C   VAL   146      17.874  -7.241  -0.009  1.00 10.00      B   
ATOM   4470  O   VAL   146      18.261  -7.478   1.132  1.00 10.00      B   
ATOM   4471  N   SER   147      17.390  -6.062  -0.367  1.00 10.00      B   
ATOM   4472  HN  SER   147      17.097  -5.923  -1.293  1.00 10.00      B   
ATOM   4473  CA  SER   147      17.268  -4.969   0.586  1.00 10.00      B   
ATOM   4474  CB  SER   147      17.695  -3.651  -0.068  1.00 10.00      B   
ATOM   4475  OG  SER   147      18.080  -2.687   0.899  1.00 10.00      B   
ATOM   4476  HG  SER   147      18.488  -1.938   0.450  1.00 10.00      B   
ATOM   4477  C   SER   147      15.833  -4.875   1.091  1.00 10.00      B   
ATOM   4478  O   SER   147      14.888  -4.990   0.314  1.00 10.00      B   
ATOM   4479  N   TYR   148      15.670  -4.691   2.394  1.00 10.00      B   
ATOM   4480  HN  TYR   148      16.464  -4.641   2.973  1.00 10.00      B   
ATOM   4481  CA  TYR   148      14.340  -4.594   2.984  1.00 10.00      B   
ATOM   4482  CB  TYR   148      14.068  -5.789   3.899  1.00 10.00      B   
ATOM   4483  CG  TYR   148      13.905  -7.095   3.163  1.00 10.00      B   
ATOM   4484  CD1 TYR   148      15.006  -7.868   2.823  1.00 10.00      B   
ATOM   4485  CD2 TYR   148      12.646  -7.557   2.808  1.00 10.00      B   
ATOM   4486  CE1 TYR   148      14.857  -9.063   2.146  1.00 10.00      B   
ATOM   4487  CE2 TYR   148      12.488  -8.751   2.133  1.00 10.00      B   
ATOM   4488  CZ  TYR   148      13.597  -9.500   1.806  1.00 10.00      B   
ATOM   4489  OH  TYR   148      13.442 -10.691   1.133  1.00 10.00      B   
ATOM   4490  HH  TYR   148      14.150 -11.298   1.384  1.00 10.00      B   
ATOM   4491  C   TYR   148      14.148  -3.296   3.756  1.00 10.00      B   
ATOM   4492  O   TYR   148      13.071  -3.048   4.291  1.00 10.00      B   
ATOM   4493  N   GLY   149      15.193  -2.480   3.818  1.00 10.00      B   
ATOM   4494  HN  GLY   149      16.024  -2.732   3.368  1.00 10.00      B   
ATOM   4495  CA  GLY   149      15.111  -1.216   4.535  1.00 10.00      B   
ATOM   4496  C   GLY   149      14.625  -1.381   5.965  1.00 10.00      B   
ATOM   4497  O   GLY   149      15.236  -2.106   6.755  1.00 10.00      B   
ATOM   4498  N   LYS   150      13.522  -0.720   6.295  1.00 10.00      B   
ATOM   4499  HN  LYS   150      13.073  -0.165   5.620  1.00 10.00      B   
ATOM   4500  CA  LYS   150      12.954  -0.807   7.633  1.00 10.00      B   
ATOM   4501  CB  LYS   150      12.685   0.583   8.229  1.00 10.00      B   
ATOM   4502  CG  LYS   150      11.645   1.408   7.481  1.00 10.00      B   
ATOM   4503  CD  LYS   150      11.331   2.712   8.203  1.00 10.00      B   
ATOM   4504  CE  LYS   150      10.278   2.513   9.284  1.00 10.00      B   
ATOM   4505  NZ  LYS   150       9.043   3.299   9.012  1.00 10.00      B   
ATOM   4506  HZ1 LYS   150       9.244   4.316   9.070  1.00 10.00      B   
ATOM   4507  HZ2 LYS   150       8.306   3.064   9.707  1.00 10.00      B   
ATOM   4508  HZ3 LYS   150       8.679   3.081   8.050  1.00 10.00      B   
ATOM   4509  C   LYS   150      11.683  -1.645   7.629  1.00 10.00      B   
ATOM   4510  O   LYS   150      10.959  -1.693   8.622  1.00 10.00      B   
ATOM   4511  N   GLU   151      11.420  -2.310   6.507  1.00 10.00      B   
ATOM   4512  HN  GLU   151      12.034  -2.224   5.743  1.00 10.00      B   
ATOM   4513  CA  GLU   151      10.236  -3.155   6.377  1.00 10.00      B   
ATOM   4514  CB  GLU   151       9.983  -3.517   4.912  1.00 10.00      B   
ATOM   4515  CG  GLU   151       9.750  -2.318   4.006  1.00 10.00      B   
ATOM   4516  CD  GLU   151       9.608  -2.717   2.553  1.00 10.00      B   
ATOM   4517  OE1 GLU   151       8.463  -2.880   2.083  1.00 10.00      B   
ATOM   4518  OE2 GLU   151      10.645  -2.896   1.874  1.00 10.00      B   
ATOM   4519  C   GLU   151      10.392  -4.420   7.215  1.00 10.00      B   
ATOM   4520  O   GLU   151       9.409  -5.019   7.652  1.00 10.00      B   
ATOM   4521  N   LYS   152      11.640  -4.823   7.429  1.00 10.00      B   
ATOM   4522  HN  LYS   152      12.376  -4.302   7.050  1.00 10.00      B   
ATOM   4523  CA  LYS   152      11.943  -6.003   8.230  1.00 10.00      B   
ATOM   4524  CB  LYS   152      12.410  -7.174   7.357  1.00 10.00      B   
ATOM   4525  CG  LYS   152      11.297  -7.867   6.591  1.00 10.00      B   
ATOM   4526  CD  LYS   152      11.482  -9.378   6.577  1.00 10.00      B   
ATOM   4527  CE  LYS   152      12.757  -9.780   5.855  1.00 10.00      B   
ATOM   4528  NZ  LYS   152      12.907 -11.258   5.756  1.00 10.00      B   
ATOM   4529  HZ1 LYS   152      12.732 -11.699   6.680  1.00 10.00      B   
ATOM   4530  HZ2 LYS   152      13.878 -11.501   5.448  1.00 10.00      B   
ATOM   4531  HZ3 LYS   152      12.232 -11.644   5.066  1.00 10.00      B   
ATOM   4532  C   LYS   152      13.001  -5.676   9.280  1.00 10.00      B   
ATOM   4533  O   LYS   152      14.176  -6.019   9.118  1.00 10.00      B   
ATOM   4534  N   PRO   153      12.599  -4.993  10.362  1.00 10.00      B   
ATOM   4535  CA  PRO   153      13.492  -4.603  11.444  1.00 10.00      B   
ATOM   4536  CB  PRO   153      12.819  -3.345  12.015  1.00 10.00      B   
ATOM   4537  CG  PRO   153      11.461  -3.263  11.384  1.00 10.00      B   
ATOM   4538  CD  PRO   153      11.234  -4.540  10.629  1.00 10.00      B   
ATOM   4539  C   PRO   153      13.583  -5.677  12.522  1.00 10.00      B   
ATOM   4540  O   PRO   153      12.928  -6.717  12.435  1.00 10.00      B   
ATOM   4541  N   ALA   154      14.396  -5.421  13.534  1.00 10.00      B   
ATOM   4542  HN  ALA   154      14.888  -4.571  13.552  1.00 10.00      B   
ATOM   4543  CA  ALA   154      14.568  -6.365  14.625  1.00 10.00      B   
ATOM   4544  CB  ALA   154      16.038  -6.707  14.802  1.00 10.00      B   
ATOM   4545  C   ALA   154      13.989  -5.802  15.916  1.00 10.00      B   
ATOM   4546  O   ALA   154      13.416  -6.535  16.725  1.00 10.00      B   
ATOM   4547  N   VAL   155      14.153  -4.497  16.105  1.00 10.00      B   
ATOM   4548  HN  VAL   155      14.623  -3.972  15.421  1.00 10.00      B   
ATOM   4549  CA  VAL   155      13.646  -3.815  17.292  1.00 10.00      B   
ATOM   4550  CB  VAL   155      14.788  -3.434  18.267  1.00 10.00      B   
ATOM   4551  CG1 VAL   155      14.238  -2.781  19.529  1.00 10.00      B   
ATOM   4552  CG2 VAL   155      15.628  -4.650  18.625  1.00 10.00      B   
ATOM   4553  C   VAL   155      12.907  -2.548  16.875  1.00 10.00      B   
ATOM   4554  O   VAL   155      13.408  -1.772  16.063  1.00 10.00      B   
ATOM   4555  N   LEU   156      11.714  -2.351  17.410  1.00 10.00      B   
ATOM   4556  HN  LEU   156      11.358  -3.007  18.049  1.00 10.00      B   
ATOM   4557  CA  LEU   156      10.924  -1.174  17.078  1.00 10.00      B   
ATOM   4558  CB  LEU   156       9.426  -1.500  17.087  1.00 10.00      B   
ATOM   4559  CG  LEU   156       8.881  -2.215  18.328  1.00 10.00      B   
ATOM   4560  CD1 LEU   156       8.180  -1.235  19.255  1.00 10.00      B   
ATOM   4561  CD2 LEU   156       7.944  -3.345  17.931  1.00 10.00      B   
ATOM   4562  C   LEU   156      11.240  -0.018  18.022  1.00 10.00      B   
ATOM   4563  O   LEU   156      11.442  -0.223  19.222  1.00 10.00      B   
ATOM   4564  N   GLY   157      11.295   1.189  17.480  1.00 10.00      B   
ATOM   4565  HN  GLY   157      11.149   1.296  16.508  1.00 10.00      B   
ATOM   4566  CA  GLY   157      11.584   2.351  18.288  1.00 10.00      B   
ATOM   4567  C   GLY   157      12.574   3.276  17.613  1.00 10.00      B   
ATOM   4568  O   GLY   157      13.480   2.825  16.913  1.00 10.00      B   
ATOM   4569  N   HIS   158      12.423   4.571  17.840  1.00 10.00      B   
ATOM   4570  HN  HIS   158      11.709   4.878  18.441  1.00 10.00      B   
ATOM   4571  CA  HIS   158      13.312   5.551  17.237  1.00 10.00      B   
ATOM   4572  CB  HIS   158      12.554   6.826  16.864  1.00 10.00      B   
ATOM   4573  CG  HIS   158      11.928   6.756  15.509  1.00 10.00      B   
ATOM   4574  ND1 HIS   158      12.575   7.159  14.362  1.00 10.00      B   
ATOM   4575  HD1 HIS   158      13.501   7.501  14.315  1.00 10.00      B   
ATOM   4576  CD2 HIS   158      10.709   6.318  15.115  1.00 10.00      B   
ATOM   4577  CE1 HIS   158      11.788   6.966  13.324  1.00 10.00      B   
ATOM   4578  NE2 HIS   158      10.652   6.456  13.752  1.00 10.00      B   
ATOM   4579  HE2 HIS   158       9.897   6.197  13.178  1.00 10.00      B   
ATOM   4580  C   HIS   158      14.482   5.857  18.158  1.00 10.00      B   
ATOM   4581  O   HIS   158      15.098   6.919  18.078  1.00 10.00      B   
ATOM   4582  N   ASP   159      14.782   4.908  19.030  1.00 10.00      B   
ATOM   4583  HN  ASP   159      14.254   4.083  19.032  1.00 10.00      B   
ATOM   4584  CA  ASP   159      15.879   5.052  19.972  1.00 10.00      B   
ATOM   4585  CB  ASP   159      15.609   4.244  21.250  1.00 10.00      B   
ATOM   4586  CG  ASP   159      14.290   4.570  21.922  1.00 10.00      B   
ATOM   4587  OD1 ASP   159      13.984   5.766  22.111  1.00 10.00      B   
ATOM   4588  OD2 ASP   159      13.558   3.624  22.285  1.00 10.00      B   
ATOM   4589  C   ASP   159      17.162   4.542  19.334  1.00 10.00      B   
ATOM   4590  O   ASP   159      17.125   3.669  18.466  1.00 10.00      B   
ATOM   4591  N   GLU   160      18.293   5.075  19.767  1.00 10.00      B   
ATOM   4592  HN  GLU   160      18.261   5.776  20.456  1.00 10.00      B   
ATOM   4593  CA  GLU   160      19.583   4.650  19.239  1.00 10.00      B   
ATOM   4594  CB  GLU   160      20.709   5.528  19.773  1.00 10.00      B   
ATOM   4595  CG  GLU   160      20.703   6.937  19.208  1.00 10.00      B   
ATOM   4596  CD  GLU   160      22.100   7.466  18.983  1.00 10.00      B   
ATOM   4597  OE1 GLU   160      22.713   7.965  19.951  1.00 10.00      B   
ATOM   4598  OE2 GLU   160      22.595   7.382  17.839  1.00 10.00      B   
ATOM   4599  C   GLU   160      19.849   3.187  19.567  1.00 10.00      B   
ATOM   4600  O   GLU   160      20.509   2.478  18.806  1.00 10.00      B   
ATOM   4601  N   ALA   161      19.309   2.739  20.695  1.00 10.00      B   
ATOM   4602  HN  ALA   161      18.802   3.362  21.259  1.00 10.00      B   
ATOM   4603  CA  ALA   161      19.465   1.356  21.127  1.00 10.00      B   
ATOM   4604  CB  ALA   161      18.961   1.186  22.548  1.00 10.00      B   
ATOM   4605  C   ALA   161      18.721   0.416  20.185  1.00 10.00      B   
ATOM   4606  O   ALA   161      19.021  -0.773  20.110  1.00 10.00      B   
ATOM   4607  N   ALA   162      17.742   0.958  19.472  1.00 10.00      B   
ATOM   4608  HN  ALA   162      17.542   1.912  19.581  1.00 10.00      B   
ATOM   4609  CA  ALA   162      16.968   0.175  18.523  1.00 10.00      B   
ATOM   4610  CB  ALA   162      15.521   0.638  18.508  1.00 10.00      B   
ATOM   4611  C   ALA   162      17.586   0.302  17.138  1.00 10.00      B   
ATOM   4612  O   ALA   162      17.647  -0.664  16.380  1.00 10.00      B   
ATOM   4613  N   TYR   163      18.062   1.507  16.833  1.00 10.00      B   
ATOM   4614  HN  TYR   163      17.975   2.228  17.494  1.00 10.00      B   
ATOM   4615  CA  TYR   163      18.692   1.804  15.549  1.00 10.00      B   
ATOM   4616  CB  TYR   163      19.184   3.253  15.532  1.00 10.00      B   
ATOM   4617  CG  TYR   163      18.119   4.299  15.298  1.00 10.00      B   
ATOM   4618  CD1 TYR   163      18.346   5.626  15.638  1.00 10.00      B   
ATOM   4619  CD2 TYR   163      16.897   3.970  14.727  1.00 10.00      B   
ATOM   4620  CE1 TYR   163      17.390   6.594  15.418  1.00 10.00      B   
ATOM   4621  CE2 TYR   163      15.932   4.934  14.503  1.00 10.00      B   
ATOM   4622  CZ  TYR   163      16.185   6.244  14.851  1.00 10.00      B   
ATOM   4623  OH  TYR   163      15.235   7.210  14.626  1.00 10.00      B   
ATOM   4624  HH  TYR   163      15.674   8.031  14.366  1.00 10.00      B   
ATOM   4625  C   TYR   163      19.879   0.886  15.289  1.00 10.00      B   
ATOM   4626  O   TYR   163      20.032   0.348  14.191  1.00 10.00      B   
ATOM   4627  N   SER   164      20.706   0.705  16.310  1.00 10.00      B   
ATOM   4628  HN  SER   164      20.512   1.149  17.163  1.00 10.00      B   
ATOM   4629  CA  SER   164      21.892  -0.134  16.207  1.00 10.00      B   
ATOM   4630  CB  SER   164      22.706  -0.047  17.498  1.00 10.00      B   
ATOM   4631  OG  SER   164      21.851   0.116  18.622  1.00 10.00      B   
ATOM   4632  HG  SER   164      21.631   1.053  18.727  1.00 10.00      B   
ATOM   4633  C   SER   164      21.534  -1.585  15.898  1.00 10.00      B   
ATOM   4634  O   SER   164      22.291  -2.296  15.238  1.00 10.00      B   
ATOM   4635  N   LYS   165      20.366  -2.015  16.359  1.00 10.00      B   
ATOM   4636  HN  LYS   165      19.792  -1.398  16.859  1.00 10.00      B   
ATOM   4637  CA  LYS   165      19.916  -3.380  16.137  1.00 10.00      B   
ATOM   4638  CB  LYS   165      19.154  -3.906  17.351  1.00 10.00      B   
ATOM   4639  CG  LYS   165      20.039  -4.133  18.563  1.00 10.00      B   
ATOM   4640  CD  LYS   165      19.233  -4.593  19.760  1.00 10.00      B   
ATOM   4641  CE  LYS   165      20.117  -4.723  20.987  1.00 10.00      B   
ATOM   4642  NZ  LYS   165      19.328  -5.039  22.202  1.00 10.00      B   
ATOM   4643  HZ1 LYS   165      18.917  -5.991  22.128  1.00 10.00      B   
ATOM   4644  HZ2 LYS   165      18.557  -4.351  22.316  1.00 10.00      B   
ATOM   4645  HZ3 LYS   165      19.938  -5.002  23.042  1.00 10.00      B   
ATOM   4646  C   LYS   165      19.075  -3.501  14.875  1.00 10.00      B   
ATOM   4647  O   LYS   165      18.598  -4.583  14.537  1.00 10.00      B   
ATOM   4648  N   ASN   166      18.887  -2.385  14.189  1.00 10.00      B   
ATOM   4649  HN  ASN   166      19.263  -1.543  14.530  1.00 10.00      B   
ATOM   4650  CA  ASN   166      18.121  -2.379  12.951  1.00 10.00      B   
ATOM   4651  CB  ASN   166      17.082  -1.256  12.936  1.00 10.00      B   
ATOM   4652  CG  ASN   166      15.845  -1.614  13.739  1.00 10.00      B   
ATOM   4653  OD1 ASN   166      15.481  -2.787  13.851  1.00 10.00      B   
ATOM   4654  ND2 ASN   166      15.191  -0.612  14.301  1.00 10.00      B   
ATOM   4655 HD21 ASN   166      15.532   0.295  14.173  1.00 10.00      B   
ATOM   4656 HD22 ASN   166      14.390  -0.824  14.835  1.00 10.00      B   
ATOM   4657  C   ASN   166      19.053  -2.297  11.751  1.00 10.00      B   
ATOM   4658  O   ASN   166      18.721  -2.744  10.651  1.00 10.00      B   
ATOM   4659  N   ARG   167      20.234  -1.741  11.975  1.00 10.00      B   
ATOM   4660  HN  ARG   167      20.439  -1.403  12.874  1.00 10.00      B   
ATOM   4661  CA  ARG   167      21.239  -1.624  10.932  1.00 10.00      B   
ATOM   4662  CB  ARG   167      22.111  -0.391  11.181  1.00 10.00      B   
ATOM   4663  CG  ARG   167      21.329   0.912  11.221  1.00 10.00      B   
ATOM   4664  CD  ARG   167      22.145   2.024  11.855  1.00 10.00      B   
ATOM   4665  NE  ARG   167      21.361   3.244  12.037  1.00 10.00      B   
ATOM   4666  HE  ARG   167      20.662   3.445  11.358  1.00 10.00      B   
ATOM   4667  CZ  ARG   167      21.520   4.085  13.055  1.00 10.00      B   
ATOM   4668  NH1 ARG   167      22.432   3.841  13.987  1.00 10.00      B   
ATOM   4669 HH11 ARG   167      22.557   4.500  14.786  1.00 10.00      B   
ATOM   4670 HH12 ARG   167      23.027   2.985  13.930  1.00 10.00      B   
ATOM   4671  NH2 ARG   167      20.761   5.169  13.138  1.00 10.00      B   
ATOM   4672 HH21 ARG   167      20.878   5.836  13.930  1.00 10.00      B   
ATOM   4673 HH22 ARG   167      20.038   5.358  12.406  1.00 10.00      B   
ATOM   4674  C   ARG   167      22.090  -2.890  10.928  1.00 10.00      B   
ATOM   4675  O   ARG   167      23.265  -2.872  11.295  1.00 10.00      B   
ATOM   4676  N   ARG   168      21.474  -3.995  10.528  1.00 10.00      B   
ATOM   4677  HN  ARG   168      20.539  -3.940  10.242  1.00 10.00      B   
ATOM   4678  CA  ARG   168      22.150  -5.286  10.504  1.00 10.00      B   
ATOM   4679  CB  ARG   168      21.718  -6.157  11.695  1.00 10.00      B   
ATOM   4680  CG  ARG   168      20.388  -5.782  12.349  1.00 10.00      B   
ATOM   4681  CD  ARG   168      19.204  -5.855  11.387  1.00 10.00      B   
ATOM   4682  NE  ARG   168      18.503  -7.140  11.424  1.00 10.00      B   
ATOM   4683  HE  ARG   168      19.000  -7.915  11.774  1.00 10.00      B   
ATOM   4684  CZ  ARG   168      17.236  -7.310  11.031  1.00 10.00      B   
ATOM   4685  NH1 ARG   168      16.529  -6.276  10.577  1.00 10.00      B   
ATOM   4686 HH11 ARG   168      15.536  -6.410  10.268  1.00 10.00      B   
ATOM   4687 HH12 ARG   168      16.955  -5.322  10.530  1.00 10.00      B   
ATOM   4688  NH2 ARG   168      16.681  -8.516  11.087  1.00 10.00      B   
ATOM   4689 HH21 ARG   168      17.231  -9.331  11.437  1.00 10.00      B   
ATOM   4690 HH22 ARG   168      15.691  -8.657  10.782  1.00 10.00      B   
ATOM   4691  C   ARG   168      21.903  -6.050   9.210  1.00 10.00      B   
ATOM   4692  O   ARG   168      20.835  -5.944   8.601  1.00 10.00      B   
ATOM   4693  N   ALA   169      22.901  -6.817   8.800  1.00 10.00      B   
ATOM   4694  HN  ALA   169      23.734  -6.834   9.327  1.00 10.00      B   
ATOM   4695  CA  ALA   169      22.809  -7.641   7.606  1.00 10.00      B   
ATOM   4696  CB  ALA   169      24.053  -7.467   6.748  1.00 10.00      B   
ATOM   4697  C   ALA   169      22.646  -9.097   8.028  1.00 10.00      B   
ATOM   4698  O   ALA   169      23.386  -9.584   8.884  1.00 10.00      B   
ATOM   4699  N   VAL   170      21.676  -9.783   7.447  1.00 10.00      B   
ATOM   4700  HN  VAL   170      21.130  -9.351   6.754  1.00 10.00      B   
ATOM   4701  CA  VAL   170      21.414 -11.174   7.799  1.00 10.00      B   
ATOM   4702  CB  VAL   170      19.935 -11.383   8.193  1.00 10.00      B   
ATOM   4703  CG1 VAL   170      19.692 -12.808   8.668  1.00 10.00      B   
ATOM   4704  CG2 VAL   170      19.524 -10.386   9.266  1.00 10.00      B   
ATOM   4705  C   VAL   170      21.774 -12.119   6.658  1.00 10.00      B   
ATOM   4706  O   VAL   170      21.441 -11.867   5.502  1.00 10.00      B   
ATOM   4707  N   LEU   171      22.474 -13.195   6.994  1.00 10.00      B   
ATOM   4708  HN  LEU   171      22.730 -13.322   7.935  1.00 10.00      B   
ATOM   4709  CA  LEU   171      22.865 -14.194   6.012  1.00 10.00      B   
ATOM   4710  CB  LEU   171      24.336 -14.582   6.189  1.00 10.00      B   
ATOM   4711  CG  LEU   171      25.377 -13.530   5.798  1.00 10.00      B   
ATOM   4712  CD1 LEU   171      26.784 -14.067   6.009  1.00 10.00      B   
ATOM   4713  CD2 LEU   171      25.183 -13.091   4.354  1.00 10.00      B   
ATOM   4714  C   LEU   171      21.987 -15.431   6.154  1.00 10.00      B   
ATOM   4715  O   LEU   171      22.143 -16.212   7.097  1.00 10.00      B   
ATOM   4716  N   VAL   172      21.054 -15.596   5.237  1.00 10.00      B   
ATOM   4717  HN  VAL   172      20.972 -14.940   4.510  1.00 10.00      B   
ATOM   4718  CA  VAL   172      20.153 -16.739   5.267  1.00 10.00      B   
ATOM   4719  CB  VAL   172      18.666 -16.311   5.228  1.00 10.00      B   
ATOM   4720  CG1 VAL   172      18.257 -15.681   6.550  1.00 10.00      B   
ATOM   4721  CG2 VAL   172      18.403 -15.352   4.077  1.00 10.00      B   
ATOM   4722  C   VAL   172      20.453 -17.687   4.111  1.00 10.00      B   
ATOM   4723  O   VAL   172      21.100 -17.304   3.137  1.00 10.00      B   
ATOM   4724  N   TYR   173      20.005 -18.927   4.239  1.00 10.00      B   
ATOM   4725  HN  TYR   173      19.514 -19.179   5.052  1.00 10.00      B   
ATOM   4726  CA  TYR   173      20.214 -19.929   3.204  1.00 10.00      B   
ATOM   4727  CB  TYR   173      21.056 -21.096   3.738  1.00 10.00      B   
ATOM   4728  CG  TYR   173      22.490 -20.725   4.064  1.00 10.00      B   
ATOM   4729  CD1 TYR   173      22.812 -20.087   5.257  1.00 10.00      B   
ATOM   4730  CD2 TYR   173      23.522 -21.011   3.178  1.00 10.00      B   
ATOM   4731  CE1 TYR   173      24.118 -19.743   5.555  1.00 10.00      B   
ATOM   4732  CE2 TYR   173      24.832 -20.672   3.469  1.00 10.00      B   
ATOM   4733  CZ  TYR   173      25.124 -20.037   4.659  1.00 10.00      B   
ATOM   4734  OH  TYR   173      26.429 -19.695   4.956  1.00 10.00      B   
ATOM   4735  HH  TYR   173      26.978 -19.821   4.174  1.00 10.00      B   
ATOM   4736  C   TYR   173      18.868 -20.425   2.684  1.00 10.00      B   
ATOM   4737  O   TYR   173      18.413 -21.518   3.037  1.00 10.00      B   
ATOM   4738  N   LEU   174      18.225 -19.602   1.869  1.00 10.00      B   
ATOM   4739  HN  LEU   174      18.639 -18.746   1.632  1.00 10.00      B   
ATOM   4740  CB  LEU   174      16.091 -18.668   1.103  1.00 10.00      B   
ATOM   4741  CG  LEU   174      15.877 -17.790   2.337  1.00 10.00      B   
ATOM   4742  CD1 LEU   174      15.082 -16.546   1.978  1.00 10.00      B   
ATOM   4743  CD2 LEU   174      15.179 -18.569   3.439  1.00 10.00      B   
ATOM   4744  CA  LEU   174      16.925 -19.936   1.308  1.00 10.00      B   
ATOM   4745  C   LEU   174      17.079 -20.679  -0.011  1.00 10.00      B   
ATOM   4746  O   LEU   174      16.616 -21.837  -0.098  1.00 10.00      B   
ATOM   4747  OXT LEU   174      17.669 -20.107  -0.949  1.00 10.00      B   
END
